# Supplementary material for: The Slothful Claw: Osteology and Taphonomy of Nothronychus mckinleyi and N. graffami (Dinosauria: Theropoda) and Anatomical Considerations for Derived Therizinosaurids
Source: PLoS One. 2015 Jun 10;10(6):e0129449. doi: 10.1371/journal.pone.0129449 (PMC4465624; doi:10.1371/journal.pone.0129449)
Supplement: S1 Multimedia — (A) UMNH VP16420 caudal vertebra (B) UMNH VP16420 caudal vertebra (C) UMNH VP16420 caudal vertebra (D) UMNH VP16420 left scapula (E) UMNH VP16420 right scapula (F) UMNH VP16420 humerus (G) UMNH VP16420 ulna (H) UMNH VP16420 radius (I) UMNH VP16420 manual claw (J) UMNH VP16420 pubis (K) UMNH VP16420 ischium (L) UMNH VP16420 femur (M) UMNH VP16420 tibia (N) UMNH VP16420 fibula (O) MSM P2117 caudal vertebra (P) MSM P2117 scapula (Q) MSM P2117 left humerus (R) MSM P2117 right humerus (S) MSM P2117 antebrachial element (T) MSM P2117 ulna (U) MSM P2117 manual phalanx (V) MSM P2117 left ischium (W) MSM P2117 left tibia (X) MSM P2117 right tibia (Y) MSM P2117 fibula (Z) MSM P2117 metatarsal (AA) MSM P2117 pedal claw (BB) MSM P2117 gastralia (CC) MSM P2117 gastralia. (ZIP) [file pone.0129449.s011.zip]

Archive with 31 entries (30 files):
- MultiS1-NGCaudal2.obj
- MultiS10-NGPubis.obj
- MultiS11-NGIschium.obj
- MultiS12-NGRFemur.obj
- MultiS13-NGTibia.obj
- MultiS14-NGRFibula.obj
- MultiS15-NMcaudalvert.obj
- MultiS16-NMLScapula.obj
- MultiS17-NMLHum.obj
- __MACOSX/
- __MACOSX/._MultiS17-NMLHum.obj
- MultiS18-NMRHumerus.obj
- MultiS19-NMantebrachium.obj
- MultiS2-NGCaudal3.obj
- MultiS20-NMRUlna.obj
- MultiS21-NMManualPhalanx.obj
- MultiS22-NMLIschium.obj
- MultiS23-NMLTibia.obj
- MultiS24-NMRTibia.obj
- MultiS25-NMFibula.obj
- MultiS26-NMMetatarsal.obj
- MultiS27-NMPedalClaw.obj
- MultiS28-NMGastralia.obj
- MultiS29-NMGastralia2.obj
- MultiS3-NGProxCaudal.obj
- MultiS4-NGLScapula.obj
- MultiS5-NGRScapula.obj
- MultiS6-NGRHumerus.obj
- MultiS7-NGRUlna.obj
- MultiS8-NGRadius.obj
- MultiS9-NGManualClaw.obj
