# Supplementary material for: The Slothful Claw: Osteology and Taphonomy of Nothronychus mckinleyi and N. graffami (Dinosauria: Theropoda) and Anatomical Considerations for Derived Therizinosaurids
Source: PLoS One. 2015 Jun 10;10(6):e0129449. doi: 10.1371/journal.pone.0129449 (PMC4465624; doi:10.1371/journal.pone.0129449)
Supplement: S1 Multimedia — (A) UMNH VP16420 caudal vertebra (B) UMNH VP16420 caudal vertebra (C) UMNH VP16420 caudal vertebra (D) UMNH VP16420 left scapula (E) UMNH VP16420 right scapula (F) UMNH VP16420 humerus (G) UMNH VP16420 ulna (H) UMNH VP16420 radius (I) UMNH VP16420 manual claw (J) UMNH VP16420 pubis (K) UMNH VP16420 ischium (L) UMNH VP16420 femur (M) UMNH VP16420 tibia (N) UMNH VP16420 fibula (O) MSM P2117 caudal vertebra (P) MSM P2117 scapula (Q) MSM P2117 left humerus (R) MSM P2117 right humerus (S) MSM P2117 antebrachial element (T) MSM P2117 ulna (U) MSM P2117 manual phalanx (V) MSM P2117 left ischium (W) MSM P2117 left tibia (X) MSM P2117 right tibia (Y) MSM P2117 fibula (Z) MSM P2117 metatarsal (AA) MSM P2117 pedal claw (BB) MSM P2117 gastralia (CC) MSM P2117 gastralia. (ZIP) [file pone.0129449.s011.zip › MultiS1-NGCaudal2.obj]

# Studio
g Polygonal_Model_1
# Number of geometric vertices: 15796
v -2.03181896 -10.68362501 3.54148936
v 0.56810788 -9.92839038 5.03534591
v -2.12788652 -10.74626017 2.33256817
v 0.74354396 -9.96419787 3.53123620
v -0.69374382 -10.44086274 2.69311573
v 3.85360816 -8.15269724 8.07658024
v 4.11274238 -8.03637691 5.07444562
v 3.00893397 -8.72979313 5.41347545
v 4.40509105 -8.07896536 1.42100791
v 3.21833882 -8.57300498 -1.72127387
v 4.58247773 -7.61325983 -1.57905126
v 2.36316421 -8.58045276 -3.32212355
v 3.44891706 -7.50805112 -4.28454764
v 2.41996720 -7.61687942 -5.46346838
v -3.77431349 -9.40425973 -3.87796946
v 8.22703820 -6.23406703 12.79635821
v 7.19677750 -6.19794475 6.82630157
v 5.34995040 -7.29953498 6.61139656
v 7.07569625 -5.78342751 3.73402005
v 5.61051955 -6.96378900 1.27024984
v 4.98247845 -7.53284246 -0.02736069
v 6.64735120 -5.16838301 -1.48264063
v 5.05999988 -5.94000006 -3.93000012
v 3.64461215 -5.67046320 -6.73633069
v 11.26513444 -4.67611151 15.60693886
v 10.95849276 -4.46114270 13.14641815
v 7.96772074 -5.21784090 4.72491328
v 7.75517663 -5.40628750 4.42221388
v 8.84348620 -4.24062973 2.02471297
v 8.91643483 -3.90187441 -0.05125919
v 7.68209668 -4.24011238 -2.95120594
v 6.74491888 -3.96407396 -4.78678755
v 3.53050302 -3.23618413 -11.96010131
v 12.06555311 -3.59944394 13.68329581
v 11.11950260 -3.22308461 11.61979418
v 10.45999955 -3.43999965 8.89999978
v 11.04411855 -2.74408446 6.44248212
v 10.72569471 -2.70541990 4.03723959
v 11.03824656 -2.23218324 1.34656648
v 11.62785292 -1.46279787 -1.77022035
v 8.79081804 -3.67183238 -2.37325858
v 9.89273656 -2.56002392 -3.97481630
v 9.21999943 -1.77999958 -9.20999981
v 5.67832217 -3.52967996 -8.26531369
v 8.41438491 -1.42145448 -11.79879252
v 6.69323746 -1.26115873 -13.85252550
v 4.13879333 -1.46997243 -13.18628527
v 14.25623614 -1.67984341 15.87386802
v 13.06844782 -2.36870465 13.59076984
v 11.77081279 -2.25574872 11.61248051
v 11.54127438 -1.50785805 9.21465829
v 11.91044599 -1.52761082 6.18993305
v 11.97000034 -1.33999996 4.32999991
v 12.12999970 -1.10999995 1.78000005
v 12.28552312 -0.72963658 -0.19676298
v 11.90763991 -0.90702210 -3.26316711
v 10.11353265 -1.97725580 -5.17720310
v 10.83562709 0.54512138 -10.65463573
v 9.07303672 -1.39513600 -10.41837689
v 9.75631829 0.34250444 -12.79844716
v 8.69014114 0.96945965 -14.71675187
v 5.30063873 0.73146715 -13.70360330
v -17.68269017 0.24773387 -3.38288746
v 16.06286317 -2.07711058 20.72658949
v 14.64683376 -0.93196263 15.07527195
v 13.62476405 -1.00099028 12.76209112
v 12.90514972 0.93309453 7.83257745
v 12.50000019 0.08000000 6.16999995
v 12.78000046 0.55000000 1.49000005
v 12.95000035 0.78000000 -0.82000002
v 12.98000012 1.00000005 -3.01000010
v 12.85965554 1.39538769 -5.25053311
v 12.44971156 1.59587828 -7.71152601
v 12.22941279 2.61246879 -10.22021752
v 11.67148072 2.61820480 -11.96005847
v 10.11239924 2.05301167 -14.29164875
v -10.57462022 2.33852654 -5.43181319
v -18.53439398 1.97081780 -3.53568094
v 20.44904046 -0.44014290 25.16702376
v 18.78000051 -0.34999990 21.47000097
v 17.00999960 0.07000020 18.29000004
v 13.34781293 1.65779458 7.11530913
v 12.84922566 1.50646316 3.87502555
v 13.15999962 2.08000001 1.64000003
v 13.86424527 3.12610972 -2.46924907
v 13.35360575 3.22176539 -6.56322530
v 12.31000014 3.47999996 -10.92000026
v 11.33799180 4.69040172 -14.69583530
v -9.85779334 3.80369881 -5.64970588
v -21.07013389 3.67138349 -3.39514017
v 23.48634601 0.32269346 28.61652523
v 20.50999925 0.95000013 21.74000069
v 18.71000044 1.37999991 18.60000007
v 15.11999965 2.25000060 12.38999981
v 14.45450541 2.36020377 9.35055967
v 13.54482304 2.79781013 5.29765198
v 13.75999954 3.56000010 1.53000001
v 14.18999955 3.77999991 -0.56999997
v 14.14667442 4.44238167 -3.83846229
v 13.05875368 5.48985368 -8.00260622
v 12.45601662 5.61366044 -11.21232100
v 11.78664155 6.30695745 -15.21813590
v -11.35030203 5.18632634 -5.53200766
v 23.59711193 0.09423446 30.13840318
v 23.61148410 1.22341339 25.78600682
v 22.07643166 2.48856680 21.22281492
v 19.81720142 2.80811219 18.34974997
v 17.18630269 2.51935818 16.18477516
v 14.91000038 4.08999994 9.17000044
v 14.50276282 4.73562442 5.52617712
v 14.69335426 5.43751847 1.97222363
v 14.42493871 4.80085053 -2.03221641
v 13.97511922 5.37301367 -5.72527433
v 13.21323588 6.49149530 -7.77055416
v 12.37596851 7.14350166 -11.70251146
v -16.13127999 7.02484697 -5.05560450
v 22.67716266 4.14156355 20.42282373
v 17.37860590 4.51161154 15.31619485
v 15.50160907 5.38797071 10.16711909
v 15.14846552 5.37480786 8.09937716
v 15.10288380 6.20839652 5.30943833
v 15.25190007 6.59975875 1.44898274
v 12.91450486 7.55974837 -8.96634441
v 12.76259776 8.67656805 -13.61411251
v 12.21472118 9.41106118 -16.59100503
v 10.23059059 8.74690246 -17.29977131
v -9.36000235 6.31401408 -6.12563547
v 27.55781822 4.45368886 26.76507272
v 23.95641990 4.80307592 21.70856297
v 21.28066123 5.38092060 18.46347190
v 18.60683225 6.20395644 15.86010493
v 17.26027764 6.47037197 12.91276701
v 16.04618318 7.85846449 5.25235664
v 16.08993113 8.50925595 2.22977111
v 14.05292191 9.45705362 -5.58373798
v 12.99385261 9.02005378 -9.76807438
v 13.21330015 10.33724006 -11.09518204
v 12.94927020 10.37340797 -15.03528375
v 12.22538762 10.15995443 -16.92232676
v 28.46839279 5.82481455 26.40560083
v 25.84558912 5.76494308 23.71532656
v 23.75600114 6.40007295 21.11158334
v 21.53058164 7.39064766 17.97482185
v 17.82687195 8.25697742 12.37674709
v 17.63695292 9.69149638 7.66120991
v 17.03335531 9.87948850 4.48897341
v 14.16719519 11.46423910 -9.26517136
v 13.69712129 11.95199974 -12.92391680
v 26.74664557 7.95233622 23.37619476
v 24.67489615 8.71789455 20.31666972
v 18.89091730 9.79519915 13.12328037
v 18.27122644 10.09339187 10.41883696
v 18.19079369 11.13181282 6.87387399
v 17.54122227 11.24094520 3.48526263
v 16.08846895 11.92309521 -0.15806254
v 15.20916540 12.94021774 -3.76250618
v 15.07474389 13.33078463 -8.23322311
v 15.05882200 13.20125349 -9.34478361
v 13.84745073 13.78819998 -14.59183265
v 9.28942673 14.38329369 -17.39016362
v 5.40676853 14.39661905 -15.69642685
v 30.47095425 9.72631387 24.95225705
v 25.35999939 10.25000028 19.30999942
v 20.17799951 11.78469043 13.18491157
v 19.65432428 12.19357084 11.22542378
v 17.18556322 13.51040509 0.76381187
v 16.32392034 14.23618197 -3.27862962
v 16.19384252 14.91552591 -6.86234236
v 15.63542150 15.56018367 -11.10370737
v 8.39797687 15.93363658 -17.01605320
v 6.00646483 16.29344001 -16.14807546
v 31.14824370 10.67587361 24.51223321
v 28.37955393 11.57580875 21.54033259
v 25.05314164 11.96337864 18.05576496
v 20.79321258 13.31650000 11.96619589
v 20.05075477 14.06823937 7.70452013
v 18.10795814 14.95348755 1.61458773
v 17.18480512 15.72047174 -3.60977580
v 16.77325927 16.41260460 -7.46307243
v 15.76834358 16.88335836 -11.42499689
v 10.35232935 15.52365627 -17.44469255
v 4.68100002 18.00696924 -15.32397978
v 31.90831468 12.42928952 24.35656451
v 28.92037667 13.09891604 21.25543356
v 26.55067667 13.74102477 18.42275448
v 21.49664424 14.70494177 11.39340643
v 18.52421463 16.88072644 1.24819484
v 15.61000012 18.82999949 -11.43999957
v 13.75523023 20.44748515 -15.30780923
v 33.00859407 14.59004637 24.03606847
v 30.02124652 15.18878341 21.18765563
v 27.40012668 16.06762968 18.07891205
v 24.45675619 16.44251868 14.78431001
v 23.35015312 16.79993793 12.96069473
v 22.01310359 17.59748720 8.54293630
v 17.20313542 20.15370503 -8.05941410
v 14.90758173 20.85630223 -12.60261610
v 13.42559233 21.73783444 -15.18963557
v 34.03300419 16.36407152 23.48592691
v 31.02445044 17.12888107 20.91267146
v 25.50829947 18.29864644 14.67180811
v 24.46155623 18.68918724 12.78653927
v 16.45000093 22.32000045 -9.72000044
v 14.09765705 22.44347893 -13.54883797
v 13.11560068 23.35050330 -14.74533416
v 8.82107392 23.77160825 -16.81784540
v 35.16674787 18.51033978 23.19454029
v 31.77515045 18.42385158 20.71104944
v 25.45669489 20.37494257 12.35598326
v 19.03943159 23.08448218 -3.18586943
v 16.43230766 24.62136745 -9.45235509
v 15.68000019 24.41000007 -10.94000041
v 14.73282743 24.67716858 -12.77026534
v 13.05378601 24.73108098 -14.69765697
v 11.91966236 25.33861250 -15.87736234
v 9.77693219 25.95528401 -16.94769040
v 7.74229318 25.85152350 -17.27280021
v 35.90722755 20.09076998 23.34082313
v 30.10315448 21.27657644 17.23677851
v 27.60227770 21.76503651 14.07390367
v 18.88174750 24.79724586 -3.74327437
v 17.70148054 25.09235591 -7.09082466
v 15.64760506 26.82437189 -10.30716859
v 13.14826775 26.53434314 -14.49156180
v 35.82198545 22.08040468 22.62491174
v 33.25986862 22.08182029 20.23383602
v 30.79300374 22.80892991 16.88779332
v 20.06375603 26.37841180 -1.03160401
v 16.51193574 27.85044163 -8.88887420
v 15.53726662 28.54699828 -10.38561109
v 14.28076159 28.29495631 -12.46482041
v 13.26000039 28.68999913 -13.89000006
v 20.44182830 28.31851132 -0.78196981
v 16.99043252 30.06366454 -7.65692489
v 14.82644957 29.24508788 -11.69410069
v 10.47431864 30.72843887 -16.27613045
v 20.86801641 30.11301160 -0.66168333
v 19.09787022 30.55192530 -4.11616033
v 16.90478623 31.29089624 -7.43989646
v 15.76000080 31.33000061 -10.16999967
v 14.71612230 31.92344680 -12.29003444
v 8.24382808 32.77421370 -17.56311767
v 5.17942896 33.42241794 -18.69031042
v 21.45393565 31.05665743 -0.08498892
v 19.78138648 31.74324706 -3.07083665
v 17.17583090 32.36554191 -6.85894489
v 15.79786837 32.92182833 -9.25751030
v 15.02984203 33.24764967 -10.59907675
v 13.46218213 33.75440091 -13.77279684
v 7.21905567 35.16460955 -17.99894683
v 26.94810368 30.35227396 10.01698989
v 23.34863506 31.67831898 3.17240227
v 19.03596334 32.59853646 -4.32221172
v 17.42725819 33.66191685 -6.55100262
v 15.30570537 34.40853208 -9.83721949
v 14.50490020 34.55984592 -11.37178205
v 4.04533604 36.68347746 -18.98273639
v 31.00795299 30.99106997 13.77697568
v 26.62221156 31.97966889 9.12691001
v 25.00126697 33.32680091 6.62507955
v 22.75300771 33.49005803 1.44169864
v 20.07405460 34.50150415 -3.42185050
v 18.29648018 34.90701690 -5.53763472
v 15.82504995 35.93552858 -8.85903556
v 14.52419069 35.95804796 -11.78150810
v 6.27530506 37.75706515 -18.07082258
v 4.04146267 38.30658272 -18.79625767
v 32.11429715 32.11741894 14.70650639
v 29.27201055 32.76164085 12.50942890
v 24.54598807 33.74247998 5.34250308
v 22.65925333 35.12031212 1.01172097
v 20.85132338 35.72759032 -2.52152234
v 18.49071681 36.58247367 -5.47964219
v 16.65596850 36.56616807 -7.51004601
v 14.90474213 37.87155822 -11.17405947
v -0.69144840 39.13106769 -17.80010015
v 35.62694788 33.03240612 18.01930927
v 25.98317526 35.45409441 8.03961046
v 24.56473932 35.97867116 4.74250363
v 22.67247625 37.01162711 0.66566007
v 20.62249370 37.28718683 -2.97754304
v 17.71699078 38.76556084 -6.12401497
v 15.32682404 38.34819421 -10.12777537
v 14.95255623 39.48382661 -10.81607770
v 12.58288044 40.02253711 -13.17127980
v 7.36339996 41.25262797 -16.00063406
v -4.85604582 40.61953723 -15.51212929
v 34.09994766 35.71563959 16.82943664
v 30.12371249 35.45386717 13.32619227
v 28.12884003 36.11440212 11.01967040
v 23.93074147 38.72567415 2.30424292
v 22.02605642 38.59974444 -0.84734889
v 17.05450751 40.25060311 -7.06157740
v 8.31486285 42.33223945 -15.21891821
v -7.32000032 41.76000133 -14.24000040
v -5.41969482 40.71509093 -15.19446913
v -10.05294733 43.54215041 -13.92515004
v 37.40837052 35.28486937 19.85789835
v 31.56165034 36.73387319 14.63745628
v 28.83970551 37.62565553 11.37538813
v 25.76182224 39.24301267 5.37535502
v 24.33552966 39.63775933 2.28578853
v 23.45127612 40.56410119 0.37915597
v 20.91434039 41.42481834 -2.81450036
v 17.61358604 41.48042575 -6.44515781
v 15.66626690 42.51804203 -8.96919332
v 33.37370977 37.99571842 15.99940471
v 40.90068862 40.40792584 0.49088959
v 40.27911276 41.26770049 -0.98754675
v 38.84498402 41.53764620 -1.90911791
v 23.07107486 42.22290590 -1.04674953
v 19.95665953 42.90329292 -4.03087400
v 17.24314131 43.59806329 -7.01619359
v 14.44091834 44.56597194 -9.38496273
v 41.90941527 42.90663078 -0.43831803
v 40.37122428 41.89725220 -1.33114320
v 39.39231485 44.29055750 -1.77820818
v 36.89086065 43.47815737 -2.83555430
v 22.97078073 44.61877793 -2.95154098
v 19.29662563 44.42042112 -5.14779193
v 15.64243622 45.90895027 -7.97118805
v 14.01769556 46.42676935 -8.65027867
v 12.17000000 46.39000073 -9.61000007
v 46.49056494 43.41385141 3.71828536
v 45.23490369 43.55803132 2.02487130
v 43.54465008 43.65329444 0.80560340
v 42.31131449 43.87990385 -0.20885635
v 36.84196249 44.86877099 -3.21012060
v 33.12366828 45.50819844 -4.42305021
v 20.92067152 46.62194476 -5.57280565
v 17.27199927 47.21519351 -7.28579657
v 15.17999917 47.60000110 -8.19000043
v 13.17999978 47.91000113 -8.95000063
v 11.26999967 48.08999971 -9.13999975
v 46.73025757 44.89763454 2.91405991
v 45.77319697 45.34430057 1.81516702
v 39.26870227 46.91809416 -2.57067685
v 35.54483131 47.31326923 -4.37586755
v 30.90579063 47.11814970 -4.89614950
v 15.64149745 48.95714298 -8.24979786
v 13.82049639 49.47051033 -8.42106063
v 11.70258783 49.63682219 -8.77053384
v 10.12518536 50.07011816 -8.51613190
v 47.36278951 46.33018747 3.23972502
v 44.29000244 47.01000080 0.98999776
v 41.66134074 47.98658937 -1.16307812
v 38.21974620 48.37602749 -3.29760322
v 34.27110240 48.91019687 -4.87309555
v 30.64801171 49.50157925 -6.39991742
v 16.39204286 50.68610236 -8.17199238
v 13.73939123 51.06009915 -8.32272414
v 12.09999993 51.18000135 -8.35000072
v -2.86483811 49.93328452 -8.03492405
v -2.77855643 52.82596871 -5.72252367
v 43.90560463 48.60737175 0.58610697
v 40.69977999 49.14813861 -1.71286915
v 33.72065350 50.54666847 -5.29454136
v 32.43638575 51.24251544 -6.11911993
v 30.62359244 51.22930557 -6.70969393
v 26.21656097 49.63628948 -6.69351825
v 17.61999913 52.23000050 -8.19000043
v 13.52903340 52.42706835 -8.38494953
v 46.32431269 49.31547865 2.24216166
v 42.89803654 49.84999821 0.36681225
v 39.74123672 50.72167888 -1.75503420
v 36.44999862 51.27999932 -3.37000005
v 34.88701209 51.69917643 -4.29680245
v 31.51407093 52.55001783 -6.33862289
v 29.06972542 53.19479853 -6.49472373
v 28.07020955 52.69519612 -6.94725616
v 23.03025313 52.98090726 -7.53646856
v 18.93180236 53.78712714 -8.38037673
v 16.28419012 53.76023427 -8.42643157
v 13.44214100 53.96153405 -8.62032082
v 1.23573944 53.70082706 -3.61571903
v 45.85000128 50.71999878 2.16999883
v 43.95410046 51.15400627 1.36432843
v 41.63337126 50.92711374 -0.06486976
v 37.98248991 52.39373073 -2.22070166
v 34.96266529 52.80803889 -4.34182677
v 31.76353499 53.42413485 -5.99055691
v 28.70669588 54.33166027 -6.12598471
v 27.63544768 54.03404683 -6.47230493
v 26.35000087 53.92999947 -6.87000109
v 24.62643199 54.12645638 -7.26745883
v 22.87000045 54.32000011 -7.68000027
v 21.26663737 54.53576520 -7.91855343
v 19.16957647 54.29141223 -8.36836826
v 17.80501753 55.23871630 -8.31359997
v 14.11400642 55.58988452 -8.69987905
v 45.73814198 51.93302780 2.17008125
v 41.74825922 52.45542154 0.30533926
v 34.79359299 53.97116393 -4.47041588
v 31.67458996 54.79181558 -5.21563273
v 28.17999944 54.81999740 -6.02999749
v 24.80641007 55.55583164 -6.99802302
v 23.61531742 55.30694500 -7.36691570
v 18.54093000 55.76058105 -8.18654522
v 2.31153774 55.51615730 -2.64157518
v -1.66000007 56.04000017 -3.00000049
v 39.75128382 54.20383066 -0.85285289
v 36.60999984 54.71000075 -2.59000086
v 33.78033638 55.04898727 -4.75150626
v 30.94412014 55.49704283 -4.91289562
v 27.57834084 55.69175258 -5.99972345
v 23.69327098 56.63743988 -6.97949622
v 20.31360194 57.11390078 -7.49777164
v 16.92621037 57.06715584 -7.95783009
v 14.10304196 57.58832768 -9.01322253
v 10.85905638 57.99875036 -9.45092086
v 0.31910656 56.92923069 -2.49623973
v 44.07655820 54.51165140 1.60325819
v 40.80454633 55.09469658 -0.03306998
v 37.72268072 55.39449677 -1.41425035
v 28.70785445 56.84946105 -5.27994428
v 25.85927770 57.04325065 -6.15961803
v 15.85037448 58.33576992 -8.27909634
v -18.09730567 57.81773478 1.30340655
v -18.84032600 58.99526551 0.26496462
v -20.51207237 58.44534189 0.75613981
v -21.43560536 58.56437236 0.73072198
v -24.87637661 59.23529714 0.80698682
v 28.49407494 57.88492411 -5.02168341
v -8.95077270 59.12218243 0.86694106
v -20.56348883 59.58607048 -0.15765497
v -27.61508897 60.31586602 0.25542107
v -29.36302871 60.31222641 1.03485701
v 42.28628427 56.73916638 1.17259147
v 7.14083761 60.40886045 -10.75492613
v -12.97643129 59.80290100 0.99081220
v -15.81201144 60.10122225 0.51159854
v -22.04654552 60.73462963 -0.31865839
v -27.19232813 60.83844975 -0.17121171
v -29.03561108 61.03153899 0.07627090
v -31.19751438 61.74273416 -0.01814452
v 41.13782570 57.74479359 0.99081709
v 38.57837990 58.00611898 -0.40276517
v -16.82919823 61.25806272 0.30863899
v -19.76487599 61.37111783 -0.05983871
v -26.78043582 61.77172810 -0.34757025
v -32.24626184 62.48436868 -0.23282437
v 39.95815292 58.81422013 0.46564481
v 26.09615028 60.66771969 -4.05763229
v 18.19885522 62.14480475 -7.00228568
v 3.70747247 64.19979781 -14.69462365
v -17.65824854 61.80429459 0.29295275
v -20.58319375 62.41875142 0.16238062
v -24.13000166 62.44332343 0.14691068
v -27.39858069 62.66874075 -0.14813940
v -30.50748259 63.01708519 -0.51310763
v 38.91750053 59.70647186 0.33169720
v 36.73931584 60.09101123 -0.53526886
v 33.48033503 60.36254019 -1.69283373
v 29.55152467 60.86309254 -2.84968573
v 25.82543157 61.38019264 -3.79437185
v 14.79767077 63.14048171 -9.24648717
v -22.77915739 63.05315346 0.40232710
v -28.92844379 63.63856047 -0.32052537
v 36.86367720 60.62222272 0.09315102
v 32.94031322 61.30262837 -1.09780987
v 29.42514792 61.72436848 -2.58989143
v 25.75777099 62.05356866 -3.46205453
v 11.72353979 64.11470473 -11.76505163
v 9.56729427 65.50578773 -13.95815983
v 6.32066792 66.44088030 -16.58919826
v 3.81263415 66.46378338 -17.46296696
v -23.10077101 64.15416300 0.67975762
v -26.04632266 64.45287168 0.57379995
v -28.95616740 64.51889873 -0.14790503
v -32.36865625 64.68475610 -0.77651115
v 34.24429521 61.65999547 -0.10250407
v 30.43758869 62.13540584 -1.95979979
v 26.71962231 62.96649575 -2.78346124
v 23.51376042 63.42469156 -3.81320179
v 19.96769756 64.05168772 -5.73444087
v 9.03010648 66.54448807 -14.82607052
v -22.17393368 64.69859928 0.88967150
v -25.82175843 65.34393132 0.93350431
v -29.59377877 65.44203311 0.02688513
v -33.34977105 65.78134745 -0.79530891
v 33.51772949 63.10973316 0.45197830
v 30.65194003 63.04205209 -1.36372796
v 27.28180960 63.49746138 -2.43627676
v 24.10734072 63.91587853 -3.47856316
v 20.91925032 64.46809322 -5.18281711
v 15.87013155 66.09140337 -9.41224489
v 8.81337002 67.44904071 -15.21917153
v 6.83451490 68.45253706 -18.31463724
v -22.01887034 65.76809287 1.49415724
v -25.13433993 65.94379246 1.30012422
v -29.01212685 66.03622437 0.34094238
v -32.45830536 66.57869369 -0.50094863
v -36.48526594 67.00456142 -0.78420667
v 29.80228141 63.84281069 -1.31495518
v 27.18095668 64.22622502 -2.24264245
v 23.23467098 65.42354822 -3.73495393
v 19.86821368 65.41696936 -5.87910553
v 16.24489203 66.89605117 -9.54159163
v 10.24245750 67.84242392 -14.47048411
v -21.28591388 66.35790318 1.57412305
v -23.70447852 65.97361714 1.49959011
v -27.53395401 66.82243198 0.90080569
v -31.86881542 67.18163192 -0.10583762
v 24.52093363 65.51570445 -2.97597027
v 21.12733200 65.80533832 -5.31388354
v 15.03596082 67.71755219 -10.88966336
v 12.29260489 68.64213198 -13.64792790
v 2.97781848 70.81054151 -21.31076530
v -19.87230964 67.13792682 2.08028802
v -23.79344963 67.07771122 2.06179311
v -27.41997875 67.61372089 1.28280534
v -30.83112650 67.96612591 0.35035814
v 29.40488234 65.33718854 -0.76834817
v 21.58176154 66.91187620 -5.25134336
v 15.38677514 68.64164770 -11.16295345
v -19.66085471 67.73180515 2.57177581
v -23.73903804 67.90237129 2.42435769
v -27.85125002 68.39975715 1.52559637
v -36.53645143 69.46400553 -0.61149598
v -40.07934034 69.63252276 0.59267122
v 31.52768314 66.14436954 1.21605536
v 29.77676690 66.52593613 0.11695133
v 12.17148919 70.70130855 -14.63565882
v -25.24822019 68.97326559 2.57368619
v -30.20471334 69.63877380 1.22618303
v -35.16482189 70.45100629 -0.16638311
v -39.64773193 70.49909979 0.12157230
v 33.25351700 66.21433049 2.53281649
v 30.43777309 66.96874648 0.89079357
v 28.30337174 66.91266596 -0.22880646
v 22.45590650 68.09891015 -4.26484738
v 16.83063433 70.28347999 -10.07512398
v 4.80504287 75.09809732 -25.63800104
v -22.89853618 69.64571774 3.38062504
v -27.93103270 70.25230676 2.32736743
v -38.42544556 71.70204818 -0.11925566
v 33.79119560 66.88161939 3.53847141
v 30.92995100 67.48995185 1.71007169
v 23.10571820 68.95662844 -3.64220492
v 14.05961532 72.21407443 -13.74285668
v 11.30682603 73.33389670 -17.80884899
v 9.34206415 74.35919344 -20.43399774
v 5.95479645 75.60312003 -25.58335289
v 4.47916519 76.63752884 -27.96041407
v -23.65022525 70.56982070 3.77385528
v -38.15158084 72.42546231 -0.00354803
v 34.38342363 67.80003011 4.63263504
v 31.72930330 67.77971983 2.61713890
v 29.08930928 68.69944930 0.85087866
v 26.08388662 69.24051046 -0.87272696
v 23.67355675 69.97711957 -3.13503086
v 21.29282802 70.90810686 -5.17882034
v 19.05896701 71.26386464 -7.96228740
v 15.11642803 72.84915447 -12.78391574
v 8.82666837 75.25488734 -22.04864100
v 7.00137205 75.65126568 -24.63502623
v 6.07278710 76.88003033 -27.64296532
v 3.18410504 78.16080004 -29.24719080
v 35.66110134 67.97061861 5.80042740
v 32.69473836 68.63363832 4.13791044
v 30.16582131 69.03545558 2.01858557
v 24.04636517 70.55523992 -2.41680653
v 22.11350203 71.69777155 -4.42797365
v 10.18892508 75.56241006 -21.01607993
v 8.72257724 75.73579997 -22.90019952
v 6.16962742 77.55415142 -28.28805335
v -22.77000062 71.92999870 4.93999990
v -27.71143429 72.55740464 3.74420639
v 36.83834150 68.34778935 7.11284811
v 33.09719637 68.96857917 4.71298397
v 28.95290591 70.05013525 1.87890127
v 25.76797083 70.48314065 -0.73856441
v 23.61153252 71.35107368 -2.84642214
v 19.43116076 73.04651290 -8.07611179
v 11.12261508 77.00130343 -22.51953818
v -22.54999988 72.59999961 5.47000021
v -33.10860321 74.30578023 2.37371353
v 38.33630681 68.52276623 8.65372736
v 34.31387618 69.27829236 6.10621832
v 22.38881402 72.57471979 -3.92689882
v 14.04494233 75.93826950 -17.17482135
v 1.02162815 79.63424176 -28.49673852
v -21.24444209 73.07354361 6.17075711
v -31.88031539 74.53951240 3.16840224
v 33.40791538 69.78537142 5.70590794
v 27.30052732 71.43589109 1.67827622
v 22.88259007 73.01843166 -3.29639111
v 12.21406180 77.77620107 -22.72621915
v 5.47700608 80.85796237 -29.11988646
v -32.20549971 75.16320050 3.38119501
v -37.14597225 75.80116391 1.76501065
v 40.65834731 68.84468347 10.24155971
v 34.40884128 69.87892836 6.65525813
v 26.80629119 72.04195857 1.43702107
v 16.62981324 76.19971037 -12.67851144
v 12.10511196 80.50484955 -25.18269047
v 11.17832679 80.65924048 -26.63993277
v -24.15236831 74.39167053 6.34179777
v -28.09119411 74.93701577 5.25912177
v -32.64669329 75.86259395 3.57060321
v -36.48367897 76.63213462 2.46311817
v 38.55897859 69.51226294 9.62615851
v 34.69618782 70.31673938 7.31756119
v 30.94474785 71.12433016 5.05183032
v 13.44836503 79.66987044 -21.88400924
v 12.45940011 80.46116680 -24.42019805
v 11.26213651 81.20682836 -26.28315054
v 10.16354375 80.85546643 -27.80448645
v 5.46202622 81.85703307 -28.55415642
v -17.52676815 74.33442771 8.98143090
v -22.34252729 74.35134798 6.73042890
v -27.52624452 75.27686656 5.81259374
v -30.62386438 75.71303099 4.71360004
v -34.94068980 76.17890090 2.68778880
v -37.63212264 76.48406178 2.17534718
v 31.72985092 71.31474465 6.13859249
v 29.12455611 71.91678882 4.36731521
v 17.92201772 76.69766992 -10.48814971
v 16.50659181 77.54368335 -13.31482083
v 15.60252719 78.22145522 -15.57634585
v -15.96942730 74.42886382 9.93573479
v -25.72533116 75.69803298 7.06559001
v -35.71322188 77.17470080 3.20709869
v 30.94331361 71.67784125 5.96813532
v 28.38081494 72.22140580 3.68561200
v 26.39543824 73.12660664 1.61583908
v 23.70018326 74.00441170 -1.73518143
v 21.22152783 75.26420057 -5.25708077
v 19.06283386 76.26552135 -8.58028140
v 17.40475558 76.72872394 -11.66029833
v 15.78227803 78.25087756 -14.96130507
v 15.14316257 78.68003845 -16.89278521
v 3.00231762 82.75371045 -27.25558355
v -23.76669832 75.50908625 7.43249059
v -28.23854610 76.24930143 6.29887590
v -36.15833446 77.41126418 3.33800004
v 44.12512854 68.88572872 12.51239702
v 29.90807034 71.39793783 4.61507356
v 15.65486379 77.79306173 -15.57985693
v 11.63742226 81.21073991 -25.61526000
v 4.37888224 82.25035667 -28.23731862
v -24.47411977 75.06807148 6.79570576
v -33.52730721 76.40637457 3.55069479
v 43.89430955 67.89822876 11.40959002
v 35.17545760 69.64071840 7.05739344
v 27.92572603 70.98343968 1.94750458
v -31.59838915 75.59876144 4.01931955
v 44.71609369 66.82778150 11.47789601
v 42.87000000 67.14999676 10.04000101
v 38.22890669 67.69587100 7.81395007
v 30.60669079 69.41775233 2.70661083
v 26.42307803 70.96523046 0.28569845
v 12.90440653 78.32699269 -22.35868201
v 11.18102670 79.85719293 -26.30867995
v -19.47242394 72.13386893 5.81123773
v -25.45722760 73.39924574 5.33126900
v -30.06720729 73.20529222 3.20373848
v 45.19566149 64.80800360 9.97684710
v 41.48497432 66.23272598 8.38780124
v 37.16386855 67.54025817 6.56903954
v 25.47681890 69.73517686 -1.38216896
v 23.70829321 70.72149962 -2.86184391
v -17.02383906 71.50828838 6.24467665
v -23.70340563 72.44083285 5.16697252
v 47.36678302 63.21539730 10.13729442
v 44.11664605 63.96429241 8.05037282
v 39.03380781 65.41010737 5.92057919
v 31.09378740 66.60366058 1.12721557
v 27.09950134 68.53418052 -0.53821853
v 11.58928871 74.41138476 -18.39455590
v 12.47316785 76.39501244 -20.35653591
v 6.91478187 77.97394693 -28.34189869
v -11.01829857 70.24987042 7.76924239
v -24.98840727 71.21379673 3.84557969
v 39.64295983 63.80214542 4.93973680
v 35.12657806 64.86503780 2.81921285
v 31.02754056 65.58879465 0.25112767
v 16.35166630 69.43625212 -10.47014073
v 11.96581218 73.42916727 -16.77674986
v 9.27844830 75.52661002 -21.96656168
v 6.29763445 75.18838346 -24.40282889
v 3.96059221 76.77436620 -28.13091502
v -8.66250973 67.73059815 5.84935304
v -16.53948240 68.91480833 4.10741987
v 45.19378021 61.70518696 6.50895899
v 41.15979746 61.74933165 4.15267795
v 37.80201077 62.52431870 2.70683342
v 33.02793577 64.30524588 0.67265448
v 29.10001203 64.60073590 -1.31839479
v 19.75480653 66.80982560 -6.32521790
v 10.54049376 70.60528547 -16.42499492
v 4.45875851 73.02715629 -23.20584841
v 1.80968887 73.24691862 -22.04243094
v -9.39304288 66.21209532 4.27304069
v -15.79334028 66.96770340 2.92991381
v -18.25273596 67.93963164 2.96823634
v -21.65803500 68.15664470 2.50111148
v 48.70486632 58.42577666 7.00070290
v 45.08034140 59.88935754 4.94882558
v 40.93754664 59.76075307 1.92029239
v 39.20953721 61.72121689 2.69111269
v 36.82431951 61.34948507 0.84708934
v 33.43564644 61.87413633 -0.53812936
v 29.72365543 62.75322288 -2.00113375
v 20.21677047 64.81139362 -5.62037248
v 16.37770608 66.09114259 -8.93338118
v 9.04122740 68.85918975 -16.12275653
v 3.34060378 70.83563507 -21.42674103
v 1.47741230 70.94402611 -20.83564177
v -1.60607451 71.76429033 -15.76258056
v -2.81042024 69.50945407 -13.83348461
v -8.62418022 64.50162828 3.09907249
v -11.27706002 65.07602334 3.18226102
v -15.14834817 65.51114470 2.29722448
v -18.07727665 65.71803242 1.64368236
v -20.19581944 66.32237136 1.57786079
v 51.00746080 55.83918467 6.97199255
v 46.09141126 57.66984820 4.45613312
v 43.08193550 57.56617710 2.00492982
v 38.13385963 59.27664414 -0.48432802
v 37.77790070 60.61785296 0.48767118
v 35.99290550 59.60131809 -1.31489406
v 34.20819715 59.92871523 -1.90730288
v 28.99974771 60.80370024 -3.10001778
v 24.24060181 61.71875447 -4.27239994
v 15.85339382 64.44206834 -8.81415140
v 1.11067074 69.14776564 -19.28693987
v -6.66988175 63.57622147 2.26738863
v -10.31569485 63.42781335 2.31638900
v -13.12076300 62.97710538 1.56927190
v -16.50406606 64.04893100 1.05789304
v -18.97345483 64.67429549 0.91822480
v 50.75172335 53.97872999 5.62934577
v 48.99575934 54.27792668 4.35400475
v 46.92000151 54.91000041 3.44999856
v 44.83000189 55.39999902 2.55999807
v 40.18391296 56.79862574 0.22172094
v 34.44447368 58.38248879 -3.03608994
v 31.82717413 58.44059214 -3.86507949
v 25.46188049 59.17266756 -5.28278854
v 20.57265677 60.58910117 -6.02221303
v 15.92048258 61.83507666 -8.46821070
v 2.81748408 67.07484275 -17.97580160
v -1.89702364 67.90370494 -14.40009382
v -3.62999993 61.82999909 -0.96999994
v -5.42509463 61.47615612 0.39324514
v -7.58438464 61.35269627 0.83955535
v -9.69856512 62.06168979 1.58720452
v -14.19913769 62.19793111 0.99363597
v -16.28987677 63.03440779 0.73098484
v -18.10609177 62.82084435 0.32788646
v 49.22342673 52.09210888 3.88403377
v 46.90945148 52.73883790 2.61629513
v 48.88686165 53.00064757 3.79117718
v 43.04429144 53.77655476 0.84918324
v 40.54963216 54.44015190 -0.34387576
v 38.23235631 54.46907505 -1.55621790
v 36.19782627 55.82039431 -2.81105656
v 34.57996622 56.24233559 -3.95269785
v 32.62318298 56.49449676 -4.39448096
v 27.81334892 57.42144957 -5.39698685
v 8.92769918 63.22007626 -12.94854283
v 5.11054974 62.19334900 -12.70739827
v 4.72617056 63.97154927 -14.35245667
v 1.93501799 57.56002292 -2.70143384
v -1.09483942 59.79382992 -2.63675908
v -2.68999999 60.15999988 -2.43999995
v -4.67000110 59.96000022 -0.94000209
v -9.23512038 59.82816964 0.84978889
v -11.61393430 60.25240943 1.04803429
v -14.43349104 61.17577478 0.80223824
v -17.18903147 61.10730767 0.22137722
v 46.85467109 50.72086677 2.47368077
v 44.84115541 50.75345561 1.65611180
v 42.06907004 51.97308585 0.47129457
v 39.79965299 52.25345492 -1.05611375
v 35.78932583 53.73094976 -3.67063168
v 34.00763497 53.78416926 -5.04419161
v 33.35009515 54.04611304 -5.30486507
v 28.37008052 55.75834960 -5.62624121
v 25.73187090 56.12385646 -6.47648377
v 22.67093025 56.26438558 -7.34457187
v 18.91585812 55.08194119 -8.30248743
v 4.56954306 55.93641475 -3.20507144
v 3.15361703 56.23530969 -2.74804374
v 2.16438854 56.54006824 -2.54401122
v -0.43921670 57.88394436 -2.62816274
v -1.88035332 58.25372413 -2.70235189
v -4.13311226 57.87941813 -1.57042663
v -6.44943817 58.22281539 -0.05394346
v -8.69180262 58.00783262 0.84168505
v 45.87753117 47.71381989 1.77080161
v 42.83571616 49.01629686 -0.13306331
v 40.79268128 49.91168901 -1.40762120
v 38.33565861 50.79679564 -2.78032315
v 34.47604179 51.91729963 -4.77166241
v 32.73895755 52.28179693 -5.95760392
v 30.86103126 52.18247324 -6.54286752
v 25.43533593 53.68936434 -7.18650734
v 23.60403724 54.62920293 -7.49703404
v 18.61907914 54.74958941 -8.38775840
v 15.66136815 54.21511456 -8.49218946
v 14.05409258 56.09041452 -8.87463242
v 5.66949788 56.57266825 -3.94518813
v 5.69712464 55.18922582 -3.61807505
v 4.01233789 55.17149717 -2.98499293
v 3.25082988 55.17208576 -2.81743286
v -2.65234476 56.50934577 -2.78986734
v -4.75081289 56.41092360 -2.19100178
v -7.17225438 55.73838204 -0.27088646
v -13.69850710 56.25422671 2.04876112
v 45.23692280 46.16954178 1.37975975
v 42.18710214 47.60671780 -0.83170313
v 39.46055844 48.67058247 -2.63157394
v 37.94963658 49.66551811 -3.27169662
v 36.11572832 49.24296960 -3.96303413
v 33.37510675 50.00108480 -5.46216266
v 31.40388429 50.26761070 -6.39068522
v 29.31086719 51.48707703 -6.98225386
v 28.55358087 51.80965364 -7.05463253
v 24.75835197 51.64059624 -7.56205665
v 20.45875415 53.28945816 -8.10785405
v 17.48941466 54.23552915 -8.45053513
v 15.76953940 53.41961980 -8.48751422
v 11.39553823 54.23116311 -8.34298506
v 10.27637813 55.68165705 -7.41254678
v 10.07414889 53.27539518 -7.14531122
v 6.41388353 53.97658050 -4.36888821
v 8.48934148 53.23845893 -5.85763948
v 3.68675077 52.85165831 -3.74640571
v -6.16218150 56.34224787 -0.74925349
v 42.71028936 44.79447380 -0.11683600
v 40.63506052 45.34275457 -1.79293694
v 38.63999993 45.94000056 -2.72999983
v 37.44633868 47.05039412 -3.59258312
v 34.49466452 47.09805176 -4.71634511
v 32.87182003 49.92658645 -5.74997161
v 30.20592406 47.99669608 -5.57239586
v 28.40299532 51.53092742 -7.08567630
v 17.11117476 50.97396672 -8.14263523
v 12.91429065 51.58372596 -8.32791068
v 11.58596575 52.24954337 -8.35260656
v 8.51844251 51.64284259 -6.53296011
v 4.72371373 52.79744416 -4.05601878
v 6.86323317 51.83381215 -5.48610091
v 2.99131661 52.28462070 -4.19515371
v 1.60202570 52.44353041 -4.37226519
v -0.81833295 51.58421025 -6.21744338
v -2.47521815 52.18462273 -6.33518258
v -3.84777109 52.66230553 -6.19893055
v -6.84262440 53.36341262 -5.48710022
v 40.04077613 42.49445722 -1.73516723
v 43.09479520 44.40025240 0.37031624
v 38.32221404 43.52623597 -2.51709158
v 36.13599762 44.27383095 -3.17022670
v 34.02195498 46.13846168 -4.59184172
v 14.95172363 49.08538237 -8.39467347
v 11.05027925 50.23859441 -8.59950949
v 9.08220001 49.52923581 -8.42516869
v 4.61527333 50.38903654 -5.92966331
v 6.72071893 50.70244521 -6.26674108
v 1.38000003 50.57999864 -5.72999986
v -2.28538993 51.01453885 -7.33365677
v -3.95746110 51.77411437 -7.23097101
v -5.82462084 52.32237279 -6.74748560
v 23.28639664 43.21167991 -1.64093182
v 16.83000103 46.53000087 -7.54000014
v 14.80508316 46.76204920 -8.28202907
v 10.90129744 47.58200422 -9.81666055
v 9.57584381 47.37975448 -10.77196654
v 5.63000003 48.62000048 -8.01999960
v 2.51851417 49.43403974 -6.42647780
v 36.78501397 40.34677520 -1.60728442
v 31.26519546 37.24611923 14.20847699
v 29.65106070 38.90995309 11.58160064
v 22.15934545 41.29578546 -1.43153837
v 20.88999748 42.52999648 -3.12999776
v 18.07420887 44.39142346 -6.27696840
v 15.29821008 44.57573593 -8.54676962
v 14.80230037 45.37046701 -8.57301336
v 10.81513520 46.22549191 -11.26087271
v 1.27376989 47.45032266 -8.17570090
v 44.58501935 26.89065970 27.24550292
v 39.94240612 28.98423746 22.99507707
v 21.35439776 39.86393288 -2.44701281
v 17.64650084 42.49974340 -6.48254948
v 15.64306952 43.52400824 -8.56754463
v 7.30048958 46.14870250 -12.55445555
v -2.11187429 47.11433500 -9.15589463
v -5.47956582 47.67043144 -10.45103092
v -13.27497512 48.31810668 -10.12381166
v 42.27280989 26.06921084 25.44225007
v 29.92868982 31.99997917 12.85779476
v 21.28798701 38.21818158 -2.20286031
v 18.54838617 39.71488774 -5.24104899
v 15.16097691 41.65816307 -9.98445693
v 9.02036950 44.32526976 -13.92618660
v 0.81154244 44.43348199 -13.55437096
v -3.76847829 45.66943645 -12.41697278
v -0.99044188 45.96406966 -10.45786962
v -5.35778608 46.34506255 -11.76898275
v -13.35048955 47.46850580 -11.06102020
v -16.39108174 47.21069336 -8.85972660
v 47.70296812 20.75638250 31.68815747
v 44.20226067 21.83802053 27.62594633
v 27.42296085 31.51876479 10.44150535
v 21.33369632 36.67593747 -1.96038303
v 18.44895817 38.02994266 -5.45883970
v 16.08241349 39.94694725 -8.90649669
v 11.41657028 41.95947945 -13.88781425
v 7.88813364 42.84882173 -15.07468615
v 6.03974378 43.64683479 -14.93919455
v 0.11232539 43.94459724 -14.58401140
v -4.68452042 44.73244771 -13.95059843
v -7.89766200 45.81020400 -13.27544823
v -9.72556695 46.04317248 -13.09531089
v -12.14360073 46.08614370 -12.57155091
v -18.31045747 45.18586397 -8.44456535
v 20.46007477 35.13019532 -3.09263985
v 17.49070361 36.62117943 -6.47347420
v 16.14000089 37.48000041 -8.41999985
v 14.42796737 38.69316727 -11.78093534
v 11.18303835 40.46335071 -14.57471400
v 7.39648100 41.63882509 -15.81423543
v 5.83639275 41.64164141 -16.56927727
v 0.14130707 42.89228842 -16.02303982
v 0.20256426 43.33245754 -15.39740153
v -3.03645618 44.26712915 -14.52340186
v -6.45999936 43.86999831 -14.77999799
v -8.52606911 44.23712566 -14.35022894
v -10.18642448 44.34281215 -13.89968395
v -11.99167781 44.51690614 -13.19647208
v -14.53480963 44.50692609 -11.93317957
v 20.51414549 32.95425698 -2.53732526
v 18.19298416 33.76626596 -5.57191717
v 16.64000005 35.25000066 -7.68999988
v 14.26043082 37.46207803 -12.27257121
v 2.33597844 41.07313603 -17.84646511
v -2.81966128 41.97327793 -16.61791094
v -8.27000011 42.14999825 -13.96000013
v -10.16000006 42.25999862 -13.16000056
v -14.20995407 42.94684902 -12.04224676
v 35.84297374 19.30789463 23.43429066
v 18.14999990 32.53000230 -5.74000040
v 13.92565947 36.48548573 -12.78741844
v 12.56218925 36.29551455 -14.00883682
v 5.19801071 38.20210323 -18.44833978
v 2.74340459 39.73782808 -18.47494952
v -0.19462984 40.39487615 -17.95161702
v -1.00449997 40.02140462 -17.75700599
v -3.06000002 40.21000117 -16.51000045
v -4.56999987 40.16999900 -15.44000022
v -7.59999966 39.96999934 -12.95999996
v -11.06718834 39.88999128 -11.80221047
v -17.78595708 40.75560346 -9.54443961
v 43.36862639 13.64025101 30.73497862
v 36.10800207 17.56549999 24.03367311
v 18.30108650 30.62394448 -5.71153779
v 16.07058756 33.40944275 -8.66201520
v 14.48242646 33.61598775 -11.68669388
v 8.35450552 36.82370111 -16.88293740
v 5.18961297 36.71358898 -18.78711954
v 2.27042194 38.86954859 -18.72059517
v -0.04370797 38.67986798 -18.06691661
v -3.00064171 37.21775115 -14.41276912
v -5.96435508 38.47115487 -13.06364127
v -9.15999990 38.16000000 -11.38000004
v -14.13000003 38.63999993 -9.77999996
v -17.54939556 37.98374534 -8.22066143
v -20.74507996 39.12921622 -7.39118783
v 44.36919093 12.94393558 32.07388893
v 36.40992939 15.18007275 25.52011050
v 33.24015811 16.99057035 22.47141860
v 30.95355257 17.98495464 20.21072619
v 17.45667681 30.43682128 -6.77615218
v 15.15276171 31.63170815 -11.51429862
v 13.91791087 33.39771926 -13.25847208
v 12.54384220 33.27412531 -14.90539778
v 10.13380941 34.47295725 -15.92669636
v 4.73530125 36.31327301 -18.95509288
v 0.40614814 36.41027585 -17.38824695
v -2.86909030 35.95141321 -13.83017469
v -6.83999993 36.16999835 -11.23999991
v -18.23219657 37.29696944 -7.74123799
v -21.55531198 37.63705865 -6.79264171
v 43.42469946 10.17842349 33.14314038
v 40.01000151 11.17999945 30.31999990
v 31.03905171 15.76157659 21.60236984
v 14.81826510 30.89429811 -12.09395099
v 10.23250911 32.82748908 -16.29593596
v 0.24248286 33.84065256 -15.09920228
v -20.34601383 36.22777015 -7.03047076
v -23.21144752 35.70777923 -5.00490936
v 40.58825597 8.28594621 32.82872960
v 36.16670519 11.12211868 27.91369706
v 34.65000167 13.93999998 25.41000023
v 16.76999964 29.03000079 -8.51000007
v 13.21515627 30.43254092 -14.29355983
v 11.16594300 31.26285225 -15.99552855
v 0.87294914 32.32435137 -14.57384322
v -23.16243388 34.61944312 -5.28384512
v 31.52721375 11.48600131 24.32704344
v 6.82079047 31.31455556 -18.11310835
v 2.02793884 31.18627891 -15.25456365
v -24.21091124 33.18030760 -4.14398266
v 35.03999859 9.39000025 28.71000022
v 30.08686006 10.33153757 23.75311963
v 27.85813808 12.02079467 20.53181268
v 13.53000104 27.10000053 -13.93000036
v 11.86346356 27.53477730 -15.84852114
v 9.47456900 28.96573767 -16.81995764
v 6.61082007 30.16719781 -17.89629832
v 4.07226849 30.94535135 -17.56127179
v 3.76937981 29.62914854 -16.33526199
v 1.65743311 29.35351618 -13.23409285
v -24.87748116 31.41319007 -3.82643798
v 31.50999919 6.90999953 28.30000035
v 27.77195163 10.49096044 21.31243236
v 14.58999980 26.31000057 -12.30999921
v 13.67000118 25.66999942 -13.99000082
v 3.15972907 28.02438848 -14.44324199
v -25.13068542 30.28677031 -3.88620305
v 29.31033075 6.36749947 26.97875910
v 15.14526643 22.89568260 -11.98551431
v 13.91990483 23.96569401 -13.85283563
v 3.86185152 26.84859000 -15.08463174
v 1.33966596 25.84543452 -11.59999054
v -25.01755953 29.34199758 -4.23577055
v 10.22486668 24.77161773 -16.63871296
v 6.94296090 25.63414536 -17.18771458
v 8.42049997 23.96704070 -16.89049788
v 2.08573462 23.97310734 -12.04506308
v 12.81722821 21.87387832 -15.88406414
v 10.87077521 22.41380699 -16.45482704
v 8.75004660 23.16116169 -16.69885404
v 3.28528672 23.20820279 -13.64160143
v 1.07859180 22.59302139 -11.01060119
v 10.70895977 21.68341540 -16.70531742
v 8.55613872 22.12378941 -16.95952564
v 6.05659420 22.44730666 -16.15913957
v 13.26146256 19.66928877 -16.16511494
v 11.53088920 20.55571228 -17.05116965
v 9.21423268 21.28157765 -17.16357283
v 2.28898926 21.17465809 -12.47821096
v 13.92519381 18.47403497 -15.58596175
v 12.56641280 18.67905445 -16.94384217
v 10.53480245 19.74514872 -17.42430590
v 7.54453847 20.23565397 -17.09226333
v 5.56492107 20.46963386 -16.24196023
v 1.13000034 19.61000077 -11.70999929
v -26.33051015 24.04061891 -3.74144479
v 12.33311929 17.69769378 -17.17639901
v 10.31551976 18.66249368 -17.50840247
v 7.33009167 18.89321208 -17.06288755
v 5.85624855 19.38736066 -16.43673889
v 3.65809305 18.91217753 -14.31969646
v 1.50000025 18.57000031 -12.25999929
v -25.63035488 21.21910453 -4.98241046
v -27.31579728 21.22882381 -2.99440068
v 7.11338129 18.53948832 -16.99260995
v 0.38024673 17.31994376 -11.24973223
v -26.82745270 20.60897090 -3.92926065
v -27.22063288 20.44779994 -3.37095931
v 10.44748351 16.13203436 -17.37301983
v 7.79205514 16.87076502 -16.90975949
v 5.38478186 16.81267470 -15.84167220
v 12.78595254 14.76001274 -16.98803157
v 9.90859792 15.47521818 -17.42588356
v 5.01755578 15.66534489 -15.53275064
v 3.09380842 15.51529113 -13.74843251
v 12.28629146 13.82881030 -17.23060571
v 7.97462091 14.44830932 -16.97387546
v 4.63139452 14.63814825 -15.10513853
v 2.90175155 14.42353614 -13.60835508
v 12.37468794 12.93444447 -17.10316353
v 12.13417947 11.86277531 -17.13692211
v 11.97753102 10.81143599 -17.36945473
v 10.08560043 11.59325801 -17.73256063
v 8.29559471 11.45282295 -17.19893515
v -25.44645406 14.42473754 -4.77843778
v 11.62081677 10.29473357 -17.48173125
v 0.82714442 9.28878319 -12.04990130
v -1.83796359 9.15193465 -9.59849078
v 9.86736640 9.29912925 -17.39044674
v 7.60545861 8.77517462 -16.04926400
v -0.11789417 8.89117084 -11.46683097
v -2.25197710 8.65221675 -9.37964674
v -23.52435142 10.51101182 -4.53641685
v -27.38940902 12.12107670 -2.40441831
v -1.36388233 7.92012457 -10.52294392
v -3.38830776 8.18020757 -8.30225926
v -5.35305124 7.61825778 -7.30824983
v -22.58992381 10.33705100 -4.54224646
v -27.84779482 11.29078586 -0.54080400
v 10.92974376 7.45894201 -16.82339795
v 7.13324780 7.84699339 -15.75439610
v -2.53750477 7.80563569 -9.23559722
v -4.57967725 7.13363523 -7.68188713
v -6.48851693 7.40223238 -6.99574687
v -22.08317071 9.62184556 -4.39998088
v -27.28075534 10.99262666 -2.12322874
v 10.60528122 6.90651033 -16.73574932
v 6.44508703 7.36867310 -15.29735979
v 1.79092702 7.35914055 -12.82320451
v -1.05406065 7.26034679 -10.93354262
v -3.32841999 6.97163865 -8.68530199
v -5.42358588 6.77274307 -7.22360704
v -7.28551671 7.36958347 -6.88443519
v -20.77000029 8.87999963 -4.40000044
v -26.66973509 9.66309197 -2.43610097
v 10.51320788 6.18432835 -16.49005711
v 6.62981672 6.58438308 -15.37292730
v -1.24360877 6.28811913 -10.57725959
v -6.53013634 6.19916711 -6.73355442
v -8.52234289 6.18598051 -6.24125684
v -22.85096981 8.37730616 -3.99759272
v -25.41727945 9.02432203 -3.41062271
v -27.23302506 8.47646408 -0.43311808
v 11.05554495 5.86936576 -15.94909467
v -3.94389685 5.18473983 -8.06204509
v -17.27021113 6.74513821 -4.64836275
v -21.17593586 7.22472416 -3.97764100
v -26.90953761 8.40773433 -1.37120474
v 10.32008044 4.85794852 -15.92082530
v 8.17627925 4.97560482 -16.07393101
v 5.67954779 5.30303642 -14.52423166
v 2.13713362 5.22693992 -12.83745188
v -4.51345881 4.86544054 -7.67992344
v -15.85190929 5.93857700 -4.92738932
v 8.56741332 4.32207854 -15.95820673
v -3.90434661 4.47187992 -8.15877039
v -14.57778178 5.11216698 -5.18022850
v -17.55941473 5.56265004 -4.52466961
v -22.72961847 5.90499863 -3.54347378
v -25.07139929 6.23712176 -2.55539315
v -26.53068677 6.22575870 -0.10856213
v -13.12331203 4.32577077 -5.31833339
v -26.19635686 5.66792907 -0.58450637
v -13.21451738 3.74787557 -5.22610126
v -20.94247378 5.12520596 -3.65013303
v -23.83810468 4.90662130 -2.74874107
v -25.79327486 4.92170872 -0.88270789
v 6.86693657 2.61599524 -14.92443308
v -19.34644394 3.88714368 -3.65661317
v -25.51828325 4.11614403 -0.58089051
v 9.28413868 2.02758587 -14.97497223
v 7.40591949 1.84250565 -14.97173402
v 4.79925051 1.99858518 -13.74156773
v 0.17392951 2.13297480 -11.64512616
v -3.62411165 1.96088362 -8.88396241
v -18.57861504 3.06669041 -3.76772834
v -25.23227036 3.41440458 -0.28018025
v 8.52531567 0.92410104 -14.73177318
v -9.72044934 1.38287165 -5.66616654
v -19.84190941 2.45578750 -3.43926088
v 7.93012511 0.22677406 -14.50156048
v -2.07215152 0.27839030 -10.06054226
v -20.49150690 1.91541528 -3.13656009
v -24.62345175 1.53690204 0.09102705
v 7.29042990 -0.37982498 -14.11599759
v -6.36508781 -0.11879716 -7.34160421
v -24.81741458 1.20791956 1.19191071
v 5.95170679 -0.88268763 -13.80797662
v 4.26401058 -0.83576009 -13.38387188
v -8.58310331 -0.67657029 -6.19355915
v -11.22688223 -0.66081929 -5.34635922
v -20.71115375 0.05851906 -2.65039760
v -22.79355377 0.91584155 -1.84185908
v -24.18981865 0.29147472 0.48992480
v 5.65363187 -1.21070270 -13.66332732
v 3.41951754 -1.40172953 -13.01774476
v -3.06018163 -1.49205618 -9.95186344
v -6.21325616 -1.21535070 -7.85555039
v 2.70076492 -1.97921251 -12.61960249
v -7.93708488 -1.88121421 -6.69160718
v 2.09322432 -2.34749634 -12.29784172
v -1.29891734 -2.28476967 -10.93359757
v -5.70389302 -1.66542409 -8.34201556
v -16.90842025 -1.38770044 -3.49845504
v 1.81136688 -2.89690145 -11.94219850
v -19.49263178 -1.51994033 -2.45466153
v -0.08367656 -3.86400241 -10.94109192
v -2.12831818 -3.40565131 -10.39837580
v -18.52481067 -2.14909134 -2.49425927
v -23.83372374 -0.80206053 1.26500987
v 1.54626393 -4.39450517 -10.65935101
v -2.84106261 -3.71882855 -9.95780900
v -8.25073570 -3.66524211 -6.13803649
v 1.11796346 -5.45233022 -9.82145686
v -0.59519405 -4.84870700 -10.22969186
v -3.43075139 -4.81747603 -9.13833920
v -7.69561296 -4.19917097 -6.33181632
v -19.59164813 -2.26111012 -2.09285016
v 0.45277510 -5.83796250 -9.44517739
v -4.38244594 -4.95981472 -8.52030888
v -6.51488407 -4.69159056 -7.18051894
v -8.76544043 -4.83566383 -5.47674205
v -11.67072821 -4.74635698 -4.61753132
v -19.69771460 -2.69555859 -1.79670402
v -6.34632772 -5.49694756 -6.83540292
v -12.41859980 -5.48887067 -3.97446798
v -16.09291509 -4.49321605 -2.73322081
v -22.93894440 -2.48616864 2.22980697
v -6.88780705 -6.63520675 -5.60160493
v -9.97969415 -6.66509988 -4.11344646
v -21.34408988 -4.74907644 3.21205845
v -4.31140978 -9.31352377 -4.09361441
v -5.82506461 -8.61368328 -4.59179468
v -9.60284565 -8.17681570 -2.96006375
v -12.92636339 -8.08674749 -1.30812952
v -16.91192016 -7.37916073 1.25645683
v -19.09079961 -6.88585266 4.14938433
v -3.03715654 -9.75751970 -2.65675434
v -9.51000024 -10.00999939 -0.10999984
v -11.47000026 -9.73999966 0.34000026
v -15.62010963 -8.53347778 1.64888811
v -17.82635786 -7.97151309 5.40119549
v -10.29013377 -11.00694947 2.86407745
v -12.83182297 -10.24719328 2.23161769
v -14.65409715 -9.84342862 6.24938542
v -10.91339346 -11.28262281 5.72368503
v -11.44877821 -11.01644151 3.68817896
v -7.00484263 -9.89570469 -1.98135641
v -11.07490063 -11.26710605 5.37753245
v -7.60766538 -10.28971188 -0.57806529
v -9.54894722 -10.54756995 1.26277842
v -11.69915218 -10.31670626 1.49720348
v -15.39355330 -9.39149596 3.41977249
v -13.43306247 -10.47852170 4.03934205
v -4.48661018 -8.95183347 -4.67422372
v -5.79842832 -10.27866174 -1.50915573
v -6.39647665 -8.31556227 -4.64547891
v -4.73225303 -9.47762467 -3.69461207
v -8.73606000 -8.14560708 -3.56214051
v -11.35186385 -7.77637726 -2.50109774
v -10.68868302 -10.19321848 0.72906452
v -13.69488891 -8.92287493 0.39647453
v -16.10676758 -7.28568295 0.31270151
v -18.14999990 -7.10000005 2.30000005
v -16.84038527 -8.55908357 6.29412197
v -16.11170545 -9.15407483 5.08038979
v -3.46481381 -7.38235703 -6.51899260
v -6.67487131 -6.06194045 -6.13396522
v -12.85191905 -6.42426405 -3.05002742
v -14.66786116 -7.50792539 -0.76799828
v -17.88865216 -4.72756103 -1.32321136
v -19.13702674 -5.92723256 1.56636140
v -23.01258966 -2.01692362 1.22836651
v -19.95623671 -5.23411203 1.33070559
v 0.76740858 -4.89089219 -10.33050288
v -2.49688746 -5.69310272 -8.89788754
v -12.99307961 -3.79338232 -4.42633871
v 3.38001898 -2.16925098 -12.74376176
v -25.12295172 2.41028029 0.45604818
v 6.43043127 -0.65533217 -13.97478487
v -3.36606032 0.94813854 -9.15798824
v -16.95633680 1.63855846 -3.88793973
v -22.44168706 4.04353021 -3.16875032
v -24.89560470 4.68418282 -1.96217932
v 8.46074242 1.48152164 -14.95326869
v -3.48645030 3.17779533 -8.78985878
v -13.13561387 5.37577178 -5.32922335
v -15.76966234 5.44960191 -4.83756373
v -24.93487485 7.59506598 -3.18941544
v 8.59506987 3.70853883 -15.75395837
v -16.64360240 7.73666566 -5.10836951
v -19.58953775 6.77858992 -4.14335029
v -23.55090342 9.32858884 -4.21605632
v -27.46022493 10.18570084 -1.33107509
v -3.86391324 7.18719419 -8.16922449
v -5.99190826 7.48738600 -7.07619591
v -21.64020017 10.45926660 -4.74750390
v -28.10311131 12.71152403 0.35413704
v -1.34446356 8.85502808 -10.26775502
v -4.52385843 8.95058364 -7.58081395
v -28.20077352 14.30322044 -0.27144895
v -2.24000029 10.80000028 -8.70000012
v -27.40903944 17.45552942 -3.11690010
v -28.07725593 16.15255512 -1.47692102
v 11.64755784 12.47402001 -17.45957695
v 9.04816668 13.18547688 -17.44003966
v 2.19925330 14.76496551 -13.00956588
v 9.71454009 14.75003269 -17.53511839
v 7.77355535 15.21893870 -16.88215882
v 4.13234252 15.83926566 -14.70463257
v 2.70873797 15.63873701 -13.26125301
v -25.89397132 22.47142047 -4.55784099
v -27.68958546 20.55715583 -1.78518018
v 12.47028727 15.24395216 -17.07562245
v 6.33169012 17.20279269 -16.38977975
v -25.24108440 23.91502447 -4.82277898
v -26.81620978 25.33400618 -2.00655684
v 11.94710098 17.13354141 -17.33677089
v 9.48750041 18.60596612 -17.42660999
v 6.90727402 18.40884425 -16.92149602
v 4.30448866 18.81198771 -15.03097638
v 12.08910812 18.56828108 -17.20498130
v 11.20875590 19.23148520 -17.42757671
v 8.82012583 19.80296522 -17.33730175
v 5.03667956 20.08378319 -15.81504755
v 12.35011686 19.06101219 -17.03631878
v 3.62424576 21.96340077 -14.28361889
v 10.04169602 22.56707847 -16.60138927
v -23.86999875 30.88000044 -4.49999748
v -25.50756373 30.30177206 -2.80611659
v 12.32345589 22.53213339 -16.03030041
v -23.76704104 31.74671903 -4.56082169
v 9.00246017 24.36684258 -17.00660214
v 7.84982368 25.15793592 -17.22938381
v -24.53077398 33.60081837 -1.24333159
v 9.52643529 25.74491501 -17.06157438
v 3.27243027 26.68104693 -13.95332534
v -22.28496782 33.48165378 -5.57098119
v 12.35881727 24.84229766 -15.48493560
v 10.22895891 26.00168996 -16.88659936
v 8.02071113 26.78504027 -17.13975146
v 4.11621388 27.82242745 -15.94452001
v -24.06026796 35.07720679 -2.35840306
v 14.50845972 24.46083166 -13.11105955
v 12.66131829 25.48050135 -15.09917062
v 6.96861651 28.19964103 -17.47474261
v 4.89328476 28.65827829 -16.97511971
v 3.28841037 28.66252884 -15.24420921
v -23.72331172 34.88104418 -4.33950219
v 15.00140596 24.40726385 -12.31221389
v 12.61131279 26.32083371 -15.20864200
v 6.25847420 29.13128026 -17.69008487
v 4.36210819 29.80774455 -17.22079329
v 4.14664065 29.02901545 -16.41933061
v -19.82502453 35.13629735 -6.86871447
v -23.51753414 36.00864485 -3.94962123
v 12.81000022 27.04999968 -14.85999953
v 4.90621943 30.55080213 -17.79114641
v 3.33009544 31.66580945 -17.30563492
v 2.92999996 30.67000024 -15.82000032
v -18.58999953 35.75000167 -7.32999993
v 12.28000037 28.38999964 -15.42999968
v 2.23646127 32.56362677 -16.85230993
v -17.24437997 36.81756929 -7.82489777
v -22.35232666 37.86745667 -5.95199177
v 1.08140055 33.76383707 -16.18946902
v -15.66999964 37.22000122 -8.48000031
v -18.30999926 38.01000118 -7.98999984
v -21.76535130 39.13296759 -6.42117439
v -22.59836346 38.94450888 -4.29930724
v 3.98217235 34.71569344 -18.80036294
v 1.43727334 34.76857021 -17.43199304
v 0.00000000 34.91999954 -15.61000012
v -2.45000026 33.84999931 -12.85000052
v -14.58408777 38.06694597 -9.25740041
v -16.23705216 38.55782747 -8.95662978
v -20.11189610 40.01362994 -7.95506593
v 9.63100884 32.73562342 -16.64068550
v 3.47727071 36.48654744 -18.93563010
v -1.05000020 36.55000031 -15.99000022
v -4.58721071 37.31445596 -13.28055654
v -9.37316660 36.39836237 -10.69784816
v -11.93999965 37.57999837 -10.30000020
v -15.82153328 39.89460692 -9.90683958
v 13.05925101 32.78978914 -14.47727811
v 8.65051057 34.51434895 -16.97760448
v 5.78711554 35.67885235 -18.73905957
v 4.28941986 36.65838391 -19.04617622
v 1.09690020 38.83208707 -18.46032031
v -0.80853276 38.03877532 -17.30999909
v -2.56399671 38.72923926 -15.79889655
v -4.56999987 38.49999979 -14.28999938
v -9.60000046 39.73000124 -12.33000029
v 12.99270429 33.59133005 -14.38671350
v 7.86252972 37.26300970 -17.25108363
v 4.27804608 37.45999932 -18.89622025
v 1.77692110 39.58814964 -18.52913573
v -0.05471356 39.47065026 -18.11026968
v -1.78751827 39.53986615 -17.21275412
v -4.55653202 40.99163413 -15.86631127
v -6.99999928 40.56999832 -14.08999972
v -10.78000013 41.54999927 -12.72999961
v -13.39686662 42.44649410 -12.31592335
v 37.48448566 12.02594582 28.33926119
v 3.45812435 38.69220242 -18.67206767
v -0.92566601 40.76956958 -17.63711497
v -3.36276926 41.55078903 -16.55703597
v -5.64404204 41.64941236 -15.34136385
v -8.44000001 42.36000031 -14.17999994
v -11.72848511 43.17747802 -13.25026155
v -13.55294138 43.99944097 -12.48142496
v -15.17792325 43.46776754 -11.50621194
v -17.56638661 43.97864640 -9.76527948
v 42.53062606 10.24314854 32.38900751
v 38.91456127 11.01616677 29.80805561
v 12.96610199 35.31320021 -13.73910718
v 10.42390335 36.31551936 -15.16065933
v -5.84871555 42.83115640 -15.24819713
v -12.82732189 45.35338655 -12.63238955
v -19.63613182 45.05742341 -6.23044139
v 11.01271156 37.27997467 -14.71011993
v 9.40825511 38.55644912 -15.98897949
v 0.08119124 42.27999598 -16.72481000
v -1.51308835 42.70082712 -16.05362259
v -4.99737030 43.10043156 -15.41163959
v -6.90792035 44.73255947 -14.15709406
v -9.98712704 45.08556053 -13.69507890
v -11.69002801 45.96316814 -12.83794735
v -17.96770282 46.04568705 -8.15351028
v 37.04889491 16.33789577 25.33980832
v 11.71929855 38.22468221 -14.28759284
v 9.48563498 39.54152390 -15.84979706
v 3.42534645 42.22291708 -16.75571315
v 0.85836870 42.80260950 -16.09572582
v -1.15348853 43.49912703 -15.04529081
v -4.09367960 44.10582408 -14.68195114
v -5.95077267 44.89068687 -13.69815785
v -17.05982722 47.24174365 -7.84126297
v 13.87307886 38.31615672 -12.52198406
v 11.13444287 39.54477981 -14.75448254
v 9.10620671 40.34123942 -15.88593796
v 6.89070066 41.43939540 -16.07058570
v -12.06050441 47.78927565 -11.04462706
v -14.99050204 48.24863002 -8.76958482
v 42.87051409 14.50748555 29.74860370
v 13.78461439 39.06128183 -12.40455080
v 9.91259888 41.34681448 -15.19717649
v 7.92691857 42.06038639 -15.45282360
v 5.25752595 42.75457561 -15.53190779
v 3.70051991 43.67024824 -14.96245246
v -6.66598883 46.52301967 -12.00484671
v -10.41698921 47.15124518 -11.96184941
v -11.97982859 48.38837311 -10.47853939
v 20.76009475 34.34661403 -2.55876011
v 18.09122600 35.38945690 -5.94966859
v 10.78137010 41.48124903 -14.59658332
v 8.93788319 43.33323240 -14.62912001
v 6.58008130 44.12624612 -14.58538044
v 4.73311683 44.20877248 -14.47148342
v 2.98000104 44.51999441 -13.22999783
v -6.11387007 47.38488793 -10.98587457
v -12.72582728 49.50229824 -8.81138816
v 36.70987859 20.96236683 23.63969199
v 19.22151446 36.66272387 -4.74033132
v 8.19534715 43.83526370 -14.53277748
v 5.97622013 44.69066113 -14.11724184
v -1.37691235 46.64177075 -9.46860015
v -8.69020354 49.17972907 -10.00840869
v -11.50689926 50.19862205 -8.40860978
v 15.46381507 40.30107707 -10.00506245
v 13.48056737 41.24592990 -11.80371270
v 11.46676484 43.16037521 -13.23660742
v 10.25283244 43.75182837 -13.76051549
v 8.03890824 44.85836998 -13.80084734
v 2.45174626 46.01430520 -10.61645150
v -1.60929479 47.44445160 -8.64639413
v -4.10300121 48.46755788 -9.10561532
v -12.89838459 50.49403384 -6.68519642
v 14.84900340 41.90417007 -10.16499382
v 11.77700609 44.03838515 -12.34518178
v 8.90838355 45.23041472 -13.18933908
v 3.50416754 46.42741755 -10.43303963
v -0.55269391 47.49449342 -8.30379222
v 30.35142273 28.79950218 14.06092197
v 14.98064771 42.41924733 -9.74104088
v 0.53645583 47.45032638 -8.14844482
v -10.49068477 51.05824023 -7.58569734
v 15.19622002 43.00776869 -9.20423213
v 2.79373582 47.41438851 -8.39497894
v -10.10106504 52.03992501 -5.85623598
v 20.30384913 40.17530382 -3.45937163
v 12.15160545 45.27008906 -10.83215792
v 19.51340400 40.12031108 -4.35855426
v 11.55397668 45.54920271 -11.25769410
v 4.69084503 47.66147956 -8.75727274
v 4.00732877 47.74851352 -8.36020056
v 15.03085252 41.97127372 -9.89373680
v 10.66870894 44.66064647 -12.72139419
v 16.37874730 40.99666700 -8.38461984
v 10.90923045 44.09003258 -12.99336180
v 7.38114445 45.54038495 -13.26061971
v 1.99642708 46.82536796 -9.04646702
v -0.59829972 46.99128121 -8.82453378
v 20.08255944 35.90071574 -3.60324024
v 15.64124972 39.10947219 -9.68157221
v 10.63281763 42.67253354 -14.17143457
v 7.39291264 44.02071238 -14.57963139
v 2.75397906 45.37061229 -11.73378062
v -2.55519990 46.79169506 -9.68538597
v 0.44955290 46.42577469 -9.52771027
v -6.96825096 48.45863581 -10.48650034
v -11.27018686 49.49856922 -9.45221074
v 13.85294180 39.81791064 -12.12010439
v 11.45357732 40.97144306 -14.18873481
v 9.14392248 42.12934524 -15.21498803
v 5.80722839 43.18191856 -15.23010153
v 3.00625758 44.03498769 -14.28022515
v -2.42000003 45.73000222 -11.47999987
v -4.84345853 46.62946984 -11.15215663
v -7.40937609 47.88157716 -11.00289077
v -10.80554258 48.14827815 -10.92793699
v 41.99147969 15.02579078 28.86664495
v 10.54913644 40.49636424 -15.05608112
v 8.07405356 41.36271030 -15.81727713
v 1.80953101 43.62261295 -14.88426514
v -1.04999996 44.50000077 -13.93000036
v -12.80723885 48.06835949 -10.60344279
v 43.81057620 14.74649832 30.48246354
v 8.19827430 40.19814730 -16.26837999
v 4.94252751 40.95826671 -17.36879908
v -0.57093980 43.00902411 -15.75972699
v -6.59887446 45.58122903 -13.21956050
v -14.68434464 47.75196686 -9.86963883
v 10.62175818 37.75777668 -15.09127859
v -5.12495404 43.77864301 -14.90974333
v -8.89469869 45.09517923 -13.87026161
v -13.89212254 46.84439301 -11.29546296
v -16.15275070 46.52308673 -9.74092819
v 13.13546766 36.03310511 -13.58869765
v 10.21039207 37.26828843 -15.23904316
v 5.29769063 39.12844136 -18.12079549
v 0.25575864 41.54726118 -17.45679043
v -1.45397801 42.19859466 -16.74926095
v -6.14112755 43.44239458 -15.03023971
v -9.39729623 44.42222044 -14.11540899
v 9.55839455 36.60282865 -15.73201455
v 8.19886196 37.57360578 -17.01122336
v 6.95650885 37.59720549 -17.74452813
v 4.40605544 38.68976980 -18.57167482
v -2.22697947 41.75675660 -16.86476357
v -5.15333842 42.50596091 -15.58536850
v -6.80227857 42.99835116 -14.95345496
v -9.68973618 43.99138689 -14.08515126
v 5.89758623 37.32261062 -18.25072430
v 6.02541259 38.27210516 -18.09809916
v 12.25006115 35.64731777 -14.23740294
v 7.64712784 38.49657252 -17.26933196
v 0.36353030 40.86885601 -17.88791455
v -4.55800863 42.75762290 -15.77131264
v -9.08112060 43.65521669 -14.27223440
v -18.47102679 46.37667164 -6.65205158
v 9.95612890 38.18758205 -15.53871762
v 6.96179084 39.54902664 -17.21961983
v 3.23188887 41.27129912 -17.63250865
v 1.16121524 42.14432836 -16.98265411
v -2.21215840 42.74241254 -16.10502042
v -4.14999994 43.45000163 -15.25000203
v -6.01000013 44.02000085 -14.55000136
v -7.94493966 44.78926212 -14.12071846
v -10.71641687 45.57911307 -13.29668332
v -13.26631382 46.39159516 -11.94391120
v -17.05704071 46.50978744 -8.79885163
v 10.07948909 38.73344511 -15.50099254
v -14.22285289 47.80562967 -10.11180878
v 9.76712257 40.39486870 -15.55885933
v 3.89000005 43.09000075 -15.58999904
v -12.56338879 48.15053940 -10.57214849
v 10.07705834 42.16030613 -14.78284784
v 6.65431842 43.34703460 -15.05704783
v 3.82936932 44.27261278 -14.09648824
v -7.89144542 47.10343108 -11.62040606
v -10.08017454 48.84260148 -10.11922676
v 9.49061848 43.81629080 -14.13492952
v 6.97665615 44.87793893 -13.93370703
v -2.17239931 46.23918608 -10.31690370
v 9.67248436 44.91389915 -13.17256968
v 0.20516108 47.21169919 -8.43791012
v -7.77836377 51.16273835 -8.17282218
v -14.50428460 52.54068598 14.76772968
v -4.54966212 50.50092936 -8.49004742
v -14.53369390 52.76654288 13.91399372
v -15.74569382 54.17190492 17.64726266
v -14.55565076 53.15530673 13.08281254
v -14.86204192 54.07887325 12.36853004
v -15.83131216 54.72216010 13.63745239
v 36.48423776 39.69727084 -0.75786933
v 32.89245069 40.34451768 0.49415126
v -16.38725214 55.95038086 16.14218950
v 31.88513592 40.94043002 -0.47769208
v -14.35613167 54.74269018 10.19169390
v 33.45426172 40.60001671 -1.01277779
v 28.93795446 42.33627766 0.39944713
v -16.07483998 55.91534451 12.19718903
v 30.32397851 42.03828052 -0.96461433
v -32.38631040 60.97617373 2.88362335
v 37.86449134 40.83609954 -1.82737154
v 37.17162833 40.87978601 -1.97109906
v 28.74436043 43.02152246 -0.94282941
v -24.84644018 59.00194496 1.48403330
v -25.77832155 59.16304886 2.16343347
v -30.05227074 60.39814278 1.44690787
v -31.87999129 60.85789204 1.94252795
v -34.12849829 61.75981089 2.60263216
v 38.45123202 41.00622609 -1.80775148
v 28.59374881 43.56869310 -1.72320544
v -14.38596006 56.41643703 2.21301243
v -15.00247605 56.46888539 3.50904022
v -22.27539942 58.57081711 1.08380767
v -25.90921894 59.61101875 0.56881830
v -28.27893011 60.24214253 0.58600062
v -29.81442399 60.33086777 1.50662649
v -31.45163879 60.94393134 1.10376859
v 39.46131468 44.25074533 -1.78872969
v 35.94418988 42.17996448 -2.54216627
v -15.78795351 57.22055957 1.79679564
v -17.78171398 57.50262737 2.13848217
v -19.37365904 57.90210888 1.55653153
v -20.98583616 58.27545747 1.42515008
v -23.99777807 59.29689109 0.34868388
v -26.26117691 59.91443247 0.34493941
v -27.81447954 60.70254743 -0.00191127
v -30.02286889 60.85289270 0.50551002
v -33.29078853 61.85675040 0.97154221
v -37.08847240 63.76782805 2.64263502
v 39.45692629 44.32350397 -1.76624104
v 35.83315015 43.21182892 -2.76541593
v 25.62091127 46.31270841 -3.91638977
v -15.55966306 57.74899945 1.18983723
v -20.22547089 59.25412476 -0.00576636
v -22.16936648 59.67908353 -0.12430255
v -28.36421505 61.08908728 -0.10823992
v -30.30172363 61.47674099 -0.02894383
v -31.66894615 62.36086786 -0.31195598
v -38.07242215 64.67500329 2.78042280
v 44.47136447 43.28867048 1.50670134
v 42.77608544 43.13064739 0.27777592
v 39.61577639 44.37835142 -1.73179014
v 39.46999088 44.42190751 -1.83385157
v 33.53111818 45.15466467 -4.27988730
v -17.11599343 59.05235186 0.54102100
v -21.51531912 60.16290188 -0.30137325
v -23.78041483 60.67919731 -0.25080904
v -26.21636912 61.05145812 -0.29325660
v -34.54801068 63.79852444 -0.34197880
v -36.10899299 64.11793083 0.23375195
v 43.88979450 44.14658621 0.97723736
v 42.05185547 44.64214668 -0.63714531
v 36.17102280 45.61225325 -3.81762395
v 32.22911805 46.21587321 -4.69219545
v 21.72685228 48.74841496 -6.82246545
v -11.68823522 58.78641829 1.04702346
v -16.89101383 59.76508558 0.29515714
v -19.84710991 60.66346541 -0.21536501
v -26.27683058 62.53958493 -0.16418748
v 39.06000033 46.11999914 -2.44999956
v 36.49484366 46.55571282 -3.93523695
v -9.87999979 59.48000029 0.91999985
v -15.98056220 60.96858159 0.48698511
v -18.92754249 61.36574224 -0.04631858
v -21.94830589 62.47921661 0.06169338
v -24.78633262 63.07904422 0.29336908
v -27.68569253 63.83696944 -0.09714291
v -31.91103786 65.04140049 -0.68187161
v -35.90623289 66.09860063 -0.78079809
v 38.94000128 47.24000022 -2.76000006
v 36.44999862 47.69999906 -4.02999856
v 34.04999897 48.20000008 -4.85999975
v 27.54840069 50.93083531 -7.16145011
v 16.37032069 52.02728137 -8.33617430
v 14.33529425 53.18110064 -8.56042933
v 10.97430382 53.19932103 -8.20733793
v -9.73999966 60.63999981 1.05000101
v -12.64999993 61.40000001 1.11000042
v -15.68951644 62.13283166 0.65445527
v -18.68232526 62.28027493 0.13003666
v -21.18841931 63.48064542 0.47077524
v -24.47845601 64.20367211 0.64793765
v -27.35821903 64.80258703 0.20872841
v -30.19430116 65.94689935 -0.04561216
v -33.18059072 66.43473357 -0.57737657
v -35.92865914 67.26086885 -0.81693113
v 35.09264067 48.98652062 -4.39180201
v 30.04679456 50.18365756 -6.69275736
v 26.51110291 50.17087236 -7.06137996
v 24.92642216 50.80889910 -7.36396527
v 19.06131767 53.22494358 -8.27505253
v 16.75654948 52.89543048 -8.34974833
v 14.63925652 54.09757793 -8.60860851
v 12.18383294 54.47902530 -8.59353784
v 9.42208990 54.96471003 -6.48477813
v -5.78000117 60.62000245 0.14999752
v -8.40999931 61.44999713 1.03000191
v -11.11000031 62.30000034 1.93000096
v -14.36000038 63.04000318 1.33000116
v -17.37825014 63.52781504 0.66852965
v -19.84241977 63.97730857 0.62396331
v -22.77350612 64.82198089 0.89186174
v -26.12498961 66.10637903 1.06316071
v -28.42822298 66.69694930 0.62392757
v -33.22482109 67.72600859 -0.46529889
v 35.60329974 50.28094724 -3.89977102
v 33.09825435 50.60309544 -5.74856903
v 29.80265953 51.12803355 -6.87014638
v 24.10671674 52.56972834 -7.58599630
v 21.71074972 53.04272100 -7.87115749
v 19.44887266 53.85944620 -8.32667295
v 15.73813893 54.13109437 -8.51087645
v 11.95634343 55.41843176 -8.73573590
v 9.54109430 56.21407926 -6.92540687
v 0.45792808 58.96474794 -2.62988615
v -0.95094310 58.73012170 -2.60000769
v -3.04000010 60.63999981 -2.24000006
v -4.44849906 62.11265177 0.16106135
v -7.54563883 62.63592839 1.69696973
v -8.68459418 63.03437054 2.01131450
v -12.88999990 63.95000219 2.18000007
v -15.33920038 64.30745870 1.52290240
v -18.92999932 65.39999694 1.27999973
v -22.59708568 66.55266136 1.84161915
v -28.07419561 67.52906740 1.09681208
v 35.34804285 51.18022859 -3.93649936
v 29.99000065 52.17999965 -6.77000126
v 27.70741098 53.35341766 -6.68336730
v 22.60000072 53.96999791 -7.74999894
v 17.74597540 55.72571605 -8.16891063
v 3.77093488 57.58664012 -3.28911818
v 2.02681404 59.02312323 -3.21195065
v -1.44999963 61.25999987 -3.07999924
v -3.36999912 62.04000115 -1.38999964
v -4.54664836 62.68919259 0.64840878
v -13.59962393 65.77586383 2.93348008
v -17.86000095 66.48000330 2.14999891
v -24.37556721 68.57034564 2.50924099
v -29.03378941 69.79275495 1.66046096
v 32.14933723 52.68054456 -6.13980368
v 29.30337749 53.78811434 -6.08629361
v 28.25825103 54.08031121 -6.29593013
v 25.15896223 54.49887365 -7.04646343
v 22.47999981 55.13999984 -7.57999998
v 19.94000003 55.78000098 -7.90999923
v 17.49481633 56.20897189 -8.02076608
v 14.83176555 56.93677813 -8.75139330
v 9.41801630 58.55792761 -9.42055508
v 0.57999999 61.62000075 -4.87999991
v -1.75999978 62.50000000 -3.34999966
v -3.16999992 63.28000128 -0.81000000
v -4.48240666 64.52924758 2.23898422
v -37.61796281 72.99774140 0.25135098
v 34.44261849 53.28989774 -4.85465676
v 32.64741600 53.71263251 -5.65696741
v 30.67760542 54.36110124 -5.48918126
v 29.70863879 54.77796495 -5.42728044
v 26.51999891 55.25000021 -6.43999875
v 24.04356189 55.83914369 -7.13556958
v 21.47774957 56.34269118 -7.50187179
v 19.03415471 57.02367052 -7.82593153
v 16.19178243 57.70742893 -8.11173022
v 7.61632156 59.87247080 -10.27216762
v 4.87999991 60.86000055 -9.25999973
v -1.52000005 63.30999732 -5.17999986
v -2.53000041 63.97999823 -2.62000016
v -2.90651270 64.71533328 -0.13901267
v -20.74999921 70.05000114 3.99000011
v -37.24192083 74.33640957 0.84530690
v 46.79000005 51.53999850 2.43000011
v 44.40016672 52.27722973 1.71944161
v 32.64194727 54.50970680 -5.28249424
v 30.02593480 55.45007437 -5.06933499
v 27.05000155 56.04000017 -6.08000159
v 24.95422587 56.75374717 -6.57251477
v 7.79494271 60.66555902 -11.11969631
v 5.03000058 61.53000146 -11.31999865
v 2.57119839 61.42345816 -8.57235398
v 0.95067511 63.05464357 -11.32798661
v 0.29298684 62.62867153 -8.83892830
v -1.18350098 63.23534995 -6.78260950
v -2.09000008 64.47000057 -5.48999989
v -2.63000000 65.09999931 -2.15999992
v -2.96866754 65.63020498 0.88192022
v -24.61000159 72.38999754 4.84000193
v -33.43089297 74.65614378 2.45271693
v 48.74672741 51.37744173 3.52088874
v 46.52875662 52.25779489 2.43219081
v 43.65168139 52.66280100 1.20873447
v 41.34622216 52.80138925 0.10431418
v 32.27050602 55.58214709 -4.80063865
v 29.96967919 56.16364256 -4.88007348
v 5.84064377 61.99802086 -12.53022999
v 2.96190381 62.65777349 -12.47413084
v 0.05343516 64.07278776 -12.33384013
v -1.93466956 64.79794532 -10.18481888
v -1.59982929 64.06620890 -8.92392825
v -2.73999921 65.87000191 -3.03999986
v -2.71172100 65.52013755 -1.48436055
v -2.70990073 66.68481976 1.04112295
v 48.28114063 52.24046111 3.18887038
v 45.96337676 52.81313509 2.38020159
v 43.95055771 53.49599943 1.36559748
v 23.76672439 58.56810138 -5.98103367
v 20.01821250 59.92485210 -6.48716325
v 3.51813901 63.29515576 -13.74310814
v 0.65400603 64.35887516 -13.48598022
v -1.39444030 65.15478343 -12.08949648
v -2.66451389 65.39279968 -9.03422292
v -2.73931376 67.05513597 0.21778524
v -3.28842434 66.71086699 4.00500558
v 48.82154986 52.18546465 3.56007996
v 27.26980671 58.14668909 -5.06257406
v 2.39103986 64.27191198 -14.49202187
v 0.88120968 64.57468867 -13.93138990
v -1.15795853 66.19090587 -13.83451838
v -2.48603569 66.61371887 -12.27603294
v -3.40760616 66.75980985 -9.66988038
v -2.58514169 67.32612103 2.58968002
v -2.21170252 69.24890727 6.63488964
v -21.17480710 74.03102517 6.92023197
v 27.69921906 58.97226557 -4.50897869
v 16.62397943 61.91790849 -8.11435282
v 3.11999954 65.10999799 -15.63000306
v 0.75999968 65.92000276 -14.82000016
v -1.59150129 66.97727740 -14.05332610
v -2.54103332 67.52090901 -13.22511304
v -2.38378649 68.07985902 4.40084515
v -2.14311155 69.71776485 7.56030483
v -25.05985275 76.74466819 8.13930575
v 34.89258885 57.55481124 -3.25831794
v 28.17723900 60.17133594 -3.65135702
v 14.35854193 63.14089894 -9.53551568
v 6.81510102 65.17888606 -15.11712000
v 4.53999965 65.65000117 -16.48999937
v -0.44715032 67.19668210 -15.11267573
v -2.36600358 68.09909642 -13.91839888
v -3.75427050 68.78545880 -11.52809709
v -1.76110084 69.71889734 5.37882186
v -1.37351081 70.81658393 7.84585439
v -21.30357362 75.60797036 8.38650391
v 41.44219682 57.00126290 0.93009090
v 39.10766169 57.52877146 -0.12270339
v 19.26392317 63.15430254 -6.18628366
v 15.97995311 63.95278126 -8.56371410
v 8.75216816 65.70889801 -14.51610867
v 3.37202544 67.82248616 -18.92253198
v 1.92641583 67.62288511 -18.26693118
v 1.40680152 68.29018146 -18.75448041
v 0.24282055 68.68075579 -17.82925427
v -0.62033162 69.26714629 -16.77677035
v -2.24060612 68.91977042 -14.46800306
v -3.45525448 70.66260278 -12.35587522
v -4.52998420 70.69238275 -9.99162905
v -1.41305744 71.11394405 6.42202655
v -1.34661642 71.86672837 11.35659218
v 41.77948833 57.66841024 1.20258029
v 39.55502808 58.18881840 0.19530127
v 30.64267710 60.86020544 -2.39812466
v 24.36426654 62.80962378 -3.77743854
v 18.00562069 64.36593831 -7.06416229
v 15.52427001 65.10664523 -9.15644132
v 1.91136345 69.03275102 -19.63560469
v 0.06104167 69.73813474 -18.62122864
v -0.87947887 69.50145960 -16.10067114
v -2.88031134 70.54316252 -13.81785888
v -4.03000088 71.03999704 -11.28000021
v -4.76887077 71.47122175 -9.05723870
v -1.06095639 71.84165716 9.45944898
v 28.52168866 62.59172410 -2.34983535
v 21.27312496 64.63031471 -4.90756938
v 14.98069894 66.30659103 -10.07791609
v 8.21289886 67.78032333 -16.27910323
v 1.05118880 70.07278502 -19.94724572
v -1.50217011 71.11489773 -15.91760106
v -2.42825667 72.33089954 -13.29728961
v -4.55037691 72.42967188 -9.80410073
v 23.90740626 65.05256891 -3.33875394
v 20.52264288 65.86289406 -5.55617688
v 15.27653821 67.35123694 -10.57909895
v 2.41014874 70.80907375 -21.21760882
v -1.84704142 72.14054465 -14.86344449
v -2.87007913 72.80324399 -12.40473799
v -4.67633922 73.43056053 -9.00240242
v 27.00011805 65.49179554 -1.73045543
v 10.18122770 69.72061098 -15.67387208
v 6.52127713 71.00049406 -20.53260431
v 2.06000009 72.09999859 -21.84999920
v -1.34455319 72.67200202 -15.85099287
v -2.15555821 73.62695038 -13.23766075
v -3.66000715 74.12167639 -10.26823930
v -5.29846875 75.15282929 -6.48473389
v 9.17628035 71.15039974 -18.39128882
v 3.11000017 73.02000374 -22.90999889
v -0.48646727 74.75123554 -16.32935368
v -2.04606773 74.72292334 -13.08671385
v -3.08466796 75.69008321 -10.51818300
v 28.86960283 67.17248261 0.20996913
v 23.62054586 68.47968698 -3.20413476
v 21.23203315 69.61780787 -5.29437419
v 5.40547492 73.86359572 -23.61656353
v -0.19344683 75.66344738 -16.08074643
v -2.93537346 77.17774063 -10.47557965
v 24.68132228 69.91945952 -2.04689172
v 12.46697456 72.80834764 -15.58331121
v 3.66976135 75.09668916 -25.71754344
v 2.81272968 75.35111159 -25.53611062
v 0.94220601 76.33525133 -23.54599535
v -0.22809322 76.69300586 -20.80086619
v -0.33132773 76.86150819 -18.99129339
v 0.10113869 76.45631582 -15.87886177
v -0.83238888 77.14820653 -13.79844546
v 12.06254028 73.93994182 -17.38124900
v 10.33429615 74.46707785 -19.62932572
v 7.18374550 75.08663088 -23.43407646
v 3.24814557 76.98040456 -28.22778746
v 1.39454717 76.79149508 -25.99756420
v 0.10529513 77.75222510 -23.19368906
v 0.58539340 77.76484638 -15.46616666
v -1.74872612 78.24704051 -11.97954267
v -3.93724907 79.55539972 -8.98971874
v 12.00859435 75.20563155 -19.20602471
v 2.36425479 78.32276821 -29.28327024
v 1.34533865 78.17662507 -28.22933532
v 0.51914871 79.32528853 -13.59874383
v -5.18073700 81.84619248 -5.73453400
v 11.84893120 75.64584166 -19.97849345
v 3.13428650 78.50568742 -29.51047942
v 1.09356560 80.30158281 -13.48081511
v -0.15273615 80.09694517 -13.09997868
v -2.15402315 80.74256033 -11.38487831
v -4.86887433 82.02480525 -6.70088409
v 12.36293931 77.14869827 -21.46007493
v 2.38655647 79.51227576 -29.26586755
v 1.68843137 80.66167682 -13.90367560
v 0.46000048 80.83000034 -12.93999795
v 7.61231920 78.12692970 -28.14423852
v 1.47070934 81.22020215 -13.24065961
v -1.33851077 82.34404027 -12.30080891
v -2.77000037 82.99180120 -10.57672035
v 9.07541718 79.00506258 -27.79519558
v 0.71629044 81.25488460 -26.67409740
v 1.73452066 82.41121471 -12.86154799
v -1.18559762 83.00698549 -12.34823931
v 1.38890999 83.21399242 -12.43358478
v 0.12838990 83.30243081 -12.50244398
v 0.87083253 83.15732330 -12.34108862
v 2.05124216 83.10089260 -26.05235577
v -4.46703704 85.19391716 -3.54220485
v 2.75275391 83.22923630 -26.50844678
v -0.53987576 84.87305790 -12.32127659
v 47.47347161 67.73793697 14.08708841
v 2.26809666 83.52625370 -25.61479062
v 0.11739588 85.19125730 -12.21813913
v -4.17736173 86.00308001 -4.09942819
v 42.61114448 70.33481449 12.56699022
v 9.21296328 80.86579293 -28.32562849
v 2.23632832 83.71879905 -25.13932809
v 43.98582876 70.41990012 13.39080650
v 2.94662593 83.91615003 -25.54499358
v 46.37560621 68.73974949 13.79697863
v 2.09526322 84.00524408 -24.07723479
v 0.96851832 85.15448123 -11.98684424
v -0.68632700 86.06263995 -12.22943235
v -0.16005199 86.02007478 -12.25072518
v 48.00449684 68.00661236 14.75287415
v 46.99242115 68.74039769 14.30935599
v 41.86300188 71.35726511 13.01411632
v 39.63556141 71.72699273 12.15420943
v -0.41030525 86.60366386 -12.24450395
v 47.22516984 68.73887777 14.51501623
v 41.12949967 71.76851481 12.88600639
v 0.06169069 86.78544313 -12.15903554
v 4.11034049 85.62774211 -23.36497419
v -0.27387310 87.27871627 -12.19954807
v 4.30764863 86.12658828 -22.63685875
v 4.08509560 86.36617661 -21.98777348
v 38.30664232 73.61641526 13.24557047
v 4.80001792 86.55353636 -22.16322534
v 4.39880602 86.73553169 -21.46783844
v 5.05692465 86.98525280 -21.47278003
v -0.88795408 89.21422809 -11.51044760
v 44.86268759 72.32226431 16.09105989
v -0.19320742 90.48569202 -11.58941630
v 42.68115014 73.87191802 15.74403606
v 40.03132880 74.50499386 14.80119769
v 38.17966580 75.47777891 14.55179043
v 0.07208121 90.55237472 -11.69420686
v -1.59548654 91.60039574 -8.62343423
v 35.17757729 76.62602514 13.29493709
v 31.03135899 78.93409580 10.72459668
v 29.93664891 79.32244241 9.69450269
v 3.74275888 90.22537619 -11.61050331
v 31.78212419 77.40545273 10.76977979
v 29.59536947 78.71680707 8.97895638
v 44.96512935 71.66901231 15.68094641
v 41.94378480 72.96975702 14.47059680
v 35.33543274 75.21491498 12.64973450
v 42.42281243 71.57430798 13.38481996
v 39.94638473 72.45197147 12.69926969
v 37.14530542 73.69566709 12.70344015
v 33.20604190 75.31399280 11.08340546
v 29.58536334 77.77930051 8.39617196
v 26.83250420 77.83509046 4.37065540
v 45.99408805 69.35226917 14.02714383
v 43.26999933 70.12999803 12.71000039
v 41.31725803 70.01848519 11.64545398
v 38.63923252 71.74439728 11.63447835
v 27.97165513 76.56618208 5.67133026
v 24.69142526 78.28760147 1.29208341
v 49.39050600 66.23025239 15.39372280
v 47.49403149 68.44731420 14.54578899
v 46.84462026 67.44942814 13.58567923
v 44.85646263 68.14028323 12.60447502
v 43.58442128 68.87176633 11.98931225
v 37.11000085 71.28000259 10.25999989
v 32.99099952 73.73510301 9.75441746
v 30.24617583 74.11780953 7.49355508
v 26.95545368 75.79098642 4.07574233
v 17.42675155 80.42430878 -9.44246259
v 5.90548804 86.75124496 -22.09139057
v -0.59975212 87.49601990 -12.10681349
v 44.64673251 67.53294915 11.95387263
v 41.64396599 68.26064736 10.32149047
v 35.51602736 71.25968486 9.16954037
v 32.56895393 71.39009982 7.13144336
v 29.65755761 73.20485264 6.20284909
v 27.48489194 74.08500463 4.01277421
v 43.38868335 66.28401577 9.98988654
v 39.12199661 67.81331450 8.59068986
v 32.71360695 70.85428387 6.23846240
v 30.12782708 71.92321122 5.40993363
v 27.68184058 73.07722420 3.61888506
v 47.44673520 63.59723955 10.75361669
v 43.29327121 65.52014500 9.33024939
v 38.94696757 66.74172729 7.47117540
v 34.94028747 68.63810122 6.03209576
v 31.76181018 69.89455968 4.39255638
v 28.33898924 71.37555629 2.90695275
v 16.43687114 78.94806564 -12.18295284
v 42.64000058 64.49999660 7.59999966
v 37.63242438 66.35291129 5.96745685
v 27.00018883 70.87163627 0.85046771
v 23.64809997 72.70875573 -2.45021842
v 16.60034992 77.84958929 -13.00572604
v 14.62222915 79.56526428 -17.85360835
v 4.81831282 84.87104625 -24.99037422
v 9.78079066 83.05364847 -25.97610839
v 7.84224644 83.91965926 -25.78676678
v 44.94269937 62.83216178 7.49394391
v 40.74452445 64.54815716 6.16868306
v 32.31619298 67.14729220 2.48466386
v 30.00304289 68.50174069 1.50414614
v 23.18575792 71.43892348 -3.33670131
v 15.40884655 78.17922533 -16.14266075
v 8.84620007 82.86324143 -26.75280906
v 6.04002411 83.40935409 -26.90394036
v -26.23270638 79.76033539 12.48122938
v -17.97539741 77.24943757 12.53507379
v -22.87092805 78.70920748 11.34839002
v -28.51890028 79.60467786 9.93159879
v -25.99313483 79.29211110 10.69617365
v 42.68785194 62.73844093 6.01091143
v 34.09794345 65.91570377 2.77703768
v 29.89922278 67.51426309 0.93127618
v 27.95507759 68.75239313 0.07086461
v 25.66962130 69.24028695 -1.35932502
v 24.06006679 70.01816481 -2.61193165
v -20.37193254 76.34980232 9.83098894
v -25.67351796 78.55547965 9.74369887
v -29.12176400 78.80831510 8.22842401
v -34.81947258 78.78420502 7.43839378
v -29.59510125 79.34298366 9.03114583
v 41.52949527 62.63926625 5.17087756
v 33.84220600 64.98557329 1.76865421
v 30.92000075 66.31000340 0.75000001
v 27.15977281 67.54045933 -0.72819937
v 24.02065508 68.95379722 -2.87679513
v 20.74595727 70.77203691 -5.93039114
v 18.33300106 71.94612175 -9.02145728
v 13.22206948 76.34653151 -19.03100312
v -22.35366404 75.52910596 7.85008818
v -27.80593187 77.39741355 7.52652762
v -23.08060601 76.87207311 9.09682829
v 39.96343911 62.77661771 4.47768858
v 37.51491010 63.10781837 3.13689979
v 29.04609591 66.01362675 -0.52610011
v 18.79365183 70.91084123 -8.20098631
v 14.67027515 73.41434062 -13.94038741
v 12.71141320 74.37887788 -16.90105163
v 10.95827948 76.02405548 -20.97730525
v 9.94293485 77.56342739 -25.08565597
v 8.62105098 79.45274562 -28.32226269
v -24.33518507 73.30086827 5.56813227
v -29.16637808 74.74040985 4.81275702
v -32.47092292 76.37703419 4.21533640
v -36.67208925 77.32716203 3.16119986
v -33.04509446 77.50870287 4.96749673
v -39.80309889 76.63793862 3.84412450
v 40.12466967 61.78332120 3.56985955
v 37.00999916 62.56999820 2.35000206
v 25.62819608 65.92455506 -2.40911753
v 22.72049338 67.19855219 -4.27490100
v 8.64421856 75.06921142 -21.97775431
v 8.51786509 77.86940038 -27.20482834
v 2.27777380 78.81876826 -29.35098484
v -25.79004504 72.21952081 4.34858724
v -30.19800410 74.68140125 4.30057338
v -35.83927825 74.69113171 1.55802048
v -33.31336752 75.55796951 3.12460028
v -38.83088753 74.58820939 1.05270185
v -37.42604330 77.05535740 2.72518722
v 39.08048198 61.07129157 2.05888529
v 35.56999937 61.90999970 0.89000008
v 32.44024143 62.75825202 -0.60630788
v 28.82566117 63.67150694 -1.85560656
v 22.37649821 65.80199301 -4.53003170
v 18.54045130 66.90106541 -7.15818442
v 16.14035666 68.18133593 -10.23740135
v 4.33394266 75.46903938 -26.32989921
v 6.37487136 75.64099133 -25.12998879
v 3.93781252 76.39987022 -27.63271146
v 5.22100972 77.01205462 -28.13696116
v 2.73506320 77.70869136 -28.77337486
v -22.16798626 69.47365403 3.36834067
v -25.17834678 69.99386102 3.07979388
v -30.70747666 71.16334140 1.75443979
v 40.01638293 59.26465616 0.77242753
v 37.66642138 59.88567695 -0.28884059
v 33.98694471 61.20872125 -0.64339471
v 30.08039482 61.70315668 -2.30085384
v 26.40346996 62.52580136 -3.09372554
v 22.53716998 63.55051696 -4.43419162
v 18.97512376 64.64904547 -6.42378302
v 16.17335714 66.35373086 -9.30540264
v 6.23111520 71.28275186 -21.01115324
v 5.90349315 73.56084883 -23.04824814
v 1.88107160 71.45494223 -21.40150219
v 4.26346064 74.40756261 -24.73687194
v 2.71812663 72.22400606 -22.21591026
v -18.97250302 67.14692712 2.35306076
v -21.70997858 67.28138030 2.01329496
v -24.50672537 67.93904305 2.20494159
v -27.30658278 68.11869144 1.46072335
v -40.23164883 70.70595026 0.69059612
v 38.93714026 58.87583643 -0.18351889
v 34.97993201 59.71628428 -1.67419703
v 31.13354556 60.04762650 -3.02906916
v 27.24329010 60.87444723 -3.66600999
v 23.30362797 61.65164709 -4.48257383
v 8.36878456 66.40798599 -15.25257714
v 4.44734376 69.25300509 -20.20726725
v -17.87865348 64.73143399 1.17154361
v -20.71999945 64.92000073 1.07000011
v -23.60025235 65.06951898 1.00233930
v -26.62038803 65.74759632 0.78714459
v -29.57941219 66.13115966 0.26737788
v 39.74452987 57.37842992 0.14352797
v 36.66238487 58.37602913 -1.82984071
v 17.94485562 61.54326722 -7.23022735
v 11.31607592 63.22737783 -11.54328510
v 8.27461388 64.19105828 -13.92875798
v -16.95199497 62.58510798 0.48120428
v -19.24830489 62.78315187 0.22922158
v -22.48907648 64.92227316 0.96026866
v -23.64732698 63.18683177 0.46079321
v -27.28471346 65.81932306 0.58171112
v -35.03081948 64.38173354 -0.48890192
v -32.61587396 65.20831585 -0.79009630
v -36.69566661 64.60504234 0.28953847
v 2.53587146 63.58352304 -13.69123068
v -16.78615995 60.66422164 0.27589765
v -21.38416842 61.21005118 -0.25111408
v -25.56516603 61.46403775 -0.33195002
v 32.38157928 57.50364438 -4.06144280
v 23.18347618 58.41436982 -6.26242859
v 6.71900809 60.97290665 -11.47685666
v -9.47717391 58.75962228 1.01463869
v -12.44629361 58.54407325 1.02801772
v -26.75068378 60.08386239 0.30907718
v -28.08989771 60.44860184 0.26287709
v -30.30965291 60.53641438 1.18518260
v 0.44683355 57.80259147 -2.48965342
v -2.63000000 58.12999979 -2.39999988
v -7.63025181 58.52577835 0.50565973
v -11.24878135 57.59799108 1.26430125
v -20.45165375 58.96015465 0.16892421
v -26.48279443 59.78869274 0.55591855
v 39.84329104 55.27642742 -0.35819726
v 35.25268659 56.77176267 -3.37374816
v -1.57866708 57.65549466 -2.73146783
v -7.59874843 57.15387687 0.49253355
v -16.05221443 57.53339455 1.48153165
v -18.70065369 58.20450932 0.83348580
v -21.18592709 58.82465094 0.32882526
v 41.18318111 55.59526756 0.31248340
v 30.96699901 56.56812713 -4.50992258
v 19.44361441 58.02004784 -7.26705883
v 16.88821055 58.26191977 -7.87988119
v -5.49747329 57.42937699 -0.76130778
v -16.46780036 57.20653757 2.04641139
v 40.94767198 56.43600598 0.54566941
v 40.48163816 57.38185719 0.55437238
v 26.51226521 58.65796283 -5.03491750
v -4.95686987 57.39646032 -1.19585369
v -15.32356441 57.12590367 1.81352231
v -19.59991641 58.52561072 0.55072160
v 37.17765585 58.48409235 -1.47016719
v 26.90033801 59.62818861 -4.36426699
v 5.73714776 61.67348847 -12.17208244
v -12.95036823 58.50936100 1.03032286
v -19.82157491 59.12116542 0.09635583
v -23.16045389 59.14326757 0.31726915
v 39.50000182 59.98999998 1.03999954
v 37.27370873 60.33043936 -0.08639797
v 34.09989923 60.49063057 -1.20673073
v 30.09141237 60.81024557 -2.62160343
v 15.56391641 62.11671978 -8.76519550
v -22.60961384 60.30911952 -0.30911187
v -25.05554259 59.62803587 0.27601281
v -28.06172706 60.62655523 0.09337530
v -30.95738590 61.17948145 0.46762315
v 38.02634776 61.49075553 1.79834524
v 34.70138088 62.21050769 0.61455031
v 30.96907027 62.22021580 -1.52745575
v 27.24434808 62.47804314 -2.85764458
v 23.41987379 62.67984957 -4.05926118
v 13.71561550 64.04595077 -10.22130344
v 10.83354466 64.72262740 -12.70786952
v 7.59578124 65.12524188 -14.83735256
v -19.73056793 61.93561479 0.06762251
v -28.66267785 61.86155602 -0.28705795
v 36.33971140 63.48374486 2.83566327
v 33.08949247 65.04709274 1.29000877
v 28.81648578 64.17476386 -1.62308826
v 20.65253817 65.17746300 -5.33403270
v 17.04824157 65.88640809 -8.24385509
v 10.41398849 66.72325730 -13.93804885
v 7.48008676 67.94463098 -17.28793047
v -22.14991488 63.44380230 0.55058330
v -26.71224251 63.54878098 0.08282084
v -30.90727143 63.69405985 -0.59340429
v 36.11905128 65.02629817 3.86760617
v 32.80761465 65.72973728 1.69844995
v 27.92729437 66.02874398 -1.04490155
v 20.85884474 66.86390936 -5.68092987
v 11.06836274 69.03105229 -14.48093168
v 3.01263365 70.42739540 -21.06619813
v -24.52163771 65.32116979 1.09077524
v -26.86534822 65.44483453 0.56436681
v -31.31930158 65.94525278 -0.35664852
v -35.91052815 65.54236263 -0.67821803
v 30.44605255 67.80667603 1.52883597
v 28.76900695 67.71766394 0.36594991
v 16.07949845 70.46640664 -11.11190300
v -26.48638003 67.96073914 1.63418439
v -29.48927879 67.13267416 0.65258460
v 31.93174303 68.24048609 3.28752329
v 27.95967832 70.23626566 1.24022923
v 26.45618469 70.17727941 -0.32264969
v 13.44836131 74.07011092 -15.48228785
v 10.85121650 72.26365805 -17.28601195
v 9.55260079 75.24186373 -21.24522068
v 3.47190164 77.56353170 -28.87566015
v 5.06095449 76.07113570 -27.02965029
v -35.38401052 69.55211610 -0.43937523
v -39.05333951 69.73432004 -0.26105024
v 31.01720475 71.34182006 5.53873181
v 11.55676972 76.04356110 -20.57548426
v 12.48255745 78.37525010 -23.11169170
v 9.85804107 76.17481798 -22.56125957
v 11.82538271 79.10426706 -24.93567392
v 9.19024739 79.67732847 -28.11947651
v 7.10695563 77.35342532 -27.63518691
v -35.35766527 71.51542604 0.25038244
v -39.98084366 71.59838825 0.61589753
v 32.00389445 72.80024141 8.12314171
v 28.40426192 73.33035767 4.77219932
v 25.97979642 74.19586927 1.92631478
v 23.57629314 75.33701509 -1.16569211
v 14.11225926 79.48470116 -20.08691803
v 12.11374812 81.16717637 -24.88860674
v 31.35727718 74.71834868 8.95413663
v 28.25038321 75.50228387 5.70119498
v 16.44999720 79.61999625 -11.05999853
v 14.20999877 81.29999787 -17.57000014
v 11.45271398 83.11098069 -23.62499014
v 10.19773819 81.66322112 -27.18691155
v -34.00615603 75.50553977 2.76194327
v 27.84333937 77.71109790 5.76046808
v 25.30485950 78.58236879 2.44648661
v 22.62072638 79.69126850 -1.79292122
v 15.69283009 82.29734749 -10.91702748
v 12.97822315 84.21783894 -17.82180928
v -36.26266867 77.12779939 2.94353184
v 30.17083555 79.86342907 10.17920859
v 20.11210285 83.35873485 -4.68217069
v 15.51000029 84.15000141 -10.39000042
v 14.28106055 84.69088376 -12.78223377
v 12.34377082 85.74377745 -16.80096984
v -35.94826162 77.81055570 4.15930757
v -38.54186460 77.20909268 3.49223381
v 30.47000058 81.09000325 10.66999976
v 15.86183719 86.14840358 -9.54234973
v 13.40000052 87.10999787 -13.30999937
v 8.79324041 87.27758378 -20.15575394
v -27.75602043 79.18073237 9.39030293
v -33.04550797 79.01226729 7.34313391
v 30.85381910 83.13003182 11.49766520
v 28.00083533 83.51021260 8.42091627
v 14.72189836 88.87858689 -9.97527596
v -27.58597024 79.75389063 10.72175801
v -31.74708784 79.40629870 9.05906409
v -36.59765422 78.24866474 6.04373822
v 14.93394189 89.38967437 -9.60406475
v 7.63612613 91.26941115 -16.36212878
v -29.01550569 79.62853462 10.50327625
v 7.83039536 92.14542061 -15.73167183
v 31.78977221 86.09309793 13.13337591
v 31.88340738 87.24075556 13.57602701
v 32.56360441 88.07820082 14.21962865
v 10.47941018 96.25432640 -14.88350797
v 32.15742856 89.24316615 14.15566355
v 32.71585330 89.69669044 14.58387263
v 12.95577642 97.42485732 -13.41591030
v 11.54000033 97.68000245 -14.48999997
v 15.60701150 97.90851921 -10.51867101
v 14.17215914 98.05325419 -12.92029582
v 12.55016308 98.80391508 -15.34456573
v 3.78000014 96.56000137 -11.66999806
v 33.44677016 91.38049185 15.91570862
v 25.53886548 93.28677505 8.00575875
v 15.69936797 98.12323749 -9.95165110
v 16.21531509 99.24906492 -12.79021706
v 14.51888680 98.74977171 -13.55157141
v 12.47607637 100.23088008 -16.76230319
v 2.45859008 97.91837633 -11.47448272
v 33.12480077 91.86175466 16.17269963
v 20.82227170 95.79134732 1.48596568
v 14.97222949 99.83561933 -14.85596504
v 13.31561897 101.82654858 -17.36598834
v 16.33013785 99.04718399 -7.88667984
v 17.40236208 100.41333735 -11.00674644
v 17.02379994 100.42082518 -13.68881389
v 18.36344972 102.30449587 -14.63130303
v 17.31392182 102.75704414 -16.62847772
v 15.37930686 101.69000179 -16.92354679
v 13.25364131 102.57079452 -17.41917059
v 11.85097732 102.03609616 -17.24261604
v 9.45099629 102.02004015 -16.37077145
v 32.69411251 93.44419837 17.58666150
v 16.99241064 99.88328069 -6.50183717
v 18.86365190 103.62745821 -14.90371954
v 18.07238720 103.16514969 -16.12887718
v 15.29444940 103.72745246 -17.34332182
v 9.98480152 102.82386094 -16.46820828
v 32.60000423 94.04000640 18.84999871
v 30.39447404 94.93865073 15.64332284
v 17.60730147 101.21565312 -7.24008773
v 19.21911165 105.08611798 -15.01095202
v 18.05932261 104.93412614 -16.42353833
v 15.30650351 104.24090922 -17.21447520
v 13.26841209 103.60922664 -17.22773723
v 10.54675598 103.81505638 -16.29239693
v 31.93406761 94.73212063 19.75137927
v 30.26268259 95.62420100 16.64255373
v 17.99759641 102.05237567 -6.16379688
v 17.56911911 105.06156087 -16.71088859
v 13.58236559 104.75358367 -16.79243147
v 12.06836198 104.37858850 -16.56039432
v 8.65657814 103.94265503 -15.23945667
v 24.21925403 99.27409887 6.93694502
v 21.68768272 100.38181394 3.16323689
v 18.53866875 103.03987563 -5.99120697
v 20.13876662 106.50642216 -12.84058020
v 17.90060103 105.75145483 -16.34463854
v 14.36705235 105.79445213 -16.26308635
v 28.12521532 98.98382425 14.87351302
v 26.69607103 99.52672571 10.10655332
v 25.19576997 100.06702691 8.13811831
v 19.30999942 105.30000180 -9.23999958
v 20.29900253 106.89277202 -11.98508032
v 19.19433288 106.81874305 -15.18915594
v 17.36439764 106.62164539 -16.22430235
v 27.34440565 100.63715279 11.87469531
v 26.04808658 101.17450356 9.05559026
v 23.42382073 102.18194127 5.39275678
v 18.70104298 104.86221313 -3.56611866
v 19.28227767 105.46523333 -6.36348641
v 20.12603916 107.20699281 -11.19027007
v 20.55480331 107.98852891 -12.58847490
v 24.66774732 103.06699574 6.94554439
v 22.32355997 104.00955379 3.59483645
v 20.57999931 104.67000306 1.17000064
v 19.02806573 105.38446903 -1.37604086
v 19.06387880 106.29241168 -4.26235981
v 20.32428980 107.99679160 -8.48281570
v 20.61413042 108.78065974 -11.60405297
v 20.38105205 109.24984515 -13.36820330
v 19.58570257 109.55657065 -14.09758069
v 26.30845457 103.19548100 11.84389740
v 23.76800776 104.83791679 6.37119543
v 21.82330377 105.38816452 3.59271164
v 19.36000213 106.33999854 0.04999951
v 19.11229454 106.99328035 -2.87662982
v 20.89948393 110.00971496 -11.30470634
v 25.81244521 103.93089056 10.91917045
v 24.63851869 104.56094891 7.88991898
v 21.55158296 106.57654703 4.30445373
v 19.97980289 107.14135319 2.02868925
v 19.63011362 109.18539017 -1.63152104
v 21.32179588 111.09228432 -11.15722954
v 21.30980976 111.87130213 -11.73215546
v 22.43000083 107.28000104 7.41000008
v 20.45999654 108.09999704 4.42000106
v 19.66458559 108.74933004 0.97476010
v 21.78887092 112.53598332 -9.64208040
v 21.61999978 113.69000375 -13.33000045
v 20.94734646 109.00563002 6.92897663
v 21.46960981 115.17762393 -11.33928075
v 22.23522961 107.21635818 18.96486431
v 22.95999974 107.51999915 17.26000011
v 21.77509479 109.21151191 9.99495760
v 20.31979151 111.27669364 4.12815250
v 20.95126733 113.63052577 0.33764550
v 22.08668366 116.40827358 -10.63274592
v 20.50605230 116.68541282 -11.40595227
v 22.43037522 108.46216977 18.45310815
v 21.90000005 110.55999994 12.24000007
v 20.48380114 117.90535599 -11.07562520
v 24.03250337 119.05319244 -7.61556253
v 22.38697372 119.06653643 -10.17087605
v 20.31774633 119.06264722 -10.70228498
v 21.83202282 116.05092883 4.33630683
v 23.02155644 117.74523556 -0.63768378
v 21.32040076 120.95188349 -10.23834012
v 20.72999999 122.18999863 -10.06000023
v 21.72311209 116.42403901 13.02961074
v 27.03435346 122.75791913 -3.69434198
v 26.70836449 123.45767021 -6.55083451
v 24.21363629 123.94890189 -8.86915531
v 21.44999988 124.81000274 -13.29999976
v 21.98030055 118.44821274 10.99165715
v 22.61524275 119.52644587 7.68957008
v 27.33007446 124.38392639 -5.83379203
v 25.68374760 125.00345707 -8.02114978
v 23.60801771 125.60884655 -9.16949939
v 21.37000114 126.07000768 -12.75000162
v 20.64000070 125.00999868 -14.05999996
v 21.06648125 117.00785905 18.80503260
v 21.83475904 117.38685519 16.64658077
v 21.75777406 118.96472424 13.01866584
v 21.87630907 119.36844140 12.12628838
v 28.12773734 124.89768863 -2.32529803
v 27.87435241 124.98345226 -4.79392242
v 26.82434209 125.40495396 -6.75091008
v 25.08063242 125.96596777 -8.36016890
v 23.04956503 126.30969286 -9.23908874
v 21.12616412 127.29927897 -12.67785579
v 21.52762562 119.68731880 13.44668027
v 22.93446474 121.28052115 9.51019116
v 24.83872324 122.94987589 4.28735744
v 28.36435474 126.05407834 -3.34286992
v 27.85709128 126.09393895 -4.88163391
v 26.12458356 127.40002573 -7.09467521
v 24.49385822 127.42434442 -8.36822297
v 23.26561511 127.35144794 -8.96034017
v 21.00723423 117.90121347 18.78997497
v 20.81825212 118.51490289 17.39254221
v 21.28938586 119.44080144 15.55959228
v 21.93911746 121.08073384 11.75611187
v 22.67396078 121.72488868 9.99702327
v 23.62976037 122.73599207 8.28989130
v 25.30531399 128.08431685 -7.53011601
v 23.72118644 128.24709713 -8.50525126
v 22.16920629 128.62966955 -10.37931815
v 20.49886063 129.22957540 -12.52952591
v 21.29597776 121.84793502 11.07773837
v 22.55778015 122.51910567 9.54843871
v 25.06987192 124.18717891 6.51470153
v 28.55470963 127.00438499 -1.80581911
v 28.14408951 127.64260173 -3.35885165
v 26.09153464 128.58554721 -6.35858160
v 23.59285392 129.03557718 -8.20576493
v 21.77000046 129.51999903 -10.47000010
v 20.40413581 129.99777496 -12.16755621
v 20.90895921 120.07829547 15.34135826
v 20.33100277 121.16362154 14.36694060
v 20.81536688 122.57702649 10.12366544
v 23.04070070 123.26114625 8.85898806
v 24.66442809 124.21164662 7.20246229
v 25.76125227 125.05806983 5.80766937
v 28.50587666 127.27454305 -0.94073574
v 28.32032554 127.75576115 -2.36939709
v 26.95275471 128.57146561 -5.18773217
v 23.03368784 129.75353003 -8.07384215
v 21.39166184 129.48797643 -8.26551579
v 20.33619955 121.07051164 14.44252860
v 26.48207359 126.34916604 4.95306123
v 28.00286002 128.45373154 -2.10965355
v 26.67956054 129.44960594 -4.22837073
v 24.59018677 129.90929186 -6.93070749
v 22.57473394 130.19052148 -7.84131512
v 21.34180255 129.78492677 -7.95245357
v 24.43364076 125.96105039 6.63113408
v 27.08895132 126.98012590 3.88110336
v 27.73439698 127.11128592 2.48529343
v 25.29276535 129.77208197 -6.38769800
v 24.01664294 130.41646779 -7.00269872
v 22.43041992 130.58239222 -7.69118825
v 28.06312591 127.78757513 1.25345215
v 24.57297221 130.38805127 -6.39122073
v 22.19573036 130.65207005 -7.42660789
v 27.30959654 129.44193184 -0.38167162
v 23.38285744 130.99396229 -6.04239572
v 21.93800546 130.84040582 -6.85133971
v 23.98070320 131.11051917 -3.42808408
v 22.81690948 131.07842207 -5.45914983
v 26.19404532 130.35020232 -1.98150077
v 25.72305501 127.12165713 5.21093654
v 26.98038705 126.45477057 4.27447725
v 28.29104476 127.10854411 0.64283190
v 28.26473489 128.03769112 -1.29346363
v 27.51847915 128.65167856 -3.65980738
v 23.97575788 129.69371676 -7.56817218
v 21.70813829 129.76098061 -8.07638094
v 20.26508935 121.06755376 14.43345472
v 20.35417408 121.80780619 11.78633794
v 22.05377258 123.67644906 9.04719252
v 24.51890893 123.55320156 7.29635917
v 28.49155851 126.52584910 -1.09228981
v 24.39410798 128.66823375 -8.00325349
v 22.79171906 128.63834202 -8.58558528
v 21.42000198 128.95999849 -10.73000114
v 20.54699324 129.33264673 -12.13291381
v 21.71463706 119.97207254 12.45668344
v 23.20796438 121.38336897 8.43111146
v 28.29341777 125.39048493 -3.00587504
v 28.07218023 125.57719648 -4.41083219
v 27.28631161 126.22642517 -5.98099502
v 25.92320181 126.52009726 -7.61164585
v 23.98751676 126.41769648 -8.89086630
v 22.65189216 126.85188651 -9.20782704
v 20.31488344 127.62115896 -13.44282646
v 21.81184478 115.31221867 18.17998104
v 22.28258736 118.89343709 9.72416066
v 23.50960858 120.27098238 4.89572668
v 25.12670122 121.81250006 -0.02647073
v 27.18029730 123.19159508 -2.04949756
v 26.88026801 124.29940701 -6.59509655
v 25.07473901 124.60540980 -8.46847892
v 23.51743169 124.82396513 -9.21031646
v 21.95000090 125.07000566 -12.00000010
v 20.72999999 125.46999753 -13.61999940
v 21.71681076 116.92953110 11.71663404
v 23.29294942 118.89448017 2.08511320
v 25.14917403 120.43089420 -3.26917996
v 27.09862404 123.88104200 -6.02834392
v 23.47292565 122.23850936 -9.15994029
v 25.20470880 123.42731655 -8.27984139
v 20.60000040 122.21000344 -10.17000061
v 22.38274366 123.75658005 -10.08903421
v 21.02493122 123.08488786 -10.71741898
v 21.05734684 124.94197488 -12.58328650
v 22.07548544 121.76832557 -9.94657353
v 20.48278041 119.93586272 -10.47523506
v 22.54194394 117.74517596 -10.05678903
v 21.42196894 116.09105021 -11.19920984
v 21.10000141 114.07999694 -13.59000057
v 25.31178482 103.78469527 15.03656525
v 25.45567229 104.52809185 11.50477957
v 23.93077686 106.45169020 12.22772617
v 23.70123938 106.06086999 8.35233554
v 22.55467512 107.48784989 9.25489236
v 22.41467312 106.51034117 5.77912200
v 20.32832615 107.56075382 3.39495740
v 20.77873610 112.12363839 -12.41271012
v 26.15475655 103.24593633 13.30481004
v 26.05064772 103.44310105 10.56374982
v 24.42930639 104.01186347 6.94385683
v 22.71503396 105.08724302 4.77155438
v 20.11374384 105.85733503 1.22391118
v 20.62172815 109.41692442 -10.58513485
v 20.05399764 110.10520160 -13.56050093
v 26.96982026 101.74180567 11.59128267
v 19.84000020 106.91999644 -9.73000005
v 20.44999972 107.56000131 -11.90000027
v 26.17920563 100.21856427 9.47119389
v 22.82004990 102.04298049 4.71222587
v 19.68097687 106.40469939 -14.39358387
v 18.62288639 106.48401827 -15.86752012
v 17.25523360 106.17238283 -16.42647199
v 15.17126150 106.07261211 -16.19574241
v 29.11269292 97.46102989 15.95014520
v 28.00520137 98.28624874 12.43329328
v 22.77123556 99.73334521 4.99388995
v 17.86320657 101.33241862 -4.90242383
v 15.83043672 104.85447943 -17.04574935
v 14.07230832 104.26595807 -17.09982567
v 17.80114695 101.43940151 -8.36008321
v 18.76888424 104.45923358 -15.68926498
v 17.63512939 104.00829464 -16.67439193
v 15.95329866 103.95859927 -17.26696268
v 30.98910861 94.70501542 16.88859798
v 29.51375395 95.37912160 14.09150753
v 27.26865374 95.47398239 10.78070235
v 17.61142910 100.78921169 -10.93953010
v 18.12549308 101.67848319 -13.44381180
v 18.49927381 103.26079279 -15.84141888
v 16.35694504 102.53392905 -16.98379777
v 14.10865225 102.87810862 -17.45547913
v 16.69715345 98.13944995 -5.74348448
v 17.86224730 102.10610181 -15.45858011
v 15.98906517 101.48396343 -16.61327854
v 13.89549766 101.87985748 -17.40062796
v 16.24383777 98.78288209 -10.36841795
v 12.31011003 99.31981564 -16.02012850
v 14.85000085 97.24000096 -10.96000057
v 13.54385726 97.50585258 -12.87657488
v 14.16940801 99.11496937 -14.46739119
v 10.54999977 97.87999839 -15.04999958
v 14.22738191 96.18746489 -10.64453647
v 11.14952005 94.02062744 -14.41948581
v 10.23198757 93.55890751 -15.07011428
v -37.49979660 77.78540254 6.92463620
v -35.79651192 78.50630581 5.61148068
v -37.72832826 77.87740976 5.42466855
v 13.03897705 90.86626768 -12.16903888
v 10.42306237 91.02591872 -15.62088169
v -34.14250165 78.53671163 5.77905402
v -38.27001154 77.67027617 4.32936382
v 15.57834726 87.90139854 -9.25514009
v 14.79693316 87.83508837 -10.18921845
v 12.77000085 88.26000243 -13.91000021
v 9.92945302 88.77962828 -17.36953668
v 23.49622920 84.38997716 2.25546374
v 20.38501762 85.33859253 -3.04725603
v 14.24000040 86.65999770 -11.40000019
v 12.81329524 86.80115640 -15.07282350
v 8.01987201 88.35715055 -19.12567392
v 29.48804200 82.11075515 10.04285552
v 13.95674143 85.54117382 -12.60994561
v 11.15000248 86.71000600 -17.75000244
v 7.83000048 87.07000315 -20.93000151
v 29.28375266 81.06023818 9.58671421
v 20.18392459 83.58203620 -4.48790286
v 16.48999937 84.07999575 -9.23999865
v 14.79008421 84.44002271 -11.56002469
v 13.58999964 84.95000005 -14.19999916
v -38.92489523 73.79373163 0.63727546
v 19.77061108 82.40410686 -5.42205619
v 15.75819589 83.01921189 -10.45135781
v 14.47501779 83.86521041 -13.02094292
v 13.52526527 83.73137563 -16.54464193
v 7.34633207 85.65467596 -23.19976501
v -39.66090083 72.61521369 0.47598459
v 16.39670506 81.84111118 -10.01456194
v 15.04260581 82.81404525 -11.92300767
v 12.81793881 83.81415904 -18.97353493
v 24.83688481 79.15944606 1.96200074
v 18.24664883 80.83333820 -8.32191575
v 15.68396948 81.58235997 -11.34970877
v 13.57900817 82.71639794 -18.31961609
v 10.10344364 83.83458108 -24.55188148
v 25.41127615 78.11208069 2.65217177
v 16.11698791 80.61040938 -11.06902119
v 14.10380285 81.66982234 -16.42769948
v 12.79209275 82.37645030 -21.14145271
v 10.83365548 82.84310997 -25.09677596
v 27.72656828 76.79593563 5.41238207
v 16.03984833 79.62451130 -12.12165691
v 14.82540369 80.37019521 -15.11832327
v 13.52326199 81.49477839 -19.47965100
v 12.75586989 81.88456297 -22.35446498
v 9.76557285 82.34317601 -26.78826824
v 27.61438116 75.77254623 5.03915362
v 16.70894213 78.27699184 -12.32341956
v 15.59324935 79.09666747 -14.46861774
v 14.95961286 79.58989590 -16.77988283
v 14.21999745 80.09999990 -19.22999881
v 13.36219907 80.56536317 -21.88838832
v 27.29879692 75.08357614 4.31870809
v 19.75310780 77.02590525 -7.45270494
v 17.23210514 77.60386914 -11.24024019
v 11.81634050 80.71912080 -25.73395520
v 10.28357074 80.57492226 -27.69167349
v 27.04933099 74.45973903 3.60048679
v 24.96101893 74.80675727 0.88482414
v 22.61772007 76.07877254 -2.55363504
v 11.66423317 80.36291599 -25.92978999
v 10.11087000 80.24460822 -27.83455700
v 4.89245728 79.39502597 -29.48691137
v 26.84129030 73.64834845 2.82568601
v 24.14206415 74.14178550 -0.85864071
v 21.65080793 74.68140870 -4.67520999
v 14.57120012 76.50160044 -16.45109244
v 11.11648977 78.89305800 -25.69851093
v 7.22266128 78.52969319 -28.62401493
v 24.17283505 73.09839129 -1.48569827
v 10.97617019 75.43706149 -20.24347521
v 6.65923022 76.70158893 -26.83915012
v 26.96780302 71.23274356 1.12227502
v 13.05004116 72.88404554 -15.00376128
v 8.69469345 74.64108616 -21.38300054
v 8.55099224 76.28142089 -24.44054186
v 5.65083278 74.61886853 -24.23079312
v 3.80889000 75.79339296 -26.82343684
v 27.21317112 70.51286101 0.72386686
v 9.69383772 72.28726149 -18.50450039
v 26.90699324 69.14416701 -0.42734249
v 15.73573425 69.58791614 -11.18416525
v 26.81365423 68.07204336 -0.79801161
v 24.04038236 68.07108223 -2.96347961
v 14.45992570 68.35625321 -11.56625152
v 9.81938746 68.62069666 -15.13230242
v 5.31560415 69.51610744 -20.16241290
v 20.11799812 66.34077430 -5.95235312
v 16.92780666 66.63511693 -8.51103198
v 9.58760548 66.88508391 -14.52182047
v 4.32800967 68.01822782 -19.11547780
v 22.48692326 64.62033093 -4.24731290
v 19.44988966 64.86750394 -6.08671550
v 8.53146613 65.14892727 -14.28123377
v 5.64837782 66.57445431 -17.16699451
v 25.99112503 63.41770291 -2.88115232
v 21.67618088 63.21413070 -4.84771933
v 15.53583518 63.14922869 -8.83076899
v 11.85197849 63.22621554 -11.06992923
v 8.00086558 63.34481388 -13.26288842
v 24.99002218 62.46006861 -3.61031643
v 17.55543984 62.18148023 -7.34516326
v 15.84123448 60.52923203 -8.29281099
v 22.63379470 60.23050845 -5.44559397
v -1.39183213 56.98676035 -2.75661377
v 1.34000019 55.44000119 -2.73000053
v 19.87123117 57.86020681 -7.22879497
v 17.57343858 57.63263628 -7.80485151
v 15.23939893 57.93285370 -8.53043795
v 12.95866258 57.27193132 -9.30599123
v 17.88409427 56.78055435 -7.88038038
v 3.01707885 53.42230573 -3.43185919
v 12.99553178 55.67031726 -8.77446961
v 2.07520882 53.37083340 -3.59501736
v -1.20119553 53.33583429 -4.56256932
v 15.19918535 55.11966720 -8.47711880
v 2.61608697 53.22188511 -3.57080111
v 3.88901937 53.12131345 -3.52945318
v 0.94446080 53.18198726 -4.03625472
v 13.58502638 55.09220436 -8.60314444
v 5.17309736 53.95201221 -3.48799396
v 3.93977016 53.69782448 -3.24547011
v 1.46129180 53.16670984 -3.89368343
v -0.76838833 53.41244861 -4.50450135
v -4.77222539 53.20314318 -5.75214531
v 13.61247804 55.59341609 -8.70418455
v 5.60846180 54.45785075 -3.55566177
v 2.15360289 53.63751575 -3.40745668
v -2.56744353 53.82867157 -4.44991095
v 13.64480518 56.48640543 -9.04988777
v 4.92644683 54.83046919 -3.27336439
v 3.73028824 54.54231799 -2.94418517
v 1.89154095 54.26496640 -3.16754519
v -2.75506382 54.47476730 -3.95609904
v -8.45905766 55.03002927 0.65167772
v -10.23393497 55.83640188 1.70115742
v -20.08384280 59.40350518 -0.06672378
v -21.34808339 59.33537334 -0.03667952
v -23.56852964 60.20605937 -0.23178894
v -29.52762693 62.50084937 -0.35921007
v -31.36377409 63.23552132 -0.57777547
v -32.99409151 64.47548419 -0.79009519
v -35.23125872 65.43498486 -0.79388818
v -6.85000001 55.04000187 -0.95000007
v -7.71052856 55.98743632 0.27081050
v -25.27149022 62.22788244 -0.05726951
v -28.43785472 62.97154725 -0.30091632
v -30.83103523 64.53017890 -0.52685855
v -34.24405679 65.84648043 -0.87685819
v 10.22000052 48.67000133 -8.95000063
v 8.26000050 48.37999865 -8.89999978
v -3.78000131 54.59000170 -4.11000149
v -6.21999986 54.51999977 -3.61000001
v -5.88000007 55.69000170 -1.57999992
v -7.00127473 56.21734634 -0.18821866
v -17.96101406 60.65534055 0.09622473
v -20.41338384 61.30317226 -0.15629454
v -23.08472991 62.32620031 0.03124884
v -29.89340946 64.83358890 -0.26040748
v -32.38773718 66.01888686 -0.60104753
v 12.63320260 49.16423932 -8.63694400
v 9.53000039 50.34999922 -8.22999887
v 7.84310978 50.85361376 -6.68359827
v -2.79999990 55.70000038 -3.22999945
v -5.25575224 56.89254403 -1.27569726
v -7.08485767 57.68806487 0.27231427
v -10.26888750 58.74804035 1.08413247
v -13.55837192 60.51494181 0.90118084
v -16.56119712 61.72825769 0.41294625
v -19.14823055 62.09880859 0.06024996
v -25.22185259 64.81454521 0.85231633
v -28.08295749 65.85236639 0.41236982
v -30.78399412 66.83971733 0.10183003
v -34.94540602 68.88306141 -0.57797070
v 16.18509926 49.93151873 -8.18119291
v 12.89420389 50.36645010 -8.42015911
v 10.78000013 51.50999874 -8.20999965
v 9.53784212 52.13917419 -6.95587834
v -2.64999992 57.39000067 -2.71000015
v -5.19000040 58.60999972 -0.84000040
v -8.36000033 60.07000059 0.60999813
v -11.45000011 61.42999977 1.56000105
v -15.49762767 63.16655874 1.04703114
v -18.60142872 63.80660832 0.60397218
v -22.50539325 65.19639492 1.10267103
v 20.12331225 50.07377639 -7.57086743
v 16.31999947 51.25999823 -8.14999919
v 14.29000031 52.04999819 -8.34000017
v 12.31999975 52.79999971 -8.50000046
v 7.83986505 55.07743731 -5.12639526
v -4.86000068 60.52999943 -0.48000040
v -8.16000067 62.09000200 1.33999845
v -11.38171647 63.67884576 2.41926359
v -14.18096386 64.26999718 2.05045287
v -16.52999967 65.54999948 1.87000050
v -18.99510808 66.41539931 1.78425398
v -26.75231919 68.99047643 2.00071279
v -29.42232788 70.78725100 2.01798812
v 22.97993749 48.70166630 -6.42901706
v 26.97911859 49.46302995 -6.70342706
v 21.73776738 49.14711416 -7.00549036
v 16.66677929 53.65152657 -8.32364149
v 11.15320995 55.70486560 -8.44911672
v 8.36996175 56.56492710 -5.95808215
v 7.10496632 56.34927377 -4.69817687
v 0.42654306 60.30365452 -3.22732306
v -2.44288612 62.08317727 -2.54921080
v -3.72664607 62.49723583 -0.47919279
v -5.19997720 62.70603091 1.11982366
v -6.77161152 61.88894436 0.97412319
v -22.68392779 70.51538676 3.93071445
v -20.51416226 67.79997796 2.41849222
v -26.19992010 70.65127045 3.04496684
v 26.98495984 50.12064055 -7.00124726
v 23.87634665 53.38794738 -7.38892844
v 21.86279744 53.84968594 -7.87494238
v 16.82268083 56.37552589 -8.10429361
v 14.31144681 56.62789568 -8.90713185
v 8.89137480 59.53622982 -10.35317313
v 6.45035878 60.20198390 -10.09268966
v 7.89038278 58.81251767 -8.89215060
v -2.24449439 64.64107335 -7.46986037
v -2.29696720 64.44741040 -3.97317624
v -2.70919618 64.79401141 -1.85926980
v -3.46675701 64.75576013 1.31740351
v -4.04928252 63.29528242 0.59032062
v -5.82761830 65.93374163 4.22512600
v 30.10365926 54.18681353 -5.67378104
v 29.76545133 54.48276550 -5.56946313
v 29.56379578 54.18024212 -5.84272668
v 23.49811606 53.73948440 -7.45647168
v 17.15717465 55.69063500 -8.15716758
v 3.73847596 61.69169396 -10.85192338
v 6.16416382 62.15301901 -12.73317356
v 2.04754760 62.16786057 -10.46327967
v 1.39278150 64.21522051 -13.85623496
v -0.67662506 63.86857480 -10.65181009
v 1.38967752 63.57599795 -12.90806849
v -0.78165520 65.56037068 -13.58258817
v -2.11647246 66.80877507 -13.22910190
v -2.09962507 64.72501904 -9.38799232
v -3.62066878 67.37533957 -10.04680339
v -3.60088563 67.05068797 -8.50502495
v -3.60548915 67.96768308 -5.67954546
v -2.94649904 67.23608077 -2.00654753
v -2.56809173 68.08502227 0.70044416
v -3.17681045 66.41217321 3.02396622
v -3.14011704 65.83585590 2.18722667
v -3.22618894 68.77959520 7.14641577
v 29.27170321 55.17132580 -5.43176802
v 29.99208122 54.59386110 -5.43960789
v 29.57108989 54.64609340 -5.55559434
v 1.21030665 68.09828430 -18.35980453
v -0.18985833 68.87228787 -17.24902727
v -0.49730879 66.13243371 -14.37200140
v -1.40437076 68.34252924 -15.10229334
v -1.63895439 66.17423147 -13.21075764
v -4.12016828 70.02163678 -11.13857422
v -3.47032864 67.55780429 -10.92618890
v -4.61025164 70.44047117 -9.08111408
v -3.89195583 67.84681231 -9.52454843
v -3.88388429 68.04294139 -7.63246836
v -2.94434815 70.58750093 -2.43406650
v -2.18991330 70.08840889 1.85504567
v -2.54244916 68.55612248 5.85991051
v -1.71595311 69.97174025 6.88715139
v -2.52543553 70.12433559 9.11793578
v 0.62364351 69.58614290 -19.22186092
v -0.48575786 70.41105628 -18.19146238
v -2.78046820 71.39093429 -13.20648286
v -3.77178867 71.61764055 -11.64540648
v -4.68388665 70.86063176 -7.90752750
v -4.56407247 74.00821894 -4.84237354
v -2.33745645 71.42992318 -0.16776139
v -1.87698170 73.58166575 3.41217988
v -1.01646781 73.10192287 7.21635902
v -0.40654949 72.74457812 10.86173113
v 2.19187955 69.99345869 -20.50350979
v 0.74840098 71.19010389 -20.38482577
v -0.63523516 72.06725329 -18.67181808
v -1.99483312 72.78858870 -14.12688289
v -2.97224382 73.46064597 -11.85159944
v -4.71150735 75.42198896 -4.16584453
v -0.10093073 73.76103848 9.75589827
v 0.65041333 73.94413650 12.93907035
v 3.51898582 71.91015035 -22.27925695
v -0.60776924 73.19916040 -18.79424602
v -2.69040233 75.21162182 -11.72418799
v -4.54385998 76.69514418 -7.88060762
v -1.34238403 76.34435594 5.02939848
v -0.17905630 75.45529306 7.87311140
v 1.24448119 76.03294402 10.27692668
v 3.92053323 76.56761259 13.94731179
v 3.58324847 73.76499474 -23.82924035
v -0.04127942 75.76729357 -16.83862880
v -0.43256156 75.71383566 -15.29652998
v 3.08937137 76.42015070 -27.42614038
v 1.31852063 76.71388239 -25.68998560
v -0.03415128 77.21402496 -21.43765800
v -0.32245865 77.42281258 -19.45411973
v 1.99142843 78.42650265 -29.23758700
v 1.15807110 77.44454592 -26.82118490
v 1.09713944 79.23457772 -14.36694525
v -0.98030001 80.11214435 -12.73395307
v -4.70663933 83.21041614 -1.83260115
v 2.87943427 78.43842357 -29.43192050
v -0.47716449 80.54531366 -24.11164343
v 1.48341560 80.68953454 -13.49848229
v -1.01226696 81.95263892 -12.51123566
v 1.58736983 80.63335717 -28.34813856
v 0.23713840 81.24110103 -25.66344664
v 0.22386873 81.94262534 -21.73635364
v 1.38257339 80.72074503 -13.40641081
v 1.07030268 82.88236707 -12.39212975
v -1.26143394 83.77341926 -12.22197246
v 14.55389615 81.37351274 23.28506485
v 1.09090284 82.75516331 -24.31267872
v 1.20957755 83.54158700 -20.84641345
v 2.31981510 83.08303356 -16.82591997
v 3.89999989 82.91000128 -13.10000010
v 1.91236765 84.34401453 -12.22304348
v -1.18315243 85.35108715 -12.10806519
v 15.19360859 82.56775141 22.52942696
v 15.88273607 82.78220147 26.70796961
v 4.06329241 83.30577612 -27.02285908
v 2.25186162 84.35386419 -18.19692738
v 3.45325307 84.43996310 -15.33041056
v 3.37198959 84.99393612 -13.02027702
v 0.70723012 86.11284196 -11.93533372
v -0.83741260 86.80179715 -12.07974739
v -2.75602797 88.88588846 -4.72421059
v 15.34735318 83.79880339 21.71276882
v 16.42965153 83.85851234 25.50407499
v 16.83310233 84.15874839 29.18719873
v 3.13898269 84.47939903 -24.65231530
v 2.69195600 85.41715890 -21.52468637
v 3.39192338 85.87813377 -17.53951982
v 3.77408299 85.51730961 -15.48168063
v 3.71714425 85.83299816 -13.02080136
v 0.79129194 87.49550581 -11.89053059
v 16.73018932 85.04331112 22.97107130
v 17.22273976 85.07740498 26.75275877
v 17.64634810 85.24776250 29.73226644
v 17.91942678 85.75876057 34.42334756
v 3.51425284 85.85853875 -22.41316810
v 3.73089849 86.76400781 -19.88048293
v 3.80888465 86.70368046 -12.73353957
v -2.00030324 90.84001184 -6.41425606
v 17.76418090 86.29571646 24.68956076
v 18.08172651 86.21731400 28.16108055
v 18.54349114 86.61677688 32.65752643
v 18.32174137 86.60279214 36.13732010
v 4.64052428 87.22345531 -20.48524469
v 4.26995242 87.34004945 -18.57000403
v 4.48641228 87.56463230 -13.25750444
v -1.61167211 91.54675156 -6.71488978
v 18.31147447 87.45146543 24.43192899
v 18.66371930 87.28874475 28.24467048
v 19.12763529 87.65125275 32.47864917
v 19.15999874 88.05000037 35.47000140
v 4.44353651 87.72847056 -17.25100540
v 5.21246623 88.73969316 -13.98958452
v 4.67169425 88.82315457 -12.78127637
v 18.92912574 87.92999387 25.59431270
v 19.42084916 88.26326579 28.50026824
v 19.84278113 88.76924217 32.05473348
v 19.70000006 89.07999843 35.42999923
v 20.31462640 89.44173902 36.69477999
v 6.00000098 89.16000277 -17.38000102
v 5.54879848 89.32352066 -15.55437222
v 5.18710818 90.04478902 -12.69882359
v 4.11219057 90.28194845 -11.76445652
v 1.54589454 92.19178557 -11.58995274
v -0.37326303 92.60928631 -10.32204833
v -0.83365478 93.39727461 -8.56944919
v 19.45026778 88.56973052 26.00515261
v 20.05888708 89.24337476 29.04213034
v 20.22405714 89.77279812 33.75815600
v 20.39143629 90.18230438 35.34004837
v 6.35543466 90.56062251 -15.47734626
v 5.83063159 90.36832303 -13.82155903
v 3.78422951 91.04843438 -11.54046413
v -0.25803107 94.40486878 -6.97727595
v 20.64966224 89.98651803 28.12181599
v 20.35264298 89.90067244 30.52688017
v 20.56497708 90.65107256 34.09913927
v 20.96780576 91.03204310 35.11388600
v 8.74771550 90.43987840 -16.91861823
v 6.91163586 91.59738570 -15.46575595
v 6.27999892 91.82000160 -13.48000113
v 4.62202867 92.34151989 -11.71051990
v 4.12485236 93.34525466 -11.45336311
v 1.29594433 94.54567730 -10.60024183
v 21.18811198 90.65850824 28.14492770
v 21.37289383 91.10786021 30.67052923
v 21.20675705 91.54464304 33.20241347
v 21.30729705 91.63442254 34.21304002
v 7.19915144 92.53919870 -14.99287225
v 6.31450769 93.18017960 -12.94163149
v 4.77791112 93.99257600 -11.71731390
v 2.61255004 94.66293454 -10.94455458
v 21.45817690 91.10458940 28.37727219
v 22.37230726 92.15557575 28.60967070
v 21.50826715 91.93913639 33.64201635
v 7.20060058 93.60718727 -14.14037682
v 3.85685195 94.87576038 -11.31852437
v 2.14587967 96.43211216 -11.01499423
v 22.18634263 92.00180322 28.20276655
v 8.31000134 94.04999763 -14.61999863
v 6.87398203 94.43823248 -13.21833767
v 5.01082372 95.67616880 -11.92453038
v 2.58362433 97.37382829 -11.47553697
v 1.74537499 98.11069071 -10.43977961
v 1.36272144 98.19976240 -8.14096630
v 12.51812372 96.13057971 10.85121650
v 13.00086081 95.58367729 11.90456748
v 13.90167978 95.92285007 14.90888372
v 9.61000007 94.49999779 -15.08999988
v 7.79951084 95.50004452 -13.80043011
v 6.23682793 95.74586898 -12.58684043
v 1.72269379 98.79395366 -9.91591904
v 1.91617035 99.00861233 -8.10745638
v 9.53157339 97.16031700 4.04433906
v 12.02141214 96.91704810 9.42159351
v 12.61850726 97.10889310 11.44852117
v 13.76766618 97.14833647 15.09454008
v 9.01508611 95.48779577 -15.07304981
v 8.13835207 96.57929093 -14.15082999
v 5.98670496 97.84811735 -13.07885814
v 3.12794209 99.50713068 -11.97009534
v 9.81311221 98.23089093 4.37103491
v 12.19628379 98.02997112 9.55893472
v 13.00860848 98.06369245 12.45571673
v 13.79932743 99.50387478 15.66396467
v 14.68765736 98.66659343 16.99367911
v 9.26000066 96.79000080 -15.19999932
v 7.18269916 97.35897928 -13.65267020
v 2.86028697 100.05904734 -11.47820055
v 13.73124588 100.06693006 15.37900139
v 14.22668900 99.26979989 16.45533741
v 27.02078037 95.15941888 37.00084239
v 28.40607427 95.78587115 38.94729167
v 28.78928185 94.69789267 42.26774350
v 9.47999954 97.73000330 -15.43000061
v 7.46999960 98.74999523 -14.62000422
v 4.93900198 99.99050200 -13.48080020
v 4.13698517 101.41348839 -12.42715027
v 3.05362791 100.91607273 -8.73425696
v 29.21119705 96.43962979 39.94577751
v 30.29672801 96.71892226 42.46166721
v 9.93491616 98.64970297 -16.00392349
v 8.45945347 99.04931486 -15.41302539
v 6.55038701 100.02592206 -14.54589795
v 5.18603111 101.18299723 -13.71140778
v 4.34859097 102.17965394 -12.27961015
v 8.61423276 101.14984214 -0.11281027
v 30.41257337 97.79283404 40.05906731
v 31.00067377 97.32060879 42.97524691
v 10.39146166 99.29301590 -16.28779806
v 8.14091600 100.71179271 -15.72963037
v 6.77072909 101.58406943 -14.87545576
v 5.89620322 102.20579803 -14.02389351
v 4.53514419 102.56571323 -12.08940148
v 10.09091083 102.33152658 2.70211720
v 14.22065590 102.46764868 16.19251445
v 31.24617971 97.95650095 42.32899100
v 10.41872986 99.86019135 -16.46594889
v 9.57724079 99.86180812 -16.23818278
v 7.91488681 101.82232410 -15.62016271
v 6.74840109 102.67861187 -14.51927889
v 6.04953477 102.96470672 -13.74870166
v 10.02512686 103.01889479 1.87860592
v 13.36043794 103.11122984 11.67643443
v 14.13971558 103.12239826 15.16065374
v 15.37498552 102.99674422 18.22715998
v 31.97372332 98.37488085 42.99284890
v 13.04576173 101.01009160 -17.13371836
v 10.48257761 100.53956509 -16.66363142
v 8.69529508 101.67057812 -16.05977863
v 7.48208212 102.42483020 -15.26666991
v 6.82718074 103.56000811 -14.05335125
v 10.53355075 103.79029810 3.49855074
v 13.18072155 103.81421447 10.00262424
v 13.98771070 103.91353816 14.05892335
v 15.30056633 104.12798077 18.07943918
v 32.98000246 99.25000370 43.77999902
v 14.05823790 101.45444423 -17.19179191
v 12.51275651 101.57671571 -17.28573442
v 8.63661896 102.69847512 -15.80001600
v 7.64105050 104.03039306 -14.44429066
v 7.17321085 104.50053215 -13.40199169
v 5.39526762 104.29260880 -10.48180647
v 9.24507901 104.38754410 -2.35078204
v 10.24478488 104.89612818 1.42809574
v 13.45217228 104.71227020 11.24319434
v 14.15011473 104.90178317 14.41294421
v 14.94376082 105.26929796 17.27659442
v 17.16447435 101.89124197 -16.10319316
v 14.43568524 102.13956237 -17.38925278
v 12.42950186 102.80678421 -17.26539433
v 9.78145376 104.20632362 -15.71329497
v 8.20150785 104.68190908 -14.17311281
v 13.43131531 105.90964556 10.36943309
v 14.18570057 106.16045445 14.05237895
v 14.75246344 105.88118434 16.60387032
v 16.21233113 105.82884401 18.89731921
v 16.33600704 101.78957134 -16.61071368
v 10.74857265 104.79056835 -15.71232267
v 9.54151526 105.66492379 -13.95718288
v 8.19412991 106.54140264 -11.36457268
v 7.57306814 106.73927516 -8.89021996
v 9.74768680 106.65722191 -3.72844771
v 10.74254792 106.83277994 0.83634193
v 11.83613110 106.98298365 5.60226757
v 13.51937652 106.97571933 10.37129760
v 14.12028261 107.87572712 13.28712236
v 15.18868748 106.85778409 17.33486354
v 16.27857424 103.28186303 -17.23350585
v 14.59317841 103.78927737 -17.34461263
v 13.06626573 105.39381951 -16.10179991
v 10.46000328 106.16999865 -13.56999949
v 9.70607717 107.64572024 -10.99861413
v 8.28283466 107.38766193 -7.99127948
v 9.66820680 107.68514872 -5.15038101
v 11.53345406 108.02394152 3.61465872
v 13.10661528 108.20858926 8.76552425
v 14.97696619 107.97228664 16.07851498
v 18.35829206 103.05096954 -15.93800820
v 16.71326905 103.87352854 -17.04078726
v 14.86270037 104.85611856 -16.90547355
v 13.57039809 106.05651140 -15.07617999
v 12.28000037 106.45999759 -13.79999984
v 11.12260111 107.29854554 -12.09666301
v 10.50968003 108.75628144 -4.48062969
v 11.15154382 108.81400108 -1.53946329
v 11.58695947 108.97216946 2.43785488
v 13.12794071 109.51507837 7.80921709
v 14.58615344 108.74728858 14.03846312
v 15.91916569 109.42712426 17.54158176
v 18.39072257 104.49541360 -16.26260765
v 15.06702043 106.47238791 -15.33109043
v 14.18960653 107.04726726 -13.88571691
v 12.71000039 107.72000253 -12.38999981
v 11.28689945 108.63460600 -10.54303627
v 9.91832651 108.87181014 -7.80529669
v 10.99982578 109.74051058 -6.07665256
v 11.75327599 109.66348648 0.87983429
v 12.70381548 109.71798003 6.14437461
v 13.97541631 110.31976342 10.77830698
v 15.17781150 109.98218507 15.19594155
v 18.64160039 105.32242805 -15.90138674
v 17.14619435 105.72026670 -16.63607545
v 14.55152500 108.10579360 -12.76151277
v 13.36000022 108.90000314 -11.33000012
v 12.17999775 109.72000659 -9.34000220
v 11.72999758 110.48000306 -5.30000031
v 12.50134874 111.12403870 1.63467589
v 13.04072235 111.31335050 5.50559396
v 13.98230623 111.32539809 9.55083501
v 15.12323134 111.88416183 12.87539490
v 16.06478170 111.32716388 16.38626307
v 17.85422303 106.50408268 -16.14207402
v 15.67278430 109.36328769 -12.10380439
v 13.84000015 110.23999751 -9.99000017
v 13.00850976 110.97145826 -7.49059021
v 12.67811563 111.98223382 -1.37190416
v 13.34887091 112.27093637 2.96181976
v 13.98324966 112.26169765 7.78248673
v 14.43667710 112.15981841 10.67285519
v 16.14707895 113.15593123 14.89998959
v 17.93652959 107.36648738 -15.63510112
v 17.47367717 109.31875557 -13.49809207
v 15.98349772 110.89254171 -10.86290646
v 14.43999913 111.40999943 -9.33000073
v 13.73826806 112.10137606 -6.77042594
v 13.44012748 112.65991628 -3.71996011
v 13.17756530 113.19936067 -1.01839623
v 13.70047778 113.34197223 2.05708342
v 14.11012188 113.84271830 6.99763745
v 14.74086288 114.75572735 9.42912046
v 16.28399640 114.13224041 15.08470718
v 16.85792208 114.84099180 16.40446857
v 18.94136518 110.17712206 -13.74798361
v 17.51703955 110.69785058 -12.33104244
v 16.34396613 112.68889159 -9.92518384
v 14.59745597 112.90150136 -7.52098067
v 14.16793745 113.64199221 -4.54204297
v 13.70044146 114.33204263 -0.39845315
v 14.83525615 115.54175615 8.78321473
v 15.51717240 114.93333429 12.31844071
v 16.61292277 114.95285481 15.65012336
v 17.36197062 112.36027628 -11.18222997
v 15.55122714 113.61987889 -8.17995984
v 14.31076508 113.87810111 -5.94032230
v 14.10003752 114.32449520 -2.62396480
v 14.72523343 115.38805813 6.15072157
v 17.41053909 116.29077047 16.35419205
v 19.98752914 111.94390804 -12.96928711
v 18.30415055 113.03891987 -11.90061681
v 17.46983454 113.61140758 -10.62342245
v 15.60854353 114.89517987 -7.67628010
v 14.79259692 116.53465033 1.32412813
v 15.30771423 117.20941961 5.73362876
v 20.50999925 112.99999803 -14.10000306
v 15.43425303 117.58403480 1.77912565
v 15.51766507 117.77608097 5.46304043
v 17.88464002 118.23713034 14.78966139
v 20.39468288 114.66863751 -11.93495374
v 18.97783205 115.46075344 -11.25200465
v 17.29434729 116.57191068 -8.93380493
v 15.74932784 118.60186607 -1.98738696
v 16.03807509 118.81219596 2.90167076
v 20.86615562 115.90621620 -11.48555335
v 16.71930961 120.40591985 6.62708841
v 17.60254800 119.00333315 11.90091763
v 21.20512910 116.84240401 -11.17667090
v 18.15986820 118.96800995 -8.85844789
v 17.38589443 119.09012496 -7.00688828
v 17.71026850 120.34868449 -5.10796392
v 16.83062688 120.64193934 -1.26288156
v 17.09395647 120.89587748 1.63970306
v 19.53459531 119.50160563 -10.30036528
v 17.36073196 122.13748693 4.15268959
v 19.11493018 121.32659554 -9.07333754
v 22.14507200 120.20182610 -10.20877622
v 19.95904557 120.72538584 -10.19506715
v 19.04232427 123.36819619 -3.59685929
v 18.74096505 123.89399111 -0.78828429
v 18.45999993 123.97000194 1.82000000
v 18.35511625 124.36586618 4.37695347
v 19.38000135 123.08999896 -11.02000009
v 18.66625622 124.89005923 -0.21849200
v 18.48963462 125.31004846 2.27005640
v 20.53000033 123.51000309 -13.46999966
v 19.78082210 124.55013394 -8.43499601
v 19.65912245 124.46884811 -6.60227891
v 19.24823783 125.40075183 -2.42729159
v 19.78999935 125.23999810 -12.45999988
v 19.65000108 125.51000714 -10.90999972
v 19.21397634 127.00922787 -2.18518521
v 18.90160516 127.64564157 0.69906015
v 19.09000985 127.12778151 2.53792456
v 20.47000080 125.88000298 -13.77999689
v 20.16007528 126.51754916 -8.17502569
v 19.53000017 127.34000385 -6.25000009
v 20.14999837 127.36999989 -12.04000041
v 19.32905614 127.80049443 -3.94828478
v 19.61984858 129.26802039 -0.23240520
v 20.20311914 128.88553739 -6.91335229
v 20.27243935 129.96920943 -5.01373457
v 20.24247125 130.14671206 -2.75086588
v 21.09088376 129.76484001 -7.59076467
v 21.14253305 130.38063049 -0.55028975
v 21.45002782 130.55352867 -6.57790899
v 21.88866772 130.97704947 -3.10805580
v -35.56531295 78.21028680 8.77490547
v -33.40727836 78.83475721 9.89945419
v -28.02509069 79.49337363 13.75123579
v -28.51644158 78.79027724 15.00941068
v -25.44915490 79.33726162 14.97750264
v -10.65783668 72.62205333 21.72763273
v -9.00266599 74.32284206 22.33014628
v -6.66285772 73.16862047 23.55140820
v -6.60702679 71.81704789 25.26535653
v -3.79041303 72.31711596 25.54324456
v -3.27362190 71.42506540 28.01495790
v -1.15513906 71.95536047 27.93692052
v -1.18249143 71.54395431 31.25204146
v 0.17922107 72.15688378 31.29802644
v 0.15968084 71.64409012 33.87330472
v 2.82671233 72.53669947 36.31830215
v 4.89026494 73.95873219 36.29170358
v 5.64483972 71.99726999 38.82354870
v 8.17080773 70.99385560 40.31859711
v 11.48444880 69.94831562 41.23234004
v 12.93434016 71.90189511 42.39708185
v 13.14788405 68.87845695 41.30290076
v 18.93571764 66.23568386 44.69248280
v 19.84371990 70.02802193 45.09617761
v -7.67130731 75.33343136 21.35169506
v -5.79728326 74.18067008 22.81078324
v -4.20803856 73.82778823 23.16985093
v -2.02044146 73.34086299 23.59471843
v 2.47142022 73.14929366 29.85404246
v 7.23189069 75.00801980 37.46672347
v 10.59595961 74.82562214 40.56755081
v 14.12580069 71.76942378 43.06691885
v 14.43000138 74.25000519 44.62999851
v 16.21000282 73.75999540 45.78999802
v 15.50161932 72.04864174 43.92584413
v 4.12903074 74.27421212 26.52424760
v 4.59706178 74.43217933 32.41666034
v 11.85329724 76.69880241 40.26586190
v 13.84836715 76.67997479 41.96368903
v 15.60000051 76.93000138 44.98000070
v 15.80321044 74.19344783 45.48073187
v 17.81000011 76.54000074 46.79000005
v 18.52000132 72.77999818 46.74999788
v 6.76189968 75.28582960 26.84022859
v 6.42158883 75.31004399 32.06551448
v 10.92122775 77.56433636 35.02976149
v 13.85928784 78.59301567 40.22951052
v 12.90540583 77.97099650 39.91432115
v 16.04265161 79.64278758 42.44997725
v 19.01995763 78.95191759 44.96119916
v 19.24035139 76.19792968 46.00932077
v 8.42035469 76.14926994 24.28999916
v 7.69985188 75.95346868 28.79311703
v 12.65999954 79.14000005 33.64999965
v 14.07086384 80.18445969 36.82589903
v 12.14025542 78.26481760 37.24233806
v 15.61505347 81.42120391 40.13807699
v 15.64531215 79.94153351 41.65523127
v 17.13339984 81.55076206 42.13192314
v 16.54164679 79.28842306 43.11249778
v 5.54987323 76.68272406 15.77255689
v 7.61400862 76.84813440 18.65509525
v 12.14833837 78.61606777 23.98606017
v 13.11087515 79.48019356 28.86148728
v 15.37993550 81.76872879 34.59037095
v 14.15721979 80.52559197 33.16048533
v 16.27806760 83.24549347 37.82005981
v 15.02851304 81.47116005 36.67888790
v 15.14230296 81.07286692 39.28102180
v 17.82015525 83.61749351 40.64713418
v 17.08976179 82.38948882 41.34982079
v 4.45886049 78.36756110 12.13089190
v 5.98096149 78.02642137 13.86502478
v 8.67580064 78.61796767 15.58750868
v 7.63876410 77.87086070 15.64353332
v 11.39672846 79.16759700 18.88772845
v 10.03547944 78.49977911 17.72843301
v 9.63816512 77.71670818 19.05947179
v 12.50553504 79.17369902 22.15451188
v 16.88540541 83.72568339 39.20822218
v 5.36005758 79.19462770 12.30806485
v 8.08480475 78.95572484 14.60052002
v 9.93130170 80.50646633 14.98527359
v 12.47294806 80.77729493 18.33189093
v 12.14866154 79.21957970 20.73262632
v 13.94138485 81.04285598 21.49486355
v 15.63804224 82.38861710 25.48005059
v 16.91506803 84.30892974 27.80999802
v 16.83633402 83.60204101 32.00254589
v 19.22229677 87.71808445 33.89585018
v 12.57327572 81.93848282 17.23761857
v 14.38828930 84.41783488 18.51045527
v 15.87979309 84.94476974 21.22372948
v 17.09762961 85.13224870 24.27070215
v 16.61488414 83.99922401 26.67172439
v 19.36122403 87.83215284 30.27100116
v 19.94504035 89.09356594 33.42356905
v -4.58681909 84.37917382 -2.78765289
v 1.49893761 85.63490957 3.99971986
v 5.83392242 85.70728451 8.30569398
v 10.31999942 85.62999964 12.54000049
v 14.01000191 86.37999743 17.19000004
v 15.27225785 84.75283533 20.08472197
v 16.96255058 87.72674948 21.68785967
v 16.54035039 85.38699150 22.15774544
v 18.96999776 88.21000159 24.60000105
v 19.95076053 89.03481811 27.41469070
v 21.05106972 90.78923613 30.26234545
v -4.13319841 84.55080539 -7.12989364
v -3.49035650 87.13921905 -3.68822343
v -1.81000005 87.37999946 -0.98000001
v 10.24222188 88.08928728 11.21504139
v 12.69893907 88.80805224 13.86803295
v 14.75083269 87.59219199 17.93052815
v 17.14198664 90.38680047 20.51609755
v 20.39696649 90.63278884 24.38272536
v 21.63505554 91.28552675 27.38645859
v -2.80909240 84.06903595 -10.24628524
v -1.03000004 88.95999938 -1.79000001
v 8.75000004 89.53999728 8.25999957
v 11.82895619 89.97061104 11.76066790
v 14.70569149 91.37251973 15.81967995
v 16.83366857 91.75858647 19.22629587
v 19.63974722 92.10747480 22.34767750
v 1.38000003 90.54999799 -0.73999999
v 5.41000022 90.83999693 3.43999988
v 9.95054375 91.15635604 8.11235141
v 14.64999933 92.79999882 14.70000017
v 15.86000063 93.31999719 16.51999913
v 17.30633341 94.14225072 18.11435074
v 18.88000034 93.79000217 19.95000057
v 22.21751958 93.82458031 22.89223485
v 23.37035164 93.54702383 25.51657334
v 7.38443481 92.03831106 4.29802900
v 9.67108365 92.40990877 6.45981263
v 13.47999927 94.52000260 12.70000078
v 13.80946394 95.10978311 14.18527216
v 14.38097563 96.46105021 15.93642868
v 14.46911786 94.89390999 15.47747198
v 14.92407545 98.16415608 17.04150252
v 18.11138541 97.67905623 18.69677007
v 17.87004061 94.04349327 18.92380044
v 20.50383575 95.32400221 20.08403465
v 24.09437113 95.20841390 23.77439849
v 24.12694879 94.61031854 24.88549426
v 2.17069453 83.85992795 -14.56940267
v 0.13004223 87.34502643 -12.10539043
v -1.51798257 92.11656451 -7.62518775
v 5.37663605 93.34944189 0.99031650
v 8.21119919 93.68925542 3.43512115
v 10.48441138 94.26025301 6.66920422
v 12.14679051 95.37523240 9.46904905
v 13.12807202 97.11028636 12.84219883
v 13.36051710 98.03305566 14.04122449
v 14.59977962 100.42988509 17.13388041
v 15.59969876 98.72103482 17.72506349
v 23.79881404 96.03121132 21.84851281
v -0.40958819 79.58591729 -26.23323724
v 2.86031351 83.59731734 -16.03945903
v 2.43000034 85.46999842 -14.61999957
v 0.12909016 87.96315640 -12.08879147
v -0.56612643 93.71300042 -6.84441347
v 5.55677619 94.64947879 0.08812250
v 7.53881130 94.18324381 2.17207684
v 9.74454917 95.26579827 5.00588818
v 11.57999970 96.81999683 8.32999963
v 15.95691592 103.15399617 18.78493279
v 0.42308951 78.75951380 -27.20375918
v -0.16982923 81.01402968 -24.83026683
v 0.38670324 82.29774237 -22.66600542
v 2.93447939 84.80573446 -17.45835319
v 2.91346782 86.75136417 -14.78924882
v 0.28862333 95.15413642 -6.60189381
v 7.87391700 96.35274112 1.44712441
v 10.53315401 97.62474895 5.91597846
v 1.90950837 78.46038789 -29.20990810
v 0.24835183 81.80809021 -24.37021211
v 2.41460628 85.19981802 -18.94929819
v 4.02797014 86.89446002 -16.30327851
v 0.61015459 92.70566702 -11.11949421
v 0.56427333 94.54666823 -9.90512688
v 0.89326833 96.42804414 -6.75799744
v 5.66291763 97.27583081 -1.40063430
v 14.63718619 105.10066897 16.50969870
v 16.34557918 106.52423650 18.99002679
v 17.84345321 107.58508742 19.72149871
v 3.89122148 87.10738271 -17.86638610
v 1.05106144 97.60580212 -7.95589481
v 2.50972994 97.86728770 -6.00089505
v 5.21999877 98.64000231 -2.58999923
v 18.00793037 108.62471163 19.65048909
v 2.47699721 83.47428590 -25.96882172
v 3.00015160 85.06237715 -23.44466746
v 3.65131861 86.37488633 -21.13872766
v 5.25742024 88.55453134 -17.25654677
v 4.60459944 99.39722717 -4.91735293
v 7.85074383 100.55416822 -0.65733813
v 13.18081934 105.24246097 9.47818626
v 13.99642974 106.92995042 12.54734211
v 15.29457327 108.78738016 16.21424407
v 16.56320319 110.03468186 18.30874570
v 5.76000009 87.39999682 -21.04000002
v 6.22999994 88.27000111 -19.58999969
v 6.96125254 90.83338082 -16.19446278
v 2.12788302 99.54676777 -10.29819436
v 13.48101720 107.58943856 9.75460466
v 14.40167055 109.55272615 12.50481140
v 15.63853770 111.12593114 14.86042794
v 17.61823334 112.26952821 18.49622279
v 3.06997378 101.18201375 -9.37022362
v 10.57491358 105.88617623 1.42841076
v 12.71628588 108.55400562 7.07551278
v 13.82471342 110.30391604 9.52913612
v 15.72533324 112.35768348 13.88932392
v 17.11427420 114.73567039 16.93673246
v 11.96269225 109.07578468 3.69272474
v 13.51944637 110.92839390 7.19511742
v 14.32575006 112.51890659 9.66764614
v 16.23000018 114.91999775 13.95000052
v 17.87292026 116.25674367 17.10396633
v 5.02985483 102.50765085 -12.92547397
v 10.78449469 108.13650489 -2.14318978
v 11.99616212 109.99366641 1.71312550
v 13.44665978 112.20500618 5.26872184
v 14.39596154 113.57524246 8.35646503
v 15.72919264 116.29915982 11.60102617
v 17.30492525 117.17969179 15.10599628
v 6.04564091 103.70992869 -12.91919779
v 6.57403003 105.06932437 -11.61533780
v 7.41353491 106.38178140 -10.21899655
v 12.57599331 111.23938859 0.01583869
v 13.81353475 113.30661923 3.44796805
v 14.69884440 115.42528123 7.54423067
v 7.61421258 103.25172544 -14.97314777
v 8.10467172 105.60389608 -12.89320458
v 8.42714496 107.38895088 -9.87503678
v 11.11915614 109.84066874 -5.39998617
v 13.13987095 112.60536313 -0.33387198
v 14.60615173 115.48641324 3.30638839
v 15.53704962 117.54990369 6.80688955
v 9.49704833 103.51043195 -15.98277315
v 9.57237184 104.86779362 -14.96300939
v 9.34721343 106.61233217 -12.47513201
v 10.18012594 108.73200744 -9.25544649
v 11.33795269 109.94061083 -7.60500925
v 15.98830149 118.54103208 5.69323683
v 10.69121622 105.59825599 -14.69199080
v 12.03588489 108.18854719 -11.48139406
v 12.94325758 110.48305780 -8.76406860
v 15.12099802 116.94318056 0.00108271
v 16.75036177 120.50449848 5.84684871
v 13.92699219 111.86162382 -7.78733101
v 14.70591128 115.07964134 -4.85405931
v 15.11793490 117.28515476 -1.53466396
v 20.45875601 123.58013541 8.56388919
v 15.47957677 117.41483957 -3.19207227
v 16.09379239 111.70445383 -10.34570113
v 21.78564854 124.74931031 7.94419367
v 16.94075577 106.09435290 -16.56646095
v 18.30375381 110.08964479 -13.53823859
v 16.43249393 114.28647488 -9.08431131
v 20.52609622 126.50699914 5.68143185
v 22.21336588 125.78243017 7.12730456
v 18.42444018 108.99074376 -14.54095356
v 18.23916286 111.78249866 -12.29230966
v 18.64663884 123.85161221 -0.06457898
v 18.56334880 124.06037748 0.96758606
v 18.56579073 122.93104082 -2.56702164
v 18.63429509 124.34563786 0.42619003
v 18.76708306 126.51982903 2.54780217
v 20.63558064 128.06265056 3.84151493
v 22.21224643 127.79562175 5.26292156
v 20.43700218 113.11835796 -12.35037483
v 19.56569962 113.25529963 -12.46365160
v 18.89257133 122.45399505 -4.81143408
v 19.03880201 123.96159023 -2.35349266
v 18.76594499 126.22241676 -0.87423390
v 20.37318982 128.60459089 2.66031642
v 21.93170041 128.51202488 4.20230580
v 24.06641468 127.97629833 5.12108859
v 20.80000006 114.44000155 -14.25999962
v 19.82524991 116.74491316 -11.22116391
v 19.42185126 124.96041507 -3.62077262
v 18.93601567 127.56395340 -1.23670127
v 19.54087429 128.83891165 0.55887434
v 21.25933953 129.38545644 2.19041831
v 23.11480977 129.09060717 3.83456447
v 19.48806643 124.34966862 -5.16011799
v 19.45257559 126.48123503 -3.34911817
v 20.33677883 129.81273234 0.00674696
v 22.31585421 129.94623184 1.68377405
v 23.80783856 129.24642861 3.61393974
v 19.64951120 122.61955440 -9.26768128
v 19.62300576 126.29900873 -4.77231480
v 19.75281723 129.62244451 -3.57191451
v 20.51630430 130.21837175 -1.53143425
v 22.04463072 130.46962023 0.14194631
v 23.60730246 130.48465550 0.98075147
v 20.44567466 125.24746358 -8.96601565
v 19.88423988 128.75576317 -6.37992006
v 20.43654583 130.31758368 -3.72643908
v 21.80791274 130.72268665 -1.59220828
v 23.22278917 130.89792430 -0.81527751
v 25.00646934 130.26270270 1.21291564
v 20.02999932 124.93000180 -12.48000003
v 20.91460489 126.77182257 -8.84516351
v 20.82812414 128.44933569 -8.07559490
v 20.33333853 129.60593402 -6.39026240
v 21.23769931 130.75038791 -4.37561283
v 22.95428514 131.15707040 -2.49560759
v 24.62884970 130.68383932 -0.22037832
v 25.79108439 130.27118146 0.20526894
v 20.34999989 125.45000017 -14.01999965
v 20.26999928 127.63999403 -11.75000053
v 20.95051110 130.05307317 -6.94167335
v 21.91193216 130.90124726 -5.69878099
v 22.63129316 131.05452061 -4.20290604
v 20.71999945 127.44000554 -13.89000006
v 20.71999945 128.58000398 -12.67999969
v 22.03354426 130.94648719 -7.25784665
v -20.34913003 44.40387338 -3.68595030
v -19.39025708 44.47627813 -1.38458551
v -16.27196185 45.78034207 3.30060604
v -14.88322765 46.97063565 5.55398129
v -13.75727262 47.90952802 6.77576102
v -13.27488758 48.17449301 7.07099913
v -10.87614242 55.81617728 26.55019797
v -2.24104617 56.36064708 30.92904203
v 0.35185140 55.44010550 31.10995889
v 3.67999985 54.29999903 31.41999990
v 8.18399712 54.84751239 33.52781385
v 9.61657707 55.51788583 35.80662981
v 10.75640786 56.20051175 38.09433803
v 11.80753671 56.82694912 40.19221663
v 13.31102010 58.02654475 43.31076145
v 14.89932463 58.91361460 45.76113820
v 16.57444052 58.95615742 48.43000323
v 17.61343330 59.14188176 49.61230233
v 19.42910627 59.70316753 50.51329359
v 21.99372277 60.19542366 50.92115700
v 27.71457098 57.68235400 48.90367761
v 37.34000027 52.23999918 41.55999795
v 40.61815888 50.91863126 40.70131108
v 43.58330742 50.71222410 40.42746127
v -19.74627748 44.99671608 -2.73361849
v -18.50580797 45.52212358 -1.13501155
v -16.05774276 46.79012299 3.25660128
v -13.89400754 48.15340042 6.42782031
v -13.45550362 48.24640602 6.87451288
v -15.38235322 55.49949408 20.49754560
v -11.42798737 57.16985464 26.47873946
v -4.59950091 56.81011826 30.04943393
v -1.35049666 56.36040866 31.11006878
v 1.91015308 55.98977208 31.16762638
v 8.86730105 55.50739542 34.24768150
v 10.01513284 56.81683496 35.65824404
v 11.09525654 56.72509596 38.24372962
v 12.53138017 57.97212571 40.46831653
v 13.66526540 58.71382728 43.15615073
v 15.49723838 59.74672735 45.36087438
v 17.48995297 60.16059220 48.46242070
v 18.48101430 60.50557271 49.23202842
v 20.91021650 60.89694425 50.43744296
v 23.13753776 60.19751355 50.75456947
v 27.94538811 58.59732255 49.14645851
v 31.97102621 56.48643896 45.51135004
v 36.14636138 53.65696922 42.34543815
v 38.62323985 52.64782161 41.30222648
v 40.03797099 52.90953442 41.22854024
v 44.46354881 51.51139200 40.51732272
v -19.29000020 45.89999840 -3.18999984
v -17.65588485 46.33201286 -0.95201551
v -16.07999951 47.54000157 1.86999992
v -14.56745435 48.68407547 4.64683771
v -15.37007000 56.37482181 20.77323012
v -12.72081491 58.42080712 25.19083954
v -7.83824734 58.15939233 28.65292504
v -4.22874652 58.49777535 30.33529222
v -1.20000006 58.24999884 31.44000098
v 3.07985325 58.26250464 31.67396039
v 5.24949608 56.73989281 31.90435097
v 6.72868453 56.96152523 32.51672909
v 9.83613264 57.96594173 34.89039466
v 11.57485321 58.64090472 37.46036813
v 14.28912580 60.89077517 40.29951245
v 15.19000158 60.46000123 43.56000200
v 17.44894497 60.94323099 47.28791490
v 19.86523531 61.87958643 49.06209186
v 21.63704857 62.09664419 49.80489612
v 25.21155030 61.38247624 49.84226078
v 33.00341964 57.49409646 45.48617080
v 37.72758320 55.16622588 42.17702150
v 40.68565741 54.24024537 41.18148610
v 43.56784746 53.60785872 40.75463861
v -13.91999982 49.75000024 3.83000006
v -15.68167284 57.51947314 19.51058768
v -13.65303434 59.22063068 23.44329655
v -11.99095137 59.44970623 25.75629577
v -6.06917683 60.15650555 28.95552106
v -2.71999952 60.19999832 31.06999956
v 0.59921155 59.39872935 31.67662397
v 4.59196325 59.50615928 32.27060661
v 6.92082290 58.46452340 32.78676048
v 10.37938055 58.90508741 35.36668792
v 12.99276296 60.55910140 38.72370347
v 15.18000104 61.42000109 41.46999866
v 16.27000049 62.02000007 43.23000088
v 18.69555935 62.60672212 47.18298465
v 20.01349255 63.81057948 47.56244272
v 21.71509154 63.62326443 48.66198078
v 38.34413737 57.31359869 42.80218109
v 42.02000052 56.01999909 41.30000249
v -15.92868567 58.96561220 18.33070815
v -12.24650163 60.57237461 24.94985983
v -10.30949131 61.27956882 26.55926719
v -9.05000046 61.68999895 27.15000138
v -5.78167662 61.27710640 29.43955548
v -3.05532035 62.94339150 32.02607855
v 1.91853871 61.87295541 32.69312531
v 3.25704855 60.47556177 32.30753168
v 4.94086416 60.78696251 32.85109624
v 6.72005676 60.99299341 33.50678086
v 8.42429046 61.10718474 34.29705277
v 11.08300406 61.38963252 36.18619218
v 13.44986912 62.47257069 38.80779445
v 15.16820490 63.69742006 40.78526050
v 16.83717407 63.88486922 42.57792979
v 19.40000057 64.77999687 45.68000138
v 20.96999995 65.16999751 47.15000093
v 23.02000113 65.06000459 47.74000123
v 27.31608227 64.18730319 47.25893959
v 35.23411229 58.73207003 44.68356445
v -17.33124629 60.47765538 16.41601510
v -16.37573913 61.30253524 17.95884594
v -13.93332612 62.00829893 20.98507807
v -9.69511829 63.78967315 26.44413896
v -2.22038035 63.20253760 32.43652359
v -0.01539822 65.55514783 34.35981646
v 0.50068297 62.93858588 33.01823884
v 4.01157839 66.05961174 36.40835360
v 13.61554768 65.39045274 39.59164768
v 18.31181161 66.17147475 43.83737221
v 20.17720416 67.10409373 45.18854246
v 22.12999947 66.97999686 46.28999904
v 24.51751567 66.64825976 46.42732069
v 43.55758056 60.05215272 40.26680812
v -22.41567522 63.03982437 13.43632489
v -19.65529285 63.96817416 16.11651853
v -19.03731376 61.46922708 14.97786772
v -17.31590368 63.33116442 17.44826883
v -15.74714482 63.92236054 18.86364818
v -11.68068778 65.65377116 24.35698174
v -5.86875016 67.14962423 30.37847765
v -2.17999867 67.68999994 32.98999742
v 0.37077791 67.07417965 35.29933468
v 3.88691667 68.41156632 37.61557862
v 5.54353185 66.40774757 37.68077865
v 7.53440335 68.88616085 39.70737383
v 10.67621727 66.86241925 38.96649927
v 12.17999961 68.64999980 40.66000134
v 9.91581287 68.50647926 40.30354694
v 13.92495725 68.78738105 41.45682231
v 14.93801642 66.82059169 41.02596641
v 17.42066815 66.79738313 42.96008870
v 20.84000036 69.15000081 45.09000108
v 23.03999849 69.08000261 45.78999802
v -27.71586552 65.56360424 12.51823828
v -25.24841949 64.41739202 12.85311952
v -23.66765402 66.37749076 14.96887486
v -21.89190872 63.81590664 14.66654520
v -19.40693706 65.71176648 17.08243042
v -16.04666933 65.86916745 18.92092638
v -12.95999717 66.73000008 21.75999992
v -11.63634844 67.92294234 23.80670048
v -10.00761706 68.08234751 25.90163611
v -7.31159700 69.19688731 28.29395048
v -3.96413868 68.65744293 31.45882487
v -1.34656532 70.29104978 32.66233951
v 0.42763137 71.88030332 33.88668969
v 1.14537287 71.05247676 35.78315303
v 3.99623206 69.45583224 38.13377395
v 6.57039508 69.67326999 39.36516494
v 9.01134126 71.63771987 40.68155959
v 9.07602347 68.87627393 40.15301540
v 11.44015510 71.44207507 41.46181047
v 13.91347125 71.52212411 42.82163456
v 12.21120916 69.54031438 41.22062027
v 15.89000039 71.69000059 43.34000126
v 14.55797069 69.70582157 42.35624149
v 17.73181371 72.30019569 44.87721622
v 19.03624833 69.86223906 44.51689869
v 20.03000118 72.14000076 45.84999755
v 22.47180976 71.95414603 46.44672945
v 22.63045311 69.62297857 45.80511525
v 23.85798283 71.67397439 46.65443301
v -27.41166949 67.65126437 14.01623711
v -22.96862192 68.80712509 16.58936404
v -15.77878185 67.49928743 18.78962480
v -13.01138196 68.44394654 20.50993592
v -11.39158569 69.14753467 23.17243442
v -10.01768745 69.71606612 24.63546209
v -5.81700914 71.03312016 27.47721970
v -4.55085840 70.94191015 29.02776003
v -0.31136392 71.37951255 33.39334577
v 2.23977026 72.72020727 35.28613597
v 3.65469116 72.66589254 37.01133281
v 5.83920861 73.53927195 38.08174282
v 10.20143926 74.02268797 40.70197418
v 11.79423835 73.88234884 41.66795686
v 14.49859049 72.44829088 42.73565859
v 16.03999920 74.52999800 44.24000159
v 16.40115306 72.68054038 43.92212629
v 18.06000061 74.80999827 45.55999860
v 18.79035868 72.96778262 45.40562257
v 19.89120618 74.72675294 46.37795687
v 21.41691931 72.51130044 46.36523500
v 22.79142290 74.75791126 47.13994265
v 24.48000014 74.92999732 48.15000296
v 23.32409285 73.55098426 47.06897214
v 41.99151695 64.88636136 34.99281779
v 44.80616376 63.25507909 35.92040017
v -27.43534930 70.67263871 15.42501152
v -24.31621775 68.87511164 15.93624055
v -16.05482772 70.06703317 18.73245835
v -12.34919205 70.70310414 20.62912285
v -10.40000003 71.13999873 22.39000052
v -8.46664980 72.10601121 23.68949912
v -4.94619552 71.80321217 26.66403353
v -4.20607300 71.56847417 27.73256041
v 1.36952766 72.66109437 32.13003650
v -0.84990519 71.95395976 30.05244024
v 1.44484744 72.43075222 34.56271067
v 10.64166985 75.81478357 39.90119323
v 12.79830281 76.29896700 41.34767875
v 14.40008357 76.17842406 42.61890799
v 15.96489735 77.21306384 43.65804419
v 17.65227132 77.06110179 44.85202208
v 19.40043271 77.04635710 45.83067074
v 22.21591026 77.25469023 46.75931856
v 24.38000031 77.59000361 48.47000167
v 26.75000019 76.73999667 47.52999917
v 25.15125088 75.90578496 48.01373184
v 40.50858691 67.18850136 34.15212780
v 43.01938042 67.86753982 34.75335613
v -33.58095512 73.15101475 13.21805734
v -23.60576950 71.52684778 16.91833138
v -21.97423764 72.99713045 17.46550389
v -17.42080413 72.67445326 18.69001426
v -15.14064800 71.33991271 19.15723272
v -9.36276093 73.41391593 22.48945646
v -6.63934788 73.62908125 23.21964130
v -4.73914435 73.04290682 24.02832545
v -6.24455465 73.05820286 23.77856523
v -3.98504082 71.93917781 26.76548809
v 10.22000145 76.99999958 37.22999990
v 6.13208627 74.94537532 35.66898778
v 12.07000110 77.67000049 39.26999867
v 13.82542029 77.71436870 41.13836586
v 15.60981665 78.78533006 42.37665609
v 17.38474704 78.69540900 44.07954589
v 20.51587775 79.49798554 45.27008161
v 21.50453441 79.23807204 45.74914649
v 24.30929616 79.00116593 45.96299678
v 26.27020143 76.93695277 46.44001648
v 38.93989325 70.02488524 33.42618793
v 41.01999849 70.47999650 34.40999985
v 40.20042717 68.92298907 33.86910260
v 43.04810241 71.61354274 35.96880659
v -26.60301328 76.00493729 16.67661779
v -21.10088617 75.14505088 18.16491969
v -17.58565754 74.61069524 18.93997006
v -12.81968690 75.02981275 20.80661245
v -9.58683435 75.61131567 21.11374214
v -7.81474356 74.64519143 22.25272357
v -4.85090911 74.17534292 22.77017757
v 12.62271777 78.81943136 35.57217494
v 13.66999932 79.24000174 38.04999962
v 15.07666335 80.41168004 40.26550800
v 16.52606390 80.45689017 42.40226001
v 18.04165356 80.72809875 43.32357273
v 20.12633719 80.67025244 44.38650608
v 25.58479086 80.48460633 44.53546926
v 24.09339324 80.36029339 45.01459375
v 27.71209739 80.20421118 44.24103349
v 30.15631437 79.16687429 44.16300729
v 41.83497280 73.96874577 35.77556089
v 41.70637950 71.13569230 35.02023593
v -32.99145773 76.77149028 13.36058415
v -27.70024166 77.19343156 16.09003916
v -22.85261080 77.29305327 17.63543300
v -19.04156990 77.03682035 18.63149367
v -14.67949338 76.31450146 19.80787143
v 11.73066068 78.80908251 31.34000674
v 15.10763820 81.22984320 37.99299151
v 14.08537012 79.58092541 38.77459094
v 16.49904996 82.53547549 40.36007822
v 18.19074154 82.62173831 41.99269786
v 19.99000087 82.90000260 42.50000045
v 23.67553115 81.27809316 44.24335808
v 25.59000067 82.39000291 43.23000461
v 28.27999927 81.94999397 43.19998994
v 30.50437942 81.79645240 43.67505759
v 31.63497522 81.20733500 43.72803122
v 34.56608206 81.95385337 45.01738399
v 42.16999933 76.88000053 37.25999966
v -32.27592260 78.07014883 13.05105351
v -27.20545605 78.37669551 15.83319157
v -24.95944314 78.60162854 16.41182974
v -21.90029435 78.61217111 16.46337286
v 14.93785623 81.47288859 32.59955347
v 16.25913382 83.28598738 35.02283990
v 16.41169749 83.55920017 37.38008067
v 15.94231091 82.40291476 39.26796094
v 17.91329309 84.55344290 39.75144401
v 18.95759813 85.04001796 40.12066871
v 19.52531934 84.09377187 41.42136499
v 24.36999977 84.51999724 41.81999713
v 26.99414082 83.93634856 42.77714342
v 25.22035688 84.12685990 42.11847857
v 26.92982182 82.91697502 42.83662885
v 28.24916691 84.54308659 43.09614375
v 29.55812775 82.87732303 43.34538803
v 31.22792207 85.24327725 45.52605748
v 33.61153603 85.41379124 46.45442218
v 32.26025030 83.98406208 45.19032687
v 35.71999818 85.40000021 47.07000032
v 33.99571404 84.98574048 46.36435956
v -31.37645125 79.14308459 12.97120284
v -28.77637744 79.41361517 14.50928021
v -26.30935237 79.06354964 15.65879025
v 17.96247624 85.61317623 38.41249272
v 19.73858289 86.26773208 39.53870386
v 22.41075598 86.41154319 40.71975872
v 24.23370630 86.41279489 41.40073434
v 25.34320392 85.44959873 42.10732132
v 29.76763807 85.34819633 44.45736483
v 30.78339435 87.61730045 45.90355977
v 34.15744379 88.42641115 47.92473093
v 35.14661640 86.83245629 47.57736623
v -30.37604317 79.48733866 11.80784218
v 2.79538939 78.33687961 10.33386402
v 6.37000008 78.61000299 13.51999957
v 5.85381407 77.09904760 15.15393984
v 8.47419724 77.55639404 17.48367399
v 9.48246941 79.26484197 15.69166780
v 10.93915291 79.95889336 16.82799868
v 9.28405486 78.55298370 16.47533104
v 10.85761935 78.21438462 20.22564225
v 12.88258564 80.47822863 19.69575323
v 13.50038499 80.04449308 23.18892069
v 15.14942385 82.03667402 24.01137725
v 18.71657558 87.19798923 35.16872972
v 21.39564976 88.92384917 38.54383528
v 23.05176295 89.81215954 39.04336691
v 24.97817203 89.10695463 40.58809578
v 26.88574977 90.68334848 42.40196571
v 28.85464951 89.90921080 44.54064742
v 31.44303709 90.77491611 46.29671574
v 0.33173026 78.36768031 7.18021113
v 4.22000000 79.72999662 10.40999964
v 8.08177795 80.29548079 13.38739134
v 11.45477220 81.65512979 15.81542753
v 13.93750682 82.56399632 19.23424564
v 16.13181829 83.65608007 23.63288589
v 17.66780578 85.61536670 25.54376051
v 18.05368997 86.18672937 26.80762857
v 20.14923841 89.93435651 34.54401717
v 21.86787128 90.86152166 37.20861301
v 24.60926212 90.87925404 39.15387392
v 25.56999959 91.25000238 40.35000131
v 29.33808602 92.76086837 44.03873906
v 32.47646242 93.66113693 46.26057297
v -1.97130558 79.35717702 3.78399994
v 7.18000019 81.95000142 11.33999974
v 12.39873003 83.01854879 16.05909690
v 13.55442312 83.82805437 17.30506308
v 16.15744457 85.94491333 21.03120089
v 17.55469665 86.49932593 23.34661037
v 18.55000108 87.21999824 25.34999885
v 19.25752126 87.98206598 26.84460394
v 20.49652673 90.12837708 31.97938204
v 21.85065113 91.76909178 35.67683324
v 21.02405205 90.69874138 36.07315570
v 23.56972732 91.98076278 37.80619428
v 25.47497861 92.62787551 38.89626637
v 26.97933652 93.21369976 40.95479846
v 30.67473322 95.69042921 43.86274144
v 33.53803605 96.48892283 45.98578438
v -3.83273815 81.45882934 0.76503278
v -2.55612470 81.14867657 2.69931764
v -0.46000001 81.89000189 4.73999977
v 13.06550577 84.79394019 15.97925834
v 15.94999991 87.03999966 19.95000057
v 18.51999946 88.42000365 23.47999997
v 19.75921541 89.11297470 25.01968853
v 20.62894963 90.00758827 27.37976424
v 21.16212435 90.90471268 29.42433394
v 21.73261344 92.01721102 31.67205304
v 22.08802663 92.57604182 33.46207738
v 25.76280944 94.66416389 35.92342138
v 26.76999941 94.42000091 38.22999820
v 28.12303416 95.16900033 40.44144973
v 29.43958715 96.29737586 41.59851372
v 32.20827505 97.80740738 44.11229119
v 36.05044261 97.60928899 47.21910879
v -4.52694716 82.36475289 -0.84211834
v -3.60673852 82.87850022 0.46561356
v -2.42338516 82.81078190 2.10590148
v 5.51000005 84.82000232 8.34999979
v 11.42716222 87.69086748 12.42527924
v 13.43000028 87.19000220 15.46000037
v 15.85000008 88.62999827 19.08000000
v 18.45999993 89.98999745 22.56999910
v 21.50509693 91.30042791 26.12494305
v 21.75871842 91.56011790 28.52643095
v 23.12089503 93.67173910 30.34870140
v 24.38000031 94.53000128 33.66999701
v 25.87976679 95.39002180 33.99881348
v 27.35268325 95.81913799 35.79146042
v 28.00999954 95.98000348 37.67000139
v 29.59866636 97.25277871 38.71350363
v 30.53165413 97.65108675 41.61120579
v 31.54353425 97.80387580 43.11422259
v 34.58379954 99.16745126 45.32264173
v -3.97797395 83.45365524 -0.53311005
v -2.89966445 84.14588869 0.60626044
v -0.15000001 84.78000015 2.83999997
v 9.18999966 87.26999909 10.59000008
v 13.53999972 88.73999864 14.86000046
v 15.97999968 90.15999734 18.44000071
v 18.32785271 91.35197103 21.56196907
v 21.58485912 92.31171012 24.02265742
v 22.23663218 92.19863266 26.33832768
v 24.86076206 94.65909004 28.91989984
v 25.39000846 95.28541565 30.12881614
v 24.45971780 94.45493668 29.95010652
v 26.82364173 96.27856314 33.17302465
v 27.59092115 96.52892500 34.42872688
v 28.61572057 97.15065360 35.90724617
v 29.72999960 97.75000066 37.93000057
v 30.90050071 98.45902771 40.59298709
v 31.66000172 99.22000021 41.40999913
v 34.24610570 100.79323500 43.50952432
v 37.49625757 100.08103400 47.00667039
v -3.88034340 84.55639333 -1.21609459
v 13.67999986 90.31999856 14.55000043
v 16.01267420 92.04614908 17.77011715
v 18.18634570 92.52330661 20.51224932
v 21.11269534 93.45253557 22.03779295
v 24.39386956 94.46374327 25.85632354
v 25.49148537 95.14980763 26.70800500
v 26.60492808 95.98568082 29.10964377
v 27.40000002 96.66000307 31.34000301
v 29.27999943 97.93999791 34.54000130
v 30.47583438 98.98099303 37.14482486
v 31.86000139 99.96999800 39.45000097
v 32.83999860 100.68999976 41.14999995
v 36.20816022 101.62554681 44.87422109
v 41.40510410 101.08590126 48.48907515
v -3.78635596 85.84709466 -2.53654551
v 13.71628512 92.04199910 13.64663895
v 17.14999974 93.46000105 18.57000031
v 20.00638656 94.06735003 20.80742456
v 23.06711301 94.75304186 22.63176069
v 26.18314698 95.75480223 25.72960407
v 27.52721310 96.33979946 28.08465436
v 26.67222917 95.82109004 27.19871141
v 29.13999930 98.21999818 31.59999847
v 30.45173362 99.60962832 34.75068882
v 31.18819185 100.26738048 36.04756668
v 31.17040917 99.54219311 38.63741457
v 32.92585164 101.39102489 39.89844769
v 35.34609452 102.58863121 42.10017622
v 38.92116994 102.37462819 46.23062164
v -2.63395277 87.38802373 -2.13593757
v -0.62000001 88.22999895 -0.39000000
v 8.41000024 90.57000279 6.89999992
v 14.80442937 93.79760176 15.18245507
v 17.22716913 94.85898167 17.70061068
v 18.51000078 94.98000145 18.78999919
v 20.02999932 95.25000304 19.75000091
v 21.74000069 95.42000294 20.54999955
v 25.90354532 96.59492970 23.05198461
v -2.50529288 88.68239820 -3.63726472
v 3.51151498 90.31968564 1.88954303
v 8.26547667 91.35198593 5.80981700
v 13.33791018 93.25065464 12.29850110
v 14.17371817 94.21227872 13.99827190
v 15.76999947 95.88000178 16.73999988
v 18.74000020 96.30999714 18.43000017
v 20.33999935 96.40999883 19.05000024
v 23.21858145 96.85795754 20.54770291
v 38.06721419 103.43946517 44.35352981
v -2.29951763 89.52979743 -4.48845979
v 8.89757555 92.92464703 4.99741919
v 10.71228366 93.08058023 7.71145849
v 12.85508648 94.64824945 10.98486502
v 13.45000044 96.15000337 13.72999977
v 14.31280933 97.89885581 16.31909795
v 15.18655755 97.40409255 17.02564396
v 16.73211530 97.54750133 18.02613400
v 19.51729134 97.83006459 19.13944073
v 22.37999998 97.88999707 19.65999976
v 41.85942933 104.83605415 46.07335106
v -2.05746293 90.23911506 -5.25208097
v 7.73442863 93.52426231 2.98134144
v 9.89850610 94.02697533 5.62253222
v 11.30247023 94.96586770 7.84782507
v 12.88997475 96.38222307 12.06358336
v 13.75489216 98.49983454 15.39611816
v 14.93639406 99.51834381 17.33788103
v 17.58962311 99.06448424 18.84913817
v 20.12306638 99.75159168 19.35896464
v 22.55741693 99.38603640 19.48643103
v -1.22134562 91.25091136 -5.28932782
v 4.30897670 93.18084270 0.12090024
v 6.76467549 93.16082299 2.35106493
v 9.07560438 94.45489943 3.94651154
v 10.44146623 95.66141665 6.26593689
v 12.26763148 97.18502313 10.36324631
v 12.81997561 97.95803577 11.82932127
v 5.00000175 94.05999631 0.07999837
v 8.13869946 94.66300160 2.54772347
v 9.45941638 95.47312558 4.10387851
v 11.18999999 96.80999815 7.36000016
v 14.88214079 101.13877803 17.56247692
v 16.08388871 102.21476108 18.73551495
v 20.70000023 101.67000443 19.85000074
v -1.28786650 92.06069261 -6.45025820
v 3.52656003 93.74916553 -1.03487866
v 6.52485387 94.37621385 1.03394326
v 8.16999935 95.55999935 2.17000046
v 10.09125356 96.66190296 4.97701159
v 11.59388572 97.95821458 7.89928623
v 12.70133164 99.06692058 11.13585290
v 13.69200274 100.93592852 14.88171238
v 15.09900857 101.91690922 17.84137078
v 17.00554416 103.14343870 19.32279766
v 18.96789111 102.96630859 19.83108930
v 21.41800709 103.42907161 19.85933818
v 4.40409267 94.97594088 -1.54373411
v 7.36080576 95.37331015 1.21639296
v 8.77146237 96.55911475 2.52390886
v 10.11067256 97.40307927 4.94732847
v 12.16432918 99.05043244 8.97331908
v 14.00500629 102.04257071 15.62406775
v 15.64067975 103.50455344 18.50674115
v 17.87943207 104.03038561 19.73133907
v 19.11683008 104.22252864 19.99192499
v 8.10753647 96.93541378 1.43487158
v 10.15567314 97.91959822 5.00524510
v 11.69439591 99.82554615 7.44645018
v 16.05648920 103.72790694 18.81321706
v 18.01116578 105.21852225 19.83884349
v -0.55003259 94.09791976 -7.95763079
v 4.04995028 95.66362202 -2.42802245
v 12.32958678 100.59935600 8.89588613
v 14.54099175 104.07107323 16.69016294
v 18.00288260 106.53965175 19.85432208
v 22.64972962 104.59384322 18.67600717
v -0.00156322 95.17233074 -7.70896580
v 1.19251036 95.67458928 -5.80400741
v 13.04514240 102.11699456 10.46608109
v 14.40281421 104.43814844 15.50222468
v 15.57836495 105.53826392 18.27147044
v 16.93633944 105.99804670 19.44154315
v 21.72798663 105.34881055 19.52195168
v 0.38398686 95.97400576 -7.36572128
v 13.74948304 103.81338000 12.51602639
v 14.58668336 105.67659885 15.59038460
v 15.81328735 106.37567937 18.46179552
v 16.94415510 107.28266835 19.33020912
v 21.11844346 106.73397779 19.78090405
v 0.75520563 96.89352661 -7.62755983
v 1.60919630 97.09059447 -6.35933923
v 3.75856389 97.63073176 -3.74330184
v 6.51034433 98.97981584 -1.37028086
v 9.33845155 100.24306178 1.93538982
v 10.71313862 101.42949224 4.75304574
v 12.83773221 103.27137262 9.19694733
v 14.76860698 106.40011728 16.17435738
v 16.02038741 107.09765553 18.60017329
v 17.46742614 107.95801133 19.53582838
v 20.26990615 107.74394125 19.94730346
v 21.35271765 107.84443468 19.61765066
v 3.36996699 98.29002619 -5.26997866
v 8.76208488 100.50311685 0.51509123
v 12.38797884 103.53031754 7.79105397
v 13.90669215 105.94236106 12.21387647
v 17.14338735 108.33556205 19.27699335
v 20.95766738 109.33908820 19.52554099
v 1.07178313 97.77867049 -8.66881479
v 9.23138577 101.23963654 0.81352546
v 10.46643686 102.60453075 3.56112514
v 12.66009174 104.49286550 8.07987247
v 13.65695614 105.98273575 11.23799849
v 14.56823200 107.58859664 14.78198171
v 15.51413350 108.52754116 17.01614261
v 17.23532937 109.41247642 19.10138316
v 7.02447118 100.95051676 -2.62096548
v 9.73624457 102.50805318 1.23802328
v 12.76261732 105.90819269 8.12583324
v 13.84425256 107.12388903 11.27751730
v 15.01995046 108.66828263 15.45286551
v 16.09739661 110.48516631 17.28705689
v 18.25306192 110.13975739 19.51217465
v 20.20083554 110.64708978 19.57809180
v 13.15166149 106.67854548 9.17069148
v 14.27076850 108.61069709 12.87851762
v 15.49970172 109.62715000 16.45611227
v 17.41605252 110.80904305 18.81658100
v 19.20369640 111.06602848 19.57137138
v 3.76987970 101.04008764 -7.68991746
v 10.62227599 105.40118068 2.93970271
v 12.48961966 107.16887563 7.48913782
v 13.81234638 108.53080451 10.34164242
v 14.74400051 110.02136022 13.69151846
v 16.81301184 111.42508686 17.93068461
v 18.30198057 111.45163327 19.18451488
v 20.13481967 111.99041456 19.48688366
v 3.65980598 101.73670202 -8.71453714
v 9.56316665 104.59256172 -1.50578469
v 12.28433289 107.89421201 6.17287820
v 13.69488891 109.28688198 9.45095997
v 14.73051962 110.70216447 12.66257185
v 16.08843729 112.10241169 15.25880303
v 17.05999859 112.88999766 17.72000082
v 18.92262511 112.75534332 19.11459304
v 20.49715631 113.64000291 19.23776977
v 3.26746725 100.96674412 -11.46767475
v 11.89131569 108.26208442 4.48247883
v 13.71880993 110.13026536 8.85035004
v 14.75892588 111.51026189 12.02027034
v 16.49042778 112.97113448 15.86117968
v 17.26000011 113.90999705 17.55999960
v 19.16000061 114.32000250 18.79999973
v 21.19193040 114.31783438 18.94422993
v 12.20677700 109.35174674 4.57831100
v 13.84970639 111.03492975 8.51586740
v 15.34999907 112.94999719 12.90000044
v 16.70829765 114.09106106 16.46980830
v 17.80484617 115.24380744 17.59882458
v 19.92515288 115.13315141 18.81392673
v 20.91774158 115.31580240 19.02282611
v 10.46850160 107.31049627 -2.32973672
v 11.42981369 108.92540216 1.30458921
v 12.58651912 110.30114442 4.52082977
v 14.10597283 112.04325408 8.56357813
v 15.09706676 113.47149312 11.77320164
v 16.14000089 114.40999806 13.96999974
v 17.15905406 115.51938951 16.51073433
v 18.99729669 116.11748487 18.03410426
v 20.15105821 116.20286852 18.68531853
v 4.75667976 103.53378952 -10.34162566
v 10.32727957 107.77114332 -3.45934718
v 11.40470430 109.30757225 0.00967166
v 12.47000135 110.75999588 3.35999974
v 13.68891820 112.22038418 6.73026498
v 14.78881948 113.73116076 10.16192418
v 16.03686623 115.14335871 13.41477036
v 16.89479686 116.08339101 15.34728706
v 18.36949401 116.83949083 17.31117070
v 19.94214207 117.25748330 18.21445115
v 6.25856221 105.34121841 -9.69157368
v 9.55748092 107.69166052 -5.83869126
v 11.03256922 108.87865722 -2.51981127
v 12.12347951 110.54664105 0.69831958
v 13.14564515 111.95192486 4.25271085
v 14.10001423 112.96341568 7.45226955
v 15.05600475 114.63123560 10.82447451
v 18.94450746 117.52077937 17.29649119
v 20.68222500 117.93597788 18.46552826
v 7.78514287 106.85733706 -9.66464356
v 8.98683816 107.88751394 -7.05325091
v 10.47117356 108.81656408 -5.57889882
v 11.82184555 110.22041738 -2.31741439
v 12.91712094 111.68142408 1.03028712
v 13.83774448 113.26080561 4.65875724
v 14.65057489 114.88175392 8.26104451
v 17.93856919 117.91637540 15.58187790
v 19.86220479 118.46569926 17.35880040
v 10.60999744 109.38000679 -6.50999881
v 13.25962972 112.56013811 0.68002992
v 15.02542663 116.28833413 8.27927515
v 18.84384453 118.76030266 15.80161974
v 13.19033653 113.02423477 -0.78450190
v 14.21437785 114.42027241 2.88653653
v 15.04049636 116.68366939 6.84027188
v 17.95000024 118.96000057 13.10000010
v 13.42527475 113.58157545 -1.65647187
v 14.94999882 116.63000286 5.39000006
v 16.95790887 118.82321537 10.45673527
v 18.55246350 120.04491687 12.92943675
v 13.96226604 114.81615901 -1.25851459
v 14.32510372 115.74675143 -0.05087342
v 15.42364433 117.60453880 4.25869878
v 14.53419589 116.03087932 -1.63454341
v 15.03762696 115.36417156 -5.84552111
v 16.60354808 119.92347240 5.43067558
v 20.03570832 123.05638194 8.75926949
v 15.07626474 116.37832969 -4.18727845
v 15.84044285 118.88166517 0.03944022
v 16.73931070 120.77883631 3.75699950
v 17.07939804 121.47388607 2.94291577
v 17.32989401 122.00371921 2.24283151
v 18.06559786 123.36133420 4.96661151
v 23.55000190 124.31000173 8.02000333
v 16.35925472 119.33454871 -3.32928635
v 17.45398529 121.87869102 -0.86488895
v 18.03439297 123.26718122 3.04000359
v 18.80690083 124.10528958 5.85889863
v 23.28374796 125.34554303 7.38457404
v 17.77848788 121.60249054 -2.75404402
v 18.02168787 123.02582711 0.14453378
v 19.41533014 125.38021803 5.62289823
v 23.31334166 126.31545961 6.60407776
v 18.18911172 122.91745096 -1.62798387
v 18.57641712 123.86684865 0.65451686
v 18.83961819 125.52437186 4.04527551
v 19.79895681 126.80214643 4.43475833
v 21.80876583 126.77367032 6.14423165
v 24.21666868 127.02508271 5.93284657
v 18.31452362 120.81298977 -7.19122682
v 18.79236288 121.85323238 -6.04943000
v 19.05748621 124.55215305 -1.71387463
v 18.54706183 125.84222853 0.63323916
v 19.00199801 126.53581798 3.23706004
v 21.10398188 127.49162316 4.99970373
v 23.16370979 127.40640342 5.73809817
v 24.98792484 127.58745253 5.20272646
v 19.37201992 123.18807095 -6.45224191
v 19.02421564 125.58421493 -1.47082750
v 18.77633296 126.79184973 1.78156490
v 19.64034140 127.61390209 3.17443442
v 23.12338352 128.33660841 4.83777095
v 24.88659881 128.47501040 4.44441568
v 27.25525014 126.76623464 3.57982377
v 19.37690750 122.74213880 -8.46872944
v 19.63274740 123.91911447 -7.42037734
v 18.72622035 127.23697722 -0.28321784
v 19.42870580 128.04736197 1.87076838
v 21.26207389 128.85162234 3.21875862
v 23.97260256 128.77164781 4.30076430
v 25.45811236 128.95698845 3.52981687
v 18.95000041 123.58999997 -10.94000041
v 19.79814470 123.88646603 -8.90518818
v 19.67054419 124.99997765 -7.88009353
v 19.67000030 125.81999600 -6.13000011
v 19.09760013 128.61154974 -0.60790265
v 20.31354234 129.16880846 1.40430208
v 22.23888971 129.33403254 3.00553977
v 24.49493483 129.22249734 3.55836912
v 19.10000108 124.52000380 -11.96999941
v 19.12000030 125.33999979 -10.23000013
v 19.64213327 126.54525042 -7.25262240
v 19.19622347 128.52327526 -2.17636512
v 19.73276027 129.51560318 -0.97237411
v 21.20054141 129.95089591 0.97092165
v 23.61820266 129.73149121 2.67538126
v 25.04081093 129.65753675 2.50898348
v 20.57651617 127.51907110 -8.29615723
v 20.10623552 127.92953849 -7.39869568
v 19.66237277 129.09859419 -5.21959504
v 19.73345317 129.64142859 -2.07432918
v 21.14274539 130.26639819 0.16860680
v 24.32072535 130.06092608 1.85666198
v 20.57032660 129.21692431 -7.44642364
v 19.97799985 129.41922247 -5.79364970
v 20.99750936 130.58061898 -2.84452038
v 24.33130704 130.93364239 -1.81926030
v 20.94950713 130.43725491 -5.88948932
v 33.87584910 61.12745032 46.02698982
v 43.58658195 59.72707644 40.40640593
v 45.60407624 58.79479274 40.03883898
v 48.01222682 59.23363566 20.04379034
v 28.94986793 62.12140247 48.09897393
v 32.48174489 61.96946651 46.71483859
v 48.26572910 60.00148505 20.69143206
v 51.12562701 59.27332118 16.90671593
v -30.70125915 71.16191834 14.18386213
v 48.13535139 61.23237684 22.98739552
v 45.90142891 63.07687610 35.88157892
v 24.07511137 67.17740744 46.31559178
v 44.16000098 64.30999935 35.60999781
v 46.00999877 64.04999644 35.87999940
v 49.18630794 63.69306147 26.73888765
v 51.28087476 63.17883730 18.37227866
v -36.26299277 74.53668863 10.88698488
v -31.30571917 76.21574402 14.48598970
v 20.17647773 70.18360496 45.31597719
v 22.77793922 68.14462692 45.88248581
v 25.27558990 68.11672449 46.17510363
v 26.66648664 68.32565367 45.29027641
v 28.51781063 68.58538836 43.32986847
v 41.63939878 65.97348303 34.59662199
v 46.31000012 65.71000069 36.10999882
v 48.17999899 65.44999778 35.81999987
v 50.25088787 65.11416286 30.55336513
v 51.33285373 64.88027424 20.52308805
v -35.81443056 76.33017004 10.70611365
v -31.46602213 77.64768600 14.05004878
v -25.63658543 77.24677771 16.83721505
v 11.83324866 72.65661657 41.83062166
v 13.35114148 70.60610503 42.27672145
v 14.12939001 71.53136283 42.99917445
v 16.08473621 69.68938559 43.37486625
v 19.26877163 71.05605304 45.25737837
v 22.01529779 71.35513425 46.23650014
v 23.55143428 70.77236474 46.38669640
v 26.65000036 70.54000348 45.79000175
v 28.24379317 70.70863992 43.88501868
v 29.41649780 70.73155791 41.44122824
v 44.70000044 67.93999672 35.79000011
v 46.76218331 66.95054471 36.33634001
v -32.86722675 78.71126384 11.79141831
v -30.78114986 78.68689299 13.97225261
v -29.59602326 77.95841247 15.08842222
v 19.92886700 73.91686738 46.31214216
v 22.07812108 73.26363772 46.84349895
v 25.70272982 72.87774980 46.79510370
v 27.38972381 72.34350592 45.94780877
v 28.58248167 72.15990871 44.33494434
v 29.84985709 72.33787328 41.73709452
v 30.72754666 72.02848047 39.24662247
v 32.41193667 71.72349095 36.75226495
v 34.78173912 71.39274478 34.51226652
v 38.69692609 68.82262975 33.68582204
v 35.91994569 72.01459259 34.25808623
v 38.43003884 70.80284506 33.47631544
v 42.16139391 69.97650862 34.78486091
v 44.81000081 70.16000152 36.32000089
v 47.76999727 69.72999871 37.11999580
v 50.33494160 69.42566484 36.68986261
v 52.17263848 69.23614442 29.23568897
v 51.52772367 67.42346287 23.86101149
v 21.31478116 75.87837428 46.84654623
v 21.01475373 73.59120250 46.65112495
v 24.12999980 75.57000220 48.88999835
v 24.92114529 73.76848906 47.06329852
v 26.54597908 75.47139376 46.71766236
v 26.94557793 73.21733981 46.44208401
v 28.54108810 75.16688854 45.84616795
v 28.30122411 73.17027450 45.45389488
v 29.98000011 74.67000186 43.99999976
v 31.15897439 75.05717129 41.13364965
v 31.77757934 74.02233034 38.83877024
v 33.67396444 74.68630373 36.58685461
v 34.40544754 74.59408045 35.78622639
v 38.37687522 73.28782976 34.08656642
v 36.95169836 73.55362922 34.19900686
v 38.09699416 71.34992629 33.60456973
v 44.59000006 72.55999744 37.06000000
v 42.67464206 70.64221799 35.27317569
v 47.24000022 72.15999812 37.73000091
v 50.55560917 72.51974195 38.20049763
v 23.00277911 77.64989138 46.71381414
v 22.43724465 75.86418837 47.04062641
v 25.11749789 76.10871643 47.89957032
v 27.67913230 78.33283395 45.34450173
v 23.23623374 77.70741731 46.71002179
v 27.89263800 75.96021891 46.11534998
v 30.71442991 75.64095408 43.45500469
v 32.06000105 76.77000016 42.02000052
v 30.54748662 75.27420670 43.40532050
v 30.58255464 74.93641973 42.64058918
v 32.75786340 76.38753951 39.54389319
v 36.69411317 75.27992874 34.95210037
v 42.83000156 75.22000372 37.11000085
v 45.70000246 74.79000092 38.32000121
v 48.48999903 74.35999811 38.88000175
v 51.80170015 74.41288978 39.19168562
v 53.62191424 73.57901335 37.72055358
v 54.40420285 73.10375571 29.20022979
v 27.14107186 80.36173880 44.21864077
v 25.73520876 79.44118232 45.34720257
v 29.39199284 79.56322283 44.14472356
v 32.76000172 79.06000316 43.43000054
v 31.27086535 77.35957950 43.05122048
v 34.71983224 79.27674055 42.05162823
v 33.15858170 77.40209997 41.08390212
v 36.08522937 79.10330594 39.51122239
v 34.25792605 76.71155035 37.54592314
v 36.07106209 78.57511938 37.34081611
v 37.74768487 77.72934437 35.57220846
v 44.06741261 77.76523381 39.15155679
v 47.07693681 77.80602574 40.30378535
v 52.50118300 76.91122591 40.66353291
v 54.15967479 76.28960162 39.93002325
v 55.48494309 75.93535632 37.02817112
v 55.40234596 74.60084558 31.14373051
v 26.23144723 82.73056895 42.85689071
v 29.58414145 81.47551864 43.46460104
v 27.19763666 81.59901947 43.43564436
v 28.91358547 80.60908318 43.77897084
v 32.66999871 81.40999824 44.84000057
v 35.87999940 80.90999722 45.31000182
v 33.29885006 80.32013476 44.32776198
v 34.35331583 79.73124832 42.98667610
v 36.83372214 80.86627722 42.73468629
v 37.72126883 80.58860153 39.23679888
v 35.26956588 79.32626456 41.52420536
v 37.60422021 80.19331843 37.38933057
v 45.30667514 79.49073613 40.62963650
v 49.83872548 78.53983343 41.09955579
v 55.97560853 78.07507366 40.72136804
v 57.17998743 78.06938142 39.02368248
v 21.13999985 85.68000048 40.52999988
v 26.24000050 84.78000015 42.58999974
v 27.46530250 83.22754502 42.93702543
v 30.68999946 83.99000019 45.60999945
v 33.27000141 83.55999738 46.45999894
v 36.55904904 83.51071924 46.26863450
v 38.04000095 82.82999694 45.54000124
v 37.21218184 81.55591041 44.17894781
v 38.52983937 82.76575059 42.83383116
v 38.52928802 81.51250333 38.92304748
v 38.57281432 80.70510626 37.15373576
v 46.18648067 82.25893229 42.16220230
v 45.68822309 80.73991537 41.37235507
v 49.56447333 79.98429984 42.22612083
v 56.52644113 80.15975356 42.66768321
v 57.76262283 79.77300137 41.59501195
v 58.57712030 79.45456356 39.56834227
v 21.14177868 87.20807731 39.63160142
v 22.83625118 88.04904670 40.10559991
v 32.71984681 85.76609194 46.49395868
v 35.33000126 85.36999673 48.30000177
v 33.60651433 85.37437022 47.53205553
v 36.63023934 84.63758230 47.07834497
v 37.68162802 84.57228541 46.98352143
v 40.80188647 84.95657891 43.35125163
v 46.07298970 84.40525085 42.59673133
v 49.24501106 83.96487683 44.32173446
v 52.20000073 82.86999911 44.56999898
v 55.03358692 80.84075153 43.17419231
v 57.25736171 81.92501962 44.21033338
v 58.86911601 82.27594942 43.90158877
v 59.89545956 80.88236302 35.62014550
v 33.68418664 87.41121739 47.42894694
v 35.76535732 87.51047403 48.12928662
v 36.74306720 86.03831381 47.79712111
v 38.39236125 87.09406853 48.38276654
v 39.99887779 87.03272790 47.95095697
v 42.00832546 87.06314862 46.23305053
v 42.09543020 85.92593670 40.83477706
v 44.93616149 86.26172692 41.09418020
v 47.85396904 86.07897907 43.88846084
v 51.64877698 85.53337306 45.75210437
v 53.53840441 84.10976082 45.72952539
v 55.83634973 83.48815888 45.56716233
v 57.25187063 84.25579965 46.07137293
v 59.64780226 84.36581492 45.44375092
v 57.38032609 83.37522298 45.41067779
v 61.48706004 83.21110904 37.63668612
v 60.99935621 83.83242041 35.42531282
v 33.23952481 89.10788596 47.44587466
v 34.96696055 89.00386095 48.25542867
v 37.13152185 89.52394873 48.84102941
v 39.63508457 89.01727945 49.04836044
v 40.81687331 88.36717159 48.50961268
v 42.90169850 88.13521266 46.56164721
v 41.99703038 86.56757325 44.24687475
v 54.75968868 85.36277711 46.55777290
v 59.99945104 86.11674607 46.66088521
v 62.32681498 86.09292656 44.45547611
v 34.63732451 91.27864987 48.08028042
v 39.39717636 90.99922329 49.48714748
v 40.90752825 90.54735303 49.41093922
v 41.69047251 89.54366297 49.00267348
v 44.89506409 90.04355222 45.68933696
v 55.25801703 88.22096139 47.89502919
v 60.09306759 87.90449798 48.01067710
v 61.88564748 87.17180043 46.44557461
v 37.30263188 91.99195355 49.01105165
v 40.59803858 91.67248011 49.62641001
v 42.58614779 92.37534553 49.54092205
v 48.36000130 89.19999748 44.22999918
v 48.20000008 90.96000344 43.28000173
v 57.99250305 88.24459463 48.22767898
v 61.59617752 89.63860571 48.59994724
v 62.55190820 88.92628551 47.49577120
v 63.51403147 88.80767226 45.95728964
v 63.81968409 88.36217970 39.26703334
v 39.62177411 93.50244701 49.65357482
v 45.42314634 93.64605695 48.91486838
v 46.73901200 93.02148968 46.62749171
v 62.30837852 90.44657648 48.67190123
v 63.43712658 90.14391899 47.57948592
v 64.55142796 90.84004909 39.69182447
v 41.85909405 95.64703703 49.99561235
v 45.81551254 95.25850415 49.43154752
v 62.02900782 91.36552364 49.22147095
v 63.82619590 91.60172939 48.31051454
v 64.44463134 89.73725140 45.02168298
v 64.99391049 90.56299180 41.75593331
v 44.23487186 95.13840079 49.69463125
v 45.68992555 96.72847390 49.67059195
v 61.29589304 92.51125902 49.55057800
v 63.19525093 93.41889620 49.28030446
v 64.57787007 92.72053093 47.91995138
v 65.32820314 91.52236581 44.38530654
v 65.74766338 92.51096100 42.82896221
v 43.85112599 97.31542319 50.04538596
v 47.10518196 98.11393172 49.46272075
v 48.54263365 95.63866258 46.22790590
v 61.00319326 94.10593659 50.11116713
v 63.51196021 95.45854479 49.73615333
v 65.96981734 93.38074923 45.10786384
v 66.00437313 93.77506375 42.50314459
v 41.89964011 98.25237095 49.58064109
v 45.44762895 98.78956527 49.83975738
v 48.34746942 98.08286279 48.72480780
v 49.04722795 97.65996039 47.49847203
v 62.54974753 95.36830336 49.99140278
v 63.21520358 96.06855363 50.22205412
v 64.41725791 95.23477405 49.20604825
v 65.75138867 95.12397647 47.54851758
v 66.20263308 94.45802867 45.48726976
v 66.17401540 95.23303062 42.62556881
v 46.87685519 99.78439659 49.65051636
v 48.23838174 99.56330806 49.20524359
v 49.52985793 99.34819490 48.44115302
v 62.83839792 96.92572057 50.06461963
v 63.52461874 96.38650715 49.99583215
v 64.85854834 96.49099410 48.83125424
v 65.93180448 95.85236758 47.19819129
v 66.29340351 96.30615264 44.03588921
v 47.77646810 101.09071434 49.45026338
v 49.52229932 100.98407418 49.08188805
v 50.23946241 100.59516877 48.13439772
v 63.30865622 97.61147946 49.74845797
v 64.29766119 97.27968276 49.34428260
v 65.18788636 97.16470540 48.14518616
v 66.19040668 96.63972259 45.61093822
v 66.17537141 97.46474028 43.60838607
v 48.93277958 102.11805254 49.39353094
v 49.79897290 102.32496262 49.03684929
v 50.48520491 101.93826258 48.36456478
v 54.14000154 100.46000034 46.70999944
v 64.12561983 98.21930528 48.76551405
v 65.67723304 97.73381054 46.42961174
v 47.63400182 102.72242129 49.36403409
v 50.15807971 103.20631415 48.64192754
v 50.95489323 102.12737322 47.75290564
v 46.14001885 103.58779132 49.02232811
v 49.06569794 103.23527455 49.06856641
v 51.06107146 103.07744890 47.93519899
v 44.03089732 103.28222811 48.31787944
v 49.47932065 104.14784402 48.66481572
v 50.50310493 104.29871827 48.26737568
v 45.46563327 104.86970842 47.87602276
v 47.92168736 104.55606878 48.69345203
v 49.53896999 105.23805022 48.33724722
v 47.27143794 105.95635325 47.98217490
v 48.54287580 105.88623583 48.11615497
v 45.70863768 106.58012331 46.80076241
v 62.06703931 100.25988519 47.96598479
v 62.83398718 98.48425537 49.15030301
v 65.00739604 99.27052259 46.11314088
v 61.44893914 101.55668855 46.99140415
v 62.85297126 102.40408033 45.09152099
v 62.71640956 101.41538829 46.69127613
v 63.90033662 101.90835595 44.07051578
v 65.29385597 100.50141066 43.20689291
v 61.74207106 103.13798487 44.82330382
v 61.67213991 102.41921991 45.90699822
v 62.37128004 103.27783972 43.85782406
v 63.85770440 102.35514492 42.49957204
v 61.00936234 103.77047211 43.72392222
v 61.87283620 103.63216698 42.97589138
v 63.32120299 102.77638584 41.46525636
v 57.62999877 104.78000343 46.02000117
v 60.03617495 103.52510214 43.61093417
v 60.95549092 103.96130383 42.79551655
v 62.71041185 102.78826952 40.20734876
v 64.29790705 99.81147945 39.05515745
v 65.24377316 98.01920503 39.93890062
v 65.39741158 95.39245814 39.77411240
v 48.14468697 106.72592372 47.41928354
v 49.07282442 106.93066567 47.66662046
v 48.98379743 106.86500371 47.35404998
v 49.37309772 106.34673387 47.64252156
v 50.87178573 104.16094214 47.39064723
v 58.21000040 106.16999865 43.26999933
v 60.71780249 103.80361229 41.22077674
v 61.57470122 103.24306041 39.97431323
v 62.49236688 102.43148357 39.10826892
v 63.42177838 100.59140623 38.30933198
v 47.27682844 107.29867965 46.34162784
v 48.76894131 107.33644664 46.92770541
v 49.55257103 106.95647448 47.10029811
v 50.17175153 106.14697635 46.93134502
v 51.12940818 103.93592715 46.52268440
v 54.99090999 104.66529429 44.91037503
v 57.56999925 105.14999926 42.07000136
v 59.63412672 103.79698873 40.69462419
v 61.11174822 102.95023024 38.93506899
v 61.36450917 101.97599232 37.73108870
v 63.77999485 93.01000088 36.77000105
v 45.52301392 107.27988183 45.37743330
v 49.11159351 107.05092549 46.46023735
v 49.85181242 106.91940039 46.61042988
v 50.61152950 105.68333417 46.29292339
v 50.87811872 103.47939283 45.50327733
v 53.69000137 103.33000124 44.70999911
v 57.62087554 103.10409963 41.03735462
v 55.48110232 104.29517180 43.61071810
v 58.55718255 103.57577354 40.15464336
v 59.68716741 102.86369920 38.29216212
v 60.91550738 101.28436238 36.96529195
v 62.09914386 99.56724942 36.78206354
v 48.21994528 107.17143118 45.86791992
v 49.14905503 106.82461411 45.80708221
v 50.00806227 105.38232327 45.31539232
v 50.71826652 102.10980475 44.89917681
v 53.67999896 101.94999725 43.40000078
v 56.95576966 102.78456658 40.47176987
v 58.16779658 102.92775184 38.60757500
v 58.77904594 102.53058374 37.68545389
v 60.39866433 99.96145219 35.97120196
v 62.47227266 91.31665528 34.89183262
v 46.75401375 107.13820904 45.05468160
v 49.35401306 106.24510050 45.16942054
v 50.25881156 104.13286835 44.69798878
v 50.59649050 100.47239810 44.77079213
v 57.74550885 102.27207094 37.45676950
v 59.34851617 100.56789219 35.76409072
v 45.76406255 107.48214275 44.65899616
v 47.86535725 106.51774704 44.44443807
v 48.85213450 105.11165112 43.89626533
v 50.23327097 103.00518572 44.26930100
v 50.35225675 99.48939085 44.49179024
v 55.73000014 101.62000358 38.36999834
v 57.14412034 101.64365172 36.40941158
v 59.46058035 99.17134792 35.38702428
v 60.95461175 93.34416687 33.62828121
v 44.73529756 107.34656453 44.24250126
v 45.81610486 106.82421923 43.70997846
v 50.04138872 103.61254960 44.09632832
v 49.92584512 101.88593715 43.66673157
v 53.28146368 98.96593541 41.17007926
v 54.59915847 100.63813627 40.56547955
v 55.99283800 101.19821876 36.16369516
v 57.93999881 99.59000349 34.67999771
v 58.99571627 96.77897394 33.92617032
v 44.40464079 107.19203204 44.84465718
v 48.71113226 104.07096893 43.35765541
v 49.67290536 100.65275431 43.18685085
v 52.93302983 98.98597002 39.19706494
v 54.87373471 100.93266517 37.08669171
v 56.22218549 100.65424442 35.26151925
v 57.47616291 98.09940308 33.92696381
v 58.65875632 95.57411820 32.91855380
v 60.63535064 89.13359046 32.50798583
v 47.64999822 104.58000004 42.89999604
v 48.53269458 101.44658387 42.38299280
v 48.98412153 99.15835410 42.45115072
v 49.63000119 92.33000129 42.58999974
v 52.75673047 99.33426976 38.01179677
v 54.55516651 100.43486208 35.68753600
v 55.69000170 99.52999651 34.04000029
v 43.93474385 106.61447793 45.38542032
v 43.45044121 107.10491985 44.28097978
v 43.39321330 106.27681762 42.55270585
v 47.61999846 100.83000362 41.79000109
v 48.00380766 97.05245495 41.43438488
v 48.39000106 91.47000313 42.41000116
v 52.35728249 99.35072809 36.37164459
v 54.18099090 99.68525916 34.37424079
v 55.17119914 98.45754504 33.00579637
v 42.70026460 106.39747232 44.87895966
v 46.63000256 101.30000114 41.00000113
v 47.15999961 90.03999829 42.25999862
v 51.46000162 98.07000309 37.56999969
v 51.74951255 98.95157069 34.78416055
v 54.01151255 98.95818681 33.25540572
v 54.80311811 96.79985791 31.72747046
v 43.24293882 105.53830117 40.89206085
v 45.49000040 101.25000030 40.41000083
v 46.08161747 98.53964299 40.13733938
v 46.58000171 95.43000162 40.07000104
v 46.51999846 88.79999816 41.28000140
v 47.41000012 90.32999724 39.91999850
v 49.71000180 97.02000022 35.93000025
v 51.21528730 98.64135832 33.43756124
v 52.38357931 97.74240851 31.54151514
v 54.07198146 95.77714652 30.72117455
v 41.60849750 106.41045868 43.68518293
v 44.04404387 100.15348345 39.20292482
v 45.24172097 97.12275863 39.22764584
v 45.66081241 93.56489033 39.47494552
v 45.94999924 88.76000345 39.93999958
v 46.87000066 90.62000364 38.47000003
v 50.41912198 98.20011258 32.51161054
v 52.39171907 97.01148421 30.76871857
v 53.62680182 95.11871636 29.71525490
v 54.56764996 91.85722470 28.59739028
v 40.75920582 106.03475571 41.74189270
v 41.40398279 105.87286204 40.35148025
v 42.39999875 104.33000326 39.42999989
v 44.01791096 97.46446460 38.53109851
v 45.15000060 87.94000000 38.95999864
v 48.10390249 96.84553742 33.79462659
v 50.04590005 97.62484580 30.86652048
v 50.82694441 97.23979980 30.45949899
v 52.59326473 95.13559192 29.09949049
v 53.41355503 92.04182029 27.76742168
v 41.54999927 103.21000218 38.38999942
v 42.98000038 97.79000282 37.62999922
v 43.73986647 93.13017875 37.03418374
v 44.36000064 87.53000200 37.74999827
v 45.04000023 89.18000013 36.58999875
v 46.64000124 95.84999830 33.33000094
v 47.62363434 96.97247297 31.04694374
v 49.58000034 96.64999694 29.36000191
v 51.22222751 94.36169267 27.70652995
v 51.96508765 91.95000678 27.09005214
v 38.47881779 105.02243042 42.27843508
v 39.12075981 105.22284359 40.09952769
v 39.72155973 104.87887263 38.48812357
v 40.39916769 103.69497538 37.63591498
v 41.10546410 100.89919716 37.27126122
v 42.11487994 95.82914412 36.14429757
v 43.40999946 87.88000047 36.37000173
v 45.83893716 95.87030113 32.32582286
v 46.81349173 96.58434987 30.29759973
v 47.44638130 96.64855152 29.67777848
v 48.98625612 95.24624050 27.44830213
v 49.87254739 94.10157055 26.84696764
v 36.17266938 103.87036204 40.81866518
v 36.73976660 104.31710631 39.54830766
v 37.86681592 104.53898460 38.35545108
v 38.39280829 104.28495705 37.47236356
v 39.10547495 103.10890526 36.41493991
v 39.45307061 99.49602187 35.27202830
v 39.93096948 97.67860919 35.41885689
v 40.88000581 95.54104507 35.50391272
v 41.62087291 93.07654202 35.26818752
v 41.77000001 91.51999652 34.97000039
v 43.80000010 94.08000112 31.84999898
v 44.69354451 95.13352811 31.45262972
v 48.20727557 93.46415102 25.69082379
v 34.58964825 102.99937427 39.45839778
v 37.68000007 101.65999830 35.19000113
v 38.03345561 98.92170876 34.33233127
v 38.80650923 96.57176584 34.43509340
v 40.21855444 94.57413107 34.83562171
v 41.60021991 88.01567554 35.93474999
v 42.22999886 93.29000115 30.95000051
v 43.30533743 94.75447237 28.31232920
v 44.52000186 94.87999976 27.58999914
v 45.34512758 94.05303746 25.85216239
v 32.72917867 101.64303333 38.49406168
v 35.47000140 102.43000090 34.71999988
v 36.99056804 98.25453162 33.29114616
v 37.76999936 95.81000358 33.08000043
v 39.06000033 91.21000022 32.29999915
v 41.82999954 93.97999942 28.07999961
v 43.09889674 93.90834719 26.14655718
v 29.67095561 97.94604778 37.37813607
v 31.81654587 100.97234696 37.22041845
v 32.38501027 101.74065828 35.82067043
v 33.29479694 101.26821697 33.65601227
v 34.98000279 100.29000044 32.63999522
v 35.90000048 98.04999828 31.89000115
v 36.96801513 95.48979998 32.15707839
v 38.14641386 93.11226755 30.21283075
v 37.95000166 90.53000063 30.68000078
v 38.47999871 88.63999695 30.34999967
v 41.04551300 93.59188378 26.11476369
v 41.95884988 93.45212579 25.12256056
v 28.94254215 97.23619372 37.37554327
v 29.27985787 97.78843075 36.79254279
v 30.20999953 100.34999996 35.89000180
v 31.59831092 100.96690059 34.15638208
v 32.96834230 100.16162694 32.47857466
v 34.29333866 99.15912151 31.47445619
v 34.61014852 97.51813859 30.72301112
v 34.84469280 95.09164840 29.32999842
v 39.37000036 93.23000163 25.03000014
v 28.10650878 96.48875892 36.87611967
v 28.57000008 98.37000072 35.31000018
v 29.96356599 99.55775738 32.94683993
v 30.48354574 99.06104952 31.21059388
v 33.33688155 98.05221856 30.37454933
v 33.16104412 95.57709098 28.26858871
v 37.70650551 92.97990054 24.67607893
v 24.91662838 93.50498766 37.33997792
v 26.54682845 95.52002698 34.83550996
v 27.75246836 97.16714174 33.05710852
v 29.05640379 98.36502373 31.10380471
v 30.03316745 98.03245962 29.46201526
v 30.91306798 96.53473645 27.61948667
v 33.51665661 93.90094131 26.00191906
v 22.05008455 91.55384451 36.49654239
v 23.45266938 93.25504303 35.48115119
v 25.71165375 95.78105807 32.16099739
v 26.72020532 95.91614455 34.10460055
v 28.00134756 97.24915028 29.65992689
v 27.10785158 97.01433778 32.12505206
v 29.51260656 96.94427997 27.68308856
v 30.51999956 95.72000057 25.86999908
v 32.74505585 93.90550107 24.37888645
v 33.64739567 93.65195036 25.15975758
v 24.25955981 94.60309148 32.01214224
v 22.50033617 91.97076410 36.56776994
v 23.38673547 93.84865314 33.08900818
v 25.45616962 95.06642073 28.07151712
v 26.71775408 96.55711800 30.69138154
v 27.25160122 96.01839632 26.14014968
v 29.22768332 96.30403668 26.41738765
v 27.95449644 96.11786902 23.21818843
v 30.30315600 95.06631643 22.27354608
v 21.99500240 91.82544798 28.07513624
v 24.42218736 94.41523254 28.02812122
v 26.39503032 95.59906274 27.83911861
v 25.75000003 96.11999989 24.43999983
v 27.24816464 96.19627893 25.25752783
v 26.36230737 96.77354246 22.37479948
v 28.17000076 96.15000337 21.09000087
v 22.06748538 91.88754112 27.49592625
v 24.58888665 95.68319470 23.90166745
v 24.61115271 95.41374445 24.68363382
v 25.09438060 96.39420360 23.23557436
v 26.26439370 96.56068683 23.53613265
v 25.22999980 98.01000357 21.12000063
v 24.42000061 100.28000176 18.54000054
v 20.32140642 119.12057549 16.71702974
v 20.91268450 117.87127703 18.60974543
v 20.85232362 119.33784932 16.22828469
v 21.74794488 116.25158042 17.69709960
v 22.07127400 115.10844529 17.60292798
v 22.17525244 115.38878828 16.27855562
v 23.41099270 105.06897420 17.71341637
v 23.61376770 103.79962623 17.80728810
v 23.41434360 106.46840930 17.18161628
v 8.88431072 74.82782751 39.17751834
v 10.51000319 77.26999372 36.42999753
v 19.76334862 119.15409565 16.34054258
v 20.20537667 119.72037703 15.78509249
v 20.38193122 120.60014158 14.81069159
v 21.01418935 120.48196793 14.30507004
v 19.61514726 119.49589103 15.82968980
v 19.62161995 120.07681280 15.08842316
v 20.12850530 120.96656859 14.48846329
v 20.06059326 121.87681347 10.30934043
v 6.38228143 74.06470180 37.96934336
v 10.39892342 77.57782191 32.45762363
v 20.42816393 123.08500707 9.18979757
v 5.26034134 72.94763625 38.11818361
v 6.46359753 74.87035543 36.67238355
v 7.84612913 75.96709579 34.60816666
v 4.31603473 72.36164063 37.82610968
v 5.53357042 73.95217568 37.22177446
v 3.48636182 71.53122872 37.60879859
v 4.32900339 73.38181883 36.71103343
v 6.04391983 74.97551292 34.08744186
v 11.25563495 77.90119946 26.25112794
v 3.54902889 73.25187325 36.05088964
v 5.41348336 74.70529526 33.38317201
v 10.43491159 77.34210044 25.72089247
v 1.96989533 71.75269723 36.16625816
v 3.36848712 73.54365289 34.29577872
v 5.99816302 74.97148961 31.13490902
v 8.61829892 76.21912658 26.76402219
v 0.88001014 71.77643478 34.82607380
v 2.75308522 73.29426706 33.11600164
v 5.09382458 74.43164289 29.71044555
v 7.60561554 75.65008104 25.33747815
v 2.45999824 73.21999967 31.41999990
v 5.45421569 74.65306669 27.36904100
v 6.40911423 75.26747137 23.82294089
v 10.01223736 77.57928967 20.41338384
v 0.09999918 71.84000313 32.82999992
v 1.64148025 72.70856947 30.84311634
v 5.56000182 74.75999743 24.86999892
v 8.59000068 76.93000138 20.29000036
v -0.74999803 71.40999287 32.22999722
v 1.09721092 72.54294306 29.73522060
v -1.56560575 70.95558196 31.87855333
v 0.08819233 72.13766873 28.28877605
v 1.57277868 72.93174416 26.06314048
v -1.90207933 71.41084969 30.64703383
v 0.74289704 72.56118208 26.72269009
v 2.53824866 73.46001267 25.28897114
v 4.71548503 74.81463999 21.03033103
v 6.65961066 76.97690278 16.71070419
v -2.88000191 70.82000375 30.88000230
v -0.49707404 72.26544619 27.04213560
v 1.45504158 73.07402045 25.06333962
v -2.41947011 71.38524204 29.73729372
v -2.52229744 71.38067484 28.71851996
v 3.40371486 74.42868501 20.22501267
v -1.92105572 71.64328545 28.16281468
v 2.45105522 73.76987487 23.11232686
v -28.92315760 72.02260941 15.29355813
v -25.29384755 72.80621678 16.78557694
v -16.64489508 73.32731783 18.98962632
v 23.48939888 82.73219317 42.89605841
v 25.18999949 81.67000115 43.79000142
v 30.61999939 82.71999657 44.44999993
v 35.04257277 83.55859667 46.22077942
v 37.46965155 84.07551050 46.63855582
v 39.42754120 83.72487873 44.68225688
v 39.42857310 83.55358988 44.32153702
v 37.99931332 80.63687384 38.27708215
v 38.28729689 77.49266177 35.47055647
v 38.27394918 79.00942862 36.31957993
v 47.59200662 83.64679664 43.41246933
v 50.67046359 82.96064287 44.35771331
v 53.94503847 83.04096758 45.06924748
v 57.65011162 85.81048250 46.98355123
v 58.51297081 84.13775265 45.67550868
v 59.34528634 85.04524082 46.07877508
v -22.92503603 71.33860886 17.15652272
v -19.78358440 71.80909812 17.97291636
v -16.97292365 71.97660208 18.87805946
v 24.47446249 80.87778091 44.49763894
v 27.91984938 80.64360917 44.00693625
v 36.09771654 82.36430585 45.26999965
v 37.52994537 83.25237036 45.74615136
v 38.72000054 82.10000396 44.28999871
v 37.74330020 81.16810769 41.64317995
v 37.13611141 79.74427193 38.34755719
v 36.98899597 77.68277079 35.86430103
v 37.51025349 76.64649189 35.24463996
v 39.61073607 76.52482390 35.25310010
v 51.48482323 80.76649904 43.07462648
v 58.39340389 82.97046274 44.81056705
v -25.58907121 70.42016089 16.12132415
v -17.36116968 70.70659101 18.53452623
v 21.37082629 80.12814820 45.13382167
v 22.63953909 79.76429909 45.56408152
v 26.42000094 79.74000275 44.89000142
v 28.07463147 79.69653606 44.50310767
v 31.19426593 79.57404852 43.74756664
v 33.93999860 81.22999966 45.04999891
v 35.19994393 79.58896458 44.13942620
v 34.49193388 77.93603837 39.32728991
v 37.82328963 75.28174669 34.63506326
v 47.43205383 79.97340709 41.79212078
v 51.48516968 79.05529439 41.67868942
v 54.82999980 78.91000062 41.70000181
v 53.98046970 80.49270511 42.72687435
v 57.48041719 79.19940352 41.03262722
v 58.14843625 79.41383868 40.46508670
v 20.64070851 78.37183028 45.89802772
v 22.52891473 78.18907499 46.49185389
v 24.19297583 77.88439095 46.59900069
v 26.70699172 77.90404558 45.99957541
v 27.28372812 78.87731493 45.22049055
v 28.99999917 78.17000151 44.71999779
v 30.78999929 77.93000340 43.99999976
v 32.14593604 77.98207551 42.83979535
v 33.60321373 77.64796168 40.25060311
v 38.52195665 74.31728393 34.46367756
v 47.05000296 76.39999688 39.25000131
v 50.88000000 76.71000063 40.16999900
v 54.47328836 77.54222304 40.84958881
v 57.20683187 78.68114114 40.52793235
v -26.06187761 67.71729141 14.62030504
v -19.20765080 67.28839874 17.53739268
v 21.11773752 77.04641670 46.51514068
v 23.27949554 77.02978700 46.90602049
v 25.13887733 77.05277205 46.69820517
v 26.41000040 77.68999785 47.80000076
v 28.06000039 77.38000154 46.90999910
v 29.81514856 76.19535923 45.10585591
v 30.60731851 76.20077580 43.92654076
v 33.03671256 73.42991233 36.53939441
v 34.83329713 73.03956151 35.01032293
v 37.09810972 71.68990374 33.73905271
v 38.21470588 72.34270126 33.71395916
v 45.32783106 76.41243935 38.68298605
v 50.01655966 74.04374331 38.75365108
v 9.61999875 74.94000345 39.69000280
v 6.35999860 73.21000099 38.72000054
v 9.42000002 73.75000417 40.34000263
v 11.06000040 74.04000312 41.23000056
v 12.83999998 74.33000207 42.13000089
v 18.54263991 75.72953403 45.64681649
v 19.87356879 75.77119768 46.36992142
v 22.05406874 76.62978768 46.86405510
v 23.55000004 76.52000338 48.53999987
v 25.31999908 76.67999715 48.97999763
v 28.12999859 76.23999566 47.77999967
v 29.56184745 75.15828311 44.95765641
v 30.22804298 73.86914641 42.30083153
v 30.57017550 73.29238951 40.58162123
v 31.83777258 72.44984806 37.81026229
v 33.53051469 71.62753493 35.54322198
v 34.23528001 70.03732771 34.96676683
v 36.01434827 70.35446167 34.03590620
v 37.63560951 70.56958228 33.47934783
v 43.05810854 73.21449369 36.40672192
v 45.80229521 71.39050215 36.91513464
v 48.99217933 72.33222574 37.96822205
v 51.71209574 72.90060818 38.30480576
v 4.89042327 72.02064246 38.36420923
v 8.55558086 72.55940139 40.28283060
v 11.21509913 73.34699482 41.51053354
v 20.78508586 74.73765314 46.72303796
v 21.81520499 75.09400696 47.00697958
v 24.08000082 75.24999976 48.67999628
v 27.42075920 75.01506060 46.41469195
v 28.55954692 74.43603128 45.70593685
v 29.45106104 73.21855426 43.91989857
v 30.20240553 72.27425277 40.46881199
v 31.54345602 70.95604390 37.88291290
v 32.63135254 70.16064972 36.49844229
v 35.13416648 69.32633370 34.25918147
v 37.52259910 69.36977059 33.75316411
v 39.10565749 71.32238895 33.73723850
v 43.20295155 70.38801908 35.48780829
v 46.48382962 70.56830823 36.85907647
v 49.86999929 71.07999921 37.36000136
v 51.70125142 67.73177534 22.52852358
v 51.32046342 65.60613960 21.55070566
v 2.96475645 70.23242116 37.57511452
v 5.85683016 70.79324126 39.07143325
v 9.05605871 70.90318203 40.71267322
v 11.94493566 71.49616629 41.80077091
v 19.06927116 74.48697090 45.90138793
v 20.20348236 73.01671058 46.21417448
v 22.49794826 73.94011319 47.04985395
v 26.41272731 74.18976724 46.75496742
v 27.98623033 73.57721031 45.90894282
v 29.20865640 71.51961327 42.92668775
v 29.96943332 71.41149789 40.41717574
v 31.57265857 69.71669197 37.70009056
v 33.49469602 68.91808659 35.91332585
v 34.59728882 68.57848912 34.87679362
v 36.12965718 68.51264089 34.24207494
v 37.77688742 67.98093766 33.91871974
v 41.24843329 69.49082017 34.35932845
v 39.10718486 67.89156795 33.83932263
v 43.36264729 68.95660609 35.10673344
v 46.51187360 68.99741292 36.39906645
v 49.73531514 69.89552081 37.04455495
v 51.27479881 67.46263057 26.96036175
v 2.92261108 68.93664598 37.45280579
v 6.29145419 69.05198842 39.02893141
v 8.96538515 70.16447932 40.57907313
v 12.19816785 69.86568868 41.45381227
v 21.99256793 71.94636762 46.34059593
v 25.18045530 71.51553035 46.62851244
v 27.75863372 71.61798328 45.25062069
v 28.91713940 70.28333843 42.83500835
v 32.25729614 68.21878254 37.39866614
v 33.90277922 67.63651967 35.97415239
v 35.33469886 67.29975343 35.21505743
v 36.93378344 66.91993773 34.80516002
v 38.73404488 66.50680304 34.46330503
v 42.28483140 67.01908261 34.57035124
v 43.73839870 66.96892530 35.00404209
v 47.86000028 67.85000116 36.49999946
v 49.25066605 68.22460145 36.45478562
v 50.89779571 66.89113379 33.79522637
v 1.11577008 66.19579345 35.14101356
v 9.54614766 68.16770136 40.07019848
v 10.64403541 68.23180616 40.25741294
v 20.81395499 70.56538761 45.64885795
v 25.21999925 70.01999766 46.36999965
v 27.85901539 69.19933110 44.26537827
v 29.86844070 67.66180694 41.30851850
v 33.60335529 66.62435085 37.10846230
v 36.10065952 65.96508622 35.95449775
v 34.71182659 66.43279642 36.30087152
v 37.69341856 65.46213478 35.51586717
v 38.90739381 65.23475051 35.09807214
v 40.38058966 65.16510248 34.86597538
v 43.02741960 65.49734622 34.97225046
v 45.02004385 65.73539227 35.52713618
v 46.79374024 66.10170752 36.24339402
v 48.84000123 65.99000096 35.68999842
v 48.72397706 60.73617935 21.28373273
v 52.52260715 57.55151063 13.88697233
v -0.76000008 65.97000360 34.32999924
v 2.34528375 64.33317065 34.85205024
v 8.82271864 66.56301767 38.79502043
v 23.93000200 68.31999868 46.05000839
v 25.92880465 68.21903586 45.85766420
v 32.11269900 66.04891270 39.42052647
v 35.19676253 65.33875316 36.95987165
v 36.86070442 64.57038224 37.18213737
v 42.98950732 63.99438530 35.47214717
v 44.92050409 64.23973292 35.60222685
v 48.68345708 63.85473162 35.24275124
v 47.69976065 59.66551602 20.85542865
v 51.66765302 56.65341020 15.19362628
v 52.70748958 56.32987246 13.01203296
v -6.97956420 62.60456890 28.85614708
v -10.18217299 60.23273245 27.04519965
v -7.00772181 60.43316051 28.40182930
v -1.88000011 61.71999872 31.94000199
v 21.96033671 68.27140599 45.61847076
v 23.59973826 66.83925539 46.53875902
v 41.03837162 63.51420283 36.13558412
v 38.96373883 64.06262517 36.59671545
v 41.87614098 63.96199763 35.59136391
v 45.29328272 63.46858293 35.81615165
v 48.27710986 62.96561658 35.57687998
v 49.05205220 55.68066612 16.23669267
v 51.93740875 54.78538200 13.60080298
v 52.41054669 53.99663746 11.54153980
v -7.13711372 58.92628431 28.68880704
v 32.68546239 64.51372057 43.88503730
v 49.02768880 60.60174853 35.33414006
v 49.73433539 60.26763842 33.71283785
v 50.27578399 52.30516568 13.33167031
v 23.67214859 63.92125040 48.66906255
v 37.15395927 62.45843694 43.11752319
v 45.94000056 59.95999649 37.38999739
v 47.73000255 59.66000259 36.57000139
v 47.17338458 50.47894269 14.18717485
v 49.66381937 50.55393279 12.83602417
v 50.56612939 51.28138140 10.80399659
v 22.89986797 62.71164119 49.55020174
v 39.68363255 61.70770153 41.53607041
v 41.03416204 59.78072062 41.84679687
v 43.45018417 59.42899734 40.60246423
v 46.76488414 58.85007977 39.16610777
v 46.71811685 48.97654057 13.86715006
v 49.70706627 48.22123423 10.07462572
v 22.01149426 61.21918932 50.43537915
v 37.78187931 58.51931497 43.29370707
v 41.33263603 57.37333372 41.48263484
v 43.66999865 57.49999732 40.46000168
v 45.88000104 57.50999972 40.47000408
v 46.15347087 46.53684422 12.75574695
v 21.16366662 59.60042402 51.19354278
v 28.61356921 58.50745738 48.76151681
v 31.74709901 57.92392045 46.58168554
v 38.23937103 56.35120720 42.41628200
v 40.68029672 54.92218584 41.37550667
v 43.18300635 55.30788377 40.91228172
v 45.38999870 55.78999966 40.69000110
v 49.07999933 55.53999916 39.99000043
v 51.01000145 55.41000143 39.62000087
v 51.98279023 54.86283824 38.14826161
v 45.07375881 44.08987984 10.95293462
v 46.13263533 44.57431287 11.25567220
v 45.50784454 44.72327232 11.49150822
v 47.64416814 43.75057667 9.01934598
v 19.71930452 58.33328143 51.51221156
v 23.36234972 57.85979331 51.09778419
v 27.29840018 57.09347129 49.00091141
v 30.05999885 56.32999912 46.90000042
v 33.07911381 55.52080274 44.75818947
v 36.22515127 54.79181930 42.77171567
v 39.37260434 53.87623608 41.33918509
v 42.52887145 54.00532857 40.81312194
v 47.06146568 54.36411127 40.30269757
v 48.81000146 53.71000245 39.65000063
v 52.19610408 53.10215428 38.51585090
v 53.15059051 53.04547772 37.03101724
v 19.09999922 56.65000156 52.14000121
v 21.06000111 56.55999854 51.86000094
v 22.77539857 56.79002404 51.27671733
v 26.03000030 55.55000156 49.15999994
v 28.92000042 54.65999991 46.84999958
v 31.72999993 53.72999981 44.42999884
v 34.93597358 53.01393196 42.49236733
v 38.12910616 52.34147608 41.41040146
v 41.89194366 52.91374028 40.75745866
v 43.42156649 51.98881403 40.54882005
v 47.13822901 52.38258466 40.40993378
v 50.54469034 51.62307248 39.26553205
v 53.61882597 51.45583674 36.82582080
v 17.82998629 54.75101620 52.53047496
v 18.75214465 54.90557477 52.69570276
v 21.24389634 54.91971225 51.72352865
v 23.96631986 54.43862081 50.14853179
v 26.74698085 53.45417559 48.01874235
v 28.81000005 52.51999944 45.51000148
v 31.59126267 51.79865658 43.63244772
v 35.60056910 51.29512027 41.56238213
v 39.10439834 50.71573704 40.85899144
v 42.61773080 50.73820427 40.34239054
v 48.08598757 50.22885650 39.40973803
v 49.78000000 50.22000149 38.98000345
v 52.58367956 49.64755103 37.94437647
v 53.80018428 48.76953736 35.66497937
v 16.98354073 53.09192464 52.68129706
v 19.04720254 53.83639038 53.04330587
v 22.49346301 52.87530646 50.40849373
v 25.32744780 52.53547803 48.40205237
v 27.00790949 51.39404908 46.52305320
v 29.05775979 50.50148070 44.28651929
v 36.15002707 49.31322485 40.86150602
v 38.94972801 49.63927716 40.36141932
v 41.28643870 48.47344384 39.80704769
v 45.82000151 48.87999967 39.57000002
v 48.67558181 48.36272448 38.65608573
v 51.63594708 48.39725420 38.34012151
v 53.55316773 47.83926532 36.25281155
v 17.07707159 52.06596106 53.14045772
v 18.94943044 52.68474296 53.26153338
v 23.31461012 51.02908984 49.11854118
v 25.23824573 50.49991980 47.58256301
v 27.53430977 49.20168594 44.76141185
v 31.22336417 48.17723483 42.14688018
v 35.16085073 46.85532674 40.50789028
v 38.98999840 47.44999856 40.05999863
v 44.10000145 47.38000035 39.59999979
v 47.03482985 47.06731066 38.63950074
v 49.49703813 45.38956657 38.11891750
v 52.92849243 46.38950527 36.79664433
v 53.46963927 46.66951299 35.06204858
v 17.07353815 51.37189105 53.30494791
v 18.87943409 51.90112814 53.35942283
v 20.36697790 50.42202398 51.52480304
v 24.59641173 48.82579669 47.29643092
v 39.68000039 45.97999901 39.91999850
v 42.91000217 45.82000151 39.33000192
v 45.93000188 45.54999992 38.49000111
v 49.06639829 45.38659006 38.08979318
v 16.53229073 50.43807253 53.36724222
v 17.50458963 50.60614273 53.60011011
v 19.16737109 50.29594898 52.99969390
v 20.66611685 48.67070168 50.38562790
v 23.40834029 47.56928980 47.59693146
v 34.85715762 44.08934340 40.20286724
v 39.45354000 44.27543283 39.82798383
v 42.20169410 44.49112341 39.28796202
v 45.51375285 43.61867160 38.27909008
v 49.29517210 43.88331622 37.74600476
v 52.34834552 43.23984683 36.22779250
v 52.20421031 42.43347794 33.90038386
v 17.64538139 49.74023998 53.62237245
v 18.21573451 48.22219163 53.30679938
v 20.70106938 47.21648991 49.96444657
v 22.69316278 45.97169906 47.61090130
v 24.92907085 44.64652762 44.34835911
v 29.54475209 43.29107329 41.02825001
v 34.33461860 42.62328520 40.00149667
v 38.82887214 43.05239022 39.96952251
v 40.55867344 43.50997135 39.62889686
v 44.19440776 41.88239202 38.61988708
v 47.61780426 42.36341640 37.57691011
v 51.12886056 42.05033928 36.93088144
v 52.14475840 40.74011743 33.51097181
v 14.97861370 47.30026796 53.15379053
v 16.29119366 47.49770835 53.66034433
v 18.44585501 46.40071839 52.47405171
v 21.05558477 44.57161576 48.84342477
v 22.75548875 43.65269095 45.94848678
v 30.58059327 40.76065496 40.04696384
v 33.79381076 41.06641561 39.88318890
v 38.34259510 40.65551609 40.01821578
v 41.61674902 41.38912633 39.52004761
v 45.28474063 40.81790894 38.25403377
v 49.51405153 40.56714475 37.42962331
v 51.88462138 40.36427662 35.90518981
v 14.22721054 45.46998441 53.13542113
v 15.80520533 45.90108618 53.67075279
v 18.94827373 43.80257428 50.94398931
v 21.68533579 43.41741279 47.22876474
v 27.24558115 39.15435448 40.69518298
v 31.78944439 39.39483687 39.74022716
v 33.87000039 39.54000026 39.71999884
v 36.92550585 38.73198107 39.70626369
v 39.18632865 39.49746490 39.90168124
v 43.54410246 39.77588192 38.82444277
v 46.63179815 38.57505322 37.80222684
v 49.36747625 38.50764036 37.19611093
v 51.00694671 38.42965886 36.18665040
v 13.00250739 42.89910942 52.92304605
v 15.05969279 43.50972176 53.65587771
v 18.06135289 42.67176241 51.66692287
v 19.52425949 41.07581079 48.63920063
v 26.66499652 38.68596256 40.78410193
v 29.13360856 37.44603693 39.86874223
v 33.11999887 37.76000068 39.65000063
v 35.03999859 37.82000020 39.68000039
v 38.27095032 37.82974929 39.74732384
v 42.27052256 37.61973605 39.16455433
v 46.02292553 36.99113801 37.87824512
v 51.72452331 35.06569192 32.38917142
v 15.81468061 41.53339565 53.27172205
v 26.10922232 36.49396449 40.67582637
v 30.71908467 36.19292006 39.67007250
v 33.39000046 36.21000051 39.75000232
v 42.20923036 35.97452492 38.69698569
v 45.97928002 35.28901562 37.68831864
v 29.93501537 34.43955630 39.57575187
v 32.91999921 34.68000144 39.65000063
v 40.13000056 34.69000012 39.22999650
v 43.53087395 35.12784466 38.16157952
v 48.16678911 34.31194648 37.45649755
v 28.37028541 32.70188719 39.96828943
v 29.40784208 33.10735151 39.65645283
v 31.95203468 32.95845911 39.47891295
v 35.36756709 33.32703933 39.60825875
v 43.48488152 33.11950341 38.07186335
v 46.58813775 32.98709914 37.55093366
v 49.17388782 32.27666393 37.52249852
v 52.12356523 32.22210333 36.14452109
v 14.19782173 37.86475956 53.88601869
v 16.42894372 37.50369325 52.69579589
v 18.30443367 35.95314547 50.25667697
v 27.20881253 32.04199672 40.45500979
v 35.57083383 31.63845092 39.58150372
v 45.37320882 31.42710030 37.83696145
v 52.18229070 29.67675216 36.49114445
v 52.65389010 30.12887761 33.30722824
v 15.22856671 36.30961478 53.82936075
v 17.48990081 35.85971892 52.11046711
v 18.99019256 34.70239788 49.70554635
v 20.81000060 33.64000097 47.12999985
v 23.17265235 31.69166669 43.47871244
v 25.30958317 30.99264205 41.70809314
v 37.37660870 30.83667904 39.58762810
v 42.56999865 30.53000011 38.43000159
v 52.96451598 29.28683534 34.67300907
v 20.42789757 32.55122155 47.73785174
v 23.00653234 30.17752990 44.02093962
v 24.38680641 29.81880680 42.64342040
v 28.28817628 29.26878631 40.44330493
v 31.22842312 29.67885137 39.74288702
v 37.45000064 29.52000126 39.57000375
v 42.33999923 29.20999937 38.52000087
v 45.83000019 29.19000015 38.21000084
v 51.74151063 28.19226496 36.85584292
v 17.76338555 33.66838396 52.60860175
v 19.12000030 32.52999857 50.85000023
v 20.55611834 31.24989010 47.81762883
v 22.40434289 30.97626381 44.64578629
v 24.09758978 29.21542898 43.08548197
v 25.84711276 28.73732522 41.79898277
v 30.81579506 28.12799811 39.90503028
v 37.63054311 28.18097547 39.64075819
v 42.47000068 27.83000097 38.47999871
v 45.60000077 27.86000073 38.30000013
v 50.59999973 27.72999927 37.56000102
v 11.49555668 32.11753443 53.11442912
v 14.37986828 32.56540745 54.33600023
v 18.00307073 32.78128058 52.56923288
v 19.08156462 31.18933178 50.95009878
v 20.79241723 29.36191857 47.62909934
v 24.60371889 28.44934165 42.86039993
v 27.33518928 26.98832937 41.36277735
v 31.87976405 26.80243365 39.96608034
v 41.30000249 26.62000060 38.72000054
v 44.27306354 26.64307505 38.34831342
v 47.35027626 26.68075264 38.39820623
v 52.19279975 25.99957772 36.33810952
v 21.50751837 28.39512005 46.75814137
v 23.33220281 27.61684172 44.59169134
v 25.56069009 27.15963311 42.49897599
v 29.58847396 26.72494575 40.47207534
v 32.81781077 25.62245727 40.09123147
v 34.40114856 25.31630360 40.03924504
v 39.35017437 25.70540272 39.73837942
v 41.76941141 24.72796850 38.85280341
v 44.70774531 25.01844987 38.48491982
v 49.69999939 25.41000023 38.18000108
v 18.02924648 29.56671640 52.73399130
v 21.56770416 27.16274187 47.05319926
v 24.44981597 26.00743249 44.34755817
v 26.54161304 25.50374903 42.40337387
v 28.57652865 25.13505705 41.34609550
v 31.13318793 24.39936250 40.70832953
v 33.28320011 24.17162992 40.40586203
v 43.35929453 23.89302477 38.73339295
v 45.92831433 24.18620326 38.58542815
v 50.67056417 24.01142940 37.95825690
v 15.49602300 29.31387164 54.60056290
v 21.66854963 26.00873820 47.46609554
v 25.00844002 24.84388463 44.52513903
v 27.72863023 23.98273535 42.26149619
v 29.31402251 23.44585024 41.69425741
v 39.02445361 23.37274700 40.19548744
v 43.09012368 22.61320874 39.03678805
v 46.13025486 23.07887189 38.96572441
v 51.34940520 22.88646996 37.56913915
v 15.81303030 27.19396539 54.61816862
v 17.82218926 27.29030326 53.39141190
v 19.29213107 26.68009885 51.18841305
v 22.21799269 25.05104989 47.17328027
v 27.15721726 23.35401997 43.05472970
v 28.53025682 22.42672630 42.59619862
v 33.19000080 22.28999883 41.01999849
v 37.35984489 22.30978198 40.74884951
v 41.76475480 21.95020765 39.65466842
v 48.35349694 21.81979828 38.90688717
v 51.08321458 21.94212377 37.75788844
v 14.42309655 27.03391761 54.52940986
v 17.79000275 26.27000026 53.70000377
v 19.31597479 25.52695200 51.95015296
v 22.09106460 23.97439256 48.11939597
v 24.45554361 22.84981497 46.26165703
v 27.14124694 22.17714861 43.81792992
v 30.78999929 21.50999941 42.09000245
v 34.56230834 21.97060175 41.10419005
v 43.52033883 21.09231800 39.54434767
v 47.49536514 20.99346370 39.29861262
v 50.92822015 19.99689266 36.68207303
v 18.76541786 24.77981895 53.18480730
v 23.14000018 22.78000116 47.91000113
v 25.77330358 22.11720683 45.39652541
v 29.40364741 20.43870278 43.25604439
v 32.56966174 20.53172700 41.70431942
v 48.34371433 19.93547939 39.45953399
v 50.52130297 19.18262616 37.68542781
v 24.45000038 21.58000134 47.35999927
v 27.65462361 20.64489946 44.58483681
v 31.62772954 19.63231154 42.52509028
v 36.50026396 19.25017498 41.33101925
v 45.70462182 19.08671297 40.25161266
v 50.12948439 18.16833578 38.11521828
v 49.89897460 17.44533144 38.40103373
v 14.52211663 23.41735363 53.94115672
v 31.22136928 18.51052977 43.59922558
v 36.02279350 18.42025854 41.66849703
v 49.23852533 17.94820093 39.46118802
v 37.15933487 18.03485490 41.56541079
v 45.83733901 17.82863960 40.87540135
v 49.53012615 16.86944254 39.22807053
v 14.49964754 21.24696597 53.48598212
v 21.34361863 21.12122811 51.62859336
v 23.54616858 20.21120116 49.46197197
v 49.43149537 16.10396430 37.97804564
v 30.41884117 18.00832897 45.21829635
v 32.15026855 17.57954806 43.77779737
v 49.36118796 15.99219255 38.80096227
v 49.22589660 16.04461856 39.55912217
v 33.70214626 16.52837731 43.51960495
v 36.01830453 16.26307331 42.63162613
v 48.32569137 15.49433265 40.62094912
v 21.00877278 20.21706291 52.27413401
v 22.81299233 19.39605549 50.85845292
v 32.79348463 16.92304574 43.83486882
v 34.87842530 15.53805638 43.73093694
v 38.87166828 15.54276794 42.40084812
v 42.53073037 15.57902154 42.27378219
v 47.54249752 14.40650504 41.31761938
v 48.78128320 14.42705188 39.48506713
v 14.34852742 19.65107210 52.88964137
v 17.99734496 19.14411969 53.42376977
v 23.53971265 18.11989769 50.69969967
v 27.07581781 17.15834066 47.87890241
v 30.69693409 16.79531857 46.12909630
v 33.48313645 15.76538570 44.57565770
v 48.35079983 13.89591862 40.36772624
v 48.65304008 13.81743979 38.98240626
v 14.59022239 17.40963943 52.21281573
v 17.40567759 17.72574335 52.98281834
v 21.33000083 17.58000068 52.03000084
v 23.45907874 17.17975177 50.99881068
v 26.36993490 16.39994793 49.09992218
v 30.64000048 15.59999958 47.05999792
v 33.16048905 15.00491891 46.07893527
v 48.21110517 12.98413426 40.14094919
v 15.52698109 16.06209204 52.08993703
v 22.79285714 16.18001424 51.52731016
v 25.66000074 15.66999964 50.17999932
v 28.30000035 15.01000021 48.56999964
v 31.70107305 15.27802180 46.62549868
v 34.85000134 13.93999998 45.75999826
v 42.17189923 12.97746692 43.16109046
v 45.71122304 12.78089173 42.53374040
v 47.78765887 12.51474209 40.86853191
v 47.89888859 11.90846041 39.87511992
v 15.43737855 14.87078518 51.54260993
v 19.62691359 14.81641177 51.78135261
v 25.72039887 14.15647846 50.44309795
v 28.07999961 13.94999959 49.15000126
v 32.29218721 13.16885184 47.51495644
v 44.34876889 11.92376856 43.11941564
v 47.20410705 11.05234958 41.23909026
v 47.39387333 10.62055491 39.57007825
v 15.58722276 13.10142688 50.45795813
v 22.98283949 13.14112730 51.21551082
v 26.10000037 12.96000089 50.46000332
v 29.05000001 12.52999995 49.26000163
v 33.59808028 11.95198111 47.63062298
v 46.79474607 9.94539354 41.28261283
v 46.81325331 9.27573442 39.68566284
v 18.63696240 9.43956804 48.59954864
v 21.15625143 10.21461096 49.51305687
v 25.84838681 11.02039311 50.57917535
v 28.89000066 10.97000111 49.49000105
v 39.59532827 10.16787346 45.59074342
v 46.03142291 8.30388162 41.60863161
v 46.15775123 7.84718525 40.86385295
v 23.41949008 8.50044284 49.53844473
v 25.43917298 9.10817832 50.43402314
v 27.38999948 9.42999963 50.23999885
v 31.32000193 9.06000007 49.07999933
v 38.18107024 8.68336111 46.87603191
v 42.48238727 7.76859000 44.55253854
v 45.85141316 7.23115494 40.97578675
v 45.86645961 7.26815034 40.97029194
v 26.45486593 6.88186241 49.96172711
v 30.26522323 6.61664968 49.59844798
v 34.65000167 7.04000005 48.53000119
v 37.00836003 7.52571039 47.59523273
v 39.94281590 6.29868126 45.90870067
v 41.37532413 6.45181583 44.96304691
v 42.58454591 5.53418510 43.23053733
v 43.12252253 5.35835885 41.14175588
v 26.86108090 5.07555157 49.25076291
v 29.26210314 4.54936922 49.12922159
v 31.00793622 4.59417515 49.03295264
v 33.62213075 4.47697937 48.40064421
v 38.93221915 5.20173647 46.18460685
v 34.93034467 3.14155174 47.11173102
v 35.89070216 3.13794473 46.59915715
v 37.29710355 2.97876354 45.40346190
v 27.51838043 70.19981742 44.91364956
v 28.21999975 69.51999664 43.75999793
v 29.05097790 69.12996620 42.09851101
v 34.32321548 65.90878218 36.96561232
v 52.11599171 59.19819698 15.01517929
v 52.39138752 57.22363293 10.52896120
v 52.06054822 55.99103495 8.63467157
v 25.70740134 68.71149689 45.97082734
v 27.47445554 68.22414696 44.75620016
v 49.49161783 69.16794181 36.79307550
v 50.69761723 68.45466048 35.72570160
v 48.54034632 61.06126681 22.04618603
v 49.10473526 59.55853686 19.48108710
v 50.53481460 58.94934013 17.34737307
v 50.09132251 68.25818866 36.05780378
v 46.48301378 59.76560339 22.51202427
v 48.33486304 58.00646544 18.25710572
v 50.07125437 57.67558888 17.12655462
v 51.94699392 57.47423321 15.19012917
v 52.65450105 56.60732463 13.30588199
v 52.67152935 54.68478054 9.99543350
v 52.16597766 53.51856723 7.99591932
v 51.19090155 51.93387717 6.32540975
v 48.01524431 66.46759808 36.13694012
v 48.43454435 61.62457168 27.85464004
v 46.00935057 58.22917074 20.04191093
v 49.93638024 56.01661280 16.06380008
v 30.60961887 65.25734067 44.85626891
v 46.97484523 64.44536895 36.06241569
v 48.94454405 64.02138621 34.86641496
v 41.43853858 52.11960524 16.30175300
v 44.60426793 52.82785743 15.60513023
v 36.21630743 63.57476860 41.60322994
v 43.65346953 63.25361133 35.92250869
v 40.46067968 62.53536046 38.34877536
v 44.19099540 62.46609241 36.53024882
v 45.26809976 62.92574853 36.01923585
v 40.82142934 53.19052935 19.89020221
v 41.07481241 51.38598382 16.17486961
v 50.28159916 53.51876095 14.32972495
v 48.19865152 46.47243023 4.51881764
v 28.25327590 63.24536353 47.65585437
v 32.24215657 63.17581236 46.17669433
v 34.91372615 63.17000091 44.40603405
v 38.27218339 62.36173585 42.06979647
v 37.80264780 62.96298653 40.02132267
v 39.93000090 62.09000573 40.48000276
v 42.98999906 61.65000051 38.32000121
v 40.42654485 62.09675968 39.81390968
v 48.71779680 61.47018075 35.52699834
v 48.44904318 58.56581032 30.21180257
v 46.57742381 56.70294538 27.39960514
v 40.45623541 48.63985255 14.59203474
v 44.47999969 49.18999970 14.34000023
v 46.58737406 52.12904140 14.75472003
v 48.65511134 49.78396744 13.48404493
v 47.75054008 44.82321069 4.71438747
v 23.54830690 61.98533997 49.98407885
v 35.17450765 61.94471195 44.99468952
v 37.83599660 61.34618819 43.13189164
v 39.26593810 61.81316823 41.82193056
v 41.27734527 60.85103750 41.29080474
v 42.78707132 60.81840768 40.15976936
v 47.72925004 60.35365164 37.07730770
v 49.67600852 59.39548463 34.52860564
v 48.28389362 57.34481290 31.15585819
v 36.62952781 46.14543170 16.55840129
v 25.37216246 60.26838720 50.19988492
v 35.56312621 59.92777646 44.84545812
v 42.68069193 59.26913768 40.91248289
v 46.58352211 59.26786363 39.30779919
v 48.25245589 59.55154821 38.83417323
v 47.41012305 44.00164261 9.97442193
v 20.57549171 57.69117922 51.84296519
v 24.28734489 58.20327252 50.74163899
v 27.93423273 58.19973350 48.97609353
v 31.62954375 57.36039951 46.25928029
v 35.45789048 57.07120895 44.13632676
v 39.12572935 56.87437579 42.32057557
v 46.60000280 57.97000229 40.85000604
v 50.06000027 57.99999461 39.39999640
v 49.35059324 53.37974057 30.82853183
v 32.49969706 39.88230228 14.15840723
v 28.10069360 38.88667375 9.54081956
v 25.57668835 35.21210700 7.34767178
v 21.31481282 29.84847687 0.45671989
v 19.00047436 26.36017092 -3.71036772
v 20.07778361 56.35138974 52.19391361
v 22.70000055 55.75999990 51.21000111
v 24.62483197 56.97137117 50.41303486
v 26.31810121 54.91900444 48.70363697
v 28.47708762 57.88052455 48.52814600
v 29.86557595 54.30890992 45.69172114
v 36.51195392 56.47433549 43.35090891
v 37.12664917 54.06248569 42.13313386
v 41.48230329 54.91051450 41.21923074
v 46.46999761 55.91999739 41.36999696
v 48.56000096 56.12000078 40.81000015
v 51.03000253 56.47000298 40.36000371
v 52.40125209 55.01753464 37.11431473
v 52.28140205 54.41585183 35.36330163
v 48.25763777 48.12799022 26.32021531
v 43.82167384 47.55366594 22.87741750
v 39.51406479 44.61420327 19.90686730
v 30.46086058 36.67456284 13.54259439
v 25.87041818 32.50987083 7.98108615
v 21.11383155 27.48970501 0.89934835
v 19.17999797 25.01999959 -2.72999937
v 18.79195683 53.24775726 53.21946368
v 21.35402337 52.48773098 51.09862238
v 23.87391403 52.64403298 49.24200848
v 27.29711495 55.14137074 48.10655490
v 26.06999874 51.74599588 47.34208435
v 34.07999873 50.80999807 41.87000170
v 48.62148315 53.19061503 40.14245793
v 47.67692834 55.49296364 40.92468321
v 51.45160109 53.73010039 38.97775710
v 52.01276019 51.41593516 32.02918917
v 34.45465490 36.90674528 16.81109332
v 32.00563043 37.70460561 14.83133622
v 27.94577740 34.10689533 11.17245946
v 21.34421468 50.07088929 50.21291971
v 25.83100647 48.83346707 45.86809874
v 28.77999842 48.11999947 43.25999692
v 32.70528093 47.34025896 41.13187641
v 46.22473940 53.35400999 40.62088579
v 44.79899630 50.30679703 40.24846479
v 47.00532183 51.19748041 40.10478407
v 49.15324226 51.53430626 39.64149952
v 51.69206485 51.54853314 38.69639710
v 52.67965794 51.03394017 38.07982802
v 53.80232632 50.59343576 36.15057096
v 53.77122387 49.29300025 34.42021832
v 53.32514271 48.16706851 32.96260163
v 36.77225485 36.21523827 19.00489070
v 30.53892590 31.65000305 13.31723109
v 28.11156772 31.74838796 11.26680430
v 19.58811469 21.33626118 -0.74961822
v 18.08085665 19.08299699 -3.55579052
v 17.99822599 50.25695637 53.60758305
v 19.58560199 48.52476344 51.51244998
v 50.71287602 48.84773493 38.66493702
v 52.61007696 48.90754819 37.93078288
v 52.09881067 44.69064251 31.19396232
v 50.25241151 42.44982824 28.81334722
v 38.03958744 34.67513248 20.38998157
v 35.18798202 32.86194429 17.50078425
v 32.07296506 30.58371507 14.87713214
v 21.83348686 21.79295383 3.69720953
v 19.07909103 19.04531009 0.18097450
v 23.45310338 44.03419420 45.16168311
v 27.47191116 43.03859919 41.67380929
v 31.84013814 43.12358052 40.26228562
v 47.21942917 48.44489694 39.01926428
v 50.03583804 47.24431038 38.42911497
v 52.99200118 47.08388448 36.99192405
v 52.13184282 43.97112504 31.61733598
v 49.80492592 40.99894315 28.74478325
v 22.45647460 20.97695880 5.64859482
v 18.85618828 17.76132174 1.14631478
v 16.93103649 46.51259631 53.64609510
v 18.37274805 45.25113851 52.20512673
v 19.97936890 44.61022094 49.92949590
v 22.05399796 42.85309464 46.16898298
v 40.47458619 44.88379881 39.74309564
v 43.26034337 43.94965991 39.23399746
v 50.26499555 44.90112886 37.97615319
v 51.69062316 44.89039630 37.46290505
v 52.53000185 44.06999797 35.54999828
v 52.37121135 43.37743670 34.41837057
v 51.52999982 41.60000011 31.67999908
v 49.58451167 38.99521008 29.61327508
v 47.34072834 38.05289790 27.33814344
v 23.61427806 21.98422886 8.25326517
v 19.33510602 17.44859852 2.90103815
v 16.68893546 14.41319380 -1.05015619
v 14.52375762 11.50411833 -4.51008743
v 16.76698960 45.61070353 53.58875170
v 24.41584133 40.15205801 42.53486916
v 28.40930782 39.98702019 40.60245678
v 39.59541023 42.04862937 39.88546878
v 42.21359268 42.84602404 39.46715593
v 48.05669188 44.49075460 37.89340332
v 51.05458945 44.17761788 37.56132722
v 52.29553208 42.57996753 35.80625728
v 51.33407563 40.64892605 31.04801103
v 47.40276560 37.06467152 27.89288200
v 17.14447886 14.36041668 0.15971593
v 15.46568330 12.19686959 -1.78008596
v 14.46630340 10.35106182 -3.98488715
v 16.31027646 44.45598274 53.47925425
v 17.61572249 43.20815578 52.44605243
v 24.20578338 38.81482407 42.34619439
v 28.32999825 38.55999932 40.18999636
v 36.83679551 42.15491563 40.25579989
v 40.30999914 41.15999863 39.87000138
v 42.95999929 41.34000093 39.09999877
v 45.48357427 41.80428013 38.29431161
v 49.11525548 41.73610359 37.49704733
v 52.06748471 42.16691479 36.31336614
v 52.18347162 40.69931433 34.15518254
v 51.75522715 39.73862529 32.25249425
v 48.55890945 37.30143234 29.20106426
v 46.49674147 35.14808044 26.99570172
v 25.86920373 21.36274427 11.95176225
v 18.03264022 14.24852200 2.38826708
v 15.14093112 42.62927920 53.73354629
v 17.16781408 42.11840406 52.40374058
v 24.13981408 37.48760372 42.15248674
v 27.37114206 37.42032871 40.27290642
v 35.86702794 39.25842792 39.81597349
v 39.76000100 40.02000019 39.85999897
v 42.34495759 40.27806967 39.23905268
v 50.06885901 40.90888053 37.29898855
v 51.87867209 41.03852808 36.19735688
v 52.11832002 39.66981545 34.12641212
v 18.17567460 13.44159711 3.25188995
v 15.96937142 10.81019267 -0.29965644
v 14.88202438 9.58170928 -2.71430332
v 26.69754811 36.57361493 40.42190686
v 39.83082622 39.14568946 39.90450501
v 43.17232594 40.18558562 38.95799071
v 45.76000199 40.35000131 38.01000118
v 48.97425696 40.69166258 37.53424436
v 51.81235075 39.66266662 35.65128893
v 52.02321708 38.66143525 33.97451341
v 51.49400607 37.58389875 32.13479742
v 20.90625465 15.56777302 8.59855767
v 24.62931350 36.13019735 41.66898504
v 28.00099552 35.74945778 40.03561288
v 35.11559963 38.80885988 39.74470869
v 38.80151361 39.00722042 39.87291455
v 40.75019434 39.47487473 39.78531808
v 43.82195324 39.14478794 38.74326870
v 47.37000167 39.71999884 37.63999790
v 51.36457831 39.26599026 36.10166162
v 18.84133928 38.22282702 48.78087342
v 26.53906494 35.71512923 40.46443105
v 40.59389979 38.79380226 39.81115296
v 48.71138558 38.80171850 37.46041283
v 48.34693298 33.98240358 29.24128994
v 16.26560092 9.79186408 1.37402606
v 14.99987952 7.61822145 -2.19884212
v 14.22082353 5.28110471 -4.51186579
v 31.63990006 37.01653704 39.71283883
v 40.76051340 38.37232664 39.73975778
v 46.04752734 37.96253726 38.05278614
v 49.99643192 38.15747797 36.82047501
v 47.78642207 33.15407410 29.01034802
v 15.09036869 7.56839616 -1.22726767
v 51.76020041 35.76930612 32.53343329
v 46.55931145 31.70301393 27.84740366
v 13.88932951 4.43533668 -5.09681227
v 16.79948159 37.86551952 51.84433982
v 33.89757872 35.41203216 39.70341012
v 40.15749693 37.22877800 39.64244574
v 47.68144339 37.34372556 37.46095300
v 49.33850095 37.25534305 37.01921552
v 51.62717029 37.02741861 35.30679643
v 16.58541150 9.36157815 2.79413373
v 15.57794958 7.49935117 1.18758087
v 16.97182655 37.99867257 51.49501190
v 51.97695270 35.94170883 33.64286944
v 16.41213894 9.18383524 2.46897596
v 42.67837107 38.07159886 39.16515782
v 44.93181407 38.05847466 38.44454512
v 48.92509431 38.01679239 37.27269545
v 49.83909428 38.86810318 37.04896569
v 13.65840901 4.11909260 -6.08108379
v 25.67792498 36.19821370 40.90440646
v 39.83389959 38.12643513 39.81459886
v 43.00222546 39.24694657 39.11640868
v 45.86946219 39.20871764 38.00709546
v 49.62983355 39.92656246 37.33499348
v 51.32379383 39.85609487 36.28182039
v 51.98616534 38.83464634 34.44649279
v 51.84601620 37.84632310 32.97540545
v 12.99563516 4.30929661 -8.22081231
v 15.83868079 43.17580536 53.69259045
v 17.61216298 41.37624800 51.48321018
v 20.29170841 39.99736533 47.14692384
v 22.94646949 38.16269338 43.44473407
v 25.60844645 37.47428954 41.08346626
v 38.43809292 39.84621912 39.88823295
v 41.10072553 40.20314291 39.74805400
v 44.59000006 40.60000181 38.44000027
v 49.60808903 41.42069817 37.42369264
v 52.11783946 40.72571918 35.42507067
v 46.24818265 33.97690132 26.57021955
v 17.03787968 12.39019632 1.29482581
v 14.99999966 9.90999956 -2.02999962
v 20.50615475 43.33955050 48.64783958
v 26.27968602 39.99023512 41.33925587
v 30.73146939 37.72132471 39.77395967
v 38.67832944 41.58597812 40.04221037
v 40.79083726 42.15886816 39.70331699
v 50.61865598 43.44149306 37.50890866
v 52.14965343 43.46589744 36.72337905
v 49.10422489 38.48326206 29.25035730
v 46.74701393 36.38252988 27.13430859
v 25.76252818 22.37557247 11.19173225
v 16.44236222 13.26132007 -0.27135640
v 15.01514763 12.04765029 -3.09639261
v 14.30946216 10.25852002 -4.70756367
v 13.24999984 8.22000019 -8.10000021
v 18.34757440 47.47712985 52.98078060
v 22.73224480 44.57727447 46.35795578
v 37.70968691 44.83088478 40.32238945
v 41.19642079 44.65307295 39.46506977
v 44.13690418 45.16961798 39.22061622
v 49.07918721 46.65851593 38.39332610
v 51.17772147 46.22982442 38.01317140
v 52.43248492 46.11327127 37.30335459
v 52.09171399 42.98061132 32.27173910
v 50.06999895 40.75999931 29.24999967
v 47.64968529 39.37985748 27.17601880
v 15.10791760 13.30844499 -5.62002882
v 15.53405728 13.03045079 -2.73805577
v 13.93800974 11.00363024 -8.19615833
v 18.51901785 50.98688975 53.39412391
v 19.73023824 49.74833503 52.18793824
v 24.54072423 47.08711058 45.95586285
v 27.47000009 45.91000080 42.87999868
v 31.62681684 46.66425288 41.49119183
v 49.71336946 49.17939007 38.74064609
v 49.86172915 45.95400393 38.24846447
v 52.08031088 49.09019545 38.23690489
v 53.73281986 47.85203189 35.15853360
v 51.68880150 44.36533526 30.44917993
v 15.68000019 14.36999999 -8.01999960
v 16.36637002 14.84790072 -5.81015926
v 14.46321886 12.12718710 -6.50554989
v 19.88388598 52.09965631 52.60330439
v 22.55227976 50.91506243 49.62890968
v 23.32030982 48.63747209 48.12114686
v 25.94436333 50.10915175 46.72312364
v 30.40394932 49.23786968 43.03376377
v 45.75294629 51.65230855 40.50240666
v 46.87639326 48.79656807 39.20938075
v 47.99275100 51.71001703 40.01358524
v 52.22238973 52.12638527 38.49248216
v 53.69656906 51.03344470 36.58235818
v 53.84630710 49.93535578 35.05802155
v 52.79999971 47.58000001 31.84999898
v 51.54670402 45.72148249 30.02545796
v 48.91769215 43.93110424 26.91259049
v 19.04298179 21.08949982 -2.19878578
v 18.39698292 53.83880809 52.97221243
v 20.15903592 54.15192991 52.55086347
v 21.84872888 53.81885171 51.48174614
v 21.71593532 51.39020830 50.46875775
v 25.24488419 53.99073288 49.24260825
v 27.81379037 52.31028423 46.31049559
v 28.21590193 49.86682534 44.55991089
v 30.95024079 52.11617053 43.97117347
v 34.06872973 51.87529325 42.44287685
v 44.75761950 52.92185768 40.69465026
v 47.18122259 53.10010165 40.37079588
v 49.77000132 53.73999849 40.32000154
v 52.06923932 54.07209694 38.43053430
v 51.33222044 52.63657123 39.06561434
v 46.98700085 44.57180947 25.17209575
v 39.67929631 40.76338559 20.75254917
v 33.52129459 36.81961074 16.06917009
v 28.40567753 32.91891515 11.70752384
v 20.46000026 55.50999939 52.14000121
v 21.57895453 54.61827666 51.54980719
v 25.24999715 55.30115589 49.64878038
v 28.29199471 55.00227958 47.57297412
v 30.83278984 53.92184108 44.95453462
v 34.86302495 54.08795923 43.21654886
v 38.26801851 52.09793150 41.39579460
v 46.45999894 55.50999939 41.60000011
v 49.97000098 55.84999919 40.69999978
v 52.07000300 55.95000088 40.01000151
v 52.60631815 54.57831919 37.03427687
v 52.60032788 53.76838148 35.26686877
v 29.56813760 35.97661480 12.72351108
v 17.90196262 55.87243289 52.01513693
v 20.57354152 57.00131133 51.98906735
v 23.87174033 56.95641041 50.79055950
v 26.13940462 57.38026649 49.71750826
v 28.39196287 56.83453009 48.30877110
v 31.20571375 56.33674935 45.98707333
v 34.91756320 55.59248105 43.83247346
v 37.11216897 55.92310429 42.76544973
v 39.85857591 55.63830584 41.62895307
v 45.64047605 56.92052469 41.61141440
v 47.39999771 56.97999895 40.95999524
v 49.07999933 57.04000220 40.30999914
v 50.86000264 57.23000318 39.87000510
v 52.29000002 57.00000003 38.83000091
v 48.99223521 50.09185150 27.77004242
v 45.12539878 46.78245261 23.97291735
v 26.83853731 34.94732827 9.52430721
v 22.17189036 30.11785820 1.63708767
v 18.61575060 25.69192275 -5.11352345
v 17.06000045 23.62000011 -8.29000026
v 17.64560118 57.35081062 50.93019828
v 21.98537067 57.69602209 51.54509097
v 25.10113455 58.11121687 50.38618669
v 27.18033269 58.32181498 49.44711179
v 29.91138399 58.06712434 47.82714695
v 32.39067271 58.05054680 46.11444846
v 36.56747192 57.81861022 43.78445819
v 39.26368058 58.01326036 42.54708812
v 40.98568112 56.32271618 41.50715470
v 45.51000148 58.01999941 41.29000008
v 48.08999971 57.93000013 39.93000090
v 51.23747885 58.40715766 38.99360448
v 49.09942672 52.99332365 29.90804985
v 33.14219043 40.80533609 14.32304829
v 25.17644316 34.69172493 6.35646796
v 20.23182996 29.21076864 -1.80549442
v 21.33134007 58.86712670 51.45877227
v 24.68279004 59.37619880 50.50846189
v 27.96433307 59.40057337 49.22557995
v 29.38621305 59.00726840 48.46648499
v 31.79491684 59.10371244 47.12146521
v 34.08777714 58.46237391 45.32903805
v 38.49871457 58.57608095 43.01128164
v 44.82769221 58.58389288 40.49196094
v 47.35129327 58.77220258 39.72247615
v 48.70004207 55.42014167 31.73995391
v 37.48058155 44.99275982 18.17831211
v 34.67043117 42.77851060 15.15133679
v 29.33669649 39.01352733 11.15930360
v 24.54044297 34.89856422 4.91214544
v 47.61715606 44.58054528 10.35018824
v 19.17166077 27.79135667 -3.87030491
v 17.16642641 26.33056231 -7.86793791
v 20.54524422 59.28571895 51.27911270
v 26.46865323 60.01713499 49.87734556
v 44.02266443 59.29243192 40.45981169
v 46.76863551 59.47467312 39.38429430
v 37.08446026 45.57913169 17.52346195
v 34.04286131 42.76230186 13.50065973
v 27.45411545 38.58649358 8.83178692
v 24.17802624 60.80321595 50.37789047
v 43.12256351 60.08486077 40.37208855
v 45.66363245 60.42972952 39.72242400
v 34.26531702 43.67692396 13.18301074
v 22.91798405 61.05636805 50.49448460
v 38.45255077 61.18492037 42.89434105
v 40.34283012 61.08646095 41.74606502
v 41.66214541 60.71788073 41.09782726
v 43.80467162 60.85188687 39.12862763
v 47.47373611 60.25538594 36.59879416
v 49.61422086 60.23335457 35.07268429
v 48.52598533 58.16783011 31.09407239
v 37.30674833 47.36114293 17.05234684
v 47.98595607 48.96682128 13.42654694
v 49.10200089 48.34933951 11.98455878
v 47.84033448 44.60247606 5.30579314
v 22.60156348 61.82836741 50.12661219
v 30.31868860 62.27063388 47.57344350
v 37.93216124 61.97154894 42.76349768
v 49.71385375 60.98096445 34.06923637
v 47.18128964 57.38341808 28.43389288
v 42.58846864 49.57258329 14.86746687
v 45.75999826 49.80000108 14.27999791
v 49.06602949 50.71328953 13.64586782
v 47.58098349 45.12243718 4.04585758
v 35.83372757 63.06050718 43.73374581
v 40.09162635 62.28976324 39.54583406
v 43.82000118 61.82000041 37.06000000
v 48.64133894 62.46916577 35.29825062
v 41.00525379 50.27953535 15.61942883
v 48.34050313 51.37628317 14.22042213
v 49.99992251 48.95197973 7.67731108
v 49.44126308 47.86747321 6.42036088
v 47.92460054 46.20239511 4.08858294
v 46.59154266 45.66194862 2.47634738
v 23.89562130 62.93724477 49.37124252
v 26.91466361 63.23707849 48.15817997
v 33.00086409 63.68862092 45.23200914
v 36.86695173 63.30849975 41.65808111
v 42.20334813 62.11965904 38.00457716
v 43.01000014 62.38999963 36.74000129
v 45.10147125 62.46591359 36.29539162
v 49.30344969 63.18375468 34.52609107
v 39.93605077 52.03280598 17.80271530
v 49.60832372 53.71700227 14.84825555
v 24.60598946 63.50378692 48.84209484
v 47.55997658 64.37999755 36.06995195
v 47.18173295 59.97400358 27.34268829
v 40.55344686 52.06591263 16.64342731
v 51.03624240 56.01525679 15.45866113
v 48.17000031 48.67000133 3.82999936
v 25.12798086 63.96378577 48.35611582
v 28.54503691 64.38693404 46.81693017
v 34.35499221 64.11753595 41.60786048
v 47.27544636 65.66307694 36.19181365
v 49.82395470 57.02347308 16.70896076
v 52.27966607 56.79984018 14.24283162
v 52.80837789 55.95061183 12.25674804
v 52.76399478 55.09655550 10.76670922
v 46.89629376 48.72966185 2.66283029
v 46.31808028 59.88169461 23.42308871
v 50.24318397 68.74269247 36.31716967
v 48.51601273 58.72841179 19.06013116
v 52.53873020 56.10001460 9.64539777
v 51.73005536 55.41317910 7.63694011
v 51.13849416 70.26039064 36.89424694
v 51.83549598 68.89074296 34.29155052
v 50.38764700 61.02550775 18.73901673
v 51.87054351 60.08759141 15.84428363
v 52.16127262 59.19330940 13.91479373
v 28.55242789 66.38946384 44.74134371
v 51.16355419 71.47359848 37.59627044
v 51.61238834 61.01495773 16.40249975
v 51.41314492 72.24035263 37.95914724
v 28.68561819 65.83073735 45.34488916
v 24.00782891 65.01717865 47.78866470
v 29.26480025 65.39452821 45.57960480
v 35.69209203 64.26355988 38.59638795
v 51.42286047 59.36506018 10.95992234
v 52.64379084 73.28370214 38.35280240
v 51.07927695 67.37645715 27.72880532
v 51.20086297 64.18170035 19.98427324
v 41.15222394 49.26117882 -1.26242789
v 14.54707514 32.82505274 -12.34161481
v 51.59327015 67.96040386 27.16523595
v 51.46569014 65.05452842 19.49178800
v 51.33693293 63.37373704 16.99236035
v 51.01124570 62.96273321 15.01931250
v 55.04000187 76.66999847 40.58999941
v 52.15999857 68.79000366 26.07000060
v 51.07365549 64.90581483 17.48001575
v 50.95000565 63.53000551 15.58999904
v 50.04246905 60.97200885 10.80799196
v 13.54982425 33.17225352 -13.83819431
v 56.68759719 77.94225216 39.77349773
v 54.39383164 72.84588367 30.72288260
v 53.25075239 70.92104852 27.69598924
v 51.94453523 68.52103770 23.05093780
v 51.57349259 67.06127524 20.80074884
v 51.28208175 65.65455347 18.59162003
v 50.59999973 64.87999856 16.64999872
v 50.36819354 63.83615732 14.51288722
v 49.67617989 62.72749603 11.95032429
v 13.82999960 34.97999907 -12.88999990
v 26.69104747 67.65287369 45.29127851
v 28.36611308 67.87482649 43.64035651
v 52.27711052 69.93926316 23.58018979
v 51.77798122 69.16387379 21.96883969
v 51.16744339 67.36820191 19.44324933
v 50.58298633 65.96828997 17.15475135
v 49.87259954 63.42161447 12.87265401
v 48.91371727 62.75364012 11.29600406
v 45.43861374 58.40039626 4.21460904
v 14.71624430 36.97093949 -11.54812425
v 25.04000068 68.64999980 46.37000337
v 26.66633949 69.19973344 45.38881779
v 60.74836478 85.06520838 45.26031017
v 59.79402736 83.44747126 44.51843351
v 59.50937420 80.82210273 40.82750529
v 56.05506152 75.79759508 30.88862076
v 54.85540256 74.14159924 28.55146676
v 53.29891667 72.11018354 25.47042444
v 52.01273784 70.23487985 22.64353819
v 51.28049850 68.87701899 20.67336068
v 50.40903389 67.67590344 18.50536093
v 48.20144176 63.84886801 11.68933418
v 25.87043308 69.42047179 46.00137845
v 61.55887991 88.37000281 47.68778384
v 58.70665982 79.41088080 34.44406390
v 56.10998347 76.43000782 30.13000451
v 54.53798547 74.79248196 27.52197161
v 52.58292705 71.29812241 24.11678620
v 48.91489446 66.37953967 14.63853009
v 62.65173852 89.95129168 48.25967178
v 63.00859153 87.37885952 45.03951967
v 51.64527148 71.71560079 22.14529924
v 59.70856547 81.50662482 33.94104168
v 49.36400428 69.88070905 18.77657324
v 48.47877845 68.36851686 15.79971425
v 47.21361771 66.83308631 13.62913940
v 63.10291588 91.77284688 48.99011180
v 62.93091178 90.85682034 48.55172709
v 60.57726964 82.81286061 35.10690853
v 59.20304731 81.18382096 33.03292394
v 42.27059335 59.43083391 2.54903734
v 8.51558708 35.64810008 -16.71061106
v 61.97952107 84.94119346 36.84039414
v 60.37889794 83.38877559 34.56065804
v 59.47772041 82.07274228 33.35909545
v 58.31564590 80.53155988 31.35492653
v 57.10365251 79.58240062 29.82785739
v 45.77901587 65.74216485 11.71986107
v 59.96315554 82.21432567 34.18515623
v 57.65620992 79.34975624 30.78624792
v 55.79011515 77.46379822 28.46405283
v 47.59369418 67.30590016 14.04656563
v 41.96364805 58.84452164 1.94835872
v 60.20525098 81.60565048 35.21896526
v 46.48055509 64.00068849 10.25942154
v 56.69283867 77.18291879 30.55295721
v 55.03676459 75.45921206 28.14922109
v 52.87084356 72.60946929 24.58445914
v 48.22707549 64.72395360 12.46197149
v 47.18065262 62.67511845 9.29842610
v 46.38909921 60.28892472 6.19685603
v 58.89584124 79.46574688 35.40358320
v 55.48885092 75.11675358 29.67705578
v 53.84413153 72.91702181 26.74128301
v 52.33190581 70.53931803 23.45963754
v 51.22106895 68.12995672 20.18458955
v 50.92281848 67.04925746 18.66021566
v 49.71530661 65.04695863 14.64475412
v 47.02988267 61.29250303 7.93085899
v 45.25476322 57.45798349 3.74548766
v 52.14183778 69.46634501 23.24085124
v 51.57027766 67.99072027 21.37644775
v 51.16984993 66.57781452 18.92639324
v 50.66603422 65.30547887 16.99008234
v 50.49381778 64.26744163 15.33842459
v 52.82633379 70.02200186 26.88836120
v 51.53311044 66.85664505 22.35582843
v 51.19590834 63.01456690 15.90429246
v 50.39042979 58.41135979 8.72853678
v 58.68146941 80.17923683 41.06961936
v 57.91067705 78.81562412 39.47909549
v 51.09968409 67.09017605 25.98002739
v 25.82081966 67.32319295 45.82614079
v 52.34151706 58.13040212 14.49025888
v 48.45738038 55.27236685 16.08056389
v 52.68825218 55.29599637 12.23429386
v 33.93154591 64.34243172 42.29260609
v 36.00842133 63.59649450 40.74984416
v 34.28377956 64.41256404 39.92426023
v 44.42515224 57.90718272 22.82548323
v 36.11430526 45.30942440 16.06394351
v 48.01271111 50.02477020 13.87438923
v 48.36579785 53.63892764 15.20543266
v 52.15521529 53.58454585 11.70948893
v 36.37969121 62.86750734 43.42467338
v 34.65197235 64.07844275 42.74758697
v 38.96025568 62.28541210 41.35099798
v 36.49393097 63.18970770 42.79274493
v 41.74960405 61.92682683 39.00395334
v 39.17258605 62.57443130 40.07443413
v 46.82236910 63.71577084 35.99055111
v 35.38805991 42.66659170 16.23415388
v 32.51278400 39.21842948 14.69766907
v 29.74832989 36.93539649 12.65222020
v 27.86251344 60.37293747 49.26295951
v 39.51095045 61.52779609 41.95346311
v 41.35999084 61.55054644 40.29490054
v 45.51018775 60.63368917 39.56324235
v 42.51613095 61.29550934 39.61927816
v 44.87479478 61.61031127 38.45405206
v 48.70019108 60.38405746 37.39414737
v 46.03062943 61.24218181 37.90011629
v 49.74535108 60.35742909 34.44193676
v 47.82006890 56.14694580 29.89015914
v 47.20010608 50.36647618 25.95621720
v 38.97787631 45.61323300 19.48479190
v 30.32342903 32.78400004 13.36455625
v 24.36696924 55.72412536 50.16548932
v 27.10119076 56.08144403 48.62288758
v 25.31421743 57.46419728 50.18271878
v 46.70000076 58.64999816 40.72999954
v 45.16981170 59.84457582 39.50999305
v 47.59698361 60.61849743 39.15195912
v 50.24999753 58.88999999 39.08000141
v 49.54255745 48.89487103 27.74296887
v 47.45788872 46.28280923 25.39357170
v 45.90686783 48.45551401 24.59711395
v 44.13295910 44.90806162 23.06894585
v 38.24496269 37.29018196 20.12263611
v 35.51864624 34.27905217 18.22975092
v 19.47847754 55.61229959 52.48907581
v 19.47202347 53.45832556 52.95138434
v 20.47925070 52.20395699 51.84100941
v 26.79283172 50.09484664 45.82278058
v 52.95000225 56.83000013 39.02000189
v 52.84264684 52.03108490 33.62415358
v 51.45114660 49.26661775 30.07566556
v 38.87990862 34.33431685 21.11898735
v 20.22446133 49.47694391 51.09848455
v 24.68705922 50.28027669 47.74013534
v 23.90824072 46.63702101 46.27976567
v 52.34589800 54.31496352 38.02432120
v 53.70286852 51.51010305 35.82306579
v 53.58490720 49.60971326 33.68984908
v 52.89756507 48.98133501 32.07216412
v 51.07837543 44.07723248 29.44834903
v 45.91633379 38.61927986 26.08459070
v 26.68652497 19.41231452 15.23537654
v 18.11637171 48.72638360 53.45056206
v 20.60795575 45.88260874 49.60530996
v 23.30481820 46.54410481 46.93892226
v 22.60074951 42.87094623 45.50156370
v 53.38853225 51.16477981 37.21261024
v 53.86803672 49.81987178 35.85500270
v 53.56168747 47.25038260 34.51587260
v 51.37995258 42.56001115 30.61002307
v 48.38889837 38.34781051 28.27684954
v 45.90963572 35.92309728 26.40318498
v 43.91103610 33.57780725 24.48275313
v 42.44776070 34.25195813 23.53725210
v 41.64423794 31.08828887 23.72806706
v 26.12253465 17.91868173 15.53428918
v 17.80660078 46.36318609 53.20221558
v 19.74389516 46.09730467 50.65451190
v 52.22505704 48.25011641 38.03483397
v 53.26041207 46.51304707 36.04991734
v 51.52866989 40.66931084 31.58135340
v 50.03983900 38.77646476 30.23640625
v 43.10002178 30.72351962 25.21927096
v 43.84815320 32.69664571 24.83735420
v 41.20716825 28.19879912 24.11939576
v 31.30833805 18.82885024 20.02125606
v 24.72318523 13.27451412 16.78462513
v 22.32813276 11.14370115 15.84297232
v 20.04037611 9.64990817 14.96022288
v 15.71444981 42.41354764 53.57114226
v 17.71704108 44.52020302 52.74101719
v 52.41724476 44.24450547 36.71748564
v 52.27003992 47.24907875 37.73629293
v 52.76693031 44.91314664 34.86120328
v 45.91999948 31.01000004 27.11999975
v 41.81248322 26.92962997 25.02688579
v 34.04242173 19.98943649 21.99292928
v 17.13060774 37.70347685 51.35578662
v 51.60268024 41.58470780 36.67206317
v 52.05097049 39.55284879 34.86870229
v 51.60226300 36.61931679 32.50426054
v 48.30818251 32.18062967 29.75442074
v 46.20158300 28.97609957 28.10987085
v 33.99256989 17.64287986 22.42951840
v 26.38976835 11.02309488 19.63002980
v 20.30585147 5.01780165 17.54134148
v 15.95877483 37.07783669 53.27442288
v 17.04497822 37.09121421 52.13163048
v 19.39002052 34.42491591 49.10546914
v 21.32000029 32.46000037 46.14999890
v 23.65012839 29.90915626 43.36197302
v 52.00452358 35.38675234 33.09712559
v 48.75020310 30.61706200 30.35737760
v 46.11456394 27.54227072 28.53187546
v 43.73314604 24.82172661 27.06502378
v 31.98999912 14.77999985 23.12000096
v 29.27075699 12.03697268 21.93798497
v 21.08800597 4.47669066 18.51124875
v 16.50295965 35.23129970 53.31815407
v 19.84351315 31.49957955 49.06662926
v 23.80464785 28.75222825 43.80340502
v 50.98999664 35.81999615 36.31999344
v 36.07857972 16.28852822 24.70571175
v 32.57999942 13.86999991 24.15999956
v 24.97529984 8.66771955 20.63250169
v 21.92041278 3.93449934 19.67765018
v 16.79068059 33.88461843 53.45162004
v 18.72579381 31.90859407 51.63536221
v 20.12984268 29.33687344 48.60717803
v 21.89197019 28.37029286 46.17130756
v 24.32134561 27.33575180 43.87117177
v 49.89393055 34.32785347 37.24481910
v 52.67835036 32.50753507 34.07545388
v 33.71127322 13.29457480 25.36254376
v 30.80101311 11.23695169 23.75832573
v 25.73499456 6.99509634 23.03027920
v 23.66747148 4.35539428 21.54166065
v 20.85192688 28.06544304 47.84068465
v 23.34510162 26.45705268 45.04525289
v 25.19455738 26.19688585 43.31637174
v 42.42886975 18.60649511 27.33036131
v 34.88999978 13.48000020 25.90999939
v 31.74433857 11.01615839 24.87510256
v 27.45000087 8.51000007 23.45000021
v 24.58037063 4.54142829 22.61416614
v 21.19033039 26.76789090 47.92432114
v 22.95369841 25.81664734 45.80423608
v 25.39298870 25.11304058 43.73047501
v 51.63282529 33.18843991 36.48050502
v 24.88807403 4.08701506 23.38624932
v 26.54245123 24.27701093 43.04459319
v 52.80273408 31.10417910 34.93822739
v 52.81838775 29.56189401 33.57389197
v 28.89019623 7.61468243 25.60114861
v 26.47163160 5.32058207 24.56280217
v 52.59013176 29.01571617 33.33495185
v 35.15420854 12.22097501 26.79815516
v 30.82999960 9.07999929 25.86000040
v 27.59020030 6.16544532 25.39408766
v 17.42695458 28.78866345 53.64165828
v 26.04975179 23.73767830 44.12328824
v 52.46441811 28.78929861 33.25663134
v 45.04806176 19.08902638 28.92159671
v 30.09458072 7.74086313 26.54963173
v 27.08068490 4.97244019 25.47619119
v 52.74020508 28.73764746 33.65690261
v 46.49737105 21.21705562 30.10639176
v 36.56584397 12.42796145 27.55302936
v 20.36963031 26.17817558 49.87846687
v 23.00391346 24.41059798 46.69348896
v 51.13591254 30.54030240 37.18137741
v 52.62796208 30.49809486 35.63885391
v 50.57271570 31.67392686 37.33518720
v 52.32491717 30.80727160 36.14469618
v 52.51458287 28.94057520 33.22967142
v 16.51454531 28.82524580 54.41820621
v 52.53108963 31.51937574 35.57257354
v 52.94520035 30.33118136 34.09052640
v 16.94221608 29.64482456 54.11835015
v 50.98975077 33.12180191 36.95162013
v 31.62796423 8.53485800 27.24187635
v 27.60219947 5.41767245 25.79909936
v 25.27614497 3.13214026 25.07388964
v 20.44576406 27.32676268 48.80535230
v 23.41636643 25.71645007 45.50296441
v 46.81123421 23.42187800 30.10262363
v 36.86132655 14.24302906 26.77529119
v 29.94316816 8.20293557 25.87659843
v 27.15775557 5.77203976 25.08516610
v 24.36194010 3.18965456 23.65782484
v 17.61944778 32.89527819 53.00965905
v 19.17132922 29.99056131 50.25633052
v 21.26007341 28.49517763 47.20382020
v 50.52311346 35.35552695 36.79344431
v 51.95457861 35.11460125 35.35091132
v 52.50534788 32.16591477 33.33542123
v 34.48290750 12.89886516 26.11364424
v 31.61999956 10.42999979 25.35999939
v 27.43796445 7.58464681 24.34437536
v 19.53203604 32.79811516 49.91625249
v 21.43411152 29.57064845 46.67804390
v 48.25868458 36.30961478 37.28021309
v 49.86999929 36.74000129 36.88000143
v 51.55818909 36.31234914 35.59266031
v 52.10345611 34.33823958 32.96891600
v 37.19232976 15.89287445 25.62055923
v 32.78773278 12.47860398 25.10750853
v 27.62259357 8.26682150 23.95038307
v 24.67561513 5.78560587 22.53181674
v 16.48411527 36.52527928 52.95589194
v 18.12968403 34.72212330 51.64986104
v 20.08118853 33.36840495 48.51093143
v 51.92731321 37.40323335 34.30156037
v 37.40173578 17.48330519 24.97665212
v 33.81932154 14.82298039 24.49496835
v 25.99551529 7.66674755 22.82058448
v 24.22655374 4.85635549 22.03693613
v 22.13007398 3.32590123 20.38743719
v 17.79689267 -0.49747399 20.34521103
v 15.51491395 37.90977970 53.39363590
v 17.74990186 36.92343459 51.02178454
v 19.16811243 35.42923182 49.01632667
v 52.01675370 42.94747859 36.66045517
v 50.30837655 34.72936526 31.18964843
v 48.92346635 32.12350979 30.38669750
v 32.62776881 14.57392145 23.77142385
v 24.68209714 7.45212426 21.57542855
v 23.14000018 5.28000016 20.43999918
v 15.09053819 40.55998847 53.72240022
v 52.86807939 45.89940608 36.67517006
v 46.14999890 30.20999953 27.71000005
v 36.60888597 19.58348043 23.79014343
v 33.08999911 16.24999940 22.83000015
v 30.31362407 13.11585680 22.67053351
v 23.82184938 7.63990823 20.44501156
v 21.86357416 5.80087025 18.90090667
v 19.97421868 1.95477344 19.64595728
v 18.78455654 0.79075806 19.91126686
v 53.34695429 49.98812079 37.38182411
v 53.57641727 47.20577970 35.54175049
v 53.15475911 45.88495195 34.80973467
v 41.58382490 26.33910812 24.93871562
v 34.91920605 19.57433112 22.82928862
v 32.04999864 16.68999903 21.87999897
v 23.74266833 8.47782567 19.60215159
v 16.98165946 1.47858739 17.02483371
v 18.29229854 49.69187826 53.50866914
v 18.86040345 46.26216367 51.77022889
v 53.42235416 52.02064291 36.90828010
v 53.80121619 51.09232664 36.12726554
v 53.88642102 49.28718135 35.18927097
v 53.67505550 48.16330969 34.13696215
v 52.97000334 46.23999819 33.48999843
v 51.14793032 41.49065167 30.53134307
v 46.22174054 33.36866200 26.60706639
v 44.67664286 31.76956996 26.06696822
v 42.70640761 30.00257723 25.09435266
v 34.54423696 20.82994394 22.13868313
v 28.34605053 14.04694468 19.89839226
v 24.47067946 10.59940085 18.26330274
v 19.58910748 5.30165900 16.93663932
v 16.72999933 2.30999989 15.86999930
v 19.48259212 52.47251317 53.01981419
v 20.04260942 51.07176676 52.26157233
v 52.51767114 54.61543053 37.59032115
v 53.59134078 51.58468336 35.09994596
v 53.36957797 49.16825518 33.06381404
v 53.08394134 47.41054773 32.80453384
v 52.33229697 45.48963159 31.45300597
v 49.10033196 39.92898390 28.37136388
v 46.99632153 37.41739690 27.09753439
v 45.16039789 34.15161744 25.61054379
v 42.03446209 30.86923994 24.11874942
v 40.50967470 28.51852961 23.44714105
v 34.08225253 21.75945230 21.28077298
v 32.09319338 19.42009665 20.42229287
v 28.52168120 15.80473408 19.24804784
v 26.14374086 13.05057202 18.19774695
v 18.56944151 5.22888592 16.24039561
v 16.51999913 3.01000010 14.80999961
v 19.47003976 54.64105308 52.76670679
v 20.91999911 53.92000079 52.00999975
v 51.86000094 58.13999847 39.88999873
v 53.02000418 57.39000067 38.69999945
v 52.21644044 55.38379401 37.41574287
v 53.16001922 51.87367275 34.05033424
v 51.98587105 45.77100649 30.64235114
v 50.74668676 43.30038279 29.20863777
v 46.80323973 38.33787888 26.69806033
v 44.97316107 35.59454158 25.61408095
v 40.82164541 30.87350167 23.29498716
v 29.66189012 18.09397712 19.05122772
v 26.03677101 13.88638560 17.65260100
v 18.28374155 6.51107123 15.29520843
v 16.17000066 3.53999995 13.96000013
v 19.81039532 55.27352914 52.49178037
v 51.11999810 58.85999277 39.51999918
v 52.48000100 58.42000246 38.49000111
v 52.69653350 51.38701946 32.87078813
v 51.66222900 46.84675485 30.03884852
v 47.97366261 41.52935371 27.00239792
v 32.29314834 21.40715718 19.65926029
v 25.82607232 14.74649925 17.08150841
v 18.12109724 6.97201537 14.60991986
v 47.78155684 58.86372179 39.94247690
v 50.79999939 59.03000012 38.83000091
v 50.24426803 45.39959133 28.01022865
v 47.35765606 40.69165513 26.83609724
v 45.45452446 39.28866982 25.66574328
v 41.81489348 33.46692771 22.94089645
v 32.60269016 22.46329188 18.95795390
v 30.07521853 19.93259043 18.15031655
v 26.55118704 16.43977128 17.06894115
v 24.11995642 13.65233120 15.87164961
v 18.57887208 8.05366877 14.32219613
v 17.53715612 6.33309921 13.90144974
v 50.58369040 59.00153518 38.17445412
v 51.19069666 55.76769635 35.31537950
v 46.36950046 40.99886492 26.10263042
v 23.58710952 14.05471936 15.05448762
v 22.18611538 12.28614617 14.91062716
v 17.98972301 7.47548416 13.56185973
v 47.30093107 59.74837393 39.55143690
v 49.13285375 59.33585390 38.47205639
v 46.44842073 41.87479243 25.87278560
v 44.83219609 39.87269104 25.31395480
v 25.94981715 17.19481125 15.80434479
v 24.38979037 15.58999717 15.16373269
v 23.18626642 13.08405586 15.35403915
v 20.89025266 11.90747321 14.00296669
v 19.48279329 10.08591335 13.87196127
v 18.47870089 8.72181635 13.28673679
v 16.82447270 6.82632485 11.90082915
v 47.60778323 60.24758145 39.30388764
v 47.72441089 43.93118620 25.87017417
v 45.02603784 41.17641598 25.12378432
v 28.81221287 20.60852759 16.47651754
v 25.26060678 17.18547940 15.10986406
v 18.21014099 9.22993105 12.08995376
v 16.11973718 6.12432091 11.03170123
v 48.67010564 60.39617956 38.42305765
v 44.78022084 41.56230390 24.90545437
v 24.65140447 17.50563271 14.33973853
v 21.95196040 14.23873287 13.08847219
v 19.92910914 12.00637408 12.44773250
v 17.91875996 9.34405252 11.03802584
v 32.94738382 61.44953519 46.60447687
v 34.82280299 61.17163971 45.38245872
v 40.81476480 60.72964892 41.69839993
v 49.83270913 59.78745222 36.84449196
v 24.10785295 17.50132628 13.61391880
v 18.83812808 11.31619606 10.41747257
v 17.77082682 9.25422180 9.91465803
v 15.75515047 6.61872001 8.60976987
v 41.25427082 38.19219396 22.58813009
v 38.89355808 36.36200726 21.05707303
v 35.32377258 30.62900528 18.30886863
v 28.61179784 22.75299281 14.84524552
v 24.06089008 17.97831804 13.08401208
v 18.16001907 10.16533468 9.28483438
v 16.27527736 7.48486258 7.92186707
v 33.22458640 61.26156822 46.46776617
v 45.77000067 61.02999672 39.40000013
v 47.58089036 60.62514707 38.46688941
v 49.14668575 54.89104614 32.12241083
v 49.09780622 48.99661243 27.28524990
v 46.60889134 45.68835720 24.76367354
v 43.05148870 41.34186357 23.65437709
v 41.33747518 39.30132836 22.23844081
v 39.65378925 37.55429387 21.35587856
v 33.36373344 61.67849526 46.29420117
v 40.78485072 61.29641086 41.18873179
v 42.24631190 60.62653288 40.72259739
v 46.83689401 60.66110730 37.78308257
v 48.51671308 60.15626341 36.15169600
v 48.68624359 56.11860752 32.09332377
v 48.82371798 54.38305810 31.05979785
v 48.89470711 51.80194229 28.46539766
v 45.55200413 43.94035786 24.24991131
v 41.94623232 41.18517041 22.44072221
v 39.99766335 38.96456584 21.18755318
v 37.99360991 36.32184118 20.17103508
v 40.03438354 61.43270060 41.61778465
v 41.48622602 61.03329733 40.93949124
v 46.02814838 61.34342402 37.82721236
v 47.94641212 61.15322188 36.09088436
v 49.37648773 60.83003432 34.71538424
v 44.51891780 44.19835657 23.45624380
v 38.82332146 38.61546889 20.43605596
v 36.08986363 34.98585522 18.75107735
v 25.21615103 20.76245099 11.72963623
v 38.84036466 61.74043193 42.29719937
v 48.24592173 62.29205057 35.60260683
v 49.42539707 61.51976809 34.38990936
v 46.33147269 49.54329133 25.25385842
v 44.07165945 45.89709640 23.07371795
v 40.04643485 41.21281207 21.00277878
v 25.06574616 21.57016285 10.94770990
v 33.98626670 63.37939203 44.86592859
v 36.05888039 63.19548935 43.32407936
v 38.44786063 62.75655329 40.70595279
v 48.78900945 63.29498440 35.10549664
v 46.78152874 51.71935260 26.04497038
v 44.54188421 47.59905115 23.57613295
v 42.13528708 44.55853254 21.80451900
v 40.41007906 42.04808921 21.11284994
v 37.97480837 62.82563508 41.42256826
v 38.47945109 62.78267503 40.26787728
v 48.89030010 64.35760111 35.15032679
v 43.92145202 48.68878052 23.08140323
v 41.21471196 44.57463697 20.99394985
v 41.86185449 45.76780275 21.38217539
v 31.38586506 31.97261691 14.09466937
v 22.92628027 20.64288780 7.48472521
v 33.70407596 64.38403577 42.88063943
v 50.07854849 67.66753644 35.63655168
v 49.93741214 65.49078971 34.01875496
v 48.78895357 60.40001288 29.76192348
v 31.15929477 32.87079930 14.06031102
v 25.02051555 24.77436513 8.64490028
v 32.96741843 36.86420619 15.71485214
v 26.64819546 28.17996219 10.02383884
v 32.48202428 37.07316518 15.36325179
v 30.55156395 34.63779762 13.58809229
v 59.84426290 82.50853419 43.12674329
v 55.75000122 77.13999599 40.55000097
v 54.49060723 75.70942491 39.20041025
v 53.72568965 74.23839718 38.37247565
v 53.18668485 72.22206891 36.63442284
v 56.37497827 77.44444162 38.94026205
v 54.65000123 76.77999884 39.42000121
v 54.50583994 75.09934902 38.02160546
v 64.64972347 91.04580432 46.57927155
v 28.56933326 34.66210514 11.82598993
v 57.00369552 77.60791481 38.08758035
v 49.87369478 52.18319967 13.72800581
v 47.42667452 61.21525913 24.16304685
v 50.63181743 51.93925276 11.67938765
v 46.88557610 60.30100212 23.07624370
v 51.31149292 53.49026993 13.15755211
v 50.62839761 51.70103163 11.30415220
v 50.18294975 53.04872245 14.05402832
v 50.13069510 52.69512534 13.82784359
v 49.38522354 51.67321116 13.83783482
v 56.52569234 76.98230445 37.53700852
v 46.62327096 57.80121684 27.43415348
v 48.31686243 56.74414337 5.75485826
v 45.90000212 55.19999936 3.15999892
v 44.01275888 55.80608547 1.96964270
v 41.46494716 54.85958606 0.23675396
v 39.07737508 54.52723429 -1.11088098
v 34.04825926 53.20331082 -5.13843214
v 32.57130086 53.03959921 -5.90723893
v 30.63241206 53.35085467 -6.19348045
v 28.07624079 53.04477736 -6.72876881
v 25.56417137 52.36579478 -7.43707130
v 16.59864374 51.41466111 -8.23382195
v 14.98467941 50.47564954 -8.42197333
v 49.73970354 57.62876943 34.46203843
v 52.57873237 56.49125203 13.52892257
v 52.74973065 56.05387688 10.91283001
v 52.44190246 55.53437024 8.99931602
v 34.20027718 52.65150964 -5.06210234
v 32.07745776 52.06043273 -6.24792557
v 28.88690308 52.24617943 -6.93062274
v 26.10896714 50.35023391 -7.15552922
v 25.31485818 51.33560300 -7.47972168
v 19.41447146 50.96879229 -7.97670241
v 15.96000046 50.57999864 -8.27999972
v 48.11358079 56.48600310 30.87127768
v 52.64109373 55.59444055 12.75705639
v 52.74810269 55.42379618 10.13738383
v 52.27724090 54.89776656 8.43275059
v 46.81761935 53.41859534 2.79510138
v 44.66805607 53.67484689 1.83049159
v 40.30864313 52.84101889 -0.56745816
v 36.02518514 52.52140388 -3.54188145
v 33.62310678 51.63661391 -5.49291540
v 31.50492162 51.58973113 -6.45531388
v 28.84375304 51.43366382 -7.04966811
v 26.04824118 50.68471655 -7.29605602
v 15.55386372 49.80377853 -8.35503731
v 51.74755678 55.71142212 37.82103211
v 49.17980358 55.72355166 32.73690864
v 52.74615064 54.71957847 11.30583882
v 51.65066570 53.65992710 6.82476675
v 51.00069940 53.43440175 5.76444902
v 47.71939665 52.95669287 3.03202169
v 45.27795315 52.48635635 2.10110564
v 42.97502711 52.22646520 0.92997972
v 40.81655294 51.77788436 -0.37886077
v 39.17092457 51.57816410 -1.82031165
v 37.42789477 51.60784349 -2.96145235
v 34.48469937 50.76209456 -4.52957582
v 32.41435811 50.30999705 -6.05280465
v 28.98145095 50.87620765 -6.99372729
v 22.60384522 49.48822409 -6.87390193
v 14.31709807 48.29958081 -8.56832415
v 11.04869042 46.77969962 -10.43090131
v 52.21587792 55.14823645 37.71590069
v 51.97130144 55.19418791 35.70768610
v 44.27020252 53.33725363 24.54046533
v 47.85206541 51.64281279 2.87231733
v 42.80387983 51.12671107 0.76440547
v 41.18413851 50.28345808 -0.75370690
v 39.22750056 50.38878694 -2.36314279
v 36.51807085 50.01917854 -3.76312551
v 33.91452879 49.75130036 -4.98016318
v 27.82169171 49.40074682 -6.65197847
v 18.71114969 47.67538607 -7.01523293
v 14.31521866 47.39850387 -8.56648386
v 11.64170541 46.02191597 -10.66158060
v 52.81127989 54.03670296 37.04758734
v 51.65929720 51.72006041 8.22203234
v 47.78745398 50.80087110 2.86881113
v 44.36871782 49.96073619 1.20638311
v 41.95000231 49.58000034 -0.61000098
v 39.96867314 49.47628081 -2.16461322
v 37.10430488 49.21273515 -3.71166947
v 34.72018987 48.09603468 -4.72770398
v 19.73585784 46.55676335 -5.91955427
v 17.48413406 45.85892335 -7.20562134
v 13.62344623 45.41261122 -9.43395589
v 12.15612050 44.76293176 -11.37673482
v 9.57095344 44.28793117 -13.76364008
v 51.85571685 52.90269852 33.09860826
v 50.74356124 52.24740133 31.17058054
v 50.65024272 49.93562400 8.01463611
v 47.79500887 49.69697073 3.09991185
v 44.50430349 48.84738475 0.99741237
v 42.29842871 48.41905460 -0.69286535
v 39.30263594 47.99287766 -2.73157447
v 36.28653288 47.00065032 -4.09822538
v 24.59252812 45.83903775 -3.47390375
v 19.78000067 45.12000084 -5.22000017
v 16.88000001 44.58000138 -7.43999984
v 12.02379726 43.29442605 -12.62283698
v 53.64840105 51.60690844 36.38738766
v 53.21653560 51.28299817 33.68935362
v 48.31712320 49.39833656 26.62374638
v 44.80114207 49.38502982 23.92520197
v 47.38761857 46.99242860 3.16989422
v 45.00951618 47.13052884 1.19107345
v 38.23360056 46.43005133 -3.07704112
v 35.13970226 45.84631324 -4.21649218
v 21.87991515 43.62487048 -3.07558523
v 19.06999946 43.49000007 -5.22000017
v 16.61000028 42.92000085 -8.05999991
v 14.17000219 42.33757406 -10.90847421
v 11.88795455 40.96081480 -13.74894660
v 9.04039666 41.01331905 -15.71636274
v 53.81841213 50.72758719 35.50098836
v 53.65389213 50.53080618 34.35206413
v 52.51008272 50.33339188 31.97624534
v 46.98303342 48.46126959 25.29311180
v 42.87587851 47.97087237 22.14333229
v 46.98511586 46.58690467 2.74908729
v 43.32338274 45.41675001 0.34176555
v 41.51948169 44.97464746 -1.17406587
v 37.42000088 44.44000125 -2.80000013
v 34.43116695 44.31727901 -3.76871647
v 23.94203655 42.80957580 -0.76989958
v 20.71770653 42.24015400 -3.15208710
v 18.23000051 41.68999940 -5.88000007
v 15.63285664 41.52971506 -9.48467478
v 14.35244456 41.26068577 -10.94107889
v 12.86579203 40.71309417 -12.62813713
v 10.33188216 39.55729678 -15.32863267
v 8.75099003 39.16659579 -16.36696234
v 53.83209139 48.66127297 34.91704911
v 52.11132765 48.21753874 30.64690158
v 43.25905815 45.91281712 22.30011486
v 40.59125856 45.57996988 20.49801312
v 47.17903957 45.08307949 3.41488142
v 44.97004300 44.94139552 1.33974792
v 41.46692157 43.81879419 -1.01199793
v 38.94504905 42.44786128 -2.20882311
v 36.59917042 42.71277040 -2.71405908
v 21.12077549 42.13498533 -2.77762953
v 17.84212887 40.10999203 -6.03807718
v 15.01641143 38.87913749 -10.79629827
v 10.21505333 38.00206259 -15.38946107
v 7.77610298 37.84434497 -17.29127765
v 53.60928178 47.23910615 35.06899253
v 53.21988091 47.19241336 33.47357363
v 52.85480991 46.82245106 32.56641328
v 44.98789087 45.29075325 23.61034974
v 46.61636800 43.34510118 4.10428038
v 42.35893115 42.19308496 0.26792311
v 41.21390358 41.81707650 -0.58981107
v 39.59207982 41.79227725 -1.69351138
v 37.81422973 41.54485092 -2.23113294
v 23.02679047 39.06802461 0.34026589
v 20.63741349 38.88475522 -3.22321779
v 17.03005098 37.86988929 -7.02879298
v 15.30649234 36.87280044 -10.24469640
v 14.38364666 36.69980913 -12.14357838
v 52.95091867 45.29874772 36.11396253
v 52.70999297 45.23709789 33.75802189
v 52.34292150 44.78524253 31.80750832
v 46.78720981 43.48028451 25.45625530
v 43.48704591 42.41764545 23.47545885
v 41.29262269 41.86243564 21.91775478
v 43.30878705 41.02715850 3.24108242
v 40.39883241 39.98180106 0.63316757
v 21.89850062 37.12906316 -1.07338070
v 19.07102019 36.09607369 -4.91320575
v 16.01723023 34.22437236 -8.77664704
v 15.01760725 35.58497876 -10.36289893
v 13.96638434 34.02261809 -12.84115110
v 12.38076389 33.83594006 -14.87397868
v 52.43210122 43.17156225 35.69585085
v 52.25698650 43.37013140 33.32700208
v 51.70188844 42.92443767 31.35080263
v 49.10451174 42.20214859 27.52585895
v 45.49962282 41.24128073 25.36597103
v 41.96647555 40.35396129 22.64921740
v 31.19000047 37.82999888 13.77999969
v 29.34691124 37.37168759 12.06265297
v 26.29591338 36.42927855 8.20737332
v 24.20867607 35.67199409 3.76880565
v 21.80588059 35.03595293 -0.89357171
v 19.05335486 33.96748379 -4.58779559
v 16.46825485 33.08415040 -7.99001101
v 15.04799072 32.55070001 -11.28545962
v 14.17597290 32.31011704 -13.08894064
v 52.17000097 41.40999913 35.61000153
v 51.71859264 40.79740867 32.41813183
v 42.48182476 38.98527101 23.60402234
v 40.44005647 37.88416833 21.74179815
v 36.46357730 36.97049245 18.72290298
v 32.67718107 36.05855629 15.41780028
v 28.83390523 35.11331603 12.06045691
v 25.68527684 34.22763944 7.85325561
v 19.85322498 33.37560594 -3.42510315
v 18.77835020 31.63332865 -4.71066684
v 17.49254763 31.32313490 -6.55057933
v 16.33000001 30.75000085 -9.01000015
v 15.57353418 30.22489138 -10.69167070
v 14.22897633 29.89879623 -12.92883977
v 51.44223198 38.70115057 31.66296706
v 46.44034430 37.31684759 26.63778327
v 34.63315591 34.38763320 17.36638509
v 30.94617836 33.45298395 13.93757574
v 24.91824329 31.74959496 6.50363276
v 21.19175717 32.05419704 -1.21552730
v 17.86999963 28.93999964 -6.71999995
v 16.18129015 29.11158651 -9.61856451
v 15.07999934 27.99999900 -11.04999986
v 13.92420195 27.62149088 -13.05980142
v 11.89061068 26.93432383 -15.92392288
v 10.43263171 26.89336054 -16.81484282
v 47.19556496 35.44919193 27.94039808
v 43.87230054 34.58063677 24.58271198
v 41.51633009 34.28488597 22.94277586
v 39.57775235 33.44986960 21.43486775
v 35.44191644 32.38367289 17.73337275
v 30.10125272 30.29343486 13.01620435
v 28.58650871 30.41726537 11.59865223
v 20.12828179 27.49365754 -1.23056525
v 18.11194234 26.28589422 -6.32583397
v 16.59999974 26.17000043 -8.92999955
v 15.33201989 25.43687075 -11.53108291
v 14.00364470 24.78651889 -13.74039706
v 52.17759311 35.16556695 33.98849815
v 49.50761795 34.14137289 30.59630096
v 46.42657563 32.87049383 27.00699866
v 43.44608262 31.81389719 25.00226721
v 41.98732972 31.31915256 23.85081351
v 18.29059422 24.58068915 -5.83390286
v 15.94489254 23.13456684 -10.67504846
v 16.00439288 25.50543845 -10.22824552
v 14.57637269 23.82416464 -13.00779078
v 14.63461109 25.08434467 -12.84929644
v 12.99119275 22.15713635 -15.60304593
v 52.29691043 33.07965770 33.22602436
v 47.20258713 31.74669296 28.68316509
v 43.88654232 30.33470176 26.03516541
v 41.21298343 30.25640361 23.69193546
v 17.88170449 22.33408578 -6.70037000
v 15.72999917 21.40999958 -11.11999992
v 14.42996413 20.45138367 -14.14050162
v 13.20426445 20.93451098 -15.85291699
v 9.84188169 19.77762952 -17.43916236
v 52.24163458 31.39114007 36.17185354
v 45.07328942 29.33927439 27.15573646
v 42.98284650 29.07454967 25.61227418
v 41.62473232 27.55796164 24.56575260
v 21.38357051 22.37241343 2.57719518
v 16.61656238 19.68007162 -9.49181616
v 11.20809931 18.28663796 -17.49213971
v 52.66454443 29.59040366 35.73074937
v 52.90245637 30.04908934 33.82789344
v 45.15999928 27.95000002 27.61000022
v 42.65935346 27.58189477 25.58835596
v 22.82489836 21.58284932 6.55725878
v 20.06277628 20.36429383 1.67362171
v 17.25520566 18.95038038 -7.59418728
v 11.63326204 16.30159095 -17.46506616
v 52.83047631 28.96400169 35.32678634
v 39.97322917 25.61177127 23.83532561
v 24.07393977 20.81028000 10.11166256
v 22.53253944 20.10825649 6.71575265
v 17.16418564 16.88417979 -6.41672499
v 16.26173593 16.65790193 -9.86018591
v 14.49592318 15.78182168 -13.90438061
v 31.13496862 21.79378830 18.08191836
v 19.98654567 17.76373014 3.81634221
v 16.96445793 16.14846848 -6.25214074
v 15.85999876 15.41000046 -9.08999983
v 14.99211509 14.80186358 -12.56407145
v 13.39378301 13.87722790 -15.89362323
v 52.57846788 26.71852149 34.68012810
v 47.88364470 25.18312261 30.75163811
v 43.16281527 24.04600196 26.92348510
v 32.69356117 21.43959515 20.10309510
v 21.38152532 18.14829558 5.73357521
v 18.81021634 16.47019014 2.25234241
v 17.16712490 15.64579271 -1.69723609
v 16.90136269 15.66209085 -5.52161643
v 15.19004442 13.59481830 -6.96931966
v 15.02574887 13.97726033 -11.17925998
v 14.15999979 13.26000039 -13.50999996
v 35.55561975 20.98951675 22.84498140
v 33.68072584 20.62308416 21.50147222
v 31.09956905 19.86090653 19.38916557
v 27.95039862 19.28060874 16.48468897
v 24.52288195 18.03763211 13.68761621
v 20.48358694 16.11835323 5.99309104
v 16.44999906 14.29000031 -1.53999997
v 15.61922394 13.71073443 -4.28984175
v 14.35026806 11.97699644 -8.09224416
v 14.25000001 12.33999990 -11.41999941
v 13.29000015 11.76999975 -14.08999972
v 12.52444088 11.00634970 -16.62168279
v 52.16682702 24.16732349 35.71050987
v 38.05794939 20.38646489 24.54629354
v 34.15282816 18.93001050 22.36199938
v 30.50735034 18.52151752 19.50132474
v 24.68782291 16.89640619 14.74247873
v 17.44615100 14.07450810 1.09257328
v 15.83758183 12.76022010 -1.33164588
v 14.97786399 12.69127242 -4.32061683
v 13.51253595 10.59925929 -9.92162712
v 13.18952721 10.59082337 -12.85788044
v 12.50900980 9.86588933 -16.18840173
v 11.83422189 10.01614518 -17.39288121
v 47.68169671 21.68182842 31.36297315
v 44.85528544 20.27207427 28.33756059
v 32.84857795 17.78056659 21.64175548
v 28.90416421 16.79934561 19.11414787
v 25.36546066 16.28274843 15.97402804
v 20.29285394 13.84339761 9.28656571
v 16.59629680 11.70928124 0.83991536
v 14.15826380 10.77874750 -5.61576802
v 13.52736074 9.92963556 -8.41640867
v 12.73896266 8.88458360 -11.57264318
v 12.34031003 8.43642838 -15.66804759
v 49.10182208 20.74857429 33.26285630
v 46.65610939 20.01251839 30.93120269
v 39.04187307 17.84740388 25.69442615
v 35.17351672 17.26388000 23.48769270
v 32.05962107 15.85507393 22.33515680
v 29.16474640 15.39882179 20.24780773
v 27.04815567 14.56039213 18.59071106
v 22.65948802 13.65093421 14.47007898
v 21.36438340 13.13683577 13.29589728
v 20.26999928 12.72000000 11.85999997
v 17.71452278 11.18491217 5.12294564
v 14.59790394 9.19010863 -3.90350213
v 13.85999937 8.51000007 -6.81999978
v 12.67595123 7.82839861 -10.14807355
v 12.33999990 7.12999981 -13.67999986
v 11.08481362 6.59939041 -16.33336209
v 50.74803904 20.30185983 37.70078719
v 49.75000024 19.68999952 35.11999920
v 47.46000096 18.88000034 32.65000135
v 45.85560411 18.52048188 30.20282462
v 38.13153505 16.14920050 25.97558498
v 33.05000067 14.99999966 23.69000018
v 30.16659804 14.42117617 21.79127559
v 27.16804668 13.36034853 19.23707314
v 18.58769171 10.34107897 11.69627998
v 18.16588081 10.44602692 8.12562089
v 16.64999872 9.22000036 4.75999992
v 15.88140242 8.48548394 1.16169371
v 13.86742666 6.78656623 -6.57075224
v 12.84999959 6.21999986 -9.15999990
v 12.19000015 5.51000005 -12.72000000
v 10.96739527 5.15205320 -15.60526248
v 50.11982098 19.07330379 38.53316605
v 50.31999946 18.45999993 37.23999858
v 48.98000136 17.96999946 35.73999926
v 46.59999907 17.00000092 32.51999989
v 34.42851454 13.40997033 25.70763230
v 31.42348677 13.37611862 23.51726964
v 28.71319279 12.22893968 21.52675577
v 25.94213746 11.35702152 19.05621402
v 21.02770098 9.98350978 15.71203955
v 17.67430082 8.50751344 11.47086360
v 16.92393608 8.54446739 7.79546751
v 15.12163039 6.69066655 3.77671001
v 15.01999982 6.34999992 0.34000003
v 13.48815300 4.92789131 -6.95590768
v 12.73228787 4.56829742 -10.12560073
v 11.04884222 3.22735053 -14.04203381
v 49.23870414 16.99751616 39.61307183
v 49.80423674 17.11498201 37.79847920
v 48.51000011 16.17000066 36.43000126
v 46.29663378 14.99931701 33.21631253
v 44.67999935 14.68999963 31.76999837
v 32.32999891 11.50000002 25.21999925
v 28.99009734 10.47889702 22.62080275
v 26.32719837 9.66823846 20.63010819
v 15.98043181 6.60690898 9.77169070
v 14.94915131 5.61269280 6.70879288
v 14.02652636 4.37732926 2.47136713
v 14.43560794 4.67555318 0.77830401
v 13.63000087 3.38999997 -4.28999960
v 12.65450381 2.96943286 -9.09269042
v 12.04227190 2.53040995 -10.78832522
v 10.60859021 1.67183985 -13.17767426
v 48.63903299 15.12546930 40.23935646
v 49.00699481 14.85312544 38.21039572
v 48.00999910 14.22999986 36.72000021
v 45.61804980 13.56167719 33.08003396
v 38.58596087 11.59367617 29.07577716
v 25.62999912 7.95000046 22.02999964
v 20.56229487 6.19167928 17.45784655
v 19.26881075 6.12417655 16.45061746
v 18.03437807 5.66203007 15.54114744
v 16.48000069 4.91999974 13.41000013
v 15.67049697 4.80534695 11.47182193
v 14.26000055 3.52999987 7.44999992
v 13.56428303 3.42662632 3.04334145
v 13.46566528 2.95194006 1.90434477
v 13.21270596 1.80582248 -3.20630032
v 11.81999967 0.67000033 -6.98999967
v 10.89814398 0.30529496 -9.69242863
v 11.78913563 1.51619094 -10.04868280
v 9.82000027 -0.29999999 -10.78000013
v 10.85735206 0.98954071 -11.61786169
v 8.74588825 -0.69911691 -12.62385026
v 6.83431281 -1.00513839 -13.97926919
v 48.10084030 13.22440989 40.55577144
v 48.24000224 12.79999968 39.36000168
v 47.58999869 12.33000029 37.34999895
v 45.00823095 11.52575854 33.70038047
v 41.62999988 10.30000020 31.89999983
v 35.95000133 8.87999963 29.55999970
v 30.17360903 7.29135564 27.08239481
v 23.95364642 5.20428363 21.56457677
v 22.29999937 4.98000020 19.60000023
v 17.48999953 3.50999995 15.89000039
v 15.64304158 2.37412937 13.98519520
v 15.26879519 3.54793132 11.45321410
v 13.36999983 1.54000055 8.46000016
v 12.90267613 1.33300992 5.97098935
v 12.54787669 0.41235343 2.62522115
v 12.54938915 -0.07134648 0.07372528
v 12.39472628 -0.20382970 -2.39352370
v 11.69620175 -0.94870781 -4.36167978
v 9.54704732 -2.12663598 -6.02264516
v 11.40639652 0.35876545 -8.27175099
v 10.37977729 -0.34527903 -9.06942878
v 6.32421020 -3.09207710 -8.83251242
v 2.90323398 -3.53548652 -11.56419981
v 47.58928716 11.24427374 40.48727080
v 46.75940797 9.90653597 38.25966269
v 44.89577934 9.67560615 35.18199548
v 28.65569293 5.42607764 27.12511085
v 22.85999991 3.40000005 21.25000022
v 21.13551274 2.91740056 19.73063685
v 18.19820702 2.40473938 17.19976217
v 12.14000024 -0.66000025 8.41000024
v 11.24578994 -2.01777276 4.23813565
v 11.21623162 -1.96326850 2.60035787
v 11.06999908 -2.23999936 -0.05999992
v 10.15958842 -2.72376323 -1.82603335
v 9.13933851 -2.58760806 -5.28839370
v 5.54066757 -4.47601127 -5.96869597
v 1.76930206 -5.89915272 -8.93950835
v 46.28914967 9.16447956 41.78258777
v 46.58232257 8.94371700 40.89038074
v 45.96649110 8.38813651 38.63609210
v 43.97458956 7.91756529 36.08927876
v 39.71000016 6.61000004 34.37000141
v 35.81999987 5.67999994 33.08999911
v 30.72488867 4.03547613 31.55520931
v 24.32172187 2.38806149 24.96878803
v 18.09000038 0.33000004 19.46000010
v 15.27999993 -0.71999989 16.24000072
v 14.13999964 -1.24000001 14.37999960
v 12.86999974 -1.76000001 12.57000025
v 10.89948136 -2.71780463 8.96152109
v 10.03373880 -3.73776746 6.71839295
v 10.35517640 -3.28190601 4.76953341
v 9.34999995 -3.92999966 3.17000016
v 10.63746773 -2.54014763 1.65005343
v 7.88264815 -4.75878874 1.99649204
v 8.18859041 -4.10638796 -1.94969843
v 6.00999966 -5.42999944 -2.31999974
v 3.67999985 -6.39999984 -5.70000010
v 45.91093585 7.64859281 41.20208696
v 45.94051093 7.38093909 40.95306620
v 45.13249919 6.89185085 39.37309235
v 42.22162440 4.83812066 39.33299333
v 39.41522911 5.19187050 36.04790568
v 35.73999926 4.29999968 35.34999862
v 31.81000054 3.38999997 33.76999870
v 26.90999955 2.00999994 30.60000017
v 28.11895497 3.21877515 29.62701209
v 24.25999939 1.11000007 28.06000039
v 18.92000064 -0.69000002 23.29000086
v 15.47617465 -2.45911255 21.41178958
v 16.98666997 -0.38630186 18.87698472
v 14.89715558 -1.65652460 17.08684675
v 12.60082051 -3.21481493 14.28456791
v 10.51556133 -4.12696647 11.67000830
v 10.01063827 -3.62639222 5.79505088
v 7.06788758 -5.84714999 5.19056665
v 8.63250624 -4.43493575 2.86476151
v 5.68784727 -6.56829635 3.23038036
v 5.90394530 -6.38512662 2.26367894
v 5.91266993 -6.10711332 -1.50434289
v 5.62518043 -6.07487792 -2.16053217
v 2.99928710 -8.16143211 -3.61734652
v 1.80380419 -8.24339129 -4.77637770
v 43.22250187 5.65457344 42.71379858
v 45.42757943 6.49947673 40.47669470
v 42.55105555 4.74951649 40.81449285
v 41.87682271 4.39788820 40.24806619
v 38.77000138 3.77000007 38.61999884
v 35.61932966 2.98125227 37.23093495
v 30.64999916 1.79999997 35.28999910
v 27.15246566 0.69282256 33.79677981
v 25.95158853 0.50452567 32.77231008
v 12.46986259 -4.08979505 17.11965539
v 11.81401592 -4.43009986 16.10924862
v 11.17118075 -4.61095385 14.53048084
v 9.79652442 -5.19486004 12.49965280
v 8.11009668 -6.16662484 11.22547872
v 6.55554794 -6.85405126 9.06004291
v 6.09814748 -6.38558855 4.23339754
v 3.72069306 -8.14606342 6.11010659
v 2.32588546 -9.17370152 4.65169456
v 5.08198747 -7.16926437 3.22115445
v 3.39672761 -8.74962006 1.80646044
v -3.03000002 -9.22000036 -4.00000019
v -0.57815132 -9.96005163 0.27092878
v 42.58910567 4.77130339 41.28392786
v 40.81876576 3.73132527 42.19405726
v 38.90859336 2.80661904 41.80036485
v 37.66354173 2.40123994 41.09588265
v 35.56578234 2.07798346 38.90604898
v 31.96620941 0.91729930 38.49389777
v -36.74668074 76.99722052 8.98377877
v -38.64961118 76.16177946 7.48992991
v -39.56311569 73.88724387 7.34002981
v -34.69618037 75.51962882 12.21936196
v -37.61266544 72.57358730 9.68938041
v -40.28237611 71.86011225 6.26264233
v -31.30395710 74.63169843 14.63877968
v -37.66335919 67.88451225 8.23975075
v -27.43017860 79.24173772 15.03933500
v -29.87263910 79.33686674 13.64778075
v -29.53568101 78.89556885 14.47939221
v -29.10999954 72.70000130 15.30000102
v -35.90349108 65.24032354 7.82113429
v 15.08336049 44.62928697 53.55709791
v 13.33825383 38.53102773 53.62101272
v 16.64632745 26.67393163 54.46942151
v 17.38441363 20.57461627 53.76529694
v 13.87714967 19.02220957 52.49043927
v 16.36526361 14.68448248 51.72947049
v 11.75450813 17.14744233 49.60364476
v 13.33222352 13.69976066 48.71568456
v -36.54901683 64.02133405 5.40917087
v -38.25081512 64.95921314 4.58837906
v 17.67613739 49.02229831 53.60516161
v 15.76421037 48.37008566 53.37966233
v 17.25029387 45.93907297 53.48825455
v 16.65407792 43.03253442 53.18585411
v 19.94535513 16.40816592 52.33347416
v 16.62396640 13.51332758 51.20869726
v 17.03999937 11.47999987 49.77000132
v 14.96737823 11.33669820 47.42825404
v 12.98957039 12.98096403 45.67607492
v -24.14312027 75.43412596 17.39074290
v -24.15785939 71.65387273 16.84008539
v -26.77500248 66.31928682 13.56848422
v -30.10276891 64.02432919 9.82426666
v -32.94337168 62.41426617 6.30279956
v -36.96640208 63.56912851 3.61297722
v 18.90109666 51.45593733 53.36477235
v 18.38445663 31.78387135 52.18562484
v 22.21117914 17.20612682 51.76011473
v 21.30064368 12.10185606 50.76588318
v 20.19819431 10.56806091 49.57766831
v 18.72727647 8.13456532 47.48538509
v 16.27000049 9.25000012 45.46999931
v 17.52012409 10.17028373 48.66992310
v -22.73876220 65.03409892 14.91212100
v -25.78636445 65.50350785 13.41131609
v -27.99140476 63.59090656 10.38205158
v -30.61077185 62.04735115 6.99193683
v -34.03127193 61.94557995 4.48245928
v 19.96407844 47.43882269 50.77618361
v 24.78005178 13.99809960 50.88544637
v 22.42270671 13.42538465 51.27691478
v 24.84428510 7.28919869 49.73281547
v 22.46422507 9.78647918 49.78529736
v 24.40894395 5.20015555 48.48582670
v 22.03029953 5.94185572 47.63827473
v 18.62247102 5.37774945 43.02761331
v 9.08914115 14.36180156 35.48038006
v 10.31787321 15.26513416 39.63549808
v -9.32511594 50.66826940 25.08242242
v -13.15428689 51.30697787 20.16556635
v -12.75617350 51.98027194 22.56611548
v -21.08118869 62.54192442 14.11199756
v -24.67000112 62.53999472 10.63000131
v -27.61000022 61.42000109 7.65999965
v -30.46000004 60.79000235 4.83999960
v 21.66781202 55.13770506 51.51399598
v 20.94066516 53.11944708 51.72808841
v 20.88563517 50.53602532 50.77363923
v 21.26004919 47.14215547 49.22833294
v 28.68296579 8.72896053 50.01429096
v 25.57030134 6.39510388 49.59422722
v 27.27372199 3.96213681 48.59895632
v 25.40566213 3.24011268 47.37833142
v 24.97275360 4.20770841 48.05262759
v 23.55623059 2.73201079 45.58714852
v 22.79290743 3.83102195 46.22832686
v 21.71726711 2.29477021 43.23659837
v 20.17726935 2.74008792 41.85982794
v 21.07561752 2.31871102 42.51112416
v 19.01077107 4.53403313 42.47243330
v 8.88614450 12.65942585 32.63664618
v -23.22513238 61.23442575 9.64178424
v -26.51913092 61.00786105 7.27248052
v -26.37892962 60.82360074 7.08120409
v -29.96962890 60.46340242 3.11223720
v 23.49438332 55.94339222 50.72037876
v 22.70317450 51.74197257 49.80180040
v 30.41224554 10.14744956 49.23720285
v 31.14252537 7.68877799 49.46389422
v 30.54664657 5.28096734 49.34286699
v 30.17051145 3.34204896 48.23171347
v 28.19000371 4.83355811 49.24425483
v 25.91892146 3.13934661 47.49649763
v 21.27266116 2.09827442 42.28158295
v 19.06000078 1.65999995 37.51999885
v 16.89638570 4.99972003 38.35432231
v 17.34682359 1.79939973 35.91419384
v 14.98517767 2.38241488 33.34217891
v 16.36964455 2.77657900 35.72218865
v 4.60807560 9.48843919 24.81666766
v 24.64380860 54.78125438 49.75339025
v 23.71432632 49.94467646 48.24515805
v 23.47957902 45.62598094 46.11964896
v 33.63177553 7.66700692 48.80340770
v 34.09707546 5.45711489 48.56052250
v 32.98583999 3.63191450 48.10919240
v 31.78843483 5.07634040 49.08644035
v 32.25626424 1.96586968 46.41690478
v 20.59635334 1.18306314 36.17951646
v 19.29803938 0.64000156 34.05215591
v 17.90164597 0.18677629 32.30979294
v 16.68227836 1.73814141 35.01316160
v 15.47693834 0.46725999 30.79270571
v 14.07846343 2.73068296 32.22228587
v 13.79227359 0.81372721 29.18630280
v 13.05942237 5.11820475 31.78501502
v 11.83000021 0.82000025 27.30999887
v 27.06045099 57.54951015 49.30026084
v 23.61343428 42.04232991 43.99421811
v 36.70874611 6.22403249 47.67731577
v 36.52304411 3.97414807 47.00353369
v 34.45480764 3.96344718 47.90452123
v 35.07836908 2.62254779 46.42358422
v 33.67681801 1.60570210 44.98690739
v 31.42436594 2.26242421 45.86302489
v 31.41999990 1.79000001 42.90999845
v 29.62027490 2.50216294 43.69938746
v 22.43295312 0.68995537 34.28346664
v 20.45061626 0.07206106 32.17124939
v 18.19063351 -0.07559128 31.08041734
v 16.93522930 -0.42521657 29.39270996
v 14.73513339 0.59962564 29.93006259
v 15.17416164 -0.99360337 27.43793838
v 13.59819248 -1.58060493 25.71391128
v 10.32524556 -0.62838075 25.22558719
v 11.71998866 -2.51068315 23.58687669
v 10.30000020 -3.06999986 22.01000042
v 7.22062727 -4.15136013 19.49990354
v 25.50479025 74.76270944 47.02275619
v 21.81740478 74.22442734 46.95905745
v 24.25524965 72.51738012 46.90631852
v 28.18064205 55.86424842 47.88626358
v 27.78705396 50.83853379 45.39278522
v 26.97979659 47.46896401 44.04230788
v 25.37390031 39.41280767 41.61692038
v 38.43355551 6.71060896 46.84930667
v 36.97737679 2.45783455 44.43356395
v 36.04292125 2.53557903 45.64119503
v 34.63543579 2.07320298 45.64437643
v 33.75724331 1.06250506 41.96663573
v 32.24637732 0.69204194 40.40935263
v 30.61999939 0.52000000 38.75999898
v 29.06224877 0.85112290 39.65748847
v 28.79999951 0.50999969 37.06000000
v 26.93999931 0.53000002 35.33000126
v 27.20236592 0.95897861 37.31127456
v 23.02006818 -0.08481274 31.34584799
v 21.66632377 0.20174953 33.18652138
v 21.43999934 -0.29999993 30.02999909
v 20.37014253 -0.19532094 30.95112927
v 19.35623772 -0.49328594 27.47647278
v 17.76408590 -0.39747474 29.87978607
v 17.87481643 -0.79038198 26.13032609
v 16.25496335 -1.32164487 24.45253544
v 14.40709457 -2.05218908 23.70986901
v 11.24344673 -2.78105051 22.86258154
v 27.66811289 74.25969094 46.25832662
v 26.38656273 72.09641486 46.41162232
v 30.83989583 57.97484517 47.17923328
v 29.70870584 52.67997831 44.88892108
v 40.60393944 8.28803424 45.69981992
v 40.28921574 5.23759425 45.14986277
v 40.23631290 4.22809180 44.22475398
v 37.50928864 2.28632148 42.77485237
v 35.63142568 1.64548913 40.82780704
v 30.85999936 1.27000001 36.20000184
v 29.17000093 1.21999998 34.63000059
v 27.49999985 1.10999995 33.07000175
v 25.86999908 0.89000067 31.52000159
v 24.21000041 0.44999999 29.89999950
v 22.57999964 -0.07000000 28.28999981
v 21.01000026 -0.46000001 26.76000074
v 20.02368867 -0.61080058 25.30762367
v 17.72999950 -1.05999992 23.60000089
v 16.00115560 -2.11654557 22.24745788
v 14.72321339 -2.86043016 20.81612311
v 13.95284850 -3.33408522 19.35170777
v 11.86441630 -4.41271346 17.70635135
v 10.97091008 -4.82123438 16.47731289
v 31.19999915 55.47000095 45.49000040
v 30.38738295 52.33117938 44.35797408
v 28.51513959 44.32889074 41.82561114
v 29.75307591 38.99380565 39.93267938
v 42.87933186 6.41738018 43.62784326
v 41.25237837 4.24130633 43.01829636
v 39.94658962 3.26540880 42.18618944
v 38.89030218 3.06508690 40.07054493
v 36.98635101 2.63857329 39.18638825
v 33.55000168 2.52000010 36.20000184
v 30.13999946 2.58999993 33.11000019
v 23.66368286 0.88159938 26.86895803
v 22.42000028 0.55999996 25.63999966
v 20.77000029 0.28000001 24.07000028
v 19.72411759 0.07631551 22.65148237
v 17.84453914 -0.67585002 20.51676437
v 15.30426741 -1.48876151 17.49547943
v 12.29533181 -3.56286648 14.28391319
v 29.01454084 74.01871681 45.06039619
v 44.07052696 8.14473908 43.39103773
v 44.39949244 6.38014451 42.10055992
v 42.39955917 4.91658971 42.45314747
v 41.75005853 4.26434400 41.54688492
v 40.57689011 3.68664903 40.69297761
v 39.84726965 3.75456479 39.43526000
v 35.74924543 3.63444956 36.35154292
v 32.97000006 3.99000011 33.45999867
v 28.20652165 3.66934435 28.59107032
v 25.16326867 2.39778776 26.05431899
v 16.55844413 0.20991451 17.42281020
v 13.22578639 -2.59403675 14.98378161
v 15.71137831 -1.32099830 17.90411398
v 11.42517664 -3.42466054 12.41222955
v 32.72955865 49.12104830 41.74838588
v 45.44479027 10.29470842 42.80309007
v 45.52083090 8.02481826 42.04206169
v 45.55412754 6.60754507 40.55356979
v 45.03756016 6.26572734 40.22905231
v 42.70283505 4.90735006 40.29887170
v 41.18802398 4.44520870 38.97885606
v 38.49680722 4.90008155 36.00647300
v 34.59370136 5.03517129 32.84594044
v 32.35999867 5.21000009 30.75000085
v 29.51000072 4.87999991 28.11999992
v 26.19403787 3.93478712 25.42035282
v 23.20525795 2.49276543 22.84657769
v 21.05581388 1.87993178 20.90786584
v 17.74824411 1.28546532 17.79028028
v 15.98522440 -0.06329443 16.83335751
v 12.73000054 -1.13000011 11.73000038
v 30.31880967 75.37788898 43.98234189
v 46.79292813 11.94200199 41.86554998
v 46.39458656 8.84756073 41.33393988
v 46.24806345 8.45064688 41.28882289
v 45.75001448 6.81734690 40.74463248
v 45.35077885 6.61285315 40.18972069
v 42.97000170 5.84999984 37.88999841
v 39.84672204 5.71962912 35.57271883
v 35.02498940 6.38785399 31.15706146
v 13.24116066 0.72500558 10.07206459
v 12.00000010 -0.69000025 9.01000015
v 47.98122495 13.51855602 40.80781713
v 47.11269587 10.16664132 40.54291174
v 46.21590301 7.95836002 40.02929851
v 44.73870248 7.54607515 37.64386475
v 41.66445881 7.05556152 35.01963988
v 13.60464282 1.57800119 9.05497093
v 12.52029091 0.17966508 7.33570661
v 31.53000027 78.28000188 43.34999993
v 31.27999976 75.75000077 42.44999960
v 37.41651028 57.04489723 43.16910729
v 38.32565248 53.96423489 41.63423926
v 37.69093752 50.70322752 40.90326652
v 48.23577404 15.03627934 40.70116207
v 48.49627614 13.58535979 39.68765959
v 47.49819264 11.39248256 38.44000772
v 45.66770419 9.06179287 36.99561581
v 43.48904639 8.91801156 34.36548263
v 39.48000073 9.39999986 31.10999987
v 37.39415482 10.38883068 29.17072922
v 13.86705972 2.79250601 7.17342505
v 34.26303715 85.66956967 46.59063742
v 31.97000176 85.17999947 45.60999945
v 33.80396590 84.72646028 45.91840878
v 31.22000024 85.28999984 44.98999938
v 32.13774785 79.78485525 43.62456873
v 41.66305810 38.88254985 39.58179802
v 40.69000110 36.08999774 39.39000145
v 41.57003760 34.07288343 38.85216266
v 49.22860488 16.61277749 39.61972892
v 48.39452356 13.55316583 38.17843273
v 46.50029913 11.05522551 36.38913482
v 44.23991963 10.04732773 34.06130522
v 17.18916930 8.40648636 9.66255646
v 14.07963783 3.88480187 5.77249378
v 34.66306999 88.09870481 48.00106958
v 36.63999960 86.41000092 47.67999798
v 34.82000157 86.43999696 47.24000022
v 35.72000191 84.95999873 46.47000134
v 33.08046982 78.46943289 42.31045395
v 40.12952000 57.08451569 41.85986146
v 40.00877962 54.18215692 41.31876305
v 41.60999879 45.71999982 39.42999989
v 49.88619685 20.59556916 38.78245130
v 49.79290068 17.81295240 38.90388086
v 49.71650988 16.86271466 38.52947801
v 17.62826741 9.42860171 8.33685882
v 15.55228978 6.90693874 6.35269471
v 14.29208182 4.77073295 4.19762544
v 38.58810663 86.18754148 47.90175706
v 37.84393892 84.34546739 46.77285254
v 35.93999892 81.27000183 44.39999908
v 35.22000089 80.57000488 43.57999936
v 33.97000208 78.79000157 41.98000208
v 32.82528743 77.10519433 40.70057720
v 43.20000112 48.67000133 40.02999887
v 43.89431328 43.08224469 38.87104616
v 51.10199749 23.25671911 37.79906780
v 50.21049455 22.80731872 38.36970404
v 17.11498760 9.93701071 6.06828369
v 15.95707424 8.24364182 3.58632416
v 14.13955446 4.36712429 1.86868198
v 40.30081630 91.07043594 49.52151701
v 39.74702209 87.82969415 48.56655747
v 39.04104978 85.83672345 47.44531214
v 38.32373396 84.44004506 46.65251821
v 37.99999878 82.86999911 45.51000148
v 37.14999929 81.34000003 44.31999847
v 35.68258882 79.92997766 42.25431755
v 34.26625207 78.55869085 40.95325619
v 44.74999383 47.50999808 39.29999471
v 51.56589299 24.53706227 37.29720786
v 51.21001974 21.03399485 37.02612594
v 17.11954363 10.25404688 3.65079613
v 15.45337867 7.22762058 2.30251020
v 40.29465839 86.12690121 46.99404910
v 38.90415654 83.54225755 45.07713392
v 37.93999925 81.71000332 43.97999868
v 36.76218167 80.33878356 41.62651300
v 35.07999703 79.00000364 40.69000110
v 47.05662280 44.56496984 38.00579160
v 51.67318135 26.86847001 36.98455170
v 15.20666666 7.61881704 -0.63987088
v 42.00832918 90.67514539 49.17830601
v 40.80124572 89.31899816 49.08014834
v 41.49213806 87.32170612 47.32258990
v 40.29426724 84.99981463 45.61641440
v 38.88771310 82.95208961 43.92404109
v 37.75399178 81.63964003 42.86513850
v 36.40000150 79.80000228 40.97000137
v 47.17839882 49.18185994 39.19902444
v 47.77794331 46.38683051 38.26693445
v 52.38256231 28.48610654 36.21618450
v 52.44339257 26.07656643 35.55233404
v 17.59853587 13.62288464 1.68246764
v 42.80961305 90.26753902 48.64832386
v 42.17630625 88.81166577 48.13270271
v 40.82893580 85.79432219 46.08358815
v 40.11748359 84.28927511 44.53588650
v 38.83057088 82.66653866 42.89800674
v 36.95011884 80.18986881 40.43003172
v 47.88000137 55.75999990 40.24999961
v 49.31319132 38.72202709 37.25200146
v 49.82526228 37.29585931 36.73236445
v 23.47425371 22.20325917 7.56713748
v 20.98100074 18.80653203 4.47003962
v 15.92000015 13.29000015 -1.81000005
v 42.53508896 88.32960576 47.40832746
v 41.76150635 86.35899425 45.40675506
v 39.89927843 83.78893137 42.91718826
v 38.06608543 81.25506341 40.45063630
v 51.37999728 47.43999988 38.23999688
v 51.62961408 43.45589131 37.13513911
v 50.23000017 42.33999923 37.17999533
v 51.73549801 42.42176190 36.80809587
v 18.50093342 17.59553887 -0.28121099
v 15.38933348 13.52046710 -4.74030850
v 43.42155531 89.36655521 47.49168456
v 43.14997047 87.77930588 45.29555142
v 40.57889804 84.50915664 42.51499474
v 51.59418285 50.36059394 38.40513527
v 52.53490433 45.26647180 36.90451384
v 52.10363120 40.16100243 35.07946804
v 41.52336717 85.53679287 42.55948588
v 53.05486545 48.51552844 37.42346168
v 17.52676442 17.64257997 -5.34689892
v 41.52584821 85.46399325 41.57958180
v 52.90092900 52.31601000 37.78452426
v 53.66111919 50.29763654 36.63983569
v 42.39424691 86.61253005 42.25893691
v 40.16140103 83.65063369 39.44979608
v 38.60499337 81.44975454 37.96847910
v 42.87276417 86.73693240 40.94077647
v 41.67000204 85.08999646 39.25000131
v 39.80556503 82.00717717 37.57530823
v 17.77693257 24.21648987 -6.82970649
v 50.97616464 20.44271119 37.15498745
v 50.47855154 20.81653289 34.93555263
v 24.17825162 23.71769585 7.71655608
v 43.86486486 24.37417768 27.33195201
v 40.53192958 25.24661645 24.35546555
v 31.83542937 41.55917838 11.79589145
v 29.40122969 39.87767175 10.18967107
v 30.71104176 41.33909196 10.22041216
v 28.42291072 40.95004499 7.23254913
v 27.44032070 40.83150253 5.07524470
v 25.11000074 40.16999900 2.71999999
v 32.07999840 42.72000119 7.96000008
v 30.47130629 42.10205004 6.46353001
v 29.16000038 42.06000268 4.05000011
v 27.06004120 42.34989360 1.85993733
v 34.99888629 44.98448595 11.53397933
v 34.04999897 43.74999925 8.97999946
v 33.54549035 41.72070697 5.77942654
v 31.71051294 41.36740789 3.75205069
v 29.57317792 42.09866002 2.45084218
v 27.14000084 43.06000099 0.45000113
v 37.50289604 48.04482311 14.67348263
v 34.91195664 42.40603745 6.41751708
v 34.54667702 40.84989801 4.65788040
v 29.50920910 41.94527864 0.82546653
v 38.58963773 49.94080961 16.18793048
v 35.50709784 42.88466275 6.94683986
v 35.52330658 40.83782062 4.83816443
v 32.06794336 40.74468091 0.08916061
v 38.06454688 44.33226585 9.30806808
v 37.55280003 41.65036976 6.56292262
v 39.92000222 41.11000150 7.00999890
v 39.44458440 40.17835110 5.00350771
v 34.14558992 40.13492540 -0.61501161
v 26.49065666 46.67462036 -4.08422481
v 37.67538071 39.58353028 -0.46921172
v 44.93300244 57.93907493 21.10694163
v 46.31664231 43.05950552 9.81593877
v 45.26792094 41.91015288 8.33374448
v 42.35848412 40.23392871 3.97029473
v 36.10755876 41.48177058 -2.30879406
v 33.94784778 43.37778315 -3.25643946
v 25.46908148 50.28986931 -7.14098616
v 46.66537046 43.27785969 9.84493829
v 43.40745136 40.84310308 4.22602287
v 41.09960794 40.29284418 0.92163146
v 39.48673978 39.91165385 -0.05315677
v 38.33562136 40.41079432 -1.37472432
v 36.85322031 42.01865569 -2.52793124
v 35.17225385 43.33000630 -3.04403808
v 33.47729519 44.72582787 -4.05492494
v 26.35140531 50.02509430 -6.94755372
v 47.05449939 43.52728650 9.71754454
v 46.76602781 42.85080358 8.77253246
v 44.31092367 41.14940390 5.54894144
v 42.71917418 40.75828567 2.61708582
v 40.53702205 40.42397439 0.03428490
v 35.62660515 43.87243465 -3.19509907
v 33.97710249 45.25878280 -4.28353203
v 47.63999954 60.32999977 21.94999903
v 47.90167883 44.37122867 9.72430687
v 45.34732550 41.85414687 5.11349784
v 43.57132316 41.57194868 2.37822090
v 40.72595760 40.99389166 -0.38393241
v 47.09392041 58.46760422 19.48549971
v 48.41357097 48.18563908 12.66281679
v 45.75226083 42.28786379 4.50668531
v 36.81184351 45.28077692 -3.34984576
v 32.09843859 49.00579900 -5.83854271
v 49.29348454 50.06811023 13.10483925
v 48.02677780 44.21531782 9.02187731
v 45.43910176 42.47137532 3.36963381
v 43.94292086 42.65390709 1.48063106
v 37.26899624 46.09953985 -3.47755826
v 32.21068159 49.55268651 -5.96373528
v 48.71999845 56.91000074 16.97999984
v 49.03847724 54.63229120 15.62677510
v 47.86252230 44.36569288 6.46429230
v 46.32631689 43.13914478 3.79756722
v 45.34222931 42.86326468 2.71518016
v 43.88171062 43.44767705 1.05585938
v 49.69976842 52.66082659 14.04940337
v 44.85726729 43.77256706 1.55910896
v 50.06571487 60.24204195 18.99479888
v 47.27811366 44.04634610 4.60740691
v 46.09405622 43.82044077 2.77395686
v 48.17911983 45.58279365 4.94919764
v 51.79252848 54.08773199 13.13808281
v 51.30299181 52.36982927 10.96972171
v 50.20036548 49.54276606 8.98981933
v 50.04600435 48.92794415 7.05516012
v 52.00516433 52.60513350 8.52870569
v 50.08347332 51.06684938 4.99563059
v 50.71042106 52.10421607 5.45853283
v 56.17339537 79.38969135 28.64032984
v 49.53745753 51.51595175 4.19262471
v 52.65524611 54.27570269 10.66533104
v 54.27593738 74.81386513 27.03006938
v 52.27522179 53.28576267 10.45803633
v 51.12430453 50.78743771 7.63163948
v 52.02646554 53.32170799 11.37379464
v 50.50963163 49.80576038 6.92188879
v 51.84491724 53.49114910 12.14437373
v 51.14202574 57.59101361 16.24210738
v 50.54413527 54.53762412 14.87929188
v 50.01441017 50.45852810 11.37393899
v 46.81934789 44.07706484 3.59157822
v 49.17387292 58.89481679 18.75225455
v 46.00435123 44.55596209 2.24388693
v 46.66589200 55.14711514 16.40254445
v 48.40843752 52.21670121 14.45536129
v 48.76011610 49.22715202 13.10541667
v 48.66271839 47.49698937 11.87262777
v 46.01060227 42.69027710 4.00044117
v 43.32735762 42.76621714 0.90687146
v 40.92007130 42.74942726 -1.23274152
v 46.64151371 59.21208113 21.01968601
v 48.07002470 45.34645751 10.62585041
v 39.92090374 41.45672545 -1.39183726
v 38.81819919 44.51771826 -2.49042059
v 40.22474587 43.67735237 -1.92460464
v 36.70138121 45.87613419 -3.67681216
v 32.76983649 48.15096781 -5.33942739
v 46.64038494 43.03431138 9.41154081
v 44.20781136 41.19888321 4.49036900
v 41.83922336 40.48164934 1.56493206
v 39.95113820 40.59334844 -0.65136148
v 39.33999315 41.00214317 -1.38624967
v 37.57391870 42.61918738 -2.61988095
v 35.12647003 43.88236254 -3.39551107
v 28.85642275 49.52414706 -6.64813304
v 43.55226085 54.34194580 17.10974425
v 31.31224215 46.45857960 -4.59454861
v 25.89752339 50.19542947 -7.06406916
v 42.75795072 54.74080145 17.97654107
v 45.77723145 47.71992937 13.44053075
v 46.07588053 45.37839815 11.90698426
v 37.19935939 39.45848346 -0.15388349
v 41.04353115 40.70392996 7.03393528
v 41.84728116 47.19865322 13.64115346
v 40.43728113 39.83055800 4.61788010
v 42.87910089 46.77287862 13.32648378
v 32.50123560 44.47713867 -3.82228172
v 45.01971602 45.56812719 12.21151277
v 44.73897815 43.07166860 10.35528071
v 31.24284931 45.24642229 -3.99001641
v 26.03870444 49.16610196 -6.37551490
v 42.84385219 55.62591553 19.40163597
v 43.52483898 48.28628525 14.24417365
v 41.32507741 44.82080415 11.68586966
v 40.78728333 47.08046839 13.62761762
v 39.80999812 40.73999822 6.06000051
v 38.63994405 39.66071084 3.71926255
v 35.62645987 39.71276432 -0.39976588
v 39.79176283 50.78283697 16.09565318
v 41.01952910 47.61122912 14.03485239
v 39.46927562 46.18055373 12.29298208
v 40.03078863 41.70678928 7.88508635
v 38.18999976 40.66000134 5.08000050
v 40.44409469 52.73804069 18.74751784
v 39.48197514 49.85654727 15.41762240
v 37.35768795 44.96734589 9.92142316
v 37.37637773 43.19966584 7.83297513
v 38.46000135 41.11000150 5.78999799
v 35.96862778 39.57446665 1.64542324
v 34.16983411 39.94708136 0.66349667
v 22.85672911 47.71466553 -5.74371079
v 39.77844864 51.77932978 18.50934885
v 38.71350363 50.25042221 17.04573445
v 38.40148449 49.15598407 15.38621821
v 36.18593514 43.25795174 7.46414531
v 36.23000160 41.03000090 5.07999817
v 31.31280094 41.28962383 -0.50244463
v 29.25092727 43.02472249 -1.43478252
v 27.36716531 44.54548284 -2.27178563
v 37.84133494 48.10667783 14.48070630
v 36.93922609 46.20608315 12.18397822
v 36.26006469 45.04743218 10.15646383
v 35.38960591 43.56596991 7.84628838
v 36.05630621 42.13859886 6.19786885
v 34.74652767 40.36603495 3.73378210
v 32.32894093 40.63916206 1.57290301
v 37.63044626 48.76532033 16.04053937
v 34.67810526 43.03216562 7.18169054
v 34.57889706 41.46397114 5.56519441
v 33.28870982 40.54052755 3.00740846
v 28.33447792 42.97571257 -0.30306893
v 35.32876819 44.90980506 10.54890547
v 33.63837674 42.59354621 6.82667736
v 33.17501768 41.10909626 4.49487846
v 29.40000035 42.13999957 0.04000001
v 43.94142702 46.77179456 22.89146744
v 37.45082021 48.13627899 16.78817719
v 34.43436325 44.27596554 10.25272068
v 32.63000026 42.14999825 6.17000088
v 31.56655654 41.71353206 4.64843772
v 30.10000102 41.99000075 3.03000002
v 28.33000012 42.52999648 1.41999917
v 24.21686426 43.96692291 -2.06321059
v 21.50270715 44.20902953 -3.74815823
v 36.98430583 46.84354737 16.74231887
v 34.46881473 44.50527579 12.08814327
v 33.00035372 42.95733944 7.97349028
v 31.42999858 42.39999875 6.21999986
v 30.00999987 42.13000089 4.29000007
v 28.26775797 42.31159762 2.25651055
v 26.08710155 42.61913896 0.68265258
v 24.42852780 43.37379709 -1.10652077
v 21.17151953 43.28868538 -3.42604634
v 34.61084515 44.40872744 13.14072963
v 33.61095488 43.47838834 11.06393244
v 32.34999999 42.92999953 9.06000007
v 30.82029335 42.30152816 7.43708154
v 29.69999984 42.02999920 5.11000026
v 28.10000069 42.05999523 3.23999883
v 26.48720890 42.41834953 1.21733430
v 22.56843820 43.17154363 -2.21791072
v 44.17844862 43.71591657 23.35320227
v 40.20605609 43.70684177 20.38746141
v 31.77280352 42.49647260 9.67114326
v 28.65855210 41.47210717 5.08741103
v 22.05792814 42.31083766 -2.13995343
v 29.51000072 41.74000025 7.30000017
v 28.00728194 41.09865427 5.14201121
v 24.74071644 41.52015224 1.21844094
v 23.28000031 41.34999961 -0.32999998
v 39.23118860 41.81326553 19.91618611
v 33.77838433 41.89886153 13.94502446
v 31.53222799 41.67707264 11.08844951
v 29.36261706 41.18429124 8.50405637
v 24.15999956 40.60000181 1.44000002
v 22.82187715 40.27962685 -0.31708280
v 32.59722888 41.47625342 12.87306007
v 31.16358444 41.12914205 11.40737627
v 28.26120332 40.43410346 8.08451325
v 25.93200281 40.15757516 4.47879639
v 30.42913415 40.08398205 11.59712952
v 28.83820608 40.25224969 9.19206999
v 27.36138552 40.10944441 7.07900431
v 26.56724863 40.15265405 5.71538508
v 24.63999949 39.05000165 3.26999999
v 23.39749411 38.43847290 1.27913128
v 39.02389109 38.06606680 20.72371542
v 29.45770882 39.44731876 10.92368830
v 27.61090547 39.46394473 8.25497974
v 25.35999939 38.75999898 5.09000011
v 23.80823158 37.72428632 2.37507839
v 39.73528370 36.69421375 21.62916213
v 30.60704097 38.86510432 12.45217118
v 28.77987921 38.89485076 10.51147934
v 26.27364732 38.61599043 6.86499383
v 40.53658992 35.12182459 22.37835713
v 29.87934276 37.82277182 12.29870412
v 41.71134159 35.25603563 23.21417816
v 25.70890076 36.43520176 7.04065105
v 21.29254118 33.75759348 -1.68806710
v 52.63445526 27.45192870 35.56889296
v 52.26676166 26.15996450 34.00758654
v 40.45463726 29.08936143 23.33403565
v 51.13510787 24.51330423 33.27978030
v 21.81924134 28.13440375 1.81901385
v 52.21762508 24.96973053 36.09593585
v 52.04208568 24.05530401 35.05276889
v 19.78934184 25.00893176 -1.67412322
v 18.78544502 23.69973809 -4.46333596
v 15.35378676 17.33352244 -12.54679356
v 41.36770591 25.36475100 24.91642721
v 26.45670436 27.30505355 10.08659508
v 17.61977561 20.46383172 -6.61209738
v 14.91283812 17.01769978 -13.38833757
v 39.12684694 25.09145439 23.41937087
v 14.37234692 15.05169924 -14.19261843
v 51.48882791 21.69185691 36.43754125
v 51.41796172 23.42952415 37.45622188
v 50.86038262 20.78097872 35.58516875
v 33.80752727 25.10405518 18.90715025
v 30.27003631 25.58746561 15.41406289
v 51.25388503 21.00611664 36.30660474
v 30.89385480 26.28544159 15.81746340
v 17.04886742 18.67065206 -8.32475908
v 65.59336931 93.43229979 46.50818184
v 66.12890214 94.06099468 44.02235150
v 65.50032645 92.75991470 41.54993594
v 64.52546269 92.65104681 38.73907775
v 63.29966336 92.39266068 36.07154638
v 61.70688570 92.71541983 34.15782750
v 57.09427223 92.32983738 30.31538613
v 53.60660329 93.69014949 29.04816903
v 51.15928501 93.65755320 27.48723701
v 49.56813157 92.85423160 26.08908713
v 30.68653494 94.89476681 16.35724120
v 65.19979239 95.48835456 48.45052958
v 66.34201854 95.09813786 45.67839578
v 65.88541716 94.33483332 41.56227037
v 64.83542174 93.95769238 38.88395801
v 63.42920661 94.15175021 36.40164062
v 63.72199208 97.09908813 49.91412908
v 64.08897042 96.32790834 49.55843464
v 65.58578461 96.30332142 47.87326232
v 66.13723189 95.33346444 46.29904032
v 66.32796675 95.32375634 45.19299418
v 64.76458162 95.14550865 38.51306811
v 60.82966179 95.32503784 34.42430869
v 63.66316229 97.74671495 49.39367995
v 64.71224874 97.48325497 48.57853800
v 65.55511802 97.23086655 47.46788740
v 65.92198461 96.54451162 46.85562849
v 66.19279832 97.06973284 42.56980121
v 63.73638660 96.63013369 37.27833554
v 59.52550843 96.86782956 34.33338925
v 25.64435452 99.35081005 8.93476326
v 16.66000113 99.09000248 -6.33000024
v 64.90223110 98.14049304 47.61090130
v 65.81503898 97.76584804 41.15211219
v 58.04601684 98.69627655 34.42751244
v 25.84467642 100.74552149 8.76463577
v 17.26948097 100.55689514 -7.06575252
v 65.68844616 99.38971698 42.98557714
v 65.57653099 99.35864061 41.57982394
v 25.81465617 102.32909769 8.85465275
v 18.50147918 103.65427285 -3.40532116
v 18.29000004 102.31000185 -10.39000042
v 64.73410130 100.82235187 41.05875641
v 64.21813369 100.80738366 39.66800496
v 62.70878017 101.53277963 38.41594234
v 25.53306334 104.30065542 12.78019696
v 25.28641187 104.46854681 9.79895052
v 24.91540834 103.74730080 7.62827555
v 22.93294854 105.02832383 5.14632370
v 20.62409744 105.17076403 1.77705334
v 18.69714446 104.77976501 -2.69188802
v 18.76784861 104.65452820 -4.84527368
v 64.02894855 102.02135146 41.41278192
v 21.90327831 108.51348937 19.18377168
v 23.05186726 106.01862520 18.01981777
v 24.08999950 105.82000017 16.18999988
v 20.97076364 107.17207193 4.08697734
v 19.48936284 107.29172826 0.60118764
v 18.83412525 105.62334955 -2.80821556
v 19.77164298 106.32964224 -8.07389803
v 19.70738173 105.59794307 -10.91818139
v 21.96625434 109.80807245 18.73618737
v 22.63999917 109.16999727 16.35000110
v 21.50359564 108.79458487 8.22500885
v 20.84388211 108.18862170 5.62527031
v 19.21997219 107.53171146 -1.11258228
v 19.79161240 107.66508430 -4.74561937
v 21.36068232 111.28094047 10.33697557
v 20.35324275 109.60625112 5.12575917
v 19.95168068 109.96874422 2.87851552
v 21.20884508 111.51140928 19.15754005
v 20.83829418 110.77302694 7.43411947
v 21.71153389 113.50230873 18.68181303
v 21.98250964 112.98649013 12.75146566
v 20.14742978 111.56525463 0.49843255
v 20.95000073 110.59000343 -9.19000059
v 21.90798335 114.53307420 18.12229492
v 22.26337045 113.92513663 17.43552648
v 21.53353579 114.80344832 18.63380708
v 21.02853730 114.30701613 4.15943423
v 21.50054090 115.77655375 18.59694533
v 22.25641906 114.31797594 -9.28801205
v 21.86005004 115.60248584 0.74588595
v 20.95886692 117.74837971 18.71778443
v 21.37463726 117.68095195 17.64238067
v 21.76485956 118.23859811 15.88646509
v 23.46063964 116.79151654 -6.86212908
v 21.90025523 118.63643676 11.81623153
v 21.32301964 119.91693079 14.83912952
v 23.63047563 120.07232755 2.69962777
v 22.02234417 121.80695683 10.57196967
v 22.90767059 121.44236267 9.75750480
v 24.43964221 120.22250146 -7.69141456
v 22.88367413 120.26707828 -9.64179728
v 24.08431843 122.62338400 7.44025549
v 23.96183275 123.17686528 8.05643946
v 26.30796097 122.65262008 -6.67371647
v 24.66000058 122.22000211 -8.39000009
v 22.36063406 122.64846265 -9.74397734
v 24.38136376 123.84435534 7.61311362
v 26.68655664 123.57386947 0.09397390
v 27.23141201 123.30128998 -4.84484201
v 26.05518326 123.37315828 -7.44330836
v 23.53999950 123.29000235 -8.99999961
v 21.27000131 123.55999649 -10.14000084
v 27.84101665 124.64520335 -0.99797093
v 27.84016542 124.28411841 -3.79385380
v 27.46305987 124.07763302 -5.23894560
v 25.69718659 124.19918180 -7.98151456
v 22.95000106 124.27999824 -9.26000066
v 21.33000083 124.39999729 -11.01000141
v 25.45727231 126.21872127 5.93657140
v 26.32304281 125.58050454 5.00198081
v 28.45446393 125.64708292 -2.17402563
v 28.15739252 125.35607815 -3.90375080
v 27.57027559 124.62392449 -5.42947371
v 26.25551447 124.65184927 -7.43406219
v 24.33163114 125.11028349 -8.91300756
v 22.40000106 125.22999942 -9.51000024
v 26.12131462 126.55963004 5.26419654
v 27.19249763 126.37895346 3.51623632
v 28.24941091 126.07203424 -0.30576676
v 28.21269259 125.92527270 -4.05959878
v 27.44984254 125.12025237 -5.78474579
v 26.12637915 125.66284835 -7.57917762
v 24.27363209 125.77490509 -8.88585765
v 21.36000246 126.08000636 -11.32000145
v 26.62793361 127.31979787 4.20629419
v 27.63013542 125.58759749 1.25550956
v 28.55976112 126.20168924 -1.77609746
v 27.53488906 126.79401040 -5.36664296
v 26.59812942 126.45819783 -6.87460275
v 21.30999789 126.93999708 -10.99999901
v 27.29297057 127.26920843 3.30394134
v 28.48260105 126.96744502 -0.35116210
v 27.69176662 127.39369273 -4.54812218
v 25.43538250 127.09471583 -7.86566082
v 27.97423489 128.30983102 -2.81811180
v 26.71451867 128.23168933 -5.85987838
v 21.61815576 128.85093689 -8.48627742
v 26.32781863 128.60447168 3.15252156
v 22.28834853 129.62891161 -8.22314899
v 21.09029889 129.30421531 -8.05872679
v 26.00803785 129.73432243 -5.34898136
v 22.11472951 130.23768365 -7.82436877
v 57.49136582 89.85921741 29.40922976
v 55.38875237 90.21486342 27.95463800
v 45.72127387 90.65610170 22.91663177
v 42.28980839 91.38315171 21.92599140
v 39.82525319 90.23553133 19.92527395
v 37.58965060 91.10322595 19.09160800
v 35.66085175 92.15457737 18.58032681
v 33.95000100 91.66000038 16.55000076
v 57.29834735 91.23882651 30.02236970
v 51.16475001 91.68612212 26.46284364
v 60.42754650 92.58051962 32.87029639
v 58.01948532 93.13488007 31.27150983
v 29.67492864 94.12940592 13.68564647
v 16.23756997 92.54509956 -6.98965508
v 11.45368349 93.45275164 -14.16824292
v 59.63981897 95.23686767 33.49721432
v 29.19305302 96.36440128 14.00400605
v 28.02507952 96.66088223 11.89537998
v 24.84797873 97.46701270 8.06226768
v 10.72412170 94.83754635 -14.76106327
v 62.75358051 96.25811875 36.31670028
v 56.77900836 96.83882445 32.64898062
v 23.83684181 97.23293781 6.69819349
v 15.10643773 96.29991651 -8.83314572
v 14.02967051 97.28381038 -12.16807961
v 11.70699205 97.27007151 -14.31393810
v 8.36564321 97.80508280 -14.79982957
v 25.55475011 100.21141917 8.65430571
v 15.90204239 98.41256589 -11.40887849
v 13.70830927 98.35246205 -14.00380675
v 10.85000020 98.54999930 -15.62999934
v 63.84935975 99.71211851 38.36463764
v 61.40515581 100.35859793 36.67108715
v 58.62459913 100.19924492 35.24576500
v 22.43671194 101.18169338 4.12886683
v 17.37998612 100.62956065 -5.76881180
v 16.79235138 100.00845045 -8.74491222
v 16.85546897 99.95453805 -12.97676098
v 15.15999902 99.41000491 -13.91999889
v 11.23685576 99.78733212 -16.48771390
v 63.90497088 100.42435676 38.84461150
v 62.22295761 100.76765716 37.38640994
v 22.36879803 102.34009475 3.95081565
v 17.63444021 101.30149126 -6.00308459
v 17.35194959 100.68954527 -9.85183753
v 16.13411494 100.04556924 -14.52904753
v 14.20000009 100.41999817 -16.51000045
v 9.46258288 101.09207779 -16.38265140
v 63.58163059 101.09763592 38.92809153
v 25.97618476 103.02226245 9.73267760
v 25.35678074 103.01607847 8.05942062
v 18.24224554 102.49508917 -7.61245005
v 16.15349762 101.11704469 -16.08728245
v 13.80159147 102.25778818 -17.42741466
v 12.66930066 102.16300189 -17.34341308
v 25.21649934 103.85938734 8.44534487
v 23.93860184 103.63134742 6.02222560
v 22.67781645 104.71298546 4.44359705
v 21.27911709 104.48597372 2.20758072
v 19.27547343 104.26048189 -0.94740232
v 17.79252477 102.51890123 -16.04291238
v 16.79891162 102.23663598 -16.59172960
v 22.48999849 105.49999774 4.75000078
v 20.69606818 105.75289279 2.41827895
v 18.83276366 105.11787981 -2.11513136
v 18.74278486 103.94882411 -8.69019609
v 18.42566021 102.76255012 -15.70957527
v 20.90181224 106.58466816 3.30433482
v 19.64421198 106.68040067 0.95861132
v 18.41348037 103.82471234 -15.97503573
v 22.34227955 111.63232476 17.95214601
v 19.54543032 108.20472240 -3.11666820
v 20.13978362 107.52843320 -10.79916395
v 19.15255375 106.02803528 -15.34671802
v 20.19019797 107.62979835 -13.69197480
v 18.86456646 107.18336701 -15.42878151
v 20.80339938 109.32038724 -12.33103964
v 20.47143877 110.87021232 -13.07660248
v 21.39330469 115.69907516 8.67818203
v 20.91877535 111.35223508 -12.41792180
v 21.87460288 117.74663627 15.56562725
v 21.61950245 118.44797432 13.75784911
v 21.34389989 113.53287101 -11.65000070
v 22.81003259 118.37372184 5.19631151
v 21.51027136 120.91416866 12.93142978
v 20.11461928 115.91644585 -11.57901809
v 23.10990915 121.54821306 9.28315986
v 23.34409580 118.54740232 -9.01235361
v 19.85270716 118.55591834 -10.71038283
v 23.03368226 121.89640105 9.22723114
v 21.28790691 119.31545287 -10.62730514
v 24.70645867 122.61696905 3.23243462
v 25.60901083 121.55376375 -6.89762738
v 24.59000051 121.16000056 -8.20999965
v 22.61183225 121.33093923 -9.84336901
v 19.96999979 121.84000015 -9.86999925
v 25.47332272 124.61730093 6.03678357
v 26.90603584 122.61920422 -2.75911274
v 26.53668262 122.40237743 -5.59089659
v 24.08419922 121.50926143 -8.72950349
v 21.98999934 122.12999910 -9.88000073
v 19.35529895 122.23833054 -8.94653052
v 26.94514766 123.23708832 -5.84516115
v 25.26191808 122.43609875 -8.02229717
v 22.11000025 122.93999642 -10.17000061
v 20.08000016 123.30000103 -10.55999938
v 40.83017632 43.97270456 10.86355094
v 9.79598612 -4.95546777 17.36550033
v 5.66528086 -1.91098545 21.71224542
v 3.49313044 8.07808526 23.07574265
v 2.99315527 11.27027627 24.16695841
v 3.13812378 13.58459424 25.37335642
v 2.92156031 16.79134928 25.76872893
v 14.38537613 -2.31528934 18.07618141
v 4.12291521 14.99083824 27.17345953
v 6.91650249 -2.50194129 21.98176645
v 6.48057554 -1.57559488 22.45945856
v 5.97748347 0.21930020 22.54284732
v 5.07691456 11.22838818 26.22647211
v 43.52110624 43.53931174 10.75200178
v 44.02596503 42.86236316 10.25731023
v 13.19954358 -3.47245694 17.52672717
v 6.77207625 -1.93359167 22.40708843
v 6.48689875 -0.75508415 22.76669443
v 43.11523959 42.92045534 10.39050706
v 14.03795741 -2.18672794 16.76712185
v 6.17491687 -2.76016095 21.31401002
v 4.20579500 16.53501950 27.80671418
v 45.70600763 42.23163798 8.70986748
v 13.57257646 -2.51264777 16.24339074
v 5.29376371 -1.63544086 21.51955850
v 3.90044576 9.20569524 24.12210032
v 45.76309398 42.12454334 7.94741139
v 17.64955930 5.85926324 14.81199451
v 11.35542244 -4.65425616 16.06436260
v 8.05000030 -5.11999987 17.10999943
v 3.36435973 -3.53241852 18.99114065
v 4.18587169 7.18668429 22.96944335
v 3.87314172 10.55900659 24.73269403
v 2.75386474 12.37316523 24.37733114
v 40.05431384 44.60437968 10.78557130
v 37.74780035 46.33001983 12.19216455
v 20.52198164 12.30781898 13.14886101
v 16.97933301 5.12221362 14.12968989
v 9.78495553 -5.35781821 13.92906811
v 7.95121863 -5.97466063 14.67467006
v 5.49863558 -5.03166672 16.95098728
v 2.82546668 -4.27692011 18.06716435
v 2.27305270 68.27569008 36.87312081
v 2.23497208 70.40264457 37.05492988
v 35.66106781 45.69682106 12.64341548
v 20.49022168 12.57098373 12.70316355
v 12.29381189 -2.69686291 12.71515992
v 8.83634761 -5.85751701 13.63505702
v 5.94988326 -5.92093822 15.09514265
v 3.54955415 -5.13981096 16.39390178
v 1.17881724 -4.05777246 17.73784868
v 40.75931013 41.07806087 7.54474569
v 17.18408614 7.94872176 11.30113658
v 16.45141654 5.88496355 12.08718587
v 13.12183961 -0.44123799 11.37886569
v 8.93849507 -5.78175904 12.15200126
v 6.67866413 -6.75040483 12.86131702
v 4.27999999 -5.86999953 14.53999989
v 2.01544422 -5.39595447 15.94276726
v -0.97014609 -4.81264619 16.33878984
v 0.45861138 69.70959157 35.69935635
v 41.93532839 40.66972062 7.21544353
v 39.47220370 43.07866842 9.28571820
v 34.89188850 44.94472593 12.19571847
v 19.25154403 11.39672752 11.80187985
v 12.25455664 -1.19613786 11.10410038
v 10.77157538 -3.18213669 10.91664098
v 9.05344170 -5.28935669 11.20685879
v 7.32626393 -6.65769447 11.92719210
v 4.40810248 -7.25486362 12.02442870
v 0.84045716 -5.76593401 15.42307530
v -1.42712530 -6.00672141 15.37756436
v 40.04424438 42.30647534 8.79704766
v 39.31231052 44.79332268 10.46277210
v 11.55596413 -1.78509986 10.49189083
v 9.92446672 -4.05822368 10.35855152
v 8.65015201 -5.45619475 10.46726666
v 6.93436619 -6.76943501 11.10317186
v 5.46279084 -7.29680387 11.75396331
v 1.23060576 -5.80668263 14.86769039
v -1.01936341 -6.41175685 14.73692060
v -2.45424057 -6.26476994 15.05979709
v -2.65303883 -5.42113092 15.49956296
v 11.16360538 -2.25528167 9.87050682
v 9.17572621 -4.75314911 9.91522335
v 8.08710326 -5.90786152 10.10299753
v 6.11000042 -7.07000028 10.68000030
v 4.39580437 -7.54850591 11.29540894
v 0.73132571 -6.22801203 13.82191852
v -0.69286721 -6.63344795 14.06198181
v -2.62041111 -7.04348926 14.07804433
v -3.55658028 -6.18407223 14.89222981
v 19.71040666 12.63127662 10.12642961
v 12.66099699 0.27787709 9.23776068
v 9.70621593 -4.19726036 9.40207578
v 8.56589805 -5.23090689 9.55426041
v 7.20177405 -6.52625412 10.19430440
v 5.27299242 -7.46572157 9.76893213
v 3.73251433 -7.80137442 10.57901233
v 2.15725135 -7.02186162 11.65614929
v 0.71160955 -6.53109467 12.84655835
v -2.06922204 -7.25789042 13.35112285
v -4.07031877 -6.83269277 14.36717343
v 46.07471079 42.33730957 8.42233188
v 40.34703225 45.08273676 11.53871603
v 36.90966219 47.38119617 14.36202507
v 13.93680647 1.64255418 9.71160084
v 12.52128277 0.27002677 8.41709040
v 7.74774794 -5.89305768 9.18722432
v 5.64779621 -7.22155115 9.45817586
v 4.33865283 -7.90760573 9.76277143
v 2.46338220 -7.69862160 10.68340894
v 0.72499213 -6.80884998 11.99307665
v -1.40976754 -7.35131325 12.40939274
v -3.90107068 -7.88965449 12.80826330
v -5.74896950 -8.24840739 12.86860742
v 46.40896991 42.55283996 8.61877855
v 37.35266253 47.70946130 14.34532925
v 17.47922227 9.03404690 8.88869073
v 13.93999998 2.33999989 7.95000046
v 10.44597290 -3.45080975 7.57515430
v 7.35000009 -6.19000010 7.82999955
v 5.29999984 -7.27999955 8.32999963
v 2.72965105 -8.57281871 8.36502854
v 1.40370720 -7.96765648 9.85090621
v -0.88978163 -7.28719775 11.33879367
v -3.54193826 -8.21471680 11.55117527
v -6.24476606 -8.93595256 11.94005553
v -8.69399589 -9.47167724 11.43134478
v 1.85548665 69.51143593 36.89707071
v 42.30491444 42.75768623 10.21460816
v 41.64576903 44.18416321 11.19954325
v 37.78420389 48.47333208 14.98478372
v 10.58111433 -3.06351809 5.59924264
v 8.84000026 -4.58000042 6.55000005
v 6.35677297 -6.79597119 6.75634574
v 1.79388665 -9.01319087 7.40193436
v -0.05273186 -8.31530243 8.77442583
v -2.86999997 -8.12000036 10.18999983
v -6.09991187 -9.56690311 10.62891353
v -8.85005295 -10.00765990 10.46948042
v -10.19456610 -9.38429870 11.16571669
v 46.40882462 42.66453534 8.99940543
v 42.88809001 43.65701228 10.84594801
v 41.02683440 45.52059248 12.27195840
v 38.64600509 48.59258235 14.62740265
v 16.17666893 7.98286125 6.80023246
v 9.62871686 -3.95051157 4.66764253
v 7.49598490 -5.47804125 5.27877361
v 4.55226190 -7.75182247 6.17421558
v 1.63310044 -9.42373462 5.90259535
v -0.56689908 -10.00072900 5.77574782
v -1.06879883 -9.31034330 7.29418267
v -3.52002517 -8.70936271 9.09890328
v -6.27037045 -10.21622121 8.77335016
v -9.10847913 -10.51590219 9.39051621
v -10.63895877 -9.74102970 10.56784764
v -10.58917958 -8.27240571 12.00207602
v 39.17819262 47.79230058 14.12206981
v 10.78157313 -2.52394192 3.09290085
v 7.88768753 -5.11440495 3.30130733
v 3.45232477 -8.68271850 3.48712504
v 2.16937624 -9.34398361 3.67915048
v -0.36471212 -10.22650767 4.54720715
v -1.84695923 -10.46355814 4.76994133
v -3.28000006 -10.13000030 5.69000002
v -6.45000022 -10.78999974 6.69999979
v -8.36072862 -11.22693811 6.19117543
v -10.85523423 -10.81323624 7.98478536
v -13.47890496 -8.93883687 9.67215095
v 10.34178026 -2.96209706 0.47293594
v 8.65336694 -4.21776483 1.12575444
v 6.67035021 -5.90312947 1.30404637
v 4.06694459 -8.23223870 -0.40826839
v 5.63627342 -6.58228435 2.78888876
v 2.83538341 -8.85307230 0.98785432
v 3.47817619 -8.65985453 0.47206355
v 1.01000001 -9.75000020 1.44999998
v -1.11034408 -10.47183108 1.52430870
v -0.81695884 -10.43678354 3.79486126
v -3.09448107 -10.82810573 2.98509467
v -5.47999982 -10.92999987 3.52000003
v -7.10892025 -11.04052458 3.91785754
v -9.32783447 -11.33386139 4.69086599
v -11.47648599 -11.22159697 5.57348086
v -12.81149965 -10.61242912 6.13161037
v 12.39110716 -0.45508717 -1.31078879
v 10.83722245 -2.20713229 -1.99699914
v 8.12204089 -4.33241436 -1.05805916
v 5.84466895 -6.48563262 -0.88152179
v 3.77205154 -7.89041817 -2.88686017
v 2.99251708 -8.54772422 -2.40548048
v 3.64978588 -8.32320284 -1.67931116
v 0.71076973 -9.34880599 -1.69543247
v -3.12294043 -10.85770130 2.15159194
v -6.53999997 -10.71000006 1.00000005
v -4.48456360 -10.91822796 2.15661735
v -9.08000022 -10.74000075 2.00999994
v -8.39204714 -11.18152030 3.36035318
v -11.72825042 -10.77005174 2.72036437
v -10.83158050 -11.26486622 4.83637536
v -14.66642041 -9.97181423 4.58851922
v -15.94148017 -9.10413265 6.57163747
v -17.68011786 -7.36017805 7.82077201
v 12.36471627 0.03373325 -4.20252839
v 11.07859239 -1.80538394 -3.52915586
v 8.69088806 -3.27929901 -3.94856883
v 4.67302557 -6.72969641 -3.42409615
v 2.35552178 -8.24824255 -4.27659927
v 0.16500639 -9.11429245 -3.31112766
v 1.77309674 -9.00493935 -2.28922605
v -2.14999984 -9.42999963 -3.13000008
v -4.31838399 -10.05921979 -2.25051958
v -2.49142991 -10.28521080 -0.74369850
v -6.68232050 -10.29312517 -1.14860910
v -9.59255267 -9.42579471 -1.14617473
v -12.18066737 -9.67062544 0.64683770
v -14.12758790 -9.79359914 2.57030921
v -12.62204442 -9.83965024 1.16634858
v -17.11826585 -8.20607785 3.28110764
v -14.43106961 -9.96222161 3.64287803
v -18.99188384 -6.99668610 5.61761344
v -19.63614300 -6.04463462 6.53506769
v 40.47944769 42.91755706 9.74878762
v 40.01011327 45.03743351 11.18523069
v 12.10344676 0.20326303 -5.70543157
v 11.08511724 -1.31996966 -5.50466729
v 4.57999995 -5.45999967 -5.88000007
v 0.80105051 -8.26426689 -5.34261251
v -1.12000003 -8.46999977 -5.49999997
v -5.65859489 -9.02581587 -4.18489147
v -10.15862171 -8.56833346 -1.91499223
v -11.74645405 -8.76644347 -0.84942387
v -16.23477973 -7.76463188 1.05088844
v -19.91236396 -5.89603558 2.86822347
v -20.82017064 -5.35099674 4.14475007
v 31.47767484 40.83919525 12.23536115
v 8.16918537 -2.82889302 -7.00404355
v 5.86903840 -3.89150740 -6.85836188
v 3.80498194 -5.32029383 -7.16822129
v -1.50715769 -7.81211583 -6.52067969
v -5.40011749 -8.44517816 -4.89303051
v -9.00526438 -6.90130796 -4.32067551
v -11.54953893 -7.66968401 -2.52734032
v -13.77921831 -7.69254379 -1.20109064
v -16.58077352 -6.51277602 -0.08573483
v -18.66636053 -6.08764775 1.36707863
v -20.93961649 -5.12946118 3.06035788
v -21.49672620 -4.42179618 4.86529432
v 9.60435066 -1.97662134 -6.84399437
v 7.21150450 -3.39648500 -7.09905755
v 5.12662018 -4.18421905 -7.26624671
v 2.59050610 -6.25143899 -7.48122111
v -4.57081804 -7.62908766 -5.69036324
v -7.04801315 -7.35262688 -5.11682499
v -21.20179869 -4.79771150 2.70544970
v 10.79675835 -1.30791671 -6.39683101
v 8.88637453 -2.39878194 -6.42647222
v 6.36824360 -3.76994698 -6.56073354
v 4.18119598 -5.11658518 -6.84015779
v -9.75503307 -7.33702676 -3.64624267
v -11.95656881 -7.61456601 -2.35621748
v -20.54680884 -5.13613876 2.07271404
v 11.36704721 -0.57718781 -6.41205907
v 10.30205563 -1.75803609 -6.14881190
v 3.26179597 -5.71088307 -7.50056002
v 0.56919886 -6.94782333 -7.82073662
v -7.80319842 -7.72762252 -4.45766840
v -14.01106734 -6.63521467 -2.29048030
v -21.60765044 -4.25695861 2.39847181
v 44.65300962 43.73752326 23.65400270
v 6.42838655 -3.55826947 -7.10848486
v 1.18352647 -6.46427134 -8.36554356
v -5.78513648 -6.64526597 -6.24877680
v -8.12824909 -6.25017146 -5.09028276
v -11.24805771 -6.32948801 -3.91260488
v -20.70396766 -4.27109702 0.77583082
v -22.47221395 -3.26494174 2.83421273
v 45.59510946 42.94150323 24.93116818
v 10.01932845 -1.53834862 -7.68418238
v 8.25267099 -2.61746370 -7.98356626
v 6.32420555 -3.42157832 -7.71428319
v 3.68955359 -4.90504317 -8.75640567
v 0.86643355 -6.03353139 -9.10838321
v -4.75517754 -6.20307447 -7.21165445
v -10.42192988 -5.54023543 -4.72939247
v -14.35588580 -5.24761062 -3.21683590
v -17.07140915 -4.58778115 -1.96491415
v -19.15488951 -4.49503446 -0.54662890
v -22.18942530 -3.19683924 1.51326566
v 47.31284827 42.90430620 26.03590302
v 43.81640255 40.23502022 24.50632304
v 7.81999994 -2.67000054 -9.22999997
v 5.03907446 -3.61446640 -9.30609740
v 3.37000005 -4.67000017 -9.92999971
v -1.52865984 -5.82483457 -9.11866035
v -4.62533394 -5.47622424 -7.95920286
v -7.01578660 -4.72903019 -6.69515412
v -17.02943444 -3.75429145 -2.60937749
v -19.30112951 -3.38864233 -1.54223305
v 47.51015455 42.00984538 26.51753835
v 39.55963627 36.06450185 21.64541744
v 3.34185199 -3.97358742 -11.13169268
v 2.14624940 -3.61761311 -11.47096232
v -4.71819518 -4.10883827 -8.75205919
v 8.52956995 -0.34583770 -13.61083239
v 6.68969192 -1.45368860 -13.75577413
v 5.75406104 -1.78780814 -13.31778616
v 4.04310040 -2.04701722 -12.93423772
v 2.58837594 -2.51505338 -12.37366069
v 8.67947564 0.77343133 -14.59218748
v 3.52691533 0.63111930 -13.14761583
v 0.64351683 -0.92907832 -11.92988642
v -7.21821003 3.86342336 -6.47519995
v -16.66686870 0.81257784 -3.91086377
v -25.70202015 4.16530482 -0.04243903
v 39.36432675 35.58310494 21.53737843
v 9.27402452 1.09939813 -14.36829660
v -7.62137491 6.45124540 -6.61877217
v -10.70000045 5.94000006 -5.84999984
v -10.93295962 4.08480596 -5.49803488
v -16.50643349 5.60939964 -4.72240662
v -22.00736478 5.03421482 -3.58048687
v -26.37575753 6.49174629 -1.02266425
v 41.69731960 36.88394278 23.17075245
v 10.82453690 6.03347225 -16.25163853
v 8.96658842 5.19876089 -16.25969261
v 4.34872601 5.39666042 -13.76962010
v 0.01642157 6.97874092 -11.73697412
v -1.99933583 8.30570329 -9.63122770
v -15.66999964 7.91000016 -5.45000006
v -15.22227004 5.81642240 -5.10169193
v -17.66138151 8.28738883 -5.10937301
v -21.95174620 6.44062180 -3.83681897
v 11.50429342 7.63910357 -16.45833813
v -0.97003847 10.20590868 -10.08431055
v -3.72267026 10.87770332 -7.83258863
v -14.60645068 8.96107219 -6.83088740
v -16.13838971 8.99950694 -6.20726775
v -17.48202555 9.76357888 -5.97032066
v -19.10063997 9.41451732 -5.08737192
v -27.59449370 10.94416995 -1.51200267
v 31.55220672 29.62376550 14.85837344
v -0.04995162 10.76232828 -10.80769207
v -16.16982184 9.98819992 -6.82464847
v -18.11743714 10.91208030 -6.18878705
v -20.76619677 9.62853618 -4.71443590
v 8.13950133 8.91562924 -16.37541130
v -0.61042863 11.44823432 -10.06616745
v -16.32592455 10.98155789 -7.22419983
v -18.14557612 11.21926215 -6.37866464
v 35.33656895 29.20526266 18.99765432
v 12.03086320 9.65741556 -17.00918749
v -17.56286435 11.02150697 -6.67111110
v -17.10266061 11.70264930 -7.19027966
v -19.71955784 12.25854643 -5.95302368
v -1.34643819 11.81700639 -9.29792877
v 27.77964994 22.84466103 13.55531532
v -19.04924586 12.70011440 -6.38466887
v 29.43284251 22.36142755 15.83960094
v 30.40302917 22.01873437 16.98231138
v 28.89931761 21.53041027 15.87386802
v 26.77072398 20.80617659 13.73302471
v -19.75370385 13.74870073 -6.34592213
v -21.42427862 14.25791252 -6.11799583
v -23.55943993 13.96868378 -5.55810751
v 12.01074757 10.51624306 -17.38001034
v 10.74959803 11.48006972 -17.75443554
v 6.27822336 12.00443879 -16.19335636
v -1.01999997 13.98000028 -9.63999983
v -22.74000086 14.84999992 -5.95000014
v -26.46744065 15.27204551 -4.18570079
v 12.51602452 13.47982232 -17.02662930
v 1.43372489 14.20295238 -12.29053177
v -23.61327782 16.23333432 -5.92587655
v -25.16412735 16.12199098 -5.01275389
v 12.85126805 13.67826108 -16.70688204
v 10.94937883 13.59261479 -17.58674532
v 8.83612595 14.01825063 -17.31500588
v 2.83915875 15.00448212 -13.43331393
v -24.90288205 16.42637327 -5.28492825
v -26.49258263 16.64228551 -4.23633074
v 13.18918541 14.50883877 -16.41015895
v 8.74697883 14.93772585 -17.12534577
v 6.01069722 15.11051413 -16.05634950
v 3.64845549 15.87299444 -14.22451250
v -25.05365759 17.73350313 -5.43980673
v -26.34489909 17.91839674 -4.56784246
v 13.14497739 14.93887231 -16.53760299
v 12.02376466 15.61401878 -17.29233377
v 9.59727354 15.50535485 -17.39882864
v 2.67976336 16.76228270 -13.23087420
v 30.72590567 25.30106343 16.03187248
v 27.68283524 24.37488362 12.60045730
v 13.00103590 14.82068840 -16.75259322
v 11.26596052 17.13543013 -17.48829894
v 5.81206288 17.15044491 -16.13244601
v 2.96843844 17.53365248 -13.51846661
v -26.32348798 19.92642693 -4.55219578
v 39.84846920 27.62093768 23.15957472
v 11.22048777 17.73942821 -17.48010702
v -24.10000004 20.98999918 -5.97999990
v -26.53323300 21.55409940 -4.10500029
v 41.13164172 29.26885150 23.72925915
v 12.66780961 19.05489899 -16.83574542
v 9.75622609 19.23476346 -17.48199575
v 6.55205129 19.15076189 -16.81786776
v 4.68640402 19.90365982 -15.39332885
v 41.92960635 30.12275323 24.24172126
v 39.18116912 29.82639894 22.25696668
v 11.91292610 20.70835419 -16.87132567
v 8.11300334 21.15384117 -17.08116941
v 5.15963417 21.24345489 -15.91551863
v 9.24403593 22.20755443 -16.92485064
v 7.57176848 22.19855599 -16.71388559
v 2.65125441 23.44616130 -12.73011416
v 44.69569400 32.64484927 25.57958104
v 7.05648493 23.45671505 -16.60667360
v 3.28728766 24.27879721 -13.57931457
v 46.40967771 33.25371817 26.84722096
v 44.34943944 33.16031024 24.93935823
v 41.68622568 32.96855837 22.91713841
v 10.29790752 24.81072396 -16.93885401
v 9.80699062 24.46839027 -16.85426384
v 7.87422713 24.45023321 -17.09086448
v 10.48756856 24.93701503 -16.91647805
v 46.34973034 33.62375870 26.70166828
v 44.49900985 33.76347572 24.99862947
v 34.30356830 31.75614402 16.74278080
v 28.07758003 30.73631786 10.97832527
v 10.54682117 24.98084679 -16.88744687
v 8.96042865 24.86032248 -17.14559831
v 7.05347164 25.23576654 -17.13936403
v 45.73098570 33.54049847 26.05540492
v 43.29130799 33.76065195 24.01056141
v 39.43847120 32.83081576 21.32308483
v 34.81697664 32.08610788 17.15137996
v 10.68444736 25.12690425 -16.88596047
v 8.98275990 25.39928257 -17.15844125
v 7.36584095 25.33752657 -17.21942984
v 2.51313602 27.07984857 -13.13844696
v 43.13791916 32.71947801 24.12598953
v 10.42965241 24.88681301 -16.82188921
v 47.57061601 34.04948488 28.42943743
v 43.74510795 33.06965530 24.46461841
v 10.32590307 24.80972186 -16.89288020
v 8.56737606 24.50739220 -17.13340171
v 6.95216609 24.35445040 -16.77162386
v 46.19233310 32.15396032 27.02706866
v 13.08989152 21.92548662 -15.56883194
v 10.08463092 24.60918948 -16.89290442
v 5.76979807 23.31587300 -16.03033207
v 42.51545668 31.00872785 24.44803156
v 40.25080800 29.89076264 23.16399477
v 29.28434871 27.69174613 13.23541999
v 11.32322382 21.14545554 -16.88635908
v 9.82567668 21.37043327 -17.01701991
v 2.23853113 22.62714691 -12.17783429
v 44.30788383 28.74400467 26.64494514
v 42.08977520 28.66946347 24.74498749
v 12.45913189 18.85423996 -17.03971811
v 11.38087921 19.83992197 -17.27617905
v 8.25112127 18.25792901 -17.22913422
v 6.26589311 19.84354481 -16.68364182
v 3.08393454 20.53879760 -13.45072128
v 44.04104128 27.82469057 26.59254894
v 40.74656591 26.95927583 24.02910404
v 11.60244737 18.08747463 -17.43468083
v 7.10007735 18.26733910 -16.96911827
v 3.91526148 18.53396557 -14.56147153
v 2.09718687 19.39537749 -12.75984850
v 41.83405638 25.75952187 25.17903037
v 13.03400192 14.75632377 -16.67467505
v 9.26263351 15.54330159 -17.31844246
v -26.16317011 20.73078230 -4.64395480
v -25.33815615 20.29555663 -5.29278768
v -25.63805692 19.11665127 -5.11129852
v 42.34648123 4.58764564 40.86143151
v 41.23416170 4.13164822 39.96063396
v 39.71338645 4.41886391 37.95367479
v 36.97734699 3.82948667 37.21088171
v 2.80753849 -5.37406839 -8.73801112
v -0.96242857 -5.37851127 -9.72590875
v -19.54051852 -2.00936338 -2.23820331
v -22.60659821 -1.16626243 -0.57608023
v 2.28806958 -5.19756461 -9.88277327
v -0.02740646 -4.54609189 -10.54284628
v -4.18871362 -4.39063367 -8.94100312
v -6.89568464 -3.98820220 -7.19115883
v 36.48623452 4.50716959 35.56475416
v 2.82999990 -4.48999973 -10.59000008
v 4.03992832 -3.65989050 -11.31992601
v -1.44662103 -3.24446638 -10.74284222
v -21.79896832 0.44525432 -2.26978073
v 39.85999897 5.06000035 36.63000092
v 6.19856874 -2.22385046 -12.60001399
v 3.04191234 -2.69584730 -12.38270011
v -21.85425907 1.49003882 -2.62474222
v -23.94241467 2.43675476 -1.45867129
v -25.58415197 3.39773321 0.94881671
v 6.73910603 -1.24090735 -13.86433747
v 4.85106139 -1.56567420 -13.31826393
v -12.60117348 2.01064139 -5.05339773
v -25.28902888 3.97754693 -0.97971875
v 7.65283173 -0.69278199 -14.11082782
v -25.83252080 5.87159395 -1.58338388
v 8.62903055 0.23840327 -14.20300361
v -1.18259573 2.72705127 -10.74566972
v -12.28974946 4.81781969 -5.39006013
v -24.15106259 6.76537771 -3.29067651
v -26.85602196 7.36784050 -0.54031482
v 8.84573627 1.21097558 -14.77891579
v -8.17872025 5.89082390 -6.25929516
v -12.24267390 6.10981090 -5.64176077
v -13.86000030 6.44999975 -5.47999982
v -15.36681317 6.61178445 -5.27997687
v -24.38505180 8.71677045 -3.83761944
v -27.26246230 9.20236576 -1.09624304
v 9.32438113 2.59375665 -15.19997325
v 3.11254594 3.92895238 -13.35338037
v -1.14632025 5.65939909 -10.66164672
v -4.38237423 5.97482640 -7.73985544
v -6.53680321 6.90009352 -6.90861559
v -8.58542230 7.10617611 -6.49079494
v -10.11206303 7.17037637 -6.36754418
v -13.09844758 7.58310547 -6.40701782
v -16.68819040 8.56808666 -5.55608235
v -24.51674268 10.02181694 -4.21146024
v -27.64750086 11.55550499 -1.68449606
v 9.46812984 4.13842732 -15.89486934
v 2.50713131 5.72873186 -13.01608887
v -1.94885337 7.04630883 -10.04560199
v -6.40825368 8.30906536 -7.11090118
v -19.01909523 10.76641679 -5.63440006
v -20.54579929 10.70038415 -5.13711944
v 10.60896739 5.56035526 -16.14234969
v 8.48331302 6.05624588 -16.35793969
v 5.39943622 6.83523901 -14.78457358
v -3.07761459 9.47788171 -8.29619635
v -4.32752213 9.92323272 -7.58281769
v -19.83145066 12.47925498 -5.98707795
v -28.21116708 14.74336162 1.16956059
v 8.81783944 6.76998030 -16.57814719
v 5.43162692 8.38669669 -14.96191602
v -24.33372475 14.76530451 -5.31339599
v -24.97014962 15.64193889 -4.99820989
v -27.96060219 17.70759560 -1.77554984
v 2.03598151 11.10766362 -12.73863669
v -25.55875294 17.02176780 -4.98368684
v -27.11540647 18.64839531 -3.62012140
v -27.73845010 19.08933558 -2.15549232
v 0.85966598 13.34876008 -11.69477589
v -27.11726353 19.72068846 -3.63367097
v -27.48456039 20.21352574 -2.81796418
v 11.42407581 11.69002242 -17.57443324
v 9.13273077 12.09705230 -17.50533096
v 2.65073474 14.50305898 -13.31170741
v 42.12461412 16.22895524 28.19276787
v 3.70069267 15.25760628 -14.25685175
v 10.34934167 14.89851624 -17.55964756
v 41.32207111 18.28457601 26.94264799
v 9.50660836 16.24979265 -17.29390584
v 4.47470881 17.57738553 -14.94577713
v -25.60814470 27.12946571 -4.02342901
v -26.03694797 25.66065267 -3.67020466
v -26.10771731 28.04283425 -2.36073858
v 11.75757404 17.72742905 -17.40295254
v 6.39744475 18.37812178 -16.64260030
v -25.51862970 28.38855051 -3.76114901
v 10.33607777 19.32065375 -17.49365404
v -25.53764917 29.28758971 -3.44476500
v 11.92088053 21.13258280 -16.72889479
v 11.23040728 23.15227687 -16.14241675
v 6.08735532 23.94422702 -16.29769988
v 45.06617039 23.93966913 28.11583318
v 41.63931310 24.40543845 25.46747588
v 9.34983511 24.12063628 -16.71271212
v 42.06541181 25.27688257 25.48293024
v 9.84379835 25.89914389 -16.96185954
v 8.34749639 25.45929328 -17.28332974
v 44.72331330 25.97378008 27.47233957
v 9.60021745 26.19344927 -16.92402177
v -22.27084525 36.06219962 -6.14655111
v 7.01026944 27.45326795 -17.31447317
v 10.47971006 27.55464800 -16.74787886
v 5.40436618 29.00232933 -17.45541580
v -20.22775635 37.82999516 -7.31707551
v 4.97913640 29.35698442 -17.39265956
v -22.32341841 39.06451166 -5.56455366
v 8.59471876 29.22508307 -17.26231724
v 5.45982411 29.85053509 -17.73926802
v 11.32185757 29.68337387 -15.94816707
v 8.92292522 30.17141484 -17.13639870
v 5.77464933 30.83170764 -18.08791421
v 4.11933241 31.76793829 -17.97804236
v 10.00577305 30.81173077 -16.48755372
v 4.92186053 31.37219697 -18.11744832
v -17.96831377 39.57961872 -8.97612423
v 11.62446570 30.59240431 -15.77921957
v 7.64966384 31.58362582 -17.73861237
v 3.58876702 32.60346502 -18.01104657
v -16.97911881 40.05144536 -9.58615914
v 9.22661461 31.56022727 -16.99513569
v -15.04926756 39.51528296 -10.01352910
v 48.00927266 30.42202257 29.85326201
v 10.20979416 31.82235733 -16.39358513
v 8.09829216 32.18006715 -17.63787493
v -15.18065948 40.03556818 -10.32133773
v 9.25367326 32.30803087 -16.92079566
v 7.50023313 32.70759434 -18.06309074
v 8.71652178 33.03996101 -17.26634614
v -20.63872293 43.38192195 -6.13902742
v 52.41363496 31.02174215 32.97502548
v 12.12387905 32.68936276 -15.33419639
v 9.96834226 33.47731754 -16.43439382
v 6.17699372 34.20147300 -18.70567724
v 52.35015973 31.64251149 32.92649612
v 11.50939148 33.24502707 -15.64825512
v 12.03703880 33.44213963 -15.25496971
v 6.50645979 34.59323570 -18.59196648
v 5.53445425 34.97959673 -18.85483973
v 6.13110140 34.69470888 -18.70897412
v 4.14552586 36.12427786 -19.00380664
v 0.69717900 37.61643916 -18.10759678
v -4.72919457 84.43975449 -4.97297244
v -30.79812415 69.65756416 0.94653078
v 5.59898792 91.66016430 -12.55413145
v 0.40262399 89.79208767 -11.90524641
v -4.25918028 85.68594605 -5.75312227
v -35.50216183 67.87443906 -0.77402761
v 5.51175326 93.13075989 -12.20336556
v 0.37047357 90.37931263 -11.79458853
v -39.83221576 67.07983464 3.95152066
v 3.44531331 92.37308800 -11.48941182
v 0.40726288 90.87338299 -11.69957500
v 6.84772106 95.46135366 -12.97847088
v 4.05794801 94.04325485 -11.39790658
v 2.77956272 92.82320738 -11.46187540
v 0.56655850 91.61345661 -11.55289356
v -39.28177059 70.02305984 -0.21089500
v 7.09127216 96.23859823 -13.26761954
v 3.41090607 93.96644682 -11.30910777
v -2.33290391 90.07765353 -6.43735332
v -35.26711836 72.94952869 0.92190370
v -39.26599026 71.56361639 0.09519716
v -40.47958180 70.36977261 1.03704305
v 6.13579992 96.67265415 -12.73120474
v 3.05255852 95.74858099 -11.14620455
v 0.49276499 93.70513260 -10.49036346
v -1.35813863 92.33965725 -8.30940064
v -36.28883138 73.81908596 0.87764038
v -38.94556686 72.48500735 0.12783636
v -40.59116170 71.38104737 1.36686827
v -41.13275930 70.91716677 3.87886656
v 5.10149542 97.00077772 -12.26124819
v 3.80632211 95.91475874 -11.46592945
v 1.98982563 95.32080591 -10.72345953
v -34.10088643 74.61429387 2.13846122
v -39.14728016 73.18239659 0.48496333
v -40.20021483 72.73750007 1.18843431
v -40.98683596 71.48119807 2.68629822
v 3.14178085 96.55983746 -11.45831496
v -40.87712988 72.90153950 2.02514930
v -41.27858207 72.26209342 3.71069950
v 3.37813888 97.50515968 -11.82855200
v 1.03745714 96.45803273 -9.52632353
v -38.32929581 75.68895072 1.66786369
v -41.06724635 73.17509502 3.16295400
v 4.22684103 98.79863262 -12.51451578
v 1.47653045 97.04786539 -10.25277004
v -39.17839006 75.97710937 2.34647864
v -40.75318575 74.11873341 2.66803009
v -41.13645852 73.44275713 4.31449991
v -40.81999511 73.47502559 5.61794266
v 5.33444155 99.08199310 -13.28911819
v 3.05423490 98.65584224 -12.00879458
v 2.09010742 97.77474403 -11.08262595
v -39.21396658 76.57580078 3.15871672
v -40.73112831 74.65954870 3.79676325
v -40.73425382 74.60232824 5.05395699
v -40.42998329 74.43824410 5.99012896
v 2.57331738 98.49857539 -11.56690530
v -39.15760294 77.27053761 3.88424238
v -40.36762938 75.88981837 3.91956558
v -40.63170776 75.79441369 4.69709933
v -39.96880725 75.46924055 5.99619653
v 4.03679768 100.34165531 -12.79271115
v 2.28233356 99.08045828 -10.97215060
v 1.27569574 98.07804972 -9.34751704
v -40.15599564 76.65578276 4.59032878
v -40.10218382 76.41860843 5.27480710
v 3.40776565 100.47916323 -12.08130457
v -39.73364085 76.86735690 5.19991759
v -39.42841291 76.89239085 5.96763240
v 43.85999963 45.21999881 0.83999982
v 42.85914451 47.28471860 -0.31140709
v 40.75999931 47.91000113 -1.86000136
v 38.88856247 49.56987128 -2.83043319
v 35.47044098 51.89511180 -3.84181272
v 33.44627470 53.05707827 -5.51304035
v 31.96456283 54.09818515 -5.62960887
v 30.09499423 54.95490506 -5.24684833
v 23.82311039 60.37220359 -5.01434971
v 17.43780263 65.25621563 -7.57075613
v 44.83553395 48.07762802 1.08597858
v 42.45999828 49.27999899 -0.31999924
v 40.69055617 50.92661083 -0.79192017
v 38.48015144 52.25009844 -1.93020515
v 35.32818705 55.10019511 -3.72070144
v 33.39696303 56.36505410 -4.34747059
v 29.24337238 58.71692300 -4.41376958
v 25.08535422 61.23116240 -4.31934884
v 18.05905625 66.02893770 -7.30611477
v 45.13847083 49.14267734 1.47827493
v 43.48891228 50.51035061 0.96631417
v 41.28985107 52.12151632 0.02566313
v 40.27479142 52.12554336 -0.64923626
v 36.95634380 55.25638536 -2.05275393
v 23.26614223 64.32291865 -3.78626632
v 48.73258993 48.88403416 4.43832437
v 46.98999971 49.94999990 2.54000025
v 43.21349040 53.02156880 0.91932551
v 41.10203311 54.47977036 -0.04385340
v 38.88942301 56.04930222 -0.56194229
v 34.58058089 59.20203775 -2.36716866
v 32.50476345 60.66875160 -2.06002034
v 21.90627344 68.65859777 -4.92729945
v 18.74115132 71.67319953 -8.49848054
v 47.38793895 52.22804099 2.70446134
v 45.67072168 53.73810604 2.64484598
v 37.97323257 58.63348395 -0.90301066
v 35.58083624 60.61214209 -0.29179774
v 24.74367991 67.52065569 -2.54528644
v 22.06440270 70.90804726 -4.56277234
v 18.44572090 75.10672510 -9.58885718
v 47.78335243 54.03571576 3.47071164
v 44.78469491 56.41571060 2.93980376
v 41.51491448 58.57446417 1.38470950
v 38.72054443 60.59186161 1.10026053
v 35.58910266 62.75931001 1.63286366
v 31.54837340 65.63255936 0.65693620
v 50.63168332 53.08765173 5.34619158
v 48.13781753 55.32905087 4.40057786
v 46.42722383 56.42548576 4.32438031
v 44.03849319 59.08256769 3.58273345
v 41.28000140 60.52999943 2.95999995
v 38.72638941 62.59765476 3.36886733
v 34.49852392 65.43679535 2.65966123
v 30.96305951 68.13612580 2.28890404
v 24.17188697 73.70990515 -1.16638863
v 49.95141178 55.23970351 5.62191755
v 42.81000048 61.33000180 4.78000008
v 39.17404637 64.48158622 5.16058272
v 35.80970690 66.50959700 4.95124189
v 27.30168775 72.83787429 2.82626669
v 51.26576871 56.68551475 8.05473793
v 47.49783874 59.72249806 6.71980670
v 40.61413184 63.34155053 5.40101016
v 37.51496226 65.24644047 5.04892878
v 35.48849374 68.82455945 6.66363258
v 32.32413530 69.28031892 4.29160008
v 30.98789230 72.25376368 6.69036992
v 27.79866196 74.98330623 4.81520779
v 46.31413892 62.80420721 8.72482732
v 42.13580489 63.49574775 6.46547647
v 40.58905318 67.62681156 9.26452223
v 37.58531436 68.29624623 7.71897705
v 33.85990486 71.71068341 8.59901868
v 27.52588689 78.42747122 5.46949683
v 47.94152454 63.13467771 10.71643643
v 44.06008124 66.22303277 10.53915825
v 32.27165341 75.49676299 10.25983598
v 45.55826634 66.93919748 12.46172842
v 44.01472583 68.28367710 11.88475080
v 40.57361558 70.84371150 11.86738722
v 37.98210248 72.90405035 12.21649535
v 30.57523072 80.17726243 10.56551002
v 46.61399126 68.06076318 13.60385958
v 45.16893625 69.46022809 13.48573621
v 43.02400351 70.71126997 13.00150529
v 41.76776856 71.79147750 13.18684127
v 37.41844371 74.67748970 13.64934444
v 35.30476242 77.89439708 13.73717375
v 32.06000105 80.51999658 11.68000046
v 30.62999994 82.08999783 10.84000152
v 48.54877293 67.62512773 15.15943930
v 47.17443883 68.98111105 14.71309643
v 45.89318857 69.80036944 14.49486800
v 42.62836277 72.27480412 14.21718765
v 38.61336410 76.70006901 15.12292307
v 31.90999851 83.03999901 12.14000024
v 49.41842705 68.39071214 17.43674651
v 46.06575519 71.38497382 16.11559652
v 40.25464505 76.30860060 15.62779583
v 38.04999962 78.46999913 15.54000005
v 32.18000010 84.84999835 12.84999959
v 47.63000086 71.20999694 17.68999919
v 44.46457699 73.78186285 16.34915918
v 42.60960966 76.11086965 16.27569273
v 40.39866850 77.95085758 16.54534414
v 36.63947061 81.74834400 15.57736937
v 33.27000141 85.58999747 13.86000030
v 45.46276852 74.07866418 16.91899449
v 42.85808280 77.43699104 17.00538583
v 35.79999879 84.39999819 15.57000075
v 50.92212558 69.92223859 20.64258046
v 45.50068080 75.82445443 17.52492972
v 38.07797655 83.06293190 16.94265939
v 35.73008254 86.03002131 15.67988284
v 50.85027218 71.07760757 21.07806504
v 45.55587843 77.32496411 18.15121621
v 40.05559534 82.34699816 17.84956641
v 50.27505383 72.77117670 20.71652003
v 41.95608199 81.41822368 18.59685220
v 42.17412323 82.18725771 19.08888295
v 44.01092231 80.87024093 19.48115788
v 41.16325080 84.44825560 19.14063655
v 49.15355518 78.14227045 20.72943002
v 45.75873539 80.86830378 20.20333707
v 42.72397608 84.75932479 20.18229291
v 39.96816650 87.13929355 18.73306558
v 45.03843561 82.50790089 20.67470923
v 45.82580924 82.94934779 21.11687325
v 42.61222109 87.16440946 20.35374381
v 41.92259535 87.64823526 20.04406787
v 47.39230871 83.80238712 22.14430273
v 42.93147847 88.29436451 20.83806321
v 50.69667101 81.67511970 22.80610241
v 48.90312627 84.09323543 22.67179452
v 46.27731815 85.87095141 22.23613299
v 44.21000183 88.68999779 21.60000056
v 52.19131708 80.46565950 23.78429286
v 49.69416931 84.18745548 22.88018353
v 47.66091332 86.60901338 22.97735587
v 45.72999850 88.25000376 22.47999981
v 53.56137827 80.83027601 24.87832308
v 51.25999823 83.89999717 23.39999937
v 49.27000031 85.92999727 23.24000001
v 47.26999998 87.93000132 23.15000072
v 45.22096738 89.71397579 22.36229926
v 52.33588070 84.11478251 24.13289621
v 50.64005777 85.89535952 23.65863323
v 49.39224944 87.37973124 23.66975136
v 46.74606025 90.06879479 23.15587550
v 53.29315364 85.28179675 24.95255880
v 51.03120953 87.04102039 24.25749041
v 49.05185103 89.05788511 24.15391803
v 47.31018469 91.29100293 23.99064787
v 56.15818873 83.23258907 27.35749260
v 53.65828052 86.23996377 25.36146343
v 51.59297585 87.96055615 24.87522922
v 57.12600425 82.66176283 28.75052765
v 54.61661518 86.32087708 26.16133541
v 52.74999887 88.46999705 25.61000362
v 58.61356482 81.89368993 31.80461749
v 57.79639632 83.04840326 29.59582210
v 56.13777414 85.65437794 27.23368816
v 54.40999940 88.39999884 26.42000094
v 58.97508934 82.68346637 32.32732043
v 58.55680630 83.54655653 30.64206988
v 57.21894652 85.83261073 28.41754630
v 55.50498515 88.31296116 27.12119929
v 59.81793627 83.21123570 33.76889601
v 58.91621858 85.37668735 30.61230294
v 58.21071193 85.93668044 29.60948087
v 56.21483177 88.85990083 27.87613496
v 52.34745145 93.77805889 28.10922265
v 60.04000083 84.10999924 33.84999931
v 59.48453024 86.54566109 31.22627735
v 55.78017235 91.17992222 29.03908677
v 52.80268937 94.22010928 28.80568057
v 60.60484797 85.12775600 34.40238908
v 60.14349684 85.46879888 33.00800547
v 59.83313918 88.10085058 31.55588731
v 61.21779978 85.14392376 35.52139178
v 55.15085533 94.77013350 30.42171709
v 61.81999668 86.60999686 35.96000001
v 61.31000072 88.21000159 34.12999958
v 62.20828742 87.79666573 35.74974462
v 62.09763139 88.94590288 34.94469076
v 60.61456352 91.63316339 32.90089592
v 58.96413326 93.79636496 32.25541860
v 56.21443316 96.49033844 32.06836805
v 62.88000196 88.55000138 36.58999875
v 62.19562516 90.36437422 34.59100798
v 61.13376841 92.17817336 33.48582983
v 59.17202309 94.54867244 32.90681168
v 60.46701223 94.41802651 33.81536528
v 63.96999955 91.37000144 38.16999868
v 63.08700889 93.27335656 35.88671610
v 61.67120859 95.62728554 35.11337936
v 64.61139023 92.12321043 39.56544399
v 64.83000517 92.98999608 39.69999775
v 64.24145401 94.32121366 37.57215291
v 65.21608680 94.06758845 40.01367465
v 47.00540006 13.75135593 35.00637412
v 47.55867645 16.43016003 34.21133012
v 47.99052328 20.33148333 32.29857609
v 47.13814706 24.48942885 30.18186428
v 47.25451395 65.45508653 12.64269929
v 44.67999935 69.16999817 12.96999864
v 43.54445264 71.42060995 14.01920989
v 41.56148806 72.45451212 13.59483786
v 40.83301499 74.69636947 15.13355598
v 37.42999956 77.10999995 14.86000046
v 36.94999963 80.00999689 15.49999882
v 34.51000154 83.12000334 14.39999975
v 33.05638209 89.23422545 14.78377450
v 49.29505289 65.54026157 14.40675091
v 48.13902080 67.33271480 14.44557868
v 46.51800916 69.30967420 14.49141745
v 45.16999796 70.82999498 15.03000222
v 43.84081438 72.23955542 15.36803041
v 42.47932509 74.64069128 15.75188339
v 41.15999863 75.94999671 15.73000103
v 38.63109648 79.20781523 16.19330980
v 34.38999876 88.32000196 15.34000039
v 32.29593113 91.91178530 15.35227988
v 51.15582049 63.30440193 16.16344228
v 48.06068912 68.61398369 15.46399482
v 46.84999958 70.04000247 15.66999964
v 43.90821233 74.86669719 16.38144441
v 41.39824584 77.23962516 16.44160040
v 37.58690134 84.99340713 16.98636822
v 50.31361058 65.51498175 16.58028364
v 47.43231833 70.35559416 16.78676344
v 45.47577351 73.29388708 16.89482667
v 43.60611364 76.27788186 16.94439724
v 41.35865346 78.86590064 17.36954413
v 50.74777454 66.69335812 18.06056127
v 47.23003507 72.54000753 17.80996285
v 45.12195289 75.26769489 17.12479442
v 43.50614920 78.46785337 17.79299043
v 40.94726220 82.97476172 18.60122383
v 36.04999930 90.76000005 18.00000295
v 33.76999870 93.28000247 18.54000054
v 50.61773956 68.30209494 19.21867207
v 52.92326584 28.58457342 34.81252864
v 52.88365856 30.46581522 33.73714909
v 43.84282231 83.16715062 20.31628042
v 38.31967339 91.81352705 20.53704299
v 35.90999916 93.00000221 21.13999985
v 34.12000090 93.54999661 22.12000079
v 31.25999868 94.40000355 23.67999963
v 33.40513632 94.02009100 21.25555277
v 47.99576104 78.89083773 20.34827508
v 44.97776181 83.59304816 21.01841383
v 43.14402118 86.67536080 20.79312503
v 41.67498276 89.64357525 20.70961148
v 33.61027315 93.58506650 24.26034771
v 33.00908953 93.81753951 23.14470895
v 32.36563131 94.37503666 25.58503672
v 29.13000062 95.36000341 24.72000010
v 28.61000039 96.40000015 26.66999958
v 46.94591090 82.33533800 21.47324942
v 43.43999922 89.91999924 21.63999900
v 34.80662033 93.41087937 26.28437243
v 36.16636992 93.02648157 24.97001551
v 37.80468553 93.05801243 23.68086949
v 35.10734811 93.18924695 24.35487509
v 33.34154934 94.36050057 26.91665478
v 32.02578798 95.27437389 26.97979100
v 28.70331891 97.08469361 28.28046866
v 51.30789429 79.42458987 22.89432660
v 48.71272296 82.82051235 22.27250487
v 46.71595991 87.15555817 22.75217511
v 44.61588711 91.13492072 22.70369604
v 41.85000062 92.88000315 23.86000007
v 39.12408277 93.02829206 26.01032145
v 35.88619828 93.33438426 27.77097560
v 34.54655781 94.19138730 28.07162330
v 31.66000172 97.24999964 28.76999974
v 53.21518704 50.18997565 33.06089342
v 52.97372490 52.58309841 34.50127691
v 53.68353426 73.49608094 26.16315708
v 53.01136151 78.24997604 24.65893328
v 50.45256019 85.15567333 23.35439436
v 48.01383615 88.10830861 23.43970723
v 46.20577395 91.60673618 23.66318740
v 44.36000064 93.01000088 24.53999966
v 40.24979845 93.27477217 27.39850059
v 37.18612343 93.10469776 28.91957574
v 38.65694627 92.82639623 27.62339637
v 35.95370799 94.17707473 29.48644012
v 34.04075280 96.63017094 29.62639369
v 31.73502907 98.71090204 30.49292415
v 53.11321095 83.89455080 24.73158389
v 50.66569149 87.79765666 24.27537739
v 48.09276387 91.90290421 24.78992008
v 46.31128907 93.02309901 24.74212460
v 44.53955218 94.07049417 26.21028014
v 42.44042933 94.05955672 27.20074542
v 39.34669122 92.86696464 31.10774979
v 39.68445212 92.84787625 29.17174064
v 37.54685819 93.96540374 31.46429732
v 35.92000157 95.64000368 31.19000047
v 32.89285675 99.36546534 31.57157078
v 31.71892092 99.96900707 32.26944059
v 52.35743895 55.04938588 37.46709228
v 52.40887031 57.64478073 37.56764159
v 51.13184080 59.03067440 37.82535717
v 54.56000194 84.21000093 26.06000006
v 52.03207210 88.54698390 25.23715608
v 49.78081957 92.27800369 25.97918175
v 44.82299834 94.32747960 26.56046301
v 42.62945056 93.76976639 30.28875403
v 39.33848813 92.79346466 32.63690695
v 36.87087446 96.70717269 32.64918178
v 36.36760637 99.00245816 32.81987831
v 33.60075876 100.37605464 32.57539868
v 32.51999989 100.95000267 33.59000012
v 56.32913485 81.14803582 28.36710960
v 55.22610620 85.81846207 26.49524249
v 52.89836600 91.18052572 27.13901736
v 39.06172886 94.63461488 33.73400122
v 37.16372699 99.58002716 33.77741203
v 35.08999944 101.33999586 34.11000222
v 33.02371502 101.75821930 34.72102061
v 57.15072155 84.36647058 28.67728285
v 56.13061413 87.48501539 27.42048167
v 50.55633560 95.02463788 27.85174362
v 45.90214789 95.99697590 32.09166229
v 41.23000056 93.80000085 35.25000066
v 39.83748704 95.89204937 35.01706198
v 38.78884390 98.09511900 34.78662670
v 37.30000183 101.20999813 35.03999859
v 57.17195570 88.95456791 28.80640700
v 55.32853678 92.20817685 29.28571589
v 52.01430619 95.85906565 29.64033000
v 50.63033476 97.80541807 31.23108484
v 40.56441784 96.49454802 35.52806750
v 38.64999861 101.81999952 36.21999919
v 58.89356881 81.60801977 32.44249150
v 59.33738500 84.53082293 32.05684572
v 54.34563383 94.34998035 29.91561592
v 51.50790885 97.79000282 31.33198991
v 48.83132875 97.42108732 33.88956189
v 43.62000152 94.82000023 37.53000125
v 41.91267863 99.85697269 37.53098845
v 39.17305917 103.99568826 37.23756969
v 54.56080660 98.06119651 32.48472884
v 51.72907189 97.89911658 31.59958497
v 50.28904974 98.04090112 34.80146453
v 44.75817084 95.32165527 38.50787133
v 43.57331991 98.49773347 38.36894780
v 42.42999852 101.21999681 38.55000064
v 60.31173468 83.81635696 34.40573812
v 58.70567262 94.52720731 32.49407187
v 54.59406599 99.16308522 33.51030126
v 51.73291266 98.88708591 36.10670939
v 46.36684060 96.88504040 39.96347636
v 45.09000108 99.63999689 39.57999870
v 61.06887013 86.07318997 34.83911976
v 56.03878945 100.24841875 34.78608653
v 53.68868262 100.20234436 36.93293780
v 58.76194686 98.60786796 34.70052034
v 56.81414530 100.94530880 35.55243835
v 62.68373132 86.75864339 37.27231547
v 60.64749509 97.40114212 35.22385657
v 56.87181279 102.04592347 37.42402792
v 63.79134208 89.86362815 38.03590685
v 63.71708959 91.89397842 36.91295162
v 61.12049147 99.49538857 36.18999571
v 57.09824339 102.43704170 38.25846687
v 48.81796241 96.88790143 42.92208701
v 50.00155047 99.84315932 43.81471500
v 64.25497681 93.02612394 37.75339201
v 64.22149390 95.54067254 37.65323386
v 60.42613462 103.01154852 38.65552694
v 58.24617296 103.58446836 40.90762883
v 52.63999850 100.72000325 43.82999986
v 50.70987716 103.23046148 44.83274743
v 64.78895247 96.50900960 38.85928169
v 63.40044737 101.87489539 39.58274424
v 62.17038259 102.84664482 39.61105645
v 58.91219154 103.65838557 41.86688364
v 58.55673179 103.69796306 40.94090313
v 53.76999825 103.24999690 45.03000155
v 56.37158081 103.21763158 42.53427312
v 65.48554450 98.68641943 40.64361379
v 64.03924525 101.62027180 40.45058414
v 61.70476973 103.70428860 42.15819389
v 58.97000059 105.50999641 43.59000176
v 55.38000166 104.91999984 45.88000104
v 56.88755959 104.92293537 44.56253722
v 50.74082687 105.01734167 46.80748656
v 65.80637395 99.12733734 42.29115695
v 64.59712237 101.50547326 42.07918793
v 63.82271647 102.53486782 41.79489240
v 61.57959625 103.81377488 43.52713004
v 50.44179410 105.34662008 47.69357666
v 66.09427184 98.18574786 43.22043434
v 65.19751251 100.54925829 42.33313724
v 64.75502998 101.31561756 43.10766608
v 63.20697069 102.71733999 43.42306405
v 65.02114981 100.28868169 44.28606853
v 64.00021166 100.98187625 45.73061317
v 63.72641772 99.60484505 47.49652371
v 63.58123571 102.35009342 40.60248658
v 62.71592528 103.31947356 42.53932461
v 63.11174482 102.63529420 44.12726685
v 61.56205013 103.74132544 44.14389282
v 59.67000127 104.01000082 46.06999829
v 60.92825532 103.55602950 44.47076842
v 60.96258759 103.10076177 45.33600062
v 64.96483088 99.49474782 40.01953825
v 63.80796432 95.24814785 37.02278435
v 62.40096688 102.18244791 38.59942779
v 61.87575310 102.87234187 39.17255253
v 59.75414813 103.96515578 41.32453725
v 58.47265944 103.33698988 42.65778512
v 59.68442187 103.84292156 42.12130979
v 60.22056192 103.12245786 44.85980049
v 61.74474582 94.17248517 34.57054868
v 61.20619178 96.99695557 35.34286097
v 62.93204427 100.71092844 37.90973499
v 59.68818814 102.04223543 37.10017726
v 61.84548140 102.29776055 38.41936588
v 59.08657238 103.21398079 38.97754103
v 60.73975936 102.42061317 37.96721250
v 60.10523811 103.36702317 39.59344700
v 59.06602368 103.78415883 41.22407362
v 56.31892383 102.23492980 40.73752835
v 58.44349414 103.60788554 41.45263508
v 58.74870718 97.68716246 34.28263962
v 57.80804902 100.64043105 35.34743935
v 56.42707273 101.68440640 37.06450015
v 58.46332014 101.75065696 36.50852293
v 58.92758444 102.96070576 38.35831210
v 57.11862817 102.80704498 39.63941708
v 50.33755675 100.98227113 44.01112720
v 49.61728677 104.10600156 43.94304752
v 49.99255016 106.32293671 46.07442766
v 57.31672794 99.50578213 34.46292505
v 54.99811471 100.06275773 34.76612270
v 56.66910112 100.31264275 34.84315425
v 55.58274314 100.40874034 35.07688269
v 52.90361121 99.68448430 35.59969366
v 52.15850100 99.10006076 36.98601946
v 52.33343318 97.87830710 40.02841562
v 49.41999912 92.38000214 43.43000054
v 48.99999872 93.08999777 40.16999900
v 47.38999903 90.69000185 41.79000109
v 47.72496596 98.58682007 41.25079885
v 47.55776003 102.87057608 42.03699902
v 49.57055300 103.03913057 43.56392100
v 57.14129657 87.39401400 28.35259400
v 56.60343543 90.09759128 28.79494987
v 56.03463948 92.42802113 29.74634990
v 53.57575789 97.25308418 31.54991195
v 55.78420684 97.24619985 32.38433227
v 52.92239040 98.51892292 32.47829527
v 52.77917534 99.25620258 33.92919153
v 52.74360999 99.57794100 36.78806126
v 50.71207136 97.88227081 36.13293543
v 47.43000120 91.83999896 38.41999918
v 47.99282178 91.91448241 40.18831253
v 46.10000178 90.02999961 39.76999968
v 45.82727700 95.64550966 39.41915557
v 46.03920877 101.57331824 40.74543342
v 46.07978463 102.18353570 40.94104096
v 55.38041890 87.00828999 26.74883790
v 55.08031696 89.33719248 27.24667825
v 53.24186012 97.02488035 31.17589466
v 51.28920451 98.12686592 31.94388002
v 49.70401898 98.01290184 33.16949680
v 46.08999938 91.72999859 36.89000010
v 44.75000128 89.48999643 38.24000061
v 44.43564266 96.47084773 38.49086910
v 44.49257255 98.71621430 38.93352300
v 53.66224423 87.26097643 25.58662184
v 51.62532628 95.14353424 28.55106816
v 49.69709367 97.37352282 30.40163405
v 49.53921214 97.74703532 31.56180307
v 48.09405655 97.28302807 32.78924152
v 47.30311036 96.17023915 33.67568925
v 43.82999986 88.76000345 36.74999997
v 43.59000176 94.08000112 37.20000014
v 43.34367067 95.96125036 37.56617382
v 42.92999953 99.44000095 38.20000216
v 52.57354677 86.72671765 24.86459538
v 52.57778987 89.16268498 25.65269172
v 50.76272413 93.73729676 27.28196979
v 49.61241782 95.62959522 28.07936072
v 48.73570800 97.11114317 30.08480184
v 46.54321820 96.44085914 32.19423071
v 46.43732682 93.83068234 35.07358208
v 42.50555485 92.82702953 35.83268821
v 42.63142496 95.00290453 36.48038581
v 42.42999852 96.14999592 36.57000139
v 42.15281829 98.68727624 37.13567927
v 51.65355653 88.63682300 25.02344921
v 50.30206591 92.41282940 26.31197311
v 49.68958721 94.77102011 27.23934688
v 48.44150692 96.37658298 28.84604968
v 46.20183632 96.32257372 30.92497587
v 45.06812990 95.18909454 32.43609890
v 44.06300187 94.09747273 32.79325366
v 41.63452610 95.37421167 35.76659411
v 41.62000120 96.75999731 35.93000025
v 41.09000042 99.48000312 36.64999828
v 52.20147967 82.14017004 23.89806509
v 51.70617253 85.47098190 23.99482206
v 50.72422698 89.30868655 24.77028780
v 49.02318865 93.88870001 26.27341077
v 48.22475463 95.59249878 27.74321102
v 46.05041072 96.21194005 29.56142835
v 45.35651952 95.63768655 31.74501285
v 41.28082469 95.99560499 35.74437648
v 40.66000134 99.18999672 35.88999808
v 48.89106750 92.59962291 25.49601346
v 48.41576144 94.79923546 26.82345174
v 47.08129540 95.99717706 28.48939970
v 45.00941560 95.59591860 30.73710576
v 40.06552324 99.87820685 35.63448042
v 40.04649073 102.02825814 36.43552214
v 48.57516289 91.51344001 24.88887869
v 48.35822433 94.15060282 26.21821873
v 45.57510838 95.57005018 28.30207348
v 44.32339594 95.41031718 29.05101329
v 39.87939283 99.00528938 35.53225473
v 38.90908882 102.15034336 35.71837768
v 49.86828193 83.34324509 22.76313305
v 47.76240885 94.32534128 26.18950605
v 44.79768872 95.31925619 28.30127440
v 39.38879818 98.79416972 35.24387628
v 38.86000067 102.13000327 35.73000059
v 38.11321780 103.66214067 36.49480641
v 48.63994941 85.74989438 22.97036164
v 47.45224863 92.07113832 24.51754734
v 47.01264203 93.73626113 25.47661960
v 45.93444616 94.55860406 26.43045969
v 38.89000043 99.31000322 34.97000039
v 38.79345581 102.37544775 35.21686420
v 37.15136647 103.99577767 36.96113452
v 37.57541627 102.12261975 34.79155898
v 36.99640557 103.30470651 35.93928367
v 36.23601422 103.94187272 37.71847486
v 37.94440255 97.36244380 33.94785896
v 37.07467765 101.17631406 34.55800936
v 37.14844957 100.99957138 33.73150900
v 36.73961014 103.23783010 34.36094150
v 35.17672420 103.63098234 38.18395734
v 34.99855474 103.51003706 37.14303300
v 49.55064878 65.72879106 15.18584415
v 34.65627879 103.18034142 36.66332737
v 35.19221023 102.63891518 34.98719633
v 34.40620750 102.98536718 36.19769588
v 35.89015082 99.73410517 32.60322660
v 35.34962609 101.95646435 34.16128829
v 34.61840749 102.72780806 35.47603264
v 34.92788970 100.71673244 32.87585080
v 35.12273356 102.02423483 32.67424181
v 34.28556770 101.98725760 34.46060047
v 33.69010985 102.46237367 35.61909124
v 46.77871987 71.76434249 17.04688556
v 35.40999815 100.70999712 32.05000237
v 51.53737217 58.47569928 10.02921350
v 49.17433858 66.12782180 14.83386103
v 46.08992487 74.62993264 17.43288338
v 35.22999957 101.11000389 32.27999806
v -15.06211795 53.39444056 14.00674321
v -15.52317105 53.94839123 18.39205436
v -11.92170568 55.75722829 25.75844899
v -15.64385183 54.49706316 18.85247789
v 7.41679687 64.16483968 36.05848551
v 9.26666055 65.59909880 37.80327365
v 11.38505246 65.89541584 38.60831633
v 12.55999971 66.42000377 39.54000026
v -13.87000084 55.98000064 2.59999954
v 1.07578246 63.26995790 33.36683661
v 11.52999979 67.63999909 39.76000100
v 14.06239439 67.58122891 40.91393203
v -15.36000054 56.64999783 4.39999998
v -15.15953895 56.28148094 7.31074763
v -16.45938121 55.88517711 13.69709149
v -15.53801447 57.01781809 20.31749487
v 3.95666715 64.44965303 35.75434908
v 5.04396763 66.18806720 37.27102652
v -16.85999893 57.28999898 3.11000017
v -16.99000038 57.31000006 5.96999982
v -17.00000092 57.37999827 8.84999987
v -17.30073616 57.47644231 11.66293304
v -16.07999951 58.01999941 17.72999950
v -14.53634165 58.60937759 22.02103473
v -5.85183688 62.13635579 29.70332094
v -18.94168928 57.92989582 3.47631285
v -18.45165901 58.19925293 6.42039813
v -18.27999949 58.13999847 9.37999971
v -18.19025911 58.48465487 12.16040086
v -17.23000035 58.74999985 15.35000000
v -15.70065133 59.29581448 18.79858039
v -7.15917675 63.47459555 29.06427532
v -5.02870511 64.99294937 31.21352755
v 1.21227279 67.34044105 35.87358445
v 3.39606521 67.82487780 37.10268438
v -20.61760426 58.26384574 2.36103032
v -20.88524029 58.68469179 3.98296211
v -19.20111291 59.31789428 10.53590234
v -18.51919293 59.38060209 13.32604885
v -17.02000014 60.18999964 16.85000025
v -14.83459957 61.22417375 19.67968047
v -9.46063828 63.52908164 26.69893764
v -7.77321123 64.32422251 28.71288359
v -5.67141874 65.38502127 30.79930507
v -2.69401539 64.97658044 32.99267963
v 0.16052935 67.59555638 35.35295278
v -22.88999967 58.68000165 1.62999996
v -22.72396907 58.85276943 3.17967962
v -21.53454535 59.54688042 7.39016989
v -21.01614140 60.36084518 10.40568389
v -17.74441637 61.29209325 16.19763859
v -14.83595837 62.74925917 19.35083978
v -13.04716710 63.49995732 22.07834832
v -10.62642317 63.61375004 25.17679147
v -8.56050197 65.61002135 27.80042402
v -4.57060151 65.99756330 31.63778409
v -0.02051263 69.32300329 35.27389094
v -23.14396016 60.57248265 -0.29846205
v -25.05917288 59.35215577 3.34703387
v -23.48000184 60.18999591 7.16000143
v -22.69000001 60.58000028 9.25999973
v -21.50627784 61.27113104 11.50197349
v -20.83159611 61.83129176 13.38542532
v -19.65999976 62.07000092 14.85999953
v -18.08999106 62.97651678 16.66558348
v -16.48546010 63.91404569 18.23779382
v -10.46972070 66.43045694 25.66574700
v -6.13917923 68.04636866 29.95337546
v -2.97457981 69.30384040 31.95054829
v -5.76012954 67.92822480 30.27883172
v -0.24478172 70.20356506 34.66390073
v -24.93000031 61.40999869 8.82000104
v -23.70303124 62.24222854 10.84748004
v -22.44484238 62.69077957 12.90287264
v -21.30368538 63.11574578 14.52104002
v -20.41508444 64.22587484 15.70101082
v -17.32624322 65.61904401 18.12882349
v -13.30201328 66.27062708 20.91575973
v -14.77298792 65.23580849 19.45223846
v -12.21351046 67.13900715 23.21120165
v -11.02345251 67.74988025 24.77151155
v 2.60099699 72.70596176 -22.45095558
v -1.00065884 73.01329076 -17.16554351
v -1.63999898 72.83999771 -14.84999899
v -29.87518720 61.13764644 5.88088995
v -27.15017833 62.55584210 9.18355025
v -25.00716411 63.26583028 11.69563457
v -21.74825035 65.50215930 15.54477494
v -14.29774240 68.86071712 19.42723058
v -15.50636068 66.77337736 18.99787597
v -12.58729212 68.24645400 21.74099348
v 2.40000035 75.98999888 -26.07999928
v 1.60751422 75.69177449 -23.89156073
v -0.16156987 74.40258563 -20.02827637
v -1.01469201 73.59095663 -15.93295671
v -4.20742668 71.72042876 -10.80943272
v -4.87432349 71.72319293 -8.14574305
v -5.16295247 73.30443710 -7.05553219
v -32.23450109 61.08730659 4.08124505
v -31.99521825 62.12185696 6.37776079
v -29.40533496 63.17009032 9.09868907
v -25.76979622 64.19193745 12.28418853
v -23.63028005 65.62967598 14.59052879
v -15.00775386 69.95360553 19.05950718
v 1.43073965 77.06112415 -26.69019625
v 0.55812491 76.73615217 -22.70410210
v 0.10239926 75.69362968 -21.15671895
v -5.17894281 74.45789874 -5.57290390
v -34.83548388 62.17267737 3.74347554
v -33.77594054 62.32836097 5.55814523
v -31.17038310 63.49689513 8.38870183
v -28.35083753 64.84957784 11.42071560
v 1.74765976 78.41373235 -29.10647541
v 1.27126987 77.61337608 -27.33270079
v 0.13802719 77.78595388 -23.67708646
v -5.33999968 75.94999671 -4.73000016
v -4.05650958 76.14089549 -3.06244846
v -2.60067498 75.45930892 -0.08762468
v -32.71995112 63.54910135 -0.60716417
v -36.14545614 62.98376620 3.39656556
v -0.23959824 78.43925059 -22.76920900
v -4.15068818 77.17055082 -2.42855959
v -36.81440651 63.65895271 4.44045523
v -34.99500453 64.37058747 7.46789202
v -32.18860924 65.67560136 10.10693517
v -29.61837873 66.34699553 11.97030209
v -0.02017794 79.66875285 -26.92585438
v -0.57814131 79.73130047 -24.42116849
v -0.59108849 79.60851490 -22.92327024
v -4.07098047 78.57682556 -0.79713995
v -37.68254071 64.62054700 1.75021484
v -37.41736338 64.54047561 5.23338653
v -32.27737173 66.85066968 11.10926550
v -0.86841598 81.10596240 -12.66264915
v -3.45285051 80.08427918 1.66524679
v -34.28823873 66.75989926 10.02807822
v -29.47835438 69.75314021 13.97607196
v 0.63002331 82.56012946 -21.29988745
v 2.22054124 83.74606073 -17.58532412
v 1.93000096 83.74000341 -13.96999974
v -0.89155341 82.48920739 -12.50378974
v 1.99255999 84.80155468 -20.43603919
v 2.77712126 85.20355076 -18.07438396
v 3.53241176 85.78106761 -16.52220823
v 2.47000088 85.33000201 -14.43999913
v -4.33454011 82.49592781 -7.73258181
v 2.80679925 85.88151634 -20.09516582
v 3.05595179 86.68596298 -14.02713917
v -32.33048320 72.74878770 13.88614997
v 3.51336971 86.70080453 -19.05049756
v 4.12256038 87.30095625 -16.83192700
v 4.68098419 87.28778362 -14.50186409
v -4.79966402 82.54314959 -1.62529922
v -40.64086452 69.23257560 4.09967126
v 3.08098854 86.21959388 -18.82639155
v 4.16766340 86.63973212 -15.38810227
v -33.59997272 72.32744247 13.09065893
v 2.46548560 85.39241552 -20.69109492
v 3.10757011 85.95574647 -18.20356399
v 3.25000053 86.02999896 -15.68000019
v 2.46999995 85.74000001 -13.65000010
v 1.16103981 83.29354972 -22.56172895
v 1.56439142 83.51665735 -18.95059459
v 3.00788879 84.25855637 -16.63096435
v 1.76055625 84.26994085 -14.01952188
v -0.63960912 82.96678960 -12.54433952
v -3.72887217 81.81797713 -9.28100012
v -5.46531798 80.87290823 -2.89038219
v -0.03467221 81.59549534 -23.08574505
v 0.78707997 82.33762532 -19.93452013
v 2.23222259 82.58347958 -15.89237340
v 1.55234290 82.95949548 -14.01887182
v -0.28756971 82.14861155 -12.67983485
v -5.65789687 79.36687022 -4.98341024
v -5.45578124 79.54527438 -2.78967619
v -0.52432460 79.94048297 -25.00356920
v -0.64640638 80.59626073 -12.83490378
v -5.61128883 78.52604240 -3.60519276
v -28.31878699 70.15349716 14.84930329
v -36.50083393 64.07780200 0.66414621
v -37.69329563 64.32308257 4.36616084
v -36.31940112 64.69895691 6.84234919
v 2.09741062 76.85813308 -27.37542801
v 1.28979224 76.51565969 -24.84202944
v -0.26485065 77.74741203 -20.79227939
v -0.12018907 76.80451870 -14.79907241
v -1.77637080 75.55218786 -13.37047387
v -2.92228232 74.90825653 -11.33738272
v -4.68114391 74.84246790 -4.43116715
v -2.53962004 74.42567497 -0.68111118
v -35.61054915 62.93543428 4.78588790
v -29.83315475 65.18511474 11.08547393
v 2.53085326 73.91643524 -23.04578200
v 2.12375890 75.80385357 -25.14505200
v 0.21265217 73.68247956 -20.40388621
v -0.46451608 74.24174249 -19.22115684
v -1.76729274 71.90057635 -15.28330706
v -3.17734247 71.88475132 -12.39120960
v -4.53002518 71.45909965 -10.08221880
v -4.16649692 73.40782136 -10.01408044
v -4.88909613 72.03121483 -7.39501650
v -4.98249475 73.19287956 -6.15076721
v -2.70880898 72.14689255 -1.81482208
v -4.00278764 73.46340269 -4.38448228
v -3.34559567 74.53697920 -2.86691822
v -2.25928519 73.08828831 0.12112151
v -33.47858787 61.48498878 3.58718727
v -30.65059520 62.60067225 7.58331781
v -25.21895431 65.66031277 13.60548381
v -12.38120161 72.08827883 20.59519105
v -12.01301161 68.81331652 22.34716713
v 0.34181558 70.22383064 -19.37822811
v -0.05257405 72.26089388 -19.79591139
v -0.85615349 70.43517381 -17.30501838
v -1.30489317 71.90863788 -16.64633863
v -2.13162415 71.47411257 -14.88385350
v -4.07078350 68.76111031 -10.27605962
v -3.32999998 69.26999986 -3.81999998
v -3.86239681 71.35066390 -5.38390083
v -2.45916494 69.39504296 0.20770571
v -28.38905342 60.65560132 0.15916926
v -29.24276330 60.20282581 2.29466660
v -28.02873403 60.26880816 5.34746097
v -29.22465466 60.31730026 3.58036207
v -27.18999982 61.03999913 7.05000013
v -29.47312221 62.47171015 8.01452901
v -25.49000084 61.68000028 9.03000031
v -25.41121654 63.76367807 12.06841134
v -20.55122331 64.18386102 15.59246145
v -16.57007448 64.71815705 18.32448319
v -12.36655191 66.07403606 23.27884361
v -10.84007509 67.27726012 25.18565021
v -8.34252778 68.47974658 27.54358016
v 0.92472386 68.22313368 -18.21496896
v 0.13681826 68.14070046 -16.59612171
v -1.36324822 67.58221984 -14.70184233
v -3.24848830 68.20932031 -12.38433924
v -2.78441282 67.60431826 -0.58522040
v -2.74836575 69.24951077 -1.10176194
v -25.68884380 59.27576870 1.20028818
v -26.15065314 59.41636488 3.34012369
v -27.55676955 59.99715626 4.87306714
v -25.80689639 59.81454253 5.08396095
v -25.98406188 61.05768681 7.72087928
v -17.94297807 62.37293780 16.51199721
v -21.52795345 62.77916580 14.02075309
v -20.02322301 63.54475766 15.51752910
v -18.16015504 63.48805130 16.89213142
v -16.25999995 62.98000365 18.20999943
v -13.35095055 63.99791688 21.28218859
v -12.26000022 64.46000189 23.64999987
v -7.32543133 68.08546931 28.79216895
v -3.63921351 69.99097019 31.15082160
v -0.70244266 70.63847780 33.57791156
v -0.33949976 68.32250953 35.02695635
v 0.44762751 70.74759901 35.19333154
v 0.76738448 69.28279996 36.04747728
v 1.72406109 67.08186865 -17.37542637
v 0.95208100 66.86086953 -16.16510190
v -22.95464650 58.89172852 0.63835661
v -17.14456081 60.93149632 16.89009368
v -14.29551747 62.24685162 20.31088434
v -12.24840339 63.02676350 23.54408428
v -8.87691882 63.79358470 27.39847638
v -3.81991500 66.42041355 32.18213469
v -0.19888388 66.82122499 34.94096547
v 4.97781811 71.10450417 38.63846511
v 4.33999998 68.76999885 37.99000010
v -18.75000075 58.99000168 10.64999960
v -18.67551357 59.37413499 12.33844366
v -18.05999875 59.28999931 14.51999974
v -17.16999896 59.61000174 16.44999906
v -16.18999988 59.96000022 18.21999997
v -13.71000148 60.82000211 21.48000151
v -12.17000186 61.37000024 23.52000028
v -9.55090020 61.96368858 26.71424672
v 3.72182555 66.99391454 36.76777333
v 15.72287641 71.05431706 43.77506673
v 17.57999882 71.51000202 45.12999952
v 19.35192198 72.05007970 45.52691057
v -17.61000045 57.72000179 5.26000001
v -17.74685644 57.72579461 7.62002030
v -17.70930178 57.78096989 10.00004448
v -17.45409891 57.66865611 13.32288794
v -17.11999997 58.06000158 14.86000046
v -16.40000008 58.32000077 17.17000082
v -15.53966384 58.48483741 18.95077899
v -14.76796903 58.90891328 21.26939222
v -12.94018794 59.96939540 24.04382266
v -7.95906130 61.11125275 27.87051536
v -11.13043819 60.87372452 26.03900060
v -5.46184648 61.80046871 29.87101302
v 4.53661801 65.25318325 36.50638834
v 16.82626829 69.15003806 43.31252351
v -15.56473132 56.68858066 5.63701009
v -15.56194108 56.39920384 8.78511462
v -16.06518775 56.46580830 10.11703629
v -15.75128920 56.84173480 19.73213255
v -13.27042747 57.35755339 24.56168830
v -11.50301378 58.42090398 26.40933171
v -3.31187947 60.93936414 31.13386407
v 1.03279017 62.52315640 32.87884966
v 5.26720006 63.34953010 34.78198126
v 13.69861513 66.52028859 40.14374688
v 16.65738039 67.68281013 42.49923304
v -14.21757415 55.09733781 9.05473251
v -12.95023225 56.21408671 24.84215237
v -5.43526234 58.78544599 29.52434123
v 9.44394059 64.61250037 36.95278987
v 7.41503108 62.53377348 34.66144577
v 10.22716053 64.11518157 36.88282147
v 12.51209341 65.52927196 38.98714855
v 14.53179680 64.78472054 40.05098715
v 16.35271497 65.06423652 41.79643840
v 17.78798364 65.02918899 43.36301982
v -11.86999958 54.23999950 3.83999990
v -12.85886299 53.99848893 7.72083597
v -15.11725318 53.77607420 19.63607222
v -10.80706809 54.96419594 26.01862140
v 9.69191268 60.99213287 34.97441858
v 13.96883000 62.46170402 39.46025297
v 15.93999751 63.02999705 41.82999954
v -11.78999990 52.46999860 8.08000006
v -12.42746878 52.62133479 9.37111117
v -13.81000038 52.03000084 13.81999999
v -14.57472146 52.43743584 16.72892272
v -14.10722826 52.45853961 20.30475624
v -11.72999945 52.82999948 24.57999997
v -9.28140618 53.53534594 26.54373087
v 9.32694599 58.91873688 34.31151807
v 13.60999886 60.30000001 40.07000104
v 14.51000012 60.58999896 42.08000004
v 15.85235074 60.68260968 44.41907629
v -14.90631327 48.98000136 3.34662409
v -10.67618467 50.45722425 8.87714140
v -11.90185547 51.17382854 7.28279445
v -10.92511043 51.10531673 10.18166821
v -11.18000038 50.82000047 11.73999999
v -12.77135313 50.74968934 17.15441607
v -12.28361577 50.75208843 21.18470520
v -10.16783249 51.22137070 24.91197176
v -8.13999958 51.97999999 26.56999975
v -4.23106784 53.14858630 28.99323218
v 9.00999922 56.83000013 34.10999849
v 11.33000106 57.56999925 38.13000023
v 12.99579721 58.04843083 42.25884005
v 13.47936597 59.78264660 40.67072272
v 13.72445468 58.28638747 44.64199021
v 14.18208145 57.93688819 46.06493935
v -15.53701330 49.40725863 0.09224370
v -16.89999923 47.18999937 -0.10000032
v -14.49836511 47.88712412 5.67217078
v -12.20622007 50.11572316 6.90438040
v -9.77522787 49.64508116 9.42330249
v -9.35999956 49.47999865 12.24000007
v -9.60972439 48.99922386 15.37042018
v -10.43717470 49.25984144 20.13911493
v -9.64293722 49.22240973 22.26000652
v -9.93749406 50.04967377 23.75984937
v -6.91699702 50.21406710 26.04148164
v -4.26999992 51.20000243 28.09999883
v 7.49965943 54.74487320 32.94523805
v 8.70000012 54.77000028 34.26999971
v 10.08000039 55.25000021 37.85999864
v 11.00379322 55.85682392 39.89253938
v 11.90000027 55.89000136 42.90999845
v 12.57999986 56.12999946 45.01000047
v 13.02639488 57.43691698 44.04111579
v 13.57000042 56.48000166 47.89999872
v -20.71711421 43.68010536 -5.37093403
v -19.89278384 45.19233480 -3.86153348
v -18.12206581 45.28450593 -0.54597872
v -9.31216031 47.41786420 9.38941818
v -7.70427659 48.17873985 11.38289087
v -7.97207467 48.64476621 12.20182329
v -7.56195188 48.17095771 14.75875545
v -8.71556252 48.45203832 18.77522096
v -8.02428834 48.39540645 21.94526792
v -7.08000129 49.23988134 24.73061718
v 4.20399755 52.49642208 31.19591810
v 8.11381172 53.57869342 33.98289159
v 8.96999985 53.19999903 37.76999936
v 9.93999839 53.58000100 41.51999950
v 11.03625353 53.74324322 43.57392713
v 11.48735546 53.92074585 45.16856372
v 12.37370167 54.24362794 46.66764289
v 13.22528068 54.58048731 47.75586352
v -20.99694312 43.01352799 -5.54643711
v -17.59335399 44.28912327 1.06461800
v -16.37000032 44.47000101 3.66000063
v -14.72183131 44.68319565 6.16912963
v -8.30952637 46.72037438 10.14276501
v -6.36067148 47.65217751 14.27781489
v -6.44254591 47.76084051 18.00225303
v -3.49361566 49.61830005 26.74039081
v -3.07465694 48.07714745 24.71678890
v 4.70868591 50.69763586 31.27775341
v 7.45988451 51.62309855 33.88534859
v 9.97179560 51.87267810 41.78648070
v 10.44999994 52.32999846 43.74000058
v 11.16804220 52.85466835 45.38816586
v 11.79828122 52.93882266 46.44477367
v -18.61950196 42.87441820 0.74462709
v -16.75954275 43.24898869 3.41258128
v -14.86271527 43.76151040 5.89843327
v -8.02960526 45.65655440 10.50948445
v -6.06067991 45.83084956 12.34597620
v -5.29433321 46.25500366 13.82483542
v -4.58051497 46.52578756 16.56484418
v -4.01793420 46.72777653 19.40498315
v -2.60226801 47.28450254 24.13732000
v 7.48678250 50.05803332 35.49684584
v 11.46301068 52.20328644 46.06272280
v -21.88592590 40.78695923 -3.44859064
v -20.70256695 41.24768823 -0.79978118
v -16.83885418 42.27073491 3.57111287
v -13.08520604 43.30554232 8.21884722
v -6.25071162 44.90417615 12.10781001
v -1.62865967 46.26375437 23.72558042
v 7.62553280 49.06660691 35.99658608
v -22.27759175 39.68829662 -5.17894188
v -18.26577820 41.77237302 1.67571532
v -16.54144749 41.63691774 4.26355749
v -14.82045744 40.99233076 6.50254544
v -12.15904299 42.51286760 9.06794798
v -7.26333354 43.80464181 11.50684617
v 6.45727990 47.35590518 33.79341215
v 7.27816671 48.11849818 35.53600982
v 8.22650455 48.25205728 38.44172880
v 9.38266795 48.14755172 42.66218469
v -18.75361800 41.83077440 1.02873391
v -17.67473109 42.06090420 2.37240712
v -15.70513472 41.58655927 5.24616800
v -5.10904146 44.30701584 13.49563990
v -3.50305461 44.97523978 17.05616526
v 8.37249588 48.72789979 39.02300447
v 10.33177692 49.38054830 44.70364004
v -22.15903252 40.30233249 -4.69109043
v -19.82830651 41.02244973 0.28922060
v -6.57792343 44.11499202 11.93220075
v -3.92696168 45.06420717 16.11470804
v -3.33369616 45.42376846 18.14002544
v -2.70845182 46.42489552 22.53804170
v -0.85611083 45.47104612 23.57474901
v 2.62873247 47.27758095 28.95689569
v 5.35645429 48.08217287 32.04678372
v 6.89440314 48.21790755 34.90310907
v 7.83416908 48.52923751 36.81848198
v -22.01205865 40.39867222 -5.50725497
v -19.23916489 42.17744991 0.25074312
v -14.52188753 43.10148582 6.53449818
v -7.17447791 44.96041685 11.24216057
v -5.52192330 44.93377730 12.93795276
v -1.46162370 45.80159858 23.09847996
v 1.95846125 47.67872393 28.71553972
v -21.46231756 42.00372100 -3.66678089
v -19.98851262 42.18144342 -0.60142472
v -17.97001995 42.93223843 1.76785560
v -16.27312973 43.28767955 4.15611593
v -14.41386435 43.76176000 6.60589803
v -6.70542801 45.77688128 11.60825230
v -5.41605009 45.73612288 13.23879603
v -4.06126259 46.42608762 18.22432131
v -4.05897573 46.98289186 20.53859085
v -3.39999981 46.78000137 22.49000035
v -1.44927844 47.19865322 25.09124391
v 6.61666226 49.40079525 34.10852328
v 8.05549882 49.68118668 37.02848032
v 9.17021465 50.34488440 41.23548418
v -21.27050422 42.51848534 -5.35134505
v -18.42983812 44.20514777 0.03937036
v -16.95000008 44.08999905 2.40000035
v -15.40336572 44.95603219 4.83635254
v -5.78583218 46.99185491 13.69543653
v -6.02623122 47.59054258 16.14084467
v -5.92248235 47.42083326 18.84202100
v -1.62574218 47.95642942 25.51897429
v 5.81904827 50.67145079 32.08398819
v 7.06416368 50.67784339 33.82830694
v 8.22000019 51.04000121 36.66000068
v 10.66254638 51.68621987 45.03303021
v -20.27000673 44.55222934 -4.89686057
v -17.58914813 45.43483630 0.16547961
v -7.88566098 47.41559178 10.64584218
v -7.40629900 48.22909459 13.44907377
v -7.96248205 48.13477024 16.73696935
v -8.97493586 48.57696593 20.51847801
v -4.58604563 49.56098273 26.41454153
v -0.34918595 49.87266287 28.56681123
v 2.90432409 51.04549974 30.55270761
v 5.53129986 51.90483853 31.73437342
v 7.85475504 52.30125412 34.10019726
v 8.94000009 52.70000175 37.56000102
v 10.09620074 52.37200484 40.93566164
v 10.92999987 53.39999869 43.94999892
v -16.54605195 47.03457281 0.92885841
v -15.23003355 47.46972769 4.60703066
v -10.05400717 49.16321859 8.70926958
v -8.83539952 48.75639826 10.02749801
v -8.95783119 49.26994443 11.22188661
v -10.61047893 49.31904003 17.56004058
v -10.31885017 49.33625832 21.31307311
v -7.41093652 48.64120856 23.36669713
v -8.95445608 49.87266287 24.39323068
v -5.86197013 49.62784052 25.92181973
v -4.29153861 50.32589659 27.36251056
v 7.20393192 53.80861461 32.75707737
v 9.34000220 54.34999987 35.81000119
v 9.92000010 54.54999954 37.68999875
v 11.06085069 54.96529862 40.82550108
v -16.01999998 48.72999713 0.24999926
v -13.41279410 49.61447045 5.54887578
v -11.02938130 50.03353953 7.90254027
v -9.80356429 50.01454800 10.22916567
v -10.37815772 50.15263334 11.74630411
v -11.64999977 50.20999908 15.47999959
v -12.15548348 50.31532794 19.37029138
v -11.52071729 50.68545416 22.60539681
v -10.46882663 50.87896064 24.35275540
v -7.34737562 51.13574117 26.57582983
v 8.52118805 55.77200651 33.71763229
v 10.58999915 56.42000213 37.31000051
v 11.37000043 56.68000132 39.25999999
v 12.12000009 56.93000183 41.20999947
v 12.75000069 57.14999884 43.14000160
v -11.61000039 51.83999985 8.63999967
v -11.58910897 50.12527853 7.41160195
v -12.26000022 51.70999840 10.54999977
v -13.18541728 51.32580176 14.92631435
v -13.69256712 51.60161480 18.73928122
v -13.56821228 52.30116099 21.47084288
v -11.12257782 51.98030174 24.61586893
v -9.07030981 52.48912796 26.18284337
v 9.12673585 57.88717791 34.13436189
v 11.89000066 58.66999924 38.07000071
v 12.94999942 59.00999904 40.09000212
v 13.73999938 59.27000195 42.12000221
v 14.88109678 59.71262231 44.56941411
v -12.13859208 53.66742983 6.28409581
v -12.87937537 53.31680924 8.91092513
v -13.46027106 53.15169692 10.41788608
v -15.35480283 53.47413197 17.61778444
v -13.97867966 53.19103971 21.75156586
v -12.64368556 54.30919677 24.50212836
v -8.58800672 54.93952706 27.56168321
v 10.21732204 60.04073098 35.17980874
v 12.12807465 60.68727002 37.33615577
v 13.91999982 61.39000133 39.45000097
v 15.18999971 61.77999824 41.54999927
v 14.48303554 59.83589217 43.58409345
v -12.60000095 55.62999845 2.22999789
v -13.49999942 55.43000251 4.54000011
v -13.98614887 55.36544695 7.27453921
v -15.51763527 55.08700386 12.07908615
v 11.67472173 62.60770559 37.10738569
v 13.68531212 63.21258843 39.16901350
v 12.47078273 62.78806925 37.99363971
v 16.18999988 64.36000019 41.74000025
v 14.63742368 62.76756525 40.54017738
v -15.51467273 56.67790025 2.61427020
v -16.44923724 57.18483403 4.98597324
v -16.24590717 56.95428327 7.50535959
v -14.47546389 55.46721071 8.10164399
v -16.86577499 56.91695213 10.56949701
v -16.98219031 56.97212368 13.09906878
v -16.13999903 57.11999908 18.23000051
v -13.40946648 58.40123445 24.21833016
v -7.71603454 59.50499699 28.32828276
v -4.63000033 60.61000004 30.20999953
v -6.62182318 59.34383720 28.78500894
v -2.74699205 61.15663052 31.46389127
v 8.89999978 64.57000226 36.94999963
v 11.86866220 65.50703943 38.56451064
v 14.37802799 65.68352878 40.16326368
v 16.08196646 66.42362475 41.73051938
v 18.51999946 67.35000014 44.11999881
v -17.47748256 58.69555101 14.91458807
v -16.24144800 58.88172984 17.70105772
v -12.58000173 60.21999940 23.02999981
v -12.05319352 58.44441429 25.94097890
v -9.45490133 61.21473387 27.09263377
v -11.69632468 59.00887772 26.19375661
v -12.39184849 60.75188890 23.83611910
v -6.54886756 62.07980588 29.16130051
v -5.18057263 62.31321022 30.45798838
v 1.58490811 62.44742498 33.00858662
v 3.30475834 63.18132579 34.38703716
v 0.05857055 64.39242512 33.91778469
v 4.84716194 65.83102793 36.97798401
v 15.28824680 69.03003156 42.45721549
v 17.45966636 69.45837289 43.78222674
v -15.57073463 60.81689522 18.83560419
v -14.14991356 61.31657958 20.78431100
v -9.76993330 63.01001459 26.21992677
v -6.84478646 63.89574707 29.53984030
v -4.26172698 64.93050605 31.88725188
v -5.95078291 63.71596456 30.35973385
v -2.35248101 65.55503607 33.32030028
v 2.83588166 66.91702455 36.17058322
v 5.10441978 67.65949726 37.97608986
v 7.21938629 66.90412015 38.62765059
v 7.15999957 68.27999651 39.33000192
v 13.21981102 70.02977282 41.84047505
v 15.11739381 70.58199495 43.24507713
v 17.58020557 70.61721385 44.44704950
v 1.31612387 67.81119853 -18.08617264
v 2.70999991 65.81000239 -16.07999951
v 0.82504324 67.73849577 -17.41467789
v -0.21778155 64.80794400 -13.22269719
v -3.27370013 66.36200100 -8.57847650
v -2.87522352 64.57228959 -1.15347258
v -2.79000006 66.39000028 -0.75000001
v -25.31141788 60.39699540 -0.18497130
v -26.95173956 59.66808274 1.06076500
v -27.37772837 59.57802385 2.65171565
v -26.86614916 59.72499773 4.31094039
v -23.83008786 59.27469954 3.68179614
v -25.67438781 60.29878557 6.45350805
v -22.50429057 59.78431925 6.34624856
v -23.61859195 60.69382280 8.68302118
v -23.48475531 62.00421974 10.62877942
v -12.63055857 63.93034011 22.99392968
v -9.38677602 64.98681754 26.78552084
v -0.33750143 67.61983037 34.98458490
v 5.21000009 69.60999966 38.75000030
v 12.32900005 73.53512943 41.95771366
v 0.69604651 68.91490519 -18.68380420
v -0.35518073 69.53049451 -17.71281846
v -0.55000000 68.58000159 -15.86000063
v -2.12306483 67.61073321 -13.91720399
v -2.99117016 67.45371968 -12.22918648
v -3.85235948 68.04440171 -10.26170794
v -3.19697498 66.37188047 -7.10394653
v -30.01224622 60.34300476 1.68301677
v -28.26280333 59.92981791 1.51377451
v -31.33682534 60.73185802 3.68327228
v -28.90768833 60.50345674 5.30662434
v -28.37881632 60.05358323 4.10823384
v -28.52701023 61.03318185 6.54704170
v -27.08319202 60.23338065 5.67876780
v -26.36993490 61.68789417 8.54506250
v -24.38876033 60.43275446 7.63249723
v -22.76839316 62.56487221 12.26859912
v -22.00801484 63.41264397 14.27766774
v -5.02855331 68.16232204 30.66058829
v -1.06387155 69.22396272 33.98725763
v 0.28057708 70.04149258 35.38773954
v 14.39000107 74.23999906 44.31999847
v 2.74074962 71.22933120 -21.58058621
v 0.37038565 70.83471864 -19.80617642
v -0.81409211 71.39158994 -18.01725291
v -1.09008083 70.22673637 -16.32867567
v -2.40641111 70.07013261 -14.57270049
v -4.40879725 69.84720379 -9.83389188
v -4.36000060 69.38999891 -8.60000029
v -30.27357906 61.82548031 -0.24163647
v -32.44524077 61.30666658 1.15113321
v -31.10730462 60.59224904 2.86956900
v -33.18408504 61.62463129 4.64841211
v -29.64057401 60.47181413 4.40487312
v -29.85625342 61.82111427 7.06078578
v -28.32183987 62.98362464 9.44324676
v -24.57973734 63.57306987 12.39818148
v -22.38327265 64.07383829 14.56576586
v -20.68999968 64.92999941 16.01999998
v -6.17827754 69.10033524 29.48354557
v -2.39325431 70.27413696 31.90958127
v -4.89302212 69.37005371 30.49143031
v -0.01540268 71.09361887 34.28975120
v 3.69129376 72.63857126 -22.81977050
v 0.88090647 72.43816555 -21.09844610
v -0.26918494 72.19058275 -19.40507442
v -2.23999936 71.63000107 -14.30999953
v -4.33938717 70.97155601 -10.67092456
v -4.57818666 71.42478228 -6.65692380
v -3.62000009 71.41000032 -4.50999988
v -32.86529332 62.79388815 -0.29568645
v -34.44751725 62.21668795 1.46028714
v -34.66464952 62.51463294 5.02598612
v -32.13049471 62.80010939 7.30728731
v -28.97740714 63.82534653 10.11894271
v -26.38000064 64.77999687 12.62000017
v -23.21755327 66.15038961 15.19577205
v 2.88999989 74.51999933 -24.18999933
v -1.59087172 73.33696634 -14.70425632
v -3.72253801 72.76484370 -11.23250928
v -4.95661562 72.75417447 -8.30442272
v -3.76000092 72.87999988 -4.43999935
v -3.30349221 73.30062240 -3.28861782
v -36.09229252 63.09627742 2.02809088
v -35.96040234 63.48809600 5.33512188
v -34.34319422 64.13950026 7.64204888
v 2.94151483 75.84434748 -26.52298287
v -2.59287562 74.36069101 -12.15186622
v -4.37366497 73.85809720 -9.42693558
v -5.21940691 73.94126058 -6.37133233
v -3.80999874 74.16000217 -3.78000108
v -2.76185968 74.16065782 -1.60537427
v -37.48515248 64.02020156 3.64807178
v -36.54630482 64.35693800 6.09401800
v -35.00936180 64.81427699 7.98220094
v -31.54399991 66.16599858 10.94263513
v -28.34261768 66.82670116 13.00718170
v -24.11625907 67.37620384 15.07333759
v 2.60701799 76.86658949 -27.82070264
v 1.52398774 76.34665072 -25.33148974
v 0.97077212 75.90114325 -22.62450568
v -1.01500493 76.07412338 -14.26399220
v -2.46290001 75.38215816 -12.05819193
v -5.28010819 74.52015579 -6.32170960
v -2.74723722 74.96888936 -1.10828143
v -37.21863404 64.66773897 0.81595103
v -38.29724342 64.85965848 3.75759718
v -37.42644936 65.19507617 6.25809003
v -14.40445054 72.02228159 19.54441331
v 1.05741329 77.02288032 -25.73191933
v 0.22628046 76.39097422 -21.84083499
v -0.41042006 76.63373649 -19.80719902
v -2.65682116 76.16950572 -11.28595602
v -4.96714236 75.59408247 -7.56244501
v -4.63999994 75.80000162 -3.86000006
v -38.35002333 65.58482349 5.31637529
v -35.96796840 66.23809785 8.64811148
v 2.04388425 77.98018306 -28.73317339
v 0.79851790 77.68086344 -26.42851882
v 0.17440399 77.14024931 -21.96187899
v -5.44139836 76.31543279 -6.22954452
v -4.48883045 76.72864944 -3.24089290
v -3.43619287 77.26784050 -1.07352727
v -37.30787709 66.63101912 -0.41241283
v 2.02644174 78.56312394 -29.22562696
v 0.71511813 78.27944309 -27.30192803
v 0.06442810 78.05638015 -21.73880301
v 0.71785389 78.91514152 -27.82223746
v -0.15032862 78.67483795 -21.92066796
v -1.22661947 78.74792814 -12.85553351
v -5.25940955 77.72157341 -3.48312245
v -4.15575597 78.04750651 -1.61294430
v -16.79562405 74.77353513 19.22124065
v -0.48653292 79.39153165 -22.10792899
v -15.83919488 75.27225465 19.68640462
v 0.37199617 79.96243984 -13.25542945
v -0.20770107 79.36630398 -13.30861356
v -4.34795488 78.76819372 -0.91660873
v 1.24279025 79.53810692 -28.63877267
v 1.66181917 80.10107279 -14.83066194
v -17.21911691 75.33407956 19.22987588
v 0.92730240 79.44831997 -28.30209397
v -0.31860839 78.88088375 -25.31343140
v -0.50805276 79.11151648 -23.37293886
v -0.41000074 79.35000211 -21.43999934
v -17.07901806 75.89440048 19.34311725
v -0.31319913 79.33865488 -26.19371191
v -0.46633443 79.16262001 -22.47580327
v -0.32747851 79.70261574 -20.32383904
v -0.25394681 79.56843078 -26.61135793
v -0.50404354 79.90052551 -22.10305259
v 2.15334282 81.15844429 -14.43548128
v -0.32650252 79.67270911 -26.34196542
v -1.32620137 80.27583361 -12.36339286
v -4.34583379 79.01591808 -0.72795904
v -18.54692400 75.30185580 18.86330359
v -0.21986724 79.85986024 -26.61355026
v -0.43884621 79.97608930 -25.50327405
v -5.55825839 79.05389369 -3.17469239
v -4.21435013 79.84171808 0.10006981
v -0.31334945 79.96603847 -26.37431026
v -0.45718570 80.22077382 -25.16474016
v 2.59380043 82.25808293 -14.83134832
v -39.09172118 71.22676075 7.77541986
v -0.25421017 80.49590141 -25.49210377
v 0.27416580 81.71906322 -20.71610652
v -4.86155506 80.71351051 -1.28614134
v -40.54328427 70.46072930 5.22219203
v -29.16503884 71.47204876 15.02525620
v -26.24895424 71.71010971 16.27987251
v -20.67501098 73.38844985 17.97008514
v -17.49260910 73.57311249 18.76711845
v -6.68315450 74.90188628 21.94704674
v 15.77321999 82.50151575 36.29385680
v -28.39849703 71.94865495 15.50759841
v -25.81562847 72.46461511 16.54292829
v -16.96448587 74.10368323 18.99691299
v -11.48180198 75.46732575 21.06702700
v -31.79605678 71.02762908 13.61635141
v -27.14323997 71.55975699 15.87774605
v -24.34636094 73.06127250 17.09339768
v -18.26659031 73.98597151 18.71543750
v -5.13326796 74.66148585 22.01387100
v 15.67969285 82.06454664 38.63607720
v -27.91346610 71.15735859 15.47838468
v -25.04626662 72.06600159 16.67980291
v -18.16453040 72.78398424 18.54137890
v -15.16230218 73.31215590 19.63696443
v -12.15871703 73.78654927 21.00548148
v -9.84323025 74.97435063 21.74241096
v -6.71320921 74.34599102 22.61235937
v -3.54227028 74.19994473 22.53415808
v 14.00947385 80.24660498 34.37773138
v -27.69751661 70.36943734 15.20995144
v -24.09684844 70.65336406 16.76859520
v -17.89147779 71.69923186 18.47359911
v -13.71416543 72.49160856 19.94312741
v -10.64514834 74.18869436 21.75442502
v -8.00883304 73.51205498 22.98501506
v -5.50311571 73.77099991 23.23721163
v 13.34124338 79.30569351 36.71351820
v 14.71994352 80.37498593 39.45201635
v 16.15635306 81.29525930 41.24387726
v -37.08720207 63.67034465 3.93718621
v -35.62897816 65.49089402 8.18707980
v -29.54635397 67.80555844 13.06993607
v -21.16522193 69.58259642 17.41247065
v -18.08986440 69.75106895 18.20803434
v -13.72147352 70.88759542 19.74615455
v -11.44673396 71.24286890 21.32726833
v -9.33602173 72.52916694 22.70589210
v -7.11992756 72.86944985 23.71875942
v 14.84248973 78.86831462 40.95717892
v -34.81392562 63.61278147 6.56525930
v -28.79492007 65.72224200 12.04207540
v -21.98650874 67.42335856 16.46116003
v -12.87323330 69.68417764 20.32415383
v -11.68000139 69.77000087 21.71999961
v -8.82766768 70.99717110 24.77496676
v 12.26777770 77.45547593 39.82354328
v 14.98000044 77.60000229 42.10999981
v -31.03588521 61.59215420 5.82284806
v -28.27409655 62.48952448 8.61055311
v -28.60390581 64.30480629 10.70863940
v -23.53310958 64.63164836 14.14791401
v -20.90172283 66.31692499 16.51618630
v -13.21436185 67.20405817 20.75847425
v -12.18649186 68.01920384 22.69994654
v -10.91992762 68.51984560 24.48635548
v -6.25995453 70.13180107 28.50690112
v 9.94343217 75.95376670 38.68492693
v 7.51577551 74.40996915 38.49231079
v 11.60888560 75.19187033 41.11331701
v 9.74854641 75.41134953 39.38381746
v 13.74036539 75.42784512 42.44387522
v 14.97130096 76.39463991 43.09548438
v -22.95507863 60.45628712 8.59862473
v -22.87481166 61.95947155 11.02078892
v -23.75186235 62.90739775 11.75833773
v -21.89000137 62.37999722 13.13000079
v -20.58330551 62.96949089 14.79527634
v -18.85775663 63.20580840 16.24697074
v -17.46000163 64.01000172 17.69000106
v -12.95000035 65.59000164 22.12000079
v -11.55013964 66.89121574 24.35691282
v -5.60693536 68.54291260 30.22060730
v -1.70999893 69.32000071 32.68999979
v 0.90595509 70.16730309 35.98808870
v 1.72785111 70.69570571 36.54571623
v 4.56683943 73.16085696 37.24269196
v 2.85576540 71.96024805 36.87743470
v 4.33762744 71.54872268 38.18678111
v 6.67999964 71.82999700 39.45999965
v 8.09843931 71.77243382 40.24888203
v 12.30376307 73.62219691 41.92695394
v 14.72999994 73.62999767 43.91000047
v 16.24000072 74.03999567 44.95999962
v -18.96108314 60.08319557 13.01193424
v -20.81112377 61.41740456 12.74255384
v -18.29999872 60.92999876 15.40999953
v -16.99000038 61.51999906 17.14000106
v -15.59110731 61.65811792 18.71163771
v -13.86397704 62.79670447 20.78977786
v -12.50948012 62.90785223 23.08240719
v -11.33130118 64.49046731 24.60273728
v -7.62408925 65.70688635 28.79466303
v -4.18113312 67.36081839 31.59280866
v -0.86277258 67.74739921 34.49752554
v 4.12525889 70.61402500 38.24300691
v 5.67424716 69.11938637 38.72923926
v 7.42220553 69.55999881 39.83502463
v 10.06600820 70.78758627 41.04571417
v 12.11015880 70.33009827 41.60969704
v 14.32730537 70.72705775 42.79871285
v 16.48999937 71.34000212 44.17999834
v -16.58875495 59.39590558 17.26902835
v -12.01378554 61.47736311 24.29640666
v -11.03000157 61.99000031 25.63000098
v -7.00794626 62.98971921 28.95656973
v -5.65393502 64.56092000 30.79368360
v -3.34871910 64.28708881 32.44432062
v 0.82634663 65.43564796 34.67879817
v 4.75035468 66.33181870 37.14000434
v 6.08139392 67.56819785 38.46666217
v 8.30955151 67.44180620 39.31815922
v 9.98055004 68.09817255 40.10947049
v 8.61443952 68.12740117 39.79640082
v 10.31704247 69.26342845 40.71561620
v 13.23465537 68.24209541 40.99702835
v -15.82900248 57.77730793 18.59586500
v -15.16512036 58.40630084 20.32786794
v -13.72561697 60.06008387 22.63359912
v -12.89865747 59.38037485 24.65589345
v -11.73771732 61.56725064 24.95553717
v -11.18158083 59.39964578 26.54658444
v -6.67000096 60.69999933 28.54000218
v -5.14248665 61.41851842 30.00531904
v -6.46124687 63.02199513 29.55998294
v -3.68538382 61.88066304 31.34583682
v 1.91383413 62.93056160 33.61028805
v -0.62301988 63.28723580 32.94873238
v 4.21736529 62.43892014 33.92264992
v 5.50115062 64.83573467 36.58097610
v 9.06999968 63.63999844 36.09000146
v 7.49154482 65.50442427 37.62236610
v 11.12999953 64.12000209 37.37000003
v 9.82917845 67.54548848 39.70940784
v 12.88041938 64.47707117 38.74674812
v 12.97705993 67.47799367 40.36891833
v 15.38816467 65.20938873 40.85217416
v 17.12875068 68.50849092 43.10614988
v 18.63126829 65.40852785 44.33563352
v -10.05233638 53.44206467 3.11255082
v -14.83586244 49.48748648 2.12569046
v -15.72260074 56.17515370 19.74555105
v -14.65816237 56.29308149 22.23473974
v -12.37383951 57.30393156 25.62011592
v -10.86177211 58.19435418 26.97000653
v -2.82999990 59.37999859 31.06999956
v -0.77046070 59.82529372 31.84597567
v 1.45896419 60.34676358 32.03410283
v 0.53213141 62.06696108 32.66250715
v 3.48629500 61.85817719 33.28780085
v 6.11159392 59.62068960 32.76631236
v 7.88409542 59.60464478 33.51432458
v 5.35308011 62.02954426 33.74697268
v 9.12586134 60.16980857 34.35895219
v 14.23995476 64.11562115 39.76015374
v 17.58010313 63.62537295 43.60377043
v 18.24663579 63.93695623 44.34694350
v -18.71320419 45.89105770 -1.77706033
v -17.02814177 48.20745066 -1.27953757
v -17.13050902 46.41539603 0.19806252
v -15.70516080 48.78524691 1.36265741
v -16.52457565 46.57076299 2.02885526
v -14.00898397 48.65897447 5.82515914
v -13.39685265 48.89843613 6.54863240
v -11.34810876 49.21564832 7.69395428
v -11.87057141 50.45334622 5.64757036
v -14.81074002 52.88668349 18.58393289
v -14.58128355 53.42998356 20.68405226
v -11.21962816 55.49545959 26.13411658
v -2.78556021 57.35366791 30.89326806
v 0.46374320 57.41428211 31.23580106
v 5.48040215 58.28000233 32.20956400
v 8.18128139 57.80637637 33.40775892
v 11.30117849 59.74782631 36.40259057
v 14.39532731 60.99849567 40.37856311
v 14.43599630 60.75131148 40.52782804
v 17.07519963 62.60603666 43.69513690
v -21.07891440 43.16321760 -4.24037455
v -20.37975565 43.90443116 -2.75140861
v -19.61850747 43.30047220 -0.75549132
v -17.04299636 44.98212039 1.82083598
v -15.53360838 46.31815478 4.63353377
v -14.01470788 47.23246768 6.74459338
v -13.46482895 47.97202349 6.96808705
v -10.61000023 47.60000110 8.55000038
v -8.55517853 47.60346562 10.01524460
v -12.54669111 52.88384855 23.77587557
v -10.49752720 53.37734893 25.82048625
v -2.54814164 55.39191142 30.63621745
v -0.82820520 54.42035198 30.81218898
v 4.33473848 55.56191504 31.53946251
v 7.85426609 55.92548475 33.14830363
v 10.79543773 57.90068954 36.40964255
v 11.60649862 58.28923360 37.88275272
v 14.21695482 61.00414321 40.11751711
v 14.27182090 60.83042175 40.34021497
v 16.60187915 60.75000390 45.09960115
v 18.33299547 61.28065288 48.29850793
v -20.91347985 42.35987738 -2.01607449
v -19.08163168 43.12940687 -0.02689796
v -16.59435779 43.77559200 3.41020408
v -13.87236360 45.00648752 7.22405128
v -10.73000021 45.74000090 9.25000012
v -8.94269068 45.96139118 9.97290481
v -7.42909499 46.26446217 10.89335792
v -5.96031779 46.58923298 12.89334707
v -11.00000087 49.86000061 21.54999971
v -10.72050538 50.62945560 23.71303178
v -11.99336909 52.17908695 23.87378737
v -9.08537582 51.40370876 25.79081245
v -8.21316615 51.21746287 26.18542686
v 1.58000004 53.11999843 30.57000041
v 5.55935595 53.54179069 31.79234639
v 8.69836751 53.86920273 34.79111940
v 10.49172692 55.94681203 37.74852306
v 14.17179219 60.93646958 40.15022144
v 16.42885804 59.46123227 46.60325870
v -21.87361754 39.31615874 -1.03259040
v -18.47818866 41.11991078 1.81992049
v -17.59790443 41.13038257 3.37048876
v -11.84822060 43.83279383 9.11036786
v -4.88058431 44.98963431 13.88453506
v -8.46260320 49.08614606 23.44011143
v -10.42604167 49.89206791 22.76307903
v -9.96251684 50.50685629 24.40625243
v 3.94999981 51.33000016 31.03999980
v 6.96353987 52.16072127 32.85186365
v 8.55823606 52.80361697 35.14556587
v 9.05898493 53.16594243 36.31367534
v 10.06171480 53.73211205 38.69414702
v 10.54062974 54.14642394 39.71731663
v 11.49395388 55.06037921 41.82944819
v 15.51505178 57.38079175 48.13476279
v 16.50620252 57.76084587 49.49608445
v -23.09271134 37.06084937 -1.60360790
v -19.10999976 39.25000131 2.58999993
v -16.37000032 40.16999900 5.17999986
v -13.74999993 41.14000127 7.89999962
v -10.44037938 43.36965457 10.03008522
v -6.67370111 43.12499613 12.21453864
v -4.50999988 43.51999983 14.45000060
v -3.65942647 44.28908974 16.02892205
v -2.81305914 44.14677247 17.63862930
v -5.03998995 47.06804454 17.78007485
v -2.30419287 46.10108584 21.44766785
v -3.15293088 47.15165868 23.39620329
v -3.47357988 49.05873537 26.14445053
v 7.83124194 51.40195414 34.83486176
v 9.65000037 51.77000165 37.79000044
v 10.07665601 52.65715346 39.96627778
v 10.74044593 53.48826200 41.67275876
v 11.19031943 50.91243610 45.63305900
v 11.08026505 51.06204748 45.51614076
v 15.30999970 55.81999943 49.38000068
v -22.96978235 36.44445539 -0.02752087
v -19.68000084 37.48000041 3.12000001
v -15.46999998 38.83000091 6.87999977
v -11.49717066 41.17379338 9.62785166
v -2.46000011 42.70999879 17.65999943
v -1.21969171 43.68570819 20.46195418
v 0.36444896 45.32343522 24.91786703
v 2.20260792 46.46172002 28.29696424
v 10.23000013 50.82000047 40.61000049
v 10.80329530 49.70737174 45.29078305
v 11.08459942 50.63007027 45.48602924
v 11.34641375 51.01411417 45.93864083
v 12.67696358 53.06722969 47.76517302
v 13.91000021 53.81999910 49.15999994
v 14.87870328 53.86354402 50.47570914
v 16.45362191 54.77729067 51.51098594
v -23.99698086 34.36269239 -0.20071099
v -22.79289626 34.72151607 1.62564730
v -19.70000006 35.90000048 3.96999996
v -0.26095583 41.99880362 21.41846344
v 1.45102805 44.31242496 25.20363964
v 2.83992779 45.38454488 28.25110592
v 5.17641753 45.95477134 31.03566729
v 7.07999989 46.96999863 34.99000147
v 8.67136940 47.57335410 39.69570622
v 8.80596600 47.74769768 40.28080404
v 10.21000091 49.35999960 41.86999798
v 11.12567820 49.83519018 45.84257305
v 12.10999954 51.24999955 47.27999866
v 12.91999966 51.81999877 48.88999835
v 13.94734252 52.41585150 50.25641620
v 15.18395636 52.23609135 51.71848834
v -24.67951179 32.49792010 -0.12895916
v -23.80860224 33.58269110 0.81699248
v -21.64580300 34.02250633 3.40163615
v -11.52999979 36.29000112 10.28000005
v -0.57883054 39.71160576 20.19466646
v 1.51961786 41.20411724 23.49673584
v 3.16000008 42.35000163 27.38999948
v 4.58093360 43.37815940 30.05789779
v 6.45000022 44.84999925 34.38999876
v 7.98911043 46.69942707 37.54163161
v 9.02047008 47.20656946 40.78660533
v 10.45434736 48.75222966 44.94178668
v 12.14000024 49.78000000 48.48999903
v 13.27231154 50.11385307 50.51846802
v 16.27004147 51.48846284 52.90045589
v -25.52187629 30.45833297 -1.02226459
v -23.58746156 32.67375752 1.87596609
v -20.40999942 32.55999833 5.16999979
v -6.51999982 36.01999953 14.82999977
v -2.22999998 37.31000051 18.48999970
v 0.75384264 37.97603771 22.06386626
v 3.61000001 40.67999870 28.00000086
v 5.09000011 42.01000184 31.69000149
v 6.67000003 43.26999933 35.22000089
v 9.94999986 46.45000026 44.36000064
v 11.49940304 47.75622487 48.69916290
v 15.09604603 49.54818636 52.70929262
v -25.82430840 28.78864855 0.26662130
v -24.88033660 30.63233010 1.18021050
v -19.57000047 31.09000064 6.20000018
v -14.94999975 32.23999962 9.39000025
v -1.30271330 35.40122509 19.57911439
v -26.36221983 27.04805508 -0.29796016
v -25.04242584 29.24999222 1.92872866
v -19.37000081 29.54000048 6.68000011
v -16.28999971 30.30000068 8.80999956
v -13.17999978 31.05000034 10.90000011
v -8.37999955 32.12999925 13.93000036
v 0.35876641 35.12159735 21.53114416
v 1.68999995 35.79000011 24.28000048
v 7.59000005 40.97000137 38.72000054
v 13.03025335 46.91321403 51.69144273
v -26.72495134 25.54998174 0.09235590
v -25.47833137 27.28645876 2.40920973
v -22.40391634 27.26568095 5.60876820
v -18.80519651 28.26777473 7.65381567
v -16.24000072 28.88000011 9.20999981
v -12.91537564 29.25600857 11.17624436
v -11.00439858 29.95216660 12.26523798
v -6.22699270 31.25959262 15.90666175
v -1.64935994 32.63972327 19.80927400
v 1.47000002 34.35999900 24.66999926
v 3.43999988 35.93000025 28.99999917
v 10.61444730 43.79482567 49.14112389
v 12.64529210 44.22629997 52.18909681
v -26.75524913 24.54803698 1.55921781
v -19.24999990 26.97000094 7.80999940
v -16.65999927 27.51999907 9.34000034
v -14.03568219 28.77186425 10.80318261
v -7.61682540 29.48177606 14.83008545
v 0.96000027 32.34999999 22.95999974
v 2.09857291 34.09289941 26.18105896
v 3.77000007 34.85000134 29.89999950
v 11.74827013 42.22673923 51.71620101
v 13.97456229 43.85403544 53.29261720
v 37.55925596 39.96879980 39.86438364
v -17.33000018 26.20000020 9.13000107
v -14.37617559 27.85740606 10.68714540
v -11.84014138 26.47993527 12.00285181
v 0.39000018 31.05999902 22.88999967
v 1.82389421 32.28755295 25.33139661
v 4.90119401 34.55187008 32.51125291
v 8.35144520 38.05027157 42.38217697
v 12.75054365 41.80242121 52.99871042
v 36.22000292 37.19000146 39.70000148
v 39.20999914 37.16000170 39.55999762
v -26.77681111 22.88248762 2.61400850
v -23.63983914 23.32331799 6.25575613
v -18.03067699 24.94030260 8.93118232
v -16.13449864 24.89861660 10.34449320
v -13.13049905 25.84017627 11.45184133
v -10.53758617 26.28102154 12.72757258
v -6.50702138 27.38011070 15.80684632
v -2.63695535 28.73998135 19.64715682
v 0.76405209 29.37876806 23.77595007
v 8.71999934 37.79999912 45.00000179
v 10.30476205 40.14123976 50.14659464
v 11.86618488 40.32143578 52.41737887
v 13.13473191 41.07706249 53.31460387
v 35.08999944 35.96999869 39.69000280
v -27.47580782 21.79898880 1.07412203
v -25.63449182 22.16061205 4.90139471
v -24.32800457 22.28249982 6.13650260
v -21.37520537 23.26817065 7.51553150
v -18.34999956 23.81999977 9.05999914
v -16.42050780 23.94076623 10.22866555
v -12.65677810 24.60648306 11.83690131
v -8.25363304 25.71016364 14.38559406
v 2.40724324 29.81968597 25.99134482
v 8.47000070 36.40000150 44.30000111
v 9.34543926 37.80010715 48.23073000
v 11.86998002 38.81581128 52.68198624
v 34.18999910 34.78999808 39.68000039
v -27.14735270 20.76102048 2.82082008
[truncated: 758,690 more chars]
