# Supplementary material for: The Slothful Claw: Osteology and Taphonomy of Nothronychus mckinleyi and N. graffami (Dinosauria: Theropoda) and Anatomical Considerations for Derived Therizinosaurids
Source: PLoS One. 2015 Jun 10;10(6):e0129449. doi: 10.1371/journal.pone.0129449 (PMC4465624; doi:10.1371/journal.pone.0129449)
Supplement: S1 Multimedia — (A) UMNH VP16420 caudal vertebra (B) UMNH VP16420 caudal vertebra (C) UMNH VP16420 caudal vertebra (D) UMNH VP16420 left scapula (E) UMNH VP16420 right scapula (F) UMNH VP16420 humerus (G) UMNH VP16420 ulna (H) UMNH VP16420 radius (I) UMNH VP16420 manual claw (J) UMNH VP16420 pubis (K) UMNH VP16420 ischium (L) UMNH VP16420 femur (M) UMNH VP16420 tibia (N) UMNH VP16420 fibula (O) MSM P2117 caudal vertebra (P) MSM P2117 scapula (Q) MSM P2117 left humerus (R) MSM P2117 right humerus (S) MSM P2117 antebrachial element (T) MSM P2117 ulna (U) MSM P2117 manual phalanx (V) MSM P2117 left ischium (W) MSM P2117 left tibia (X) MSM P2117 right tibia (Y) MSM P2117 fibula (Z) MSM P2117 metatarsal (AA) MSM P2117 pedal claw (BB) MSM P2117 gastralia (CC) MSM P2117 gastralia. (ZIP) [file pone.0129449.s011.zip › MultiS10-NGPubis.obj]

# Studio
g Polygonal_Model_1
# Number of geometric vertices: 10191
v 321.2321103 -49.7357175 18.2190463
v 320.5431998 -49.8232916 18.2028934
v 320.3634024 -48.0563156 17.5631717
v 316.2392676 -49.0576886 17.3570383
v 199.7351646 -51.4338203 10.8100865
v 198.3461380 -45.6926376 10.8490754
v 194.3785697 -46.2699160 10.6563102
v 195.9982812 -48.1827445 10.4816156
v 200.3860623 -48.9061177 10.7902735
v 322.0746219 -50.5442321 18.7791884
v 317.9298341 -46.1900458 17.4509808
v 318.8209534 -40.9344062 19.3554629
v 317.7687526 -43.8152738 17.9654341
v 321.7791617 -36.5394317 21.1181529
v 319.6961582 -34.9422395 21.2768968
v 324.2254555 -36.3333933 21.4691143
v 322.8772283 -32.4103907 21.8028668
v 324.2326379 -29.7259949 22.9292456
v 327.7693987 -35.2711454 22.5171428
v 325.3772557 -25.7709064 23.8362718
v 325.9595037 -27.5602899 23.7505138
v 326.3695836 -22.9816213 24.5066602
v 318.7958002 -19.5921957 24.0942482
v 323.4640956 -20.0762860 24.5643463
v 318.3900118 -25.0400063 23.0099987
v 325.5949318 -20.3036014 24.8993784
v 327.7425170 -20.1446861 25.5943891
v 324.9525428 -18.2199236 25.5090445
v 322.9594231 -11.8184332 29.3353274
v 323.9667714 -15.4655743 26.6327243
v 318.4728324 -13.4957489 26.5308358
v 319.8691607 -16.0149150 25.1247212
v 322.2474158 -17.8078879 25.0008255
v 325.5368471 -10.0046676 33.1130847
v 326.4865577 -12.6260370 30.0448593
v 321.7729032 -9.1536259 32.1062803
v 320.2224374 -7.8910440 33.6896479
v 321.7103779 -7.7540441 35.9201282
v 322.8380680 -8.4186271 34.1976881
v 319.5433617 -7.2896369 35.5799012
v 318.2226121 -7.2477967 34.0673998
v 320.1176822 -7.9428283 37.5465862
v 322.5250542 -8.5833697 37.9739255
v 555.4358363 40.4361524 84.4581202
v 554.6353459 40.2042530 84.2282176
v 322.9731023 -50.4790768 18.9366937
v 329.3354213 -47.4079363 19.0651286
v 327.7008533 -49.9458387 19.2279872
v 326.8345594 -25.9833746 24.2682043
v 328.6499977 -25.1000002 25.5599990
v 324.5446086 -8.3990572 36.1541547
v 327.6632428 -9.1929520 36.5828946
v 328.1451762 -12.2170486 31.3785300
v 330.7334483 -37.9056521 22.1886858
v 327.2515237 -28.8831387 24.3568495
v 329.1779757 -23.3917087 26.0158852
v 330.7946920 -21.0014451 26.6824160
v 332.0131004 -24.1949446 26.2428019
v 329.5108676 -17.6873114 27.0792898
v 327.1054626 -17.8667530 26.2654629
v 332.1520388 -19.5200983 27.3036640
v 332.5293064 -15.5641418 29.7646839
v 329.2924464 -13.2114096 30.8390744
v 329.7496736 -12.2385453 32.2466344
v 331.2858343 -27.7800970 24.9427427
v 330.5171430 -25.3798924 25.5658329
v 334.0952694 -27.1473490 25.6189797
v 330.4606676 -50.1756892 19.9047290
v 332.4545920 -49.2131002 19.9258998
v 333.0064416 -50.5381860 20.5729026
v 329.0338814 -50.7394634 19.7909269
v 331.9060504 -51.5412949 21.0527964
v 329.6175897 -51.5221357 20.5060039
v 336.1559212 -28.6483020 25.5777948
v 336.8299901 -23.3000033 26.4400002
v 334.7924352 -20.5960181 27.0182602
v 489.9632633 0.6484672 66.0065413
v 488.4035289 2.0786154 66.4300919
v 486.6922498 0.3331693 65.4000416
v 337.5879824 -11.0648023 34.0605639
v 336.6606534 -10.5833095 35.4315341
v 335.2475166 -10.3351614 36.6801731
v 333.9073658 -10.5124870 34.8848701
v 332.5268924 -9.8657580 37.2211561
v 335.0987732 -10.4917586 38.6558697
v 333.4663510 -10.0596249 36.7235988
v 333.3059847 -9.9850893 38.0711555
v 331.9850564 -9.7101396 37.8113836
v 338.4000063 -27.5200643 25.7602353
v 339.5539820 -38.4435318 23.1266525
v 341.0578072 -23.6620847 27.0510186
v 341.2800133 -22.1199989 27.5499988
v 336.8827999 -17.5759345 28.2930527
v 335.0881338 -16.3773932 28.8470536
v 340.2297497 -15.8223379 29.7408924
v 338.1752372 -10.7624112 35.1596959
v 337.7522528 -11.7452098 39.8024321
v 335.1316452 -12.0872296 41.1892161
v 333.1967592 -10.8524282 39.6820903
v 337.2884989 -49.7639030 20.8897106
v 334.0263963 -47.7600060 20.2542357
v 340.9805894 -49.6705063 21.3701688
v 336.1155689 -50.6520271 21.1743824
v 337.3450637 -50.9620868 21.6843262
v 334.7512484 -50.0156172 20.5553398
v 344.9405432 -43.0686958 22.2241394
v 340.8899903 -25.3303815 26.4812224
v 339.1292691 -10.7031716 36.6323143
v 341.3072526 -11.0055050 35.8786620
v 338.2338583 -11.2454193 39.1016603
v 339.2933011 -11.0107977 34.5769748
v 344.1030383 -19.5250902 28.9464798
v 347.6209939 -26.2040403 26.7665442
v 346.9119668 -16.1114261 30.2104540
v 342.7302241 -14.7487056 30.5560809
v 348.2400775 -20.2407558 28.5735205
v 341.1525786 -11.4812460 34.0629593
v 343.6114192 -11.4733055 35.4046412
v 340.5524194 -12.6198456 41.0138667
v 341.6337967 -50.7556200 22.3551374
v 343.1273699 -50.1063317 22.2127698
v 343.2314992 -50.7622547 23.1501237
v 340.4983282 -50.6085195 21.9108108
v 226.0930389 -57.3514253 13.7918713
v 344.0320790 -48.7571768 21.6718800
v 341.5978849 -47.7903932 20.9943280
v 352.9843092 -41.3716175 22.6397365
v 351.3986170 -36.0711291 23.2207309
v 347.7720022 -35.1627842 23.3664736
v 344.8620737 -13.6646312 31.6749476
v 353.4160554 -46.0767858 42.6438451
v 347.1843600 -45.8940156 21.6527954
v 349.3777215 -44.1270918 22.0332202
v 349.7737944 -46.6472320 22.2591870
v 349.1196036 -12.1981455 36.0768102
v 350.8158922 -12.3499967 38.3865796
v 351.8001437 -12.6646124 36.3079906
v 348.3445644 -11.9980257 38.2294096
v 353.2434404 -12.8087644 38.1631665
v 352.3626029 -12.7561418 38.9063321
v 348.5908508 -13.8631379 41.6098796
v 351.9669771 -12.9179163 39.3925048
v 351.9583642 -45.9307693 22.5930754
v 351.5340388 -44.2710072 22.2769678
v 354.0472090 -44.5998721 22.7709841
v 356.9987118 -41.9937782 23.5343669
v 356.9788337 -39.5146981 23.7324983
v 354.7023833 -33.5890949 23.9804108
v 354.8353314 -13.2015692 36.2682641
v 353.3937037 -13.1300483 39.6326147
v 356.0248613 -13.4292571 39.5048708
v 353.3367217 -14.1753675 41.2471145
v 68.5890988 241.8946922 37.4662429
v 357.3991656 -44.8923744 23.4813243
v 356.5726876 -46.5341061 24.0840577
v 358.9964211 -46.2518409 23.8041840
v 355.9854031 -48.3518392 24.8902813
v 352.3432016 -47.8360504 23.4917197
v 356.6201925 -48.1674485 24.9135830
v 350.6788015 -42.6109098 22.2182944
v 358.1438661 -43.3370620 23.5979669
v 360.1519167 -44.3456396 23.4938413
v 362.1800244 -40.8300012 23.5500000
v 357.1800292 -13.3983865 37.9391275
v 358.5858643 -13.8623575 35.6942564
v 356.6018641 -13.6007871 39.6769941
v 359.6164584 -13.7005858 38.5538414
v 361.2613082 -45.7760878 23.6989260
v 361.5167439 -46.7893258 24.1700355
v 364.1449213 -45.2426933 23.7268992
v 363.0000055 -36.1800045 24.1400190
v 365.5692041 -39.7779010 23.5671736
v 365.6825423 -32.6193646 25.3146384
v 368.2908416 -37.5581905 24.1543986
v 359.6451581 -35.3315510 24.0196586
v 363.6167347 -27.5083780 26.9311778
v 366.0257757 -21.2889370 30.3019378
v 367.4168885 -28.3328425 27.2300094
v 363.6856675 -18.6033193 31.9735557
v 361.5639508 -15.2288973 33.9166485
v 368.9336777 -17.5475441 32.8873545
v 366.2622571 -15.5783296 34.2338495
v 361.7559969 -14.0468553 36.7751643
v 363.3953035 -14.1092185 37.5773087
v 364.6867573 -14.3851507 36.4266858
v 360.8176112 -14.4308116 39.8109220
v 358.8880002 -14.6935824 40.7638103
v 361.1954451 -15.1259424 40.6387076
v 365.0340438 -46.3629290 24.0733065
v 366.0377264 -43.4294418 23.4274194
v 367.5098419 -45.3816354 23.8795001
v 368.1220710 -14.5453382 36.8052013
v 366.7815626 -14.3226795 37.8642641
v 368.9214289 -14.5164840 38.5567248
v 367.3728704 -14.7077758 39.2366089
v 364.7400141 -14.2900003 38.2499993
v 363.4765148 -16.0459746 40.7727063
v 368.1601286 -47.0916890 24.9369908
v 370.5943525 -44.6644910 23.9206441
v 365.9628928 -46.8726940 24.4631059
v 372.6975918 -46.4443639 24.9297451
v 368.7594235 -43.3003642 23.5106256
v 374.6269345 -44.4912501 24.5373584
v 372.8905618 -42.4346924 23.9200220
v 375.8503497 -41.7321362 24.3392345
v 372.5974262 -44.5417985 24.2339876
v 370.8582222 -41.7092703 23.6675516
v 374.0449250 -39.6996923 24.0141563
v 368.3770895 -40.8534743 23.4917086
v 370.8303571 -39.3060036 23.8488205
v 370.9508777 -35.1273492 25.3933109
v 375.6702542 -38.2533297 25.0322241
v 488.9926314 -0.6291355 65.1658401
v 490.2130663 -2.0113513 63.7581870
v 373.3200133 -32.3100016 26.3000000
v 378.3200085 -36.1699983 25.9700008
v 379.0616393 -34.4182327 26.4624134
v 374.0244806 -29.1235298 27.2012670
v 374.6270537 -21.7278041 30.8922529
v 377.6750565 -27.2282250 28.4605976
v 373.5499978 -18.0300009 33.4400013
v 379.0800571 -20.5906462 32.3842242
v 377.6061833 -16.0785839 36.5429930
v 373.1257319 -15.4505512 36.0071026
v 369.4032431 -15.1133519 35.5621092
v 372.5500107 -14.7499945 38.5500006
v 100.7540300 29.5285732 12.8110023
v 103.4716517 27.8042480 12.7090150
v 374.5556474 -15.1081858 40.8340916
v 372.1123338 -15.0214005 40.5527689
v 372.7681935 -15.5348284 41.5736213
v 369.7471023 -15.0241479 40.2108580
v 371.2972105 -15.5724930 41.3798690
v 377.1201670 -46.9120070 25.6870072
v 377.8542578 -43.8526608 24.7470681
v 380.4369569 -42.6335484 25.2448339
v 378.1334460 -41.3535126 24.6322900
v 379.9459338 -40.3642915 24.9022245
v 377.5939047 -38.7225188 24.7332379
v 380.1349998 -36.0882804 25.8810297
v 375.7438958 -38.8248712 24.5590955
v 384.4608963 -19.5953995 33.9942686
v 380.4922700 -23.7510428 30.5419583
v 381.9333613 -17.1510410 35.6600210
v 375.8012652 -15.1115861 37.9242636
v 376.4319420 -14.8059931 39.7127420
v 377.7972460 -15.2360126 41.4248705
v 374.0457296 -14.9624059 37.8239751
v 374.6814430 -14.8944110 38.8953686
v 382.0919096 -40.5917913 25.3472757
v 381.8872571 -38.0599350 25.5018715
v 384.1671944 -43.2904176 25.8887187
v 380.7508647 -45.1906212 25.4642218
v 383.0530345 -34.7688608 26.9821379
v 380.4721832 -33.9093506 26.7227311
v 384.5500052 -29.7699999 28.4899976
v 386.3714337 -33.8066183 27.6827924
v 385.0098252 -36.6259180 26.2986086
v 381.4586997 -30.2559081 27.7244467
v 378.0771792 -30.9982374 27.1840915
v 387.5777423 -31.9816954 28.2437913
v 387.0820105 -29.2387269 28.9589670
v 383.1207752 -28.1143449 28.9931726
v 380.1313639 -28.6047347 28.2564014
v 384.5899999 -24.6299990 31.0799982
v 384.8283887 -27.4386816 29.6729840
v 387.6138926 -21.6129273 32.6125175
v 387.8310025 -24.2110603 31.0160201
v 384.9831820 -17.2030237 36.2402387
v 387.5323236 -18.0891082 35.0629725
v 384.2701018 -15.3008960 38.1778479
v 387.8204226 -15.3243365 37.8800519
v 510.4421377 -5.3617996 60.1705350
v 382.2199404 -14.9321277 41.1899500
v 383.9080036 -15.4658705 42.4020775
v 386.7364228 -47.6095304 27.6397634
v 383.9337826 -46.4111865 26.4961571
v 388.1404400 -44.8398367 26.9767623
v 383.4044635 -47.9968116 27.4159480
v 391.7123079 -44.6019731 27.3913238
v 79.1602805 220.1410234 36.5490429
v 388.6221945 -41.8209285 26.9739348
v 390.3353810 -39.4199379 26.8087145
v 388.2949650 -37.3791903 26.6048424
v 385.1224780 -39.6048985 25.9275641
v 390.4722035 -34.2134982 27.5465250
v 394.0530419 -34.1717787 28.4452923
v 391.8313384 -37.3098068 27.2146985
v 390.3500140 -30.0500002 28.7599992
v 391.4034665 -23.5754848 31.4722657
v 388.0898952 -27.0444639 29.8794731
v 393.2622373 -27.4070241 29.9381241
v 390.6672895 -19.0558955 34.3163796
v 396.0644007 -20.7346622 33.8891000
v 396.0748315 -26.1778031 30.8950618
v 393.2330012 -16.5264793 36.5408920
v 391.3702965 -48.1498726 30.1116277
v 393.3780789 -47.6481877 29.5111034
v 393.6378956 -47.9232073 30.8809448
v 392.5813735 -41.2001833 27.1754581
v 396.5722024 -41.8004282 27.6502147
v 394.9199915 -37.6599990 28.0999970
v 397.8693187 -39.3210500 28.1188246
v 398.5832036 -30.9137702 29.8074689
v 544.6396470 -1.3233651 64.9074316
v 544.9418426 1.5556951 65.3790534
v 543.7156558 0.6380542 64.9108514
v 401.4627934 -27.2990614 31.4059332
v 399.6880949 -24.0784585 32.2188437
v 396.1306512 -14.5767676 38.3606330
v 509.8378658 -15.4543798 58.9900538
v 507.9025030 -14.3680219 58.7907769
v 398.8025486 -46.2983064 29.6303742
v 400.4188478 -46.1080037 29.7482330
v 400.4423916 -44.2015827 28.5470020
v 401.4087915 -44.4188453 28.8315061
v 400.0458419 -44.7840840 28.7017766
v 400.0470340 -40.5376367 28.1575508
v 401.7081559 -35.7464403 29.4380579
v 538.6692286 17.2700137 67.6939189
v 401.0905027 -31.9295414 29.7660045
v 406.2794447 -31.0312584 30.8079273
v 401.6484916 -21.0532788 34.1336839
v 402.7430713 -23.4223008 32.4804597
v 406.2059522 -18.9815182 35.1919793
v 399.3489742 -13.4728206 41.6330770
v 404.3437839 -13.6310672 40.1320383
v 400.5214572 -13.5750435 42.7782014
v 399.0419805 -13.8326138 42.8979509
v 398.4336555 -14.3171018 43.5180478
v 396.9469965 -13.8809485 42.5603241
v 403.2294154 -45.5079973 30.0553236
v 403.6807120 -43.9970270 29.1439854
v 405.1562250 -44.5023812 29.6327751
v 405.4780304 -45.6560478 30.6115653
v 405.5636823 -42.1341285 29.3018650
v 409.8199904 -41.2500054 30.1500019
v 405.6060612 -38.8962589 29.7017787
v 403.1873643 -39.0997045 28.9674755
v 402.3357034 -42.2695279 28.5505336
v 399.8470604 -43.3591604 28.2551665
v 536.7177725 16.6443009 67.0019537
v 412.2630954 -31.8150334 31.0301445
v 406.7489505 -14.2082376 39.7298187
v 409.1463089 -14.4044096 40.4967219
v 412.2250378 -16.9001073 37.1036008
v 404.7053158 -12.9685514 42.5127968
v 537.6399755 19.6039788 69.9079260
v 405.2012265 -13.8776014 44.4944613
v 505.7529211 -1.9522264 62.1380061
v 539.3462181 18.5545310 69.0934509
v 538.9533043 20.6918661 70.7356930
v 402.3711383 -13.6821959 43.5651653
v 479.3475568 -81.2951103 53.6185056
v 479.3612361 -83.8294551 52.0445928
v 482.0798934 -83.6477131 53.5855703
v 477.8387845 -79.6672255 53.4511358
v 475.3457308 -78.3677325 52.7435467
v 477.5466025 -80.9893906 52.6759587
v 478.2278240 -80.6630254 53.2759838
v 416.1274433 -33.1376046 31.0151726
v 413.1966233 -28.7425183 31.7330696
v 482.4504554 -82.1601897 54.4103906
v 484.5009744 -82.6231912 55.1816672
v 481.5953374 -80.3873613 54.7592156
v 408.4737301 -13.9057916 45.2228636
v 410.1631641 -12.5899874 44.1778116
v 411.3999903 -45.0600013 30.8900047
v 413.2679701 -42.9449119 30.4507855
v 414.1280651 -45.4646163 31.4408466
v 415.8453047 -44.0260470 30.8111366
v 415.4995382 -38.0528606 30.6390282
v 419.0129936 -37.2025594 30.5381194
v 484.8000407 -7.3895156 60.5016984
v 415.5171812 -41.5076949 30.1754866
v 418.4060991 -40.5265689 30.3105284
v 416.6055024 -30.7602193 31.6502266
v 420.9400117 -34.8699987 31.1599988
v 484.1757119 -79.0615752 55.4382391
v 487.1113300 -80.8442160 55.8181219
v 418.0005193 -15.4376775 39.1895697
v 520.8594799 0.6397732 61.1975119
v 520.2473998 1.3301399 61.2893254
v 417.1429276 -12.3215904 46.8853004
v 416.3349867 -13.1256562 47.5434139
v 417.7916646 -12.8969569 47.8923805
v 520.5040574 1.9446650 61.5661368
v 421.7214584 -45.2671014 31.9382325
v 418.5258746 -45.0264663 31.4610153
v 419.7632074 -42.8479761 30.8358800
v 420.2273488 -46.7901714 32.9110920
v 417.5994694 -42.8759120 30.5881519
v 420.3059673 -41.1729701 30.6240749
v 421.9706953 -41.7458899 31.0428105
v 420.9978282 -39.5328626 30.7911299
v 421.9897389 -37.2368917 31.3272029
v 441.9828951 -52.8129078 52.6534319
v 424.9995947 -23.0234116 34.9193402
v 424.2099524 -21.2396141 35.9940194
v 426.4639616 -20.0165529 38.0445048
v 422.1932888 -15.5705232 39.9766006
v 424.7815609 -17.1517823 39.4236036
v 419.2432463 -11.7151793 45.5634370
v 419.8306501 -11.6606429 47.7041006
v 422.9076505 -11.5205348 49.1633229
v 421.0902750 -11.3562699 46.3670827
v 422.6843119 -46.6164388 32.8866355
v 424.8685837 -45.4012714 32.6229520
v 424.3749678 -47.2128540 33.3867259
v 424.7047305 -42.0069732 31.7994542
v 424.1647422 -39.3069275 31.6867158
v 427.5504649 -41.5205695 32.1096927
v 431.2903583 -32.1673341 32.6796547
v 431.3324690 -34.3939066 32.2314017
v 431.6243529 -29.8013370 33.3534591
v 426.1951745 -22.7866322 35.3984833
v 427.7649224 -22.1676938 36.6578586
v 430.1972985 -22.8854008 36.0680036
v 426.2638688 -21.5740483 36.4568383
v 426.8047810 -17.4610931 40.1577912
v 424.2942631 -10.6671248 48.5300161
v 425.6517291 -10.2339387 48.0027385
v 425.8561432 -10.4723107 49.4180508
v 426.4588952 -46.7961729 33.3330743
v 428.4979105 -47.6086996 34.3699716
v 429.3200076 -44.7600000 32.5099975
v 431.0882390 -47.7469079 34.5054008
v 431.2020540 -42.1078950 32.7352360
v 433.8710606 -44.2740992 32.8767225
v 434.5288873 -41.4573774 32.7118747
v 431.1867952 -38.6649072 32.2884955
v 435.0000024 -38.7599953 32.5800069
v 435.5700016 -34.0300016 33.1799909
v 429.5837283 -21.5481110 37.4125503
v 428.9272130 -20.2947650 38.5350212
v 431.2763214 -20.4456728 38.0840935
v 463.7300670 -47.4467427 54.9722612
v 428.5111427 -15.7852750 42.3073359
v 428.9086461 -17.0030706 41.3865745
v 427.5960922 -16.4347179 41.5833145
v 428.1959236 -18.5261015 40.0681831
v 465.2670920 -49.0188785 54.8915565
v 430.0784171 -18.2139259 40.3220244
v 427.3877442 -14.4347027 43.1162529
v 486.6019189 -59.6519336 55.6482226
v 483.7558270 -57.2891496 55.3065203
v 431.3607514 -11.5428371 44.9357592
v 427.5021553 -11.4304591 45.0041480
v 435.0815117 -11.1839231 44.2265943
v 436.0996187 -48.9004292 35.5613679
v 433.4134459 -48.9181839 35.5227441
v 434.3355894 -46.7717163 33.9502059
v 433.9621663 -49.9845371 36.7117897
v 474.9369025 -50.4098050 55.4002374
v 438.1924868 -44.6753167 33.7120369
v 436.4252388 -35.5848409 33.1949107
v 437.6454353 -40.1794985 32.9357088
v 436.1215234 -27.7085528 33.9954980
v 439.2372072 -31.0146641 34.0896472
v 439.2180741 -34.5018059 33.4889106
v 433.4855974 -27.0226058 33.9486115
v 437.0499849 -23.1599994 34.0100005
v 441.4505064 -25.2262484 33.7210000
v 434.4703555 -24.1110157 33.9621231
v 437.3909235 -19.7018832 35.7910022
v 440.0860965 -20.8330285 34.6135013
v 433.0306649 -21.7671171 36.1246951
v 437.8665984 -15.7415476 38.5499038
v 441.6122735 -17.3604004 36.4475138
v 435.1272881 -17.6898614 37.9850753
v 434.6702993 -20.3915723 36.1776277
v 432.8978658 -17.1817672 40.2393080
v 433.6459041 -19.1989560 37.7673544
v 436.6864860 -12.7262035 41.9573449
v 435.1243675 -15.2305523 40.2853228
v 433.5892498 -13.9246620 42.6087826
v 433.2861006 -8.8608591 51.4244288
v 438.3162856 -47.1564420 35.0068472
v 438.7643635 -49.0921028 36.0868201
v 440.7255650 -45.0077131 34.3986489
v 439.9695396 -42.3354805 33.6701684
v 442.5053000 -38.6631116 33.8219255
v 439.7832155 -37.6172587 33.4483013
v 442.2211945 -33.2271606 34.1389775
v 441.9403076 -35.6401280 33.8971168
v 442.4432516 -29.4314362 34.1516547
v 442.9157376 -20.7690950 34.5485657
v 444.9071586 -22.5581285 34.1663659
v 444.3920553 -27.9534701 34.0653248
v 445.7949400 -25.0325557 33.9613073
v 439.6755993 -50.1134247 37.1429585
v 437.4229610 -50.1498356 36.8487574
v 442.8698123 -41.0040691 34.3805701
v 444.9488819 -39.4645445 34.0989307
v 443.4992969 -45.4316996 35.2666415
v 443.8852370 -36.8722007 34.2324041
v 446.2250471 -37.2095592 34.3648493
v 442.2867596 -35.5962589 34.0500958
v 448.3469725 -28.9767813 34.4096236
v 448.4346509 -24.7309990 34.4773568
v 444.9325204 -30.2597303 34.1319591
v 447.2365379 -46.8013175 35.7690230
v 445.1373816 -48.0241477 36.3393575
v 445.2636242 -51.1015952 38.6572927
v 446.0754097 -44.0888815 34.8460227
v 448.8500655 -41.8999717 35.2394953
v 447.9479790 -35.9180272 34.5921367
v 445.8379447 -34.3648195 34.3847983
v 448.5087395 -30.5600241 34.4238915
v 453.2071352 -35.0613594 55.7739958
v 453.5597265 -33.2259163 55.5542894
v 449.4211972 -23.9396486 34.5559753
v 450.5516589 -25.7347003 34.7240753
v 447.8315115 -12.0721990 39.5590328
v 449.7099817 -13.3158648 38.5620929
v 451.1548579 -17.0542151 36.7445722
v 451.5038729 -48.6258194 36.5535356
v 449.4573474 -4.0379148 51.9218445
v 449.6389925 -4.3948377 54.3656312
v 453.4208179 -50.4579246 37.4111161
v 455.3609192 -21.2436263 36.4974923
v 450.8358538 -22.6378888 35.1195596
v 455.9048116 -15.9753356 38.0774327
v 459.4332278 -18.3908101 38.4683236
v 457.7860236 -9.7468551 41.9087559
v 454.1794956 -3.1138856 54.7788143
v 458.5058987 -46.2340266 37.8581472
v 455.1883936 -45.7129516 36.8666239
v 459.0237737 -40.0507860 38.0879454
v 454.7540843 -48.0475128 36.9353630
v 460.2812827 -38.0061902 38.4466499
v 456.1605453 -2.6472243 51.8884063
v 457.4227631 -2.5087481 51.8173315
v 456.0917020 -2.6777599 55.5056334
v 458.2907557 -2.2899113 55.5008538
v 456.8666518 -2.9890998 56.8503551
v 454.5569420 -52.4314083 38.5014378
v 452.7719617 -54.5375198 40.6388491
v 463.5222554 -13.0294552 42.1488658
v 459.9742889 -14.5587381 39.9188213
v 459.4221115 -2.1739637 52.8771169
v 460.7563615 -1.8872910 54.9609549
v 461.6351724 -2.1073425 53.0840047
v 460.3911936 -49.0944609 38.6245288
v 459.3672156 -48.4460071 38.2284895
v 457.6678872 -50.2747372 38.0944796
v 462.8487825 -6.9029448 46.3297069
v 466.2274420 -11.9454321 44.3229340
v 464.1309679 -5.2884878 49.6620275
v 485.3420854 -39.4939780 55.8172129
v 485.2550924 -42.2717258 55.7171144
v 462.3999894 -1.4299999 54.1899987
v 459.6021175 -53.7281148 39.7232212
v 463.8970196 -54.4939563 40.7389551
v 464.9478197 -40.5616611 40.4345319
v 461.8837237 -39.2269604 39.0652344
v 467.3201144 -16.2192788 42.9082364
v 525.6623626 -72.4378973 50.1959883
v 468.7786400 -7.6783597 47.1943393
v 527.0879269 -70.0543895 50.9325899
v 468.0596292 -4.4605639 49.4034588
v 466.4576650 -5.6447089 49.2169484
v 466.5492773 -4.0186350 50.1742810
v 465.0028944 -4.1527348 50.5128764
v 462.8792107 -5.7844650 48.5328995
v 464.3768370 -2.6135177 51.9456342
v 465.6592309 0.3118841 55.7857864
v 468.2780802 0.6826742 54.0113598
v 470.0339437 -19.1574972 43.6602086
v 471.1158872 -17.4382981 44.4251187
v 473.8553762 -11.9679524 45.9565222
v 472.4622667 -7.1801059 47.4167503
v 469.8022604 -5.2101114 48.4734252
v 469.5249498 -0.1694423 52.6009165
v 467.0287073 1.0886149 55.6765497
v 470.4575539 3.6451225 57.5085655
v 470.1567292 4.1571339 59.0129271
v 466.1217034 -65.5397922 44.6113423
v 470.2661335 -53.7965707 41.8682508
v 469.3239629 -38.3659378 41.7008474
v 473.2578993 -3.3391549 49.5418757
v 471.2756872 3.9580669 57.3710278
v 472.9332626 5.7874983 59.1671392
v 472.1381664 5.9566628 60.5298318
v 472.1059501 6.2667788 62.2274280
v 471.5178609 4.9327505 58.9802861
v 473.1202722 6.9963913 63.5166988
v 471.5346098 5.6970334 63.2834136
v 474.9586582 8.3302595 64.4955039
v 471.3486135 -63.4073243 43.3908850
v 477.5526822 9.9718003 66.2420541
v 473.2833207 -58.7043539 42.4789749
v 476.9280851 -60.5222695 42.1637483
v 475.2514660 -55.7575785 42.6621325
v 476.5355587 -57.0759475 42.5670370
v 470.8769917 -42.3163287 42.1948284
v 478.9470136 -5.2254535 49.1930880
v 474.8721123 -79.1110098 44.4727875
v 476.4624834 -80.1904425 44.2446470
v 475.3433466 -78.0130029 43.5584076
v 472.1662998 -74.1701722 43.8702852
v 471.6017246 -76.3680413 46.9582938
v 473.1861055 -75.7082552 43.7891446
v 479.2733788 -58.1804961 42.8882204
v 477.6048958 -58.2903847 42.4781926
v 487.0975316 -70.7849711 43.0837646
v 488.0574346 -68.6909258 43.4490927
v 496.9082177 -75.1323104 45.9948443
v 496.7382252 -67.2929287 45.7521379
v 503.4846067 -62.3460412 46.9824523
v 512.2466683 15.9322545 63.7744293
v 505.7079792 -65.7128617 47.1187457
v 506.2727928 -63.9265627 47.5547016
v 504.4770241 -63.2063970 47.0732935
v 512.7831101 23.3863853 74.5059401
v 511.8591785 -62.0424487 48.0338447
v 510.7498169 -63.9994815 47.8241034
v 516.0013437 24.6808454 75.2024353
v 518.6324716 26.5295748 75.1484483
v 519.1126466 25.9317439 76.0261938
v 520.7319856 26.7161299 76.3544664
v 521.7248201 -47.9595773 50.6912097
v 520.5230117 27.0950887 76.1260837
v 524.6864557 28.2995533 76.8044144
v 523.4540701 27.8996024 76.6291991
v 530.1788449 17.9292597 56.8415411
v 530.5867791 -29.8847202 52.9015586
v 537.7927423 22.0812000 56.5946065
v 532.7222943 31.7587294 78.1216398
v 533.0747962 -43.0450439 50.1467548
v 534.3101621 -27.1398351 53.7296459
v 533.5484743 -29.2842984 53.7931807
v 537.2197032 -27.0648226 54.0162213
v 381.9982409 -15.6862885 42.6856875
v 540.2530432 -24.0614135 54.8457764
v 538.9789939 -22.8030980 54.2513914
v 541.1224961 -26.6927574 55.1286452
v 129.8737675 88.3334950 7.3683467
v 308.8376522 -28.4332074 45.1543815
v 308.4138632 -30.7452809 44.1545881
v 242.3567176 -76.3537511 7.7686687
v 247.8613704 -75.1694962 7.9908445
v 245.4154491 -76.0775134 8.5194316
v 549.4439006 12.9450262 52.4792746
v 546.1177230 37.2456983 80.2727491
v 518.4122324 -19.7471008 60.5549067
v 239.0381396 -78.2360509 10.7141826
v 238.5459840 -77.9396743 8.6804554
v 511.5059018 -24.4428348 58.7931834
v 511.2587214 -27.3439977 58.7113574
v 512.8328800 -25.9380620 58.9164943
v 513.8527751 -21.3622246 59.5111065
v 513.6624575 -23.9119530 59.4452322
v 92.3673734 17.9107711 10.8818747
v 87.5354633 23.9619724 11.3066016
v 31.9310762 160.3019089 17.2980390
v 29.0399995 156.4400047 16.4000019
v 33.1308246 155.0401747 17.3431095
v 551.8111587 -7.7887555 54.1999899
v 552.8173447 8.7660505 53.4675606
v 554.8375249 29.7532510 56.5723516
v 555.7681918 35.4971215 61.5658350
v 557.5208068 36.5081094 62.3420514
v 553.5350442 35.5947837 62.8587306
v 554.2020202 37.1572599 67.4635917
v 550.8087277 39.4256674 78.1420767
v 551.1634350 40.2779058 80.2189186
v 549.9044061 39.0259065 81.5054998
v 65.7977760 39.7646055 13.2450769
v 65.4070601 28.5427030 8.9097545
v 69.8230490 24.7007404 10.1362113
v 557.5251579 -6.9545396 54.9017899
v 557.7918887 0.3130061 55.7394549
v 559.6113205 23.5804953 55.3976633
v 560.7013106 23.0836663 55.5203408
v 559.8588586 21.9822731 55.0619662
v 559.9699020 35.5125032 60.8597770
v 559.5102310 36.3891087 61.9285591
v 558.9880943 38.4691469 65.3581917
v 558.4631562 37.3275764 63.4273738
v 553.8268685 41.7308696 81.8850249
v 557.9944849 -12.3259630 57.5848594
v 54.0934391 39.5962223 8.5245883
v 47.1822321 43.7798388 7.6762424
v 50.1917601 42.7137390 7.9251556
v 558.8105321 -6.5530688 55.4913953
v 560.8949065 -1.1682532 56.1907403
v 560.8855486 -2.9228905 56.3078150
v 4.2312825 69.0704137 2.6740828
v 3.7636373 65.6668544 1.4589805
v 563.4343028 29.6938010 57.6788038
v 561.8553758 33.7646529 59.3804084
v 562.7075434 32.8319594 58.7161928
v 563.0720258 37.1736400 64.2107204
v 560.5596900 37.2865163 63.4365082
v 564.2488599 36.3948010 63.3164272
v 560.1980686 39.4739695 67.0309141
v 559.2373013 42.4699895 84.9515423
v 561.0870123 -6.7617195 58.0731705
v 562.6772642 -4.0694736 59.0375513
v 559.9383712 -8.8647343 58.0499955
v 560.3279471 -7.9725794 59.8139837
v 564.6266341 -1.0000791 59.9520914
v 565.7649636 35.2593213 62.0848835
v 566.5369034 34.9035263 61.8015751
v 561.7682934 44.1660769 84.9196836
v 563.0133152 43.9359657 85.7551694
v 560.2395535 43.2686396 85.1178616
v 568.8685179 8.9608766 59.0480566
v 568.2129860 6.1255344 59.7556420
v 568.6942935 34.1452695 60.3528582
v 568.0294037 35.3126675 61.8180074
v 567.1232343 35.0446925 61.8658550
v 567.9606795 34.3460888 60.8245172
v 568.5504079 42.3153639 67.3178509
v 566.6639805 47.1748821 84.9450901
v 564.5940304 45.5562286 85.7337266
v 573.4689236 14.9232876 60.9821118
v 571.7430711 16.3236372 58.6632751
v 570.9152222 35.4202799 61.0466748
v 573.3590722 34.8267481 61.1033551
v 571.7651844 37.3385549 62.3288043
v 570.6964135 38.6594608 63.3799434
v 571.0804462 41.3385555 65.7914802
v 570.5232024 43.8817479 68.5096905
v 570.4923272 49.0504242 85.4291171
v 570.1207519 48.5762618 86.2271637
v 568.5886741 47.1423008 86.3275081
v 571.3711381 49.2856055 85.9018415
v 571.4182258 49.3418053 84.9777013
v 571.3722110 48.8480181 86.5460485
v 573.1604695 50.1269959 85.1408988
v 573.8275647 50.2485037 85.8945027
v 575.5046606 49.7806929 80.3777874
v 574.9757886 50.7007763 84.8856345
v 8.9100003 122.9399964 1.4900001
v 10.2751162 120.1601401 -0.2964081
v 7.3810630 116.6452020 1.7605998
v 7.7366442 119.5573583 2.1310588
v 578.5160661 26.9992352 61.8005916
v 6.7089531 112.6915962 6.8027135
v 578.4981847 23.9845850 61.8975051
v 579.3469548 24.8990767 62.8231168
v 579.4826150 29.0365070 62.8932714
v 581.2144279 45.7858369 70.5400631
v 575.0247836 50.6737530 84.7512633
v 582.5850964 41.0430208 68.4027374
v 580.0929666 46.9857678 71.5596825
v 576.9746304 51.1035398 85.2122381
v 583.1178427 43.0223532 69.6457624
v 12.0366821 68.9621046 6.6073374
v 12.9594989 65.9196004 6.4412677
v 581.1282992 50.4547954 80.4924816
v 40.7720283 157.2519392 19.7603591
v 37.5930481 153.5366029 18.3238611
v 41.5347517 156.5099955 20.1954357
v 571.2007284 43.3667749 67.7297264
v 570.7736611 36.9466320 62.0189533
v 124.2185682 -40.4145345 -12.7753783
v 118.6800227 -36.2815894 -9.0145217
v 117.8653687 -33.4331989 -13.0813196
v 559.2019558 43.1416221 84.7115219
v 564.3853545 28.3028446 57.6098673
v 553.1502962 41.0306379 80.0337270
v 554.2144179 40.7783315 84.1648430
v 559.9267483 -4.7185612 55.9212267
v 552.3624420 11.6989603 52.8978147
v 551.6965985 -9.0538571 53.9799072
v 549.1461754 -8.3794342 54.3196127
v 546.0132957 11.2799695 52.4498224
v 371.6683090 -17.1917006 43.1257896
v 374.5212853 -17.4109787 43.7692814
v 517.2257423 -18.1193743 60.0405298
v 524.6297121 -58.7555431 57.3600233
v 361.8657589 -49.2707267 27.6083257
v 118.1244850 208.4020525 26.8824697
v 120.2970669 208.8263333 27.1216333
v 519.3308592 26.7436374 75.6053180
v 517.0109868 25.1953732 75.7725164
v 511.8761659 23.0614506 73.8879144
v 507.2163343 21.4400478 72.9364827
v 506.3637495 21.1454723 72.9421377
v 507.7494979 21.8640510 72.6665407
v 508.5479617 21.8507666 73.5083595
v 100.8100510 204.6217620 39.8006849
v 101.3756245 202.2004128 39.3945538
v 103.5137102 205.2744776 39.9801284
v 499.0174472 19.3006471 71.7104822
v 493.8600659 17.2689948 69.3590343
v 494.2510724 17.9525129 70.9993690
v 496.5991378 18.5308736 71.5249777
v 493.9637184 17.5368562 71.7769936
v 491.1816120 16.5016893 71.7524439
v 503.3030510 -64.7444800 46.7377305
v 488.3771241 15.6518575 71.1264908
v 490.3563559 16.3396187 71.7319474
v 489.2851114 16.1062982 71.1290017
v 496.4398146 -70.6839561 45.9566563
v 489.9235070 -68.9224750 44.1070311
v 482.7827215 12.9908668 68.0148304
v 479.8384607 11.5530388 66.6975975
v 479.0819287 10.7778963 66.9208542
v 474.6430814 -49.5092906 43.5562953
v 505.8950782 -14.0577126 58.6945228
v 478.2975614 -62.1541105 42.2413014
v 467.4474001 1.8275745 57.8913577
v 467.2353268 -0.6334221 62.6101866
v 465.0548100 -2.9934850 61.9836263
v 469.6325064 -2.0324786 63.4937808
v 469.5035219 -17.5642706 43.7048413
v 465.1959240 -5.5281059 49.3624620
v 462.5759721 -1.6126567 56.9688976
v 463.2410109 -2.7183825 52.0897284
v 462.6903236 -3.4390888 51.2604974
v 464.0349448 -1.4264674 59.2114069
v 362.6239896 -49.1896383 27.1848310
v 462.2147679 -2.4143243 58.3186634
v 460.8208835 -43.0290587 38.9579535
v 461.1244202 -7.0376121 45.1618880
v 460.5734050 -5.2127927 47.0804162
v 461.4362121 -5.7218219 46.8444712
v 460.6344998 -4.5929602 48.0778441
v 460.4622126 -5.0576362 47.1625812
v 460.1204097 -2.6353037 56.5977544
v 458.4460557 -3.1081573 57.8719340
v 459.4542980 -8.3878171 43.3656052
v 459.7247243 -6.8858252 44.7363816
v 459.7202539 -5.5521051 46.2984294
v 458.1645727 -4.0508555 48.2874848
v 454.6561539 -5.2233511 57.5429909
v 452.6785314 -13.5114035 38.7030207
v 447.7623105 -22.6952974 34.4182365
v 444.0140724 -8.4058391 54.8358224
v 437.7590716 -7.8425184 52.4970070
v 444.5690215 -35.9842181 34.3119763
v 459.8855674 -3.5168275 49.6179760
v 462.2730017 -3.3819471 60.5335757
v 473.7879336 -70.7577169 43.0460647
v 469.4664478 1.3843890 63.7241974
v 501.5676022 -0.6489882 63.5754541
v 500.4584193 -2.5977357 62.7971739
v 488.6865318 -89.6434411 43.4087813
v 491.1778569 -91.3224593 43.5631275
v 503.3108592 -13.5168945 58.3866388
v 553.2845855 30.2240904 56.9936894
v 554.2382598 31.6249989 57.8532293
v 565.9241676 32.2119184 59.0030327
v 564.7197366 31.4899907 58.3172068
v 565.1632547 32.5905643 59.1282472
v 564.4754171 35.7527770 62.5981316
v 566.4175153 32.9891518 59.9726215
v 567.9612160 33.1872925 59.7472750
v 566.4358139 34.2900865 61.1692704
v 569.8990822 37.6957245 62.9049167
v 579.4419050 35.7677601 63.5955408
v 584.6407413 48.9751585 79.8793659
v 584.3946934 49.1696112 79.1409835
v 5.5704387 96.3388085 0.6757464
v 6.0099983 99.8200029 1.9200017
v 5.9399242 96.6152623 -0.3816877
v 585.3027105 47.3271310 77.3432702
v 64.2566234 23.1131259 8.9141130
v 579.0830255 25.1484066 62.1890128
v 191.9287890 -35.9624363 -3.0867851
v 191.4462149 -38.8134345 -3.8156877
v 459.1003060 -48.8133542 55.1367439
v 120.1930344 -34.3947299 -14.2657859
v 584.8225355 46.9763428 75.5225271
v 584.5332742 46.1450107 74.4478926
v 583.8503242 40.6788588 71.5941340
v 578.8395405 36.6342664 66.5303543
v 577.9632926 36.0018499 67.0301393
v 581.7784071 37.5573114 68.9022243
v 12.6573415 7.8943195 7.4066566
v 18.0200003 17.1000008 3.0400001
v 17.2499996 17.0799997 1.9099999
v 581.1012387 32.6142386 67.5513744
v 110.0251302 -18.8200269 -16.2143409
v 111.2132221 -15.1759600 -16.2455179
v 580.6367397 28.7456885 64.2092153
v 580.8121562 31.2058218 65.7316893
v 580.5734992 29.2365849 65.9895912
v 575.5758286 18.8669004 61.1123927
v 575.0579834 16.8422870 62.1088035
v 573.3442307 13.5931829 62.6015216
v 571.4531541 10.2699092 61.9955063
v 569.4109797 6.8185017 61.2982176
v 566.4504170 1.7377929 61.4959188
v 370.1880872 -48.3683534 26.9008800
v 366.8253124 -48.4512039 26.3077375
v 579.0903568 23.4429855 64.3084720
v 577.4368644 20.0014301 63.3649677
v 441.3095713 -51.1338301 38.5368019
v 438.4600818 -51.0480851 38.3040868
v 447.3677874 -55.3229377 43.4362963
v 459.5692456 -60.2247342 43.8453443
v 462.2354507 -64.4169822 45.8438285
v 459.6004784 -62.5131801 46.0163690
v 473.2854068 -64.0990138 43.1527346
v 479.4314206 -59.8529726 42.8302698
v 516.1918402 -61.2887256 47.9946956
v 519.4876194 -60.4995266 48.5069603
v 521.0360885 -60.0025356 49.1881967
v 509.5815659 -65.3424338 47.9902811
v 518.3429122 -58.7263592 48.6169904
v 518.2655454 -63.2610321 48.0546206
v 513.6718750 -62.4710880 47.8471257
v 505.5393577 -72.6185814 46.9056293
v 503.8257837 -70.3491047 46.6615520
v 112.1402159 267.1838701 33.7222070
v 111.6309762 267.8571939 33.6017832
v 473.8377929 -76.4095783 43.5931981
v 473.5932052 -77.7674913 44.6455367
v 106.6899300 266.7859197 30.3996559
v 107.7674180 267.5661445 31.3520730
v 474.5829999 -79.9605772 45.8824001
v 478.4707129 -81.6123188 43.7290147
v 479.3937206 -83.1128210 43.9184159
v 477.8367877 -83.2517073 45.7617193
v 480.9556305 -84.9666744 44.1763699
v 482.5154841 -86.2761810 43.8256115
v 502.8029084 -85.5310485 45.4919785
v 475.6880403 -47.2798012 55.0693721
v 475.3166139 -48.9666015 55.2799962
v 476.8364429 -49.5250896 55.4391108
v 482.2444022 -87.0591179 44.6262285
v 521.3524103 -82.7562660 50.0321984
v 520.8334327 -82.6515630 50.9965308
v 211.4098817 -42.2477201 13.8422651
v 210.6009275 -41.1219299 14.0116010
v 207.2334886 -41.0917960 13.4677673
v 484.7466052 -89.6125212 44.7394401
v 203.7504166 -49.6766530 10.9843910
v 202.5456578 -44.7755679 11.8295709
v 211.2961113 -76.1580467 9.4915098
v 214.3529654 -77.0684928 9.8593561
v 210.1799995 -74.9899969 14.5199979
v 207.3930502 -75.3380656 11.0510252
v 484.5924377 -90.1168659 45.6643328
v 208.7282538 -65.0428534 15.9351639
v 202.9928118 -62.8310442 15.6432930
v 206.0000896 -65.5141026 16.5538285
v 488.7544513 -91.4805979 44.3454906
v 204.5980543 -73.8616735 13.4442179
v 486.2515032 -91.2533924 45.3832261
v 488.9715016 -93.6410651 45.8007827
v 211.0687643 -44.5030630 13.3810267
v 495.0046241 -90.7024294 43.6356589
v 502.4083257 -90.7069445 44.4436893
v 191.8985397 23.3914051 31.9637880
v 481.2336862 -50.0932932 55.8646210
v 479.4021249 -48.2140407 55.7137206
v 214.9167359 -41.9801511 14.7146434
v 207.2149962 -47.3970585 12.0749120
v 481.7548096 -48.0364449 56.0443588
v 131.1227679 85.2698237 7.0736548
v 491.2246168 -93.1648761 44.4890708
v 500.7331371 -93.3132842 44.0881774
v 500.8699894 -93.2297483 47.1312404
v 503.9271116 -92.6249772 44.5262305
v 509.0352297 -91.0943970 45.5768257
v 513.8612986 -88.7086242 46.3300347
v 518.8752413 -87.1720836 50.3277630
v 492.4394190 -95.0608626 45.7671322
v 495.7327545 -96.3168740 45.8504334
v 499.4772375 -96.5754762 44.8329225
v 503.7900209 -96.6899991 44.0899990
v 507.0406199 -94.2288637 45.5599576
v 506.8482161 -93.5658962 47.3646335
v 515.0015950 -89.9340212 47.0371731
v 220.6710875 -64.6345243 14.7363273
v 221.3307917 -68.2242289 16.2453726
v 222.5757241 -63.0704984 14.6701084
v 516.7549849 -90.7692835 48.4045707
v 494.2204356 -96.6479331 47.8916578
v 515.9490108 -88.3358568 52.3435473
v 507.2095990 -96.7301950 47.9610711
v 509.7606778 -94.6210474 47.3381355
v 224.7703373 -61.8130676 14.8315094
v 86.5453780 20.4315539 10.8003384
v 87.4016285 18.0758741 10.4934396
v 287.7458334 -26.7638769 40.9091525
v 283.0879092 -25.2438914 40.3616652
v 299.7818887 -36.8614048 38.3787565
v 296.9788611 -29.0063992 42.2488600
v 364.8897111 -18.5733940 44.0051779
v 544.3418622 -26.8230643 57.3077090
v 535.8043909 -21.1373158 62.2154362
v 367.0000434 -48.9973351 28.1095952
v 368.0638075 -48.9391796 30.1440153
v 364.7442162 -49.0522422 27.3350626
v 372.8716075 -42.5371863 49.8040095
v 457.9472840 -25.6249718 56.8194017
v 460.0953460 -22.7869526 57.1492761
v 378.4913123 -48.4001040 31.8232924
v 535.4176760 -58.3634265 52.3296595
v 535.3417993 -57.3005825 52.0013385
v 365.2327359 -19.3860903 44.8392332
v 366.7756319 -18.2076823 43.5812995
v 113.6298403 270.3624070 39.0767939
v 115.2958944 270.0432837 38.0122066
v 470.1192379 -72.3381117 44.5311181
v 384.0458095 -39.3735357 51.7620295
v 206.3743919 -44.9403450 12.6802791
v 201.2911141 -65.5318871 16.6169778
v 533.5695148 -60.1963289 51.7330430
v 533.4697366 -60.3595152 52.8021604
v 491.4602041 -3.8956949 62.3729378
v 491.3440049 -4.7898442 61.8448257
v 493.8851595 -7.3884157 61.4894219
v 495.8744049 -5.2811177 62.4424592
v 314.3822551 -22.9039006 22.1512374
v 312.8808439 -18.4959173 23.3911499
v 315.8796728 -11.0049900 28.5498966
v 310.4287386 -4.8789438 35.4526192
v 307.4568808 -3.9827032 36.0589549
v 309.3751371 -5.5753854 38.3827761
v 312.5726879 -5.5999835 34.9961482
v 311.6968870 -5.6423107 32.6382183
v 313.1958842 -6.0611973 37.5095233
v 307.7260554 -4.2520538 33.0321006
v 304.9767017 -3.0729645 34.6951596
v 305.4766655 -3.6594470 36.4694186
v 306.0069680 -4.6240594 38.1452106
v 302.4507165 -5.6582731 40.1473008
v 314.8223460 -6.2500653 34.3100317
v 311.1521602 -7.6719848 40.1540510
v 313.3834302 -7.5844834 39.6795198
v 317.1834052 -6.9274255 36.5389399
v 315.5843616 -7.8208921 39.5000018
v 310.1021051 -11.2071987 42.0904830
v 313.5801256 -9.5140422 41.3094126
v 311.4688993 -44.9800864 16.4849795
v 310.3107214 -40.5984037 17.6479593
v 313.0066693 -28.9432760 20.8260752
v 316.8419302 -7.0615006 33.8468663
v 316.3208365 -15.3177101 24.6506613
v 318.6753392 -8.6114220 39.6222584
v 320.7598627 -11.0312151 41.7278148
v 320.9557235 -9.0518501 39.4271575
v 313.9494956 -12.9070459 43.0544540
v 315.0664270 -40.7080017 18.7002793
v 325.9299695 -11.0777533 40.7997854
v 322.5779235 -9.8350728 39.8872867
v 321.9496608 -13.9172878 43.4701182
v 328.6945522 -9.5057953 36.7470160
v 325.2901733 -9.5970482 38.6308916
v 328.4067512 -14.1619332 43.6322875
v 542.5137281 19.9151039 70.6018731
v 544.3220139 19.5752736 71.1925998
v 334.6125484 -17.9356653 27.9489569
v 332.6510191 -12.5358412 41.8221243
v 336.0587955 -13.1511828 31.1087556
v 334.5065713 -13.6080971 42.9188423
v 336.8154466 -14.0396720 43.2901755
v 345.6140161 -13.2185463 41.0081968
v 488.5441065 -1.7788301 64.1509742
v 341.1003053 -14.5002054 42.9805964
v 343.8225687 -14.1698327 42.4314588
v 339.0070498 -13.4842917 42.3099175
v 338.7456536 -15.1558844 43.9278409
v 336.6781175 -16.7794488 45.1129787
v 340.3954506 -16.7732071 44.5939749
v 336.3781273 -20.2642418 46.5593226
v 339.6380544 -19.7465234 46.3472977
v 346.2075889 -11.7709571 37.0287746
v 346.3332057 -12.3009840 34.2070013
v 346.4287817 -12.2654876 39.3757336
v 344.9541926 -14.3465362 42.5487682
v 346.7637599 -14.8884077 42.9990366
v 344.0484405 -15.9205515 43.7574498
v 342.7399993 -18.4599999 45.3599989
v 345.1308310 -18.2450823 45.1394878
v 346.8467891 -16.5562034 44.1919528
v 351.3349593 -14.9885444 42.5806157
v 351.3217568 -13.8624785 41.2911437
v 348.8249779 -18.0187002 44.9703559
v 350.4391909 -16.3919386 43.8393056
v 349.2754698 -20.2118848 45.3117229
v 352.3740172 -19.1371068 45.2066213
v 358.1184447 -15.1546253 33.4002599
v 356.1157584 -15.5482097 41.9929363
v 353.1996906 -15.9127172 43.2633981
v 355.3521931 -17.8117845 44.5391908
v 350.8412540 -22.7152426 45.7260273
v 355.2715778 -19.1472415 45.1523252
v 355.7003438 -21.5279479 45.8674841
v 361.8049324 -23.5878024 28.4527298
v 360.7421815 -16.2828304 41.6365936
v 363.3024096 -18.0437881 43.0262312
v 499.6069968 -4.8078289 62.2191168
v 358.6700261 -16.3347851 42.5911210
v 358.2024872 -20.3416254 45.3828573
v 364.0621603 -25.2605751 48.2101291
v 362.9677296 -21.7420608 46.3615432
v 358.3514690 -25.1389053 47.0582880
v 361.3955081 -24.4392026 47.4135168
v 359.6607149 -19.6462795 44.9967124
v 366.6945398 -16.0150565 41.0173684
v 360.1970673 -17.5773874 43.3993191
v 365.2639687 -16.9910267 41.8825969
v 365.0701642 -20.6350014 45.8455980
v 365.9403920 -22.3816521 46.8557626
v 366.7138517 -20.1374926 45.4313755
v 361.0719740 -18.8763663 44.2733094
v 362.1897399 -19.9709237 44.9260548
v 363.9332652 -20.0598501 45.3559943
v 359.6173823 -18.5239092 44.3548746
v 138.8262063 -30.2929450 5.0713001
v 138.4345889 -27.9001612 5.7199323
v 501.4399886 -6.4100008 58.9400008
v 491.9658601 -4.9968208 61.7959760
v 377.1004677 -24.0116753 29.8902877
v 376.2845993 -16.2923615 42.8768657
v 373.8408983 -16.0984695 42.5372571
v 370.0479269 -16.5748391 41.8978557
v 372.7851212 -17.9430358 43.8431688
v 372.0567226 -16.2124317 42.3535109
v 370.6636727 -18.6941866 43.8740812
v 372.9531467 -16.9086028 43.1971401
v 368.5128391 -19.6748860 44.8746383
v 139.7521645 -32.4501246 4.5241173
v 135.1244897 -52.5130369 -4.0674964
v 132.5949132 -50.6522208 -4.4588367
v 134.2848837 -51.9255027 -6.4815287
v 379.9021244 -16.5702663 43.6154194
v 506.4224601 -11.1064902 58.8948131
v 507.4727535 -9.6774818 59.3630560
v 504.9808621 -10.4732821 58.9209460
v 504.8295259 -12.5765679 58.5376807
v 502.5787354 -11.9018396 58.6937368
v 500.7708073 -10.3833331 59.7739965
v 499.4178712 -13.1356549 58.8450208
v 392.7956820 -14.9144158 43.4367508
v 394.2953050 -13.9748249 40.6547077
v 503.9870739 -14.8886377 58.3556332
v 505.9292316 -16.5357012 58.1801459
v 508.5224509 -16.3205732 58.5774556
v 508.2244873 -17.9723054 58.4076904
v 510.5999708 -17.3336081 59.1083467
v 508.9610219 -12.1903503 59.4652556
v 509.9574924 -13.5486349 59.4310723
v 397.4104226 -13.7740765 40.4829085
v 504.8211217 -0.6916905 62.8800094
v 506.7102313 -12.3638986 59.0303540
v 508.2846284 -10.9324669 59.2594482
v 519.9715495 0.1045986 61.0108413
v 530.6733847 24.7424580 74.5605379
v 528.8237929 25.3005717 75.2427056
v 529.9000740 23.8961056 74.0786493
v 424.7874916 -12.3439692 43.9702943
v 428.7160635 -10.1723848 50.7443286
v 419.6723402 -14.0261799 49.0761399
v 423.7960577 -12.5585292 49.9378592
v 530.7418704 25.6119780 74.9434456
v 453.3482194 -4.0732045 56.3955978
v 456.9078684 -8.2058236 58.4942773
v 472.3851979 0.5288817 64.6948367
v 502.3217201 -3.4462034 61.8569292
v 543.4142947 -1.1230049 64.6272004
v 52.3202792 31.4803980 7.3347739
v 41.7837277 31.9814160 7.3570400
v 48.0428301 32.5630568 7.1545443
v 541.3857102 17.4721144 68.5108304
v 353.7310064 -49.3690446 25.3875870
v 358.4681153 -48.9723645 25.9676836
v 358.1095934 -49.2642894 30.5150524
v 360.5053425 -49.2941327 27.4090357
v 359.5358133 -49.1382852 29.8772808
v 355.3718328 -48.6726314 35.4678407
v 358.6797416 -48.6970209 33.0246612
v 352.5900543 -47.3204628 39.8211628
v 355.0384641 -47.3160855 40.4991694
v 358.3563566 -47.2760461 40.5923016
v 356.0923040 -46.2545045 42.6256135
v 357.2140336 -43.1515612 46.9479971
v 504.0372014 -2.9297627 61.7033206
v 502.9768944 -2.0303926 62.4883659
v 59.2112727 232.5027585 33.7645337
v 65.5738041 232.3970944 36.7120206
v 61.6414249 235.6632203 34.4791003
v 66.1778674 235.8041406 37.1048339
v 509.5715523 -6.3025118 60.1774603
v 350.6288826 -42.6233560 46.6297194
v 348.6256897 -42.4430072 46.4975014
v 347.2403586 -43.6760820 44.6431972
v 348.9194214 -39.0177481 48.5431142
v 349.6367633 -41.4444730 47.3969467
v 350.6966531 -45.9951796 42.0544557
v 348.5488892 -44.8765643 42.9157093
v 347.5942314 -46.3166758 39.9333127
v 540.8447981 18.9170316 69.6028545
v 347.6502001 -50.4396707 25.0724964
v 349.6908545 -50.0330254 24.8944089
v 346.3881016 -50.6802797 26.2018722
v 346.5509713 -48.1959917 37.0073095
v 343.9400196 -49.6085137 29.3879937
v 342.6634967 -48.2208729 36.0241644
v 542.4381495 22.4450901 72.3763183
v 541.2246585 22.3184228 71.9546601
v 543.5758829 21.3821456 72.1295699
v 341.7061865 -42.9631621 44.4169454
v 345.8188176 -42.4074791 45.8921008
v 344.5366323 -41.7897925 46.1703576
v 345.1122940 -44.6118191 42.8592749
v 339.9711549 -43.3774851 43.6083600
v 340.3653204 -45.0431891 41.3456298
v 338.7186825 -51.2874350 22.2810302
v 339.3411338 -51.4775440 23.3023074
v 337.5961483 -51.5318513 22.5867275
v 331.0538530 -38.2262655 45.7019843
v 330.5628002 -43.5143448 40.8657603
v 328.9415538 -48.8912240 31.5765776
v 327.1911144 -50.3294133 27.7821813
v 331.1853111 -50.4158288 26.6306438
v 335.0878954 -51.5980870 24.2513213
v 331.9692910 -51.4030978 24.2153052
v 329.3083310 -46.2472998 37.3267755
v 327.3148239 -43.9339094 39.4016802
v 324.8609006 -46.1639203 36.0473804
v 546.4412570 24.4633220 74.9876127
v 547.7488041 23.3524814 74.3902996
v 550.0488877 23.9494946 75.1517564
v 325.7713616 -51.2765124 19.7772067
v 326.7387748 -51.8860258 20.8962355
v 323.6967921 -50.6046899 19.2081518
v 327.6201189 -51.6813025 20.4833373
v 327.8867602 -52.0888008 21.6660481
v 325.6517649 -52.2449501 21.7646994
v 323.5407770 -52.2288829 22.5175414
v 330.2212954 -51.9802049 23.2778769
v 332.2073221 -51.9909523 22.6621386
v 328.2212019 -52.0152636 23.2441463
v 330.2269876 -52.0239770 22.0604781
v 329.0051222 -51.2707941 24.9766763
v 318.0800080 -32.4800014 21.3700011
v 320.7224309 -52.2984453 20.5248836
v 320.0860620 -52.4229594 21.6429736
v 322.1103251 -49.2910147 29.6036750
v 324.0706027 -49.8530269 29.0664323
v 319.7349608 -48.9923358 28.8900547
v 323.0959475 -48.2252501 31.1673041
v 321.6286004 -51.1035286 25.3960509
v 322.5257993 -50.7016405 26.6607963
v 320.3726113 -47.0001139 33.3836861
v 316.8633878 -44.1098139 36.8011966
v 316.7140186 -46.8860976 32.6241814
v 320.6250072 -47.3432839 32.4227735
v 318.6988533 -52.4468012 20.5053575
v 318.0608153 -49.1282493 17.4901672
v 319.8790848 -50.0941463 26.4269952
v 309.4921112 -42.0163497 36.7297046
v 313.9155805 -44.8770672 34.4245695
v 315.7871068 -40.4688083 39.9947688
v 315.5942857 -30.9687722 20.9760144
v 316.4964616 -34.3246087 20.8137166
v 316.1472678 -50.0582270 17.4812991
v 312.9829168 -49.7682542 16.7333782
v 313.1116629 -51.4968820 17.6465120
v 313.0141199 -52.2386879 18.2812121
v 420.9795296 -45.8723418 50.9574711
v 317.1798587 -49.3627638 27.1065291
v 317.4910247 -48.1054075 29.9703516
v 352.1778286 -21.0867357 45.6130579
v 353.3250093 -22.6943139 45.9287055
v 310.7716441 -51.0238372 16.7892314
v 576.7673850 49.9278009 84.8697051
v 307.9031408 -49.7269891 15.6093091
v 308.3712459 -52.5544621 18.4143670
v 307.6524436 -51.5565090 16.4535195
v 309.4787300 -52.0830341 17.3182245
v 490.0875688 -91.0374075 54.4115230
v 490.2988672 -92.7395970 53.3384457
v 492.7085042 -94.7542638 53.0088320
v 481.3510776 -87.7931565 49.8137884
v 481.8862081 -87.2447416 51.4798351
v 479.2693555 -85.4594931 49.0622744
v 491.8513298 -93.1476802 53.9748892
v 299.1291285 -52.2879362 18.8765917
v 298.5836267 -52.3209870 17.8862140
v 300.6120324 -52.3603410 19.0429948
v 295.6488132 -45.5676392 28.2421727
v 299.1867363 -44.5541814 30.4694939
v 299.2757559 -52.2277243 16.8043282
v 298.2731760 -51.7583266 15.7839227
v 301.0844886 -52.4376892 16.7775135
v 302.6964068 -51.4114164 15.5681316
v 298.9694774 -51.3801649 15.0917862
v 300.7175028 -51.7034046 15.5286929
v 296.0205078 -50.3446348 14.0173081
v 296.8300283 -52.0587415 17.1681475
v 303.9328754 -51.6029559 15.7198496
v 302.5363982 -52.6447929 17.9643724
v 481.6703796 -88.2772654 48.4964512
v 317.6614344 -49.2501035 17.4687132
v 326.7172277 -52.1681160 22.7791369
v 328.0558884 -51.1729717 19.8105536
v 337.7632201 -50.6854355 26.9288234
v 444.1162348 -55.0679564 51.8114679
v 349.0717709 -49.2259376 23.3774688
v 351.2813151 -49.6904813 24.8478651
v 347.6054966 -50.3809489 27.1481164
v 345.3533053 -50.2758399 27.5521576
v 361.0666692 -48.6201197 31.3661024
v 365.2329445 -48.6194827 32.8645706
v 362.2371852 -48.3234674 34.3248360
v 363.0772531 -47.6101376 39.1187035
v 360.1204455 -47.9414053 35.8131602
v 365.0702238 -49.0149632 30.0006326
v 374.7036755 -48.0256677 27.0051472
v 377.9250979 -48.3615436 27.6477188
v 371.1107075 -48.8569029 30.9126098
v 375.0581443 -46.3907719 43.4555523
v 376.8601120 -46.1781397 45.9667221
v 384.7232461 -47.4241711 35.7153341
v 73.6341029 224.2578864 36.3926180
v 384.1756880 -48.4146699 30.1551782
v 382.5429082 -48.5709161 28.6161304
v 384.7573996 -48.3141690 28.6145750
v 386.8776262 -48.3512022 29.4027776
v 387.6818419 -47.5107394 37.6651101
v 384.3705058 -46.8929186 44.9892282
v 388.0411386 -44.5173755 49.5749712
v 388.8534606 -48.2389405 29.0862899
v 388.1959915 -48.3578108 29.1159488
v 388.4460628 -48.0635911 28.5304096
v 388.5298669 -48.3620539 29.8230927
v 387.5452876 -46.8384437 45.3980044
v 391.4553523 -47.3234765 44.0432914
v 391.4343119 -47.9504354 31.2772803
v 389.6834254 -48.1906906 30.6396317
v 389.3561065 -45.9325202 47.6941839
v 399.2436528 -47.0821485 37.1810161
v 395.1648176 -47.2934693 40.9942120
v 392.7932680 -47.0779613 37.7228744
v 392.7862942 -45.9104031 47.5603193
v 394.2181766 -39.4884199 52.0251393
v 395.0802982 -42.3868373 51.4609814
v 397.2470462 -40.2555540 51.9675352
v 392.7572072 -41.6074656 51.6054779
v 397.7475166 -42.6230244 51.3268895
v 396.3349462 -44.2549847 50.1335673
v 394.8335052 -47.1602120 35.3588760
v 398.7933993 -46.2029278 47.7314815
v 399.4369507 -44.0066047 50.3262579
v 402.2524059 -46.3582650 30.9118461
v 404.8319459 -46.8113534 46.9859056
v 407.0464373 -47.6775467 42.5349325
v 406.7296982 -47.3675653 44.6614809
v 402.1781683 -46.9726585 35.6582776
v 401.9228816 -45.4277620 49.0465127
v 405.0576091 -44.4375016 50.1831733
v 404.8768282 -42.5887890 51.3441414
v 490.6873703 -83.1833482 56.5033965
v 489.0210330 -82.2109133 56.1725311
v 491.0874665 -85.9670117 56.1835282
v 405.6994021 -46.7892587 35.5655029
v 410.0268185 -47.0455214 34.1139026
v 409.5307887 -47.3324507 38.2476524
v 409.6280336 -46.3866964 47.4279448
v 407.7736735 -45.0738743 49.6402159
v 504.1311383 -4.7212052 60.8395748
v 412.9815698 -46.6310158 33.0586471
v 410.0500047 -47.3954082 43.3270484
v 414.3053889 -46.9374023 46.9984896
v 507.2758794 -3.5441548 60.9881133
v 416.0218239 -47.0440574 33.5195586
v 413.4639800 -47.6237833 35.8923227
v 418.5729027 -47.5155637 33.9076445
v 416.4229631 -45.7877144 31.7548513
v 416.7827666 -45.5927663 50.4986644
v 412.5786722 -44.4994681 50.2564982
v 420.0202525 -47.8797667 34.3388692
v 420.6480086 -47.3951735 49.5597832
v 418.6457396 -47.0617898 49.3238457
v 419.2330241 -45.9436402 50.7235527
v 516.7018175 21.7448045 75.3438696
v 517.0083642 21.1996995 74.9974474
v 420.2064872 -46.7578098 50.2276532
v 6.7641102 96.0933417 -1.2902194
v 5.7830047 94.4369957 -0.5187527
v 5.8831046 95.8890840 -0.4435081
v 421.1723804 -46.8811132 50.2850860
v 422.7453768 -47.2518355 50.2746962
v 426.8988669 -49.6145189 47.3248176
v 425.0179827 -48.5437699 49.1041951
v 430.0384521 -50.0701070 47.8379913
v 428.1218052 -48.6810170 49.6260598
v 433.0962598 -50.7568792 48.1412970
v 435.5675876 -49.9706715 36.6065688
v 434.7601235 -49.4997948 36.0467248
v 435.7183278 -50.9502478 38.4645313
v 438.1771684 -51.9309714 40.9885310
v 440.0165677 -53.0427806 43.4820727
v 442.4922168 -52.8462641 41.4777771
v 343.1388140 -23.9187982 47.0683910
v 449.0276873 -38.7896039 34.7034372
v 342.3221409 -27.2594299 47.7723852
v 349.5052457 -28.1189326 48.6335829
v 345.9163308 -25.0092000 46.5776734
v 454.4516504 -60.7781708 48.3297706
v 452.9348612 -58.4526621 45.0233072
v 456.8559229 -60.3962652 45.6298366
v 457.5406015 -62.4659359 48.5827625
v 455.4453790 -61.5878738 51.6171902
v 460.3277743 -64.6378323 48.5001728
v 132.9570413 238.2066995 36.4031270
v 464.0268981 -66.8795779 52.3415506
v 132.1184039 242.5397933 36.6192423
v 133.5421801 240.3210849 38.2145308
v 345.7846940 -31.4448178 49.2056161
v 473.7732708 -79.6075612 48.2124016
v 475.5648375 -81.7044303 47.6147383
v 475.9550393 -81.5524161 50.2177589
v 472.5093544 -77.2811919 50.4704192
v 476.8810868 -83.1951872 48.1584668
v 480.9081256 -87.1745273 46.2925769
v 484.2082262 -90.6355232 47.2898111
v 483.5340977 -89.5066261 49.9877110
v 486.1682057 -91.7601585 49.8224944
v 487.9451096 -93.4320614 48.2276008
v 494.3178594 -1.1299120 58.1237040
v 487.1108532 -92.6723331 46.6879345
v 489.3121421 -93.7534198 50.5572446
v 490.4423654 -93.8862786 52.2217304
v 488.6585176 -93.8014090 46.8958654
v 491.0338521 -95.3070372 49.0191802
v 490.3050363 -94.6958214 47.1637733
v 489.2290831 -94.1667482 46.6197915
v 492.9574132 -90.6518251 43.4735678
v 494.1640198 -96.8461409 51.0486141
v 496.9425201 -97.6793617 51.8904477
v 495.5416918 -96.6304839 52.8008677
v 496.1113334 -97.8608653 49.4190305
v 496.5727031 -96.1704031 53.5411835
v 497.4870384 -97.2375125 53.0251376
v 498.6717701 -96.7982113 53.5490066
v 499.4221926 -98.2365683 52.7273156
v 500.3939867 -98.9892110 51.2123853
v 501.8858314 -95.3676477 46.3020913
v 501.0600090 -96.1700007 47.7300026
v 506.5810680 -97.3423198 48.2500270
v 515.7337189 -85.8173817 53.3003472
v 503.9993525 -97.8127792 52.9912412
v 503.7676692 -98.4880701 52.7565628
v 505.2129626 -97.8446081 52.6692346
v 502.9510260 -97.0514566 52.8941900
v 505.6523085 -98.3948112 52.2966012
v 504.3935776 -98.4730497 52.2983894
v 506.2542558 -97.7933109 52.2606447
v 505.8767200 -98.2250422 51.6442917
v 503.6510825 -99.0732461 51.9424677
v 130.3948760 245.0406104 36.3481715
v 507.2916746 -97.1964821 51.9367829
v 506.9397688 -96.9581455 52.5630303
v 514.5195127 -92.7482247 50.2387509
v 508.7468028 -95.8183855 51.9043393
v 510.2534294 -94.0131471 52.5901839
v 508.2231760 -96.7980400 51.1318445
v 514.1395330 -92.8163603 50.9268232
v 506.5054297 -97.6939648 49.7456416
v 515.2801275 -91.6579217 50.8673079
v 515.9038901 -90.2820304 51.4615402
v 516.7443156 -90.1910812 50.3832288
v 470.7873762 -46.7979200 54.9457073
v 517.1039104 -89.0563056 51.1583872
v 126.0798126 264.9567723 40.0822274
v 126.4578253 263.5109127 39.6650806
v 125.0303686 265.2314603 39.3176600
v 519.6763277 -82.1284503 52.1077476
v 467.1417475 -36.8200988 55.1514365
v 465.1376307 -36.9501337 55.5964783
v 465.8122361 -39.0385687 55.3819947
v 479.9301326 -44.8791683 55.5209666
v 466.3370550 -40.9845971 55.1155657
v 483.8801622 -44.6271896 55.5587523
v 488.3705676 -58.6660020 55.7038188
v 487.5495136 -60.0330718 55.5661470
v 113.1930947 266.8632567 34.6241817
v 451.2020946 -35.1991132 55.6849577
v 456.0453594 -33.4818959 56.1594069
v 456.1164081 -37.2911170 55.7271205
v 459.2440426 -34.6744806 55.8901429
v 534.0558290 -59.0808354 53.2690547
v 559.9356294 -0.0996652 55.9172854
v 457.5510919 -17.3532106 57.5827621
v 459.2513740 -14.8972441 57.4876107
v 65.5627176 120.0748608 4.2872680
v 60.9550774 119.4944829 3.5309433
v 529.5553803 -26.8267225 61.7169477
v 530.8352113 -28.5352822 61.2868480
v 455.4286599 -12.0621389 58.0842793
v 456.6956460 -12.9138408 57.9447858
v 456.3410282 -10.5854748 58.3023950
v 453.7420273 -30.3681083 55.2062057
v 542.7814126 -44.1575535 53.9146699
v 519.7543502 -26.6388990 60.1281933
v 519.6402073 -24.6929023 60.1393282
v 517.1483159 -27.3433942 59.5419705
v 520.5321312 -29.9850982 59.8326810
v 521.5226412 -31.8215303 60.1489469
v 522.0481157 -30.7994410 60.1706579
v 561.5770817 15.9419663 57.1822636
v 520.3182697 -20.0309474 60.9869286
v 521.9273567 -20.7576472 61.2749979
v 489.0801609 3.9415788 67.2844350
v 488.9298379 7.5566182 69.0890700
v 555.3100109 11.0999933 56.5200038
v 554.9219251 11.6804978 60.1108074
v 543.7233448 -26.2634922 55.2487299
v 544.0625548 -26.2795929 57.9360873
v 558.5726500 11.8649546 57.6134920
v 547.0690727 -18.5574032 57.3196299
v 548.7456918 -12.1740615 55.8167435
v 549.6616364 -9.4500063 56.5033779
v 517.1651244 -88.5422826 47.6494022
v 179.0891588 53.2068200 30.1944427
v 45.7027145 28.6123808 7.2951340
v 579.4407129 40.5478217 80.8227509
v 4.6299999 79.0600032 -0.1600005
v 6.3359677 4.6309936 5.5354321
v 32.6636359 24.0486562 6.2658070
v 57.1344085 37.3127125 9.0398798
v 58.3621897 33.8838436 8.9710820
v 82.6296061 29.1756596 11.8616251
v 83.6670175 24.9651857 12.1999606
v 584.2727423 42.0654975 76.9950077
v 72.3830462 50.0266701 10.4901949
v 79.2706534 23.2125204 11.8273012
v 584.7962499 43.6258838 76.8892467
v 584.3050480 42.9564975 78.0529454
v 76.2921870 32.5153209 12.2686895
v 585.3989720 46.8783118 76.3998032
v 47.6894043 46.9699651 7.4067297
v 2.7072057 51.8534444 -2.4112102
v 2.9003760 49.3932217 -3.6546423
v 2.1546804 50.3372774 -1.1896101
v 49.3542850 27.5974441 7.1215932
v 19.2276482 60.7049651 5.2835317
v 5.3730528 76.2216672 5.2826535
v 578.9389014 36.1745656 69.8654056
v 583.2370520 43.1114696 79.8865706
v 5.0276238 92.5858468 1.5105959
v 298.8083661 -36.6318375 16.8234203
v 293.4683561 -46.0191965 12.9064778
v 293.5002148 -48.4148376 13.1359324
v 289.5551324 -46.0352823 12.3328846
v 291.0429835 -42.1037823 13.1007591
v 294.3269312 -35.9420553 15.5651690
v 291.9427454 -38.4448357 14.3246679
v 279.8635364 -46.8463786 11.0780485
v 282.4456394 -47.3571867 11.8707502
v 5.8909729 92.1084359 -0.9331506
v 271.8699872 -41.3873419 9.7702332
v 276.3733864 -45.5082580 10.3297438
v 266.5809393 -38.1874666 9.3654497
v 271.5337873 -38.7730300 10.3227422
v 259.7993612 -44.6528159 6.8370206
v 264.6804750 -25.3216494 14.4773964
v 251.8936694 -40.2787067 5.9245769
v 256.9635212 -40.8847108 7.0748790
v 247.3964989 -42.6080599 4.8768171
v 247.7595061 -37.5054069 5.4959035
v 242.0276701 -39.1708910 4.6054078
v 244.9610531 -36.2395123 5.2205822
v 258.9270771 -4.7678086 16.6909732
v 261.4583671 -43.0445261 7.3918365
v 277.5650322 -43.9504944 10.4262903
v 286.9051397 -10.1761119 21.5604119
v 291.9673920 -13.0320080 21.2131832
v 292.0300663 -9.7611938 22.4565919
v 303.1325042 -11.4641869 24.4294815
v 311.3965094 -12.6039032 25.3375079
v 293.8086092 -8.1403963 23.6216933
v 285.3282392 -1.0555189 25.2794381
v 283.6646736 -7.2728521 21.2615374
v 289.8905575 -1.7086539 26.5505668
v 280.6670070 -1.4442279 23.1475830
v 257.6400340 -0.9102076 17.3917897
v 267.2386765 7.8819962 24.4464632
v 253.8283169 -2.1508462 15.8292800
v 255.6461394 -4.4271555 15.9350112
v 251.2890697 0.8595431 15.9932785
v 252.1399856 -2.3400004 15.7499984
v 254.1294694 2.0965133 17.0003343
v 255.3008795 5.0471611 18.6518505
v 256.6058636 1.6904762 18.1247946
v 257.6253116 6.9081401 20.4411056
v 257.2847903 11.3836657 22.6777717
v 253.6439598 13.1937759 22.3141164
v 254.3884814 16.7945083 25.7095471
v 257.8539550 15.6659149 27.3247231
v 257.7463090 13.6896363 24.8276871
v 255.5509210 16.9946104 28.1093568
v 249.9717623 16.8277156 23.4017447
v 255.2492023 14.5049216 24.0841173
v 248.6897260 0.4798853 15.4445851
v 248.3567595 19.8957939 25.3367927
v 247.2138405 21.3053748 26.9362796
v 249.1546720 20.4585008 27.9400181
v 241.2048429 22.4189721 23.1170189
v 233.2609296 12.1219233 13.7280878
v 234.1336012 9.8891407 13.4633165
v 238.7175411 24.6371999 23.6991365
v 235.9766960 25.1971595 22.0593959
v 215.9416378 20.0765263 11.1940829
v 220.1530933 24.3066791 13.6348009
v 212.0850831 24.9066334 11.6054006
v 220.9956199 27.1661710 15.3888538
v 223.3490646 24.7645024 14.9827600
v 233.1399322 27.4389163 22.5026105
v 229.8846394 27.4777096 20.1053396
v 230.8017462 29.5447744 23.3828127
v 225.4849374 28.9278496 18.6750945
v 228.0101627 30.9073776 22.5588419
v 299.1482317 -50.4981913 14.4869015
v 297.7190912 -51.2536727 14.8331113
v 295.5879867 -40.2292274 15.1368128
v 292.9651737 -50.4113324 14.0855415
v 290.6543911 -49.2111258 13.3968377
v 291.1563218 -50.4581705 14.3919121
v 294.3523228 -51.0945730 14.9566811
v 292.8635478 -51.1098169 15.0979301
v 271.9128728 -59.8028637 11.9509501
v 272.3155022 -58.7237328 11.7018297
v 66.4100051 226.6200036 34.8699912
v 65.6382516 229.2367220 35.9858721
v 63.9296472 230.1921099 35.4460888
v 270.0991333 -58.6913265 10.4674157
v 278.4716189 -45.6282347 10.5503760
v 295.3199744 -2.4208094 28.1008091
v 300.2823889 -2.6768395 30.5047967
v 296.1803377 -8.3844811 24.0059253
v 304.0201068 -3.4697196 31.6119492
v 270.0472772 -51.4142849 10.1156710
v 273.2386887 -50.7423580 10.7302796
v 268.0726349 -52.7709648 8.9451605
v 269.6827948 -53.4125417 9.7178519
v 271.2871730 -47.5125276 10.1022674
v 274.7933269 -49.7559384 11.1959437
v 277.5731087 -48.6563146 11.9297095
v 277.5465250 -47.1597500 10.8192954
v 273.0520070 -53.3634722 11.5304077
v 274.3431330 -51.1313081 11.5920920
v 292.3333645 -5.3007519 24.7632358
v 289.4355953 1.6788624 31.6280127
v 290.9572423 1.2069171 32.7837318
v 284.6063077 0.6774997 26.6120024
v 260.2009177 -35.9013006 9.0882154
v 281.4910412 4.3997229 29.8861302
v 285.9205008 2.6092874 32.3079601
v 279.2136371 5.0518983 32.1279764
v 280.5493772 3.8741359 34.0250842
v 283.2084298 2.7861570 34.2406370
v 281.3217938 3.9659832 27.9089846
v 284.9153876 2.8931336 29.1578695
v 237.9093617 -56.0730621 2.2682829
v 271.2978721 7.3642340 25.9139314
v 234.9319458 -51.9360267 2.0660325
v 230.9815437 -47.1784249 1.3505938
v 241.7006344 -39.9741046 4.5336890
v 240.0838286 -34.9420011 4.5442786
v 268.2855725 10.0943912 27.3717865
v 268.1398988 10.5524585 30.1677939
v 271.1193860 8.8932635 27.8078187
v 266.4317191 11.1623257 28.0241519
v 272.1739411 8.3785560 31.1714113
v 265.6520605 11.6965231 29.9205054
v 264.0487552 11.5676653 31.8270847
v 265.3367817 10.0190444 33.4747508
v 270.9175348 6.6386675 35.1738818
v 268.4978843 8.7676318 33.3297700
v 229.0358990 -45.5909669 1.0543460
v 265.1742995 10.4994364 25.8723367
v 269.0517604 8.9309588 26.1667632
v 266.9394016 9.7228130 25.9159580
v 261.4142001 13.9815314 28.1464420
v 259.6746087 14.6242585 30.2595831
v 260.9321773 12.8083248 32.0637301
v 224.0402699 -42.6197797 0.3485429
v 223.0591029 -46.6668941 -0.5215353
v 226.7282754 -38.8699658 1.9796004
v 229.7298759 -41.1332622 2.1784501
v 231.6915393 -36.0358320 3.0455096
v 259.9604130 14.7053190 28.2144044
v 253.6756992 17.8773403 29.2673521
v 251.2790859 19.1337951 29.7259409
v 208.5853219 -33.3176591 -0.5310922
v 222.0868170 -18.7396389 7.3198280
v 204.0953189 -27.4549089 -0.1307602
v 208.2490325 -28.2456204 0.7757195
v 201.3818175 -33.9132845 -2.4366092
v 212.8399611 -29.7046378 1.4995988
v 210.4324549 -22.6399414 4.1141827
v 208.8924050 -24.8529315 2.7629936
v 216.4962292 -15.0353173 7.3136948
v 213.1762803 -20.3302260 5.4021380
v 215.9045786 -13.8875991 7.4381088
v 220.9037989 -13.6981914 8.0069900
v 235.7283533 8.4214704 13.6432564
v 240.8111095 24.7590374 25.9435866
v 238.8039082 26.1027832 28.4431912
v 241.7311966 24.3595559 28.4828525
v 200.9289861 -24.5825760 0.2223845
v 201.1282593 -29.1649569 -1.1454618
v 208.1016600 -25.9633977 1.9930091
v 201.8902600 -20.2879366 2.8628390
v 206.1183304 -23.7752888 2.1601156
v 206.8469822 -17.3987206 5.0638951
v 205.6784332 -12.6341190 5.6565604
v 214.6995515 -15.0745427 6.8808612
v 215.0807381 -1.0651354 8.0240145
v 238.6945635 26.0882005 26.0524023
v 236.4103049 27.4920221 25.9128027
v 197.9997605 -21.2204847 0.9109400
v 195.0259656 -25.6201662 -1.3296461
v 201.8707842 -14.5700518 4.2739217
v 197.0560253 -17.5837260 2.6342645
v 232.8807563 29.7600627 26.3986848
v 194.9610412 -19.9676752 0.8750919
v 195.5517083 -12.7230193 3.4794156
v 203.8034797 -8.6223502 5.0335890
v 201.4129609 -11.3067525 4.4278451
v 207.9630792 19.0188047 10.2244010
v 223.0654061 34.3318693 21.8006764
v 224.3982553 34.7588472 24.6508624
v 190.7218695 -12.2781992 2.8385504
v 208.1566006 22.4771090 10.7634813
v 210.3167772 28.6644325 12.2928536
v 218.1070894 38.5545865 22.9287092
v 216.8366611 37.9661620 20.0745184
v 179.6491891 -3.9134864 2.1916660
v 206.9719583 26.0694716 11.0576628
v 209.3939483 30.7701770 12.7741955
v 215.1397914 40.7916941 23.5482436
v 212.3676240 42.7855924 24.5388038
v 213.2174522 41.7805128 26.1020791
v 214.6137655 40.1990637 27.4930187
v 217.7134603 38.7734249 26.3627227
v 204.0621936 29.1857757 11.3083767
v 200.1937032 32.2413668 11.1216893
v 211.0460550 41.4737314 19.0511923
v 210.2748901 44.5552170 24.5536342
v 207.8417093 46.3402979 25.1285564
v 209.2726976 44.4213040 26.5034884
v 196.1174905 32.5095542 10.0956876
v 206.9622874 46.9881035 23.6017816
v 205.8564574 43.4042662 17.7811459
v 197.6491511 34.8430388 10.9602287
v 205.0140053 48.4297089 24.8161182
v 194.7329640 54.5121692 19.4942895
v 196.8401819 53.0165583 20.1714467
v 195.4880506 55.4557182 20.8903514
v 198.4053403 50.3695086 19.1832818
v 197.7083385 52.4748005 22.6844065
v 196.6939121 54.5762591 22.0618043
v 220.0968862 37.5126787 23.9789337
v 232.3013991 -43.4583277 2.4016765
v 257.8232288 15.8312116 29.0299803
v 259.4900727 11.1322245 23.8781236
v 275.1460671 6.5027601 32.6743983
v 275.6558657 4.4772970 35.3951193
v 287.7987921 2.1556099 31.1155654
v 269.8307335 -46.6360413 9.7957188
v 293.2583392 0.1208718 35.1124518
v 297.7450192 -1.3295686 31.9584794
v 287.6269221 -48.6423522 12.9519487
v 301.1558950 -1.9662443 33.9349806
v 297.0593572 -0.8990128 34.7678550
v 299.6546924 -2.3921975 37.1546149
v 303.3614755 -3.2999576 36.8944854
v 306.0706556 -50.7099517 15.6127587
v 288.9697850 -50.3157601 14.5132337
v 288.5200083 1.9063349 33.0060758
v 234.3987077 28.0004926 28.8332775
v 231.2358320 29.3108132 29.9734082
v 230.3076684 31.0227219 27.9244557
v 236.2356782 26.6186371 29.1439053
v 191.7339265 -20.8969526 0.1497223
v 192.4932450 -25.1182783 -1.3879390
v 222.8631079 35.9763727 25.8477237
v 220.7677215 36.7433317 27.1098092
v 175.6991893 -11.5434509 0.9281879
v 185.8890504 -11.3046486 2.1450291
v 181.2862754 -8.5955225 1.9708949
v 170.1340228 -7.9569081 0.3840795
v 174.4475812 -6.8534636 1.5207911
v 172.4704802 -11.7473546 0.2840857
v 172.8597581 -5.1502488 1.4528973
v 178.2719344 -8.5543515 1.9162089
v 201.2409568 50.7970788 25.3865533
v 200.2612501 51.3535440 23.9932630
v 202.1747380 50.0009321 26.3759755
v 200.7688731 50.8095473 26.4330674
v 199.9167651 51.5507422 25.7431846
v 167.7325964 -11.5225762 -0.7788226
v 168.1118608 -6.2080473 0.7963358
v 165.1599705 -6.9300593 0.1902556
v 167.3515290 7.1799755 2.5201754
v 169.4788635 14.2801227 2.8775039
v 192.0271665 54.7511540 17.8775154
v 191.1432743 61.3874868 22.4474240
v 155.6731313 6.4251130 0.4968229
v 163.9486402 11.0218320 2.9890961
v 161.0960662 14.2938951 2.9711756
v 166.0914123 15.5004123 3.4479992
v 167.2575921 10.2584157 2.9317685
v 164.8079157 5.5010375 1.8454527
v 168.2461649 17.7257285 3.2987706
v 165.5521095 18.3894858 3.3975018
v 160.3468806 15.5695928 2.7296545
v 183.0512434 68.7537119 22.3288909
v 180.7371676 69.3323165 20.4824712
v 185.3447855 67.1048835 23.1666788
v 153.2930881 12.9895052 1.7961792
v 152.5798738 15.9330778 1.6444197
v 171.0677445 40.5089371 6.2601101
v 177.4822623 64.1055629 15.3055070
v 177.6297390 72.9998723 21.5532742
v 159.5958769 -59.7468950 -10.1013910
v 159.2751890 -60.8153716 -8.7205460
v 161.7288738 -61.0894784 -8.6344993
v 167.4876809 -58.9156374 -10.9724468
v 163.6065692 -59.5714413 -10.4637761
v 164.7369862 -56.9065437 -11.6379373
v 166.8935120 -60.8392246 -9.5555894
v 164.4300073 -60.9499998 -8.8600013
v 163.0617827 -55.9282862 -11.8701588
v 165.1541144 -53.8290180 -12.3567572
v 166.1101431 -49.4108573 -12.2249508
v 163.9699191 -47.2218953 -12.4446359
v 174.1001010 -62.2493811 -8.2629174
v 170.1382846 -61.5758412 -9.0146651
v 172.4551618 -59.6476570 -10.2964668
v 171.8130857 -63.6537075 -6.2572970
v 169.7538644 -59.8012768 -10.4023693
v 167.4084216 -62.8500804 -6.6584595
v 170.1000631 -58.2509264 -11.1288261
v 172.1848845 -56.5848835 -11.3984821
v 174.7525781 -58.0382869 -10.7065728
v 174.5936573 -55.5504374 -11.0747749
v 176.8962890 -62.4585301 -7.7058314
v 177.2399992 -64.4700006 -5.2799997
v 176.3967723 -58.5184656 -10.1946732
v 178.2199591 -58.5694090 -9.7819129
v 178.4420758 -61.2649322 -8.2495809
v 178.7310243 -63.0808324 -6.7133643
v 188.4872764 -38.1023549 -4.3292181
v 189.1713887 -35.8349420 -3.5791313
v 188.1099939 -29.1700009 -2.9199969
v 179.9148023 -64.6436438 -5.8340407
v 182.0655763 -65.5465126 -5.3657633
v 180.2661121 -66.4900243 -3.6733053
v 185.3081584 -62.1595643 -7.3052496
v 181.5015823 -62.9433841 -7.4458956
v 184.0872467 -64.9898276 -6.1414735
v 180.7744056 -61.1259565 -8.2863728
v 182.8399450 -55.3762577 -9.0567591
v 33.2418904 163.9026552 17.4317267
v 34.2350043 161.3441408 18.1158707
v 183.9544624 -50.6128222 -8.0663674
v 34.9197164 163.4754092 18.0542208
v 189.8508072 -36.6499275 -3.6039702
v 182.3461503 -66.7033643 -3.9622411
v 182.8591973 -67.6036328 -2.2588221
v 192.5985813 -40.6810641 -4.4030603
v 18.5261704 161.7986560 11.5824556
v 16.4733175 155.7571441 10.1259323
v 184.9310696 -67.6124915 -2.9155188
v 187.0468259 -67.6294714 -3.3944519
v 194.3416148 -43.1045182 -4.1037062
v 197.4675357 -44.3151742 -3.6914088
v 196.1494833 -40.8746116 -3.8267709
v 45.3282371 167.7142829 20.9205020
v 38.8550162 169.2044735 17.7851245
v 186.6237819 -69.0767169 0.7565058
v 185.5409443 -68.1035370 -1.5361878
v 187.8000051 -65.7500029 -5.6999992
v 191.9726878 -62.9604086 -5.7538776
v 192.6392317 -65.0069341 -5.6670457
v 190.7061785 -64.9960861 -5.7779853
v 193.9867735 -62.6996234 -5.9939874
v 196.1612105 -60.1761118 -6.0125832
v 193.8533932 -58.7061867 -5.6735021
v 195.1035559 -56.6303954 -5.7434309
v 191.9594705 -57.9039790 -5.5994610
v 192.6328689 -55.6122027 -5.3211572
v 196.0016638 -53.3373393 -5.2993195
v 193.8196719 -66.4464980 -4.9862699
v 194.4398582 -68.0732727 -3.8579640
v 190.6100810 -67.7684247 -3.9074817
v 195.0156838 -64.5905137 -5.8104591
v 199.4945407 -65.3362796 -5.3609526
v 196.4125335 -66.3887113 -4.9919710
v 198.8375336 -63.6697039 -5.7360707
v 195.6743449 -62.8235042 -6.0485350
v 19.4661207 171.7940122 11.1009236
v 16.8092251 169.2060530 9.3411580
v 18.6642893 169.8204428 10.7539976
v 200.2905309 -67.9341629 -4.1681873
v 198.1025487 -67.5441101 -4.3913582
v 197.9331374 -69.1572353 -3.1191937
v 199.8396218 -70.5832466 -1.8664233
v 205.3103596 -71.5131685 -1.4173412
v 203.5926431 -71.7737600 -0.6428364
v 205.5271566 -72.6161599 -0.0530657
v 201.8084079 -71.3364482 -1.0637001
v 211.0680491 -73.2802227 -0.0886291
v 209.4388306 -68.9733177 -3.1583349
v 215.4324502 -73.0291680 -0.7401572
v 217.7795768 -74.0545094 0.1234788
v 213.8345540 -73.1667355 -0.5786864
v 217.4666673 -75.9355575 2.2268649
v 214.6889269 -74.4055137 0.6583004
v 228.9039046 -52.4058565 0.3073847
v 225.1062393 -48.1945984 -0.3856979
v 220.0270444 -72.6600885 -0.3718889
v 223.1278419 -72.5741833 0.0180929
v 226.9810289 -78.4050524 5.9905266
v 225.4720181 -77.1813616 3.8434863
v 232.7111363 -64.4261539 1.6125939
v 233.7672561 -56.5064885 1.9303738
v 230.8008671 -54.7829606 0.7481073
v 237.0952666 -64.4268394 2.4558513
v 238.4241223 -58.2453199 2.4095802
v 235.1920456 -74.9881417 3.9445111
v 235.5132848 -78.6819607 9.0169637
v 236.9407266 -72.8563070 3.0652538
v 250.8426905 -72.0236152 6.2206537
v 249.8575896 -73.9624873 7.2235963
v 251.9406080 -72.8207901 7.2694081
v 245.7900494 -74.1350502 6.0455608
v 261.9363666 -69.2771003 10.0652380
v 260.8266473 -70.2649876 10.0751007
v 263.9586627 -68.0641383 10.6314877
v 262.2694373 -70.0632259 10.9699257
v 262.0561421 -69.9591413 12.4854585
v 267.5142586 -65.9067407 12.4916323
v 268.9198554 -64.6386519 13.9573831
v 296.1568832 -51.4654033 15.4725946
v 291.1822498 -51.1897169 15.4935084
v 292.0388877 -50.8214757 14.7473514
v 286.3861024 -49.8614572 14.3546732
v 286.9543135 -50.5027995 15.7619584
v 288.8927758 -50.8704297 16.2657425
v 284.7059071 -48.7955473 13.1269554
v 281.0016274 -47.8391722 11.9736176
v 282.0788920 -48.8964729 13.3683477
v 273.1198668 -55.8444075 11.5915006
v 274.1465271 -56.5146580 12.4106165
v 272.2016275 -58.2617931 11.3186343
v 22.1344531 171.2910533 12.7736311
v 277.8705955 -49.5906845 13.0273532
v 275.7869959 -50.9373583 12.4216182
v 271.8152702 -57.2430305 11.2239756
v 271.1904049 -55.8855981 10.7330065
v 271.9691694 -55.2751906 11.1947572
v 20.1386586 167.9653674 12.1992789
v 258.8350475 -71.4152977 9.8996237
v 256.8625212 -71.5925246 8.8845305
v 254.5196712 -71.5787113 7.5548901
v 254.5917928 -72.8629678 8.6718323
v 252.4615228 -73.5833570 8.2467142
v 230.0391942 -78.3169121 6.2531861
v 233.8640243 -61.7700033 1.9360702
v 225.8783579 -70.4065263 0.0299841
v 208.0492079 -73.0117932 0.0264455
v 32.7538103 171.8864739 16.3183305
v 27.0688012 169.0697521 15.4152634
v 30.6757428 169.5051938 16.1723848
v 206.6307515 -67.3607960 -4.0101656
v 56.8480603 226.6541719 33.4089398
v 56.9482483 230.0247848 33.1559516
v 52.8479666 225.3735512 32.1980156
v 260.5459690 -70.8088279 10.9894713
v 258.5921884 -71.6268569 11.5879634
v 279.5984447 -48.1388494 11.9554801
v 21.2192815 190.1029199 11.8173333
v 31.8290107 199.5460242 15.3570063
v 275.1164734 -54.3561801 12.6913246
v 278.3123553 -50.0679426 14.1379843
v 267.3987746 -66.3529709 13.9249125
v 265.2850449 -68.3941841 13.1685492
v 250.0526011 -74.7461990 8.7040067
v 236.2867594 -78.9039358 11.0107986
v 219.2031294 -77.6439607 5.0343308
v 219.9806422 -78.9102837 8.7783635
v 223.3992219 -78.6314458 6.4153019
v 214.8439884 -75.8813992 3.2669427
v 216.5600061 -76.2399957 3.7400029
v 207.7085823 -73.8118887 2.5352945
v 196.3954121 -68.4605017 -3.5833356
v 41.6673720 159.5077813 20.5248278
v 190.4614717 -62.8520921 -5.7302532
v 189.0300065 -60.5100021 -5.9500025
v 192.5454885 -60.6335551 -5.6333053
v 186.6023093 -58.6502887 -7.5309156
v 189.1860515 -55.8364913 -6.7638196
v 38.0799957 148.4300047 18.8599974
v 37.6512296 142.8696960 19.6109843
v 194.1776872 -38.4814925 -3.5570776
v 196.4932531 -35.9484777 -3.2198695
v 196.3397413 -33.3809219 -2.8896101
v 196.5291947 -30.4800421 -2.5596940
v 176.6140908 -57.1158044 -10.5459457
v 190.0381893 -32.9634808 -2.9366962
v 192.4993247 -33.3956070 -2.8987774
v 193.0257231 -31.3313119 -2.7375887
v 193.1770444 -28.3309463 -2.3168335
v 189.8600012 -29.4700004 -2.3099994
v 190.1900023 -25.1199994 -1.8600004
v 168.5513258 -60.3144802 -10.1065589
v 156.0259312 -58.5385598 -10.6905121
v 156.1945677 -60.3117347 -8.9870365
v 150.9859115 -59.6160665 -7.8156814
v 154.4903517 -60.6185384 -7.8064706
v 153.0431509 -60.6220141 -6.7462600
v 152.6370943 -55.7841025 -11.6449622
v 155.4697901 -54.7986552 -12.2363018
v 154.2553157 -58.6636066 -10.4278512
v 150.8095860 -58.8050745 -9.3152383
v 153.9816856 -59.4042726 -9.6495599
v 153.1304121 -59.8302409 -8.6808549
v 152.4112374 -58.5018136 -10.2529163
v 149.6993154 -56.8697788 -10.9447679
v 153.6725312 -53.2404929 -12.9063008
v 145.4011649 -57.0787080 -8.6466698
v 146.9423771 -49.6005416 -14.1714858
v 153.8998038 -42.4818993 -14.5689445
v 144.0445632 -52.0823449 -12.9006719
v 142.5011158 -51.0303527 -13.2824471
v 141.7803466 -52.8971739 -12.0298592
v 145.6821263 -44.9375361 -15.1167493
v 148.6690938 -41.2454270 -15.0789758
v 152.8391540 -41.1964804 -14.6191195
v 150.1137316 -44.8030233 -15.0068728
v 139.6564990 -50.8785918 -12.9840830
v 138.3194923 -52.7229048 -10.5738789
v 138.3055300 -48.5728048 -13.9875663
v 142.1158910 -48.6337952 -14.2288469
v 147.5618333 -38.5086499 -15.0130047
v 145.2099979 -41.1899984 -15.3799970
v 134.3351305 -45.9318422 -14.3599007
v 135.2847368 -47.4693328 -13.8501609
v 136.9884610 -50.7572182 -12.0533425
v 141.0093457 -46.3517644 -14.9479192
v 141.9462860 -43.9343117 -15.4216876
v 139.6391839 -42.2106907 -15.5813172
v 146.4924514 -37.3289883 -15.0078470
v 143.0343688 -37.5891402 -15.6081356
v 129.6750009 -43.4259512 -14.3102100
v 131.1882138 -46.2553836 -13.0377626
v 133.3333552 -47.0595844 -13.3684576
v 133.6438656 -43.9297855 -15.0779290
v 140.6878680 -33.0019444 -15.6220384
v 139.4749433 -38.0141027 -15.7892052
v 168.9945608 22.1237764 4.0665553
v 128.2423288 -44.5150174 -12.2492732
v 126.9215196 -42.6152833 -13.1364092
v 127.2939295 -40.7063104 -14.8710050
v 132.0008487 -40.6904221 -15.8028509
v 129.7419965 -37.5322923 -16.3658950
v 128.5070628 -34.5340669 -16.8562382
v 134.6130520 -31.4659514 -16.3221285
v 134.0192109 -28.7264604 -15.9443151
v 146.5731859 1.3069381 -1.6534282
v 123.7239912 -30.8562834 -17.0270801
v 129.7511756 -34.0326093 -16.6256949
v 128.6599934 -31.4700007 -16.6699998
v 151.5529901 15.3237488 1.3092224
v 152.0818323 18.3426440 1.4055540
v 120.8410189 -27.4809338 -17.1845816
v 125.6634891 -22.9767598 -16.3493231
v 127.9791594 -25.2675563 -16.3838211
v 125.2568811 -20.7170583 -15.5881085
v 135.5735958 -5.1538600 -6.1934241
v 117.2248870 -25.2287090 -16.8875307
v 113.3963838 -22.0095273 -16.6078638
v 116.6486144 -21.3032588 -17.0057267
v 120.9667251 -7.6487311 -11.9474791
v 143.0158615 29.9583543 0.7340639
v 110.8361110 -22.5504786 -15.6401470
v 150.0989348 42.2478840 3.0679135
v 152.1992981 45.4242714 4.0557673
v 148.7826854 50.6846607 4.0015923
v 148.7990320 48.7089008 3.6065551
v 107.6880917 -15.1529144 -15.8380810
v 108.0835089 -21.1353935 -14.6526480
v 106.5569893 -17.7698042 -15.0347939
v 112.8421947 -11.7654242 -15.2688390
v 110.9778881 -8.9010531 -14.7257838
v 108.8441983 -12.4206245 -15.5707253
v 108.8211089 -9.9786399 -14.8897786
v 106.0950458 -7.8805089 -13.8929309
v 109.8399982 -5.5099996 -13.6900004
v 113.5927811 -7.0595327 -13.5537945
v 132.4694306 23.9897892 -0.8004463
v 147.9584575 53.9528579 4.5431275
v 149.9797553 53.0274995 4.6059834
v 147.3343819 49.6069901 3.7206283
v 105.1340327 -15.0193619 -15.0130354
v 103.9794683 -16.6334845 -14.0518136
v 105.1099971 -11.2800002 -15.0300004
v 102.6384011 -14.1562885 -14.2704742
v 105.3999513 -4.4609522 -13.1459348
v 146.1599916 55.3999990 4.6700048
v 149.7054547 57.8131042 5.9925923
v 103.3704206 -9.8024709 -14.6029461
v 100.6189361 -7.6200687 -14.0196048
v 104.3223888 -4.5240228 -13.2012516
v 100.2270505 -4.9950504 -13.1827481
v 104.2080075 -1.7223442 -12.5501892
v 119.3436459 21.9630618 -2.8471632
v 122.5290671 20.4290859 -2.5920670
v 117.0646921 24.6191565 -3.2621271
v 126.4496595 24.8894878 -1.5435157
v 143.2203203 58.8028617 4.5022196
v 143.4890628 61.4733584 5.2208398
v 141.0971880 61.4732280 4.5809252
v 142.9060102 56.7501336 4.2748176
v 96.1008072 -8.2515208 -13.6633292
v 95.5094248 -10.2978600 -12.6999291
v 93.7794447 -8.8273929 -12.8353117
v 92.7601010 -7.2312909 -13.1663326
v 98.1394202 0.2430468 -12.6535269
v 99.5787382 3.4533469 -12.0177967
v 136.7621571 59.7577617 3.5297731
v 143.3282793 63.6395365 6.0243886
v 144.3296522 66.2011579 7.2529255
v 146.2194920 63.4351447 7.1385591
v 86.7760256 -0.7010188 -13.4310769
v 90.5476958 -4.0126042 -13.4981973
v 87.2397050 -3.8859027 -12.9787866
v 89.4363374 -6.1507393 -12.7851693
v 94.1193923 4.5887600 -12.2559816
v 135.6283426 64.1187206 4.2712674
v 134.4865412 61.1958727 3.2745085
v 140.6472176 68.9828843 6.3902214
v 88.2407054 1.3651116 -13.4103308
v 131.9519132 61.9008392 3.0343300
v 134.4447285 66.6814223 4.5875334
v 131.2804520 68.8102543 4.1794130
v 135.3483051 68.4842318 5.2262670
v 132.1190894 65.4719919 3.5834638
v 137.9611492 66.6308627 5.2262079
v 137.6406848 70.7920715 5.5406569
v 134.7722113 73.0917901 5.9724250
v 133.7330043 70.6377700 5.3347396
v 75.1828626 -3.4782926 -8.6095985
v 76.8833458 -1.7797112 -10.5357980
v 77.6575133 -4.0711109 -9.3286773
v 79.2213604 -0.4939091 -12.0127294
v 79.5005113 -3.1024301 -10.8129168
v 128.8401484 63.7272820 2.5849652
v 129.4226497 67.1112984 3.5792000
v 72.8356913 6.1584469 -11.4099951
v 74.6084973 3.0764139 -11.3931149
v 71.3322684 2.6110366 -10.2338511
v 83.1452459 5.1768678 -12.7124982
v 104.8916951 39.8352966 -4.2938180
v 121.5625033 62.6025051 1.6107223
v 128.3961385 69.4743991 4.1271094
v 70.2473670 11.5686310 -10.9312925
v 120.5550954 66.8016002 2.8120845
v 133.2846731 81.8494409 7.2841314
v 135.7035488 80.6887299 7.5778114
v 67.2672316 15.2516738 -10.1466440
v 65.1441738 9.5411399 -10.1905260
v 109.0558991 64.6199435 0.8366146
v 112.3801023 61.5165792 -0.2135297
v 118.6521128 72.9929432 3.8573884
v 116.7886406 75.1426071 4.4034617
v 119.4440126 76.3706490 4.6344036
v 115.2667776 70.5331638 3.4685875
v 122.7688044 82.2477192 5.1520164
v 125.5699992 85.6299996 5.8599999
v 134.5199943 85.0400031 7.5700004
v 102.9871926 59.5810525 -1.5548306
v 107.9968363 61.9337000 -0.0951399
v 113.8172224 74.9147534 3.8741201
v 119.2826107 79.0913925 4.8132744
v 120.9887341 85.3873864 5.3184805
v 120.3647107 81.7154795 5.2429354
v 123.5001609 86.9560540 6.1208764
v 129.8433840 91.3376585 7.7514099
v 112.8002778 81.0016915 4.1075218
v 115.3422296 78.9410844 4.1893646
v 118.7295541 86.9912058 5.2886270
v 120.6751019 89.4752368 6.1736167
v 117.7226156 82.7617049 5.0944327
v 126.2100041 91.7299986 6.9599990
v 110.1033315 77.6148066 3.3839894
v 111.1235395 82.1482688 4.1505075
v 116.0554811 77.1341100 4.4121724
v 115.5011356 86.2107202 5.1902393
v 124.8884201 97.9590788 7.8968611
v 128.3382475 98.6034945 8.9507345
v 65.0005564 31.5555483 -9.1607571
v 109.1839746 87.1385261 4.4528013
v 111.1076325 84.1709748 4.2353049
v 90.1144221 63.5391772 -2.1286500
v 109.0267077 92.7578434 4.6867710
v 106.6443324 88.4393305 4.3289163
v 114.5048961 95.9789976 6.0326820
v 121.9140813 106.3377708 8.0664521
v 57.5054735 36.4839174 -8.3288159
v 55.8185987 33.7624438 -8.7031880
v 55.6499921 36.0443443 -8.9311833
v 56.2158525 37.3300314 -8.6897193
v 83.6484581 63.2822514 -3.0768102
v 105.7586819 90.8107087 4.3529649
v 113.7741730 101.9155160 6.6909418
v 120.6924617 109.5747128 8.1244661
v 65.0740787 53.9706461 -7.2013326
v 70.8603412 60.3095032 -5.4094838
v 105.0790474 92.8482041 4.3753837
v 110.1918444 98.5394493 6.0726251
v 117.9695278 114.1321957 8.1383111
v 53.8299978 47.0199995 -10.5199981
v 55.4603860 43.5644835 -9.6617518
v 52.4451062 43.3967672 -11.3443667
v 57.2730079 46.0628271 -9.4155809
v 54.5815304 41.1418416 -10.1554068
v 57.2378077 43.0676788 -8.8153053
v 61.2301528 52.3440540 -7.5850445
v 59.7811341 48.2920781 -8.2474332
v 67.8444579 63.4300560 -4.5861816
v 65.9362748 60.7795976 -6.2173638
v 70.5636963 64.3204674 -4.2259800
v 69.1756383 57.5742871 -6.1205886
v 74.6831968 66.6734204 -3.4996585
v 78.9016783 67.3943460 -3.0709042
v 79.9055621 73.9820600 -1.9656944
v 80.7458162 71.2088868 -2.1574143
v 89.2091319 83.1240863 0.0071708
v 84.7602636 81.6007107 -0.7040300
v 118.8106388 116.9748157 8.8180769
v 52.4727516 51.0376878 -10.5951577
v 50.5248047 49.3561253 -11.6746919
v 56.2297478 50.0544235 -8.9747095
v 56.2452078 54.0026091 -8.3373683
v 60.6132485 61.4824593 -6.9765495
v 64.0534759 64.0997440 -4.9995789
v 67.7409247 67.6904395 -3.7423044
v 71.4755207 66.4789453 -3.8670590
v 77.2084594 71.3339746 -2.8403732
v 82.4356452 77.9467374 -1.2582071
v 78.3375651 77.1895722 -1.6546291
v 84.9514827 77.9420659 -1.3438045
v 110.0995988 102.7666703 6.4657098
v 53.8250171 52.1301143 -9.4072586
v 51.6301803 54.5237996 -9.6772481
v 50.5383722 51.1707775 -11.3370623
v 59.1617078 64.7394285 -5.6629116
v 57.3419295 62.2880422 -7.1399673
v 77.3679167 80.5773214 -1.1625165
v 77.0447552 79.3045238 -1.4824371
v 99.4131565 104.0208638 4.8875832
v 102.1473110 105.6368053 5.4844953
v 50.2599999 58.1399985 -8.6899968
v 48.0948165 54.7332130 -10.7139591
v 53.1101190 61.9824342 -7.3556216
v 55.6813218 62.1602274 -7.1837464
v 55.4651320 65.5874386 -5.3910031
v 57.6630980 67.7667782 -4.7783894
v 56.8840541 63.7376532 -6.4876527
v 48.2599996 61.0600002 -7.6900003
v 46.5739854 58.0800176 -9.4060386
v 55.1463701 63.2968843 -6.4785499
v 51.7705940 64.1594157 -6.0334955
v 52.9500023 67.8099990 -5.6399996
v 54.4451512 69.1321120 -5.0653205
v 44.9720733 64.8895800 -6.3480479
v 43.0301130 60.3571013 -7.8718942
v 47.9851142 67.6733926 -5.5102832
v 48.3125262 64.0898496 -6.2723486
v 41.4191186 63.9770553 -6.7264359
v 42.2870442 66.7603761 -6.4344369
v 53.3700883 219.8916227 24.0689814
v 37.2575521 78.6667019 -5.5887927
v 33.3745219 159.5965028 17.7528504
v 36.1809731 156.3479751 18.5034182
v 65.4783249 108.4693223 2.0490724
v 62.3054206 115.9520000 2.8348125
v 19.9299995 71.4600012 10.7800001
v 25.2800006 69.7000027 10.5299996
v 67.2886521 124.1649017 5.4547391
v 52.3472242 121.6867045 2.4809202
v 54.5622595 125.5719960 3.7160988
v 64.4216537 124.1971254 5.2236612
v 48.6999974 133.7700039 3.9900006
v 42.3402824 132.7600628 2.2580400
v 89.1860947 171.8173176 15.6964995
v 116.1323860 206.3466012 26.0113403
v 117.2613949 207.4209601 26.5733916
v 118.1417927 206.4622045 26.7373882
v 116.8251187 208.8181078 26.4943466
v 113.8468757 205.9139013 24.5529078
v 115.0112152 208.6936384 25.2288319
v 115.4853553 204.1385174 25.5849510
v 116.9671938 203.7459016 26.0095671
v 122.9194328 207.5667232 27.6786257
v 122.2212091 209.8128349 27.7121253
v 111.5955859 205.6578845 23.6074962
v 112.7066016 201.9428462 23.9468329
v 116.5462509 210.8567506 26.2857135
v 114.3373996 212.1887505 25.2127033
v 112.3276502 209.5170170 24.2105052
v 45.6355251 163.8188213 3.8912040
v 87.0379955 196.8780458 17.3046086
v 89.1114697 191.1696196 16.9875175
v 44.6700007 167.3700064 3.8899991
v 49.7314706 165.7916009 4.6973322
v 66.4690956 184.9445999 11.1953309
v 83.1045732 196.4096427 16.5806636
v 100.1798660 204.9619406 21.0784413
v 42.3999988 166.9200063 3.3900002
v 80.2804232 195.1851696 16.1300823
v 80.8156803 199.8308301 16.0514712
v 45.4768166 177.4217039 4.0964312
v 49.4224094 175.8495420 4.8139733
v 54.3006510 178.8464338 6.0597775
v 51.2514673 181.9941998 5.3854622
v 56.2250167 183.1116527 6.7435540
v 60.4704507 185.1766258 8.2250927
v 61.2300001 190.3299987 8.9199999
v 63.2154644 193.2380497 9.8512033
v 38.1415375 173.5958159 2.6832647
v 35.0713469 171.4112461 2.1603862
v 38.3272991 168.7675267 2.5927129
v 48.9157811 178.8848937 5.0665741
v 52.1425791 185.3968054 6.0602925
v 55.1613420 187.7681762 7.2095762
v 74.9131888 200.1103759 14.2178759
v 35.3799984 177.5099933 3.5700027
v 40.2649827 176.1099547 3.2315718
v 32.6577276 175.6164730 2.8907207
v 42.8580604 176.6320914 3.7024631
v 40.5899845 180.7600409 4.1697747
v 46.7799976 180.4800034 4.5399987
v 43.3004051 184.8384291 4.9072579
v 47.8340499 185.6020689 5.5705667
v 49.9910116 188.1515831 6.8920846
v 52.1200001 191.8700039 7.8699999
v 63.8866499 195.9205717 10.2913519
v 66.1339536 197.0051676 11.0719167
v 32.6587670 180.3445220 4.5326245
v 36.1525007 181.7780286 4.8220917
v 38.5987721 184.6034378 5.2236142
v 41.0772376 189.0258938 5.9890696
v 44.8625088 188.1430894 5.9562162
v 69.6500018 198.9800036 12.7299977
v 28.0803852 179.6128303 4.4738892
v 36.0916890 190.1561171 6.2660724
v 48.5233329 196.9806850 8.6709168
v 59.5987923 202.8184235 10.7074017
v 94.2071974 226.4253050 22.1776683
v 107.7437252 227.8794497 25.8216094
v 33.8289030 194.9772239 6.4754691
v 39.2215140 194.5954859 7.0015350
v 42.9662541 198.3996183 7.7377735
v 48.6324020 201.0843754 9.4343591
v 35.9399989 198.7800002 6.9600036
v 45.7010902 200.7490098 8.8806832
v 52.6251569 205.9572935 10.4401028
v 75.3855705 216.9880867 16.4375175
v 79.4296935 224.3209928 17.7989490
v 84.8388523 227.5537699 19.6368266
v 25.7457960 193.0713505 6.9497442
v 33.2255326 205.0256729 7.3811798
v 59.7252548 220.9967971 14.7656752
v 61.1071326 225.6649286 15.0514431
v 64.1041324 221.9870687 15.8870649
v 66.7483360 220.7374275 16.1273647
v 91.0336897 240.5841947 19.9552309
v 104.0447950 246.2954521 25.0339117
v 109.6799970 244.8399961 29.0000010
v 32.5449072 206.9949508 8.4437849
v 35.2547988 208.3905637 7.5409249
v 39.6374427 215.3951675 8.1768204
v 103.1279266 249.8919517 24.7774553
v 41.5545814 221.7823267 9.5096957
v 42.4201861 222.9238600 9.6711349
v 43.0528037 225.4349291 10.5979070
v 43.9868532 227.4959534 11.2130363
v 47.4077612 227.9871106 10.0646634
v 46.4498326 230.6111306 11.3583505
v 49.1566472 230.2354425 10.7776830
v 58.5136637 239.6535873 13.3003164
v 73.9320517 248.4539747 15.2570112
v 80.7120577 253.0566454 16.9681534
v 95.8840996 256.1885417 22.2355034
v 53.1804115 239.4196540 13.3134415
v 53.2899499 236.1181974 11.9385049
v 97.4147916 261.6546154 24.1028648
v 97.8839695 264.2074823 25.3652819
v 100.8755863 259.6745193 24.8996429
v 103.1822860 265.4814124 27.9082227
v 99.8752713 265.9243047 27.1027442
v 105.3954884 265.4130459 29.0121734
v 105.6779027 263.1740570 28.4068249
v 475.0375152 -7.3245470 59.8670393
v 471.6196656 -7.2656502 59.3256950
v 74.8266503 255.0053298 17.1161275
v 68.1021288 253.3384264 17.5796561
v 70.7117617 254.4440627 17.8381391
v 72.9601383 254.7591925 17.3754245
v 76.3106123 257.5955391 18.8497733
v 78.1417266 260.1059973 20.3442741
v 81.1809972 260.7394755 20.4561520
v 81.2124535 262.7183199 22.8328221
v 83.9746892 262.8399432 22.4234108
v 93.8467085 267.8699493 28.5983942
v 91.8105617 267.7952349 28.6587309
v 94.4293737 268.9887285 30.5039939
v 92.8583518 268.7069774 30.6626447
v 61.2875670 250.1711249 19.2946568
v 61.5313388 250.7210076 22.4168450
v 59.3224950 248.7450987 21.0140273
v 79.4787332 262.3872161 23.3442839
v 79.3647543 261.7114782 21.8680929
v 80.3763121 262.9883587 24.5785154
v 78.5410926 261.1389756 21.2658644
v 77.5483772 260.8935833 21.6141809
v 78.3143714 261.4731789 21.8442176
v 87.2943103 262.7319992 22.6580761
v 90.7958820 267.7895129 29.6308137
v 91.9248238 268.3155835 30.3737577
v 84.9661827 265.1168704 26.7844796
v 85.9738961 265.5713260 28.2403268
v 101.7894745 270.5002427 35.7190035
v 103.4353226 270.5675364 35.9845534
v 58.5918911 247.8283346 18.8631248
v 370.1714873 -20.6678826 30.8682509
v 104.5355722 266.6224539 29.2223059
v 105.5562124 267.7688301 30.5073187
v 116.4254546 269.7031498 37.0893218
v 115.9945279 270.0740099 38.6202261
v 117.8010404 269.5576251 37.1851660
v 114.6712303 270.2975869 39.6302044
v 107.3345989 265.1313245 30.3609148
v 105.9557498 266.4256394 29.7602396
v 116.3267493 266.8443024 35.5805829
v 116.6431233 268.1013346 36.0614322
v 114.0779406 269.8302269 36.7187597
v 118.2855815 268.8875794 36.9096771
v 118.1343943 267.0021951 36.1408852
v 120.2215701 268.2376802 37.3665318
v 118.8518703 269.4974840 38.7610905
v 117.5332144 269.9206173 39.7905484
v 120.6462160 268.8882053 38.6173576
v 123.0173483 266.9259906 38.5371037
v 119.3351671 269.1099942 37.5497192
v 120.9181175 269.0653503 40.7307707
v 122.9250506 267.7312791 39.9394035
v 110.3984192 263.6834085 32.1754403
v 113.5678738 266.1078870 34.9719301
v 117.6500842 265.0544047 35.8864702
v 116.4459810 265.3515339 35.3809036
v 124.3469268 264.3185556 38.4600200
v 112.9001230 261.3056004 33.6713344
v 116.7752892 263.3496225 35.4612656
v 117.3381433 262.1943057 35.6059968
v 108.5598543 255.6717396 28.5879020
v 115.6244427 262.7357543 34.9737592
v 113.4278998 256.2849820 32.7940099
v 115.0746122 260.5780661 34.4947949
v 127.2847950 260.2470219 39.4133106
v 110.9676585 252.3967326 29.7906827
v 110.2100015 248.8400042 29.2399935
v 116.4302304 250.6465912 32.4854515
v 118.1360558 253.2219589 33.6851776
v 110.9090224 248.1796294 29.5115951
v 128.6916137 250.9014606 36.9123705
v 118.8309118 247.8709668 33.5161313
v 123.4745234 246.7193007 34.5414691
v 117.1123907 242.7829951 32.0017338
v 112.6988977 246.6364503 30.2007180
v 120.8969876 243.2046235 33.4069990
v 129.8436671 249.4789511 36.9680449
v 103.5636440 239.7771925 25.6990176
v 122.5005761 239.8056388 33.1892036
v 124.7651055 242.9287434 34.0976343
v 112.6437336 236.0007614 28.7613533
v 116.6070476 240.5155599 31.3373543
v 131.9935024 218.1210667 32.4754268
v 132.7486187 214.0190452 32.1722776
v 129.0582269 209.7094655 29.9225375
v 124.5473698 209.7883970 28.3326060
v 127.6225448 206.5210342 28.9505329
v 133.1750005 211.9997591 32.3628746
v 132.2429031 211.0561728 31.7679085
v 133.2272142 209.7503543 32.3533267
v 120.1027483 201.1450827 26.7206710
v 129.0629804 202.7217299 29.5345373
v 123.2312247 199.4869858 27.1112267
v 130.0818622 195.5212504 30.2935950
v 120.7942143 197.5707263 26.2512341
v 130.6978017 193.5423613 30.8397021
v 131.0789436 187.8342181 31.4688347
v 130.1870793 174.9477386 28.1618163
v 132.6234043 165.7713503 29.2948950
v 131.3445568 166.7679548 27.7612414
v 132.7093840 168.6460823 29.4605754
v 133.1472248 167.5159931 30.2970484
v 132.3599666 155.1859081 26.1772778
v 129.0486902 153.9143920 23.4082192
v 127.8907508 157.2950631 24.2871717
v 133.0967844 152.0100981 25.3217127
v 133.9410990 152.7616084 26.6147908
v 133.5352659 141.7441815 21.3174298
v 131.5659881 139.9520040 19.7585542
v 134.6481889 143.8938826 22.9253601
v 135.8758062 143.4524655 25.7758480
v 135.5851293 141.0061270 23.1686700
v 139.0622258 129.2592585 21.4420669
v 142.1583146 119.2128733 20.7466669
v 130.0352663 115.2023375 12.4415504
v 133.6102635 109.4512269 12.9771559
v 142.5388902 115.4387444 20.5138344
v 143.6954290 110.6128767 19.0195870
v 143.9359635 119.6238771 22.6024054
v 145.3023404 115.9831658 22.6402096
v 132.1453750 106.1713472 12.2701023
v 136.5923434 109.8112017 14.8554016
v 139.7904605 110.0964472 16.7523269
v 137.0512843 101.8681303 12.5788236
v 134.1466010 106.1359495 12.9461559
v 139.0371919 105.1511467 14.2836813
v 149.5730430 106.8341732 22.2568121
v 147.7282941 95.3613892 15.8240590
v 143.9599991 92.6499963 13.0800083
v 141.1414891 87.7839848 10.6893685
v 144.1309899 89.9109542 12.6038985
v 147.9623020 90.6486437 13.9763076
v 153.8465619 86.7826939 15.4453516
v 159.4322473 92.6902369 22.9597278
v 158.1423432 94.3834707 24.6134065
v 139.5158023 83.4910870 8.9062443
v 144.4463879 87.1885568 11.9044948
v 147.0499933 86.3299966 12.5099998
v 159.5867425 91.0007879 21.3042721
v 165.7255739 86.1010477 22.5745887
v 121.0857928 79.1438296 4.9831537
v 138.8940513 78.3565789 7.5303954
v 158.6569250 77.8039470 13.4352893
v 145.4111189 73.3625218 8.4181782
v 119.8253557 67.1170503 2.8984086
v 97.7896228 59.4395734 -2.5479500
v 142.9182440 70.9595084 7.2648111
v 145.6413865 69.6469545 8.2764337
v 148.3314782 68.2488903 8.5982280
v 151.8357396 69.4342852 8.7899268
v 173.6934334 77.6476860 23.2524872
v 142.9739892 68.8315183 7.2545605
v 146.8161941 66.6583255 8.0563994
v 151.2875855 67.5454065 8.4761782
v 113.7832478 59.3701079 -0.4042253
v 145.7475126 59.7938448 5.6734011
v 149.2534429 62.9735589 7.6838695
v 147.9102373 60.9009154 6.8152701
v 151.6599953 63.5000020 8.0200043
v 150.7394612 61.0740408 7.3915254
v 155.0127417 60.2240562 7.2961212
v 179.1215688 70.7227960 20.4438828
v 149.2465138 59.5959239 6.6279983
v 151.4515132 59.5446303 6.8897177
v 154.5005590 57.6794408 6.6887299
v 157.4328095 58.8650368 7.2382600
v 152.0099938 58.6600006 6.7499983
v 162.0194316 57.9675697 7.9531269
v 152.7062207 54.4830076 5.8358358
v 160.2535695 55.6879640 7.1015549
v 156.1100036 53.3400029 6.0599959
v 163.3699983 55.7799973 7.9399999
v 188.0148500 64.8457631 23.2975073
v 162.2005403 52.3688719 7.0031816
v 127.1606684 22.5280374 -1.7889054
v 206.4088136 47.4958159 24.5870855
v 6.7590009 -22.9060836 -3.9283764
v 3.1541928 -20.3342158 -5.1334598
v 5.1521906 -21.7551701 -4.8939218
v 11.2018446 -21.2293584 -6.2822504
v 7.5702709 -21.7962265 -5.5991798
v 0.7496696 -20.1396532 -3.7632601
v 1.5963960 -18.7820699 -5.6878994
v 0.3782787 -21.1611390 -1.5599771
v -0.9628096 -17.7637152 -4.4001890
v -1.7303954 -19.3158053 -2.3507513
v 11.7876204 -15.7348476 -10.4841087
v 0.3138541 -16.0167906 -6.3444576
v -2.9366445 -15.3331878 -4.7527021
v -3.6155088 -15.5685861 -3.7721901
v -3.3863620 -16.6306272 -3.0309560
v 22.0001489 -20.7987949 -2.1075013
v 18.9691130 -20.5381047 -7.3610838
v 26.8115327 -19.0808456 -3.3844376
v 24.4660769 -20.1074332 -4.0406832
v -2.6545855 -3.1344881 -7.4450462
v 5.3061829 -1.1038869 -8.8282488
v 29.6901744 -11.5565164 -12.7061522
v 23.4020595 -7.9890881 -13.7364939
v 31.4431414 -11.1783613 -12.4286488
v -5.0775013 -1.3873593 -6.2347450
v -3.7778255 1.1081541 -6.9779218
v -5.3983685 0.9369383 -6.0213003
v -0.1799999 1.2599999 -8.1300000
v 21.6933824 -4.0014889 -13.5111157
v 36.3961831 -10.2045173 -10.7885655
v 31.8141654 -10.0634247 -12.8836706
v 30.8510251 -10.7344911 -12.9456157
v 38.7413464 -8.4290132 -11.1172646
v -2.9034270 5.8668065 -6.9331038
v 1.1474199 5.6191799 -8.4081749
v 20.4208270 2.8260923 -11.8814763
v 23.0872519 -0.5841131 -12.9872058
v 37.9590951 -4.8024878 -11.4741661
v 32.5470306 -7.6784594 -13.0871749
v 0.7636591 9.2777545 -8.3430586
v -3.1369117 10.3712948 -6.7035183
v -5.2731475 7.8593446 -5.3076805
v -5.1742201 5.4148333 -5.7067852
v 18.9002678 6.6885101 -10.3152804
v 37.9212722 -1.8274051 -11.1026466
v 39.8250408 -3.0390434 -10.8720437
v 39.6091267 -0.9649083 -10.9796198
v 38.6474319 0.4194432 -10.6447861
v 42.4920209 -3.2112626 -10.9820692
v 44.0223254 -5.7316590 -10.4360133
v 39.7999994 -5.3699999 -10.8799990
v 41.2424766 -1.7521688 -11.0529643
v 50.4627340 -4.2625773 -9.5048975
v 47.2898968 0.9603875 -10.5468389
v 50.9875827 1.6940621 -10.2681471
v 56.4867370 -0.9785452 -9.9675106
v 51.0523058 -1.6945389 -10.3346696
v 56.9894165 -3.0809531 -9.0889214
v 48.8749593 -4.9292534 -9.3195811
v 46.7766151 -3.3373523 -10.5337920
v -1.4505812 14.8766143 -7.2355373
v -3.9341976 13.0350841 -5.7586008
v -4.9226726 10.9281670 -5.0904751
v 21.9734740 6.1124223 -10.5172852
v 30.7234842 8.9390492 -8.7906364
v 37.7926156 2.8607727 -9.9027250
v 42.9112874 0.2436145 -10.7979402
v 44.7585508 2.9945388 -9.8248897
v 59.7080179 -3.2053809 -8.5355472
v 1.8699998 19.2399994 -7.7100010
v -1.7406485 19.7613779 -6.3422918
v -3.6834551 17.7555159 -5.1267520
v -3.9743427 15.1198627 -5.2651153
v 29.1943066 12.2669321 -8.2944296
v 37.4442041 8.8922298 -8.8583520
v 34.9105038 7.3730410 -9.0349307
v 64.3736050 -1.7642274 -9.1004586
v 61.8465766 -1.1048497 -9.4325300
v -0.8411367 24.5624371 -6.2215175
v -3.5843363 21.7580106 -4.1319071
v 2.1787563 23.4641153 -7.5502824
v 31.4743705 14.7598954 -8.0030626
v 35.3876762 12.9111921 -8.3055561
v -0.3324477 28.7027992 -5.6571709
v -3.0481659 25.1413323 -3.7103356
v 52.8770536 29.2867534 -8.8722315
v 55.2408174 29.5027047 -8.7853558
v 53.3654876 33.1445076 -9.3561644
v 51.0318913 32.1575776 -10.6549142
v 4.1700001 43.3499999 -6.6700000
v 4.6766195 48.7734452 -6.1367713
v 2.7917353 45.5669388 -4.6069631
v 1.0526160 39.0258133 -4.2854855
v 1.9991258 41.7398661 -4.6311771
v 4.7802348 53.2556735 -5.4417145
v 3.6221717 51.6131036 -4.2557721
v 3.1398328 47.7181114 -4.5736935
v 51.6397879 39.8311242 -11.5377987
v 51.7191850 35.8501710 -11.1299995
v 56.1148897 38.7701727 -8.8627376
v 5.5352389 57.9411313 -5.0064898
v 3.8500561 54.8369586 -3.8482621
v 3.8337344 53.2472283 -4.2530987
v 26.6610123 49.4962893 -7.2796075
v 27.4021532 54.2425700 -6.8280753
v 29.6417605 51.8722348 -8.2394844
v 3.8977012 57.4897081 -2.7789348
v 4.3512462 60.4552254 -2.8322253
v 30.9920795 54.7125638 -7.6674446
v 30.0679579 58.6380064 -6.6485819
v 33.6789824 57.9685830 -7.7060713
v 37.7999991 57.0699982 -8.8499999
v 50.3222719 52.6586883 -10.9653547
v 29.3196775 63.2206500 -6.4364546
v 39.0424207 62.1854812 -6.8847570
v 43.1991108 55.3727262 -10.6083481
v 181.6933602 69.0388680 26.5255030
v 6.2671853 75.9783015 -2.6194178
v 4.4600000 72.3000020 -0.6199999
v 39.4636653 66.9758394 -6.5771756
v 9.7000003 79.4000030 -4.1499999
v 6.6623813 80.6065276 -2.7270606
v 5.0561167 76.6834542 -1.2527003
v 10.6375124 83.7028399 -4.5885989
v 5.3256308 83.9330480 -0.8019914
v 7.0966575 85.5623782 -2.9668151
v 7.0961537 90.1349932 -2.5884504
v 5.6689661 87.3709023 -1.3406766
v 11.6572883 85.1114616 -4.7477493
v 7.0088818 93.5352370 -1.8923382
v 5.5741630 89.9472237 -0.4942472
v 7.4849394 99.1748795 -1.3036099
v 6.0408283 98.0724767 -0.1759159
v 19.1099998 101.8799990 -3.9499998
v 20.6115898 97.9993045 -4.7147069
v 8.2078325 103.7020013 -1.2260939
v 6.2998971 101.7397568 0.9575615
v 6.1662099 99.9169275 0.2016980
v 10.0276032 107.5356677 -1.9532572
v 10.9268669 104.9689129 -2.7918098
v 23.1400002 101.1700034 -4.0100017
v 7.5106821 107.2512791 -0.0872255
v 6.6809878 104.6887711 1.3147775
v 18.6987594 108.2385629 -3.9068833
v 21.1871881 105.1300541 -4.0683239
v 8.4853340 110.2928594 -0.7713669
v 7.1350257 109.3967706 1.3954740
v 6.9624279 107.0177034 2.1195717
v 15.8806033 110.9575555 -3.5572504
v 30.7266209 108.0836505 -2.1532357
v 33.0932587 106.4424142 -2.2364384
v 8.8090906 113.8848960 -0.2944815
v 11.3642002 116.5388823 -1.6539242
v 7.3582213 111.8200794 0.9005518
v 8.7861102 117.0734614 0.2767697
v 7.8993635 115.4615134 0.8605093
v 6.9238143 114.2262742 1.9436397
v 15.7022364 115.3438613 -2.9759572
v 20.4181354 112.7726957 -3.5350590
v 35.3660323 110.4487777 -1.0823390
v 11.7094573 124.3236884 0.0815475
v 10.5081629 126.1578798 1.2918400
v 9.2028780 125.3023148 1.9434328
v 9.0269009 127.5553405 2.7176091
v 8.2719158 124.6864125 3.1111422
v 9.8293275 131.4408183 3.1079738
v 8.8937059 129.7277063 4.4247257
v 8.8316649 131.0080588 5.4641734
v 34.1694765 124.8798892 1.2548621
v 9.8627508 134.9706650 4.6055047
v 9.0471515 133.1845373 5.8221621
v 10.4041593 138.5979056 5.3226775
v 9.2530781 135.7184947 6.2865252
v 10.8048031 142.0643926 6.0855378
v 9.7613782 140.5692101 8.5197361
v 9.3867127 137.4860555 7.8103654
v 360.6625199 -31.4312391 25.3212284
v 21.0176036 158.3643556 2.3596119
v 22.5838479 161.7650241 2.3653468
v 25.2872184 162.2598171 2.3450763
v 230.5431813 11.0810092 12.9071735
v 30.5247623 163.5065526 3.0705021
v 22.4311911 166.1342680 2.2794956
v 26.6950987 166.2929207 2.4163751
v 33.6641409 167.7401960 2.2792292
v 27.4457186 170.3387201 2.1147546
v 30.0355647 167.2378778 2.2771277
v 25.2229162 176.5589267 3.2224392
v 101.8303558 238.0311787 24.9150041
v 133.6799115 216.4903879 34.6503407
v 145.2317834 -58.0504909 -5.6945342
v 150.0788033 -59.9368997 -5.6166006
v 143.5094923 -56.3825555 -8.5663907
v 141.3056999 -54.7511429 -9.7160740
v 141.1556005 -55.8665395 -6.9164485
v 136.5615577 -52.9480577 -8.1580803
v 138.8905197 -54.2804264 -8.2243662
v 128.4656376 -46.2218598 -9.6556367
v 133.4089786 -48.4120399 -12.2911017
v 125.7990003 -43.3238409 -10.7777156
v 104.9223021 -19.3464737 -13.2126026
v 86.4165500 -5.9224130 -11.9399214
v 82.5423449 -5.1175980 -10.7565997
v 79.8211247 -5.2529317 -9.2121186
v 73.3453035 -3.0615812 -8.1967441
v 71.4253932 -2.8296807 -8.1278393
v 69.7500035 -5.1300004 -2.1000002
v 69.2833066 -0.8033841 -9.4171315
v 63.5097995 -3.2742205 -7.3377150
v 68.0280179 -4.0402971 -6.3617048
v 65.0313050 -4.8020240 -1.1124980
v 66.6735619 -4.7265436 -3.4027777
v 51.3481647 33.7549895 -10.9015377
v 100.2800018 -16.2199978 -9.4799986
v 113.3612841 -30.8793522 -8.7300027
v 111.2400144 -28.6544878 -7.8664450
v 116.6624054 -33.9307934 -10.2501074
v 125.5924404 -43.9964533 -7.6327096
v 123.1466383 -41.0636589 -9.1944141
v 135.3730410 -49.6272333 -12.2113619
v 137.6185566 -54.1784763 -5.4076468
v 153.0585885 -60.7890896 -0.3271968
v 163.2307768 -62.7154335 -5.7812016
v 169.7299927 -64.6100044 -2.5400012
v 166.0372913 -64.0241727 -2.7642236
v 178.0921519 -66.9623986 -1.6024675
v 180.2680492 -67.7127838 -0.6177982
v 206.8295032 47.0731072 25.2932999
v 196.2921619 55.8465831 23.3684219
v 197.5121945 53.6833592 23.4654155
v 196.4746714 55.5531718 24.8744301
v 195.4212338 56.4773940 22.1165773
v 194.9692816 57.7189773 23.4225560
v 195.7923472 56.6768758 24.2673941
v 168.6156988 82.3715031 21.9300445
v 152.7386606 101.9866168 22.9719095
v 137.8753632 134.2954934 23.1218897
v 136.7269009 138.8846636 25.8052051
v 135.7236654 147.1339911 26.2216385
v 134.0923756 154.0505439 27.5433753
v 131.2523633 169.7630137 28.0423630
v 132.8262538 176.2004644 31.3053168
v 132.4840188 172.1254587 29.7422279
v 132.8960806 177.5214076 33.0683254
v 131.2536150 186.9001240 31.5761492
v 131.9533885 186.2080991 32.2925188
v 131.8273395 183.4428608 31.5461718
v 131.5331757 206.8020105 31.0402103
v 133.7046474 206.9796622 33.2307592
v 134.1276765 220.9540755 34.4102010
v 130.7011396 250.6706119 38.0574949
v 130.6373477 247.2444624 36.9087830
v 113.0947918 267.0140266 34.5165394
v 126.6196072 266.8585479 43.1074128
v 126.7502755 266.5423155 43.2746373
v 125.8918494 267.3501968 42.9891646
v 113.5138497 267.8954005 34.7063988
v 124.8129234 267.1894431 41.8267809
v 122.7476150 268.3726847 42.8378768
v 124.7843951 267.7009404 43.1937613
v 125.0557303 266.3212717 40.0839336
v 187.2404665 65.6643361 24.6713646
v 188.1476045 64.8614243 25.2858754
v 188.2651299 63.4950101 26.9547664
v 189.0496165 63.8955608 25.7795770
v 187.3505563 65.1660413 26.0622837
v 184.5293045 62.4314807 28.5405815
v 183.1539422 63.9668107 28.2387156
v 182.4602485 62.0488822 28.7629385
v 183.6632192 60.3450947 29.0084258
v 182.5516671 52.1088578 30.1009137
v 191.1229342 62.2250028 25.0827037
v 189.9686456 63.4211078 24.9788798
v 184.0057075 53.5853468 30.1159229
v 186.8363917 52.6944064 29.6303555
v 185.9931052 57.0039302 29.1702095
v 192.0153350 61.3429584 25.6319586
v 188.6876822 50.4684187 29.9391262
v 192.3530996 60.8413294 25.6370604
v 191.8832809 49.3344292 29.8035815
v 190.6701922 47.8204377 30.5623747
v 186.7745668 45.2975444 30.8289025
v 193.7398911 58.1261516 26.7260708
v 194.8400438 56.7773804 26.7865043
v 191.9414103 60.6001094 26.6172756
v 193.8519925 52.4860397 29.1475635
v 191.3803816 56.1069660 28.9101861
v 195.7366765 55.4716401 26.5880097
v 194.8463768 48.0181836 30.1481653
v 198.3867735 52.3766652 24.9971319
v 197.4677891 53.6660254 26.0931011
v 199.1538256 51.7311841 26.6462471
v 201.0131478 49.9727875 27.3191463
v 200.3428340 48.8937534 28.4731071
v 199.2365420 51.2483455 27.1280240
v 198.0468929 50.9409383 28.0856118
v 194.0511316 37.6239456 30.4561742
v 215.6158537 38.3742005 28.4590330
v 226.4335304 33.8031203 26.0073245
v 225.0591069 33.6191058 28.4281056
v 252.9549003 17.6053643 31.0379826
v 248.1445670 20.2033464 30.5887852
v 253.1975210 16.2439812 32.6132588
v 246.5013713 21.6805711 28.5837539
v 244.1193461 22.8138752 28.9854929
v 242.8939193 21.0081562 32.9679288
v 240.0605083 24.7129463 30.3311814
v 237.9183024 25.0510983 30.7285804
v 228.9043218 31.1070289 29.2097777
v 227.8241217 30.3304717 30.4337181
v 229.7069579 31.5691121 25.7226620
v 239.1063720 22.9282025 32.1301185
v 242.2329038 23.2191868 30.8510121
v 245.0739741 21.6292199 31.0304891
v 238.6309505 6.2146089 37.9322320
v 240.9630120 7.6372311 37.4577977
v 247.9445934 0.8794008 38.9798991
v 267.2199011 5.7297195 36.6991758
v 257.5454414 -5.3802710 39.8878418
v 262.6706958 -3.6551033 39.9921536
v 270.5789208 1.9774926 38.4365283
v 275.8004367 -1.0182436 39.2346643
v 274.3513882 0.4980341 38.6414789
v 262.9199922 -11.7199998 39.8399979
v 279.6579599 2.7283216 36.3734215
v 283.9304507 -3.4329623 39.0577875
v 280.2824378 -8.0796946 41.0600305
v 280.5457115 -4.6134591 40.1039645
v 271.4184821 -9.5017916 40.7386348
v 286.2699926 1.8000000 34.7900018
v 285.7231200 -1.8033511 38.8732255
v 287.5039279 0.1016499 37.3785682
v 289.7151113 0.9308576 35.2252685
v 284.1500044 -6.9499998 40.6900011
v 285.7313454 -4.5223380 39.8896560
v 282.3705077 -8.7419525 41.3565598
v 277.3728371 -6.7293597 40.8291928
v 291.4276123 -1.0157222 37.6183018
v 288.8006270 -2.8955520 39.5903178
v 287.7674103 -5.6991330 40.7793149
v 286.9624794 -8.9068012 41.8167524
v 293.4847474 -3.9137341 39.8496874
v 295.5289185 -1.7078500 37.5156626
v 290.3098464 -4.8309425 40.3444245
v 297.9388535 -3.8543656 39.3569618
v 287.2709930 -12.5241475 42.5360277
v 291.0099924 -11.8199997 42.4999967
v 282.4999988 -15.5199999 42.3000008
v 288.2669270 -15.4066859 43.1143492
v 291.8138206 -6.9315727 41.1187708
v 294.9021459 -10.5807874 42.1031192
v 298.4048426 -14.5728216 43.6646976
v 297.7756858 -16.9557370 44.1118181
v 305.6297302 -16.9099923 44.5411988
v 301.7878234 -18.0880483 44.4277786
v 310.4842901 -17.4456369 44.8310897
v 312.7472699 -16.8760587 44.6420461
v 310.9326363 -20.5971226 45.4205945
v 315.9207106 -16.7717263 44.5876420
v 309.1467917 -23.8132104 45.4955250
v 315.5011535 -20.9672097 45.8181649
v 315.1703477 -30.1112402 46.0416973
v 317.2707260 -23.4231986 46.4917943
v 323.2677579 -25.8971956 47.2042151
v 331.5232694 -23.9235461 47.2664349
v 330.5078149 -29.4966865 48.2709035
v 338.7371898 -24.8437058 47.6793014
v 337.9460573 -22.1112669 47.1922532
v 338.0372226 -27.5195856 47.9811728
v 331.0830891 -30.5099003 48.3323447
v 342.2476649 -21.5595886 46.6010347
v 340.6911492 -23.1958386 47.3072343
v 339.0866220 -30.7580642 48.5348813
v 344.8486030 -20.2225037 45.4434305
v 165.2730852 -61.3173172 7.1725352
v 162.0796323 -62.5934005 3.6088689
v 165.9421027 -63.3279234 4.4107065
v 347.0801115 -22.0228601 45.5530249
v 495.3488708 -3.8430481 62.9639030
v 494.1115677 -4.5273909 62.3685606
v 353.5503745 -25.2518877 46.7941836
v 361.4479899 -20.1676190 45.0903364
v 368.3729470 -21.3332772 45.7296111
v 6.9318237 105.1948145 3.6695201
v 368.5345352 -17.1806253 42.4185283
v 459.4462514 -8.9937951 58.6957186
v 457.7600062 -6.4600073 58.7500110
v 464.2198384 -6.0306098 61.1610524
v 102.7598605 200.2406269 39.0261747
v 106.0098857 202.5502771 39.1490571
v 129.1786730 258.3180666 39.9747118
v 127.0621121 264.3157840 41.2025228
v 128.4661144 260.6951296 41.5769145
v 129.4549704 257.8575611 41.7065062
v 128.8569123 259.2585683 43.3042236
v 124.5390102 255.5406988 45.4785191
v 124.9194816 253.2905042 45.6281975
v 105.4231673 249.5797575 46.1591929
v 130.1988214 255.4029822 40.7224558
v 129.6100914 254.4026673 38.7031175
v 130.4790378 253.3218861 41.2841663
v 124.9339953 251.3112426 45.5385633
v 126.9112974 250.0915825 44.8532589
v 130.7781488 252.7146041 39.7903472
v 131.2084794 251.6796589 40.6893678
v 131.5529495 250.5753636 39.4638591
v 126.4377832 247.6281375 44.6554162
v 122.1433878 249.3828386 45.8501130
v 131.5494925 249.3165731 38.5640301
v 131.1855018 248.4634966 37.7367921
v 131.8245083 248.2529283 38.3208469
v 131.8225563 246.5399355 37.7605148
v 122.4133447 240.1633561 44.0923981
v 115.0168106 236.2292558 46.7918888
v 109.7389981 234.5759273 47.7072224
v 132.6528639 242.0498431 40.3563716
v 123.9249185 236.6528958 42.7726321
v 112.8260568 235.7873321 47.2804271
v 111.2023443 233.6461395 47.4174730
v 111.6437837 235.1523340 47.5111865
v 133.3462298 240.7034039 39.6352336
v 132.5468272 241.4027750 40.4762365
v 109.9665314 232.1984321 47.4797115
v 134.0325326 234.7381711 37.2762568
v 133.2281679 239.7624403 39.9817079
v 133.7873042 237.9119843 38.9350206
v 133.5100085 237.7326936 39.7592373
v 133.4447563 235.8774990 40.0631912
v 107.2190478 230.8366299 47.5205518
v 134.6034557 234.1543883 38.6795737
v 134.3764514 233.7342501 39.3571369
v 134.6240789 233.2018316 38.9638916
v 134.0418309 232.2152704 39.4533165
v 102.3247838 226.3372093 46.7852019
v 134.6620470 232.5002998 39.0522480
v 134.8191947 232.4136794 38.7512073
v 129.8854947 227.1402180 39.4190624
v 115.4834032 222.1224904 42.1925560
v 134.7067207 231.3379794 38.3827798
v 134.6281916 230.9784740 38.8453677
v 112.7016693 220.5330133 42.4834937
v 134.7148865 228.1901240 38.0569324
v 132.2445124 223.8352746 39.1186140
v 134.0755373 224.9298692 37.7931371
v 122.8808239 221.8098491 40.8595763
v 112.6638353 216.3511664 41.4583236
v 134.6624941 230.9557199 37.5827029
v 135.7845962 220.1528400 35.7233658
v 133.8666081 222.4225253 37.3148844
v 115.7480180 214.5955563 40.3675288
v 135.4768127 220.2014923 35.6692374
v 131.6754520 221.8317240 38.9722846
v 129.3433458 220.3959078 39.5557173
v 111.0136136 210.5856389 40.8097245
v 109.5828712 214.4068778 42.0424789
v 135.1543218 219.7069526 35.5718583
v 103.0976325 207.6025307 40.7724418
v 103.2226533 209.2776150 40.5330062
v 101.7400026 208.4899992 41.5600017
v 106.8463027 210.8804286 41.7474061
v 104.4390574 212.4946117 42.4236283
v 100.7345319 206.4500153 40.5996256
v 134.5300674 211.9282633 33.6523168
v 129.4704378 213.1891698 38.9112309
v 106.5882221 204.6994269 39.6755040
v 77.5269940 194.7056502 36.5401283
v 78.5523281 192.8602010 36.4477336
v 77.4663687 197.7260858 35.3596322
v 126.7200559 206.8629116 39.0476473
v 129.4086576 205.0832063 38.4073555
v 129.0685087 209.3583941 38.8035625
v 125.4365146 209.7528428 39.3365324
v 80.5717483 189.5116121 36.1429043
v 83.0559731 186.9813055 35.3486799
v 77.9648051 189.4191951 37.1522792
v 132.3335767 198.3968168 33.4705487
v 131.9387108 199.7464895 35.3891999
v 128.1387508 193.7424242 37.8011353
v 128.0487627 196.6807097 38.1975062
v 125.1419336 192.7091330 38.3937880
v 130.7458729 195.8222687 36.5336239
v 132.1378499 196.2927431 34.1144279
v 86.7300034 181.6899925 35.1700038
v 84.3515620 182.4942231 35.3469923
v 84.3220130 184.0703040 35.4527570
v 131.9257319 193.1623667 34.3311131
v 132.7119470 180.0279170 32.3728509
v 86.0392004 177.2258133 34.4529301
v 82.3942348 177.7702570 35.0310355
v 83.6777911 180.8081418 35.2847502
v 131.9519132 190.4746145 34.3648456
v 130.4621845 191.6549355 36.2944379
v 131.1974972 188.4433478 35.4671665
v 129.0647686 188.2325113 36.7058739
v 129.7338903 189.6921545 36.6036370
v 127.8137118 190.3545856 37.5895724
v 123.9687055 190.2949512 38.0127318
v 132.7046007 180.6967854 33.4542803
v 132.2538406 188.0035996 33.0284275
v 132.8032166 178.7798554 32.7897482
v 130.1198602 184.7981811 35.7761420
v 129.2113513 183.6211830 36.1154936
v 125.3875047 182.3520958 36.6805978
v 127.5130510 182.3901832 36.4920869
v 120.3756854 183.4448874 37.2520946
v 122.1423224 187.7036989 37.7761275
v 132.6387078 179.4382185 33.7457992
v 128.0221045 179.8543632 35.9125435
v 125.7467419 180.4248095 36.4965498
v 121.8400002 178.8499951 36.5299992
v 130.1469058 181.8878949 35.4868062
v 132.0909262 179.3797165 34.4411284
v 132.5750798 178.4660220 33.7712541
v 131.1215013 178.9265424 34.9766575
v 128.2955557 176.8768430 35.5196595
v 126.0696203 178.5757542 36.2432934
v 128.0557066 173.6084372 34.7587094
v 125.9233356 175.5568981 35.2639891
v 125.5754828 172.9651242 35.3079475
v 121.8800023 174.6100038 35.6200002
v 132.5362772 177.5324196 33.7381102
v 132.0617497 174.6104509 34.1234468
v 131.5356344 176.3298362 34.6388631
v 129.5184791 171.6894805 34.5187522
v 128.0841380 169.8219478 34.6298516
v 60.8155318 147.7205306 28.7723858
v 132.4518919 172.0900983 33.1860520
v 131.5426528 172.4318564 34.1630057
v 128.5373122 168.9501107 34.3985707
v 130.8669001 169.5350260 33.8932201
v 133.0472082 172.6727188 31.7221619
v 132.7084601 175.3534675 33.0845863
v 132.5735748 169.4810092 32.5500667
v 133.0240816 170.7435548 31.9812782
v 124.9761879 167.2550142 35.0717232
v 128.3116788 165.3794497 34.0159051
v 133.0076158 170.3968495 30.8366306
v 131.9918185 167.2161669 32.6545686
v 133.2015395 169.3970710 31.5177776
v 131.7081004 164.6848172 32.3710181
v 132.9144686 155.9481323 30.4541811
v 132.1545988 158.5788578 30.9851635
v 133.3843619 156.7015946 28.7530776
v 133.3400458 153.4277201 30.1287156
v 134.8896474 152.3064077 27.4687037
v 134.8501146 152.9700607 28.6766533
v 135.2645010 151.2989104 27.8195851
v 135.1657063 151.3090283 28.5342596
v 135.5749965 150.6455392 27.5576189
v 132.7124834 139.6712363 28.8337283
v 136.6651952 138.3958608 23.1038760
v 138.2820010 134.5078945 24.9507446
v 139.1141862 132.3332787 24.5242678
v 137.7586126 132.8210831 26.0917339
v 137.2021586 135.3432685 26.0790065
v 138.8640851 130.2388310 25.9259474
v 138.7648880 131.7145973 22.7189083
v 140.1011348 129.0232539 23.9541959
v 139.8245990 127.6485622 25.9646103
v 140.7682747 127.3038089 22.7115769
v 141.2940025 126.2453794 23.4305691
v 140.9851015 126.5257150 24.8179156
v 142.1490759 124.1497844 24.3823994
v 140.7368183 125.1253635 26.0024369
v 143.1773156 121.7157245 23.4711878
v 141.6943371 123.0444685 25.8930847
v 142.9118812 121.3331521 25.1089279
v 141.8020725 121.1128533 26.5730806
v 140.3087229 123.2607141 26.9110892
v 144.2570090 119.0844700 24.0050871
v 143.6038166 118.5424924 25.8361902
v 139.4849569 121.2152392 27.4600070
v 140.9502327 118.9064234 27.3392536
v 138.7608051 123.0412647 27.4428260
v 140.4248178 117.2770932 27.6522785
v 140.3012425 115.2206883 27.8559420
v 144.1778392 114.6043092 26.4646262
v 142.1549916 111.8635535 27.2977110
v 145.3086585 116.6720688 24.3807845
v 142.2357112 116.4045781 27.1721408
v 146.6867477 113.6303991 24.2189690
v 141.2940472 113.7255728 27.6108682
v 146.3926136 113.4864390 22.6021055
v 147.4488527 110.8628586 22.4090330
v 149.7115195 106.7983136 24.2136382
v 148.4483629 109.7298861 24.2340360
v 148.2287943 107.8418270 25.6497860
v 150.0429660 104.7439575 25.3649522
v 147.1872181 105.7080179 26.7420765
v 152.0880163 102.5524661 24.8342864
v 156.0251713 93.5793892 27.3825228
v 155.4171145 95.9107354 26.6376175
v 151.6368538 97.1215591 27.5912993
v 155.4110497 90.9072459 28.1941555
v 152.1468014 89.0403464 28.9211143
v 160.2663696 91.7900279 25.3315940
v 159.7949117 90.3195739 26.9000903
v 161.3808721 89.8958445 25.9459186
v 158.3075821 92.6750973 26.5776925
v 160.8402580 89.0695676 26.8549602
v 159.5330089 87.9916996 28.0019119
v 162.5650376 87.9973695 26.4267102
v 165.2995497 85.8963728 25.4250001
v 164.4753665 84.5406204 27.5499113
v 159.1850817 85.1153880 28.4653045
v 166.9770479 82.6814622 26.4917351
v 168.1799144 83.5372657 24.5997850
v 170.1428294 81.6183388 23.9342563
v 171.4169085 76.4923692 27.7073830
v 166.3410068 78.7823498 28.3009782
v 172.8505045 78.7695423 24.3306756
v 176.1580557 71.8795285 27.7630240
v 181.1368167 67.8797513 27.5303964
v 179.9917817 71.3210329 25.7289633
v 178.1688929 70.6389993 27.5378395
v 174.4377613 69.8698685 28.2433797
v 174.0547419 72.7331713 28.1303190
v 171.3373065 69.7093457 28.3983909
v 173.8349944 65.9477040 29.2793363
v 182.6184243 69.1309124 24.6940237
v 184.1707379 67.5733835 25.2590962
v 182.9408407 67.2064722 27.2803307
v 182.1288764 66.2192851 27.6672971
v 190.3686225 62.9595146 25.7199071
v 195.2163130 57.4394129 25.4062843
v 197.3997355 52.1726161 27.7304593
v 194.3962574 45.5826297 30.7018887
v 185.5426878 66.5279850 25.7648174
v 180.7752103 63.5714978 28.4878109
v 177.9368371 65.8036992 28.4069944
v 180.1731437 66.1534071 28.0441288
v 174.9236733 76.3178989 24.9482114
v 173.6958176 77.7384490 24.6067066
v 171.9243079 79.2860985 25.0980891
v 172.9303747 77.8056607 25.7417690
v 171.6138422 80.1362395 24.1932869
v 168.9761877 72.8698149 28.8909320
v 176.8385619 62.0332137 29.7370814
v 180.4939359 60.7514493 29.4970796
v 198.8196522 40.1137173 30.6549668
v 200.4841268 40.1455984 30.5618271
v 197.1680820 42.5763428 30.5960085
v 209.1176808 29.5956135 32.0704095
v 227.9544622 32.2831087 27.8322753
v 226.8647999 31.9210626 29.3960199
v 213.1390721 28.4175612 32.0095457
v 156.9185555 94.7776511 26.2290780
v 156.0908109 96.7887938 25.3251307
v 153.7340134 97.9043096 26.4557153
v 141.7725533 110.1000011 27.5655780
v 140.7528818 112.2573242 27.7758501
v 136.6836280 127.6812404 27.3094084
v 132.6794475 134.6966475 28.1763766
v 134.6347481 150.5546868 29.4055026
v 135.4736090 147.6366818 27.8908890
v 57.9142161 231.6133082 33.1999138
v 56.4773083 223.4334201 33.5907117
v 55.1360175 224.9529064 33.3320908
v 54.5648299 223.3105153 33.5280523
v 58.1110083 221.1702466 34.5750265
v 55.2499183 220.2976793 34.4620869
v 59.6895628 218.5633183 35.3259146
v 56.0869612 217.8125679 35.1818316
v 57.4903116 218.2435244 35.3747122
v 63.8173297 250.1839101 28.2995850
v 64.2461255 220.6590474 32.9938456
v 64.8871362 218.6376452 33.3279073
v 61.9177781 218.0171907 35.0503698
v 56.7272045 215.1787728 35.5433524
v 60.9549098 216.5387273 35.7704833
v 68.6938837 256.4902902 24.9724686
v 73.4244585 259.6566975 25.0604302
v 68.3634728 245.4119921 36.1415744
v 69.5379227 247.0208853 36.2355486
v 66.6949004 214.9439901 34.6602537
v 66.7475760 213.0108476 35.6827006
v 66.0298392 209.7874582 36.8121341
v 71.9460621 258.5664093 26.4041219
v 75.8429393 261.0279918 25.3421143
v 70.6635043 255.1120520 31.9223925
v 77.2385895 260.6234550 32.1292244
v 78.4075111 261.1738443 32.9397954
v 75.6301582 257.4887574 34.6884876
v 80.8739513 263.3214891 27.4917912
v 82.2003260 263.4268999 29.3850973
v 86.2237737 264.6586895 32.5454138
v 85.8479068 264.4873261 24.5622955
v 87.8013298 265.7347918 31.2059931
v 87.2244537 265.3622925 33.7792262
v 88.0426764 265.5212581 36.3343321
v 84.8458111 264.0427053 35.4997627
v 85.7357532 264.5753622 30.6543838
v 84.8670080 264.6368444 28.4392536
v 90.0499448 267.0394778 32.9936370
v 90.9358189 267.1742439 36.3962911
v 90.1048332 264.7789419 39.6844111
v 93.0954739 264.8769319 41.3883999
v 94.9309990 268.8475847 36.6730392
v 94.7050080 269.4147527 33.4935933
v 95.4508781 266.3896680 41.1227383
v 99.0086496 269.9998617 36.6642661
v 101.6035974 269.2577243 40.0137194
v 103.9734036 268.7177062 41.8689251
v 100.7021442 267.8682506 41.6970104
v 102.4248675 265.7199800 44.2245826
v 103.9806455 269.8442638 39.5467281
v 98.9693925 240.3248549 47.2020917
v 105.8568209 269.7937787 40.3311662
v 107.2345152 267.4317360 44.0604053
v 111.4729419 268.9755559 43.0569276
v 109.1285869 269.5145011 41.9460014
v 111.2289280 266.5869892 45.3151874
v 106.7393348 269.2762017 41.8344140
v 105.3320989 264.7930980 45.6161276
v 108.1116796 264.0502155 46.4171283
v 108.1069559 260.6606185 47.3016910
v 110.3244722 262.0542347 47.1583828
v 111.2965122 269.8582411 37.4206156
v 107.7761874 270.0870037 40.4979326
v 112.5748456 269.7016597 37.3399556
v 111.2571731 269.8670030 41.1774702
v 112.8070280 269.8989511 41.1114953
v 44.2702994 165.1599705 20.1094858
v 114.3242642 265.7836676 46.0092127
v 114.1012385 269.5901096 42.1567485
v 116.7473048 266.7430937 45.4052426
v 118.7996417 269.3456113 41.3249694
v 119.8596433 268.8003778 42.6428951
v 118.1962118 268.0041492 44.1644005
v 122.3544553 265.8144832 45.3278609
v 119.4284558 266.2344277 45.3889370
v 123.6147806 267.5774693 43.8468941
v 124.8995662 265.8759058 44.6821712
v 123.6429289 266.6830420 44.6238220
v 124.0110323 265.7059133 45.1340079
v 125.0111014 266.9588923 43.9830609
v 125.5133599 267.2275901 43.4419215
v 125.7628947 266.2076950 44.1481769
v 125.8812100 265.3381526 44.5360467
v 124.5227456 257.7373385 45.4841927
v 117.0452163 264.8489177 46.4004464
v 120.6553429 264.0280128 46.1043678
v 118.7783182 269.4269419 37.3324789
v 76.3958395 196.4882761 36.5906209
v 75.0799626 199.8479068 36.5111232
v 97.3077044 255.2836239 46.7848741
v 96.0979015 258.3250701 45.9661074
v 71.6038644 207.9709917 35.8770341
v 70.7486495 214.1268253 33.2722701
v 64.6322221 206.7622393 37.1106379
v 92.9756612 268.4714496 29.6243113
v 67.7550212 216.3033187 33.3376229
v 65.8690408 216.7851627 34.0101793
v 108.2563177 232.9457253 47.7769785
v 127.0678043 265.9650743 42.9836959
v 126.8790215 261.2667978 44.8044576
v 124.8643696 261.3801360 45.4328656
v 120.3005388 255.9112906 45.2354401
v 111.8091419 208.6812109 40.2450264
v 110.5705649 260.0166798 47.2523272
v 107.3791385 258.0975592 47.3317951
v 112.2086421 255.0176680 45.5669127
v 112.9237264 258.0906153 46.0630581
v 103.0647233 257.7608526 47.2069569
v 127.6657283 262.6737356 43.0536829
v 110.5326936 252.6450753 45.5357581
v 104.3235213 253.1143129 47.2303703
v 123.1199056 259.6014738 45.6045195
v 77.2007406 200.4204094 34.2802927
v 73.0814785 202.1935880 36.7852412
v 127.2842735 211.6367072 39.3480659
v 83.5527927 185.9828830 35.5456732
v 133.2061887 208.4283233 35.3520438
v 132.6388866 204.1940391 35.1599604
v 129.2769909 202.6423514 38.3574478
v 126.6837269 202.7452886 39.0678644
v 132.1696639 176.9829094 34.2376865
v 130.5384636 162.0328128 32.4573927
v 64.4640625 196.0850209 37.0754153
v 79.4015229 198.3993649 33.0833718
v 79.1686922 201.6430050 32.3901735
v 80.9667856 200.6980181 31.8523571
v 81.7039311 194.1998005 33.1993476
v 82.0975304 197.8388876 32.1267880
v 80.6330740 196.2649673 33.0107585
v 84.7873986 198.9289969 31.7005031
v 82.7737600 203.5943717 31.3210711
v 81.8208009 202.1446824 31.3772336
v 86.6845474 197.0119923 32.1545787
v 86.2639621 194.4918782 32.6859206
v 88.2795975 195.3368783 32.9000391
v 84.3700543 195.7146674 32.2981775
v 88.7627006 197.7509260 32.5936414
v 87.3876140 199.9070793 32.0452228
v 91.0336450 196.5473443 33.7630808
v 90.1272446 199.9779642 32.9310037
v 92.9116979 199.8184770 34.3322195
v 91.5986970 202.2894770 33.7128267
v 89.3291831 193.5452670 33.9114480
v 90.9062028 193.5856193 34.6360616
v 93.1408554 195.3395307 35.3725068
v 93.9878970 197.3903030 35.1100937
v 96.8400016 195.9100068 37.1100008
v 95.3536183 199.3314773 35.9274596
v 99.1000012 197.8600025 38.1600000
v 97.8000015 200.2599984 38.1300040
v 92.6100016 192.7700043 36.0099971
v 101.0188237 193.2295114 37.8699899
v 100.2280489 195.6117153 38.0017422
v 101.3499945 198.3599961 38.3400023
v 112.7797440 195.2993423 37.8339887
v 113.6799976 200.3100067 38.2499993
v 118.3200032 187.1200055 36.8099995
v 121.8127757 191.4731711 37.9929058
v 43.3624871 199.8515874 27.8777592
v 42.0600735 198.3923614 27.8483424
v 44.6400233 197.0365196 28.9114416
v 41.5665694 201.3822645 27.0064734
v 39.6600515 198.3766705 27.2068754
v 42.1770848 196.3250190 28.1591173
v 60.5155937 193.1308359 35.5859138
v 88.7200013 189.9600029 35.6300026
v 87.2996747 192.5899833 33.5457325
v 111.6838828 190.8778548 36.8630439
v 67.6563233 187.4484718 36.4688262
v 78.5606802 191.5611923 36.6822071
v 83.5468546 189.5988584 34.2059396
v 86.2924829 190.2897209 34.1903567
v 85.9083459 187.4028146 35.4907475
v 84.5019221 188.6674017 34.5724896
v 97.3299667 183.7899536 35.6602632
v 94.7730616 189.0214086 36.0269994
v 92.9842368 188.1646067 35.9374844
v 111.9828299 186.6781265 36.5103632
v 42.2711521 188.6635125 27.0858686
v 58.8412918 187.7066195 34.0131372
v 79.4053376 183.4552884 36.6819017
v 91.5542543 185.3487641 35.4812592
v 88.0009383 185.3906214 35.6088504
v 95.5278501 181.0063571 34.7397104
v 48.1499657 183.1361800 29.8127960
v 65.6314269 183.3785772 34.1591537
v 95.5500007 176.7800003 33.8900015
v 98.1400013 177.6800007 34.7600020
v 97.4408612 180.7586253 35.2382585
v 120.7117513 177.1318763 36.3223068
v 41.5106043 177.2005707 25.4795942
v 43.6718054 183.7269515 26.7277490
v 61.9425997 180.2005768 32.8124836
v 82.6202333 174.5608747 34.7636379
v 81.6958845 181.1572015 35.9301530
v 91.6782096 174.7541130 33.7013267
v 84.4837278 173.1711477 34.4116278
v 92.4222171 172.4208593 33.2381055
v 95.6984460 173.1110364 33.5051008
v 98.9066437 174.5255589 34.3010575
v 124.4768351 170.8950549 35.2908075
v 43.9830162 174.2868870 26.7087147
v 45.2760011 177.0507246 27.4987612
v 54.5206107 171.1715609 31.3128233
v 61.4028387 173.3552516 31.9648087
v 94.4021344 170.5317944 33.1846364
v 96.9790220 170.8638668 33.4890559
v 100.3853604 170.5847085 34.0634771
v 38.4071507 170.3989804 24.4661607
v 46.5633422 174.0367413 28.2510761
v 61.2122267 170.7920730 31.9197327
v 51.9318245 172.8616655 30.4886829
v 53.0400015 169.7600037 30.9100002
v 65.5348450 169.2959219 32.6786116
v 93.9500034 163.7099981 32.6099992
v 95.6927836 168.0317968 33.3633572
v 97.6900533 167.0800596 33.7194651
v 41.4892882 167.8342968 25.9021148
v 44.1821367 167.3100889 27.2596609
v 39.6653302 166.4482951 25.6866049
v 46.1980551 167.7498966 28.3164531
v 49.2127053 166.9848561 29.4997599
v 46.0120440 165.2821600 28.5014026
v 60.4690835 165.0789976 31.6986106
v 62.7482831 168.2562679 32.3263034
v 118.0699989 157.6599926 34.0400003
v 122.5135475 164.4548029 35.0586399
v 123.7411872 156.0842991 33.7091163
v 59.5500953 158.2677811 30.7351574
v 58.3566837 151.6211480 29.6422951
v 97.2962603 145.0921148 28.7112724
v 95.9257856 142.3672885 28.4790583
v 117.5335944 138.8571262 30.0445687
v 52.5009409 144.5771903 27.8593879
v 99.7229591 142.3153132 28.4475163
v 117.3642725 119.4881275 25.0497293
v 127.6998222 112.0692194 27.2630900
v 130.3020716 108.3938405 27.7630202
v 135.7007921 101.3988331 27.8238151
v 68.1576654 100.2706140 19.1408023
v 134.5169693 92.0337886 26.8049240
v 76.0613605 98.0217904 18.2419773
v 138.5516077 91.9175595 27.3861513
v 78.2624632 98.0007648 18.5565371
v 64.9738833 93.5122743 17.6544059
v 79.1799650 93.9285308 19.0930385
v 130.9653819 87.9549086 26.3714045
v 71.6040209 100.7308513 18.8679434
v 136.7981285 105.7901382 27.6599359
v 86.3628983 111.1195385 22.1683830
v 109.6798480 128.5145283 28.2706246
v 118.8847944 122.5500628 25.7694554
v 124.6545091 125.7121861 27.0249322
v 79.5230269 180.3397387 36.0817760
v 121.8274981 202.3893148 38.9660746
v 125.3575832 198.6906528 39.0652679
v 88.4971172 203.3504248 32.5356051
v 97.6499990 204.6400011 38.9800034
v 110.7451543 203.3397853 38.9549211
v 117.7700013 202.6399970 38.3799970
v 113.9100045 204.7899961 38.8600007
v 71.2550953 203.8972527 36.9861834
v 80.1406205 205.2433789 31.4458571
v 81.6528201 205.2968740 31.3706025
v 90.8429325 207.2383016 34.3876369
v 91.3465023 204.9360871 34.0078250
v 93.0134803 206.8175822 35.5974622
v 95.5448300 207.2112262 37.8208645
v 111.7606387 206.7620158 39.8061387
v 123.4894097 204.7590911 38.7329422
v 71.5238526 205.9838474 36.4817381
v 79.1010037 207.4823827 31.6606872
v 88.8719112 206.4266503 33.2402103
v 97.8199989 208.4800005 40.7400019
v 123.1920868 206.9600075 38.8192013
v 121.4830428 209.7737938 39.0458629
v 78.1098604 208.7136954 31.8412744
v 93.4905261 209.0518475 37.1192954
v 91.5952697 208.7906152 35.5879404
v 95.4699963 210.3800029 40.1500016
v 73.0523542 210.1522833 34.4082974
v 77.5321200 210.2531046 32.0443027
v 78.4421489 209.8867595 31.8601541
v 80.7230026 210.5414569 32.1161635
v 83.5546181 211.2701684 33.1537910
v 86.7406875 211.4862055 34.5313475
v 89.0355259 208.9472860 34.2098735
v 99.4742215 210.5142623 41.7163745
v 73.7600029 212.3700082 33.0500044
v 72.3806620 213.0858004 33.3041847
v 78.5627738 211.1598998 32.1119279
v 81.4364627 212.3744339 32.8835547
v 87.5241011 214.3352479 37.3226888
v 91.2329033 211.5405798 37.2369587
v 98.1025398 213.0697519 42.5873138
v 74.5826140 213.9914334 32.4159972
v 72.8797093 214.6701366 32.6426104
v 80.5958658 215.0152177 33.9399986
v 84.3720436 214.0768468 35.2952108
v 90.1446268 214.3725306 40.0351435
v 91.7267576 217.5220996 43.0133007
v 69.0591037 217.1346694 32.7333882
v 75.5944103 216.4859325 32.9400487
v 76.5081644 214.8393989 32.6458178
v 84.6799985 216.2600011 37.5600010
v 87.1948749 216.7925686 40.4901318
v 71.0452944 218.3278948 32.7031910
v 70.9188357 216.5427059 32.6468237
v 72.7488101 216.3673490 32.6437578
v 69.7896332 218.4014469 32.6550566
v 71.8863085 214.9354368 32.8170694
v 72.4974275 219.0854698 33.2273208
v 81.5876797 217.1888500 35.8311273
v 79.1299269 218.7357247 35.2594070
v 84.7251862 217.9316729 39.7661775
v 87.5606686 219.5761353 42.4729325
v 85.2877796 219.0678418 40.9764834
v 77.4317086 219.9107409 35.1249278
v 85.0394145 221.3637531 42.2436669
v 76.4673427 221.8995094 36.1108370
v 77.3668364 223.5031277 38.8672948
v 82.0985511 219.8830098 39.5953357
v 81.2987685 224.8241156 42.1161875
v 69.4442019 224.1249084 34.4021805
v 70.3789070 225.8585393 36.0759310
v 72.3053813 226.3024598 37.8298014
v 74.3942782 225.9729654 38.8122797
v 89.2018899 227.5949270 45.1259874
v 69.7295591 227.1357179 37.0736010
v 73.0585307 227.7442515 39.3085182
v 71.0067227 228.4632772 38.5990366
v 102.2323146 229.9194187 47.2080857
v 71.5396777 233.7195277 39.7751853
v 84.0669945 237.7579361 45.1084040
v 88.2249549 239.9320453 46.2143347
v 67.7561462 243.5923666 36.4134163
v 88.1204531 249.8502433 45.4881601
v 113.4347916 251.7072856 45.0025797
v 119.2819923 255.1759779 45.2084690
v 117.1171740 257.6762438 45.3040116
v 84.4730884 257.7141821 41.5175632
v 82.8474313 261.8442774 37.0610729
v 494.6849942 -0.4444305 58.3882667
v 49.5549142 237.9057407 16.2794869
v 66.8960586 229.9376875 36.8829854
v 65.4812083 230.4273397 36.3125578
v 47.9494557 235.5650216 15.1945306
v 59.6075393 229.9132794 34.1810212
v 62.3499975 228.5089791 34.3627371
v 68.7198266 228.8350314 37.4588780
v 46.3444851 233.6431444 14.9980495
v 63.9956594 227.4167091 34.5113166
v 65.8945069 225.6422192 34.0016223
v 63.5722429 225.5945057 33.2343355
v 66.0053715 223.7834334 33.0800302
v 44.9594855 231.7566425 16.1177963
v 45.0495258 231.2037349 13.5830883
v 54.5954183 229.0496230 32.1417414
v 61.7257282 225.9890437 33.1989340
v 63.3328408 222.8842229 32.9727978
v 61.6247281 223.9882797 33.2180858
v 65.9238324 221.4661092 32.8244269
v 66.8558255 218.8268006 32.7280536
v 68.7199757 218.8808471 32.7089839
v 42.0464948 224.9117941 19.4652770
v 53.3019863 222.3094255 33.3009809
v 43.5240157 224.7060835 23.2188310
v 52.1732420 222.3897129 32.4408337
v 54.9631938 217.5786197 34.8486193
v 53.3589646 218.3661610 34.0140052
v 51.9678630 219.9251801 32.9737402
v 348.5938013 -40.5459031 22.5786772
v 51.3079092 217.5286412 32.7665098
v 53.9733917 216.6004330 34.4186760
v 53.7795909 214.4613862 34.2817456
v 40.3852388 218.1886137 23.0194777
v 62.6683235 209.1602832 36.9292498
v 46.2111346 213.8981074 28.5040718
v 50.7845618 213.3395076 32.1380980
v 39.2685011 213.2372856 23.6153044
v 59.1687858 204.2432874 35.7990041
v 36.6699956 214.4000083 20.4300061
v 41.7964607 209.7408772 25.9861648
v 37.0421521 211.7024958 22.1417099
v 38.3115783 213.3841813 22.6625539
v 56.9848865 199.3169934 34.7264707
v 34.9841565 207.3860914 22.1066307
v 33.1429578 205.7150304 21.0282691
v 41.9610217 204.0736377 26.6894735
v 29.3108895 204.6941370 16.3952056
v 28.4776501 204.5444548 14.4616663
v 28.4309499 203.1710893 16.3207203
v 35.5397165 196.6757625 25.5494509
v 27.8659910 202.6614845 15.5234849
v 27.3359735 201.9805312 15.2896270
v 39.5780578 194.5171356 27.3585506
v 26.7763268 201.1552751 15.1160937
v 36.9986668 192.8449273 26.3831150
v 44.3884544 188.2684529 28.2763820
v 24.4358722 195.4770535 15.9436576
v 33.3249047 194.1180229 24.5591439
v 37.3619720 191.0313815 26.3042524
v 23.4435368 194.8360503 13.7479613
v 34.5669128 193.0219084 25.3369156
v 36.3938250 187.1486008 25.1260381
v 22.5136671 192.9720640 11.1748967
v 21.4536767 189.7518039 14.4477552
v 30.1038679 186.3989085 22.2162995
v 19.9810490 187.3050630 12.3586683
v 28.7518296 184.0494275 21.8081586
v 23.6582533 193.9667016 9.5495284
v 20.3364789 186.2569749 14.6567933
v 19.1472769 184.6410483 12.6454653
v 521.0531950 -0.6817351 61.1500368
v 28.0020442 181.2848300 21.6501188
v 19.0183949 183.1529737 14.0092233
v 18.0111881 179.5511693 14.4474311
v 20.5590464 179.3077886 17.1365663
v 28.3194054 178.4451008 21.8620412
v 25.9199999 175.3900051 20.4600021
v 35.2540724 179.1299582 23.2626591
v 33.6799994 176.6400039 23.3100019
v 34.2810564 173.6804694 23.0958387
v 16.6697130 177.4056405 11.4748869
v 16.8639030 176.2324721 13.5959005
v 28.5421181 174.9511510 22.2563632
v 16.0824917 174.7135967 12.0396540
v 16.3150597 173.9571095 13.8177322
v 27.9099997 172.2100079 22.2800020
v 25.2499990 172.6900041 20.7200013
v 32.7949710 170.4557389 23.2476033
v 15.4572083 171.9165146 12.3215588
v 16.3196642 171.4540720 15.0250439
v 17.5300501 171.2099910 16.6199468
v 30.5000003 168.7300056 22.9199976
v 35.6712490 167.0897752 24.6892814
v 33.7181129 165.9449041 24.5600902
v 15.0095280 168.1871563 13.8788102
v 18.2177220 168.2284325 17.7506749
v 24.2791418 164.5405889 21.5664990
v 22.2865380 167.9053009 20.2799607
v 30.7311695 165.6678617 23.4792717
v 35.0570492 165.4629409 25.0271466
v 35.9732509 165.3048843 25.2363980
v 14.4850388 165.5134261 13.8747627
v 13.7527026 163.0018950 13.4317717
v 21.5436276 161.5497768 20.4840694
v 29.6721254 163.4058505 23.3344547
v 32.5119980 163.2564515 24.7696266
v 24.8206332 157.3350877 22.4280320
v 26.4569391 161.5768224 22.6026438
v 30.1055945 159.7979069 23.7920973
v 12.6542235 160.4374796 11.6897263
v 23.1588855 155.3457528 21.8931567
v 12.3064322 157.8493416 11.2951808
v 12.2929951 155.3052664 12.1424431
v 20.9201407 156.8098664 20.6654873
v 21.7796862 148.2912600 21.3667862
v 11.9099468 152.7099758 11.8405214
v 11.5168486 151.4893323 11.3471653
v 39.8008525 139.7261024 26.5887100
v 11.3199148 149.8427987 11.7253279
v 11.1189745 150.1329541 8.6724916
v 12.0734703 151.1608213 7.7097882
v 11.4627760 146.6324180 13.1581351
v 22.6611625 142.8209245 21.4286707
v 21.2663114 145.9780186 21.1790651
v 10.8933570 147.0309496 9.4522750
v 10.3162797 143.6795294 9.9097984
v 38.6939161 138.1241679 26.3001900
v 11.0025741 142.2244608 13.0133023
v 10.1800784 141.6511238 10.6726652
v 11.3764470 137.8628761 14.0013769
v 9.9620819 140.0740892 11.1799724
v 21.4542150 136.2912357 20.6170157
v 26.5682545 135.5197430 22.6793233
v 31.2494598 134.1710687 24.1137687
v 9.6076531 137.7524585 10.3777647
v 9.6834432 135.7687116 11.5336981
v 10.5836177 134.5265657 13.1515395
v 31.6000022 132.0499927 24.0199957
v 9.5497714 133.7411851 11.4691695
v 10.3823710 132.8450143 12.8590465
v 22.4971939 127.6718378 21.2279130
v 30.3211305 127.4915785 23.8213800
v 34.6863903 130.3642690 24.9159001
v 9.4201658 130.8133751 11.0451607
v 24.2499989 121.2000027 20.8500009
v 25.5269669 123.0593175 21.7915419
v 37.9255824 123.1768206 24.4376455
v 8.6607020 126.6942471 9.7827604
v 8.8351220 122.9068562 10.8466027
v 199.4732469 -40.7555960 -2.8466450
v 29.7689214 121.3497594 22.3438498
v 37.9873440 119.4147095 23.3286694
v 20.7265429 119.0168932 18.2364024
v 27.7724173 118.8862845 21.1514030
v 8.3743222 118.3653474 9.9327136
v 7.0492830 118.5418963 6.8454128
v 204.1414082 -38.1827317 -2.1184920
v 78.9588317 107.0847064 21.2061573
v 24.6300008 115.2499989 19.6000002
v 6.9444366 115.4995486 6.9964812
v 7.8686541 112.7761230 9.0607246
v 23.0585020 108.9800745 19.2564819
v 6.9353725 111.1558974 7.3920572
v 6.5619336 111.3394126 2.9337809
v 12.9952179 109.5811129 12.5007508
v 7.1059489 108.7600067 7.9570636
v 19.4197167 108.4979549 16.6195277
v 14.6220746 107.4206382 13.3862607
v 18.0781018 106.3700467 15.6535916
v 21.0334733 105.6867167 18.1942843
v 7.2907330 104.3563187 8.6656902
v 16.1028653 104.4912040 14.3346619
v 13.7928370 101.3460532 13.1858885
v 8.0156354 101.6380787 9.6187657
v 17.0314182 100.7526144 15.2717801
v 23.1412333 99.0803614 18.8157111
v 61.0891432 91.5242732 17.3256136
v 6.7612049 102.9714197 3.0464532
v 19.2099996 99.7700021 16.5599994
v 24.8087570 96.4906588 18.6672993
v 53.6684059 86.8760049 16.3223483
v 10.6744021 95.1015800 11.9442269
v 6.3367346 100.4522815 3.4440681
v 37.0422602 92.7149653 18.7820476
v 8.1820171 95.5497846 9.9009983
v 13.4204431 96.9432816 13.8585865
v 33.6102396 92.0591950 18.9535860
v 47.9122251 85.1992518 16.6187193
v 45.4999581 87.7338797 17.8233292
v 7.0471633 94.3521783 8.3892941
v 8.4180087 91.8133333 10.1577984
v 13.2116722 92.3524946 14.0479179
v 18.8507084 91.7010456 16.8950949
v 17.6654905 93.4683830 16.5122990
v 30.4476600 86.8959576 18.4391346
v 50.0089675 84.8017186 15.9301832
v 53.3049293 84.6126825 15.4983783
v 6.7663458 92.8539038 8.0930088
v 41.3454324 85.3986666 18.0619936
v 49.9976948 81.4026743 14.3820466
v 47.7949157 82.6420635 15.1408482
v 52.7289435 82.2891667 14.6908406
v 6.4159399 91.4955214 7.4175182
v 15.6490020 89.6506682 15.3089110
v 18.7488887 89.0146047 16.5317785
v 21.4642491 84.8647207 16.6923665
v 25.7187914 84.6767649 17.6544599
v 32.3621929 83.8050917 18.3829665
v 45.0183935 83.3891630 16.3759924
v 49.6205986 79.3045461 13.8849318
v 48.2833572 80.5211663 14.2384470
v 6.5477425 89.5464793 7.7827568
v 7.6449285 87.5692219 9.1554867
v 27.5956392 82.6450810 17.6598970
v 34.1808051 79.8789412 17.9555733
v 42.5891690 80.9698924 16.1990989
v 48.2148491 79.0810138 13.8634611
v 70.2779964 72.1318498 15.9767326
v 5.7698172 87.6265243 6.3877972
v 15.0046991 84.1694772 13.9842238
v 36.3489315 78.9524764 17.6741797
v 41.3198061 79.3825909 16.0603933
v 46.7510670 77.8117180 13.7506416
v 74.8850852 68.3434606 15.8828869
v 5.8007604 85.1481035 6.4777187
v 8.2235169 84.3491256 9.2377309
v 12.2699998 83.7899968 12.4899996
v 20.2303231 81.0410455 15.9759801
v 34.7923189 78.2687813 17.6560618
v 44.4245823 77.5019154 13.9093194
v 5.3999992 81.9600001 5.9100003
v 9.4693126 81.5799907 10.1708006
v 7.3033529 80.5615336 7.9684388
v 16.4674670 80.3993344 14.3483607
v 8.9835729 79.1481659 9.9725500
v 12.5641841 79.5477927 12.5849349
v 42.3591956 73.6348107 13.6085460
v 83.4028870 64.3555224 16.9133935
v 79.3557018 67.4860626 16.2788723
v 76.7356977 62.2354113 15.9253627
v 5.4389816 79.5756951 5.9200441
v 6.5390491 77.3157626 7.7662109
v 37.3890623 72.7237090 14.2812533
v 4.9752183 77.9028535 4.1078650
v 15.2126839 75.8999214 13.9987739
v 9.5992126 76.6682401 10.7490439
v 12.5760175 73.6600310 12.5835733
v 35.1482518 71.6065615 14.2008886
v 36.6703011 70.4755634 13.6368582
v 53.1854071 63.6475012 13.2983485
v 5.6124367 74.3465945 6.3548475
v 8.4129171 73.5129789 9.7732255
v 15.3734330 69.1324919 12.9000703
v 21.3624239 73.0349347 15.5060012
v 20.1236457 69.7830915 14.3126138
v 17.2172450 72.9095191 14.3657550
v 28.7676584 72.4412948 16.1572360
v 30.6794383 73.0582625 16.3015947
v 32.2332382 68.2759061 13.3597860
v 30.4601230 69.4574639 13.9544588
v 35.8234048 67.7137747 13.3286156
v 30.3503126 70.1912642 14.4691775
v 30.9338886 71.9384924 15.6326964
v 52.2179604 61.8160777 13.3970389
v 50.4435226 63.0956143 13.1602949
v 49.7956648 61.5031384 13.3681521
v 58.0958501 62.4999516 14.1729247
v 11.0258581 70.7855225 11.5165310
v 23.8500088 70.2547505 15.0725050
v 26.7082453 67.8535402 13.9056761
v 27.0005334 70.5562755 15.2864037
v 30.4471981 65.2727783 12.7930855
v 79.6829313 50.3158048 14.6048451
v 75.8720562 50.3856502 14.2941251
v 6.5467888 71.2657124 7.7847475
v 5.4997057 69.6002096 6.3419193
v 7.9306550 70.4783797 5.7383343
v 8.8376924 70.3093782 9.8914560
v 7.5234962 68.0793598 8.6337291
v 11.1090234 67.9500327 11.2138698
v 20.0441647 66.5655732 12.5739472
v 22.9187142 68.1496337 13.9622074
v 23.9111558 66.9260249 13.0768167
v 28.7952609 62.2159243 12.6660215
v 32.3829874 62.9623160 13.0187701
v 43.5379893 58.4737509 12.5112515
v 48.2093692 60.2605380 13.6668086
v 15.6899989 65.3000027 11.6200009
v 17.9444682 62.7335981 11.3624707
v 45.5146953 59.5307760 12.8796035
v 48.9828810 54.3735027 13.5271084
v 63.9344826 49.0966253 13.6138024
v 72.8637427 48.7284921 13.9582343
v 78.7468776 47.2495556 14.2311584
v 84.4067261 49.7700982 15.1529461
v 6.8369913 64.8812205 7.3610619
v 4.6154060 64.5676628 4.8838556
v 10.3243859 64.9426803 10.2122538
v 13.3915208 61.6842248 10.3809480
v 45.8497666 55.1299490 12.6707396
v 57.6573275 47.4496782 13.5662053
v 68.7414333 48.4123044 14.0341856
v 84.7767889 39.5677499 13.2747572
v 86.3452256 45.8308458 14.2003149
v 84.3986273 43.9353064 14.1126104
v 5.6289714 62.1642321 6.0226442
v 8.4812148 62.1665344 8.5849622
v 17.3225310 59.7108714 10.7147014
v 48.7366021 50.7153533 13.3615397
v 45.7182415 52.2646867 12.5473747
v 66.6991994 44.4320440 13.8096893
v 59.6614257 43.1009084 12.9971113
v 61.9945228 46.0286327 13.3658601
v 80.6819201 40.9829840 13.1573677
v 6.5523465 59.8175265 7.3135723
v 3.9698896 59.2189878 4.4794786
v 10.5799995 59.0199977 8.8800006
v 14.8799997 57.9200014 9.9299997
v 19.4371697 57.6497354 11.2270797
v 18.5911376 54.5909554 11.0573974
v 45.4300009 48.3499989 12.2400001
v 52.4470955 44.7244495 13.2774254
v 69.0227598 39.9625711 13.4467147
v 61.6844706 39.7284478 13.1942872
v 5.6815986 56.4469732 6.8009067
v 9.2823962 56.1347939 8.4048333
v 13.7030464 54.9468994 9.4518987
v 45.3198366 46.7300415 12.1513540
v 48.7120487 43.8994206 12.4482438
v 54.5445345 41.8820418 13.2589275
v 76.7012313 38.6126414 12.7259996
v 84.2909068 34.7505659 12.5031862
v 80.4900080 38.5398753 13.1170694
v 12.0099997 53.8999997 9.0800002
v 16.3456090 52.8707914 10.4247406
v 71.2472200 37.9017554 13.5111818
v 81.1438337 35.2858342 12.6591288
v 76.4435530 37.2514725 12.3634217
v 9.2911469 53.1064682 8.8080037
v 11.0608414 49.8289801 9.3206968
v 20.2775598 49.4697876 10.8022643
v 52.5934771 41.0525948 12.7338786
v 73.2074305 34.1683626 13.0912969
v 67.1144649 36.7775373 13.1895049
v 7.3555233 51.1879250 8.2467888
v 4.3877410 50.5160093 6.1665364
v 26.2878221 44.1433080 12.0477444
v 42.4827971 38.7311913 11.8907373
v 46.3239513 38.6377946 12.1635171
v 55.2173853 37.2754522 13.1170917
v 51.0492586 33.7911509 11.9361281
v 57.1882427 34.2703126 13.1245684
v 87.7974704 36.0195711 12.4038300
v 83.4528804 27.0639174 12.2346273
v 10.1271877 47.8547961 9.3421992
v 6.3914866 48.7369448 7.9644648
v 54.1115254 34.1175087 12.7601447
v 59.8224998 31.4378887 13.0965514
v 80.3486705 27.7456045 12.4617964
v 4.0489635 47.4177040 6.0918434
v 2.4387268 50.1275286 2.5061690
v 6.9068219 46.5526581 8.5284524
v 9.6901469 43.6279364 9.7458800
v 53.1185605 31.1942976 12.1798255
v 59.6103594 29.0002655 12.7572091
v 80.1779181 25.2388231 12.3992357
v 82.1311325 26.2398459 12.3990402
v 77.4101317 29.7661759 12.1505838
v 5.5635134 44.5259959 8.2141832
v 3.0980604 44.1944823 5.9412508
v 1.9500006 46.8499996 1.5699998
v 38.3478627 31.2375333 11.2477634
v 47.1530259 28.8728997 7.3468667
v 49.5372489 32.2087109 11.9298091
v 75.8844912 26.5382268 12.6695335
v 75.4467398 24.2101643 12.1844830
v 77.5268376 23.7216540 11.9231809
v 81.6481337 22.1009981 11.7084663
v 4.6490822 42.3123464 7.9511311
v 2.8387276 40.8757292 6.8413955
v 6.7723701 42.2077291 9.0441601
v 8.7337317 40.8365019 9.7944774
v 43.3184355 31.8574682 11.5543725
v 42.4488038 34.4477594 11.6745094
v 50.6674796 20.8967552 10.6746862
v 57.1036860 29.0541332 12.3304613
v 74.0965232 24.8086508 12.6529476
v 68.5509667 21.0859049 12.5063807
v 51.3844192 26.5593417 11.4348400
v 49.8694479 29.4192843 11.2616476
v 75.7063925 21.8829121 11.7535563
v 74.5850354 17.8328212 11.3590425
v 78.2742724 20.8321996 11.4821605
v 80.2785158 19.6331590 11.3182152
v 35.8998701 23.9458662 10.7451472
v 36.5066640 26.8341061 10.8788954
v 43.8893996 24.8526428 9.4359238
v 46.7418209 23.6526951 9.9009834
v 42.3692614 26.6877115 10.0523839
v 42.0010574 29.2560309 10.3379283
v 41.8780409 24.5632716 10.3499014
v 59.4169423 21.5553511 12.3185832
v 58.2137592 19.4776282 11.7717963
v 54.5426235 18.2015691 11.1737112
v 55.5191822 21.9151303 11.5983132
v 67.4741864 17.7991707 11.7660305
v 78.5673261 17.0115009 11.5400366
v 83.5948959 16.1644332 10.4899062
v 2.9167426 37.1644720 7.9232063
v 60.9093234 18.6298043 12.2746760
v 63.6813343 17.5178237 12.2589981
v 79.5733482 12.9756583 11.0029718
v 74.5790228 13.0833890 11.6125392
v 70.3312233 14.4865932 11.9130658
v 0.6515688 35.7509926 6.0096402
v 5.5807517 29.9985427 9.6823471
v 13.3400001 27.9399995 10.2800000
v 18.6673068 28.1679370 10.0343255
v 38.5850854 24.5107617 10.8860508
v 38.9755517 28.2473713 11.0334074
v 65.0490820 13.6424461 11.7375860
v 50.1333326 16.0960499 10.1785930
v 61.7570654 15.7671440 11.8659372
v 70.3974068 12.2774113 11.6604688
v 68.3571026 11.6743594 11.3655049
v -0.3214728 33.3950371 5.6136162
v -1.8731913 31.2475078 3.9030828
v -0.1893539 30.6514986 6.6755600
v -1.8488229 33.2303531 0.0917410
v 2.6189417 28.8517401 8.8537335
v 5.6144046 27.0093400 9.6130623
v 9.8097837 27.0494316 10.0799417
v 17.1878412 24.5977938 9.6620386
v 30.9184249 19.4081590 10.2949897
v 54.4454455 9.7306948 9.9421786
v 53.3106662 13.8786407 10.4852691
v 60.4387857 13.1686851 10.9877931
v 56.5792993 14.5267379 10.9912148
v 55.7748117 13.5295745 10.7016200
v 58.8271506 16.0522461 11.2309372
v 69.6616396 10.2139236 10.8642951
v -1.0125906 28.4847394 6.1737364
v -2.8589829 29.4870436 0.3246381
v 12.3199848 24.0889788 9.0532107
v 19.6481217 21.9536833 9.9232253
v 0.7028008 27.7104918 7.9106744
v 3.0190975 24.7507207 9.0310602
v 7.7751507 23.9606947 9.6417321
v 13.7828439 21.9793301 8.3368737
v 17.4800009 20.4499997 8.9299995
v 22.9300670 19.0199316 10.2988156
v 58.2091473 9.6685542 10.1495720
v 65.9183338 4.9314401 8.8733183
v 70.8311349 5.3579481 9.8488024
v 68.3709830 5.4357392 9.4903260
v 74.1200298 2.4187115 9.1434736
v 81.3097954 7.0928391 10.4575614
v -0.2576323 25.6469566 7.7423332
v -3.6000006 26.3700001 0.5700001
v 9.1722161 21.0592989 8.5362140
v 19.2600004 18.1799997 9.7800000
v 21.6526594 15.5376522 10.3816576
v 25.3184047 13.8167096 10.4807783
v 60.3731424 4.7957585 8.9048175
v 56.8421967 5.5910433 9.1658002
v 70.4328492 2.6108800 9.0370588
v -3.1541085 23.8782503 4.8143580
v -3.8663391 24.4517252 0.9815725
v -1.7579959 24.4295336 6.7962687
v 0.2242125 22.7893665 8.3256932
v 5.8202157 21.0412517 9.0573020
v 12.5844246 19.1545095 7.3333196
v 15.2524412 18.0718899 7.6390216
v 16.9377103 16.2738692 8.1441225
v 53.4895808 5.2130078 8.9577455
v 64.2528385 1.7313788 7.7412999
v 65.9418777 1.0802407 7.8267725
v 67.5261393 2.4364528 8.6549968
v 72.9691163 -0.1649615 8.0240341
v 77.5500014 -0.8799999 7.8800004
v -1.9602641 22.4275105 7.1214847
v -3.9819316 22.7514673 3.2418855
v 2.9364380 21.3055443 8.9359973
v 7.7345800 17.9786570 7.3531121
v 13.7671465 16.2577722 6.8941968
v 10.0828810 16.4188109 6.5530213
v 15.1972435 14.8171922 7.1907011
v 19.4551535 14.8669491 9.7639430
v 45.3997031 7.9945168 9.6930088
v 50.6200604 4.4191694 8.6613996
v 60.9406270 1.3839996 7.4454257
v 58.4361702 2.2606757 7.8653228
v 67.3157349 0.5610417 7.8460174
v 75.8598149 -2.5620658 5.9223482
v 80.1102221 -3.3282612 6.2087830
v -4.4901911 20.4248913 3.7628042
v -3.3399623 20.0328082 5.9994175
v -0.9418938 20.5852017 7.9896925
v 1.3226424 20.1994702 8.6098732
v 4.0823855 17.9651864 8.2196593
v 11.5184616 14.2805381 6.2031210
v 13.6770327 14.2535381 6.6282502
v 17.7261010 13.4098660 8.9387354
v 45.2651009 4.4669341 8.9165764
v 53.5000004 1.5900000 7.6299999
v 56.1185069 2.2442110 7.9096258
v 62.0490573 -1.6554752 5.3964336
v 64.5920187 -0.0313003 7.0272107
v 66.2329271 -1.0275523 6.6849203
v 76.8800005 -5.1799994 3.1099995
v -1.8254094 20.1916751 7.5218603
v -2.0751758 19.2338731 7.3509561
v 0.2314192 18.4302591 8.2727997
v 6.8834745 16.3927022 6.8530305
v 7.9903770 14.0504166 6.0107633
v 14.7831365 13.1688705 7.0522726
v 12.8656896 12.6474397 6.4139906
v 16.0674118 12.2623509 7.9376223
v 19.2269571 13.1093739 9.8628523
v 49.7841276 1.0741854 7.2963033
v 68.1003258 -2.4202699 5.4666651
v 68.5828924 -4.2452631 2.8033289
v 78.3107653 -6.5614912 -1.0056914
v 79.9748674 -5.7823565 3.1611391
v 72.0628276 -4.8027094 2.6161168
v 4.6156435 15.2468365 7.0116362
v 1.3096655 15.9295462 8.0951108
v 10.5657130 11.8737426 5.9221629
v 45.5491282 0.7326844 7.3567624
v 51.5905544 -1.8045760 4.4742743
v 65.4627085 -3.2639911 3.7415298
v 62.0847866 -3.8945633 2.1645047
v -1.9298824 16.6392084 7.5397929
v -3.5032886 16.1508285 6.5142186
v 5.0294003 12.8638204 6.1215954
v 7.3107998 10.6183868 5.5081169
v 15.0294434 9.5234495 8.2057202
v 12.3753455 11.2997377 6.3804057
v 17.8597551 11.7928190 9.4200028
v -4.4212257 15.5082988 5.4408656
v -3.3264037 14.5378513 6.8565756
v 2.4719154 13.2905161 7.2654062
v 3.1648627 10.6821153 6.0255653
v 9.9127283 10.3073549 5.8640437
v 16.9295780 9.1754114 9.5062423
v 26.0615014 2.9883108 8.2590636
v 44.7667837 -1.7582634 5.2208402
v 46.6171317 -3.5778321 3.3147950
v 50.9600006 -5.7100002 -2.2600000
v 49.7850142 -4.5353095 0.9327318
v 57.4538559 -4.3314346 0.8252449
v 52.9130697 -4.0526167 1.0632680
v -4.4400170 13.8342660 5.8551887
v -2.7547113 12.4904383 6.9590607
v 15.0785409 8.0389082 8.7041790
v 15.7346204 5.7606343 9.5431339
v 42.1488546 -3.2611834 5.0043799
v 38.2377841 -3.1698544 5.4909261
v -3.8760470 13.0653419 6.4039184
v 4.9629211 8.6945603 5.3591854
v 2.9408908 8.1283981 5.5483431
v 0.7146015 8.8371420 6.1836294
v 7.1931817 7.1426122 5.7625226
v 11.4797875 7.7809189 6.8625677
v 13.8396844 6.7200568 8.6829346
v -4.0281485 11.8732918 6.3358741
v -3.2335215 10.2999276 6.6842623
v 4.4915429 6.3455300 5.3082239
v 10.0179138 6.5676440 6.7989375
v 8.6332494 5.8790548 6.7066178
v 12.1404380 6.5847118 7.9646409
v 13.6413909 5.2958666 8.8210637
v 18.1642529 2.9556442 9.7184200
v 34.1003686 -3.1136512 5.5408501
v 42.5600000 -4.9700011 3.1600015
v 40.3265767 -4.9334187 4.1825357
v -5.0587463 10.7592717 5.4229405
v 1.4122366 5.9358045 5.6333710
v 10.1011992 1.7821857 6.9952062
v 14.5217991 2.9866418 9.2478795
v 19.6252726 -0.9381353 9.2100492
v 37.6238450 -6.1869966 3.9596711
v 40.1163958 -5.9702317 3.4788803
v 39.8405492 -7.5336639 2.2938841
v -4.4401810 8.8389618 5.9878896
v -5.5722538 8.1544714 4.5576449
v 3.9325655 3.5902108 5.4248376
v 7.7129817 2.6949083 6.1528138
v 12.5694228 0.9490148 7.9767527
v 15.7952458 -0.9589555 9.5202746
v 28.7836622 -4.1443557 6.0688872
v 30.4899998 -6.7000003 5.2800002
v -4.7207000 6.9928453 5.6453906
v 36.1325815 -9.6092327 2.3827616
v -5.6330678 5.7214415 4.4210167
v -4.6870923 4.5146085 5.9321215
v 5.3832876 1.2648256 5.8731027
v -0.6321079 3.6970668 6.0657300
v -0.5693861 2.1000977 6.0667559
v 10.0464979 -1.1599861 7.2117904
v 12.6545476 -1.2168949 8.5410280
v 38.8229191 -8.9060310 0.8675086
v -5.6684753 3.8861553 4.5549911
v -2.3681019 1.9784984 6.4301500
v 16.2056889 -4.5980900 9.2191966
v -4.9320767 1.8133537 5.7408107
v -6.4310399 2.0227158 3.5479234
v 0.7914825 -1.3272027 7.0977584
v 8.8074580 -2.3152786 7.2787316
v 12.5214020 -4.3040337 9.2010833
v 17.5995864 -7.5330897 8.8425511
v 25.6382991 -12.1344617 3.7884864
v -5.5951444 0.6072260 5.0669545
v -6.9171283 0.2346178 2.7934460
v -6.0853977 -0.8885497 4.4654552
v -3.3000147 0.2121060 6.5086014
v -1.1479923 -2.3889882 7.3606456
v 4.0231319 -3.2699774 7.5160135
v 6.9058337 -3.2340996 7.4302508
v 10.7650273 -4.7679110 8.7017193
v 14.4471508 -6.0539506 9.4480366
v 11.9608557 -6.7362748 9.7392490
v -4.4943984 -0.5411420 6.1674318
v 0.3059426 -4.3334519 7.9890275
v 5.0621261 -5.2703395 8.6473683
v 8.3768228 -5.3311549 8.5063977
v 9.3680900 -7.0333201 9.5621468
v 26.0573048 -14.5853683 1.8742484
v 26.6903285 -17.8511161 -0.1496511
v -6.1100964 -3.8823984 4.4782776
v -4.4486630 -5.5955774 5.9447084
v -4.1745291 -3.1082532 6.1316178
v -2.1188541 -5.3517208 7.3740394
v 6.9554094 -7.6433369 9.3895132
v 10.1618273 -9.0941079 9.6241487
v -5.8393111 -6.8701557 4.6251887
v 3.5686442 -13.0378054 8.3536655
v 7.1619102 -11.4846248 9.1930246
v 11.4377709 -12.2400438 9.0319701
v 15.4408850 -13.9179509 7.5953258
v -5.4571941 -9.5239645 4.5557735
v -4.7010207 -10.4669891 5.5430783
v 9.5112529 -14.1856708 8.7166382
v 6.8643447 -15.8496909 8.1594987
v 11.9266743 -14.8443868 8.2613118
v 28.6429022 -17.9292839 -2.2294943
v 25.5095232 -19.4664821 -1.9645458
v 30.0346930 -17.5295454 -4.5089643
v 28.1662047 -18.4341520 -3.7658140
v -5.0820243 -11.4444904 4.6660830
v -3.5742391 -11.9511634 5.8080088
v 10.1692593 -16.3058881 8.0132196
v -2.5480248 -14.1141629 5.8140452
v 9.4173485 -17.9750361 7.3588449
v 5.3988919 -17.8337973 7.4206060
v 7.2236587 -18.7593345 7.0945825
v -4.2326236 -13.7345679 4.1920645
v -0.7460375 -15.9349032 6.1052465
v 9.5810853 -19.9689344 5.8458364
v 4.9023079 -19.5949394 6.3598817
v 0.5680759 -18.0809442 5.8730738
v 2.3972685 -19.2411877 5.8407043
v 7.2338716 -20.4408597 5.9713670
v 8.3284108 -21.4147680 4.8064725
v 7.7657071 -22.8808876 3.4730679
v 12.4370800 -23.0195560 0.0942142
v 10.8462516 -21.9495576 3.5665284
v -2.5396137 -15.7146137 4.8550456
v -1.4980027 -17.8809073 4.8229448
v 6.1549917 -21.5598866 4.8975172
v 3.3917937 -21.5132069 4.8037153
v 0.5819970 -20.1077424 4.5434977
v 5.2837026 -22.9131076 3.4725340
v 7.2210836 -24.2224596 0.0785050
v 9.1342945 -23.5948041 1.3633472
v 6.5934760 -24.0943879 1.9751843
v 3.3618286 -22.8529498 3.2180145
v 4.4912291 -23.5369094 1.9529249
v 5.5323876 -24.4264640 0.8446171
v 1.8684096 -21.8532272 3.4519655
v 2.2795657 -22.6991698 1.7020146
v 3.9764959 -23.9774697 0.3931685
v 0.1100777 -21.7895377 0.6692292
v 142.0134157 91.4037675 28.2628126
v 135.6701404 88.8220221 26.9855410
v 138.0624324 83.4879726 27.7928375
v 139.8512870 79.0212005 27.1540210
v 137.6567334 81.1565295 27.1092393
v 137.9113197 76.4957443 26.6752429
v 141.2015259 76.2667134 26.7631412
v 147.3000050 73.7899989 27.8099962
v 139.2004490 74.5938569 26.2352247
v 145.5365568 69.9275210 26.7707631
v 93.6547443 86.4723474 20.8903048
v 90.9063295 87.7562389 20.6481386
v 143.4934735 67.4656332 25.8173794
v 73.8658905 91.6255638 18.0669688
v 76.3188601 88.9179856 19.0594699
v 94.1959769 83.3884478 20.1227795
v 90.5606896 83.5765377 18.8566279
v 90.7541886 78.5465166 17.5267309
v 93.1348205 79.1149437 17.9060716
v 94.1830575 81.2241733 19.2479435
v 101.8968299 76.0963634 20.6564702
v 85.9674066 80.1857859 18.5328312
v 95.1458067 77.5444806 18.1060806
v 80.4402232 79.5686394 18.5908340
v 92.9627046 75.0480816 17.3619278
v 98.5015482 75.9461373 19.0255605
v 95.1969624 72.9496554 17.6246408
v 153.6240280 54.9671426 26.3760816
v 149.8434991 54.1533045 26.1346810
v 84.9662721 76.0861710 17.6933333
v 91.9187590 72.4196509 17.1557181
v 92.6044658 70.2776462 17.1508901
v 95.5132768 72.2965300 17.9383159
v 100.8030474 70.5542937 19.0888755
v 173.2132733 -62.3299181 10.0149522
v 178.9394468 -63.3949190 12.0439706
v 171.6929078 -59.8521531 10.7182600
v 153.5282731 52.7125634 26.4123045
v 169.2866981 -53.8195670 10.6901126
v 168.8932776 -55.6322634 10.6851943
v 83.4386945 74.0337297 17.1156209
v 101.2556329 69.3862811 19.1719886
v 152.6785791 50.1416698 26.3816528
v 86.1749724 68.4700906 17.1419606
v 87.5159651 70.5729052 17.3667893
v 88.0111009 68.8233972 17.3637774
v 97.7725759 65.9905598 18.3773916
v 90.7630920 68.4169009 17.2083564
v 95.5360904 69.9882880 17.8581867
v 78.9870322 71.0236803 16.6230891
v 100.0363082 65.4356778 18.7443700
v 152.1019191 47.1394099 26.3171215
v 82.6555714 67.2647506 16.6278072
v 98.2550979 59.2063926 17.9160871
v 96.0287750 63.5390803 18.2674881
v 101.7772779 56.9187626 18.0027783
v 106.4507961 55.3127751 19.3565805
v 152.8066248 39.4586883 25.8469507
v 104.8218384 51.0424860 16.9636421
v 107.5961962 50.6516583 18.5390860
v 154.6189934 34.6143954 25.2665710
v 157.7775627 34.0615027 25.7832967
v 84.1874853 53.3391014 15.7804750
v 90.2966931 54.6570085 16.0347465
v 100.3038809 55.1091246 17.0461424
v 100.6973535 52.0022437 15.8042200
v 107.9219207 49.8123169 18.3975305
v 116.8130934 44.5637591 19.8428370
v 151.8597007 31.6025838 24.5396923
v 157.6500535 31.7397192 25.2964608
v 160.4858488 28.2564610 25.7416405
v 89.4320905 51.3978265 15.6933758
v 99.6140316 50.9899519 15.3871449
v 102.4555266 48.6936718 15.5241601
v 110.1405174 47.0059179 17.8759377
v 111.7513850 46.8366891 18.6691117
v 160.5630964 26.6062189 25.3050998
v 94.9514359 49.0222089 14.7581436
v 99.1327018 43.9486094 14.7187822
v 115.1179820 40.3070338 18.4279308
v 85.8000368 53.3073172 15.6869069
v 86.4881203 51.0833040 15.3552517
v 88.4475708 49.3499003 14.9247255
v 91.2443623 47.9442962 14.4378655
v 103.6282033 41.8226458 15.5696040
v 101.4233828 42.2702618 15.3028071
v 92.0536295 42.0462862 14.3881002
v 95.1054394 44.2926697 14.3336710
v 95.6387147 47.6942696 14.4362794
v 110.5089486 38.7747698 17.0417167
v 112.2555584 35.6940329 16.6804660
v 87.3819590 42.5212719 13.6106638
v 94.2650065 39.0758105 13.6951311
v 108.7160334 36.2495966 15.7277510
v 109.5720902 31.7096673 15.0902672
v 163.5628194 14.7901522 23.3989824
v 91.5513188 38.5057405 13.3466925
v 94.1046923 36.4689231 13.2362330
v 98.4226987 34.8151773 13.5262953
v 111.8075028 29.6998527 15.9044117
v 86.2591267 36.3228172 12.3326536
v 89.2588571 36.6808362 12.8621766
v 88.4229690 39.3262729 13.2976500
v 93.8374847 34.2556052 13.0951852
v 95.8277136 34.4903395 13.3913634
v 97.6716727 32.3805399 13.0722215
v 113.9392629 26.9553810 15.9781650
v 92.1712741 33.0098309 12.6354685
v 89.0058279 33.7749198 11.9978078
v 94.9733108 32.4184485 12.9098985
v 101.6363576 29.1117989 12.7388798
v 88.7059942 32.2195403 11.8072927
v 92.9678679 30.6625552 12.2335199
v 106.5877527 26.5373606 13.1345186
v 113.5200560 24.4023520 15.3202089
v 94.2109749 27.5812764 12.3905027
v 89.9688527 28.4351762 11.5899295
v 117.7305430 15.8249289 13.9014227
v 85.1620659 28.3638258 11.7433071
v 133.1569403 11.4267124 16.1865931
v 92.4440622 23.0812151 12.1527072
v 111.2749875 17.7316740 13.3152995
v 83.0902979 26.1736959 12.3299435
v 107.3557585 16.9084128 12.4791581
v 205.1944584 -46.4725047 11.7964623
v 87.6443461 22.3432444 11.3119651
v 97.0005319 18.7387243 12.0877270
v 88.4213224 20.1923493 10.8683975
v 91.2460014 20.0612675 11.5308259
v 108.1565097 11.4003345 11.7908558
v 110.8140424 12.2264912 12.6319798
v 90.2521536 15.9615725 10.5602490
v 203.5008967 -47.4720523 11.1915562
v 100.4852951 9.9112745 10.9667536
v 106.9728062 9.1884565 11.7107797
v 84.5457986 12.7156014 10.9856352
v 95.9298089 12.9371360 11.4984727
v 81.7343593 15.1469940 10.6470902
v 89.0850872 12.5771528 11.1708390
v 86.9332701 11.7312297 11.1601241
v 95.0198919 9.4952369 11.3449628
v 98.3467102 9.5948828 11.2384884
v 205.9522271 -48.1894091 11.4387302
v 82.5887397 13.3084683 10.7194362
v 134.7180307 -7.2071250 13.4017020
v 151.0343254 -9.3048802 14.2765883
v 83.7984458 10.1309866 10.9419217
v 191.1001205 -41.3281173 11.4376359
v 192.6621646 -42.2193781 11.0660233
v 192.5484538 -40.2286835 11.6380686
v 149.0257978 -10.5091166 13.9230136
v 148.5300809 -9.2390515 13.9589338
v 146.7532814 -11.4141749 13.7219504
v 150.1213163 -11.8588042 13.9954574
v 102.6972905 -0.3423304 9.7402725
v 188.3216649 -39.7964716 11.4837503
v 195.8504468 -42.6322557 11.1820260
v 138.0566806 -12.7642639 11.5377875
v 105.5691093 1.3437456 10.1749366
v 189.8593009 -14.9474870 19.5703190
v 81.4765319 11.1029232 10.9826615
v 194.6856380 -70.2723637 14.1541250
v 192.1185553 -68.6724260 14.7971045
v 188.1275922 -66.1331192 14.9715841
v 188.4948313 -66.7136163 14.8063721
v 188.1381273 -66.7744130 14.5720420
v 187.8057867 -67.4610361 13.9145302
v 185.8925372 -37.8796011 11.4007369
v 185.6137514 -35.7581712 12.1237189
v 184.8810166 -39.8112498 10.9816659
v 184.8297715 -61.1355044 14.5867188
v 183.0177307 -58.9466877 13.7971481
v 186.5617037 -62.8033653 14.9846543
v 86.7166817 55.4252006 16.2770934
v 185.4385287 -57.3512875 12.9774557
v 181.2386215 -60.6913045 13.7885856
v 100.7686406 67.5235465 19.1801153
v 81.3891962 76.3457194 17.6460445
v 184.0094030 -67.3756152 11.4402696
v 186.8799925 -69.7399974 9.4300006
v 190.3849244 -69.7025582 12.3608448
v 182.3771447 -37.5500582 11.0262260
v 178.7463129 -36.2368450 11.2108802
v 183.1264794 -39.9516262 10.8598480
v 163.8662070 61.6610311 29.3327179
v 182.5822890 46.8077920 30.4627921
v 184.8366261 49.4532958 30.7230037
v 180.6421876 41.6575931 29.9208127
v 177.6336730 38.9906615 28.8021844
v 178.2753319 35.2811664 28.9848205
v 184.0900034 40.0500000 30.2900001
v 179.9873412 30.5195022 29.6676960
v 189.9025142 3.7789010 28.2383095
v 204.1116804 17.5932813 33.7944403
v 213.3523077 15.0851896 34.9375904
v 214.6752030 3.4162868 34.4086513
v 226.3275385 -0.8890997 35.8606279
v 239.1594946 3.5204084 38.2657833
v 243.4023619 -1.7089283 38.6119112
v 240.7757491 2.0247016 38.4703092
v 246.3632524 -8.7299608 38.4196974
v 252.4157166 -13.4257721 38.1762125
v 247.1964061 -9.8900432 38.3022726
v 259.5700324 -13.8095981 39.0415378
v 255.2652061 -17.0957856 37.5443362
v 171.9365418 -52.6716299 10.6837479
v 266.9264376 -12.8733097 40.0030315
v 268.8302398 -16.7796332 39.7600643
v 276.0501504 -20.1888382 40.6581312
v 272.3069489 -17.6213775 40.3553843
v 319.9789822 -28.6546722 46.9934046
v 320.8096027 -33.2819521 45.7724407
v 339.1145170 -35.0551456 48.3399965
v 335.6907666 -32.4279480 48.4301783
v 328.9715350 -33.4732533 47.5921072
v 336.8684053 -35.5516709 47.9285568
v 171.5508401 -58.5925542 10.9559931
v 168.9755619 -59.1063350 10.1328334
v 342.0261443 -33.0693237 48.7776622
v 349.6091962 -24.8758812 46.4977100
v 160.9475911 -63.1672591 -0.1521458
v 158.3095789 -62.6387149 -2.2245748
v 353.6783159 -27.8581232 48.3352914
v 154.0911794 -59.1814406 4.3876683
v 151.9634724 -59.7939081 1.8146693
v 156.7544788 -59.5089123 5.3817220
v 147.8258222 -57.8097440 1.9391543
v 143.4787810 -55.6173511 1.1342173
v 142.0512348 -53.2591008 2.3842817
v 145.6595957 -54.5873232 3.8323724
v 359.6869409 -21.9552014 45.8050035
v 358.6238623 -32.4729644 50.1160398
v 357.0024967 -28.2297209 48.8833189
v 365.3711379 -28.6553465 49.5064221
v 362.5570238 -28.5797138 49.2413193
v 369.6914017 -20.5085464 45.0420268
v 369.6463108 -30.3857066 49.9683432
v 370.4510927 -32.6715857 50.8211963
v 367.7667677 -36.9379371 51.2789972
v 368.1747615 -29.7460426 49.7798882
v 374.7831583 -28.4751393 48.2078679
v 374.1441667 -31.2497560 49.6895686
v 370.8645701 -30.1514864 49.8367958
v 374.5869100 -22.9392685 45.6734970
v 375.2849996 -25.9808972 47.0428169
v 378.0296147 -24.2072791 46.5739258
v 377.2276342 -30.1048346 49.0691215
v 377.6324689 -28.0933455 48.5399589
v 378.7330985 -34.3468897 50.7428721
v 375.1198649 -34.0255387 51.0102436
v 380.0764382 -29.6066385 49.4899750
v 496.6318309 -15.1126049 58.8594377
v 380.2841008 -36.5961827 51.7612398
v 388.9897168 -33.0174491 50.7533439
v 384.7171366 -33.4583595 51.0395505
v 102.7837545 -2.3938138 9.4072707
v 107.1556509 -3.5122936 9.9750720
v 394.9701190 -31.5904431 50.0824898
v 389.7800148 -36.0987112 51.4434837
v 394.6111500 -36.5083329 51.5675806
v 392.0608163 -38.1276309 51.8912375
v 397.9099691 -36.7825069 51.7744422
v 402.8496742 -36.6752408 51.8598035
v 400.8542597 -33.7347090 50.9484932
v 400.7983804 -39.7654958 52.1276332
v 399.4998634 -41.8300033 51.6466834
v 410.7879698 -31.1388336 50.4326224
v 414.9394929 -27.4481159 49.2868833
v 407.2538912 -43.0484675 51.2569249
v 408.3906114 -40.9087986 51.9096814
v 409.8444283 -42.9028086 51.3231903
v 410.0158513 -44.4887877 50.3510386
v 411.4155471 -41.5456779 51.9007258
v 422.3047197 -23.8835681 49.1417311
v 424.2166877 -18.4391160 49.3905805
v 418.3845818 -20.0181995 48.5967398
v 419.3950593 -43.5568430 51.8226400
v 423.1810570 -44.4852933 51.7283902
v 507.5865984 -34.0429768 54.7967777
v 430.4977357 -19.0192368 50.2536818
v 493.1593835 12.0467758 70.2881142
v 497.0499873 -37.4200046 52.6900031
v 493.7199950 -32.9100005 51.7900027
v 431.4092398 -48.8579944 50.1979552
v 434.9412322 -29.2675141 52.6825376
v 493.4221208 -38.1268971 52.2996709
v 487.5694811 -9.1821253 53.6676571
v 438.0027652 -19.1381890 51.2811281
v 405.6361020 -30.2130077 49.8778746
v 279.8666060 -18.3104333 41.7258143
v 472.1344411 -5.8464813 60.1560660
v 474.6400118 1.6999979 58.4499948
v 482.0199907 -32.0200026 51.3799861
v 477.4900079 1.8599998 58.8399991
v 476.6899943 -6.5800087 53.5099916
v 480.7406366 -4.9080853 55.0612099
v 480.6282818 0.2111294 57.9683334
v 480.9372425 -1.2931728 58.3288968
v 115.7004312 -10.1789711 9.0668872
v 484.0702415 -3.1847083 56.4130507
v 487.4899983 -33.2500003 52.0400032
v 487.5899851 -30.4100011 51.0800071
v 489.4104600 -27.9491395 51.9835688
v 490.0499880 -36.9400010 52.0799980
v 490.5299842 -41.6700020 51.6000018
v 488.7300134 -44.6400009 50.5500026
v 489.8903966 -11.9870752 53.1178974
v 491.7599857 -30.8200009 51.6900010
v 492.6100075 -44.5099995 52.1500073
v 494.5615530 -47.0391065 52.4809174
v 495.8499968 -41.6999981 52.5099970
v 494.3752587 -18.0975497 52.1832146
v 497.5506067 -44.4494039 52.9241115
v 493.1399226 -3.5396321 55.8192693
v 499.4708896 -47.0097028 52.4921417
v 493.4200048 -0.0000051 58.4299974
v 495.9603250 -10.3315106 53.2654747
v 498.7899959 -40.6199954 52.9699810
v 495.8699942 -2.3599984 56.0100079
v 499.4798303 -26.3070166 51.9994050
v 502.7073026 -38.1596833 53.8513176
v 496.3200092 -0.1898873 58.5697740
v 498.5996187 -7.9915589 53.8320467
v 501.4100075 -49.8199984 52.6199974
v 499.0393817 -2.7057915 55.7604507
v 505.2800179 -40.1699953 54.6099991
v 506.9176555 -32.4645229 53.2968864
v 496.2871075 18.2157978 70.0524002
v 502.3688674 10.7641425 63.6513382
v 511.1508965 -29.2011555 52.7981371
v 509.5599890 -40.1100218 54.7299981
v 500.6696582 2.7416782 59.8167516
v 502.0728707 7.2463122 61.9482398
v 512.1603608 -31.6103958 54.2394072
v 121.8086109 -18.1571413 6.4682625
v 125.1363456 -15.9122068 8.1645939
v 516.0512924 -26.7716832 52.8588891
v 533.1612229 -29.4835381 52.5678955
v 536.1099839 -27.4899993 54.0399998
v 134.6435696 81.5026388 26.9589331
v 134.7711384 84.7617313 27.2604115
v 138.6200041 86.8320391 27.8912745
v 550.7220030 -7.7830972 54.2555042
v 554.5864105 11.5795070 61.5973063
v 172.3113060 55.9971258 29.6785887
v 556.8253398 13.3257303 58.8966161
v 557.5884581 14.2718302 58.6609021
v 557.5254560 15.0856078 59.8559007
v 43.1942269 79.1294351 14.8466025
v 563.0237460 24.3441314 63.3026436
v 564.6497607 25.1764245 65.1420876
v 20.0694874 96.8124941 17.4584240
v 575.1799345 33.2363844 69.3936646
v 577.0540833 34.2650637 70.6430376
v 467.4639106 -20.2177502 42.2245935
v 579.6411633 46.6179028 82.6391503
v 579.1590214 46.3721752 82.6845989
v 580.6734562 46.4888029 82.3655650
v 578.5805583 46.4708544 82.9399154
v 580.6067586 47.5762710 82.9343498
v 581.9860697 47.4762954 82.7329606
v 99.2599949 2.7663226 9.9896509
v 105.0781235 -9.5642470 6.4574224
v 102.3550406 -5.6155897 7.8624822
v 99.3364379 -11.0872164 3.9179013
v 99.8223424 -8.5584000 5.9939316
v 106.4474359 -7.7034314 8.0757989
v 97.2135663 -7.7094734 5.9980433
v 99.1155356 -5.0247377 8.1183948
v 105.0313488 -14.4398119 3.0744721
v 109.4999984 -12.7800005 6.0800007
v 103.7125066 -13.7652643 3.1957724
v 104.1532829 -10.8410520 5.5040568
v 102.8029770 -20.2292092 -7.7804332
v 109.9415720 -23.7886999 -3.9487779
v 106.2524170 -23.3811121 -6.5622935
v 111.0626981 -14.7358561 5.1511526
v 112.5776768 -10.7478211 7.9265619
v 110.2413982 -7.7511570 8.9398110
v 114.2376587 -15.6038972 5.4719485
v 123.7559170 -41.7610742 -5.9974906
v 124.6053129 -40.3441489 -2.9160252
v 126.2823045 -43.9044125 -4.1868971
v 118.7029555 -14.7362687 7.5369370
v 128.7317574 -38.0991250 0.6054970
v 127.6831031 -42.6465198 -1.2301385
v 131.0229301 -49.1468385 -7.0813354
v 127.9192567 -46.3929586 -6.1310078
v 129.7000498 -47.8959978 -4.5145284
v 128.2040775 -46.1327732 -3.9417604
v 129.5336485 -46.9756350 -2.8498573
v 130.5107027 -46.3823043 -1.1526499
v 129.2164773 -44.4646366 -0.8523013
v 131.0898513 -49.2317565 -4.6629547
v 131.4872354 -48.3592153 -10.4735037
v 127.9047728 -22.8008460 5.4429066
v 134.1632456 -51.1240102 -2.2335770
v 131.3042045 -48.9562154 -2.6259008
v 136.0392123 -52.8732315 -2.4394251
v 136.7301047 -53.5445735 -3.5258003
v 131.3989758 -35.8107910 1.8433470
v 136.8581653 -52.0163774 -0.5924985
v 140.0323361 -53.7704118 0.4202831
v 138.4120136 -54.2622022 -2.2593816
v 141.3684636 -55.7472557 -1.0900256
v 138.1775290 -18.1941092 9.9588819
v 135.1484805 -20.2540774 8.8067688
v 137.8254592 -16.4412837 10.3725428
v 135.8269155 -39.7532061 2.7110227
v 138.3648068 -36.9056053 3.4166782
v 138.0205154 -47.2202860 2.2586745
v 144.5648968 -57.5429052 -1.4217503
v 141.0717368 -30.1246755 5.5681136
v 143.9070553 -36.1177027 4.9711941
v 142.3227787 -38.1970480 4.7262199
v 145.0075805 -38.1474011 4.9310313
v 140.6458914 -35.0595154 4.3954491
v 142.7930743 -50.8095585 3.6906702
v 149.4559050 -59.6430823 -1.7506357
v 141.3502842 -45.8363742 3.9551649
v 144.2580968 -42.0198217 4.6289503
v 146.4941800 -28.0983411 7.8480225
v 146.4400738 -31.1584640 6.7302817
v 148.3280808 -38.4813175 5.9250467
v 148.4951079 -34.4307981 6.1764964
v 146.1950690 -36.0890850 5.3764861
v 151.3066590 -37.2450091 6.3662459
v 151.5011638 -40.4357277 6.1480799
v 152.8944224 -55.1093407 6.4614066
v 149.8804688 -47.7830768 6.1571589
v 151.2571126 -58.1624545 3.8132109
v 152.7540833 -57.2382063 5.3983959
v 155.8059901 -57.1128614 6.8691098
v 152.0811915 -34.4113857 7.0661795
v 155.2326232 -45.6050932 7.4280114
v 153.0937850 -43.3849953 6.3072490
v 158.6469561 -42.2610082 7.5802575
v 160.6540084 -59.2708178 7.3147011
v 158.8192284 -54.4906072 8.3203316
v 155.7059288 -51.7625846 7.6204240
v 164.8674756 -64.0610531 0.8848897
v 163.1267071 -63.5960624 -2.2794518
v 160.9212756 -62.9410222 -3.4984013
v 168.1121141 -64.7448152 0.0784228
v 168.5066819 -64.4842982 2.9882076
v 160.7651412 -36.0726565 8.5717449
v 164.8793519 -58.5509352 8.7630451
v 169.3220288 -62.8442243 6.7509534
v 172.1429825 -65.1280433 4.3810783
v 161.6737098 -44.7075330 8.1016757
v 163.7576967 -38.6681519 8.8967690
v 169.0776646 -39.9540178 9.1577768
v 168.4641987 -37.5566818 9.6667865
v 165.4676646 -46.1499505 8.6860415
v 168.5188413 -50.4874103 9.8768529
v 166.9100672 -43.3978103 9.0253074
v 175.3025949 -66.5344894 -0.9850869
v 171.8533188 -65.2299821 1.8492948
v 172.8938669 -65.4651523 -2.7042779
v 172.2947061 -35.9391384 11.0535678
v 173.1808037 -59.1891892 11.3119520
v 177.9425889 -67.6411167 2.7584808
v 170.8880663 -42.4036756 9.0089468
v 171.9565243 -39.1559079 10.2346847
v 174.0987301 -40.8698320 9.8275105
v 174.7341305 -38.5097750 10.4646906
v 175.2400994 -28.2593872 13.5416472
v 174.5607853 -44.7563380 9.3535986
v 176.8553257 -43.7030941 9.8141050
v 181.3519895 -68.1687668 7.8848377
v 183.4225953 -69.1772252 5.2001104
v 183.4181100 -68.7733665 1.0862428
v 176.1468500 -9.8658502 18.5138565
v 175.6361723 -22.8545684 15.2213480
v 174.9543846 -18.1740467 17.0075949
v 179.3363690 -20.8102912 16.8005656
v 177.1211475 -14.5807629 17.3410308
v 177.2475690 -40.1890278 10.2010947
v 181.0146272 -40.2356274 10.4632508
v 179.2947054 -42.5878316 10.0221988
v 184.6656948 -48.6785099 10.3942566
v 179.8583120 -45.1405272 9.9116545
v 182.7972680 -65.3320551 13.0048105
v 180.5948764 -66.3500577 10.3738140
v 183.2557917 -62.8289729 14.1312648
v 185.9754473 -65.0679618 14.4517859
v 185.0583553 -66.3734078 13.4189734
v 188.0300045 -69.8899999 4.6700002
v 181.2689751 -16.4623316 17.5052844
v 181.0885817 -31.6413194 13.3097367
v 175.9069860 -34.1974013 12.0431995
v 181.5627962 -33.9592099 12.4076698
v 184.3420118 -31.8738669 13.7920761
v 181.4337820 -28.9254617 13.9180776
v 183.4823787 -29.7745932 14.2619908
v 183.9543134 -41.6924767 10.6705381
v 182.2348088 -43.6139405 10.5119832
v 185.9314591 -45.0838096 10.4971630
v 181.4599931 -19.1099998 17.5100006
v 183.0592155 -20.1116577 17.4445063
v 188.5773838 -47.5752726 10.3166411
v 184.9284768 -51.6806617 11.0760964
v 184.9504858 -53.3808805 11.3859577
v 187.1090531 -52.4390973 11.2279961
v 187.2498393 -50.0227101 10.8604021
v 188.6749715 -64.2928034 15.2645903
v 186.7274493 -22.5529373 17.5624415
v 186.1581504 -24.6865600 16.0434488
v 182.2439134 -35.1971760 12.0814024
v 187.8523231 -36.9965397 11.9430693
v 189.1469508 -34.6719213 12.9998457
v 186.3154620 -42.0291871 10.7804798
v 191.5619075 -70.8218738 3.0853692
v 190.9552217 -71.1290166 7.2806710
v 187.1733218 -30.6561831 14.4673828
v 183.9005947 -28.2531139 14.7430897
v 191.2461221 -36.6344340 12.4465274
v 190.8807158 -42.9501086 11.0132471
v 191.2205368 -45.8142683 10.3617627
v 189.9434477 -66.3899183 15.5369006
v 191.2859678 -64.3411875 15.9500316
v 193.4606284 -66.3933679 16.0595030
v 192.8724796 -70.4927146 13.0103398
v 195.0433403 -71.4918673 12.4843968
v 194.6374923 -72.1349567 5.7143397
v 194.4647878 -35.4465693 13.7556922
v 194.4188774 -38.2990800 12.3761389
v 193.0094063 -43.9461954 10.6516704
v 190.9675449 -49.8739630 10.6038060
v 194.1115856 -64.0287027 16.1437616
v 190.3959215 -17.6851060 18.9387612
v 188.8758391 -20.2676654 18.4441973
v 194.4900006 -17.9200005 19.9899990
v 187.8013462 -15.1532330 19.0529861
v 193.2100058 -14.8099996 20.3699991
v 186.8836731 -18.1775186 18.4115823
v 196.3083297 -68.7378347 15.6565849
v 197.1980035 -65.8536553 16.5065397
v 197.3292977 -71.2254569 14.0991705
v 200.0225931 -70.2192932 15.6310201
v 199.6251494 -67.8614825 16.4420381
v 200.6735206 -72.4837333 13.6911673
v 198.3917952 -62.7388805 15.8125870
v 206.2724084 -74.7715682 4.6850303
v 200.7291466 -43.6307229 11.7519964
v 200.0946105 -40.7570414 12.6171028
v 196.7085898 -40.5735672 12.1012004
v 201.8759996 -41.6259058 12.5816986
v 198.0613321 -38.4115539 12.7469022
v 202.9484957 -39.3288471 13.1533500
v 203.4107596 -68.7205717 16.5611897
v 203.0341774 -71.5184733 15.4572260
v 196.5402812 -13.1166428 22.0284071
v 206.5758854 -71.4898407 16.0884205
v 208.9469284 -67.0833662 16.7472251
v 207.1473897 -68.5835406 16.7414062
v 207.9503685 -75.3708035 7.2231288
v 206.2257379 -28.3400603 19.5176955
v 201.5586197 -21.3111416 20.9475812
v 208.7617964 -22.8070784 22.5543771
v 205.1899880 -23.3883988 21.2725643
v 207.1048468 -19.2664433 22.7631014
v 205.6256086 -16.0185751 23.2207980
v 210.8568251 -70.0616241 17.0099493
v 213.9499933 -71.4799985 17.2600001
v 208.5590810 -49.1828024 11.6335955
v 211.6064131 -66.3979575 16.1095001
v 214.6999985 -75.2300024 15.7600008
v 215.1000053 -76.6799971 12.9800001
v 213.8957083 -76.7812952 6.7256493
v 215.3237313 -69.1212416 16.8733522
v 212.4045044 -41.0975181 14.4065246
v 215.3781801 -39.9651192 15.6210093
v 216.6269273 -72.5727454 17.4491908
v 215.8547342 -77.5018558 10.6007485
v 217.8297341 -78.2370269 10.9198624
v 208.8319957 -15.2922412 24.4436245
v 214.2715454 -16.0470642 25.6283320
v 210.9745890 -19.8322684 23.4176219
v 209.3195468 -26.5536346 20.9263302
v 214.0693367 -27.0672143 21.8113102
v 211.6546184 -24.5055556 22.6946715
v 215.3504491 -21.8612533 24.0224618
v 218.6036259 -67.8830817 16.1594152
v 218.4565961 -74.5089352 17.0842167
v 219.1668749 -78.2164708 13.3808861
v 220.6479907 -79.1994035 11.6299270
v 215.3056562 -29.0162992 20.8305754
v 216.4966315 -24.8885304 23.5164836
v 221.3341445 -77.1864578 16.2257981
v 218.6453193 -76.7799765 15.6312697
v 221.3856131 -78.1000853 15.0590967
v 221.5344906 -75.5212232 17.0987230
v 224.1180986 -77.5354579 16.2836146
v 222.4992812 -79.7140300 12.2906510
v 221.8767852 -79.2378560 13.5304788
v 224.8962671 -70.3397542 17.4743496
v 227.2431850 -76.8064931 16.8716870
v 223.1066078 -79.6630010 10.3502395
v 224.7840166 -79.7295570 13.0009344
v 223.5714197 -65.2824938 15.7316905
v 225.1992822 -79.1003034 15.0555670
v 227.2846997 -78.5522759 15.7902278
v 223.3897448 -79.0014490 14.7889955
v 218.5433209 -18.2243511 26.1607729
v 220.8919674 -23.3915281 24.5438218
v 226.6230881 -79.8095539 14.7046931
v 221.6069251 -28.3463001 23.1436044
v 229.0320843 -52.5277704 14.0514662
v 229.7113985 -77.4349719 16.6620016
v 229.8709303 -78.9045393 15.4639650
v 228.2817662 -79.6998143 14.9121387
v 227.9826999 -80.0033659 13.2129639
v 230.7086736 -79.9486190 12.4063864
v 229.8350185 -79.6044618 14.1064087
v 226.7707139 -43.3291048 15.3848724
v 231.6048890 -56.6625930 14.5537062
v 231.8562716 -77.6247159 15.7918446
v 232.7834517 -75.2490461 16.8391094
v 232.2927564 -78.8813457 14.2133012
v 233.5479409 -79.3179274 12.2733470
v 226.6908884 -23.7824749 25.6711058
v 233.8769287 -22.8306241 28.2014403
v 227.1794528 -28.7955161 24.2642909
v 232.6744348 -24.1810586 26.9267242
v 234.5045507 -77.1936774 15.3423222
v 235.5498224 -78.4624219 13.4547474
v 238.6524677 -77.8093040 12.4150543
v 231.2804759 -27.1106698 25.6977472
v 238.1153852 -30.5582155 25.6103761
v 234.0888530 -30.0662424 24.8967577
v 232.1271300 -43.8817739 15.7776717
v 237.5392765 -76.6247287 14.3928537
v 236.6199046 -74.7764781 16.0732083
v 243.5765415 -15.6634990 35.4034007
v 240.3267622 -17.3245147 32.8352414
v 244.3177253 -21.4168839 31.7740925
v 245.8917499 -70.8412305 12.9912551
v 247.8541136 -75.2245113 10.8354865
v 252.2771358 -74.3912756 9.9090319
v 250.9638667 -70.9002540 12.8563251
v 241.9764847 -12.3097086 36.4215523
v 253.9892793 -29.6779107 29.5320079
v 251.3610423 -33.5336886 27.0386152
v 254.8648715 -71.6862530 12.2258086
v 255.5526197 -73.1520876 9.9366605
v 255.3370297 -34.4921760 27.4190418
v 256.9258511 -38.2709652 24.8332005
v 257.5710416 -30.8283027 29.8968814
v 257.0906281 -36.4727788 26.2526143
v 261.6960704 -68.0478513 14.8984380
v 265.7102048 -67.0264810 15.0994966
v 267.2573626 -63.9525205 15.6823993
v 263.9561296 -68.4897676 14.8104466
v 259.3428791 -70.0630471 13.7421945
v 262.2927129 -69.5094094 14.1853373
v 263.8207376 -69.1257268 13.8800712
v 264.8638189 -68.1738108 14.5333819
v 261.9969845 -70.1484010 13.5833966
v 259.2157125 -32.0332944 29.9042109
v 265.7459974 -67.4987957 14.2597090
v 263.6208832 -21.8323283 37.1398628
v 268.3656812 -24.3515559 36.8696451
v 266.3880289 -24.8366185 36.1336544
v 268.9200044 -45.8601005 20.7800977
v 270.5516219 -48.0428860 19.3292499
v 270.6414461 -50.6022647 17.7573711
v 269.0036297 -59.7602688 16.3618717
v 268.3468163 -64.6666661 15.2859874
v 269.0820992 -62.9063472 15.4596437
v 268.8345313 -64.3411726 14.7269992
v 276.9433856 -26.5932810 38.2527933
v 282.8409672 -49.3192114 19.2303043
v 282.7199996 -48.9000008 13.4800002
v 283.7600112 -50.1000024 16.0699990
v 279.6194255 -22.6003155 40.5142419
v 286.9086564 -50.4548438 17.7882146
v 290.5791700 -51.1312149 17.8592280
v 288.5795534 -48.8126762 21.7319559
v 285.8934999 -17.2468610 42.3869938
v 282.5030088 -23.5957652 40.9012251
v 284.3104303 -29.7069848 38.5962538
v 293.1238711 -47.9148813 24.1337344
v 294.4022417 -51.2310565 19.4631387
v 293.7313914 -51.6806059 16.4783150
v 297.5290418 -52.0680808 18.7795535
v 299.2961407 -23.9534862 44.1578105
v 293.0367887 -27.4457783 41.8015458
v 295.1070666 -32.3048681 40.0670208
v 302.4542034 -52.2867590 19.6527727
v 295.7727909 -19.4105133 43.9120308
v 299.9716997 -28.2736924 43.2174727
v 303.6249280 -28.4921583 43.9019091
v 308.1325889 -42.2517024 36.0557102
v 302.4889231 -33.0798849 41.7226776
v 304.2174578 -25.6945826 44.5118546
v 326.3149559 -36.8846469 45.4436429
v 335.3233337 -36.2353064 47.6077609
v 336.6216123 -43.7404513 42.2402658
v 335.7248902 -39.3148474 45.8125882
v 342.2689140 -38.8591252 47.6057120
v 543.1004763 16.5808760 68.3476850
v 542.3676968 15.3587582 67.2686920
v 430.0826490 -15.0656244 42.6993370
v 345.5353677 -36.0133648 48.8188826
v 344.4457352 -46.6193482 39.5160839
v 350.0832319 -33.6345211 49.7308560
v 505.4959059 -3.4651088 61.1479990
v 347.6293385 -40.9243368 47.3710932
v 64.0543252 239.4691110 34.9164344
v 65.9757331 239.6835685 36.3157466
v 508.3262324 -5.2248719 60.3728332
v 354.4387221 -33.3206095 50.1911342
v 356.9436073 -36.1529328 50.4471809
v 353.9958894 -30.2269440 49.5860316
v 358.5304022 -43.1266278 47.0139906
v 358.0844700 -40.0246978 49.4821407
v 359.1594100 -45.6645638 44.0274775
v 363.0878031 -48.3124219 25.4416950
v 361.3196313 -36.3111123 50.8312881
v 365.3158844 -39.6312475 50.4803956
v 366.7466938 -42.1205498 49.5967157
v 363.7030125 -46.3018864 43.5463637
v 371.3062108 -40.1187353 51.0942228
v 368.8172400 -46.6713868 43.6024629
v 369.7911203 -42.6164977 49.5204180
v 378.7858486 -48.6458577 29.4997152
v 380.2812994 -48.5892370 28.3559635
v 379.8112869 -48.2281260 27.3286048
v 378.8678348 -47.8498042 26.7517213
v 381.3534379 -48.2929051 27.5953636
v 376.9572973 -39.8434252 51.4442660
v 378.9456785 -39.0323885 51.6646467
v 379.2232871 -46.0940935 46.0998267
v 386.7632151 -41.6977145 51.1965938
v 385.4634762 -42.2207899 50.8640707
v 389.5764053 -47.9980670 28.7379306
v 389.5001709 -48.2471250 29.2721856
v 519.4213986 -6.3700373 59.7544946
v 398.4289467 -47.4818647 44.4823205
v 400.7788002 -46.9773933 46.4138016
v 389.9621665 -48.2894666 29.7917705
v 338.9098346 -39.1884185 46.5608612
v 283.0863595 -19.4548797 41.7620875
v 365.0361598 -33.5112326 50.9106964
v 384.3341172 -47.3958291 40.1534736
v 141.1527991 -56.2689714 -3.7217680
v 140.6537741 -43.3890298 3.8766882
v 143.2657242 -31.6884406 5.7100155
v 145.0050324 -33.4080979 5.8535230
v 150.0728130 -56.0597368 4.8706830
v 154.3130279 -61.4886917 -3.5399685
v 155.5628479 -61.1561164 -6.7401463
v 101.2400016 -16.1500033 -2.2699996
v 103.8601175 -19.3772856 -4.0636314
v 96.7429578 -12.2997304 0.5585793
v 100.8124799 -14.3311620 0.6265435
v 85.7658461 -8.5557951 -0.4100717
v 80.3228989 -6.5983292 1.3060031
v 92.3999995 -3.3000000 8.0100000
v 54.8953637 62.5849292 13.7708047
v 46.0115857 75.9888813 13.5537991
v 59.1708831 168.2897508 31.7017362
v 212.8966600 -29.6574701 19.8657196
v 37.1141583 175.5947769 23.6981064
v 40.1711948 174.8919189 25.0305757
v 30.9045725 180.8883995 22.7012448
v 176.8399626 -54.7555611 11.3457395
v 189.8880452 -54.3020703 11.7289117
v 185.6327504 -54.7066703 11.7546692
v 170.1528579 -46.1087860 8.9797601
v 205.9726715 -50.9818830 11.3979327
v 177.5028259 -24.9524973 14.6516087
v 182.5363040 -26.4135338 14.7663755
v 458.5435390 -11.6412202 57.9708032
v 459.1899216 -13.7695270 57.5360693
v 459.7710967 -16.4868925 57.3794506
v 466.5495753 -32.1596786 55.1401637
v 467.0281112 -11.5876514 58.0763407
v 468.7184989 -9.1327997 58.6613715
v 470.5349803 -9.2118988 58.4428683
v 468.7201083 -11.5723033 57.7633530
v 484.3612313 -33.4312804 56.1504737
v 472.1951187 -10.5383368 58.1012517
v 473.9437699 -4.8152735 61.3827594
v 473.8332331 -8.8806823 58.7773509
v 473.5416174 -10.2054402 58.4638864
v 478.7878394 -5.6570293 61.0630102
v 476.9434631 -6.8307929 60.2253228
v 478.7739813 -6.4199627 60.4609028
v 479.7007740 -5.9157368 60.8221069
v 477.8354168 -4.6172412 61.9315542
v 477.6790142 0.1327041 58.9439422
v 480.8688164 -1.8329214 63.3233711
v 480.4919958 -7.7826581 59.7197041
v 481.9456637 -6.6697164 60.4697727
v 485.3645563 -14.8026356 57.7767752
v 486.5461290 -15.7068819 57.7052198
v 485.5204523 -11.9971596 58.6032420
v 482.0204973 0.0258240 64.4140318
v 480.2127481 1.6138267 65.4243082
v 482.5769067 -2.1704275 63.1840676
v 481.1073542 -3.3417915 62.5744760
v 480.3429544 -4.7107534 61.7876127
v 482.4636579 -4.3656621 62.1259399
v 484.2202067 -2.5410838 63.3231178
v 483.1295907 2.3584303 65.9885257
v 484.5043123 3.8521134 67.3632473
v 481.7142189 4.9036797 67.8825676
v 484.6614301 1.0720484 65.2148947
v 484.0756953 -0.4117821 64.3389970
v 486.8555069 -4.4209925 62.0415881
v 487.5454009 -9.6414406 59.9226914
v 488.9086783 -11.0579720 59.5068820
v 490.6793237 -12.0515972 58.9946061
v 498.3791411 -17.9313030 58.1454039
v 155.6411535 86.4388049 28.8044121
v 492.4403131 -11.3827903 59.5258176
v 492.6454127 -13.0792437 58.9095652
v 162.1351391 75.0688389 28.8266651
v 484.9254191 6.7087444 68.7335730
v 486.3935411 5.5805068 68.5193017
v 492.6346242 -2.3603435 63.4757280
v 157.8350514 51.6186319 27.5521129
v 501.8444061 -14.7338584 58.2414903
v 501.6539693 -16.2555128 58.0924898
v 506.2930584 -18.2377100 58.0149591
v 504.5188665 -17.1047170 58.0148883
v 487.4399304 8.1036231 69.4119632
v 490.8314645 9.0069193 69.3662241
v 490.1078939 3.1683722 66.9539347
v 492.4104512 3.4175441 67.2520697
v 490.5655980 1.8787502 66.6338205
v 494.8447645 -2.3928855 63.6307299
v 496.5787232 -3.1156905 63.2918999
v 503.0944943 -9.3600545 59.3339428
v 492.7044511 10.7125230 69.8786676
v 493.3562577 12.6609961 70.5405623
v 498.3516932 -1.9145071 63.4925216
v 503.5597086 -7.1221739 60.1250641
v 505.4828525 -8.3558047 59.3480468
v 491.6164875 14.5987067 71.9812959
v 505.9453249 -6.2407469 59.9689037
v 494.8616326 16.0516817 72.2929835
v 494.3357408 13.8925631 71.2436587
v 504.2254329 -1.3219396 62.6231655
v 506.3504577 -4.4640088 60.5886132
v 500.6645918 15.6851560 71.0995272
v 499.8308718 17.9397240 72.2648129
v 501.3367534 16.9351753 71.5455636
v 501.7275810 18.0844441 72.2152442
v 502.0158887 15.9900673 71.0890144
v 509.5317960 4.1863010 64.6333098
v 508.4300041 7.0361183 66.5308312
v 514.8547888 -2.4418677 60.1969399
v 502.6406646 16.6687891 71.6862157
v 513.5788918 0.7403348 62.0306097
v 518.4152126 -6.5617370 59.6827380
v 516.9109106 -2.6875879 60.0415729
v 520.0244188 -6.7388187 59.9026419
v 502.7756691 19.6915604 72.7078840
v 125.6239265 195.3709275 38.6900641
v 512.1248364 7.1560456 65.6436831
v 518.4336305 -0.2511278 60.7973970
v 517.9648399 -1.8888029 60.2712482
v 508.9250207 18.5315926 73.5043362
v 506.4144731 19.5185337 73.5450163
v 519.7272301 2.3660928 61.9776212
v 521.4637518 0.3496452 61.3195151
v 527.1031260 -1.1357206 61.8631616
v 528.5339355 -10.0954948 61.6973191
v 514.0721202 20.7785051 74.8332888
v 515.3343678 21.7003506 75.3323957
v 514.0823722 22.6095933 75.1978830
v 516.3795352 22.8029694 75.8012310
v 517.0351267 20.3436166 74.3795261
v 517.6594853 23.7449314 76.0634914
v 519.2301273 24.1975728 76.1566237
v 519.9192762 25.0870977 76.2833729
v 536.8727446 6.5380079 62.4228492
v 530.6201577 19.3969253 69.6353987
v 537.5720263 4.8104217 62.3657629
v 538.7332439 6.6797808 63.0067587
v 536.1523032 3.8727236 61.9601905
v 528.1211138 27.2635762 76.6776651
v 529.7590494 26.2715928 75.6279156
v 530.6538343 22.8676070 72.9432553
v 532.8472853 22.0575333 71.6689602
v 531.6869617 20.1432388 70.0939149
v 535.0936651 16.6540947 66.9350922
v 533.7774158 20.2467870 70.3407153
v 529.6432376 27.6488811 76.6596049
v 530.7987332 27.0088147 75.7834837
v 529.0274620 28.5312980 77.2907138
v 531.9411755 23.3732406 73.1743872
v 532.9866409 26.4044348 74.8165846
v 534.9754095 21.3957373 71.1237416
v 535.7990861 18.3549356 68.6886236
v 535.8110666 19.7544880 69.8160157
v 544.6574688 6.3504423 66.3496554
v 543.5799956 5.6354790 65.6995699
v 546.7937589 4.8143622 65.6884164
v 536.8109941 20.9939778 70.7371980
v 261.8830502 -15.6319514 38.6754759
v 259.4172060 -18.5703505 37.7437919
v 543.8639522 9.8674176 66.3271770
v 255.6857765 -12.2834509 38.9727950
v 537.9386544 22.1513081 71.3704452
v 537.9377604 24.3616831 72.6261884
v 543.9881086 10.1381345 66.4649755
v 545.5698967 7.3589752 66.9656396
v 546.1342335 10.1976329 68.0504441
v 547.6715565 7.3838574 66.5953159
v 543.9314842 15.1873240 67.8491220
v 544.7815061 11.6373459 67.4852952
v 540.0801897 21.6845442 71.4490786
v 540.5566692 25.0277650 73.3922794
v 546.1561680 15.5741824 69.1936687
v 544.9203849 21.2589707 72.7452114
v 542.4686074 23.5461202 73.1795207
v 543.0160761 25.7590115 74.4685456
v 544.8179245 24.3306179 74.5062679
v 545.4494357 20.1735049 72.1941516
v 545.8603501 21.2607160 73.0237886
v 544.8904634 22.3674327 73.4101087
v 544.3305969 29.0749054 76.4621049
v 541.9568419 28.2127354 75.4985660
v 544.4827080 25.6657638 75.0929117
v 547.2541451 22.0779404 73.6222267
v 546.9129086 20.6655320 72.8963912
v 546.1174846 23.3937427 74.0745291
v 542.3461795 32.7386558 78.4147605
v 544.2796946 33.6592272 79.3111846
v 546.6616750 26.7557260 75.9743527
v 552.1524549 21.5135720 73.8908574
v 548.7392545 29.7382828 77.7731761
v 547.2624302 32.8811742 79.6394721
v 548.4780669 37.7028286 81.9958895
v 545.5605388 36.3182351 81.0171366
v 547.1157432 35.7753821 81.0829625
v 547.6390719 34.9116139 80.7780027
v 549.6512055 36.0509194 81.7605853
v 550.9466529 24.9017738 75.6313503
v 556.3306808 25.0030421 75.2404854
v 555.2791953 26.0702781 76.0759115
v 559.4009161 19.8424365 63.6610612
v 560.1276159 20.8950266 63.0195364
v 552.7888536 34.8284543 81.2062249
v 561.3708496 22.3379601 67.8994954
v 560.3904724 21.1376455 65.3495565
v 561.3184571 22.5663260 64.8922101
v 559.5983267 28.9019756 77.0748779
v 561.9449615 22.6859581 63.6671185
v 560.7288480 21.4417446 62.2069314
v 561.4908934 29.8103876 77.0862624
v 564.3178225 24.3659541 62.3088069
v 558.3813787 40.9492217 84.7367272
v 568.6981082 30.0650578 65.5504987
v 566.4803386 45.4334579 86.5287408
v 567.9946542 45.7285121 86.7816061
v 568.2484508 44.8520705 86.7188796
v 578.0433416 35.5727337 69.4691539
v 570.0491667 46.2877005 87.0246664
v 573.6671686 42.5239131 84.3133703
v 578.6530375 36.0648222 70.7881227
v 570.2941418 48.8334447 85.8505145
v 569.2290664 48.3237021 85.6950209
v 575.8426189 42.4569771 83.5434794
v 577.4745345 43.4874147 83.2899585
v 572.2330213 49.7921780 85.6995359
v 574.0492940 50.3254272 85.0679353
v 574.1193891 48.0098091 85.9397724
v 576.9380331 45.9097438 83.5115239
v 576.7692327 47.3316573 84.1619819
v 577.2355199 48.5921018 84.6256837
v 574.2570162 50.5238585 85.3333622
v 578.7213445 45.0234860 82.5949609
v 578.8949728 47.7643907 83.4622905
v 580.3546309 45.3602411 82.1117759
v 582.2666287 44.3206802 81.4978331
v 576.1891603 50.5026877 85.1413235
v 579.7511935 49.6795587 84.5137388
v 9.4322870 67.6043853 5.2787196
v 576.9909620 51.2513854 82.8491226
v 577.9424906 51.2519404 84.0792805
v 579.2782307 50.6074987 84.3399167
v 42.2869399 160.8219445 19.9624691
v 578.9254308 50.9804338 83.8192999
v 15.4209221 104.8447266 -3.3815904
v 483.6824238 -86.7828727 53.1190112
v 481.6827774 -85.4374617 52.6685230
v 488.3514047 -88.9013037 54.6719618
v 486.5304232 -86.7098644 54.6288453
v 490.2818203 -88.7032449 55.3919300
v 491.2046194 -90.3935954 54.9816564
v 494.5455790 -94.5551544 54.0685654
v 496.7158139 -95.3734294 53.8047366
v 500.6675720 -98.1267095 53.1608537
v 502.1548271 -98.6793414 52.3956791
v 502.4330020 -97.8961363 53.1186126
v 502.2456050 -99.2006958 51.8669412
v 502.5487542 -99.0427807 51.5640788
v 503.8240552 -98.7610891 51.1465780
v 488.8073504 -87.0877281 55.3596094
v 494.0275848 -90.5784369 54.4452071
v 495.1096177 -92.7193537 54.0142171
v 495.9762990 -94.2516029 53.9115630
v 496.9723225 -93.5011059 53.8226627
v 1.2900000 43.2999991 -1.4000000
v 501.0153055 -96.8501419 53.0168824
v 502.1955967 -95.9637016 52.8777614
v 126.1883825 121.8579486 11.8980063
v 469.6445465 -73.6605451 50.5900979
v 488.1705940 -84.9794373 55.3925596
v 497.6452291 -91.1080241 54.1171469
v 502.1038055 -91.0184458 53.8722388
v 502.9833913 -94.1237956 53.0976616
v 505.0114989 -96.2867364 52.9957600
v 128.2820553 241.4759547 34.9093266
v 450.2697587 -58.7023646 51.7407656
v 477.8070748 -77.3743615 54.2780980
v 479.3919623 -79.2874098 54.3541610
v 493.4801161 -86.1650556 56.2720411
v 506.7129731 -93.6131105 53.3620641
v 507.6228380 -95.4185426 52.7907386
v 446.2444186 -56.4638451 51.6371876
v 448.3369291 -58.0885410 50.6117083
v 450.9547353 -57.5393625 53.0459844
v 448.3170211 -57.2851785 52.1634519
v 452.4120986 -58.7391704 52.7234338
v 454.0425539 -59.5659167 52.6443198
v 458.8718414 -63.7287199 51.3930470
v 480.8115363 -77.6454955 54.8816212
v 484.7686589 -76.6332820 55.4774515
v 493.0219054 -84.6916065 56.6381253
v 503.2569170 -89.0978128 54.6473041
v 505.8977008 -90.3673917 54.3053336
v 456.4267993 -60.7503951 53.0334339
v 458.0081105 -62.0214827 53.0040301
v 486.5387678 -72.1902922 55.0757386
v 499.1665483 -72.6303980 56.0801104
v 518.1493163 -86.2658545 51.9234054
v 134.2673749 226.7705947 36.0584483
v 503.1198263 -75.2789304 56.8065494
v 444.4313943 -34.7762927 55.1294573
v 450.1150846 -39.2359309 55.2149750
v 450.0627220 -41.8498367 55.2898236
v 462.3128474 -47.5118347 54.8960045
v 479.9413681 -54.9106523 55.4098301
v 507.0232153 -72.8576630 57.1791418
v 515.6275034 -77.6199251 54.6380505
v 520.8883882 -81.9643587 51.1978008
v 520.5179453 -81.0506120 51.5892059
v 438.1926656 -29.1684810 53.3599295
v 448.2160807 -33.7952003 55.1045835
v 465.2497470 -46.0494645 55.1135391
v 468.1555033 -50.3647886 54.9829826
v 128.0205846 261.5450919 40.2262434
v 444.3487525 -31.9840275 54.2140640
v 446.0017085 -33.3289430 54.7182374
v 448.5808909 -31.3695073 54.2432331
v 446.5237260 -34.8500088 55.2567728
v 467.2256112 -45.3342125 54.9127162
v 466.8077230 -48.0672866 55.0387055
v 473.8271236 -48.6788340 55.0054945
v 492.0042753 -59.2042394 55.9002124
v 444.5957839 -28.3536855 53.3063374
v 455.0897181 -36.8559696 55.9208207
v 468.5149491 -43.4191525 54.7531359
v 467.0186043 -41.7243391 54.9158640
v 474.0480483 -46.0791998 54.8402779
v 472.2086191 -43.6868034 54.6300896
v 477.6479304 -46.9272695 55.2502275
v 454.2439282 -26.4140517 55.5323139
v 457.2215974 -29.2273294 56.3094988
v 461.9171619 -32.6950066 56.1454594
v 460.4050815 -31.1358888 56.4450845
v 464.9500549 -34.1548845 55.6104295
v 482.5291038 -48.4219380 56.1220609
v 485.6375158 -47.3429263 56.2008321
v 485.0076437 -48.5236160 56.3539118
v 464.3218219 -31.6324495 55.7065755
v 462.0141983 -30.7175945 56.3841313
v 468.4688151 -34.2588760 54.7802933
v 514.8067474 -63.7717247 56.4801954
v 520.4565525 -64.9498254 55.5238873
v 522.4025846 -68.7643513 54.2113483
v 459.1119587 -27.2382796 56.5268695
v 459.3581557 -28.9151743 56.5182790
v 462.0107114 -27.8033968 56.3915446
v 517.6448226 -63.2544830 56.3966259
v 518.6382532 -63.4195432 56.2859662
v 516.1102414 -64.0019551 56.2521182
v 470.3944921 -29.1103870 55.4220453
v 489.8577332 -35.3031345 57.1342260
v 487.3306155 -37.1298641 56.8127297
v 499.6525347 -44.1076159 59.1555126
v 487.2348309 -34.2959836 56.6220619
v 530.6313634 -64.2114878 51.7334826
v 531.9340229 -61.8359260 53.2067083
v 530.6313038 -58.4865808 55.8242947
v 531.0329795 -55.8237918 56.2850423
v 533.3649516 -57.4878827 54.5656048
v 532.3671699 -54.7808707 55.8473542
v 534.7684026 -57.7894337 52.8731272
v 535.5577469 -57.5459935 51.0137714
v 534.4568491 -59.3548194 52.3304120
v 496.0639775 -30.8886804 57.4363880
v 512.1790171 -40.2617753 60.2939315
v 534.1928601 -53.0329794 55.6871407
v 534.5616937 -54.9991429 54.3418601
v 507.9967380 -37.3291261 59.4815165
v 509.1646910 -37.3218469 59.8205514
v 508.9387298 -36.0159129 59.3361668
v 536.8654132 -52.1615706 54.8564121
v 508.9840889 -36.0021964 59.3398288
v 513.2240653 -34.2842750 59.9273555
v 516.2400007 -37.4538153 60.6728867
v 526.0800719 -38.6371724 60.4305714
v 514.1354799 -28.8913939 58.8868074
v 525.0895619 -37.6166999 60.5996251
v 494.7855473 -15.8207677 58.5562363
v 531.2673450 -37.7332009 60.5189838
v 473.1976092 -6.7074546 59.7796515
v 487.4227047 -11.1569874 59.4156459
v 491.3031459 -14.5437764 58.4329106
v 528.5249352 -33.3079174 61.5612864
v 517.8254247 -25.5815163 59.8124638
v 519.4472075 -28.1558465 59.8279610
v 533.2856774 -33.9572951 60.5083071
v 479.3527126 -3.1592278 62.8703162
v 493.9806461 -12.1304141 59.9373318
v 517.4555779 -23.5151462 59.8395839
v 521.7342973 -27.4988804 60.4913458
v 529.6897888 -31.9771543 61.4207797
v 478.4791172 -1.2281210 64.1334727
v 509.5464587 -19.0167166 58.8010922
v 510.9835863 -22.2336166 59.1284148
v 511.4533901 -19.2344189 59.3285300
v 521.2355256 -25.6079733 60.4463965
v 532.7233076 -31.7953527 60.6344081
v 545.0166464 -40.4851399 53.1108156
v 488.1111979 -3.0418083 63.0785003
v 485.4335487 -3.9402195 62.3839498
v 496.9695210 -7.6518920 61.6549887
v 516.4512396 -20.1791227 59.8729029
v 522.0720768 -23.9001699 60.6903173
v 532.9906344 -29.6267867 60.7706159
v 160.2470428 57.9314530 28.3194873
v 522.8310823 -21.8029916 61.2544566
v 524.0477324 -22.9277238 61.2651221
v 486.1886799 1.7138657 65.7843351
v 486.7384434 3.0190866 66.8504909
v 485.3009284 1.5822670 65.6930059
v 518.2315707 -16.1912907 60.2074713
v 519.7730064 -18.3563605 60.9065592
v 523.6333609 -20.7707491 61.6148040
v 523.8889456 -21.8621977 61.4774562
v 522.0651031 -16.3672827 61.1321926
v 521.9071507 -14.0915494 60.7100911
v 522.7677822 -19.1052426 61.4205338
v 525.2966881 -19.0340411 62.0803982
v 525.1390338 -21.7038374 61.8525594
v 542.5713062 -28.2984860 57.8429811
v 543.0230498 -28.8039055 57.2272465
v 533.7382555 -20.7397602 62.1016733
v 543.6733961 -25.2230763 58.9653924
v 59.0293780 120.4840839 3.5241607
v 535.1454020 -19.3666071 62.2587726
v 537.3219848 -20.3724857 62.3097792
v 544.3550944 -24.4185049 59.1356605
v 521.6315389 -4.1227657 61.0780120
v 533.0504775 -4.4584451 62.7306923
v 81.6820264 17.3708778 10.7966410
v 548.2940674 -12.7201909 60.8417466
v 549.1947532 -10.4676411 60.2379218
v 548.7241149 -9.4899563 61.9002134
v 543.3272123 -2.3378583 64.5204782
v 407.2291255 -46.2027043 31.7866728
v 551.1270165 -4.7344933 58.6409494
v 551.5357256 -3.0510731 58.4691279
v 552.6478887 4.1883490 58.5017279
v 553.2301068 5.8953818 59.3084544
v 553.0211926 4.8281862 57.8606911
v 524.0619183 -76.9944713 49.6512540
v 521.7835903 -83.4081247 48.7047061
v 519.3841457 -85.9992430 49.4591482
v 518.3712244 -87.6454487 48.3260527
v 519.8919177 -84.4202936 48.3023562
v 474.7114778 -69.6469024 55.0466739
v 515.0561333 -91.2529007 47.6558581
v 515.3532028 -91.9655189 48.0089188
v 513.5853887 -92.4387127 47.7283224
v 516.2447095 -90.6296372 47.9577333
v 514.5975351 -92.6956311 48.8145277
v 510.3405118 -91.1864564 53.5841025
v 515.5046582 -92.5594419 48.9605069
v 546.6490388 10.5927568 68.3065206
v 547.0637679 10.5399368 68.2245567
v 552.8699756 7.3899939 59.6600063
v 553.7800193 6.8500154 56.9599830
v 556.1699867 3.3400005 58.2400002
v 559.0940714 2.1247952 57.2265536
v 545.6476212 13.4561323 68.5373843
v 69.2814961 6.0759410 -10.2996584
v 540.6062603 14.6750081 66.3228557
v 546.6025472 10.7659874 68.3266595
v 545.0119972 16.0887055 69.0669268
v 546.7923284 10.8302170 68.3496073
v 546.8508005 11.4319706 68.5019568
v 554.5787215 10.5971340 61.0454232
v 67.6889494 3.1476326 -9.8605296
v 545.2384353 18.4566434 70.9137470
v 560.4093075 16.8410596 56.7775853
v 553.2393456 22.5477591 74.8236850
v 557.9152107 18.3125399 58.1928082
v 560.3441000 20.7463074 60.5423450
v 562.2434616 19.9302770 57.2704300
v 563.0909204 16.3591169 56.7906909
v 559.4303012 19.9596379 62.0897971
v 562.0064735 22.7863714 61.9269721
v 563.6072159 22.4500764 58.7162785
v 564.4560456 22.1138261 57.6472506
v 564.9500489 22.4500243 56.4599037
v 564.1800165 20.9400002 56.5300062
v 566.6311383 21.0827403 58.1477992
v 563.7269020 26.4283046 59.4491474
v 115.8564985 17.9877318 -4.5332545
v 575.2713084 27.8871227 57.6551259
v 575.2713084 27.8871227 57.6551259
v 575.2713084 27.8871227 57.6551259
v 575.2713084 27.8871227 57.6551259
v 570.5965161 34.2181548 61.3371320
v 572.9331374 34.4969444 63.0240887
v 574.2226839 34.7380675 64.6414682
v 572.1153021 33.1236608 64.9586245
v 575.1863122 35.2482907 65.5703321
v 574.3646026 33.7901413 61.2988174
v 231.2242836 -79.1071430 8.1070010
v 416.3812697 -23.9576455 33.8579305
v 420.9952056 -20.3297939 35.8284637
v 422.1286774 -23.2832041 34.4989896
v 544.2201495 18.4121672 70.2829808
v 554.7722578 10.0465426 59.5363975
v 545.8050966 11.7019163 68.2723746
v 486.8548512 -1.3433440 64.4997656
v 154.1006118 58.3679117 26.7915037
v 490.6052053 -5.5471943 61.4988655
v 453.8111985 -37.5813358 55.8040775
v 521.1747289 -83.5196376 48.6103632
v 492.0582771 -84.0477794 56.6547066
v 514.7376657 -92.7537605 49.5103598
v 497.9425967 -97.7956057 52.3500592
v 186.7146492 -55.5165410 -7.7215699
v 540.2437449 17.7843049 68.4173033
v 572.4030733 46.9132029 86.7161676
v 579.2764425 45.9908135 82.5407654
v 571.3632703 49.4096354 85.5346769
v 577.6482821 47.2549237 83.6633965
v 581.3546777 48.3759157 83.4183022
v 405.3138793 -21.4362163 33.5922949
v 497.6078570 17.4232274 72.2499341
v 497.8423417 15.5967455 71.8391910
v 495.0411916 12.5710499 70.4384670
v 490.9233451 11.9421501 70.5142096
v 475.7499993 1.5100015 65.4800013
v 474.5999873 -1.8701456 63.7083948
v 472.6407528 -4.5664767 60.8975440
v 469.2240953 -6.3142520 60.1249151
v 466.9767022 -4.2255498 62.2352250
v 466.4468467 -9.6283639 58.7394759
v -4.3589850 -12.0032048 -4.7194660
v -4.4873464 -14.7135947 -3.5021023
v -5.5276267 -12.9592083 -2.9167121
v -5.0759153 -14.7702256 -1.1772205
v -6.1825775 -12.1454466 -1.7254301
v -6.3268133 -10.6926886 -3.1490882
v -3.4409503 -17.8877804 -0.7672398
v -6.9247494 -10.0475084 -1.3735569
v -6.4746533 -12.0890811 0.1163850
v -6.8814764 -5.1835584 -4.1267960
v -7.2108582 -8.2940897 -2.8749355
v -7.6237596 -7.6101292 -1.1451968
v -6.9976375 -6.9272011 -3.6198588
v -7.5402013 -6.5681492 0.6830381
v -7.4394895 -5.9989118 -2.5433616
v -7.8913383 -5.3127254 -1.0691477
v -7.7424678 -3.8219376 0.3889129
v -6.5391376 -2.4228655 -4.7659874
v -6.9948565 -5.2107451 2.5784618
v -6.1973864 0.1035927 -5.2535105
v -7.6579605 -1.4059362 0.1513868
v 10.1913223 -5.9250984 9.2352843
v -6.7467545 1.1119188 -4.4100522
v -7.5440672 0.1386540 -0.5608054
v -7.2940034 0.6236988 -2.8760382
v -7.1933372 1.0888602 1.0397740
v 8.9784982 -3.6211528 7.9657342
v 10.4633849 -2.6675144 7.8349691
v 13.3122252 -2.5431630 8.9468099
v -6.8145026 2.5312745 -3.9057618
v -6.5432382 3.6811617 0.8862800
v 9.4130235 -1.6151933 7.1410942
v -6.5999911 4.7202138 -0.7315632
v 6.8536839 1.5720892 5.9721065
v 11.4155943 -1.0101185 7.7419039
v -6.3044336 4.7177537 -4.2006900
v -6.5300004 6.1800000 -2.1299999
v -6.0191439 9.7482456 -3.2682109
v -5.9099998 8.2299998 -1.3300000
v -6.2554260 5.9174770 0.2302906
v 3.1000001 5.6300000 0.0300000
v 5.1342179 5.8589471 0.5018722
v -6.0540559 7.3768073 1.9339374
v -5.6138225 10.2360193 0.8017969
v -6.0236286 11.6485795 -1.1962786
v -5.8341012 10.3406478 3.0025416
v -5.3939540 13.4157808 -3.6677201
v -5.8782394 14.2901149 -1.2858090
v -5.5115600 13.7013365 1.8612590
v -5.2434867 13.4274457 4.3614125
v 7.9534845 8.6341184 0.4979275
v 13.8440020 8.8234227 7.5924546
v -5.4807500 15.7284178 -2.3804305
v -5.7012551 16.3796507 -0.3356731
v -5.3642890 17.1050113 2.7694697
v 14.0901878 10.9805278 7.0875590
v 15.2548552 10.4268808 8.0880802
v -4.8364950 16.0883497 -3.8682939
v -4.9692495 18.2920042 -2.5257652
v -2.4241705 20.7562130 7.1623041
v -5.3128856 18.6593439 -0.0227102
v -4.9906452 20.0869665 1.2897812
v -4.7482853 21.0808348 -1.0261155
v 20.1559849 16.7330746 7.1955258
v 23.5900003 15.1300002 5.5500004
v -3.9566737 24.2001265 -1.2486706
v -4.3330332 23.0108276 0.9006443
v 17.5688341 20.9991150 3.7151903
v 24.3200008 18.6000001 5.1799999
v 25.3299996 15.2700003 5.3200000
v -3.2585990 27.1470752 -1.8865926
v -2.6040704 29.4082817 -2.4701976
v 3.0372161 24.8726513 3.8419541
v 4.5116823 25.4982319 4.2423811
v 2.7450027 22.4993583 4.4451160
v 13.8912424 21.9411869 3.0446104
v 16.6301001 24.9100998 4.1693784
v 0.2389608 30.7393763 -5.7333987
v -1.4576128 30.8914166 -4.2102132
v -2.2164942 31.4112864 -1.8961702
v 64.9601370 15.9002319 8.0385245
v 56.6468239 12.4505823 10.4898252
v 65.6788945 2.9152101 8.4555903
v 68.1383312 10.2128563 10.6812129
v -0.3360476 35.3358537 -3.6605513
v -0.5596047 37.0184071 -1.7990012
v 0.5613631 36.8426107 -4.5094402
v 0.5165272 40.4419899 1.3597206
v 61.1316264 25.1149926 8.7480564
v 53.5403341 26.4828783 7.4048294
v 57.7876717 24.7155614 8.0920486
v 0.6145063 40.3798409 -2.2055747
v 1.3746361 43.4109420 1.4717098
v 17.4659491 36.3429040 4.7085956
v 17.2426626 39.8194008 4.6244133
v 13.8999997 39.7799984 4.6700006
v 13.5899996 36.5500003 4.7200001
v 55.2968569 30.6524169 7.6714261
v 1.9509217 47.6999544 -1.8384915
v 18.5209867 43.4700027 4.9345135
v 26.8391408 41.4539948 6.6319117
v 42.0119874 36.4165902 7.0628296
v 40.1299447 28.4431595 7.0145042
v 32.3577635 27.4960417 6.3916161
v 36.6561264 30.6991581 6.7680781
v 13.7139633 45.9479168 4.2246878
v 18.6540466 47.1798629 4.8849476
v 28.2804798 45.3860350 7.0966640
v 43.5792804 41.8800451 7.3071825
v 3.3440033 53.3333719 -3.2656817
v 2.4279926 52.7647771 0.4208450
v 16.6073162 49.1074584 4.1952324
v 21.7228532 50.9435385 5.9492295
v 24.8895753 50.3764525 6.8453224
v 21.3638805 49.3502431 5.8242916
v 26.8020350 47.0398553 7.0574903
v 46.8911789 40.5908935 7.3209968
v 3.1996425 55.0237484 -1.3682349
v 3.4585679 59.1897853 -0.1264172
v 19.4655359 53.1009287 5.7265540
v 27.8808102 53.6363870 7.1878019
v 31.5483361 48.8975048 7.1277833
v 34.5218033 47.3579578 7.3601971
v 44.1491045 45.4536974 6.9555654
v 3.8969235 62.9097968 -0.9626104
v 4.3070731 63.9119595 -1.9435098
v 4.4314368 65.5430108 -2.0290853
v 9.4961589 66.8324754 5.6458446
v 24.1899993 63.5199994 6.1200000
v 4.8948564 67.7945688 -2.1170380
v 4.2580776 69.0122992 -0.5686224
v 5.6404495 67.1682581 -3.2275654
v 4.2836359 72.1248835 1.5237510
v 4.8604743 71.6575384 4.6157851
v 4.7611967 69.4623813 4.7556283
v 10.2990866 70.5757588 5.8703558
v 11.0974535 70.2245831 6.2878435
v 26.8699992 65.0300011 6.7400010
v 21.9583977 66.5388256 7.6815537
v 4.6498980 75.3078610 0.1694168
v 4.6798275 75.3074735 2.7899521
v 6.2853289 71.8258023 5.1933997
v 8.5379034 74.9149099 5.8812015
v 5.7992702 96.8044698 3.1155134
v 6.8874881 106.8694964 3.8281041
v 26.4624134 101.4511585 13.8317095
v 6.5428140 108.6462587 3.5232438
v 23.9700004 106.2199995 13.7400003
v 22.5182250 111.2238169 12.6858512
v 24.9847025 110.4595810 14.2626539
v 28.6303796 104.7401279 14.1972573
v 7.7836188 122.3925874 3.4681407
v 16.6751649 138.5826916 12.4215549
v 24.8209853 137.6544237 14.8736089
v 24.8820987 133.5522979 15.4121080
v 31.7047611 136.1012757 17.6285505
v 33.6302035 133.4146857 18.2471015
v 24.4696252 139.4011378 14.9443839
v 26.6361628 141.1730796 15.7220718
v 21.6317941 137.3527050 13.8046918
v 26.1274055 136.8209422 15.4893296
v 27.7792532 136.0312700 16.1059294
v 29.2804502 137.4850571 16.6933779
v 35.9200016 133.9399964 19.1099979
v 39.3700004 137.6100034 19.7700001
v 35.6137939 138.1966621 19.2922167
v 11.8978200 147.2366154 6.4541665
v 10.3859603 142.7105069 7.8342026
v 13.2460576 144.3769187 9.4284173
v 15.5959455 145.5832124 11.0682854
v 11.5239685 147.0106244 7.9028988
v 16.6925080 146.8968093 12.1494457
v 19.9326314 144.1201717 13.3182975
v 24.5961975 142.5505430 15.0362048
v 32.3095135 139.2758489 18.0402081
v 29.5426082 140.9124285 16.8691035
v 34.5805250 141.2176043 18.8702848
v 13.2900001 147.6899981 10.0299995
v 17.7329779 149.9857754 12.1005215
v 19.7771285 149.4101584 13.4854456
v 25.0684749 144.4146335 15.2503690
v 29.2217843 146.2480426 16.1364377
v 42.8999998 141.6199952 20.6899978
v 40.4934362 141.2328184 20.2407818
v 20.0819764 153.8593620 13.5253156
v 21.4167628 150.7929862 14.0750939
v 29.2688198 151.1293948 16.0856266
v 14.2335817 158.7488949 5.2166386
v 21.1199988 157.4299932 13.9100011
v 27.9614665 154.6962559 16.2424464
v 35.5889127 154.5234323 17.9998130
v 35.4861021 153.1925499 17.7044068
v 42.4003974 150.0912756 20.1459024
v 42.4381644 153.0081928 20.1886892
v 46.5363301 150.4608095 20.8752695
v 15.4235801 163.3694917 5.0650020
v 23.2426878 162.3992771 14.2781390
v 23.9800010 158.1600010 15.2700013
v 45.4000011 155.6500047 20.7199976
v 15.1517587 165.3637141 6.0931514
v 15.6284664 162.4994129 9.1680866
v 17.9800000 165.4099971 10.7800011
v 19.4217190 165.0594622 11.6536226
v 21.3199984 164.5700037 12.7200000
v 25.2255108 160.5228931 15.4496357
v 27.6525002 160.0180119 16.2930880
v 26.1938311 161.4324749 15.4950581
v 27.8200004 162.9399955 16.3400006
v 238.6197895 10.4554491 15.0987245
v 24.2353138 166.0003960 14.7681264
v 29.4399988 165.9200042 16.3799971
v 228.7284732 14.2645864 13.1200124
v 45.1700017 158.6200148 21.5900000
v 22.7400027 168.3399975 13.5799982
v 289.0744507 -6.3939211 23.7867963
v 33.1500024 168.1199968 16.7999994
v 284.5268846 -16.0470344 18.9828891
v 19.9500024 174.3299961 10.2000004
v 26.1799991 172.9999930 14.9000045
v 29.3492135 171.6105491 16.0678923
v 34.4245918 170.2692062 16.6082829
v 287.8806889 -5.9455754 23.7376597
v 30.5523053 173.7024039 16.2119977
v 31.1500002 176.3499975 16.2100010
v 28.1981342 179.4548184 14.5622296
v 36.5183353 172.7357954 16.8733858
v 38.0178727 176.0573983 17.2954518
v 50.0643179 171.6284454 23.1552459
v 31.8489224 178.4990132 16.2893999
v 34.8510630 178.4755439 17.1854682
v 41.6629165 175.6541282 18.4707474
v 48.7465598 173.6542732 22.5875806
v 19.1833265 184.7326607 10.7410997
v 26.0000005 184.6600026 13.7499999
v 27.3714084 181.8585396 14.1012296
v 29.8363511 180.9412688 16.2097830
v 32.7870511 180.3204417 16.8905109
v 40.9700014 177.4999946 18.1499999
v 37.6353189 179.0346354 17.4326282
v 51.5223444 175.9664565 23.5931743
v 59.6400015 175.7500023 25.1700003
v 59.2265762 170.4610884 25.4045129
v 28.7025571 183.2575500 15.7133508
v 31.6100009 182.7799976 17.6800005
v 35.5600007 181.4700067 17.5499991
v 39.8899987 180.0599992 17.6800005
v 45.5974378 180.8303297 19.8841505
v 30.2072782 185.3874624 22.2741421
v 29.2300005 186.1300021 16.1399990
v 39.3403471 182.3458374 17.2147173
v 40.7769345 181.5353781 17.9243349
v 43.0176817 182.2144538 19.0455709
v 36.8700027 185.9400123 18.6600015
v 24.1130441 193.2256520 8.2431789
v 28.7489612 189.5583868 13.6491871
v 29.9885012 191.2594736 14.5487851
v 29.7639482 188.4787977 15.7550629
v 28.4686182 192.7300245 12.3698199
v 30.1333610 192.6909834 14.4374594
v 32.2799981 193.0000037 16.9500001
v 30.0391130 193.8556433 14.6814073
v 31.7708254 196.2871403 16.1483604
v 33.8801965 195.4503059 17.8155359
v 34.1299996 192.2999918 19.0600008
v 34.1683105 194.4968253 17.0965008
v 34.1600031 198.6200064 17.5299980
v 32.7703655 202.5269121 14.2764021
v 40.9989059 200.8472830 19.5964780
v 28.4136087 203.2856643 10.0797964
v 84.1177478 263.6827230 32.9646878
v 83.5136697 263.6747360 30.3011797
v 86.8449882 265.0258839 31.7079425
v 87.5638351 265.4232085 32.2702155
v 85.6322721 264.4696832 33.8237174
v 89.6974578 267.2276199 31.1233830
v 93.2651088 268.9415514 32.5254910
v 92.2167152 268.3429122 29.8017487
v 94.0525681 269.0372467 34.5888063
v 64.0995353 246.6669083 23.4476030
v 66.5850192 245.6513494 27.1455832
v 64.4541159 244.5007265 25.6144777
v 62.2039214 239.9068326 26.4894236
v 64.7535175 241.2734330 27.7453996
v 60.5356880 238.4553999 24.5461315
v 61.8864633 236.9868010 27.3844097
v 52.5520071 237.4226600 12.5413546
v 51.3147190 237.7227843 13.1613817
v 56.7571223 235.5155200 23.0529010
v 57.6100014 221.0499942 27.9299989
v 52.9520400 214.5528644 25.4737753
v 56.4178564 210.6398642 26.7042294
v 53.7988320 216.9998288 26.1321105
v 55.0500005 204.7600001 26.5599973
v 44.4520079 203.7893981 18.9487599
v 46.0821539 203.5790831 20.3975104
v 44.2725383 203.0716836 18.9281981
v 38.6811532 194.6402639 19.3969756
v 36.7800035 189.6200031 18.1199964
v 40.6754352 191.8614358 19.5243005
v 37.3786464 187.9378259 17.8018995
v 40.1758999 184.4806969 17.3311867
v 42.9054089 134.7773820 19.5728652
v 39.4423194 132.1756244 19.2737877
v 36.6900004 128.2300055 19.6000002
v 75.6473243 93.2729393 18.1009881
v 80.0478384 92.1219811 14.6966241
v 88.2388130 89.4798413 15.6990327
v 30.1922355 107.4998304 14.4021427
v 33.8076130 103.0870825 14.8671828
v 74.6215507 90.1300237 13.6906644
v 91.4079845 79.9456462 17.8526379
v 93.8354880 79.6814561 18.2923060
v 72.4100024 82.9799995 12.6499999
v 96.5045020 74.5789707 18.0415548
v 92.3392028 77.8028965 17.5269637
v 80.7044506 76.2722567 13.5698095
v 90.2973413 76.7208561 17.3876695
v 94.3505690 72.4889860 17.3578449
v 89.8211598 73.0990916 17.4027085
v 99.7202843 73.3357444 19.0849639
v 102.4912596 68.2080388 19.2961693
v 55.9046790 80.2455395 9.5181763
v 93.7286764 67.4370825 17.6009946
v 68.9127147 72.2206756 11.5438392
v 75.8981705 72.9734823 12.4294898
v 71.6901794 67.1675652 12.2854039
v 67.5899982 68.6199963 11.0200001
v 77.2389993 61.2166114 11.9857807
v 75.8191496 59.2994951 11.0976407
v 99.8477116 52.8085791 15.9776714
v 24.9199998 78.1800002 10.9000001
v 27.2650216 75.6684616 11.0673374
v 47.6952344 62.2643791 7.2126794
v 59.1471009 67.1401620 9.6389670
v 57.2630316 63.4763390 8.5788975
v 60.6935881 62.3705089 9.0302778
v 78.2955065 56.5969422 10.9052043
v 97.7045223 51.2874313 15.5386543
v 102.2975594 53.5413176 16.7559795
v 101.7027348 50.9161539 15.7537106
v 107.9845577 47.7113910 17.3704289
v 104.8155576 47.6244763 16.1535498
v 108.9277044 46.6699824 17.2634535
v 55.7599999 59.6899986 8.9900000
v 67.4574152 61.7281646 10.7773012
v 73.3181015 53.9058000 10.3784138
v 72.7320835 58.3668202 10.4624210
v 64.7211298 56.7375012 9.5421039
v 67.7709207 57.4239083 9.8134382
v 86.4209458 49.0148924 14.8795014
v 97.4605307 49.4976789 14.8402620
v 94.6851671 48.6245118 14.6406647
v 100.0400260 48.9987731 15.0598986
v 98.2408822 46.8092225 14.5984488
v 100.7316411 46.9361879 14.9505194
v 107.0872322 46.6176383 16.6537929
v 111.7546484 44.4970801 17.7139342
v 108.3380654 44.0492369 16.4861940
v 16.9608481 69.4007874 8.2258005
v 42.6941663 59.8184206 7.2792848
v 47.2499989 58.3299994 7.8600002
v 63.0428195 53.1712733 9.5521268
v 83.5301355 46.2564975 14.4466730
v 83.1040815 52.4047315 11.6037102
v 95.3104496 45.9387489 14.3534420
v 89.7320583 45.2916063 13.8810566
v 93.1476504 46.1661667 14.2994784
v 100.3842950 45.0040810 14.9481483
v 104.2899266 43.5664766 15.7448314
v 99.9493003 40.5040979 15.0006935
v 110.5933785 41.6971929 16.9187579
v 107.3409244 38.4819396 15.8457514
v 110.5139107 36.9252712 16.4187010
v 53.1758256 56.0952686 8.7347217
v 54.5924976 48.3115129 8.8807819
v 82.9638764 38.3686237 12.9277948
v 78.3467516 40.3366759 13.0479792
v 87.2547999 37.5269428 12.7061345
v 91.6035920 35.1158492 12.6401056
v 86.3359645 32.8003615 11.8794488
v 90.7222256 32.4251167 12.1212769
v 95.7560763 29.9623199 12.5251273
v 86.0182941 31.3521437 11.6609698
v 91.4768577 29.7302138 11.9224126
v 107.7629477 23.6809775 12.9648969
v 91.3528204 24.8667616 11.6558615
v 107.1033180 14.2329223 11.7502045
v 103.5139039 14.7828721 11.3004949
v 95.1958299 17.1727538 11.2434272
v 91.9598639 13.3974487 10.7438378
v 86.5808800 14.9247078 10.4381358
v 83.9614198 14.4296046 10.4605081
v 102.2936553 11.0386657 10.9228706
v 35.3490561 26.3044015 6.7816675
v 41.3329527 24.7203447 6.2412126
v 48.4485030 23.3375337 6.6810870
v 52.7020656 20.0126600 6.5486170
v 66.4260685 7.4098227 9.4506592
v 84.3787715 264.1957700 29.3155201
v 93.8155353 269.0484226 31.5259807
v 54.9863614 228.0806452 24.6151127
v 59.8200001 215.8499956 28.1799994
v 232.0391834 -68.4369728 17.4428020
v 240.5948639 -75.9280249 13.4562720
v 244.1543788 -74.2857382 12.4807833
v 241.2049025 -73.5339671 14.7536192
v 248.5882193 -62.4903999 15.3947156
v 243.6943799 -63.7399405 15.5896917
v 253.7413239 -73.5480934 9.1665760
v 239.0317619 -74.9369338 15.0551517
v 267.2422826 -61.4871718 15.8428233
v 243.2526350 -71.5725869 14.5068495
v 263.9802992 -65.7827631 15.6942736
v 271.4716792 -60.2659173 15.0655434
v 273.3508050 -58.2711808 12.9409721
v 273.0914056 -58.6816743 12.2172637
v 279.4433832 -49.0942188 12.9498271
v 266.4572895 -51.2449145 17.2498934
v 264.8474872 -56.0970008 16.1026828
v 262.3589933 -41.0562307 24.4419072
v 240.4758930 -21.6851514 29.9791750
v 242.6112890 -31.6415764 26.0057282
v 280.8803022 -46.2374650 23.3501028
v 235.0206077 -59.8021559 15.2737778
v 238.8631403 -72.9991049 15.9696862
v 229.2677760 -75.6807178 17.5272208
v 230.6407988 -72.7103055 17.6246855
v 229.1345149 -69.0214485 17.5342690
v 264.5513713 -44.0436080 22.0308509
v 270.3847289 -61.8513413 12.0903440
v 240.6593710 -70.5987215 15.9451477
v 242.4276620 -77.3486197 10.7181743
v 255.5726171 -51.5369922 16.9833433
v 246.6908246 -66.3685575 14.8552628
v 243.2459146 -67.9093823 15.3391855
v 240.1389927 -66.1213100 16.2775349
v 229.3878645 -60.8247146 15.2114835
v 85.5062902 4.1837511 9.7050443
v 75.1461834 -6.0187145 -2.5186364
v 90.9107551 -9.3102418 -11.3450363
v 92.5382972 -11.3893319 -6.8882694
v 88.8691843 -9.8875808 -7.4342620
v 73.7546161 -5.1971301 -6.1428174
v 77.3224682 -5.9640007 -6.6439654
v 95.1315090 -11.6460323 -10.4505895
v 99.1610438 -12.3839583 -13.0636347
v 98.4626859 -9.9750115 -13.7719763
v 102.2916883 -12.4699930 -14.3953478
v 82.5564414 -7.7650812 -7.5915745
v 107.2648540 -23.4692022 -11.9810617
v 110.3094891 -27.5183693 -10.1264706
v 86.1002952 -8.0466149 -9.7892098
v 103.3910736 -19.8635422 -10.6764957
v 99.3105173 -16.3206048 -5.9459773
v 81.9134042 -8.0770552 -4.5845336
v 85.6714249 -9.2499545 -5.1042531
v 89.5231888 -10.3406664 -3.7955078
v 93.0669680 -9.0069249 3.0313318
v 90.2772918 -9.4002830 0.2998803
v 102.1776497 -11.3320909 -14.4777000
v 110.0002304 -24.0126085 -14.2329102
v 105.2608192 -22.5390680 -9.2431735
v 107.4772552 -24.8993561 -9.0339873
v 59.5067181 -5.1513705 -2.1771127
v 36.2187028 60.6750473 -7.0130681
v 47.2486801 -6.0359915 -4.2840554
v 46.4381911 -5.3115021 -0.1582507
v 37.6839414 -10.4606487 0.0991115
v 30.4004028 -15.6569611 0.0111405
v 16.0659868 -21.9150372 -5.4454897
v 15.3531190 -20.3081705 -8.1858812
v 31.9774263 -15.8073343 -2.3345009
v 33.2106166 -14.4258738 -0.8563707
v 28.0993488 -17.5831281 -7.1313023
v 24.1536628 -19.5149649 -6.7257131
v 25.1001045 -17.1911437 -9.7114751
v 17.0756727 -22.2472288 -1.9348945
v 12.7087468 -23.3060010 -3.2418014
v 33.1415832 -15.5890705 -4.3085287
v 35.9764397 -12.9932165 -2.3657414
v 6.8302914 -24.2008846 -2.0448554
v 4.4119707 -23.5440060 -1.4780114
v 5.5741798 -24.2052283 -0.4445010
v 61.2042919 -4.8044268 -5.5134054
v 55.5125996 -5.4984288 -2.4036232
v -5.1729605 -4.8550512 -5.9045255
v 38.6676900 -10.6764799 -8.8913031
v 11.8849352 -19.0088302 -8.8489857
v 54.2005822 -3.9401357 -8.8290190
v -1.7812094 -12.9405484 -6.2710075
v 3.3637655 37.9363038 -6.9122449
v 2.8356751 -22.4182401 -3.0208814
v 5.1481971 -23.3057663 -3.1272578
v 4.6937419 63.2801130 -2.7955764
v 5.4825456 69.4528744 -2.5321494
v 5.9996834 64.8858920 -4.0700058
v 48.1809452 33.3137996 -11.5128495
v 49.3147112 30.0089605 -10.4801198
v 36.2590440 64.8268908 -6.3575171
v 32.5781666 62.5187680 -6.3123847
v 14.4933630 77.8711885 -4.7944179
v 5.7609309 61.9608723 -4.4727703
v 50.9476252 -5.5787824 -7.3964223
v 39.2633006 52.4227023 -11.2234103
v 48.7651154 51.5250750 -11.6635151
v 40.7711640 49.5249778 -12.2656710
v 40.5224860 45.3972183 -12.6668289
v 37.9579067 48.9491150 -11.8540470
v 48.5303588 42.5978415 -12.4809360
v 46.7377119 38.1927900 -12.4470079
v 44.6453579 -7.0303832 -9.8407296
v 47.0965877 -6.1779250 -9.1075338
v 44.2901328 -7.3384293 -7.3336707
v 35.7410014 46.0193604 -11.6342222
v 13.4253446 8.4012393 -9.6764332
v 16.1512252 4.4674911 -10.8392546
v 12.5860199 3.4690725 -10.3392843
v 35.3665352 39.6683030 -11.5151796
v 11.2164309 -1.2532870 -10.6381914
v 21.5775818 -19.1258341 -8.5509336
v 18.5162704 -19.1454124 -9.4967037
v 21.1329255 -17.3639990 -10.5384402
v 15.6595260 0.8989847 -11.7558502
v 27.1965023 -13.8966516 -12.0633198
v 23.6402489 -12.2556631 -13.1475246
v 38.3368358 -11.7570991 -5.6799427
v 41.4817072 -9.4000231 -6.7239469
v 47.3942310 48.9945523 -12.3963924
v 27.0714983 -18.9948939 -4.9593393
v 31.9018960 -15.8036239 -6.7662373
v 57.7061065 -4.1759829 -7.8012915
v 35.0021720 -14.2887989 -5.6500700
v 23.0138656 -15.2234389 -11.8675679
v 20.7519755 -13.7331914 -12.6416991
v 43.4922315 25.5416837 -9.6048983
v 42.4986072 51.7245308 -11.9454563
v 49.8459451 46.2078825 -12.1667376
v 2.2127549 -22.8771903 -0.5387022
v 20.7436383 -21.3589687 -5.0316490
v 9.6364804 -23.9749588 -1.2712126
v 55.7506867 -5.3198473 -5.9488090
v 19.4407254 -1.4155174 -12.9069639
v 34.9500552 23.0198130 -8.4895836
v 44.3832725 42.2468483 -12.8768273
v 45.5912463 51.9790798 -11.9133145
v 43.7586196 48.9444062 -12.5850188
v 42.0385636 -8.5058659 -9.9521792
v 20.0305898 -15.7697182 -11.9170686
v 27.4326894 28.1835403 -8.1948051
v 9.1259545 -23.2544262 -3.8140807
v 18.3971263 -16.9102252 -10.9800305
v 26.4627673 44.7107777 -7.6426785
v 27.6650321 41.4000340 -8.5424688
v 21.4312244 -20.4396937 -7.0054443
v 305.4455817 -52.6080057 19.2603059
v 305.1988780 -52.2330366 17.0110669
v 315.1605725 -51.9650243 19.3492807
v 310.8232319 -52.6104197 19.3518009
v 355.0480902 -41.6672193 47.8393547
v 344.1937864 -51.0097779 24.9814354
v 345.4861045 -50.0077233 22.9766108
v 342.3346281 -50.7427007 27.1092039
v 337.5220299 -51.6132005 24.0098406
v 341.5243924 -51.2504950 23.5240962
v 340.4548764 -51.3591841 25.0159297
v 340.1499689 -51.1058085 22.4784482
v 412.8824770 -40.1554517 30.1612318
v 407.6012671 -44.5322804 30.0957467
v 401.3726711 -46.9871238 31.7643434
v 395.3838050 -47.6559736 30.8773573
v 397.8776336 -47.1476093 30.5893738
v 390.6795084 -48.0289534 29.1252900
v 380.6645572 -47.5137755 26.6343094
v 390.3903961 -47.0964089 27.9456805
v 133.1663430 168.7538177 30.6855738
v 132.1682632 196.6281086 32.2259478
v 132.9080462 162.8982425 30.4061230
v 131.1599761 162.7127975 27.3255222
v 131.5560490 193.2812780 31.6303968
v 133.2182586 168.0137813 31.4290263
v 131.4204633 194.6253926 31.4386077
v 131.9885701 194.1112429 32.5407162
v 130.6046844 159.6041769 26.6531911
v 132.8889132 160.8341187 28.5336543
v 135.3662163 150.2870172 28.0092862
v 133.3074421 166.2144214 30.8433697
v 24.9320231 195.0665563 8.5364226
v 24.1924115 196.2144822 11.1140599
v 17.8740453 181.5292090 11.3554057
v 19.6668357 182.4406534 7.9089496
v 17.5976735 178.5365194 9.1287820
v 25.0682496 114.4574285 -2.8577542
v 14.6931559 169.0312028 10.0806560
v 14.1595621 165.9248769 8.2201986
v 13.7347709 165.4863358 11.4066051
v 20.5377564 187.4362230 9.5500611
v 21.7401590 190.5317903 9.8831579
v 22.9324326 192.0764893 9.0130186
v 21.2399755 179.6783507 5.5012787
v 22.7474533 183.1026822 5.6857606
v 26.4831670 185.1692945 5.3427275
v 23.9087772 179.7983944 4.3533463
v 24.9190796 189.7820681 6.4526498
v 22.4545766 186.3953173 6.8399697
v 25.7938672 199.2522776 11.4335259
v 27.1137729 202.4089247 12.9022347
v 38.7370288 220.6389159 11.4029543
v 54.7483787 244.1660911 17.1672385
v 56.2749356 245.6121147 18.1855038
v 25.7500447 123.7688437 -0.4714622
v 30.6452028 204.5775801 8.8089630
v 31.1261918 207.3508948 9.7193830
v 21.7079464 175.6234169 3.9717457
v 79.3111995 260.9692514 20.9488254
v 24.3850835 169.1971123 2.1444664
v 24.5808046 172.7823913 2.5613473
v 21.5431135 170.7269996 2.9917711
v 18.4825957 172.4657118 5.0137159
v 18.9790651 168.0436581 3.7571455
v 43.4243008 228.6660522 13.1720547
v 10.9707862 144.4616616 6.8901735
v 14.0625518 163.3746028 6.8366346
v 16.9651322 165.3547138 4.4016275
v 19.5954833 164.6381170 2.9775626
v 13.3025153 158.8882953 6.7208908
v 14.2292576 157.2727412 5.6420425
v 12.4816904 155.8808088 7.8246733
v 13.2540846 161.2161845 7.7510537
v 14.8142045 160.7744843 5.4544588
v 17.7233778 161.7838889 3.4394711
v 38.2688046 218.0190235 9.8565435
v 37.1885672 215.0393575 9.0196533
v 16.1656477 168.6455011 6.4828517
v 13.4032574 163.3909196 9.1497824
v 12.4921799 159.2935026 9.1273291
v 18.7720861 177.1128774 6.5262942
v 31.4466543 210.1808935 13.7140704
v 32.8140408 209.4151676 9.3091214
v 31.0410876 208.9452446 11.4333844
v 35.1016447 212.0051533 8.9749824
v 12.7558010 161.4337713 9.7245378
v 12.9694082 162.7746373 11.0635580
v 16.2569266 173.7924367 8.9309365
v 51.9418418 240.7199144 16.9315077
v 38.8954207 216.5899128 8.8600675
v 16.4432656 157.8847915 3.9259871
v 29.2109083 205.9641629 11.4343967
v 31.6209532 201.0718137 7.1517844
v 75.1925483 259.9234879 21.8340494
v 53.7145026 242.6464707 16.8565214
v 63.9406294 252.5406182 20.8853036
v 11.7627289 152.5734514 9.1554141
v 28.0399900 174.4735986 2.5300106
v 40.4629074 162.4341309 4.1819611
v 31.6081159 118.7957153 0.1672152
v 14.9427783 154.9803317 4.7645299
v 28.2017961 198.5492408 7.5449124
v 40.2374305 220.3866988 9.4208531
v 40.7317504 222.6601392 10.4632946
v 47.6425216 233.9074463 12.8552793
v 51.2777567 239.1688824 14.5264557
v 55.7566322 243.4166819 15.0412619
v 58.5040040 246.7249781 16.6673753
v 62.1105917 249.7334331 17.0887895
v 69.9104741 256.1999261 20.1364700
v 22.6021670 189.7056550 8.0822343
v 26.0602497 197.6494938 9.1426121
v 29.0806275 201.8155307 8.4112566
v 49.4796932 236.7888093 13.7989549
v 53.6601357 241.7332530 14.9109373
v 57.8182228 244.9017912 15.1725560
v 60.4504310 248.6306280 17.2444750
v 63.7502968 251.3245046 18.1116275
v 63.4866431 250.1141131 16.5386088
v 41.6098014 225.0407636 11.6163110
v 66.1644936 253.3748448 18.8993290
v 68.3432966 254.6911538 19.2122050
v 44.6741693 229.5370549 12.2885341
v 56.2365018 244.8181659 16.3074173
v 54.7260828 243.4710711 15.9876309
v 23.9620339 191.6190237 7.6252148
v 26.7385915 195.5100000 7.2627906
v 27.2909179 200.7068396 9.7362353
v 72.8865564 256.7845881 19.3261001
v 40.7079086 224.8134017 14.5551348
v 37.0715335 218.6321914 11.8998028
v 39.2505750 222.7029651 14.9802202
v 32.9566896 212.6204967 14.5983920
v 43.2523303 229.2023152 15.1504343
v 34.4030336 214.7767097 12.4535430
v 39.5902321 222.8643149 12.9064806
v 41.7922959 226.2607813 16.6744720
v 34.6218534 215.4354602 15.1123432
v 35.0765176 214.0761614 10.4482304
v 36.1264274 216.4437622 11.1141792
v 42.2121696 226.7606109 12.9213771
v 42.0232341 227.3149639 14.3778753
v 4.8340806 86.1798823 4.2422572
v 4.6903319 87.4897242 1.1386492
v 5.7418528 93.7263146 5.8573289
v 7.0950286 101.0925472 8.4367748
v 6.6831708 106.6495925 5.8361515
v 6.4539188 113.5406271 4.7231354
v 6.6979397 116.9977114 4.1594421
v 7.7113002 124.4415268 6.0981927
v 8.3451057 128.8717240 6.5977732
v 8.8621555 134.5778108 8.8798366
v 7.5459955 121.0127920 7.8416504
v 4.7649508 80.9002593 3.7101540
v 4.7937199 83.4885165 4.3414361
v 5.2809855 89.8270682 4.9806936
v 6.7837727 102.5772169 6.0410094
v 6.4360737 110.3916094 5.5957371
v 8.6298529 131.7199022 7.5157708
v 7.0918789 120.6564233 5.0860727
v 4.5647784 83.4680051 1.9509373
v 6.3845818 97.9750529 7.0575182
v -6.2275329 4.7833864 2.6204707
v -6.8557290 -8.1278514 2.6699025
v -7.0064063 -9.3108397 0.6253093
v -2.9134748 -18.7558718 1.3659374
v -1.1641654 -20.2415343 1.5052705
v -1.5052763 -19.3038601 3.0637954
v -1.5991802 -20.0230870 -0.1776002
v 0.2458455 -21.1688560 2.5579939
v -4.0488783 -16.5244378 0.8470684
v -3.4311456 -16.7684089 3.0974278
v -5.0674505 -14.2823039 1.6760225
v 1.3666076 3.2616982 5.6539965
v 2.5858162 1.2473752 5.9506050
v 10.3988536 0.5775193 7.0950887
v 7.1904664 54.1200005 7.7931536
v 2.9652666 53.2782264 3.3429274
v 4.7316793 53.4272604 6.1603361
v 2.8891077 55.9386052 1.9855576
v 3.9065885 55.6840897 4.7397520
v 3.4372504 51.8036596 4.4300463
v 3.5046830 62.3385906 2.1076556
v -0.7838185 35.8504020 2.9906451
v 0.9982852 38.8561338 4.9636220
v 1.5047102 42.5472930 3.8032979
v 63.3368939 3.9726035 8.2392618
v 62.5820160 10.6431171 10.7775163
v 66.0452396 9.9333385 10.6185004
v 63.2633641 7.2839619 9.3250237
v 71.8570128 41.3186438 13.5119017
v 76.8658817 43.9599864 13.0891064
v 78.4706771 31.6208750 11.9997393
v 79.5859173 33.6965360 12.0585756
v 83.1509233 31.8740308 11.7130736
v 80.3319290 30.6346081 11.9176609
v 86.5177065 82.1911618 18.6649524
v 175.5290776 75.6802335 23.1788661
v 180.1673770 71.4344308 24.2572390
v 180.7421297 70.5736801 22.2414695
v 495.9234893 -12.2579355 60.0355752
v 500.0631213 -9.1678100 60.6031381
v 491.4431274 -6.7788642 60.9218553
v 344.0714180 -22.7776300 46.5368517
v 361.9743884 -14.8561886 40.0294550
v 377.1698773 -18.0959143 44.5037186
v 367.0431972 -26.4391899 48.6037135
v 371.0480630 -21.9120421 45.2935956
v 369.2399263 -27.9882457 48.8533452
v 368.7024117 -23.6530192 46.5443395
v 416.2141979 -13.8278492 47.8679053
v 393.8471377 -17.0252919 44.3674140
v 440.6886697 -15.2597604 51.9838072
v 425.5813360 -11.5205599 50.2545908
v 442.9168105 -17.7751500 52.2633493
v 441.4342642 -7.3898220 53.7050813
v 439.8605824 -8.3436007 53.5174981
v 435.0266159 -10.9284082 51.9227162
v 437.6869798 -12.1731134 51.7715216
v 435.2143109 -12.9606873 51.2742251
v 432.5269163 -11.4175361 51.8926792
v 438.2298589 -8.5581252 53.1378686
v 431.4605892 -13.4714320 50.9924926
v 429.5798242 -15.2359232 50.2518453
v 427.4992347 -16.3126122 49.9054827
v 432.8962266 -15.8673786 50.4390597
v 432.9228103 -9.9576544 52.0141609
v 430.8306277 -10.3400778 51.6643859
v 461.3717198 -6.9024474 59.8802119
v 456.8966031 -4.2826552 57.8772165
v 455.2010298 -3.5314714 56.6683337
v 460.1411223 -3.4484074 59.3447164
v 458.8816762 -4.7287601 58.9421056
v 459.6620798 -6.3688937 59.2580661
v 462.7074301 -4.8565860 60.7683659
v 460.7685208 -4.9411417 59.9306636
v 483.2437634 7.3519340 68.8314512
v 481.0708165 12.0825116 68.1676567
v 489.5133078 14.8308594 71.8258768
v 497.7091253 18.3633976 72.0345601
v 507.3965788 20.9156647 73.6503378
v 516.1668062 24.0720026 75.7632107
v 518.1409121 24.7461610 76.1229917
v 524.5199203 27.5500026 76.8806860
v 529.0030241 29.6947006 77.7292103
v 553.3617735 40.0939249 83.9705393
v 571.0484385 48.0001792 86.8984163
v 574.2763281 48.2414998 86.7060199
v 487.3428345 10.0110751 70.3577101
v 488.6449873 9.2129661 69.7222427
v 475.3670394 8.0459546 65.7339320
v 483.5149348 12.9945902 69.8358864
v 492.7367568 16.0232112 72.1488371
v 495.7715869 17.4807329 72.0706657
v 499.5783865 18.8697409 72.2366869
v 509.4226599 21.3809442 74.2291957
v 526.6406536 28.4253452 77.2849992
v 534.4685316 32.5005054 78.5011724
v 488.0324304 13.1010208 71.5099648
v 480.9932709 7.3876372 68.9511150
v 478.1447351 9.2764487 67.4130842
v 474.9236703 6.7224992 66.1344305
v 490.9928143 15.8739537 71.9952881
v 493.9315915 16.8306641 72.1760169
v 534.0923667 26.8735997 74.8222768
v 536.1128449 33.2516991 78.7003785
v 480.6725681 9.3526868 68.9193234
v 476.6503274 9.0205446 66.3952008
v 521.2706327 26.1293072 76.4411837
v 476.3039052 8.0535682 66.7641237
v 484.0510786 5.7007382 68.2126656
v 471.7529714 5.1453421 64.3204227
v 575.8147240 50.0078797 85.9574676
v 572.2409487 47.7155410 86.7834240
v 534.1018438 22.3772787 71.8305260
v 542.0498848 35.6026664 79.2175233
v 492.3079312 16.6466311 71.8773603
v 543.2801843 35.7396305 80.2991837
v 535.9039903 25.5114865 73.4386072
v 479.9860120 10.7834870 68.2859048
v 573.4120607 49.1259657 86.4038914
v 481.8458557 11.2700481 69.2083910
v 544.6967483 36.4946797 80.1481977
v 512.1477842 22.6136558 74.5971426
v 485.0524664 1.9926610 66.0446584
v 583.8873386 49.1606742 81.0119510
v 577.1434903 51.2699224 84.6548378
v 575.3942132 50.4355952 85.3520781
v 563.0334616 -4.3329457 60.3885911
v 577.7215958 34.3603566 72.9859322
v 555.2442670 10.4845278 65.4070526
v 581.1789632 36.2579226 69.8233917
v 580.3050995 32.6870531 69.8054433
v 561.0197186 -5.7151834 61.2173639
v 578.1744123 22.5602575 65.7031611
v 561.8105531 12.2677861 66.1193058
v 564.5310879 3.5282557 63.7083054
v 579.0212750 23.9048023 65.5371398
v 573.8607645 17.1225760 64.8482740
v 564.9462938 0.3116088 61.9217902
v 579.5795321 24.5440621 65.4586479
v 573.4626651 15.2815869 64.2285571
v 562.4880791 -4.5358045 60.9076470
v 561.9808435 -5.3848480 60.2880493
v 563.0812645 -3.7862288 60.8891584
v 566.8576360 5.0803646 63.4462535
v 580.3801417 29.4449516 67.6281825
v 568.6960220 7.8129768 63.4384155
v 565.4937029 2.5774420 62.9436150
v 571.2055564 11.2491967 63.3467436
v 570.1789260 9.2214849 62.9149675
v 577.2101879 20.6537843 65.1110113
v 575.8162141 17.9773699 63.5815039
v 574.7759342 16.4476000 63.8218075
v 580.5094838 30.7813361 68.0212379
v 555.9601188 -12.2278882 60.3045039
v 557.3672652 -11.9705377 59.3849793
v 553.9578795 -18.5224228 55.6894727
v 550.5682826 -12.9319690 61.9415566
v 557.0285916 -13.6920288 57.6026030
v 552.6906252 -11.8203843 61.8868172
v 554.6888709 -17.0448869 55.3004928
v 557.4770570 -12.5640780 58.5615598
v 538.6462212 -46.7838272 50.3055938
v 552.5072217 -20.4921197 54.5825921
v 555.4363132 -15.2697125 55.3112291
v 539.7099257 -44.6720161 50.6302752
v 534.8275304 -57.3834889 50.6662279
v 554.1296005 -16.5751129 54.6106771
v 527.0479918 -69.7751120 50.2026640
v 524.1470337 -76.0079548 49.2754243
v 445.5415905 -56.4592332 50.4533276
v 434.9080324 -50.1077659 50.6090298
v 449.6941268 -59.0296797 50.0247069
v 439.2204285 -51.3641983 52.2459522
v 443.7918663 -55.7279177 49.8595461
v 433.7318540 -47.5294180 51.9335642
v 437.0767772 -50.6459028 51.5436269
v 451.1791766 -59.3985058 48.4732613
v 437.4749064 -51.9465357 50.0592738
v 446.9799995 -57.2428741 50.6497882
v 463.7907743 -66.8487027 46.9385311
v 466.8213725 -70.8282068 49.6139973
v 466.3961828 -69.5248544 46.9817072
v 468.5356021 -72.8928223 47.6034693
v 501.1073351 19.2928147 72.4742487
v 503.9712787 -97.5756571 46.9694100
v 497.8581071 -98.4296873 49.2240153
v 500.9655952 -97.9241952 46.8770303
v 497.5878298 -98.2579514 50.1205772
v 497.7081418 -97.5715145 46.9429344
v 496.9996810 -97.8696570 48.3599454
v 506.7232251 -96.5536535 46.8358211
v 499.2267787 -98.4450057 48.3325943
v 502.2996068 -98.2477218 48.6370362
v 505.4114461 -97.5138620 48.0260514
v 505.3830743 -96.9913453 45.7777604
v 499.4855225 -98.5832959 49.5060906
v 502.8556585 -97.5625217 45.7318388
v 172.3618358 -19.2031115 16.1329657
v 556.5890074 27.2963345 76.6198635
v 150.9494334 33.9056626 24.6639587
v 26.1019133 187.2441620 13.7789501
v 77.6880011 261.5710199 22.9521729
v 461.8367851 -25.0990037 56.9886453
v 549.7434139 -8.3963573 55.9557937
v 566.5936470 24.0588486 57.0353009
v 536.9243026 -30.1366132 52.8273918
v 516.2482858 -57.3672876 48.8785766
v 446.1571276 -7.5258599 45.3212112
v 302.7375042 -52.1380454 16.3030848
v 561.5065694 24.7706678 56.6812493
v 35.8735025 106.2913761 15.5358128
v 472.1969664 3.1773369 63.1543919
v 63.0375072 148.1350064 8.1670024
v 538.3934379 15.2023146 66.1695451
v 537.4379754 33.7987691 78.8014680
v 298.8648713 -51.0846674 20.7278915
v 84.6576095 -5.1727942 4.9813972
v 565.3727055 18.1308929 55.7837859
v 59.3393296 33.1692435 -8.5989423
v 84.9049464 77.9965445 18.2087999
v 533.2117081 32.3648639 78.1834349
v 505.4843426 -67.1519861 46.8786210
v 449.9342144 -47.3328158 36.0550098
v 536.3082290 -53.7061058 54.0804416
v 81.5484449 70.7255602 16.5955070
v 146.4411765 58.7529726 5.5170264
v 565.5933022 27.8487708 61.9608052
v 554.1346669 38.8684422 83.7336183
v 131.8500638 180.4154068 30.7938773
v 89.4776955 148.7226188 12.8284553
v 479.9270034 1.8025819 61.6987087
v 15.0071261 165.9007221 9.4694886
v 551.2050986 -4.5354222 55.5471666
v 137.2948885 116.7353839 16.9419572
v 288.5374129 -15.9297511 19.8433697
v 560.0634217 43.8332334 84.2782483
v 73.4013841 214.8213387 16.1398966
v 198.6023784 26.5714899 10.1220021
v 13.4557988 21.9181981 3.6426601
v 466.0558999 -11.6341272 58.0894686
v 155.6944251 84.3166336 15.2613567
v 551.7525673 34.6718617 62.6311973
v 585.4542851 46.0848808 75.4519030
v 526.6128182 -23.7143319 61.8560426
v 85.0104466 74.2775798 -1.7265860
v 198.8438219 -15.8118326 21.4272384
v 35.1407081 29.9076792 11.0275783
v 5.6667570 20.4126686 -8.3857281
v 476.4998555 9.2544863 65.4952750
v 94.4716036 24.4264901 12.4302804
v 490.5174077 -9.6541233 59.8801598
v 34.9403545 104.1522622 20.9211670
v 577.6048303 38.4083614 67.7989200
v 120.1324239 205.7744712 26.8246084
v 135.1822168 11.7948567 16.6870598
v 408.9052379 -28.8385786 31.5175839
v 549.9997139 2.3587819 61.5470596
v 144.9173391 -16.7071037 -9.0512177
v 107.1137413 194.8474348 21.4201882
v 504.6831369 -85.3441954 45.7051434
v 494.4905043 5.5024475 57.0961051
v 110.5950028 144.5205212 15.1701719
v 50.8661643 24.0975805 6.8614008
v 458.1980109 -21.3845428 57.1389832
v 102.4107262 267.7301168 29.3591488
v 194.0985024 55.5987209 28.2345302
v 77.0336613 10.4135275 11.1158937
v 156.2048495 17.0820635 1.7302842
v 88.1869942 210.1604044 17.9138687
v 583.0298662 41.9408008 69.3998560
v 198.0254650 16.6685227 32.9012461
v 62.9425943 150.4987478 29.1071385
v 221.9733000 -40.1741564 0.3570144
v 28.1284414 28.4018591 5.5722538
v 497.2615838 10.3326729 69.7649941
v 99.0821645 186.8430078 36.2773463
v 194.1672266 1.4747472 28.2742660
v 19.5991062 131.5743178 20.0223699
v 184.7289205 -12.3609845 19.4862001
v 47.8533804 129.5154989 19.6616519
v 36.0769145 184.5770478 15.5409146
v 510.7886195 -84.1298327 45.9621139
v 259.7696185 10.4437554 35.2186859
v 576.8290162 36.7791951 70.0539201
v 43.1225188 71.2383464 -6.0117710
v 581.6982985 38.2587761 67.5097033
v 152.6928097 93.6096758 28.2346327
v 526.5967250 -32.9248309 61.6886429
v 181.5675348 -52.5479428 10.8911786
v 111.4239246 -1.0882022 10.7883271
v 203.0706257 -64.7558421 -5.0325394
v 438.0279779 -25.4465360 52.2482842
v 39.7773795 220.1527506 20.8139699
v 135.4829669 220.7332850 35.7816815
v 178.1353652 -30.6165386 13.2843340
v 69.7804689 179.7407120 12.7767259
v 203.0986696 46.6097370 18.7075678
v 21.4624926 11.7829554 10.3209708
v 148.4673470 -45.2348143 5.7993899
v 509.0690255 -12.9895061 52.8624840
v 526.6668797 29.2896740 77.1218464
v 452.5286853 -4.2446838 48.7912335
v 520.0971365 -1.4421036 60.7480966
v 129.6768039 199.8123229 37.9693918
v 463.5423720 -2.2795117 60.3806935
v 44.1078246 163.0207449 28.1461980
v 170.9708422 80.1864341 22.5120168
v 285.2193415 -46.3505946 11.7007829
v 569.4049001 32.0482552 63.1577969
v 297.8348732 -32.5028300 40.6149849
v 373.0231225 -37.0148718 25.2493657
v 458.2351148 -6.8615023 44.4451012
v 339.1773403 -50.7310182 21.6189548
v 527.4912715 -21.8143221 62.0459504
v 117.7506745 246.6036379 45.5107056
v 332.7380717 -42.0820117 42.8573675
v 559.1405630 19.6057484 68.8781962
v 552.3917079 -1.5839766 58.3565049
v 508.4398985 -20.2769637 58.4363528
v 262.1450424 -21.1977717 37.0348506
v 472.2066522 -21.3197693 43.9169630
v 9.8775709 99.6712074 -3.1306606
v 505.5945516 -47.8971340 59.4336428
v 42.7811667 10.4042143 9.9666864
v 565.0776625 42.3642546 68.8297972
v 88.8977721 79.7112286 17.8765636
v -3.8604836 17.9096740 5.8359406
v 84.7403705 53.0323163 11.2120667
v 41.5975973 20.7812432 10.7771996
v 511.9641423 -94.3127349 50.2036177
v 557.8782558 18.0460364 63.0272031
v 89.7768512 225.7289141 20.7423996
v 60.3785925 126.6252548 4.7689532
v 91.1715701 168.2165861 33.1706367
v 134.3482882 -42.6910855 2.1539591
v 202.2844106 48.3022630 28.0064419
v 552.5864363 41.2833579 81.6885307
v 521.5963721 -66.1837533 55.0749078
v 519.3652511 -11.5755703 59.9241592
v 57.6320775 228.4675539 33.5631892
v 568.4653521 29.2004645 67.6133707
v 57.4056990 117.4230203 2.3183911
v 20.2703364 43.7044613 -7.4090217
v 214.0916437 -66.9939071 -3.1404907
v 520.6363201 -2.3792945 60.9317832
v 73.5936463 61.5517646 15.6525932
v 581.1386108 47.9359552 73.4272227
v 493.2224751 -37.7559140 48.7393253
v 87.3551667 87.6881629 20.2095658
v 164.9142504 -11.9162109 -1.4775913
v 72.6915002 45.5097444 13.8673251
v 130.2950829 248.6473024 37.1177271
v 31.1720148 -12.8127001 -11.4456629
v 510.5492473 -65.8685490 47.9312353
v 178.7887514 -54.4137396 -10.1719350
v 505.4302812 -87.8662020 45.7632765
v 293.9109206 -15.2783161 43.4571840
v 554.4449687 41.2556343 79.6510726
v 466.6265845 1.1775978 57.1066029
v 504.1292906 -19.2410201 57.7223152
v 441.2151575 -29.8046488 53.7122563
v 508.7205768 -85.0276276 45.6729606
v 121.3497296 145.4391181 17.5115224
v 518.5269713 -55.4773696 58.2214817
v 53.7329726 205.2235305 23.9441916
v 113.4151667 -17.3594654 -16.5494494
v 410.5157852 -37.1577702 30.4772016
v 517.7425146 -29.3907281 59.4808757
v 146.9192952 51.1749014 25.8920081
v 127.9937774 11.5846694 15.1629010
v 526.3705850 -39.3053815 60.2828190
v 504.2291880 -27.6528820 57.6436222
v 454.1709721 -7.8684520 58.1204295
v 29.6428557 22.2061053 10.5968369
v 227.6523113 -18.2853565 8.5405819
v 523.9948034 -6.6865743 61.2543933
v 546.8148589 -0.0789641 53.6553226
v 90.1984870 10.3951404 11.0461963
v 43.5711592 75.3488913 13.5918884
v 528.8296342 16.3176991 56.1772883
v 563.2174015 19.7202675 55.3232022
v 107.0835069 68.5906932 1.3971758
v 76.2920678 83.6735889 18.8540779
v 139.9004459 117.4213216 18.7552273
v 483.2435846 -88.8631716 45.3036390
v 291.7565703 -42.1802029 30.4297712
v 544.2811251 27.0616487 75.5919293
v 107.0666015 180.6232631 35.4899541
v 50.4934676 226.5621126 21.4803051
v 101.0681540 263.1352544 25.9452648
v 110.7658669 201.3808042 23.2885350
v 555.7768345 0.5125252 55.3170517
v 519.2933679 -30.6528807 50.1305833
v 90.9532160 267.8336799 31.2415585
v 552.8370142 -21.5476509 55.4748476
v 493.5398400 9.2135696 69.2778230
v 254.5592487 15.2163692 33.1074484
v 96.0317999 36.7223583 13.6768883
v 48.3000427 204.7110200 9.6244141
v 499.5839894 -64.1750768 46.4246534
v 522.1479535 13.3778835 67.4517080
v 21.4441828 84.4578147 14.6160312
v 51.2652621 229.7265828 21.0224837
v 546.2378263 30.1950257 77.5795951
v 197.0872730 -1.0623712 28.0340575
v 461.8034661 -49.7793257 39.1631089
v 533.0016613 -47.0841378 49.8354994
v 51.0187000 238.8645560 19.8772904
v 132.6090842 -31.3353576 -16.4589919
v 547.1267104 -15.7907419 58.0552369
v 465.9608305 -13.5161970 57.5637445
v 560.7075691 24.6208645 55.8316335
v 508.9642406 -61.7390983 48.3488403
v 539.9275422 8.9940950 53.3009917
v 35.3401378 118.5550168 0.6759492
v 144.1414356 96.1503163 13.9751108
v 176.3623357 35.5941467 28.9847162
v 267.5480247 -57.5824231 16.1128826
v 70.8974749 234.9959016 39.2905585
v 120.9993362 33.5640833 19.2185007
v 264.3832862 -50.9490184 7.5727361
v 564.7410750 4.6826815 57.5334467
v 538.9696956 -18.8376270 62.9540011
v 534.9872112 -58.3813451 51.5438691
v 522.8610635 -77.9738054 48.8140918
v 538.1206274 34.2802107 78.0459866
v 83.3362564 264.1386688 27.7037509
v 556.9197536 15.7263149 67.7992105
v 104.1936204 66.5434226 19.6087975
v 82.0687935 190.8912212 34.1926441
v 267.1291530 -19.3195380 38.7313254
v 441.8848753 -24.5697461 52.2748195
v 269.9863017 -12.8269363 40.5992940
v 23.8276944 106.9862917 9.7788498
v 20.5949321 130.4676682 0.4737090
v 513.9783621 -18.8057385 59.5157705
v 90.2994424 22.0068358 11.7477123
v 9.8168273 9.0398584 6.0167601
v 330.0864697 -24.5243460 25.7871263
v 126.1341125 72.3639876 4.3906714
v 84.1762349 22.6535052 11.7289871
v 466.1509395 -61.1974671 54.1565605
v 469.0617621 2.4064519 56.2443919
v 534.8276496 -20.2000905 53.2933995
v 549.5843887 33.8305719 80.4055184
v 550.2264500 -24.2590997 54.4490963
v 74.3239224 98.5186994 18.2423089
v 118.6615080 134.6561164 29.6420772
v 485.1813018 -31.3541070 56.3629866
v 510.8307600 -60.5629869 48.4912917
v 53.9821982 79.2738646 14.4066503
v 566.7931437 30.8315363 59.6718714
v 521.1395025 3.3177207 55.2556552
v 458.7125182 -2.9196446 50.6491773
v 114.9451956 179.9844205 35.7548222
v 50.0093773 163.6676341 23.1308006
v 83.5431591 114.8736998 22.7468759
v 571.1634159 45.1801419 86.4222124
v 184.3770444 -46.5900637 10.5052218
v 481.0515642 12.3549104 66.7829737
v 112.9921749 -17.4500030 3.8825436
v 43.5522534 49.2785126 6.7876042
v 571.7489719 44.9185483 69.7382614
v 80.7070956 104.0550247 19.9413933
v 457.3484361 -14.9260685 57.8344911
v 40.6171419 173.3058840 18.0570036
v 227.2976786 -71.2285489 17.9468729
v 556.0668111 11.8826944 65.9217983
v 352.4467349 -41.9275165 47.4771895
v 571.4355707 33.8518657 69.4752261
v 557.1387410 26.9546118 55.4792471
v 42.2999971 126.3100058 19.2799997
v 119.7992712 124.3358850 26.3259690
v 579.6027184 50.5435877 79.5774683
v 189.6367520 -50.0999875 -6.5301075
v 533.5153341 -17.0539189 62.5099838
v 473.6516476 -13.1827565 57.6854758
v 287.6003385 -38.7032293 32.4335136
v 9.2609972 30.2223265 4.4555091
v 116.0918027 212.9712701 25.9537399
v 517.7078843 -60.6740862 48.1847301
v 529.5842886 -62.8063902 54.5370318
v 94.8961079 269.3924308 32.1972258
v 321.2567568 -52.1016754 23.3335905
v 578.2245994 51.3399579 84.6196488
v 526.0205269 15.7668516 68.1184679
v 25.4454818 19.9683867 10.2873696
v 86.9666487 26.6440529 11.5548111
v 201.2140006 22.6940997 9.9808117
v 79.9475089 208.8915706 31.6932723
v 500.7259250 -41.9427119 59.4583899
v 74.3888691 169.6726978 33.5303023
v 195.1941699 40.8363342 12.2725405
v 573.4113455 49.8745888 83.9611366
v 77.4987713 261.7211640 28.5442434
v 91.5802717 85.1992518 15.5110825
v 186.1367524 40.1069261 9.6867550
v 99.7318029 255.3738952 46.9826087
v 500.4549026 -16.2355676 58.1824891
v 480.3479910 -10.0694168 58.7475151
v 497.1198142 7.2468189 68.5356408
v 33.8478647 74.9799237 16.7244021
v 430.9936762 -9.1533205 50.1402318
v 76.8857151 16.7851821 -9.5195882
v 438.9669895 -45.6740931 54.3877371
v 550.9496927 -4.9556061 54.5057058
v 131.6226274 -27.0032901 -15.8927217
v 133.8308305 3.4257080 -3.8202556
v 36.7707424 75.0544220 15.8510897
v 25.3331903 70.6079006 10.6200846
v 578.5475969 35.6844254 73.6320764
v 60.2387600 45.0075530 -8.3725257
v 16.5131912 165.3413624 16.7369768
v 548.9029288 -10.7257580 57.7925891
v 67.2202557 255.1745176 25.9530414
v 225.7219106 -8.1752576 33.2499407
v 577.6795149 35.5885923 74.7976005
v -7.0813377 -0.6375739 -4.0417504
v 62.2257628 32.5519368 8.9004096
v 15.9965586 39.4282080 -7.7367248
v 449.5199323 -44.5367433 35.3941284
v 509.8563433 -35.6836654 59.6315786
v 116.4637432 -13.8310408 -15.2074406
v 176.8236458 58.6926639 29.9040172
v 194.0232515 18.0797912 32.1277715
v 274.2173970 -45.8641462 21.8851734
v 117.9342493 229.5754254 29.6282489
v 100.9489447 227.2579670 24.5812386
v 58.4419407 175.2731800 31.9187827
v 38.4516120 206.3724548 15.2090276
v 15.4525740 -17.7090392 -10.1821562
v 84.7390443 84.7326666 19.7227895
v 61.9200915 180.9962988 32.9954214
v 525.8858204 -62.5318065 50.1457937
v 47.5418754 -2.1715085 4.7023389
v 460.3940547 -11.5001118 58.1215248
v 182.2762638 35.7517898 7.8960015
v 551.8882275 14.9127226 69.3080872
v 30.9322048 112.1239066 -1.6474343
v 202.9598504 -53.1418882 11.1467196
v 549.8076677 20.7518972 53.4018353
v 311.3655448 -52.3838401 17.9945808
v 546.8227267 -15.3916376 61.6661496
v 53.2531664 52.0436503 8.8976882
v 41.8437980 77.1490932 14.4928191
v 339.9079144 -45.9570587 21.0999716
v 252.7751029 -31.3887261 9.7729508
v 32.7872373 209.2313319 12.5209615
v 56.3617237 84.8371312 10.6765889
v 76.5947253 139.4113153 9.5522963
v 127.7675927 224.5887965 39.7358723
v 111.6079912 67.5033107 20.7947660
v 37.9298329 161.1524820 19.1331301
v 528.4182429 13.5489646 55.0789461
v 539.8878455 -50.1007624 53.2689951
v 520.8483934 9.4203409 65.0618374
v 172.7312356 -15.0152547 17.1449054
v 57.3234037 225.8619219 13.8729047
v 237.6746833 -15.8479214 32.8425355
v 130.1911324 150.1547694 31.2868580
v 79.4000626 261.3910735 33.9804590
v 110.4652062 14.3518699 12.8411893
v 189.5918250 18.4788555 31.1679672
v 531.5416455 -50.5677797 57.0996925
v 104.2811871 233.2735807 26.1557959
v 521.4570165 26.8937219 76.5143931
v 551.1080027 -1.2317762 61.2579845
v 548.8240719 -6.2761498 54.2177297
v 560.6743097 1.1852094 56.1352819
v 548.5342145 -11.5808109 54.5606017
v 486.8916571 -90.3830454 52.5788367
v 81.9932446 109.7120196 21.9689235
v 481.8852544 -40.5469537 55.1645458
v 550.2800345 -28.0626323 53.8567081
v 132.7433586 225.8642167 39.2345227
v 521.4507580 27.3204744 76.3788149
v 93.0577591 254.0383935 46.2123491
v 581.1722875 49.2602475 83.5339874
v 544.2810655 30.1808622 61.2283126
v 127.6463866 29.8096556 -1.0468375
v 64.3918216 253.0487180 24.7691404
v 138.9590502 57.9989925 3.5429196
v 375.4412234 -41.0400555 51.0523841
v 115.7949641 181.7069054 22.5781351
v 304.9481511 -51.6579412 21.0858937
v 107.9687104 251.0982752 45.7537659
v 522.2787261 -61.9166382 49.2677018
v 96.2871015 129.1378289 26.8087704
v 453.1778693 -11.2791266 57.7879399
v 63.8559312 63.4665936 14.6672418
v 257.2292089 14.0850227 33.0521204
v 38.4648331 57.2718382 6.8516773
v 128.0260980 141.0631984 18.2746798
v 484.0212762 -87.7020285 43.8949019
v 230.9890091 -31.0815908 23.8005482
v 482.3553860 -4.0221973 49.9910042
v 12.0692141 45.9579602 -7.7671828
v 8.4592197 45.9265895 -7.4670715
v 113.3980528 222.8354663 26.7991628
v 34.8785333 163.2039845 25.6467760
v 563.5440350 1.5726475 57.3269390
v 250.6505251 17.8202298 32.2031491
v 83.2936019 241.5307760 44.8600836
v 575.3872395 48.7390868 85.0373805
v 87.6021832 77.8896958 -1.3022027
v 188.4611100 -43.8121557 10.6123406
v 116.8507114 269.3654001 42.0753360
v 276.5518129 -49.6262312 18.0505272
v 141.0837471 -15.3878992 -9.6260803
v 104.9884781 97.4201411 5.1922654
v 581.8089843 40.5285098 67.1569034
v 407.0982933 -13.0841909 41.4786823
v 507.5680614 -72.7727637 47.2670346
v 80.6093886 203.4194618 31.4968787
v 470.4817832 -50.5806208 42.0025550
v 273.1496990 -42.6173136 25.1931138
v 504.6797991 -73.6279786 57.0228808
v 558.4493876 18.4580572 60.2246113
v 142.1460807 70.8570778 6.9555342
v 476.1773646 4.2600571 55.9997596
v 130.9876740 202.9778808 37.1941365
v 478.2678485 -29.0835071 45.6510186
v 466.6103721 -9.4420686 45.9452718
v 27.3109470 131.4397156 16.7669430
v 61.5230091 52.7453348 13.8415564
v 548.8514304 4.5811110 64.8306683
v 121.2651581 195.1960921 38.5543965
v 192.7149445 57.3444664 28.2264333
v 55.8792092 40.6306647 -9.1393739
v 505.9164166 5.9295432 66.7334497
v 476.5719175 -8.6579863 59.0714328
v 20.9888294 8.8202571 3.5210638
v 78.1263113 49.7225523 10.3939911
v 130.2415282 131.1162859 16.0053503
v 27.9141366 35.0650996 11.1446399
v 66.9627786 47.9438379 9.5311189
v 554.8231602 41.4865762 83.8645175
v 489.9060428 -33.0206715 56.6043258
v 540.3758287 -4.5311726 53.6530875
v 511.7208362 13.4733059 62.2793026
v 549.3191481 1.3459524 53.6310337
v 495.4564273 -86.7612585 55.8907799
v 274.8678327 -23.0639111 16.4877269
v 82.4142918 58.4991314 -4.9236054
v 98.1658101 119.4939166 24.9607209
v 106.9450974 268.7805891 32.2382785
v 577.8729916 33.3805121 64.1592816
v 552.3267388 19.3180833 72.1025541
v 97.1899778 131.3835233 10.7977819
v 515.6959295 20.5437951 74.7467354
v 56.6827580 241.6639775 13.3958980
v 231.8110168 23.5185698 18.0727579
v 95.5944434 263.4500861 24.3889950
v 582.2899938 47.7128252 82.5926140
v 549.2957830 -19.7757930 59.8793961
v 34.0031087 186.7426038 23.7605833
v 209.7602338 -48.3113900 11.9940825
v 93.7625393 21.0123826 12.1474983
v 141.7515576 94.1628739 28.2592513
v 54.2473756 35.0009017 -9.4541982
v 561.9519353 45.2548787 81.9258839
v 195.1989383 36.2091176 10.6608151
v 426.5629649 -30.5354875 32.3452316
v 520.3070641 -57.6329157 49.2633991
v 114.5138592 183.5096776 36.0495597
v 427.3334742 -10.0251902 47.0974296
v 534.0430140 11.0760592 54.4102117
v 518.6031461 3.6300933 63.2383823
v 438.1567836 -37.0513014 55.0113581
v 155.6544006 44.0242738 26.9022733
v 137.9061490 -1.3208224 -4.2701922
v 569.6043968 31.1141144 74.5088682
v 568.2278275 15.8062261 56.8749495
v 43.8694283 228.8524956 17.7230891
v 544.6314812 -41.3262621 52.6258983
v 114.8835942 233.8380963 28.9939251
v 120.8921596 148.8017887 18.3308125
v 96.2127745 116.4322942 23.8135159
v 146.8177438 -23.7921011 9.6971840
v 301.6244471 -37.3230428 38.5925956
v 226.9388437 24.4232807 16.1214489
v 148.8886178 59.8047189 26.0892753
v 518.2436109 -88.4277970 50.1808301
v 96.0970968 186.0836893 17.9072674
v 515.7150626 -92.2938809 49.1724312
v 580.7263851 40.3970666 66.2873387
v 215.0615603 -48.0426885 12.5720771
v 517.0526505 -72.5238100 48.2869707
v 510.4979277 22.5753784 74.1614923
v 61.3190904 246.6764748 28.2085147
v 285.4992747 -42.7824259 28.4246486
v 314.2708540 -44.2394689 17.1489082
v 524.5041847 -3.6088061 61.7586486
v 62.0931722 80.2898780 10.5764363
v 533.1250429 17.6301692 55.5209145
v 502.8003454 17.3619203 67.2678351
v 79.7880441 262.8692985 27.0239487
v 475.6410122 -58.5643351 42.3520729
v 17.9827809 175.3860861 16.0188992
v 192.2927648 -26.1990745 16.9311352
v 136.7028356 -29.4243265 -15.5897681
v 35.5998985 51.0297678 7.2613428
v 542.4079299 -24.6520098 55.3433709
v 454.4786215 -49.4773611 54.8211522
v 146.5909332 75.8103430 9.0882787
v 64.4804835 240.5378968 22.8010695
v 485.3307903 -3.1423974 51.0086082
v 110.9854430 26.2352526 -4.3240492
v 102.6144549 137.1176392 12.5232181
v 116.2443683 254.3269992 44.9563526
v 148.9132345 70.6734285 27.4783578
v 463.2128179 -9.5821768 59.4147891
v 540.7489538 35.2404490 77.8088793
v 52.5986589 234.3988270 20.2212054
v 521.5505958 -39.3078886 51.5852235
v 11.0650891 145.6351876 5.3786049
v 170.6877351 -30.6771118 -7.4669784
v 524.3290663 -74.3131787 49.0746200
v 579.1962743 36.9587317 63.7933463
v 114.2600030 -5.3000008 -12.7299987
v 57.7297360 40.2499475 8.9218458
v 472.9414284 -73.4653696 43.3860384
v 128.9350539 -18.3720514 -13.8385296
v 574.5024681 32.6154977 73.2192844
v 42.0240872 75.3351748 13.8917239
v 456.0140967 -53.4931086 39.1304456
v 221.1705297 34.7871818 29.3102693
v 484.6721888 -7.4143359 54.1869365
v 511.3697648 -35.3222825 51.0749705
v 490.8079803 -88.5726660 43.2902314
v 431.9043756 -51.0766581 45.0792797
v 74.4003206 232.2629690 16.8420356
v 555.1664233 17.6767800 70.0482577
v 33.9861326 21.6847435 -8.2296552
v 519.0877914 -3.6738189 54.1000031
v 194.7059333 -7.5361277 3.5550627
v 94.6526155 86.9915783 1.9425533
v 23.5953815 -15.6929158 2.2209629
v 571.5730786 19.0713741 57.9873174
v 25.0656717 58.0320060 -6.0462351
v 114.4932806 263.6438906 46.8216464
v 161.2735391 -15.4047348 15.3761851
v 11.7821377 111.7277220 -2.6118460
v 508.4317327 9.3700718 67.4369559
v 105.7703570 208.3607167 40.7831296
v 110.8629629 -26.4381953 -13.0164530
v 529.8683643 -45.6611514 50.0807911
v 78.3677027 75.7815912 17.5934192
v 35.2113247 65.8527464 13.4271644
v 115.6275347 -20.6572749 2.5891007
v 118.6932474 -30.7048485 -15.8489458
v 172.2475439 -21.9013803 15.0327925
v 11.2501821 87.6364484 12.3794619
v 563.6876822 15.0968749 57.6213673
v 524.9781609 19.7365396 61.4886582
v 496.5921342 0.2386041 54.0390536
v 67.5833449 50.6975465 -7.4916529
v 561.4418983 9.9548269 59.3413822
v 37.0088518 90.0622755 18.8248195
v 548.3102798 -15.6868864 61.6228394
v 263.2036209 -41.0613902 8.1229676
v 11.6363885 156.0671180 12.9624223
v 551.5887737 39.3151566 83.1606984
v 389.8727894 -40.6935140 51.7252088
v 116.6168749 119.9003458 9.0473164
v 546.7751026 13.7368534 52.3577780
v 531.9806933 26.5119579 66.1073998
v 48.2666567 207.9882175 9.8753711
v 330.0810754 -18.4292234 45.3401618
v 559.1478944 26.5217181 75.6194890
v 84.3082219 129.5934618 25.5704336
v 346.8379676 -26.8844590 26.5286751
v 528.9934874 3.2121583 61.4391677
v 265.6932175 -45.6953049 8.3067259
v 81.3748240 256.0128272 40.3036252
v 21.0109912 23.3803149 4.7331899
v 545.7189083 -38.2830091 53.3350445
v 531.3156247 28.8472753 77.2155747
v 477.9862165 4.6024313 56.2740080
v 572.9292631 31.7095742 73.1212199
v 298.5280752 -7.9986351 41.2548594
v 563.7947321 -3.0658005 60.6193654
v 382.3757768 -47.8776172 32.1240015
v 183.8177592 66.5155873 20.8159667
v 106.4928919 101.6520187 23.4053824
v 66.0744607 84.3684599 -2.3230419
v 19.7824277 113.0903363 17.5410453
v 38.9264859 106.6363677 -1.1997947
v 34.0475515 -12.5927506 0.9457658
v 112.6660034 241.8294847 30.1833265
v 468.8692093 -53.3133075 54.7316857
v 79.6461105 64.2544627 -3.6378647
v 13.2021941 160.2484435 11.8316617
v 470.2413678 2.0065994 55.2136563
v 506.7861080 19.5646696 69.1188648
v 224.8727679 -32.3297456 21.0640710
v 444.0825880 -13.8543602 53.2131419
v 32.3041528 161.6670042 24.8416942
v 397.7910876 -15.4861324 44.5335321
v 300.1975417 -52.5065176 17.8728346
v 327.1462917 -48.5231616 31.8102203
v 524.0450501 3.5163180 54.6368398
v 223.2419997 -52.7153462 12.9308272
v 448.3382702 -6.6997744 45.9320769
v 446.7834830 -8.1468699 55.9129678
v 136.5505457 -40.9101807 -15.9342289
v 125.3911853 246.3073283 44.6918346
v 561.8158579 15.3885931 66.7751282
v 58.8448942 48.7749800 9.0618609
v 482.9156995 -77.7082220 42.0852713
v 23.7564258 -0.6976371 8.2469694
v 519.6286440 -82.8268677 47.5776568
v 557.2498441 25.7512201 75.5169913
v 159.1031253 -35.0968018 -11.6354851
v 560.2959991 18.9035721 57.4464537
v 456.5436244 -2.4156026 53.4930266
v 374.1869628 -19.7446402 44.8010340
v 83.2542926 201.6023248 16.1973834
v 49.7781783 232.4631959 11.1903967
v 74.1708279 220.8186090 34.1365822
v 48.0894074 163.0889475 28.8404338
v 168.9257920 1.9033080 1.8760405
v 51.5616536 230.8824807 28.6603682
v 167.5546020 4.9147736 21.6732994
v 555.3572178 -10.4060229 54.3290302
v 556.5786362 30.8807548 57.1586080
v 406.1118662 -15.7228094 45.9675156
v 204.8062980 45.8702259 28.5663903
v 176.6566634 68.7724501 28.3872243
v 205.0525695 -24.3720151 1.6658253
v 101.3495252 208.4376514 21.8122639
v 400.2007544 -37.6070850 29.0601347
v 527.2042751 -21.2889947 53.0260690
v 107.2112024 21.7584576 12.6344385
v 67.5433278 244.4203049 14.2337549
v 541.6371226 -17.4663756 62.8200248
v 505.9881806 -0.2245314 62.9141480
v 86.1147493 170.8327830 33.7890014
v 180.4133654 -13.6341788 17.9740712
v 217.4385041 -51.4153354 12.2523820
v 54.4486754 179.7610074 32.0768356
v 221.5937972 -60.3230745 13.5809444
v 248.4601736 -29.1096792 28.0893557
v 583.9561820 41.3835831 71.3065043
v 131.4816922 232.1584821 34.6884578
v 297.9359925 -47.3590754 13.7222409
v 521.8665600 24.4639274 75.9722143
v 502.6627183 3.3588298 55.8193102
v 255.5109859 -21.3809758 13.3215301
v 23.7838961 -19.4462445 -0.1883942
v 518.0734992 4.5051463 56.2935472
v 544.8635817 -40.2968898 52.4906293
v 25.2297260 192.9395497 18.4282288
v 509.2618465 -43.1807525 49.8983413
v 573.9872456 33.6319245 75.7673979
v 521.4203596 -51.7104343 50.5359620
v 528.5467505 -41.1688834 51.0194302
v 164.7693366 70.7387775 29.1344970
v 536.9175076 -45.5143973 50.0588492
v 198.1019229 48.9067808 29.2691831
v 111.3162786 268.4296072 33.9053087
v 61.7630407 69.5495531 15.0463060
v 470.0727761 3.9271573 63.3021295
v 227.5952846 27.2112526 32.2639793
v 38.7996174 77.8039247 16.4242033
v 539.8554206 -50.2300672 52.4975993
v 129.3765008 255.3584874 42.8089574
v 69.9730664 210.8959258 14.4430948
v 536.9622707 18.3858443 54.7349602
v 548.7411022 31.8122804 79.2428106
v 69.5238635 252.2132695 16.2826311
v 106.3513979 151.5770108 15.9093589
v 536.0321999 -46.1209342 57.3959537
v 92.7130580 80.6964114 18.2716325
v 18.8896097 77.5223672 15.5682629
v 44.3110503 170.1742262 19.7585505
v 45.3635082 144.5165724 27.1099862
v 522.4495530 9.2584454 64.5435974
v 18.7051594 75.5067989 12.0769748
v 452.4084032 -60.3015535 50.9522520
v 537.7372503 -52.6058823 53.6591858
v 455.2643299 -13.3679509 57.9529181
v 42.7117236 170.6998646 26.1346959
v 472.6324379 0.1733183 52.4062440
v 132.3096901 152.3404866 31.0916509
v 582.5383067 43.8548625 69.5956349
v 97.7078006 112.6134247 6.7145447
v 227.4243981 -34.3404599 2.4181255
v 97.8060961 237.1858954 23.1202841
v 575.1559138 47.5128777 73.0276182
v 59.4418794 67.4348101 14.7067169
v 449.3649900 -55.6808375 53.6837280
v 492.9429889 -55.1266521 46.2700091
v 330.1715553 -43.0990905 20.3160737
v 548.9973426 -1.5879372 53.9385453
v 545.0698733 -6.7556016 54.0192500
v 114.1832620 -30.2104913 -12.6337521
v 1.2097700 -12.3189306 -7.8397300
v 248.2550591 -70.4561770 4.9434528
v 221.7959315 13.3918040 35.4655199
v 577.4102211 30.8123808 61.2631068
v 528.9065242 -60.3372268 56.0227782
v 127.1514893 190.5629486 28.6356062
v 243.3005273 -26.4063515 9.2297439
v 481.8052649 -72.5523457 41.9970527
v 78.1226605 77.3709416 18.0532746
v 519.2136168 1.0368244 61.2653345
v 487.2910380 -7.8201173 49.9375202
v 561.1992478 21.0052691 55.1597364
v 550.0814319 -9.1547258 54.2211309
v 59.3034439 25.5007651 12.3249656
v 4.8956191 67.4128383 5.3697727
v 6.7658145 31.0097355 -1.2167117
v 48.1604338 39.1629450 12.2575117
v 512.4835968 10.6321713 60.3078231
v 128.9984435 236.1463606 40.8368297
v 574.2302537 33.1314728 61.0706322
v 570.0939894 33.7093994 60.1413473
v 37.7802588 220.5353826 14.8614766
v 535.4594588 27.7355127 65.5605197
v 101.0126323 17.2160603 11.4133935
v 556.4113855 -11.2001207 60.7537478
v 337.0370865 -10.5862441 37.7238430
v 75.6791458 178.0297607 14.3350363
v 126.4892220 116.4465025 26.6095772
v 93.7656090 143.3513612 28.5664182
v 72.8341267 256.5938234 32.6696001
v 486.2255454 -74.3453205 42.4857102
v 535.5666876 21.1889334 56.8345003
v 538.1756425 -51.2667857 54.4954054
v 48.6421660 209.4207257 29.8262648
v 540.1876569 -49.6318862 53.2366335
v 520.6519365 -57.5749017 57.9368062
v 29.1984621 111.8089259 20.3784518
v 191.1514699 61.9763210 25.9592924
v 157.6060802 -49.7424155 8.0161542
v 483.8240743 13.2464627 66.3118884
v 41.3590930 139.4060105 2.2331167
v 109.2285067 109.9573746 6.8664071
v 56.2441982 206.9212347 35.0592621
v 508.4002018 -47.3529883 55.3431921
v 143.2361752 19.9872125 0.5239633
v 513.4481788 -70.9457621 56.3868247
v 220.5246985 -47.2096577 -0.9785532
v 85.3853002 125.5985051 24.7865506
v 283.4928036 -45.9597707 24.3559983
v 118.7685952 -17.5432432 5.9906458
v 487.3296618 15.6936329 69.7583109
v 451.0843456 -32.8369476 54.8242033
v 80.3873017 206.8266422 31.4421691
v 486.8639708 -86.6841301 43.0825315
v 42.7992642 148.3618468 3.0460469
v 558.6907268 10.1849921 65.2979910
v 571.8312263 35.9396301 68.4158877
v 181.0035259 36.3292955 29.2688869
v 439.7718608 -38.1280817 55.1785529
v 74.9217868 63.8454482 -4.1863271
v 137.5911236 -44.9914001 -15.1576549
v 245.1763749 0.5784075 14.3914586
v 128.3522546 -45.1522283 -2.2712839
v 113.0213290 261.3360882 47.0943600
v 527.9002786 -30.8460481 51.7719798
v 141.4446086 99.8469517 13.9951920
v 522.5401521 -11.4057194 60.4451373
v 583.1101537 49.8119518 79.3406591
v 107.2702035 244.3887740 45.9019430
v 502.8362274 -38.9861614 59.4389774
v 253.1840503 -44.3025231 5.8626058
v 566.7167902 38.2656492 82.7710554
v 234.5965356 -70.5994740 2.1292816
v 203.7039995 -11.9057894 24.6655885
v 64.2971247 216.7693824 15.2049838
v 481.1811447 -8.7074954 53.3859581
v 491.6423261 -1.0694042 64.8561865
v 480.6623757 -68.3635026 42.3915684
v 124.5132908 -7.9969810 -11.0770846
v 580.2171826 36.0161625 64.7096932
v 510.4097128 12.1706808 68.5165077
v 551.1975288 -9.9346302 54.0186875
v 464.7827148 -42.3244983 54.9917705
v 57.0056289 14.8590477 6.3454914
v 236.2672985 -24.3531633 27.5619719
v 545.4981923 32.8578874 66.8295622
v 65.9892783 251.2286901 16.3883157
v 545.9578037 -22.9189657 57.7691942
v 36.1715145 10.4967272 4.8325928
v 248.1407374 -12.6857776 37.6409367
v 551.9641638 32.9123028 80.0493062
v 74.4866803 226.0067463 17.4221061
v 110.5566025 21.5107463 -5.0837570
v 513.4373903 -12.7464142 53.3651821
v 480.7808399 -74.0394220 55.2810691
v 462.6995623 -54.2146303 54.9991317
v 98.1117263 21.7594150 12.2763189
v 461.2149596 -56.4958490 41.4250605
v 257.1782768 -24.9248594 33.4894359
v 444.3006217 -8.1175994 45.3166254
v 142.1932429 81.4806595 9.0812696
v 553.0729890 33.6942263 60.3577420
v 454.4826746 -4.4786576 47.8269979
v 109.6486524 152.3205489 31.4690806
v 124.9107122 138.6922300 16.5865365
v 465.5627012 -63.7907833 54.2303734
v 87.1077850 253.6345124 18.7231675
v 510.3652477 -51.3884649 48.5479087
v 214.6188766 -6.3867681 30.9652891
v 515.5227780 -50.7465266 58.4212318
v 491.3001060 3.0415456 59.8166212
v 97.4275321 41.3804688 14.8704480
v 530.0195217 1.7270321 61.6420545
v 447.1554756 -39.0898623 34.4534628
v 100.5347148 217.1851993 44.4434732
v 109.8813564 33.2789756 15.3910434
v 22.2001337 -7.4129296 7.5992090
v 183.6457103 33.4922597 29.8748761
v 522.4657655 27.3161680 76.6681060
v 109.3860045 216.3937092 42.6670648
v 550.6075025 -27.4587926 54.6906404
v 535.5546474 -56.4635657 52.2156544
v 35.5035849 159.4736427 25.8159991
v 362.3615205 -14.1192321 38.8660766
v 478.3733487 8.5878689 61.4002496
v 258.9561343 -66.1269426 15.3822321
v 107.4907407 269.7434425 34.3348905
v 205.1608562 47.9601398 22.3053303
v 381.2168539 -48.6644506 29.8549272
v 86.0767514 169.7668135 15.1860537
v 44.7674729 29.2868838 -10.7648000
v 208.1415802 43.6795540 19.3324517
v 0.3243610 33.6905345 -5.2809124
v 527.5762677 -51.0100722 50.3788777
v 584.5460296 43.8566916 78.2767981
v 547.5595593 19.3961691 72.1543431
v 84.0721130 32.0062041 -7.1016001
v 114.6116033 153.5379589 18.0295408
v 99.0258306 140.0305480 28.2273591
v 179.3232411 -27.0704255 14.1421538
v 78.9210722 262.0011270 30.6164958
v 535.5883837 -55.7494760 50.6367497
v 182.3666245 -59.0692684 -8.9050252
v 57.0225827 181.2078506 27.1863025
v 157.7780843 90.0051445 27.8713088
v 583.4938288 40.0672927 75.0900730
v 534.3086123 -36.7016681 59.8926358
v 548.1441021 -13.7732234 60.0743704
v 40.0274396 51.5667722 11.9200367
v 578.1174302 27.5639277 68.9985231
v 553.8361073 24.6796627 75.4350424
v 101.1271998 154.8978388 31.2958024
v 580.7670355 30.1886573 64.6839365
v 31.9492854 188.3201301 23.2157167
v 532.2651863 30.7902005 78.2489330
v 69.3871751 73.9781037 16.1834359
v 515.5507326 23.4576706 71.3221431
v 570.0298548 35.9550230 80.5421844
v 564.0537143 32.4941464 58.7447733
v 220.0726122 -53.8270362 -1.2278626
v 59.1143854 133.5058659 26.1860881
v 523.2867599 -75.5261481 51.1442982
v 55.1131405 186.3451153 33.0847763
v 116.7530939 197.0281452 24.6646013
v 506.6927671 -65.8172518 47.5210659
v 77.9239386 254.6957731 17.0158613
v 234.7957194 -40.0680713 3.2710610
v 540.1016474 -49.5102778 53.9166965
v 571.7338324 36.2002440 61.5474731
v 80.9753016 96.7135206 19.5350442
v 131.5624416 154.2761028 31.2398393
v 548.7452745 -16.2129123 54.5041747
v 56.9665022 109.2581674 1.0620293
v 210.2491707 -45.1031402 -2.2648103
v 204.0491253 48.6990884 26.4939554
v 499.4183183 -24.6608071 57.2623275
v 67.8141117 150.2124965 9.4542159
v 531.9315195 9.5335981 63.0839244
v 225.8585989 -74.6419132 17.7379511
v 54.7492504 184.1469854 32.5003751
v 96.2538123 51.7181978 15.8715975
v 423.6707687 -32.4648917 31.7494161
v 37.7909094 31.4091332 -10.6271934
v 563.1949306 31.6034630 58.0074862
v 519.6976066 -56.7824543 49.2513776
v 569.9185133 40.2872525 65.3545782
v 132.4498951 101.2523547 11.3188187
v 157.0702046 -16.8683585 14.4692957
v 499.8847544 8.3443504 59.5077686
v 206.8438381 -50.6561510 -3.1355177
v 41.8366641 161.0535532 27.4805296
v 57.5697199 66.3587600 14.2858727
v 562.1480942 24.2487323 56.0634732
v 572.4723339 29.5661166 71.0938796
v 523.7088799 -77.4873495 49.3920371
v 282.3732793 -30.9196059 15.0796762
v 141.8598741 65.6302795 25.3377538
v 15.2206393 31.7763165 4.7909794
v 190.4732436 -16.1048211 1.6213191
v 149.7297585 65.8625364 8.3258878
v -1.3256555 33.6852930 -2.8632537
v 99.1727561 196.7684776 20.1062243
v 120.8982393 -38.7115143 -6.4515024
v 152.6256502 1.1894100 -0.4498848
v 137.6150548 32.1544595 0.4268114
v 425.1528978 -48.2919738 34.6217230
v 200.9250820 50.0421375 20.9906120
v 177.9800057 46.1499989 29.7899991
v 514.4921541 24.0790863 74.7037381
v 526.5587568 14.2238596 55.8762550
v 449.8588145 -4.4083758 49.6874228
v 34.0684205 153.6362469 24.3118964
v 124.0311190 214.7327960 39.8634486
v 553.1398058 9.3508353 65.3773770
v 125.4177839 222.4948108 40.1968360
v 563.8269186 9.9207796 65.5820519
v 98.5443592 54.1706197 16.5012516
v 151.5784264 100.7916108 20.1091766
v 126.7046183 266.3314044 43.4270091
v 82.5547576 82.4798942 19.4156468
v 57.8026436 101.5115902 20.3325767
v 584.9347711 48.2281893 79.7720030
v 576.2382746 49.7343466 79.4569403
v 146.5620100 94.8200151 28.1281229
v 116.4502352 63.5373220 21.6163490
v 489.1482294 8.6199213 60.0409880
v 8.5371723 33.8580273 10.1904003
v 346.7003405 -47.9641110 21.9640881
v 138.1904334 125.5942136 27.2779763
v 157.4468613 94.2227468 22.4522986
v 574.3541121 37.3166241 68.9796358
v 25.1253210 72.7253482 16.0399973
v 70.5438852 194.0643638 37.9119702
v 518.4450150 20.8040550 74.4834840
v 50.4975580 235.7757390 22.6429198
v 113.8403490 157.4094146 33.1298187
v 70.0253099 210.8561248 35.4329869
v 54.9620800 100.2417132 20.5292460
v 260.5009377 -27.8482549 12.9994052
v 552.2666574 24.5072041 54.3902703
v 100.4835963 258.7647140 46.5562083
v 196.0526258 53.6109582 27.9491358
v 167.9292172 38.2285975 5.4916693
v 229.8993021 -58.7401949 0.6562937
v 134.3779862 72.3359734 25.7433373
v 64.2955676 32.6796360 13.2012339
v 515.9932375 -52.8940074 49.5723411
v 475.2669334 -56.3281290 55.2530140
v 546.7600822 -20.1625805 56.3898906
v 142.0244128 -4.4899792 -4.3771039
v 511.1890435 -77.0635977 55.2416146
v 54.5714684 61.0956512 14.0094049
v 54.2428717 238.1082922 12.4868732
v 38.9442444 208.4997594 7.3746503
v 526.8623829 1.5304015 61.4753850
v 335.0983560 -44.8476262 20.8096709
v 50.7417694 210.6207013 10.7038189
v 471.7611372 -14.7433588 44.9774116
v 350.6432474 -50.1019284 26.6090594
v 426.5575707 -26.7389212 50.1630791
v 36.2257771 146.4448869 25.5669151
v 582.5432539 39.8390032 76.5097961
v 538.6742353 -50.4425392 54.4734038
v 110.3954092 270.2718973 40.3064638
v 126.8762499 161.6092622 24.1009425
v 47.6009659 78.4646794 13.7944110
v 511.4381313 4.9530067 64.7264719
v 196.1327791 27.9315207 9.7478265
v 13.8427690 107.1610823 -3.0984557
v 37.6070626 37.3885930 11.6170337
v 236.7127389 -35.8395092 3.5515926
v 446.2701678 -39.9176069 55.0374538
v 321.7256069 -52.3097441 21.6292739
v 140.2107030 74.6655688 7.1117543
v 84.2766091 188.5466129 16.3278002
v 142.2452480 20.8104961 20.7551401
v 83.6645737 100.9725779 19.8207237
v 559.5126152 -2.2139486 55.6308366
v 160.2612734 21.9471920 24.3886039
v 91.1642537 235.5463952 20.8794922
v 546.1514592 -36.4581905 52.8326221
v 116.0928905 170.7514226 35.4176052
v 70.0772405 256.6485107 28.4641236
v 137.6630813 98.5035524 28.0944109
v 85.5288357 245.2284396 45.2960990
v 125.6632060 248.8136142 45.1798365
v 68.6088502 175.5023599 12.1203661
v 123.2687607 43.7794328 21.2979726
v 499.2761910 -76.0641992 56.4993247
v 561.2538457 26.0432102 65.5776486
v 431.5034151 -36.5710333 53.0553758
v 530.5793881 -58.2428128 50.5993292
v 231.4686179 -75.9528726 3.9287661
v 581.6977024 42.3132181 67.9514259
v 461.2328410 -20.2319697 57.4070252
v 89.8677111 267.0560181 28.1081162
v 60.5875179 221.0156024 33.9466445
v 552.3597002 37.4813378 82.8759447
v 515.5173540 -25.8450657 59.2758432
v 147.7269232 -7.0043011 14.2660132
v 73.4562874 69.0370947 -3.1554794
v 569.1363811 44.4097519 86.5226090
v 120.4201654 -37.1263959 -11.6661433
v 551.5449643 -23.3955067 54.0108941
v 583.6627483 40.9715474 76.4406919
v 255.6611300 16.3217317 31.0135186
v 42.6811986 158.9464098 4.2538922
v 528.9607644 -54.5274578 57.1023747
v 565.3099418 26.1727944 63.6356026
v 100.2648920 21.0025739 -6.5246709
v 61.8267618 249.8560846 25.5924948
v 113.1645888 232.5408310 46.5498790
v 499.0788102 19.0290790 70.1304749
v 278.1747878 2.2002531 24.9622576
v 468.1984484 -63.0185306 43.6419062
v 517.5887346 -37.4950618 60.7425757
v 156.5770954 96.1324722 23.1611189
v 131.6070110 207.0321143 37.3532623
v -4.6495399 12.5901774 5.7544759
v 70.8117932 258.0393553 23.4288014
v 513.3826733 -6.8850135 53.8256094
v 62.6478866 142.5655782 27.4155568
v 508.0592036 -7.5794947 59.7025305
v 405.6941867 -36.2139866 29.9707316
v 541.1134362 -21.8478460 61.7727153
v 508.5038543 -89.2320946 54.3340333
v 66.8594241 197.9055107 37.6937948
v 35.8479358 116.9896275 22.6053745
v 131.6041797 248.6269772 41.1445610
v 170.4624444 -51.5812375 -11.6516426
v 50.3487699 8.5517624 9.6525913
v 160.0520462 4.3305270 1.0047884
v 126.3950318 265.8208311 43.8191630
v 526.7549753 -69.9455291 51.8958047
v 492.0050204 -50.3951572 46.1721346
v 174.0151942 -1.2164802 1.7037113
v 532.4559212 -27.7634393 53.5618961
v 539.3504500 -50.9968847 53.4177758
v 246.1228222 -28.8459789 9.2056803
v 38.4295881 215.9928977 21.6239952
v 281.9370031 -11.6783427 19.2709304
v 208.2703114 45.9253117 22.4122312
v 529.1852951 -66.0322532 51.4824763
v 564.0494823 38.5064594 65.4830337
v 373.5206723 -27.3878220 28.3825416
v 567.8039193 32.6640755 77.5900334
v 14.3620176 98.8705531 -4.1000755
v 452.0683885 -36.9756259 55.7554178
v 153.8603753 -9.5414277 -2.8623319
v 160.9874666 37.3139828 27.0861145
v 112.7535552 -28.8288128 -5.6831189
v 295.0327694 -49.0598083 23.0464302
v 547.6684570 24.7509237 54.9474470
v 399.9401927 -47.6966724 43.3157049
v 237.4048978 6.1771846 13.7000456
v 517.9519653 -87.6394287 51.1643887
v 255.8842301 -16.6894794 14.2753851
v 549.8239398 -10.6242727 62.8599003
v 62.7026409 86.4761174 16.9455856
v 130.3366870 238.4961843 35.3174433
v 33.3958939 44.8635519 7.2427765
v 15.4015664 35.9627903 10.0773741
v 322.9765892 -51.9521795 20.1318804
v 540.4232144 17.5224673 53.5957143
v 186.9104356 -2.2280198 3.1374991
v 527.3482800 -1.8712172 54.3909892
v 520.5073953 -33.6436331 51.5655167
v 538.6486053 -24.3051089 54.0495925
v 108.3073542 77.1583468 21.9291802
v 34.4881527 69.9307397 13.7000643
v 527.6600718 -30.0352611 61.7315322
v 546.8482971 -27.4894536 54.7245517
v 520.7878947 -77.3069859 47.8487723
v 86.7703557 75.9131983 17.7320372
v 550.4627824 -17.8434718 58.8431768
v 584.0089917 48.2430011 80.8605850
v 97.1833542 226.8987298 23.3928617
v 561.8137717 18.8248772 67.8125322
v 77.1779120 1.1556126 -11.8632996
v 177.9368371 30.1716290 29.3757599
v 563.8328791 6.7035789 64.8132265
v 63.6742637 36.8044041 13.2189337
v 526.3965130 -31.1530754 51.5700988
v 30.1041584 20.4824023 5.2881977
v 484.5883250 13.9894141 68.9579099
v 111.5122288 71.4671612 3.0227795
v 512.3094320 -90.8468366 46.3095903
v 53.9786406 70.4264641 13.5563388
v 35.5397537 77.0057887 17.1745773
v 398.1404603 -20.3873422 45.5499478
v 264.0292943 1.6826558 38.5365747
v 107.8143939 200.0714988 38.4814963
v 531.4003229 14.0372217 65.6136721
v 78.0461580 92.0333564 18.7350251
v 69.0153465 168.7325537 32.7738635
v 447.5046694 -5.9748446 55.4714873
v 73.2605010 29.6689346 12.8587326
v 146.3375837 -49.5652817 5.0451970
v 491.2631810 -80.8755979 44.2591123
v -2.6757792 -8.7952111 -6.8948353
v 69.1990927 -0.0573473 7.7184839
v 565.7353997 16.5535938 55.7831526
v 63.7863800 129.1077286 5.5854199
v 42.0994833 34.3899839 -11.8690496
v 113.2933721 270.0574398 38.0023681
v 437.2301996 -35.3968106 54.6919554
v 12.4598714 44.5909128 -0.4165110
v 118.8586205 -25.3113527 0.6723496
v 18.9183541 6.0022175 9.8455707
v 559.8364472 34.4903059 59.7686805
v 124.0987331 -35.8762033 -15.9539264
v 334.9441886 -50.1922183 27.4115037
v 502.9250979 -65.1014149 56.8751171
v 469.9852467 -10.6131984 46.0637324
v 154.0321112 -12.9721528 14.4899525
v 504.5769215 13.3319870 63.3457080
v 263.0124688 -33.2957171 30.3040110
v 118.3126569 211.2012655 27.1311142
v 117.8873330 103.8297936 7.4965623
v 49.8851761 223.2102305 10.6381141
v 107.1274728 33.0335349 14.8460120
v 366.2382662 -48.1809936 35.4816504
v 414.2629504 -47.7849543 41.3821265
v 492.9714501 -34.4281495 57.0349954
v 499.5940626 0.6155075 64.8581982
v 136.2182349 138.4880543 26.9751232
v 530.5790305 0.5527275 61.9520321
v 74.0984678 95.6066996 17.9208349
v 582.0620656 46.2143645 82.0937380
v 482.3323786 -58.8053949 43.3932953
v 197.4637210 27.7412236 32.1713984
v 344.3666995 -39.8014821 47.5847945
v 181.7210913 -23.3544894 15.7400779
v 236.1699790 8.9105619 37.1790193
v 515.6713724 -27.2024721 51.8985204
v 86.6969004 255.2369237 43.5995460
v 39.2257459 186.4426583 25.6862938
v 96.0649475 215.7715857 43.4426330
v 482.7514589 8.6962990 69.6456209
v 138.0130649 -8.2851863 13.3529110
v 174.7726500 7.8886654 24.6769078
v 249.4181395 13.0085275 20.4554070
v 488.5031879 -16.1861703 57.8570887
v 115.0074378 172.0777005 35.3934765
v 11.6519043 115.7819927 12.6093887
v 118.6087355 269.4159448 37.6283526
v 41.7814814 128.2512397 2.0731485
v 559.5092773 20.2165321 67.2764853
v 516.0400271 -91.6068256 48.7000905
v 20.6268542 183.3031625 16.4435562
v 176.7426878 -4.3800152 20.8923072
v 206.7021579 43.5957611 29.0170927
v 382.4235201 -14.8515850 39.4734740
v 68.7138960 201.9385993 37.6392007
v 76.7027885 24.2989343 -8.4700054
v 146.5044618 108.4077582 26.4272932
v 90.2878195 107.2618514 21.2982278
v 257.2921216 -41.3409844 22.4069003
v 576.7892003 27.1170419 60.4391657
v 42.8617075 55.4021411 6.9423146
v 132.8048110 78.7087530 26.1975285
v 429.6803772 -44.1507213 52.4864867
v 218.2646096 1.0580886 34.8027460
v 89.4571319 266.7374313 32.1087502
v 274.5272517 -12.5930533 41.1534160
v 17.0197785 151.4055580 18.5264964
v 51.3773784 210.1493627 31.8346173
v 269.3761289 -22.8767823 15.9773640
v 568.1301355 28.9967991 65.8926740
v 22.2673938 36.7252789 -7.8153973
v 540.8218503 16.3660739 67.4279183
v 98.7523720 29.7207516 12.6048597
v 162.2483879 18.0764515 2.5835608
v 486.4163399 -89.5213410 43.9652093
v 511.6426349 -87.2040540 45.7620993
v 98.1771797 266.0575509 42.6280275
v 133.1131160 123.9990443 26.8621221
v 88.3512571 -5.7410845 5.0812522
v 84.6984833 158.8076651 31.2368795
v 305.2712679 -51.3085723 15.8518702
v 127.0373166 92.7920789 25.9228610
v 522.1828222 -41.0713255 51.5024476
v 187.8089458 59.0151884 18.3821097
v 577.4375796 35.2600217 62.3342767
v 73.7399831 259.4160438 28.4757875
v 45.6878692 231.1908603 19.5201430
v 417.9719687 -46.5754680 32.6164849
v 117.6704392 28.2368585 17.2575768
v 564.3784404 28.9210211 60.7954338
v 308.5636497 -21.5362068 45.3255251
v 74.1175637 86.6641775 18.6855905
v 520.2098489 0.3409955 54.9656339
v 562.8955960 -3.1288846 61.5427978
v 535.0492597 -1.6086161 62.3385236
v 289.9150252 0.8525460 29.6117309
v 248.0455637 -33.5739627 6.8593142
v 102.1160185 89.7583440 3.6137996
v 524.5968103 8.9859916 55.1990457
v 52.4858236 51.2464531 13.9540210
v 64.9170578 202.2286654 37.0672047
v 261.2227798 -56.4249270 15.9510504
v 196.9046444 -23.6768592 19.5414554
v 513.5962367 -2.8050649 60.1963326
v 534.4404578 -14.9734067 62.6291186
v 89.2244279 219.3579078 19.5228700
v 125.9982884 240.7327890 42.8891033
v 18.5655504 139.3758655 12.8962956
v 512.2492313 -87.0904475 54.1168377
v 60.5766773 38.8772190 -8.1418809
v 101.7393023 270.2786922 37.5584811
v 335.2761269 -12.3047391 31.8602696
v 12.8198164 151.2734145 14.4324983
v 217.3203230 -61.4855736 13.4539604
v 478.3397317 10.5234589 64.4915923
v 407.9069197 -24.6355385 47.8372499
v 511.6142631 1.3950800 55.5377826
v 69.0402761 93.0821821 17.7018121
v 98.7221152 84.1008127 21.4461181
v 50.4184514 149.7309506 28.0316304
v 36.8938819 3.8485606 7.9314830
v 57.0991188 195.2302605 34.7708762
v 526.9183517 -59.1600090 56.9385663
v 529.4787884 14.3922586 55.0962240
v 197.1045583 38.3655094 30.5463895
v 31.3724913 -4.9153916 -13.2264094
v 445.9548295 -42.9610088 55.2133285
v 19.9219529 102.6744992 17.4861234
v 26.0568038 -3.6161942 -13.5559654
v 78.3898160 262.3053789 25.2532791
v 564.3782020 33.6265825 59.9786043
v 123.5206276 104.1757017 8.3777979
v 15.0907384 62.9928038 -5.8405870
v 49.9233119 76.9951418 13.6633245
v 123.5309690 61.3185801 1.5178564
v 1.7483674 33.1115313 7.8356685
v 452.8630972 -41.6786224 35.7673280
v 427.6391864 -35.6411450 51.8471487
v 488.1841540 -15.1201114 52.7195334
v 130.5807233 224.1804600 32.8394920
v 229.8561335 -64.8455918 16.6861191
v 464.9653435 -7.3153349 47.7315113
v 535.9075069 -41.4365940 50.5405664
v 248.1357306 -2.2701179 14.9406204
v 43.8188873 129.8503578 25.2484754
v 537.8837585 -16.1902905 53.9137274
v 205.9922665 -30.8033712 17.6746473
v 160.2916718 -12.3138409 -2.5318321
v 183.2377613 45.4354398 10.7335681
v 229.4410169 -29.3378346 4.1437936
v 44.2799516 118.9089939 23.2190527
v 403.6681652 -25.4941490 47.8342921
v 60.4247674 132.0148110 5.5526928
v 541.5769815 -47.0379330 52.5813289
v 104.2952612 269.3943083 32.2348364
v 572.5905299 46.6076583 72.3901019
v 531.9035649 -23.8742754 53.1773679
v 393.0070698 -23.6028191 46.3079475
v 331.9718242 -11.8802190 32.3450640
v 467.8756893 -64.1408637 54.4815175
v 211.2153769 43.0924408 26.5035070
v 20.2241987 -10.8623570 -13.1511278
v 107.9714745 124.7689351 27.1179639
v 111.1662611 9.4941193 12.5299878
v 465.4959738 -25.5324319 56.5743856
v 523.7550139 -53.4099936 50.4895076
v 127.0183474 226.3348550 40.4669866
v 513.3454800 7.0397854 58.1768714
v 512.4484897 -74.8756155 55.3805046
v 548.6195087 -31.9287777 53.0897230
v 27.5210552 2.8743125 -11.2518826
v 515.8598423 -82.5810805 47.3089889
v 116.0498336 194.7743297 38.0949005
v 575.2601027 33.4787630 61.5583844
v 529.2590261 -56.2389269 56.8111017
v 274.1793692 -2.6036173 20.7880102
v 113.1021827 14.7379311 -5.8738026
v 563.1088018 21.7738077 68.9012930
v 558.4079623 0.9391136 55.8650345
v 21.0408363 20.2371087 4.6399841
v 52.2034578 200.4752308 32.5278826
v 57.1625642 141.3762271 6.0743936
v 108.0080643 209.4647586 23.1737029
v 80.0215378 84.5506638 14.4815333
v 116.1950454 8.9343283 -6.7280461
v 470.0698555 4.5157252 61.1541122
v 101.6729921 108.9258865 22.1696533
v 527.9788971 -37.2722410 60.9564111
v 137.4761462 82.9474404 7.9266420
v 339.5391703 -20.4842426 27.6419353
v 583.2056403 44.3170816 80.8495954
v 534.6595645 14.8209417 54.1309342
v 503.1873584 -52.3751378 47.9107499
v 56.2198460 7.0018279 -9.6759992
v 555.0491214 -13.4692425 54.5090251
v 132.9922527 117.9222241 27.8332084
v 159.2540294 18.4286833 2.0619710
v 524.1103768 -34.3524516 61.3268539
v 531.0766101 -34.6672758 61.0126071
v 41.4779931 183.0668151 25.6798454
v 437.7560616 -31.9065228 54.0011041
v 580.7891488 48.8757715 75.1893520
v 105.0272211 6.4513250 11.3408463
v 71.4210570 43.6152369 7.2111469
v 580.2521706 34.4371498 64.2741472
v 534.4132781 -5.9010433 63.0784631
v 133.3010644 229.4347584 39.4933559
v 180.9831262 10.7506681 27.5255889
v 54.3027557 94.2508206 19.1789083
v 47.3942272 192.2141910 7.0098019
v -2.1827156 27.7625564 -4.2637321
v 86.6370052 140.1279867 27.7671684
v 13.5121336 62.1716976 5.5243159
v 511.3382936 14.6323349 70.1306015
v 31.2651619 147.2491622 23.3009178
v 34.6325338 -13.1694572 -9.0327691
v 224.4976014 6.7376834 36.5013629
v 106.0740277 234.2188358 47.8211790
v 192.8228140 60.3270754 24.5475862
v 109.1090068 58.4718361 -1.4491152
v 523.5448480 -66.5125251 54.8996031
v 27.9663596 109.2691496 20.5256995
v 544.1596508 -41.5833257 53.9325289
v 146.9444633 -3.1828517 15.3801832
v 144.3962306 86.1048698 28.7182052
v 97.0143378 259.1775358 23.4920122
v 33.8126794 202.9293776 11.2548834
v 35.5425477 128.1836927 25.0271764
v 482.2981060 4.9767159 56.8623617
v 111.1469641 215.3194249 24.8446856
v 547.0708609 -31.0215969 55.1223122
v 507.7874660 14.2477583 69.9034929
v 97.8016406 71.7305541 18.6750647
v 51.0381535 106.2708721 21.6185525
v 30.1524568 -9.7528584 -13.3067835
v 455.4364681 -59.5262423 53.2363616
v 200.8296698 45.6325188 30.0040171
v 114.6915928 257.2129667 33.5375704
v 426.0357916 -32.7883810 51.0821715
v 151.5920758 78.8116679 11.3900844
v 452.3191154 -3.4633155 51.0543808
v 90.2855024 132.7981502 26.6594701
v 20.9374931 34.0732895 5.2780295
v 38.2994786 212.4549150 7.7786283
v 299.4249463 -8.2288049 25.1737814
v 74.4502097 96.7834666 18.0377122
v 61.1934289 123.6190572 4.5258906
v 472.6974964 -32.5208902 54.9623370
v 131.2366873 -43.4538014 0.7280048
v 29.3662678 47.8948541 -8.9030098
v 54.6735637 135.4428530 5.0353850
v 525.2448916 -10.1250112 60.9569475
v 466.5067196 -2.2734045 51.4765494
v 24.5206542 152.7359486 15.4723553
v 142.0455426 38.5862254 1.5125928
v 492.3867881 -74.3070319 55.4151274
v 474.9926031 7.3581450 60.7297979
v 109.4024852 268.6480284 33.2754254
v 201.6723305 -73.7606809 11.6986260
v 510.4970932 -3.2329292 60.4339167
v 46.9304733 158.2252681 4.2433660
v 12.0296823 139.1540915 9.1555147
v 129.9890876 186.4256114 35.9961241
v 275.0898898 -38.7128554 28.8253129
v 211.6510421 24.6553421 33.1740528
v 190.0361478 62.3965114 26.6057160
v 309.4547689 -51.5604392 21.9646804
v 404.9510062 -19.6871832 46.3257097
v 447.9813874 -11.3062412 55.7884388
v 414.5501554 -18.2915702 47.8781201
v 31.2412232 195.3142881 22.8414573
v 54.1094765 76.8595263 9.3363607
v 508.8698864 -78.9018720 55.4502234
v 117.4007356 33.9414813 18.4855778
v 85.6758580 260.0036263 20.4507094
v 334.4886005 -31.9391079 24.4670920
v 124.3675649 238.8334721 33.6592793
v 525.1570344 -15.5281536 53.4830503
v 379.2367876 -44.5729494 48.7324484
v 69.5015565 159.9653214 30.8229998
v 185.8062446 7.2224983 28.0159768
v 531.2837362 -19.2147400 62.2705109
v 236.0883802 -50.2241850 2.1772815
v 130.5777580 -36.7351882 1.2951586
v 23.5313512 65.0002807 -5.9335325
v 514.4908428 -83.7639794 54.2611033
v 490.5939996 -72.5537464 44.3334021
v 117.7960709 64.8114830 1.5155606
v 33.5289873 175.6286025 16.4098609
v 555.6712747 -7.8479871 54.2400293
v 248.5677749 8.4040798 37.1272005
v 187.9522502 -12.2602377 20.2641767
v 108.4163040 223.6318588 25.5395602
v 492.5718904 -47.2400561 57.7555001
v 535.0902081 -31.4434245 53.6910519
v 95.7808346 266.0018802 26.4612362
v 127.0749122 257.3497295 44.8883995
v 102.0836458 241.3543761 46.8200073
v 337.0358050 -33.0989547 24.5015733
v 168.7913984 67.2451258 12.9143931
v 70.1054856 239.9508655 38.2936224
v 536.4152789 -12.5786858 53.9625883
v 125.3632307 5.4409695 -5.0657336
v 245.9484041 19.0793704 33.1818648
v 511.3761425 -80.4275870 46.8101427
v 82.2580308 51.6459383 -6.1880602
v 107.4696928 240.1500791 27.7273022
v 575.5907297 44.9452363 84.1676369
v 572.0297694 39.5357199 63.8716519
v 527.9611945 23.0209436 73.4500289
v 391.0517991 -21.0273825 45.3844145
v 547.8315949 9.4903503 67.7242950
v 274.7257650 -3.9854590 40.1136912
v 490.6996191 -19.0005153 52.1557257
v 361.8822694 -45.6782356 44.4981046
v 506.5886378 -25.5177990 51.7587028
v 476.0110378 -36.5179144 55.0799556
v 81.9151849 217.0652598 18.0735569
v 362.8787696 -42.1695784 49.0275547
v 191.3095266 32.1755037 9.5236944
v 573.4769702 28.8429540 59.4637915
v 256.0347319 -44.7688401 6.3171550
v 182.3551953 26.7026816 30.3548481
v 549.5910048 -9.3305092 61.3248684
v 511.6371512 21.2523080 74.8912022
v 25.9740651 130.9728920 22.6619840
v 533.4115028 24.5222598 73.7080947
v 24.3423805 46.8183644 11.8851466
v 456.2952518 -5.7376628 45.7394682
v 123.2448071 -11.9193364 10.3108948
v 53.2598794 64.6820217 7.9309512
v 72.4692047 8.2465271 10.8318841
v 437.2215569 -7.4914722 51.1542670
v 422.0752120 -47.8754342 34.0487920
v 521.2132335 10.9314956 56.7916371
v 579.0079832 49.8210490 77.2251785
v 537.5571251 -17.0680229 63.2180870
v 530.2246809 -3.0222309 62.4240637
v 524.1035223 -14.9569223 61.4705198
v 101.5557125 63.5249093 -0.6159980
v 496.0493445 -77.9616907 56.7242056
v 538.1659269 -52.7494550 52.4318106
v 29.6273530 20.3517675 -7.6581347
v 343.2723582 -11.6172722 38.8793126
v 422.4596322 -11.4971651 44.8058434
v 169.4467962 -5.5052279 18.8151337
v 126.4768988 123.9067689 26.6975760
v 537.5205278 33.3398730 79.2486072
v 511.3122463 2.0209872 63.5020062
v 128.5302639 134.3728006 28.7215095
v 22.9152534 44.7715446 6.0538584
v 69.5298910 193.3807880 12.6273409
v 101.6831025 126.0138005 26.8529225
v 544.8192954 -23.7790179 55.3404838
v 80.0515413 192.7814782 35.3762358
v 538.5972857 -17.0841422 54.1486256
v 37.6921631 189.3253028 26.0228105
v 32.5677544 71.3414028 14.6385031
v 132.9914927 234.4808877 40.0272384
v 555.1773906 1.2307606 53.8664833
v 102.4411097 254.1409135 24.5903842
v 509.0737939 -70.4908445 57.1938679
v 171.2418348 38.7559459 28.2692630
v 215.4418677 -6.5292497 7.9154745
v 531.0168862 -36.6101228 51.0812737
v 542.4755812 13.8643188 66.7265356
v 328.9377391 -10.1202494 36.0250548
v 130.8953017 83.1777081 6.8517397
v 490.1692867 14.5636136 66.2273467
v 567.1944618 43.3092006 86.1711204
v 43.3346145 225.8924097 21.4429088
v 82.5674534 177.4425209 15.5355902
v 539.1791463 26.6259741 60.3447929
v 109.3242988 -26.5428741 -7.0537431
v 501.4814138 -8.2967840 60.4050271
v 476.7651260 -11.9313141 57.8979664
v 16.5726878 31.5521210 10.1713194
v 536.9702578 -36.9936526 52.5918007
v 546.5943217 2.9371155 65.3451756
v 203.5016418 22.7192715 10.3478227
v 487.2337282 4.7611413 60.3397563
v 568.0586100 23.5043690 68.4377849
v 573.5844374 16.8969631 59.7785078
v 97.4379629 16.5392421 11.6981091
v 46.5166904 218.7945992 28.8018193
v 568.3867931 20.5615684 56.7355342
v 452.5499046 -45.2208854 35.9823518
v 477.0757556 -26.5228413 45.5683470
v 528.9961100 16.0073228 67.3345700
v 160.7929766 13.1557388 22.6043891
v 215.5066431 25.0204112 12.5444923
v 58.1165664 88.6663273 17.0207825
v 88.3639306 266.7720914 29.6443980
v 471.5891480 -34.4537050 54.6380021
v 88.8382941 60.4672320 16.7822316
v 557.3049188 38.7138613 68.5391948
v 557.7874780 -10.5831167 60.1785854
v 72.4517033 229.2889953 39.6347865
v 561.9118810 3.6839927 64.2061532
v 516.1823034 -86.6376236 46.7462726
v 79.2657211 226.5602499 17.9178957
v 233.6126268 -34.6279778 3.2153639
v 454.4622004 -2.8164580 52.4327457
v 486.4073396 -82.0898041 42.5334573
v 113.3671105 -26.1142235 -15.3773613
v 305.6357205 -45.4823710 15.2345868
v 30.9288390 63.6605993 6.3681654
v 540.7148004 -34.5450416 57.6359965
v 530.7919383 -23.8894466 62.1437058
v 453.7648261 -40.3920077 35.8113274
v 94.5035517 158.5405916 31.1983489
v 131.7628324 -9.8071704 11.8814539
v 536.9166732 -54.4124879 52.5325648
v 40.8549793 120.7371131 24.0260176
v 555.0997257 15.5266123 66.2484393
v 134.2261732 -48.7043560 0.0764773
v 57.7626899 237.8043979 30.1847830
v 552.3138642 6.0515506 64.3614978
v 135.9201372 -31.6780843 4.0212041
v 160.4159176 65.2460009 28.6560077
v 76.7609328 186.5649223 37.2381918
v 111.7517203 229.2713225 27.0377547
v 48.7046577 10.1840021 4.9965186
v 23.0101645 174.6622324 11.7553761
v 56.6971190 245.9902465 21.0511629
v 539.4686460 -43.2497375 50.7151000
v 526.4312625 -62.6492947 55.9502840
v 53.2090701 192.0157522 33.2686789
v 53.2614067 232.4641645 21.9395291
v 147.1057087 37.8156155 2.4206950
v 404.9708545 -40.3201804 51.9763380
v 93.8485861 51.6469963 16.0513744
v 26.4358688 195.2718645 18.8499112
v 84.3937919 207.2910666 32.0827886
v 64.8272038 41.4106026 -8.4302770
v 25.7970802 64.9379343 12.5317341
v 190.2388185 53.9325178 29.4768382
v 55.0309755 206.9971412 11.0430969
v 570.6368685 33.0969393 77.0231858
v 581.1850429 41.2953272 80.1871270
v 518.3771253 8.6539155 57.1852922
v 121.4362979 258.5234046 45.2741757
v 383.9053810 -30.5809956 50.0013903
v 75.5366087 189.3197447 37.5500917
v 96.6415033 218.1625813 44.4482155
v 499.8114407 1.3963409 54.8049025
v 539.9652719 -22.0966190 54.7026172
v 82.9449221 200.9122074 31.4309709
v 36.8836112 12.6561206 10.2653196
v 435.2627099 -9.6808905 52.2731058
v 8.1528286 67.9602772 -4.5004194
v 199.9828964 -54.2347655 -4.7936901
v 440.7044351 -34.4701596 54.9366102
v 506.0789585 21.3127919 71.8478188
v 400.0049829 -14.2920818 43.8960269
v 104.5314372 122.1683174 8.7786382
v 578.9683461 41.2437208 65.7968819
v 51.9632362 98.0429798 -1.2742844
v 131.5631717 243.6213046 41.2785187
v 491.1866784 -0.5894386 53.0191362
v 52.0339906 171.6996133 24.2021978
v 478.3976078 -78.5639584 42.7332483
v 38.3179151 35.0753926 6.3709836
v 21.7018593 185.0347221 12.6456767
v 319.4101155 -38.7035348 20.0442076
v 124.0379736 132.8677237 14.5498589
v 584.1822624 44.1403538 72.0991641
v 75.9381950 259.4674230 32.2925486
v 543.5346961 -24.4877096 56.3797094
v 552.2831082 -5.7257223 54.2190447
v 504.2958856 -76.7365023 47.3371111
v 294.2199707 -0.0974428 32.0105590
v 450.3446817 -10.1667661 41.0438441
v 513.3401155 -47.1003205 49.5265573
v 184.9502772 -0.4461718 24.8525608
v 507.4508786 5.0768377 56.8018779
v 133.1443936 119.3532124 14.8373963
v 493.4923351 -82.3050514 56.8491220
v 168.4831381 -30.5782836 11.8798912
v 580.5198550 39.2934717 78.4642845
v 106.1783209 81.8024725 3.3115360
v 554.8418760 -12.0891603 61.0089824
v 490.9904301 -23.7201061 52.3198396
v 251.9721687 13.5760745 35.1330340
v 53.7536256 242.9304123 19.3462484
v 273.7440765 -47.7599129 10.3339059
v 16.8827437 -13.9640635 -12.1773798
v 538.1342769 -12.5348447 63.7733042
v 529.2128921 6.6438713 54.7136925
v 556.7163229 -11.9558480 60.0185692
v 576.6765475 20.7232162 61.2768903
v 410.1389050 -16.1484387 46.8413942
v 132.5531155 212.4018818 37.1756516
v 461.3085687 -22.7634069 38.6504792
v 558.9233637 20.6104219 70.1296329
v 134.7581446 147.0411718 24.4577676
v 126.1061579 266.8479681 42.7169465
v 32.8455493 120.1541200 22.2926140
v 107.0993990 243.7407374 46.0219607
v 46.1712070 160.0731909 21.1828966
v 171.1916029 -43.0984274 -10.0436546
v 32.0444964 55.4099903 12.5327315
v 490.9729958 -76.9340321 44.4033109
v 36.2045690 42.1938449 -11.8981339
v 62.2302257 247.3626882 15.0176892
v 55.2851483 239.2936498 25.9062480
v 584.6669674 45.0691059 78.6927417
v 376.0473728 -48.4984927 29.8203398
v 133.5384697 58.9310378 2.5717611
v 59.0085872 216.5133357 35.8316451
v 550.4482985 -8.5153859 57.1886115
v 543.0138111 -11.9533250 53.4532107
v 99.0826339 267.8321302 28.8055092
v 476.8577218 -65.9291595 55.4962978
v 67.9996088 101.4633700 19.6084660
v 162.7450138 -26.8296022 -8.4258625
v 444.5915222 -5.9057763 49.2304526
v 141.4057463 123.8158047 21.3263575
v 101.3344452 19.2261003 11.7338831
v 562.4264479 25.6306212 72.6376027
v 515.3319836 12.9278377 69.0384880
v 29.4548385 -9.6638044 4.2603514
v 512.9837990 -5.0038043 59.9071234
v 549.9155521 9.1954842 66.6641295
v 483.8341773 -54.6127632 44.7098985
v 179.1514605 68.2492554 27.7282596
v 22.6588640 26.7242994 -7.8224204
v 523.4527588 15.9945488 58.6672761
v 48.2516102 195.9622949 30.7134204
v 562.3044968 35.3557914 61.3677129
v 495.6462085 -16.7339668 52.6461564
v 21.3049203 47.1724197 -6.7714271
v 558.2004786 35.4713276 60.8327128
v 88.8232067 3.7641309 -12.9348459
v 101.3915762 137.2895092 28.0659478
v 133.3077699 -8.2482984 -8.6388383
v 27.0651896 120.5284372 -0.8325604
v 513.5077834 -2.3132770 54.5783751
v 585.1901174 47.5500487 78.4788579
v 55.8805726 84.8747641 -3.0219120
v 40.0009528 221.8214422 18.4625871
v 26.4245998 79.3389231 16.6524425
v 546.5689301 25.6034732 75.4626542
v 75.6956488 192.2023147 14.9832116
v 3.0433906 29.4336211 -7.1603647
v 31.0578234 94.8878899 19.4665566
v 120.0372204 101.1738032 24.5192572
v 98.1113240 6.6205598 11.0394899
v 241.5187359 -4.9544922 13.1402025
v 216.4660245 27.8167743 32.2008505
v 246.0114956 -22.3526750 11.2398984
v 145.4474479 113.1169721 21.4528516
v 36.2306237 73.4908283 -5.9159594
v 69.1813305 221.1429030 32.9900384
v 50.6190173 66.3267523 13.1370127
v 61.1586608 159.2406780 30.7452902
v 140.5244470 5.8619543 -1.5690004
v 195.9491670 50.5179800 18.0466007
v 270.0774968 -36.8759483 10.6105087
v 108.1787199 28.9570205 14.3455034
v 78.8047910 259.4918609 35.8641818
v 119.8751032 59.2094064 0.5003745
v 532.8527689 -38.8396680 50.8972816
v 585.0626230 46.9195396 79.4159174
v 238.9443219 3.7907762 13.8208102
v 533.2676768 -9.3690511 54.2034842
v 474.2636979 -61.0862188 42.4752459
v 170.9321439 25.8608926 27.9539339
v 27.6770629 182.9927266 4.9205641
v 557.8923821 36.8620716 82.0883885
v 108.5531637 186.8245155 20.6520408
v 130.6100488 174.8275310 34.8766409
v 160.7485116 26.3015181 2.9889438
v 51.2213781 73.7917721 9.0517085
v 525.6493092 -72.2703561 51.0909706
v 382.0580840 -47.8487834 36.5256704
v 581.3943744 50.4970066 81.9480270
v 65.7065958 247.8622049 23.4619938
v 63.8445169 37.3069383 -8.7351855
v 352.6867330 -49.8481654 28.3499211
v 239.1150445 -20.7911730 10.3697712
v 343.1170881 -12.4639943 32.6587446
v 63.9209002 209.4014287 12.7328066
v 530.9895873 31.3491747 77.4381384
v 187.9242957 63.0074367 20.8045933
v 213.7663811 39.3484868 18.9040340
v 555.9446216 17.0582328 53.4104779
v 116.4439693 212.5959545 39.8374051
v 50.2930023 221.4211076 31.4049944
v 326.4625371 -15.3642669 27.5662392
v 211.4717960 -74.4735152 1.8457003
v 52.9931262 229.7210246 11.1473110
v 62.9776642 46.0322797 9.8864269
v 341.7284489 -30.0343204 25.3448524
v 221.7726111 -75.8227780 1.9687046
v 551.0380864 -22.7294024 55.8951907
v 492.7011132 -43.4780940 47.9436032
v 20.1902781 143.5586065 20.5043815
v 560.1622462 23.4493744 71.8705580
v 170.2059954 80.3379267 26.0655303
v 42.3583202 124.4026497 24.6187672
v 232.5900495 7.0623732 12.9265720
v 16.2937418 121.7548922 15.8875287
v 528.9514065 -41.3147956 59.8908961
v 177.2241145 -58.6922020 12.6786763
v 81.0332373 262.8433108 31.8760835
v 483.4651947 8.6028865 60.6608763
v 136.0599250 136.6551369 21.6950085
v 25.9968285 101.7111316 19.8117979
v 554.1146398 41.8239050 82.7248469
v 521.8643546 22.7932073 66.5087327
v 100.9471267 233.6543500 47.5926213
v 456.8375349 -59.0232052 54.1162193
v 564.8385286 40.2022563 84.3462721
v 25.5031139 137.3659372 1.4140927
v 472.6781249 -66.3657188 43.3183126
v 200.1800388 20.4760320 33.3932079
v 556.5738678 40.3901227 84.3556598
v 191.8866634 -22.4250630 18.6568685
v 106.0337797 34.7641408 -4.3285373
v 233.0722362 -0.3963903 37.0570756
v 550.0019193 27.5467262 56.0025163
v 577.6803493 24.2415015 67.4714819
v 308.5525930 -15.9182213 44.4085822
v 540.4018164 34.6263014 79.7448158
v 130.2328855 251.3653338 42.2028936
v 237.3468429 -9.8454654 35.9956399
v 313.2000268 -48.3091846 28.1837899
v 37.9080921 165.1437283 18.6860561
v 503.6340952 0.7277627 64.3345490
v 502.3322105 -81.1483040 46.3496707
v 241.5549159 -70.8593205 3.5165930
v 138.3942217 54.0665500 24.6971082
v 425.1110256 -10.6473006 46.4628376
v 29.9497750 207.1890831 14.2741995
v 512.0794773 -9.6801911 60.1235032
v 31.4770266 108.8117734 20.8112169
v 515.6611204 -78.5313100 47.9580984
v 516.4092779 25.2835844 74.4934902
v 502.6513338 -35.1222791 50.2778292
v 124.5718226 263.9175355 45.2951081
v 571.8808770 16.1212217 65.0530234
v 455.7109773 -37.9703827 36.1203253
v 116.5325418 261.8046403 46.4849919
v 174.2519289 -53.6780059 10.9904464
v 54.0647879 59.1443516 -8.3787506
v 565.8233166 36.4034586 63.3611456
v 542.0498252 3.9668679 64.5178929
v 58.2623109 234.1927737 18.1957427
v 396.5357840 -47.4660173 32.8025334
v 9.3734898 102.3678705 10.8285556
v 75.7389665 210.3251964 32.5049460
v 47.8354394 4.4859680 8.7656705
v 118.9619377 152.5102556 32.8184552
v 5.8092508 -17.9010890 -7.8784293
v 509.3678832 -73.3852163 56.8714328
v 92.9988995 268.2833672 36.0700227
v 106.4010337 250.4285872 26.6921129
v 551.6737700 37.4819189 71.9038546
v 575.0142932 40.0746204 82.5305432
v 231.3492745 -14.8973456 9.8839402
v 482.7564061 -6.1231107 49.2555946
v 118.6903194 200.0428438 38.9177613
v 474.1951227 7.7118450 62.6330450
v 517.5836682 -89.7236466 48.8132760
v 551.4389873 40.2772166 81.7921981
v 195.7105100 25.2111293 32.2806910
v 487.8435433 -51.4175370 56.7315258
v 511.3990903 -38.4201519 60.3725500
v -2.1036596 6.8542887 6.9911946
v 188.3308738 57.4062504 29.0269535
v 153.3539295 73.5526308 9.9400617
v 44.3014316 181.1486781 26.9535407
v 46.1544804 226.9355655 25.0623319
v 131.7761540 137.4011487 28.7324395
v 70.9643736 95.8172753 18.1995053
v 463.2003307 -9.3936836 44.0473445
v 334.4011307 -13.4451641 30.8758002
v 43.9365841 215.4874504 8.6251311
v 19.9796576 -20.8548270 0.2820434
v 124.4096756 -32.0610702 0.1146894
v 570.0918436 16.8526135 57.6041155
v 493.1889176 1.0713789 66.1953539
v 558.7496161 -10.8697452 58.7150753
v 514.0931010 17.7709032 73.0261058
v 573.7376809 36.9972438 80.2790821
v 518.5779929 -86.0599875 47.8819944
v 519.0794468 -86.3731951 50.7511832
v 52.3449518 184.0077490 31.7615084
v 549.9521494 16.2310302 70.3622848
v 252.3889542 -68.2118610 14.3319592
v 465.3237760 -0.7311599 53.5799302
v 121.5002164 267.6116824 44.2993008
v 133.3738267 218.7241465 37.3103134
v 509.5186234 0.2664199 63.0123317
v 475.5806029 -74.8438537 42.6995121
v 441.1745667 -49.9430075 53.7356436
v 306.8799078 -12.8820185 24.3693069
v 521.5515494 2.0878061 61.5172535
v 21.0449994 41.5511131 10.9091988
v 430.2037060 -9.7068492 47.0342897
v 501.2434721 -61.0922165 46.9108224
v 60.3419244 214.4374698 36.1155830
v 468.4956074 2.7810761 58.7596744
v 64.9150237 231.8746448 15.1386112
v 126.4945716 264.1949058 44.1387482
v 529.5588970 -65.2346835 52.8556667
v 23.9407681 151.8834382 22.1351776
v 49.5075546 228.0967832 16.3927525
v 268.0767477 -43.4124172 8.7104300
v 557.1829677 -13.2487426 56.0777336
v 401.8449783 -47.6687923 43.8910462
v 579.2070031 34.0839252 63.0611926
v 86.2451121 262.7409995 38.9086567
v 387.3548806 -18.0624593 45.1333746
v 131.8518072 248.3921796 39.3819846
v 580.6405544 36.6754383 72.4721551
v 560.1160526 12.3566082 56.3618913
v 46.6870330 189.6089464 29.9355648
v 560.2791309 -1.3552895 62.3831525
v 468.4138894 -40.1595272 54.6159446
v 509.6239448 -53.5022505 58.8853396
v 153.2818228 10.4345158 1.1223545
v 485.6764078 14.3131632 70.2755153
v 292.0807600 -19.6273383 19.7459478
v 387.2240186 -47.7194935 32.1601816
v 580.5799961 50.0530563 78.0609027
v 524.1846442 -0.7172038 54.5980223
v 95.8412364 -5.1485156 -13.3382119
v 172.2390503 78.8827091 22.8132606
v 475.8398831 -52.8497845 55.5205755
v 181.9579899 -55.8704846 11.9527914
v 547.4138260 -21.0315082 60.6034063
v 546.7175245 -36.5273133 53.4719862
v 531.3729048 -62.0578416 50.5520441
v 536.0283256 -49.1796359 49.9211438
v 78.4904137 249.8067468 15.9932710
v 104.8185974 270.3209817 34.8459296
v 69.5121884 181.7781329 35.0829326
v 74.2275417 205.5094987 35.2819525
v 507.9993606 9.2911329 61.7468581
v 238.5829985 20.4743501 19.4713511
v 261.0552907 -7.3356861 39.9065465
v 120.4739586 170.3720689 35.2655388
v 70.0644702 18.4050985 -9.2779649
v 261.0597014 -61.6851337 15.6566687
v 26.5313275 37.5901423 -8.4730107
v 555.2810431 39.9728045 84.4147056
v 33.0791473 77.3234367 17.4703170
v 23.1533293 75.6562501 16.2600949
v 503.0087233 -77.0853311 56.8811670
v 36.4552625 217.7144438 17.0848500
v 131.5960139 190.7527447 31.7232013
v 36.6590917 45.6710085 12.5842225
v 511.4626288 -6.9722515 60.0857995
v 538.9742851 -45.1790690 56.5660112
v 135.7037574 133.7546259 27.2701308
v 97.3585993 -13.8138048 -3.0130669
v 15.7601554 143.0230588 17.9437492
v 556.2871099 3.2507554 63.3295029
v 551.8649817 35.9544642 66.0021454
v 57.2247021 59.4005324 14.0612740
v 66.7632371 253.0469000 29.2568728
v 477.9307842 -13.7640079 46.4416109
v 471.3979959 -37.2701176 54.4551946
v 453.5088539 -15.4370898 57.2943687
v 118.9495474 1.7824693 -8.5409619
v 472.0022976 -13.0401980 45.3837663
v 71.1269602 172.5246757 33.4378816
v 44.7735451 192.4604475 28.7875216
v 32.4428678 10.1117333 9.5282765
v 99.1495699 270.1319158 33.1145711
v 557.3190451 42.8408906 84.2319280
v 447.1837282 -4.8846938 50.4889563
v 495.1460361 -69.6494579 55.4661341
v 9.6264547 -6.1654039 -10.6120501
v 575.6682158 29.4044483 70.1246336
v 211.7114365 -2.1846718 31.8886377
v 192.9910630 58.4865957 20.9976304
v 261.9132102 -12.0350169 15.8811249
v 537.5546217 33.3798304 75.3274262
v 234.0901047 14.7478161 14.7234630
v 73.4241605 93.3018327 7.6182745
v 349.4690061 -16.6799892 30.3143784
v 527.2727013 -47.9814298 58.1374466
v 419.5868075 -12.9133565 42.6088646
v 29.3655936 -0.8844734 6.7223767
v 523.5568285 -57.1942627 50.1115322
v 60.3751950 20.1101545 8.2098618
v 67.8412095 55.6166470 14.5941917
v 524.5402455 3.4508433 61.7601201
v 576.2453079 33.2930572 72.9044080
v 524.7910619 -75.4439831 50.2501354
v 548.2870340 -14.0199428 57.5893521
v 572.9708076 30.3215086 60.0915663
v 112.4519631 125.1700372 27.3210555
v 252.9551089 -5.4724719 39.6936759
v 496.0579574 -23.8533523 49.5594293
v 469.5377350 -58.1879765 54.6041504
v 577.6155591 41.2395857 82.3193714
v 456.1309814 -11.7309606 40.2385294
v 390.7613456 -47.3548546 33.7559655
v 79.3202370 212.7248049 16.8610401
v 554.3393493 -15.7277342 57.9315759
v 448.9133358 -36.7974639 55.7647757
v 185.6550425 60.0934550 29.0169604
v 491.1114275 5.5590919 67.9080784
v 154.4358134 99.9648646 24.0184683
v 43.2142653 220.9755480 9.0357913
v 119.3228811 166.6542888 35.3387855
v 585.4584575 45.9563732 77.1042556
v 276.9913077 -13.5099711 41.6646190
v 85.1731822 202.3691088 31.5752327
v 45.5550477 18.9049020 10.7230609
v 32.9098590 31.7628048 5.9017520
v 469.0235853 -58.7594025 42.7251160
v 35.3922583 98.8987684 20.0521629
v 257.7911615 4.2838547 37.9725471
v 237.0096594 26.1244588 30.3693730
v 564.7081733 43.7636562 86.2837508
v 491.5881455 -13.9042251 49.4255200
v 282.2239101 -20.5767509 17.4951460
v 580.0552964 42.9020748 81.9689780
v 423.0179489 -41.1389433 52.3950942
v 232.0353538 5.6802891 37.2666083
v 581.3423991 38.2122993 75.3370151
v 585.2468014 48.5535152 79.1563317
v 48.3515151 129.1841865 3.3244111
v 107.6314002 162.4017507 33.8434651
v 506.0489178 -41.6207090 60.0305758
v 55.8372475 235.6962413 12.0933726
v 50.9969667 171.0015237 5.2080504
v 132.8378171 150.6769657 30.7038687
v 246.5389073 -46.3863276 17.9591700
v 540.3391123 0.7982247 53.6110327
v 521.8815207 -44.4209948 51.1103794
v 266.5702105 -63.9677793 10.4274927
v 523.6892700 26.1770040 76.3977617
v 137.4775320 118.6878979 27.8188679
v 315.8045411 -33.1148393 44.9760444
v 32.3907286 139.4858509 24.7396510
v 63.3408204 243.7974811 32.5523503
v 544.5433855 4.9507665 65.8821985
v 289.7278965 -31.9090076 38.6927538
v 260.6105804 -68.2392195 8.8752350
v 47.4801362 12.4242119 10.1921167
v 214.4837081 -64.3570423 14.5529388
v 499.9244213 -47.1813902 58.8351786
v 466.3054943 -21.4137863 57.0154078
v 188.4116977 -27.3370650 15.6008387
v 90.1254043 254.7528446 19.7372362
v 495.1576889 -93.5342014 43.9867079
v 211.4654034 37.5311077 30.2486699
v 211.5613073 43.1499369 21.9357703
v 264.2659843 -68.6242804 11.9237481
v 101.1952385 -16.2445623 -11.5799289
v 8.5307062 -12.9318424 -10.4233269
v 465.8638239 -29.0310532 55.6723885
v 577.3892999 37.9752442 63.6029467
v 34.3236327 0.1968058 6.7549883
v 62.5213385 188.7022853 35.1076610
v 509.0237260 -47.0033661 59.4775677
v 524.7139335 -71.4334324 49.1960458
v 517.5455809 -83.4203884 53.1623736
v 474.0657508 -36.9336419 43.3946475
v 510.8162761 7.7404212 58.6689152
v 582.5800896 38.7379527 69.5530698
v 485.7961833 13.4070320 70.8997697
v 577.4828196 46.5939566 70.7162693
v 44.6112789 224.7103751 9.7641610
v 156.1569273 -37.8794894 7.3615606
v 232.0616096 -24.2657475 7.2560450
v 559.3090057 17.5121743 67.9573193
v 582.7115178 48.6067533 82.3175386
v 64.0285239 105.0705388 20.4256400
v 87.2625932 232.1601808 45.4912633
v 242.1605289 -32.1896039 6.0693505
v 132.9530925 242.4469143 39.8602858
v 130.0073117 126.6378462 14.5848235
v 356.2527597 -17.6919512 30.7417009
v 28.4066219 154.1525573 23.2304726
v 121.6408089 253.5474002 45.9125079
v 31.5015428 78.4627497 -5.7579405
v 136.9665563 122.0407262 27.5043566
v 71.9813630 28.2115191 -8.7036686
v 503.5329461 14.5688923 70.2737719
v 83.9698166 251.4785826 17.4529757
v 75.9973973 130.8366358 7.8068245
v 23.4706365 192.8830445 16.1647294
v 462.5866115 -49.5498851 55.0832190
v 176.4763445 -66.5210187 6.7444211
v 294.8687971 -31.5085240 17.5082758
v 80.5678517 73.9235133 17.0471333
v 393.9711452 -31.7802951 28.8094711
v 541.4440036 -18.6185185 54.8012778
v 561.9477034 38.8106629 66.1387220
v 139.7237480 21.1071018 0.1577770
v 443.5448945 -21.5408299 52.2890799
v 500.5713105 2.6940948 66.0721809
v 69.4217607 248.7602979 14.9940243
v 555.4059148 20.6044596 72.3099932
v 548.4905839 21.1916622 73.3970031
v 58.6528033 210.9908760 36.1717641
v 566.2816763 27.3348782 65.2175099
v 215.7900333 -56.7479394 12.3334881
v 532.1202874 -60.6989563 53.9688915
v 538.3023620 -19.5001010 54.3279350
v 540.2968526 30.6221377 66.6017085
v 203.9824277 3.5233961 31.9946669
v 288.5343134 -32.5507671 15.6517308
v 32.4598327 191.6732490 24.0717921
v 556.9052696 13.5195637 66.4277971
v 87.7309442 266.0302520 26.8082116
v 28.4866896 -7.4441032 -13.6880474
v 174.8226434 74.9923885 26.8595926
v 98.3975530 251.2762547 47.0312648
v 555.9899807 12.8497314 58.7885268
v 73.7940967 197.7570653 14.0203116
v 518.6716318 -49.1096638 58.5817099
v 46.2851450 3.0212286 -9.7422525
v 102.3925692 52.9317744 -3.1969056
v 327.6248574 -40.2436256 43.1842022
v 517.1090364 -73.5145062 54.7744147
v 571.4864135 39.1906537 82.9041526
v 22.2461503 55.3559102 11.6406335
v 21.7718538 51.2191094 -6.4104269
v 29.8294034 -15.3925559 -9.5718848
v 56.0620129 84.7137719 15.8910882
v 45.0118110 202.6768029 28.2052960
v 519.7061896 -84.3992680 51.2701012
v 104.5747846 175.9618968 34.6038453
v 9.2586130 39.2379798 -7.4861296
v 181.2566966 -29.3739289 -4.6979566
v 105.7436988 30.3223357 13.6511540
v 496.6633320 -0.1933758 64.9571270
v 129.5642555 229.2211503 39.6749452
v 546.1999178 28.5526868 57.9886660
v 98.0680585 156.4247459 31.0218260
v 268.8431740 -30.3177517 33.0356732
v 559.9280596 31.7951962 57.8218251
v 218.2805538 21.0664868 12.0739993
v 95.2716172 264.2224729 42.9793335
v 464.7389948 -11.9853998 58.4256314
v 243.4676141 -7.0741996 38.4207107
v 160.5759263 9.7401505 2.4300127
v 555.8342338 37.2004509 64.5169690
v 256.1405897 8.5195508 20.4049312
v 29.7447275 190.0421232 22.1714340
v 267.3024237 -65.8065230 14.8931025
v 497.1863329 -24.2167208 57.3282279
v 488.2890284 -13.0462870 58.7208234
v 251.9163489 -10.0146160 15.0046460
v 160.8603299 50.6825447 28.0864984
v 131.5990388 182.1395606 34.8220579
v 78.3111006 176.2780994 35.1543464
v 555.7459593 -13.4868529 59.2225716
v 150.8626193 -34.8345190 -13.6555703
v 45.8219945 206.4351141 28.4314137
v 71.7113540 66.0453364 15.5257890
v 108.6437330 258.0227256 47.1529774
v 265.7584846 -36.6654433 28.7766866
v 476.0090709 -31.0265496 55.8397546
v 4.9105249 12.3214042 -9.0047438
v 29.4915251 14.5632932 10.3138248
v 582.3928714 39.6862738 67.8835958
v 180.1493466 70.1099485 26.8774144
v 43.5322709 44.4230922 12.4765867
v 228.0781716 18.3041450 34.6952043
v 545.7534194 -19.7290704 55.1155023
v 579.7931552 38.7342237 64.9804920
v 135.4054362 127.4333596 17.9049484
v 57.4867763 17.1803068 -9.5389765
v 48.3293608 57.0335239 13.4357000
v 557.5380325 16.9380046 61.6751909
v 547.9266644 -0.7973185 63.9478937
v 171.8159914 8.3321910 2.3349291
v 37.2536182 113.6785373 22.6350781
v -7.6421401 -2.6443219 -2.3039163
v 372.4315166 -46.4701168 44.6874313
v 21.9419487 180.3585738 9.1002341
v 402.0038843 -15.9691684 45.4133265
v 439.4471645 -9.5899599 45.7395539
v 464.1892910 -16.1470249 57.0107661
v 109.1775149 135.9781921 28.8545191
v 71.1141452 123.9895076 5.9219273
v 475.9937525 -72.3569617 54.8836403
v 550.4952073 23.0847821 74.8540014
v 69.3791136 241.7469323 14.4452509
v 125.5967915 78.2657266 5.4469774
v 241.0433739 -47.1076295 2.9627737
v 78.6919668 95.3405127 18.6609868
v 104.0578932 142.5815970 29.2216707
v 544.2018509 -5.4052132 64.2850772
v 18.3914863 56.5700084 5.4837503
v 218.1515098 -35.0851007 17.5773669
v 130.5364072 45.9404178 0.7286258
v 139.4492239 53.3522181 2.9469810
v 99.6170193 37.3202749 14.0970051
v 156.7243338 -46.2540463 -14.0304081
v 210.5918825 -12.9485391 6.6306014
v 224.9426991 33.0529697 22.1507978
v 274.5519876 -43.0031568 10.4291718
v 51.4147170 223.8983959 23.2794955
v 543.3846116 -28.5840426 54.8614077
v 51.6362302 139.7808045 27.1239057
v 40.9098081 117.7847087 1.4157274
v 422.2153425 -18.2303693 37.5802703
v 68.0214018 122.8026971 23.7930473
v 74.9052539 70.2940971 12.4623636
v 434.4334006 -45.4475768 53.0766807
v 531.1509371 15.5872796 55.0077967
v 484.1670692 -18.5278021 47.5689843
v 130.2079856 -6.4277137 12.7278417
v 553.1313419 40.7688916 83.5743248
v 45.9378250 185.0659996 28.3274483
v 462.3969793 -66.1198795 48.1930524
v 584.0378404 43.8357592 79.3992653
v 131.7737997 112.3679057 27.9986169
v 39.0229598 20.5900334 -8.8774515
v 140.3364241 -22.1867375 9.0654129
v 437.9937649 -53.0323647 47.0033549
v 56.3877895 232.5177044 24.7820150
v 434.7281754 -33.4617347 53.7522845
v 27.2919424 32.1675949 -8.4841708
v 558.8167906 24.1015311 73.6884847
v 409.4695747 -12.6756718 42.5506718
v 565.8302903 40.6222157 66.5149987
v 95.2841267 214.9977833 20.7737386
v 489.3480241 15.6298820 71.5810806
v 75.4173994 80.1330581 -1.5588531
v 104.3286696 101.6073599 5.4712840
v 525.2990723 -60.6406629 56.9167174
v 44.5645005 63.3392185 13.1950658
v 37.5358760 108.9474931 22.0124852
v 53.0523770 226.2545675 23.5355143
v 450.6699741 -53.3433780 54.2411618
v 451.9228041 -3.4251267 53.4057431
v 484.2652380 11.0072810 70.3547299
v 417.0248508 -39.0966162 51.9912094
v 99.1364345 10.1550939 -9.2109302
v 170.0382233 50.9304367 8.2948375
v 169.1801548 45.1167710 6.5846089
v 72.1847638 99.6339619 0.7448035
v 58.3023354 155.0182849 30.1228594
v 97.7974162 268.8248754 39.0056521
v 94.0390676 249.4990826 20.5033850
v 29.4253174 57.6689988 12.6064280
v 72.6315901 99.9234542 18.5505580
v 32.2517231 73.0992854 16.1071382
v 93.8807055 -11.8347406 -2.5002987
v 524.9191523 -69.4571659 53.0061722
v 19.1465132 46.4061275 10.5296802
v 142.8803802 72.5973025 26.6547296
v 117.2863841 125.3910661 26.8945415
v 136.9422674 -35.3917964 -16.3458344
v 162.6697332 74.1715580 13.3856172
v 154.2859077 39.3045209 3.6419979
v 164.3199027 -41.0142764 8.7156929
v 530.2160978 5.9423326 61.8829206
v 109.4377562 3.3642226 -10.2630695
v 89.9579152 176.8993586 15.8565026
v 52.9573262 23.7034727 -9.3119964
v 220.7096666 -34.2903920 18.4663925
v 20.8999906 80.9783712 16.1683410
v 564.3281937 24.9088109 70.6406385
v 127.9789656 196.1822510 29.1196946
v 536.5567207 -23.8624867 53.5736047
v 440.2050078 -40.7073535 33.7414369
v 160.1747423 -9.7654099 15.5836046
v 51.5940301 164.8157388 29.9271736
v 478.3594608 -70.8461404 42.3200838
v 542.8373814 -15.1850097 53.8172722
v 551.4621735 -14.1796758 60.8844012
v 190.1617944 63.0854964 23.6555859
v 446.2110102 -5.0523803 52.5638051
v 120.7047403 237.6745194 32.4282236
v 267.6773071 -53.7629798 16.6436713
v 486.9390726 -4.3704342 55.0675802
v 185.7395023 21.0390165 6.9454992
v 442.3418045 -55.2907474 48.2267924
v 278.7933052 -41.1209613 11.0258786
v 494.8423803 -5.2583939 51.0829873
v 160.6754363 88.1603062 19.7729934
v 553.5860658 40.2996987 77.9571906
v 470.1668024 -12.3118293 57.6042347
v 125.0617951 -4.9486165 12.2315548
v 26.6804285 74.9784708 16.5591910
v 95.7138911 4.2026890 10.4178982
v 25.1095034 -5.9771757 7.2130426
v 515.4520273 -39.9823524 60.2765977
v 103.3743098 22.9876358 12.3214452
v 527.9788971 8.3547691 63.0186573
v 519.1110969 -31.9438428 59.7255193
v 77.9859573 64.5261332 18.0075541
v 22.6074159 126.5258044 -0.2921875
v 532.6909423 14.5534463 54.4824675
v 253.6687553 -23.9882581 33.1873223
v 146.0775584 110.9028533 25.9409770
v 35.3453308 160.9096676 3.4990397
v 475.3250480 -22.7456260 45.1665968
v 579.7320008 30.0429426 68.9620897
v 35.5026238 149.2509693 24.8556677
v 394.0369487 -45.9594503 28.0294158
v 469.3181217 -31.7798145 54.9072288
v 74.1672814 242.9124266 14.9714630
v 528.0650258 -4.8495117 61.8774444
v 2.3841155 -4.6319650 8.3455844
v 120.3551665 12.5928205 14.1186528
v 195.0917542 7.3848371 30.3109027
v 105.6825444 13.9139835 -7.3181279
v 129.8344582 216.5569663 39.0236154
v 28.7571475 23.7044524 5.3083519
v 8.6475704 4.1753445 -9.5112817
v 250.3375709 -19.1482492 35.4424231
v 89.7989497 116.2346750 23.6376394
v 198.1279701 -73.1821656 10.1588638
v 501.6949773 -32.3877335 58.4799722
v 480.8370471 -43.9172313 55.3963259
v 44.5535704 7.7473796 4.5729252
v 189.5736307 -68.9169466 -1.0398004
v 551.8779159 2.5816481 60.2394938
v 559.2759848 16.4270736 54.1157350
v 242.8577393 19.3322916 21.1638603
v 192.7533895 42.2708280 12.2911185
v 89.1471729 -2.1212050 8.2642790
v 53.1611368 196.4283735 9.2466911
v 521.7949748 -79.9384713 48.5101081
v 566.8101907 26.0367300 70.5371872
v 154.8805833 92.9471105 18.9658031
v 100.0308916 26.2459945 12.3360660
v 569.5349574 48.4801717 84.1417760
v 535.4619622 2.6735310 53.8137890
v 171.9457358 -26.3387300 -6.4589260
v 109.5630378 -21.8122136 -1.7932570
v 539.8088098 -9.3418052 53.4811467
v 72.9082599 74.8628378 -2.5227661
v 89.2887637 223.7088978 44.4966070
v 446.5284348 -19.4734503 35.2329202
v 82.7192664 183.3837628 35.8118080
v 12.7699999 73.7700015 7.0699998
v 109.6092016 170.7671136 35.0355767
v 556.7474365 33.5914195 59.1312610
v 185.4831278 64.4089133 27.8102681
v 19.2164723 10.8484030 -9.3419924
v 35.0946896 189.9792403 25.2053235
v 516.5231228 -59.5789440 48.4192744
v 42.9085977 185.9114468 26.7884135
v 37.9663110 165.0847197 26.0309707
v 400.4136026 -13.9759174 39.3676311
v 56.8215996 173.7652272 7.4467505
v 543.8808203 36.5754478 78.9484456
v 566.8053627 29.7937710 74.9043301
v 150.9288102 -52.2832610 6.4376257
v 136.8699968 95.2500030 11.4399986
v 466.9328034 -14.0668042 43.5473882
v 35.7395336 131.1190426 25.3245533
v 548.6618876 -15.2284522 54.3833822
v 213.6430293 -71.7315972 -1.5776472
v 372.0919788 -28.6700372 48.8382243
v 30.7238325 74.9382600 16.8536976
v 416.8709815 -23.8607638 48.7391390
v 165.3043926 -13.3937700 15.9158483
v 28.5133999 115.5887097 20.4377975
v 521.2019086 -44.3288498 59.2448115
v 131.7835897 144.9254006 21.2439205
v 483.5809767 -85.0321054 43.1124903
v 252.2019744 6.8162354 37.6870185
v 111.7338911 161.7662460 18.5914859
v 221.2494314 -14.8904203 28.8288612
v 184.6747845 -27.5994148 -3.6528038
v 504.9887300 -78.4268454 56.5875731
v 85.5529010 3.5600888 -13.1007740
v 97.9824588 172.9372591 17.6529791
v 475.7852852 -7.0289094 47.8370339
v 91.7904675 -1.2384560 -13.4110507
v 258.7410212 -51.6454428 16.9698801
v 325.0966668 -51.8642776 24.3915915
v 243.4956431 -25.9553157 28.5928734
v 131.5116286 250.1736879 40.6158753
v 498.2618988 -10.1811420 60.6095009
v 95.2007025 65.0836229 -1.5414439
v 578.0631304 22.3763213 62.3115674
v 543.3259606 7.3504355 65.5853301
v 59.1796674 160.5949998 31.0380794
v 473.3147919 -75.1730204 43.5017534
v 116.3476482 -3.5658653 11.0219745
v 519.2549229 22.5746147 75.3281042
v 202.8877884 35.3708416 31.8640098
v 300.7986844 -21.7608698 20.5707643
v 485.0473106 8.3871698 69.8067173
v 195.9826499 -52.5236428 10.9947240
v 151.2969434 104.1873991 23.2864209
v 518.7723041 16.7943723 61.3701902
v 128.6495626 107.9497337 11.1297108
v 27.1309130 -10.5843786 -13.4338364
v 115.6855226 137.1579170 14.3805509
v 515.9019828 22.7410141 70.0561255
v 478.0631661 -50.1460098 44.4368087
v 440.3176010 -11.7046181 52.5102206
v 6.9480902 17.3317436 -8.7731685
v 82.9024166 68.3860555 -2.5703644
v 130.1450580 94.7683081 8.8759195
v 23.9095557 80.1109076 16.2852965
v 94.9939713 237.4789268 47.0254011
v 97.8671014 -1.6169489 9.4919261
v 31.8173282 185.7243627 22.5689895
v 69.8849261 232.4982435 38.8754271
v 7.0444802 71.8530715 -3.6088300
v 39.9094857 39.3367745 -12.3669934
v 389.0480995 -47.4651195 41.5783413
v 229.6233177 -38.3212715 17.8577583
v 252.5244355 -47.8107408 18.1792676
v 527.9427171 -66.6023195 49.9562733
v 354.8538387 -44.4228947 45.3847572
v 51.7354868 78.3118829 13.8528300
v 334.7492516 -47.0092110 37.3235568
v 161.2068862 31.6456817 26.5786108
v 126.0890663 266.6721940 43.5366854
v 21.4823149 146.0324526 2.2041975
v 433.4003329 -8.4577585 49.2848195
v 126.9524246 162.3097360 34.1304690
v 72.0583126 188.4149760 37.4688767
v 552.6162982 -1.6500285 54.5753688
v 100.6078944 220.9549248 45.5800295
v 418.9345539 -48.3504981 36.7654562
v 555.0661683 7.7707991 64.4668043
v 71.3817030 90.3390571 18.1728527
v 462.3731971 -62.9709736 54.1468337
v 255.3437352 -29.1625038 11.3695972
v 116.7352870 174.6347994 22.1212357
v 136.4846826 133.1228614 20.7027998
v 537.0799899 -29.3221027 59.7426817
v 509.1037154 3.5530073 59.8719046
v 202.8112411 49.8340465 24.3435726
v 214.0639424 -33.9600295 0.0582087
v 549.5138764 -30.2265808 53.8676865
v 291.5948927 -38.1636769 34.1973230
v 515.8328414 -67.3107356 47.7187447
v 446.6255605 -55.6190200 52.7576283
v 232.7715904 -19.7100677 29.7158770
v 121.4302927 75.5622089 4.5527103
v 459.7930610 -52.2702858 55.0851785
v 490.6752706 -79.5283243 56.5141924
v 51.5656918 126.5862435 3.2874593
v 126.3526976 186.3391995 37.3522043
v 133.2711726 105.0518975 27.7885143
v 46.9532572 120.8675280 23.3404785
v 189.9265200 -56.7254908 13.1982407
v 564.6592379 -0.9979716 61.5699813
v 582.7617049 45.2453755 70.5734938
v 105.2030474 116.8172732 23.5834867
v 43.4133671 221.9533175 24.5996304
v 118.5938194 -18.4983332 -16.4945330
v 40.5744500 217.8301364 8.5779624
v 33.1339873 48.1224060 12.6022156
v 112.6756370 268.6620355 34.7046033
v 584.1474533 42.6558442 71.0303560
v 474.7300148 -44.1877209 54.9267009
v 567.1571493 7.7548749 58.5412495
v 116.7764515 243.0299073 46.1565182
v 125.6903708 257.4060857 38.2502303
v 181.0342073 70.2876672 25.6764274
v 391.9737041 -14.7558730 38.3008979
v 470.1450169 -2.2283201 50.6535359
v 543.4827209 34.9831581 74.4961053
v 111.4735156 198.4869540 23.0073817
v 472.8686810 -8.5237063 58.8102117
v 71.6876686 217.6888287 16.3277909
v 70.0095445 53.0608185 14.4350920
v 544.4635153 -24.1494123 59.5421530
v 278.8476348 -42.4502529 26.8855635
v 512.8819346 -65.0646314 47.6447456
v 89.1579166 200.4557699 17.6946223
v 583.3845735 40.6527966 70.1180100
v 65.7612085 79.6700194 16.5477004
v 221.7919081 32.6869227 19.5059236
v 138.8784349 111.6741523 16.4824184
v -5.6658420 2.8702598 -5.6039351
v 507.2368383 -28.7565906 58.0444932
v 188.5207146 31.7840166 30.9572089
v 535.2096558 -16.0944872 53.5653979
v 68.0587739 117.9076880 4.0913634
v 582.7583075 39.2529555 74.9099702
v 572.6434588 19.3659179 65.7510981
v 584.5770240 48.9632823 80.5728063
v 66.8278486 194.4482028 11.2707596
v 136.0697597 12.0625719 -1.4396133
v 546.5975404 -19.9199170 55.8535494
v 83.4064782 259.5366240 39.6579355
v 175.6134480 69.2976788 17.1068944
v 101.8860117 4.7074286 10.6616346
v 28.5163596 200.5558610 18.6816901
v 374.9639392 -37.1300839 51.6562499
v 510.8597875 -80.3770348 55.1953837
v 328.6761045 -14.5467743 29.2020869
v 482.1209013 -55.2389883 55.4160438
v 216.8919295 -71.3275075 -1.3900648
v 9.2287278 63.2999763 -5.6108739
v 451.9936144 -3.9419914 55.2902296
v 101.0396555 176.3890237 18.3912404
v 548.2196212 38.6793688 79.0055543
v 124.1010353 101.6831100 25.3613796
v 79.1616291 125.3233701 24.7861408
v 269.0539658 -41.0995223 26.0356497
v 548.7005711 23.8399170 75.0237778
v 463.4855092 -60.4179874 42.9313444
v 527.3900628 19.5541643 59.9309355
v 56.3274696 39.2984860 13.1681254
v 161.3103598 -2.7186512 0.4210224
v 399.7414410 -17.2232687 36.2623483
v 8.5611269 98.7381637 10.4109580
v 40.6189039 5.3364304 9.0511274
v 13.8610275 50.1799658 9.6628601
v 325.9357214 -21.7976850 46.5143882
v 567.1532154 31.7186825 58.8096008
v 469.9019790 -16.0285924 57.2669655
v 560.9672070 40.7344736 68.6197132
v 52.2092432 168.4299707 23.6958768
v 566.8757558 44.6451083 86.5949020
v 97.1321315 100.2941206 22.1067052
v 146.3457793 26.9063823 1.0728998
v 124.5477125 -26.8989690 -17.1889681
v 81.5623999 1.5834974 -12.7904555
v 103.0802354 9.2450306 11.0569028
v 124.0100786 252.2011101 35.9429456
v 30.8329463 42.1373807 -9.8141246
v 298.9436090 -12.2326566 23.1961180
v 432.3037267 -27.8941654 51.5924767
v 526.4811516 26.9982945 76.5161738
v 115.0031015 20.2209037 14.3246641
v 479.3407619 -75.0498921 42.0927629
v 113.9759198 65.0205165 1.3322104
v 280.9087038 -44.5768163 10.8382944
v 473.0640352 -58.7215796 54.9469031
v 531.3747525 -10.6593519 62.5907555
v 19.4906648 -4.9059894 8.7423073
v 167.0821905 12.9049290 23.8642264
v 478.7937105 -43.3233790 44.6935073
v 308.4623814 -22.8439514 21.1236272
v 518.9566016 -69.0489188 55.3757288
v 197.7760792 32.3986076 31.8954960
v 18.7741313 83.8702545 -5.7496224
v 110.2821007 75.7524371 3.0665009
v 515.3880119 -80.8899328 54.4631220
v 582.2483897 42.8593606 80.5902109
v 82.3240653 256.0813427 18.1403775
v 54.7194146 37.9724763 -9.8745003
v 565.3229952 1.6572615 58.8950738
v 123.3306602 260.8048022 45.7646511
v 546.7470288 7.0655448 53.2517806
v 124.9702647 16.0209481 15.1928701
v 75.5654201 159.9675715 30.8443345
v 248.0773032 -67.2643185 4.2201150
v 55.8381937 169.4591641 6.8295053
v 156.5639079 61.7753565 7.6162443
v 578.3147216 48.5127755 73.9914328
v 551.4396429 1.7409694 63.5397732
v 556.7511320 30.2529652 77.8675228
v 127.4881214 252.7437806 44.6682610
v 103.7173271 69.2065060 19.7536126
v 533.2513452 3.1139532 61.6506077
v 241.6922748 -36.4224762 23.2819710
v 51.0018431 217.6253498 18.6864771
v 533.8178873 -56.9121614 50.4071936
v 117.1045229 -33.8384956 -5.8272262
v 552.8718233 3.3192623 56.6684082
v 144.3746388 109.0943366 27.0377379
v 550.9789586 -6.3776001 54.3652214
v 545.1084971 -32.8741707 53.5564944
v 98.6608863 236.1750454 47.3198928
v 357.4958146 -33.7546542 24.1001975
v 531.2982202 20.3258265 58.1452176
v 75.4500106 40.8165604 12.7668567
v 460.4564607 -64.1458184 52.5789633
v 79.9407810 45.6379093 14.2325694
v 512.2319460 3.3976112 56.4356931
v 15.4756680 97.0751941 15.1323760
v 495.4747260 10.6271114 69.9782297
v 48.3165383 169.9136049 22.3875865
v 25.5692955 143.7084973 21.8658969
v 551.5850186 27.2514857 76.4543563
v 579.9216032 27.8344955 67.3289821
v 500.7957220 -1.8558323 53.5858981
v 495.1679707 -61.6504289 56.3060343
v 73.8491118 59.9796362 -5.6446251
v 197.4419355 -19.6975805 20.5831118
v 390.3244436 -16.5446904 36.2920389
v 24.7388519 182.1133941 19.8663697
v 195.0732470 -70.4630464 -0.8227736
v 543.1658030 -29.5156427 57.4979968
v 517.9251432 -13.3512290 53.5955466
v 491.2807941 -18.0900712 58.0175817
v 64.1944632 174.4529605 32.3857926
v 156.3428193 -13.4553099 15.0146130
v -7.1100220 3.1601028 -1.8642934
v 263.6311054 12.7333822 29.5264684
v 67.2740415 255.1860809 22.2263709
v 583.8070512 49.0815155 77.6428878
v 528.8382769 11.2937279 64.6018833
v 303.6856055 -12.3161022 42.9927707
v 548.2717752 -33.3503336 53.8834035
v 9.9074803 94.8238522 -3.6507326
v 66.0249293 169.3352014 10.4494533
v 152.4665207 -49.1340980 -14.1428150
v 506.1574578 -75.7275149 56.8991192
v 479.2362452 -51.0548092 55.6426719
v 531.2395096 -62.8774911 53.1680174
v 583.1197500 41.6353270 78.5912573
v 569.2828298 10.3932023 64.2584264
v 25.1719728 147.9765028 15.3220445
v 123.2867762 203.4955174 27.5319349
v 100.5648226 269.4045901 31.2483404
v 503.6377907 -73.6742467 47.1382588
v 14.1428588 -18.4295289 5.3760018
v 178.0417860 73.2048452 25.6963037
v 304.7448695 -44.5447899 32.1732275
v 85.3939652 15.2535774 -9.7231846
v 34.5683210 185.7697815 5.4729185
v 133.8360757 -14.6098612 -11.4810532
v 221.3864177 -55.9975393 12.8381159
v 453.2181919 -40.2215160 55.3859100
v 112.5026643 270.2483833 39.3028930
v 302.3364246 -6.2228735 27.9598236
v 146.6434449 46.3419817 3.1406905
v 467.0582116 1.7672139 60.9463714
v 511.8151903 -1.8885045 60.8824492
v 142.8162009 40.2095206 24.2767613
v 14.2962551 -9.7920699 9.0281470
v 575.3279328 40.3414890 64.5345896
v 493.4189916 -40.3874032 57.8070320
v 499.3997216 -89.1338885 44.1617444
v 112.1631041 247.0841855 45.3055128
v 166.9760793 -10.7863788 16.3803138
v 509.6145272 -33.3802626 58.8094182
v 27.0740278 167.0783907 22.3186053
v 528.5990834 -30.1989298 61.5217201
v 77.8595060 230.0235033 17.5893381
v 505.1584244 20.5794852 72.8028342
v 487.6502752 14.8651525 71.4472681
v 102.3708582 4.0087872 -11.4483051
v 504.8518181 -60.4075268 47.6360954
v 363.8966978 -19.1384126 44.4948412
v 76.8371224 159.0509117 12.2984173
v 16.2322689 109.5702797 14.7204725
v 477.0416617 -18.2153210 57.0348613
v 535.8811617 22.7375310 71.8167052
v 65.2200058 164.7273451 31.9949314
v 70.8675683 244.2433685 38.2001996
v 507.0394874 2.4832021 64.2797947
v 69.0846294 15.1757700 6.9660349
v 119.2865968 87.7765119 24.3591722
v 488.3099198 3.8701887 55.8174103
v 497.0688522 5.6720958 67.8498149
v 211.2763226 -32.2010145 17.8934727
v 156.5206796 9.4826138 1.6947463
v 110.4173958 25.5455934 14.0977250
v 91.8623358 51.1389263 15.8561431
v 490.4963374 -31.8815932 48.7388447
v 67.2058761 67.8147152 15.1156634
v 556.8684340 12.7231218 53.9042801
v 480.2232683 -53.9007671 55.4703996
v 514.1182542 10.0551574 67.2905818
v 63.3045211 239.6700680 13.7938205
v 146.6589570 -16.9881228 12.3385917
v 566.5214658 18.3762237 66.5976629
v 154.0431976 46.5101190 4.3680533
v 437.2136891 -10.2191214 52.3063801
v 575.7115483 18.8179053 64.9539307
v 436.1349940 -51.9732311 43.9148284
v 515.8999562 6.5134927 57.3665798
v 558.7896705 -10.5370553 56.9853149
v 138.1524354 128.3859015 26.9080456
v 14.4156422 158.4311873 15.5935772
v 485.7970476 -57.9612777 44.4876105
v 228.2833159 -69.7181299 0.3466076
v 78.3436075 5.2180956 -12.2015858
v 462.1268511 -66.3512945 50.8787930
v 37.5576653 44.6370281 7.3595862
v 113.6795655 121.7635572 25.2830628
v 135.1465434 63.1171092 24.7969516
v 168.5545444 -56.0603105 -11.8087390
v 45.0448506 172.1864343 3.7215094
v 102.8109118 167.6938236 34.2869572
v 251.4003813 -38.7869775 23.4659463
v 426.7802835 -46.6948710 51.1245839
v 473.7045467 -54.8831485 42.4559563
v 518.1897879 7.8433016 65.1489273
v 583.6745501 46.3406555 80.8887854
v 57.6256216 39.9423055 -8.3689354
v 563.6831522 0.2230841 62.6243800
v 59.4032332 236.3906354 13.0389053
v 529.2724371 -38.0119346 51.1083305
v 557.7159524 -9.7148418 55.2914292
v 192.5759465 -71.4041144 10.2301426
v 323.3835101 -22.7093957 24.3108235
v 119.4025725 216.1518335 27.6851077
v 516.6690946 -39.1502418 51.2029938
v 205.8032900 26.8673599 32.5287022
v 96.4822397 151.0239393 29.7292750
v 236.7497385 17.5470393 34.4456472
v 40.0016643 -0.0478614 6.9977259
v 306.8084121 -7.1299449 28.6518428
v 506.9822669 -46.1319908 49.1760336
v 114.2695993 141.9860274 30.2608162
v 255.5274367 -56.2994778 5.7226121
v 569.4267750 42.4132198 85.5247453
v 91.8731540 260.7881427 43.6055772
v 85.4766443 243.9895421 18.0689581
v 65.4413626 73.7301335 15.8674102
v 14.0998252 130.4364651 0.9340168
v 122.1922413 261.8122697 37.0840095
v 208.3027810 -61.3546371 13.9725897
v 567.0958161 4.3793838 59.4678894
v 93.5336053 267.2077417 38.7008525
v 75.8848786 114.9668768 4.1221147
v 100.5760431 146.2880969 29.1054510
v -0.3545950 -12.7117960 7.1035372
v 551.2457490 3.0493864 54.0370569
v 489.2513454 -73.4901130 55.1053695
v 579.3235302 23.8499511 63.0212724
v 462.8055394 -46.4632064 39.5023823
v 111.7231101 28.3373091 -3.5799374
v 463.4533823 -2.0827465 52.7965389
v 583.6140513 49.8141237 80.6412473
v 73.0815604 -0.5516189 -9.6689835
v 576.0269165 21.7087064 66.4358586
v 323.0413795 -48.5446826 18.0748701
v 18.5370483 -12.0559512 7.1290764
v 27.1766055 187.3352826 20.6572171
v 90.5370191 23.7469524 -7.4876547
v 80.7158202 249.5871335 42.2288328
v 383.5040629 -16.8677568 43.9817682
v 270.0992525 -60.2788068 10.7665397
v 14.7219272 71.8253627 -4.8332224
v 235.1667732 -47.0626280 15.2380783
v 162.5553370 89.7628814 23.6125849
v 66.6344240 192.2450513 37.2720063
v 79.8348039 121.4885190 5.7191923
v 84.5258310 205.9166431 16.4702255
v 99.9853313 160.9458923 32.9484232
v 114.3442914 34.7553678 -3.0189403
v 88.5727778 8.8719167 10.4384385
v 500.0483990 -22.6076059 57.2207235
v 104.7068983 70.2802837 20.1295577
v 33.8322818 51.1082523 -10.1277698
v 69.2576095 254.2957067 31.0057644
v 501.8970966 6.4080232 67.7999780
v 555.6234121 13.5662258 61.2875558
v 59.6538186 237.8998697 26.2279976
v 36.9616933 9.1191409 -0.0109347
v 180.1372319 4.3029706 2.9437798
v 530.9119821 18.0666689 68.4774444
v 142.1299279 65.6496212 5.9347264
v 131.0429126 136.7432326 18.5709912
v 376.9985735 -46.8373448 41.5217467
v 13.6285257 120.9406406 14.2286085
v 155.6915194 63.7616292 27.6825577
v 139.0422732 -4.0138885 14.6119213
v 368.0243790 -40.2978212 50.6505296
v 315.2463138 -50.1959622 24.9960870
v 539.1515493 -4.2118444 63.6556298
v 59.1847450 247.7364093 23.6886796
v 128.7471652 185.2622479 29.1844420
v 111.4647686 67.8550079 1.7280666
v 548.1077433 10.7456576 68.2035014
v 43.8534245 139.2904073 26.9740857
v 229.5233607 -47.6550572 14.6306083
v 247.9016632 -34.9809304 25.5220290
v 532.3614478 -30.7930335 53.6555387
v 441.8603182 -41.6266769 55.2387349
v 445.4113841 -53.0812442 53.7894703
v 44.3864986 155.3338468 27.4885632
v 150.0930488 -53.3748679 -12.8556658
v 45.8369441 80.0201446 14.3982582
v 480.8469415 -64.2842427 42.3017927
v -0.5324045 11.0361734 7.1477015
v 157.8595489 -52.9051423 -12.6792630
v 104.5424715 11.8466914 11.1518390
v 227.8810889 -79.4744045 9.4918245
v 543.9766049 -43.1860760 52.2887819
v 33.1081189 201.8110901 22.7816105
v 3.9196871 -10.6996093 -9.1657005
v 455.9620917 -3.1595298 50.2567142
v 448.5348761 -19.5318125 54.2963892
v 84.0455070 18.9149976 10.7032079
v 156.9790244 81.4467296 28.7868772
v 133.2640648 -32.5530767 2.9917639
v 162.7403498 18.2364043 24.0777731
v 163.0335152 83.1884444 18.4063725
v 537.0405912 28.7594013 75.4883960
v 482.2939336 -12.8931245 58.1988767
v 352.9202044 -49.7847050 26.5506003
v 87.7507329 62.1871091 -2.7232012
v 34.3981124 148.9192694 17.5264739
v 523.7470269 -25.0493512 60.9298870
v 197.8928596 48.0503738 17.2066707
v 561.2906218 5.3941607 56.8168163
v 503.0078292 -45.5676615 59.6464574
v 47.5470163 234.9292934 18.2060804
v 197.2339451 46.2733209 30.4070059
v 106.4651906 227.1067500 46.7390530
v 105.7940796 259.9668801 27.7748276
v 579.8609257 24.8918515 63.7597144
v 36.9164124 141.7594552 26.0307211
v 499.7443557 -37.5916287 58.9195453
v 65.2125478 146.5781331 28.1807035
v 266.5559947 -4.1680802 40.1412584
v 535.7089043 5.1725497 61.9776621
v 188.9381707 36.4605486 9.5356368
v 54.8851267 147.4903524 28.8286619
v 209.2476040 -58.3380349 12.9558686
v 123.9327192 109.1581285 25.9062871
v 332.6337337 -14.6278152 43.9759456
v 34.1027789 16.3217690 10.2860285
v 539.8663878 4.5010163 63.2304549
v 493.8522279 -23.3290698 57.5865135
v 577.3825645 38.8568230 80.4070905
v 455.9183717 -19.6026843 57.1539216
v 379.2839348 -14.7916945 39.4415632
v 119.3152890 95.4369232 6.4662513
v 254.5749843 -67.6618293 6.3103177
v 135.2245957 108.9082882 28.2069650
v 530.6606293 22.1944880 72.2440407
v 223.0549455 8.3181178 36.3354348
v 568.3250427 38.3970179 64.4992813
v 230.5350900 -5.3032381 35.6258787
v 94.5612267 229.9022079 46.3365950
v 116.3703725 129.8464239 28.8318712
v 94.9986577 50.6760404 -4.5072222
v 145.1639682 65.1760995 25.7507656
v 71.1302012 -2.6028471 5.6258370
v 466.0176635 0.4661591 59.6092306
v 103.6750302 223.4456390 24.5918445
v 111.0515594 239.2572463 47.2278148
v 551.0126352 -5.2823727 55.2822091
v 511.4589334 -55.4710217 58.5506670
v 57.2070591 -1.3745970 5.4071667
v 361.6751432 -26.6242288 26.9024726
v 23.4645940 27.0680338 10.4661630
v 282.9670310 -3.8172787 22.6663072
v 20.7059495 152.9127061 2.5902106
v 488.2136881 -56.1443530 55.7621270
v 551.3883233 -6.9242385 56.2164970
v 569.3402290 27.4286121 70.7433075
v 561.3178015 -4.6934024 57.0588708
v 417.0445502 -34.9423923 51.2639955
v 42.3117504 6.4504850 -9.0386719
v 483.8362038 -67.5585344 55.3398766
v 383.0384910 -43.0432297 50.3914505
v 102.4260670 33.0105275 13.8744609
v 60.3762455 238.2142693 26.6944375
v 584.3449235 41.5700860 72.5137293
v 219.8471129 36.3583937 21.0600197
v 532.2102308 -27.4988860 61.2207130
v 401.9315541 -13.2372472 41.6442417
v 101.0480523 13.1330080 11.1161880
v 444.7988868 -6.9591505 54.9714901
v 574.4203329 20.3197226 59.5663190
v 160.4551673 -43.4951484 -13.4007353
v 566.8293834 31.0223587 76.6888708
v 106.8608984 40.7726727 16.1777809
v 542.1512127 -41.8065824 55.7708926
v 102.1545976 231.5016985 25.0673201
v 67.2764480 98.0143249 18.4931140
v 131.2292665 97.0122516 26.5946779
v 244.6501851 22.3069843 25.8330274
v 527.0423293 24.2784452 66.3162470
v 483.5615754 -9.5366947 59.5608950
v 94.5499316 198.4880567 19.3775930
v 53.1715974 176.1299968 31.5796770
v 85.4008347 222.9986936 19.8018141
v 318.1782663 -51.0996841 24.5008338
v -7.1422625 -1.9694972 2.3210007
v 125.4441589 67.0280755 3.0333372
v 317.9620206 -52.2600003 22.0194999
v 88.8430625 264.3880546 24.3072491
v 143.4694231 6.9605247 17.1845201
v 38.7302116 82.0101425 17.9502256
v 31.7252167 207.6342553 17.9997180
v 478.5216749 -11.8650906 53.2614961
v 104.2704433 109.9761650 6.4841895
v 176.3968617 -49.1830185 10.0402078
v 48.9957891 186.8558377 30.8550373
v 460.0796402 -11.0552311 41.7559110
v 258.6234212 -49.4581088 6.3661179
v 537.4394655 -41.1694273 58.1398234
v 189.6611452 -40.8972912 -4.9046148
v 298.4667420 -45.8079837 14.1447792
v 106.9025099 270.4823017 37.7130322
v 90.3509632 73.9142746 -1.3012259
v 222.1549451 -37.7106480 17.0352869
v 491.0921752 16.9930030 71.1937323
v 94.7256088 58.7987714 -3.3681563
v 119.1645935 234.7415984 44.8960364
v 323.1756687 -37.5281237 44.4077291
v 87.8559053 72.3476037 17.4954887
v 476.8497050 -32.8787863 44.6382202
v 134.4857961 -50.7430099 -10.0359134
v 486.5276814 -41.2015393 49.0221716
v 212.1918947 41.2967578 28.0428287
v 121.4576438 113.1951138 8.9484723
v 507.7838302 -4.9869614 53.3724278
v 102.9840559 238.1096780 47.3853573
v 60.7540496 68.6014667 -4.5028543
v 85.3358209 71.0429996 16.9368703
v 509.4342232 22.3861840 72.6722926
v 79.4554204 194.9526668 34.9686705
v 431.4958155 -45.2323183 52.4946973
v 515.4276490 3.7035616 63.7184456
v 25.8478876 146.1255103 2.1028291
v 381.1316490 -20.6170678 45.7780957
v 75.2941892 193.5636550 37.5382975
v 78.0182481 52.4915755 14.8417642
v 244.9999452 1.6434650 38.6028774
v 18.1454364 92.4484879 -5.2608605
v 98.4910131 191.6645765 37.2393206
v 25.4081432 7.6552131 -9.7946124
v 114.6002635 98.1129110 6.5772007
v 491.6501939 -71.1744204 55.1444888
v 514.9843693 -66.4305463 56.3691035
v 96.6391340 -13.1789139 -7.2973678
v 444.2759454 -6.2529789 53.8055934
v 61.5393631 200.3387362 36.1406356
v 334.4290555 -24.4058575 47.5447625
v 445.2946484 -10.7537257 41.1941074
v 88.6937156 262.1116936 41.1272869
v 124.3954524 219.4556892 40.2109884
v 563.9249682 -0.8156768 58.3652817
v 411.9157791 -21.9503567 34.2175439
v 486.4141941 -76.2015730 55.5908121
v 109.9028811 177.2136390 20.4722192
v 497.7930188 17.7110862 68.4581473
v 217.2530144 18.0479996 11.0423435
v 14.6214599 28.6423247 -7.6231849
v 51.4071286 38.1213911 7.7227829
v 516.0583854 -91.7850882 49.6624112
v 100.7463410 -10.4175061 -14.2494375
v 362.7949655 -49.1673686 28.2360502
v 94.2975655 220.8451033 20.9793635
v 144.5198059 -8.5426243 13.5274930
v 542.8991914 8.2665402 52.9428534
v 6.0022953 2.6547057 5.6474512
v 45.6063561 72.4205077 13.6690531
v 121.8512803 128.9065480 28.2454584
v 270.4023719 -53.6476299 10.1238508
v 56.2882200 117.1188354 22.6667784
v 528.1445980 -67.8809285 51.5598878
v 12.4517763 52.1845967 -7.3770629
v 556.5195680 42.6482856 80.8712021
v 78.0098885 217.2487974 33.8278748
v 129.4351667 121.9347119 26.8070307
v 40.8845581 184.7390980 29.5671225
v 330.6913972 -10.1108719 35.6002785
v 508.2736611 -69.4666058 47.2774655
v 131.4824522 129.7686547 27.1087829
v 181.6068888 60.1945780 16.0801355
v -3.3138255 -8.8450601 6.4525823
v 505.8118105 -71.0015446 57.3218465
v 275.8815289 -33.6969309 13.1988069
v 5.5083917 39.6035686 8.9638922
v 208.2222700 -5.4241978 6.0541141
v 320.0553656 -51.4997020 18.9792532
v 556.2872291 15.2975712 63.3904114
v 444.7723925 -47.6237535 54.9365692
v 16.2135456 13.9829880 7.7540888
v 72.7672353 22.7350686 12.4106109
v 307.3734939 -8.6872913 41.3711108
v 465.0747180 -52.6470244 54.9334958
v 501.4831424 -5.7066293 61.4929013
v 309.0839386 -38.7433544 39.8941748
v 539.1491055 -25.9992499 54.2261787
v 542.7041650 -41.5850542 51.6374409
v 564.5599365 30.5440258 58.1719875
v 515.3390765 -3.6454524 59.8642118
v 112.3617664 269.2514658 36.1138843
v 557.6493144 -3.7045544 54.9635217
v 119.9143454 12.7889365 -4.5226766
v 208.1277221 -71.6833621 -1.6073203
v 35.8667821 3.8293011 -9.6358359
v 109.0041026 -19.4996558 -0.2605020
v 534.2682004 -58.8379428 50.8709848
v 11.7701385 87.9992172 -4.7627082
v 355.9644818 -14.3913860 33.7226465
v 323.6732185 -41.0173126 19.7969824
v 73.9912689 93.7936381 17.9163776
v 109.6461341 121.6911748 25.3371634
v 517.8396702 -59.3422204 57.7461571
v 520.7436681 -67.9720342 48.7307645
v 100.0580639 270.2655494 35.2903008
v 450.1001239 -8.1501585 57.0417121
v 243.2996184 -58.1271052 15.3601673
v 461.4920318 -13.6901429 57.5956851
v 130.0301850 -18.1256942 8.6519197
v 69.0517277 51.7557748 9.8719271
v 416.6421592 -27.6243240 32.4254110
v 73.5632256 252.2381842 15.9462057
v 371.3352084 -25.7786382 47.0950268
v 496.9429672 -82.3347196 56.7991957
v 48.2153222 224.3350446 28.7129879
v 476.1868715 -67.2877952 42.5970703
v 15.8326253 136.4069879 18.1884933
v 156.4601213 -32.1993940 9.0325400
v 94.6058035 203.2435536 35.7731991
v 526.5213251 -54.3099307 57.0812784
v 118.8889146 70.1169372 22.6335339
v 462.3092115 -62.4981783 44.2062728
v 348.6787975 -49.3159629 30.4861814
v 23.9309650 41.0663411 -7.7648815
v 22.9098927 73.9846081 -5.1651658
v 455.5945396 -22.8532981 56.4063713
v 472.6832807 -52.0951524 55.2056357
v 206.1991841 47.3300517 26.1534434
v 55.8949225 64.9366528 13.7174241
v 56.8387732 90.5673578 17.5853446
v 148.2299715 -20.3200411 11.3031156
v 37.1559858 154.3552577 25.2694990
v 49.4504049 122.2331971 23.5036463
v 487.6590967 -44.9858829 46.5396307
v 43.7865369 91.7280465 18.7061001
v 122.0983639 151.2383074 19.4274131
v 63.9179572 198.5912770 10.6943818
v 491.6517437 -62.6015738 45.6041172
v 136.7673129 130.6120306 27.1364618
v 220.6567228 -28.8909823 3.0604235
v 518.6783671 -4.3574343 59.9061660
v 103.9369032 254.9800277 47.4140979
v 423.9131808 -49.4338572 45.0049900
v 36.4119783 84.3409076 -4.7430871
v 414.2737389 -13.6528313 47.2952090
v 112.6412898 126.4210194 10.1123126
v 523.5169530 -48.0693094 50.6465845
v 515.1458383 -74.1354302 55.1282167
v 149.9526203 100.9813249 26.6678445
v 160.3663266 45.6733294 5.3923139
v 495.4293370 -40.8862829 58.0525585
v 68.6166137 33.5479677 13.3430269
v 430.4243624 -50.0644371 37.3048410
v 584.9844813 48.3029820 78.0706778
v 189.7616684 37.6188308 30.3750057
v 563.3364916 30.3758979 77.0358518
v 215.5751884 -20.5389298 5.5868090
v 232.9977155 -35.8829722 20.2264860
v 207.0736587 -9.8357387 27.1445513
v 506.0300231 -44.8898338 53.9391972
v 522.3263502 28.2426775 75.8118108
v 547.0278263 17.2221009 70.5242977
v 111.0279858 21.4412250 13.5268262
v 411.9547904 -13.0180782 45.4999022
v 12.5459451 -11.3224108 -11.7316376
v 354.9775183 -49.5853275 30.6037012
v 103.3284515 37.4516547 14.7012305
v 73.1012747 104.9050540 20.6444096
v 462.9063606 -36.9075276 55.8413751
v 491.8740094 -83.1202120 44.1764258
v 420.0163484 -48.2626297 47.4700965
v 219.2213535 3.1397769 9.7045675
v 553.0797243 28.4089856 55.9646599
v 521.3914514 3.3371872 62.4626800
v 579.1184902 25.1547340 66.6198879
v 68.8482746 8.2641533 10.0045158
v 109.7900867 228.7120223 46.6178060
v 114.6915853 268.1061327 44.2252792
v 159.9893421 -22.5386266 -7.4907769
v 538.7710929 12.2389309 64.7262335
v 521.7678547 -81.3035741 50.5710393
v 563.1616712 27.3479391 74.5946690
v 514.6998167 -59.6536435 48.3464077
v 380.2312315 -15.3307691 41.7219251
v 526.5068412 -26.6708825 61.8545339
v 106.9289297 234.9662930 27.2738580
v 35.2872349 -2.8006565 -12.1024186
v 111.0446900 49.3877344 19.3563905
v 103.8939208 261.4743412 46.7479415
v 209.9610269 18.2982441 34.2207812
v 531.0413241 -53.1155542 56.6778407
v 99.0385413 69.6302876 18.8548267
v 579.8131824 35.0860022 71.6094598
v 312.7222359 -49.5912507 16.6210122
v 183.2003295 -21.7063930 -1.5857177
v 103.1501368 62.0865002 19.2727428
v 106.6389978 132.4606836 11.7019694
v 576.5048862 22.6655602 60.4904070
v 96.2967426 158.8911563 15.6082241
v 45.7562432 45.7465984 -12.8381345
v 391.9124901 -43.7533669 50.5179204
v 522.9622126 -61.7902242 56.8501279
v 465.9010470 -66.7973086 53.5645969
v 171.5453416 77.1116242 19.7800007
v 210.7793093 -36.8960574 15.6695694
v 483.3669662 -67.5828233 42.5680652
v 487.4843657 -78.4536302 42.7928604
v 429.1102886 -37.6200937 31.9983549
v 551.1024594 30.7231005 57.9318628
v 82.7352107 264.0233934 25.0739343
v 120.6724495 265.4869854 36.7981233
v 129.9420297 0.0691868 -5.8337357
v 561.3430738 28.6856145 56.6706024
v 30.9647806 172.0146388 2.1190369
v 384.5945001 -45.8051637 47.6290286
v 196.0573494 50.3078215 29.0845204
v 46.1176708 23.5275403 6.1715734
v 205.0247192 40.4405110 30.7186935
v 471.0734785 -71.9050840 53.2610044
v 61.4699982 86.5100101 -2.6100001
v 455.3617239 -8.2254689 42.8413376
v 53.9509617 221.4003354 12.8379911
v 583.9725137 45.5829352 72.5640804
v 135.7269734 -25.7553644 6.1470009
v 106.2723249 19.2085523 12.5001306
v 62.2622296 15.0247598 -9.7320685
v 567.5715208 36.3109112 62.9991964
v 492.6851392 -88.9338776 43.6958224
v 529.3720365 11.9276205 54.5406193
v 125.6345212 100.3055274 8.3557796
v 33.6078852 -10.5882296 -11.9498866
v 101.9995064 270.3374326 34.0262391
v 562.8044605 14.9016837 55.1125668
v 62.8838912 98.0508476 19.1734452
v 32.2915502 116.2932292 21.3824753
v 108.8802069 159.6620381 33.4197991
v 120.8182499 -23.4246477 -17.2223840
v 436.9861186 -48.7505905 52.8347306
v 128.1457394 155.2172601 32.8073204
v 301.5201986 -36.2053588 17.3556451
v 129.0813982 59.3541153 2.2490446
v 458.8389695 -57.2884567 41.7919308
v 76.4533877 81.7124546 13.3628109
v 117.2228605 261.1202896 35.4639702
v 130.6766868 144.0425813 20.4329081
v 323.6530721 -16.5563375 44.9078791
v 117.5301895 249.1852492 45.2242009
v 34.7569510 73.2076541 15.3842513
v 54.2399995 162.0800048 23.2600011
v 99.8220369 -2.3753718 -12.8001114
v 417.8033769 -18.9690161 36.4211947
v 70.4415664 190.5136406 13.2661946
v 271.3168561 4.1669342 23.5618651
v 580.5884004 32.7905044 64.7196919
v 73.7991780 39.2635502 -7.8307390
v 529.3365121 19.8595542 70.5182329
v 510.0187659 17.5413210 65.8222139
v 543.5240269 24.6947948 56.1603978
v 482.3044538 -34.0266787 55.7638779
v 246.0206151 -59.0571761 3.1295188
v 552.4137020 -4.1051167 62.6087487
v 552.8295636 -10.5492948 53.7792854
v 484.1521978 -20.6809752 57.0816137
v 73.3454898 246.5524971 38.6920460
v 407.4760973 -12.8083965 43.4970409
v 507.3911548 -24.0751021 57.8552298
v 232.7953279 -79.3572739 9.8706745
v 197.6254135 -63.6897683 -5.8747763
v 566.8951273 12.9570048 65.8272207
v 47.3571233 169.5502251 28.8683381
v 462.4277949 -2.5834504 52.2278063
v 284.8554254 -40.8771783 12.0639447
v 582.9614401 49.5255180 81.7907527
v 191.0708696 48.2107587 14.3625261
v 548.9087701 32.7404998 61.6398938
v 255.0488114 -61.7250763 15.6002874
v 496.8097210 -29.8135560 52.1168485
v 234.3093008 -31.5233693 4.3152953
v 515.9499049 -14.5660592 59.8130152
v 422.8727520 -10.7828025 47.4223606
v 469.7810709 -70.3989416 53.4568131
v 111.8281186 264.0378773 46.7416570
v 545.5843806 -37.5494100 54.7704548
v -0.9144543 14.0087586 7.5918594
v 122.1307814 228.3619195 42.3919410
v 49.1841286 26.1762850 -9.3880659
v 37.5410691 59.0330064 12.1763730
v 335.1275325 -51.5232049 21.8398347
v 485.5195582 -5.5034780 61.6350658
v 56.9035709 209.9470794 35.3664085
v 529.1216373 -14.6866105 62.6323447
v 508.8918805 -39.5765603 60.1958260
v 565.6116009 37.7315097 64.6571741
v 45.6371084 111.2655923 0.9027303
v 315.0715232 -51.7511815 22.5834772
v 153.9591998 95.6866294 27.4368487
v 536.8549824 -55.0722405 51.5492670
v 481.6899896 -17.5542869 47.1417382
v 131.7613572 240.8677936 40.9508720
v 76.9924223 101.3308242 18.9685952
v 102.2172794 189.2951727 37.0611511
v 42.6181294 209.4932050 26.3028182
v 46.7185080 120.7096502 2.1525396
v 223.9160836 -7.5003840 9.4936043
v 239.2432541 -43.7516607 17.6504776
v 63.6557639 215.3140754 35.7141905
v 206.2068433 7.9364227 33.3234333
v 537.8677249 -22.2263504 62.1573515
v 27.2000227 100.4700139 -3.4201588
v 431.9044948 -25.2365470 33.8387042
v 508.5622072 -20.3864928 51.5063070
v 220.2263325 -69.0840855 -1.5543083
v 388.0314529 -14.6516580 41.2781537
v 67.0309141 226.8969119 16.2164439
v 415.2671695 -41.3429178 51.9977510
v 536.9218588 -49.9014333 55.8783561
v 474.5574892 4.5803534 56.6006713
v 477.6819348 -55.7722524 43.1563705
v 265.5911148 7.4182753 36.1211449
v 243.4156239 -12.1957976 12.8490981
v 548.2454896 -22.7690451 54.9269021
v 96.6897681 269.2472041 30.5759218
v 521.1759210 -82.5512707 48.8289930
v 345.2556431 -36.9763412 23.1038965
v 9.1448417 107.0823520 10.6628733
v 67.4768910 93.4791416 13.4165827
v 29.9395714 79.0268928 17.3677765
v 60.9593503 23.3091582 -8.9372145
v 530.4021239 -60.6394485 55.1958494
v 107.8483537 224.2817730 45.7232520
v 581.3959241 44.4699973 69.1411793
v 46.9416715 74.1114169 -5.1072217
v 40.6827107 162.6551747 27.0005520
v 473.0436802 -62.6553297 43.0642366
v 534.5019102 7.1631954 62.2759946
v 529.9367309 -27.2694994 53.0022196
v 74.7602060 183.3925843 36.6980359
v 130.0078481 79.4852898 25.8530490
v 76.2737319 58.6185530 -5.8137481
v 23.6353800 94.7405845 18.3207057
v 110.3276908 259.6735954 31.1970077
v 528.7175179 -57.8264557 56.7126758
v 477.3525894 6.5830750 67.5456375
v 132.1421266 91.1186859 8.2236882
v 547.8164554 -17.3484199 54.8540354
v 581.0522437 38.9616154 66.0439879
v 540.6801105 -48.6478768 53.3283502
v 534.8717570 -32.6369442 59.9607527
v 499.0957379 -94.4612026 53.3751100
v 70.6072971 20.2495735 3.5978155
v 45.4805568 152.0463079 3.4850347
v 277.6549160 6.2195077 28.9183203
v 464.3033445 -68.2609081 48.8112606
v 543.8764095 -11.5306266 63.7793615
v 28.0239582 80.7890818 -5.7661734
v 24.2851730 139.0312761 21.7172951
v 465.6573534 -51.9247204 40.7090075
v 137.5526786 137.0512545 24.6536583
v 535.2167487 33.2208872 77.9934675
v 340.2379155 -48.7147085 32.7533260
v 191.6462928 -31.7708626 14.9997827
v 459.0142369 -37.5843085 55.7145178
v 113.6840954 225.6049663 44.0537184
v 82.5869218 167.6218659 33.5061401
v 260.5367601 -46.4108139 19.6433589
v 86.2245634 -1.4619952 8.0893701
v 84.5839232 192.0258850 33.3037972
v 10.5457148 -0.1910354 7.2088372
v 563.3788109 33.0148004 78.6663741
v 513.7526393 -36.7806703 60.4230985
v 537.3075008 18.3398966 68.7483102
v 583.3260417 39.2074436 72.6385340
v 527.3168683 -66.5681213 53.7865050
v 565.8749938 27.8751664 72.7813616
v 58.2613386 165.6413078 24.9103699
v 132.9608858 147.0782012 30.1104635
v 577.7010322 25.1806621 60.7971214
v 47.7700010 145.0999975 20.8899993
v 86.7710263 259.8267794 41.6359678
v 475.9258628 -63.9903471 42.2596149
v 275.5159140 -11.7960917 18.4190925
v 89.8714513 71.1487010 17.3646826
v 317.9850280 -39.5100862 41.5304266
v 583.2669139 47.7636456 74.8468935
v 449.2028058 -26.6053658 54.2714745
v 515.8369541 -30.9748203 59.0970330
v 2.6598291 -16.7034287 7.2715711
v 461.3728523 -3.0054417 51.4104702
v 95.7837924 26.9831158 12.4702668
v 15.6200295 117.3170805 15.0926830
v 128.3488125 140.0638819 29.7221672
v 540.6022072 -46.2314971 51.1316396
v 523.8125920 -30.6204204 60.5952442
v 583.6054683 44.1427380 70.8006248
v 216.7015374 -77.8002664 7.9136882
v 317.3869252 -11.0187978 42.0076735
v 132.5952411 200.9427398 32.0947580
v 35.8953737 205.5331171 16.0192363
v 148.9351094 12.7910553 0.8239773
v 89.7244364 85.8782381 0.7412032
v 520.5191374 -7.7324091 59.8805882
v 83.4548548 104.3543741 20.0907923
v 39.2571874 207.2502077 25.4670233
v 565.4169321 29.0819257 75.0717074
v 462.7942145 -65.4344708 52.7692772
v 582.0474625 37.3702422 70.7061142
v 50.3284335 88.6002779 17.8409591
v 489.5051420 -62.8751516 55.9062697
v 567.0230389 12.0479092 57.3059395
v 268.3609128 -29.9524795 13.6168236
v 501.5298128 -79.8821524 56.6351824
v 79.1594312 258.0293417 18.6801627
v 411.5126431 -24.8487443 32.7344313
v 237.0663434 -55.1127940 14.6133713
v 454.5992911 -56.4892925 54.4062331
v 196.6296434 -47.5256331 -4.2786384
v 581.7677975 49.4727083 76.8704787
v 77.2997737 213.8545364 32.5013399
v 403.9466679 -46.6622226 32.1787298
v 111.7109284 107.8025624 23.8416251
v 398.1000185 -45.5651172 28.6116246
v 329.4216692 -9.3352199 37.7115868
v 533.5727930 18.3731392 68.4329346
v 56.3416518 214.2435461 34.1373272
v 116.7989075 -27.8436355 -1.7361484
v 11.6796009 125.9467155 14.0144760
v 307.1762323 -33.3891474 42.6474810
v 558.5808158 15.7818180 56.5013401
v 50.8340113 235.5758101 12.1927531
v 472.8284180 4.1200179 65.3066561
v 271.3036537 -22.4147066 38.6348329
v 573.4535456 31.6433050 68.1803897
v 117.7860722 217.8848237 40.6832099
v 554.3441772 10.2801472 62.9434064
v 390.7572627 -14.2741287 40.8687219
v 560.0538254 -7.6636854 56.6756688
v 518.0447698 -79.1040659 53.6701828
v 489.6302819 -43.6117016 56.8259507
v 243.3241904 10.0956634 16.6161172
v 157.2323292 13.8288327 2.5190904
v 581.1266303 50.4818670 83.4645927
v 515.0805712 7.2169728 65.2751252
v 494.9895144 -18.0314705 58.0634065
v 42.0808829 216.3510919 25.2151452
v 13.8269076 150.6045312 5.2114758
v 506.9656968 -83.3106413 54.8350550
v 185.9631836 -35.3577882 -4.6212780
v 236.4861965 -70.7549602 17.1496961
v 116.0158738 95.6948102 24.2827944
v 492.6873446 -92.1603665 54.6151996
v 566.6068792 8.7701743 64.6961629
v 572.9205012 43.1309678 67.0111775
v 228.2461971 -77.0368651 4.1933791
v 34.6621722 214.0026540 17.8132597
v 52.5069907 233.9518219 11.4618083
v 531.2365890 -32.1248546 52.4844341
v 553.4906983 13.1214121 67.0976564
v 174.7058183 15.5489817 26.9146990
v 509.2567801 -64.2682016 57.0699684
v 538.4885073 -8.3721615 63.8834164
v 159.2521220 -61.4956394 -6.9353962
v 47.5281999 181.4696491 29.3341428
v 89.5920172 64.4127503 17.2451064
v 35.9544493 -7.5892601 -12.1885482
v 75.1608908 203.8179189 14.8669966
v 546.4590788 -17.8144686 61.3325946
v 496.9660044 -73.5261142 55.7960346
v 494.4904149 -10.2077639 60.7599877
v 482.4347794 -50.7411286 56.0654216
v 534.7096920 -24.2766216 61.8654862
v 138.1666958 110.3765741 28.2355510
v 118.3451414 205.0555050 38.4860747
v 491.9427037 -37.7814099 57.6155484
v 449.5210946 -46.5114228 54.9288355
v 125.6056279 230.2552164 32.2249979
v 23.1330823 188.9206022 17.3866414
v 499.4944930 12.7089731 70.3714117
v 84.7105160 87.6456127 0.4552895
v 20.9028143 118.4962019 -2.5605483
v 57.3974475 214.8460895 13.4384967
v 70.1387003 236.2135351 15.5843925
v 508.3692670 21.5263646 71.0178912
v 429.1476905 -39.7356264 52.7648963
v 68.7728822 206.4113766 37.1693745
v 498.5168874 -56.7969158 57.6040931
v 47.2014882 232.7582985 20.3606375
v 581.6882849 50.0005446 78.6406249
v 222.3804295 17.7224539 12.5158010
v 94.9977636 106.0152873 5.2878805
v 73.3239427 56.8905324 -6.3303215
v 58.5782267 70.9822401 -4.6237903
v 123.5079691 231.3053310 42.2366634
v 33.5524976 5.9667584 8.4809195
v 198.5235959 -38.0916819 -2.8070123
v 83.2702219 229.0031463 43.9138375
v 32.1646407 96.1890817 -3.1425685
v 76.5121952 187.7893656 15.1112052
v 571.2230802 13.1473867 64.4295961
v 38.3251943 22.7722526 -8.9390641
v 124.4258210 120.9439561 11.1944964
v 252.6838183 17.9584585 25.9770155
v 132.6207519 245.1781631 39.8093164
v 29.3271076 192.1835989 5.8934768
v 576.9596696 43.8865460 67.6947683
v 574.3835568 46.5036556 84.8909318
v 506.2896013 -48.9000939 59.4013259
v 38.8859063 129.3992102 25.3510382
v 104.7000289 196.7376769 38.4646058
v 70.2529103 251.9181073 34.1904946
v -2.6443335 26.9572418 4.4725374
v 511.5128160 -73.7531856 48.0935313
v 313.3311868 -22.7898955 46.0709110
v 208.3535641 13.5173388 34.4269015
v 128.7770420 247.2459078 36.2671800
v 385.4495883 -14.6793816 40.8846885
v 103.0921862 247.6344407 46.4176610
v 94.4698080 220.0031132 44.6329154
v 260.9552443 6.6034137 21.5049479
v 560.9822273 -3.5569984 62.0949045
v 489.0978038 -3.6185724 62.4399036
v 443.1558251 -37.2428596 54.8774786
v 151.5587121 25.0403751 23.5038418
v 351.3395488 -44.2046262 44.9236706
v 11.9005321 9.7142402 6.4750495
v 179.7308922 54.0247783 12.2470465
v 224.1749763 31.7278579 30.5326506
v 238.5802567 -50.0354953 14.9845472
v 134.1415346 142.8875327 28.7744757
v 344.3272710 -46.5984158 21.4003697
v 234.4417423 25.0448100 32.0201926
v 123.1473908 120.3195676 25.5062338
v 35.8768664 217.3797488 13.7164490
v 46.2542549 110.7909828 22.2895741
v 115.4992804 90.5335546 5.4988079
v 160.2153778 -56.8588413 -11.1919492
v 556.5292835 -8.9232270 61.9024783
v 203.5250366 -74.6281967 9.2217354
v 113.2958829 116.4425090 8.0396114
v 166.1244780 66.8204427 29.1901026
v 576.8529773 32.8806378 61.5631007
v 199.7002810 -27.8720353 18.1909520
v 40.2614139 116.0036251 23.2485123
v 37.6278386 202.7465254 25.7186461
v 556.8710566 3.1231113 55.5776283
v 445.8980858 -41.2839688 34.4266482
v 496.1915910 13.5871666 64.5613447
v 41.8654643 64.7927076 13.2699478
v 381.0664415 -15.3338229 37.8320813
v 582.2027922 46.6651656 72.1608400
v 57.9500012 238.8322353 21.9552759
v 522.2980380 -0.6635849 61.6596341
v 476.3029218 -44.7010323 55.0582036
v 77.9605210 237.1116728 42.7012965
v 106.8171039 236.1162007 27.3847170
v 53.0071482 59.8755032 13.9367664
v 310.8460009 -35.2511443 19.1245582
v 533.7679982 -54.2270020 50.1086079
v 465.2710557 -23.9586271 40.3185561
v 1.9845669 -8.1487531 8.5676610
v 144.1130638 102.4240479 16.7056788
v 122.1796349 -16.2121225 -14.8255220
v 207.6506913 -52.5499657 11.5891583
v 23.1315736 17.3292793 -8.3229290
v 449.2072761 -50.9379841 37.8980339
v 579.8761845 26.6380459 63.3004531
v 475.2391875 -9.8481290 58.4551245
v 71.5846345 199.1511881 37.6291163
v 123.8112822 156.6282064 21.5989091
v 571.4927912 12.5704193 59.6504584
v 24.3316758 60.6514178 11.8283797
v 521.9342709 -37.4572612 60.8883463
v 383.0090463 -25.4962724 47.5536771
v 211.0314518 -26.8827714 2.4199919
v 504.7473311 -28.5769626 52.3636341
v 33.5493945 143.7469721 18.1782022
v 547.8659868 -17.9580860 56.2081598
v 517.8350210 1.6660662 61.7533810
v 509.4054341 19.9888572 74.2429569
v 93.5992897 213.5023177 41.4315686
v 472.4359214 -75.5264983 44.3120301
v 239.9456799 -3.8561733 38.2458232
v 174.4683534 20.5647014 4.9914904
v 44.1942550 12.3388637 -8.8956058
v 55.7798930 158.2388431 6.7137526
v 426.0900021 -41.8130942 52.4860136
v 123.6055195 -25.5435891 2.5680715
v 284.5417261 2.9425425 31.3695669
v 32.2682448 156.3909501 3.4351842
v 141.6228861 103.1300873 27.7413800
v 59.0230748 183.3682656 32.8074880
v 92.0238793 261.2116039 22.4106461
v 443.6246455 -55.2744977 45.7560010
v 35.4131162 27.4507143 -9.3532633
v 48.2212082 177.7808070 29.6822134
v 426.9791842 -25.0780340 33.6452760
v 577.3737431 36.1174494 76.6728297
v 62.7283826 57.2187155 -7.3465095
v 91.3843736 265.9583986 26.3375454
v 278.1406343 -5.2918317 20.4524770
v 56.1665669 233.6664796 31.4974338
v 251.8399358 5.8770557 17.6639426
v 80.6738734 186.3678545 36.5315974
v 26.1874441 108.8997796 -3.3431603
v 90.8173993 230.4836810 21.1379547
v 104.6554595 17.6991019 11.8356496
v 57.7594489 232.4047238 12.9165342
v 499.6677935 -7.6726559 61.2703338
v 541.1932468 -46.7339344 54.4802397
v 520.6922889 -71.8407929 54.0643521
v 540.2333736 21.8600705 55.5074587
v 179.3154180 21.7586886 29.0825106
v 81.5735832 262.5603974 34.6664190
v 415.8264101 -12.0258620 45.1761819
v 65.8130869 246.6621548 33.3543941
v 482.3794365 0.9902489 53.4178019
v 78.0903623 205.4609209 32.1249887
v 203.6621571 12.7177043 8.3670719
v 146.4762986 -33.8767730 -14.3404873
v 172.4234819 -56.1888888 11.4172082
v 584.9769115 47.8376299 76.6149834
v 453.1328082 -32.2485901 35.1820812
v 352.5268137 -38.3830629 49.1888300
v 211.6869241 19.5756573 10.3997383
v 60.5073720 4.6145241 -9.7953994
v 215.3482437 31.7583792 31.2054455
v 91.9555798 268.2066560 33.9881815
v 222.6214260 -35.5614983 1.1963879
v 481.1770916 -82.0437223 42.8144373
v 555.7745099 -15.8868786 56.3161224
v 574.4972825 45.7084328 69.9258596
v 206.0188651 -31.6136219 -1.0023875
v 16.6223980 -6.2320423 -12.7659338
v 140.0208175 64.5107552 5.0774892
v 446.0311234 -14.4645674 37.9295014
v 535.5158448 10.2877924 63.4330809
v 209.9145055 37.3922773 16.2787139
v 104.9343050 122.2727373 26.1677671
v 580.7348490 35.5282985 70.5562383
v 512.0698214 -58.6056262 48.7095416
v 410.9522700 -21.7400305 47.4452563
v 89.4089416 56.4712435 -4.5743412
v 478.4827530 -8.5531296 59.2839569
v 77.0226642 222.6386666 17.2876008
v 55.4795004 192.2958195 8.7229125
v 537.8354192 2.0379904 62.4207482
v 201.2965828 -73.1890798 2.7062497
v 18.9236626 81.1364502 15.3816976
v 356.2061489 -49.5342240 27.6077259
v 428.6704361 -9.4740614 49.0090139
v 517.2372460 -34.9337086 60.5428256
v 201.6249150 42.3054397 15.7571379
v 46.7146821 175.7020503 21.3615187
v 239.4125909 -75.4579157 5.1616090
v 221.3243991 -3.8007626 34.2293195
v 519.4196105 -21.8619704 60.6838390
v 266.1260366 -58.9520298 8.9467252
v 502.1732450 20.3436110 71.5483576
v 370.1970875 -45.1856926 46.6824695
v 312.9530549 -35.1708755 42.9388657
v 33.0189839 211.9113654 11.2567954
v 446.7749894 -57.4358329 48.2135639
v 324.7559965 -30.2922260 47.5329123
v 406.3133299 -16.1460880 37.1349379
v 153.7381113 -8.1036752 15.2639700
v 36.9747318 133.5424632 25.5834758
v 130.2273273 -29.6436325 3.0001213
v 102.3459956 44.9655578 15.5142657
v 504.4623613 10.6418924 68.4806928
v 389.1872168 -15.2900238 42.7786373
v 230.0921232 8.6556599 36.8311778
v 301.1849821 -21.9088327 44.7431281
v 322.3779798 -45.9659360 18.4095390
v 540.1248932 -29.4035748 54.8047535
v 204.1293830 -69.6068853 -2.9464599
v 42.4180888 224.2045850 10.3296563
v 90.7370299 180.2685261 34.9908993
v 568.4020519 44.5558205 71.2778047
v 464.5349979 -34.0283252 39.5375416
v 93.0133983 109.6791998 21.6174796
v 574.2120147 25.3601167 68.3004409
v 380.7518184 -46.6041043 45.1921113
v 58.3092310 7.7756033 7.5119827
v 228.9360762 19.1077124 14.4679146
v 579.8778534 25.9323604 65.2729943
v 500.8995533 -9.3114814 51.7763905
v 59.4572350 18.0633981 7.3129004
v 15.0878616 121.7370257 -1.6268319
v 128.2537729 24.6479195 18.6607540
v 128.7365556 -7.0771091 -9.3927998
v 477.8335392 -1.6776640 50.9468876
v 247.1772432 -48.0833836 4.2584650
v 148.5190094 71.2195858 8.9765768
v 61.1517616 231.5036803 34.6337482
v 574.4032860 31.0099311 71.4689344
v 234.3378812 -77.7782723 6.6642198
v 93.8446447 15.4059064 10.9744575
v 513.5138035 -91.4456397 52.2012264
v 134.1919154 139.1033828 21.1527459
v 143.5538083 73.1815770 7.7517028
v 81.0977072 -0.4701820 8.3926236
v 14.8853594 -21.7966512 1.7629256
v 199.2427707 -61.9635470 -5.7160389
v 75.4541382 229.1445285 41.0619639
v 63.0279109 193.8774288 36.4648476
v 83.1849650 -2.4439746 -12.4901701
v 515.6348944 -0.9096878 60.6487170
v 499.1927147 -36.7050841 53.0276410
v 26.5900940 51.4486507 12.3869320
v 202.4303377 -17.2768496 22.0652465
v 471.9541669 -68.8780844 54.4838682
v 129.7741085 72.1987411 4.8732357
v 579.8344612 43.6124615 67.7649677
v 176.5215993 38.9771163 7.3052193
v 465.1971459 -0.6407396 61.0551983
v 83.1774995 85.2991417 12.6525033
v 440.2073026 -12.8864897 40.3907895
v 37.0241329 183.7276071 24.2627412
v 33.0192260 123.4472916 23.6878805
v 329.7865093 -11.5457634 41.0012156
v 492.8391576 -29.3401591 57.0512228
v 114.6925613 259.7810924 46.1507179
v 440.5658841 -6.9410582 49.8659089
v 120.8024323 170.6345230 23.2209880
v 42.6421836 -6.7760446 -1.8925446
v 145.2595294 -54.8118614 -11.4342319
v 253.9021373 -36.2758115 7.4643064
v 386.3896430 -15.6176779 42.9794379
v 116.6350394 -8.5211182 -13.5135725
v 438.2027686 -14.1081112 51.5442528
v 96.7281237 269.8092163 34.6488990
v 543.1603789 13.9764147 52.6476167
v 336.2254798 -14.7652598 29.9073569
v 40.4256582 202.7337402 7.5172042
v 79.5891881 245.6884533 42.5070785
v 539.4651890 -49.3991114 51.3614230
v 470.2727497 -61.1030459 43.1489050
v 541.0652161 0.7060535 63.6645779
v 465.9750462 -68.9336509 51.8051647
v 141.1267966 -15.3456824 11.6296439
v 227.3070514 -74.2477253 1.4930771
v 283.4720314 1.2592408 36.9573757
v 520.6450820 -33.7105840 60.4076646
v 26.4840852 88.1987885 18.0728380
v 527.2937417 -46.1105853 50.4530892
v 508.5638762 -76.5321627 47.5761481
v 487.2250259 -64.2169565 43.6204337
v 426.0179698 -14.9147781 41.8875813
v 289.2646492 -20.1200992 42.7755490
v 495.1181710 -84.8839507 56.5324612
v -5.7949293 -8.1486609 -4.5882626
v 495.4594076 -49.8516448 58.3217591
v 141.9649273 -9.2282034 -6.1201961
v 35.2843516 20.5278117 5.4487167
v 122.2512797 181.4491004 25.3992770
v 120.9768876 242.7908033 45.2241041
v 40.1278585 74.9168321 14.1735440
v 498.2178807 -86.9728401 55.4721840
v 209.8369747 -65.7876134 -4.0184469
v 532.3980451 -61.9018748 52.4517521
v 139.0297711 -50.5266301 2.0784624
v 152.9017389 75.4896328 28.1941090
v 100.5922034 242.6380664 23.4639104
v 141.8540627 82.2683647 28.3864643
v 464.0391469 -17.8047642 40.6960435
v 514.4992471 17.6395644 64.1129613
v 36.6262533 203.3134550 6.7694276
v 571.8042254 23.9075907 57.9602793
v 164.8134291 -54.2648397 9.8328935
v 442.2123730 -48.7360992 36.4657491
v 541.8244600 -21.7654388 55.1415868
v 515.7781243 -7.9978406 59.7624630
v 451.3318837 -5.5081914 56.6942617
v 87.8211632 91.9116065 19.6222067
v 512.9816532 -43.0179462 59.8855838
v -6.0243169 -11.2825120 2.7090774
v 476.7240286 -41.4583385 55.0409555
v 279.5206904 -27.0577557 38.5767259
v 123.7220690 -36.5274549 -1.4158052
v 584.8742723 44.1457443 74.0522891
v 499.3462861 -67.6655099 56.3411452
v 217.2356993 36.4588425 28.9995819
v 75.6272301 253.7758350 36.5097933
v 492.7679896 -88.3765295 55.3708822
v 145.9014267 78.3693865 28.4509044
v 79.7058046 100.5815417 19.1630963
v 338.5801315 -47.8980355 20.6101686
v 395.1137066 -47.0590852 45.1205298
v 182.2241843 57.5477630 29.6518523
v 2.4281682 -7.0774322 -8.8526523
v 549.3879914 -12.2721810 54.0049933
v 434.9640310 -9.2380838 46.6456041
v 156.6130966 36.8597619 25.8733332
v 524.3751407 -26.2228735 52.1750972
v 175.9479046 -60.2554940 -9.4929617
v 512.2839212 -15.5827366 59.6112087
v 551.4696240 -18.1518197 53.8836196
v 513.4099126 -64.0742853 56.8668656
v 95.2221975 55.0031401 17.0211736
v 209.2086673 42.4558707 28.6015440
v 505.8335662 17.2542278 72.4936724
v 58.9961186 224.5057970 33.4745124
v 166.4623916 -17.7450795 15.2415829
v 241.4369583 -59.1411963 2.3521301
v 578.3567429 32.3062465 71.3430569
v 127.1279305 20.7690578 -1.7795727
v 522.8814483 -78.9623037 49.9296226
v 544.6435213 20.2439092 53.6650941
v 50.7073700 48.0214804 13.4553341
v 26.7384835 40.1340798 11.8099023
v 357.6261699 -18.2838105 44.5230454
v -3.4197995 21.7941329 5.5829333
v 249.2428273 -53.6110699 16.0491001
v 12.7471527 132.2493553 15.6277791
v 322.5181401 -42.7197292 39.4944027
v 268.4127986 -6.7491191 17.9810841
v 180.1599860 -11.7013305 1.5113986
v 215.5708820 31.8719931 15.1961520
v 132.5052977 184.3445003 33.7771885
v 512.2666955 23.3965255 72.0359087
v 521.3994980 -78.4292817 51.4293760
v 206.2042803 45.7036309 20.0375076
v 67.6700324 26.5418608 12.7751194
v 511.2809539 -33.6945616 61.0113032
v 98.1844291 262.3775005 45.1053306
v 353.0845046 -21.8314715 28.2717645
v 402.3176432 -42.6506177 51.2313321
v 537.7170444 12.8394505 53.3059426
v 501.9261837 -72.7114975 56.5132946
v 481.7650020 -58.3843738 55.3348660
v 118.7382191 161.6871208 34.9683575
v 76.2042627 95.3840539 18.1116089
v 100.4546434 122.4073246 25.9334035
v 579.5410872 45.3322344 69.4579259
v 541.1705971 -1.4455500 63.8636351
v 473.2003808 6.6061975 64.8631603
v 413.3706689 -12.1749016 43.7441021
v 531.6441655 -42.2556587 59.3407564
v 41.8230630 223.5177755 21.3985015
v 94.5672095 -5.7111317 7.0446599
v 200.8085251 -59.5325865 14.0606742
v 569.3449378 35.7646197 61.3664202
v 111.6552576 116.7775914 24.0101516
v 26.9077644 94.3288580 -4.6818065
v 559.7867966 32.8142382 79.3544278
v 563.6967421 8.1923967 57.3456734
v 501.4764667 -18.7940765 54.0925376
v 46.8528494 141.3551122 3.2057352
v 125.2075434 146.6721594 31.5696113
v 408.4856808 -36.5668461 51.9625917
v 435.4821146 -51.8921614 47.8248484
v 555.4156899 41.0926230 84.5120698
v 117.6178977 239.0903980 46.1735167
v 516.9968605 12.4596609 59.4891980
v 316.9555366 -8.5734874 30.6902584
v 40.6779349 192.3313141 27.1662194
v 427.2916019 -13.2554835 50.7706292
v 198.9248097 38.2712781 12.4924611
v 29.8144519 70.0499713 -5.9399256
v 207.4996084 45.2597402 27.4574421
v 25.2761953 198.4691471 14.7840185
v 31.7183621 157.2325230 24.4095474
v 581.4229250 36.2859294 67.6843226
v 22.1876409 192.2013015 13.5139497
v 369.0148592 -47.4934466 39.1022749
v 124.6004179 259.5122457 45.5777869
v 147.3566145 107.7585518 19.9618470
v 4.6394393 -1.0518132 6.5084198
v 11.4201820 135.7547492 2.8599682
v 144.4725096 52.1465801 3.9776019
v 189.0786141 61.0404499 28.1027183
v 515.2554512 -63.1847084 47.8114560
v 135.0546479 150.1594335 26.7527420
v 94.9365348 119.1384718 7.5884992
v 534.6046090 13.4077370 64.8822337
v 462.7033174 -44.1685952 54.7055714
v 440.8244789 -53.8669974 50.3920428
v 511.8281245 -69.7250366 47.9075089
v 148.0152458 -58.2676455 -8.5651008
v 451.3714314 -34.6611701 34.9146165
v 378.4926236 -42.0767702 50.7625639
v 235.9410226 -59.5166460 2.1629832
v 332.0465088 -17.7171212 45.3036539
v 128.0298680 166.8610573 25.8431435
v 520.5503106 -9.7287400 59.9552132
v 573.2085705 48.6434698 78.7157863
v 34.8945297 35.1344384 -10.7853822
v 127.4625361 116.4721921 11.3725206
v 91.0736844 29.6453312 -6.2495759
v 127.6981682 214.7401273 29.9019106
v 218.8123018 -45.0573415 14.0160676
v 121.0588664 213.0362839 27.9600509
v 123.8171607 247.0557839 45.3574508
v 537.6908183 8.6842123 63.1917641
v 129.0811598 247.5537360 43.4140377
v 60.6339052 206.2966228 36.5954265
v 548.7099290 13.1255891 68.9853877
v 338.3037746 -12.3492181 32.1348719
v 27.1158610 87.7997875 -5.3241141
v 63.0717427 212.0897472 36.5084074
v 537.5540853 -52.6899844 50.9460643
v 238.6049479 -62.0326400 15.7078039
v 553.5579920 -18.7603682 54.8452064
v 11.5134707 4.9282382 8.0734389
v 134.4027519 75.1984939 6.2635932
v 87.2429460 9.9950768 -11.2524163
v 63.2838905 22.3055426 12.4978265
v 156.7607969 -61.4630170 2.0366651
v 303.3845425 -50.0746593 14.8958461
v 248.2113838 5.5609420 16.3604245
v 518.6441541 -66.2076473 55.7561144
v 541.3280725 8.6621353 64.6074191
v 150.7892758 -20.7603183 -9.0212477
v 84.8510489 98.4908119 2.2621243
v 435.0200295 -40.2412228 54.4179007
v 166.6505039 55.8303222 29.2838886
v 484.5145941 -55.8719076 55.4051846
v 73.6448243 8.5828602 -11.5947854
v 561.1380339 42.1058759 85.7064798
v 110.2885976 267.0184076 32.4023925
v 151.3519436 74.2151141 9.6609481
v 156.5104127 67.9495707 9.1030682
v 29.5183640 129.1446537 0.7808047
v 79.5446634 90.4785395 19.4198191
v 174.8630553 -20.1212466 -2.9627974
v 487.7540171 -7.3248195 60.5212525
v 335.6270194 -11.2639209 33.3497114
v 122.1324280 150.4082084 32.7036008
v 119.3283200 49.5364256 21.1547054
v 23.7849019 36.1111835 5.7078339
v 94.6637467 245.4398125 46.9157957
v 67.9445043 203.3750415 12.6358476
v 8.2628550 -0.2225058 6.5421117
v 441.5877461 -6.3052252 52.0671010
v 41.2358008 195.5041140 7.4181980
v 469.2799151 -23.8388851 56.5224364
v 190.2819872 -61.0239618 15.1361870
v 62.7641529 99.5086059 -0.2690054
v 584.3148232 41.5923819 74.9533772
v 262.1263862 -29.1706771 31.7802094
v 184.4207048 -66.7372718 -4.3867445
v 221.1094648 -71.6750920 17.7965108
v 121.4249581 109.9359393 25.2328143
v 269.5291936 -49.1145290 9.9513056
v 19.0583132 125.3034174 19.0190617
v 548.2997298 16.5043231 52.6484251
v 466.6323960 -55.6375161 41.6145585
v 484.2543602 -27.1037370 47.7451235
v 62.4201149 179.5608550 9.2528434
v 188.8301671 64.4527674 24.5972611
v 476.7579734 -3.3239881 56.1401062
v 562.3165369 -1.6696457 57.0488796
v 347.8653431 -49.4088382 30.3768758
v 78.2580748 37.8135294 12.7801532
v 176.4699370 56.2941171 11.6937365
v 350.7272899 -13.9248930 33.0074392
v 14.2176254 143.5907334 3.0063735
v 40.6754687 69.9187890 13.3676939
v 481.6643596 -72.5778416 55.2342571
v 233.6061448 -71.8819946 2.0314623
v 160.5477482 80.1884383 28.8021378
v 191.7153299 42.4084105 30.5456705
v 106.2535867 -16.4728388 1.4406784
# Number of texture vertex coordinates: 0
g Polygonal_Model_1 Triangles_0
# Number of triangles: 19996
f 1 2 3
f 2 1 9307
f 1 3 9072
f 9307 1 10
f 10 1 9072
f 1431 1424 1427
f 3 4 11
f 4 3 1295
f 3 9901 9072
f 9901 3 11
f 9307 10 7509
f 9307 7509 1237
f 1431 1427 975
f 11 4 9423
f 4 1257 1258
f 1257 4 1295
f 4 1258 9423
f 1454 1455 1450
f 5 8736 6789
f 6 7 8
f 7 6 4418
f 6 8 9
f 6 9 934
f 6 934 4806
f 4418 6 4806
f 8 7 4790
f 4780 7 4789
f 7 4780 4790
f 9 8 8736
f 8 4790 8736
f 9 933 4394
f 934 9 4394
f 7509 10 46
f 46 10 9072
f 9901 11 13
f 9329 9901 12
f 12 9901 13
f 13 11 6941
f 6941 11 9423
f 9329 12 8010
f 9901 9329 7143
f 12 13 1042
f 12 1042 8010
f 13 6941 1042
f 9329 8010 14
f 7143 9329 54
f 9329 14 16
f 9329 16 19
f 9329 19 54
f 9072 9901 47
f 47 9901 7143
f 14 15 17
f 15 14 8010
f 16 14 17
f 17 15 1236
f 1236 15 1256
f 1256 15 8010
f 16 17 19
f 17 18 19
f 18 17 9040
f 9040 17 1236
f 19 18 55
f 20 18 9040
f 18 20 21
f 18 21 55
f 54 19 7844
f 7844 19 7821
f 19 55 7821
f 20 9040 22
f 21 20 49
f 20 22 49
f 5262 5260 1439
f 22 9040 24
f 9040 23 24
f 23 9040 25
f 25 9040 1236
f 21 49 55
f 22 24 26
f 22 26 27
f 22 27 56
f 50 22 56
f 24 23 33
f 23 25 1012
f 23 32 33
f 32 23 1037
f 23 1012 1013
f 23 1013 1037
f 26 24 28
f 28 24 33
f 1012 25 1035
f 1035 25 1255
f 25 1236 1255
f 27 26 28
f 27 28 60
f 56 27 57
f 57 27 59
f 59 27 60
f 28 30 8135
f 30 28 33
f 28 8135 60
f 29 30 31
f 30 29 8135
f 29 31 10083
f 8135 29 35
f 29 34 35
f 34 29 36
f 36 29 10083
f 31 30 32
f 32 30 33
f 31 32 1037
f 10083 31 1014
f 1014 31 1037
f 8135 35 8840
f 35 34 53
f 34 36 39
f 34 39 51
f 34 51 52
f 34 52 7912
f 53 34 7912
f 35 53 8840
f 36 10083 37
f 36 37 39
f 41 10083 1036
f 37 38 39
f 38 37 40
f 40 37 41
f 38 40 42
f 40 41 1029
f 42 40 1029
f 1029 41 1036
f 43 42 1040
f 42 1029 1038
f 42 1038 1040
f 5263 5262 1439
f 43 1040 1044
f 43 1044 1047
f 44 10080 45
f 44 45 8293
f 44 8293 8163
f 4825 4815 937
f 9378 3172 3228
f 8293 45 6477
f 7509 46 1226
f 1224 7509 1226
f 7509 1224 1229
f 9816 1656 1650
f 7509 7419 1237
f 46 9072 1226
f 9072 47 48
f 9072 48 1224
f 9072 1224 1226
f 48 47 68
f 47 7143 101
f 68 47 69
f 69 47 101
f 48 68 71
f 48 71 1297
f 8293 6477 8115
f 1221 8850 8088
f 8850 1223 5204
f 8088 8850 8926
f 8926 8850 5204
f 8850 1221 1222
f 8850 1222 8532
f 6580 7594 9308
f 7594 7960 9308
f 55 50 65
f 50 56 6688
f 65 50 66
f 66 50 6688
f 7912 52 1046
f 1046 52 9651
f 9651 52 1047
f 53 7912 64
f 63 53 64
f 53 63 8840
f 64 7912 7704
f 9298 7912 9651
f 7704 7912 9298
f 9651 7912 1046
f 968 960 6605
f 7091 8965 8450
f 960 949 6605
f 971 7091 7659
f 7091 8450 7659
f 124 7091 979
f 1461 5264 1439
f 7143 54 7402
f 7143 7402 101
f 54 7844 7402
f 7402 7844 90
f 7821 55 65
f 56 57 58
f 58 57 76
f 57 59 61
f 57 61 76
f 65 58 67
f 67 58 75
f 75 58 76
f 59 8135 8840
f 8135 59 60
f 59 8840 62
f 61 59 62
f 62 8840 63
f 61 62 1051
f 76 61 1051
f 62 63 7704
f 62 7704 8223
f 9961 62 8223
f 62 9961 94
f 62 94 1051
f 63 64 7704
f 8223 7704 7657
f 7821 65 67
f 7821 67 74
f 7821 74 7844
f 74 67 75
f 9298 9651 88
f 7704 83 10155
f 83 7704 9298
f 7704 10155 7657
f 68 69 70
f 68 70 72
f 71 68 73
f 68 72 73
f 72 70 9517
f 70 105 9517
f 71 73 1297
f 73 72 1234
f 72 1232 1234
f 1232 72 9517
f 1227 73 1228
f 1228 73 1234
f 6795 7402 90
f 6795 90 106
f 7402 10015 101
f 10015 7402 6795
f 74 75 89
f 7844 74 89
f 75 76 7735
f 89 75 107
f 91 75 7735
f 75 91 107
f 7735 76 93
f 93 76 1051
f 9961 8223 1053
f 1053 8223 7657
f 10126 9961 1053
f 78 77 5094
f 77 79 213
f 77 213 7223
f 5094 77 8228
f 8228 77 7223
f 79 78 5413
f 1506 78 5092
f 78 1506 5414
f 5092 78 5094
f 5413 78 5414
f 213 79 5507
f 79 5071 5072
f 5071 79 5413
f 79 5072 5507
f 10155 80 10126
f 80 10155 81
f 81 10155 83
f 80 81 96
f 80 96 111
f 10126 80 111
f 10155 10126 7657
f 10126 1053 7657
f 968 6605 961
f 96 81 108
f 81 7172 108
f 82 83 86
f 86 83 9298
f 86 84 87
f 84 86 9298
f 87 84 88
f 85 86 87
f 85 87 99
f 7172 85 97
f 97 85 98
f 98 85 99
f 87 88 99
f 99 88 9651
f 7844 89 8139
f 89 107 8139
f 106 90 9553
f 9553 90 7844
f 91 7735 92
f 91 92 7021
f 91 7021 107
f 92 7735 112
f 7021 92 113
f 92 112 113
f 7735 93 95
f 9961 93 94
f 93 9961 95
f 94 93 1051
f 7735 95 112
f 95 9961 10126
f 112 95 115
f 115 95 8127
f 8127 95 10126
f 96 108 111
f 10126 111 117
f 8127 10126 117
f 7172 97 110
f 108 7172 110
f 97 98 1055
f 110 97 119
f 119 97 1060
f 97 1055 1060
f 98 99 1052
f 98 1052 1054
f 98 1054 1055
f 99 9651 9948
f 99 9948 1052
f 10015 100 101
f 100 102 6562
f 102 100 10015
f 100 6562 104
f 103 100 104
f 100 103 105
f 6562 102 123
f 102 10015 126
f 120 102 121
f 102 120 123
f 121 102 125
f 125 102 126
f 104 6562 1208
f 103 104 9517
f 105 103 9517
f 104 1208 1210
f 104 1210 9517
f 10015 6795 126
f 6795 106 9758
f 126 6795 9758
f 106 9553 3607
f 106 132 9758
f 132 106 133
f 107 7021 8139
f 7021 113 8916
f 108 7889 109
f 7889 108 110
f 108 109 111
f 7889 110 119
f 111 109 117
f 117 109 118
f 118 109 7889
f 113 112 116
f 114 112 115
f 112 114 116
f 113 116 10054
f 113 10054 8916
f 114 115 130
f 116 114 8329
f 114 130 10184
f 114 10184 8329
f 115 8127 130
f 116 8329 10054
f 8127 117 118
f 8127 118 1067
f 130 8127 1067
f 118 7889 1066
f 118 1066 1067
f 7889 119 1059
f 119 1058 1059
f 1058 119 1060
f 1056 7889 1059
f 7889 1056 1068
f 1066 7889 1068
f 120 121 122
f 120 122 6096
f 123 120 6098
f 120 6096 6098
f 122 121 6093
f 121 125 6093
f 6092 122 6093
f 122 6092 6096
f 6562 123 6098
f 7052 124 4870
f 124 979 5969
f 4870 124 4878
f 4878 124 5969
f 125 9758 7374
f 9758 125 126
f 125 7374 6093
f 132 7374 9758
f 127 128 147
f 128 127 3607
f 144 127 145
f 127 144 160
f 145 127 146
f 146 127 147
f 127 160 3607
f 9553 8139 129
f 9553 129 3607
f 128 129 7021
f 129 128 3607
f 147 128 148
f 148 128 7021
f 8139 9553 7844
f 129 8139 7021
f 10184 8425 8329
f 8425 10184 9328
f 10184 130 1067
f 8425 10054 8329
f 8425 9328 1081
f 8759 9752 131
f 8759 131 1175
f 131 9752 1189
f 9752 1184 1185
f 9752 1185 1190
f 1189 9752 1190
f 131 1172 1173
f 1172 131 1189
f 131 1173 1175
f 132 133 134
f 132 134 7374
f 134 133 144
f 6579 1461 978
f 143 134 144
f 134 143 158
f 134 158 1300
f 7374 134 1300
f 135 136 137
f 136 135 138
f 135 137 10184
f 138 135 1066
f 1066 135 1067
f 1067 135 10184
f 137 136 139
f 136 138 141
f 139 136 140
f 140 136 142
f 136 141 142
f 137 139 149
f 137 149 10184
f 141 138 1068
f 138 1066 1068
f 139 140 150
f 149 139 151
f 139 150 151
f 140 142 150
f 142 141 1076
f 1056 141 1068
f 141 1056 1070
f 141 1070 1078
f 150 142 152
f 152 142 1076
f 143 144 145
f 145 146 161
f 145 154 155
f 154 145 161
f 145 155 157
f 145 157 158
f 6820 1273 1272
f 4947 1291 1280
f 5456 5513 6579
f 146 147 163
f 161 146 163
f 147 148 8916
f 147 8916 175
f 163 147 175
f 148 7021 8916
f 175 8916 2756
f 176 9183 1088
f 9183 176 2756
f 9183 2756 8916
f 10054 8425 9183
f 179 8425 180
f 8425 179 1088
f 8425 1088 9183
f 149 9328 10184
f 9328 149 165
f 149 151 164
f 149 164 165
f 151 150 152
f 151 152 1082
f 164 151 166
f 166 151 1082
f 1075 152 1076
f 152 1075 1083
f 1082 152 1083
f 9843 8387 4971
f 9843 3252 3253
f 3252 9843 3571
f 3571 9843 4972
f 9843 4971 4972
f 1181 8387 7962
f 8387 1181 4971
f 153 7846 8993
f 7846 153 4972
f 153 8993 3571
f 153 3571 4972
f 155 154 156
f 156 154 162
f 154 161 162
f 155 156 159
f 157 155 159
f 156 162 168
f 158 157 1165
f 157 159 1166
f 1165 157 9877
f 157 1166 9877
f 158 1165 1301
f 1300 158 1301
f 162 161 163
f 162 163 170
f 168 162 170
f 170 163 190
f 163 171 172
f 171 163 175
f 163 172 190
f 165 164 167
f 164 166 167
f 180 165 183
f 165 180 1081
f 167 166 187
f 187 166 1082
f 186 167 187
f 5454 5456 6579
f 169 168 170
f 169 170 189
f 189 170 190
f 172 171 174
f 171 173 174
f 173 171 2756
f 171 175 2756
f 172 174 209
f 190 172 209
f 174 173 211
f 173 176 178
f 176 173 2756
f 173 178 211
f 178 176 7491
f 7491 176 1088
f 177 179 181
f 179 177 1088
f 177 181 2434
f 177 7491 1088
f 7491 177 2434
f 211 178 215
f 215 178 218
f 218 178 7491
f 179 180 182
f 181 179 182
f 182 180 185
f 180 183 185
f 1081 180 8425
f 181 182 225
f 221 181 224
f 181 221 2434
f 224 181 225
f 182 185 192
f 182 192 225
f 183 7270 184
f 183 184 185
f 184 7270 196
f 196 7270 197
f 185 184 196
f 192 185 193
f 193 185 196
f 188 187 1089
f 187 1082 1092
f 197 188 1089
f 189 190 191
f 189 191 200
f 189 200 4980
f 191 190 202
f 202 190 209
f 198 191 199
f 191 198 200
f 199 191 202
f 8993 7846 9782
f 7846 6668 9782
f 6668 7846 4972
f 8993 9782 9963
f 436 467 418
f 434 436 418
f 192 193 194
f 192 194 226
f 225 192 226
f 194 193 195
f 195 193 196
f 194 195 232
f 226 194 232
f 195 196 1099
f 232 195 1099
f 196 197 1099
f 197 1089 1090
f 197 1090 1101
f 1099 197 1101
f 198 199 201
f 200 198 4980
f 198 201 889
f 198 889 890
f 198 890 4980
f 201 199 206
f 199 202 207
f 199 204 206
f 204 199 207
f 203 201 206
f 201 203 234
f 201 234 1310
f 889 201 1310
f 207 202 209
f 203 204 205
f 203 205 235
f 234 203 235
f 205 204 208
f 204 207 208
f 205 208 239
f 235 205 237
f 237 205 239
f 208 207 210
f 207 209 210
f 4830 937 935
f 239 208 241
f 4830 935 936
f 6560 211 215
f 212 6560 216
f 6560 215 216
f 212 216 239
f 213 214 7223
f 1057 213 5507
f 214 1008 5084
f 1008 214 9749
f 214 5084 7223
f 214 5404 9749
f 216 215 260
f 215 218 260
f 216 217 240
f 217 216 260
f 239 216 240
f 1426 1423 946
f 240 217 255
f 255 217 260
f 218 7491 220
f 218 220 260
f 220 7491 1113
f 219 221 222
f 221 219 2434
f 219 222 1113
f 219 1113 7491
f 219 7491 2434
f 220 243 264
f 243 220 1113
f 260 220 264
f 222 221 223
f 223 221 224
f 222 223 244
f 222 242 243
f 242 222 244
f 222 243 1113
f 223 224 245
f 244 223 9777
f 223 9164 9777
f 9164 223 245
f 224 225 226
f 224 226 248
f 245 224 248
f 967 1442 969
f 248 226 249
f 228 8479 9195
f 9195 8479 7567
f 9195 227 4372
f 7618 227 9195
f 4372 227 8675
f 227 7618 8675
f 228 9195 4372
f 8479 228 4375
f 228 4372 8675
f 4375 228 8636
f 228 8675 8636
f 229 230 231
f 229 231 1115
f 247 229 1114
f 1114 229 1115
f 231 230 233
f 230 232 233
f 231 233 1118
f 1115 231 1118
f 233 232 1116
f 232 1099 1116
f 233 1116 1118
f 234 235 253
f 234 253 6105
f 236 235 237
f 235 236 253
f 236 237 238
f 236 238 250
f 236 252 253
f 238 237 239
f 238 239 251
f 250 238 251
f 239 240 251
f 251 240 254
f 254 240 255
f 243 242 265
f 242 244 269
f 265 242 267
f 267 242 270
f 242 269 270
f 264 243 265
f 269 244 271
f 271 244 9777
f 9164 245 246
f 9164 246 247
f 246 245 249
f 245 248 249
f 9164 247 9413
f 9413 247 1126
f 247 1114 1126
f 9164 7599 9777
f 7599 9164 274
f 1518 5927 9446
f 250 251 285
f 251 254 258
f 251 258 285
f 253 252 277
f 277 252 278
f 278 252 282
f 282 252 285
f 253 277 6105
f 254 256 257
f 254 257 258
f 9446 1538 3951
f 259 255 260
f 257 256 261
f 3951 1518 9446
f 261 256 262
f 262 256 266
f 258 257 284
f 257 261 286
f 284 257 286
f 258 284 285
f 259 260 264
f 263 259 264
f 261 262 289
f 286 261 8439
f 8439 261 289
f 262 266 291
f 289 262 291
f 263 264 265
f 9910 1314 9100
f 1622 1290 1940
f 436 473 467
f 9697 8725 5406
f 5406 8725 9836
f 268 267 290
f 267 270 293
f 290 267 293
f 268 290 291
f 270 269 272
f 269 271 272
f 270 272 8932
f 293 270 8932
f 272 271 9744
f 7599 271 9777
f 271 7599 9744
f 8932 272 8808
f 8808 272 9664
f 9664 272 9542
f 273 8300 8068
f 8300 8181 10000
f 8068 8300 10000
f 8300 273 1183
f 4973 273 7805
f 273 8068 7805
f 274 275 9744
f 275 274 634
f 274 9744 7599
f 3021 3023 5304
f 9744 275 9956
f 275 634 9077
f 275 9077 9956
f 9542 9744 9956
f 2209 2206 2208
f 8300 1183 7469
f 8300 7469 8181
f 276 277 278
f 277 276 279
f 276 278 6106
f 279 276 1319
f 5099 5106 5526
f 277 279 6105
f 280 278 282
f 278 280 6106
f 1318 279 1319
f 279 1318 4992
f 279 4992 6105
f 280 282 300
f 8648 280 300
f 280 8648 6106
f 3548 281 3549
f 281 3548 3557
f 3549 281 3553
f 3553 281 3555
f 3556 281 3557
f 283 282 284
f 284 282 285
f 283 284 288
f 283 288 300
f 284 286 288
f 286 8439 287
f 286 287 288
f 8439 289 292
f 288 287 302
f 302 287 7081
f 7081 287 8439
f 300 288 302
f 289 291 292
f 291 290 292
f 292 290 295
f 290 293 294
f 290 294 295
f 292 295 8439
f 294 293 296
f 293 8932 296
f 295 294 309
f 294 296 8855
f 309 294 323
f 294 8855 323
f 8439 295 304
f 304 295 308
f 308 295 309
f 296 8932 8808
f 296 8808 310
f 8855 296 310
f 8808 9664 1135
f 310 8808 1135
f 9664 9542 9898
f 9898 9542 9956
f 7894 7413 5114
f 7413 7894 9254
f 297 298 299
f 298 297 6104
f 297 299 1330
f 297 1330 1331
f 297 1331 5003
f 297 5003 6104
f 299 298 6102
f 8648 298 6106
f 298 6104 6106
f 1330 299 8195
f 8195 299 6102
f 9650 8648 301
f 8648 300 301
f 9650 301 341
f 317 9650 341
f 301 300 302
f 301 303 318
f 301 318 341
f 302 7081 303
f 7081 8439 304
f 7081 304 321
f 319 7081 321
f 318 303 7081
f 304 308 321
f 305 306 307
f 306 305 8520
f 305 307 1160
f 8520 305 8538
f 8538 305 5439
f 305 1160 5439
f 307 306 8388
f 306 8520 7924
f 306 7924 8388
f 1160 307 10063
f 307 8388 9966
f 307 9966 10063
f 7924 8520 6875
f 308 309 324
f 321 308 322
f 322 308 6505
f 308 324 6505
f 309 323 324
f 8694 8855 310
f 8855 8694 9892
f 323 8855 325
f 325 8855 9892
f 8694 310 1143
f 312 311 1142
f 311 1140 10024
f 1142 311 10024
f 5285 5286 1458
f 6601 2831 9743
f 1134 9664 9898
f 9664 1134 1135
f 313 9650 314
f 4575 7257 1422
f 313 314 6103
f 314 9650 317
f 316 314 317
f 314 316 332
f 314 1346 6101
f 314 6101 6103
f 9409 10140 7911
f 9409 7911 5467
f 4964 7911 5175
f 7911 4964 5467
f 6463 320 342
f 320 6463 7617
f 9409 6463 10103
f 6463 9409 5467
f 7617 6463 5467
f 315 316 317
f 316 315 341
f 332 316 333
f 333 316 340
f 340 316 341
f 318 7081 339
f 318 339 340
f 318 340 341
f 7081 319 339
f 319 321 7470
f 339 319 7470
f 6463 342 10103
f 351 320 5516
f 320 7617 5516
f 321 322 7470
f 7470 322 343
f 322 6505 343
f 324 323 5522
f 323 325 5522
f 6505 324 9642
f 324 5522 9642
f 325 9892 346
f 325 346 9274
f 325 9274 5522
f 9200 8694 326
f 8694 327 9892
f 327 8694 9200
f 9200 326 328
f 326 8694 1143
f 329 326 331
f 331 326 1143
f 9200 328 353
f 347 9200 353
f 9892 327 344
f 344 327 6861
f 6861 327 347
f 347 327 9200
f 328 329 8000
f 328 8000 353
f 8000 329 330
f 330 329 331
f 332 333 334
f 332 334 335
f 332 335 9648
f 332 9648 1346
f 334 333 336
f 336 333 340
f 335 334 6100
f 334 336 6100
f 9648 335 5440
f 5440 335 6100
f 1346 9648 6101
f 9864 9409 10103
f 337 336 338
f 336 337 6100
f 338 336 339
f 339 336 340
f 337 338 6616
f 337 6616 6099
f 368 337 369
f 337 368 6100
f 369 337 6099
f 338 339 7470
f 338 7470 6616
f 342 9600 5159
f 342 5151 10103
f 5151 342 5159
f 7470 343 6616
f 343 6505 362
f 362 6505 9642
f 6616 343 361
f 361 343 377
f 343 362 377
f 5159 9600 5160
f 9892 344 345
f 9892 345 346
f 345 344 6861
f 346 345 10065
f 345 6861 8571
f 345 8571 10065
f 9274 346 9480
f 9480 346 381
f 346 10065 381
f 6861 347 9494
f 9494 347 349
f 349 347 353
f 1279 6465 4947
f 8571 6861 9494
f 348 9600 351
f 9600 348 5160
f 348 351 352
f 348 352 5164
f 5160 348 5164
f 7924 6875 5163
f 8388 7924 5163
f 9494 349 366
f 2837 8042 3334
f 8042 2833 3334
f 7086 350 8240
f 8994 7086 8240
f 7086 8994 8175
f 350 1144 5107
f 350 1177 4969
f 1177 350 5107
f 350 1366 8240
f 1366 350 4969
f 352 351 1192
f 1192 351 5516
f 352 1192 5177
f 5164 352 5169
f 5169 352 5177
f 441 439 443
f 5947 1950 1981
f 5947 5948 1950
f 3969 3970 3971
f 3969 3971 3955
f 8231 7304 7984
f 8231 7984 9825
f 7984 7304 7492
f 6616 361 372
f 6616 372 6099
f 354 355 356
f 355 354 359
f 354 356 365
f 357 354 5283
f 359 354 360
f 354 365 5283
f 356 355 5252
f 355 359 1414
f 1276 355 1277
f 355 1276 5252
f 1277 355 1414
f 363 356 364
f 364 356 5254
f 5251 356 5252
f 356 5251 5254
f 358 357 5282
f 5282 357 5283
f 359 358 1414
f 1414 358 1415
f 1415 358 9448
f 9448 358 8531
f 8531 358 5282
f 372 361 373
f 373 361 378
f 361 377 378
f 362 9340 377
f 9340 362 9642
f 363 364 365
f 365 364 379
f 379 364 380
f 380 364 5275
f 364 5254 5275
f 365 379 5294
f 5283 365 5294
f 5501 9274 9480
f 9642 9274 5501
f 5522 9274 9642
f 8571 367 10065
f 8571 9494 367
f 9494 366 367
f 1469 2452 2840
f 367 366 9393
f 1467 1469 2840
f 367 9393 10065
f 9393 9842 10065
f 9842 9393 9374
f 9393 8037 9374
f 368 369 370
f 368 370 1363
f 1358 368 1363
f 368 1358 5440
f 370 369 371
f 371 369 375
f 375 369 6099
f 370 371 1370
f 1363 370 1367
f 1367 370 1370
f 371 375 392
f 372 373 376
f 375 372 376
f 372 375 6099
f 376 373 395
f 373 378 396
f 395 373 396
f 374 9518 5057
f 5057 9518 5066
f 5066 9518 5405
f 9518 374 10154
f 9213 374 5057
f 10154 374 9213
f 9749 9518 10154
f 9518 9749 5073
f 9518 5073 5405
f 375 376 392
f 376 390 392
f 390 376 393
f 393 376 395
f 9340 9642 5501
f 377 7328 378
f 7328 377 9340
f 7328 9340 9824
f 6912 7328 9824
f 396 378 7328
f 9340 5501 5503
f 9340 5503 9824
f 379 380 9275
f 5294 379 5295
f 5295 379 9275
f 1355 380 5275
f 380 1355 8788
f 380 8788 9275
f 1326 1325 1320
f 6106 4998 1326
f 6106 6104 4998
f 283 300 282
f 3557 3540 3550
f 1320 1319 276
f 1326 1320 276
f 3557 3548 3540
f 1316 3555 3556
f 276 6106 1326
f 3555 281 3556
f 3550 3552 3557
f 9650 313 6103
f 9480 381 8552
f 9480 8552 5502
f 381 10065 8331
f 8552 381 401
f 401 381 8331
f 10065 9842 8331
f 384 9842 9374
f 382 8244 383
f 8244 382 5130
f 382 383 1147
f 382 1147 3649
f 382 3649 5130
f 1147 383 7156
f 383 5129 7156
f 384 385 386
f 385 384 9374
f 384 386 404
f 9842 384 403
f 403 384 404
f 4932 1939 5946
f 8230 6899 5133
f 5133 6899 5134
f 7870 8230 5133
f 387 8244 5129
f 388 389 390
f 389 388 391
f 388 390 394
f 391 388 407
f 388 394 410
f 407 388 408
f 408 388 410
f 390 389 392
f 389 391 7633
f 390 393 394
f 7633 391 1369
f 391 407 7879
f 391 7879 1373
f 1369 391 1373
f 394 393 395
f 394 395 411
f 410 394 411
f 395 396 411
f 396 7328 9437
f 411 396 9437
f 9437 7328 6912
f 9116 397 1299
f 398 399 416
f 399 398 5503
f 9824 398 416
f 398 9824 5503
f 399 8552 400
f 8552 399 5502
f 399 400 419
f 416 399 419
f 5502 399 5503
f 400 8552 402
f 8552 401 402
f 400 402 420
f 4442 4784 4424
f 402 401 9976
f 9976 401 8331
f 402 9976 420
f 9976 8331 7890
f 9976 7890 1151
f 7890 8331 403
f 8331 9842 403
f 7890 403 406
f 7890 406 9509
f 8179 7890 9509
f 403 404 406
f 404 405 9509
f 405 404 1153
f 406 404 9509
f 1740 1733 6738
f 405 1153 1154
f 1779 7345 1720
f 407 408 409
f 407 409 7879
f 409 408 424
f 408 410 412
f 408 412 426
f 424 408 426
f 7879 409 7352
f 410 411 412
f 412 411 9437
f 412 9437 431
f 426 412 428
f 428 412 431
f 9116 1299 8784
f 3969 3955 3954
f 9437 6912 414
f 9437 414 431
f 6912 9539 415
f 6912 413 414
f 413 6912 415
f 9539 6912 9824
f 414 413 433
f 413 415 433
f 431 414 432
f 432 414 456
f 414 433 456
f 415 9539 461
f 433 415 458
f 458 415 461
f 9824 416 417
f 9539 9824 418
f 417 416 419
f 1641 1642 1977
f 1948 1947 1552
f 9539 418 467
f 461 9539 464
f 464 9539 467
f 2874 2873 2872
f 420 9976 440
f 440 9976 444
f 444 9976 1151
f 9115 9309 7672
f 9309 9115 6754
f 6754 8242 9309
f 7890 8179 448
f 7890 448 1151
f 8179 9509 422
f 8179 422 6915
f 10143 9115 7205
f 9509 421 422
f 422 423 9878
f 422 9878 6915
f 1950 1980 1981
f 423 1152 9878
f 424 425 7352
f 425 424 426
f 7352 425 9382
f 425 426 427
f 9382 425 427
f 427 426 452
f 426 428 429
f 426 429 452
f 9382 427 451
f 9382 451 453
f 451 427 452
f 429 428 430
f 430 428 431
f 429 430 455
f 452 429 455
f 430 431 432
f 430 432 457
f 455 430 457
f 432 456 457
f 456 433 460
f 433 458 459
f 433 459 460
f 9644 7242 8787
f 7242 9644 8158
f 9097 9652 5150
f 8787 6953 9644
f 4938 1944 1945
f 2889 1776 2888
f 434 435 436
f 436 435 443
f 436 443 472
f 436 472 473
f 5142 9485 9097
f 8581 9644 6953
f 2872 1794 2874
f 7998 6610 7746
f 7746 6610 5315
f 5309 437 10104
f 8435 866 8787
f 866 8435 5309
f 438 439 440
f 4428 4442 4424
f 438 440 444
f 438 444 4965
f 440 439 441
f 4784 4423 4424
f 9803 9936 9506
f 9936 9803 4582
f 4543 9936 4579
f 4579 9936 4582
f 9803 4540 4587
f 4582 9803 4587
f 442 9313 5318
f 5844 4284 4281
f 4266 9992 4264
f 5317 442 5325
f 442 5318 5325
f 472 443 4965
f 6918 7998 7552
f 7552 7998 7746
f 448 444 1151
f 444 448 4965
f 4204 4205 5554
f 10058 445 446
f 445 10058 9193
f 446 445 10145
f 1477 445 1478
f 445 1477 9187
f 1478 445 9193
f 10145 445 9187
f 10058 446 8841
f 8841 446 10145
f 447 8246 10020
f 447 10020 449
f 8246 447 448
f 448 447 4965
f 447 476 4965
f 10020 8246 8765
f 449 474 476
f 474 449 8527
f 8527 449 10020
f 10058 8841 5310
f 9878 8246 6915
f 8246 9878 8765
f 8765 9878 6752
f 450 451 452
f 450 452 478
f 450 478 479
f 4104 4078 4105
f 4104 4105 4120
f 453 451 1391
f 452 455 478
f 9382 453 1392
f 1390 453 1391
f 453 1390 1392
f 454 9356 8276
f 454 8276 925
f 924 454 925
f 454 924 5326
f 9356 454 5326
f 455 457 481
f 478 455 480
f 480 455 481
f 457 456 483
f 456 460 483
f 481 457 8613
f 8613 457 483
f 459 458 463
f 458 461 464
f 458 462 463
f 462 458 464
f 460 459 484
f 459 463 486
f 484 459 486
f 483 460 485
f 460 484 485
f 463 462 466
f 462 464 465
f 462 465 466
f 463 466 487
f 486 463 489
f 463 487 488
f 463 488 490
f 489 463 490
f 465 464 471
f 466 465 469
f 465 468 469
f 468 465 470
f 470 465 471
f 466 469 487
f 469 468 9945
f 468 470 475
f 468 474 9945
f 469 9945 9863
f 487 469 8683
f 8683 469 9863
f 470 471 473
f 472 470 473
f 470 472 475
f 475 472 476
f 476 472 4965
f 9945 474 8527
f 474 475 476
f 9863 9945 9270
f 9270 9945 8527
f 8765 6752 477
f 8765 477 7878
f 9951 8765 7878
f 10020 8765 9951
f 477 834 7878
f 1152 477 6752
f 479 478 9998
f 478 480 9998
f 491 479 9998
f 925 8276 8951
f 8951 8276 9006
f 8276 7394 9006
f 480 481 493
f 9998 480 495
f 480 493 495
f 493 481 8613
f 8613 482 493
f 482 8613 483
f 482 483 485
f 482 485 498
f 493 482 494
f 494 482 497
f 482 496 497
f 496 482 498
f 485 484 498
f 484 486 501
f 498 484 508
f 484 501 508
f 486 489 501
f 488 487 8683
f 490 488 832
f 488 8683 832
f 489 490 499
f 489 499 501
f 499 490 500
f 9863 9270 514
f 7246 9270 8527
f 10020 9951 8527
f 9951 10162 8062
f 10162 9951 7878
f 491 9998 893
f 492 491 894
f 491 893 894
f 9998 495 503
f 9998 503 504
f 9998 504 893
f 492 894 1392
f 1390 492 1392
f 493 494 9774
f 495 493 505
f 505 493 9774
f 494 497 7260
f 495 502 503
f 502 495 505
f 497 496 835
f 496 498 835
f 7260 497 507
f 507 497 508
f 508 497 835
f 498 508 835
f 499 500 9850
f 501 499 509
f 509 499 9850
f 500 512 513
f 512 500 832
f 500 513 9850
f 508 501 509
f 7246 6457 9270
f 7246 8527 9951
f 6457 7246 8062
f 7246 9951 8062
f 8018 6457 7053
f 6457 8062 7053
f 7053 8062 8319
f 8062 8620 8319
f 8620 8062 10162
f 503 502 9793
f 9793 502 6472
f 502 505 6770
f 502 6770 6472
f 503 9793 504
f 9793 6472 517
f 504 9793 895
f 893 504 1395
f 504 895 1395
f 6770 505 506
f 505 9774 506
f 506 9774 7260
f 506 7260 1397
f 7682 506 1397
f 506 7682 6770
f 7260 507 1397
f 7955 7682 10108
f 10108 7682 1397
f 10108 507 509
f 507 508 509
f 507 10108 1397
f 10108 509 9850
f 511 510 1481
f 4209 4210 4208
f 1481 510 5329
f 510 7494 5510
f 5329 510 5510
f 511 1481 1495
f 1480 7198 8350
f 8350 7198 5316
f 5316 7198 5322
f 513 512 522
f 522 512 832
f 9850 513 522
f 9863 514 515
f 515 514 8018
f 514 9270 8018
f 9863 515 516
f 8683 9863 516
f 516 515 831
f 515 8018 831
f 8683 516 522
f 8683 522 832
f 516 521 522
f 521 516 523
f 523 516 831
f 9450 8018 7053
f 4120 4113 4104
f 8319 8620 518
f 8319 518 7357
f 518 8620 519
f 5566 9287 4175
f 517 6472 7932
f 517 7932 530
f 9793 517 520
f 520 517 530
f 7932 6472 6770
f 7682 7932 6770
f 7955 10108 8188
f 10108 9850 8188
f 9850 521 8039
f 521 9850 522
f 8582 7786 518
f 518 7786 7357
f 7357 7786 6551
f 8582 518 519
f 8582 519 8844
f 8582 526 7948
f 8582 7948 7786
f 4205 4200 5554
f 8844 519 10001
f 526 8582 8844
f 9793 538 895
f 9793 520 537
f 9793 537 538
f 520 530 546
f 537 520 546
f 7682 7955 7932
f 7932 7955 528
f 528 7955 529
f 529 7955 8188
f 8039 521 524
f 521 523 524
f 8039 9993 9787
f 524 523 540
f 523 8346 540
f 8346 523 831
f 9993 524 540
f 8346 525 9229
f 8346 9229 540
f 9450 525 8346
f 525 9450 826
f 525 826 9229
f 9450 6561 826
f 9450 8346 8018
f 8018 8346 831
f 7874 6561 9450
f 6561 7874 828
f 826 6561 827
f 827 6561 828
f 7874 9450 7053
f 7874 7053 7249
f 828 7874 829
f 7874 7249 829
f 7249 7053 6551
f 7053 7357 6551
f 9128 7249 6551
f 7948 526 7065
f 7065 526 534
f 532 7948 7065
f 527 528 529
f 528 527 530
f 527 529 818
f 530 527 546
f 545 527 9066
f 527 545 546
f 9066 527 818
f 7932 528 530
f 529 531 556
f 529 556 818
f 9907 8188 9850
f 8188 9907 531
f 556 531 9907
f 7948 532 9128
f 7948 9128 7786
f 9128 532 533
f 533 532 7065
f 9128 533 6703
f 9128 6703 829
f 7249 9128 829
f 533 7065 541
f 533 541 6703
f 7065 534 535
f 7065 535 541
f 535 534 536
f 535 536 825
f 541 535 542
f 542 535 824
f 824 535 825
f 3976 3963 3967
f 3977 3979 3975
f 3951 3977 3975
f 6517 1811 9669
f 3489 3068 3430
f 537 6975 538
f 538 6975 9471
f 6975 537 546
f 538 9471 1402
f 895 538 1402
f 6975 546 553
f 9471 6975 553
f 1402 9471 1403
f 539 9993 540
f 539 540 9229
f 9993 539 8700
f 539 8222 548
f 8222 539 9229
f 539 548 8700
f 9787 9993 4616
f 557 9993 8700
f 9993 557 4616
f 6703 541 9617
f 9617 541 543
f 541 542 543
f 9617 543 9500
f 543 542 552
f 552 542 812
f 812 542 824
f 543 552 9068
f 543 9068 9500
f 544 545 9066
f 545 544 546
f 544 9066 6655
f 546 544 6655
f 555 9066 818
f 546 6655 553
f 553 6655 554
f 554 6655 9586
f 8222 547 7687
f 547 8222 819
f 7687 547 565
f 565 547 821
f 547 819 821
f 8222 6872 548
f 6872 8222 7687
f 819 8222 826
f 826 8222 9229
f 548 7560 8700
f 7560 548 6872
f 549 7687 565
f 7687 549 811
f 2517 6633 8063
f 3080 7808 8790
f 3114 3436 8289
f 564 549 814
f 549 565 814
f 550 6822 551
f 550 551 9667
f 6822 550 9488
f 550 9667 5357
f 9488 550 5357
f 551 6822 1476
f 1476 6822 8663
f 8663 6822 10005
f 6822 7862 10005
f 3086 3092 2823
f 551 1476 9667
f 8237 552 567
f 552 8237 9068
f 567 552 9177
f 9177 552 812
f 9068 813 9500
f 7244 9471 553
f 7244 553 554
f 7244 554 10175
f 7244 8851 9471
f 8851 7244 10175
f 10175 554 9586
f 9066 555 596
f 555 556 9907
f 556 555 818
f 555 9907 580
f 555 580 596
f 9066 6864 9586
f 6864 9066 8883
f 9066 9586 6655
f 9066 596 8883
f 8039 9787 9907
f 9787 9242 9907
f 9242 9787 8645
f 9787 6570 8645
f 6570 9787 4616
f 8039 9907 9850
f 9907 8410 580
f 8700 7560 8313
f 2155 2144 2154
f 559 7560 6872
f 571 7560 572
f 7560 571 8313
f 8700 8313 7404
f 557 8700 7404
f 557 7404 810
f 557 810 4616
f 570 7404 9527
f 7404 570 810
f 7480 8120 558
f 9391 5474 4963
f 4963 5469 9391
f 9757 2514 3234
f 558 8120 8338
f 5474 5504 4963
f 2515 2511 2513
f 559 561 573
f 7560 559 573
f 1201 5184 5180
f 7480 560 9292
f 561 562 563
f 561 563 7798
f 561 7798 8809
f 573 561 8809
f 563 562 564
f 563 564 7798
f 7798 564 566
f 566 564 814
f 814 565 9617
f 565 821 822
f 565 822 9617
f 8237 7798 566
f 7798 8237 568
f 7798 568 574
f 8809 7798 574
f 8237 566 9068
f 9068 566 813
f 813 566 814
f 6718 9752 8759
f 6718 8759 6091
f 1184 9752 6718
f 8759 1176 6091
f 8237 567 575
f 568 8237 575
f 575 567 6608
f 6608 567 9177
f 574 568 7043
f 568 6692 7043
f 6692 568 575
f 9471 8851 896
f 8851 9351 896
f 7461 8851 9965
f 9965 8851 8361
f 8361 8851 10175
f 578 8851 7461
f 8851 578 9351
f 569 570 6570
f 570 569 810
f 569 6570 4616
f 810 569 4616
f 570 9527 6570
f 571 572 8719
f 8313 571 8309
f 571 8719 8309
f 572 7560 573
f 572 573 581
f 8719 572 581
f 8313 8309 7404
f 581 573 8809
f 8809 574 7133
f 574 7043 7133
f 8809 7133 581
f 7133 9919 581
f 9919 7133 9546
f 6692 575 806
f 6692 8249 576
f 6692 576 7043
f 8249 6692 806
f 576 8249 577
f 576 577 582
f 576 582 7043
f 577 8249 7731
f 582 577 586
f 584 577 7731
f 7731 8249 8970
f 8249 806 8970
f 578 7461 8161
f 9351 578 897
f 578 8161 1002
f 7461 590 8161
f 10175 9586 579
f 10175 579 8361
f 579 9586 6864
f 8361 579 9031
f 579 6864 9031
f 9965 8361 592
f 592 8361 9031
f 6864 8883 803
f 9031 6864 803
f 9242 8410 9907
f 9242 8645 7933
f 580 8410 596
f 9242 7933 6871
f 8645 6570 9527
f 8309 9527 7404
f 8645 9527 10176
f 8645 10176 7933
f 8309 8719 597
f 597 8719 9919
f 8207 8309 597
f 581 9919 8719
f 6869 9919 9546
f 9546 582 583
f 582 9546 7043
f 9546 7133 7043
f 583 582 586
f 584 583 586
f 583 584 7802
f 9546 583 7802
f 6869 9546 7028
f 585 584 7731
f 584 585 8209
f 584 8209 7802
f 585 7731 588
f 587 585 588
f 585 587 8209
f 588 7731 7112
f 8209 587 589
f 8209 589 7660
f 7802 8209 7660
f 589 6498 7660
f 9311 3965 10051
f 590 9965 9563
f 9965 592 8112
f 9965 8112 9563
f 590 9563 899
f 8161 590 899
f 7774 7028 7271
f 9546 7802 7271
f 7028 9546 7271
f 7271 7802 7660
f 7660 6498 591
f 7660 591 802
f 6709 7660 801
f 801 7660 802
f 8112 592 6947
f 8112 593 9609
f 593 8112 6947
f 592 594 6947
f 594 592 9031
f 8112 9609 9563
f 9609 593 805
f 605 593 6947
f 593 605 900
f 805 593 900
f 9609 8161 899
f 9031 8070 9547
f 8070 9031 8743
f 594 9031 9547
f 594 9547 595
f 594 595 6947
f 8743 9031 803
f 595 9547 605
f 595 605 6947
f 596 8410 8883
f 8883 8743 803
f 9003 6871 7933
f 6871 9003 9242
f 9003 8410 9242
f 7933 10176 9003
f 9363 8410 9003
f 9527 8309 8557
f 8309 8207 8557
f 10176 9527 8557
f 8343 10176 8557
f 6845 8207 597
f 6845 597 9919
f 8207 8366 8557
f 9844 6956 6845
f 9844 6845 9919
f 9844 9919 7028
f 7028 9919 6869
f 9844 7028 7774
f 9844 7774 8997
f 7774 7271 8152
f 7271 7660 8152
f 8152 7660 7186
f 7186 7660 6709
f 7914 8152 7186
f 599 598 600
f 598 599 916
f 600 598 913
f 913 598 916
f 8007 599 600
f 599 8007 917
f 8007 7059 9857
f 917 8007 9857
f 916 599 919
f 599 917 919
f 8007 600 8241
f 8241 600 912
f 912 600 913
f 9809 601 8730
f 601 9809 1002
f 9809 602 1002
f 603 9809 8730
f 601 6971 8730
f 6971 601 1002
f 602 9809 913
f 602 913 916
f 602 916 1412
f 602 1412 1415
f 602 1415 5274
f 9809 603 912
f 603 8730 912
f 9809 912 913
f 6971 838 8241
f 8241 8616 8876
f 9345 9609 7224
f 9609 9345 8161
f 9345 7224 8616
f 7224 9609 9120
f 9609 805 9120
f 9547 604 605
f 604 9547 7576
f 9547 8070 7576
f 605 604 900
f 604 7576 900
f 9363 8070 8743
f 6845 6956 8207
f 9844 8005 6956
f 8005 9844 8997
f 7774 8152 8997
f 8997 8152 7372
f 9435 7224 9120
f 9363 8883 8410
f 8366 8207 7157
f 6956 7157 8207
f 7157 6956 8005
f 7372 7335 8997
f 7154 7059 8876
f 7059 7154 7177
f 7059 7177 9436
f 9975 607 9435
f 9975 9435 9120
f 9019 9975 7576
f 8883 9363 8743
f 8142 9363 6597
f 6597 9363 9003
f 10176 8343 9003
f 8366 8343 8557
f 9914 7157 8005
f 6510 8005 8997
f 7335 7372 9775
f 7335 6510 8997
f 607 606 9435
f 606 607 7832
f 9435 606 7177
f 606 7832 7177
f 7832 607 799
f 607 9975 799
f 9435 7177 7154
f 7224 9435 7154
f 7177 7832 8048
f 7142 9019 8070
f 9019 7142 9367
f 9975 9019 9367
f 8070 9019 7576
f 9363 7142 8070
f 8366 7157 9914
f 7005 6510 7991
f 6510 7005 8005
f 6510 7335 7991
f 8142 6597 8185
f 6597 9003 8185
f 8185 9003 8343
f 8185 8343 9540
f 8343 8366 9540
f 8366 9914 9540
f 8928 9914 8005
f 8928 8005 7005
f 7991 8928 7005
f 7335 7097 7991
f 7097 7335 8021
f 9775 9277 7562
f 9277 6945 7562
f 608 8048 798
f 8048 7832 798
f 608 798 8958
f 8176 608 8016
f 608 8176 8048
f 608 8958 8016
f 798 7832 799
f 8142 7738 7142
f 7738 8142 8185
f 8142 7142 9363
f 9540 9914 6549
f 9914 9247 6549
f 8021 7335 8411
f 8411 7335 7562
f 7459 6945 9277
f 6945 7459 9886
f 609 6649 909
f 6649 609 9367
f 9367 609 799
f 609 798 799
f 798 609 909
f 6649 8247 794
f 6649 794 909
f 7738 8247 7142
f 8247 8986 610
f 9914 8928 9247
f 9247 8928 7662
f 7662 8928 7097
f 7562 6945 7044
f 6889 7562 9486
f 9486 7562 7044
f 7044 6945 9886
f 7044 9886 7999
f 9048 8185 7103
f 8185 6978 7103
f 9048 7738 8185
f 9247 7662 8083
f 8021 7662 7097
f 7662 8021 8921
f 8021 8411 8921
f 7164 7562 6889
f 7562 7164 8411
f 9486 7044 9711
f 9711 7044 7999
f 8986 8247 7738
f 6699 8986 7738
f 610 8986 614
f 610 614 794
f 8247 610 794
f 7738 9868 6699
f 9868 7738 7254
f 9412 9868 7393
f 7393 9868 7254
f 7581 8185 9540
f 8185 7581 6978
f 9486 611 6889
f 611 9486 9994
f 6889 611 9994
f 9486 9711 10048
f 9711 9251 10048
f 10048 9251 6938
f 6471 612 7311
f 612 6471 794
f 612 613 7311
f 614 612 794
f 6471 7311 9299
f 6471 9299 909
f 794 6471 909
f 7311 904 6603
f 7311 6603 9299
f 9299 908 909
f 6662 613 8986
f 613 6662 7311
f 7311 6662 904
f 616 6662 6699
f 6662 616 617
f 6662 617 904
f 8986 6699 6662
f 9048 7103 8019
f 9048 7254 7738
f 7103 6978 9042
f 7240 9540 6549
f 7240 7467 8936
f 7467 7240 9247
f 7240 6549 9247
f 7467 9247 8083
f 7638 7662 8921
f 7662 7638 8083
f 10082 7164 6889
f 6889 9994 10082
f 7164 10082 7713
f 10082 9015 7713
f 7164 7713 8411
f 10082 9994 8738
f 9994 9486 8742
f 8742 9486 10048
f 7467 8083 6984
f 7467 6984 8936
f 8921 7713 9015
f 8921 9015 7100
f 7638 8921 7100
[truncated: 303,056 more chars]
