# Supplementary material for: The Slothful Claw: Osteology and Taphonomy of Nothronychus mckinleyi and N. graffami (Dinosauria: Theropoda) and Anatomical Considerations for Derived Therizinosaurids
Source: PLoS One. 2015 Jun 10;10(6):e0129449. doi: 10.1371/journal.pone.0129449 (PMC4465624; doi:10.1371/journal.pone.0129449)
Supplement: S1 Multimedia — (A) UMNH VP16420 caudal vertebra (B) UMNH VP16420 caudal vertebra (C) UMNH VP16420 caudal vertebra (D) UMNH VP16420 left scapula (E) UMNH VP16420 right scapula (F) UMNH VP16420 humerus (G) UMNH VP16420 ulna (H) UMNH VP16420 radius (I) UMNH VP16420 manual claw (J) UMNH VP16420 pubis (K) UMNH VP16420 ischium (L) UMNH VP16420 femur (M) UMNH VP16420 tibia (N) UMNH VP16420 fibula (O) MSM P2117 caudal vertebra (P) MSM P2117 scapula (Q) MSM P2117 left humerus (R) MSM P2117 right humerus (S) MSM P2117 antebrachial element (T) MSM P2117 ulna (U) MSM P2117 manual phalanx (V) MSM P2117 left ischium (W) MSM P2117 left tibia (X) MSM P2117 right tibia (Y) MSM P2117 fibula (Z) MSM P2117 metatarsal (AA) MSM P2117 pedal claw (BB) MSM P2117 gastralia (CC) MSM P2117 gastralia. (ZIP) [file pone.0129449.s011.zip › MultiS11-NGIschium.obj]

# Studio
g Polygonal_Model_1
# Number of geometric vertices: 12749
v 68.37865710 -83.51346105 6.13561505
v 68.00320745 -82.56307989 6.00967463
v 68.68573278 -81.71821386 5.92529029
v 66.69650972 -85.15445143 6.06812024
v 66.67873263 -81.71430975 5.73162455
v 69.87040490 -83.72944593 6.17490616
v 69.99155879 -85.83325893 6.07592100
v 67.65861064 -85.93755960 6.09140517
v 68.45127046 -80.60947806 5.66067919
v 69.96826082 -81.65720850 5.96794253
v 64.71043825 -83.05578679 5.87380258
v 65.94268233 -81.58928901 5.69132995
v 70.97258419 -83.66175741 6.12152927
v 71.05367631 -80.68945259 5.70543995
v 74.56561923 -81.13281429 5.13445353
v 70.57683915 -78.77670974 5.07442979
v 72.00472057 -79.39073443 5.27959131
v 73.22448492 -84.57434177 5.75841917
v 72.23203778 -85.66324413 5.90436021
v 68.04896146 -78.42962444 4.92796581
v 69.47034597 -76.11886412 4.36086021
v 71.78679854 -77.49084383 4.67203278
v 66.37825817 -79.08580452 5.10458043
v 65.32745063 -78.10209692 4.83418489
v 66.37565047 -76.21611655 4.48294636
v 73.73615354 -79.19465750 5.03930775
v 72.89909571 -75.43998957 4.04151715
v 76.57794654 -78.17266881 4.57302481
v 75.05701482 -82.98419416 5.21861669
v 75.18625259 -76.39212906 4.26881621
v 71.35421038 -74.21057671 3.76348617
v 75.02491772 -72.97291607 3.68709327
v 78.66151631 -76.00681484 4.27687401
v 71.90221548 -72.46261835 3.42428731
v 79.28386331 -71.82322443 3.85605334
v 73.36250693 -70.73481381 3.05828941
v 75.24668425 -70.18705457 3.18363146
v 78.30440998 -81.14850521 4.82135685
v 82.34966546 -72.58779556 4.13181540
v 82.35347271 -76.90867037 4.41322383
v 82.69646764 -80.38330823 4.91002807
v 78.84163409 -68.14901531 3.42420046
v 81.79927617 -69.66652721 3.90411168
v 72.13315368 -70.01240551 2.95283436
v 73.38097692 -69.25252080 2.86371843
v 80.07408679 -66.92203879 3.47263739
v 84.50476825 -68.03480536 4.01083520
v 82.48531073 -62.90312856 3.49939475
v 80.07818460 -64.13339823 3.32903699
v 85.21351963 -65.16201049 3.92206199
v 84.40186828 -72.71020114 4.20138380
v 74.75944608 -67.60669500 2.74668937
v 79.35310155 -62.32464686 3.02250101
v 90.39390832 -62.47148290 3.97532899
v 76.79727674 -65.64906240 2.79707601
v 77.78881490 -63.43922019 2.94189434
v 89.07452226 -66.32848084 4.08323109
v 87.02247590 -68.48450750 4.17155679
v 75.43675601 -65.72381407 2.60470947
v 75.85737854 -62.39289045 2.98572402
v 74.08965379 -66.52694941 2.54608481
v 79.00428772 -59.27992612 3.08058551
v 85.01361310 -52.49176174 3.28051485
v 82.04710484 -55.68694323 3.35066183
v 91.05803818 -59.48219821 3.90743464
v 90.71861953 -53.19305882 3.49386618
v 86.35378629 -55.47793955 3.47401178
v 78.88083160 -59.10735205 3.15350946
v 77.15398818 -58.17252398 2.95360503
v 77.88978517 -55.35191670 3.12025682
v 95.92655301 -48.63350093 2.76108203
v 95.84347904 -53.90127376 3.78270727
v 93.28990430 -52.96948180 3.53642646
v 92.29400009 -48.63171652 2.37671286
v 89.73168582 -46.32830247 2.42885365
v 85.53040028 -47.91666195 2.81030172
v 89.69365060 -49.22167212 2.88048829
v 86.67676151 -51.60909146 3.23640183
v 97.50156105 -51.19685829 3.07431980
v 92.83744544 -45.66675797 2.27652467
v 96.88279033 -45.18826678 3.41333682
v 97.66367823 -47.47787490 3.37405410
v 97.77287394 -53.51439118 3.88261653
v 100.57716817 -50.59383065 3.80817382
v 98.96547347 -52.72493139 3.77551210
v 98.29758853 -56.43953755 4.15878557
v 94.32418644 -41.72594473 2.77639437
v 97.33617306 -42.93473065 3.26980045
v 100.51649809 -43.80231351 4.70236549
v 100.56652129 -41.60299152 3.77488392
v 96.07589245 -39.27335143 3.44925444
v 99.99559075 -47.79731110 4.24318621
v 101.81728005 -46.12946883 5.15905954
v 186.20178103 -86.74713969 34.04549882
v 186.83074415 -87.05299348 35.07095575
v 187.05227971 -85.31215787 34.75525975
v 185.95181406 -88.53232116 34.62183103
v 186.44522130 -84.48706567 33.78760070
v 185.21176279 -86.93421632 32.69378096
v -126.08781457 155.23627400 -16.97540469
v -125.39748847 156.02561831 -15.84702916
v -123.52366745 155.04267812 -15.86660184
v 31.47176281 -39.94032741 4.93226154
v 31.32668883 -40.16707093 4.01174510
v 32.33807161 -40.71809724 3.08351126
v 188.62427771 -85.26276797 35.74937955
v 188.31114471 -87.09078282 36.37707978
v 187.22303212 -88.34418654 35.91066971
v 188.32291663 -83.51329714 34.70748663
v 189.57222998 -86.45398915 36.62312031
v 190.87882340 -83.29414576 35.23484990
v 185.13852358 -90.11910111 34.20160711
v 187.20820546 -90.77289701 35.84602475
v 185.73752046 -86.63218468 33.20321813
v 188.58540058 -87.85402030 34.90886465
v 188.42980266 -89.77171034 34.89725664
v 188.55373561 -88.52377534 36.76408529
v 189.74469602 -87.32930571 37.01956570
v 183.76357853 -89.04628456 31.92434087
v 34.10957009 -43.48085448 4.07260424
v 35.19839793 -43.98437589 5.28612453
v 32.74398297 -41.46805033 5.24470443
v 32.67601132 -41.80965945 3.84593382
v 182.83209205 -86.04393899 30.95376864
v 185.01512706 -84.18162167 31.71236441
v 137.95670867 -136.42206788 16.98173769
v 134.98060405 -135.49675047 17.35106111
v 136.95666194 -138.45793903 16.93272404
v -29.74648587 9.14518535 3.89230321
v -28.65129523 6.33343821 3.76488734
v -30.05035035 6.00338308 3.65715893
v -29.85407226 4.41345619 3.63433152
v -32.34610334 9.93372314 3.69520183
v 183.88506770 -91.14115685 32.58950636
v 106.71306401 -15.15213400 5.84783731
v 106.59477115 -17.30825752 7.34910276
v 109.24153775 -15.62247332 6.21169293
v 104.85288501 -17.12163165 7.23743439
v 109.61630940 -18.50653626 7.47076096
v 106.36664182 -19.26183701 8.31128284
v 110.87254435 -14.39883187 4.48914990
v 111.54780537 -14.43508919 5.51246060
v 112.48902977 -13.77940644 4.19707131
v 113.05581778 -13.96808028 4.64069797
v 185.79508364 -84.07639712 32.32790902
v 187.77324259 -83.01765472 33.47136825
v 185.32365561 -84.37746763 32.21461177
v 98.85022789 -38.70255500 2.77941092
v 101.51574016 -38.03004697 3.14559438
v 102.06832737 -39.52302411 3.64924921
v 102.45909542 -40.85992277 3.92101379
v -34.05928984 7.91716576 3.61932185
v 93.56200695 -38.88349608 3.15191154
v 96.91727906 -37.67366707 2.88388436
v 99.18488562 -36.44082695 2.24867882
v 101.87193751 -36.51994094 2.87916581
v 103.19590569 -37.62016818 3.84430774
v 102.64961421 -34.00416300 2.21463689
v 93.67969632 -35.55145487 2.72493740
v 103.94680500 -35.73061153 3.39188147
v 103.98794711 -41.06520861 4.56342753
v 106.23471439 -34.16252881 2.42623291
v 105.90729117 -37.14573011 3.91882425
v 105.94506562 -32.06187487 2.08457070
v 102.03838348 -32.21412003 2.24772841
v 33.06008503 -39.66509923 2.86841230
v 104.46274281 -28.99293602 1.87313335
v 108.05203021 -31.52755275 2.50446121
v 98.60999882 -30.94625659 2.49340083
v 107.94402659 -26.60676464 2.49897200
v 105.14916480 -23.87079224 2.03526882
v 100.08426011 -24.59996939 2.03070417
v 103.83050889 -25.38999915 1.48860819
v 100.39889812 -29.53651734 2.30080984
v 107.84260929 -34.63537991 2.51632440
v 110.47954112 -27.62387134 3.04828328
v 110.83275825 -30.03937751 3.23314825
v 110.11882871 -31.87166527 2.93986616
v 110.08162051 -23.39655906 2.79018306
v 106.61037266 -23.82142097 2.25323183
v 112.42594570 -24.76117387 3.13086691
v 113.54026198 -26.84815414 3.65095725
v 111.96400225 -22.36459218 2.96029705
v 108.89843106 -20.45728453 3.40292091
v 107.37608373 -21.50079235 3.52137489
v 109.72425342 -19.80963536 3.37870186
v 115.00734836 -24.27446097 3.27800377
v 107.70984739 -19.02196556 3.91008938
v 112.21423745 -21.00178599 2.99921818
v 114.56248164 -22.56655693 3.02732573
v 104.99393195 -22.56039344 2.73712282
v 105.22010177 -19.72929761 4.18837043
v 108.17767680 -17.33370125 3.57106561
v 111.91263795 -18.11673120 3.40212393
v 109.71659422 -16.20083116 3.41176451
v 105.97958416 -17.48253219 4.30730684
v 114.77684975 -20.14385909 3.08370055
v 115.94653130 -22.63004333 3.18843359
v 120.95275521 -129.97952104 16.87261835
v 120.84893882 -128.17089260 16.70476422
v 120.46351284 -128.97452712 14.47363570
v 121.52056396 -128.61882150 19.42913979
v 120.70628256 -131.12440705 14.92182072
v 121.74173445 -132.33654201 16.81597717
v 119.83591318 -126.24230981 15.39532933
v 120.43409050 -127.07683444 18.58390309
v 119.22113597 -130.06266952 12.94339169
v 119.63698268 -126.62865222 13.73207849
v 118.76370013 -128.36560607 12.79664133
v 120.91750652 -133.33296776 15.30308463
v 120.25559694 -131.73200190 14.09224235
v 121.71880156 -127.96068192 19.92056705
v 120.95446885 -126.47709250 19.67122220
v 123.94781411 -129.23407555 20.25558427
v 121.97382748 -126.59175694 20.37779801
v 122.39453942 -129.37335670 19.79689300
v 122.43584543 -130.75463474 19.11122538
v 124.26729500 -131.51688874 19.49361339
v 123.73357266 -130.22434711 19.98369768
v 122.95392901 -132.14451075 18.55408587
v 119.35181916 -125.69858134 16.83769375
v 120.05887181 -125.30674040 18.79816502
v 119.15738136 -124.87018108 14.90094885
v 116.75120145 -18.76399666 4.10437258
v 117.14751273 -20.33527382 3.68061871
v 114.92036283 -17.82219857 3.99100315
v 117.87489802 -20.55585384 3.69317154
v 119.07301843 -18.43447238 3.94964870
v 117.19637364 -17.17714593 3.40437004
v 111.97614670 -16.55874960 3.30713042
v 70.89816034 -86.88413352 6.06225617
v 74.76043701 -85.85517108 5.65158576
v 73.87120277 -88.09209615 5.86509937
v 69.30149347 -88.61388266 6.14886964
v 85.76454967 -75.78287274 4.51577688
v 85.20305902 -78.55604589 4.90681734
v 87.40888536 -72.55539298 4.47840290
v 90.01760930 -71.70554996 4.64089261
v 95.06163746 -68.22662055 4.61075269
v 91.40728414 -68.85457039 4.44014929
v 92.46387333 -65.69073349 4.20887675
v 99.01586920 -49.22908917 3.34520452
v -0.45780689 33.41294453 8.56261235
v -3.14903376 34.37072784 8.65471829
v -1.47065823 31.18914366 8.33998062
v 1.53000001 37.40999848 9.74000059
v 1.64150051 34.22865272 9.45203565
v 128.53115797 -137.95158267 18.32755655
v 129.37691808 -139.60096240 18.12715828
v 130.24851680 -138.43242824 18.87361892
v 127.90530920 -139.03979957 17.31115207
v 129.58322465 -137.02388108 19.04579252
v 128.26873362 -136.07682288 18.54988560
v 160.24222970 -184.85046923 2.82916892
v 130.94368577 -139.94278014 18.46263185
v 130.08882105 -140.67840576 17.83053204
v 129.19962406 -140.98343253 16.72520675
v 187.62111664 -95.13428062 15.32345265
v 187.84843385 -97.90116549 17.16257818
v 185.35125256 -98.07541966 15.21170326
v 190.30565023 -95.62633187 17.89202727
v 187.67757714 -92.24227816 13.68918642
v 186.17467582 -94.68489885 13.83740362
v 190.02625346 -91.21911228 15.51446039
v 190.69077075 -91.99018031 16.71610214
v 184.18784440 -100.72772205 16.39075577
v 190.39556384 -98.56915474 21.61974646
v 187.20851839 -101.02400184 19.66425031
v 186.03450060 -92.80976653 12.27862108
v 186.78072095 -91.82412922 12.88012415
v 185.30754745 -92.55959094 11.08080335
v 185.03810465 -94.89362687 12.42376398
v 188.50937486 -90.76852351 13.64631578
v 198.18137586 -75.08836687 25.00260994
v 196.74725831 -73.60152155 23.89591560
v 196.28602266 -74.21044260 24.71468411
v 199.47892427 -74.68319684 24.31896701
v 195.53160667 -73.31622392 23.67362007
v 196.45208120 -72.62844592 22.38043025
v 196.83317840 -75.63713938 25.85459687
v 197.61821628 -76.44028217 26.26402117
v 199.55024123 -76.02518052 25.49567074
v 103.99642587 -42.26172715 4.49193642
v 102.36531496 -44.44025457 5.18187927
v 104.32605445 -39.19816017 4.43231920
v 105.08204252 -41.01693258 4.70017409
v 106.00072145 -39.17360678 4.42166626
v -7.98330177 21.96064033 6.59900252
v -12.69476116 22.65240625 6.28992775
v -9.96721163 19.65522952 6.00828789
v -7.46820075 24.23690259 6.79573836
v -3.84634151 20.91790922 7.08348490
v -6.58296235 18.73420924 6.63426472
v -12.65894808 20.55329271 5.76571329
v 138.92690837 -116.46431684 13.64202332
v 138.56451213 -115.03618956 13.65845464
v 136.59261167 -115.51959068 13.86297680
v 137.09449768 -118.31861734 13.88327964
v 140.41411877 -114.99972641 13.43666203
v 138.78431916 -114.01780695 13.67065031
v 141.45521820 -116.35151505 13.45028635
v 142.40033925 -115.76428264 13.26489728
v 140.00189304 -113.46854270 13.42682447
v 142.46353507 -114.29829150 13.09758238
v 137.96323538 -113.42599243 13.90603837
v 140.86735249 -117.48880148 13.61522730
v 142.70776510 -117.62596667 13.56440131
v 139.83699679 -112.01245338 13.74068391
v 138.76484334 -111.68698967 14.06698953
v 118.25230718 -105.96732050 7.39995902
v 121.72980607 -104.82340306 9.11830459
v 120.67756802 -108.03902149 8.80215317
v 119.95182931 -103.38068008 8.87687877
v 117.79569834 -109.18568075 7.20484694
v 118.69343370 -102.90236026 8.16249289
v 115.83939195 -103.03401947 7.02133309
v 115.26333541 -106.41158372 6.27203286
v 164.01025653 -111.58435792 18.74350198
v 165.15569389 -113.02847415 18.85627210
v 166.05131328 -111.36485636 19.31488141
v 163.20908070 -114.66839910 18.00641045
v 162.00070083 -110.19337922 18.42013374
v 164.06954825 -110.51598936 19.07411404
v 161.80236638 -112.10647970 17.63678342
v 106.87511414 -37.33660281 3.81286396
v 110.52905768 -33.95076096 2.84553505
v 109.43692923 -37.13717684 3.07800132
v 111.24780029 -32.30302036 3.01073794
v 112.56956309 -30.87465093 3.21999518
v 114.60503936 -27.76783891 3.42120277
v 115.63073099 -25.03471263 3.37606180
v 113.87179792 -32.42351487 2.85463734
v 114.96756971 -29.11011316 3.21305450
v 78.40577513 -84.12175626 5.26396418
v 77.36339420 -85.70224047 5.49446885
v 81.14934713 -81.29020780 4.94684698
v 98.81547838 -60.19889563 4.42832522
v 134.27859545 -51.07430741 13.88497930
v 136.49566472 -52.56839097 13.86981737
v 134.31093097 -51.00819096 12.44549081
v 134.03069973 -53.86357382 15.10924194
v 134.22791660 -48.92111570 13.38618249
v 132.60562718 -48.86300117 13.30082305
v 132.61933625 -51.43309385 14.54662066
v 138.22594285 -49.08110574 12.19108421
v 135.99190116 -54.67490852 14.84850980
v 137.48683035 -54.68226597 14.39410821
v 139.37495649 -52.39033327 13.82730901
v 138.92957568 -49.46955293 12.37596292
v 102.34204680 -48.17325622 5.38583426
v 169.10101473 -115.60022086 2.50477088
v 169.91610825 -117.09807813 2.64564622
v 166.99667275 -117.47005582 2.92821974
v 167.08087921 -115.65884948 2.77114520
v 169.96957362 -115.89083821 2.33219750
v 168.50714386 -114.22698200 2.20585824
v 169.52623427 -115.07774144 2.05409410
v 169.11694407 -118.94513667 2.76395469
v 171.88873887 -117.18379706 1.92881806
v 164.81158137 -116.15084112 3.38628492
v 165.83020985 -119.09395456 3.17512732
v 171.20030522 -115.73059857 1.72207400
v 169.74653304 -112.97792196 1.43996184
v 170.63876987 -114.47168887 1.47382810
v 104.90554571 -43.42620075 4.41172998
v 104.39577699 -45.78102008 5.28642489
v 131.84329867 -138.64845037 18.93297210
v 131.24799728 -141.91536605 17.46385545
v 132.97671080 -139.85797763 18.36831868
v 131.49724901 -137.17602193 19.19097453
v 100.15399009 -77.66785473 13.55503686
v 99.22610223 -78.83413881 13.40479869
v 101.90106183 -78.13664526 14.07397538
v 100.41023791 -76.44090056 13.88248801
v 98.93870354 -77.31577009 13.48677464
v 160.33999622 -88.53355050 20.80084570
v 160.53906083 -90.91373533 21.07075974
v 161.91858053 -88.87350559 21.59729227
v 160.03732383 -86.59744263 20.17793991
v 159.05177593 -91.83435887 19.62565072
v 157.24393725 -90.57506174 19.18321103
v 129.67391312 -135.31135023 19.21000704
v 104.68736291 -94.18740869 7.53173465
v 106.57737404 -95.05298734 7.89870974
v 104.26061600 -97.88996726 7.87033606
v 106.05746508 -92.23395586 7.51075009
v 99.74595904 -96.42018378 6.96690893
v 104.59217429 -91.66662395 7.52331782
v 102.49369591 -91.15488827 7.48220365
v 100.94066709 -92.44177490 7.31878169
v 100.15852749 -93.86564791 7.75004923
v 106.71343654 -97.24558145 7.81931635
v 109.84029621 -95.86098045 7.64883915
v 108.12903941 -93.33305061 7.82987382
v 103.96256298 -98.71186316 7.86626339
v 107.83399642 -98.82590920 7.64105469
v 133.75554979 -141.66426659 17.57042669
v 134.82636213 -139.96092975 17.72843488
v 136.06330752 -141.32171869 16.94180258
v 134.52969491 -143.85879040 16.95436239
v 132.84751773 -143.17834377 17.34902710
v 133.32800567 -137.73766160 18.77654903
v 134.55514610 -138.17380369 18.16264167
v 8.32994562 18.51521805 7.63665000
v 11.00449916 20.31939849 9.18750186
v 8.41128640 21.65850624 8.62640701
v 10.72263531 16.08575881 7.72868004
v 10.87672636 24.48187396 9.56092868
v 13.79601844 22.12397940 10.09874325
v 14.38331697 19.46154051 9.68142319
v 5.93067752 18.83070543 7.74632255
v -19.07962188 15.33100288 5.45196189
v -21.90076001 15.60198795 5.20733139
v -18.83432083 14.03148379 5.42555703
v -20.28746717 20.39105073 5.45551581
v -15.06799087 18.08211021 5.60955377
v -17.95463078 19.03808303 5.64040290
v 7.03380024 25.35423078 8.80212616
v 14.68673255 24.31659959 10.54914854
v 13.32958601 27.37404779 10.43268666
v 107.62490332 -41.33346677 4.14850190
v -123.12936783 152.80434489 -16.22075774
v -120.41489035 153.76879275 -15.13965148
v -124.99873340 153.84477377 -16.97538793
v -122.14212120 151.21847391 -14.99373931
v -123.48058075 150.85929632 -15.24191815
v -125.41824579 152.01555192 -16.55896008
v -121.52566761 155.39000928 -13.46783526
v 175.87144673 -96.31207585 26.07342228
v 174.06277359 -98.60898554 24.95291457
v 177.44241655 -98.22424501 24.67191964
v 174.02134836 -96.78771347 25.86777695
v 178.24159563 -95.43297440 25.29838867
v 175.90367794 -93.95800531 27.59763226
v 177.63058841 -94.12983805 25.83831921
v 174.57792163 -95.05552053 27.83946507
v 175.42459071 -99.24073517 23.71529117
v 172.19750583 -95.18793225 25.86978860
v 171.91153765 -100.39521009 23.63251895
v 172.25037515 -99.37041998 24.85306002
v 176.34558678 -100.99279881 24.55863357
v 178.14695835 -99.78351742 25.89989640
v 179.65739965 -96.85348719 25.47589317
v -14.04955331 10.34893375 5.66270296
v -13.44746910 14.16011807 5.81257418
v 172.50017822 -94.33969110 25.81354789
v 171.76520824 -94.24535930 25.27924068
v 172.37620056 -93.39471161 25.76553077
v 174.12582040 -93.52640808 26.92501992
v 149.37084913 -41.50690138 5.34578552
v 147.02583849 -41.26609489 5.63067710
v 148.07017148 -40.65232351 5.26847178
v 174.14173484 -95.56035697 28.21327373
v 175.05116761 -94.89753842 28.96589786
v 172.95925319 -96.61009908 27.47505717
v 174.40204322 -96.93288058 28.83837000
v 178.78691852 -92.79761463 26.72159299
v 176.81670189 -91.99246019 27.82671526
v 175.13428628 -92.41456538 27.10963972
v 174.39271510 -92.63074398 27.69388631
v 110.29540002 -39.88199681 3.16039287
v 159.18964148 -100.18286854 19.17274855
v 160.26408970 -101.44584626 20.10691911
v 160.69509089 -98.88810664 20.91818489
v 158.96965563 -102.42239386 18.37330870
v 158.11677277 -97.65755385 18.47468875
v 157.36299753 -101.76961124 16.86749421
v 158.20762515 -100.87620467 17.63135754
v 162.82531619 -100.91458261 21.56610042
v 160.76245904 -104.06406224 20.10523900
v 161.85520589 -102.32579708 20.47096379
v 162.96797991 -99.45815057 22.07421325
v 159.38399732 -96.18473798 19.55477335
v 113.76379430 -34.63491797 2.80685280
v 113.41848224 -36.99531034 2.95271445
v 117.18848348 -31.80841357 2.94131227
v 115.82455039 -35.21910682 3.03289806
v 118.63785237 -23.15050922 3.51343164
v 118.99351329 -21.60065807 3.70469899
v 119.55426633 -25.01200140 3.46768857
v 120.64505368 -24.19835702 3.54692596
v 120.11106312 -28.04953419 3.33584589
v 122.15286493 -26.22984163 3.45372874
v 165.95414281 -90.04947543 22.97908254
v 165.25600851 -92.26388484 22.11675420
v 167.18490422 -92.01586246 22.75856398
v 163.28963637 -89.32416886 22.03325182
v 164.30459917 -91.41941369 21.95073850
v 162.27866709 -91.28819406 21.66182362
v 174.45212603 -118.83369833 14.26399685
v 175.43482780 -120.07318437 14.74322751
v 173.94515872 -119.18455362 12.01955229
v 162.64033318 -92.97528863 21.22150362
v 164.58123922 -93.82291138 21.81118727
v 173.84991050 -55.50383031 12.40217313
v 173.15040529 -55.94033748 13.01432028
v 173.69006574 -57.36770481 14.75625020
v 116.44444615 -28.88419665 3.47323786
v 77.01849192 -87.49181777 5.79872541
v 77.71730423 -86.24815941 5.61479526
v 79.58769053 -85.89015156 5.79617778
v 81.18932694 -84.34990793 5.69321401
v 94.00478005 -73.40914011 5.24087436
v 99.53981638 -61.27057225 4.48772311
v 95.25799006 -61.88112870 4.28838702
v 102.17184573 -56.37877807 4.64083813
v 102.81161219 -51.68469623 4.82361717
v 160.19226611 -129.62542474 16.61995612
v 158.83168578 -127.48053670 16.47008210
v 156.81828558 -129.86467779 16.23556577
v 161.75749898 -128.23852897 16.93653874
v 159.10378098 -132.90111721 16.17385447
v 161.64489090 -131.52575493 16.47557504
v 162.35522926 -96.68222815 21.40344866
v 161.26920283 -94.23712641 20.51850967
v 119.28577721 -110.24728417 19.13437247
v 117.31090397 -112.21858859 20.24437860
v 184.79752541 -89.01537210 9.48671997
v 184.17075276 -87.66716719 10.03752183
v 184.93767083 -88.92056346 10.84542926
v 164.51084614 -99.79949892 22.85169624
v 162.82835603 -95.89917213 21.39662765
v 164.40273821 -97.52786160 22.22905308
v 165.40536284 -95.32067925 22.33917080
v 163.09794784 -97.05941379 21.80592529
v 165.03950953 -96.34994715 22.69653976
v 162.87146509 -98.18273783 21.97640389
v 165.13173282 -98.01834822 22.74224162
v 159.65534747 -109.22315717 16.55340753
v 159.84512866 -109.80220884 16.91300794
v 159.21995044 -107.34537244 17.38565788
v 175.55272579 -111.99971288 0.34375078
v 172.05497622 -111.37932539 1.05365098
v 173.76185954 -114.43131417 0.61133754
v 176.84988678 -110.31208187 0.26358420
v 175.25550723 -113.75737935 0.52828778
v 177.02114582 -112.69349605 0.44188322
v 178.76169086 -129.67500091 18.99250969
v 179.24414575 -129.04067338 18.31732690
v 178.38901281 -128.48195434 18.94825138
v 179.56377566 -131.05262816 18.44020933
v 177.57497728 -128.89075279 19.26196925
v 178.52769792 -131.02911413 19.18335818
v 144.03590560 -125.43620169 14.17031698
v 141.32010937 -128.42857838 15.19993041
v 144.06387508 -126.69363618 14.14793637
v 177.87799239 -128.90338898 15.04733041
v 177.72446573 -127.25663185 16.05618186
v 178.94926667 -128.92583013 16.30034298
v 177.24522948 -128.86606157 14.48900718
v 145.45717835 -109.13584381 8.26851372
v 176.59558356 -127.14110315 14.66158032
v 176.75891519 -125.04857779 15.41848667
v 177.84988880 -126.00807846 17.50767976
v 177.43517458 -123.69747460 17.68112741
v 178.47290635 -126.08724833 19.46958154
v 159.48586166 -121.39529735 16.87830500
v 158.64455700 -123.22048098 16.02986827
v 160.47024727 -123.36143106 16.23908244
v 161.25082970 -121.73335254 16.82079770
v 184.96543169 -96.50026262 8.00832547
v 186.16655469 -97.16559947 6.41202694
v 186.24798954 -94.31116283 6.96055871
v 184.51456726 -98.65596145 7.94429518
v 185.32420695 -92.86338836 7.97876902
v 184.64964628 -94.77277100 9.05584171
v 183.03345144 -96.91027552 10.50132979
v 187.01179326 -95.64094245 4.74429689
v 186.73072755 -97.73071855 4.67654085
v 185.78803539 -99.62757677 5.38984733
v 8.09521228 -11.50257047 0.12908303
v 7.90954381 -13.59864324 0.78804517
v 6.35905145 -12.10357342 0.35890713
v 10.48425864 -15.19137155 -0.01458104
v 8.16427078 -10.82989108 -0.23875007
v 13.06562405 -13.84482160 -0.64016617
v 6.59811450 -14.16646224 1.10225729
v 7.68763339 -15.86879790 0.62254485
v 167.55203903 -100.17375648 22.49946073
v 166.86783731 -98.47867489 22.52404206
v 166.28144681 -101.75402462 22.64983021
v 164.77139294 -102.01421380 21.86154015
v 142.02302694 -122.59349227 14.41436261
v 140.98525047 -120.49879134 13.85903358
v 139.73172009 -122.73272127 14.21388891
v 142.68362522 -120.53567171 14.16011248
v 140.31384885 -124.31708723 14.62407038
v 144.57765222 -121.54378742 14.69448954
v 143.94505322 -123.51743132 14.53325059
v 142.36128330 -123.23683500 14.55189753
v 139.53849673 -120.88923156 13.81173357
v 137.87664473 -122.67905474 14.24402837
v 173.15344512 -116.18490517 1.10140699
v 173.64914715 -117.71681160 1.81071460
v 171.67225480 -120.10078877 2.09465134
v 173.36636782 -118.87255311 2.08565313
v 107.19349235 -43.65888610 3.85109568
v 106.13834113 -46.64072022 5.39701292
v 104.77606207 -48.40692505 5.70360478
v 131.92963600 -135.61692834 18.97593401
v 133.35116208 -136.52782142 18.66818778
v 131.45947456 -132.94050097 18.44402403
v 127.55963206 -134.91703570 18.18061434
v 129.15106118 -133.47414136 19.58037540
v 133.23387504 -135.19224524 18.30882207
v 132.57366419 -133.89535248 18.31287518
v 194.10578907 -75.10267198 25.58594570
v 195.32445073 -76.26991719 26.67136118
v 194.10650432 -73.72435927 24.01253954
v -26.42567270 23.79438467 5.53899771
v -28.49597484 25.99865012 5.38325543
v -24.09871295 21.06381021 5.64047601
v -20.23946866 25.54058284 5.39065339
v -22.32880704 27.58969553 5.59181673
v 197.22931087 -77.76236534 27.27207541
v 192.72854924 -77.11385190 27.28276514
v 194.84457374 -77.10264623 27.40835026
v 145.96459270 -158.96040201 12.95296010
v 144.62547004 -158.73830020 13.17324210
v 143.96630228 -156.11892939 13.27749621
v 145.42852342 -162.54597902 13.27411551
v 149.12986755 -161.26298904 12.94237468
v 175.83167553 -110.62246561 23.32595922
v 174.20299351 -110.53442955 22.12634496
v 175.77879131 -112.36950755 22.93075435
v 176.08019710 -108.47996920 23.56274053
v 178.06480825 -111.78249866 24.46724102
v 177.88036168 -109.04195160 24.47629906
v 172.80410230 -109.67100412 21.94773965
v 173.89956117 -111.03012413 21.93558402
v 174.58389699 -107.46124387 23.05853739
v 173.99059236 -112.13190109 21.73917368
v 178.64945531 -108.91069472 24.92302842
v 179.09798026 -110.69834232 24.56852980
v 127.54760683 -141.80837572 15.08517750
v 129.40645218 -142.80320704 16.09811559
v 126.47989392 -139.03352618 15.87568223
v -22.35423401 20.04935406 5.69265289
v 119.32103336 -137.08461821 9.68305953
v 120.42223662 -139.77381587 10.23526117
v 119.75707114 -138.45799863 10.63654851
v 131.99953735 -129.01109457 8.14471953
v 135.02928615 -127.25791335 8.31935462
v 118.11768264 -29.86722067 2.97775539
v 178.96284163 -114.37644064 18.85260083
v 178.17123234 -115.74118584 19.31736991
v 177.26635933 -115.39757252 17.82181673
v 179.70237136 -116.19067192 20.47212981
v 178.48066986 -114.15977031 17.95741543
v 178.86854708 -114.34298754 21.31941356
v 179.60777879 -112.31324077 18.42220314
v 180.19370735 -112.33592033 19.67069507
v 177.46134102 -116.89620465 19.31328326
v 178.80535126 -117.40332842 20.43371461
v 176.22832954 -115.94564468 17.41223037
v 176.95388198 -114.44462836 16.93351753
v 177.85952985 -114.14858699 17.39027165
v 117.81975627 -33.51023793 3.13030183
v 119.93137747 -31.89833090 2.86362693
v 76.11934841 -89.81636912 6.22125715
v 74.15379584 -90.02016485 6.11730246
v 80.42509854 -87.05971390 6.24508411
v 82.89880306 -82.32563734 5.58766024
v 82.33887702 -85.83209664 6.35674456
v 90.84782004 -76.02678984 5.49956597
v 88.70010823 -76.78572834 5.17887762
v 96.87501937 -65.01561403 4.52491408
v 103.65742445 -50.38863420 5.47735440
v 182.73000419 -97.92999923 13.78999278
v 185.10198593 -95.54097801 13.29436433
v 181.50788546 -100.33320636 14.94260784
v 181.13592267 -98.67218882 12.11553067
v 183.46574903 -96.55995667 11.81790791
v 179.51332033 -107.31290281 1.22564158
v 180.81662059 -104.76659983 0.86473883
v 181.98427558 -107.81700909 1.13241910
v 179.41467464 -104.64188457 0.86263311
v 183.03626776 -105.34683615 1.24947063
v 179.38801646 -103.31599414 0.74345159
v 183.02613497 -102.44941711 1.27760181
v 180.18622696 -109.58477855 1.59762427
v 177.06444860 -107.66878724 0.45604186
v 182.49894679 -109.63276774 1.76133798
v 181.73097074 -110.37962884 1.57531677
v 158.41922164 -118.28684062 16.69234969
v 161.72003746 -118.60951036 17.77458936
v 162.48592734 -116.32523686 17.68013090
v 164.40697014 -116.57110602 18.35148968
v 163.70764375 -119.53839660 18.45298521
v 161.81644797 -121.45477533 17.03860983
v 106.62662983 -48.88209328 5.58985211
v 107.99379647 -47.22622782 4.95362887
v 179.26052213 -98.00645709 33.88166428
v 180.55169284 -96.65294737 34.80346128
v 179.68195677 -95.47729790 33.48720446
v 180.71234226 -99.00045395 35.34268588
v 182.15981126 -95.58430314 34.81942788
v 181.76032603 -97.47482091 35.94621643
v 180.38873374 -94.31211650 33.85526687
v 178.07719111 -96.75752372 31.96283057
v 178.05625498 -98.23703021 32.12647140
v 179.95388806 -99.59989041 34.49483961
v 179.64009941 -100.38191825 33.41174126
v 183.81245434 -96.53545171 36.51333600
v 181.87290430 -92.91022271 33.35956112
v 183.25212598 -94.40649301 34.87367183
v 183.16969275 -98.49342704 36.89145669
v 182.24723637 -99.52387959 36.35367751
v 178.71533334 -93.51979941 32.22169355
v 176.38149858 -94.51407939 30.23593128
v 176.34490132 -96.46656364 30.61515838
v 65.34203142 -105.89274764 9.51930787
v 66.29689783 -112.14599758 9.87645984
v 64.54367191 -107.45256394 10.33420954
v 174.21068251 -105.68827391 23.76261912
v 173.40993881 -107.49261081 22.78613299
v 180.67423999 -100.80774128 34.68915075
v 68.92511994 -111.16934568 8.72068293
v 67.47943163 -113.39872330 9.54035390
v 66.32183492 -114.00023848 10.51874831
v 180.76966703 -102.07968950 33.40510279
v 139.41811025 -140.87983966 15.57308622
v 136.89060509 -143.16420257 16.33038558
v 131.80792332 -143.81024241 17.06532203
v 132.77950883 -144.60945129 17.00843871
v 130.52394986 -144.12212372 16.34217799
v 131.58522546 -145.10133862 16.57284051
v 136.43254340 -46.12213746 11.09059993
v 136.16293669 -44.54351589 10.77132113
v 134.34888422 -45.32046616 11.84495445
v 121.91080302 -114.68452215 19.90116015
v 122.94634432 -113.65222931 19.54669319
v 137.83007860 -168.80713403 7.81117752
v 137.58587837 -167.00714827 7.27683119
v 135.75482368 -168.28329861 7.75429793
v 135.50798595 -169.52493787 8.01901240
v 134.95126367 -167.19426215 7.49671180
v 139.98709619 -167.94189811 7.70499324
v 136.87005639 -166.09300673 7.05706328
v 138.89883459 -166.32983088 7.18161045
v 133.91020894 -169.46110129 7.97619857
v 138.64187896 -170.58758438 8.08644295
v 137.40311563 -172.46408761 8.25694203
v 135.45975089 -163.83887827 6.94238488
v 137.50946522 -164.39621150 6.72899606
v 114.52602595 -39.63330016 3.09460005
v 111.32745445 -42.18711704 2.99954065
v 111.32803559 -44.92156208 2.88021262
v 108.68883878 -43.99947450 3.37484037
v 109.88457501 -47.05366120 3.96497035
v 117.53407121 -35.90691835 3.19658872
v 127.04159319 -144.15840805 14.35540244
v 128.61840427 -145.12631297 14.76494037
v 175.87529123 -121.57008052 22.63170667
v 129.33798134 -147.00581133 13.81118968
v 130.33132255 -146.84607089 14.65622429
v 130.63439727 -145.74402571 15.73093422
v 125.51291287 -142.65814424 14.42281064
v 125.69706142 -143.92735064 13.99203576
v 130.92210889 -75.24736971 8.77476111
v 130.32740355 -72.39630073 8.50376580
v 132.39631057 -71.25720382 7.48912897
v 130.29590249 -147.63145149 13.85111548
v 129.89664078 -148.00587296 12.85642572
v 81.11640066 -105.57735711 18.63344200
v 82.62532949 -104.02576625 19.09983158
v 81.42577857 -103.27388346 16.02514833
v 81.52832091 -106.01467639 19.62860301
v 79.62284982 -105.22502661 16.80282690
v 79.87324893 -107.34688491 18.80276017
v 81.55430853 -107.85248876 19.90143582
v 84.07527953 -100.02586991 14.22979403
v 84.16375518 -101.98476911 17.44447462
v 86.38781309 -99.87381101 15.51025175
v 84.22464877 -103.11686993 19.40817200
v 82.06069469 -101.34631395 14.14471120
v 85.54034680 -102.85452008 19.74910311
v 87.39264309 -101.49321705 18.37672666
v 82.65910298 -97.58925438 13.52819055
v 82.32735097 -98.67171943 13.57157156
v 85.11398733 -96.96831554 14.12920281
v 85.71904898 -98.87211770 14.81529325
v 84.40425247 -104.00730371 20.40394954
v 83.10446143 -105.87573797 20.52629180
v 126.87641382 -146.72036469 11.75140776
v 124.97610599 -145.29570937 11.73053309
v 128.16680968 -146.85547352 13.17249797
v 126.56828761 -145.41785419 13.35009467
v 126.14999712 -146.71488106 9.96386819
v 127.44805217 -147.63039351 10.44924464
v 126.24542415 -146.82139456 7.98745546
v 124.72984940 -145.18952370 9.07429587
v 71.11000270 -24.18999933 20.37000097
v 68.64898652 -23.51976372 20.09928599
v 70.44166327 -24.98918958 20.32207139
v 70.40974498 -21.55912668 19.96960118
v 73.65464419 -28.32969092 20.64448409
v 75.27983189 -26.65139176 20.44218034
v 74.89402592 -23.17230031 19.67484504
v 65.57375938 -23.71776477 19.48287524
v 67.29414314 -21.69058844 19.74718459
v 67.17252731 -25.03096685 19.87252757
v 119.65270340 -28.00963819 3.27203493
v 119.40699071 -29.60005589 3.05484794
v 137.63999939 -134.15731490 16.90007560
v 134.96471941 -133.27339292 16.96498506
v 172.73314297 -107.53916204 22.77006209
v 170.92512548 -106.61044717 23.23126048
v 176.18426681 -104.73883152 24.02208000
v 173.26594889 -104.45529968 24.04488251
v 176.44247413 -106.18389398 24.04062450
v 171.51963711 -108.47086459 21.98161744
v 169.63697970 -106.23542964 22.98493497
v 172.19007015 -104.26349938 23.83614890
v 78.08011025 -33.34574401 20.97082697
v 78.46974581 -35.04741564 20.17506957
v 79.47333157 -34.69887003 20.84948123
v 76.88646764 -34.23530236 20.62151767
v 78.49911600 -37.83213347 19.17027496
v 76.29383355 -36.21792421 19.63098533
v 78.92981172 -31.14910424 20.85747570
v 75.33737272 -34.64169055 20.11923864
v 76.54874027 -31.48886561 20.46200633
v 165.54644704 -50.25806651 10.47682762
v 164.40033913 -49.20036346 10.26726048
v 163.24612498 -50.49115047 11.77815720
v 105.98615557 -90.29286355 7.28621334
v 108.47995430 -90.61569721 7.57574150
v 105.62095791 -88.12861890 7.69848470
v 106.79368675 -89.16779608 7.46030966
v 104.32588309 -89.94636685 7.29772681
v 121.62415683 -23.22603203 3.80419591
v 122.88665771 -21.72403783 4.35548136
v 121.22950703 -19.35615018 4.52050287
v 121.51708454 -28.50455977 3.53910332
v 123.75502288 -25.18302575 3.95430159
v 88.33502233 -78.56705785 5.84496092
v 90.96850455 -78.57583463 6.66797440
v 160.76324880 -125.93589723 16.60896651
v 159.00152922 -126.18727982 16.39270782
v 157.38336742 -127.35237181 16.38133265
v 105.08777946 -53.14756557 5.15715079
v 104.78992760 -58.43010172 5.24734519
v 182.85319209 -83.76161009 9.77649726
v 183.76405537 -81.69665933 10.35979111
v 184.98285115 -83.78937095 10.73722821
v 182.54847825 -80.36737889 10.21648571
v 181.49876595 -81.07346296 8.16568919
v 185.39376557 -81.92239702 10.74886881
v 181.75563216 -84.10166949 7.73242675
v 182.91409314 -86.01286262 8.92809033
v 184.17546153 -85.86382866 10.72772406
v 166.12321138 -147.40958810 13.41145951
v 164.66884315 -147.11499214 13.80447950
v 165.41737318 -148.97465706 13.30195647
v 166.87445343 -146.70881629 13.61738984
v 167.52810776 -147.34551311 13.35748658
v 167.12965071 -148.33988249 13.47010303
v 165.96002877 -149.40172434 13.46232928
v 168.16064715 -145.20151913 13.47621623
v 169.19471323 -143.28105748 13.45511060
v 167.49341786 -143.60378683 13.79565801
v 170.43720186 -146.43321931 13.46773561
v 167.66534746 -145.57354152 13.56019359
v 169.32632029 -146.54174447 13.33742868
v 47.31165245 26.88669972 5.99457556
v 48.29583317 24.97063391 4.86416370
v 46.54127359 27.12113969 4.50088875
v 45.81795633 29.11384404 5.21578221
v 53.53255942 19.80285160 5.74617600
v 54.59457263 19.01750267 5.43167302
v 53.33351344 19.85221170 4.77392320
v 53.15762386 19.57187802 6.97902357
v 52.75895074 20.33881284 5.67780109
v 53.30183357 19.25175637 3.35550238
v 51.97570845 18.75866205 2.15803110
v 52.00999975 20.10000125 3.89999989
v 53.17727476 17.31915586 1.08767871
v 167.33403504 -144.40801740 4.58913110
v 166.37921333 -145.42685449 4.70428867
v 54.91178110 18.31171662 2.98395078
v 49.71289635 20.26460133 2.03383109
v 49.93417487 22.62392454 4.80614556
v 48.47915471 22.34349400 3.46743618
v 150.10447800 -55.73609844 7.62261171
v 147.92695642 -56.21159077 7.88090099
v 149.24785495 -54.72977832 7.03888573
v 151.14700794 -53.22003365 6.35182345
v 105.86690158 -50.76297373 5.55000221
v 108.00310224 -51.38992146 4.91893617
v 109.67179388 -49.47133735 4.54570353
v 176.40328407 -136.02589071 17.99199358
v 174.25438762 -139.06008005 17.97863469
v 196.94241881 -67.24066287 26.17010102
v 198.16619158 -66.82630628 25.80290101
v 177.81542242 -137.43349910 17.81093515
v 177.64700949 -138.49538565 17.62173139
v 175.45603216 -140.83623886 17.13485271
v 174.09309745 -135.65787673 18.00366677
v 174.24847186 -137.10846007 18.04577000
v 112.78639734 -46.83161899 3.14307562
v 163.68818283 -87.39586174 22.17299119
v 164.10940886 -85.28115600 22.49331400
v 165.86019099 -84.20605958 23.30999821
v 146.75374329 -167.68164933 13.38245627
v 144.54576373 -168.05763543 11.83282770
v 145.34640312 -168.41806471 12.13866659
v 161.75480187 -86.61036193 21.37066610
v 162.15841472 -83.53368938 21.41949534
v 113.24425787 -75.77475160 13.03546783
v 115.64848572 -76.14853233 13.25247996
v 114.00480568 -74.28684831 13.22143991
v 114.43275958 -78.05756480 12.87770923
v 112.35376447 -74.75614548 13.09906505
v 111.48057133 -76.33521408 12.90080976
v 112.76853830 -77.56832987 12.83002924
v 114.29999769 -73.98194075 13.54813948
v 116.10490084 -73.71012121 13.58197443
v 118.63998324 -75.76739788 13.48140370
v 117.01157689 -78.65131646 12.80918717
v 111.96991801 -71.78233564 13.54923099
v 114.93132263 -71.18426263 13.50141596
v 171.81260884 -159.16514397 5.43431705
v 170.85006833 -159.32823718 4.62956820
v 169.88705099 -157.02840686 5.37930895
v 117.31618643 -120.94676495 19.68746819
v 116.39671028 -119.50041354 20.21125518
v 172.22242057 -157.67714381 6.33623917
v 173.64643514 -159.15456414 7.40690483
v 117.14489013 -55.38104475 15.03739692
v 115.40772021 -56.73234537 15.28581884
v 117.82628298 -57.30831623 15.00888076
v 115.57093263 -52.98506096 14.70785681
v 112.54595965 -54.96122688 15.88859409
v 116.77747220 -58.37346241 14.98997025
v 166.12195969 -87.02983707 22.86217920
v 167.68893600 -87.64449507 23.53353798
v 167.60098934 -85.27255803 23.81680347
v 164.94737566 -83.06418359 22.89199829
v 118.58687550 -120.51798403 19.96653900
v 160.20284593 -81.08042181 21.26141824
v 114.32963610 -42.83074662 2.79131369
v 114.25436288 -44.31728646 2.49249395
v 118.32643300 -41.20963067 2.67756474
v 116.25555903 -43.91572624 2.29768199
v 145.81038058 -165.17499089 4.52801771
v 144.09400523 -164.83654082 4.09303000
v 146.69717848 -163.86207938 5.45539428
v 148.06847274 -161.32907569 6.75878301
v 148.05054665 -164.67119753 5.55802276
v 148.18860590 -167.75125265 4.06001182
v 143.63336563 -162.32654452 4.87573585
v 142.21385121 -162.58218884 4.55447519
v 140.86289704 -163.28880191 4.15665284
v 140.88332653 -167.77957976 3.93399457
v 149.08821881 -163.44390810 6.53227651
v 142.60192215 -161.48348153 5.85152349
v 145.67004144 -161.26571596 5.98868029
v 120.73038518 -35.13438255 3.36363935
v 119.09260601 -36.60277277 3.27996770
v 119.15490031 -38.54301572 3.13878339
v 175.62919855 -126.41751766 19.81666684
v 174.05423522 -126.85061991 19.56768706
v 175.16613007 -128.53677571 19.54758726
v 173.68194461 -129.03003395 19.40847747
v 172.38073051 -124.38535690 19.69448291
v 171.38096690 -126.30772591 18.78498681
v 171.44133151 -129.10880148 19.01608333
v 177.39830911 -128.19440663 19.21996474
v 177.81718075 -127.34672427 18.86946522
v 177.59779096 -126.05898082 20.01664788
v 177.21724510 -124.44696575 22.18978852
v 146.42718434 -169.76024210 10.51085070
v 146.96988463 -169.45667565 12.74783816
v 174.45270717 -130.10643423 19.59515922
v 176.14448071 -129.53127921 19.28534359
v 114.11631852 -118.92633885 19.78426427
v 124.48633462 -48.19402844 14.27198481
v 123.42186272 -46.32979631 14.00137972
v 122.21450359 -48.71759564 14.48710822
v 156.71107173 -163.50254416 6.47251215
v 156.78612888 -165.35922885 6.65223785
v 154.92661297 -164.44782913 7.13315653
v 124.20336157 -50.68927258 14.97271936
v 127.32778490 -48.60867932 14.35494516
v 124.91434813 -46.39500007 13.82299792
v 79.66154069 -90.23588896 6.78718323
v 82.53856748 -88.56331557 6.50941534
v 81.65421337 -91.02801234 6.97577326
v 78.60666513 -91.99693799 7.40965083
v 80.88257909 -92.23995358 7.34476978
v 83.27458799 -86.57658845 6.65191375
v 83.08952302 -90.14845639 6.76952628
v 84.82179046 -84.47187394 6.68241177
v 84.89195257 -82.70841837 6.37004385
v 86.52031422 -80.32922447 5.94339753
v 86.58894897 -82.21899718 6.68250257
v 89.22664821 -80.94531298 6.58868579
v 98.17215055 -68.31485778 4.89965919
v 97.03636914 -72.46648520 5.75129641
v 102.10517794 -66.60220027 5.05856052
v 102.88807750 -60.23773178 5.00281714
v 107.49498755 -52.48682946 4.80477791
v 108.74172300 -55.31061813 5.14451461
v 156.40470386 -158.49575400 12.39896938
v 154.30548787 -157.37472475 12.39741687
v 157.40703046 -162.18429804 11.99908927
v 157.78665245 -156.92473948 12.23243866
v 156.60396218 -155.89469671 12.34588958
v 158.44593942 -158.94992650 12.03133259
v 152.08014846 -160.21899879 12.63619494
v 153.96197140 -161.30821407 12.60035299
v 155.46630323 -162.29574382 12.37717737
v 122.85782397 -44.84430328 13.16251140
v 125.39559603 -45.86980119 13.62627465
v 112.49312013 -50.74539408 4.21838695
v -4.60611423 32.96491504 7.98690598
v -4.00874577 37.87870705 7.97185302
v 116.47895724 -46.37492821 2.52200547
v 119.15507913 -52.05886438 4.16203169
v 114.77416009 -48.30831662 3.29051539
v 175.08193851 -141.78799093 15.80474712
v 174.91495609 -142.62402058 13.85955326
v 176.16130412 -142.20911264 15.42979013
v 173.72831702 -141.54821634 15.28609730
v 175.82961917 -142.82873273 13.84995133
v 174.83825982 -143.55815947 13.44159711
v 173.56939614 -142.76385307 13.64304312
v 176.28237605 -141.73355699 16.02320187
v 173.84935915 -140.62088728 17.61832647
v 155.45634925 -168.19198430 5.85252885
v 155.26884794 -167.06407070 6.36806432
v 156.66115284 -168.18404198 6.32393453
v 153.57092023 -167.08599031 5.30875381
v 156.73288703 -169.29364204 5.56477811
v 154.71985936 -168.98772120 4.53677401
v 157.50299394 -167.44226217 6.64025731
v 154.19225395 -165.91918468 6.56121830
v 155.35663068 -165.77109694 6.82363985
v 157.10188448 -166.42467678 6.69505075
v 86.70090139 -53.05673927 18.05175468
v 84.34643596 -53.38690430 16.69549011
v 86.53626591 -54.56583947 16.64999872
v 85.25354415 -51.95109174 18.25220697
v 87.68907189 -53.94063517 17.68164895
v 88.62429112 -51.58749968 18.92637275
v 86.81656420 -50.87869987 19.28569749
v 85.04389226 -55.76270446 15.61372820
v 82.87612349 -53.65755036 14.85848706
v 83.81154388 -50.84097385 17.53666066
v 82.86172152 -51.33302882 15.11322986
v 158.52214396 -168.50221157 6.33173110
v 102.36340761 -16.06062613 4.85894782
v 104.14686799 -17.37331413 4.76209028
v 118.85958165 -136.27105951 10.35830285
v 119.11836267 -137.02426851 10.81673987
v 118.80896240 -135.37237048 11.14019193
v 104.09090668 -19.01271380 8.12663138
v 104.01892662 -18.72915216 4.50853817
v 100.34796596 -17.60519668 2.52330303
v 99.60839897 -16.10251330 2.73450813
v 101.69657320 -19.24069971 3.62541666
v 98.35889935 -16.74813032 1.59844488
v 100.27000308 -18.61000061 2.41999864
v 98.91348332 -20.14284581 1.81590160
v 103.38000208 -14.15999979 6.41000131
v 101.95302963 -14.24244512 5.24573540
v 101.03067011 -12.99764495 6.34848420
v 101.75682604 -15.96368290 7.61717325
v 101.11487657 -14.63488862 4.46009357
v 152.40009129 -168.77169907 3.78317898
v 154.61553633 -170.44821382 3.65423225
v 151.77957714 -170.49807310 2.87925475
v 150.16576648 -169.08133030 3.46537516
v 152.15010941 -166.70854390 5.18837571
v 153.02537382 -167.94088483 4.45854710
v 152.32893825 -172.36615717 2.57225428
v 155.50722182 -171.03220522 3.60255386
v 153.60334516 -174.09662902 3.16169881
v 150.50990880 -172.32303321 2.41546426
v 150.42825043 -170.51000893 2.90417508
v -21.45612985 -7.75110722 3.76771763
v -20.72383277 -10.30342188 3.42397531
v -18.35486852 -10.30583028 3.72278551
v -19.96984519 -10.87856106 3.27022816
v -21.49673365 -10.51721256 3.19624157
v -19.77132820 -3.83949163 4.14570468
v -17.77114905 -8.45530909 4.05171374
v 123.49092960 -44.04845834 3.39300814
v 151.09243989 -179.06430364 7.16333697
v 152.73529291 -178.52205038 7.90727604
v 152.52092481 -180.24863303 6.17142022
v 149.32624996 -179.55262959 6.75753085
v 150.84204078 -180.39229512 6.46223966
v 153.59024704 -179.77900803 6.66193850
v 154.65828776 -179.56900597 7.54520018
v 151.91437304 -176.63639784 9.12238471
v 153.05738151 -178.04171145 8.35410040
v 153.28763425 -181.92486465 5.22562349
v 155.89313209 -180.34306169 7.05954852
v 154.74072099 -182.42812157 5.17429225
v 156.37990832 -181.96643889 5.80641162
v 150.44525266 -175.00841618 8.90201330
v 149.53675866 -175.74232817 7.49308569
v 149.51926470 -177.43732035 7.01942435
v 132.33539462 -165.76048732 4.76661837
v 161.78396344 -126.44906342 16.88389666
v 162.39972413 -123.97280335 16.86712168
v 159.86306965 -124.56986308 16.31214656
v 122.37168849 -33.15057978 3.40226456
v 121.39516324 -29.94615026 3.41616222
v 122.48069048 -30.74302897 3.62557010
v 123.02023917 -36.41323373 3.48046981
v 51.47766694 -22.27202803 10.89740638
v 49.62172359 -19.88841593 11.73126511
v 49.65323210 -22.03771845 10.43503731
v 53.54116112 -21.42638154 12.27206271
v 51.92647129 -25.23994818 10.21808386
v 48.56348783 -21.57856338 10.37314627
v 48.96732047 -18.97120290 11.75131090
v 51.69774964 -18.09900813 13.70106451
v 148.98203313 -174.06862974 8.38444848
v 150.69267154 -175.05595088 9.51775257
v 148.87258410 -172.28938639 10.33816021
v 148.45791459 -176.92893744 7.02845352
v 147.83827960 -174.34261739 7.53466832
v 146.66700363 -175.87679625 7.37715233
v 146.52311802 -177.43392289 7.26302294
v 147.52733707 -172.61350155 8.25918652
v 146.13153040 -174.14706945 7.57419271
v 124.58328903 -32.62180090 3.71328159
v 125.15938282 -29.42759357 4.36221436
v 123.97152930 -28.40481885 4.26250836
v 125.90193748 -34.67015177 3.66169773
v 79.99852300 -55.82796037 11.84426062
v 78.07140797 -53.42465267 11.64610777
v 78.36364955 -58.37129802 10.30605100
v 81.07244223 -53.37059125 13.16388045
v 81.61828667 -58.78341943 11.41842734
v 83.60410482 -56.33457750 14.19288572
v 73.93454760 -55.46230450 9.81318671
v 77.27365196 -51.47830024 11.85269374
v 79.94951308 -50.50880089 13.33458070
v 80.15201241 -60.75868756 10.47971100
v 81.64197952 -61.78242713 11.01865247
v 83.50408077 -60.74850634 12.31248025
v 75.45568049 -58.94937366 9.51095857
v 77.02724636 -60.65745652 9.73250810
v 145.85557580 -62.95418739 15.62886313
v 146.91141248 -61.48077175 15.97616635
v 143.94608140 -62.99767643 16.06301405
v 147.97952771 -63.36072832 16.10045135
v 144.76861060 -60.72216481 15.60096350
v 164.81000185 -46.05999961 7.52000045
v 162.95999289 -44.96999830 7.19999988
v 163.58162463 -46.96139321 9.26723611
v 162.56792843 -47.26678506 9.67223942
v 148.46338332 -62.84596771 16.20206423
v 147.76003361 -59.76620689 15.09638783
v 150.13280511 -61.32858992 15.52448142
v 140.38677514 -62.14702874 15.54467902
v 143.17891002 -59.28847939 14.90257308
v 138.54886591 -59.59838629 15.78386687
v 142.39698648 -56.39167503 14.66158777
v 146.63124084 -59.27695334 14.99430742
v 110.42817682 -117.72677302 15.53891040
v 111.92019284 -119.00109798 17.71487482
v 139.23317194 -131.75740838 8.30820668
v 141.35703444 -132.77149200 8.49201810
v 141.06269181 -134.59546864 8.33575055
v -28.27525325 21.80214413 5.27272886
v 116.45903438 -117.29037017 5.10078017
v 116.22364074 -115.22804201 5.15721831
v 118.19068342 -116.19556695 6.09800406
v 115.69464952 -115.41498452 4.99384617
v 117.46771634 -118.48575622 5.25686285
v 114.14725333 -118.12578887 4.94996877
v 117.63925850 -113.46779764 6.46428578
v 118.15944314 -114.38626796 6.38512569
v 115.00359327 -113.49078268 5.55906538
v 117.70812422 -120.89549005 5.45944925
v 115.70207775 -119.35167760 5.17852278
v 118.86719614 -118.74830723 5.87162143
v 127.05014646 -27.90348604 4.76499274
v 126.78913772 -29.66911905 4.19439049
v 126.97295845 -26.15291625 5.05063124
v 127.55647302 -28.74574810 4.60109580
v 128.71848047 -27.65128762 5.30450745
v 128.14530730 -25.88134445 5.51035395
v 166.17527604 -168.18125546 6.88624196
v 164.26165402 -168.84633899 6.68384088
v 164.69939053 -166.58671200 5.76604204
v 165.81153870 -169.39291358 7.33374618
v 164.95305300 -170.45198381 7.18923472
v 163.64824772 -170.28743029 6.66604051
v 162.46041656 -169.71439123 6.11176156
v 166.54706001 -165.70673883 5.26552135
v 167.55306721 -167.17115045 6.17486797
v 167.34659672 -169.31483150 7.43560959
v 167.63609648 -168.34868491 7.01782759
v 114.84303325 -22.13658951 8.23203102
v 114.11474645 -19.99291964 8.37704167
v 111.80248111 -19.80760507 7.91399833
v 116.04770273 -20.86864039 7.87111465
v 111.76086217 -21.77726664 8.58457852
v 112.79392242 -24.74278212 9.36163124
v 115.59674889 -23.53796922 8.33014492
v 113.27240616 -18.80469173 7.93623179
v 114.49160427 -18.28619279 7.91944377
v 116.16142839 -18.73069443 6.99133985
v 112.36536503 -17.90126413 7.80340377
v 110.52654684 -18.81021447 7.63180479
v 165.60328007 -47.83689231 9.02746245
v 86.14872396 -86.69036627 7.21568847
v 85.59184521 -88.45748752 7.17463112
v 164.62047398 -125.28309226 18.01603660
v 164.28136826 -127.15557218 17.67058671
v 163.64145279 -128.77866626 17.33433083
v 156.34256601 -168.74152422 12.36889511
v 153.63281965 -170.07493973 13.11786659
v 155.57545424 -172.32452333 12.86744699
v 158.42768550 -170.86152732 11.88463811
v 158.10033679 -168.60964894 12.02909555
v 153.97152305 -167.48870909 12.79212348
v 152.38368511 -172.72046208 13.08666449
v 156.32870793 -164.85238075 12.05767039
v 157.59681165 -165.90067744 11.88970171
v 158.68888795 -172.84400761 11.80812065
v 159.52840447 -173.02852869 11.57991029
v 86.84730530 -82.80043304 6.90460810
v 86.90563589 -85.18299460 7.19932746
v 66.75464660 9.60072968 2.77325977
v 66.33203477 11.37465984 4.58947476
v 68.48105788 9.98245273 4.56795609
v 163.72226179 -147.56587148 4.55535948
v 163.89490664 -146.29198611 4.70289914
v 165.54173827 -146.74487710 4.41487692
v 166.15632176 -148.30316603 3.60854925
v 92.91484207 -76.27524436 5.91071602
v 95.07387131 -77.98694074 5.96401701
v 101.85768455 -70.06271929 5.40681276
v 100.01254827 -70.99992782 5.39047318
v 107.74964839 -63.80198896 5.89343067
v 105.67580909 -68.75797361 6.16570236
v 106.94596916 -59.67342854 5.78131387
v 112.88931221 -55.38905039 5.56916837
v 110.69997400 -60.72948128 5.77616738
v 115.57976156 -56.13064021 5.38350921
v 115.58282375 -52.74405330 4.53678984
v 150.94977617 -171.33934796 13.36152945
v 152.13596821 -169.67630386 13.52325827
v 150.49190819 -172.84923792 12.28381973
v 154.15544808 -175.25750399 12.54354697
v 154.99393642 -173.36392403 12.99469266
v 151.36629343 -174.20150340 11.66443247
v 150.12808144 -169.17468607 13.68105225
v 149.81041849 -171.84036970 12.77978253
v 119.77477372 -47.38510028 3.14509822
v 124.85082448 -41.37261212 3.78820766
v 120.79438567 -117.56167561 7.00301863
v 120.13680488 -115.44758081 7.31755653
v 121.81051821 -114.30516839 8.17946531
v 119.76455152 -113.27536404 8.00507050
v 152.63628960 -175.69534481 11.29582524
v 154.71874177 -176.58782005 11.94353309
v 156.72580898 -175.47060549 12.36132067
v 154.78645265 -177.88286507 10.42179763
v 127.87762284 -96.86844051 15.24055470
v 128.43014300 -95.63461691 15.15006833
v 128.26256454 -91.61033481 15.24048485
v 179.77918684 -153.83653343 12.65412290
v 179.39768732 -155.85215390 11.49145514
v 180.01210690 -154.18331325 11.67955622
v 89.17644620 -116.40952528 9.88496840
v 92.23515540 -118.47586930 10.48273500
v 178.90912294 -150.48930049 10.28314978
v 179.66140807 -153.03288400 10.79242770
v 179.06507850 -156.30386770 11.71758398
v 179.33179438 -154.99123931 12.38406263
v 178.34323645 -155.82714975 12.17244379
v 179.48858440 -155.49358726 10.97856462
v 179.02900279 -156.55380487 10.79600677
v 90.21928161 -117.58253723 11.49013732
v 124.94140863 -38.28385472 3.59758781
v 126.17336214 -32.67968073 3.60466912
v 180.13945222 -71.42654806 10.79576276
v 179.63153124 -72.95857370 9.47518926
v 178.75631154 -71.77874446 9.67060961
v 162.99061477 -180.61159551 1.60169462
v 162.20717132 -182.54782259 1.61578553
v 161.40399873 -181.47428334 0.82875113
v 164.29241002 -181.38019741 2.69318395
v 164.85568881 -179.59152162 2.58585392
v 179.55122888 -145.34108341 13.50563671
v 179.58293855 -146.72660828 13.15790601
v 180.14301360 -145.44254541 13.96252494
v 178.93423140 -145.44355869 13.20694946
v 181.26115203 -148.01096916 12.42293045
v 25.09258315 80.40930331 4.98757372
v 26.00390650 79.73224670 5.06901462
v 162.61573136 -137.62807846 16.00067690
v 23.89192022 81.38943464 3.74580873
v 178.26542258 -146.35869861 13.12565990
v 178.89298499 -148.06672931 13.28554191
v 179.66346443 -144.96874809 13.72936834
v 179.17914689 -144.20178533 13.85388710
v 115.31066149 -86.29456162 12.70643994
v 113.73307556 -84.86495912 12.71449216
v 117.68691987 -85.58388799 12.73877732
v 118.32911521 -86.96790040 13.04369699
v 115.87410420 -88.20161223 13.08281906
v 114.97788876 -87.79588342 12.93675974
v 112.88717389 -86.92159504 12.86334358
v 109.87352580 -109.11017656 20.86487412
v 110.25807261 -107.23181814 20.37255839
v 108.42012614 -104.67834771 20.11696808
v 105.34030199 -104.21328992 19.62020062
v 106.11371696 -106.87017441 21.04389668
v 69.57447529 -116.06026441 11.77828573
v 68.59952956 -115.66933244 12.80034427
v 67.76525825 -115.01406878 10.59353352
v 69.64154541 -115.25844038 13.13004643
v 71.81149721 -115.90632796 10.22084244
v 71.24818116 -116.09955877 11.98564190
v 67.70987064 -115.50839990 12.84021977
v 68.41626763 -114.96286094 13.93885911
v 87.68447489 -87.47107536 7.17236008
v 85.79544723 -89.83631432 7.13236863
v 83.59145373 -91.46779031 7.31344428
v 87.97934651 -90.58632702 7.01307273
v 86.04054153 -91.22694284 7.14679807
v 88.20300549 -85.54066718 7.21606473
v 156.55720234 -177.74498463 11.55033894
v 155.10101616 -178.77157032 9.55576636
v 158.62926841 -177.14278400 11.58760767
v 156.16181493 -178.78930271 10.42907499
v 158.00085664 -179.02657390 10.58100723
v 158.68440270 -175.22720993 11.74608991
v 90.87310731 -82.64147490 7.09988596
v 91.68823063 -82.06430078 7.02614291
v 92.74072945 -80.54695278 6.99409004
v 92.02428907 -83.50117505 6.93636201
v 91.46118909 -85.60892940 7.18762446
v 92.10412949 -78.81873846 6.83218380
v 94.28198636 -81.86493814 6.98720431
v 93.78768504 -80.11531085 6.56828703
v 94.10995245 -83.67132396 6.89283339
v 94.87320483 -81.24004304 6.64894190
v 94.83808279 -83.13057572 7.01876590
v 95.55130452 -86.01231873 7.51670636
v 100.06845742 -76.17442310 5.96245145
v 97.88571298 -79.17106152 6.76983315
v 101.43971443 -76.19731128 6.40703412
v 103.69349271 -72.67608494 7.00057251
v 156.24003112 -183.80337954 4.38147411
v 157.75519609 -184.48872864 3.71347973
v 157.80106187 -183.39610100 4.72140172
v 156.39945865 -185.62458456 2.94693606
v 159.60302949 -184.00837481 3.94581957
v 158.20306540 -185.23320556 2.77133961
v 154.11247313 -184.75253880 4.07539494
v 158.69125724 -182.57246912 5.86780626
v 111.44080758 -61.04840711 6.27898471
v 128.03639472 -35.49826145 3.88714508
v 128.17631662 -32.16641769 3.63911246
v 129.42294776 -33.83846954 4.02677897
v 129.25314903 -36.42512485 4.03560419
v 89.75412697 -62.00060993 14.39782046
v 93.22443604 -61.43791974 15.44877328
v 89.88633752 -60.36407501 15.04104305
v 91.77270532 -66.59445912 13.49080075
v 98.34237397 -59.44142863 16.23130590
v 92.43185818 -57.46621639 16.67855494
v 96.35076672 -63.45768273 15.26105683
v 91.37488157 -58.73531103 15.90097509
v 46.43160477 -3.40703106 0.20882429
v 49.63819683 -3.01742251 0.70035562
v 43.41940209 -0.21840083 0.39141148
v 46.57112807 -6.11998420 1.29300740
v 41.93556309 -6.99857855 0.90435625
v 175.23068190 -167.66005754 8.81005079
v 173.42083156 -168.37272048 9.82809998
v 174.48082566 -169.90944743 9.06275678
v 173.64256084 -166.01513326 10.87110024
v 35.27147695 -44.14604977 3.05285468
v 36.42857820 -45.31265795 2.97562452
v 36.28879786 -45.73183507 4.13966924
v 174.40770566 -164.68133032 11.29676588
v 152.19381452 -55.07368222 6.92585902
v 173.25130105 -170.82062364 8.96229502
v 171.23413086 -170.07216811 9.48029011
v 170.83777487 -168.23473573 10.15848294
v 171.67992890 -166.44127667 10.85351687
v 174.28809404 -170.96996307 8.83684121
v 168.85957122 -169.39176619 9.95842367
v 171.40111327 -172.20163345 8.85444228
v 128.72537971 -30.48407659 4.12980933
v 129.40192223 -28.57662924 5.20791858
v 130.78594208 -29.61830795 5.19943237
v 132.16720521 -31.94531426 4.44864482
v 139.63776827 -42.49111190 10.59118472
v 141.17033780 -42.29523614 10.78141388
v 140.99662006 -40.93101248 10.43835748
v 115.32263458 -17.38877036 7.22379331
v 114.26456273 -16.01840369 6.24491274
v 114.04366046 -17.43919216 7.49701215
v 115.47721922 -16.56427793 6.56226836
v 113.15619946 -14.70955741 6.19308930
v 113.21675777 -16.46789536 7.27407495
v 114.64161426 -15.00494033 5.53566404
v 116.17024243 -15.20638447 5.15051465
v 114.87144977 -15.23581520 5.53540839
v 113.48384619 -17.73307845 7.82904401
v 74.13652539 -49.79408532 11.35007199
v 75.82183927 -46.95803300 13.24935537
v 86.21587604 -4.62422520 3.48248123
v 89.55395222 -5.71075687 3.36071826
v 83.52000266 -5.47000207 1.42000150
v 82.67638832 -4.23539430 3.35058104
v 83.30088109 -3.74195678 4.77603357
v 132.18173385 -29.67172116 5.32040792
v 130.55337965 -27.26911940 5.81412669
v 87.77581900 -93.15526485 7.07262894
v 84.79882032 -92.54771471 7.56059075
v 104.39889878 -54.93462086 16.62014425
v 106.10453784 -56.79569021 15.66998102
v 106.67268932 -52.70731449 16.79757051
v 103.34087163 -56.36488646 16.31503180
v 109.09634084 -56.63120374 15.84388874
v 104.27080840 -59.78543684 15.78832045
v 109.04889554 -60.78654155 15.39267972
v 91.02588892 -93.15949678 7.21679069
v 92.34146774 -87.53738552 7.30345258
v 92.50156581 -90.19117057 7.35839270
v 85.93390137 -93.64348650 7.93345273
v 89.05380219 -94.79390830 7.20955338
v 87.55209297 -95.44643760 7.94758741
v 84.15491879 -93.98365021 8.06987379
v 94.38906610 -87.77546138 7.16111902
v 92.93366969 -94.03374046 7.58928806
v 95.97463906 -89.82874453 7.54866144
v 96.29424661 -93.50519627 7.05965562
v 169.80198026 -108.32451284 20.95179632
v 168.38015616 -109.67119038 20.01980692
v 170.52689195 -110.34478247 20.69627680
v 168.41171682 -107.70991445 20.73051222
v 165.80499709 -108.98452997 19.87454109
v 167.06684232 -107.57537186 20.38204484
v 167.35047102 -110.53031683 19.71375942
v 170.01394928 -110.95429212 20.33350989
v 200.88462532 -81.97655529 26.43257007
v 201.68270171 -82.98319578 27.84583159
v 200.08452237 -84.46303755 26.08149871
v 201.54060423 -81.13360405 27.28539519
v 202.39159465 -82.46579766 28.86251733
v 201.08966529 -84.14728194 27.73592062
v 200.34039021 -82.10168779 24.72748235
v 166.35142267 -52.75134370 10.43460425
v 165.04000127 -52.09000036 8.30000360
v 167.08031297 -55.86658791 7.20527163
v 165.46955705 -54.87053096 5.78674674
v 167.43898392 -55.59267849 7.39576016
v 202.10780203 -80.71316779 27.78979577
v 201.55172050 -80.38435876 26.69095621
v 200.76674223 -85.60875803 27.03038603
v 201.64240897 -84.71879363 28.58377621
v 98.85441512 -84.83526111 7.06634158
v 99.23666716 -80.67485690 6.92018261
v 99.66406971 -82.86014199 7.11441878
v 100.30222684 -80.11192828 6.87192054
v 30.08344956 -26.18666179 6.32877555
v 30.99910542 -23.40163663 6.70468854
v 27.36040018 -23.13371375 6.65165903
v 32.20339492 -27.19202265 6.96913525
v 30.12494184 -28.22188288 6.14459207
v 27.38012932 -25.91436543 5.66697819
v 29.67019565 -21.48555964 7.24398671
v 32.53500536 -23.06366153 6.98686950
v 203.05775106 -72.56716490 28.72872166
v 202.34729350 -71.47601247 29.38863635
v 202.99327374 -72.71026075 29.76897545
v 202.06555724 -70.77544928 27.51326747
v 200.99934936 -72.10125774 30.61668947
v 200.38190484 -70.46650350 28.85502391
v 202.31285691 -72.65389711 30.55251017
v 202.13891566 -70.58235258 28.49127911
v 63.61991912 -40.74735194 10.05403697
v 61.88887730 -39.32212666 9.60386265
v 63.72791529 -41.01603478 9.92325880
v 64.75216150 -37.69893944 11.28982287
v 66.84785336 -41.87365249 11.06434781
v 59.24407765 -64.56568837 8.11308622
v 58.73659626 -66.91638380 8.51883367
v 63.06335330 -67.81265140 8.27706512
v 57.28637800 -65.83031267 8.23988114
v 59.73401666 -68.39221716 8.59943498
v 27.60102972 -28.94707397 5.30525716
v 36.31029651 -15.02719615 9.28448327
v 39.96779397 -18.89129542 9.16895177
v 39.06809911 -14.44681641 9.57820285
v 34.39445794 -17.09436812 8.97623505
v 36.31771356 -10.80236956 9.18959174
v 31.90128878 -14.55526240 8.39220546
v 17.58328080 20.56695521 10.88794414
v 16.46732166 18.32260750 10.32494381
v 18.31988804 23.09523523 11.48951147
v 17.55408011 15.84057137 9.93816555
v 20.61794326 17.13628694 11.40490081
v 18.23230647 18.35088059 10.79152804
v 20.80532536 21.30516432 11.56268083
v 203.69684696 -74.57640022 27.62320265
v 203.99546623 -75.91911405 29.14676629
v 203.64102721 -75.98522305 26.83139034
v 203.58626544 -73.86395335 29.13582884
v 202.96929777 -74.54781979 25.59571713
v 203.14791799 -73.22143763 27.45849080
v 203.86049151 -78.26029509 30.69740720
v 203.75286043 -77.89803296 27.96442434
v 203.62800360 -76.24119520 31.20288253
v 203.61898839 -74.86615330 30.43208458
v 50.62490329 9.43898968 -0.32739350
v 47.50188068 6.20370125 -0.87839435
v 48.83911461 10.85181534 -0.71423512
v 51.52320862 6.10992964 -0.91519882
v 43.40230301 5.76705579 -1.21272239
v 45.84186152 3.02847056 -0.67699683
v 45.63612491 7.90410396 -0.73794200
v 50.23638532 4.94889030 -0.75487839
v 154.83263135 -187.01303005 1.66744774
v 155.97638488 -186.59040332 1.95417018
v 168.66710782 -55.38658425 8.38370249
v 154.48643267 -187.05831468 2.45129038
v 153.13719213 -187.50189245 2.14196299
v 152.61991322 -187.32881546 1.36573147
v 154.09469604 -187.04368174 1.19368266
v 109.26798731 -65.67306817 5.79647021
v 121.28230184 -55.91421947 4.23295610
v 114.87060040 -62.32895330 5.60190808
v 120.13389170 -60.18624082 5.12812519
v 116.89200252 -57.67649040 5.32228453
v 122.59664387 -49.21043664 3.53940320
v 125.23972988 -52.96847969 4.79566539
v 124.47209656 -46.93892226 3.57993925
v 126.36050582 -43.13051328 3.86614632
v 125.39291382 -45.23373023 3.65774170
v 128.52182984 -39.32838514 3.91146028
v 128.57167423 -42.05531999 4.05816780
v 130.09591401 -37.79872507 4.14023641
v 132.17329979 -35.00269353 4.16305847
v 133.46347213 -33.88880193 4.55174502
v 134.45501029 -35.39901227 4.49553924
v 135.17138362 -32.18634799 5.59354993
v 133.65608454 -30.28360754 5.29151643
v 178.30820382 -148.72589707 9.53989383
v 177.18629539 -149.53103662 8.99793208
v 176.94067955 -147.20299840 8.03036336
v 175.73250830 -150.55255592 8.69971700
v 177.45834589 -151.71608329 9.72127076
v 175.65689981 -148.26346934 7.45742442
v 178.59889567 -147.10220695 9.68090724
v 179.68216538 -148.96301925 10.71803179
v 175.62307417 -152.54880488 9.11035761
v 174.34038222 -151.39549971 8.34267214
v 174.40514266 -150.04420280 7.96558894
v 173.04222286 -150.56364238 7.33394176
v 173.66810143 -153.00446749 8.08998849
v 173.94678295 -149.17467535 7.40902917
v 164.02593255 -159.27466750 4.81349649
v 162.58418560 -162.06955910 4.77793859
v 164.60296512 -161.75131500 4.52694390
v 162.70276904 -164.19027746 4.98299347
v 164.82289135 -164.20143843 4.88645257
v 166.41792655 -160.09874642 4.19483799
v 164.63741660 -156.46778047 4.37992997
v 162.64583170 -156.87067807 4.46593948
v 161.33975983 -158.27211738 5.11321891
v 158.38316083 -162.16506064 5.49457362
v 159.57601368 -161.05778515 5.12422575
v -12.52000313 90.19999951 1.32000237
v -14.92000464 91.11999720 -0.81999652
v -15.32999985 91.85999632 1.34999934
v 161.24734282 -75.70562512 21.57383412
v 163.18891943 -74.86606389 21.63672261
v 163.44071925 -77.82640308 22.24335074
v 159.42446887 -75.50092787 21.03107609
v 161.56589985 -78.12442631 22.01842889
v 161.96663678 -71.99577987 20.88407427
v 163.55769336 -72.64509797 21.12746611
v 165.42956233 -72.76668400 20.88271268
v 165.65451026 -75.37681609 21.47450857
v 158.45836699 -77.04807073 20.71145177
v 157.35284984 -75.81754029 20.27870342
v 161.10841930 -80.13371378 21.85956202
v 90.49968421 -97.30338305 7.48168072
v 85.01250297 -95.87784111 8.31290428
v 89.46197480 -100.33146292 7.96086062
v 85.08547395 -98.06139767 8.26430973
v 96.19084001 -87.57301420 7.19904434
v 98.85529429 -86.67427301 7.07201660
v 152.69348025 -187.27889657 3.21937073
v 175.63076317 -55.56343868 12.61200197
v 175.65765977 -56.48969486 13.45732808
v 58.82814899 -40.22521898 9.51666478
v 58.54685977 -43.52436215 8.84915330
v 60.41983888 -38.71650994 9.97157302
v 55.35832420 -39.78821635 8.98665469
v 57.34317750 -36.47172451 9.83916223
v 164.15286064 -180.69297075 7.70149892
v 163.35330904 -178.64146829 9.28033143
v 161.74012423 -180.38716912 8.72423779
v 161.07176244 -178.38518322 10.38948540
v 162.79813647 -175.83283782 10.23152471
v 164.70541060 -177.06130445 9.44091752
v 165.64564407 -178.66165936 8.54077470
v 162.22053766 -182.02701211 6.78533129
v 160.44025123 -176.07626319 11.07910927
v 160.06796062 -177.48038471 11.14582643
v 159.53952074 -178.48224938 10.84333751
v 159.77849066 -179.88027632 9.70560126
v -27.19940431 28.87320332 5.48160914
v 27.00256370 -20.81796899 6.69121789
v 118.67035180 -97.88986295 7.39712687
v 116.68044329 -101.42409056 7.14777503
v 116.35553837 -98.49286079 7.43905921
v 112.96652257 -101.42572969 7.69210979
v 103.49076241 -76.44148171 7.07883853
v 103.27906907 -78.67341489 7.78316939
v 34.77194905 -22.33424783 7.71442940
v 36.05822846 -23.61366712 8.09997227
v 32.10436925 -18.34698953 8.45266692
v 38.00196201 -21.27079293 8.64689983
v 33.86251628 -18.14159006 8.73844232
v 106.36664927 -72.28641957 7.07902899
v 104.38189656 -73.27022403 7.33325491
v 108.28160495 -70.98529488 6.61426596
v 110.58103293 -67.06129760 6.37348322
v 106.63794726 -72.94043899 7.50868907
v 108.99192840 -73.50007445 7.63736852
v 111.36459559 -70.91811299 6.77575357
v 106.05157167 -75.49996674 7.80125009
v 111.76330596 -65.53688645 6.17667241
v 74.36918467 -93.83346885 12.85034884
v 74.80293512 -92.01041609 12.70238869
v 71.87591493 -93.23310852 11.43189892
v 72.02200592 -91.04149044 11.01324614
v 75.32163709 -92.09460765 12.86360808
v 73.92723113 -95.24267167 12.87560537
v 75.63002408 -94.46790814 12.81423029
v 75.69068670 -93.23579073 12.76088320
v 199.20136034 -71.44600898 22.73164131
v 198.75437021 -71.04842365 21.70705795
v 198.84158671 -69.79244947 22.75548875
v 158.55352581 -87.82787621 20.19947022
v 199.78561997 -70.82292438 24.65963736
v 200.58521628 -72.43192196 24.17550050
v 146.97931707 -64.83487785 15.99600166
v 147.92069793 -66.44668430 16.59383252
v 149.42255616 -64.89580870 16.18717052
v 114.22806978 -66.32892042 5.68906963
v 117.91120470 -65.27515501 5.40961931
v 124.48828667 -59.30378661 4.77364194
v 126.36926770 -56.48707971 4.72919084
v 121.68267369 -63.57340515 5.25925867
v 123.98000062 -60.94999984 4.86999890
v 127.96281278 -48.99776727 4.80982987
v 127.22580135 -46.58003896 4.77740727
v 129.20416892 -43.48279908 4.40653088
v 129.18558717 -45.07503659 5.00002457
v 130.10835648 -40.66532850 4.28770203
v 131.79431856 -40.36168382 4.56963293
v 131.38793409 -41.33179784 4.73616086
v 134.57615674 -37.97386959 4.71510505
v 132.70546496 -39.56912830 4.59764060
v 135.80824435 -33.95694122 5.41695161
v 137.18253374 -35.28907523 5.19778673
v 136.14825904 -36.72669455 5.07899048
v 136.13055646 -29.32706289 5.69313020
v 137.47555017 -33.66611898 5.77337388
v 138.15304637 -32.16425329 5.90388244
v 133.89095664 -28.47350575 5.65991970
v 86.43817157 -75.46398789 11.73339598
v 84.39098299 -70.97177207 11.03848312
v 88.63195777 -75.33299923 12.31964584
v 90.90352803 -72.26938009 12.84326427
v 86.86658740 -69.52466816 11.58599462
v 84.09763128 -75.51790774 11.31489966
v 83.65731686 -72.79213518 11.01676188
v 86.79187298 -75.89256763 11.88617852
v 85.42307466 -78.09891552 11.68566570
v 84.08143371 -76.90099627 11.32114045
v 89.65276927 -75.38968325 12.52086088
v 87.45966107 -76.78417861 12.37226091
v 88.47375959 -77.46403664 12.65392639
v 91.01470560 -68.63356382 13.00099399
v 84.72501487 -67.27589667 10.90493705
v 87.68595755 -66.64782763 12.06129324
v 93.48234534 -70.30957192 13.60905077
v 95.14278919 -75.83729178 13.32328282
v 134.63170826 -101.82607919 14.32573982
v 132.38227367 -101.77637637 14.42883350
v 133.16805661 -103.39149088 14.42833152
v 133.59178603 -99.34408963 14.51433357
v 132.78019428 -97.66919166 14.44527693
v 130.37712872 -100.70535541 14.69566394
v 135.30325890 -102.63217241 14.26044106
v 135.86759567 -100.38214177 14.59679473
v 130.84900379 -103.74808311 14.82596155
v 134.46778059 -104.38598692 14.38089926
v 132.45563209 -105.01226783 14.75661527
v 134.91156697 -97.26945311 14.73779883
v 128.86047363 -100.07275641 15.23060258
v 129.39493358 -98.76868129 15.16781095
v 128.98060679 -100.98288208 15.02244268
v 131.16806746 -98.10232371 14.56860360
v 129.17381525 -102.44753212 14.92975745
v 136.82532310 -103.78819704 14.21881281
v 141.36521518 -167.04864800 8.43412522
v 142.31534302 -168.57150197 8.52625258
v 142.58694649 -167.34212637 10.11553966
v 144.63375509 -169.19294000 9.17831063
v 143.79163086 -170.01083493 8.12944863
v 143.72649789 -168.25965047 10.48257109
v 95.21940351 -95.60382366 7.82073569
v 99.58811104 -90.10221809 7.54350098
v 98.58370572 -91.95303172 7.61907827
v 100.93232989 -84.05016363 7.08044274
v 101.66210681 -87.68049628 7.44495634
v 86.88122779 -79.07059044 12.31027767
v 84.64888483 -77.95818150 11.50170807
v 84.20267701 -79.64579016 11.54778618
v 82.99774677 -78.95501703 11.30255591
v 83.20225775 -81.73400164 12.12035865
v 81.55922592 -78.59750837 11.37361955
v 81.27416670 -82.41830021 11.53586619
v 77.95476913 -77.16111094 10.50486416
v 76.07841492 -79.44528759 10.30559652
v 79.60254699 -76.80790871 10.85326448
v 79.33234423 -82.89921284 11.20147295
v 81.86197281 -84.75042135 12.38785870
v 79.79480922 -85.37001163 12.28918880
v 84.03910697 -83.17422122 12.61978876
v 77.30681449 -82.65554905 10.70697885
v 198.66263866 -71.68933749 20.77678591
v 156.07899427 -87.43023872 19.14828643
v 76.16880536 -90.46888351 12.53559999
v 70.36813349 -94.80361640 11.17329113
v 69.34880465 -92.12405235 10.37348993
v 11.08427718 13.24143074 7.93415122
v 14.88007326 17.56753959 9.45282727
v 15.62818699 12.47918140 8.55132099
v 104.01202738 -83.30343664 7.26699084
v 103.78282517 -85.05947143 7.10588181
v 102.96858847 -86.69564873 7.24776229
v 105.82495481 -82.45513588 7.56540336
v 104.17478532 -80.10052890 7.89928902
v 106.60623759 -83.88112485 7.75705418
v 106.96206987 -80.53216338 7.60999788
v 107.62894899 -83.69142562 7.92090688
v 108.93104970 -81.61306381 7.90498219
v 104.59669679 -77.90599763 7.83350226
v 107.15560615 -77.68379897 7.75439711
v 26.80146694 -23.37549627 5.61143598
v 24.65313114 -21.94327302 6.03172928
v 109.37040299 -76.20812953 7.19156628
v 30.98216467 -6.14259159 9.35846847
v 33.13734382 -9.40588396 9.36625432
v 34.28396955 -6.89105783 10.07513143
v 29.96457554 -6.24867296 9.24113952
v 32.22492337 -3.61760822 9.74235032
v 29.84514646 -11.31330710 8.36199522
v 37.69998252 -6.70640590 10.66749915
v 35.62612459 -4.41782316 10.63951943
v 111.80093884 -73.91487807 7.02210702
v 114.84362185 -71.58828527 6.85821194
v 114.31774497 -74.33469594 6.54979749
v 72.16053456 -97.68289328 12.85560336
v 74.02957976 -98.72197360 12.39008363
v 72.86943495 -96.76560760 12.90532760
v 72.31843472 -98.75264019 13.02132476
v 70.33342868 -99.32265431 12.25294173
v 69.84728575 -96.92227840 11.33006718
v 75.30239969 -97.58138657 12.31610961
v 73.86486977 -100.14585406 12.45059818
v 75.38908720 -99.82203692 12.44279183
v 72.63142616 -101.57467425 12.88658474
v 116.96368456 -68.96388531 6.23168377
v 118.03458631 -70.79111040 5.93767175
v 115.99323153 -73.38751107 6.88527664
v 118.03749949 -72.49477506 6.43561315
v 120.46147883 -69.88116354 5.58169559
v 122.34542519 -67.70752370 4.79767378
v 105.58559000 -122.05526978 7.01317377
v 97.44070470 -116.83899164 17.33754389
v 96.18031234 -117.43090302 16.61873423
v 97.74580598 -118.08351427 15.72784968
v 98.59181195 -116.91580713 16.73845761
v 107.19022155 -123.02855402 7.30560813
v 129.85473871 -46.08466104 5.74900536
v 130.97307086 -43.58661547 5.23960358
v 131.73478842 -47.56412283 6.33054646
v 132.76606798 -45.01540214 6.09566644
v 132.20791519 -49.84034225 6.47707609
v 128.04640830 -51.02706701 5.18885162
v 134.50878859 -47.09249735 6.20540790
v 133.32399726 -41.39184952 5.36832307
v 135.17276943 -41.47132486 6.79942826
v 134.46323574 -46.44458368 6.21226151
v 133.68028402 -49.95545745 6.84402976
v 135.12995839 -40.89896753 6.62542507
v 134.38753784 -40.39933905 5.69038512
v 135.90872288 -41.10207036 7.06850691
v 136.14469767 -47.34731838 6.07157080
v 135.21899283 -42.16815531 6.79450110
v 134.76879895 -38.92324120 5.22829313
v 136.33103669 -39.18406367 6.28520548
v 138.59580457 -37.53519431 6.30890299
v 137.12204993 -40.34763202 7.19026336
v 138.70292902 -39.03343529 6.90893736
v 138.37264478 -35.13710946 5.41789830
v 93.50603074 -101.12340748 7.61532411
v 98.24720025 -99.82222319 7.48907449
v 95.91743350 -102.05543786 7.63298012
v 92.54818410 -103.68625820 7.46286288
v 89.13582563 -101.88318789 8.02294258
v 103.69294882 -88.34539354 7.66700273
v 104.11285609 -86.87239885 7.20098801
v -23.77032116 3.21367499 4.04410390
v 106.75460100 -85.89523286 7.79160531
v 107.68423975 -85.56785434 7.93733262
v 70.80041617 -102.64652222 12.72484194
v 69.65917349 -101.09325498 12.16412243
v 67.99183041 -101.86246037 11.24196872
v 68.34036857 -100.75099021 11.07471623
v 67.78958440 -104.07152772 11.81253698
v 71.06550038 -105.90238869 13.70342541
v 73.55464250 -104.13823277 13.31507694
v -7.62017211 12.19306048 6.41034218
v -4.09269193 11.95232943 6.95685670
v -7.61517324 15.66827856 6.45537628
v 137.39368320 -125.49155951 8.43157340
v 137.27927208 -123.12959135 8.71866569
v 140.23929834 -122.89063632 8.21562950
v 156.68757260 -124.01019782 15.87444544
v 155.90409935 -125.57461858 16.38445817
v 155.74356914 -122.15339392 16.00551791
v 157.26965666 -121.42863870 16.52447693
v 110.26079953 -76.95925236 7.42508564
v 111.13053560 -80.49098402 7.55867735
v 111.79498583 -75.56137443 6.79425150
v 112.64576018 -77.91701704 7.69502996
v 114.18812722 -76.15481317 6.83731074
v 117.29705334 -75.44036210 6.92997687
v 120.06498128 -70.95964253 5.35752112
v 123.37978929 -71.33889943 5.19023975
v 123.58120084 -65.49268961 5.36103966
v 125.82975626 -65.04995376 5.19123627
v 126.04999542 -61.87478080 5.20389946
v 125.37023425 -68.29243898 5.03098080
v 127.88911164 -60.16922742 6.28400547
v 127.37762928 -63.87964636 6.44100783
v 158.09832513 -153.21965516 4.75069182
v 155.14889359 -151.83243155 4.94614383
v 158.44964981 -150.15989542 4.62394301
v 154.94348109 -153.83535624 5.41114109
v 153.04552019 -149.49762821 5.26522007
v 154.67207134 -148.38239551 4.41073580
v 154.15331721 -152.08801627 5.14196325
v 159.61919725 -152.73676813 4.25162027
v 159.09126401 -155.86060286 4.46751621
v 156.59701824 -156.31501377 5.33244899
v 147.96848595 -124.26605821 13.81236408
v 148.59320223 -126.05552375 14.10774421
v 150.55455267 -125.21941960 14.18184303
v 149.36774969 -122.89395928 14.00597952
v 156.55997396 -154.44982052 5.23660658
v 129.29867208 -57.75870755 5.97966835
v 171.37236893 -53.00506204 11.14257704
v 170.71804404 -52.53584683 11.14554703
v 170.33362389 -53.13445628 11.92122698
v 66.41200930 -102.43597627 9.93694272
v 67.30341166 -99.50158745 9.81704239
v 140.00999928 -97.83574194 9.80604533
v 139.18554783 -97.72367775 9.92674660
v 133.25999677 -53.55000123 6.88999845
v 129.58236039 -53.41695249 5.63730253
v 135.43783128 -50.75964704 7.04004755
v 136.33051515 -41.78647697 7.33504724
v 188.98601830 -56.62797391 14.65282496
v 188.18862736 -56.25192821 12.58382294
v 187.21000850 -56.33528158 14.14920669
v 138.47012818 -40.21331668 7.32473144
v 136.21427119 -43.28765348 7.09826918
v 138.41567934 -42.27077216 7.50586530
v 139.19849694 -45.40351406 6.92726066
v 141.22685790 -42.62522236 6.95575494
v 139.22442496 -47.57782072 7.01685715
v 136.87102497 -50.27259886 7.01157795
v 141.42639935 -45.83657160 7.34989485
v 140.93403518 -38.91180083 6.69601886
v 94.76870298 -118.89348179 9.12758429
v 93.13601255 -116.95043743 8.27682763
v 141.15977287 -35.93420237 5.74446050
v 139.19904828 -39.34374824 6.89794123
v 152.26010978 -115.24340510 15.16682655
v 154.44055200 -116.99113250 15.24668280
v 150.52245557 -113.03150654 15.62792994
v 153.46881747 -113.84712905 15.94530605
v 150.11969209 -115.16140401 15.07769432
v 153.05233002 -118.57911199 14.55337368
v 152.25937963 -117.07442254 14.63910472
v 155.20979464 -118.56579781 15.29301889
v 155.71513772 -115.39660394 15.94386622
v 140.38217068 -34.40084308 5.62281301
v 140.24882019 -33.01233798 5.67038823
v 151.00048482 -114.95319754 15.10780584
v 150.87236464 -116.39014632 14.82224837
v 141.39012992 -40.87859765 7.00180000
v 144.04028654 -42.35583916 7.00967386
v 142.41883159 -40.38102925 7.01949559
v 142.33969152 -37.72389889 6.10995898
v 107.23799467 -119.93701011 6.21385360
v 105.11762649 -121.38272077 6.93172822
v 104.43587601 -119.60590631 6.42638467
v 106.65523261 -121.91921473 6.54907664
v 103.95742208 -121.40654773 7.26834917
v 139.45659995 -36.66498512 8.32904968
v 137.56969571 -35.41667759 8.17382243
v 138.06138933 -37.67689317 8.82841926
v 138.40955496 -33.86513889 7.33304489
v 135.90544462 -37.48195246 9.15122218
v 137.62791455 -33.07960555 7.19615631
v 135.71402431 -34.65732932 8.38193577
v 110.60789973 -120.17900497 5.91328135
v 111.83807254 -119.49669570 5.50565496
v 111.60464585 -120.85534632 5.90221677
v 113.38388175 -120.70061266 5.32629341
v 109.25583541 -119.52677369 5.95782045
v 110.20521075 -121.23578042 6.12976030
v 110.59629172 -118.22956800 5.30191837
v 112.27421463 -119.25636977 5.10806777
v 139.12434876 -38.02241012 8.82819202
v 155.31840920 -146.48494124 4.23443504
v 153.58932316 -145.56957781 4.63723391
v 154.85417843 -144.52594519 4.64653736
v 153.31143141 -144.84904706 4.95602936
v 151.80791914 -145.55412531 5.46500040
v 152.41895616 -147.17219770 4.90084291
v 113.89212310 -122.46301025 5.86775690
v 112.05507070 -121.94146216 6.06363500
v 115.12541771 -121.76790833 5.41265635
v 112.16581613 -124.10479784 6.29899092
v 114.61853236 -124.60368127 6.32694364
v 156.72294796 -108.51659626 15.52171353
v 157.08084404 -110.10321975 15.51930327
v 158.12690556 -109.20085758 15.71328379
v 39.45975006 -7.40409829 11.55285910
v 41.56306386 -6.25003222 14.11891542
v 39.85683247 -3.56027531 13.79661076
v 41.58896953 -8.85072257 12.38933485
v 37.75399923 -4.97393962 12.12320849
v 40.27791694 -11.31301932 10.55756025
v 39.84464705 -8.51616450 11.15833409
v 42.39899665 -2.51240586 15.67855664
v 43.85938495 -7.66928447 14.39640392
v 46.34912685 -2.98292772 16.92709886
v 167.66344011 -137.72311807 15.61695244
v 165.48989713 -135.64985991 16.37450792
v 167.64153540 -136.61053777 15.96142165
v 167.37771034 -138.68136704 15.29267523
v 169.08508539 -137.63955235 16.14583656
v 167.00819135 -135.23975015 16.41734131
v 168.90373826 -135.81986725 16.75648056
v 168.30784082 -134.33858752 17.13720150
v 166.73181951 -133.20514560 17.41894148
v 168.11111569 -133.44016671 17.80574769
v 170.32290995 -137.93542981 16.97335020
v 169.57661510 -133.46275687 18.15295964
v 173.06710780 -135.03466547 18.18899997
v 172.58271575 -137.69559562 18.32489297
v 151.38454735 -71.85427099 17.60860533
v 151.31992102 -74.86830652 17.22604409
v 153.36252749 -71.84659690 18.14695448
v 154.36169505 -73.55596125 18.60489510
v 154.49544787 -75.79793036 18.86314340
v 150.71226656 -77.82211900 17.49986410
v 149.16034043 -72.58711755 17.10348390
v 149.21718836 -74.89663363 16.95205644
v 147.10247517 -73.54715466 17.16925018
v 146.07255161 -72.19862193 17.76307635
v 145.84328234 -70.28517872 17.70519838
v 148.25575054 -68.78101826 17.04324968
v 150.08984506 -77.08998024 17.17897691
v 108.24396461 -88.20677549 7.92936981
v 132.06031919 -90.28590471 15.52580670
v 132.10488856 -91.93266928 15.39339032
v 133.01660120 -89.88834172 15.28820582
v 130.73134422 -89.93338794 15.56146611
v 134.73293185 -91.28484130 14.81604576
v 134.55279171 -92.83693135 14.64457158
v 118.70047450 -122.63655663 19.71458644
v 118.22000146 -123.58000129 16.31000079
v 117.98951030 -123.58143181 18.39600503
v 130.84107637 -93.00824255 15.45619220
v 132.11323321 -94.03436631 14.91557248
v 133.29823315 -94.27189082 14.64444958
v 132.02898204 -88.73349428 15.02204128
v 53.24820429 10.69773268 -0.02418353
v 53.44123393 12.45303452 0.19350638
v 55.35791069 10.32643393 -0.20560820
v 50.73295161 13.52886576 -0.02358879
v 53.02769318 14.71715514 -0.03031364
v 55.83000183 12.55999971 -0.07999981
v 57.29141831 10.93865931 -0.22145166
v 57.19273165 14.48938530 0.66154246
v 54.78060991 15.39750397 0.37013044
v -37.96025366 107.51862824 -6.71948912
v -38.26519102 110.11295766 -6.37547951
v -36.80018336 108.63448679 -5.94830886
v -35.96230596 106.89864308 -5.78312669
v -40.27815908 107.46195912 -6.94691902
v -37.13835776 104.45920378 -6.29001157
v -38.95282373 104.91717607 -6.64745690
v -36.95396334 109.83400792 -5.25203254
v -40.18545151 111.41637713 -6.75883051
v -39.08746317 111.64028198 -5.88454539
v -37.99487278 111.18939519 -5.01057366
v 124.22702461 -126.16975605 20.74515074
v 125.41012466 -127.97789276 20.61144449
v 125.85783005 -129.90947068 20.43597773
v 6.29161950 -17.73784123 2.87879794
v 6.90875016 -17.15468429 4.06356715
v 5.16090309 -15.19754808 4.56446968
v 65.54704159 -107.57316649 12.56445050
v 68.65134090 -107.07738250 12.92874198
v 68.09539348 -108.90409350 14.26507439
v 70.37538290 -107.75990039 13.89549393
v 70.24313509 -110.00030488 15.23726154
v 67.60028005 -110.26725173 14.95541353
v 71.92555815 -106.75454885 14.42763861
v 199.21483099 -85.03862470 30.90571612
v 198.60695302 -84.20849591 31.68934211
v 197.38274813 -87.16122061 33.38770568
v 72.03476876 -108.96939784 15.75476676
v 108.88591409 -83.15030485 8.01618304
v 157.88523853 -148.35453033 12.25552615
v 156.96415305 -149.11222458 11.74924430
v 158.83392096 -149.87067878 12.15461548
v 159.92888808 -149.13372695 13.36062048
v 200.04875958 -88.68422359 31.23148717
v 200.62434673 -87.25605905 30.33308871
v 75.64117759 -79.46532965 10.25709696
v 74.71755147 -81.34932071 10.16998291
v 140.63152671 -161.17437184 4.57923627
v 134.77532566 -31.59180656 7.32765347
v 136.98120415 -32.36144409 6.97803590
v 135.93140244 -30.58512509 6.48461748
v 152.34526992 -126.01548433 15.41204657
v 154.68789637 -125.93659759 16.26479626
v 142.13839173 -163.67547214 7.88791012
v 140.75635374 -163.46079111 7.49231130
v 140.68223536 -165.53825140 7.88417272
v 144.19171214 -160.99213064 6.73440378
v 146.06000483 -159.81000662 7.72000151
v 143.19999516 -163.16999495 8.20999965
v 142.92851090 -162.20711172 8.99260771
v 143.73999834 -160.23999453 7.98999798
v 154.59534526 -146.78567648 12.01748103
v 156.37752414 -147.90593088 11.88967284
v 155.42739630 -148.73626828 11.63522806
v 155.07963300 -147.53794670 11.89607941
v 155.95003963 -145.11767030 13.16533145
v 154.12123501 -144.89740133 12.63217162
v 154.03775871 -147.69829810 11.96028665
v 158.03852677 -147.04233408 13.01885210
v 168.80035400 -153.40325236 4.14988864
v 167.58596897 -150.19488335 3.59821878
v 169.87457871 -149.98240769 4.16166568
v 166.39614105 -151.20315552 3.86241032
v 170.91621459 -153.40802073 5.21444017
v 168.74864697 -155.10605276 4.67792619
v 143.97260547 -160.16362607 5.66163613
v 140.32150805 -159.53902900 5.77873876
v 138.89777660 -162.47491539 3.99108836
v 139.03540373 -161.29527986 4.26474819
v 139.00187612 -160.32113135 4.84307716
v 113.84964734 -80.89609444 7.62006501
v 111.78596318 -84.38672870 7.44104432
v -136.60494983 35.95523536 -0.04401856
v -136.17944717 39.35331106 0.05857662
v -138.42692971 36.55882925 -0.50376763
v -137.16503978 34.74125266 -0.71880344
v -135.76015830 34.29967538 -0.21703648
v -134.43902135 35.44502705 0.22549294
v -139.27860558 38.91546279 -0.08267823
v -137.13203371 43.51774603 -0.16314261
v 85.02381295 -59.27101523 14.16385919
v 84.04614776 -57.41956830 14.36212007
v 87.46507019 -57.58640915 15.49554057
v 87.01588959 -56.45278841 15.91594890
v 115.41765183 -77.53335685 7.30951363
v 119.40158159 -72.70068675 5.83806727
v 118.74272674 -74.81846213 6.04720786
v 120.62282860 -72.53500819 5.21780178
v 123.88115376 -69.82785463 5.01298858
v 127.68980861 -66.83870405 6.49701245
v 124.03991073 -71.43428922 5.06346021
v 126.18486583 -70.42807341 5.44757815
v 128.09777260 -69.67927516 6.95296098
v 129.84322011 -60.45531482 7.07214884
v 131.21312857 -63.19407374 7.47111067
v 129.65048850 -66.18524343 7.45075801
v 132.27654994 -57.99727514 7.48284673
v 131.70295954 -60.08244306 7.53512979
v 122.53136933 -125.00256300 20.87472193
v 121.10856920 -125.25957823 20.19073814
v 121.67382240 -123.92043322 20.65666951
v 77.20274478 -116.38117582 10.40600799
v 74.53517616 -116.18907005 10.17425116
v 76.32502913 -115.45952410 8.99409410
v 75.13425499 -116.38716608 11.81706507
v 134.93464887 -33.64347667 8.23868625
v 73.84029031 -115.05588889 8.78772605
v 73.08521122 -116.38329923 11.39999367
v 77.12324709 -115.94625562 11.83019765
v 143.61359179 -145.60426772 6.98037026
v 79.12484556 -115.57368189 9.09327529
v 54.01826650 -54.10054326 7.34885503
v 78.88145000 -115.80259353 11.52215060
v 77.60172337 -115.14379084 12.65679020
v 76.35008544 -115.52959681 12.80045602
v 74.92930442 -115.82358927 13.56352121
v 80.66320419 -115.90544879 11.70908846
v 79.00293171 -114.45923895 13.50805070
v 79.48985696 -116.38525128 10.24763845
v 150.18084645 -187.74129450 2.65783165
v 150.78434348 -187.18673289 1.26634690
v 151.50250494 -187.62212992 3.07010370
v 149.18719232 -187.51008809 2.25141901
v 148.28161895 -187.49006093 3.43830814
v 150.01340210 -187.32176721 3.94534785
v 147.68762887 -186.93068624 1.80709595
v 120.61101198 -111.32744700 19.70964484
v 149.83871579 -186.09839678 0.59262937
v 150.91843903 -185.53943932 0.16963104
v 151.94980800 -185.97370386 0.09878501
v 11.34836115 85.83579957 2.68203602
v 12.32482865 86.04826778 4.38172277
v 13.81764375 85.23067087 2.90333410
v 10.12668665 86.65773273 3.68045736
v 191.72862172 -62.08506972 15.89709520
v 193.00839305 -61.24272943 15.81504941
v 190.41292369 -63.45250458 16.03675075
v 188.01464140 -63.43092769 15.77806473
v 189.62500989 -61.04334816 15.55292960
v 189.39301372 -64.75611776 15.80634154
v 21.19229175 82.32912421 2.99104210
v 22.65450358 80.87192476 2.23332993
v 187.65889108 -64.51783329 20.70743404
v 188.37533891 -62.53874302 18.98126677
v 186.30282581 -63.18959594 19.24956404
v 187.25207448 -60.95763296 15.14470764
v 24.63285066 80.03059030 2.49657547
v 161.75870597 -153.47446501 4.23987582
v 160.50416231 -155.51781654 4.44407994
v 161.91372275 -152.56428719 4.41551814
v 164.54856098 -153.77666056 4.07917472
v 160.64390540 -150.26047826 4.73779440
v 136.21214032 -52.69888043 6.54176064
v 135.70457697 -55.17840013 7.00171851
v 134.19519365 -57.24266917 7.55203003
v 138.97797465 -50.01824349 7.22492859
v 140.69437981 -48.54948819 6.92546275
v 138.86217773 -51.65353045 6.66766707
v 141.04571939 -50.44383183 7.07185781
v 137.53749430 -54.93604392 6.63049379
v 126.19113922 -35.18548235 10.68727579
v 123.28573316 -33.89048204 10.74722782
v 193.45389307 -65.62972814 17.17277989
v 195.75963914 -67.91751087 17.62784272
v 194.10453737 -68.65448505 17.56420545
v 144.51138675 -44.67540607 7.12261070
v 143.93214881 -43.23567450 7.16344640
v 144.71371472 -43.14731434 6.94171619
v 143.33876967 -43.05629432 7.27848336
v 145.07086575 -41.68876633 6.40328880
v 144.91687715 -41.19298980 6.36397861
v 143.77546310 -42.87950322 7.17182551
v 143.39047670 -48.62339050 7.80877518
v 144.15489137 -46.00949585 7.31515884
v 146.46327496 -137.81321049 8.03049002
v 144.67974007 -138.82222772 7.81485997
v 144.10692453 -38.09551150 5.73229929
v 145.62088251 -39.54516351 5.63549390
v 145.98417282 -136.17001474 8.28310382
v 142.81259477 -38.93974796 9.30778589
v 144.62557435 -37.58965060 8.14586598
v 140.85316658 -39.44813088 9.42957122
v 142.71123707 -40.31221569 10.25360636
v 143.51533353 -38.92774135 9.40178894
v 139.55923915 -40.22311047 9.57281701
v 144.65601742 -39.42581639 9.43631120
v 146.11339569 -40.46366364 9.35599022
v 145.31533420 -39.04370591 8.91921390
v 145.16207576 -40.60715064 9.94982757
v 144.23879981 -40.09891301 9.99422558
v 144.16384697 -42.27246717 11.00233477
v 142.34347641 -41.65126383 10.87640785
v 144.33649182 -34.81929749 6.86036376
v 143.09014380 -32.88971633 5.84049942
v 139.36032355 -32.93118253 6.92726020
v 144.25842464 -33.25282037 5.75588737
v -94.96023506 75.10203868 -0.82740304
v -89.55897391 77.81060785 -0.49488561
v -93.35616976 78.59312743 -0.67366968
v 172.77868092 -148.49081635 6.05420629
v 173.92773926 -148.29458296 6.86641922
v 171.30108178 -149.76140857 5.40366909
v 171.96068168 -152.46330202 6.71795011
v 138.15224171 -39.44700956 9.35792457
v -139.90391791 37.52250597 -1.10822462
v -139.96540010 42.09936783 -0.10162200
v -141.22268558 39.58117962 -0.45107785
v 142.78000593 -158.77999365 7.69999949
v 199.80013371 -68.68432462 25.24293214
v 198.87669384 -68.49730760 23.84822816
v -116.11527950 151.46151185 -13.85957375
v -116.86740816 152.82331407 -13.59826140
v 110.49091071 -110.72074622 20.43565921
v 109.43429172 -111.22832447 20.07428557
v 145.08281648 -158.18361938 8.88211560
v 23.66357855 36.46979854 10.11675503
v 18.61049980 39.32235017 9.84039623
v 26.55837499 42.95329377 9.61911306
v 23.25168438 38.99583220 9.89673845
v 25.90319328 42.25298017 9.71585978
v 27.34738775 37.28061542 9.94018465
v 10.51033754 37.54970059 9.86777712
v 16.04316197 36.98062152 10.04025713
v 18.28430966 43.00029576 9.55643319
v 13.27957399 42.57190600 9.13301855
v 20.75039409 41.23778269 9.73296165
v 14.62652814 38.54591027 9.78206284
v 15.14945179 31.81207925 10.69790777
v 22.18567766 29.98870611 11.26872934
v 12.71453034 33.03254768 10.30289475
v 29.42029946 33.56163949 10.17727423
v 0.93592436 2.30602291 6.46055955
v 6.47324743 24.75596033 8.39259103
v 71.76197320 -68.37441027 8.21754895
v 71.22141123 -70.32090425 8.65506940
v 73.79923016 -71.45050913 9.00698174
v 71.41509652 -68.44154745 8.28947220
v 71.87747210 -73.44472408 8.93181376
v 69.61969286 -69.83519346 8.45187530
v 73.23887944 -72.84212112 9.09780990
v 71.21840864 -67.15446711 8.02040752
v 73.29652458 -67.54535437 8.34428240
v 167.42518544 -60.06401032 10.05901117
v 167.12309420 -58.33927542 9.51512158
v 167.18171537 -57.70176649 8.84807669
v 168.35694015 -59.26160887 10.37601102
v 4.22110269 -14.43279255 4.67296224
v 1.22486311 -14.67424538 3.35227908
v 162.62483597 -59.70310792 16.11331664
v 167.29046404 -57.92867392 8.83531384
v 167.86988080 -58.53547901 9.49721038
v 167.17080772 -57.89119378 8.93060677
v 73.53997231 -88.88214827 10.95157210
v 69.64667886 -89.88961577 10.00464614
v 70.63964009 -87.43850887 9.79588181
v 72.43039459 -87.82517910 10.29641274
v 146.75587416 -82.25888759 16.77214541
v 147.20885456 -79.72273976 16.82306640
v 142.44219661 -77.86644250 16.36883616
v 151.31917596 -80.51984012 18.03583652
v 147.04069495 -77.47542113 17.10651629
v 143.06823909 -85.10684967 16.06208459
v 147.46734500 -84.48562026 16.86953939
v 145.89188993 -82.57456869 16.60011522
v 151.88814700 -82.11733401 18.24446209
v 140.43983817 -93.14104170 15.37890639
v 142.61247218 -91.22446924 15.90953395
v 136.95913553 -90.47359228 14.92408384
v 142.72983372 -95.11374682 15.52633010
v 139.85495269 -95.13229877 15.17837495
v 137.88737357 -95.37346661 14.81598709
v 140.14436305 -85.40938050 15.50517324
v 137.56003976 -88.28791976 15.29452670
v 144.35242116 -90.67485482 16.22479036
v 147.84580469 -92.36790240 16.50525257
v 144.09701526 -97.65098244 15.39090276
v 148.17136526 -96.79634124 15.74505493
v 152.01154351 -88.30624074 17.49360003
v 151.73356235 -90.83129466 17.24627428
v 129.17889655 -106.38885945 15.24791401
v 128.53363156 -108.60235244 15.64158499
v 131.27462566 -107.11482167 14.91726656
v 126.94171071 -106.42424971 15.85891657
v 129.66799736 -109.47227478 15.41246939
v 128.68373096 -110.54247618 16.39197208
v 126.67541206 -109.03474689 16.59937762
v 130.96973300 -105.04622757 14.97618668
v 128.43354046 -105.00314087 15.25811758
v 132.57096708 -108.19502920 14.55958001
v 134.43247974 -46.61142081 12.29318138
v 111.09337956 -88.92807364 8.47943127
v 109.59604383 -86.94589138 8.20081681
v 135.80274582 -89.58308399 14.89337813
v 133.97137821 -87.91489899 15.04855230
v 132.40101933 -87.10887283 14.83658049
v 133.78015161 -85.52443236 14.81784880
v 135.03417373 -85.91195196 15.09995293
v 136.58507168 -87.30012178 15.26504569
v 109.71893370 -92.92594343 7.91377388
v 111.26931012 -90.62253684 8.37258715
v 126.03388727 -87.68144250 14.57157079
v 128.20450962 -87.69511431 15.45667555
v 127.93922424 -85.52591503 15.46093449
v 127.63336301 -89.46371078 15.09405486
v 128.60094011 -88.77541125 15.46008326
v 130.10279834 -87.04391122 15.14719240
v 113.83318156 -86.67752147 7.27376295
v 159.00480747 -84.94654298 19.59305629
v -86.09271049 23.30025472 -5.91946393
v -85.20739526 26.67336911 -6.43439777
v -82.10850507 18.85444485 -5.21532726
v -84.12375301 21.49706893 -5.61690144
v -80.90556413 21.57363854 -5.54905133
v 126.68105960 -126.41526759 19.69217509
v 125.03461540 -123.26655537 20.30088007
v 123.74693900 -124.46875125 20.94221301
v 134.12226737 -165.07026553 7.29095610
v 133.25978816 -165.49991071 7.07221357
v 132.71807134 -166.31369293 6.87077921
v 132.51802325 -168.36397350 7.51101179
v 114.47227746 -83.76830071 7.27814157
v 116.90456420 -77.92566717 6.52580429
v 117.36200750 -81.20195568 6.49326574
v 156.60436451 -97.62026370 17.49316603
v 155.24832904 -100.79242289 16.36095904
v 168.61912608 -90.19642323 23.84977415
v 168.10955107 -84.22592282 24.15716834
v 43.96098107 -23.10654707 8.89547262
v 43.67319122 -16.27069153 10.77492908
v 43.72826219 -18.49547960 9.72815696
v 44.72673684 -20.78540064 9.82136559
v 59.45679173 15.80457948 5.91358123
v 60.27597934 13.92437145 7.61108520
v 61.07367575 14.57171701 5.83016966
v 58.44414607 15.85640386 7.19957566
v 59.51037630 15.24266321 4.53737844
v 58.13600868 16.86114818 5.97102707
v 58.11714381 16.94642007 4.60413145
v 62.87416071 13.34092207 6.65519945
v 57.17817694 14.18953855 8.51849560
v 60.68555266 10.46531368 9.22284368
v 61.84000149 13.89000006 3.98000097
v 56.43972009 17.43962988 6.74970355
v 57.94217810 16.13146998 2.58797361
v 59.20232832 13.62235006 1.32580951
v 61.08000129 13.80000170 3.40999966
v 53.64890769 14.12695087 9.76206176
v 54.35540527 17.44234003 7.60051841
v 54.28018048 6.76537771 13.47835548
v 55.69393560 8.74598511 11.94268372
v 54.16410789 12.43774686 10.50015725
v 58.55038762 9.61173140 -0.34214582
v 59.92831290 6.98654912 -0.36410295
v 56.05667457 8.02985206 -0.67332375
v 62.12624535 9.26468056 -0.02939869
v 61.50962785 11.66085247 1.18103134
v 58.76926705 3.31359450 -0.44953477
v 64.34906274 7.04016723 -0.65773923
v 61.76552549 3.96101875 -1.04184239
v 54.43357676 7.58551108 -0.68827556
v 64.13904577 9.68162250 0.35496143
v 184.71573293 -97.20492363 37.06147149
v 184.81321633 -98.74700010 37.49254346
v 186.61856651 -97.03302383 37.59275749
v 187.51202524 -100.12251139 37.57166490
v 185.92983484 -100.57072341 37.34059259
v 187.14015186 -98.67413342 37.83581406
v 184.58873034 -100.61035305 37.05346584
v 164.00304437 -90.19631892 6.11974485
v 167.38592088 -92.15585142 3.87055660
v 163.31930459 -95.01462430 5.29976375
v 167.68641770 -90.67871422 4.29844437
v 167.58958995 -95.28034925 3.12503451
v 169.81478035 -92.20872074 2.40667467
v 184.70765650 -102.12428123 36.14465147
v 186.18237972 -101.86773539 36.42911091
v 184.01360512 -101.09247267 36.56359017
v 186.70168519 -102.65983641 35.63955799
v 183.04699659 -101.12089664 36.24588624
v 184.23438072 -103.83000225 34.33665261
v 182.34401941 -102.40167379 34.86765549
v 137.73390651 -152.80361474 12.81243004
v 136.28499210 -152.12640166 12.05020025
v 137.31454313 -153.10102701 11.30048744
v 137.31577992 -151.41560137 13.67458049
v 139.20387626 -153.61760557 13.52113392
v 138.16784322 -153.80856395 12.13271543
v 138.80579174 -152.00833976 14.00500815
v 185.95735729 -96.20418400 36.82277352
v 145.09990811 -120.02721429 14.95325379
v 145.17645538 -118.79286170 14.93795775
v 145.98874748 -119.98124421 15.15195612
v 142.44563878 -118.33339185 13.71635403
v 144.94116604 -123.56003374 14.36778717
v 146.78603411 -121.54906988 14.78237752
v 145.51608264 -123.43305349 14.29501548
v 142.02524722 -125.20132959 14.66828864
v 121.31201476 -78.39895040 5.78255858
v 121.51761353 -74.90049303 5.92106394
v 124.19985980 -73.49734008 5.35465870
v 185.15570462 -83.80085975 31.67827800
v 186.68781221 -82.49622583 31.55103326
v 187.51029670 -82.93937147 32.48142079
v 185.71881950 -86.18503809 32.96663240
v 145.34725249 -181.30126595 6.86313817
v 146.51264250 -182.59380758 6.57737348
v 147.06109464 -180.61208725 6.86257193
v 148.90785515 -182.13102221 6.40549418
v 147.12315798 -183.78819525 6.43112604
v 148.40039611 -183.86876583 6.20068517
v 145.55743337 -184.23253298 6.40364550
v 147.73255587 -185.60422957 5.76885045
v 150.15253425 -184.01353061 5.57336351
v 150.07519722 -181.22147024 6.36490295
v 144.73755658 -180.47884107 7.04627531
v 143.80143583 -183.60248208 6.27817679
v 145.15867829 -179.03919518 7.28012575
v 144.72438395 -185.13409793 6.06361311
v 146.10865712 -185.42866409 6.01769239
v 143.34820211 -185.38829684 5.52776968
v 144.94110644 -185.99052727 5.47498651
v 141.40234888 -184.60415304 5.43157011
v 142.64450967 -186.72679365 0.68337284
v 144.87123489 -186.58311665 2.86166370
v -9.16896667 90.58520943 2.92256381
v -12.29909342 91.34146571 2.69882241
v -11.77177113 90.75802565 3.94959701
v 146.25164866 -187.06539273 3.43642500
v 146.55524492 -186.66602671 4.93322778
v 148.64607155 -186.67769432 4.94359108
v 190.24464488 -105.38449883 28.01376581
v 191.51960313 -102.98557580 28.71767618
v 142.74427295 -185.78973413 3.23168701
v 143.91197264 -185.35894156 2.46885465
v 145.90872824 -183.86004865 1.56813720
v 144.39654350 -184.14947391 2.02995422
v 145.65807581 -185.50167978 1.92054233
v 144.23359931 -186.39646471 4.26751934
v -13.64493649 87.98564970 4.12184279
v 141.72118902 -186.41650677 0.84066577
v 142.54070818 -183.97380412 2.50435225
v 99.89538044 -120.12764066 11.41232532
v 163.82130980 -54.11756411 14.49555252
v 162.27047145 -56.87007308 15.01578465
v 163.47154975 -56.35701120 15.21909423
v 163.14387321 -58.32583830 15.52627794
v 158.63996744 -53.30341309 14.22301494
v 161.12244129 -52.07283795 13.28653470
v 158.77777338 -55.30815572 13.93966004
v 135.14277339 -77.25019008 15.78556374
v 132.82743096 -76.67412609 15.47320653
v 133.25437903 -79.68740165 15.75919986
v 138.72523606 -76.60544664 16.77207649
v 136.56634092 -79.86789942 16.17901400
v 130.45470417 -67.77449697 7.64527963
v 157.20102191 -148.22199941 4.34211688
v 64.75551426 11.96425501 4.47114743
v 64.46000189 11.57999597 2.29000370
v 63.68646771 12.38755416 4.79128910
v 157.01425076 -145.86888254 4.08978574
v 76.91492140 -115.04938453 14.15411942
v 79.54573631 -113.62818629 15.95888659
v 81.45420998 -114.65096474 13.57290614
v 82.44158328 -115.80090225 11.96539029
v 62.77866662 -75.89299977 8.12517107
v 63.23564798 -77.63299346 8.36681388
v 63.41262162 -74.25628603 8.12664162
v 67.12334603 -74.20430332 8.52351449
v 77.25132257 -113.48817497 16.74064063
v 75.33197105 -114.85017091 15.19009285
v 81.53822273 -113.05257678 16.36540331
v 79.57023382 -113.10874671 16.92996733
v 82.60078728 -113.23089898 15.72852954
v 83.36307108 -112.72811145 16.22120664
v 79.67750728 -111.72389984 17.91232638
v 82.64528215 -111.72159761 17.55747013
v 82.91533589 -114.03853446 14.41722922
v 85.46364307 -113.24357986 15.10864589
v 84.61748064 -114.39242214 13.23994901
v 134.39568877 -59.20983851 7.32096750
v 133.86249542 -61.41380221 7.14787096
v 136.12675667 -57.51868337 7.29314843
v 136.98345423 -60.97200140 7.64305471
v 174.36708510 -102.04499215 24.47491512
v 176.22455955 -103.18472236 24.31348339
v 172.40719497 -101.75754130 23.20251800
v 178.11715603 -101.62008554 26.08780004
v 178.36807668 -103.35643589 25.83875693
v 177.63534188 -104.46012765 24.67403747
v 171.44915462 -99.56099093 24.16765504
v 171.09163105 -101.50655359 22.89443277
v 171.47386074 -103.04366052 23.33373018
v 141.60498977 -53.24151739 7.10105617
v 140.47276974 -54.69321460 7.17066135
v 124.82443452 -36.16031259 11.18671801
v 143.60237122 -51.40750483 7.81875011
v 142.04809070 -55.10219559 7.11912103
v 144.01218295 -53.98764089 7.22335186
v 194.02490556 -68.05092096 16.67091437
v 193.54414940 -69.37939674 15.71940072
v 192.75461137 -67.78786331 15.96704125
v 140.72765410 -57.59830773 6.77181128
v 191.15088880 -67.91400909 15.68611711
v 189.08849359 -68.37312132 14.86457512
v 141.17531478 -55.81562966 7.13262521
v 137.83416152 -57.76960403 6.69673504
v 146.04908228 -48.69140685 7.30071403
v 190.40699303 -66.05617702 16.09503850
v 145.17275989 -45.48694566 7.19823968
v 145.32414079 -46.27653211 7.18879607
v 146.61893249 -45.04720494 6.72535133
v 144.00070906 -47.65937105 7.35889561
v 146.16136253 -47.13254794 6.93341205
v 147.12402225 -42.80970246 6.00058492
v 66.97913259 -114.26867545 13.87201622
v 65.43631852 -112.94260621 13.50657828
v 66.03074819 -113.87106776 13.17570638
v 66.37291610 -113.34562302 14.22779355
v 66.75954163 -114.98871446 12.77696714
v 65.85368514 -112.33990639 14.22540005
v 67.80745089 -113.56185377 14.77893814
v 68.76895577 -112.46106774 15.41021466
v 67.14050472 -112.25719750 14.97655921
v 68.44341010 -111.29331589 15.43074660
v 67.26136059 -111.24993116 15.08716773
v 70.04832476 -111.52593046 15.52509051
v 66.11946970 -111.19929701 14.46958911
v 193.50130856 -62.62965500 16.71880111
v 149.78048205 -44.03340816 5.52685605
v 149.52467382 -47.06525430 5.58462553
v 149.77215230 -39.85732049 7.57571962
v 150.40907264 -41.00070521 8.18877295
v 153.30877900 -40.27799889 6.87495572
v 149.83493090 -37.09285334 6.27854606
v 152.08615363 -38.28393668 5.96043607
v 147.56099880 -41.70198366 9.34062339
v 152.67448127 -43.94593462 9.74906888
v 152.80234814 -42.08625108 8.74491222
v 83.31423253 -108.29100758 20.82494460
v 118.77568066 -116.21915549 19.74087209
v 191.19995832 -66.58733636 16.18315466
v 146.26847208 -39.78472203 8.92578531
v 146.35998011 -43.20251197 10.65728068
v 144.68853176 -41.74585640 10.67847386
v 143.86461675 -44.26807165 11.24959532
v 142.72259176 -42.70906001 11.11705229
v 148.52905273 -42.74224862 9.63272620
v 61.59675866 -76.24696195 7.97234289
v 104.17827964 -100.74042529 7.46213645
v 161.82516515 -150.15909076 4.73033264
v 163.80043328 -149.57475662 3.88653995
v 162.55690157 -150.87705851 4.58333082
v 165.55082798 -149.71520007 3.55558656
v 151.16265416 -121.96606398 14.26417008
v 149.82913435 -120.61271071 14.37568851
v 148.77061546 -120.17899752 14.71107267
v 161.14176810 -148.69301021 4.63372888
v 163.65042329 -149.28609133 3.90940020
v 197.63152301 -65.72119147 19.82315257
v 196.52204216 -64.50572610 19.07784492
v 198.10268283 -64.64053690 20.71988024
v 160.52672267 -149.73773062 4.77917306
v 162.10506856 -146.22512460 4.41210205
v 26.00858174 27.40412578 11.78442128
v 22.35361747 25.21306276 12.05964666
v 16.36103168 27.11028419 11.21180318
v 20.25123686 26.60535648 11.66887768
v 17.61119813 29.21804227 11.14332955
v 101.20562464 -100.86422414 7.41863670
v 100.71580112 -107.98381269 7.28890719
v 63.97806108 -69.52311844 3.20384069
v 66.08273089 -68.18693131 2.96972413
v 64.92897123 -70.87944448 3.53576895
v 63.46903741 -70.85219771 3.49643175
v 61.68936566 -70.35294175 3.49399308
v 67.34813750 -66.46417081 2.58282386
v 66.31623954 -63.67694587 2.26390548
v 68.57410818 -65.63556194 2.41034850
v 71.43580914 -64.80327249 2.25840579
v 142.51999557 -156.45000339 4.46000369
v 197.78740406 -66.07507914 25.27781390
v 180.74105680 -72.89627939 11.17507368
v 198.04325700 -66.41420722 21.41171321
v 197.22148776 -66.44409150 25.40505119
v 180.54717779 -74.48035479 10.60198620
v 180.66035211 -70.24151087 11.61006000
v 181.89087510 -71.51108980 12.26694882
v 198.20202887 -68.25203449 21.82766609
v 30.75397946 -38.97560015 4.73181112
v 29.98267859 -37.90256381 3.79753439
v 31.22560494 -39.04565051 2.87698442
v 143.19227636 -158.28932822 5.10227866
v 142.89470017 -156.78134561 4.60284017
v 151.99905634 -40.32621905 4.21471242
v 151.14739537 -42.37229377 4.64724423
v 150.21607280 -41.49557278 4.97715734
v 142.53999293 -156.69000149 6.56999974
v 131.59672916 -151.30718052 8.19986779
v 132.19200075 -151.64953470 7.82775413
v 132.38641620 -151.59325302 8.57608207
v 130.98794222 -150.93219280 7.76802516
v 130.99358976 -150.71643889 8.59518256
v 133.92043114 -151.66774392 10.01791656
v 135.37041843 -152.12365985 10.76623052
v 133.48378241 -150.53583682 11.75348088
v 133.66334140 -152.15511620 8.21675733
v 135.35949588 -152.44397521 9.29855276
v 132.07361102 -150.57770908 10.16003452
v 136.60000265 -163.70999813 3.94999981
v 137.56795228 -161.45129502 4.25847340
v 134.16524231 -164.10370171 4.06495901
v 134.33000445 -165.22000730 3.86000355
v 137.20680773 -161.22029722 7.32935406
v 138.92734051 -163.11970353 7.02847354
v 139.59704340 -160.86068749 7.93443527
v 138.37373257 -160.59915721 7.85653107
v 137.07238436 -159.66697037 7.68847298
v 135.49314439 -161.08179092 7.17206858
v 135.10678709 -162.26036847 7.08305230
v 139.27771151 -164.49344158 7.06689805
v 171.93019390 -90.16051888 26.13478154
v 173.29369485 -89.53808248 27.99815126
v 173.29321802 -89.35900033 28.01119164
v 113.52331936 -120.14180422 15.78647457
v 138.58865201 -164.00124133 6.85223797
v 167.95490682 -132.51431286 18.10705662
v 166.10476375 -131.21759892 17.94966683
v 167.62933135 -131.18657470 18.45053211
v 166.00300372 -129.88071144 17.94961654
v 168.41140389 -130.20956516 18.67420040
v 168.04471612 -129.06391919 18.45696010
v 166.71411693 -128.25372815 18.18374917
v 169.15249825 -129.58039343 18.68509687
v 164.60511088 -133.50528479 16.78514481
v 170.67161202 -131.22275472 19.15699616
v 113.82277310 -90.56237340 8.26045591
v 113.48567903 -88.29309046 8.01806152
v 111.40895635 -94.73351389 7.58249592
v 142.41284132 -163.75540197 9.67451837
v 134.04363394 -29.33711931 7.12261116
v 115.70846289 -89.13751692 7.55792810
v 116.21832848 -83.96172523 6.76139025
v 117.78940260 -87.64610440 7.28989532
v 119.83056366 -83.79457146 6.79548876
v 119.20631677 -86.11994982 7.06512108
v 121.67728692 -82.49392360 5.93889970
v 120.33361942 -88.96657825 7.06427172
v 117.60958284 -91.98918194 7.57621601
v 119.65229362 -91.37751907 7.28725968
v 78.00339907 -5.64691285 0.65406942
v 75.18817484 -2.87412317 0.17268602
v 78.02737504 -3.12748668 0.38815217
v 75.24843514 -6.60895277 0.84481511
v 79.76000011 -4.39999951 0.63999795
v 78.06512713 -9.34915897 1.06910162
v 80.14281094 -7.06791738 0.60310843
v 76.50953531 -1.01199921 0.55758830
v 72.72943109 -3.66095826 1.02393527
v 71.93898410 -0.45080396 0.24919072
v 74.05851036 0.57243969 0.71536086
v 80.07816970 -3.15888040 1.15954468
v 78.33521813 -1.78421999 0.93133241
v 74.87729937 -8.73611309 1.15019316
v 71.06027007 -4.90400568 1.24689937
v 81.29011095 -5.62629011 0.74403203
v 81.74224198 -7.97733571 0.87662926
v 81.49643987 -4.21771035 1.72206329
v 81.54752851 -11.07796375 1.07890449
v 75.54624975 -13.94234784 2.17471458
v 81.04176819 -11.99437212 1.76956970
v 70.01437247 -4.46752831 1.12815481
v 71.85996324 0.95996953 0.36031147
v 67.87822396 0.95394877 0.00599442
v 77.61558145 -0.51743374 1.54142955
v 75.40942729 0.94181276 1.53645710
v -112.33565956 149.56414700 -12.33472675
v -113.26567084 150.87689459 -11.50581520
v -111.29529029 149.32131767 -11.22911926
v -113.87550086 149.90153909 -13.35443184
v -113.05584759 150.16594529 -9.53868870
v -115.30153453 152.29739249 -12.38605008
v -115.19391835 151.81235969 -9.97030269
v -111.41498387 147.67079055 -12.76180893
v -109.32999849 147.85000682 -10.71000006
v -111.35172844 148.60865474 -9.01980326
v 165.82110524 -144.53384280 14.02064599
v 163.89082372 -142.87032187 14.43211734
v 164.33358192 -145.77518404 14.05848656
v 166.12258554 -146.42778039 13.77973240
v 167.15152562 -142.30366051 14.45635781
v 19.02808622 -19.34060641 5.49730100
v 18.21255311 -22.64336869 4.89700120
v 12.57532556 -16.81571640 5.08072600
v 21.21847495 -16.72462747 6.35071378
v 20.07452585 -21.49700932 5.57618961
v 22.04177901 -20.66447400 5.78848971
v 174.77254570 -161.59291565 12.12312188
v 176.01622641 -160.99709272 11.31386310
v 174.17688668 -163.20489347 11.91475336
v 175.80741644 -164.99328613 10.03703568
v 188.06514144 -104.83418405 22.91778661
v 189.46696818 -105.69104552 25.41706711
v 188.12938035 -106.93047196 24.17614311
v 189.21527267 -106.40557855 25.59365891
v 189.70899284 -106.01053387 26.95742249
v 14.69545905 -10.33577695 6.66862121
v 22.81040698 -8.77711549 7.72222877
v 19.42377724 -11.81098353 6.84281811
v 16.77698083 -12.09153887 6.47073984
v 10.72050352 -14.41531442 5.43536153
v 17.47339033 -23.17527309 4.46460722
v 19.12171207 -22.71264233 4.77412809
v 140.71530104 -172.94298112 8.19697510
v 144.04296875 -171.69058323 7.67137017
v 141.03807509 -171.10490799 8.05478264
v 144.76168156 -173.33818972 7.66714942
v 142.45547354 -174.48483407 8.05942994
v 145.63632011 -172.20960557 7.68572278
v 145.10037005 -170.87909579 7.95737375
v 145.52843571 -176.20465159 7.54565466
v 139.98183608 -172.00155556 8.18057079
v 138.90896738 -173.58678579 8.23430438
v 140.03680646 -175.31901598 8.10260512
v 33.91668200 14.27622605 13.83665297
v 36.68959439 11.65951323 14.73719440
v 38.66973147 14.91273474 13.93009257
v 33.28824043 10.57311799 14.40807991
v 29.93426286 13.17061298 13.34559172
v 30.96836060 15.52210189 13.67167663
v 33.52998197 17.45971106 13.26873619
v 40.52856565 11.92488335 14.42860253
v 36.62611172 9.41152871 14.67484981
v 40.34519568 8.70754011 15.13345353
v 28.87984924 15.08083194 13.07945605
v 27.95960009 9.33475979 12.25409657
v 25.54216981 11.51550654 11.49104629
v 39.89749029 20.35941556 11.63304411
v 43.11082512 17.58831553 11.93844620
v 37.40919754 18.02594215 12.86904234
v 43.65344718 14.47560359 12.93763518
v 36.31982207 8.89807846 14.84793890
v 28.70209701 5.06315567 11.56221237
v 34.74407643 3.10416892 13.81256245
v 30.32316454 5.37471147 12.33928371
v 32.45404735 7.21086655 13.69052194
v 37.11456433 6.79538585 15.17709438
v 122.60362506 -75.43903589 5.66845015
v 123.76832962 -75.61030984 5.79458987
v 27.67078951 1.49074534 9.60747711
v 29.65663746 -1.29696052 9.76785365
v 31.82341903 1.02832890 11.29226945
v 24.07556213 0.77395438 8.68531875
v 27.74344198 2.52441270 10.00389829
v 131.49730861 -145.89950442 16.17435925
v 131.60645962 -146.67715132 15.59970994
v 178.70102823 -72.59536535 9.01504233
v 13.63417041 -21.31977305 4.41643223
v 14.18604609 -22.71510102 3.72834341
v 15.90276696 -23.02389033 4.11922112
v 12.08091341 -21.02837898 4.13128966
v 174.01924729 -159.86965597 12.69982383
v 173.19725454 -161.82893515 12.44449895
v 175.44308305 -159.91152823 12.20207196
v 15.43586794 -23.52554165 3.27427965
v 17.00621471 -23.89714122 3.54921026
v 126.64304674 -72.61296362 6.02994580
v 125.73631108 -74.90497082 5.85462898
v 158.63645077 -147.46108651 4.70172381
v 159.53481197 -149.31225777 4.74686595
v 159.28043425 -145.29311657 4.35707811
v 151.60058439 -123.64713103 14.37281910
v 156.68964386 -150.93302727 4.75465925
v 139.61078227 -184.30288136 4.76228679
v 139.78999853 -184.48558450 3.84519203
v 141.57535136 -185.31699479 4.33208933
v 138.31770420 -183.61304700 3.95984203
v 139.22837377 -183.85276198 3.26802814
v 139.47080076 -183.65642428 5.50165121
v 137.75822520 -183.02537501 5.01564471
v 129.20488417 -68.46251339 7.66215706
v 128.99188697 -70.78633457 8.08498356
v 127.86686420 -71.58810645 7.44466018
v 146.37827873 -171.18784785 8.42909981
v 147.61579037 -171.22003436 9.79562104
v 173.49904776 -157.89829195 13.05696275
v 175.20751059 -158.29630196 12.60128058
v 172.04761505 -159.73895788 12.82671839
v 174.72790182 -156.76239133 13.05078343
v 177.10638046 -158.65448117 11.52988710
v 176.55518651 -156.72180057 12.47010846
v 177.08982527 -158.92580152 9.98179149
v 176.98588967 -159.67121720 10.74780058
v 176.14482343 -160.73702276 10.21729037
v -4.66203643 38.85620087 -2.53161974
v -1.94491248 47.79809713 -1.41012750
v -5.77990571 42.35843942 -2.47463188
v 84.18098837 -43.51080954 19.52906325
v 81.17185533 -41.44231603 18.74967292
v 82.11275190 -43.90141740 17.98067614
v 73.01323116 -116.01206660 13.01459130
v 73.26130569 -115.13060331 14.57883045
v 72.18707353 -114.97739702 14.34408501
v 74.44043458 -113.68643492 16.25289209
v 71.53516263 -115.73361605 12.93694414
v 178.03719640 -158.30834210 10.66778693
v 178.60028148 -157.36055374 10.69063507
v 175.40274560 -159.80516374 9.07335058
v 1.71935488 40.89884087 -2.52345949
v -2.87810015 43.46443340 -2.05177744
v 176.17718875 -158.38681161 9.49787255
v 175.87614059 -162.33825684 10.38519386
v 144.61334050 -137.07771897 8.14159214
v 143.79216731 -135.03369689 8.46245512
v 175.50362647 -162.08980978 9.22847074
v 159.42288935 -185.11720002 2.44906312
v 161.35445237 -184.32383239 1.54678302
v -4.39000130 89.21000361 3.35999904
v -5.23747876 88.93217146 2.08664685
v -6.49522012 89.85653520 3.93007416
v 1.35134836 49.36359823 -1.21038500
v 7.23487604 57.30717257 -1.73670147
v 7.54294405 50.78265071 -1.15370378
v 4.32490278 52.65378579 -1.39055972
v 159.05046463 -185.90115011 2.04169657
v 157.30521083 -186.02555990 2.08107918
v 161.73367202 -184.53416228 1.83371676
v 157.63482451 -184.50522423 0.14170977
v 156.31388128 -186.04826927 0.72080630
v 156.15428984 -184.01081860 -0.02661728
v 158.53866935 -184.82883275 0.65920380
v 157.96168149 -183.43864381 -0.07020433
v 159.02227163 -183.72836709 0.22695596
v 198.04303348 -68.39127839 27.12780796
v 199.74316657 -69.62784380 28.22553553
v 198.92367721 -67.67391413 26.70873143
v -11.52478158 88.76339346 5.01565030
v 161.97359562 -184.25436318 2.15887115
v 154.65025604 -185.58716774 0.00188007
v 98.13296795 -119.45130676 13.00255768
v 196.75813615 -85.76816320 35.03514081
v 71.41164690 -104.46812212 9.73689277
v 70.20561397 -102.54059732 9.18624084
v 71.57923281 -101.97317600 9.14757047
v 85.83856374 -112.46178299 17.78672449
v 86.24096215 -110.89166254 20.45280114
v 83.38809013 -111.68985814 17.81779528
v 67.13628769 -103.65705192 9.54066776
v 69.45166737 -100.95265508 9.46713984
v 69.47246939 -105.51927984 10.08500438
v 71.65548950 -106.45510256 10.13670396
v 72.96969742 -104.20081019 9.88099258
v 69.82792914 -107.74711519 10.00480726
v 130.80006838 -69.62008774 8.10180884
v 132.64645636 -67.16074795 6.92194188
v 134.98626649 -63.53300810 7.61577673
v 140.39671421 -61.29879504 8.04239418
v 138.09205592 -63.81109357 7.73234665
v 138.30257952 -62.03244627 7.91630428
v 143.69218051 -55.93635142 7.09240790
v 140.04828036 -59.43106487 7.66470004
v 142.87121594 -58.44680592 7.05555500
v 160.37647426 -182.66376853 0.48329766
v 102.16569155 -76.83021575 14.05016053
v 100.69584101 -80.07843792 13.86588532
v 101.78150982 -79.65715975 13.89642432
v 146.84431255 -52.58001387 7.68463546
v 146.38178051 -55.59295416 7.83280283
v 148.95147085 -49.02512953 5.93277905
v 150.22739768 -49.64942113 5.58124576
v 150.83883703 -49.02891815 5.26691088
v 149.64506030 -52.69725621 6.45332132
v 148.42088521 -53.93018946 7.15946313
v 108.22620243 -109.11685973 21.23554610
v 108.58371109 -107.85646737 21.20552026
v 102.52885520 -111.31998152 18.43379252
v 101.20506585 -112.09944636 17.10227504
v 104.07404602 -111.86382174 17.01230742
v 151.08336508 -45.35060748 4.70726332
v 151.55783296 -43.75739396 4.64380113
v 152.42126584 -47.16338962 4.72809793
v 153.09724212 -44.77912188 4.37154621
v 115.72948843 -113.95525187 20.28944343
v 115.34976959 -112.86852509 20.15186287
v 109.67519134 -102.09426284 7.36450963
v 108.90373588 -106.81309551 6.57721981
v 106.54934496 -103.73187810 7.04259798
v 89.63976055 -53.54184657 17.48082787
v 88.09077740 -55.37734926 16.84972458
v 89.84066546 -50.18793419 19.55535449
v 90.29757231 -52.01850459 18.08082126
v 109.97370631 -98.32434356 7.87532888
v 110.53947359 -97.05315530 7.80367199
v 151.24312043 -187.00648844 4.01553139
v 150.15673637 -186.30680442 4.87211347
v 61.90196797 -22.34279364 18.33546348
v 65.83748758 -26.96130425 18.39969866
v 63.60322237 -20.08555830 19.53916810
v 61.78257987 -20.23483813 18.71087216
v 59.76768956 -20.43493651 17.81652495
v 62.12950125 -26.22530237 16.30573347
v 58.57840925 -22.77772501 15.61410911
v 66.31626934 -20.03596164 19.83117312
v 121.49844319 -85.04225314 6.29042648
v 121.24691159 -86.54895425 6.73439959
v -32.70645812 18.77119951 4.55640489
v -25.25883354 17.75963046 5.05111739
v 123.68221581 -80.48860729 5.75615652
v 177.86528170 -121.92388624 22.86230773
v 177.37767100 -123.05211276 22.64701016
v 177.08848417 -120.58544904 22.93013223
v 178.34173143 -120.47774345 23.39533344
v 179.21352386 -121.81019783 22.44484052
v 176.49133503 -119.65739727 22.93706872
v 174.82706904 -119.44583058 22.51253091
v 173.74594510 -122.20554054 21.72387764
v 174.68380928 -123.55485559 21.70501649
v 84.66182649 -6.39867317 1.11363258
v 83.66933465 -9.82418843 0.83960028
v 48.68085682 -36.88072413 1.89766777
v 49.66044426 -32.97972679 2.07488821
v 51.40589550 -34.50112045 2.03206553
v 46.36105895 -36.86010092 1.50219910
v 50.09100586 -38.47348690 2.35845032
v 46.34328932 -40.38234800 1.87560800
v 50.46950281 -32.62956068 1.99023099
v 46.82506621 -32.35606104 1.78702071
v 49.25853014 -30.22884764 2.15087086
v 52.84686387 -33.45846012 1.72380742
v 54.16213721 -36.55964881 1.52538694
v 42.70461202 -32.01921657 1.21200911
v 43.76985133 -35.17605737 1.42476649
v 53.82746458 -28.46219577 2.45472067
v 45.47587782 -28.97766419 2.06993823
v 50.28405786 -26.03674307 2.44023814
v 126.18969381 -77.74006575 6.20080857
v 124.86349046 -80.46513796 5.99895837
v 124.95332956 -82.75384456 6.13059662
v 126.82393193 -75.86833090 6.50013378
v 127.16844678 -79.00091261 6.89081009
v 128.38667631 -73.31415266 8.01140442
v 129.61955369 -74.34196025 8.56474973
v 136.21810079 -66.15287811 7.94577599
v 135.51394641 -69.53922659 7.18189077
v 165.62187672 -49.05664176 9.58811678
v 166.99638963 -48.70962724 9.05075762
v 162.33612597 -48.62998053 10.65889560
v 110.44327170 -110.07128656 20.57559229
v 139.50097561 -65.66901505 7.75167951
v 138.59213889 -68.33431125 7.97507539
v 142.18945801 -62.70919740 8.14579800
v 172.57548869 -164.15537894 11.77145168
v 151.93483233 -125.52355230 15.16167913
v 124.12372231 -119.48636174 7.52810994
v 122.68575281 -120.50369382 6.93783863
v 142.85279810 -148.37622643 7.51589052
v 143.84230971 -147.28833735 7.05792010
v 143.11273396 -149.46462214 7.86996074
v 141.38105512 -149.46046472 8.05327669
v 141.74552262 -147.24354446 7.40106450
v 144.24251020 -148.57546985 7.30016222
v 144.42603290 -150.23471415 7.94824120
v 146.29757404 -148.72168005 6.89491862
v 145.00476420 -147.69183099 6.88470574
v 144.32162046 -152.41339803 8.96948576
v 142.71713793 -150.89994669 8.55816342
v 139.98591900 -119.61677670 9.48881917
v 137.21415401 -120.11329830 9.38562769
v 146.04780078 -151.22823417 7.83455186
v 142.53702760 -60.59718132 7.57763628
v 145.08222044 -57.33006820 7.25307828
v 170.54302990 -147.99796045 4.07385733
v 168.37656498 -145.88271081 4.34224820
v 171.38426006 -146.00388706 3.93954525
v 168.59687865 -148.42642844 3.68411839
v 169.86092925 -145.33288777 3.95690696
v 146.99268341 -57.18155950 8.01927876
v 145.13750374 -59.44943428 7.58446334
v 171.44149542 -162.23785281 12.35122979
v 151.12946928 -50.90119690 5.89350751
v 152.24185586 -49.73392189 5.42794866
v 144.55857873 -168.44241321 11.39533613
v 146.04157209 -169.58589852 10.32717433
v 143.84742081 -167.20151901 11.83882635
v 170.45737803 -96.59713507 25.38519166
v 153.38057280 -42.38978028 4.56017768
v 140.08732140 -110.23423076 14.78207763
v 138.80227506 -110.81271619 14.39926121
v 139.07016814 -108.82597417 15.00012446
v 140.86245000 -109.57291722 15.05886577
v 170.45822740 -175.73089898 8.20857380
v 169.08541322 -175.37534237 8.61328561
v 169.27883029 -177.35682428 7.73264002
v 171.15877569 -174.27490652 8.40595644
v 171.87972367 -174.84273016 7.87699874
v 170.57701945 -176.41830444 7.58299883
v 155.31718731 -159.72714126 6.53814338
v 153.86630595 -157.94287622 7.19561102
v 155.66414595 -158.51850808 5.78008778
v 153.73393893 -160.10463238 7.32669467
v 155.91552854 -160.24748981 6.42900774
v 155.79709411 -158.11085701 5.59654413
v 151.73421800 -155.60789406 7.51714502
v 153.86050940 -156.29969537 6.66288752
v 150.68823099 -157.40336478 7.75574055
v 152.59066224 -158.65825117 7.60097010
v 157.04116225 -159.40684080 5.34891291
v 113.25813085 -95.86997330 7.60197314
v 111.36797816 -99.59698468 7.90988933
v 112.45054007 -100.28170049 7.86204170
v 116.03029072 -91.21064097 7.87297264
v 117.03398824 -96.33432329 7.43121561
v 117.64517426 -93.91111881 7.55207054
v 23.61489460 -14.63473681 -0.95385668
v 19.03381385 -11.34631876 -0.92372036
v 18.18410307 -16.86984487 -0.55555225
v 21.35242149 -15.49717132 -0.85604942
v 29.25834060 -9.17463098 -0.72275504
v 28.87700126 -14.12428916 -0.98004495
v 26.24866925 -10.86898427 -0.89279772
v 23.91563170 -17.63359271 -0.82479435
v 177.31146514 -120.14553696 22.98100851
v 152.03182399 -164.91585970 6.55120099
v 20.10775916 8.74229334 8.70929286
v 21.37871645 13.24592158 10.79428475
v -5.08256396 -10.26347931 4.59132390
v -7.47840060 -10.54889429 4.35894774
v -5.58721740 -10.70521865 4.51924605
v 195.87568939 -82.01178908 13.82774021
v 193.56141984 -82.50575513 11.78192627
v 194.83040273 -81.49757981 12.55465765
v 111.96668446 -105.61625659 6.70157932
v 114.35839534 -104.06404734 7.16147060
v 151.13429725 -163.36639225 6.71575731
v 150.42512119 -165.32354057 5.78495953
v 115.30484259 -43.76298562 14.59979080
v 113.78059536 -43.78199205 15.30693751
v 151.24842525 -161.96529567 6.97294110
v 150.30106902 -166.37890041 5.01218066
v 34.12324935 69.12735850 3.98176117
v 35.05289182 66.19194150 3.11222021
v 33.60501677 68.92394274 2.70740013
v 32.41455927 72.35024869 3.13408370
v 201.84814930 -81.09468967 33.78438577
v 202.77741551 -79.58209515 32.85233676
v 201.71141624 -77.40598172 33.42460096
v 152.05520391 -160.48878431 7.04204198
v 109.57818478 -113.45401406 5.40930359
v 109.51160640 -117.30130762 5.12522273
v 83.84539932 -110.61573774 19.64822970
v 196.70908153 -65.82718343 18.67034473
v 123.38287383 -84.78008956 6.35540066
v 127.01992691 -81.54488355 6.70559844
v 67.85069406 -115.72236568 11.99393906
v 67.26662070 -115.41695893 12.34703884
v 66.82336330 -115.29823393 11.74371969
v 65.88461995 -114.26074058 12.08443288
v 106.45086318 -116.42833799 12.42331881
v 108.65395516 -116.81894213 12.00201549
v 109.15870965 -116.66409671 15.30433912
v 38.67197409 -25.16038902 8.29054229
v 125.92525780 -85.84540337 7.90231489
v 127.78984010 -83.64047855 7.60138221
v 66.18198007 -114.70952630 11.21181156
v 66.34140015 -114.92604762 11.88667119
v 65.44925272 -113.55032027 11.04541495
v 65.96165895 -114.10428584 10.90274286
v 69.73876804 -115.28067291 9.91973933
v 102.98415273 -120.27969956 9.88689438
v 104.29000109 -119.02999878 10.42000111
v -48.60688001 2.21929466 1.16891961
v -47.46496677 3.60762468 2.83188233
v -50.50054565 2.30219937 2.51068338
v 129.03727591 -76.43128186 8.26695655
v 127.93551385 -80.93604445 7.67396716
v 129.15369868 -79.54049110 8.21570773
v 180.27636409 -141.78386331 12.33058516
v 181.05752766 -141.47800207 12.97290530
v 180.88898063 -142.44872332 12.58100756
v 179.01872098 -140.62935114 11.63402013
v 182.18791485 -142.34873652 14.12962750
v 181.37489259 -143.15192401 12.58718316
v 181.95730448 -140.22450149 14.45202902
v 180.58553338 -139.33806121 13.12723290
v 177.59412527 -143.03566515 13.98916356
v 178.50199342 -142.55429804 14.77648132
v 177.95668542 -141.38366282 15.77941142
v 178.41124535 -73.49730283 8.18135776
v 180.67458272 -143.09950173 12.24522758
v 180.28260767 -142.52100885 11.96545362
v 172.13605344 -147.75818586 4.94901882
v 172.36500978 -145.48462629 4.25224984
v 171.88784480 -143.41963828 3.97103140
v 160.93032062 -60.04589051 15.12367092
v 162.85830736 -61.03194505 16.48226939
v 161.90370917 -59.74956974 15.81241935
v 120.81218511 -139.97122645 11.58103161
v 119.78821456 -137.62257993 12.10317016
v 164.48272765 -62.10761517 16.16071910
v 163.49008679 -59.51155350 16.22362621
v 160.33852100 -59.61130187 14.75305855
v 121.02227658 -140.70123434 10.41646115
v 134.59832966 -73.32003862 7.75409723
v 137.66896725 -71.07120007 8.41305684
v 167.68079996 -164.50205445 4.52868501
v 166.39709473 -163.27464581 4.47755354
v 168.37167740 -162.75465488 3.99049651
v 166.57315195 -162.19948232 4.37135948
v 169.60510612 -163.76626492 4.31620283
v 168.25012863 -165.88741541 5.27781295
v 169.80631649 -165.18065333 4.90440894
v 168.17618906 -160.81136465 3.86280613
v 169.50261593 -161.32336855 3.89264943
v 170.34576833 -162.43429482 4.19585640
v 168.59145463 -158.82681310 4.21860581
v 169.71148551 -159.70519185 4.13529342
v 145.68640292 -146.41764760 6.67507993
v 164.93426263 -50.98817497 11.46475319
v 98.20451587 -27.20873617 14.83872440
v 101.10179335 -29.80761416 15.37529379
v 101.67399794 -27.16410533 13.65403645
v 99.00259227 -32.54997730 16.66283980
v 104.12080586 -29.58904766 14.19064961
v 102.08363831 -33.14244002 15.99749736
v 111.04652286 -14.98709526 6.25488022
v 145.02884448 -61.62831932 8.13596509
v 146.73991501 -67.37164408 8.35584942
v 148.04708958 -61.09996140 8.52051005
v 148.63988757 -63.18378448 8.81515723
v 146.84690535 -59.44764614 8.01746454
v 173.90121520 -170.75470090 7.19762314
v 172.43160307 -171.29065096 8.59041139
v 173.31871390 -169.28730905 6.98772399
v 174.32625592 -168.80229115 6.98922016
v 174.96670783 -168.98518801 7.58553669
v 176.63270235 -171.87896371 8.66231881
v 171.31945491 -169.74987090 7.82413036
v 172.28953540 -172.72435129 9.53332894
v 170.24524510 -170.48284411 8.70668329
v 202.88653672 -77.15807855 25.71309358
v 173.88753593 -167.44996607 6.75153453
v 171.86312377 -167.91021824 6.54577697
v 173.81079495 -173.91902208 10.12036297
v 172.91623354 -175.13388395 11.28721517
v 170.32013834 -173.52147400 10.35844628
v -29.38399650 97.93481231 -4.85928729
v -28.08252722 98.01446646 -4.08669142
v -31.04672953 96.06840461 -5.56776207
v -27.47571841 98.96335006 -2.59667588
v -30.50790913 99.09518063 -5.09977341
v -26.35780908 96.53746337 -3.72485514
v 148.88559282 -57.81156570 8.42308346
v 187.14338541 -106.91560060 28.75634283
v 186.12994254 -108.69035870 27.22998522
v 188.05214763 -108.08679461 25.52490868
v 188.90942633 -106.10216111 29.45464104
v 152.48824656 -51.69757828 5.96601795
v 150.24891496 -60.12006849 8.71158298
v 151.17718279 -57.70016834 8.40112474
v 174.96655881 -167.33171046 7.31818983
v 174.52457547 -165.53960741 7.05453521
v 97.40834683 -54.42228913 16.95572212
v 100.03950447 -55.23166060 16.45581797
v 97.42493927 -53.15677449 17.37999171
v 98.02678972 -56.50506914 16.58868976
v 95.74542940 -55.35065755 16.88962616
v 164.11975026 -174.80255663 4.42308281
v 165.40181637 -176.10596120 4.04071994
v 163.94014657 -176.37845874 3.28391115
v 166.09756649 -174.95897412 5.23229921
v 165.26545584 -177.64563859 3.20505048
v 167.26572812 -176.92406476 4.78371512
v 166.87919199 -176.24676228 5.60290320
v 161.71413660 -175.48574507 3.27924499
v 162.69481182 -172.91006446 5.10984752
v 164.90250826 -173.26278985 5.89544652
v 163.04646432 -178.14725637 2.26163375
v 166.33667052 -178.68904769 3.68651445
v 167.52636433 -178.95120382 4.96275490
v 167.23620892 -177.08954215 7.01011717
v 166.43857956 -175.09645224 6.97857188
v 69.50102001 -65.64367563 8.05552304
v 67.94590503 -66.99073315 8.04387592
v 69.48273629 -62.97887862 8.39046482
v 68.14941019 -64.99660760 8.04477744
v -80.85916936 -1.85992953 2.14696792
v -83.28718692 -1.41217280 2.36990955
v -81.80021495 -2.43501412 0.70955488
v -81.18167520 -0.57940010 2.81121000
v -79.58292216 -2.28213565 1.28253072
v -78.34252715 -1.56579446 2.67104711
v -84.87701416 -2.44559254 1.09118898
v -85.99027246 -1.93822873 2.33876682
v -83.26541632 1.13435567 2.70266109
v -85.53770185 0.33045150 2.72620516
v 119.61545050 -120.24009228 6.00089738
v 175.91607571 -164.04524446 9.53537226
v 175.47245324 -163.54639828 11.01484522
v 175.88499188 -166.03976488 9.22837853
v 120.99598348 -93.43346208 7.84622226
v 118.92551184 -95.60200572 7.46736629
v 123.08978289 -91.11525863 7.95343798
v 122.47317284 -88.75928074 7.29736825
v 124.52015281 -88.51178735 7.85221066
v 125.58239698 -90.01043439 8.52290168
v 123.14544618 -95.80527246 8.92349705
v 123.88233095 -86.40247583 7.15049729
v 126.51638687 -87.80577034 8.47147405
v 128.37234139 -82.58268982 7.88211543
v 131.60520792 -77.82144099 8.54685064
v 131.19931519 -81.24490082 8.46783351
v 128.51339579 -82.03729987 7.93367997
v 133.26822221 -75.53638518 8.68839212
v 133.16486776 -78.57975364 8.62494390
v 134.55078006 -76.09272003 8.71760864
v 135.33215225 -78.20136845 8.66617449
v 132.01598823 -83.30922574 8.21939763
v 137.64403760 -73.71301204 8.45890865
v 167.64357686 -46.36175185 5.73505880
v 147.44700491 -71.51180506 9.33406409
v 157.87746012 -163.38382661 5.74721349
v 158.03167224 -165.82733393 5.84525988
v 164.55793381 -66.16044044 17.65877753
v 163.74909878 -65.67014009 17.42567867
v 164.30675983 -67.16196984 18.17459613
v 161.85586154 -66.11919403 17.48474874
v 162.53186762 -64.39378113 17.09671505
v 159.87065434 -166.94061458 5.44261513
v 131.74006343 -166.19190574 5.59741352
v 131.32989407 -167.63983667 5.66736422
v 131.66496158 -166.77458584 6.33386197
v 131.95981085 -165.54230452 5.92681672
v 26.57799982 79.31993902 5.07073570
v 25.89667961 79.00689542 5.65574830
v 27.90795825 78.25016975 5.00365812
v 15.14123660 85.04217118 4.45181364
v 17.94830896 84.11868662 4.22230829
v 15.99044912 84.48895067 3.14267818
v 16.28344320 83.64596218 6.10380666
v 13.90331332 84.92751420 5.61521575
v 20.79141885 82.96284080 4.24149446
v 19.19120736 82.53922313 6.01427257
v 190.64962864 -104.71912473 28.73038687
v 23.04475754 80.43136448 6.06479496
v 19.54148337 83.02201331 3.12389480
v 20.51843144 82.86229521 3.43476445
v 19.21174675 81.62415028 2.28861184
v 17.67499745 82.97737688 2.26287218
v 15.01792111 84.18903500 2.23000278
v -36.80453077 2.61499942 3.76799027
v -37.07159683 0.33655728 3.75508354
v 123.41171503 -42.95604676 12.34871335
v 121.18732929 -43.45401749 13.29250354
v 164.21781480 -144.58569884 4.79388423
v 167.20327735 -141.17798209 4.72161081
v 164.94940221 -140.77289402 5.21752331
v 169.31620240 -141.48686826 4.57380805
v 166.99621081 -139.33128119 5.23177767
v 151.17169917 -63.54274601 9.14818328
v 153.01290154 -59.18005854 8.80658533
v 152.95393765 -57.16856197 8.44723172
v 152.33661234 -62.51096725 9.17742401
v 187.70076334 -107.66357183 27.37949789
v 154.47336435 -54.72148582 6.58181496
v 153.68111432 -57.17058852 8.42682645
v 137.90339231 -103.24497521 14.28680308
v 137.65601814 -105.46179861 14.39836435
v 139.04449344 -103.97697985 14.63843882
v 138.13769817 -106.27853870 14.48352356
v 136.87425852 -105.90753704 14.27762117
v 153.79267931 -50.38713291 5.63547900
v 188.62411380 -107.45845735 26.56609938
v 156.56924248 -56.45108223 7.84781203
v 156.16182983 -54.08867076 5.92130888
v 143.44489574 -105.91508448 15.46277199
v 145.32679319 -106.69547319 15.08832071
v 144.27660406 -104.37465459 15.51681105
v 142.72454381 -108.12914371 15.43208305
v 146.26118541 -107.92693496 14.72810656
v 142.26530492 -110.24941504 14.85713478
v 147.04193175 -107.26442933 14.78837989
v 146.74040675 -104.86879945 15.17290343
v 141.77188277 -105.77972233 15.38643893
v 142.09891856 -104.40692306 15.09056147
v 155.31870723 -51.91479251 6.06243266
v 127.58535147 -98.39973599 15.80841467
v 125.97368658 -99.74405169 16.06029272
v 125.14637411 -97.82056510 15.88078775
v 132.15643167 -148.09884131 14.23519384
v 126.28501654 -101.73682123 15.92834853
v 123.17419052 -99.64577854 15.81300423
v 124.01202321 -101.77844018 16.10379480
v 126.38863921 -96.47682309 15.30070882
v 129.12760675 -96.83105350 15.28531499
v 161.62529588 -142.40686595 14.81399126
v 161.54506803 -144.77922022 14.88878857
v 159.60565209 -141.35512710 15.46170935
v 160.11621058 -143.54938269 15.05821291
v 158.59767795 -142.42018759 15.16398229
v 161.88025475 -141.42526686 14.94023670
v 161.08177602 -139.92042840 15.23307525
v 158.64726901 -139.93680477 15.85163735
v 90.53289890 -115.08570611 8.60932749
v 92.94258058 -118.11113358 9.07564815
v 92.90830046 -118.58326942 9.81183536
v 173.32993448 -90.24306387 27.96294354
v 173.40223491 -89.56990391 28.06065232
v 161.25990450 -139.33724165 15.40336292
v 163.05990517 -139.92552459 15.14251996
v 157.20714629 -126.54989958 6.23389194
v 153.35069597 -128.08327377 7.05291471
v 149.47922528 -121.40367925 7.64911855
v 154.81802821 -126.53817236 6.66988315
v 155.07206321 -123.57328087 6.42706221
v 158.78270566 -130.36607206 6.01724535
v 172.21105099 -139.22379911 4.29040706
v 172.84592986 -137.38818467 3.63307516
v 174.23142493 -139.83300328 4.67185490
v 171.33004963 -137.59458065 3.98778822
v 174.12990332 -137.21831143 6.00907719
v 172.08716273 -136.78671420 3.76897235
v 173.62144589 -135.93332469 3.65969911
v 174.01561141 -141.89361036 4.72063432
v 170.13911903 -139.24285769 4.76751942
v 174.87251759 -138.83213699 6.61316514
v 175.05729198 -141.03926718 6.13972172
v 149.83481169 -125.11868775 7.61724636
v 150.98373592 -127.04274058 7.45119294
v 122.06570804 -97.86291420 8.74542352
v 126.63260102 -92.78710186 9.20938700
v 127.02044845 -88.48103136 8.70013330
v 129.60363925 -90.98415822 8.99170339
v 127.60832906 -87.18209714 8.62089917
v 128.86375189 -85.71627736 8.56273714
v 129.74181771 -84.11454409 8.47932789
v 129.79955971 -87.01574057 8.54775403
v 131.74630702 -85.41928977 8.25051311
v 128.83336842 -82.37072825 8.14856496
v 136.46267354 -84.48518068 8.42501968
v 133.73790681 -81.11554384 8.48271139
v 134.68176126 -86.75719798 8.09901021
v 140.71637392 -80.30796051 8.97901133
v 139.06960189 -77.05650479 8.75523966
v 136.85066998 -81.71544224 8.58371332
v 152.77323127 -65.33481926 9.66855325
v 152.48556435 -70.72396576 10.89800056
v 153.09016407 -69.16223466 10.73645055
v 154.73082662 -60.91927364 9.18079820
v 154.88183498 -58.65720287 8.79071467
v 154.79677916 -62.84829229 9.43902601
v 160.16688943 -145.74047923 14.76373058
v 158.91204774 -146.67265117 14.22711182
v 158.21920335 -145.55789530 14.20534030
v 133.57746601 -151.82131529 7.19597703
v 133.83449614 -151.96138620 7.45799951
v 132.95511901 -151.79225802 7.25452090
v 156.45453334 -141.83858037 14.78001755
v 158.12757611 -141.16719365 15.48625808
v 159.93578732 -147.67482877 14.18606564
v 161.59342229 -145.99721134 14.69040290
v 155.90524673 -58.95287916 8.84290040
v 158.06011856 -60.69363654 9.24777985
v 157.58439898 -62.65234947 9.66616068
v 157.94509649 -55.89758977 6.69238670
v 155.27968109 -50.79766363 5.73688559
v 157.70821273 -51.98471621 5.56624122
v 158.50561857 -54.26202714 5.73184527
v 159.75441039 -57.43990839 7.77113019
v 158.51834416 -59.35784057 8.59995838
v 176.34119093 -117.65785515 23.10025133
v 174.14395511 -117.54971743 22.42177539
v 172.98381031 -118.45635623 21.88962698
v 175.53932965 -117.21875519 22.84204774
v 172.94928432 -119.38317865 21.87221125
v 139.44664598 -148.66116643 7.70401070
v 140.25239646 -149.47949350 8.06743558
v 137.60869205 -150.81116557 7.87516125
v 139.85240459 -150.36688745 8.26416910
v 141.70382917 -165.80203176 9.52382665
v 177.62915790 -118.87566000 23.28195795
v 173.43716323 -116.32057279 21.91729657
v 175.24771392 -116.92405492 22.60913141
v 155.29446304 -48.14817384 5.13797812
v 157.17725456 -49.93944988 5.50096203
v 145.30377090 -111.41964048 13.67653161
v 144.28487420 -110.48363894 14.38292582
v 147.14363217 -111.62889004 13.96820415
v 143.44267547 -112.04962432 13.69199250
v 145.25662363 -112.57443577 13.42281979
v 147.90666103 -109.16352272 14.37383518
v -148.65848422 43.62502694 -2.58667581
v -148.90418947 43.75325888 -3.73145752
v -147.78999984 42.87530109 -2.69362307
v -149.56353605 44.67605054 -2.34243041
v -147.92318642 43.65859926 -1.76523265
v -147.80855179 43.80483925 -5.34596760
v -146.78791165 42.19641909 -3.87245999
v -149.67280626 45.01489177 -5.18284878
v -150.88024735 45.40187865 -3.73470527
v -146.47425711 42.66092181 -4.97401832
v -146.15999162 43.42000186 -5.38000325
v -148.51492643 46.48594931 -6.23316411
v -146.63048089 45.22126541 -6.03969488
v 159.65978801 -56.05123565 6.56830287
v 139.30258155 -152.46167779 8.87628738
v 142.58427918 -153.43016386 9.51681752
v 141.92375541 -154.53962982 9.54828225
v 141.05489850 -151.39201283 8.73215776
v 142.24660397 -152.27119625 9.15435888
v 143.71554554 -154.69543636 9.50796809
v 161.49298847 -60.45541540 9.35360510
v 159.62928534 -61.57020107 9.80659947
v 162.23488748 -57.93737620 7.45586120
v 129.76713479 -91.74343199 15.51603898
v 127.11720169 -90.53608030 15.02330415
v 129.17371094 -92.30958670 15.31364117
v -19.39066313 30.45253828 -3.75782838
v -13.81352544 26.67394839 -3.49483942
v -17.34008826 27.86446922 -3.63117224
v 126.61053240 -92.46399999 14.70081229
v 159.16511416 -145.54406703 14.47662339
v 157.59374201 -145.15154064 13.88209593
v 157.25082159 -143.95253360 14.24691640
v 143.84098351 -113.48834634 13.12926691
v 144.03294027 -115.05745351 13.23707774
v 146.37458324 -113.59842867 13.78745306
v 29.41317484 34.87083688 1.25254458
v 25.59014782 35.71366519 0.43221909
v 27.09814720 39.25166279 0.56271441
v 143.41019094 -110.92472821 14.40874860
v 25.50789900 38.33556548 0.26307386
v 23.15301262 38.25499490 0.24144357
v 25.43420531 40.14272243 0.21980623
v 146.16209269 -170.03923655 9.38644260
v 73.08227569 -76.93595439 9.33480356
v 71.43422961 -78.53488624 9.27576609
v 72.39416242 -79.49380577 9.58137121
v 71.21830434 -79.97198403 9.49571189
v 69.61051375 -80.20152897 9.34718363
v 73.77713174 -74.99516755 9.25938413
v 140.60343802 -104.68615592 15.17719217
v 139.80843127 -105.55507988 15.16373735
v 138.57884705 -107.90890455 14.89370037
v 139.63097334 -107.01397806 15.29561542
v 140.38452506 -104.00669277 14.68432508
v 140.20864666 -102.63188928 14.61290661
v 168.52743924 -156.84576333 4.87699406
v 81.31770045 -115.48958719 8.93933419
v 81.31000400 -114.04000223 8.57999735
v 77.92384923 -113.91606927 8.63747112
v 82.93500543 -114.25539106 8.63612350
v 82.06106722 -111.69082671 8.73145740
v 81.44970238 -116.19426310 9.66431294
v 80.43436706 -116.12522602 9.55660921
v 83.91165733 -115.68714678 9.27371904
v 84.02361721 -114.24712837 9.09668114
v 85.07651091 -115.38713425 9.26771667
v 85.25868505 -116.79569632 10.37273835
v 84.78370309 -115.29614031 11.99034881
v 149.07534420 -157.49865770 8.45508371
v 147.56782353 -158.31746161 8.64712708
v 147.12630212 -156.86208010 9.09259729
v 153.31074595 -162.16441989 7.31662102
v 156.19240701 -162.48364747 6.71994407
v 122.48452008 -99.79804605 9.24067572
v 123.84240329 -98.75058383 9.48462170
v 127.22967565 -98.38568419 9.57260281
v 133.34155083 -90.45196325 8.65595415
v 134.79477167 -90.78391641 8.71090405
v 138.69002461 -87.68769354 8.85410700
v 144.40014958 -78.46174389 9.11822915
v 144.79090273 -72.86676764 9.05422121
v 148.32536876 -77.23901421 9.58353840
v 142.48462021 -83.84118229 9.47444420
v 148.96129072 -79.98614758 9.77536291
v 147.08326757 -83.48111063 9.28433426
v 149.68404174 -73.67350161 9.95784067
v 155.22992611 -67.01058149 10.34458447
v 153.36000919 -70.52632421 11.03017479
v 155.60007095 -69.86855716 11.13118045
v 158.83038938 -95.73444724 18.98505539
v 108.00797492 -106.47398233 20.99136263
v 179.25901711 -117.66681820 24.21915345
v 178.71916294 -118.65609139 23.80930819
v 179.76069450 -119.13512647 23.69629405
v 177.80300975 -117.50061065 23.98515865
v 161.65812314 -56.71436712 6.65230770
v 160.52964330 -54.58541960 5.74623374
v 79.30643857 -87.58515865 12.43078895
v 80.37881553 -86.42419428 12.46567164
v 81.39441907 -89.92595226 12.21527066
v 76.97706670 -87.53839880 11.85948215
v 79.02058959 -88.64949644 12.40542065
v 161.52110696 -62.31495366 10.07184200
v 164.14952278 -58.43582749 7.34055741
v 164.39796984 -61.49535626 9.41551756
v 160.19506752 -64.67276067 10.71347762
v 134.89307463 -106.92308843 14.50632792
v 135.26710868 -108.22071135 14.38952051
v 89.06503022 -57.75462836 15.75794443
v 90.91491252 -56.29036948 17.07558520
v 92.72199124 -56.62870035 17.11045764
v 139.28358257 -101.31038725 14.68454394
v 141.24879241 -101.26375407 15.03668819
v 158.66130590 -186.39740348 2.46957061
v 179.04444039 -76.11732930 7.43509270
v 178.21776867 -75.52845031 7.09140254
v 178.97373438 -74.80602711 7.81704579
v 163.38695586 -51.86231062 5.40484115
v 162.16534376 -50.56977272 8.91436171
v 162.08578646 -49.85944554 5.02590695
v 161.92433238 -52.25023627 5.19000599
v 159.73073244 -50.55484921 5.37789240
v 159.69641507 -52.68586800 5.43137453
v 71.54157013 -62.94478476 8.66520405
v 124.98486042 -141.37756824 14.52715974
v 124.37713891 -142.89014041 13.73276673
v 163.89584541 -53.86578664 5.82828885
v 150.05093813 -40.64547271 4.78443736
v 149.25484359 -37.88490221 3.50983534
v 73.61818850 -60.22776291 9.07895807
v 71.91175967 -59.35269967 9.11674462
v 74.07478988 -62.64650077 9.08472668
v 153.43800187 -106.78221285 15.61336126
v 151.18601918 -106.44178092 15.21466579
v 149.90343153 -102.48223692 15.33832587
v 164.87997770 -56.52700365 6.36591436
v 162.68020868 -54.91283536 5.64689096
v 179.97495830 -80.13445139 27.66623348
v 181.58625066 -81.09225333 28.82141247
v 181.41327798 -80.01369238 28.35399471
v 131.22242689 -170.98022997 6.82052830
v 131.37084246 -168.86517406 6.76800497
v 130.91212511 -169.47937012 5.85181732
v 131.92376494 -170.25378346 7.69337732
v 130.85435331 -170.73804140 5.58282109
v 131.68096542 -173.04934561 7.26412749
v 131.14118576 -172.62297869 6.11180160
v 132.03957677 -171.80840671 7.84352887
v 130.92885911 -169.75690424 5.41010033
v 131.31111860 -169.06608641 4.88203019
v 125.10451674 -100.31902790 9.87737440
v 123.30091745 -102.13666409 9.92076099
v 121.45514786 -102.09002346 9.39158350
v 124.22082573 -102.88767517 10.16012393
v 131.23726845 -94.61586177 9.37909912
v 129.55124676 -100.28453916 9.67451744
v 137.05222309 -92.75671095 9.28092096
v 139.80481029 -89.86617625 8.99765361
v 139.24214244 -85.69543064 8.97773635
v 157.98301995 -68.55075806 10.96828375
v 159.50617194 -66.28864259 10.76751295
v 161.69817746 -63.83997202 10.53266972
v 162.43302822 -65.09244442 10.76095458
v 161.90747917 -66.74935669 11.23051066
v 157.57317841 -71.75993174 11.33815851
v 158.72198343 -71.51384652 11.51779760
v 159.62715447 -69.56454366 11.57451421
v 165.08318484 -57.53780156 7.01924833
v 165.23717344 -60.80677733 9.03932936
v 165.44075310 -58.59312043 7.76936347
v 165.53391516 -56.25801906 6.35397434
v 166.62751138 -63.63030523 9.42972209
v 166.31689668 -60.11122838 9.15428158
v 167.29883850 -61.26402691 9.85964760
v -63.54390830 2.34426861 -1.02263212
v -62.47205660 0.78415155 -0.18923715
v -65.19091129 -0.01570622 -0.16252333
v -60.06458774 1.92396948 -1.10765768
v -61.01986021 0.57161000 -0.34188468
v -62.29925156 -0.57604082 0.09165169
v -62.22051755 4.88399481 -1.93384488
v -64.33653086 2.30025267 -1.10101700
v -58.74547735 4.14598873 -1.60805637
v -58.80459398 2.17616442 -1.10271049
v -59.47568640 0.49673981 -0.37005608
v 160.09670496 -108.43053460 17.43944548
v 159.80321169 -106.62329942 18.25243793
v 158.18910301 -106.14553094 17.20970683
v 159.01938081 -104.44322228 18.53969134
v 160.50066054 -109.34700072 17.84292422
v 131.55819476 -149.27336574 11.96064334
v 129.76558506 -148.65012467 11.29942946
v 133.29850137 -149.50254560 13.31438776
v 130.33887744 -149.56803620 9.99496877
v 128.44604254 -147.78065681 11.60794403
v 188.35537136 -107.65218735 25.29919893
v 166.07208550 -51.71207711 11.80646382
v 167.88867116 -50.81743374 10.37502848
v -58.68566409 6.67639356 -1.90440402
v -56.46099895 2.61391606 -0.90655504
v -55.18544093 5.56703703 -1.30413286
v 127.90198624 -101.37882084 9.69211385
v 127.27539241 -104.65485603 9.97774210
v 132.17638433 -101.70586407 9.94260423
v 130.41609526 -106.84682429 10.15648060
v 127.07622349 -107.09705949 9.74896923
v 133.70694220 -97.38498926 9.80009791
v 133.44931602 -99.81250763 9.97339003
v 136.99389994 -94.61614490 9.62612499
v 141.88601077 -89.22678232 8.95492826
v 141.14455879 -91.93231910 9.18460079
v 142.36405492 -86.95050329 9.12981108
v 145.19295096 -87.41290122 9.10675246
v 153.81331742 -77.87940651 11.03320532
v 151.96137130 -82.33351260 10.10662317
v 153.70777249 -76.05507225 10.98267082
v 155.21538258 -71.77429646 11.09312940
v 163.63058984 -62.90971488 9.97301191
v 163.36378455 -64.61746991 10.35810448
v 164.77251053 -65.72260708 10.06221026
v -0.68029232 29.57547456 -1.93641766
v 2.92689190 25.82228929 -1.89022091
v 0.87219913 25.59607849 -2.32250174
v 148.55115116 -61.00365147 15.90761542
v 149.64896441 -59.47632343 15.51253907
v 148.19189906 -58.47785622 14.82840627
v 150.99655092 -59.39684063 15.10263979
v 149.20453727 -56.85049295 14.20186739
v 151.26812458 -57.38871545 14.57522344
v 145.22752166 -60.08993834 15.33807535
v 147.45378494 -58.74085426 14.81886301
v 167.20531881 -56.50070310 7.61688268
v 167.90881753 -57.76126310 11.64709590
v 168.30815375 -55.71079254 8.19701701
v 167.76141524 -56.74320087 8.09706841
v 167.34750569 -57.49184266 8.52616969
v 167.15395451 -57.74435401 8.70709494
v 166.66881740 -55.54123223 6.53638085
v 169.38067973 -54.71675098 8.51969421
v 170.44451833 -54.13100496 8.84565152
v 169.80610788 -52.75667086 6.95745042
v 168.13197732 -54.41883206 7.05773337
v 190.83850086 -104.29255664 30.62651865
v 176.43329501 -80.15989512 26.34974942
v 179.75054681 -81.26497269 28.09299529
v 167.15107858 -57.72326142 8.76253843
v 146.78651094 -117.27984250 15.30230604
v 145.38399875 -116.05535448 13.81127350
v 147.05714583 -118.13377589 15.42168763
v 143.51525903 -116.99696630 13.50808516
v 171.39920592 -52.21473426 7.22024590
v 172.30241001 -54.17742580 9.25527886
v 156.53815866 -112.30337620 15.92994109
v 156.89375997 -115.07342011 16.24265686
v 158.64865482 -112.77171969 16.65817574
v 155.86110950 -113.20082098 16.03579894
v 158.46534073 -115.69175124 16.73047617
v 156.87528253 -116.43675715 16.18415676
v 155.66518903 -111.20551080 15.67695104
v 157.58977830 -111.68824881 15.99329896
v 135.59016585 -102.35677660 10.14050376
v 146.10096812 -58.46277252 14.92156554
v 144.92376149 -57.18521029 14.44809418
v 146.61155641 -57.05484375 14.48158640
v 149.10718799 -58.46184492 14.99331836
v 148.22244644 -56.51603267 13.99736106
v 150.76306462 -56.67810515 14.02843185
v 149.11638200 -55.26988208 13.01227137
v 136.78756356 -97.29686379 9.95072909
v 134.98303294 -96.63882107 9.88036115
v 133.35779309 -104.78860885 10.22231393
v 135.91259718 -103.68554294 10.11309866
v 141.34126902 -94.14636344 9.58812051
v 141.63558185 -96.78723663 9.55208205
v 143.20987463 -91.71233326 9.63542797
v 144.47538555 -89.22033757 9.00219474
v 68.08002293 -27.78562903 19.36378889
v 70.54773718 -28.62602286 19.87740956
v 68.46884638 -31.15522675 18.21284369
v 66.93959236 -29.34217267 18.21077988
v 71.67118043 -30.97921051 19.85343918
v 74.09683615 -31.82300180 20.52147314
v 84.38310772 -113.86497319 9.12174769
v 83.31325650 -111.83886975 8.64743907
v 80.29027283 -111.88177019 8.72577727
v 150.77361465 -85.62882990 8.78156722
v 146.74711227 -90.75152874 8.99154786
v 150.57681501 -88.34034950 9.30050202
v 156.44617379 -74.85382259 11.18095312
v 155.87800741 -78.41266692 11.60073094
v 157.35717118 -77.37988979 11.69391628
v 159.54278409 -74.13020730 12.22179923
v 159.22585130 -75.66572726 12.04232965
v 154.43910658 -80.02053201 10.87306160
v 159.15989876 -80.93913645 10.64801123
v 159.17387605 -78.39415222 11.91304158
v 161.88514233 -68.95739585 11.87384501
v 164.21292722 -66.63062423 10.57367958
v 162.95740008 -69.09235567 11.80931181
v 162.26160526 -70.08378208 12.09821645
v 165.99033773 -66.30502641 9.76802688
v 163.93192112 -69.24963742 11.66364364
v 166.76777601 -68.28941405 10.04612353
v 169.10780966 -62.16403842 10.10162290
v 169.64718699 -63.95576149 9.54629760
v 168.97755861 -66.49745256 9.92247649
v 171.23346031 -62.59839237 10.01695450
v 170.42906582 -58.90338495 12.12287415
v 170.88413239 -61.11412123 10.93089860
v 171.36411369 -67.06242263 10.46546455
v 172.83335328 -64.48505819 10.27828362
v 68.79681349 -114.09021169 9.30143148
v 167.53439605 -177.21751332 8.52096546
v 66.34406000 -115.08693546 11.59122214
v 66.09944254 -92.39285439 8.09753034
v 66.37945771 -94.61772442 8.67539272
v 67.08618253 -91.51217341 7.53841177
v 65.18845260 -90.82847834 7.66746979
v 63.62567097 -96.33629024 9.85706411
v 69.66769695 -93.60438585 7.61109404
v 68.23075563 -96.59279883 8.65796395
v 168.76621544 -56.80917948 9.43636708
v 170.35320401 -58.09281021 10.25773492
v 171.21320963 -56.86429515 11.11509744
v 171.68678343 -58.85015428 10.82302909
v 178.81043255 -56.28940091 13.78439553
v 177.73135006 -55.14661223 12.49521412
v 178.12550068 -54.02989313 11.55925449
v 182.23875761 -54.92242426 12.55930960
v 175.03479123 -53.74033004 11.51779853
v 174.93821681 -57.67745152 15.00312798
v 114.25346881 -125.29140711 6.62521273
v 111.70911044 -124.94617701 6.66928897
v 185.03600359 -55.08436635 11.86190266
v 183.63474309 -56.21617660 13.83014116
v 181.97931349 -54.02089655 11.52057294
v -33.41000155 104.26999629 -3.56999971
v -32.31060505 102.90285945 -3.06917191
v -33.07460994 103.09055448 -4.41261008
v -33.18513185 103.63960266 -1.78893551
v -34.17951986 104.39690202 -4.38604504
v -34.74021703 106.47755116 -4.57339641
v -34.69649702 107.07911849 -3.23569961
v -34.93047506 105.30822724 -5.10735158
v -34.31420401 105.94700277 -1.94399187
v -32.32949972 101.80413723 -4.90322011
v -31.15254454 101.08124465 -4.27732989
v -31.10431507 102.17743367 -1.89370394
v -33.86195377 101.99942440 -5.73263457
v 120.17945945 -45.43808475 13.66985217
v 120.81044167 -47.22477868 13.98164034
v 118.36448312 -46.54901847 14.37847503
v 118.08951944 -43.47250983 14.52020928
v 170.50608993 -59.57531184 9.56886634
v 170.25879025 -59.26942453 11.11844461
v 170.81809044 -59.41264331 10.50500665
v 168.81041229 -60.60405448 10.62226202
v 172.39798605 -52.71486193 10.74675284
v 170.40865123 -51.98562518 10.54152753
v 172.45453596 -54.42116410 11.80999074
v 172.05402255 -55.83559349 13.41873500
v 174.46079850 -54.23197150 11.67424768
v 171.83086276 -49.97809231 9.09337867
v 173.69599640 -50.98222941 9.68403276
v 170.94860971 -49.88397285 9.23198182
v 169.28309202 -51.39094591 10.52431390
v 173.15883934 -59.28483978 11.35573257
v 173.82287979 -60.20404026 10.67893952
v 171.43683136 -61.23360619 11.05391234
v 133.47944617 -106.95596784 10.37123613
v 137.38015294 -101.77908838 9.99939255
v -58.50708112 21.92878909 -4.56392346
v -70.31037658 17.71357469 -4.71321587
v -59.00341645 33.88918936 -6.13351911
v -58.65709856 27.61782520 -5.33040194
v 142.34510064 -95.37281096 9.39981081
v 143.25550199 -98.01094234 9.27756727
v 145.59771121 -92.93200076 9.28561948
v 147.27626741 -93.63593906 8.92262068
v 151.38988197 -92.49337763 8.97031277
v 155.41394055 -84.60972458 9.72321630
v 154.27798033 -88.02149445 9.01347119
v 161.66208684 -76.81987435 11.75627112
v 161.13229096 -80.73334396 10.96775942
v 162.74669766 -75.28662682 12.19359506
v 163.92856836 -78.71367037 10.74212231
v 160.90324521 -72.92734832 12.38418464
v 164.61731493 -72.90860265 12.18085177
v 165.25705159 -70.97963989 11.77635696
v 167.80722141 -71.43500447 11.01166941
v 165.59553146 -75.75193793 11.50811464
v 167.19487309 -73.84471595 11.62739657
v 166.61490500 -70.04158944 10.78348141
v 169.43806410 -69.02358681 10.40517632
v 167.43813455 -69.79850680 10.45875531
v 172.13468254 -69.03000176 11.16514765
v 173.65179956 -61.64851412 10.77198703
v 173.07028174 -59.60204825 10.94878092
v 71.56159729 -111.02529615 8.58196709
v 69.67478991 -109.43895578 9.40257590
v 71.09436393 -108.48102719 9.75156575
v 72.50451297 -108.16141963 9.15068481
v 71.17945701 -113.81793022 8.72122962
v 74.89386201 -111.02966219 8.84526689
v 73.94250482 -113.22166026 8.69293604
v 75.14891028 -108.51451755 9.31122992
v 74.17775691 -106.28487170 9.35126189
v 152.25560963 -48.54818434 11.99423894
v 153.27785909 -47.00854421 11.54695638
v 151.53220296 -46.60318047 11.72282733
v 154.42769229 -48.56820032 12.19484583
v 149.86954629 -49.35131595 11.57262735
v 151.34334564 -50.95313489 11.56581286
v 153.42564881 -50.21626502 12.34837808
v 154.26607430 -45.75984925 10.41445322
v 155.55025637 -47.28646204 11.01902034
v 112.50777543 -90.74983001 14.06198367
v 110.09267718 -88.75959367 13.40266503
v 111.70951277 -91.46857262 14.33325931
v -60.53245440 -0.61291491 1.18252647
v -57.58966506 0.21310539 1.34539395
v -59.32569876 -0.15673415 2.16847449
v -61.70687079 -0.75735740 2.56560324
v -63.25171143 -1.41357654 1.48794870
v -56.92762509 0.97230787 -0.22859078
v 152.69488096 -175.20119250 2.74060247
v 150.92310309 -176.64682865 1.90973119
v 150.99769831 -174.16338623 2.23773648
v 151.46327019 -177.38097906 1.86980807
v 153.91442180 -175.47743022 3.02988384
v 153.07448804 -177.13521421 2.43907259
v 148.46836030 -177.57017910 1.79086160
v 173.80940914 -57.21766502 11.08446345
v 172.09737003 -58.11683834 11.31743193
v 173.45768213 -58.63992497 11.08652446
v 174.47835207 -62.22803146 11.67062577
v 172.89322615 -62.05337122 11.37280744
v 204.41959798 -70.11414319 28.48820575
v 43.40307042 -27.39215456 8.71939864
v 38.18712756 -28.93397771 7.66791031
v 41.88122228 -29.76967581 8.19605868
v 43.97301003 -31.54616430 8.22755788
v 46.81130871 -29.71306629 8.77972506
v 47.65070975 -26.59538202 9.36502405
v 45.41348293 -23.60843867 9.13383905
v 34.85831618 -26.11476742 7.52457697
v 135.93430817 -105.43477535 10.17541345
v 134.51139629 -107.91888088 10.24789549
v 132.21098483 -108.57182741 10.11577621
v 71.93524390 -52.45523900 10.06020233
v 69.83674318 -49.56537485 10.27203631
v 72.11478800 -50.52891746 10.52114367
v 74.04107600 -45.29580846 13.13337404
v -21.57276683 10.82703285 4.81724972
v -15.26666339 7.69943232 5.26365265
v 137.95770705 -105.71976751 9.66983568
v 136.76902652 -106.78654909 10.04666742
v -5.31611033 16.74134657 6.83284970
v -0.91752160 20.30343935 7.35213468
v -2.97301286 14.94184136 7.21480278
v 140.37227631 -101.66873038 9.46747884
v 143.74524355 -100.48566759 9.05624032
v 145.22016048 -95.86798400 8.85849632
v 147.21406996 -98.57749194 8.71473085
v 151.85935795 -99.15708005 7.84861483
v 149.34152365 -93.18470210 8.92731175
v 158.37377310 -84.06758308 9.35143605
v 156.60105646 -88.17169070 8.81246291
v 169.98562217 -69.54617053 10.65029111
v 170.56091130 -70.19159943 10.86426340
v 175.21777749 -62.53784150 11.35664247
v 175.19602180 -65.27062505 10.99444926
v 176.01107061 -60.42757258 11.11666206
v 174.43677783 -59.34668705 11.03628520
v 173.90868068 -67.62845069 11.29272766
v 146.07036114 -124.25282598 14.04524315
v 145.74714005 -125.69017708 14.01944179
v 179.56289649 -59.39302966 13.11578788
v 178.09404433 -58.87894705 12.28749845
v 179.52622473 -57.31054023 11.43232081
v 177.08651721 -57.56952241 11.09025627
v 177.03768611 -61.93963811 11.94822975
v 175.52068830 -63.89840692 12.25050725
v 173.71164262 -63.30072880 11.85547560
v 85.85022390 -114.30947483 9.13747028
v 119.00627613 -124.38276410 17.61066355
v 120.22151798 -123.66478890 19.66987550
v 117.92793125 -123.30587208 14.08495661
v 115.93964696 -121.72897905 16.72475971
v 34.88088399 -30.41925840 6.75196899
v 38.68924826 -31.97623417 7.42089050
v 32.14289621 -28.28663029 6.88016601
v 32.21218660 -31.62596747 6.04167487
v 32.87272528 -32.17742220 6.22345973
v 34.40893814 -33.65902975 6.58923341
v 138.20455968 -108.31596702 9.42832790
v 139.29165900 -108.42175782 9.31183808
v 142.64829457 -108.47568512 8.83778650
v -73.88386875 19.17075925 -5.08078607
v -74.58317280 21.29790373 -5.32592740
v 149.80846643 -100.99819303 8.15337151
v 63.29604983 -58.37338790 8.08455423
v 65.02917409 -61.58324331 7.99767673
v 63.26144934 -64.24286962 8.07762891
v 58.68128687 -59.90033969 7.86352716
v 65.58532268 -61.41762435 8.10985267
v 63.87760490 -56.70599267 8.16456880
v 61.92909926 -54.89852652 7.90387578
v 66.87811762 -59.19028446 8.47980101
v -26.97968483 19.39337142 -3.92745435
v -25.33780597 13.87280039 -3.41539131
v -31.84632957 14.04468063 -3.42244306
v -28.46263535 15.63441940 -3.64514557
v -21.10077254 14.59897589 -3.46758566
v -31.63485602 25.43193288 -4.26322222
v -30.59010394 20.38231678 -4.02850425
v -31.37044981 10.91595273 -2.86287582
v -35.10028124 13.10933195 -3.24347010
v 66.96296483 -46.73911631 9.77899786
v 67.81564653 -52.40532383 8.99908692
v 66.30097330 -46.24738172 9.82599333
v 62.99481541 -49.37873781 8.83264747
v 70.07627189 -43.32084209 12.11196836
v 72.04724848 -46.44021392 11.76598389
v 64.74032998 -42.89428517 10.50657313
v 152.74555981 -92.59396046 9.15275142
v 178.31811309 -157.11231530 11.57823391
v 156.94861114 -90.95222503 8.25444236
v 155.03337979 -92.92026609 8.54244269
v 162.40288317 -86.25651896 8.47918075
v 163.93250227 -84.18891579 8.43718182
v 161.02792323 -89.27714825 7.93116447
v 165.82150757 -78.64221185 10.29668842
v 168.17332804 -75.67160577 10.86479798
v 169.00712252 -73.21346551 11.21559739
v 171.06010020 -71.93210721 10.84923837
v 173.17143083 -69.70803440 11.33788750
v 174.12725091 -68.92085820 11.40137017
v 170.64772546 -73.91873002 10.40729508
v 171.93570733 -72.48683274 10.61723102
v 176.79622769 -66.41013920 11.09405141
v 177.33821273 -63.17162514 11.78725064
v 177.49695480 -64.63681161 11.48971915
v 177.03181505 -68.00213456 11.26418542
v 175.87180436 -69.32902336 11.22565754
v 177.68397927 -61.24085560 11.57666929
v 193.27847660 -101.36589408 29.05051969
v 194.39204037 -99.17482734 28.25258859
v 194.38287616 -100.32641143 30.12282960
v 126.14075840 -23.85890111 6.76928461
v 126.11971796 -26.05307847 7.55116157
v 127.81246006 -25.86031705 6.83268439
v 178.39503288 -68.11063737 11.20840851
v 178.76125872 -65.81513584 11.16322167
v 126.84808671 -28.09505723 8.81831255
v 125.09272993 -25.23565851 7.53448950
v 124.82519448 -26.44295059 8.37917533
v 123.43872339 -24.41227995 7.84371700
v 193.48089397 -101.34004056 30.21897748
v 175.56065321 -70.91958821 10.73960401
v 123.38155508 -21.46068774 4.48641600
v 123.24228138 -18.76778342 4.59232507
v 125.51939487 -22.91660197 4.77618771
v 121.42173946 -17.08076708 4.54727281
v -1.09620893 -12.64381967 0.51184924
v -5.21156518 -13.50312773 0.92739804
v -0.86772582 -9.98686068 0.14923993
v -3.38364765 -13.99531402 1.05432444
v 1.91355252 -10.19139681 0.19309219
v 0.67740848 -2.63174856 -1.24795502
v 4.54865210 -4.23065387 -1.08447811
v 2.17677117 -7.08973641 -0.46906195
v 0.64542075 4.77607409 -2.28033890
v -4.92708664 0.77173486 -1.83768920
v -1.06281147 1.22878910 -1.82215543
v 6.07602531 0.43717978 -1.65904313
v 178.27886343 -62.22072244 11.63002290
v 179.07750607 -60.81432849 12.32457347
v 179.46995795 -62.09773198 12.11255230
v 177.27954686 -64.33469802 12.80798670
v 179.18311059 -63.91140074 11.41383965
v 127.43388116 -22.90763520 5.10504143
v 127.03789771 -24.26089905 5.09401830
v 126.62822008 -21.55778557 4.92490921
v 120.90959400 -18.13531667 5.15663670
v 119.19140071 -18.81588809 6.27363799
v 121.21039629 -20.08508705 6.58825645
v 119.05305088 -16.81106165 5.16434107
v 122.48349190 -19.40072700 5.61580248
v 121.32856995 -17.07561873 4.82875714
v 122.32915312 -18.00348051 4.87994216
v 119.87134069 -20.51273361 7.53558567
v 116.88860506 -18.09361391 6.59995526
v 117.69505590 -20.09095810 7.61803333
v 121.52093649 -21.93182893 7.82111939
v 123.38922173 -21.58878557 6.65230118
v 76.23754442 -112.35659570 8.06653127
v 78.62739265 -111.01306975 7.96190929
v 76.76181197 -110.73651910 8.62295274
v 77.61753350 -110.05028337 8.39785859
v 81.27364516 -109.20076072 8.25176015
v 79.49179411 -108.03526640 8.55949614
v 75.59520006 -114.14603144 8.33455380
v 197.58553803 -96.08072042 29.45069224
v 196.80918753 -97.78064489 30.97159974
v 198.05704057 -95.96421570 30.92610650
v 195.46478987 -99.07987714 32.01916069
v 196.96633518 -97.07888961 32.51224384
v 120.23849785 -138.71979713 9.37006157
v 33.81396830 45.31271383 8.51720758
v 31.91486374 46.43005133 8.21227860
v 32.48946369 43.63129288 8.81430600
v 31.46835044 44.57896575 8.54444224
v 149.15913343 -157.97533095 8.33518151
v 149.51795340 -159.08540785 7.57621229
v 148.24412763 -157.67416358 8.68046656
v 35.50096974 42.54677147 8.17288272
v 35.04350409 41.73345864 8.44220351
v 36.69311479 41.82147607 7.69827329
v 36.04324535 47.45070264 6.96056196
v 36.91664711 48.91885445 6.37611095
v 36.45380586 49.31039736 6.22727582
v 33.70307386 49.21504483 7.06460467
v 58.18738788 -56.45798519 2.54369644
v 60.23018062 -54.41628397 2.04022275
v 62.08374724 -55.87537959 1.72997627
v 58.52744356 -52.57578567 2.04970222
v 63.07797879 -54.41485345 1.93281507
v 60.23892015 -59.39696729 2.56289449
v 64.45354223 -57.21612647 1.86791527
v 65.01059979 -55.83418161 2.00352236
v 56.58681691 -54.51054126 2.46214448
v 61.60676107 -50.63490942 1.92460278
v 56.23203143 -52.86564305 2.31879624
v 59.21182781 -49.79072139 1.96874095
v 137.54270971 -109.80316997 9.50509217
v 136.20226085 -108.63394290 9.92455706
v 134.78384912 -110.04062742 9.62524768
v 137.11282611 -110.86352170 9.30753630
v 136.22125983 -112.03986406 9.16362647
v 138.83633912 -111.46127433 9.46863834
v 137.71475852 -111.56255007 9.40796826
v 133.14937055 -110.58976501 9.59681813
v 134.18553770 -112.02763766 9.38601233
v 130.27045131 -108.63143206 10.01069322
v 140.09591937 -113.08491975 9.41225421
v 137.34520972 -113.88368905 9.48019046
v 113.28994483 -39.09304366 12.76538894
v 112.00789362 -40.71160033 14.72942438
v 114.36668783 -42.02306271 14.70546983
v 116.12948030 -41.86007008 14.22667317
v 111.01356149 -40.61643407 14.91115708
v 112.32620478 -42.16454178 15.49500693
v 111.78381741 -38.39511424 13.62481527
v 114.08986151 -40.46921805 13.36240210
v 114.40414190 -38.88117522 12.05944922
v 112.12339997 -38.95741329 13.51296809
v 115.64657092 -38.79639879 11.74578350
v 113.66040260 -37.78808936 11.78597566
v 115.57905376 -37.80931607 11.40215714
v 160.95350683 -177.74619162 2.04493338
v 63.96279484 -62.50890344 2.36103404
v 64.66860324 -60.33843383 1.91444275
v 62.00569868 -62.05915287 2.62147770
v 67.40976125 -59.28879976 1.75013079
v 64.26957250 -59.34957042 1.86476856
v 70.50374895 -60.55603176 1.94072921
v 69.95113194 -64.09190595 2.23153224
v 59.40545350 -65.84035605 3.22550046
v 58.39833990 -63.87358904 3.31774307
v 153.33282948 -101.53315216 7.23980367
v 157.24141896 -97.06819803 7.09795067
v 153.46236527 -96.06517851 8.20308644
v 68.43641400 -18.44813116 19.55347136
v 65.50452858 -16.65862463 19.23373155
v 72.45299965 -19.96846870 19.22499388
v 122.53306806 -25.74622072 8.71760584
v 121.38328701 -23.94292504 8.49610288
v 120.08560449 -24.41242896 8.49285442
v 120.76706439 -25.48091486 8.62397533
v 121.53301388 -26.68784559 8.96499678
v 119.53996122 -22.35204913 8.28831829
v 119.18974668 -26.46037564 8.44996702
v 52.62656882 -56.31620809 3.09271947
v 52.74235830 -58.38966742 3.44367558
v 50.13034865 -56.84728175 3.59553471
v 52.37906054 -59.56568569 3.89541476
v 50.50835013 -58.99269506 3.96418199
v 54.79755625 -60.04289165 3.41033610
v 162.40669787 -95.84528208 5.62085072
v 161.06383502 -91.64867550 7.26161292
v 158.53488445 -95.28807551 7.13682966
v 164.65410590 -89.11658078 6.12722430
v 166.41536355 -84.94447917 6.99454267
v 94.07582879 -30.21139093 2.28475849
v 88.44739944 -30.56877851 2.46605487
v 89.40088749 -26.98737755 2.54616956
v 88.20120245 -33.72050449 2.22802348
v 96.17964923 -30.58154136 2.28133728
v 91.39038622 -32.05006197 2.40836455
v 85.50363034 -33.81671384 2.30725878
v 84.31607485 -28.78045663 2.90951761
v 97.60558605 -24.90200289 2.01426726
v 90.26975930 -22.89416455 1.70127826
v 84.14180577 -42.36404225 2.15626927
v 87.90431917 -43.42550039 2.27600825
v 79.15763557 -35.01683101 2.46799644
v 78.25270295 -44.09445450 2.24331417
v 81.78640902 -36.98387742 2.29833229
v 79.46314663 -44.44044083 2.27649114
v 168.82131994 -77.51943171 9.61271487
v 169.67925429 -79.80634272 8.23085662
v 167.30369627 -80.89639246 8.64054170
v 169.56083477 -76.21168345 9.84426029
v 173.28235507 -74.61521029 9.67624318
v 174.50907826 -71.90629095 10.48336644
v 176.45332217 -73.35061580 9.10687167
v 178.49130929 -70.49522549 10.40034462
v 177.31878161 -71.45091891 10.10297704
v 179.06765640 -64.74668533 13.10533378
v 178.15193534 -65.88979065 14.25533090
v 176.37982965 -65.47866762 14.02313355
v -74.04708117 -2.29773903 0.72800141
v -75.92885196 -2.32658931 0.60102402
v -75.35343617 -2.04048189 -0.00632020
v -75.75737685 -2.19245697 1.78160321
v -74.32752103 -1.69011182 -0.25708103
v -73.02083075 -1.68817432 2.37359130
v -71.22471929 -2.07103672 1.04483170
v -73.01466912 -1.08100753 -0.52432140
v -76.77140087 -1.78711838 -0.34024895
v -77.67487317 -2.36581033 0.94281597
v -75.00179112 -0.83751645 -0.82776754
v 86.27077192 -9.26023256 0.92823483
v 87.72716671 -7.84494262 1.11560046
v 88.53009343 -6.59378059 1.84740510
v 87.94061840 -9.27324779 1.02367392
v 85.88012308 -11.63791772 0.96881663
v -75.57038963 -1.30566477 2.72195390
v 147.21803367 -75.01754910 17.04238728
v 144.32257414 -73.44488055 17.58462004
v 143.77617836 -70.97293437 17.73792319
v 147.62400091 -75.73796809 17.21908152
v 124.77964163 -92.57636219 14.22584616
v 125.42329729 -94.40661967 14.89564218
v 90.43143690 -5.74415550 4.13025590
v 89.32280540 -8.39544926 2.14615581
v 86.21221781 -115.46156555 9.53534618
v 87.26008981 -117.02831089 10.90661902
v 132.19514489 -25.20875819 5.74306725
v -88.20029348 -2.90785288 1.29334664
v 128.22027504 -24.36047792 5.31154312
v 127.96039879 -21.23975940 5.11656608
v 129.05132771 -23.61595258 5.57148829
v 54.18183655 -54.94042858 2.72609596
v 54.48155478 -53.06949094 2.41075247
v 169.16657984 -99.41158444 23.39531668
v 168.97341609 -101.60884261 22.57324569
v 169.22403872 -97.28351235 24.82773922
v 166.56264663 -96.32717818 23.16438779
v 166.32623971 -104.08302397 21.50740474
v 168.68261993 -104.33850437 22.79134840
v 171.33812606 -120.55049092 21.59556188
v 171.52802646 -118.37208271 21.15883492
v 136.21440530 -113.84814233 9.46302898
v 142.15654135 -112.20832914 8.83850269
v 138.76543939 -115.39871991 9.53804888
v 141.48469269 -115.78580737 9.20401793
v 143.18767190 -114.79993165 8.70240573
v 145.91419697 -107.41958767 8.27188510
v 50.53218454 -54.34010178 3.37170367
v 50.33548176 -51.76297575 2.78246216
v 48.95868152 -54.63098362 3.80881666
v 48.80419374 -51.77613720 2.98363832
v 54.82976884 -49.29545894 2.25969148
v 52.50903964 -49.07304794 2.37984327
v 46.98338732 -55.03272265 4.98722028
v 47.62955382 -53.04566771 3.54339904
v 147.21779525 -106.22579604 8.20454769
v 149.55133200 -104.91985828 7.86894746
v 148.08484912 -109.66123641 7.66739529
v 50.94088241 -60.12655050 4.41559218
v 52.71958932 -61.74914539 4.41184873
v 49.95914176 -61.37694418 4.76118969
v 48.69123548 -58.45440552 4.62299446
v 168.15632582 -86.94621176 4.78457753
v 168.56083274 -84.46183801 6.45993464
v 173.07719588 -76.77877694 6.90973923
v 172.00058699 -79.94706184 6.58774795
v 171.11843824 -82.24754035 4.78219707
v 174.65808988 -77.80360430 5.39913122
v 175.69670081 -75.45756549 7.35928118
v 174.57003891 -81.20948821 3.49246408
v 177.85324156 -72.39509374 9.05620400
v 179.10933495 -68.32297891 11.25383843
v 134.94123518 -151.81156993 7.53983483
v 137.24459708 -152.79501677 9.41181090
v 133.97598267 -151.81297064 7.26093259
v 136.32906973 -152.59025991 10.59765648
v 138.64849508 -153.88295054 9.55832750
v 56.75108731 -62.95372546 3.52402637
v 53.72217298 -63.79625201 4.58136154
v 51.44726858 -61.99666113 4.83946782
v 63.29808384 -47.25336283 1.69250881
v 66.22609496 -51.57701671 1.54492271
v 68.03080440 -49.85986277 2.10033194
v 68.15744936 -54.50815335 1.53866422
v 69.30880249 -52.32147127 2.33633211
v 61.02309003 -49.19880629 1.69715984
v 66.65538251 -44.97639462 2.32150173
v 60.40434539 -46.10209912 1.88678084
v 61.32340059 -44.15804148 1.76264334
v 161.96157038 -62.54964322 16.77851193
v 118.50212514 -133.69351625 9.95833147
v 118.43248457 -132.70831108 9.97417886
v 180.59736490 -63.65568191 12.28042319
v 180.73959649 -65.42889774 13.70427292
v 155.36996722 -108.05065930 15.52929729
v 156.18376434 -106.37632757 16.05213061
v 125.58698654 -90.51439911 14.35664855
v 124.26368892 -90.52161872 13.98272905
v 154.04313803 -109.71545428 15.88938385
v 65.32202661 -112.27988452 13.67111690
v 65.30026346 -111.73448712 13.81622162
v 65.24197012 -113.02431673 12.32366916
v 89.42972124 -5.29175112 4.75347694
v 81.26000315 -2.89999903 3.49000026
v 134.11268592 -73.42708111 15.88548534
v 179.54854667 -152.89956331 13.23336083
v 179.65020239 -151.37149394 13.44886888
v 178.32274735 -151.96676552 13.51812296
v 179.02624607 -153.61861885 13.18524312
v 91.58338606 -118.22829396 11.48771867
v 180.55006862 -150.42293072 11.77679747
v 180.64488471 -149.28449690 13.34125642
v 86.06683463 -115.92314392 11.31348033
v 188.75738978 -104.70468551 30.63248657
v 82.37095922 -109.04965550 8.47469736
v 137.95086741 -114.95961994 9.50532872
v 135.74796915 -115.00232667 9.63275321
v 144.68938112 -112.56261170 8.35728180
v 148.98645878 -109.41335559 7.57697877
v 149.88766611 -107.09360987 7.84735475
v 148.84972572 -111.44195497 7.56180519
v 79.63919640 -1.56146102 2.55502271
v 78.96000147 -0.64000173 4.39999951
v 76.60270482 1.60961074 3.90858855
v 79.79983091 -1.39980309 6.16631890
v 80.16377687 -1.92566833 4.50942433
v 77.84918696 0.28387387 6.10350119
v 81.17999882 -2.16999813 5.55999996
v 81.16485924 -3.17444815 7.94337783
v 77.77871192 -1.54853065 8.15856550
v 170.81715167 -125.43225288 1.73479691
v 170.90460658 -122.90131301 1.76476082
v 172.89932072 -122.65146524 2.07858044
v 167.24742949 -124.71750379 2.53091357
v 170.57335377 -127.04534829 2.21589627
v 172.33015597 -127.03244388 1.62286917
v 173.44640195 -125.54566562 1.65742741
v 174.01029170 -123.81517887 2.11393088
v 169.44472492 -121.76059186 2.20374204
v 171.95045948 -122.22014368 1.83906255
v 155.12792766 -105.79100996 6.04505744
v 31.89074993 -38.32172602 2.32844637
v 34.13744643 -38.51530701 2.19623535
v 35.27910262 -39.11702707 2.21852609
v 34.07724574 -42.33952984 3.00624431
v 29.80215102 -36.69597954 2.34421599
v 35.75953469 -37.85937652 1.98484678
v 34.14998204 -36.38512641 1.79042376
v -69.95688379 38.38082403 -7.09851831
v 76.46992803 -37.81003505 18.88003014
v 81.68845624 -36.82778403 20.46256885
v 82.02236146 -39.58965838 19.94587481
v 77.04858482 -41.46727175 16.81618951
v 80.46241850 -41.60022736 18.49833503
v 73.68153334 -38.30518201 16.83779806
v 74.30033386 -36.02453321 18.92660744
v 81.34531230 -33.34749490 20.69952898
v 84.44964141 -36.48029268 20.56190185
v 83.95571262 -38.76527399 20.44603229
v 158.43808651 -100.62162578 5.93692437
v 165.05064070 -101.90934688 3.35086603
v 162.33134270 -99.54465926 4.87340288
v 166.40289128 -98.56523573 3.32361110
v 171.17933929 -85.56520194 3.92316375
v 172.77428508 -83.74764025 2.66495673
v 177.21721530 -76.55697316 6.19820179
v 176.54633522 -78.66939157 4.62057488
v 177.47105658 -74.65930283 7.34877400
v 174.95910823 -83.97158235 1.45288976
v 175.60632527 -82.13626593 2.75397208
v 177.62726545 -80.16932011 4.18670475
v 109.75557566 -79.89630848 13.33916280
v 112.17068136 -79.72355932 12.87361979
v 110.39238423 -78.23861390 13.50670494
v 112.02551425 -80.61189204 12.87026890
v 109.60510373 -78.39207351 13.58092763
v 107.43007809 -80.10049164 13.13140709
v 111.02280766 -81.77133650 12.78962754
v 107.97493160 -82.24341273 12.96507660
v 111.20748520 -77.16976106 13.06360774
v 120.30835450 -74.86142218 13.81576527
v 123.10434133 -77.26059109 14.21009749
v 125.20226836 -75.36279410 14.62811884
v 126.12490356 -71.60123438 14.88665212
v 123.31806868 -70.82584500 14.52815905
v 120.77734619 -77.26956904 13.57093919
v 121.00150436 -72.71720469 14.07624409
v 117.97295511 -73.03538173 13.72100413
v 111.30804569 -73.15093279 13.61055393
v 66.25644118 -57.79696256 1.69753749
v 66.85543805 -55.72468042 1.77796418
v 69.49020177 -57.51953647 2.00911309
v 36.55515611 24.39878136 10.98924689
v 33.89822319 29.54198793 10.11659298
v 31.54255822 22.33960666 12.16845680
v 34.79300439 25.62597394 10.98032761
v 38.52081299 29.21416052 9.16048884
v 29.02422659 26.50071867 11.84249669
v 36.19001806 32.90855885 8.72786157
v 41.68890417 22.70251885 10.20538807
v 35.64887121 21.04860917 12.01005001
v 39.48280215 26.09893307 9.79636703
v 32.77371824 20.02868056 12.63937075
v 28.32612582 29.67063524 11.18706632
v 28.44194695 20.91019414 12.68638577
v 181.20341003 -68.40758026 11.97475195
v 180.76089025 -66.54202938 11.72651723
v 183.85504186 -68.80854815 13.06111272
v 182.87074566 -67.64397025 12.96114642
v 180.52825332 -65.07361680 12.06372213
v 128.13717127 -93.54176372 15.19384049
v 184.43104625 -65.54362923 15.15511330
v 185.82631648 -66.60783291 14.76812828
v 182.44224787 -65.81939757 14.28945828
v 182.38337338 -66.47812575 14.82968312
v 184.63271856 -66.68302417 14.70792852
v 179.80898917 -66.67063385 14.92023747
v 185.77374518 -65.57988375 15.08662198
v 185.53173542 -64.24471736 15.41120186
v 183.87019634 -64.59543854 15.25887474
v 153.52335572 -182.61423707 0.36047373
v 153.60596776 -184.81282890 -0.17365915
v 157.77978301 -182.09499121 0.14028432
v 155.52264452 -180.85499108 0.83685905
v 92.29803085 -52.62843147 17.88259670
v 94.42359209 -54.57160249 17.55397953
v 69.51770186 -113.49763721 15.16372990
v 71.88645005 -113.83294314 14.95411899
v 176.25558376 -113.17268014 16.32587984
v 177.93594301 -112.37354577 16.87075943
v 186.69898808 -64.40781057 15.41478466
v 186.31862104 -66.72462076 14.80931323
v 183.16318095 -61.25543639 17.40468293
v 181.84669316 -60.32729894 16.92128554
v 181.55583739 -61.79362535 18.38185452
v 183.47631395 -58.70588496 15.93587734
v 185.22384763 -59.87388641 16.70245454
v 181.90509081 -62.53050268 18.92544515
v 184.21380222 -61.41877547 15.01115598
v 184.82035398 -60.33939868 14.17542715
v 185.52024662 -61.76277995 15.34351800
v 182.91132152 -59.95104834 13.62160593
v 184.57953632 -63.03307414 15.45496285
v 183.01194906 -62.00532615 14.84743599
v 145.24741471 -64.49727714 15.92662744
v 124.74035472 -84.64869112 14.04410321
v 124.55572933 -82.54103363 14.42337316
v 122.82973528 -82.73398876 13.36792950
v 125.74768066 -84.86347646 14.53337073
v 124.30451065 -85.17653495 13.85629922
v 122.83741683 -84.62026715 13.43340334
v 123.27949703 -80.62119782 13.69705517
v 124.88126755 -80.37561923 14.41141032
v 126.50243938 -81.90644532 15.01688641
v -144.79222894 41.78275168 -4.89157066
v -144.41224933 40.63263908 -3.09625734
v -145.98841965 42.06040502 -1.88378361
v -143.90347898 40.51753506 -1.64600578
v 141.28139615 -118.15223843 9.43009648
v 139.03315365 -117.44750291 9.71772708
v 145.73314786 -114.41897601 8.33725277
v 144.25006509 -118.66062135 8.48464109
v 137.34580576 -117.83190072 9.63916350
v 140.46208560 -119.11372095 9.51800589
v 136.59857213 -116.98274314 9.61749069
v -22.47807570 52.60879546 6.03102101
v -29.10907567 48.91707376 5.34717832
v -28.07141468 42.32317954 5.25030727
v -16.80482551 44.22223940 6.63493108
v -20.53259872 46.10472545 6.19960250
v -17.15044677 51.35527253 6.73271390
v -12.92709168 39.85843062 7.01937499
v -32.83457831 47.27760702 4.97019850
v -29.30876799 53.19933221 5.41475229
v -25.44098534 39.02596980 5.44475811
v -17.16889068 39.32879493 6.43273769
v -20.17921023 42.31414199 6.07291097
v -20.60404792 36.62411869 5.75142400
v -22.69256860 39.80796412 5.69082331
v -33.32546353 40.91482610 4.38633468
v -28.69477309 37.66198829 5.42179542
v -30.92124127 43.51028055 4.95376671
v -23.53315428 56.60567060 5.84290456
v 44.45272684 21.50962315 9.83851589
v 42.91346297 26.23988502 8.63957312
v 45.39642110 23.19227532 8.77921749
v 45.19372806 16.60253666 11.72834449
v 46.83334753 25.12350678 7.50853354
v 45.65622285 27.49072947 7.24965660
v 48.21864516 23.27578515 7.59539939
v 48.94512519 20.80566250 8.33407510
v 46.13701999 18.94234121 10.35623252
v 44.14326698 29.88974564 7.10260589
v 47.06512019 26.28573403 7.00470759
v 48.51806536 24.91878159 6.54643262
v 148.35733175 -113.50589246 7.94336945
v 150.62020719 -112.33894527 7.05225300
v 151.76631510 -108.65054280 6.91807130
v 153.56999636 -109.90744084 6.29416015
v 37.66281903 -36.89278290 1.76042400
v 36.20958701 -40.11595249 2.28606025
v 34.86406803 -35.17274559 1.42371550
v 40.13916105 -39.52623531 1.83040532
v 36.61186621 -33.98935124 1.04651693
v 37.58355975 -42.14095697 2.28281622
v 32.89097175 -33.75866637 1.28462829
v 35.89374945 -32.22306818 0.80099609
v 41.75068438 -33.59773383 1.24522427
v 42.43731126 -37.93242201 1.61252078
v 43.69374365 -41.66284576 1.85437826
v 31.18463792 -35.52599251 1.99266337
v 159.52898562 -104.64961827 4.90079680
v 52.03385651 -15.79288393 2.95312819
v 54.21920121 -10.37883293 2.57859053
v 48.11739922 -14.21661489 2.37442530
v 56.53077364 -4.95434692 1.35475281
v 52.89349705 -5.65139530 1.42133248
v 49.77783561 -8.88421386 1.81538938
v 58.95044655 -11.80261374 2.97289435
v 56.46660551 -8.65232013 2.23403797
v 50.95556378 -10.82679257 2.25756201
v 47.46730626 -18.49176548 2.91013741
v 58.20096284 -24.42506514 3.16849607
v 62.74650991 -16.31193236 3.64653068
v 57.55331740 -20.68646625 3.34752258
v 55.94514310 -22.23744616 3.15527013
v 54.86600101 -24.88041297 2.87978584
v 59.16588008 -16.15592651 3.36657581
v 57.76726082 -12.86310796 3.01853032
v 34.16473791 -30.09027243 0.60130138
v 34.43798795 -26.65835992 0.60424529
v 37.08040714 -26.96646750 0.62660989
v 31.30442649 -29.32253666 0.16921367
v 32.94932097 -31.77953511 0.86855277
v 35.87399051 -25.22756532 0.53970853
v 31.13011457 -27.43696049 0.14339255
v 39.25791755 -27.38477662 0.66310971
v 31.08445741 -33.14579651 1.21205684
v 30.91239370 -31.32681921 0.82265225
v 145.27158439 -170.16805708 8.51184595
v 171.26362026 -88.05065602 2.57440424
v 91.15199000 -45.97048834 20.07498778
v 92.52246469 -46.59135267 19.86600272
v 91.51630849 -44.63661835 20.10341547
v 90.33850580 -48.74746501 19.96155828
v 90.48093855 -42.25135222 19.71000805
v 96.46762162 -45.37277669 19.41936463
v 93.18781644 -46.92946002 19.71785165
v 29.13231403 77.27246732 3.87215684
v 27.58807316 78.67212594 3.45677184
v 29.71668355 76.15903765 4.88239340
v 28.54354307 76.31351054 5.65136736
v 28.81766297 76.85626298 2.62865005
v 30.59037961 75.42469352 3.58106731
v 31.40444309 74.04860854 4.77097137
v 26.42236091 78.61465961 2.21032067
v 111.42067611 -53.67786065 15.64927772
v 109.86682028 -54.79683354 15.94285853
v 113.55330050 -51.53057724 15.60128573
v 109.94648933 -49.21184480 16.66395552
v 107.51102865 -50.18888414 16.83312282
v 64.94070590 -73.93708080 4.25437326
v 64.19894099 -73.16822559 4.13328456
v 172.89811373 -86.11293882 1.21689902
v 172.42833972 -89.08037841 0.54028135
v 52.39721015 0.69139374 -0.30940920
v 56.96172640 -1.74483110 -0.07956049
v 50.99891126 -4.15259600 0.59429964
v 58.85580555 0.61857386 -0.19436887
v 59.99134481 -3.28978873 0.44397952
v 49.79785159 -40.40398076 2.01498577
v 53.75279114 -40.62237218 1.70469866
v 43.70607436 -28.63889374 1.63336191
v 174.96515810 -85.97704768 0.18816769
v 174.69474673 -87.65716106 -0.42817378
v 178.85674536 -81.77808672 3.38774174
v 176.89463496 -85.47665924 0.30658877
v 178.12010646 -78.00702751 5.52948797
v 179.75263298 -79.01801169 6.01685420
v 179.94944751 -81.38128370 4.39609308
v 125.92759728 -38.36529702 10.53008344
v 123.33769351 -40.06279260 11.95549034
v 126.54019892 -39.57549110 10.68892889
v 128.85500491 -38.58919442 10.15758421
v 112.72705346 -117.47177690 19.98808235
v 119.84414607 -36.02606431 12.28202786
v 180.43315411 -76.19464397 9.98365972
v 179.83333766 -77.22955942 8.21632892
v 108.85854065 -69.84343380 13.88360653
v 105.50060123 -70.10585815 14.00047168
v 110.69560051 -72.50757515 13.73008266
v 111.85918748 -69.32653487 13.76663148
v 110.57174951 -66.89201295 14.12000041
v 106.61254078 -68.59084219 14.12659232
v 109.32946205 -74.75894690 13.53873312
v 56.52350187 18.06294918 4.66038613
v 57.37817660 17.45831966 5.52389072
v 110.41965336 -76.99463516 13.22962809
v 108.84249210 -77.25907862 13.69792502
v 110.44877023 -75.93713701 13.07415217
v 159.36626494 -108.99470001 16.34082757
v 158.83958340 -109.09606516 16.02672413
v 159.30205584 -110.27029157 16.02697186
v 125.79001486 -78.32850516 14.40654043
v 127.10589170 -75.20993054 14.90275189
v 182.38902092 -73.55012745 12.22370844
v 144.21215653 -64.81830031 16.40242711
v 184.47080255 -71.95097208 12.66582869
v 182.61557817 -76.07005537 11.55519765
v 185.85516512 -68.86514276 13.76981102
v 186.09444797 -69.70515847 13.51883821
v 187.45206296 -68.21940094 14.57031630
v 188.14717233 -64.32815641 15.70946723
v 186.81965768 -63.55000287 15.56799933
v 190.58412313 -71.24214619 13.75227515
v 145.41245997 -66.65447354 16.54097252
v 188.86972964 -65.44587761 15.76404460
v 132.59597123 -84.45926011 14.71872162
v 130.77270985 -83.63429457 14.93934076
v 131.78341091 -85.29932052 14.75074887
v 132.27793574 -82.88311958 14.77450226
v 133.73817503 -84.22715217 15.00505023
v 128.27423215 -82.32536912 15.20939730
v 124.30848926 -87.76485920 14.07887228
v 123.43508750 -88.74635398 13.79297301
v 185.66663563 -61.89284474 17.85193570
v 187.40871549 -61.53604761 17.69904606
v 185.09685993 -63.08922172 19.27165873
v 190.23448229 -61.30374596 18.26510392
v 188.83833289 -64.80432302 15.70241712
v 190.89511037 -65.79910964 16.28977433
v -72.23898917 47.29371518 -8.37880652
v -68.48102808 48.72484878 -7.72716338
v -71.13913447 43.55900362 -7.59332860
v -69.82993335 50.51629990 -8.13362002
v -75.91000199 48.87999967 -8.65999982
v -71.75385207 51.06153339 -8.00486933
v -75.10836422 44.62213069 -8.09795223
v -65.56425244 45.44288293 -7.14071328
v -67.53769517 49.18539524 -7.45242881
v 187.29399145 -58.26573819 15.78917168
v 182.59845674 -62.90990859 19.29645054
v 190.96398354 -62.81150877 19.86666210
v 190.77366590 -63.71740997 20.90780996
v 146.33557200 -116.15648866 8.27654917
v 146.56960964 -117.51629412 8.05075560
v 145.25450766 -118.81326139 8.23626667
v 142.24117994 -119.15947497 9.13385861
v 147.87468314 -114.91349339 8.06376152
v 149.10602570 -116.32909626 7.61988014
v 151.83676779 -113.99348080 6.77872822
v 155.11399508 -112.43269593 5.76327788
v 45.30941322 -51.04085431 3.53327696
v 45.55405676 -48.48111048 2.82148784
v 47.20474780 -50.03791675 2.96583725
v 43.07162389 -47.07761481 2.87640817
v 47.70446569 -45.75059190 2.24161404
v 43.64256188 -45.88901997 2.53741909
v 42.05956683 -48.98358136 3.66014522
v 43.04717481 -51.71322078 4.56135767
v 50.26760697 -48.73649776 2.48488085
v 40.08591548 -47.60611057 3.02881538
v 41.42975435 -47.71831259 3.00802593
v 45.38923129 -52.16718465 3.68246529
v 159.22391415 -111.90661788 4.84082755
v 157.35979378 -108.32678527 5.33124246
v 162.30735183 -106.89125955 3.84788332
v 67.42550433 9.98697896 6.71912171
v 69.48119402 8.54740106 6.27156999
v 67.99253821 10.24766266 5.61322458
v 65.29015303 11.80723775 6.66834088
v 66.54548645 9.01601464 7.49278301
v 69.99526173 8.80304910 4.80213622
v 70.17374784 7.39063835 6.75344421
v 71.57501578 7.22820591 5.54656051
v 64.87021595 9.03607626 8.28437693
v 65.09177387 12.08235230 6.41323533
v 71.29591703 7.28157489 3.62228160
v 69.71137226 8.49927776 3.36861238
v 71.07564807 6.13201968 6.74851565
v 72.97714055 5.61312772 4.25044307
v 72.90691137 5.71155082 5.91179729
v 68.32005829 8.48822016 2.64202431
v 170.21870613 -95.07865459 1.48085039
v 172.37840593 -93.98450702 0.83030242
v 172.79306054 -91.29796922 0.15415438
v 170.14695704 -98.41378778 1.71796593
v 174.69042540 -89.62897211 -0.84225164
v 176.89685524 -89.19557929 -1.15098781
v 175.24267733 -91.50409698 -0.95120736
v 176.05769634 -90.05852789 -1.22261012
v 159.30031240 -60.04777178 14.85864911
v 159.63120759 -60.80004200 15.05721360
v 160.09095311 -58.73499066 14.45312798
v 172.09030688 -97.56698459 1.20202987
v 176.76028609 -93.19597483 -0.91376324
v 174.88130927 -96.84736282 0.60107495
v 177.00034380 -87.16359735 -0.55498979
v 178.86340618 -86.50869131 0.22842846
v 179.87595499 -88.28481287 -0.44704581
v 178.56669426 -84.56869423 1.41246780
v 180.54404855 -83.50480348 3.31727555
v 180.51938713 -80.12729883 6.72140159
v 181.55749142 -78.68517190 10.20860858
v 184.78882313 -73.85679334 12.55246717
v 186.41419709 -72.02536613 12.88609207
v 185.36897004 -76.95199549 12.02390343
v 186.18477881 -74.37237352 12.53721304
v 75.16404986 -101.67985409 12.87649758
v 76.99517161 -101.55998915 13.44834827
v 79.32947576 -102.02381015 13.93077616
v 79.32927459 -100.18186271 13.22964951
v 76.67456567 -98.99119288 12.62378506
v -138.00138235 34.46007520 -2.06366088
v -139.80999589 36.50999814 -2.93000112
v -136.18549705 33.06555003 -1.27328758
v -136.45918667 32.79746324 -3.39267054
v -137.98707724 34.77287292 -3.87332565
v 56.84790388 17.51252078 3.56171327
v 69.86442208 7.05447700 1.79861917
v 66.70267880 8.73357430 0.99115644
v 64.87786025 10.49132925 1.29075663
v 53.73491347 4.85088490 -0.59946976
v 192.34175980 -64.20353800 16.79969952
v 194.70986724 -64.04503435 17.91832969
v -141.85999334 40.60000181 -4.86999936
v -142.50300825 42.52718762 -5.82351442
v 48.53304476 1.53455499 -0.19280320
v 147.59634435 -117.39233136 7.81837385
v 141.61577821 -120.77680230 8.48477986
v 146.93079889 -118.54400486 7.74585037
v 145.75204253 -121.11479789 8.13867804
v 144.80061829 -122.36450613 8.27498827
v 143.38511229 -123.12871218 8.12288560
v 138.17988336 -111.28211766 14.21625353
v 151.21589601 -116.70254916 6.81924447
v 168.21834445 -102.46897489 2.54943315
v 171.28787935 -101.31647438 1.76073739
v 165.38226604 -107.26566613 2.86103738
v 172.90440202 -108.51264745 1.11272233
v 170.37205398 -109.34478790 1.53138186
v 167.63365269 -107.53205419 2.30441731
v 176.78825557 -90.88452905 -1.32433756
v 179.08047140 -91.20225161 -1.08929339
v 50.75132474 17.37223007 0.98259025
v 47.64436558 17.39949733 0.14076490
v 45.37777975 20.59073374 0.96380245
v 50.86780712 15.90729319 0.29532786
v 180.99145591 -86.82002127 1.00208097
v 180.41828275 -84.64229107 2.30909418
v 181.06602132 -83.31172913 4.49650362
v 182.17322230 -85.52701771 4.79750335
v 180.92982471 -82.48960972 6.33678725
v 184.25877392 -77.89557427 11.76662557
v 188.41828406 -73.72289151 12.73444016
v 187.51150370 -76.21214539 12.07798999
v 189.31110203 -72.50710577 13.13938852
v 186.85194850 -78.52268219 11.51122246
v 189.80747461 -74.44818318 12.65689638
v 188.70618939 -78.74593884 11.28470711
v 190.89871645 -75.76438785 12.25560904
v 191.85307622 -69.14260983 15.16160183
v 193.07756424 -73.78441840 13.78950290
v 192.71421432 -71.80105895 14.46278114
v 171.36996984 -82.43732154 25.76058917
v 174.08479750 -82.02882111 26.69194713
v 174.27065969 -80.57136834 26.62822232
v 172.23329842 -83.97849649 25.65286867
v 175.36544800 -82.11851120 27.31353231
v 173.88574779 -86.40153706 27.36386284
v 175.40666461 -86.03245765 27.85246633
v 168.55898499 -154.09645438 13.41949869
v 169.17119920 -151.89351141 13.14404793
v 166.24949872 -153.03534269 12.80537434
v 190.04303217 -67.83194095 16.09360613
v 187.52378225 -68.26210767 16.61761478
v 189.54931200 -68.86813790 17.00841822
v 191.14775956 -69.33608651 17.70076714
v 191.63914025 -68.38865578 16.60238579
v 27.10410021 -25.46509914 4.01594210
v 27.17274241 -27.09668688 4.58236691
v 195.60055435 -65.58071077 18.07538234
v 196.41493261 -66.81160629 18.22411455
v 194.09795105 -61.95044890 16.33503661
v 191.60313904 -59.90166962 14.90455866
v 195.58256865 -63.82223219 18.41085963
v 194.15745139 -59.85595286 14.87333421
v 196.81414962 -62.12647632 17.30009727
v 195.88363171 -61.38329953 16.12973399
v 195.23534179 -60.54935604 15.33604600
v -119.53834444 152.30433643 -14.92896117
v -121.41549587 150.26469529 -14.67140205
v -118.10392141 152.43230760 -14.46482446
v -118.25978756 153.54904532 -13.96513358
v -119.10951883 154.31144834 -13.39346822
v -120.12211233 148.01011980 -14.09234572
v -124.84208494 145.24702728 -14.58352245
v -125.15635788 150.03530681 -15.69257490
v -117.29868501 147.48995006 -13.81782908
v -118.92261356 145.45926452 -13.70781474
v -115.95398188 149.96258914 -14.11568094
v -125.06717443 150.78842640 -15.81743546
v -131.42411411 140.10262489 -14.99701105
v -127.04858184 146.55689895 -15.29752463
v -131.25096262 146.70009911 -16.32380672
v -129.19583917 144.87154782 -15.46100713
v -133.89974833 144.27959919 -16.16196707
v -124.43897128 138.62834871 -13.80590908
v -129.26082313 134.91989672 -13.93684745
v -137.21518219 136.70966029 -14.85748682
v -133.10125470 135.58597863 -14.35398776
v -136.04043424 139.73905146 -15.47495648
v -127.09063292 149.38479662 -16.11656509
v 148.77507091 -119.33642626 7.58467847
v 147.20582962 -120.75073272 7.92033225
v 150.87217093 -118.80228668 7.00133480
v 155.98928928 -116.30262434 5.66605059
v 161.73994541 -113.08218539 4.19437187
v 165.55842757 -111.09987646 3.56784440
v 177.15689540 -102.90666670 0.82775985
v 174.81097579 -100.41854531 1.00079912
v 178.07865143 -98.88472408 0.68195118
v 177.99942195 -95.84384412 -0.00492941
v 181.92428350 -95.22282332 0.09152700
v 57.40567297 15.33807442 1.27723021
v 55.20602316 16.66594855 1.25208742
v 55.96338212 17.79182814 3.01563903
v 179.68830466 -98.65774214 0.49601367
v 30.22993170 -3.06838006 -0.12501673
v 30.32078594 3.47999088 -0.54163631
v 33.84316713 -0.35205932 0.12314407
v 35.08761525 -3.89783271 0.08082557
v 26.78371407 -5.04354946 -0.44998300
v 30.88780120 -8.05600453 -0.51894860
v 22.56004885 -0.79277047 -0.86337386
v 26.43357404 0.86733361 -0.66539150
v 181.87038600 -91.03263915 -0.57016022
v 181.96588755 -87.66540140 0.94608823
v 182.45430291 -89.17599171 0.27055258
v 183.45808983 -87.42398024 3.55325267
v 181.29985034 -83.93979818 5.89863956
v 182.80783296 -86.78416163 6.60363585
v -4.82880324 29.41167355 -2.95581296
v 185.10116637 -80.20977676 11.17445342
v 189.34565783 -81.43671602 10.93255915
v 194.58369911 -71.11298293 16.32415690
v 194.56495345 -73.01989943 14.93075490
v 194.48430836 -68.70809197 16.91523939
v 172.24918306 -87.70692348 26.64459310
v 172.20549285 -85.80756187 25.82754195
v 170.83902657 -87.38853037 25.11299588
v 173.24838042 -88.97419274 27.88935415
v 170.29099166 -83.64411443 25.26726574
v 10.19818522 -17.61368476 4.60648211
v 9.71765257 -19.33042891 4.18003229
v 197.56688178 -63.59764189 19.54080351
v 197.33075798 -66.48611277 19.09709722
v 197.00801373 -68.75255704 18.41973886
v 198.12618196 -67.64352322 20.04612610
v 70.15855610 -81.99235797 9.84655693
v 71.79369777 -81.59200102 10.00078488
v 192.55173206 -100.80496967 27.45781094
v 194.07831132 -97.79997915 26.19149908
v 190.95696509 -98.97610545 22.77756296
v 191.06422365 -102.18690336 26.24646761
v 196.95192575 -61.12292036 16.68479107
v 198.23540747 -62.22113594 18.36940087
v 199.58505034 -90.68501741 31.90885484
v 199.01394844 -93.12286973 32.22069889
v 199.76094365 -92.22822636 30.35239317
v 198.03622365 -91.33017063 33.36314484
v 200.29039681 -90.09479731 30.56026436
v 198.62580299 -88.50024641 32.44568035
v 198.92744720 -94.29056197 31.01154044
v 198.12463224 -95.21825612 32.36984089
v 197.75554538 -93.55716407 33.65403414
v 146.61844075 -119.70487237 7.89259374
v 147.37705886 -136.62779331 8.17756634
v 147.54985273 -135.13121009 8.26896727
v 148.62805605 -136.49195433 8.09451938
v 146.17212117 -133.95504653 8.44136160
v 147.81123400 -133.44135880 8.26131646
v 149.17887747 -133.92645121 8.14558566
v 149.80104566 -135.67644358 8.06235708
v 148.33426476 -137.71049678 7.98098464
v 146.27236128 -122.22764641 8.06891825
v 147.69145846 -122.38399684 7.94163998
v 154.83635664 -109.27791148 15.59011731
v 154.69847620 -113.66537213 16.02071151
v 153.70036662 -110.86838692 16.01171680
v 151.06628835 -120.61987072 7.11633591
v 2.22329726 -12.34476082 0.67981455
v 5.68409823 -11.24730799 0.17847873
v 4.99080727 -9.49548371 -0.05198596
v 3.00195627 -13.21792789 0.89230546
v 4.65876050 -14.08302877 0.92448306
v 7.76958931 -6.63718209 -0.69806952
v 8.17522779 -8.78050551 -0.21530055
v 159.89413857 -115.95974863 4.72605228
v 165.96105695 -110.88088155 3.24267545
v 167.41265357 -108.48597437 2.24745134
v 175.14127493 -106.21355474 0.90309593
v 183.61309171 -90.54595977 0.34174422
v 183.66728723 -92.43581444 -0.04826556
v 184.27716196 -89.13100511 2.04638741
v 184.11770463 -88.16873282 4.62021818
v 183.78657103 -87.48149127 8.55616014
v 131.76019490 -113.99058253 9.20212176
v 130.29603660 -114.80137706 9.10163764
v 132.71504641 -112.51834035 9.18119401
v 187.01599538 -108.99342597 24.71966669
v 186.17849052 -109.43314433 25.39997362
v 187.90820241 -82.87965506 10.67330968
v 190.27112424 -78.88390124 11.17825042
v 195.94271481 -70.27664781 17.52926409
v 194.35562193 -75.99992305 12.90689036
v 197.02203572 -75.36581159 14.78816569
v 33.44475478 -0.97457948 11.26842666
v 24.43952113 -4.19763802 8.38103238
v 27.60487795 -3.17578600 9.14082117
v 24.45968986 -2.62064300 8.50663427
v 197.02005386 -70.26987523 18.84193532
v 197.02917337 -72.00134546 19.30297352
v 197.96121120 -69.30903345 19.73707788
v 145.67126334 -125.63279271 8.10420047
v 143.06540787 -127.20474601 8.45963415
v 142.44307578 -125.19378960 8.21342133
v -32.75429457 29.27177213 -4.43962589
v -33.90602022 33.84068236 -4.60841553
v -37.80272603 32.11074322 -4.70420811
v -38.95043582 27.44383179 -4.54307022
v 154.71653640 -67.85385311 17.30170101
v 157.02769160 -66.08179957 17.43903756
v 153.71158719 -66.38253480 16.60908945
v 157.99574554 -67.48957932 18.58976483
v 155.55499494 -64.40395862 16.28067903
v 159.11139548 -66.61920995 18.00242625
v 157.52547979 -65.49466401 17.29740575
v 152.62700617 -68.38122755 17.44424179
v 150.83482862 -65.59570134 16.35242254
v 149.54197407 -67.20179319 16.65857062
v 154.76924181 -69.80127841 17.99663901
v 151.92471445 -64.71098214 15.95459878
v 150.61013401 -63.31016123 15.50187916
v 126.87869370 -110.59535295 17.82890782
v 128.34373116 -112.24798858 17.28221960
v 129.20281291 -112.48306185 16.57414809
v 131.00636005 -111.92484945 15.23604989
v 125.12995303 -109.18907076 18.43649894
v 125.16875565 -110.46994478 18.90648343
v 125.95926225 -112.34521121 18.59954186
v 124.91866201 -107.96023905 17.08960347
v 125.39321184 -104.80628163 16.24527387
v 125.90755522 -104.13298011 16.02111757
v 124.83742833 -109.75036770 18.91476102
v 124.10283089 -109.66645181 19.20778304
v 123.63706529 -111.38994992 19.51019652
v 127.73248553 -113.19024116 17.63454452
v 158.23665261 -118.41227114 5.29383915
v 185.04373729 -91.42934531 1.11298880
v 34.94580835 39.55164552 8.88455193
v 30.91158345 43.33231226 8.88381992
v 33.22137147 41.42441601 8.78955889
v 32.36066550 41.72422737 8.90092645
v 185.45818329 -89.83390778 4.23105806
v 185.82242727 -91.02042764 2.77056149
v 185.29170752 -90.43924510 7.62586715
v 186.33353710 -85.97356081 10.86907461
v 185.77820063 -87.55219728 11.45622972
v 189.20212984 -83.76934379 10.67409664
v 188.17657232 -85.61775088 10.66772733
v 190.94708562 -83.02412182 10.98715328
v 192.06009805 -79.81120050 11.28026005
v 189.38259780 -84.94543284 10.74082498
v 187.57502735 -87.43226528 11.00159623
v 188.63517046 -86.32233739 10.82253270
v 193.63152981 -77.62835920 12.03829143
v 195.46277821 -77.66317576 12.84962520
v 196.91099226 -76.43295825 14.25410528
v 164.79440033 -53.01791057 5.22924121
v 196.47464156 -70.56826353 18.22299138
v 200.37855208 -74.01562482 31.81307763
v 201.73877478 -73.86508584 31.64310753
v -54.18155715 84.63230729 -6.12599542
v -54.84049022 78.88370752 -6.07164111
v -56.73515424 82.36308396 -6.34786859
v -48.45743626 82.15253800 -5.20166522
v -50.71835965 82.31531084 -5.46804070
v -54.85678464 86.62796021 -6.55804249
v -49.13297668 86.90049499 -6.01568213
v 196.69277966 -71.96943462 19.28656548
v 201.30674541 -73.20714742 23.29983935
v 201.49858296 -74.54828173 22.28925005
v 200.79603791 -73.36633652 21.86963707
v 202.03852654 -73.92536104 24.20908585
v 201.26950741 -76.33689791 20.90186812
v 201.90504193 -75.50843805 23.90673757
v 198.81014526 -74.99568164 21.72170952
v 35.02007946 45.70600763 6.11659372
v 34.30963680 44.65896636 5.98552916
v 33.75254944 46.91473395 5.80009166
v 32.78765082 45.49839348 5.68733132
v 131.13649189 -171.03284597 4.84517822
v 35.29135510 39.55232725 4.37351689
v 33.72997418 43.35992783 5.30340709
v 35.39203480 41.91576689 5.39425062
v 31.21474758 41.91436619 3.58242611
v 30.90989031 44.26210746 4.44891863
v 36.12997010 43.74215379 6.26556715
v 36.57980636 44.98222098 6.26601372
v 36.56898811 47.62158915 5.82356937
v 198.32491875 -68.68388504 20.64683661
v 198.17265868 -70.74328512 20.00565268
v 198.57887924 -69.59144771 21.05779946
v 168.84426773 -111.38477176 1.79445709
v 183.00694227 -98.14759344 0.41497542
v 184.40912664 -96.16305679 0.37342493
v 183.09386075 -99.90076721 0.60851814
v 185.55805087 -93.64042431 0.98701916
v 186.21808290 -91.32848680 4.54670703
v 184.84696746 -90.26702493 10.16205456
v 185.07520854 -90.79073370 8.42895359
v 173.73722792 -127.78441608 1.75980467
v 173.75965416 -126.78401172 1.70482206
v 173.16283286 -128.69411707 1.79391005
v 174.45346713 -127.21899152 2.12391396
v 174.65291917 -128.40706110 2.39502918
v 172.27222025 -129.52409685 1.86996080
v 174.59265888 -126.07806921 2.14953092
v 187.72415817 -88.20612729 11.30084321
v 186.43705547 -89.34815228 11.67973597
v 189.28812444 -88.12496066 11.80385891
v 191.87767804 -83.76498520 11.28879935
v 190.26707113 -86.08705550 11.19252946
v 194.80371475 -79.91105318 12.32208405
v 7.19755189 -10.01605764 6.04899460
v 13.79239932 -4.44787322 7.40563683
v 16.45524055 -3.17279133 7.85728917
v 196.88300788 -78.58394086 13.91391363
v 198.03860784 -73.78661633 16.71002805
v 198.65715504 -76.05146617 16.07783511
v 45.19264400 -21.30012587 1.93809834
v 51.54521018 -21.59730904 2.91070272
v 60.52361429 -36.48862615 10.28080843
v 146.51218057 -127.81101465 7.98835419
v 186.06969714 -92.46388823 1.91179791
v 186.64158881 -92.61189401 3.22108134
v 185.42297184 -90.05484730 11.41360402
v -19.04835366 91.59757197 -3.17835039
v -19.89499852 93.11543405 -2.95030721
v -18.58645864 92.86732227 -2.36566598
v -21.66469768 92.06335247 -3.66512220
v -19.61554959 94.12929416 -1.90185779
v -20.93170397 94.46094930 -2.68180994
v -21.11573145 90.52895755 -3.30017833
v -17.12682471 91.42065048 -2.31086323
v -18.05679686 89.37695622 -2.99809873
v -20.14170587 90.23080021 -3.18589411
v -21.16970159 95.18450499 -1.67382264
v -21.99336514 95.11740506 -2.50614504
v -23.50743301 95.80204636 -1.88907515
v -22.59198390 94.58171576 -3.39923846
v -18.00999790 93.44000369 -0.86000230
v -19.91482452 94.79985386 -0.25132939
v -21.59810625 95.65701336 -0.41827632
v 173.92702401 -129.66439128 2.22098222
v 175.35771430 -129.70139086 3.49304057
v 192.71160662 -83.85928720 11.59636024
v 191.77658856 -86.05073392 12.06986792
v 193.68658960 -85.54388583 13.27827759
v 199.02071357 -78.19312066 16.60352200
v 199.11277294 -73.14643264 18.34463887
v 199.66135919 -74.95810091 17.95191690
v 199.89748299 -73.87227565 19.08688620
v 199.55545664 -72.66076654 20.01160197
v 198.66031408 -72.05906510 19.03614402
v 184.80831385 -99.11189973 0.90710266
v 186.50898337 -93.74050051 2.14331667
v 186.51516736 -95.56066245 1.89734751
v 186.72694266 -93.08374673 5.05738845
v -17.75956713 54.50227857 -3.55009432
v -15.86630568 56.94008991 -3.05585307
v -23.38528074 49.76941273 -3.83700803
v -21.68871835 54.79433388 -3.29259317
v -14.14630376 53.06189135 -2.88791140
v -17.05477387 49.93125424 -3.62078543
v -17.97886007 52.85059661 -3.60768801
v 184.93099511 -91.48429334 9.53878835
v 185.30471623 -91.21286869 11.03766356
v -24.07741547 -7.95529783 0.56560250
v -25.81724338 -8.37373361 1.22046284
v -25.31333081 -6.40440965 0.44139122
v -23.77247252 -9.18975286 0.85872423
v -22.23196253 -5.65643283 -0.04550855
v -22.37180993 -9.02512949 0.61990420
v -27.22081356 -6.78542303 0.78938407
v -24.14782532 -9.88368969 1.54511072
v -26.28677338 -9.29793715 2.19847588
v -27.27747522 -8.52680858 1.50739145
v -26.01569705 -0.67298469 -0.64120989
v 188.29815090 -89.14799988 12.01391593
v 186.05995178 -91.05754644 12.12924160
v 190.52991271 -88.39403093 13.25820945
v 197.23962247 -80.20674437 15.11343755
v 153.28767896 -122.12818116 15.15761018
v 151.49883926 -120.60131133 14.44030553
v 150.87206662 -125.45132637 14.59108666
v 149.37856793 -124.34987724 13.82801868
v 199.49820638 -76.47457719 17.25303009
v 200.26379824 -76.71872526 18.61905493
v 200.69687068 -74.96223599 20.27634718
v 141.91104472 -129.23291326 8.51098076
v 141.02429152 -127.21812725 8.37704632
v 192.25347042 -100.56591034 34.07403082
v 194.07619536 -99.46396202 34.01167691
v 192.30102003 -99.70965981 35.85083783
v 193.20338964 -100.75162351 31.78115562
v 193.98629665 -97.58711606 35.92986241
v 195.83779573 -97.11354226 34.00993720
v 158.86394680 -120.07746845 5.29609434
v 187.00502813 -94.35816854 3.34297237
v 185.01068652 -93.57955307 9.71487910
v 198.46889377 -79.89203930 17.24527031
v 196.91330194 -83.83765072 16.81776717
v 197.70574570 -82.25403726 17.51373895
v 200.04650950 -79.29942757 19.11447011
v 191.49461389 -102.34595090 32.16845915
v 190.77271223 -101.74551606 34.53383967
v 192.59966910 -102.46322304 30.48810922
v 142.38394797 -130.45109808 8.59688036
v 141.22667909 -130.81137836 8.53814371
v 191.65776670 -98.04183245 37.25573048
v 189.61977959 -103.41527313 32.43029118
v 188.22202086 -102.22598910 35.25388613
v -72.82534987 76.66712999 -7.43784755
v -70.46978176 71.39804214 -7.52211222
v -74.62827861 73.62420857 -7.80281750
v -68.65209341 76.65223628 -7.26050697
v -67.55022705 69.75650042 -7.33577413
v -67.05809385 73.33353162 -6.87550427
v -78.00345868 68.95901263 -8.45129415
v -75.65546036 79.77078855 -8.26524384
v -71.99954987 78.80108804 -7.61731016
v -76.07174665 77.01461017 -7.84227159
v 171.49788141 -110.43659598 1.35630870
v 184.78830159 -100.81187636 1.41621195
v 186.16653979 -97.80994803 1.75196375
v 187.02645600 -95.62796354 3.27893230
v 186.60475314 -98.89207780 3.47410911
v 186.86701357 -96.91798687 3.25533445
v 189.93349373 -90.16276151 14.60201479
v 58.86908621 -47.22066224 8.15538689
v 55.88374287 -46.50893435 8.17841012
v 52.80781537 -43.60299185 8.14932678
v 53.36836353 -41.57314450 8.50644521
v 192.96507537 -88.54758739 16.05108753
v 195.05573809 -86.60987765 16.47419296
v 199.52078164 -81.52229339 19.73804459
v 198.57814908 -84.34394002 20.47266066
v 200.88668168 -80.22285253 22.59953134
v 149.36499298 -127.45065987 7.68500287
v 185.92822552 -99.79066253 2.13664747
v 187.47779727 -105.45334965 29.91898172
v 187.02913821 -104.34634238 31.92653880
v 185.91216207 -105.91801256 30.05972877
v -3.68082081 30.91340326 7.91869313
v -3.98004521 26.66851506 7.30394991
v 4.98577626 32.50109032 9.36823618
v -1.01145264 25.60835704 7.55569153
v 1.64499006 29.52132188 8.45770538
v 22.01046981 51.86447874 2.57983734
v 19.42800544 51.53953657 1.60704984
v 21.15950361 52.69600078 2.45302753
v 21.66471258 50.65640435 2.34420621
v 18.35259795 53.19524929 1.12625188
v 20.13103850 53.53111401 1.97072257
v 16.90423302 50.05319044 -0.94568473
v 19.80630308 48.76539484 0.55153307
v 22.63272181 52.93002725 2.56681861
v 22.61316776 51.21613294 2.41872505
v 20.41711286 55.60842156 1.65419653
v 18.67315732 57.00564012 0.47847911
v 16.93174057 53.73150855 0.65543671
v 21.72743157 54.34554815 2.37538316
v 21.60457335 57.79096857 1.20972411
v 22.90304378 56.44041672 1.85920577
v 16.23317786 58.64649639 0.16444127
v 14.79908265 54.99051139 0.06554167
v 20.15621960 59.32724103 1.23303779
v 16.47122018 54.03373018 0.56215527
v 46.05338350 16.74016006 -0.19422823
v 40.98778591 15.82068205 -1.39629620
v 41.71731323 18.06868054 -0.53504284
v 42.03283414 11.73252985 -1.16052234
v 37.22901270 19.10616644 -1.10633182
v 37.60650009 13.21907435 -1.42465427
v 48.06616157 13.74469697 -0.55296707
v 41.40869156 19.90382560 -0.12992481
v 197.28501141 -85.57765186 19.82522197
v 194.70280409 -87.74006367 17.55042560
v 200.02448559 -82.54466206 22.18731493
v 196.48680091 -87.02981472 21.41236141
v 198.37439060 -85.85224301 23.71783555
v 199.26939905 -84.11951363 22.95964584
v 201.50661469 -77.60848850 22.46447466
v 142.48073101 -131.38684630 8.60957336
v 163.21809590 -121.63992971 4.10102028
v 161.45837307 -117.51817167 4.38999198
v 185.58882177 -101.94417089 2.60459981
v 186.23875082 -100.22247583 3.51360627
v -68.90211999 114.39988762 -7.55442260
v -70.69881260 114.19298500 -8.41747876
v -70.46543807 116.32443219 -7.61942798
v -68.47627461 112.60446161 -8.20571370
v -68.45521182 115.28110504 -6.31193677
v -66.89971685 113.19858581 -6.54101744
v 5.44469245 -15.98797739 1.74846128
v 4.27614897 -15.77758789 2.83745001
v 2.61993636 -14.85247072 2.32863030
v -72.46023417 114.02122676 -9.37398616
v -70.51030546 112.23602295 -8.84450506
v 6.81939861 -17.50335656 1.61066931
v 193.23658943 -90.66385776 19.41168867
v 153.38143706 -154.51680124 6.13580365
v 71.77314162 -54.15204912 2.33121892
v 62.69094348 -72.48950005 4.03194316
v 62.59401888 -75.52549243 5.23848087
v 61.61503866 -72.25599885 4.23648721
v 60.31341851 -73.93087447 5.17087476
v 148.20562303 -129.66074049 7.89707154
v 171.41665518 -113.06005716 0.97941246
v 143.43647659 -132.49507546 8.59051477
v 177.94670165 -111.75493896 0.52679359
v -3.03449854 23.27550203 7.20449677
v -7.09901098 27.50066668 7.04377843
v -10.43239236 26.59698948 6.59756549
v 184.70077217 -74.13253933 21.33178152
v 187.61849403 -74.72275198 22.72964083
v 185.98572910 -73.07727635 20.56071535
v 184.06824768 -75.00125468 21.76530659
v 187.42926419 -73.17833602 20.69099247
v 188.92197311 -74.52061027 22.70299941
v 189.56613541 -76.40176266 25.59626102
v 182.35243857 -74.79386777 21.26011252
v 184.53828990 -72.94151187 20.35567537
v 185.62704325 -71.20227814 18.62007380
v 184.31340158 -72.05055654 19.48986016
v 181.63843453 -72.87437469 20.18288337
v 146.19004726 -131.08265400 8.22884124
v 162.26734221 -123.25604260 4.69384249
v 174.49606955 -115.76797813 0.91792952
v 182.10682273 -98.97076339 10.35664603
v 193.98126006 -93.65930408 21.80723101
v 197.45559990 -88.36020529 23.39537442
v 198.42039049 -90.14270455 25.90193227
v 194.36614215 -96.66836262 25.52065626
v 197.88673520 -92.73202717 27.02562511
v 142.75427163 -134.02622938 8.52341112
v -8.06218944 34.81966257 7.67588476
v -8.26555025 31.89607337 7.31816841
v -4.77379700 31.93062544 7.91222509
v -12.47661933 31.84679896 6.72546308
v 175.76406896 -120.10234594 17.01845787
v 174.51679707 -118.94828826 15.91577381
v 176.65958405 -121.28840387 15.78032225
v 175.42825639 -118.40327829 17.66571030
v 177.72932351 -120.93513459 18.73057708
v 176.27109587 -119.72619593 18.60599965
v 173.51384461 -117.70208180 14.90535587
v 173.14973474 -118.17780137 12.71464769
v 145.36471665 -132.53855705 8.46947636
v 147.88511395 -131.05839491 7.98367243
v 151.65729821 -131.35090470 7.49115506
v 161.61462665 -125.36093593 5.47442818
v 166.01893306 -121.52647227 2.97039817
v 176.39327049 -114.61665481 0.77624287
v 178.28306556 -114.12082613 0.88295352
v 179.92307246 -111.61498725 1.29782967
v 179.72871661 -112.87280172 1.18238525
v 59.68654528 -68.87294352 3.54130706
v 59.70973894 -71.49710506 4.64594737
v 0.59764559 37.46714070 -2.92548025
v -0.43256383 33.23858604 -2.56630476
v -4.16163541 35.20191833 -2.65835645
v 2.68255314 35.36736593 -2.26959772
v -2.26968760 32.62115642 -2.45692790
v 2.16898974 32.92059153 -2.11453321
v 3.32417386 41.09429568 -1.96939171
v 5.39336074 37.59567812 -1.80484727
v -4.78035957 32.22676739 -3.02270683
v -6.43441174 33.68563205 -2.63830670
v -8.46106932 36.54282540 -2.74325279
v 142.06540585 -135.55544615 8.30237102
v 164.44747150 -123.62445146 3.80515098
v 174.32045937 -117.67135561 1.71771122
v 123.93130362 -79.08258587 13.88109289
v 181.10029399 -111.23926193 1.66243885
v 181.18251860 -112.56632954 1.85131666
v 199.11082089 -85.99749207 25.42670816
v 144.54129338 -133.80929828 8.55162740
v 149.40376580 -132.16741383 7.89399352
v 163.56308758 -125.07006526 4.26399335
v 168.00163686 -122.67646194 2.30142171
v 177.20279098 -117.05971509 1.74622936
v 175.90983212 -117.91007221 1.74049777
v 179.84221876 -113.81752044 1.45397161
v 182.12473392 -110.86789519 1.84837729
v 0.32878737 46.07582837 -1.60186330
v 4.59706597 31.50974587 -2.00417754
v 124.88012016 -123.94703925 8.04941263
v 126.61497295 -125.33237040 8.34176876
v 123.83572012 -125.54933131 8.20127036
v 127.13098526 -122.96509743 8.17437470
v 128.72652709 -127.71016359 8.30845162
v 129.82210517 -124.74300712 8.45100638
v 37.59512305 7.61465076 -0.97139523
v 39.80422392 -2.67446903 1.06865785
v 37.68956661 0.59389800 0.40305138
v 35.03619879 2.68388307 -0.27412671
v 175.36331713 -118.70971322 1.98729499
v 179.07844484 -115.40313810 1.93450064
v 200.36347210 -87.39823848 27.03530155
v 198.90558720 -90.86725861 27.21937001
v 200.30844212 -89.96633440 28.84641290
v 201.65461302 -85.99085361 29.01236154
v 201.26263797 -87.35308796 29.22825329
v 199.11795855 -91.84687585 27.88236551
v 198.44117761 -94.37286854 29.14823405
v 202.60299742 -83.70041102 29.82439473
v 202.23973691 -84.08804983 30.93887120
v 136.16426289 -47.91551828 11.87980175
v -35.41630134 9.85864270 3.32916016
v -38.62556443 8.77537485 2.97834212
v -35.48587486 4.95304354 3.69743095
v -38.12750429 9.84773040 2.88173044
v -37.30289266 15.53343982 3.58612277
v -35.12567282 12.27147598 3.54402629
v -40.01064226 10.07380057 2.86158244
v -38.06038573 3.94417997 3.61991581
v -35.71535647 108.41675848 -4.60513448
v 138.68094981 -49.59879071 11.53305080
v 139.79482651 -48.83846641 7.10987207
v 135.47396660 -42.63316467 6.87807053
v 48.54157194 -25.16922913 9.97527875
v 143.23817194 -136.37396693 8.23301729
v 179.26888168 -73.27602059 25.70719644
v 178.91900241 -95.42986006 25.47460794
v 180.20831048 -94.25171465 26.50025859
v 161.92537546 -129.43597138 5.61981415
v 165.49657285 -125.63544512 3.28576891
v 173.05938900 -120.68160623 1.95588893
v 177.21262574 -117.92232841 2.27921340
v 11.60402782 -7.44267367 -0.97830407
v 13.54540605 -6.24743104 -1.31865859
v 13.09335884 -8.50041024 -0.70736394
v 10.62982064 -3.60012380 -1.22958270
v 14.99896590 -3.92080937 -1.26048503
v 14.32385016 -8.25693645 -0.73042355
v 16.48745686 -13.67907692 -0.73520589
v 13.80677894 -1.74161152 -1.35193800
v 15.58271516 61.98008731 0.70892076
v 13.14572338 60.51195413 -0.08457364
v 19.77217570 60.80995500 1.27176649
v 11.73537597 57.80419707 -0.90993580
v 12.94192020 62.51654029 0.01041305
v 17.38691144 63.32482398 1.34544272
v 15.34727402 63.95686418 0.53930626
v 9.50380974 61.20073050 -0.98360376
v 15.12610912 52.34501883 -0.68786653
v 12.39004359 53.93003300 -0.82018622
v 21.47272788 61.81350723 1.44372892
v 19.54954490 63.83321434 1.27294217
v 183.17128718 -103.17160189 17.02651940
v 188.27070296 -103.45592350 22.49878645
v 185.71488559 -105.12859374 20.40712163
v 30.07917479 48.37939516 8.04089196
v 12.72652019 76.06133819 1.17895333
v 15.04946314 76.59006864 1.25136285
v 16.42276160 73.24776053 1.19678245
v 17.89345220 74.60173219 1.20504457
v 13.88478093 79.59362119 1.46164233
v 16.71575196 77.40345597 1.28695986
v 13.36448174 71.10547274 0.93500811
v 16.96302928 70.11851668 1.05150254
v 20.19621804 72.84971327 1.15280307
v 7.53786741 76.51790977 0.94113435
v 11.06886100 79.54155654 1.32764585
v 8.37029889 79.30482924 1.20934285
v 8.24423321 71.56377286 0.54384727
v 12.42065523 71.48064673 0.84336771
v 7.46826176 73.66848737 0.75655041
v 7.98785035 82.90556073 1.57967152
v 11.85142156 81.29382133 1.50473672
v 9.91139282 84.73341912 1.72835798
v 4.57563344 81.52806759 1.25244283
v 5.05845295 78.85838300 1.10357045
v 153.76640856 -132.24402070 7.13115418
v 168.40961576 -126.29941106 2.49220082
v 166.08583927 -128.94780934 3.73120466
v -8.30055773 61.60837784 -2.74123857
v -16.79607481 64.86997008 -3.30510666
v -14.29167576 66.64237380 -3.17347003
v -9.01023019 66.66462868 -2.48689554
v -8.69883783 56.60656840 -2.54404941
v -10.97621303 59.66968834 -2.89681391
v 23.66480604 73.59124720 1.47055252
v 22.74279483 75.58135688 1.50295242
v 27.56378241 76.62951201 1.91292691
v 27.63340063 72.50414789 1.74287369
v 25.20114370 77.52135396 1.94068905
v 21.46445401 75.21313429 1.42939121
v 24.00003187 78.76326144 2.03999435
v 21.49955556 77.66088098 1.55084976
v 21.75770700 70.22016495 1.20376621
v 19.12178658 78.17970961 1.48800621
v 22.43223228 79.61308956 2.01164861
v 20.87083273 78.48798484 1.62311236
v 28.85242924 75.59498399 1.97112188
v 31.03298508 72.83665240 2.19474081
v 30.49443290 74.71561432 2.56889872
v 23.49124104 68.07537377 1.33863220
v 177.11363733 -118.46309900 3.51595087
v 129.84873354 -56.52231351 15.53402841
v 130.88436425 -49.59017038 14.44403641
v 127.96430290 -53.18804830 15.02421405
v 144.59595084 -135.83342731 8.36235192
v -7.20266020 89.79590237 2.63619958
v -7.26364646 88.37302029 1.68455369
v -9.23798513 88.90821040 1.83944497
v -6.38338784 88.83063495 1.85457396
v -7.69234076 90.26988596 3.35799647
v -8.54190439 87.45554090 0.92530809
v -5.82916150 87.98865229 1.33391703
v -6.34466531 85.98351479 0.71565207
v -10.70256997 89.49913085 1.65596290
v -9.68853012 87.97609061 0.86538843
v -8.04720074 90.33272415 3.92971002
v -4.24268050 87.41154522 1.32400822
v 177.02540755 -171.17641866 8.74347892
v 175.30788481 -169.05905306 8.46949965
v 175.58956146 -167.48173535 8.26090015
v 177.55387723 -171.19695246 10.97118482
v 177.11000144 -172.32999206 9.70000029
v -9.44247656 72.00566679 -1.72349613
v -6.68144738 67.09485501 -2.29949481
v -5.83501114 73.18522036 -0.99656463
v -2.68954784 62.59838492 -2.13403255
v -2.31675757 68.19076091 -1.56668155
v -9.47185792 70.33476233 -2.01819395
v -13.80257402 73.19540530 -2.38496857
v -13.31860665 68.81664693 -2.77711684
v -7.90557079 75.55299997 -0.96927816
v 1.20969862 81.31967485 1.13362586
v 2.42485735 80.07441461 1.15630636
v 1.63051288 77.58615166 1.06357911
v -1.39498571 78.42560112 0.86147350
v 2.46802042 83.68436992 1.48949539
v -1.86663878 82.70131797 1.18782290
v 1.65706582 83.93295854 1.47464592
v 2.19702162 75.07145405 0.75675338
v 3.94479837 83.57074857 1.41622906
v 6.77326228 83.44035596 1.66703854
v 4.59052576 74.05260205 0.41902636
v -3.47057474 78.77968252 0.49474800
v -3.33138509 72.84846902 -0.58178836
v -1.34288589 75.59043169 0.32673901
v 1.18968380 85.34940332 1.68270629
v 4.37755417 85.49894392 1.84129353
v -0.98039862 85.17495543 1.14500558
v -4.75978060 81.60641789 0.62970317
v -3.91720235 84.02305841 1.18258107
v 6.54600002 86.37487888 2.34171120
v 6.29292987 87.26952970 3.11926147
v 3.18947458 87.34232187 2.85223685
v 14.25407268 82.20969141 1.56553905
v 12.51879241 83.79300684 1.81035767
v 15.84566012 80.11639863 1.61682337
v 8.83469637 86.54051274 2.68564536
v 151.63983405 -133.53644311 7.58585148
v 173.27320576 -121.98390812 2.22647772
v -51.41279474 19.15574819 3.24251200
v -53.24343219 20.96649632 3.21350922
v -55.58301508 32.84271061 3.50216241
v -44.80429739 19.96701397 3.99163924
v 173.73999953 -118.23000014 6.77999994
v 174.13690686 -120.84072828 6.93015940
v 174.75561798 -122.31932580 3.24661098
v 175.15939474 -121.76597118 3.87059338
v 174.54561591 -120.82671374 9.01721884
v 173.26466739 -118.83820593 9.99813154
v 173.02419245 -116.78086221 8.60768557
v 174.00999367 -117.02000350 7.02000037
v 174.64980483 -122.86416441 2.96910224
v 134.64801013 -57.49522150 15.36361221
v 176.01384223 -119.77454275 2.96375318
v 113.12745512 -92.23885834 13.70015927
v 200.90894401 -88.38428557 28.74326892
v 200.77513158 -88.67269754 29.94827740
v -22.72817120 -4.39516781 3.97535041
v -25.41520260 -0.75010734 3.91445961
v 176.38561130 -130.64655662 11.24499086
v 176.66889727 -130.93070686 7.80739868
v 177.44052410 -133.47519934 11.06342115
v 178.51395905 -131.97882473 12.43686210
v 177.28410661 -130.41456044 12.95231283
v 175.61261356 -127.97740102 10.42027120
v 176.29808187 -128.52451205 13.04006949
v 176.07240379 -123.70087206 14.21909221
v 175.62933266 -121.62183970 13.12246826
v 176.09442770 -125.68151951 14.18865751
v 175.24872720 -123.76679480 12.11690810
v 176.64411664 -131.49924576 7.17789540
v 160.99685431 -109.90507156 18.07039976
v 160.55706143 -110.73328555 16.92059264
v 137.63794303 -41.06071591 10.14843211
v 139.21926916 -41.74956307 10.01315657
v 137.97989488 -42.44689271 10.19868068
v 136.08095050 -42.14465246 10.79406310
v 136.27518713 -40.93629867 10.41201968
v -52.08050832 2.34965025 0.82208856
v -53.05966735 2.09020521 1.77846395
v -11.83363609 88.74211460 0.04403597
v -9.95660573 86.13266796 -0.32231462
v -12.11979333 85.92830598 -1.36374496
v -8.97660945 85.56985110 -0.20201693
v -13.12471181 83.01859349 -2.27457774
v -9.68310144 82.84243196 -0.92841819
v 28.55708450 45.40679604 9.01590474
v -14.06752318 86.76225692 -2.00676522
v -15.67663252 88.66109699 -2.36140960
v -6.90613035 83.45697820 0.13656808
v -81.10034466 50.96990988 -8.89841840
v -87.22043782 56.08024821 -9.45195369
v -86.42008156 50.48003420 -9.32622701
v -80.26302606 48.54883254 -8.80625192
v -86.44919097 49.35090989 -9.34258755
v -88.73155713 59.28033963 -9.47858766
v -92.35357493 54.57349867 -8.83900467
v -88.95362169 53.72113362 -9.10828449
v -91.21976793 56.83105811 -9.18820594
v -79.13664728 42.39325598 -8.25246703
v -78.65402102 45.36570609 -8.46848171
v -83.28203112 44.35570538 -8.71595927
v -90.41330218 49.53935370 -8.28713458
v 157.89358318 -132.30729103 6.42868690
v 161.30800545 -132.45104253 5.56098577
v 168.26479137 -128.47524881 2.92921253
v 168.79427433 -130.28568029 2.82225199
v 169.91180182 -130.11221588 2.31480878
v 180.00639975 -132.07270205 14.81468976
v 179.53300476 -134.23462212 12.58411352
v 178.70596051 -130.30776381 14.45284206
v 179.53905463 -130.39895892 15.56665078
v -46.49402201 1.55927788 1.94938318
v -45.97999901 2.91999988 2.37000082
v 179.68505621 -129.01063263 17.40353554
v 179.37368155 -127.90231407 17.93000847
v 174.56717789 -122.61769176 3.99597501
v 174.89114404 -123.55767190 4.13063075
v 174.52658713 -122.74471670 5.74118830
v -23.30732904 93.92146766 -3.99924582
v -24.92301911 95.37259489 -3.70333088
v -24.85770546 93.90189499 -4.34566196
v -23.19762483 93.03082526 -3.99782369
v -27.63221972 94.22142804 -5.05011994
v -25.35524592 96.83497250 -2.15851981
v -25.35645664 92.85020828 -4.42474987
v -23.66795763 92.06201136 -3.98024870
v -26.14402585 98.03818911 -1.76318386
v -25.35999566 97.41999954 0.53000002
v -24.35096353 90.31623602 -4.31724777
v 48.43147844 -28.20607834 9.00591165
v 49.32749644 -32.31721371 8.87464266
v -65.74507803 60.96445769 -7.78225064
v -67.60463119 57.50349164 -7.61453388
v -62.83142418 58.78267437 -6.77553331
v -67.07787514 63.06668371 -7.80090969
v -60.21653116 64.16894495 -6.84189424
v -80.85318655 76.86863840 -7.97719881
v -78.47911865 76.42062008 -7.76788872
v -79.67337966 75.87432116 -7.95194320
v 186.69757247 -106.16254807 22.16513082
v 184.07648802 -108.17510635 21.00607939
v 186.51366234 -108.25179517 23.56496826
v 182.33995140 -106.50371760 18.22026446
v 113.04224283 -89.69052881 13.67277186
v 175.98655820 -117.14640260 23.22723530
v 176.25801265 -116.76230282 23.49825390
v 177.10995674 -114.30752277 23.71755242
v 196.87876105 -95.63430399 33.73222053
v 130.70404530 -47.45195433 13.84814922
v 131.72346354 -46.17689550 12.95177266
v 150.07895231 -137.36473024 7.79647939
v 149.47241545 -146.25948668 5.98819973
v 150.21613240 -143.94450188 6.27564965
v 150.96066892 -145.89226246 5.65160159
v 147.82515168 -144.77288723 6.47003716
v 147.66690135 -146.85103297 6.32038713
v 149.02099967 -148.46916497 6.07967144
v 151.06524527 -148.02853763 5.55143924
v 152.07628906 -136.17433608 7.43460376
v 154.07396853 -137.18973100 7.22800242
v 172.43696749 -141.68441296 16.49815403
v 172.58273065 -141.59412682 17.01367646
v 172.25238681 -140.98677039 17.21306518
v 172.47603834 -141.78971946 16.83862880
v 172.44523764 -141.77186787 16.71559177
v -81.19713515 74.83307272 -8.82052816
v 173.24160039 -141.25849307 17.21359789
v 172.76701331 -141.84170961 16.76210389
v 169.17945445 -140.43226838 15.50464146
v 172.43653536 -141.84863865 16.80618897
v 170.87467015 -141.31052792 14.58401885
v 172.84691334 -139.94556665 17.80841313
v 170.49817741 -135.90577245 18.00050959
v 172.00239003 -136.71033084 18.40104908
v 172.47428000 -146.07286453 13.98868673
v 174.30301011 -140.52842557 17.61789247
v 173.86309803 -139.12795484 17.96800829
v 174.28055406 -146.17770910 14.07507062
v 173.68619144 -141.78633690 16.49331674
v -63.30206990 73.28812778 -6.35252427
v -62.73148954 68.10459495 -6.41377177
v -59.66503918 68.92479956 -5.81846898
v -66.74373895 66.88608974 -7.42117222
v -63.67707998 64.29956853 -7.21319951
v -58.84350836 73.50374013 -6.21800637
v -61.91571802 77.82646269 -6.76185358
v 156.31799400 -135.90480387 6.88351318
v 159.53095257 -135.96405089 6.11971784
v 101.31543130 -119.28866804 7.19144102
v 105.45877367 -117.56026000 11.12573780
v -30.36113828 51.27521977 -3.88672878
v -34.04002637 49.40154031 -4.11768118
v -35.20567715 55.06831408 -3.96615220
v -47.05240205 38.41254115 -5.23328874
v -43.67812350 42.03060642 -4.92879143
v -42.96978936 44.83230412 -4.79147909
v 165.02472758 -133.62045586 4.80003515
v 168.63234341 -132.42895901 3.28210555
v 171.12037539 -131.68306649 2.15638173
v 160.11889279 -111.54004931 16.75153710
v 174.75336790 -124.78598952 7.18199369
v 175.47862232 -125.93892217 4.39350447
v 174.33468997 -122.77843058 7.29611842
v 174.73335564 -122.15565145 10.53977199
v -26.38240904 29.34769168 -4.26839571
v -33.20877627 37.92528436 -4.63988958
v 174.44999516 -120.72999775 9.82000213
v 184.54395235 -108.84855688 22.16004953
v 182.96037614 -108.81437361 20.23518458
v 186.12222373 -109.51729864 23.90098944
v 180.64717948 -132.82556832 16.61714725
v 180.02647161 -130.55257499 16.92315377
v 180.22277951 -131.86429441 17.52180234
v 180.85999787 -134.51999426 15.52999765
v 180.12985587 -133.12748075 17.89378747
v 181.09299242 -135.26406884 16.86618663
v 147.87316322 -138.93601298 7.82184210
v 149.53699708 -139.11923766 7.63861230
v 148.37336540 -140.38883150 7.48908985
v 175.89189112 -133.88085365 19.04273964
v 173.28037322 -132.98434019 19.16047744
v 177.57806182 -134.05558467 18.87905784
v 175.52772164 -131.95194304 19.50162835
v 177.16559768 -132.34736025 19.34915408
v 176.54834688 -135.88066399 18.06008443
v 65.36199152 -78.49514484 8.86973739
v 68.47050786 -78.66774499 8.99999123
v 174.30090904 -133.44708085 19.23812926
v 198.76274467 -79.23952490 34.27990898
v 199.01958108 -80.92240244 35.33323854
v 200.98696649 -79.87321913 34.41856429
v 173.79772663 -131.84961677 19.64808814
v -21.91330306 64.83954191 -3.58162401
v -29.86286581 54.43381518 -3.68992286
v -26.50991455 56.22425303 -3.45397671
v -24.72656034 60.40936336 -3.52109480
v -24.26687628 53.56504023 -3.50458454
v -21.09150216 68.42847168 -3.60945310
v -16.82535186 68.39498132 -3.25304456
v -27.19215490 66.41677767 -3.71005130
v -22.69573137 73.65882397 -3.78476363
v -24.31716397 68.26079637 -3.76823335
v -51.24777183 74.20140505 -5.41327847
v -50.57047307 77.75884867 -5.43715246
v -47.67806083 74.40598309 -4.82658995
v -47.35804349 77.80292630 -5.00992686
v -18.90227385 70.40270418 -3.29636084
v 164.69669342 -136.57563925 5.45382174
v 165.83792865 -133.96172225 4.56091622
v -26.85238793 37.69294918 -4.09507100
v -28.82725932 40.13776407 -4.19814978
v -23.57885987 45.73006555 -4.12091985
v -27.75290795 49.00598153 -3.91742447
v -22.61380665 32.54513815 -3.96569679
v -19.54530925 37.87075728 -3.74209182
v -24.21287447 36.75628453 -3.98615422
v -22.74194732 40.57069495 -3.97513993
v 175.48407614 -127.87871063 5.08572627
v 131.60544634 -115.68334699 9.28341504
v 134.31616127 -116.81080610 9.47825331
v 131.45145774 -117.16521531 8.31703469
v 174.77352917 -124.02515858 2.38655997
v 176.14999413 -124.15000051 0.52999961
v 151.63479745 -144.30698752 5.72237605
v 153.14653516 -143.89437437 5.45574399
v 152.30311453 -142.47405529 6.36533881
v 175.27812719 -126.25892460 8.83901305
v 175.29971898 -124.55995381 11.38449926
v 184.29119885 -110.05394161 21.75465226
v 182.42131174 -110.50318927 20.42641863
v -68.32395494 -1.97348185 1.18170632
v -66.96995348 -1.77801470 2.19623907
v -69.43641603 -1.51892228 2.59267096
v -65.82944840 -1.85277313 1.27855560
v -70.09742409 -1.05155306 -0.21239949
v -67.01076031 -1.23947579 -0.00506598
v -66.41045213 -0.87110937 3.02209752
v -64.93172050 -1.59099291 2.34240526
v -71.22853398 0.54632791 2.93687405
v -68.70712340 -0.41475726 2.77300226
v 175.99107325 -115.12020975 22.79023640
v 187.14079261 -103.64245623 34.13532674
v 150.29668808 -141.29523933 7.05011608
v 153.97052467 -139.04786110 7.31431879
v 148.57985079 -141.68411493 7.16957264
v 155.93646467 -138.71486485 7.34739332
v 158.03807974 -137.30520010 7.03313341
v 159.97853875 -137.78716326 6.40448928
v 161.25236452 -138.64958286 6.08699489
v 170.42981088 -133.19548965 2.63925269
v 169.43916678 -134.14236903 3.42785008
v 167.34737158 -135.25623083 4.36379062
v 173.49135876 -131.36599958 2.54788576
v 171.96267843 -132.98960030 2.47965171
v 171.25409842 -134.65662301 3.12578771
v 168.45682263 -138.07144761 5.11609856
v 175.49456656 -128.15436721 3.73241841
v 175.85642636 -128.66976857 6.20228518
v 175.48489571 -131.80656731 4.45114076
v -41.23592004 38.65425289 -4.80627967
v 6.65968191 38.41635212 9.71624069
v 174.42996800 -116.86526239 16.52504690
v 172.78866470 -116.46414548 13.46706506
v 173.44424129 -116.26483500 15.14419634
v -12.18048017 28.03262137 6.37039030
v 185.12378633 -110.05496234 25.63171461
v -119.05310303 72.24018127 -0.71389187
v -113.53917420 66.45818055 -0.97449136
v -110.04949361 61.97155640 -1.44251983
v -119.21937019 61.19619310 -1.03556924
v -126.22413039 64.88315016 -0.97421888
v -127.21259892 61.89903244 -0.85512613
v 6.38686540 43.64489019 8.68944358
v 7.96754472 40.20262137 9.77289584
v 3.58537375 40.21455720 8.87340214
v 3.20166722 43.15534607 8.47496744
v 2.92853988 46.31483927 8.27391073
v 6.44635875 47.58213833 8.65691993
v 96.36535496 -118.60310286 14.71828483
v -82.77027309 73.61851633 -9.13256686
v -80.40247858 78.37169617 -7.69019919
v -23.17752130 27.51492895 -4.09068586
v 113.94065619 -113.55221272 20.72005719
v 109.40672457 -110.12730002 20.81314847
v 112.84729093 -112.20612377 20.48969641
v 113.88701200 -110.49550772 19.94545013
v 110.54404080 -112.34199256 19.87937279
v 154.38015759 -126.59651041 16.18700102
v 152.66710520 -125.15683472 15.30205924
v 112.77626455 -108.80657285 18.80883984
v 114.62961137 -109.05038565 18.92805099
v 116.12727493 -110.60191691 19.80924420
v 113.69286478 -114.66009915 20.91466077
v 112.11307347 -114.13587630 20.48297226
v 111.52325571 -108.28848928 19.19639111
v 111.96422577 -106.76093400 18.72080937
v 110.54205894 -105.06527871 19.72871274
v 179.78821695 -113.45580220 23.41547236
v 178.83363366 -113.38266730 24.54035357
v 178.91056836 -114.91677165 24.57994409
v 114.26629126 -115.85438997 20.93890123
v 107.30975121 -108.07071626 21.33748867
v 148.75645936 -142.83765852 6.81667728
v 147.98013866 -142.29755104 7.04798661
v 152.09582448 -140.90427756 7.00671319
v -76.96708292 101.77050531 -8.67277943
v -80.94401658 98.09293598 -8.65270663
v -84.56696570 100.44092685 -9.92997363
v -80.61294258 94.19135004 -8.71102978
v -82.07143843 96.85088694 -8.86673108
v -77.94068754 97.68871963 -8.54630023
v -74.98398423 104.38808054 -8.80681537
v -78.58094573 106.35935515 -9.58816241
v -80.56508750 102.47579217 -9.39471275
v 153.63454819 -140.83477855 7.14744162
v 155.81238270 -139.94054496 7.23668654
v -70.23146003 116.63789302 -6.89988583
v -66.69057161 113.70437592 -4.17197915
v -68.57285649 115.35660177 -4.16111341
v -69.36624646 116.16715044 -5.69985854
v -72.38999754 117.72000045 -8.27000104
v -65.92161953 110.95342785 -7.58769875
v -70.56435943 116.91392958 -3.91460769
v -70.92714310 115.11257291 -2.31415569
v -68.11465323 113.67108673 -2.67835939
v 158.00762177 -138.70580494 7.11744791
v 156.84966743 -140.39851725 6.98566623
v 159.04711187 -139.28665221 6.81836344
v 173.38550091 -133.73126090 3.03402659
v 175.07731915 -133.49965215 4.52661095
v 175.66092312 -133.54843855 5.81790879
v -119.56837773 66.94497913 -0.91870362
v -114.55344409 146.27112448 -13.37523293
v -115.52336812 143.54118705 -13.06916121
v -124.59535897 156.38239682 -14.32068553
v -126.41838193 156.67283535 -15.29447269
v -126.71402097 156.15022182 -16.31660946
v -126.55982375 156.70113266 -14.09928687
v -124.05516207 155.58630228 -12.10834365
v -126.04635954 156.16603196 -12.69501634
v -127.53884494 156.53450787 -15.85184038
v -128.18786502 156.66075051 -14.70938511
v -127.92757154 156.05267882 -16.54676162
v -127.14385986 155.76213598 -16.89598896
v -121.93229795 154.39231694 -11.02494262
v -119.42835152 153.98968756 -11.23936381
v -120.09264529 153.08788419 -10.20872872
v -124.73966926 154.07009423 -10.82766801
v -125.92060864 154.90831435 -11.56965736
v 178.92919481 -118.27217788 21.02548815
v -70.95193863 10.09927038 2.07256409
v -70.08350641 13.29153124 1.80572201
v -75.80062747 12.62527891 1.80634134
v -68.59849393 6.84905611 2.46895989
v -76.31481439 8.74504540 2.16643023
v -71.48800790 4.36845189 2.65695248
v -65.04116207 10.96476428 2.18193047
v -66.07960165 7.95161538 2.37840042
v -79.95498925 10.25784295 1.85195892
v -83.16238225 10.62369626 1.76539121
v -73.92174006 1.56043924 2.87618837
v -79.71420884 4.05265437 2.61695171
v 176.02437735 -131.13276660 19.31856200
v 36.93076223 -2.11065030 12.72820495
v 39.72766548 -0.98132365 14.82488587
v -40.69454223 4.31017950 3.35361203
v -42.46383533 5.28545631 3.11038597
v -43.38580370 3.54159647 3.08629125
v -40.00331834 1.97317265 3.48804030
v -42.17799008 2.21430394 3.36767198
v -42.47776046 7.13970186 2.96966662
v 119.27822977 -49.19640347 13.95913120
v 100.38518161 -120.38479745 8.68158042
v 121.21459097 -51.13224685 14.17724136
v 181.27480149 -112.75518686 24.24084209
v 180.48429489 -114.22029138 24.40306544
v 180.77519536 -116.55846238 24.23888445
v 182.44203925 -114.23519254 23.76657911
v -15.04999958 90.02999961 3.47999786
v 161.64511442 -92.09802002 20.99743672
v 160.74234247 -92.93591231 20.30605823
v 163.29634190 -93.03092211 21.53517492
v 161.73507273 -94.60307658 20.79045773
v 163.53112459 -94.16311234 21.53820172
v 161.37956083 -91.42322838 21.29021287
v 159.04197097 -90.80839902 20.17303742
v 182.56345391 -111.44489050 24.72749539
v 181.14703894 -111.35134101 24.48962443
v 180.12990057 -112.09392548 24.40379746
v 125.65985322 -116.17886275 17.88179390
v 127.98383832 -115.16574025 16.65082015
v 126.43192708 -114.15062100 18.11916195
v 120.68402767 -108.33266377 19.15937848
v 184.38999355 -114.68999833 24.99999851
v 185.08999050 -112.77999729 25.36000498
v 182.99685419 -112.78974265 24.44813401
v 124.25202131 -112.71451414 19.14228313
v -76.82450116 86.12740040 -8.48620385
v -67.99732894 90.00522643 -7.94402976
v -74.42566752 82.66676217 -8.25074036
v -70.80150396 81.27134293 -7.69942580
v -82.56969601 89.64646608 -8.78657866
v -78.73474807 89.61288631 -8.58559087
v -84.27870274 85.42802185 -9.06766858
v -81.37986809 84.34966952 -8.90407339
v -85.28175950 91.78406000 -9.26338695
v -132.85474479 52.29725316 -6.59741322
v -135.01423597 54.50827628 -6.46928325
v -128.47502530 56.16682395 -7.28150923
v -136.45352423 51.03263259 -6.33608317
v -130.75765967 53.16277593 -6.86733518
v -133.83986056 48.57770726 -6.11770432
v -126.44715607 51.93831027 -7.42134918
v -134.51132178 47.57508263 -5.96597604
v -136.55285537 48.72415587 -6.15566457
v -133.96227360 61.28419563 -6.91899983
v -138.54420185 59.45764109 -6.33620471
v -139.30384815 63.21786344 -6.44638110
v -131.11007214 61.21952459 -7.23658642
v -124.77693707 58.75017494 -7.66736362
v -130.76689839 66.45041704 -7.90900923
v -125.08985400 64.40938264 -8.23763385
v -127.75263190 60.94062701 -7.60523695
v -127.72053480 64.21962380 -7.98648503
v 49.89657179 23.29689451 6.65107649
v 51.29285529 21.33280039 6.94575533
v 45.91880739 25.70173889 3.76145984
v 45.19883171 22.28312567 2.00763880
v 44.42644492 28.38005498 3.59162898
v 43.18474978 27.63913944 3.18189850
v 41.41024873 24.08698760 1.39542075
v 44.00619119 30.24862148 3.81515385
v 44.40218210 31.20653145 5.15530165
v 184.14968252 -112.08155751 24.24738929
v 128.50157917 -45.85781321 13.32677994
v 124.32119250 -54.21841145 15.17765131
v 147.18769491 -143.07643473 6.88519655
v 155.24715185 -142.31243730 6.39357883
v 165.60851038 -137.94294000 5.46235964
v 161.72930598 -140.26370645 5.44385519
v 174.22682047 -134.24454629 3.83312046
v 199.84301925 -68.83153319 26.87289938
v 200.75987279 -69.90628690 26.43638849
v 179.07281220 -116.17161334 24.47642945
v 176.31487548 -115.52730948 23.41890335
v 62.58521229 -92.22950041 9.27472394
v 63.79338354 -93.92344952 9.72413179
v 177.28962004 -113.03945631 24.07249250
v 157.98437595 -141.89930260 5.74522046
v 156.69745207 -143.63539219 4.79950476
v -32.38730505 -2.14619515 3.80489649
v -34.24800560 -2.50976556 3.96471424
v -31.18527308 -4.01591649 3.71849188
v -28.46834436 -2.83829519 3.77109041
v 158.44318271 -140.94725251 6.30504405
v 160.68392992 -141.35064185 5.15381712
v 175.99743605 -135.25773585 7.93587230
v 174.64493215 -136.06849313 6.01184927
v 178.34587395 -122.83463776 21.37748525
v 178.29357088 -124.41288680 20.15415952
v 177.15029418 -119.99112368 19.91685480
v 177.07706988 -118.23845655 19.64052767
v 180.80298603 -122.97553569 22.50239998
v 182.32955039 -123.32099676 22.23204821
v 25.51442757 -5.58055099 8.46990850
v 29.19229120 -9.67530813 8.48634634
v 162.25203872 -142.91945100 4.78132768
v -22.87790366 95.95238417 1.29334896
v 80.70663363 -103.12347859 15.24934266
v 81.71811700 -100.40718317 13.69884610
v 80.05190641 -101.17775202 13.63104954
v 79.84495163 -102.75452584 14.47610557
v 164.26631808 -94.60211545 21.79539576
v 167.10400581 -93.77730638 22.67595753
v 80.07036895 -98.58218580 13.04409746
v 78.52179557 -103.92378271 14.86139651
v 180.45075238 -123.41875583 22.47419953
v 178.11095715 -135.88458300 11.16875093
v 175.06530881 -137.30750978 7.40107475
v 177.00643837 -137.69087195 9.42922663
v 179.74212766 -124.01853502 22.32518233
v 174.54133928 -136.83262467 6.52447063
v -67.45882332 108.21127892 -8.68249591
v -68.35607439 101.20019317 -8.79285485
v -70.97711414 107.20830411 -8.81284848
v -66.17068499 98.87403250 -8.39450397
v -71.31714374 100.75282305 -8.49608146
v -64.17533755 105.46737164 -8.81122705
v -69.99575347 103.01093012 -8.82453099
v 128.05128098 -29.80476059 8.88434611
v 125.79461932 -29.05777283 9.30253509
v 128.12493742 -28.65035273 8.71773809
v 122.69777805 -28.74297276 8.90959706
v 124.00531769 -31.04252927 9.60126892
v 130.30564785 -29.33569439 8.02440289
v 129.15891409 -32.19400346 8.92917998
v 128.00884247 -31.61279112 9.08572692
v 0.10653448 41.39345512 8.27295799
v 185.36359072 -57.06056580 14.73488938
v 184.01324749 -54.38733101 10.54090075
v 185.70552766 -57.75231495 15.32450411
v 117.02381819 -48.18562791 14.95340001
v 116.10228568 -45.56908086 14.63526674
v 186.18556857 -55.63301221 10.85397415
v 33.14850479 52.38940939 6.51515415
v 29.22460251 51.13088712 7.60746934
v -82.33184367 12.19325140 1.63609104
v -77.52404362 14.98865522 1.64582417
v -81.61850274 15.84702171 1.41370145
v -82.18082041 2.23806850 2.90023326
v -84.10611749 4.75321431 2.44763168
v -79.65786010 0.68779924 3.05188587
v 176.69549584 -117.02052504 23.68963324
v 120.76333910 -43.29844937 13.54744937
v 119.65430528 -42.09433869 13.71301152
v 121.58710510 -41.88091680 13.07198126
v -83.85632932 -1.73405453 -0.04296132
v -85.93968302 -1.86055840 0.37833778
v -24.25961941 63.67642432 -3.65585019
v -30.13617173 63.40508908 -3.75712919
v -34.21961516 59.60651487 -3.69123952
v -32.26937354 65.96723199 -3.36275878
v 165.20193219 -123.65282327 18.49624142
v 175.71868002 -115.29459059 16.59218036
v 107.62322694 -16.15739428 4.30511869
v 103.62309963 -21.29404433 3.40372999
v 103.55962068 -20.43285593 3.86252906
v 98.10128063 -14.62019514 2.11202377
v 99.42980111 -14.00064491 3.48650082
v 98.72946888 -12.20684219 6.38667308
v 156.00296855 -105.08938879 15.88630676
v 123.34023416 -94.41762418 14.22815304
v 138.14891875 -31.74422309 6.67770253
v 133.69475305 -32.07499161 8.15619528
v 133.36765766 -33.77797082 8.32756702
v 133.23256373 -35.83999723 9.03480221
v 133.16377997 -30.65746464 7.77301425
v 131.96854293 -30.95649183 8.17546062
v -78.97306979 30.86831607 1.16031466
v -78.75997573 36.54788807 1.16199465
v -85.52943170 29.27440777 0.79842593
v -90.65896273 26.43604763 0.48579698
v -90.40276706 23.64295349 0.70736493
v -83.98421854 21.19912207 1.13357103
v -74.76501167 22.33206667 1.51571212
v -120.27522922 75.27846843 -0.63617516
v -125.16421080 71.63113356 -0.95114950
v -122.89324403 78.04106176 -0.81870612
v -110.61253399 81.39824867 -0.24834409
v -109.37868059 67.35384464 -0.96272497
v -90.25000036 128.20999324 -4.07000026
v -91.77979827 129.23406065 -4.38515376
v -91.82465076 127.16935575 -3.56290909
v -89.85215425 130.06211817 -6.15681941
v -90.17632902 126.62471831 -3.38796177
v -87.89016306 128.30823660 -5.41471085
v -93.58997643 127.77364254 -3.41180433
v -92.16678888 131.33978844 -6.22781040
v -93.43661368 129.87646461 -4.29781526
v -90.31655639 124.49699640 -2.52456055
v -95.17131746 124.21106547 -2.40637152
v -88.43373507 129.57794964 -8.68629571
v -90.36999941 131.33999705 -8.84999987
v -88.35999668 126.47999823 -3.73999774
v -87.52131462 126.87048316 -4.37478488
v -86.31219715 125.23470819 -2.92155705
v -84.55999941 126.79000199 -6.46000076
v -86.73936129 128.37308645 -8.30397103
v -95.60856223 128.97448242 -3.35846678
v -97.05261886 125.67257881 -2.62722233
v -94.82000023 130.64999878 -4.49999981
v -95.16151994 132.96443224 -5.63313160
v -106.18222505 76.60247386 -0.45835858
v -106.61076754 82.23028481 0.10922673
v -104.49072719 65.70167840 -1.06143090
v -111.37910932 86.07281744 -0.31034881
v 50.39663240 -27.86196209 9.20193829
v 50.95280707 -26.24066733 9.76693351
v -72.19797373 0.47958258 -0.74945443
v -70.43948025 2.49144481 -1.35671790
v -68.94085556 0.52355224 -0.86288084
v -72.38639891 5.20122517 -1.96460797
v -75.81211627 1.17845635 -1.30346266
v -66.08036906 1.65982917 -1.09572720
v -68.00633669 -0.21930225 -0.68150717
v -66.68630242 9.82148852 -2.85659172
v -77.08508521 -0.00588292 -0.99703379
v -74.99556243 6.12166757 -2.13741558
v -77.38114148 2.55924184 -1.58187037
v -77.37522572 5.78860519 -1.94994686
v -78.56040448 7.57677900 -2.08216486
v -73.79089296 9.32317413 -2.96782213
v -76.13185048 10.30610688 -3.18829250
v -78.01962644 9.22091864 -2.67064432
v -79.14048433 1.11462455 -1.44718098
v -78.25015485 4.49941820 -1.92586763
v -79.23980802 -1.43867533 -0.42490000
v 184.10067260 -108.96375775 27.35278383
v 185.40614843 -107.66040534 28.67407724
v 183.54605138 -109.92331803 26.40121430
v 55.14441803 -20.57492733 14.09878116
v 52.90110409 -16.55858941 15.44654928
v 57.55429715 -18.69756542 17.13465899
v 56.43295497 -23.91302027 13.21840286
v 120.65009028 -134.34313238 8.34250450
v 121.12484872 -136.38187945 8.13433807
v 117.66908318 -112.60920018 6.79728948
v 115.80555141 -112.41504550 6.01350563
v 166.08051956 -92.99657494 22.18042500
v 131.77937269 -126.69740617 8.37104116
v 135.54213941 -124.72220510 8.55456665
v 126.40875578 -119.95228380 8.17513838
v 127.00904906 -117.31345952 8.26037955
v 123.95186722 -117.80288070 7.64886755
v 124.13311005 -115.93931168 7.55489804
v 127.39495933 -114.77018893 8.24586395
v 128.55790555 -116.92821234 7.85678253
v 119.54048276 -29.34158593 9.54126101
v 118.52432042 -28.51481736 8.69302545
v 120.88791281 -31.28701076 10.67808922
v 119.07611042 -30.84463254 10.60805097
v 117.62610823 -30.41918762 10.00781078
v 126.32282078 -33.78761187 10.02305280
v 119.14904416 -33.71327370 11.58579905
v 118.19316447 -31.80753067 11.00903843
v 124.15897846 -40.58306664 11.58645656
v 127.19456851 -40.84605724 11.42019778
v 125.91528893 -43.22354868 12.40454800
v 127.20127404 -43.85650530 12.70967163
v 128.20915878 -42.55707189 12.17905246
v 173.92070591 -113.46840858 14.79020528
v 176.18124187 -110.84869504 15.52380528
v 174.41080511 -115.61494321 15.91312699
v 179.77426946 -109.95291173 17.54630171
v 180.57623506 -110.21146178 18.72384734
v -16.11938328 -10.89302730 3.63139785
v -18.81402917 -11.47365756 2.91219470
v -16.75015129 -12.02498935 2.77236849
v -16.18131995 -7.62949605 4.24644537
v 122.56417423 -123.70568514 7.60381483
v 124.20381606 -122.47055769 7.45361345
v 122.67733365 -127.78942287 8.35798588
v 120.98732591 -125.59820712 7.94893689
v 54.00196463 -27.09216997 10.54921746
v 55.75664714 -24.98773485 11.88889518
v 131.69582188 -60.00128388 15.74987546
v 135.11830568 -60.39714441 15.83335176
v -35.10747105 35.99774837 5.57066640
v -32.68321604 35.80472991 5.07844286
v -36.98930517 36.33973002 5.50980680
v 7.50446692 38.30266744 9.87549685
v 0.87728695 47.49056324 8.13462120
v 3.00540449 39.29792717 8.97641666
v 8.84446874 47.94935137 9.01286956
v 11.64844539 49.85379428 9.13672056
v 13.95180449 46.23600841 8.75250809
v 8.07988923 51.09980702 8.41733068
v 181.99102581 -108.76803100 19.34087276
v 67.49070436 -34.75452960 15.12604486
v 72.99419492 -41.36132449 14.63829633
v 77.26328075 -44.28875074 15.38234856
v 72.13346660 -34.60639343 18.62916164
v 99.69962388 -14.49580863 7.52957771
v 98.31066430 -15.98525979 8.69816355
v 100.24206340 -15.38000070 7.91700464
v 100.34446418 -17.18013175 8.61947797
v 95.96928209 -15.29464405 8.84312950
v 97.00247645 -17.42637902 10.06319746
v 97.83093631 -15.03518503 8.00486188
v 97.45496511 -13.98881339 7.49193411
v 98.72674942 -13.20542675 6.79837773
v 96.86465561 -11.97657641 6.92487461
v 95.32838315 -13.28025851 7.87025969
v 185.81844866 -104.24571484 33.81952643
v 188.01914155 -101.69609636 35.85717082
v 183.63574147 -104.45194691 33.20624679
v 201.97410882 -75.48369467 32.54377469
v 200.21623373 -75.53513348 32.63587132
v 122.87163734 -130.42376935 8.25608149
v -74.13692027 -0.79534994 2.84941355
v 133.12447071 -124.84139204 8.53552204
v 57.13953450 -48.66420105 8.05588812
v 59.48594585 -48.06778952 8.19257554
v 55.24453893 -47.69077897 7.97028560
v 52.58752033 -47.09755629 7.64517067
v 58.70234594 -49.92668703 7.60134915
v 56.01084977 -50.62953755 7.49240676
v 134.48557258 -122.92057276 8.83489102
v 173.06861281 -114.72477764 14.28782102
v 174.55106974 -110.72240770 14.63187393
v 173.69906604 -113.06860298 14.60745092
v 176.82449520 -109.64265466 15.86177573
v 179.74147201 -108.53120685 17.35942066
v 178.73029411 -106.93207383 16.34652168
v 174.78029430 -108.35640132 13.49881105
v 177.11955309 -105.77658564 14.34892230
v 179.87509072 -106.26529157 16.68473892
v 59.75653231 -49.25451428 7.83400703
v 59.55170095 -50.56115612 7.57409958
v 57.73551390 -52.32448503 7.41553167
v 122.38522619 -78.95278931 14.08954896
v 138.35105300 -65.00691921 15.97502455
v 139.41290975 -67.29129702 16.10393450
v 140.89174569 -68.76561791 16.61732420
v 143.79107952 -68.52568686 17.29345322
v 120.99143863 -129.39889729 8.55899975
v 120.53392828 -127.71566212 8.49056803
v 121.10671401 -131.01916015 8.44354089
v 131.70303404 -122.73431569 8.62896070
v 129.53028083 -123.05341661 8.45365319
v 133.44353437 -121.08486146 8.99994094
v 135.49326360 -120.78088522 9.35870409
v 129.36390936 -121.80732936 8.35475605
v 131.89294934 -120.46802044 8.38974118
v 117.51020700 -54.56985161 14.90170322
v 120.23144215 -54.26409096 15.12346976
v 118.46936494 -52.18332633 14.14730214
v 174.68014359 -141.51811600 16.84430987
v 174.85402524 -147.62009680 14.20602389
v 174.63952303 -149.18118715 14.14992474
v 175.95453560 -148.72018993 13.90380971
v 175.30585825 -149.84235168 13.95384129
v 175.56270957 -146.79826796 13.94248381
v 173.71656001 -147.24640548 14.25596140
v 174.90376532 -145.56819201 13.68440967
v 175.72051287 -145.59215307 13.28384411
v 178.05247009 -149.91076291 13.56322039
v 112.76256293 -57.65120685 15.90770669
v -13.15649506 24.94659461 6.25595450
v -13.27904873 20.65341547 5.93417091
v 157.93280303 -124.84139949 16.09127223
v 155.08884192 -128.02663445 16.42222516
v 45.31337321 -18.52232032 10.05886402
v 48.81443456 -17.28821173 11.98532805
v 46.10933363 -20.72945423 9.95336939
v 156.03913367 -70.46692818 18.62168685
v 153.30025554 -65.06163627 16.08697884
v 173.34882915 -111.00471020 12.90552504
v 119.02985722 -126.96830928 8.41892511
v 118.81266534 -125.03670156 7.47037679
v 119.49395388 -122.97476828 6.68533007
v 119.17808652 -129.29198146 9.01558716
v 117.57116020 -128.62478197 9.59231239
v 117.19612777 -125.88982284 7.86706153
v 119.91474032 -130.72577119 8.77641141
v 120.10478973 -132.37920403 8.63588508
v 135.22085547 -150.68225563 13.26726377
v 125.28808415 -121.25519663 7.62368552
v 127.21554935 -121.31766230 8.12918879
v 134.08879936 -119.16691810 8.59158393
v 132.40551949 -117.94720590 8.38606525
v 128.61022353 -120.33595890 8.14466178
v 130.82417846 -118.49893630 8.00755620
v 136.26323640 -117.94494838 9.48351156
v 174.66226220 -114.89086598 21.94783278
v 172.81429470 -114.94391412 21.28957398
v 171.71642184 -116.91652983 21.05716988
v 172.82727361 -112.65789717 21.21740021
v 175.59812963 -113.75094205 22.49226347
v -33.32051635 30.88979423 5.20794140
v -37.54360974 25.17428808 4.78056911
v -44.72864792 35.84047034 4.78193909
v -39.77125883 33.49864855 5.05337352
v -58.53477865 12.95343321 2.26570410
v -58.41949582 14.75775708 2.32423586
v -57.27785453 10.86259540 2.31900671
v -61.04838476 11.85118034 2.17700959
v -54.15220931 11.66652236 2.48513813
v -61.41453236 16.68632030 2.15344923
v -56.89232424 7.45785143 2.43114121
v -53.59250680 8.89940187 2.50449986
v -64.36566263 16.74440689 1.98025303
v -51.61983520 11.69644296 2.69396720
v -51.54308304 15.30329511 2.94089643
v -61.87433749 19.61013861 2.18590675
v 57.44717270 6.50202017 12.51169760
v 65.16698748 3.98163078 10.88649221
v 52.44481191 9.17179603 12.78371271
v 57.98195675 3.03418399 14.30404559
v 64.78226930 -0.76105393 13.83005548
v 58.11460689 -1.87316386 16.25246182
v 60.61585993 1.13233714 14.33587447
v 53.02971601 -3.48954392 17.18503237
v 54.85350639 -1.37797242 16.28873870
v 51.13165453 2.85238889 15.69585688
v 52.38404125 -1.15150225 16.60863869
v 54.81570959 0.92675391 15.56335576
v 54.48714271 4.35495283 14.44251928
v 196.67157531 -93.57775748 34.56390649
v 195.61713934 -95.58175504 35.23497656
v 117.33300984 -123.96475673 6.29122509
v 121.86808139 -122.06703424 6.80706091
v 116.95667356 -122.55396694 5.63814491
v 170.77738047 -160.90109944 4.24462557
v 171.62767053 -160.21342576 4.83734300
v 171.72127962 -161.82444990 4.76795482
v -59.13219601 0.65988168 2.68523744
v -58.09669197 0.77384658 2.51569273
v -63.40619922 -1.32716633 2.39548204
v -63.43735754 0.86039479 3.10917525
v -60.34439057 2.21543107 2.65432405
v -63.95774335 -0.82276663 2.90633645
v 129.64670360 -117.96673387 7.82248657
v 130.73699176 -116.76931381 8.26546084
v 78.87693495 -93.48454326 8.09011888
v 78.77009362 -96.02922946 8.88326298
v 80.22999763 -94.10999715 8.15999974
v 131.00488484 -112.86544055 9.09200776
v 129.12681699 -115.00238627 8.17335956
v 129.75929677 -116.23081565 7.98082817
v 129.05903161 -112.50857264 9.05605964
v 130.66963851 -110.86180061 9.60838515
v 133.87328386 -114.26197737 9.58217122
v -128.66802514 150.57812631 -17.04176888
v -132.72009790 148.31270278 -17.26834662
v -130.76294959 151.23267472 -17.69913919
v -129.26881015 151.40739083 -17.64659025
v 68.73545796 -56.78460374 8.72663688
v 94.54396367 -10.54041646 6.94215158
v 97.39863873 -10.84284671 5.69207966
v 93.50790828 -16.18689112 10.63690800
v 93.46992522 -10.77162102 7.74523383
v 91.44147485 -10.96685883 8.42517801
v 98.60485792 -19.44534853 10.38186345
v 102.28443146 -18.06476712 7.93014187
v 101.16568953 -19.67212744 9.27972794
v 94.41415966 -19.39538866 11.64616272
v 179.40612137 -102.59825736 14.64992203
v 196.59776986 -92.23676473 34.51789543
v 57.60049075 -61.83771044 7.92315230
v 55.87448180 -65.98688662 8.13288614
v 56.94343522 -67.65052676 8.38609133
v 54.76278812 -61.99267507 7.96872936
v 54.79170755 -65.70639461 7.84312561
v 53.64385620 -63.82435560 7.58935744
v 55.04351482 -60.49913168 7.95701798
v -64.58012760 -1.55955506 0.68198377
v 89.47600424 -44.90975291 20.33525519
v 88.69396895 -45.96018791 20.24032734
v 89.08901364 -47.92795330 20.22627555
v 134.23477113 -113.13907802 9.54335276
v 82.61316270 -110.55553705 18.97095703
v 196.54747844 -89.68908340 33.60975161
v 196.65488601 -90.56717157 33.88922662
v 169.17799413 -65.58155268 18.79550330
v 171.15052044 -66.52470678 19.44899559
v 170.68350315 -62.05859780 17.83889718
v 169.42255199 -68.33047420 20.14036477
v 168.55858266 -63.43200058 17.06683822
v 167.85785556 -66.93554670 18.72525364
v 167.52350330 -65.25189430 17.40902290
v 173.74272645 -63.51030618 18.79996248
v 173.54254425 -68.55612248 20.72240785
v 175.67607760 -64.75955248 20.00723034
v 169.80274022 -62.32386827 13.93178478
v 175.53345859 -66.92800671 21.07415721
v 175.02313852 -70.28358430 23.07375893
v 172.44116962 -69.87968832 20.86840570
v 177.57870257 -69.21782345 23.38851616
v 177.77930200 -66.78778678 21.69272490
v 177.39798129 -62.35105172 18.37088726
v 179.47790027 -62.99588829 19.15858313
v 175.67886412 -61.72030419 17.78272353
v 173.06016386 -58.33186209 15.94934613
v -16.23456925 20.62416822 5.88791724
v 123.58061224 -114.25436288 8.23443197
v 122.25815654 -111.72062904 8.84303823
v 126.39503181 -113.49182576 8.71354342
v 128.26940417 -111.33271456 9.31559969
v 115.29908329 -117.49766022 20.74861526
v 109.53576863 -103.02889347 18.90405267
v 112.56355047 -103.10767591 18.15868355
v 106.93944246 -105.45992851 20.63512616
v 113.69169503 -106.14862293 18.09327118
v 109.75537449 -98.56883436 17.18285866
v -36.21229902 15.18622041 3.66151496
v 114.85761404 -108.34404826 18.50803010
v 113.85678500 -107.05924779 18.13402772
v 115.60682207 -107.89317638 18.32571067
v 117.11173505 -109.03404653 19.11717094
v 198.64991307 -71.86094671 19.81691457
v 115.18852413 -104.00234908 17.76837930
v 107.49980807 -107.28885233 21.25865407
v 106.66261613 -110.35762727 20.13522387
v 106.23313487 -109.22162980 21.05497755
v 119.47385967 -110.99334806 8.28037597
v 137.39423454 -44.27056387 10.55276301
v 139.19761777 -45.50029710 10.75901464
v 140.31495154 -43.64655539 10.69960650
v 138.59604299 -46.05928063 10.86610369
v 141.68788493 -43.90124232 11.05598733
v 140.96046984 -46.95912823 11.18006464
v 139.86693323 -46.74757272 11.07048523
v 133.83609056 -41.70885682 11.19158790
v 133.83376598 -43.22409630 11.52291987
v 124.38835204 -111.31991446 9.01581906
v 68.67957860 -81.96666092 9.69031919
v 67.03760475 -79.95308191 9.12608020
v -18.31374690 0.35340642 4.27539134
v -18.53078604 3.66519485 4.37625777
v -21.45923488 1.40047306 4.08763066
v -19.90472153 5.32443402 4.47046012
v -16.13569260 2.98772822 4.62188292
v -14.88627587 -0.56294934 4.44681197
v -15.13674855 -2.19766446 4.50506387
v -12.80466560 0.94232534 4.86278161
v 51.30148679 19.10375804 8.09578504
v 200.92299581 -86.47000045 29.81580980
v 73.83720577 -79.69569415 9.80373658
v 75.34249127 -82.61359483 10.30149683
v 75.69439709 -77.75605470 9.98283364
v 122.74809182 -108.42228681 9.10579972
v 126.28607452 -109.37099159 9.37000383
v 124.06094372 -105.77361286 9.81589220
v 128.42509151 -107.94408619 9.80140083
v 110.97961664 -44.22344640 16.27402008
v 111.28442734 -46.63962126 16.43980294
v 112.77391762 -44.94180530 16.03785530
v 109.71987247 -44.91382837 16.39139466
v 109.09368843 -42.12088510 15.83883166
v 112.07377911 -47.40396887 16.29180461
v 109.48641598 -47.36813158 16.49915054
v 113.69749904 -45.66916451 15.63030295
v 109.58699882 -39.83781487 14.83365521
v 106.57847673 -41.39954969 15.51984157
v 108.18585008 -40.02586752 14.95795418
v 107.58353770 -43.52820665 16.21560939
v 110.35013944 -37.77207807 14.07327130
v 69.33420151 -47.79961705 2.58920738
v 73.87173176 -44.22352090 3.04166740
v 72.84040004 -47.29126766 2.51891068
v 67.72788614 -42.41026938 2.54491367
v 69.92729008 -43.46930608 2.73884996
v 74.06051457 -41.29264504 2.79028248
v 70.80724835 -83.55872333 10.21623984
v -25.55794083 -7.46340118 3.76978936
v -27.72532403 -6.10607164 3.73369269
v 203.33683491 -81.41883463 31.02388233
v 203.58812809 -79.63951677 29.08076346
v 202.49740779 -81.53106272 32.82712400
v 202.87117362 -80.45832813 28.59165519
v 202.09583640 -83.21221173 32.39927441
v 202.16754079 -83.13719183 28.56888995
v 111.39575392 -16.08343422 6.93677692
v 113.89804631 -14.16296698 5.53958537
v 112.32855171 -14.57553636 6.10274682
v 203.14534009 -77.53242552 32.25262091
v 0.64599770 22.71506563 7.90798571
v 2.06105667 19.64357123 7.18171708
v -20.37578076 -11.21603977 2.58963229
v 44.13191229 -16.02680050 1.83538510
v 43.69667917 -18.89996044 1.56578096
v 14.49641213 45.37086934 -0.33515549
v 12.86380179 47.52582684 -0.75008866
v 15.47694858 47.29206488 -0.97197510
v 11.52493060 44.66440529 -0.68501144
v 17.32977666 45.47008872 -0.35840739
v 13.72130215 43.73589903 -0.78966969
v 16.08757861 42.70166531 -0.30231586
v 11.55241393 50.63914508 -1.53299153
v 7.04368996 48.09968546 -1.18848693
v 14.92582913 49.41065237 -1.34152989
v 74.26624745 -83.33733678 10.29106230
v 75.30768961 -50.53358153 2.74295243
v 72.12752104 -52.55875364 2.90017552
v 70.71520388 -49.33067039 2.92276358
v 80.26598394 -49.29502308 2.97248596
v 77.99246162 -48.31273481 2.75944523
v 150.02474189 -180.51220477 1.05193933
v 151.06277168 -182.27282166 0.60496054
v 149.08261597 -181.43434823 1.02410302
v 152.08922327 -180.82451820 0.92761032
v 148.98496866 -179.29764092 1.38767180
v 151.52426064 -178.34298313 1.67917588
v 149.59923923 -183.57875943 0.61122706
v 147.38234878 -180.21741509 1.54116435
v 147.38260210 -182.66092241 1.22617651
v 153.00665796 -178.22763324 2.05687527
v 153.57567370 -180.43577671 1.05577335
v 150.11742711 -185.20803750 0.31431261
v 201.66620612 -79.38520610 25.21378547
v 10.59999969 52.20000073 -1.45000103
v 10.11361368 56.70145154 -1.28016714
v 9.79582500 42.30143502 -1.03617029
v 3.72166722 45.57819664 -1.50728284
v 6.51053339 44.18290034 -1.40647765
v 17.53161848 48.62369597 -0.89653663
v 202.54787803 -79.68151569 27.54168771
v 197.74235785 -69.07449663 28.54188718
v 196.15362585 -68.24108958 27.64356881
v 195.72524726 -69.22744960 28.82868610
v 201.19772851 -68.36591661 27.51014009
v 202.80216634 -76.27920061 32.34687075
v 55.58573455 -68.31092387 8.09494872
v 115.87916315 -14.80523217 5.30802505
v 117.33984947 -15.30891377 5.12835197
v 109.48529840 -23.77067506 10.02808195
v 104.81676459 -19.67114024 8.51409882
v 105.56067526 -23.61059375 10.16115211
v 104.50723767 -21.50317840 9.30546597
v 106.27787560 -27.79068425 13.06620706
v 110.55519432 -25.44177882 10.60952246
v 102.69175470 -18.86849478 8.17158259
v 104.00598496 -20.29324509 8.78305454
v 100.69456697 -20.53424716 10.15115716
v 80.14369011 -45.71737722 16.05912484
v 85.49773693 -33.39148685 20.21050081
v 83.55222642 -30.26598506 20.00716515
v 200.44136047 -66.27736986 26.23979561
v 199.32337105 -65.90481848 25.91530606
v 81.34105802 -50.70847273 13.98215536
v 202.58136094 -78.62470299 26.73381567
v 203.04532349 -73.66751134 30.67943826
v 202.92513072 -74.96194541 31.62686154
v 8.42570886 31.92823753 9.60263144
v 10.87747887 28.24739553 9.87616368
v 57.99628049 -68.94376129 8.57654493
v 58.96333978 -70.65207511 8.41824338
v 60.75108796 -69.78156418 8.48113094
v 56.78501353 -70.99612802 8.20865296
v 55.31858280 -69.99955326 7.90835638
v 96.80459648 -10.35792287 4.23924578
v 93.83074939 -8.30402784 3.68150510
v 97.53256291 -10.74877288 4.84619383
v 92.83390641 -9.33956821 7.35495193
v 93.36830676 -8.58842582 5.94853424
v 90.91328830 -6.66314689 3.01086833
v 98.25368971 -11.27519831 4.58816346
v 139.84501362 -55.35492674 14.66831658
v 53.34164575 -52.32890695 7.32523436
v 55.55052683 -51.39021948 7.41815986
v 57.63700232 -52.95505375 7.47242616
v 52.77691409 -50.00438541 7.39257690
v 51.93897337 -51.85259879 7.35525694
v 58.47103894 -53.83945256 7.57213170
v 202.33605802 -76.85076445 24.58546869
v 202.15205848 -75.56349039 24.41934869
v 202.97229290 -75.85419714 25.38024448
v 201.96448267 -78.67223769 25.63042752
v 199.84579086 -76.92689449 24.16018397
v 37.77238727 34.41124037 8.59772973
v 35.23626924 36.17932647 8.87466315
v 38.93499821 32.26875886 8.26750137
v 18.20330322 11.58769615 8.64702463
v -0.28947071 -6.66479068 5.38772810
v -1.37183291 -8.71503167 4.91239317
v 2.39541521 -7.71130575 5.80009585
v 1.29385677 -5.58552193 5.74843539
v 1.81032845 -10.51111799 5.68103557
v -0.08447296 -11.67068724 5.10472991
v -4.89992648 -8.25307053 4.85162297
v -1.99196255 -10.25072858 4.40501422
v -3.80450441 -10.47608163 4.61299531
v 2.73974682 -13.07164039 5.20152505
v 3.06884968 -10.52542124 5.75231481
v -4.97126114 -4.68865130 5.10708615
v -1.21189433 -13.80517893 3.93118057
v 0.14148060 -13.27545941 4.58657742
v -3.26679810 -13.09267431 4.20922833
v 4.65426641 -6.61694817 6.12564245
v -84.48690176 36.67956218 -7.82891642
v -78.50029320 38.44127432 -7.83153903
v -79.71941680 34.12279487 -7.34055880
v 44.82668638 -39.71816972 7.38774706
v 48.38747904 -37.74346039 8.15007091
v 50.28755963 -40.89785740 8.11597332
v 47.61125892 -44.28985342 7.44471978
v 41.83995351 -37.62707859 7.20847305
v 54.28333208 -36.44207865 9.09830350
v 52.46181786 -36.44222766 8.87350645
v 44.17070746 -42.42033884 6.98876195
v 39.24724832 -39.10376504 6.68342924
v 37.30915487 -36.72180325 6.55934168
v 63.31334263 -54.33167517 8.04556813
v 67.08826125 -54.28011343 8.51605274
v 63.81861120 -51.92677677 8.15919321
v 66.62390381 -56.29487336 8.57119355
v 60.77540293 -50.46205223 7.89129734
v 54.72702906 -33.22388604 9.75637417
v 83.03028345 -5.88559452 8.85513797
v 84.28101242 -3.97284143 6.94478443
v 76.96839422 -7.92381447 12.60289364
v 76.06862485 -3.16966837 9.84445773
v 85.96207201 -5.35385218 7.64506916
v 85.12172103 -3.90933827 5.69837773
v 85.80504358 -4.35903994 6.71668770
v 84.44534987 -7.32599478 9.16413125
v 81.75913244 -10.78610215 12.30739243
v 74.11964238 -3.64878727 10.99625230
v 75.56071132 -14.60271608 16.62104763
v 79.45239544 -9.73728579 12.58157566
v 74.92557913 -8.65741633 13.76998331
v 72.86573201 0.44257319 9.26415343
v 76.30153000 0.86357066 7.50808557
v 76.84789598 -96.24803066 12.26862520
v 201.96649432 -72.63619453 25.97981505
v 202.37186551 -72.17410952 27.93099359
v 201.49941742 -69.55135614 28.08087692
v 131.75246119 -174.71355200 6.40554912
v 132.65734911 -173.21708798 8.05790816
v 132.60659575 -174.60897565 7.63654104
v 131.45853579 -173.88413846 5.11600729
v 131.01789355 -172.14773595 5.22716343
v 133.03335011 -172.11209238 8.31071381
v 134.57956910 -174.19779301 8.36264156
v 132.43983686 -171.15996778 8.09975900
v 132.54944980 -176.72847211 5.86209353
v 131.89782202 -175.54599047 5.32713067
v 132.66485929 -175.93912780 6.96786214
v 7.83165451 -15.31607658 5.00069000
v 7.85556622 -12.31553219 5.59328683
v 5.14199818 -13.77029251 4.86609852
v 4.31761751 -10.54815482 5.74836088
v 38.57785836 35.92523932 8.51548836
v 37.65450418 36.80598736 8.78093857
v 39.38942030 35.74660793 8.24499782
v 40.39207473 34.85838696 7.82052707
v 38.98897395 37.65448928 7.69130653
v 36.72343120 38.06269914 8.95200204
v 34.16320682 37.56149113 8.99762940
v 32.75502101 35.99665686 9.22690332
v 53.25345695 -29.82945740 9.92773660
v 50.26377738 13.98646832 11.11831237
v 68.87988001 -0.69211138 11.96350995
v 70.98653167 3.56433191 8.32821149
v 68.86713952 2.35453970 10.07084083
v 64.01271373 -2.90410710 15.33503458
v 66.02516025 -2.33761221 14.21654690
v 199.58516955 -72.41666317 21.89227566
v 199.69892502 -82.63960481 29.59862724
v 200.93357563 -82.44984597 28.91664580
v 199.72050190 -81.03102446 28.88959274
v 200.49899817 -83.96387100 29.83410284
v 203.71720195 -67.62700528 26.61976591
v 195.28757036 -72.01784104 30.67949042
v 56.30544573 -5.86045999 17.72594266
v 57.42890388 -7.31283380 17.94784702
v 62.84056604 -5.90534415 16.96236990
v 60.22758782 -4.05409746 16.75277948
v 49.65270683 -3.23585514 17.29586348
v 52.50646919 -6.75103022 17.63610542
v 53.83544788 -8.32779054 18.23636331
v 67.39895791 -5.96961612 15.26117884
v 50.73149502 -57.62226507 6.91538816
v 48.77157509 -55.79169840 7.07323058
v 48.96690324 -52.10998654 7.39818625
v -1.41288911 -13.96344602 3.72771779
v 195.50164044 -66.67418778 26.23638697
v 196.50119543 -66.01921469 25.36401711
v 185.04829705 -66.10538065 22.36408368
v 194.17467713 -68.01804900 27.65686810
v 194.83272731 -66.43839926 25.95366724
v 196.64813578 -65.62285870 24.94082600
v 198.80633056 -65.08267671 25.16657114
v 199.98794794 -64.51679766 24.69227649
v 194.98881698 -65.54797292 24.47910421
v 192.26378202 -67.00906157 25.89839324
v 193.26141477 -70.47159970 29.46616337
v 191.91963971 -68.91402602 27.64907479
v 21.21078037 -1.09390880 8.74627102
v 18.57607439 -3.36756883 8.03487934
v 17.01921038 0.86551515 8.09818041
v 22.29792252 3.13186110 8.45201500
v 43.45624521 -13.00726272 11.16492134
v 195.87837160 -64.65508044 23.57196622
v 197.24550843 -63.76738101 23.37059006
v 194.15447116 -64.51763958 23.18278700
v 196.19338214 -63.25622648 22.44635485
v 140.20268619 -158.56455266 12.16443814
v 141.20830595 -159.63348746 12.84977980
v 141.42389596 -157.15454519 13.11034523
v 140.40473104 -159.83225405 11.91351283
v 139.80677724 -158.90786052 10.45825146
v 139.90019262 -157.86494315 10.05844772
v 139.20049369 -157.19060600 11.68413740
v 142.32574403 -159.56093371 13.12913466
v 141.15327597 -161.53886914 12.30440754
v 31.65472671 -15.50065726 8.51720013
v 21.05032466 -5.22682071 7.99848232
v 28.02157775 -18.20185781 7.98690692
v 27.92582102 5.76335331 11.43997628
v 27.48754434 7.78235588 11.69897616
v 35.78913584 0.34190150 13.20275478
v -8.16219579 -11.13978494 0.64632407
v 23.30244146 4.37126681 8.77260230
v 28.03842910 -15.72136395 8.15045647
v 24.47134443 -14.99821804 7.41398707
v 25.77594854 -11.57508325 7.81514496
v 25.02798848 -19.58285645 6.66057644
v 18.73893291 -6.88913232 7.53431674
v 23.88883010 6.96296198 9.24052019
v 25.48000030 17.11001433 12.70976476
v 19.19052936 4.82545933 8.12067091
v 18.29459891 8.35152809 8.43351241
v 16.51518978 5.50343981 8.04071501
v 13.17117922 8.58102553 8.02896544
v 15.46388865 10.17024089 8.30562040
v 206.20673895 -67.81011075 27.08824724
v 23.53156731 -6.15158118 -0.69903140
v 3.61016113 -3.41416523 6.25689561
v 10.43611113 6.24335324 7.66769797
v -8.26023612 -13.26276176 3.73344449
v -7.02739973 -12.97954749 3.91594367
v -9.23169032 -12.81067077 3.85166053
v -8.56983662 -13.67498375 3.28380475
v -9.16175637 -11.04306057 4.12664004
v 33.41014311 39.59042951 8.85099918
v 36.73156723 40.16273096 8.44648294
v 37.76862845 40.27054086 7.23163644
v 37.81312704 40.56749493 5.96599979
v 38.14260662 39.01247680 7.66389212
v 38.55938092 39.29689154 5.96072013
v 200.42294264 -79.76159453 28.01254392
v 202.07005739 -79.38546687 26.36398375
v 201.23928785 -78.37781310 26.89492702
v 197.50113785 -83.30208063 30.98561428
v 198.22795689 -81.85554296 29.65936810
v 13.19565903 34.06646103 10.24359930
v 17.44453423 47.56945372 9.39218327
v 26.37477219 44.88428310 9.51272622
v 19.66118254 45.88302597 9.45507642
v 180.00835180 -100.48504919 13.42867874
v -13.92843947 -7.59337656 4.38160449
v -13.06910720 -5.51363872 4.56922082
v -11.26926579 -1.77283329 4.82855691
v -11.16951648 -4.24512103 4.66949120
v 103.71498019 -107.63733089 6.95584016
v 112.49113828 -108.85397345 5.65089053
v 101.31291300 -112.09387332 6.95796218
v 106.86168075 -110.35754532 6.22497685
v 108.16398263 -110.15778780 6.11067191
v 112.96445131 -112.37517744 5.48526831
v 115.60302973 -108.79965127 6.07869821
v 115.30824751 -111.20659858 5.99458860
v 38.09438273 -30.45598418 0.81270590
v 93.64273399 -109.33876783 8.26225150
v 90.92794359 -108.58222097 8.46495386
v 97.15169668 -109.57729816 7.18332548
v 89.42978084 -105.39978743 8.26796889
v 96.21489048 -105.60666025 7.39087397
v 99.14392233 -111.67361587 7.22881872
v 97.66757488 -105.98987341 7.39346631
v 92.93781966 -109.90086198 8.41779355
v 94.50313449 -110.77903956 8.02573469
v 106.76427931 -111.75892502 6.00709859
v 172.62421548 -112.71175742 11.40197366
v 88.26754242 -109.58944261 8.64267629
v 85.34616977 -109.70250517 8.05344433
v 89.09047395 -111.04134470 8.70377012
v 87.36477047 -107.52519965 8.22154712
v 85.46464890 -110.80124229 8.36866256
v 85.67812294 -112.47000843 8.72667972
v 85.41956544 -108.06252062 7.97480159
v 88.92232180 -112.31826991 8.73178616
v 84.59900320 -106.62847012 8.29436723
v 86.87283099 -104.25706208 8.37560929
v 90.66878259 -111.18023843 8.68354831
v 87.81979233 -114.07568306 8.96329526
v 82.57960528 -107.28934407 8.27238057
v 84.02745426 -103.30539197 8.57844297
v 81.75969124 -105.67276925 8.87951814
v 92.49167144 -111.69905961 8.52887798
v 100.77473521 -114.73122984 6.97380491
v 95.60518712 -112.12035269 7.72331469
v 97.49832749 -113.81943524 7.51934387
v 111.70812696 -114.20945823 4.96939104
v 113.36106807 -115.44340104 4.84799314
v 110.95497757 -115.71725458 4.85077081
v 42.49433801 -10.89990418 11.46630663
v 172.82098532 -113.19085956 13.15942872
v 172.47644067 -114.80265111 12.26734277
v 12.64694985 52.22556740 8.90172273
v 14.79901560 51.73132569 9.23398882
v 7.96043500 53.03846300 8.01300444
v 9.47314873 54.91827428 7.27966661
v 13.64475582 55.49618602 7.84169231
v 15.34247026 53.82519960 8.84471275
v 4.04678145 51.02567375 8.13098904
v 5.68155758 53.60898748 8.08994472
v 163.74476254 -103.20729017 20.56509815
v 161.45382822 -104.95185852 20.04049346
v 164.53056037 -104.45628315 20.44450119
v 162.33013570 -103.95725071 20.14585398
v 89.80666846 -114.75653201 8.72489996
v 91.89491719 -114.61699754 8.59227125
v 94.82979029 -113.42640966 8.00818112
v 94.00132298 -114.63742703 8.26876890
v 96.14145011 -115.44164270 7.87205063
v 181.32403493 -109.87707227 25.46169609
v 0.48579794 23.35008979 7.99337216
v 2.35774275 27.55216695 8.23519286
v -29.66894209 -6.74730120 3.51854810
v -30.68609722 -5.29256416 3.61760403
v -30.97504191 -6.82954397 3.06939194
v -25.92069097 -8.81452579 3.31558078
v 88.96891028 -115.90678990 12.61543576
v 95.83774209 -116.86094105 8.01696442
v 189.75599110 -56.62475899 12.41451688
v 191.14482403 -56.85091764 14.23144434
v 134.43678617 -117.25733429 14.82344605
v 137.64409721 -121.01255357 13.93033937
v 135.43605804 -120.17831206 14.45883326
v 135.41598618 -114.85179514 14.22328316
v 172.56619036 -116.79071188 11.19943243
v 172.64313996 -114.61570114 9.88815911
v -31.67092800 -6.88044773 1.96508621
v -29.98808213 -7.61346705 1.95446284
v -31.24820068 -6.41509425 0.78165298
v -32.83334523 -6.23244513 1.56846852
v -32.84443542 -6.19686628 2.56070471
v -28.24205719 -8.43461510 1.89817150
v -28.51145156 -7.47177331 1.00519031
v 12.14894932 -16.65592380 0.07298970
v 9.57239047 -18.41528155 0.56957663
v 148.74649048 -117.12272465 15.22951294
v 147.15689421 -115.74332416 14.96450882
v 147.81709015 -118.43573302 15.40474873
v -32.66659752 -5.59869455 3.43061774
v -32.16865659 -3.78057943 3.79000674
v 86.86159551 -115.00514299 12.43831124
v 90.74091911 -116.77549034 12.98923325
v 88.82063627 -114.53364044 14.28925525
v 97.84297645 -116.93985760 7.88660906
v 96.44988924 -117.90536344 7.93363713
v 96.78228199 -119.89299953 10.75095311
v 93.64017844 -119.04302239 11.10169105
v 99.21614826 -117.77371168 7.61849433
v 109.00864005 -121.47116661 6.21162727
v 107.46801645 -117.96481162 5.82916196
v 109.07188058 -122.21568078 6.16982067
v 110.57937145 -123.40566516 6.30402006
v 180.41600287 -111.42884195 24.54515174
v 179.24745381 -111.72603816 24.57968332
v 101.85058415 -14.95898608 4.80193691
v -17.23982207 24.04827252 5.53038158
v 82.05717057 -116.51498079 10.46264451
v 80.82909882 -116.48020148 10.21991204
v 83.49970728 -116.52868241 10.53123455
v 86.55041456 -113.99953812 13.94173410
v 98.44859689 -120.12302876 11.34742144
v 95.84211558 -119.41432953 12.63419073
v 99.07407314 -120.32408267 10.04740689
v 100.97890347 -120.40819973 9.80539620
v 101.57452524 -117.65389889 6.92073302
v 104.45512831 -117.68417805 6.15785876
v 103.12861949 -115.77444524 6.42413832
v 101.30483657 -115.91347307 6.87279413
v 97.19377756 -114.09180611 19.65157315
v 98.33011776 -115.36610126 18.22869666
v 106.99582845 -116.02403969 5.55574335
v 105.26381433 -114.38667029 6.00130903
v 108.78980905 -123.33071232 6.47006184
v 110.58357358 -124.31107461 6.50781859
v 115.20684510 -125.88596344 7.13001564
v -36.31999344 -1.93523080 3.71699873
v -38.28339651 0.12419951 3.52234626
v -37.99585998 -1.70322601 3.15972045
v -35.82495824 -3.82952113 3.08733922
v -33.99029002 -4.52866219 3.54870525
v -13.57218251 34.71947089 6.82906993
v -18.17832142 30.48230149 5.63324708
v -29.25374918 1.31250708 3.77414492
v -56.55976757 72.44847715 -6.03043381
v -54.91121858 69.88932192 -5.79942437
v -57.44721368 74.10699129 -6.24434045
v -53.74594405 68.70196015 -5.51504781
v -54.39696461 74.92647320 -5.92724234
v -50.31371489 68.83486360 -5.10096876
v 101.38344020 -50.30715093 17.45178550
v 103.19482535 -52.00301856 16.98138937
v 99.93946552 -58.39613453 16.21302404
v 94.53624487 -118.79194528 13.33909668
v 102.04896331 -119.53969300 11.26392931
v 92.71290898 -117.76450276 12.77554035
v 105.28896749 -120.78741938 8.72693583
v -78.14835757 78.47879827 -8.13499372
v -79.98861372 80.84513992 -8.20395723
v -79.31018621 82.69036561 -8.86636507
v -67.80067831 81.06999844 -7.35289557
v -42.42134094 111.64661497 -7.30613386
v -40.22950679 112.56603152 -5.90973115
v -41.37398675 112.54663765 -6.61584875
v -43.83227974 109.50990021 -7.39529356
v -36.81566194 110.20041257 -3.82261188
v 109.32395607 -124.28472191 7.13237794
v 111.20149493 -125.19244850 7.19616236
v -19.75152642 28.25476602 5.39383478
v 158.08634460 -104.04090583 17.43198186
v 156.13202751 -103.04368287 16.11049101
v 153.19889784 -108.74135047 15.82207158
v 0.25165838 52.48712003 7.80351367
v 11.54641248 57.64302239 6.98566297
v 9.80261061 60.67592278 6.96509471
v 13.27988785 58.93069506 7.14366371
v 5.04907360 58.19097161 6.89888373
v 8.20725504 56.90449849 7.04296911
v -18.36499386 34.39893201 6.70756772
v 114.70814049 -127.37528980 8.45996104
v 113.05695772 -125.70901215 7.06536509
v 124.52469021 -114.07187581 18.60747486
v 133.42460990 -145.46723664 16.71633311
v -55.98747358 0.80896157 0.68800349
v -55.21342158 1.20473094 1.86871819
v -54.71253768 1.63248414 -0.28971114
v -56.57138675 1.71640120 2.71514198
v -20.84817551 87.62659878 -3.50778527
v 96.19525075 -115.68288505 18.68365332
v 97.63437510 -112.01541126 20.39381117
v 94.72520649 -117.69380420 15.29390458
v 91.84470028 -116.02593213 15.26733581
v 74.39635694 -112.45077103 16.80118218
v 74.52417165 -111.11868918 17.24107191
v 72.63865322 -113.70456964 15.35821799
v 75.35312325 -112.56279051 17.16139540
v 49.42892119 7.32181594 14.33827542
v 44.73141953 6.20377902 15.07799234
v 44.28461939 -0.51554828 16.26973413
v 44.37002167 2.58611958 15.80542326
v 46.42000049 13.10030371 12.70599850
v 45.71168497 8.65208637 14.23391700
v 48.23999852 -4.38999990 17.26000011
v 46.70626298 -6.93435781 16.37347974
v 116.61893874 -128.63838673 10.33916883
v 118.04828793 -130.13395667 9.92505811
v 124.05896932 -133.28284025 18.37120019
v 127.05489993 -132.61848688 19.57773790
v 24.73310381 52.29844153 1.90829183
v 175.88913441 -139.33373988 7.90879969
v -41.09910876 0.27393800 2.94512254
v 2.93214177 53.55258286 7.82709755
v -1.11984112 60.04287302 7.02815736
v -0.22229398 56.67217448 7.23531609
v 2.61139497 57.96027184 6.99957879
v -1.06948195 54.84868586 7.51351751
v -22.73664437 30.73146753 5.28355921
v 180.11312187 -124.19579923 22.35160209
v -38.48822415 20.97740024 4.52056294
v -43.01087931 17.62683503 4.02091444
v -39.26551342 16.86402969 3.82728991
v -40.45994952 12.89841533 3.02976393
v -48.08636755 16.08237252 3.04296683
v -45.31601816 14.05096054 3.34800873
v -99.24725443 68.92146915 -1.09574234
v -103.11946273 67.38166511 -1.00675982
v -98.99905324 61.96711212 -1.15029584
v -99.86580163 64.62079287 -1.18996855
v -92.50915796 68.78299266 -0.85744669
v -95.87337077 71.62505388 -0.94935810
v -99.07351434 73.27342033 -0.84421720
v -95.26144713 64.77233022 -1.04907365
v -97.47875482 66.63342565 -1.11521641
v -107.22552240 62.93939799 -1.30493229
v 177.85236239 -139.63364065 10.35757642
v 179.15023863 -138.00141215 11.85841672
v 176.64825916 -141.49561524 8.68953764
v 180.50999939 -136.29999757 13.36000580
v 166.15608335 -176.76743865 9.12231952
v 165.55954516 -175.02899468 9.58467554
v 167.19500721 -175.58093369 9.09129903
v 164.67514634 -173.08223248 9.94128454
v 167.41868854 -173.38243127 9.34625417
v 178.84923518 -132.74991512 18.86232384
v 8.43056384 -19.01453920 3.77928768
v 10.02697274 -20.41113190 3.50717665
v 175.62782764 -143.25016737 6.90206746
v 178.20957303 -142.78867841 10.31722687
v 177.04747617 -144.34765279 7.92190246
v -35.81188992 18.82337779 4.40006703
v -41.82282463 20.69798298 4.32880223
v 179.20933664 -134.97319818 17.94874296
v 180.90060353 -136.81633770 16.98588207
v 178.80813777 -137.54779100 17.78694987
v 181.52722716 -137.20141351 16.22675359
v 7.62025965 26.53315663 -2.31785816
v 7.74426293 30.32267466 -2.01144069
v 6.60257880 20.81417665 -2.69755186
v 86.94781363 -61.11864001 13.95252813
v 84.49689299 -62.51087785 12.08734047
v 85.37875116 -64.63927776 11.51732914
v 81.94646984 -63.88544291 10.55710856
v 84.10741389 -65.28199464 11.04584429
v 86.52229607 -59.37458575 14.59235046
v 88.25641870 -60.05238369 14.72641621
v 77.09796727 -93.69816631 12.26356067
v 119.02506649 -133.97847116 9.08021443
v 118.68734658 -131.91735744 9.42810159
v 119.69248950 -135.79730690 8.76398385
v 84.69545096 -103.26513648 19.91335861
v 86.08773351 -104.83075678 21.38969488
v 88.01277727 -103.41104865 20.37818357
v 88.34812045 -105.03613204 21.54082805
v 84.79739726 -104.98910397 21.07922919
v 85.84965765 -105.81773520 21.67828567
v 11.94607001 -21.80787548 3.19078937
v 161.71483696 -144.04843748 4.50122776
v 36.64894775 -43.65305603 5.83372032
v 38.45319524 -41.76647589 6.34162035
v 34.86326709 -41.59875587 5.84763009
v 37.82426938 -44.34293136 5.98037848
v 40.63433036 -43.24784502 6.52408088
v 39.18467462 -44.76217926 6.09213999
v 38.10070828 -45.82864791 5.78446733
v 34.58620235 -38.28467801 5.99364471
v 35.89470685 -37.18893602 6.26204303
v 33.32882747 -39.71491754 5.89400437
v 33.69809315 -37.76496276 5.66584896
v 42.89106652 -45.16742751 6.81805145
v 41.64531827 -46.06949165 6.52213721
v 173.59490693 -144.60791647 4.93409112
v 106.56867176 -39.36041892 14.89487197
v 104.61527109 -38.22854906 15.43770172
v 102.89566219 -39.68978673 16.36599377
v 103.18470001 -42.34587401 16.95934124
v 105.94058782 -43.85026544 16.68867096
v 109.11764950 -38.90606761 14.43595998
v 106.55711591 -37.68341243 14.60951753
v 64.58216906 -35.28692946 12.53666636
v 64.43935633 -30.70647083 15.38181305
v 62.73762137 -35.12250632 11.09325141
v 62.88084388 -32.84582496 12.77368888
v 60.24183333 -31.39491379 11.70087978
v 61.79032847 -28.22131664 14.87739384
v -89.63593096 71.70870155 -0.52665838
v 166.31230712 -67.16312468 18.37875694
v 161.00367904 -67.11706519 17.99290627
v 161.43068671 -65.06051123 17.14518666
v 159.03402865 -69.02683526 19.43467930
v 160.79391539 -68.94767284 19.32756975
v 159.50310230 -63.97363544 16.64325967
v 161.37747467 -63.60767037 16.75735973
v 175.90691149 -50.45314506 8.49888008
v 176.46376789 -52.00148374 10.31318959
v 179.29400504 -52.26000771 9.28249490
v 78.27945799 -95.17592937 12.27248833
v 79.40977067 -94.93649006 12.42722105
v 76.47734135 -92.40697324 12.46076450
v 78.93652469 -91.28995240 12.57741544
v 77.08039135 -97.13730216 12.30732352
v 38.76520693 -46.70566320 2.80904491
v 40.38570076 -45.57275772 2.52655218
v 38.12402859 -46.38937116 2.82580592
v 43.32930222 -52.38033459 5.45935845
v 44.07596588 -52.83728987 4.63741831
v 176.96653306 -90.50285071 28.72657031
v 177.80697346 -88.88057619 28.12995389
v 174.71566796 -88.68623525 28.38008851
v 178.11240256 -89.53247219 28.98986638
v 178.46876383 -91.42311662 28.61044370
v 176.57959461 -91.00153297 28.00168470
v 175.83112419 -87.12773025 28.39971147
v 178.98654938 -86.20829880 29.67491932
v 180.63247204 -87.31774241 30.06880544
v 180.59432507 -88.98259699 30.46592698
v 180.44376373 -92.41215885 27.57579461
v 180.97057939 -141.11600816 16.71216823
v 179.56742644 -142.11295545 15.83518460
v 180.42837083 -142.74847507 16.05874114
v 182.74970353 -144.47881281 20.08968964
v 182.03648925 -141.12816751 15.92866145
v 177.45299637 -139.67695832 17.29210652
v 134.38364863 -37.67007217 9.51702427
v 134.92758572 -39.68461975 10.21002885
v 132.76548684 -40.24198651 10.98120306
v 136.03323698 -39.87363353 10.07097494
v 132.58120418 -35.98649055 9.15515330
v 131.56488538 -38.01757470 10.12084447
v 163.92725706 -171.36584222 7.55518395
v 166.25089943 -170.68547010 8.81282706
v 164.06129301 -171.60120606 6.49596099
v 165.45347869 -172.52698541 8.67940392
v 164.08744454 -172.58520424 7.72745116
v 132.29385018 -41.93560407 11.63793355
v 195.84073126 -58.82614851 17.02047326
v 198.06000590 -57.43999779 14.12000041
v 194.82016563 -58.22796002 16.44042879
v 196.76616788 -59.57626924 17.19372533
v 195.03924251 -58.38872492 16.91313088
v 195.46604156 -60.54567173 18.75499263
v 195.91698050 -57.14846402 12.32685056
v 199.21000302 -57.88999796 13.67000025
v 193.39630008 -57.65359104 16.06616192
v 197.30897248 -60.05428731 18.80636811
v 199.90773499 -60.47632173 19.09229904
v -7.76306167 89.75107968 4.98236157
v -6.65071094 89.46266770 4.95343842
v 193.44489276 -60.36172435 18.33254658
v 193.16752255 -59.30787697 17.51683094
v 192.78946519 -57.89406598 13.81311473
v -9.26391315 90.40834010 4.23523691
v 21.92757837 43.86449978 -0.22216338
v 25.12591705 43.18173602 0.67249249
v 23.14652130 41.06887057 0.04610074
v 23.57852645 46.41588777 1.04682241
v 18.48499104 40.22558033 -0.05291673
v 21.08002640 47.05868289 0.25706319
v 19.58729886 45.04414275 -0.44633771
v 25.78401566 41.14697129 0.77215565
v 26.12237632 45.78001425 2.36136629
v 27.50171721 42.50511155 1.71974057
v 20.81614174 37.65501454 0.05712611
v 25.35640821 48.48571122 2.48121284
v 29.73432280 44.51835901 3.98289645
v 28.12915295 46.18659988 3.59270093
v 27.18624286 47.86584154 3.69005208
v 24.00624007 48.59609529 2.10114475
v 200.34736395 -78.44915241 34.11111608
v 140.34077525 -152.15729177 14.31899983
v 140.79380035 -153.75296772 14.03501444
v 140.32225311 -155.29754758 13.39180581
v 138.98462057 -155.02932668 12.27938570
v 121.35297805 -140.51310718 9.25030839
v 128.72125208 -148.56478572 10.02343278
v 127.44794786 -147.96422422 8.89449287
v 137.35111058 -27.82829106 5.67710539
v 178.72998118 -100.36331415 26.80423670
v 179.87632751 -99.23738986 26.29826218
v 181.13872409 -103.69942337 28.20444666
v 180.65308034 -97.54099697 26.16794594
v 198.93540442 -63.18498403 23.55866134
v 199.70430434 -63.14973533 23.14397879
v 200.43811202 -63.82051855 23.14569801
v 200.73030889 -64.63486701 24.04834703
v 200.89763403 -65.52204490 24.95170943
v 198.98551702 -62.16061488 22.17646316
v 197.57281244 -62.27463111 22.15950005
v 199.80166852 -62.64029443 21.77725732
v 200.72405040 -64.49919194 23.48691784
v 203.61478627 -63.24012578 21.19816653
v 204.41235602 -64.46151435 25.67682229
v 76.87480748 -90.82391858 12.55085319
v -96.78266943 88.28433603 -0.84765442
v -101.74545646 84.65979248 -0.54114556
v -101.47930682 91.17095172 -0.86081785
v -100.02560914 88.38288486 -0.78397983
v -97.07927704 84.56937969 -0.74695208
v -96.03834897 94.10351515 -1.52530021
v -97.06414491 91.04923904 -1.16856699
v -90.66571295 93.35555881 -0.83327992
v -94.01058406 92.32546389 -1.11260090
v 177.74012685 -142.20473170 14.93363921
v 176.76280439 -144.01388168 13.43469415
v 177.76060104 -144.71213520 13.24122399
v 105.04650325 -79.54713702 14.04730417
v 103.15371305 -80.64770699 14.25416861
v 106.46931082 -75.94614476 13.89849279
v 106.39315099 -77.76061445 13.90195172
v 102.68762708 -115.80943316 13.66533618
v 102.99909115 -114.12338912 14.60958458
v 100.34000129 -118.56999993 12.63999566
v 103.39530557 -117.66132712 12.43441459
v 124.60016459 -143.53276789 7.41277356
v 125.69208443 -145.62247694 7.18283234
v -48.80830646 68.09751689 3.45422444
v -56.23000115 70.38000226 2.44999910
v -55.12287468 72.81392813 2.48298026
v -56.88431114 66.68236107 2.76115374
v -52.79056728 69.26039606 2.95206206
v -39.61456940 66.34277850 4.48281318
v -43.40333119 65.41421264 4.16340027
v -38.62670064 69.86973435 4.43720724
v -42.26497561 76.19924098 3.65662528
v 150.88956058 -150.76881647 5.61643532
v 154.86387908 -150.41372180 5.04799886
v -32.18125924 99.16573763 -5.98755199
v -82.28009939 66.92002714 0.18260640
v -85.22255719 62.36094609 0.25216310
v -91.08929336 61.91640347 -0.47313038
v -80.19358665 64.65486437 0.42315139
v -93.84342283 61.02970615 -0.85092982
v -86.25809848 56.15203828 0.22448199
v 172.24265635 -153.89157832 7.13365758
v 172.02550173 -155.39132059 6.64004218
v -113.50013316 57.25536868 -1.32083579
v 182.83998966 -145.58401704 17.81018265
v 181.91276491 -143.64525676 15.55920113
v 182.34041333 -142.77656376 15.00377059
v 182.32704699 -144.14960146 14.17306531
v 182.24924803 -141.36332273 15.12297429
v 181.82605505 -140.19191265 15.80781303
v 182.23394454 -145.18272877 14.64914810
v 181.73032999 -145.55270970 14.96734563
v 181.91237748 -146.65369689 14.20997921
v 182.15888739 -146.75919712 13.72738369
v 181.41824007 -147.07456529 14.36664164
v 180.84666133 -144.92830634 15.36937896
v -71.12176716 36.27810627 2.06428394
v -74.68181849 34.29255635 1.49465795
v -82.18752593 40.93695804 0.75590599
v -81.39007539 37.03616560 0.90594694
v -68.17690283 35.30880064 2.23554694
v 85.64363420 -81.86811954 12.31317408
v 85.35625786 -84.75411683 12.32619677
v 87.73703128 -84.54271406 12.45678868
v 87.56267279 -81.27907664 11.96937356
v 148.32063019 -150.84266663 6.79181609
v 146.90895379 -152.42202580 7.88045488
v 146.15385234 -152.53235400 8.27513542
v 149.22492206 -154.36045825 7.68911513
v 149.13852513 -152.65007317 7.22973701
v 151.40961111 -153.85803580 6.93248352
v 149.96169508 -152.05284953 6.38488075
v 148.05810153 -155.26038408 8.67403019
v 148.98198843 -155.37840128 8.03026836
v 146.23421431 -154.64693308 9.10939090
v -86.03294194 9.94572975 1.95736135
v -85.84984392 17.45138690 1.35258585
v -88.00054342 6.96417782 2.29660794
v 155.04540503 -155.75800836 6.10438548
v -35.59996560 102.85082459 -5.72471460
v -74.00229573 15.67747630 1.59196556
v -73.81719351 17.85876416 1.53428887
v -67.04386324 15.37692361 1.85648177
v -69.79548931 18.76053028 1.77487964
v -80.22474498 17.88280532 1.41591823
v -70.51193714 22.00783975 1.75890455
v 171.66641355 -154.62812781 13.26220576
v 173.13487828 -154.68324721 13.49759195
v 173.37523401 -155.82077205 13.45318556
v 170.53855956 -154.61567044 13.38871382
v 169.70916092 -153.07530761 13.51797115
v 171.17893696 -153.45251560 13.56973872
v 170.26062310 -156.45800531 13.01494986
v 171.47222161 -152.47736871 13.63399532
v 172.75002599 -153.77275646 13.40771839
v 174.08329248 -154.41629291 13.47178686
v 170.40848732 -151.25796199 13.23350519
v 170.77541351 -152.53238380 13.50828912
v 172.21811414 -151.96840465 13.77092581
v 171.88605666 -157.14915097 13.13239057
v 169.38623786 -158.52858126 12.72712648
v 170.65565288 -158.51201117 12.88156025
v 173.60168695 -155.15518188 8.02786462
v 175.32792687 -154.60956097 9.08678677
v 177.36066878 -153.89303863 9.85527039
v 180.32327294 -151.84056759 13.00257538
v 85.59276909 -86.70210093 12.65271101
v 83.84560049 -85.15936881 12.56958209
v 112.76589334 -70.29470056 13.59839272
v 113.52320015 -69.63132322 13.51316366
v 89.37282115 -80.84128797 12.07477320
v 90.12746811 -78.89593393 12.47798186
v 141.04902744 -153.09432149 9.19834618
v 142.33067632 -156.51777387 9.16586816
v 11.61566842 19.85873282 -2.42804317
v 17.28950813 19.56160367 -2.08468479
v 2.11078441 10.13032533 -2.52237380
v 144.90744472 -156.20405972 9.34769399
v 123.77284467 -134.92831588 16.25408605
v 125.13034046 -134.43765044 17.63360016
v 111.00143939 -75.01679659 13.37295771
v 117.98728257 -127.92943418 11.14124991
v 118.41999739 -129.89999354 10.70000324
v -133.09414685 150.41969717 -17.81588607
v -134.84357297 149.38238263 -17.53173955
v -136.22225821 147.31504023 -17.28832349
v -134.60409641 150.95371008 -17.45591499
v -132.50541687 152.34008431 -17.77170226
v -130.09814918 152.56953239 -17.88458787
v 178.70475352 -59.88035351 17.07352139
v 176.27656460 -59.16152149 16.57244191
v 179.82743680 -60.71252003 17.75501668
v 173.28192294 -156.93058074 7.52281537
v 175.13425648 -157.17908740 8.86229239
v 176.82175338 -155.73549271 9.63488128
v 177.25165188 -157.26561844 9.71928891
v 179.25320566 -153.95750105 12.98323832
v 75.65780729 -105.53403199 15.89674875
v 109.72771049 -65.45130163 14.45453055
v 105.79608381 -62.97845393 15.17808530
v 106.06463999 -66.19204581 14.52202257
v 111.10161245 -61.11954153 15.36885556
v -117.37498641 153.57989073 -12.62565423
v -116.82106555 153.06618810 -11.14596240
v -117.35215038 152.45370567 -9.92996618
v 76.66472346 -89.76484835 12.38875557
v 73.88659567 -86.58470958 10.52052155
v 37.62583062 -46.54311761 3.20408028
v 37.51893342 -44.74568367 2.30201450
v 38.75533491 -47.22786695 3.12980777
v 178.30102146 -154.12583947 12.94457633
v 116.87459052 -126.71108544 10.52707247
v 118.46074462 -126.44128501 12.13092823
v -116.82047695 93.01791340 -10.24067216
v 151.71952546 -159.09492970 7.23974826
v 79.63097841 -64.10317868 9.87700652
v 31.07338585 -29.44915555 6.23501418
v -115.44698477 140.68716764 -12.79834937
v -119.20414865 137.21279800 -13.07027508
v -125.01022220 131.00142777 -13.11202068
v -125.14181435 136.46842539 -13.65750656
v -121.37492001 133.03244114 -12.97210343
v -113.38215321 135.52661240 -12.44670711
v -81.71304315 -0.66190504 -0.83118124
v -85.24323255 1.43951026 -1.66923553
v -82.09095150 2.47807917 -1.48472050
v -84.91116762 -0.55036019 -0.81509940
v -76.59958303 0.17566989 3.16539826
v 199.87581670 -77.46738195 33.73249620
v 140.98067582 -156.01770580 9.02639236
v 140.89915156 -157.29922056 8.95070378
v 139.62756097 -156.33641183 9.95562319
v 138.95410299 -154.99088168 9.97019839
v 139.82923329 -159.42130983 9.11498629
v 134.28831100 -162.10335493 6.69936091
v 134.59591568 -161.60085797 6.08526543
v 135.80083847 -160.49702466 6.51432108
v -109.32737589 145.96246183 -12.26947177
v -111.06618494 143.72165501 -12.83509284
v -110.09000242 147.46999741 -8.26999918
v -107.69999772 146.28000557 -8.19999911
v -107.30017722 145.71724832 -11.22882590
v -114.89371955 150.16534925 -8.53973720
v -117.21432954 150.34332871 -8.65624100
v -113.36086690 148.69324863 -7.89317675
v 25.87201633 79.90982383 3.14754876
v 163.62847388 -165.19621015 5.16820420
v 133.50710273 -163.61579299 6.86349440
v 133.60503316 -162.82472014 6.08123699
v 132.44667649 -165.27318954 6.57110102
v 143.47252250 -159.71565247 7.42587820
v 144.36334372 -161.40812635 13.14865611
v 147.65404165 -163.49686682 13.41011841
v 144.10138130 -159.96940434 13.11185025
v 142.52845943 -160.94070673 13.13948166
v 142.93429255 -161.97137535 13.12310807
v 142.11477339 -162.74282336 12.63854001
v 143.43903959 -157.00532496 13.17851152
v 144.68964934 -164.22587633 13.45487591
v 154.55316007 -124.41405654 15.52204788
v 34.16731209 66.16717577 2.17238977
v 35.27174145 64.63117152 2.75231106
v 36.23164818 61.45877764 3.31671676
v 31.31775931 69.91844624 2.03482062
v 32.75617585 71.35436684 4.93410509
v 30.93819693 72.81513512 5.74309938
v 29.68319133 74.84196872 5.69895701
v 162.22679615 -165.74417055 5.30107226
v 162.34335303 -167.82072186 5.82721550
v 160.69662571 -169.14865375 5.72931906
v 169.61561143 -169.09742355 7.01651117
v 169.91575062 -166.77342355 5.91881061
v 170.00140250 -169.43472624 8.11181776
v 172.24033177 -165.67894816 5.98759903
v 151.85804665 -61.66495010 15.16320743
v 153.30277383 -62.57075071 15.30622412
v 120.17504871 -121.75199389 20.41221224
v 152.93760598 -60.09220332 15.02338983
v -127.88982689 131.93622231 -13.46246433
v 175.78859627 -164.02809322 12.32321747
v 175.54999888 -163.67000341 14.03000019
v 176.68955028 -165.16023874 14.23992496
v 175.14793575 -164.20185566 15.74291848
v 177.03948915 -165.76616466 12.44769804
v 177.72905529 -168.36047173 12.97990140
v 176.64873600 -165.63120484 16.56967960
v 177.93999612 -168.17000508 11.99999917
v 177.81314254 -166.58927500 11.32739522
v 77.64147967 -91.54667705 12.62842957
v 177.06415057 -169.89013553 13.52065429
v 78.82694155 -89.46438134 12.60451321
v 81.40815794 -92.90497750 12.55012583
v 142.37606525 -166.11979902 11.19827945
v 141.55101776 -165.04289210 11.04331855
v 143.16782355 -164.76908326 12.60754094
v 150.54976940 -118.38937551 14.60497547
v 159.96116400 -170.72530091 5.46864094
v 161.19471192 -171.20525241 5.26337931
v 157.76269138 -171.24703526 4.12867311
v 159.55793858 -171.73264921 4.31716256
v 150.07854998 -119.46892738 14.60194867
v 162.76589036 -171.11837864 6.03494840
v 168.41660440 -171.05551064 9.07144696
v 192.50999391 -61.76700443 19.18961294
v 116.16913974 -29.83372658 9.24492627
v 116.36853963 -27.84264274 9.01536271
v 117.84900725 -25.75448528 8.90045613
v 113.60677332 -30.97053245 10.29721554
v 115.58324844 -31.53578192 9.77442507
v 116.97036773 -30.19574098 9.23339464
v 116.70271307 -31.73585609 10.43225080
v 114.21149224 -32.52638131 10.16668417
v 115.93271047 -33.38840231 10.90623811
v 116.08022451 -25.94234794 9.13099851
v 118.28194559 -23.11006561 8.22949409
v 113.88371140 -33.16856548 10.19362547
v 113.48986626 -33.51356089 10.39586496
v 114.04632032 -34.11265463 10.36729198
v 113.81118745 -32.47584403 10.11189446
v 114.07858133 -27.41978317 10.50173584
v 112.06351966 -30.97515553 12.62298413
v 110.45385152 -31.46982938 13.26091401
v 164.27436471 -170.92730105 10.36479883
v 166.52905941 -170.64319551 9.84554645
v 164.18597102 -167.60116816 11.00331917
v 166.48276150 -169.05847192 10.29656548
v 165.89686275 -172.18947411 9.66950599
v 161.87654436 -170.81320286 11.13596559
v 165.89672863 -173.41139913 9.64307692
v 165.77681899 -167.42910445 10.75319666
v 168.74815524 -166.94924235 10.74486412
v 169.22880709 -171.49408162 9.36658122
v -42.34514385 78.29014957 -4.34877025
v -46.95316777 81.97722584 -5.11007616
v 107.79479146 -45.01973465 16.34883136
v 44.63648424 -45.69745809 7.17608118
v 45.78764737 -47.99361899 7.51922280
v 44.40139234 -48.29458520 7.27830688
v 47.57807404 -46.49389908 7.46720424
v 46.41624540 -48.63398150 7.58163352
v 46.18196934 -51.25400424 7.34835071
v 43.50373149 -50.85998029 6.61696866
v 42.78821871 -48.97123575 6.71891170
v 142.02101529 -52.99090222 13.55805527
v 57.67000094 -29.58999947 11.07999962
v 166.06000066 -175.94000697 12.69999705
v 167.25805402 -176.35229230 13.36935256
v 165.58267176 -176.87270045 11.82279736
v 169.36640441 -174.08592999 10.42113453
v 167.44191945 -178.70162427 12.69050594
v 168.22369397 -174.07381535 9.99372918
v 167.17830300 -173.64741862 9.43283085
v 169.44585741 -176.83139443 11.15455758
v 170.27759552 -174.99087751 10.77083871
v 168.86128485 -175.08369684 10.62316634
v 165.94751179 -180.06095290 11.13345381
v 170.47028244 -175.09479821 10.59356425
v -20.68241686 24.53573607 -3.87101271
v 137.07163930 -108.94607753 14.49189335
v 51.41633749 -5.04423864 0.93571586
v 94.70381588 -52.89875343 17.93872938
v 96.21897340 -50.86972937 18.23953725
v 98.60352427 -49.31154475 18.19776557
v 75.48047602 -85.44237167 10.57756692
v 76.99953020 -84.37824249 10.73686127
v 73.43876362 -85.74996889 10.35288163
v 77.97656208 -83.86003971 10.92138700
v -128.70554626 156.34098649 -15.81093483
v -129.44658101 155.72677553 -16.59556665
v -128.10374796 155.16699851 -17.17979461
v 82.25191385 -86.70309186 12.40607910
v 82.96958357 -86.18111163 12.42461056
v 83.00406486 -88.17145228 12.50156853
v 84.11901444 -88.51003647 12.84356229
v 82.28464425 -90.33891559 12.39234023
v 165.88969529 -180.11786044 7.39353569
v 165.27527571 -180.97680807 6.68706885
v 160.59453785 -182.84887075 5.82411233
v 162.12233901 -183.21059644 4.68180701
v 159.85032916 -181.51432276 7.67266704
v 167.36072302 -178.96263301 7.49663869
v 149.10078049 -185.47059596 5.64362342
v 141.46669209 -181.89978600 6.45409292
v 143.27840507 -178.32022905 7.55230337
v 139.59516585 -182.66542256 6.06683502
v 151.90817416 -181.93502724 5.34385256
v 152.11069584 -183.11768770 4.94975550
v 151.85755491 -185.56910753 4.60041873
v -115.03639817 94.06065941 -0.71549439
v -111.34911329 93.87688339 -0.83326048
v -118.44632030 91.43579006 -0.72784949
v -105.56948930 92.49085188 -0.72177284
v -103.67142409 85.97007394 -0.43059749
v -107.08449036 89.12202716 -0.52237033
v -114.70472813 88.07109296 -0.46604517
v -118.46432835 99.87919033 -1.53666909
v -115.00808597 97.23813087 -1.17960479
v -116.68553948 92.91723371 -0.69895596
v -121.59498036 96.61734104 -1.43511896
v -101.76413506 98.40911627 -1.41620822
v -105.85234314 105.95181584 -2.05177441
v -112.90580779 101.72636807 -1.64414966
v -106.16894811 104.19565439 -1.95017236
v -107.17856139 99.37937558 -1.46521605
v 103.84408385 -25.77878349 11.86765451
v 76.85709000 -103.59443724 14.49707523
v 74.61499423 -102.89889574 13.11431080
v -133.95076990 32.79272467 -0.25015106
v -134.48587060 30.62487580 -1.89757720
v 66.51951373 -99.75974262 9.55773145
v 100.67420453 -74.24838841 13.92203476
v 104.01263833 -73.07467610 13.86163756
v 105.15878350 -73.92033935 13.73880822
v 158.11456740 -82.00398833 19.85668018
v 161.95978224 -79.60724831 22.17042446
v 137.52527535 -107.94203728 14.46036622
v 132.32529163 -176.35475099 5.03695430
v 132.93899596 -177.24791169 4.71593626
v 133.61470401 -177.34587193 6.82230759
v 132.40723312 -175.68996549 4.43400862
v 67.21725315 -71.09139115 8.27394985
v 68.82810593 -73.54169339 8.64050444
v 75.79667866 -71.38808817 9.27499495
v 76.05985552 -67.98210740 9.01105814
v 73.40234518 -73.82909209 9.04604141
v 67.32857227 -69.35741752 8.06684885
v 65.53613394 -70.85329294 8.18051677
v 66.59767777 -68.07132065 7.95764849
v 67.68465042 -75.93234628 8.65790155
v 176.74000561 -173.08999598 13.08999956
v 175.61833560 -167.64108837 9.16348863
v 175.29241741 -173.25365543 9.44624096
v 132.22436607 -173.68207872 4.20566602
v 89.52421695 -102.91156918 19.46541294
v 90.35560489 -104.70909625 20.95430158
v 181.45643175 -100.84135830 27.95931697
v 182.15914071 -103.93674672 28.84531580
v 180.14012277 -103.55624557 27.72247605
v 181.16985261 -104.34332490 27.69584581
v 148.55644107 -171.49174213 11.45021524
v 147.60160446 -170.67243159 11.38287969
v 171.63801193 -163.63722086 4.99733677
v -62.74288893 12.69761752 -3.25147738
v -54.65613306 3.81341437 -1.02705101
v -55.00897020 7.12108379 -1.74817431
v -53.50594968 5.95115544 -1.39156473
v 155.73105216 -61.87617406 15.40984213
v 44.52325776 -12.75567338 1.05655671
v 41.87578335 -14.80680425 0.73860085
v 39.60717842 -17.65132695 0.19821496
v 132.67593086 -164.39713538 5.81245963
v 132.06015527 -165.41799903 5.44170197
v -80.00596613 6.18023518 -1.98128261
v -70.51955909 10.04553959 -3.03356117
v -75.30127466 12.06924021 -3.68300918
v -71.69846445 13.07149790 -3.79067240
v -39.61789235 -1.31136400 2.62328424
v 170.91852427 -56.97888508 15.28544072
v 171.47359252 -57.98716843 15.81593603
v 177.61987448 -152.79653668 13.39344960
v 177.36284435 -151.15024149 13.62688281
v 181.51858449 -148.25627208 13.07624951
v 110.74613780 -117.25102365 13.38027976
v 180.39011955 -152.25397050 12.61618081
v 15.56991134 28.68749574 -1.71219802
v 11.91774663 26.69139951 -2.08636606
v 113.22677881 -58.98953974 15.75325988
v 131.74918294 -151.24762058 7.20898760
v 120.38987875 -58.66430700 15.09345230
v 129.05682623 -148.85160327 6.58903923
v 129.30843234 -149.52820539 8.01447779
v 127.61230767 -148.09025824 7.37243611
v 127.23532319 -147.02318609 6.54996373
v 181.81338906 -98.92324358 28.78382243
v 182.27216601 -99.78646040 29.18570489
v 130.37094474 -43.87468472 12.38849945
v 131.45884871 -42.40037128 11.90149505
v 160.09895504 -150.06476641 12.60020211
v 158.87673199 -151.65238082 11.78759523
v 161.57294810 -147.61042595 14.34402727
v 161.97617352 -149.62351322 13.34705111
v 117.03628302 -50.50699413 14.31200933
v 114.22786862 -47.55187780 15.61412215
v 147.05553651 -56.81722239 14.27253988
v 147.98980951 -55.43833598 13.34028412
v 150.72487295 -55.47376350 13.26456759
v 146.52825892 -54.72366512 13.32443021
v 145.73284984 -55.17991632 13.81228678
v 152.45999396 -57.49000236 14.50999547
v 55.14651164 -10.80933865 18.47661659
v 148.15048873 -52.18724906 12.14079186
v 150.18124878 -52.17503384 11.68050896
v 151.81812644 -53.96094173 12.19461858
v 164.02903199 -141.18777215 14.71473556
v 162.59248555 -145.55910230 14.39041272
v 123.35173041 -143.52950454 9.24566574
v 122.11127579 -142.10571349 10.64995769
v 123.52149189 -144.08594370 10.61434206
v -1.16384320 45.60100287 8.08808487
v 120.22295594 -137.37018406 8.70835502
v 106.46171123 -46.36890814 16.60355739
v 178.56287956 -106.24743998 25.04492551
v 142.03776419 -139.22230899 14.63464089
v 141.08273387 -136.57562435 15.20511135
v 142.27294922 -141.35664701 14.30258341
v 141.62173867 -142.62403548 14.37957957
v 138.43798637 -144.30689812 15.52133076
v 155.86431324 -95.85122019 17.27283932
v 151.72567964 -94.21604872 16.84199832
v 155.02217412 -98.69316220 16.70819521
v 149.49782193 -100.15540570 15.48720989
v 153.57522666 -99.95810688 16.27126336
v 86.94598079 -113.28305304 15.54713212
v 87.73782849 -113.26232553 16.98870771
v 89.26009387 -114.00683224 16.41800441
v 161.49090230 -114.56218362 17.35257544
v 88.76209706 -42.98953339 20.22709139
v 166.42241180 -94.89242733 22.63946459
v 131.52195513 -124.67204779 16.93017408
v 131.04227185 -128.15819681 17.77671091
v 132.24989176 -129.06870246 17.07606390
v 128.40475142 -123.27630073 18.23856309
v 135.12915373 -126.90575421 15.35155810
v 134.17050242 -121.61929905 15.28811175
v 130.91766834 -119.71800029 16.60871133
v 134.93219018 -126.03674829 15.18972684
v 143.52884889 -137.52512634 14.37276788
v 145.20151913 -139.43961263 13.79071828
v 86.59514040 -45.51687837 19.45892163
v 87.05790341 -47.47009650 20.03409341
v 85.19323170 -47.73003235 19.35371570
v 86.73020452 -43.11339185 20.10584809
v 83.83735269 -45.02362385 18.69479567
v 133.04144144 -146.65354788 15.93673415
v 134.31242108 -145.80030739 16.39532112
v 134.50019062 -147.12162316 15.47700074
v 86.24859154 -48.96948859 19.64000985
v 87.74192631 -49.10334945 19.95780133
v 84.70179886 -49.51163754 18.80048029
v 64.35953081 -26.27706155 3.70099908
v 67.97421724 -27.75934897 4.02151048
v 66.43079221 -28.74026634 3.80638614
v 68.44051927 -22.16034755 4.41620219
v 61.24389172 -26.49726346 3.14417412
v 62.77829409 -24.18960445 3.67668876
v 64.68267739 -22.12154865 4.36211238
v 62.25766987 -32.07657114 2.84192292
v 60.61882526 -29.71026301 2.51686992
v 64.14554268 -30.27818166 3.36182932
v 60.33584848 -33.56317431 2.18725554
v 58.57318640 -31.67011589 2.20563286
v 56.42335489 -27.69600973 2.68040458
v 166.04542732 -140.66624641 14.97256290
v 164.10522163 -138.71745765 15.70022479
v 168.90053451 -141.86531305 14.10543360
v 144.92399991 -54.60409075 13.61795887
v 142.47873425 -51.93381757 13.06440588
v 147.95249701 -49.69946668 11.93132531
v 141.04820788 -50.75019971 12.76845578
v 142.65882969 -50.83271116 12.57442404
v 142.33596623 -54.74947393 14.37749714
v 145.60462534 -49.46422577 12.11559959
v 142.60721207 -49.06123504 11.92234829
v 143.85476708 -50.53343251 12.39521615
v 145.68960667 -48.01291600 11.77896839
v 146.87080681 -47.48179391 11.69253886
v 148.23326468 -49.33103174 11.78988814
v 147.41794765 -48.37143794 11.86621003
v 141.40781760 -49.89734665 12.32202630
v 141.74105227 -47.19333723 11.27032004
v 143.34923029 -47.28283733 11.42702345
v 134.93844867 -176.64104700 7.53128994
v 135.10634005 -178.77019942 6.52382150
v 136.90386713 -177.33529210 7.43648456
v 136.71371341 -179.14852500 6.82172924
v 134.00895894 -179.06610668 5.34021854
v 135.38314402 -180.37964404 5.73042314
v 136.10243797 -180.29296398 6.21250970
v 136.88652217 -175.46865344 8.16318672
v 133.50905478 -175.87816715 7.60988100
v 138.27514648 -178.29050124 7.22099235
v 135.92191041 -181.44045770 4.72844904
v 136.54567301 -181.71988428 5.52832196
v 137.13426888 -174.19330776 8.22409242
v 137.82982528 -180.48082292 6.46762317
v 173.49994183 -161.50589287 6.50362391
v 174.45082963 -161.65514290 7.80740893
v 173.61539602 -163.58849406 6.63477369
v 158.43999386 -43.68999973 7.73999980
v 154.63893116 -42.64755920 8.33864883
v 155.62570095 -41.95376113 7.02258060
v 158.12766552 -41.68896005 6.19385066
v 156.81612492 -46.10237852 9.96616110
v 128.30455601 -128.84835899 19.42627691
v 130.00787795 -130.92824817 18.99274252
v 126.65502727 -128.26578319 20.24635300
v 129.09381092 -131.96526468 19.63371597
v 134.98623669 -130.93253970 16.68986678
v 171.99157178 -141.90401137 14.25757725
v 172.35411704 -143.54674518 13.17335572
v 174.05965924 -144.16365325 13.29605933
v 141.95653796 -150.76735616 14.09591641
v 139.99526203 -150.77343583 14.45022877
v 141.56213403 -147.73403108 14.24221415
v 139.30046558 -150.58375895 14.49812297
v 139.00884986 -148.40009809 15.06454404
v 141.21301472 -153.08423340 14.20202013
v 142.97942817 -147.61252701 13.77982181
v 144.34865117 -150.75315535 13.50828912
v 137.03541458 -149.64525402 14.38051928
v 139.69404995 -146.44192159 15.12563601
v 137.02636957 -147.22216129 15.20984061
v 126.59734488 -137.21218705 16.77913591
v -13.96852452 -9.10196453 4.24761372
v 161.23957932 -109.06099528 18.71375181
v 124.67494607 -144.20205355 13.04588560
v 123.49636108 -143.47189665 12.24891189
v 122.74765223 -141.18707180 13.10792752
v 125.42107701 -144.78707314 13.09009362
v 169.99591887 -142.77002215 13.55077140
v 177.32281983 -115.85117131 24.08882603
v 60.42550877 -85.17818898 7.91701395
v 62.11492792 -85.68841219 6.95213815
v 61.75902113 -88.45113963 7.88069423
v 61.74769625 -90.33871442 9.13197175
v 62.25463375 -83.99813622 6.19585766
v 64.27765638 -85.66985279 6.36775605
v 62.48085201 -81.54665679 6.02700328
v 60.12237445 -82.26294070 6.29626727
v 63.99249285 -80.64631373 5.65255620
v 62.47747317 -78.97823304 5.91551280
v 60.05051732 -78.59405130 6.05602423
v -47.65178263 23.47696759 -4.37698094
v -55.09267002 18.24976690 -3.79669922
v -51.89311132 22.47758955 -4.31243982
v -47.19989002 28.24209258 -4.77564381
v -43.97488013 17.29228720 -3.65184760
v -44.20397058 21.27193287 -4.08051349
v -48.18356782 35.97822785 -5.28546469
v -46.99563980 31.33307025 -4.98525659
v 64.59777802 -80.01139760 5.47253480
v 63.84283304 -78.91392708 5.56506123
v 167.03590751 -112.48422414 19.31027137
v 64.43518400 -78.82297784 5.33743482
v 64.27591294 -78.29761505 5.20276651
v 63.55880946 -77.30612159 5.24790399
v 71.80155814 -62.99625337 2.04251776
v 64.23840672 -88.51004392 7.07887905
v 62.20978498 -90.32902867 8.49151891
v 66.58137590 -87.99310029 6.33215159
v 68.56349856 -89.39643949 6.34427369
v 70.13730705 -91.71257168 6.74774824
v 63.31944466 -94.91223842 10.14236361
v 63.03878874 -95.88237107 10.34506038
v 167.66704619 -52.50144750 12.07943913
v 164.16287422 -51.95891112 12.93225680
v 165.97364843 -53.66640165 13.83925043
v 169.34219003 -48.98095131 9.04470962
v 131.16297126 -110.48071831 14.85421229
v 133.32073390 -110.54084450 14.37713671
v 156.20785952 -49.58073795 12.44704146
v 157.62220323 -48.18932340 11.13698725
v 156.39814734 -48.64410684 12.00060174
v 154.98566628 -51.45535991 13.06048688
v 156.48505092 -51.22962967 13.18345964
v 159.29688513 -49.03341830 11.41652651
v 159.44923460 -51.05131492 12.91438099
v 67.40170717 -98.21247309 9.17596184
v 65.19667059 -98.03615510 9.44776181
v 130.43461740 -70.91447711 15.49058873
v 134.71761346 -69.10708547 16.05057903
v 135.61880589 -70.48983872 16.25885628
v 137.54035532 -72.79238850 16.64234698
v 63.21539730 -98.90859574 9.98406671
v 46.73677310 -56.10837415 5.60765015
v 44.95718703 -53.94745246 4.95952647
v 45.36895826 -54.31779474 6.12905482
v 44.21906546 -52.39603296 6.61896076
v 48.11030254 -55.97760528 4.89917584
v 47.45750129 -57.28963763 5.10063628
v 47.73490503 -54.73542586 7.30826752
v 46.08220980 -52.92452872 7.27306306
v 64.95197862 -93.29176694 9.24168713
v 66.33736193 -95.24437040 9.24760662
v 67.04727560 -93.13533455 9.62625910
v 65.56157768 -91.47659689 8.98719765
v 71.34640962 -94.77813542 7.81884231
v 71.99509442 -92.69567579 6.87666656
v 69.26444173 -97.90099412 8.88283085
v 73.34022969 -94.09719706 7.51013868
v 72.31517136 -96.83145583 8.63668695
v 73.69910926 -92.43021905 6.86239265
v 75.94162971 -93.44501048 7.57680042
v 63.57213855 -103.25895250 10.07231604
v 63.37800622 -100.60881823 10.00847016
v 64.67376649 -99.25977886 9.63384472
v 70.93939185 -99.82512891 9.33465268
v 71.21585310 -98.04026783 8.93123820
v 73.07256013 -99.54277426 9.24945064
v 74.55625385 -95.63260525 8.29358771
v 74.09223914 -97.91800380 8.88839271
v 76.53024048 -96.02352232 8.80166981
v 75.78940690 -97.43881226 8.75800196
v 77.78572291 -98.25293720 9.33042914
v 158.55723619 -46.60685360 9.86502972
v 161.74626350 -46.05648294 9.01775714
v 161.10889614 -50.17828941 11.86381653
v 161.05000675 -43.91999915 6.91000046
v 76.68421417 -111.43765599 17.91295223
v 75.64248890 -109.35343802 17.95649529
v 73.44017178 -109.23611373 16.59345441
v 72.44221121 -110.55882275 15.90703055
v 71.34059817 -111.92559451 15.46807494
v 73.49195331 -112.29533702 16.16696268
v 64.93097544 -112.03514785 12.97984086
v 74.08653200 -101.87675059 9.29644797
v 114.77879435 -91.18418396 13.33177276
v 115.27250707 -92.00897068 13.32770847
v 116.52266234 -90.04697949 13.35101202
v 74.82581586 -99.79351610 9.01347585
v 76.08103752 -102.03941166 9.43365134
v 74.86550510 -104.34879363 9.80476849
v 75.73540509 -99.60530698 8.91065132
v 81.81829751 -96.33889794 8.29976797
v 79.94010299 -97.37940133 8.90280027
v 82.68325031 -96.22521698 8.23073275
v 159.92549062 -51.66098103 13.20839580
v 136.77777350 -99.12346303 14.82153963
v 77.80205458 -104.15935516 9.56197269
v 76.60888135 -107.27261752 8.85654427
v 77.31919736 -101.71826184 9.28976107
v 79.57269996 -104.15007919 9.16751195
v 79.60259169 -106.19726777 8.99202749
v 80.49955964 -99.74804521 9.02242679
v 83.29948038 -98.26076031 8.35336186
v 82.60215074 -100.67988932 8.60207807
v 158.98552537 -182.60757625 0.08599774
v 159.60991383 -181.15641177 0.50596386
v 169.72494125 -173.36754501 8.90057720
v 71.49606943 -114.59892243 14.39173147
v 69.89738345 -112.39631474 15.55622648
v 152.89439261 -128.32561135 16.04376175
v 151.99884772 -127.40607560 15.30044246
v 150.65596998 -129.24706936 15.61361458
v 153.27902138 -130.05709648 15.66917822
v 123.96714836 -140.00615478 14.51243367
v 122.56502360 -139.51182365 13.93429469
v 123.50095063 -138.61475885 14.83896561
v 121.36702985 -138.95216584 13.14222161
v 149.06029403 -171.41713202 2.73725437
v 148.76973629 -173.45038056 2.36661988
v 138.19156587 -125.47604740 14.77498002
v 132.99849629 -170.48293352 8.12861323
v 102.15592384 -20.69568262 3.43625061
v 103.30309719 -19.79830675 4.04386735
v 100.72695464 -21.97026461 2.01282580
v 150.93833208 -161.73806787 12.81775348
v 149.37920868 -153.55001390 12.55661249
v 138.97104561 -155.60750663 11.02712471
v 138.24474812 -154.20046449 10.75309888
v 119.18000132 -134.34000313 12.14999426
v 119.68577653 -135.76722145 12.89270539
v 97.86176682 -47.56508023 18.65182258
v 100.28833151 -48.04290086 17.81341247
v 93.96027774 -49.05528203 19.18326877
v 99.73458201 -45.70548236 18.03308725
v 68.10616702 -94.31011975 10.13096049
v 67.54653901 -96.12455964 9.91123263
v 135.96217334 -145.32271028 16.10945724
v 170.68415880 -71.58792019 21.64737321
v 168.51112247 -70.39097697 20.28393932
v 166.61998630 -68.24307144 19.10027862
v 172.35271633 -72.81295210 22.28224091
v 169.47786510 -73.80556315 21.88814245
v 169.24297810 -72.55949825 21.10268362
v 172.48506844 -76.08748972 24.35667627
v 173.65795374 -73.42925668 24.17303622
v 149.40807223 -131.86116517 14.74191062
v 148.20475876 -130.46507537 14.80989158
v 149.80894327 -130.72636724 14.92721774
v 149.89535511 -133.92919302 14.11710400
v 151.92277730 -133.97932053 14.20356147
v 152.18682587 -131.25395775 15.01592994
v 146.17720246 -132.56588578 14.57556803
v 148.59260619 -128.88325751 14.92008939
v 147.38635719 -128.36414576 14.69370537
v 145.71397007 -131.23336434 14.73815739
v 147.00090885 -136.20713353 14.02128395
v 150.83006024 -135.88726521 13.67273089
v 148.54644239 -137.93267310 13.54127284
v 150.72540939 -138.86947930 13.12236395
v 148.88666570 -139.43721354 13.14652432
v 146.06969059 -137.26226985 14.00182676
v 152.25894749 -137.34389842 13.70251365
v 152.64293551 -135.11201739 14.16386943
v 153.35787833 -138.26480508 14.00703378
v 154.45436537 -136.42068207 14.80735000
v 154.37601507 -133.04050267 15.28215967
v 155.55372834 -130.31119108 15.96425660
v 156.49762750 -131.51498139 16.04852080
v 155.86292744 -134.85321403 15.60565364
v 139.70863819 -134.82388854 16.24968834
v 143.04044843 -154.27181125 13.77448905
v 154.43575382 -138.19326460 14.55736719
v 155.86192906 -138.30192387 15.35030734
v 153.45640481 -140.05586505 13.60745169
v 154.87901866 -141.00795984 14.15737346
v 140.07052779 -154.88389134 9.18317121
v 145.58322728 -165.48988223 13.47863581
v 148.02721143 -146.44560218 12.40263786
v 146.59197628 -145.06594837 12.57723663
v 148.86432886 -148.18429947 12.42026687
v 150.13341606 -145.01388371 12.29685359
v 145.85503936 -149.31736887 13.18428852
v 147.81786501 -142.89611578 12.50387076
v 146.19380236 -144.07287538 12.71563955
v 148.31541479 -151.24364197 12.89042830
v 151.44374967 -147.69020677 12.20338605
v 175.56124926 -165.67698121 8.12416431
v 175.08141696 -163.73701394 8.03345069
v 122.26810306 -138.21873069 14.29860201
v 95.90818733 -113.51495236 20.37522011
v 172.73394763 -147.55462110 14.19806667
v 150.42248368 -127.36465037 14.97036312
v 147.84713089 -126.96519494 14.38888349
v 189.60244954 -71.81008160 19.99241114
v 188.09978664 -70.71517408 18.63022707
v 191.35954976 -75.78840107 25.19389428
v 192.58587062 -72.10659236 21.41333744
v 144.06532049 -129.62517142 14.53219540
v 145.19295096 -128.13772261 14.36627191
v 146.37567103 -126.97263062 14.36948497
v 140.68435133 -125.24941564 14.83273599
v 138.54897022 -128.17114592 15.54545015
v 139.67992365 -132.33305514 15.78105241
v 141.05017483 -132.10737705 15.22778720
v 173.28953743 -133.84103775 18.76249351
v 171.40805721 -132.52244890 18.94306205
v 171.28083110 -144.41888034 13.07423692
v 150.25922656 -163.98410499 13.33367266
v 154.05569971 -163.30245137 12.63337396
v 157.63054788 -153.10163796 12.02373579
v 156.12298250 -150.77506006 11.66060474
v 158.17274153 -153.68902683 11.96338516
v 155.11547029 -151.79082751 12.17015833
v 155.20384908 -153.78305316 12.34874967
v 160.48000753 -153.43494713 12.37744838
v 161.43012047 -152.15523541 12.17621006
v 160.34404933 -154.67673540 12.45256606
v 148.39141071 -170.03788054 13.22329324
v 148.57453108 -168.07009280 13.71254772
v 150.95210075 -167.87493229 13.40291649
v 162.92242706 -146.67262137 13.92213069
v -88.35403621 -0.74230036 2.90848548
v 164.65522349 -153.12598646 12.49515917
v 162.66977787 -152.93821692 12.31302880
v 163.54669631 -154.63507175 12.95835897
v 164.33475912 -151.41281486 12.64582667
v 165.53248465 -151.36095881 12.52350397
v 167.17891395 -151.08355880 12.71180343
v 164.72807527 -150.15946329 13.27222120
v 166.04903340 -154.67785299 13.55426852
v 168.54144633 -150.64595640 12.72977144
v 88.26706558 -80.03422618 12.21456099
v 142.01983809 -47.14743048 11.26116049
v -103.43206674 79.29769158 -0.49670064
v 137.69698143 -160.12904048 5.13404422
v -66.05944782 13.44334986 -3.59372771
v -69.94440407 16.01195335 -4.38217446
v -65.25273621 16.92646183 -4.17785207
v 121.26137316 -83.97406340 13.04485742
v 118.52318794 -90.67721665 13.60759884
v 120.37858367 -89.60436285 13.64770811
v 121.40970677 -87.66140044 13.63450754
v 82.16435462 -65.58072567 10.47429442
v 98.53670001 -22.89661765 1.87058502
v 95.51719576 -19.89562251 1.42630900
v 96.46395594 -17.51867495 1.07905536
v 102.28785127 -22.33417332 2.06406508
v 93.55752915 -16.25640318 0.82178705
v 94.07468885 -20.54427192 1.48459710
v 95.73504329 -14.51417524 1.42865046
v 91.05607122 -16.23309962 1.12375640
v 136.50026917 -63.45427036 15.93364775
v 96.83375061 -12.48487737 2.56743957
v 171.83271050 -111.00549251 21.12032287
v 93.90102327 -25.32015927 14.83913511
v 97.58287668 -24.28794466 13.38262297
v 89.15001899 -20.35751566 14.81710374
v 93.36848557 -22.36230113 13.59965280
v 87.02057600 -25.34170449 18.15955713
v 93.40558946 -29.02198955 17.04140566
v 91.46267921 -26.59726888 16.66124351
v 88.87401968 -23.42520095 16.41180180
v 91.98316932 -30.51835857 17.99202152
v 85.55167913 -27.45778859 18.96770671
v 83.93436670 -23.96627329 18.09254661
v 176.87137425 -154.93682027 12.87050452
v 175.90892315 -152.57298946 13.34975846
v 175.23518205 -155.23713827 13.35915085
v 177.03452706 -151.86813474 13.55933119
v 100.51369667 -25.16854368 12.90648431
v 95.16594559 -32.31774643 17.74721406
v 92.72363782 -31.03649803 18.02045479
v 88.41050416 -35.07432342 19.93467100
v 88.80600333 -29.58028577 18.61383766
v 83.62852782 -28.75323407 19.70326342
v 92.14490652 -35.85610166 19.19505373
v 157.73798525 -92.44360030 19.25202832
v 175.89284480 -168.83572936 8.46369565
v 174.71671104 -170.53043842 8.45368300
v 174.02589321 -171.87757790 8.25339835
v 173.25796187 -172.96887934 8.29777028
v 176.86954141 -168.60942543 8.87021609
v 174.16663468 -171.58776522 7.78958341
v 169.47905719 -90.23114294 24.17321317
v 113.06783557 -13.91104516 5.33411326
v 114.87626284 -14.28743824 4.91948752
v 113.45332861 -13.87364138 4.13421867
v 97.22098708 -36.05883196 18.23836565
v 156.25827014 -120.20631880 15.63800313
v 118.08905005 -15.32474440 4.76000411
v 96.21858597 -40.75991735 19.11802217
v 92.40224957 -40.51791131 20.21240629
v 89.83574063 -38.84731233 20.49608156
v 99.15928543 -36.22239828 17.83633791
v 112.59037256 -15.01310896 3.20519484
v 113.94705623 -16.03495702 3.63371242
v 115.50756544 -15.89300111 3.40668485
v 105.69550097 -33.22251514 14.87081312
v 107.66922683 -30.60657345 13.73753697
v 104.75870222 -34.98302028 15.22132568
v 102.73416340 -36.24878824 16.77313447
v 119.63393539 -17.54217781 4.04112041
v 117.96236783 -16.42381214 3.43526062
v 108.78264159 -33.53811800 14.45310190
v 108.95088315 -29.58468720 12.84756977
v 106.60249740 -34.20921043 15.08640684
v 117.90082604 -22.87341282 8.15958809
v 124.62156266 -19.09474097 4.95633204
v -93.78792346 87.51280606 -0.79504593
v -92.36629307 90.85801244 -0.89016242
v 88.10103685 -41.05958343 20.35824023
v 93.58429909 -42.94496775 19.52997409
v 121.10276520 -17.64442585 4.30719974
v 108.84567350 -36.41506284 14.63544834
v 110.92307419 -35.32018512 13.96152005
v 107.07695037 -35.22676602 15.04509989
v -89.97578174 86.97007596 -0.63674466
v 83.91470462 -41.37492180 20.07684112
v 126.23326480 -21.91892266 6.04183832
v 128.79577279 -22.50519209 5.81995258
v 103.16900164 -38.04988042 16.56336337
v 128.15149128 -23.98895100 6.00231579
v 130.34859300 -23.37566949 5.82140312
v 129.99801338 -25.58840811 6.13941997
v 133.04868340 -25.45226179 5.99191571
v -87.98000216 -1.59000012 -0.20000043
v -90.25000036 -1.66000030 -0.46000050
v -91.67246521 -3.32805957 2.17475090
v -89.92068470 -2.11684057 2.55594752
v -91.24948829 -3.35743604 0.66224457
v 97.65616804 -63.23660910 15.39464202
v 101.67939961 -61.92940474 15.58790822
v 103.80265862 -66.60734117 14.64743819
v 97.54542261 -67.67717004 14.54137638
v 62.25806847 -80.19952476 8.06372799
v 61.51917949 -77.43948698 7.93559849
v 59.77088213 -76.98737085 7.56541267
v 62.18661368 -83.26820284 7.90124014
v 63.62330914 -79.37923074 8.56732670
v 63.98849189 -81.31272346 8.47291294
v 59.08517167 -75.38820058 7.61148892
v 64.28878754 -78.67698371 8.72682407
v 58.44484270 -73.99261743 7.65297655
v 55.68747595 -71.41057402 7.72653706
v 59.06911194 -73.90920073 7.80802825
v 129.24274802 -27.33298205 7.47984648
v 131.61751628 -26.73074976 6.72973180
v 132.15410709 -27.69625373 6.87988847
v 131.14199042 -33.67893025 8.61322880
v 130.06830215 -34.31386501 9.03271697
v 128.22051346 -33.55073929 9.40271839
v 132.96005130 -27.51314268 6.69243000
v 135.36252081 -26.43614635 5.75529318
v 159.58777070 -89.27514404 20.68861760
v 157.01596439 -89.56249803 19.39230785
v 93.25452149 -50.46848208 18.69968511
v 95.08413821 -50.72503537 18.47116463
v 73.77417386 -106.62543029 15.46025462
v 145.12096345 -45.01648992 11.26456540
v 147.32491970 -43.92403737 10.72558388
v 142.70015061 -44.58660260 11.27744094
v 165.00860453 -174.41186309 7.56187690
v 161.69473529 -172.72222042 10.97999141
v 137.97268271 -48.16878214 11.66791748
v 139.72975314 -49.67642948 12.43061293
v 146.46254480 -37.38882393 7.35066365
v 147.75909483 -37.85231709 7.19708391
v 148.02277088 -35.64535826 5.77638298
v 145.76542377 -36.43152863 6.93643419
v 149.78164434 -44.62715238 10.89362241
v 111.73889041 -93.60384941 14.71100003
v 113.46408725 -93.74119341 13.90115544
v 113.29712719 -94.59453821 14.14020266
v 110.14048755 -92.19110757 14.64654412
v 109.80901867 -93.27729791 15.23864921
v 109.83061045 -95.45510262 15.52349515
v 112.05617338 -96.10355645 14.88823909
v 115.00926316 -94.35675293 13.89369834
v 118.73896420 -93.23683381 14.14541900
v 120.64337730 -91.17536247 13.80127203
v 122.50100821 -90.05461633 13.66758998
v 122.68693745 -86.23151481 13.70425243
v 123.07322025 -92.33041108 14.02811706
v 121.29041553 -93.78667176 14.19521216
v 151.72931552 -36.63932160 4.93783643
v 150.99537373 -36.06337681 4.78565460
v 153.94891798 -38.02708909 5.12419268
v 154.56295013 -38.89427707 5.55771962
v 148.40295911 -47.46100307 11.78447530
v 149.86604452 -46.60843685 11.77163608
v 156.08425438 -40.81701487 5.75729739
v 74.62342829 -63.75911087 9.12183523
v 67.96696782 -91.03026241 9.80827957
v 68.19146127 -89.04828876 9.59592406
v 76.37106627 -73.47774506 9.64859966
v 152.42947638 -52.12872475 11.85640879
v 157.75859356 -180.26159704 0.87245373
v 156.57959878 -178.37871611 2.00813287
v 118.79919469 -125.08948147 13.24195322
v 117.04728007 -123.06155264 12.28948310
v 116.48681760 -121.86165154 13.57683074
v 117.83319712 -124.64901805 11.94230560
v 115.67860842 -122.05711752 11.62387244
v 116.35577679 -124.14217740 10.69160830
v 114.70592767 -120.34793198 13.48499116
v 114.41846937 -123.14181030 9.85802431
v 113.83945495 -121.06095999 10.91563515
v 115.07343501 -125.92865527 9.25573707
v 112.49558628 -119.18920279 12.10981142
v 113.05086315 -118.80618334 13.96776363
v 112.76246607 -122.61305004 9.64847673
v 111.42001301 -120.52996457 10.37992537
v 111.97393388 -124.05436486 8.51939898
v 157.77629614 -86.12179756 19.39990185
v 154.74474430 -84.82048661 18.82890984
v 155.92026711 -86.84188873 19.00118962
v 157.89522231 -83.13538134 19.56384629
v 157.03856945 -87.07952499 19.45589297
v 127.46942043 -102.15293616 15.51799290
v 157.99178183 -51.70452222 13.50159198
v 155.27316928 -53.64036560 13.51633947
v 153.66567671 -52.52605304 12.54084241
v 138.26330006 -182.51024187 5.78668853
v 155.70934117 -54.48571965 13.63904402
v 157.16674924 -56.19028956 13.80192954
v 125.88408589 -135.38824022 16.75764658
v 149.65194464 -107.29989409 14.90050275
v 151.22660995 -109.13159698 15.41504730
v 153.95213664 -149.52249825 11.83647197
v 151.73046291 -110.89686304 15.78032784
v 164.78751600 -105.78478873 20.52821591
v 163.04758191 -105.57751358 20.16362175
v 166.55482352 -55.96950650 15.42256121
v 168.25054586 -54.50407043 13.33997212
v 164.97302055 -57.30478093 15.97582176
v 123.33305180 -63.99349123 14.42341506
v 127.00444460 -61.52771786 15.66226408
v 121.72818184 -63.56549263 14.51563556
v 119.53041703 -68.13806295 14.44382127
v 127.76595354 -66.08266383 15.16530477
v 123.94119799 -66.23892486 15.07629268
v 169.08384860 -56.20958284 15.05777240
v 169.79044676 -55.79110980 9.65327770
v 164.96425867 -58.49199370 16.26523770
v 167.07056761 -57.94760212 16.17732085
v 164.26083446 -60.35666540 16.04991965
v 169.55471039 -57.07726255 15.67181014
v 168.04324090 -60.01197174 15.96367173
v 166.14235938 -60.55677682 15.90120606
v 169.85580325 -59.88841131 15.92308097
v 167.98375547 -62.13435158 16.36567898
v 166.88889265 -64.00364637 16.61531255
v 174.36023057 -59.46956575 16.72560349
v 171.78116739 -62.44222820 11.89041976
v 169.96394098 -61.81792915 13.78255710
v 133.32030177 -148.90645444 14.05233052
v 170.57608068 -91.10848606 24.77079257
v 163.15913200 -109.67870802 19.14315484
v 164.83379900 -107.69956559 20.20912245
v 161.26407683 -107.41936415 19.20130849
v 166.36432707 -106.17824644 20.70915699
v 167.78886318 -106.38280213 21.20773867
v 180.60973287 -65.05759060 20.84899135
v 179.47748303 -66.25766307 21.63465507
v 183.36489797 -64.97330219 21.14349790
v 183.46758187 -66.21108949 22.25983143
v 181.48046732 -68.10711324 23.72120880
v 180.21820486 -147.33840525 11.41023543
v 180.86124957 -148.91810715 11.81670837
v 181.70782924 -147.69594371 13.03267106
v 180.90192974 -68.03672761 16.13548398
v 182.65311420 -67.89447367 15.89443721
v 177.43708193 -67.03109294 15.31429775
v 179.01594937 -67.73728877 15.96849039
v 188.56312335 -66.16806984 23.26939255
v 187.36523390 -66.36515260 23.12697656
v -12.18419243 -9.87418462 0.45865137
v -11.87384408 -11.94089558 0.98361610
v -7.58001627 -13.53575103 1.20169972
v -9.03317984 -13.37881573 1.18997612
v 191.00452960 -65.50317258 23.48018065
v 194.57463920 -63.00365925 21.16241679
v 195.75989246 -61.17163971 19.56354640
v 188.71109188 -66.99237972 24.65430461
v 189.87016380 -67.62993336 26.04109049
v 197.47811556 -61.55012920 21.16284892
v 164.37414289 -165.69074988 11.02162525
v 162.08074987 -166.95989668 11.41017396
v 163.31981122 -163.72491419 11.33553032
v 164.50503469 -163.44493628 11.35305036
v 165.46472907 -164.78744149 11.06104720
v 167.06955433 -166.00611806 10.91244817
v -35.56011245 41.87485203 -4.46652249
v 191.78448617 -70.09334862 28.78143638
v 194.03529167 -72.30444252 30.73939867
v 191.37722254 -73.06122780 31.01017885
v 188.11872602 -70.47984749 28.26351300
v 195.49387693 -73.29571992 31.40512854
v 192.75422394 -74.03844595 31.73295781
v 195.88509202 -76.66086406 33.23190659
v 194.36796010 -75.60691983 32.63842314
v 198.87408614 -75.83679259 32.69255161
v 197.01050222 -78.54226977 34.27845985
v 133.96199048 -171.64626718 8.33978411
v 200.50245523 -82.09673315 34.51121971
v 196.76470757 -80.33061028 35.37175804
v 193.55571270 -83.69475603 36.70482337
v 197.10658491 -81.60094917 35.89677811
v 193.75547767 -81.57084882 35.75584665
v 195.92233002 -84.55934376 36.41404212
v 198.89642298 -82.55419880 35.40750593
v 197.86489010 -83.66164565 35.67570448
v 194.07759607 -85.21392941 36.92981228
v 192.01162457 -86.27573401 37.19140217
v 193.61299276 -87.32198179 36.75658628
v 195.85911930 -86.32510900 35.79308093
v 194.66744363 -86.35021746 36.58385947
v 193.54164600 -78.39606702 34.40200537
v 192.99596548 -80.12116700 35.03068164
v -96.28591686 62.59705871 -1.08779117
v -119.30605769 63.56552243 -0.99777477
v 180.41940033 -145.69634199 11.80935651
v 179.16378379 -145.69969475 10.60944144
v 180.22826314 -144.25264299 11.73735596
v -30.60716949 93.90400350 -5.41746709
v -27.10386924 90.97657353 -4.59881499
v -31.91421926 91.78849310 -5.26919542
v -29.54960428 100.52429140 -3.20499646
v 26.94404684 64.63910639 1.57566753
v 25.15540086 66.90350920 1.52606680
v 31.94350377 66.67392701 1.82444078
v 27.83115953 63.18483502 1.52006710
v 23.15476537 63.50155920 1.53975817
v 31.44673631 64.29930776 1.70365104
v 30.23436293 62.89121509 1.59249560
v 34.40564498 64.37781453 1.96226384
v 32.11022541 63.52310628 1.32740568
v 20.19842714 67.77168065 1.18366641
v 23.23601209 61.29080057 1.62596395
v 25.92622116 59.41639841 1.70304195
v 23.56800437 59.91768092 1.77773484
v 16.97220467 66.09579176 1.11588440
v 154.97280657 -175.93103647 3.03884037
v 80.19679785 -24.74907413 19.23475973
v 81.39941841 -21.33714966 17.89052598
v 158.07817876 -62.06355989 15.61393403
v 161.23811901 -179.68656123 1.25338719
v 180.59194088 -109.90100354 25.19006096
v 179.85898256 -109.21937972 25.36017075
v 181.75932765 -108.90685022 26.50810778
v 74.42080230 -60.86244434 2.65302137
v 72.38723338 -60.81691384 2.19274824
v 72.90986925 -56.50359020 2.29907688
v 190.08810818 -80.87143302 33.61546993
v -61.94033101 106.60682619 -7.98897725
v -60.10744721 105.07830232 -7.54103484
v -61.33887544 104.68798876 -8.39119032
v -60.23614109 105.76889664 -6.77682227
v -59.26554278 103.26736420 -7.73943355
v -58.56000260 104.47999835 -5.94999874
v -64.13919479 107.61685669 -8.55347794
v -63.01485747 108.31189156 -7.61814835
v -61.44551188 108.00554603 -5.98342344
v -64.52441216 109.20164734 -8.01622309
v -60.06000191 105.81000149 -5.97999897
v 182.40866065 -90.25978297 31.82518855
v 184.74917114 -91.84425324 34.13050994
v 181.12701178 -90.91921896 32.01348335
v 180.15879393 -92.54961461 32.84669295
v 183.49711597 -92.08964556 33.07223693
v 183.10220540 -92.74125099 31.15845844
v 183.42816830 -90.58141708 32.29967505
v 182.26583302 -86.73401922 30.76020442
v 185.52319705 -91.96928889 34.85975042
v 186.63291633 -91.59909189 35.71756557
v 179.11796272 -91.64568037 31.77175298
v 179.77094650 -53.08787897 10.61934698
v 181.68792129 -53.31786722 9.48126242
v 39.79705274 7.84338824 -1.14749419
v 42.98880696 1.18365267 0.16028763
v 40.58005288 6.77985139 -1.20591721
v 39.23811764 3.98554560 -0.20389726
v 32.37973899 13.08847032 -1.25997094
v 32.61830285 10.04797872 -1.00201706
v 183.95997584 -83.38751644 30.81973083
v 182.16390908 -85.96959710 30.66753410
v 185.32922864 -82.22869039 31.02125600
v 183.99339914 -82.29955286 30.56700155
v 91.52767062 -41.07785225 2.50229356
v 89.41040933 -43.99994016 2.36247946
v 74.33881611 -31.71128035 3.01040150
v 72.84442335 -39.64793682 2.78367172
v 74.79969412 -36.11038253 2.78587663
v 76.89908147 -42.22425818 2.43211980
v 70.41970640 -37.56986931 2.89265136
v 67.93187559 -33.77999738 3.08512105
v 71.82437927 -33.43298659 3.00142355
v 65.17080963 -37.10209578 2.65850569
v 67.78027862 -38.96882758 2.71598226
v 69.30211186 -30.50864674 3.32662230
v 75.68044960 -28.45405042 3.48055316
v 70.39885223 -24.19278026 4.38553095
v 170.48092186 -118.73959005 20.84994875
v -20.44012770 -11.19353995 1.89716718
v 89.16138113 -38.05490956 2.26788805
v 81.58563823 -34.19459239 2.42557400
v 146.14264667 -100.89973360 15.27645532
v 148.64905179 -113.99693787 15.08365758
v 149.57484603 -111.92176491 15.04769363
v 149.52084422 -110.41297764 14.71009012
v 149.11085367 -115.00629783 15.12256078
v 64.06003982 -34.68658775 2.68997555
v 59.62298438 -38.97851333 1.69222290
v 55.39793149 -34.00689363 1.75202603
v 59.12202969 -35.60832515 1.81379810
v 155.28176725 -72.67234474 18.81417446
v 157.87868202 -71.70229405 19.76285875
v 155.69408238 -78.59956473 19.42352951
v 160.31056643 -71.28112763 20.35662904
v 163.20098937 -69.95534897 19.86750588
v 164.44231570 -71.65896893 20.66120505
v 175.25404692 -146.04456723 6.64803479
v 61.05968356 -21.39523253 3.63559951
v 82.46657252 -48.31692576 2.87102815
v 80.77307791 -51.86489224 3.24854092
v 160.39381921 -173.11106622 4.04593861
v 158.20719302 -172.87969589 3.51636973
v 159.12285447 -174.48541522 2.99519580
v 156.66213632 -174.31299388 3.25273233
v 80.51014692 -109.42733288 18.20029691
v 77.82604545 -109.83341187 18.54527742
v 81.15457743 -110.35244167 18.02907512
v 16.56225137 54.49304357 9.07719880
v 19.26590130 53.43153328 9.04470775
v 157.48488903 -175.44020712 2.93410057
v 85.13312042 -109.09987241 21.27086744
v 82.02093840 -109.95486379 19.19036359
v 87.27580309 -109.00644213 21.86371014
v 84.70591158 -107.48827457 21.58882096
v 85.98328382 -107.62487352 21.92555368
v 87.92617172 -112.31070757 19.33359914
v 88.48020434 -110.94903201 21.05120756
v 84.13666487 -106.46156967 21.27421275
v 87.35752851 -106.56778514 22.07678556
v 89.57156539 -112.56747693 19.52839643
v 89.44347501 -109.42235589 21.87985554
v 91.54834598 -111.29829288 21.21166699
v 89.00715411 -107.65296221 22.11576328
v 92.17251837 -114.52282220 16.88234694
v 92.67299622 -112.31452227 20.67679353
v 94.95869279 -116.56718701 17.09314063
v 93.88330579 -114.14887756 19.60887760
v 94.37619150 -112.25342005 21.12911083
v 92.96748787 -110.07921398 21.87176235
v 95.98022699 -111.87086254 21.15954645
v 95.03389150 -110.75142771 21.61322720
v 96.69093043 -110.12637615 21.23696916
v 95.30214965 -109.08200592 21.54583484
v 93.54485571 -107.57808387 21.39768563
v 91.82763845 -107.18614608 21.62708342
v 101.82362795 -110.37960649 19.47319694
v 101.86555237 -107.59336501 20.63908055
v 98.95951301 -108.59881341 20.24517767
v 102.59601474 -109.11066085 20.11963539
v 11.57021243 85.12333781 5.86724700
v 100.79462081 -110.69887131 18.67382973
v 103.31083089 -109.73124206 20.18151246
v 103.73199731 -110.46974361 19.60883103
v 9.54728201 86.59829199 4.91882861
v 109.96946692 -115.87274820 18.63311417
v 106.54424131 -119.22445148 9.64621175
v 159.44530070 -42.67709702 6.36282936
v 159.93297100 -45.12421414 8.31959676
v 161.26021743 -42.61469096 4.85140504
v -59.27316844 69.05877590 2.59627984
v -58.89328197 73.19767028 1.21397863
v -60.08747965 66.19738042 2.44844914
v -60.91815978 71.64756954 1.82264217
v -61.64996326 69.69822943 2.44317390
v -57.99135938 75.33711195 1.28131453
v -55.88393658 77.26984471 2.02066521
v -61.75559014 73.50596040 1.23107084
v -62.32049689 71.75038010 1.84347865
v -60.38183346 75.14317334 0.83301280
v 107.19980299 -113.76094073 14.47925251
v 105.63367605 -112.85891384 15.47922287
v 104.62890565 -115.12327939 13.42681888
v 104.36558723 -116.30170792 12.70963438
v 103.23788971 -112.45420575 16.14343189
v 105.27507961 -112.51973361 16.07325487
v 111.32926494 -115.85392058 19.82666366
v 110.25469005 -114.43232745 19.49588954
v 117.18277633 -38.54668885 12.35395949
v 118.33759397 -40.19711912 12.86869403
v 116.72420800 -36.40975058 12.01764960
v 111.86052114 -117.99512804 14.73150589
v 117.55789071 -41.35726020 13.29391915
v 121.34597450 -40.00823572 12.92011514
v -69.59191710 1.15047465 2.87899794
v -67.54928082 0.15968774 3.01395031
v -67.30318069 -0.33267698 -0.58215804
v 148.19568396 -175.14102161 2.05702707
v 145.77914774 -175.41167140 2.46295612
v 145.99575102 -178.67882550 2.01343372
v 115.41645974 -121.05236948 18.65877956
v 144.49365437 -181.66226149 1.98309310
v 27.09422074 19.71305534 12.61666883
v 28.79059128 17.43626595 12.93996908
v -151.26743913 46.84088007 -5.60238864
v -153.34358811 48.19928855 -5.03281457
v -152.57510543 46.98424414 -3.87857994
v -150.96981823 47.34892398 -1.85284461
v 117.91271716 -117.27523059 20.13078891
v 168.74983907 -48.46421257 8.69095791
v 170.86277902 -48.18367958 7.76587147
v 40.75313732 36.12297773 6.79204147
v 41.49962217 35.29268131 6.47127442
v 120.06401271 -126.42167509 17.92191155
v 121.80154771 -122.19975144 20.87782510
v 121.95815891 -119.62489039 20.41776665
v -154.79879081 50.00413209 -5.18091768
v -152.92094648 49.25549030 -6.13963557
v -154.24349904 48.86658490 -3.73313134
v 47.07112536 -10.54963935 14.80424032
v 43.38999838 -0.32000002 16.17999934
v -38.01660612 -2.88008666 1.99225149
v -43.87775809 0.77404117 2.42412789
v -39.21136260 -1.98853551 1.46459125
v 121.35618925 -130.38685918 18.05161312
v 132.32168555 -145.87017894 16.46490023
v 139.95720446 -30.42863123 5.83315548
v 146.33642137 -34.63757783 4.74770507
v 149.01269972 -34.64576229 3.23329936
v 159.54127908 -176.62928998 2.57928553
v 159.26966071 -178.95264924 1.44006580
v 124.29101765 -96.13971412 15.42312186
v 189.08248842 -99.32956845 37.69830987
v 188.32491338 -100.68619996 37.09991649
v 188.84085119 -98.14859927 37.96529397
v 189.89387155 -98.19919616 37.86786273
v 189.83735144 -97.15277702 37.94471547
v 189.38848376 -95.75806558 37.68653795
v 186.73379719 -95.03203630 36.49916872
v 189.82134759 -100.66784918 36.46977618
v 0.88885770 49.54884574 -1.11859059
v -2.56411359 52.21000314 -0.81351789
v -3.39903869 48.39321226 -1.58758950
v 13.09146918 64.62036073 0.10868153
v 15.61194845 67.13408232 0.98773337
v 7.04568438 65.09999931 -0.96831599
v 6.21000025 58.17999691 -1.87999988
v 5.40687004 62.77796626 -1.41691463
v 11.93954051 67.38869846 0.60811930
v 191.70720875 -96.16942704 37.46865317
v 86.86060458 -37.88910806 20.51750384
v 85.05397290 -50.85076392 18.62514764
v 131.00665808 -94.81151402 14.98567872
v -70.66116482 57.61452392 -7.83475675
v -65.21368772 52.99605429 -7.51886610
v 80.50756902 -31.37512878 2.81506567
v 81.13086224 -26.62426792 3.30055109
v 172.69808054 -64.67746198 13.41015287
v 174.53010380 -64.98595327 13.45213875
v 171.08385265 -64.37598914 13.64523359
v 66.64233655 -65.94152749 7.97263626
v 63.63845617 -69.02328879 8.23781267
v 174.42782223 -67.72713363 16.66504890
v 77.75424421 -67.68126786 9.45135113
v 134.17616487 -81.19904995 15.66820592
v 134.69803333 -82.16708899 15.27017448
v 135.77547669 -84.35157686 15.55478945
v 138.46339285 -80.73358238 16.05551131
v 75.16141236 -30.19134700 20.80867440
v 76.32892579 -29.02195789 20.95460519
v 99.87413138 -44.59044710 18.01763102
v 52.64255032 -62.07760423 7.43295904
v 53.07910591 -59.66944247 7.76227796
v 53.63939703 -65.85972756 7.55613344
v 51.88896507 -63.92496079 6.66671572
v 52.34578252 -65.82964212 6.88120583
v 54.00994420 -68.01783293 7.30873505
v -54.20839414 3.14603909 2.41446565
v -58.88206884 37.02018410 -6.23047259
v -63.53893876 33.98420662 -6.28740480
v 102.03532875 -48.10270295 17.52401702
v 62.55716085 -71.16802782 8.17003381
v 60.32856181 -71.95819914 8.14174488
v 78.33408564 -26.45832673 20.31938359
v 76.12989843 -23.18552695 19.46719363
v 103.75576466 -44.70383003 16.99420623
v 104.87271100 -48.00979048 16.91585407
v 114.82354254 -35.94469652 10.78104414
v 112.78822273 -35.66216305 11.44962851
v 186.32632494 -95.28326988 36.45925969
v 100.49648583 -70.18399239 14.15598299
v 98.55085611 -69.61657107 14.17956594
v 129.46054339 -39.46688771 10.96713077
v 129.91505861 -40.20459577 11.33394986
v 130.60642779 -38.92361745 10.65716334
v 129.35927510 -35.91991961 9.31907911
v 130.73387742 -37.18387336 9.61121079
v 128.04532051 -34.18531269 9.60392505
v 131.91635907 -40.84278271 11.36956457
v -82.19539374 31.68451786 -7.10733468
v -85.95371991 31.16182610 -7.00710481
v -89.61685002 23.93693291 -5.88643877
v -89.00545537 21.25885524 -5.43235149
v -82.88773149 82.35989511 -8.56745150
v -85.29080451 81.78720623 -8.42052884
v -82.87221938 79.63167876 -7.88950454
v -88.11903745 86.75352484 -9.35063232
v -85.33284813 79.17346805 -8.20287131
v -87.08107471 80.45966923 -8.81878100
v -86.30304784 88.96438032 -9.27550998
v -82.01896399 77.85723358 -7.78005924
v 97.34767675 -73.21978360 13.71162664
v 57.61901289 -69.34082508 4.28403169
v 122.39539623 -56.31885678 15.25730360
v 115.53773284 -61.27252802 15.07273782
v 114.38706517 -63.94875795 14.63529747
v 131.58275187 -62.83240020 15.18264320
v 131.24762475 -65.52906334 15.84416255
v 120.88805437 -62.75010109 14.71256744
v 117.97475070 -71.01713866 13.79303448
v 117.51643568 -67.35593081 14.17540479
v -56.85090274 70.73597610 -5.91497030
v -57.07374960 69.79740411 -5.72072854
v -58.22918192 75.96962154 -6.37355354
v -57.10060894 68.77212226 -5.88810071
v 77.02903450 -24.19137955 4.00489243
v 72.86294550 -18.39806326 3.51215596
v 72.57442176 -22.24220335 4.03248891
v 160.34914553 -108.13195258 18.39049533
v 53.54843661 -45.64285651 2.03394797
v 50.86620897 -46.10558227 2.18323502
v 56.50239438 -41.05113447 1.56645081
v 88.43117207 -12.63775863 0.80892560
v 90.07828683 -12.17276696 0.84004347
v 90.49519897 -10.83911676 1.79790368
v 90.17617255 -8.92942399 2.45141913
v 91.97904170 -12.23990414 1.13465590
v 83.36290717 -18.13002490 2.32706661
v 82.92394876 -12.29652949 1.51977525
v 91.81020409 -10.31139679 2.09980225
v 88.98723871 -8.29076860 1.95013324
v 88.85174245 -7.94788823 1.94934197
v 91.14743769 -14.34438769 0.97380829
v 88.22010458 -20.62820271 2.51956098
v 86.38657629 -17.61287823 1.99379609
v 93.56389195 -14.00992554 1.09436945
v 94.19813007 -12.48176116 2.20084493
v 45.87898403 -43.99650171 2.11494230
v 42.56927967 -43.98945719 2.11640494
v 62.38124892 -40.32320529 1.89896848
v 59.41428244 -43.54278371 1.84038258
v 128.29287350 -70.04426420 15.21012839
v -65.54797292 85.52896976 -7.34259374
v 117.11277813 -80.01262695 12.67387439
v 107.12994635 -81.46194369 13.07401806
v 108.27525705 -83.51465315 13.09146080
v 106.77775741 -83.12539756 13.42042629
v 70.38263232 2.98840553 0.37444700
v 72.58296013 1.79173506 0.70525298
v 62.43785843 -1.12656399 -0.24550906
v 67.18997657 -1.76507817 0.37792869
v 67.11219251 3.44361574 -0.35836693
v 64.76178765 1.16888096 -0.44997907
v 65.38549811 -8.78059585 2.19934271
v 62.43561581 -6.55611977 1.52570009
v 65.00929594 -4.07765899 0.86846761
v 142.46687293 -73.05073738 17.44661294
v 118.25835705 -78.50892842 12.95741554
v 139.56269622 -82.95641094 15.69719426
v 138.05954158 -85.19161493 15.35935979
v 149.77867901 -53.77416685 12.19174918
v 146.01445198 -53.13734710 12.84314878
v 151.15600824 -52.82050371 11.81428879
v 150.60691535 -49.81748015 11.67285815
v 153.39004993 -52.77537555 12.31880765
v 129.92322445 -74.07439500 15.33700991
v -93.19539368 63.28178197 -9.95172933
v -90.35111964 63.74559551 -9.61913262
v -84.46613699 68.49748641 -9.02581308
v -94.99967098 58.16487968 -9.07373801
v 67.42922217 6.84194081 0.23417750
v 65.19796699 4.23760759 -0.81980304
v 66.69114530 5.50845452 -0.13912492
v 168.96134615 -61.62861362 16.40379056
v 169.62561011 -63.04914504 14.72309325
v 139.28990066 -72.57089764 16.95211791
v 129.42092121 -78.40130478 15.17937705
v -74.41592962 63.53373080 -8.28104280
v 155.15945852 -92.09037572 17.80050248
v 156.47943318 -93.05104613 18.43448915
v 69.00348514 5.36260940 0.49227750
v 72.35153764 5.36043709 2.65809055
v 33.07310119 -21.91194706 -0.40781678
v 36.00339219 -18.28356460 -0.54475880
v 31.17826767 -20.79563029 -0.47224163
v 39.28859159 -14.85648844 0.07411707
v 31.73019737 -16.85490459 -0.88175014
v 32.09067509 -22.29125798 -0.48229954
v 43.50646585 -9.48966015 1.15638133
v 48.68677258 -8.92731082 1.43409893
v 40.45559466 -12.87850458 0.95787860
v 50.33785850 -5.22505725 1.02232047
v 49.25205931 -7.60217430 1.45322259
v 140.80165327 -107.87732154 15.38013294
v 37.91205958 -6.87932270 0.41225608
v 167.28124022 -57.46983364 8.58960673
v 156.86942637 -60.12398005 15.05579613
v 154.51639891 -63.49049509 15.71823098
v -111.70901358 4.27612895 -2.56164605
v -109.99999940 2.56000040 -2.03000032
v -111.29257083 1.39584753 -1.47825852
v -109.19373482 4.56139632 -2.81174923
v -113.45018446 3.49000539 -1.29326072
v -113.49999905 6.02999935 -2.29999935
v -111.43389344 8.30256753 -3.34454374
v -109.50119793 0.84049819 -2.08130945
v -108.78020525 2.33491790 -2.55136704
v -112.20760643 1.55403942 0.73036319
v -109.51194167 -0.34933398 -1.03051367
v -110.20937562 -0.25630524 0.46689383
v -114.29999769 3.61999916 0.52000227
v -115.25645852 5.42953610 -1.23168202
v -108.24216157 0.82917232 -2.48120073
v -107.84216970 -0.86698990 -1.70394557
v -105.95364124 3.31671559 -2.84412107
v -107.97469318 -1.85045938 0.25925462
v -110.32255739 0.21989926 1.84850034
v -110.84865034 1.52788905 2.45078863
v -112.68161237 3.18384776 2.24250974
v 160.04794836 -83.93882960 20.10369301
v -27.15806663 35.20878404 5.78018231
v -29.11552042 31.92325309 5.47186751
v -38.12446818 42.40954667 4.50030295
v -33.40744227 44.03494671 4.67075082
v -35.53633392 41.15291312 4.52335738
v 155.79436719 -62.70161271 15.68009704
v -78.84002477 84.84087139 0.02742984
v 123.00873548 -123.42645228 21.03932574
v 127.18245387 -121.55380100 18.54709350
v 124.06018376 -121.59320712 20.46752349
v -17.91119762 9.47497599 -2.87762261
v 139.32637870 -84.41971987 15.50138462
v -130.27250767 156.09316528 -15.11663012
v -64.40072507 40.02495855 2.61510676
v -1.12591824 26.66260675 -2.49013561
v -54.50664461 62.42027134 -5.58582600
v -120.85213512 11.90894097 1.25368848
v -122.34746665 12.15189230 0.22017480
v -120.73798478 11.08166389 -0.30859158
v -122.38261849 11.85267791 -1.09923445
v -123.78380448 13.11706100 -0.47249277
v -120.49955875 13.53269909 1.96536630
v -118.79000068 10.73999982 0.56999945
v -118.39910597 11.60939410 2.41061067
v -123.09087068 13.88374902 0.94650750
v -122.35811353 15.38950298 1.55906810
v -120.86991966 11.05723437 -1.72750873
v -118.61000210 10.11000108 -1.43999991
v -123.69038910 12.85163034 -1.85684150
v -125.14048815 14.87894077 -0.23846896
v -125.04567206 14.05059919 -1.33103342
v -122.05433100 11.99399121 -2.54337280
v -125.82537532 15.17270971 -1.12389936
v -125.92284381 15.33140056 -2.11221399
v -124.68684465 13.87608517 -2.35356041
v -126.73196197 16.73611812 -0.93073293
v -125.32718480 17.01853611 0.53718907
v -123.96833301 19.15244944 0.95695915
v -123.23497236 13.36205751 -3.32049304
v -124.78178740 14.59223498 -3.10393749
v 132.23749399 -96.27139568 14.55039158
v 135.14547050 -95.44786811 14.73775972
v 123.24274331 -97.65981138 15.61542694
v 122.51622230 -96.71080112 14.82916344
v 124.46082383 -102.42624581 16.26382768
v 163.29951584 -148.46341312 13.46694585
v 136.58124208 -96.81788832 14.77014367
v 39.83384743 -25.02701432 0.86668710
v 45.11837289 -25.38571879 2.19575618
v 86.97940409 -88.70577067 14.02589586
v 89.09733593 -87.33508736 13.88645172
v 89.05401081 -89.65216577 14.57762904
v 90.19083530 -84.32604373 12.78556790
v 84.85514671 -90.05399793 13.55765015
v 86.61384881 -90.90573341 14.04896006
v 86.46766841 -92.97244251 13.84834573
v 89.58747238 -92.67715365 14.98984545
v 84.46194232 -92.51680970 13.31797335
v 83.00904930 -91.36945754 12.71019317
v 87.77374029 -94.31084991 14.26417381
v 92.05511212 -89.89187330 14.46869876
v 91.23089164 -94.43707019 15.29722102
v 155.87723255 -79.78390902 19.32639256
v 137.88552582 -97.58225828 14.87773284
v 156.67563677 -82.48221874 19.34962720
v 153.13452482 -84.52041447 18.29784177
v 166.03049636 -65.46197087 17.33808778
v 142.24341512 -98.84754568 15.51991794
v 166.51199758 -69.81590390 19.81697790
v 153.42213213 -86.10811830 18.03397387
v 169.83348131 -67.37498939 17.84675196
v 173.56891930 -66.38690829 19.71437223
v 165.92258215 -70.66376507 19.94220167
v 165.06730020 -69.11411136 19.24034394
v 168.15046966 -72.13880122 20.52359097
v 154.41527963 -87.39311993 18.03771220
v 147.44973183 -99.23749417 15.36692213
v 136.23169065 -109.46000367 14.44310322
v 167.06725955 -73.75359535 21.11801133
v 168.82407665 -74.15213436 21.63638361
v 6.94877515 -3.54535924 -1.18856656
v 16.59318991 -15.80654830 -0.49315614
v 15.12039080 -16.90468378 -0.13683537
v 154.08650041 -89.85013515 17.61634089
v 158.17880630 -93.61682832 19.50703934
v 33.75654668 35.89329123 2.97034392
v 32.92125091 38.83256391 3.21430829
v 35.34509242 38.21182624 3.91957210
v 31.56141937 36.37661412 1.88434729
v 29.40095402 38.68878260 1.36936922
v 36.02234274 35.35409644 2.92853266
v 31.90606460 33.98736194 1.79134612
v 35.39263830 33.30717236 1.88013178
v 36.86967120 39.44757581 4.86240583
v 37.12048009 37.91206330 4.26566461
v 38.30117732 36.64648905 4.06506984
v 76.11650229 1.94251223 6.16152352
v 143.16835999 -102.37414390 15.43821674
v 144.59262788 -102.34158486 15.50075691
v 136.42786443 -111.79573834 14.38092627
v 134.38761234 -111.34194583 14.34554067
v -41.41139984 69.71224397 -4.20199614
v -44.22880337 65.62279165 -4.51340573
v -40.16769305 72.18445092 -4.11374075
v -39.24056888 67.05675274 -3.86701780
v 77.97346264 -106.54211044 17.68778823
v 76.32139325 -107.58326948 17.84016751
v 74.82782006 -107.64876008 17.01760478
v 173.90134931 -69.37162578 16.80244133
v 176.48710310 -68.28416884 16.45057276
v 174.37331378 -70.98474354 18.09154637
v 168.69713366 -76.02155209 22.08046056
v 166.55918956 -77.59883255 21.97429352
v 164.32340443 -79.67738807 22.45393768
v -5.54549322 -13.71591818 1.06470403
v 134.95004177 -112.69562691 14.42813873
v -35.38034111 74.19864833 -3.56276869
v -35.62406451 69.04473901 -3.30753368
v 177.08851397 -70.10068744 17.65301265
v 172.88322747 -70.70533186 21.58321440
v 174.76141453 -73.01559299 19.49606463
v 175.92008412 -71.76632434 18.60665530
v 167.44896770 -79.28800583 22.57452160
v 168.61970723 -77.53374428 22.43022248
v 167.86533594 -81.60989732 23.48615415
v -130.89130819 36.37657687 0.03109314
v -131.98311627 34.24238041 0.13386791
v -129.35794890 33.96194801 0.01416025
v -132.67548382 30.62740900 -0.49467734
v -131.32387400 32.34767541 0.08368390
v -125.08855760 34.42937136 -0.03706160
v -129.82681394 31.41858801 -0.15685087
v -127.31739879 31.04138561 -0.13705401
v -130.85311651 29.61647697 -0.25613498
v -146.23521268 44.03564334 -0.90325717
v -143.21142435 42.50272363 -0.22309659
v -142.18999445 39.06999901 -2.75999866
v -140.83451033 46.10949010 -0.48854301
v -148.43463898 45.46008632 -1.14212639
v -143.81316304 46.60874233 -0.70778129
v -142.41810143 39.68247771 -1.10713253
v -2.47970573 88.23522925 2.84039555
v -5.79980388 88.51124346 5.81397396
v -3.34747694 88.07634562 5.45131695
v -1.67000236 88.40999752 4.91999695
v -3.61604569 88.26996386 2.03714124
v 31.84019774 -36.79626063 5.34306280
v 33.74898434 -35.48523039 5.79626253
v 31.47312999 -38.89349103 5.55876503
v 31.69994429 -34.94947404 5.78336138
v 30.77089228 -37.37858310 5.44596650
v 34.91409495 -34.88547355 6.31316518
v 33.13362971 -34.70331430 6.02347823
v 30.28885834 -35.91683879 5.52003458
v 30.87462299 -34.56186131 5.68773318
v 30.19193187 -37.59216890 5.03255613
v 179.83685434 -69.47955489 17.22101867
v 180.27131259 -71.49346173 18.86877045
v -8.65441374 88.56146783 5.77331195
v -3.26709822 86.28346026 6.06723316
v -7.42385956 86.92282438 6.08900189
v 169.17653382 -79.81452346 23.73172715
v 170.80518603 -77.45584846 23.82239699
v 91.23554081 -86.23449504 13.19726557
v 90.81983566 -88.42464536 14.21049982
v 91.94434434 -83.77623558 13.03069387
v 92.59884059 -89.24842626 14.22868855
v 94.22536194 -88.24498206 14.10822570
v 93.22410822 -84.93709564 13.27744219
v 94.99873221 -86.63895726 13.81433848
v 97.14753181 -87.85471320 14.64937069
v 97.37005085 -85.54904908 14.16773535
v 95.61188519 -83.61796290 13.20923585
v 94.02088076 -90.01992643 14.60146066
v -124.60460514 151.76904202 -9.43305995
v -122.04711139 152.38650143 -9.68942232
v -126.67827308 153.68643403 -10.78605372
v -121.12972885 150.80378950 -8.82823858
v -123.01419675 148.92822504 -7.73235317
v -124.97229129 148.10362458 -7.01501360
v -130.21448255 149.03824031 -7.94612151
v -127.43936479 155.33998609 -11.86309941
v -129.01003659 153.41903269 -10.77909954
v -119.11352724 148.89411628 -7.34756142
v -120.34069747 146.44977450 -6.24875072
v -132.20259547 28.53581868 -1.48405775
v -132.97520578 29.89309281 -3.74981179
v -134.66751575 31.50836751 -4.10019420
v 157.56970644 -95.54119408 18.57283339
v 39.55368698 32.86552057 2.86457129
v 39.28348422 37.55016625 5.54229133
v 40.98527879 34.44443643 3.99206579
v 40.44084623 36.08544916 5.16136829
v 30.34361079 31.27020970 -0.26310718
v 36.10842302 32.18247369 1.56828458
v 133.09596479 -114.30679262 14.77343589
v 25.19535087 34.63749960 0.12780559
v 20.04716359 35.22818908 -0.46653431
v 91.04252607 -6.05676882 4.79369471
v 91.03334695 -6.50440855 6.33927388
v 92.33314544 -7.14402599 5.08660963
v 92.10821241 -7.96229579 6.85932767
v 90.13187140 -7.97175989 7.16844900
v 89.57000077 -5.79000032 6.48000045
v 91.07693285 -9.65742767 2.45426269
v 90.90746939 -9.44653340 2.54922966
v 91.47291631 -6.43929746 3.95463593
v 90.70180357 -7.33144581 6.66065561
v 91.01174027 -7.46247917 6.65059173
v 93.87622029 -10.23998950 3.10539245
v 91.53332561 -9.75821726 2.61958851
v 158.46207738 -107.97641426 16.24577679
v -9.64121148 89.78133649 5.05013438
v 182.28249252 -69.07067448 16.77690446
v 183.18969011 -70.55310160 17.99007133
v 184.37306583 -69.38043982 17.10836776
v -19.18259636 -2.05096789 -0.74978243
v -11.98080368 87.22446114 4.74818517
v -9.49154887 86.67299151 5.80442138
v 171.04475200 -79.96121794 25.13911016
v 171.36090994 -78.55591923 24.49578606
v 160.46169400 -96.14029527 20.31415142
v 158.13001990 -95.66777200 19.00567859
v 159.46704149 -97.42503613 19.44540814
v -2.02855142 87.10037917 1.79291226
v -1.37924869 87.66803145 3.00010829
v 8.22478905 37.68012300 -1.31840946
v -8.73840600 4.80231736 -2.44390103
v -10.82227472 2.99985148 -2.04855972
v -6.27289526 -14.23833612 1.61703012
v -7.87289254 -14.01861757 1.53787038
v 28.15807797 33.57812390 0.46590797
v 0.49348915 15.11311438 -2.84171035
v 133.98526609 -115.25612324 14.62226547
v 185.47494709 -67.96361506 16.40036516
v 175.61678588 -75.14333725 25.45876428
v 176.84440315 -72.19340652 24.79319461
v 177.95084417 -74.60132241 25.64827725
v 172.72658646 -79.54189926 25.69414489
v -66.71966612 46.19068652 2.13135732
v -69.40019876 41.52884707 2.28412985
v -72.16131687 47.24036902 1.77065097
v -79.24769074 46.29844427 1.18837797
v -75.66200942 44.92355883 1.65288069
v -74.81823862 41.71413183 1.81567657
v 161.20482981 -97.73238748 21.17001824
v 159.92978215 -99.35628623 20.16339451
v 158.83813798 -100.78986734 18.30560341
v 26.21848695 32.56712854 -0.44925581
v 21.29852772 28.75294164 -1.69945427
v 21.94537222 31.84057772 -1.00530614
v -17.03365520 -8.05557612 0.27680033
v -18.42862181 -10.32506581 0.83527854
v -19.84558627 -10.67074016 1.14016759
v 186.26247346 -69.61882114 17.41220802
v 184.71965194 -71.20485604 18.58112961
v 186.85424328 -66.53762609 15.89396968
v 175.02970994 -78.22275162 25.79242364
v 173.68374765 -77.86298543 25.35320632
v 176.63376033 -78.41095328 25.96861683
v -11.44877635 8.35107919 -2.85416329
v -14.09481000 7.12802354 -2.60093715
v 162.16039658 -99.30033237 21.70661464
v 160.71543097 -100.92353821 20.81397176
v 159.83855724 -103.34487259 19.72209662
v -2.06128275 24.15005118 -2.93711154
v 177.67998576 -79.44493741 26.50459856
v 177.68497765 -78.64096761 26.18061006
v -65.20908326 6.35375688 2.47444166
v -64.57418948 4.38964553 2.64558941
v -63.24986368 2.46307277 2.67251907
v -141.81518555 54.34347689 -6.31084759
v -140.94442129 60.50715968 -6.31023338
v -140.86933434 50.74193329 -6.29454246
v -147.05777168 57.55776167 -6.31578593
v 169.31612790 -93.09292585 24.26842786
v 168.09745133 -95.02871335 23.90980907
v 163.82589936 -99.76619482 22.44036831
v 165.34702480 -99.35753047 23.52252230
v 162.36658394 -100.53251684 21.62157558
v 160.91391444 -102.70943493 20.39527893
v 189.92143869 -70.40285319 18.75867695
v 176.39951408 -82.38085359 27.38633379
v 12.65502814 42.13517159 -0.75641490
v 173.90505970 -89.73927051 28.23386155
v 171.65365815 -91.98848158 25.38703941
v 173.24244976 -92.29406714 27.37401985
v 171.06494308 -93.12476963 24.82124418
v 170.30115426 -95.06891668 24.81707372
v 167.71064699 -96.48422152 24.50720035
v 169.47431862 -98.12054783 25.43979883
v 167.44117439 -97.48440981 24.91042390
v 164.14785385 -100.75334460 22.39387296
v 164.09407556 -102.85272449 20.67355439
v 160.33247113 -104.76066172 19.65372078
v 159.90908444 -104.18491066 19.60095391
v 41.23884812 26.48101933 2.24272930
v 40.58398679 28.66880968 1.90362195
v 39.90526870 28.46695855 1.35588192
v 38.39332983 24.87933636 0.23810612
v 42.69491881 29.14255299 3.11661814
v 40.57433084 30.42043373 2.30956520
v 36.59634292 28.22662704 -0.15852942
v 40.37491977 22.20604382 0.19651587
v 35.76068580 21.77453972 -0.76079252
v 35.27525812 24.85287376 -0.90561941
v 42.45429114 31.45449981 3.28171859
v 23.34252931 54.53475565 2.24577682
v -50.83350092 64.91761655 -5.21042477
v 177.20712721 -84.61308479 28.29655632
v 179.26521599 -83.24106783 28.64066139
v 171.28424346 -96.55471891 26.14148520
v 170.72311044 -97.33814746 25.70902742
v 165.11382163 -100.71042180 23.09657075
v 166.27416015 -99.90220517 24.04317446
v 166.17940366 -102.49084234 21.78696170
v 160.78241169 -105.82347214 19.47599836
v -43.22081059 74.90375638 -4.29928023
v 146.65983617 -120.20106614 15.16442932
v 192.45627522 -69.15371120 17.48881303
v 191.25169516 -71.21315598 19.90055293
v 182.73161352 -79.88391817 29.07557040
v 172.10496962 -98.03963453 26.66076832
v 167.86140203 -99.36135262 25.08557215
v 170.91017962 -98.72753173 25.24155006
v 170.60951889 -100.11815280 23.44496548
v -36.58317029 85.25379002 -5.03630145
v -34.46907550 87.78101206 -5.10226469
v -31.90616891 84.21854675 -4.74269642
v -35.17613187 79.71349359 -4.49627126
v -38.86714578 80.04599810 -4.61006165
v -58.98342282 78.58788222 -6.67438237
v -127.86188722 156.43782914 -13.21570389
v -129.77875769 156.16382658 -13.49362265
v -129.33963537 155.70618212 -12.41413411
v -131.67363405 155.34836054 -13.30285799
v -130.99031150 155.03397584 -12.27611862
v -132.46791065 155.07678688 -14.75371141
v -131.17934763 155.28979897 -16.33971184
v 68.01226735 -84.29329097 9.81179532
v 65.92168659 -81.16491139 9.03594680
v 66.18142873 -83.72316509 9.14847851
v 69.00419295 -86.55116707 9.59845353
v 71.68179750 -84.75764841 10.28287411
v 23.51490036 58.55754018 1.91648817
v -63.45913559 109.84497517 -6.57002814
v -62.79473752 109.82017219 -5.03642997
v -60.46854332 106.97413236 -4.66151861
v -61.51770428 108.26249421 -3.79141071
v -62.04773113 108.88323933 -4.11365554
v -64.21356648 111.37944460 -3.96367488
v 193.79948080 -70.18873841 18.93943362
v 194.14085150 -72.24459946 21.93453908
v 183.53782594 -78.79684120 29.31605652
v 184.99808013 -80.33021539 30.67234531
v 185.26476622 -78.14922184 30.33597581
v 183.27341974 -77.45023817 29.02566642
v 183.52331221 -81.77414536 30.00929207
v 186.09544635 -81.04109764 30.93242645
v 177.34336853 -91.98959172 30.38243763
v 178.84622514 -89.90049362 30.56873381
v 176.46886408 -93.30381453 29.88620661
v 168.35662723 -102.01982409 22.70794101
v 170.81657052 -102.40397602 23.07674475
v 172.48977721 -102.47481614 23.41059968
v 168.63331199 -103.54650766 23.06481451
v 167.60095954 -104.70194370 22.11281843
v -156.54154122 52.79223248 -5.21300919
v -155.69648147 50.78534037 -3.81621602
v -156.40050173 52.35398933 -3.60784889
v -157.14582801 53.92163247 -3.60067841
v -157.36182034 54.48040366 -4.50320123
v -157.43106604 55.65668643 -5.23169292
v -155.73449433 51.65888369 -2.95310118
v -154.32234108 50.74872822 -2.25225277
v -155.99088371 53.09519544 -2.46916036
v -157.75625408 55.81083521 -3.81818693
v -156.63117170 56.02996424 -2.30062031
v -154.68016267 51.36836693 -6.21321751
v -153.10738981 51.65834725 -6.51147636
v -155.27011454 53.76876146 -6.67219516
v -149.56088364 48.73138294 -6.38991082
v -151.29271150 53.46132442 -6.39510062
v -152.89466083 48.33012074 -2.66572973
v -152.31631696 49.29504916 -2.01061950
v 154.06517684 -120.43178827 15.01254644
v 147.43784070 -122.49792367 14.27191030
v 147.09633589 -125.56861341 14.19924200
v 25.89575015 57.72697926 1.75399089
v 24.72852357 54.90045622 1.83597510
v 195.47347724 -70.66600770 18.42881739
v 196.12367451 -71.67269289 20.28385550
v 195.08138299 -72.51545042 22.42856473
v 197.19670713 -71.97976857 20.70756070
v 190.59385359 -77.30118185 27.31391229
v 185.99015474 -77.40815729 30.44711985
v 190.80674648 -77.12072134 32.53024444
v 187.57699430 -79.83629405 31.07242100
v 187.64796853 -80.79772443 31.25127405
v 188.14918399 -81.57798648 31.87905997
v 27.55140699 58.70285258 1.68048276
v 28.08181942 60.92195213 1.47700799
v 26.78749152 55.71686476 1.57903123
v 30.60012497 58.70878696 1.72498240
v 30.30464798 61.34975329 1.21759390
v 30.05803935 56.43250421 1.33095111
v 28.50957587 54.42210287 1.94101874
v 26.74606256 54.13571745 1.83337927
v 173.11398685 -98.28545898 27.59666368
v 173.81972075 -100.39371997 25.10126308
v 63.92566115 -8.78742710 17.17994548
v 61.46157533 -10.12808550 18.25022511
v 74.37811792 2.35389057 7.53318844
v 72.97344506 4.53737332 6.91126799
v 71.90077007 -7.78812869 14.38663900
v 68.89344007 -5.19800745 14.26300779
v 71.89897448 -4.61953320 12.66483683
v 30.28756194 -10.87850798 -0.70602313
v 193.73248518 -78.23961228 28.37766707
v 191.32630527 -79.72551882 33.77707675
v 192.74576008 -80.31442016 30.04622459
v 28.40260230 -18.99471506 -0.73027000
v 25.46557412 -20.00027336 -0.71258412
v 21.00836486 -20.50222270 -0.38385610
v 23.58307689 -21.03674784 -0.59892272
v 187.04839051 -81.47813380 31.40776232
v 186.96138263 -80.07542044 30.83225153
v 174.53351617 -99.23760593 28.19442749
v 176.44514143 -98.69557619 30.41853383
v 172.85960913 -103.30903530 23.73597957
v 167.24447906 -107.62947798 21.85960673
v 169.98726130 -106.84764385 22.83215337
v 171.25979066 -105.42447865 23.67151901
v 171.65288329 -107.86137730 22.28635550
v 168.02018881 -108.91460627 22.38484472
v -39.27599639 112.34323680 -4.92983544
v -40.43104500 113.04312944 -4.98590479
v -41.69074818 113.28500509 -5.67794079
v -42.73586720 112.88476735 -6.73766760
v -43.48797724 112.15862632 -7.32662762
v -43.30809787 111.08228564 -7.31339911
v -39.89418596 112.87394166 -4.17428091
v -41.35841876 113.48869652 -4.09892341
v 189.28068876 -81.23995364 32.62046352
v 196.96617126 -81.05483651 29.43586744
v 194.56855953 -81.30976558 29.90900911
v 188.34435940 -80.55134863 31.52602911
v 188.80593777 -81.80814236 32.56450593
v 177.09288001 -101.78688914 25.15044622
v 169.39628124 -108.96860063 22.35547267
v -86.64974570 77.44020969 -8.85315239
v -83.81553739 76.68172568 -8.44333507
v -87.55412698 75.77786595 -9.22023039
v -89.79093283 81.06469363 -9.60073527
v -86.03131771 73.30568135 -9.20577254
v -90.33939987 77.02994347 -9.47016012
v 31.65584803 -24.68434535 -0.15642437
v 29.32829037 -22.85994031 -0.00909481
v 200.40836930 -74.90698993 24.65863526
v 193.53052974 -83.27289671 31.18566237
v 191.52601063 -84.92340893 36.12985089
v 66.98016822 -108.56106877 9.41245444
v 64.69259411 -110.97233742 11.10178232
v -78.29435915 74.45935905 -8.15587770
v -80.75535297 72.88524508 -8.52308236
v 185.70809066 -93.43511611 35.81000865
v 172.41030931 -105.79736531 23.74917641
v 198.01788032 -79.97920364 28.55509892
v 198.88807833 -78.74540985 27.42725611
v 190.52830338 -85.27672291 36.15426645
v -35.84683314 108.76540840 -3.02702561
v 188.84770572 -90.12269974 37.14077547
v 188.20708990 -92.53600240 37.07656637
v 184.49354172 -93.21832657 34.46593508
v 180.50999939 -102.51999646 30.64999729
v 181.73617125 -103.34184021 32.83349425
v 180.58118224 -105.57235777 33.42347965
v 174.63827133 -106.75344616 23.51769432
v 51.60574615 -64.06891346 4.83597722
v 51.84355006 -62.80449033 4.63358220
v 51.13786086 -64.66178596 5.07584633
v 54.66035008 -66.63320959 4.75141406
v 55.49803376 -64.89049643 4.16690437
v 51.71276256 -66.66602194 5.62615739
v 199.95705783 -77.63260603 26.42314136
v 201.79679990 -75.66203922 25.71893111
v 193.96594167 -87.96929568 36.22590378
v 195.78891993 -87.17495948 35.44498608
v 190.67956507 -89.67673779 35.42405367
v 191.14479423 -91.24226123 35.59115157
v 190.51186740 -88.46964687 37.17367351
v 183.56999755 -96.34999931 34.09999609
v 184.28000808 -96.23999894 32.55999461
v 181.67074025 -100.67629069 35.66767275
v 171.37385905 -111.54387891 20.75028978
v 59.77209657 -72.54882902 4.91528632
v 57.19083548 -72.29600847 5.18347649
v 58.15338716 -73.99141788 5.36588393
v 169.02744770 -116.66405946 19.97687295
v 164.73351419 -119.17988211 19.04047094
v 166.21993482 -118.54134500 19.67826858
v 74.70639050 3.84109095 5.42592583
v 73.65632057 3.79228825 2.80338014
v 165.71453214 -119.81071532 19.52106506
v 165.36223888 -121.24147266 19.20199767
v 193.49345565 -89.87955749 35.29724106
v 195.20723820 -90.43536335 34.65488926
v 189.69951570 -94.99391168 37.64346987
v 191.57886505 -89.95874971 37.57085651
v 92.76326746 -105.68876565 20.81658132
v 93.88724715 -104.71288115 19.55422573
v 91.67747945 -104.10244763 19.21841130
v 94.34159100 -106.37424141 20.79753764
v 94.25172210 -102.62147337 18.73911731
v 94.46319193 -104.39570993 19.30615678
v 91.89064056 -101.88639164 17.60045253
v 89.72769976 -101.89662874 17.58110896
v 95.79955786 -104.39113528 19.13589798
v 94.32198107 -101.04305297 17.70802401
v 97.76540101 -103.54974866 19.01742630
v 89.41739053 -106.16248846 21.89012431
v 95.30621022 -107.36323893 21.07761428
v 90.48839658 -100.03406554 16.99277014
v -22.78931998 34.94949266 5.56546822
v 166.65381193 -120.27460337 19.93073523
v 166.21056199 -122.82026559 19.03819852
v -97.06989676 96.83057666 -1.57243269
v -93.18307787 101.53044015 -1.14335166
v -93.99290383 96.69954330 -1.24323647
v 192.27991998 -92.52700955 36.02631390
v 195.61566412 -91.83301777 35.06181762
v 182.87985027 -103.77622396 33.74012187
v -0.95253153 55.89552969 -1.25036039
v -9.91134811 51.89501867 -2.40394915
v 3.60936555 53.06926742 -1.40367018
v 33.99171308 61.50334328 2.22011446
v 35.29780731 61.73985451 2.40666652
v 32.99499676 57.96025321 2.42611836
v 34.85189751 59.62483957 2.68316967
v 37.81568259 64.06563520 3.64504359
v -13.58638704 32.15543553 -3.50474124
v -9.16019361 28.50077674 -3.62708978
v -10.73084120 30.83578311 -3.50274448
v -5.41443145 27.42801979 -3.03585711
v -9.67558380 23.41915295 -3.41271539
v -14.27842770 29.81106751 -3.51461908
v -17.37733372 33.31135586 -3.61727783
v -13.98515049 36.18751094 -3.30738910
v 169.43946481 -121.16555125 20.97725682
v 168.71367395 -122.45081365 20.04896291
v 170.41712999 -116.17287248 20.42059600
v 168.91008615 -119.56624687 20.76352574
v 192.43554771 -94.44203228 36.99337319
v 194.12681460 -93.68229657 36.17289290
v 194.05446947 -95.22569925 36.44915298
v 33.81512314 68.50606203 5.34737622
v 31.95179626 70.36013156 5.85498428
v 35.34806147 66.07180089 4.42227768
v 34.40572321 65.84700197 5.66996727
v 36.10038385 63.23910505 4.97517921
v 32.78259933 67.56055355 5.79544622
v 187.10628152 -101.08939558 37.05471754
v 188.35325539 -97.40800411 37.83540428
v 183.80913138 -100.20397604 36.80709004
v 185.73226035 -103.45143080 35.01811996
v 182.21470714 -107.00502247 33.45001116
v 3.95007292 10.51752828 7.38275982
v -0.70497993 12.75367197 7.14286976
v 67.17434525 -12.26872765 2.74687633
v 70.99919766 -7.30551034 1.54012255
v 70.33941150 -9.24412161 1.89351628
v 73.52396101 -13.51606380 2.33337446
v 68.67469847 -7.44995568 1.84051646
v 170.51109672 -121.61830813 21.27411403
v 167.08263755 -123.83110821 18.94747280
v 158.53197873 -135.01076400 16.25705510
v 156.92499280 -135.91918349 16.11231640
v 195.36687434 -93.99126470 35.68502516
v 29.72271852 -24.47283268 0.09966275
v 30.18843569 -25.93742311 0.02869324
v 29.14551646 -27.59605646 0.06425350
v 29.45560031 -29.06357870 0.36152132
v 179.92667854 -108.50901902 31.28117695
v 2.44572083 60.73758006 -1.38909859
v 3.75705725 65.55840373 -0.80395129
v 2.68707192 63.06295097 -1.16468058
v 18.08913238 81.12615347 1.91663846
v 10.18891111 68.23796034 0.27184087
v 7.90996850 69.67822462 0.04523339
v 6.77701784 71.58092409 0.56970736
v 12.01648451 69.56125051 0.44743542
v 7.86541495 67.72352755 -0.11242269
v -0.57915872 9.99983773 6.99214172
v -3.52998776 53.86383086 -1.09657156
v 171.41990364 -122.36126512 21.38384804
v 170.60305178 -125.94789267 18.69109645
v -0.48968359 6.03544153 6.65767305
v 167.97968745 -126.43799186 18.53432693
v 161.60920262 -133.16611946 16.24545082
v 161.77484393 -134.80859995 16.11826755
v -13.19270860 55.41345850 -2.83339573
v -10.77186037 38.91816735 -2.94833188
v 157.97534585 -136.19680703 16.27744734
v 158.48979354 -137.65487075 16.19786583
v 81.02365583 -15.38331434 15.05249087
v 84.63867009 -17.77528599 15.06530307
v 79.35454696 -19.29252595 17.77113788
v 80.74232191 -13.04779481 13.89006712
v -3.76643962 6.40540803 -2.69619282
v -1.01751648 4.55777254 -2.31238059
v -5.56083210 3.74324480 -2.33485457
v -4.69919201 56.46615848 -1.85876351
v 6.43908558 68.00202280 -0.46623626
v 4.01233369 71.26873732 -0.19981264
v 3.92027572 68.69199127 -0.58761716
v 2.09075119 68.49765778 -1.17101823
v 1.46683503 72.30229676 -0.17911004
v -4.76015871 60.05995721 -2.19304278
v 169.21642423 -124.12600964 19.26089451
v 167.80436039 -128.00371647 18.40603352
v 170.58707774 -128.76611948 18.85880157
v 169.91795599 -125.64212084 18.71762797
v 163.09981048 -133.13119113 16.50148444
v -39.14794698 7.18729431 -2.00269627
v -37.44352609 4.54384927 -1.43158284
v -40.72162881 5.86408982 -1.71617384
v -42.13419184 7.54247559 -1.99645548
v -42.98637807 5.65601978 -1.50947273
v -38.05644438 3.12718912 -0.96243253
v -33.30952674 4.75801015 -1.53819087
v -41.85653478 3.68328788 -1.26808009
v -39.60302845 1.06818078 -0.31866482
v 156.98757768 -140.44624567 15.37523232
v 157.81588852 -138.53688538 16.08255319
v 8.48122500 87.06735820 3.76491202
v -16.56456478 86.14677191 -2.59706681
v -2.60988902 85.73024720 1.11113477
v 152.61289477 -140.89198411 13.07455543
v 153.10166776 -141.78849757 12.99228054
v 151.37404203 -142.24846661 12.43799925
v 152.56968141 -143.31576228 12.53837533
v -20.41351423 10.79501770 -3.01690074
v -30.25790490 0.83276484 -0.70027751
v -6.66351290 78.02604884 -0.42176410
v -9.04753339 78.83726805 -1.04762206
v -11.56994607 78.88322324 -1.90463522
v -11.96933910 80.73598891 -2.08226591
v -10.21975745 75.37024468 -1.54069031
v -13.90061062 78.58983427 -2.64278613
v 91.91179276 -81.99009299 12.85313535
v 94.51133758 -82.85129070 13.00896984
v 93.50882471 -81.42624795 12.90302724
v 92.87916124 -78.91288400 12.66709529
v 96.25355154 -79.55400646 12.98558805
v 94.99872476 -77.56017894 13.16272281
v 99.34792668 -80.99719137 13.58341053
v 96.54268622 -81.49585873 12.94200215
v 94.38086301 -79.05016094 12.85989676
v -35.64371169 101.53381526 -6.34180661
v -37.72438690 100.17763823 -6.37503341
v -34.77713838 100.39508343 -6.40397053
v -38.98314387 101.57229751 -6.24486431
v -36.76891699 102.52451897 -6.48622913
v -41.58912972 100.28731823 -6.62485976
v -39.80107605 103.26097161 -6.57855580
v -40.38596526 98.02452475 -6.40526693
v -35.01605988 99.17755425 -6.13641646
v -41.84905067 103.77378017 -6.88870251
v -37.45546937 98.35033119 -6.29419927
v -75.41082799 15.08215535 -4.69878362
v 157.41071105 -145.42195201 13.79698422
v 155.36604822 -143.63871515 13.62356730
v 154.94698286 -146.64641023 12.28281111
v 169.60732639 -131.49289787 19.03861947
v 168.61020029 -131.57893717 18.72686669
v 170.24773359 -132.55891204 18.94069090
v 170.26874423 -134.24658775 18.40233803
v 172.31322825 -131.33151829 19.52688955
v -2.65149586 26.89497732 -2.70940457
v 172.88675904 -129.98931110 19.42704059
v 171.46158218 -134.88917053 18.56257953
v -17.68111251 82.46016502 -3.01322155
v -15.72999358 92.40999818 2.19000271
v -18.55999604 94.02000159 1.19000103
v -18.96999963 92.72000194 2.77999998
v -20.35589516 94.60967779 1.49582396
v -18.25328358 90.09423852 3.70239583
v -21.73160948 93.09844673 2.94768997
v -20.16898058 91.44196659 3.45131289
v -21.11492306 95.39900720 0.56714809
v -16.27055369 87.88108081 3.83928418
v -20.25724761 89.80476856 3.75333568
v 158.79499912 -148.22030067 13.36239185
v 173.35222661 -130.80844283 19.68200691
v -22.53169008 88.47594261 -3.80756613
v -26.57870017 77.94429362 -3.74144525
v -25.70778504 81.02665097 -3.87388305
v -20.07822879 84.94678140 -3.40953725
v -23.12844805 81.87980205 -3.59070254
v 173.18759859 -136.94757223 18.32643896
v 169.87870634 -138.07973266 16.55112766
v 170.17902434 -138.68726790 16.59939997
v 160.83972156 -148.58359098 13.94532900
v -72.17614353 58.93535167 -8.07510875
v -56.84515089 65.73259085 -6.03152951
v 170.00487447 -139.17617500 16.41334407
v 171.58415914 -139.60453868 17.34667830
v 160.36371887 -150.68703890 12.38563377
v 162.63958812 -149.65732396 13.40450440
v 162.21790016 -151.57403052 12.38017157
v 163.80029917 -150.20993352 13.27844430
v 161.69156134 -154.17864919 12.83547189
v 171.43769562 -147.22536504 13.94725591
v 165.41422904 -147.84139395 13.55322637
v 164.84703124 -150.59098601 12.91951817
v 164.69636559 -154.20480072 13.16613797
v -43.00827533 13.76587152 -3.14868940
v 175.07947981 -139.76834714 17.67691411
v 168.20795834 -148.09097350 13.06571439
v 167.57963598 -149.97653663 12.96503842
v 165.35027325 -153.66342664 13.04166764
v 176.14649236 -141.07538760 16.88624173
v 171.39054835 -148.07763696 13.83801922
v 170.44582963 -148.03752303 13.35786842
v 170.11035979 -149.55227077 13.08350824
v 171.90584540 -148.62942696 13.80173210
v 161.61175072 -155.40735424 13.03904690
v 164.41139579 -155.38746119 13.49639613
v 172.22729325 -150.21157265 13.89936451
v 173.86126518 -149.74531531 14.04200122
v 170.00372708 -150.72198212 13.19489535
v 172.38792777 -150.77999234 13.97799049
v 169.35308278 -150.03696084 12.87988015
v 167.88840294 -155.92457354 13.57024722
v 166.39213264 -157.89741278 13.48949037
v 167.79793799 -157.71856904 13.22335191
v 165.34318030 -157.13401139 13.66399601
v 164.33283687 -158.11550617 13.37827183
v 174.53640699 -150.69504082 13.99872545
v 167.29652882 -160.29323637 12.61172816
v 166.36283696 -158.60290825 13.35559972
v 165.37305713 -159.67263281 13.07395194
v 163.13141584 -160.46072543 12.37907913
v 162.48951852 -162.01502085 11.81134954
v 162.43422031 -159.65770185 12.47435994
v 167.96258092 -162.64651716 11.81804016
v 166.41247272 -161.67780757 12.02795841
v 163.81508112 -162.41550446 11.69889793
v 169.80172694 -160.73197126 12.50068191
v 169.91320252 -163.08023036 11.99009363
v 159.52846408 -156.34363890 12.08609901
v 160.56197882 -157.13083744 12.46901788
v 160.74411571 -159.80778635 12.13733107
v 154.97370064 -155.65444529 12.39477098
v 159.11826491 -160.82170606 11.85126137
v -61.36522815 56.78316206 -6.69519743
v 153.40332687 -154.04577553 12.34079432
v 152.76202559 -155.94431758 12.34006416
v 152.14374661 -153.00756693 12.34119199
v 153.26115489 -150.99136531 12.11879402
v 152.18965709 -148.71343970 12.15570141
v 151.05542541 -151.78297460 12.44035736
v 150.06135404 -141.76437259 12.42287736
v -55.34215644 93.49956363 -7.25110900
v -52.83014849 90.44818580 -6.77232817
v -58.24779347 94.19902414 -7.52620259
v -58.92084539 88.38073909 -7.13793654
v 60.75519323 -77.03018188 5.71657438
v -27.66863443 99.06125069 -0.49393339
v -28.64369936 99.86545146 -1.50879065
v -29.27620709 98.70799631 0.66388882
v -28.47232483 97.61642665 0.97497180
v -29.86972407 100.50678253 -0.62585220
v -35.62083840 107.69256949 -1.82188547
v -28.89064327 71.70903683 -3.61220841
v -25.93698539 69.17545944 -3.79861030
v -30.31659126 68.90136003 -3.42714041
v 182.06046522 -91.80963039 29.67763133
v 182.06235766 -94.31304038 27.86789648
v 182.99037218 -96.00494057 29.59386446
v -86.94127947 70.51954418 -9.20586102
v -44.42686960 113.09356242 -6.75550336
v -43.23672876 113.55650425 -5.94434747
v -44.59642246 113.88789117 -5.18657826
v -46.24069855 113.41666430 -6.10499829
v -44.65604573 111.73032224 -7.57510867
v -45.97927257 112.45735735 -7.19839800
v 187.42999434 -78.31319422 30.99291399
v -15.38532786 -10.22109576 0.76642761
v -17.20863208 -11.14694122 0.95055351
v -16.30001888 -12.09769677 1.33682450
v -14.48313147 -11.08233631 1.03445083
v -42.82653332 113.81433159 -4.98610688
v -43.41692105 113.84731531 -3.88952857
v -45.42737454 113.70260268 -3.62633006
v -46.42221704 113.69484663 -4.77477768
v -46.60980403 107.62052983 -7.63299456
v -63.08673322 50.75474828 -7.15093827
v 138.38043809 -132.40170479 16.44961350
v -39.16924447 75.84041357 -4.16507153
v -44.51234266 86.33561432 -5.63260680
v -73.73322546 43.87000576 -7.89425895
v -68.38015467 44.03140768 -7.35664833
v -64.01357055 42.61412844 -6.84131077
v -57.87688121 47.74049670 -6.33129245
v -59.96299908 45.68058997 -6.54609362
v -61.74732372 48.80335554 -6.85205264
v -72.83237576 54.78223041 -8.09686538
v 141.49083197 -134.70357656 15.03697969
v -37.39016131 109.66198146 -1.92412257
v -38.75625134 111.85343564 -3.38342437
v -37.08826378 107.80330002 -1.11906545
v -35.83813831 105.80392927 -0.87605830
v 96.82244062 -92.16140956 15.32328315
v 98.78427535 -87.77818084 14.59338237
v 93.05779636 -95.58446705 15.57665411
v 142.70938933 -134.63413715 14.59105685
v 185.27914584 -76.07803494 30.28046340
v 186.88653409 -77.32512057 30.78543022
v 181.53220415 -93.51071715 27.79406123
v 145.65855265 -141.08388126 13.32239434
v 143.56164634 -143.93079281 13.68978806
v 147.01214433 -139.57074285 13.39322329
v 147.28695154 -141.10413194 12.95784116
v 182.03575909 -105.53943366 27.85516717
v 183.71663988 -106.77175969 28.80481631
v 179.59192395 -105.20452261 25.92008561
v -46.05821520 6.94321515 -1.48436602
v -35.66547856 0.68195339 -0.34163636
v -33.61507505 -0.36701540 -0.21382478
v 113.18185925 -34.18619558 10.68526506
v 112.77940124 -33.63684565 11.00983378
v 99.62446988 -40.39242119 18.38714071
v 101.66628659 -38.11208159 17.53897779
v 70.41154802 -35.57812423 16.66094549
v 82.43489265 -70.28760016 10.65918710
v 77.05628872 -70.23026049 9.39161703
v 81.91811293 -70.44973969 10.61134972
v 77.41996646 -72.05043733 9.71527398
v 44.20913756 -53.38590965 5.38096763
v 48.46283421 -57.98345432 6.31041080
v 64.23697621 -84.98039842 8.53956677
v 62.48499826 -84.90420878 8.06267373
v 63.29201907 -87.33334392 8.15512706
v -52.39617079 10.79748012 -2.41180812
v 81.95378631 -72.34810293 10.74329857
v 79.41932231 -74.00882989 10.47073118
v 78.46816629 -75.37358999 10.44067554
v -53.22856829 48.40094969 -5.90521283
v 66.41054153 -85.03634483 9.27840360
v 53.65605652 -48.33032191 7.69776618
v 80.71677387 -76.28878206 11.02129929
v 42.18518734 -50.62167719 6.00466877
v -83.83009583 40.65158963 -8.40262324
v -58.29788744 55.16709387 -6.37553120
v 64.99935687 -89.71847594 8.74328334
v 67.12717563 -88.10838312 9.26801842
v -88.12112361 44.89003122 -8.52778647
v 82.42093027 -77.58827507 11.17657125
v -41.90262035 86.21234447 -5.44208381
v 66.28467143 -90.18572420 9.21255536
v -82.19656348 70.34434378 -8.66996963
v 55.96844852 -27.92492881 10.91174874
v -68.69014353 95.92904896 -7.97520205
v -65.41336328 93.40405464 -7.89860915
v -68.64718348 93.51792186 -7.97518529
v -65.93599170 90.60598165 -7.80130690
v -63.71607631 97.06473351 -8.01775046
v -68.61119717 110.42959988 -8.55020154
v -71.80551440 110.01745611 -9.05869156
v -72.55559415 112.21478879 -9.67637636
v 61.21653318 -17.44745485 18.73760857
v 64.16323036 -14.55710083 18.88325065
v 66.09904766 -15.50231501 18.94201338
v -73.03386927 99.33350980 -8.28132313
v -105.23499548 52.75484547 -9.24832560
v -108.40567201 58.54560435 -9.29608941
v -101.87828541 60.54826453 -9.78170242
v -110.76649278 54.09277976 -8.93725362
v -97.70760685 54.64643985 -8.83510150
v -98.89780730 58.58117715 -9.62739531
v -100.29021651 55.27901649 -9.20921471
v -101.39831156 47.62934521 -8.65114108
v -102.57004946 51.69564486 -9.01750382
v -102.10667551 57.42350221 -9.56765004
v -111.46818846 49.13185909 -8.53453018
v -107.06862062 45.43739185 -8.22168868
v -108.63956064 47.90340364 -8.46733246
v -105.25178164 49.34426397 -8.79894756
v -106.69407248 63.40242922 -9.21985228
v -105.49852252 59.98058245 -9.46012605
v -111.60711199 60.87755039 -8.93283822
v 82.66617358 -93.62562746 12.87656743
v 81.05688542 -94.50487792 12.64082361
v 47.02626914 -15.22663515 12.22936995
v 49.85915124 -15.71192592 13.84563558
v 98.34381193 -83.15331489 13.17860279
v 99.89557415 -81.59399778 13.88584170
v 84.10245925 -93.99301559 13.28134630
v 80.26337624 -96.79888189 12.81857491
v 101.29155964 -83.60270411 13.60067539
v 99.47839379 -84.80054140 13.73704989
v 101.88741237 -81.82634413 14.25311342
v 100.30098259 -86.89004183 14.16049618
v 102.52579302 -83.53950083 13.84864561
v 103.02453488 -85.37258208 13.85510899
v 101.54744238 -86.17668599 14.02255241
v 88.54026347 -97.91910648 15.13316762
v 90.88155627 -97.77260572 15.78298025
v 88.29560876 -100.28681159 16.55335538
v -8.77836067 36.19048744 7.67995464
v 78.16825062 -108.15637559 18.72611605
v 76.93093270 -108.71754587 18.43680069
v 104.15632278 -83.49334449 14.15228285
v 106.09755665 -85.66986769 14.36948683
v 108.89660567 -85.32169461 13.16031627
v 103.50244492 -87.56857365 14.78472631
v 106.85550421 -88.67084980 14.92445543
v 108.95724595 -86.79335564 13.33789714
v 101.17490590 -88.00634742 15.06357640
v 102.39037871 -89.17631954 15.58564510
v 103.98004204 -89.96898681 15.54560661
v 29.07538600 -33.56160969 5.09973010
v 30.68707883 -31.51306510 5.78500191
v 29.16666679 -35.98626703 4.48419433
v 100.66968948 -91.05741978 15.87209105
v 103.66094112 -92.34601259 16.04714617
v 100.76989979 -94.04042363 16.29903913
v -97.97848016 68.33959371 -9.67534631
v -95.64983100 71.69337571 -9.66665056
v -99.77226704 64.35088068 -9.73520894
v -94.24106777 65.12924284 -9.92040988
v -103.59519720 74.35029745 -10.14382299
v -100.32714903 71.43231481 -9.75513365
v -91.15853161 72.35018164 -9.51736420
v -98.01717848 77.08269358 -9.98297427
v 97.66441584 -97.42005169 16.92206413
v 99.25737977 -96.36462480 16.78290591
v -94.81639415 51.35576800 -7.85094593
v -98.08974713 50.96662417 -8.37234873
v 98.71911258 -101.62875056 18.26707833
v 41.67635739 31.26974776 7.66436895
v 42.83502325 33.00544247 6.72243768
v 54.37978357 -14.90784995 17.22058654
v 51.53509229 -14.23976664 16.00139216
v 50.83034933 -10.87467559 17.14831963
v 56.49160221 -16.13698527 17.07552187
v 56.83319271 -13.51360604 18.36035587
v 49.28562045 -12.11348362 15.50518535
v 111.06954515 -86.57588810 13.02669104
v 109.58116502 -87.93493360 13.40859104
v 112.48408258 -87.78326213 13.06018047
v 109.14415866 -90.53579718 14.14158009
v 106.55639321 -91.58207476 14.95655719
v 105.97159714 -95.33833712 15.75081982
v 109.49810594 -92.64668822 15.06464649
v 108.42939466 -93.33148599 15.25127701
v 101.83766484 -98.67147356 17.39575714
v 101.23263299 -103.35134715 19.09685694
v 98.32444042 -107.13356733 20.46222426
v 97.08626568 -107.07973689 20.66288516
v 108.52997750 -96.03483975 15.69192111
v 105.96390814 -98.03351015 16.73352346
v 103.89422625 -100.18123686 17.77351089
v 106.23059422 -100.45403987 17.59091765
v 111.37451231 -96.83758765 15.59131872
v 110.91371626 -97.59919345 16.35986194
v 109.45405066 -99.60180521 17.60142669
v 100.06497800 -105.49610108 20.11943795
v 103.58271003 -105.57640344 20.26618272
v 96.73176706 -108.41386020 21.16209641
v 99.28575158 -107.98449814 20.30313946
v 116.12546444 -96.80653363 14.73031286
v 114.51597512 -97.37411886 15.07062186
v 113.17099631 -98.74650091 15.91653377
v 112.32667416 -100.67360848 16.75842702
v 116.09302461 -98.85183722 15.39182384
v 114.35888708 -101.02007538 16.73641615
v 107.76159167 -101.50735825 17.90989749
v 110.87170243 -101.68436170 17.84256473
v 106.22469336 -102.04207897 18.30920018
v 108.00764710 -102.63916105 18.52848940
v 110.63707620 -102.47019678 18.26276444
v 111.20414734 -100.97146034 17.19286107
v 114.33076859 -101.41760856 16.96931571
v 112.28443682 -104.71069813 18.51594634
v 104.45897281 -106.19800538 20.56153491
v 103.64329815 -108.61193389 20.58196627
v 104.90424186 -109.74516720 20.45638487
v -107.19750822 116.04469270 -11.41171809
v -105.72227091 -2.43546953 -0.80006564
v -105.80024123 -1.41104963 -1.94908562
v -107.13235289 -0.03895810 -2.39830255
v -52.07558721 3.76627734 2.68901861
v -53.55703086 5.28560346 2.76625017
v -51.85587332 3.23782908 2.62884377
v -55.42875454 5.09819528 2.70695775
v -56.80697411 4.05295799 2.62191426
v -52.31891572 6.11368427 2.78178928
v -50.53539202 5.83237130 2.85567460
v -50.73890090 9.43972450 2.82069598
v -48.91806468 4.69240081 3.10438778
v 121.21450901 -95.28481215 14.24306352
v 120.14114112 -96.91607952 14.25863057
v 117.70266294 -97.65126556 14.84683994
v 116.89451337 -99.50435162 15.50386101
v 120.32964081 -97.50907123 14.36103508
v 118.59398335 -99.71300513 15.22487495
v 115.71803689 -100.96177459 16.52903296
v 118.70281398 -100.28084368 15.49273264
v 116.84759706 -101.97716206 16.79034345
v 120.37254125 -100.07230192 15.21155052
v 119.33372170 -101.91749036 16.60960913
v 121.48641795 -98.26141596 14.94043786
v 120.77559531 -102.02986002 16.55429415
v 121.17807567 -100.07825494 15.24341665
v 115.90399593 -103.50165516 17.55221747
v 114.91180956 -105.21551222 17.93378405
v 118.11259389 -104.10811752 17.65721850
v 120.13299763 -104.94504124 18.22157204
v -66.22080505 83.69071037 -7.24720210
v -62.72946298 89.05274421 -7.43856234
v -65.15181065 81.23318851 1.01980567
v -61.60333008 82.54668117 1.27231632
v -65.79345465 84.86478776 0.78475522
v -60.07548422 78.06939632 1.14389579
v -58.41616914 87.45206892 1.31475437
v -62.70080060 85.72939783 1.03217049
v -58.79958719 81.76121116 1.57790736
v -58.25863779 84.47811753 1.48535718
v -67.03489274 83.62349868 0.86507114
v -63.25817853 75.64663142 0.99141744
v -69.42093372 78.26337218 0.96761819
v -66.72854722 79.40615714 1.01835316
v -63.72763962 89.35645968 0.80312352
v -62.05447018 86.81456000 1.07345660
v -67.86613911 89.22167867 0.07233981
v -64.71014023 73.71936738 1.69655995
v 105.44832051 -110.19612849 20.21308988
v 104.71940041 -110.73070019 18.64435896
v -127.26120651 17.73161627 -2.33159796
v -127.69150734 18.58745143 -1.41983584
v -127.48895586 19.21479777 -0.46012169
v -125.51330030 16.27149805 -3.50354239
v -127.64579058 19.17925104 -2.74100644
v -126.79716945 18.35077628 -3.39744403
v -75.49580932 81.91316575 0.32214777
v -74.81437176 92.14943647 0.05181122
v 121.87899649 -101.76759958 15.98385163
v 121.53369188 -103.03439945 17.04036631
v 123.10559303 -104.64520007 16.85948484
v 119.41318214 -105.80208153 18.47773977
v 118.56508255 -107.12402314 18.51605438
v 120.29594183 -108.44181478 18.91024970
v 119.13114041 -108.32305998 18.76152307
v 117.77009815 -110.13385653 19.26228777
v 122.09120393 -109.57106203 19.58644763
v 109.27091539 -111.95859313 18.82054843
v 108.25128853 -111.29262298 18.82909052
v 108.27632248 -112.16872185 17.57590100
v 107.27557540 -112.51641810 16.13655314
v 116.30664021 -115.45754224 20.09903267
v 107.53822327 -110.70574820 20.21617442
v 106.33203387 -111.32107675 17.91122742
v -87.88607270 52.45637894 -0.03835635
v -80.92837036 50.08866638 0.86913450
v -88.32494169 43.98451373 -0.02481970
v -86.97633445 48.49448800 0.11158600
v -66.65005535 70.95903158 1.86863553
v -67.15630740 68.71843338 1.81961246
v -69.22149658 72.06296176 1.51602319
v -68.88011843 75.22247732 1.27971394
v -58.46112967 79.53192294 1.72417588
v 123.11692536 -114.55629021 19.08884570
v 67.14768708 -35.10272130 14.58379906
v 122.16822058 -116.37090892 19.63946223
v 122.52323329 -117.92490631 19.96654645
v 123.38916957 -115.92663080 18.86076294
v 124.68037009 -117.52996594 18.74862611
v 126.84969604 -118.14696342 17.73027144
v 128.04578245 -117.30545014 17.34578982
v 123.57392907 -118.86117607 19.79948767
v 124.97431040 -119.50713396 19.33090575
v 40.95999897 1.53999997 15.32000024
v 40.79219699 3.39038623 15.66222124
v 37.83635423 1.45410176 14.63413797
v 37.94964403 3.90600949 15.06348699
v 129.98893857 -114.43167925 16.00823738
v 128.14611197 -130.84796071 19.93239671
v 122.93341756 -135.85509360 15.18720482
v 120.27771026 -134.58827138 14.21020646
v 121.45930529 -135.03171504 14.66060150
v 124.53304231 -135.70134342 15.92696458
v -13.20580486 -11.20783761 3.88667150
v -12.07585912 -8.58867913 4.30464419
v -11.26052812 -12.30356377 3.57969827
v -12.78357022 -13.01559154 2.99038668
v -14.42093775 -12.18333747 3.36663797
v -11.01007033 -13.08587193 3.40965833
v -13.03410809 -13.09695374 2.62428797
v 121.59122527 -136.44774258 14.13394045
v 122.86919355 -137.35494018 14.66895454
v 144.73442733 -153.22384238 13.40170857
v -25.80816858 32.35336393 5.22017106
v -114.28033561 147.05745876 -6.86574029
v -111.54425889 146.45825326 -7.36550568
v -115.44959247 148.49673212 -7.46850856
v -112.42641509 144.94293928 -6.67961268
v -115.92198163 144.48378980 -5.90682076
v -109.18550938 144.65649426 -6.46322966
v -116.56805128 142.64009893 -5.26279723
v -110.72512716 141.58327878 -5.35525102
v 29.62877601 -34.41058472 1.62844919
v 125.08420646 -137.16225326 15.60130436
v -113.76132071 142.35454798 -12.78810017
v -107.47651011 141.82151854 -12.49499805
v -115.71642011 129.53129411 -12.39323616
v -121.56894803 128.40113044 -12.70030905
v -110.98188907 132.45990872 -12.16715388
v -128.28461826 124.60251898 -12.57343404
v -125.25728345 128.02879512 -12.84337044
v 90.37061036 -10.09653974 8.29808414
v 88.36659044 -9.95422434 9.12172068
v 88.44310045 -5.92346629 7.03601073
v 87.77908981 -7.91613851 8.06195755
v 89.83533084 -12.22077850 10.03578585
v 87.09977567 -4.74758819 6.52692979
v 86.15466207 -9.73605085 10.04679501
v 21.68090455 23.26079272 11.83309034
v 25.88950098 24.56595749 12.18895800
v -150.19817650 102.98476368 -8.35479610
v -151.56546235 101.52467340 -7.60949170
v -153.27607095 104.42712158 -7.82443956
v -149.66224134 101.08198225 -8.27756431
v -151.71262622 105.98465800 -8.10069405
v -147.23332226 102.99334675 -9.20506660
v -150.76105297 106.17305338 -8.36891681
v -152.39781141 101.68472677 -6.42381143
v -150.67294240 100.06227344 -7.39003019
v -151.08163655 98.87509048 -6.89282315
v -152.64604986 103.64651680 -5.80617739
v -147.29672670 99.88287836 -8.54006875
v -148.43517542 98.08810055 -6.97140675
v -153.42445672 109.39266533 -9.09614190
v -146.67581022 105.63971847 -9.41701233
v -145.39052546 102.65418887 -9.35662445
v -147.95073867 106.71857744 -9.03753843
v -152.09588408 101.84177756 -5.39971655
v -153.13176811 105.97525537 -6.07268233
v -151.68689191 104.80428487 -4.77617700
v -151.39342844 102.38832980 -4.66920529
v -151.06718242 107.65822232 -4.76969732
v -153.31000090 108.41999948 -6.72999863
v -154.13999557 106.73999786 -8.16999935
v -81.20066673 4.21302021 -1.78434362
v -50.56919158 10.72561927 2.80270865
v -48.02548140 9.91778914 3.17625050
v -48.13075066 7.78046623 3.14488518
v -47.91470617 13.75348121 3.18559236
v -46.97072506 4.67333430 3.19018052
v -59.07987431 3.50399595 2.62854528
v -58.17339942 2.00758060 2.89269490
v 149.77377653 -140.72680473 12.66994607
v -52.73780599 79.71999049 2.38229404
v -54.69257012 81.62401617 2.04980560
v -47.54195735 80.44609427 2.82049202
v -50.63289404 86.72365546 1.94052490
v 180.21202087 -107.40660876 26.32131614
v 167.43797064 -122.09712714 19.74071376
v 167.34750569 -123.04338068 19.25117522
v 169.17356849 -122.82337248 20.05874366
v -126.49086118 101.63863748 -10.65521967
v -126.48849189 94.91175413 -10.19498426
v 181.86627328 -107.55392164 27.42660791
v 180.72958291 -106.67000711 26.59687772
v 180.11955917 -105.28943688 26.74177103
v 170.43401301 -124.20812994 19.31243390
v 184.07283723 -104.60652411 30.26637062
v -77.94204354 13.59890215 -4.08706348
v -78.88127863 19.13112588 -5.12608932
v 28.85502949 -36.03570908 3.25938058
v 28.62245217 -34.55844522 2.29245541
v 28.12221274 -34.37750414 3.67369596
v -106.63140565 83.35752785 -0.04526790
v 147.77265489 -166.25519097 13.75519484
v 151.03147924 -164.73612189 13.33292201
v 149.23736453 -165.76687992 13.61795794
v 158.76935422 -163.32466900 11.62253786
v 160.05137563 -161.33284569 11.71024330
v 159.46163237 -165.24624825 11.58229634
v 159.76998210 -166.66278243 11.71019766
v 174.12200570 -151.43628418 13.66736367
v 176.11469328 -150.79818666 13.79041933
v 175.17212033 -151.38837695 13.74150347
v 160.40177643 -167.81623662 11.62567455
v 166.59976542 -164.07494247 11.24983002
v 168.72157156 -164.20549154 11.50255091
v 160.94416380 -175.35951734 10.83316281
v 155.91874719 -179.92705107 8.06425326
v 152.44998038 -181.76411092 5.32610901
v 170.47271132 -164.78781402 11.51944511
v 156.68849647 -179.75710332 9.35950782
v 156.74239397 -180.43093383 7.82893132
v 171.10951245 -163.63056004 11.98587380
v 158.06394815 -180.55832386 8.88193119
v 157.62573481 -181.29150569 7.16885692
v 59.04337019 -25.85243620 14.15238436
v 63.95929307 -69.95461881 8.17055814
v 81.94371313 -47.01806605 16.29790291
v 60.70172787 -74.19458032 7.96786230
v 49.56462234 -58.92680213 6.65943604
v 87.26212382 -13.31935730 12.19837461
v 47.44792357 -51.42004043 7.38773728
v 50.02154037 -47.27277160 7.43063539
v 49.65643212 -51.57389864 7.47997174
v -88.41378987 91.72342718 -10.03629807
v 59.61249024 -18.28589104 18.39855127
v 58.19315836 -14.99541476 18.43207888
v 62.20017001 -13.05872481 18.41983572
v 59.60597470 -19.45913583 18.16677302
v 65.85727632 -10.47788002 17.42180064
v 41.06607288 -49.97872189 5.43028116
v 39.83024880 -47.91241512 5.68449637
v 59.29476395 -12.56143581 18.74953136
v 57.73807317 -11.08674705 18.62999611
v 28.13992091 -31.72850609 5.11316210
v -8.84414650 1.14530744 5.28189912
v 41.63846001 34.87806395 6.81918440
v 35.10210291 52.62977257 6.19429350
v 36.71534732 50.85897818 6.07731426
v 37.33655438 51.87814310 5.64236008
v 29.99718674 53.85188758 6.86838850
v 33.09164196 55.00838533 6.14948757
v 24.54415336 48.55502397 9.19308886
v 28.83008681 41.46418348 9.50063020
v 21.20351046 50.39542168 9.16590355
v 20.31905577 48.77996072 9.32881143
v 22.52338082 46.81734368 9.41394083
v 17.25044474 56.72878399 8.50150641
v 22.83325605 53.80497500 8.58426001
v 22.04390801 55.96750975 8.47399700
v 18.94377358 58.19211900 8.43371917
v -80.22830635 13.11096363 -4.05422365
v -79.68256623 10.70162933 -3.46382684
v 107.70423710 -117.85781384 10.79091430
v 108.90068114 -119.83596534 9.94438585
v 107.57999867 -121.44000083 8.59999564
v 110.08533835 -118.42142045 11.25480328
v 109.97702926 -122.24856764 9.35764797
v -138.04864883 36.33721545 -4.80307965
v -135.84999740 36.16999835 -5.33000287
v -137.39542663 35.26794538 -4.66142874
v -136.22951508 38.37668151 -5.38750133
v -139.19000328 38.49000111 -4.80000162
v -136.66747510 34.40427408 -4.60357917
v -134.75716114 38.01720589 -5.58860647
v -133.75000656 34.86000001 -5.17999940
v -135.17330587 33.47250447 -5.02737006
v -136.32521033 39.02651742 -5.57156047
v -138.50206137 40.28604180 -5.53401699
v -136.91183925 40.25515914 -5.72884968
v -138.06959987 44.02245581 -6.06338168
v -139.93810117 42.23817959 -6.02370501
v -132.06341863 40.98745808 -6.03345362
v -140.54210484 38.65247592 -3.81233543
v -136.49831712 44.28214207 -5.80875110
v -132.45606422 42.70871356 -6.04152400
v -134.94248688 43.93614829 -5.52084157
v -140.36002755 45.05947977 -6.03679614
v -129.51704860 38.81302848 -6.16779085
v -10.57653502 50.68058521 7.32622202
v -5.91127342 54.78397012 7.29111116
v -9.27051902 46.18605226 7.50932889
v 8.57906695 67.54594296 6.29023835
v 5.99697977 69.01694089 5.94611792
v 6.24733465 68.31082702 6.50349213
v 6.88983453 66.40747935 7.03508081
v 8.04966502 64.88002837 7.01820711
v 7.94200040 70.10016590 6.00299658
v 12.86087837 68.11482459 6.57458371
v 12.09731866 66.37582928 6.72908872
v 6.75499626 70.60945779 5.82277076
v 5.28643932 71.78347558 5.74232405
v 4.32980340 67.87373126 6.91056391
v 2.29529594 69.61198151 6.68989262
v 4.88389097 65.98855555 7.18349032
v 12.70407252 71.65942341 6.21334696
v 8.06690939 71.48765028 5.99717582
v 12.61999737 64.77596611 6.89030485
v 5.29979263 62.32189015 6.82962313
v 186.55067682 -68.17792356 25.55371821
v 184.58622694 -68.30903888 25.12064017
v 9.28277895 -20.13352886 2.23233993
v 11.57010626 -21.43258415 1.43717660
v 7.50792306 -18.76182668 2.55565904
v 8.19372665 -18.86196621 1.61675375
v 7.20654381 -18.29210110 3.37164314
v -61.81401014 50.51792040 2.40689563
v -63.55248392 45.54570839 2.34591193
v -61.53216213 54.32271212 2.32453668
v -58.93136561 52.94542760 2.67512142
v 50.66006258 -60.07021666 6.93492591
v 51.98779702 -61.18312106 7.33521301
v 50.54763705 -61.96004152 6.28193142
v 49.22709987 -60.38382277 5.93467010
v -40.73202983 112.71777749 -2.73256912
v -39.48929161 110.98673195 -1.71963393
v -41.20104015 112.13831604 -1.89634832
v -40.13226554 112.83885688 -3.55244870
v -42.43589193 112.93656379 -2.25034775
v -42.34931618 113.46757412 -3.04415612
v -40.41475430 108.12827200 -0.72938844
v -44.01559010 112.28297651 -1.55825482
v -44.17701811 110.50657928 -1.00236991
v -43.99792850 113.35453391 -2.62237899
v -37.56219149 105.11439294 -0.06992781
v -42.29306802 106.24538362 -0.07410280
v -42.97478870 107.89348185 -0.39880697
v -92.38170832 51.23844370 -1.06664479
v -91.84423089 45.20213231 -0.46369899
v -91.60602838 49.45363849 -0.77816361
v -96.94970399 51.90376565 -1.10619783
v -92.64885634 48.49128798 -0.84049226
v -93.26136857 55.77609688 -0.82438311
v -96.90795839 41.33245349 -0.12299368
v -92.50638634 40.70317373 0.13059114
v -90.00445157 44.92602125 -0.24794065
v -97.02084959 36.79007292 0.15038381
v -71.61844522 76.19678974 0.96402294
v -72.35000283 118.44000220 -5.20999869
v -73.05686176 118.64982545 -3.85879911
v -74.47999716 117.00999737 -2.47999909
v -72.76999950 118.35999787 -6.62999973
v -74.98615235 120.20614743 -4.65162983
v -75.92000067 119.75000054 -2.85999780
v -73.55538756 113.97665739 -0.95197966
v -75.95171034 114.58930373 -0.97064610
v -76.10130310 121.42699212 -5.05022239
v -78.19130272 122.17617780 -3.38060618
v -74.69999790 120.31000108 -7.43000023
v -61.02121249 44.66538876 2.57710181
v -129.56388295 121.38700485 -12.25945819
v -136.25836372 121.84744328 -12.10900862
v -130.62480092 129.42698598 -13.20385840
v -134.26315784 128.50067019 -12.91853096
v -132.82854855 124.22170490 -12.50723843
v -125.75483322 112.27358133 -11.50429808
v -133.42779875 114.98757452 -11.54400688
v -42.83252358 11.03274152 3.04705300
v -137.05590367 64.41219151 -6.80355541
v -90.86493403 84.08481628 -9.45470203
v -142.68918335 45.89920118 -5.98725025
v -146.75022662 48.26170206 -6.21130178
v -138.31286132 49.36222360 -6.25418965
v -148.56232703 50.94573274 -6.32792013
v -98.80267084 91.03169292 -9.92111675
v -93.52037311 91.55149013 -10.19794308
v -94.88748014 103.18721831 -10.63581277
v -118.20735037 125.99806488 -12.40131911
v -51.89550668 37.64271736 3.91336437
v -43.22309420 37.85996139 5.17905876
v -50.43570697 45.68991065 3.46315280
v -55.06634340 41.97202250 3.46169691
v -51.49165541 36.47695854 3.93235357
v -93.81641448 3.27020464 2.53131357
v -92.92900562 1.03219948 2.66332389
v -95.08786350 -0.36447580 3.00559704
v -91.21971577 -0.89227100 3.01834731
v 141.17105305 -156.50878847 8.99085402
v 140.46473801 -156.21353686 9.12534446
v 191.42489135 -80.35755903 34.40764174
v 192.36552715 -77.85701007 33.78845006
v 191.58299267 -81.10181987 34.90240872
v 189.60528076 -78.17620784 32.50966221
v 191.86192751 -75.99619031 32.31821954
v 189.54432011 -76.04576647 32.17783943
v 188.84581327 -78.46447080 31.87733516
v 191.15501642 -74.89812374 31.94439411
v 140.21471143 -178.84749174 7.10942363
v 137.12097704 -182.67412484 4.17606207
v 141.94720984 -176.56750977 7.91044161
v 139.42168653 -181.47912621 6.40462339
v 144.39031482 -177.66484618 7.59465853
v -58.18000063 105.43999821 -4.07999754
v -61.47740409 107.26246238 -1.71288126
v -58.16999823 105.87999970 -2.04999768
v -63.18666786 107.66011477 -1.09645957
v -56.00872263 106.15051538 -6.95336657
v -58.14989656 103.06021571 -7.70164095
v -56.22871965 104.25019264 -7.59174861
v -56.20169640 106.76918179 -2.85405037
v -60.90575457 100.73929280 -8.08724668
v -57.53612146 101.87382251 -7.74009340
v -59.72930789 99.32924062 -7.91019388
v 153.41420472 -185.81648171 -0.02051486
v 153.41547132 -186.57629192 0.51551592
v -137.76637614 130.40970266 -13.27857375
v -136.58931851 134.34448838 -14.25516885
v -141.93615317 132.45227933 -13.72903120
v -137.09773123 126.74859166 -12.45057862
v -138.48282397 141.95795357 -16.16798341
v -142.62409508 138.87231052 -15.52350540
v -88.99845183 0.95216761 -1.37974485
v -89.90210295 -0.75479446 -0.86989760
v -63.44804168 33.72722119 2.72886502
v -60.09047478 35.20799801 3.14562791
v -106.25277460 143.42796803 -6.35970430
v -107.68605024 141.51820540 -6.01521833
v 184.91114676 -105.12110591 32.46160969
v 184.14336443 -100.21042824 29.73165363
v 36.36358678 -44.08486187 2.51315930
v -96.80104256 28.07325311 0.46927013
v -93.41122955 86.51657403 -9.82169248
v -96.23452276 90.16778320 -10.02202090
v -92.76229888 87.54533529 -9.88526922
v -90.37331492 93.84360909 -10.29836200
v 2.26478162 73.99832457 6.18777424
v 7.15080881 73.88990372 6.01495896
v 4.71365592 73.89368862 6.05719443
v 0.70460117 67.99158454 6.68469863
v 9.09030437 78.31553370 6.06270926
v 35.62984243 -42.57138446 2.72938539
v 182.43843317 -97.04077244 28.91198359
v 183.70266259 -97.40626067 30.59174493
v 184.28406119 -98.33791107 30.90058826
v 191.78006053 -88.62400800 37.80540824
v 191.82439148 -90.01565725 37.24623844
v -17.72879250 35.94389185 -3.57254897
v 131.56682253 -170.90319097 4.30530403
v 131.72306120 -169.35463250 4.30321414
v 133.42635334 -171.51150107 4.09291685
v 132.11168349 -172.10893333 4.22762847
v 133.36874545 -168.79773140 4.05925699
v 132.56703317 -167.26362705 4.04593162
v 135.71968675 -168.62283647 3.94950621
v 137.25769520 -169.66506839 3.82731273
v 134.69049335 -173.42035472 3.80541990
v 139.08809423 -168.26224327 3.88127891
v 137.67157495 -171.72701657 3.62603925
v 140.04911482 -172.30147123 3.46221286
v 142.10608602 -171.22858763 3.52823106
v 136.29062474 -174.10413921 3.53728188
v 134.17880237 -175.80698431 3.79873370
v 138.63265514 -173.71544242 3.27529642
v 143.93296838 -170.55906355 3.54106398
v 135.97187400 -177.40535736 3.46309924
v 133.25990736 -176.81084573 4.12470009
v 136.55900955 -175.58029294 3.41842487
v 142.10939407 -174.20174181 3.30959493
v 145.89156210 -169.42943633 3.61588085
v 145.58877051 -172.90525138 3.01197683
v 148.59539270 -170.52453756 3.02454759
v 134.11699235 -178.22395265 3.99307627
v 137.96223700 -176.51949823 3.27088172
v 143.98574829 -173.88527095 3.14862910
v 140.00384510 -176.15175247 3.16487113
v 135.81334054 -179.11939323 3.48418369
v 137.65774667 -178.57185006 3.20261531
v 138.89871538 -177.41239071 3.17369541
v 142.42783189 -176.69947445 2.87118112
v 139.82214034 -178.28179896 3.00007756
v 138.57646286 -180.34009635 2.93947291
v 136.70523465 -180.49730361 3.25455936
v 137.76561618 -181.56559765 2.95693777
v 141.30665362 -180.39715290 2.59725121
v 138.93136382 -182.18418956 2.77996552
v 143.97345483 -178.56445909 2.37318547
v 142.13147759 -182.29608238 2.38688826
v 140.57986438 -182.98664689 2.64747534
v 180.22558093 -152.88609266 12.59528007
v 166.00342095 -180.26418984 3.82155739
v -43.48004982 34.83626992 -4.94967448
v 186.96001172 -59.05425176 13.06168456
v 189.30995464 -58.95141885 13.74424342
v 191.08980894 -57.23205954 15.51660057
v 198.40599597 -61.21033803 20.84811404
v 57.48117343 -76.89873874 5.87854860
v 56.01875111 -75.77125728 6.17172243
v 57.79555440 -79.05875146 6.03458518
v 56.67930469 -73.63422960 5.67849027
v 55.28384820 -72.55081087 5.65455668
v 54.14829776 -72.15750217 6.00295793
v 53.57765779 -70.26036829 5.64597221
v 53.04209515 -69.90957260 6.05246471
v 86.50593460 -24.90523085 2.83253379
v 48.23177680 -58.85455012 5.63066825
v 163.84471953 -50.31988397 4.88992175
v 82.35007524 -23.28729816 2.93408055
v 86.32976562 -21.71237953 2.88248062
v 77.33480632 -17.92714000 3.15847318
v 75.39814711 -20.81154287 3.69021599
v 95.98737210 -10.62054373 3.29076406
v 97.05951065 -11.09551173 3.56015190
v 81.00547642 -16.96886495 2.42383638
v 65.27059525 -17.83091575 4.08164272
v 68.72729212 -19.46788654 4.01585735
v 39.65948150 -42.82401502 2.07616459
v 40.90762883 -44.43756863 2.27976753
v 38.80511969 -44.05739158 2.18550698
v 37.24855185 -43.50915924 2.21815379
v 65.31550735 -13.34636472 3.07945837
v 64.23398107 -10.19497402 2.53323535
v 58.70537087 -6.08067261 1.52847124
v 28.98692340 -32.49553964 1.27630867
v 29.17765267 -30.91160767 0.72104140
v 27.73584798 -32.72573650 2.62924540
v 27.91341208 -31.70057014 1.82644627
v 28.06872688 -30.34704737 1.25369849
v 27.66453288 -32.60314092 4.15276550
v 27.35957131 -31.05396032 2.45802617
v 27.27648616 -31.54462576 3.44064808
v 27.22418122 -29.69043702 2.40420899
v 27.55733207 -28.85877714 1.76888355
v 28.32106501 -28.69978175 0.81828941
v 28.63275446 -27.00327709 0.34161520
v 27.88147889 -23.74969982 0.06579649
v 26.51827782 -20.99253982 -0.57364505
v 28.09207141 -27.47110464 1.54403597
v 27.30848454 -25.80854483 2.38955137
v 25.24156682 -23.49566855 -0.16956709
v 17.64361560 -23.32701720 0.57692180
v 19.70415004 -23.11356924 0.16459201
v 18.81596819 -24.05310050 1.34324294
v 16.77373983 -23.87347631 1.56091212
v 17.20595360 -21.61461301 0.14275665
v 15.80474153 -23.08379672 0.74538629
v 22.34172821 -23.42545241 0.01863574
v 21.00385353 -24.20679852 1.28835358
v 23.07261713 -24.17413704 1.28564343
v 19.86397244 -24.44976754 2.46715220
v 22.09304087 -24.18554388 3.11895506
v 17.99756289 -24.32107925 2.55013374
v 18.37301068 -19.42650229 -0.37818361
v 14.19035904 -22.54359052 0.84321602
v 13.40605412 -21.98086865 0.70806016
v 14.66459315 -21.44344710 0.30190480
v 13.12650368 -22.27053046 1.14421570
v 14.23037052 -23.09951745 2.05281517
v 12.68950850 -21.59664221 0.77269837
v 12.51071598 -21.75250836 0.94895967
v 16.22839458 -23.94497581 2.59993016
v 12.15901226 -20.79472877 0.71272411
v 28.79891358 9.99520160 -0.99510653
v 35.59571877 18.52286607 -1.25465565
v 34.21537206 15.58666956 -1.29447982
v -0.84851333 -14.85836972 1.88206474
v 26.28354914 15.42385481 -1.36792869
v 27.12849528 19.79141124 -1.35931163
v 33.07471424 20.91178112 -1.28502923
v 43.08914393 32.21649304 4.10289597
v 42.90393367 33.22487697 4.95637348
v -4.22823243 -14.62404430 1.80243456
v 12.23785244 0.32163193 -1.47691695
v 26.93788894 23.96030910 -1.46274164
v 31.77785128 21.93004079 -1.28614670
v 33.28991309 28.49717811 -0.63272991
v 31.83755651 25.07409081 -1.06431462
v 41.94726422 34.76246446 5.76818315
v -3.08430195 -14.60582018 2.87530432
v -5.98271051 -14.39268887 2.67527462
v -3.65921319 -14.26549349 3.38110258
v -2.85858894 -14.07350600 3.65118822
v 25.37637018 27.27664635 -1.48230302
v 27.65253559 27.58246846 -1.23709126
v 30.82983941 45.62571272 5.02160843
v 17.12710969 27.09726058 -1.80866639
v 15.61576221 30.86130880 -1.50710891
v 18.74821819 29.88649905 -1.60610571
v 2.24954984 16.30830579 7.34498119
v 19.16892454 -24.09032732 3.80632607
v 11.82192098 37.40157932 -0.95017737
v 18.39376427 38.11020404 -0.18887635
v 31.49442747 47.92953655 5.39207831
v 33.29884633 48.67389426 5.42419171
v 34.62170810 49.41273108 5.01775276
v 29.42783199 48.07329178 4.81929956
v 31.72923252 50.04433915 4.87690000
v 33.47372264 50.98941177 4.39549936
v 30.32930382 48.60945791 5.07100252
v 26.47756599 49.47342351 3.48585355
v 30.15777282 49.75003377 4.65030316
v 28.34779769 49.44511503 4.02196497
v 28.94566022 50.91875792 3.07828723
v 26.78249963 50.61455071 3.31890141
v 24.97110330 50.03530905 2.77735549
v 30.83788231 51.50356516 3.34595167
v 29.96664681 52.76897550 2.23955885
v 31.32334724 54.31648716 1.76752685
v 32.94800222 53.70201543 2.58229580
v -14.79510404 13.69320787 -3.43201496
v 27.32999995 52.40999907 2.46999972
v 32.43682534 55.20737171 1.73110212
v 34.19765458 56.68202415 2.07501813
v 33.03809837 54.21062559 2.22735573
v 5.91980852 40.88929668 -1.59634848
v 23.37086201 50.72630197 2.31652637
v 26.06399171 50.04964024 3.22859269
v -33.56887028 -5.36327064 0.81592798
v -29.60934117 -4.80212085 0.30667070
v -34.33830664 -5.38896536 2.02486361
v -34.00520608 -5.21291979 3.00857774
v -27.24881284 -2.97318539 -0.12758611
v -9.38491896 18.03377084 -3.33371223
v -5.85931214 22.01514691 -3.17511335
v -17.58881100 19.17232946 -3.75923491
v -12.94966042 16.53624140 -3.49481124
v -31.82358295 -4.58294945 0.22195344
v -35.91368720 -4.12947498 1.22935406
v -34.52328965 -3.32642882 0.17719743
v -32.67968819 -2.45044730 0.01888646
v -18.78436282 12.96185609 -3.31718870
v -6.97226729 24.02530983 -3.24976654
v -37.86440194 -2.00495566 0.23633009
[truncated: 534,548 more chars]
