# Supplementary material for: The Slothful Claw: Osteology and Taphonomy of Nothronychus mckinleyi and N. graffami (Dinosauria: Theropoda) and Anatomical Considerations for Derived Therizinosaurids
Source: PLoS One. 2015 Jun 10;10(6):e0129449. doi: 10.1371/journal.pone.0129449 (PMC4465624; doi:10.1371/journal.pone.0129449)
Supplement: S1 Multimedia — (A) UMNH VP16420 caudal vertebra (B) UMNH VP16420 caudal vertebra (C) UMNH VP16420 caudal vertebra (D) UMNH VP16420 left scapula (E) UMNH VP16420 right scapula (F) UMNH VP16420 humerus (G) UMNH VP16420 ulna (H) UMNH VP16420 radius (I) UMNH VP16420 manual claw (J) UMNH VP16420 pubis (K) UMNH VP16420 ischium (L) UMNH VP16420 femur (M) UMNH VP16420 tibia (N) UMNH VP16420 fibula (O) MSM P2117 caudal vertebra (P) MSM P2117 scapula (Q) MSM P2117 left humerus (R) MSM P2117 right humerus (S) MSM P2117 antebrachial element (T) MSM P2117 ulna (U) MSM P2117 manual phalanx (V) MSM P2117 left ischium (W) MSM P2117 left tibia (X) MSM P2117 right tibia (Y) MSM P2117 fibula (Z) MSM P2117 metatarsal (AA) MSM P2117 pedal claw (BB) MSM P2117 gastralia (CC) MSM P2117 gastralia. (ZIP) [file pone.0129449.s011.zip › MultiS12-NGRFemur.obj]

# Studio
g Polygonal_Model_1
# Number of geometric vertices: 10429
v 19.1814993 -103.3333391 0.1449940
v -15.3574264 -108.0611423 -4.2723897
v -39.4384600 -113.3256331 -19.9278686
v -10.1087335 -116.6529208 -1.3832652
v 32.3293470 -149.4109333 -25.1311846
v 21.2695021 -154.7047496 -20.6380747
v 13.2967662 -157.9554677 -18.9655088
v 16.3042247 -161.2243205 -21.6769669
v 24.1198242 -164.5131409 -30.9042614
v 17.6287647 -172.4117249 -28.1576198
v 25.8819964 -174.5762825 -33.9849107
v -7.6827607 -167.8069830 -17.2102544
v -46.1139679 -157.8667611 -28.9241057
v 18.3097199 -182.2314709 -28.6338367
v 10.1182116 -190.1992857 -20.6436012
v -15.7469139 -195.8977580 -19.8145229
v -19.6484234 -197.6634413 -20.5702987
v -8.2689198 -208.3908617 -19.7929777
v 3.4662269 -214.4799232 -10.1967165
v -31.2300008 -195.7200021 -23.3900007
v -19.5526350 -202.7133703 -21.8003877
v -10.7299974 -209.5199972 -20.0399980
v -41.0199985 -191.6099936 -32.2300009
v -13.4708798 -209.5841914 -20.4726402
v -2.1397830 -218.1745172 -11.9983936
v -40.4809453 -194.1201240 -32.8689516
v -29.9075395 -201.1156380 -27.1530580
v -20.7407046 -207.8139931 -22.5254111
v -1.8888930 -219.6426541 -9.0786517
v -14.8697468 -215.1698470 -20.3896407
v -28.3741020 -206.9751173 -28.1545874
v -7.3321508 -223.8963097 -8.7959394
v -27.0099975 -211.2099975 -27.3700040
v -41.7400002 -200.9100020 -38.5299996
v -34.6260965 -206.4713240 -31.8861678
v -35.3255123 -205.6388855 -32.1080051
v -47.4053994 -202.6454210 -47.3346971
v -35.4399979 -210.7300013 -33.5800014
v -48.7959944 -198.5089481 -45.5557369
v -46.0996777 -203.1248510 -46.5730950
v -27.4953041 -222.7819562 -28.5953209
v -39.2200015 -214.6299928 -36.7699973
v -67.3302114 -187.9230440 -43.3317199
v -54.2941391 -217.0246691 -50.9674773
v -56.2634133 -216.0694152 -51.5464433
v -39.6491922 -256.9381893 -24.7315876
v -39.8243479 -259.1445148 -17.1831511
v -43.3064848 -259.9267066 -27.1201991
v -47.0266193 -263.5584772 -28.6798272
v -50.4850447 -265.1670277 -30.5560548
v -52.3356050 -267.3151791 -30.4947030
v -55.0299585 -268.2673931 -31.4183198
v -68.1156963 -256.3165128 -39.1557924
v -63.0823970 -266.9279873 -34.1685042
v -58.9392371 -274.2797732 -27.9594809
v -75.1046613 -255.7556629 -39.6845043
v -66.7819232 -274.5563388 -28.7592337
v -94.0605775 -226.0762602 -34.3029238
v -81.4029947 -252.2647083 -39.4986309
v -73.3591020 -271.8149722 -29.9805757
v -95.2336714 -223.9221483 -32.6962508
v -92.3091471 -233.9370251 -34.5496684
v -90.1300088 -242.8967208 -36.6348773
v -78.1600028 -266.7999864 -32.4600004
v -70.9640011 -275.8950591 -26.2452271
v -90.2594924 -246.5665936 -35.7228667
v -86.4422917 -257.3614419 -34.3485363
v -73.5573024 -277.3151696 -23.6847848
v -93.7559381 -245.8088696 -32.5362422
v -100.6231681 -246.2209165 -24.0981411
v -104.6416834 -250.7307231 -13.8324173
v -102.0004302 -260.4021430 -11.7147397
v -105.6793705 -250.1727641 -8.8832853
v -98.1073454 -249.0029484 -26.0730647
v -97.1516147 -231.2051952 -29.7055077
v -95.1300412 -241.1522567 -31.9749899
v -86.3799974 -237.6399934 -39.5100005
v -98.6199975 -203.6000043 -31.3999988
v -83.9499980 -232.1799994 -41.9000015
v -91.6120410 -194.9697882 -33.2866237
v -89.5199254 -204.2069882 -39.1304791
v -83.5217088 -219.0588862 -45.3016125
v -67.8667724 -157.2892219 -20.4612240
v -53.0165471 -199.1053522 -47.9117669
v -64.5975769 -141.7381614 -19.4248538
v -54.2340316 -154.3598771 -27.9240664
v -61.5141504 -128.5622865 -17.8670585
v -34.5138423 -186.6216809 -25.2389908
v -29.0299989 -198.0700046 -23.6600041
v -44.6711816 -157.3393643 -27.9953349
v -18.0431753 -194.8854327 -20.1734994
v -18.7172163 -196.9584972 -20.2843007
v -6.6943751 -206.4183652 -19.5460562
v 9.7926967 -211.6516232 -3.0142437
v 10.7531287 -210.8601183 -6.2021352
v 14.5040825 -182.2746098 -25.5811568
v 23.9877123 -185.9364808 -28.2396432
v 16.1303636 -166.4484888 -24.4803559
v 25.7546753 -165.2010828 -32.4018523
v 34.1880247 -164.8073345 -37.1455736
v 37.0239392 -166.2865728 -38.7128927
v 57.7905104 -169.5845574 -39.4019820
v 71.9870031 -187.6640171 -25.2510235
v 44.5142239 -118.5726821 -19.0925207
v 63.2405356 -128.5218298 -21.4089900
v 75.2002001 -130.1628947 -2.6216821
v 52.0434901 -97.2724706 -15.6918261
v 71.9488189 -117.4098328 -4.4056410
v 68.1744888 -110.2327928 -8.3330739
v 66.2704483 -104.7177687 -6.3004163
v 71.2131113 -122.3849431 -13.4413382
v 74.2167979 -124.9419600 -7.6517728
v 75.5046457 -132.7040941 -1.6700686
v 58.0584705 -129.0230751 -22.7501690
v 68.9704865 -138.3801848 -22.3777685
v 22.4048737 -110.7262820 -2.1084077
v -17.8925376 -92.4559906 -2.7856557
v -18.4190143 -98.8592952 -4.3871123
v 50.9974994 -138.2720768 -27.8429128
v -19.2265455 -105.6273133 -6.8870834
v -5.1914854 -110.1766601 2.1396617
v 11.6487658 -128.3429563 -3.1276559
v -4.2745401 -135.5811059 -6.4777001
v -25.8361548 -136.1962259 -18.2782412
v 16.6439377 -139.9024129 -8.9848340
v -24.8296857 -144.5576549 -19.0642253
v 39.4446775 -164.0731841 -38.7784392
v 66.4613917 -163.6580825 -35.4939587
v 43.3517285 -167.5716192 -40.2242467
v 55.5372536 -173.5183597 -39.9964377
v 72.3436624 -171.4534312 -30.8150910
v -14.9987293 -188.1604195 -20.4741172
v 69.2778528 -202.4795413 -11.9965645
v 44.1697873 -177.8745055 -39.2991975
v 60.6289320 -125.7169694 -21.6743369
v 72.3806694 -119.8805869 -2.8939662
v 70.7025826 -114.1892895 -3.9059420
v 60.4070984 -90.6742290 -4.9857954
v 1.8464505 -76.6690373 9.6194372
v 32.4469768 -70.8036274 -12.4438768
v 55.9194647 -76.2898922 -0.0109785
v 29.5576360 -62.6106113 -11.8919704
v -21.5528179 -52.4390265 -1.7969485
v 36.2100005 -55.5000007 -10.9999999
v 42.5537266 -48.5766344 -5.6508337
v 45.1282635 -44.9953414 0.6143386
v 41.6487567 -41.0160273 -2.6572414
v 42.6956005 -37.8705561 0.8941233
v -20.5691308 -30.2633047 3.4590501
v -24.3584421 -31.3757136 -4.5262240
v -23.8000005 -31.0900006 -3.0300000
v 37.9990488 -25.7915333 5.7190312
v -10.7142385 -23.0366420 8.1345756
v -23.5931370 -22.4594846 -0.0120776
v -28.9747957 -25.1307432 -9.7880503
v 3.9671659 -22.2539362 -6.5029999
v -28.2372721 -27.4986904 -8.9016631
v 6.0039056 -21.8971707 -8.0620209
v 14.5121226 -23.1199730 -10.3604700
v -26.5457220 -34.6668437 -6.2981625
v -20.5113199 -34.2867598 2.2568575
v -12.0706586 -36.9441211 8.2414784
v 38.4400003 -35.3900008 -2.6800004
v -19.3765312 -52.8629720 0.6614121
v 39.3014662 -45.0248048 -6.6634691
v 4.7174972 -63.3358434 9.8880632
v 15.4526141 -62.2451752 5.0816555
v 9.4140749 -69.0214410 9.1278749
v 21.1786535 -64.9038926 -2.1473202
v 28.9355889 -68.3497488 -10.5996039
v 57.4239418 -80.5444345 -1.1859899
v 12.1713579 -92.2199339 6.0205418
v 25.8024223 -91.2699774 1.1013245
v 31.6064917 -84.6932754 -8.0153709
v -12.9294489 -105.0267518 -1.6905479
v 1.2710985 -94.7749317 6.5156673
v 35.3804417 -96.2548777 -8.4409090
v -10.5882129 -120.0452447 -2.6957989
v 42.4699709 -112.3442054 -16.5448654
v 56.7027405 -109.4265282 -18.4150413
v 33.4196910 -115.2025089 -6.0881502
v 44.1030636 -114.1794398 -18.6764281
v 55.3241335 -111.6932482 -19.6157005
v 9.4469292 -124.6681139 -2.2759303
v 45.7200035 -116.1995456 -20.0000927
v 69.8785633 -116.9813275 -11.7061054
v 51.2012020 -125.0203103 -22.2096704
v 39.6149419 -129.2845756 -14.8955015
v 55.5568188 -128.7204176 -23.7628017
v 43.7690951 -132.9488456 -20.0468395
v 61.7158040 -131.3510090 -23.0325740
v 54.1518033 -150.2229720 -35.6018245
v 47.9493663 -150.2522230 -34.7933359
v -2.3484607 -163.7050211 -17.5263248
v 58.4743880 -156.1800987 -37.4653228
v 57.1461134 -163.4287089 -39.2563716
v 50.8033372 -162.6019329 -39.7912413
v 62.2185841 -160.9764248 -37.0908976
v 14.7286374 -172.5454628 -25.4481416
v 52.7378246 -170.5233604 -40.5488573
v 15.8375669 -179.3389916 -26.9729402
v 70.5976933 -165.8755243 -32.0291519
v 18.6200012 -183.5799962 -28.0800015
v 57.0354052 -177.7965724 -38.8613753
v 42.1139747 -184.2415631 -34.5880128
v 20.2856455 -187.9116297 -25.6336704
v 50.0806309 -182.5183034 -37.8626324
v 21.0216697 -190.7413155 -24.2645759
v 13.7616079 -194.6130246 -20.4464439
v 48.8857329 -190.2295798 -32.9332799
v 49.0212962 -190.9356713 -32.3801488
v 7.9406882 -199.9077946 -17.1105023
v 1.6237185 -206.0950547 -14.7544611
v 35.1774916 -206.0813159 -14.3324956
v -16.3943563 -208.4827423 -21.2526787
v -4.3033683 -207.1188837 -18.5290258
v 17.8100001 -209.1900110 -11.2400055
v -6.6802111 -210.9093219 -18.7813397
v 40.2233452 -190.9841150 -29.3701291
v 41.1813743 -201.1199147 -20.2139802
v 31.7946523 -202.4280578 -18.5852423
v 35.2642052 -215.5493796 9.7096842
v 29.1600004 -218.1899995 16.3400006
v 21.4791335 -217.4667567 15.4870348
v 1.7415753 -188.7473464 -18.4642635
v 0.2152559 -212.4031186 6.5981271
v -14.5080248 -226.4500707 -1.1134287
v -27.3267832 -238.9483154 -23.9717606
v -32.6446816 -240.9674525 -0.4222701
v -47.1782312 -267.3788071 -24.0768343
v -50.5873077 -262.3038888 -31.9491327
v -58.0569059 -271.1471915 -30.4071996
v -62.8978238 -270.7167864 -31.7217708
v -75.1609355 -237.7070189 -45.0874120
v -73.8393068 -278.0260146 -21.1540163
v -79.0028423 -273.0552554 -26.8200133
v -90.1652947 -279.4640660 -19.2774590
v -100.5259231 -262.7736032 -13.4927928
v -104.8035920 -255.9548616 -9.5223654
v -97.2386152 -247.0749766 -28.0300025
v -92.8781927 -222.0256329 -35.9220766
v -89.0784636 -215.7998532 -40.0805101
v -92.8574651 -266.0621703 -22.4475823
v -84.6958831 -229.8704237 -41.9253968
v -87.2828960 -245.6502020 -38.0620062
v -90.9510255 -248.8708496 -34.1267213
v -77.7066499 -217.7138478 -48.8365591
v -75.8099705 -275.7447362 -25.6842785
v -62.9814193 -275.8533061 -26.9069821
v -49.6804304 -267.4463093 -28.5683852
v -42.5500050 -254.5799911 -28.8799964
v -42.2745422 -260.7600987 -16.6482553
v -31.7859426 -250.0375211 -17.0101952
v -27.2099990 -192.0700073 -22.9199994
v -12.2721652 -215.9873396 -19.8468529
v -10.6899999 -207.7700049 16.9399995
v 0.1503592 -210.5728984 22.4681161
v 0.7277293 -212.4559879 10.1951575
v 16.6944247 -214.6675885 12.9803969
v 10.4000000 -187.2999966 -22.5700010
v 16.3768921 -212.9490674 -0.0863925
v -70.0762868 -74.3926242 0.3856932
v -64.0426725 -70.3980848 -4.8234356
v -50.9010255 -75.8399963 -10.8730197
v -60.3399985 -80.7600021 -8.4100002
v -69.1049844 -89.5434767 -3.2692819
v -67.6217824 -92.4606398 -5.4845433
v -51.8657155 -106.9797948 -17.6575650
v -68.7424764 -115.0449961 -8.1462003
v -15.9752127 -105.3684130 -4.2603663
v -48.8988608 -112.0718196 -19.8620781
v -60.0751787 -129.3083727 -18.9385880
v -46.5036444 -126.9476712 -23.1262650
v -11.4103099 -124.6951297 -5.1560313
v -62.4212623 -148.3228654 -23.1197607
v -67.1817437 -159.0194553 -21.7455178
v -46.8360670 -157.1754515 -28.8299322
v -19.4806624 -153.6604166 -16.6392624
v -63.8400018 -167.9999977 -31.3099958
v -71.1899996 -173.8300025 -30.3099994
v -60.9648898 -188.3704811 -42.9044068
v -38.0747132 -187.1741116 -28.2777064
v -76.3226748 -191.5421933 -44.0739095
v -42.9902337 -189.2039031 -33.6313173
v -74.7641474 -192.3256516 -44.9013375
v -62.9405752 -194.2255199 -46.0235029
v -38.8099998 -193.6800033 -31.4700007
v -43.9720154 -197.4705160 -40.1560180
v -35.3200026 -197.2400099 -28.6599956
v -11.1124022 -197.4172443 -19.3492975
v -57.1453907 -201.9525617 -49.5887324
v -36.3780707 -199.8069584 -30.5803232
v -19.4487777 -201.5160620 -21.6296241
v -50.1690991 -206.7367584 -50.0596352
v -42.6142178 -205.7471871 -42.4756445
v -33.1650376 -204.3917775 -30.3749517
v -47.8590652 -206.3560337 -49.4998544
v -21.9938438 -207.2437704 -23.0896138
v -43.0102944 -211.7558569 -43.6787419
v -30.0526563 -211.0814005 -30.4713696
v -3.3130739 -209.9953443 -17.2674600
v -56.2886596 -213.2887244 -51.9108251
v -16.4800007 -215.1300013 -21.0399982
v -31.2799998 -217.3099965 -32.2000012
v -35.3900008 -219.5699960 -34.8999985
v -9.5988801 -223.4071791 -15.8242323
v -86.7604613 -229.9696058 -40.0415137
v -90.8336937 -230.0177068 -36.1808464
v -77.2412121 -231.8896204 -46.0995995
v -87.7857730 -241.3106859 -38.4117961
v -68.0045262 -238.7765050 -46.3672876
v -91.7413086 -244.0269589 -35.0590795
v -69.2241788 -243.3406413 -45.0043231
v -94.1257849 -249.5301813 -29.9836248
v -69.1954345 -246.1099178 -43.9906046
v -55.9453368 -9.2984270 -5.8144475
v -27.1332599 -3.2526229 5.4215416
v 17.5058618 8.8425735 3.9934190
v -42.4603298 -10.2874655 -8.1619220
v -51.7706461 -18.6165050 -4.4526556
v -24.7161966 -9.4601158 5.7704574
v -50.8239456 -22.1710354 -4.9193469
v -25.7504825 -11.0675329 3.1297512
v -50.5024344 -25.8019399 -5.3837826
v -20.9178552 -19.4119234 6.7598466
v -10.4329679 -16.9894416 7.0132827
v -2.5689760 -15.1231224 -4.3056197
v -45.7973517 -32.0277736 -6.6643432
v -32.8888297 -29.3763150 -9.5813069
v -24.4000014 -33.2200006 -4.4499999
v -39.5199992 -44.0099984 -7.6500000
v -30.4029565 -35.9385684 -7.3555936
v -9.9497261 -43.2588272 8.8128103
v 23.1640879 -44.7178781 -11.1342622
v 9.4569381 -57.3735945 7.7607119
v -10.9499302 -67.7790642 6.6996217
v 17.1969663 -60.1631440 2.8858471
v 23.7535089 -59.8535538 -6.8849004
v 7.9474142 -75.1364529 9.4511257
v 29.6080690 -84.2002779 -4.5874678
v 34.6108936 -88.0589038 -10.8572636
v -4.4425684 -105.0757095 3.3912582
v 30.8343619 -98.3919725 -2.5258886
v 38.6358574 -96.4576900 -13.9113599
v -5.2935844 -113.3346036 1.2431197
v -38.5856219 -129.6879947 -22.9977630
v 27.6504513 -127.7751327 -6.6947755
v 28.0484278 -140.7568902 -13.5385115
v -42.5377078 -161.4427567 -28.3715781
v -43.1241468 -172.5799739 -30.7766944
v -42.1300009 -183.6899966 -31.0399998
v -40.1534624 -186.4843518 -29.5335632
v -31.4008482 -185.4856610 -23.3825333
v -40.6035706 -188.2402152 -30.8076814
v -27.1961465 -189.1603768 -22.4838611
v 7.8295395 -181.1412573 -20.1942064
v -37.6699977 -185.8700067 -27.6400000
v 10.4813902 -174.4871587 -21.1202074
v 34.8647535 -170.5206186 -37.9333645
v 41.3552709 -159.7434878 -37.6743972
v 52.8504290 -152.5509804 -36.7638953
v 19.8378675 -150.8800238 -17.1471331
v 28.2915682 -152.6753604 -23.6787777
v 53.0675799 -145.2455521 -32.8611545
v 33.5678868 -146.8679905 -23.2153498
v 43.5258895 -139.9437040 -23.3261995
v 37.8032364 -122.8157654 -11.1325141
v 39.1357914 -116.2851900 -11.0776164
v -7.2718724 -115.5384630 0.1335104
v 1.3865063 -83.9284956 8.6471243
v 21.7978153 -82.4151784 3.1866101
v 17.6956300 -65.3331652 3.6294165
v 6.0898676 -51.2490049 7.8058559
v 43.6613075 -41.5038466 0.2311516
v -5.1799999 -36.6600007 8.1099989
v 2.1145849 -36.7966183 4.3044426
v -23.2299976 -33.5900001 -2.5600009
v 1.4173399 -31.8795331 4.1179452
v 32.0585147 -16.5563058 1.3628877
v -26.5612919 -23.3314577 -8.6006941
v -22.4500000 -18.7299997 5.0599999
v 9.1183353 -17.7002568 -9.4605815
v -27.2785127 -14.1178761 -8.1310486
v -25.2836589 -14.2598758 2.3118362
v -3.3266377 -11.9129540 -4.9360744
v -26.6193841 -10.0153880 1.4808995
v -22.6187482 -8.9331437 8.3098253
v -11.8729444 -7.3779752 1.3281847
v -27.9105436 -3.8769175 2.4806682
v 7.1358359 -2.0250054 -5.8041597
v -29.1801449 1.1057823 5.4968717
v -31.1428569 8.7712659 8.4077567
v -4.2309468 4.6276730 -1.8043149
v 19.1784557 16.5547896 11.9731594
v -36.6646163 5.2216793 -12.3661477
v -32.1078449 14.3731134 10.8275712
v -45.9054522 9.2859324 -7.6900045
v -33.5850716 23.0126400 13.0330389
v -25.2121557 27.3292344 15.6860892
v 19.4999184 34.0330750 16.9268437
v -35.3482366 32.4511714 12.7873225
v -26.4219157 32.0846252 16.9600286
v -18.9818405 31.5617137 10.7412636
v -35.4276337 27.3060929 -2.0338397
v -70.1170266 37.1284187 1.7918914
v -79.4000030 42.2599986 11.0499989
v -70.2221394 39.8033634 2.2580333
v -74.8064443 47.9457341 5.7317209
v -17.9807544 53.6431260 13.4089850
v -79.4160962 47.6742014 11.1997407
v -47.8692912 54.8723526 2.5143772
v -36.1637846 61.0936470 17.6417381
v -80.6702599 63.0003735 13.3199859
v -38.4439863 67.8308606 17.2220841
v -86.0618874 83.1408501 19.8395532
v -19.7616089 101.3326868 20.2110372
v -65.6016767 99.1030559 12.7716353
v -71.5148449 104.9076468 14.5028876
v -95.4700038 109.8800004 27.6999995
v -25.1118597 111.0948697 21.0468657
v -94.0599963 103.6399975 26.8300008
v -19.0600008 108.0700010 19.7399985
v -89.1599953 97.8899971 22.2400036
v -46.5966053 98.3349755 20.1401692
v -51.4676869 65.9635663 4.3178191
v -47.2336859 58.3267584 3.8931782
v -28.7365019 69.7158799 19.6053982
v -78.7704140 52.3810908 10.3458967
v -32.5565375 62.1205382 18.7216382
v -23.5861167 62.4498613 17.4336899
v -79.9804553 45.0585820 11.6247972
v -69.3291798 43.6779372 2.3722341
v -77.6986256 36.4771932 8.2662683
v -53.5124689 38.5686383 -1.5389856
v -75.9144276 27.7246796 6.0651135
v -35.3954136 34.4642065 13.0942473
v -75.8600011 22.3500002 6.1300010
v -69.0708160 29.3381419 0.4621170
v -24.0156446 31.3958451 15.7576706
v -68.8075572 15.7348868 -1.1616896
v -53.7237078 14.6992989 -3.0739307
v -72.8799999 5.1999995 2.2700015
v -64.2907247 13.2026030 -3.2128368
v -32.1336724 20.9775511 13.9204459
v -67.1858862 -13.6178201 -3.5579621
v -46.2561473 -10.0875003 -6.0791355
v -19.6039211 -7.9670241 8.2940673
v 5.9996913 -5.8298046 -6.9440124
v -45.2069528 -16.5578891 -6.0411035
v -25.6353579 -6.2681069 6.0664550
v -13.8952825 -11.7762610 6.9191158
v -1.2957113 -13.8730798 -5.7451292
v -10.1530654 -10.0481678 2.5030279
v -62.4499992 -28.2099992 -5.9900000
v -54.0782362 -21.4840434 -4.4802893
v -4.2172708 -15.8972647 -0.1439551
v -70.7476959 -35.9210633 0.1974067
v -60.3145845 -34.9119417 -6.6535613
v -35.7419886 -33.9574926 -8.1781065
v -25.4608989 -28.0044973 -6.3192979
v -66.8972135 -51.1462726 -2.9891774
v -17.5100025 -44.1699997 4.0900009
v -65.5635819 -55.9235737 -3.7887914
v -58.0926314 -55.3707667 -6.7491829
v -69.2246854 -58.5942939 -0.0527580
v -68.8686669 -67.4666166 -0.6115468
v -48.3400002 -67.8699985 -10.1800002
v -66.6105002 -72.6023316 -3.2467183
v -50.4658818 -78.8074806 -11.7535684
v -24.1925362 -98.1561542 -8.5006459
v -21.1915355 -106.1101109 -8.5733468
v -13.4344045 -122.2235486 -5.2344231
v -45.2447608 -127.5002509 -23.2897568
v -56.1147705 -131.3262284 -21.6921456
v -11.3636702 -130.4115057 -7.2220280
v -69.4725737 -136.5976632 -13.4355705
v -34.5513336 -134.8014176 -22.4600770
v -70.0403526 -138.8256103 -13.7117011
v -63.4955168 -138.2917315 -19.6733437
v -60.4034327 -149.2403448 -24.2623873
v -49.2870063 -148.7502009 -26.4266897
v -52.8941602 -149.4422257 -26.4981613
v -70.9839612 -151.3743997 -15.4306693
v -61.2775162 -152.9225707 -25.5202129
v -50.5235009 -152.4025947 -27.2094887
v -68.6317086 -156.6185206 -19.3074290
v -23.1558140 -154.8507065 -18.7836401
v -13.2159544 -155.4114968 -13.6411451
v -43.7922999 -160.6052816 -28.9923567
v -43.7145904 -177.9810786 -30.9447758
v 76.6900629 -194.8807240 2.7105291
v 66.8541491 -177.7387559 -34.6746147
v 81.3877657 -176.9500524 -3.8645149
v 58.6244464 -153.6383629 -36.7720909
v -25.8568879 -121.1726442 -15.3594492
v 74.4558871 -126.4799684 -8.5448734
v 62.1989109 -107.1502268 -13.8500538
v 60.5318919 -89.1734362 0.2039847
v 58.2495108 -85.9385058 5.4525817
v -41.0059839 -75.1998425 -11.6455462
v 58.7530769 -84.2635259 -0.2523916
v 43.7204875 -84.5512152 -14.6140596
v 57.8591339 -88.3341730 -8.5062673
v -18.2914808 -96.9203785 -3.5745464
v 64.4317344 -102.9298902 -9.2786411
v 68.9365044 -110.7050478 -1.0828616
v 70.8843917 -116.4806634 -0.8024554
v 69.6892962 -124.0817755 4.2607705
v 53.3007756 -130.4053664 -24.8346403
v 66.1161542 -130.7309121 -21.4402899
v 73.6275986 -136.2629533 2.9132811
v 66.1729202 -138.7839913 -24.9261111
v 72.1067712 -142.4966604 -22.0344104
v 60.0989461 -148.4749615 -33.9473709
v 70.5217347 -195.1459199 10.3708077
v -26.4759995 -159.6233547 -19.7538622
v -8.6620310 -178.9570153 -18.8361593
v 4.7549838 -212.2258991 -10.5884988
v 31.7194760 -215.4860944 2.0410321
v 19.8900048 -186.1199886 -26.5699904
v 47.9788147 -213.5519385 -0.4026721
v 29.2519461 -180.8669865 -33.6057618
v 63.1635189 -207.4905336 -5.9193140
v 45.5561988 -181.8585396 -37.7746448
v 41.8000221 -171.5264767 -40.0252454
v 55.0688468 -170.2558249 -40.3996669
v 57.8816459 -159.2903137 -38.2458530
v 62.1464998 -153.3913314 -35.0678824
v 58.0124334 -133.0659389 -26.0474775
v 67.1956763 -184.1049045 -31.9416821
v 76.0693252 -184.7257316 6.1318609
v 80.6210712 -177.1091372 -13.1520135
v 71.6688558 -172.0262617 9.0608075
v 19.5283238 -169.6175933 29.4497237
v -18.6499991 -160.3199989 37.5400074
v -4.2819134 -141.1192566 39.5144746
v -8.5424921 -134.5840096 44.0154895
v 63.0741566 -140.9458816 11.8650878
v 41.1015823 -133.3471388 23.2965332
v 25.7718191 -129.4941157 29.3558631
v 17.8285223 -129.2739213 32.4704461
v 74.3469894 -128.5047680 -10.8556272
v 75.8531764 -135.5465651 -1.1441723
v 42.0352854 -125.9669960 21.5982590
v 23.5943906 -123.0383962 30.6176338
v 12.1309115 -124.7449592 34.3637131
v 73.2854828 -124.1857335 -10.4861343
v 74.1028264 -131.5464228 0.7399024
v 71.6149211 -119.8530495 -10.7981889
v 67.3778504 -118.0870086 4.7838707
v 69.5574135 -111.3919690 -5.1615336
v 51.3447486 -99.4296595 13.4786684
v 65.5379072 -104.1182131 1.9899327
v 40.2716585 -94.6976095 22.7337051
v 63.2571951 -96.1396247 -3.8322140
v 59.3283214 -86.9700685 -3.7551366
v 57.2573021 -83.0378905 -4.9748626
v 51.9428998 -68.3384836 -2.0806449
v 49.4761989 -64.6095499 -3.6209500
v -11.1550167 -24.8894729 52.1385930
v -5.3998483 -26.8503595 49.7187376
v -16.1985587 -29.9518276 53.1876422
v -8.8907005 -33.6745121 51.5638851
v 46.6944389 -48.9196740 2.8096905
v 37.6100019 -47.1599996 17.5500009
v 26.2799989 -44.9800007 27.3300000
v -16.5190008 -40.2263850 53.1125106
v 51.6126454 -65.6546354 0.5106358
v 35.8400010 -79.8299983 24.6400014
v 23.4187413 -97.3048806 32.4629471
v -9.7888447 -101.8070504 46.8258485
v 5.7295398 -111.2559214 36.8943177
v 59.4784617 -123.7732694 11.4400117
v -0.9327430 -118.8672557 39.5566970
v 27.0572510 -128.3927858 29.1240476
v -11.7418338 -122.0021471 45.9553339
v -4.1126008 -126.8396229 42.0064069
v 1.1256498 -126.8336028 37.7474390
v -17.6266469 -126.3830364 46.7521027
v 0.4248524 -132.2439015 37.8548577
v 2.7839146 -138.0408406 35.9143317
v 2.4755124 -141.2866265 35.6400050
v -15.8430543 -161.8162245 38.6636741
v 26.0473061 -178.1362146 26.6928133
v 13.1044220 -175.8674830 29.7162086
v -17.6216885 -170.3057885 37.6238599
v -16.1021035 -180.3385317 37.4077074
v 15.5618470 -188.2074326 19.5597168
v -11.2614715 -190.7694191 35.9853134
v 19.9129973 -195.5850273 15.6705901
v 33.0511853 -205.1202506 16.0545595
v -8.9071123 -197.5804567 33.1508815
v 17.0971882 -201.9014657 16.9525966
v -8.0237016 -205.4668516 28.0154403
v 29.9245976 -219.3883508 17.5299663
v 24.2007505 -212.3130858 18.1328896
v -8.3504952 -201.4647573 30.9727006
v 17.6055841 -199.7136474 16.2838995
v -12.3990290 -180.5630177 37.5515856
v 67.9357201 -198.0089098 11.5904631
v 57.8800552 -189.3530041 19.9025627
v 24.7083604 -180.8560938 24.6239435
v 0.3701294 -157.9244435 34.4417803
v -16.8753732 -150.8361548 43.5586795
v 23.9831842 -155.8315605 30.3475019
v 41.0280824 -152.7724862 26.3121594
v 66.2399977 -140.5500025 10.6300013
v 53.5546727 -140.8586055 18.0426687
v 34.9428430 -118.8097447 25.9753410
v 37.7486199 -105.8888510 24.7480683
v 17.4261928 -101.9641235 34.3955420
v 7.2208992 -96.1359665 37.1634103
v 1.8372460 -212.7074599 1.4749329
v 9.9008465 -213.4309411 7.2228224
v 23.4444980 -212.1086270 -7.0676100
v 21.4758553 -215.2789086 5.8087576
v 74.0222782 -143.8038200 4.1630962
v 66.1210790 -107.9144180 -10.8013647
v 70.7094446 -201.1235058 5.8941697
v 70.6937760 -146.7550099 8.1401877
v 46.0200608 -214.6011442 5.9835888
v 23.7080902 -178.4415990 26.7617274
v 33.6832255 -214.8466855 -1.5572724
v 30.4526500 -215.5395001 12.0397527
v 25.3591239 -214.7715688 -0.1731475
v 24.2754854 -215.4597640 12.1572567
v 19.6199995 -215.0399983 9.2399996
v 8.4995134 -213.3319974 12.5900488
v -4.3402342 -217.2541022 -1.7266491
v -9.9700000 -207.6099962 10.4900002
v -17.7662559 -210.1832032 18.4517056
v -15.5694755 -217.5155878 7.5938967
v -28.5838973 -217.6996320 18.5212120
v -28.8461763 -220.0801820 -30.1880334
v -41.8467633 -207.7310383 -41.1192253
v -47.9587913 -258.2849264 -31.4564034
v -56.6868596 -237.7704531 -43.5164124
v -55.8818430 -272.6293206 -28.4272786
v -65.7007992 -265.6730115 -35.1154543
v -95.6005603 -246.1955994 4.5478647
v -101.4036536 -270.1200843 -4.7523030
v -103.4572944 -249.1944730 -1.5916000
v -77.8122023 -254.7254562 4.1928338
v -70.8971024 -239.6962792 -46.2734960
v -64.6909326 -272.9330063 -30.4046590
v -60.6374815 -257.1117878 -37.5953764
v -52.0406216 -271.3651657 -21.2528948
v -51.0677062 -250.7168353 -1.4432508
v -42.3707850 -239.0401810 -33.5791335
v -78.9099634 -241.8146580 -43.2583317
v -79.4799551 -277.2504687 -19.4049906
v -86.9398490 -256.4777732 -34.4670303
v -80.6526318 -249.6260256 -40.7780781
v -77.9485554 -233.3975881 -45.1629795
v -77.3691088 -277.3464024 -22.0655892
v -81.2906399 -257.8595281 2.1842562
v -74.4287446 -257.8465939 -38.5992602
v -77.3448795 -259.3938410 1.5337558
v -67.1827719 -269.0970004 -33.4344879
v -66.4956570 -276.8646181 -25.7741958
v -52.7951680 -212.7736062 -50.8693643
v -53.3975065 -270.3145146 -29.0613044
v -51.2427241 -243.3064282 7.7133644
v -22.2600009 -196.6799945 24.9300003
v -15.2077302 -215.0041908 10.7758790
v -3.3174637 -213.2122219 4.6101618
v -6.6200001 -203.8699985 13.0799999
v 5.9172735 -212.5776112 7.7688009
v 15.1754525 -180.9618175 -26.1651333
v 18.7106468 -212.2566402 -3.9599254
v 20.0099982 -215.1200026 12.0400013
v 29.5197256 -213.8815522 16.0134509
v 41.7166911 -195.2400953 -26.3219979
v 49.5139211 -178.3684641 -39.6991931
v 69.1378415 -122.7927357 -16.1309838
v 69.8200017 -130.9199929 5.9100003
v 76.8614635 -137.8373057 -4.1575879
v 69.8990002 -141.2616074 7.5521697
v 33.0779403 -145.7660049 27.6400428
v 81.1922029 -169.1933870 -5.3772801
v 79.3341547 -175.9420633 1.1631908
v 21.6007344 -197.7243125 15.3071107
v 78.8492784 -192.3640668 -4.1159913
v 41.2052758 -215.1003331 9.5885955
v 68.2368279 -166.1354452 11.6914632
v 70.6193149 -171.9697267 10.1913325
v 28.5088513 -185.3335500 20.3922745
v 68.4028119 -190.1714504 13.0629782
v 81.5712661 -180.7117760 -5.0851698
v 28.0800182 -213.5135531 16.7972334
v 28.0969869 -214.1959667 16.0457361
v 30.9550278 -214.5802528 14.5953735
v 33.9243114 -214.5121694 13.5159260
v 80.5373266 -180.0245643 -1.4227194
v 4.7648619 -214.2835706 -4.3691373
v -35.4708619 -215.6460434 21.3343650
v 5.2237990 -214.2805010 -6.0927821
v -36.6727784 -217.8667039 20.9589321
v 1.4948366 -216.2127793 -10.2942595
v 0.1313178 -217.4481750 -10.2249794
v -58.3248287 -244.6380705 9.4073787
v -25.7115047 -241.9573814 -20.2040710
v -47.5063808 -254.2653978 -7.6956297
v -53.2016158 -260.2871656 -10.4083633
v -38.5626517 -257.5940788 -21.3480890
v -42.7692235 -262.0986700 -24.2819116
v -47.5454964 -266.6714191 -19.4797255
v -79.9737275 -277.0504951 -16.6138224
v -95.3071639 -278.4961760 -16.0883311
v -81.9617137 -276.8926620 -18.3313228
v -64.1130134 -277.3908973 -25.5384352
v -55.7821132 -273.8901675 -26.5592653
v -53.8741238 -272.6998031 -27.7262293
v -45.9377989 -265.0165856 -26.1739045
v -40.9526229 -259.6179843 -23.8238871
v -43.9900085 -260.7300580 -15.3111657
v -26.8487800 -244.5074022 -18.2649307
v -75.7143274 -247.2093701 7.6295226
v -97.9961604 -233.1889570 5.1265522
v -24.7718170 -240.0104553 -20.6097718
v -62.2336939 -244.3740815 10.0596622
v -75.6363794 -241.5144295 8.7181600
v -54.1893840 -242.7312732 9.6712727
v -67.6864758 -240.8526242 11.8668918
v -85.1225108 -231.9572717 9.8581165
v -29.8572667 -239.7931963 -1.3662345
v -53.2599986 -240.3400093 11.8300039
v -15.0917666 -232.5262576 -12.0595731
v -26.1958223 -238.7899309 -3.7172784
v -85.3676572 -220.3293145 10.2751311
v -81.3527107 -219.0918475 12.3603446
v -71.4029893 -209.8852396 17.5140779
v -84.1620043 -202.3792416 10.2642681
v -80.5817619 -208.2760930 13.0468048
v -78.6811560 -209.6285671 14.1664119
v -85.5045319 -201.4304399 9.0000704
v -31.7793712 -231.3961536 8.7525519
v -86.1141309 -202.9915154 8.6661922
v -82.7856213 -210.0143731 11.7914462
v -80.0228417 -214.6305889 13.6568183
v -85.9738365 -207.5751722 9.0165548
v -70.1607168 -228.5116911 15.8937108
v -80.2567005 -217.6201791 13.2081127
v -39.9937257 -238.3535951 7.3744319
v -86.2328932 -216.0939872 10.0300107
v -81.7191526 -221.1973369 12.1577857
v -91.4229006 -215.0328755 6.9328262
v -89.9199992 -221.6899991 9.2499992
v -60.0339808 -250.8416474 3.9777700
v -100.7073224 -232.7785939 2.8790659
v -46.9915383 -257.0194006 -10.8033977
v -47.0536761 -259.9223852 -12.9894381
v -101.9130573 -243.5266525 1.1083242
v -80.2846029 -260.7747316 0.3221633
v -100.2272889 -252.7372241 -0.3707237
v -101.5810966 -259.3896091 -5.1614167
v -56.5684736 -270.9960938 -17.9717243
v -76.5548348 -273.7582624 -10.6737930
v -52.6357703 -272.7659345 -24.8320531
v -98.9568159 -263.0451024 -6.4589889
v -57.2903790 -275.7230103 -23.2442599
v -76.1821270 -278.1536877 -19.1435069
v -91.3614407 -271.7173398 -15.7407112
v -96.9238430 -266.9872642 -4.9926066
v -45.7240231 -265.4348016 -25.4608151
v -44.3202481 -264.3134594 -24.2632311
v -43.4140489 -263.7789249 -22.5336906
v -103.2403931 -247.3769486 -1.7000145
v -36.4206322 -255.0587952 -21.0564360
v -52.2022545 -257.5181425 -8.1465682
v -98.1985852 -248.0242401 2.3753459
v -36.4612453 -255.1594377 -18.4552222
v -34.1911800 -252.3821890 -16.3889769
v -68.5983747 -250.3129244 6.1433045
v -99.8812318 -237.4100536 3.5494065
v -50.9186238 -241.2382364 9.7388355
v -84.7321451 -229.1713655 10.4082068
v -33.7488577 -239.6369129 1.7602646
v -60.1710454 -237.9413098 14.4280009
v -88.4675235 -215.9816027 9.1015548
v -81.3494101 -211.9232714 12.8475837
v -73.6112446 -213.6741877 16.9789791
v -78.6527097 -197.7148950 12.8263785
v -17.5007470 -214.6332413 13.7734730
v -30.3471629 -215.0314152 20.0275201
v -49.9679856 -212.5277072 21.6281284
v -69.1110343 -195.4697371 16.4406337
v -77.8304189 -191.8825507 11.4741800
v -19.4438752 -210.6558532 18.1008112
v -28.8100019 -208.1599981 20.6800029
v -75.8246109 -191.6842312 12.5992475
v -3.7511112 -209.8022252 23.5014204
v -31.2620625 -200.4377395 21.3641450
v -20.5967650 -209.9238038 18.9288016
v -59.9471293 -190.5630380 18.8864041
v -72.3083764 -183.1638366 12.0589603
v -11.8408604 -206.7170590 26.6814008
v -9.7588934 -203.3024132 29.8007652
v -72.8916004 -175.0127524 9.2092706
v -36.5999974 -181.1600029 17.3499994
v -49.9623828 -175.3853858 16.5375639
v -57.7156246 -169.8652506 13.5182608
v -38.6699997 -175.4299998 18.4599999
v -70.0991005 -157.3622376 5.4572839
v -16.7032331 -186.4944994 36.2516269
v -22.6582829 -179.9312085 34.2302062
v -50.5304560 -156.3253105 11.4519484
v -19.6155459 -179.7764599 36.3334157
v -24.1729468 -169.6648598 35.0990482
v -49.8399995 -145.3199983 9.5099984
v -50.2902530 -137.1593475 8.5283360
v 7.9254257 -169.2871600 33.1513509
v -9.7234184 -165.6239778 37.7349518
v -18.8365486 -155.8512002 41.6902527
v -71.3298842 -117.2101796 6.8311947
v -21.2137401 -151.3098627 43.6678678
v -46.3177823 -110.5041131 12.1757835
v -47.7746390 -107.9357043 13.6227282
v -8.8716792 -136.0797584 44.0775231
v -70.3572184 -80.6019902 15.1843522
v 66.5759072 -200.2228498 11.4903394
v 22.9741931 -204.9732953 16.5173374
v 12.9994843 -201.2941539 18.2381570
v 3.3863848 -165.5010134 34.5285013
v 45.3961976 -125.8915663 18.9351924
v 24.8060096 -128.5064965 29.7543444
v 3.3099998 -108.5899994 37.8400013
v 0.3359292 -104.4868901 39.6715999
v -18.3425136 -109.7595617 46.6965958
v -43.1289375 -80.2841708 22.4412065
v -66.4002225 -75.0818551 20.3441903
v -51.5961312 -53.8255461 31.5063447
v 30.7321846 -45.6894338 23.7022359
v -53.9205410 -42.7524820 36.0766053
v 31.3699991 -28.1799994 19.7099987
v -7.0592109 -30.7339523 50.2606034
v 32.2174355 -11.3328816 12.0213004
v -20.2200003 -12.0900003 52.6200011
v -36.1146405 -11.8295327 54.4015355
v -39.3838175 -16.6730136 52.9003777
v 0.1773855 -21.0528243 48.3141728
v 23.9111427 -18.6686125 29.8206992
v 28.1501245 -50.5427495 26.3419859
v 36.6799980 -66.0599992 22.8099991
v -5.3531737 -88.0385265 45.1945961
v -12.5626540 -100.1334041 47.7238372
v -21.6607992 -95.1931924 45.4041585
v 41.6199975 -89.8900032 22.1400000
v 25.4642311 -96.1438715 31.5674618
v 9.2746308 -98.7934992 36.6754569
v 25.5388115 -99.9720618 31.4125828
v 11.7463777 -104.2855531 35.9648652
v 14.8953311 -109.1541275 35.1897068
v 28.4079351 -110.2542058 30.2222781
v -21.8977556 -130.6391358 45.8573960
v 43.4731543 -124.4013831 20.3158781
v 23.8266177 -126.5914738 30.4569956
v 43.3059521 -131.3966364 21.9599847
v 44.1565700 -142.6727772 23.1221560
v 5.4897401 -168.0014282 34.0203606
v -15.8119909 -177.2254705 37.5030451
v 22.4490911 -184.2558980 21.1974140
v 16.4250918 -191.9485182 17.4325239
v 68.7967092 -176.5833944 12.6447966
v -8.3280290 -211.0332102 21.5133000
v -17.0399994 -211.2500072 16.7999994
v -18.4622593 -205.3517550 26.5415814
v -18.8800003 -194.1999942 9.7899996
v -26.4800079 -199.7073889 23.9490233
v -26.6281720 -183.2075268 23.6352012
v -24.4800001 -175.0199944 12.9600000
v -27.4479073 -176.9882739 23.8550920
v -33.7113254 -165.3254032 13.0218901
v -39.1131900 -152.7298391 7.7960305
v -31.3190818 -153.8856924 13.7518970
v -31.2799998 -159.5499963 28.5799950
v -39.4305885 -144.4731951 6.7902897
v -46.4322865 -143.3675736 7.3799067
v -54.7597297 -155.5139273 13.2388659
v -32.0600010 -154.2499959 29.9800020
v -32.4699990 -148.0899900 20.3900021
v -40.4727571 -136.3775581 6.6265841
v -54.8075922 -143.8945979 11.3533009
v -31.7299999 -152.2600055 31.8900011
v -37.9540399 -136.5324110 7.1442053
v -54.5753539 -143.0246085 11.1349048
v -32.1400017 -144.4799900 24.4800001
v -55.2647412 -143.0377662 11.5856184
v -32.0600048 -143.2099938 27.2499956
v -53.1425290 -140.2234584 10.0768255
v -27.9422440 -146.2908536 38.1451063
v -29.9495459 -139.9207115 28.0107632
v -32.0744440 -133.5011125 16.4930411
v -36.8080325 -128.2232106 8.7804059
v -52.6477024 -136.0736042 9.9254576
v -26.6502239 -144.0204233 41.3874649
v -29.8362430 -139.9258822 29.5764115
v -31.6626653 -132.4365139 19.5482355
v -23.9473227 -143.2046145 44.2828797
v -31.8356417 -130.0111413 20.9139902
v -22.8941292 -139.1995400 45.4274230
v -54.8376665 -128.3420324 12.7291773
v -32.8833796 -120.4873696 17.1172284
v -31.4991735 -120.1706529 21.9812617
v -19.1165153 -128.5746098 46.7090942
v -49.7111268 -110.3270352 14.0951881
v -10.2082593 -112.8581688 46.3051908
v -24.1956692 -114.3786684 43.5552225
v -14.1777685 -101.1748910 47.7923714
v -14.8891704 -86.3653868 48.6312248
v -62.8620982 -57.7778593 24.1434760
v 5.7576792 -69.4380850 40.7737754
v -17.1512067 -83.8878453 49.1146855
v -60.0100011 -72.7500021 22.3799981
v 2.2777244 -78.3725828 41.6352041
v -7.7818241 -85.1700455 47.0549986
v 3.4126481 -87.8908485 40.1273780
v -8.7396316 -94.5644081 46.6991886
v -26.5603438 -92.4300849 40.2802490
v 2.0126763 -91.0723507 40.1296504
v -11.2243276 -100.0312641 47.4330746
v -25.9207059 -95.8036035 40.7732353
v -23.5700384 -111.9904667 43.6063893
v -53.2666780 -101.2786925 16.6755803
v 3.4199990 -105.9399992 38.4099968
v -7.4441927 -118.3521822 45.0404286
v -15.4836020 -129.7670603 46.8125679
v 23.4658699 -114.6588326 32.0003480
v -31.2554389 -125.2868176 22.2349130
v -35.9140001 -117.5592020 12.3322792
v -48.9807874 -122.8510439 10.0526242
v 26.0334294 -119.5785850 30.4192379
v -29.1874483 -140.6755000 35.2225155
v -41.1526822 -118.4962466 9.3436493
v -48.5607423 -127.0228177 9.1359802
v -32.2578251 -129.6972185 17.1604250
v -38.2296257 -128.2479167 8.1530195
v 14.9772149 -137.2244060 33.2535282
v -30.0901681 -144.3637609 18.6329409
v -33.7690823 -138.0459517 9.8002898
v -43.9008661 -134.1941953 6.7783175
v -4.5722667 -155.7604522 36.6859548
v -28.6264028 -156.5392911 33.2221873
v -33.1104845 -145.6787884 10.0230472
v -39.4923203 -138.3783817 6.5862210
v -47.2667962 -148.1620967 8.1926426
v -45.7241237 -155.5964649 8.7216524
v -3.3918419 -167.0128703 36.9719714
v -27.5026523 -170.0090170 28.4572933
v -29.6199974 -162.9499942 18.4099991
v -34.7968861 -158.7809026 10.3918556
v -47.5381203 -165.3305888 12.1689681
v 19.1883352 -162.5550091 29.7043025
v 1.7082326 -163.1137580 34.6655659
v -34.5620066 -162.8874391 11.6588669
v -45.2275872 -174.6681482 17.4390599
v -50.9067103 -167.3559994 13.5333966
v 17.7083090 -170.5202460 29.7763273
v -36.2099931 -183.4899932 18.5500048
v -40.3416604 -190.8923388 20.4806458
v -0.7497280 -191.8082088 31.9143012
v -24.9099974 -196.4899898 26.9700028
v -23.8700043 -185.7499927 8.5399998
v -21.4200001 -190.3299987 8.4899999
v -24.3100002 -199.5500028 15.1399998
v -10.1874825 -205.1048875 28.3920486
v 25.6894883 -186.9906336 18.8930444
v -13.1799979 -207.3200047 16.6699998
v -21.4062836 -210.9728009 18.1306899
v 6.1646593 -207.3596865 23.3132485
v -7.1922885 -208.3556950 25.3516231
v -12.9000032 -208.4899992 14.0499985
v -20.7100026 -212.8299922 17.0899983
v -3.6080629 -212.1524960 19.8981594
v -19.3390474 -214.8900479 15.8755612
v -10.8500002 -212.0800018 10.6300004
v 5.1332917 -211.3378942 20.7348689
v -17.6757164 -215.9734666 12.3182684
v 4.0108780 -212.8575146 18.2025265
v 11.0976556 -212.4373615 19.1283040
v 30.1151741 -203.1316757 15.1700517
v 7.2630732 -213.5787606 15.9633067
v 31.4391255 -202.6836574 15.2831087
v 13.6501845 -212.5000656 19.0752652
v -9.9799996 -210.7699960 10.2399997
v -1.1388515 -210.7817531 22.2639740
v -12.5297606 -210.0724429 21.9722427
v -23.2299995 -211.8699998 17.7800003
v 24.1799988 -183.4499985 22.2299993
v -13.6457114 -202.9891908 29.5740571
v -21.6300022 -203.2999992 23.6999989
v -26.2100007 -198.1800050 13.7499999
v -32.9435542 -204.1049749 21.1028736
v -18.0091523 -200.9069622 29.4914711
v -25.5200043 -198.5599995 23.4699994
v -32.7829868 -194.2948848 20.3944258
v -26.5900008 -192.1200007 22.4099997
v -27.3199994 -189.0400052 9.2700003
v -38.0790122 -196.2911338 20.8026003
v -23.9099991 -190.3900057 29.6599977
v -26.9399974 -175.2000004 7.7199987
v -34.2000015 -184.1299981 15.7600008
v -41.5945314 -194.2379922 21.2857556
v -13.6816259 -191.4663166 35.5739295
v -21.8464658 -186.3141805 33.2472064
v -36.2600014 -179.6199977 17.2000006
v -16.3788442 -183.3334565 36.9510129
v -24.9454472 -178.6481589 30.8428686
v -36.2171382 -161.2167805 10.5493711
v -45.7945727 -183.5520715 19.6144022
v -57.7381738 -178.0865490 15.7925785
v -25.8273613 -173.5281944 31.4915217
v -30.7072345 -161.7190689 14.5171825
v -37.0745696 -156.9252014 9.0861563
v -47.3755188 -168.2192087 14.2433066
v -62.3019896 -170.7971990 13.4305349
v -27.2336416 -167.2343761 32.0805945
v -28.5995789 -159.8908156 21.9279230
v -40.0321521 -148.4541148 7.0355465
v -49.0233824 -154.2817652 10.2242529
v -52.0447120 -165.5198932 12.3904077
v -65.4513910 -160.8888358 10.6051806
v -29.6199992 -159.0700001 29.7799986
v -31.0859643 -150.3965259 18.6011810
v -47.3325141 -151.9719809 8.7819099
v -11.1143831 -158.3157927 37.9218124
v -54.9796522 -143.2853937 11.4361988
v -34.7851589 -131.0085058 9.8842615
v -48.4035574 -133.9484900 7.8217266
v -55.3090386 -143.1885809 11.6106980
v -29.3176305 -145.1805681 30.8706369
v -46.6292799 -131.4619780 7.3387995
v -57.8106046 -136.6094649 12.6977339
v -30.3338058 -134.1518313 24.5856401
v -32.3839337 -129.6113431 15.4023021
v -21.0380144 -146.4569718 45.1160222
v -29.9471505 -133.1883818 29.9516246
v -35.5421826 -114.7316918 13.7112075
v -22.2887155 -128.6673844 45.5889553
v -23.0591577 -122.0634654 44.7843634
v -64.3668026 -100.5175635 16.8817956
v -25.4757963 -109.6268967 41.4626524
v -71.1772069 -112.9965410 8.2689589
v -24.4606938 -140.4054016 44.4591269
v -49.5258234 -118.9249232 11.6902320
v -28.3752121 -143.0052668 37.6688540
v -32.2299972 -126.3799965 17.7299976
v -40.7451726 -117.9596558 9.6176490
v -22.2128350 -154.3883085 42.1316102
v -28.6653470 -148.1245607 35.0016057
v -30.8308136 -140.4812038 25.6749280
v -32.5402766 -131.8785399 14.8477145
v -29.1599985 -156.3200057 36.4899971
v -29.4386894 -148.2417136 26.0421541
v -29.7031049 -141.1007047 21.6936562
v -41.7726934 -128.4908503 7.4672210
v -27.5457874 -161.4336669 34.8811336
v -30.9043936 -148.0174363 14.6377962
v -47.4915169 -136.6619319 7.4195811
v -27.5317356 -164.8956984 30.2780923
v -30.5899996 -156.9900066 20.1600008
v -32.5911604 -150.6327838 11.0001788
v -43.4887074 -151.5310556 7.6691839
v -26.1777062 -171.5418845 31.6166580
v -28.8886521 -162.6913846 20.0993586
v -32.6073766 -157.6927900 11.6693573
v -48.6626774 -160.2025330 11.1581506
v -29.6999272 -163.9741659 16.3995754
v -53.8320206 -165.1174873 12.4415942
v -18.3879603 -184.8433614 36.0461324
v -24.0796972 -184.7603768 30.5978209
v -37.4798104 -181.4090610 19.2814525
v -19.6510330 -190.8601075 33.3358943
v -13.3348992 -193.6618388 34.8409899
v -27.2199996 -191.3499981 22.1500006
v -26.5200008 -195.4099983 20.9700000
v -37.2718312 -201.7567158 21.5198360
v 12.8984675 -185.2984577 23.5870797
v -21.5200018 -203.3099979 26.8599987
v -21.1699996 -187.9500002 7.1999999
v -11.3732181 -204.6029568 28.7038907
v -14.2900031 -206.3000053 14.6799972
v -21.7851046 -211.8681073 17.6241398
v 20.9082849 -212.9092813 17.8432278
v 8.6599989 -216.8700099 13.5800065
v 23.0825096 -214.1508311 16.1520876
v 23.1865793 -216.5791094 16.5836494
v 11.1925676 -217.7316397 10.9462589
v 24.2294353 -216.9720978 16.1162708
v 14.1498158 -218.2637453 11.8948771
v 24.4856942 -217.5292373 15.9245655
v 25.0027571 -217.7524120 16.0501823
v 8.6783525 -213.0022347 4.1550039
v -23.4700013 -185.6999993 7.1400017
v -36.2499990 -184.9199980 16.3400006
v -35.2786668 -163.4784788 11.5866018
v -50.9845987 -177.3772091 16.9218276
v -28.3932146 -166.6367650 19.1769172
v -29.3469280 -162.7454609 17.4088962
v -34.0991803 -155.7879299 10.1419715
v -50.1956791 -162.0172113 11.3162939
v -56.2521666 -171.3127643 14.0544390
v -28.1659309 -162.2366160 22.9433291
v -31.0809966 -155.8940113 14.7039760
v -37.0827168 -149.1208375 7.7992883
v -46.1700000 -161.6300046 10.0999987
v -62.3388812 -161.4139676 12.0265596
v -11.6651980 -165.1392728 37.6294740
v -29.7899991 -159.7999930 24.7699991
v -35.8363464 -144.8664963 7.9658739
v -43.1551710 -146.0723281 6.8763015
v -51.5765063 -153.3835828 11.8674692
v -29.9399979 -157.8399986 27.6899990
v -28.7300032 -158.8000059 34.2100002
v -30.7500008 -151.7499983 25.7399976
v -30.8651011 -144.5524544 15.4350847
v -35.5646908 -137.5896335 8.1551941
v -52.6733547 -144.5665956 10.2912113
v -28.7589747 -154.7495276 34.5772915
v -31.0205892 -137.9608959 16.7793725
v -46.6200039 -134.0706944 7.1639242
v -55.9399985 -142.2500014 12.0600006
v -19.7406746 -157.0305824 41.1535837
v -55.2400015 -137.0400041 11.6399964
v -25.2501667 -152.7593732 41.1855169
v -47.0796451 -127.5061965 8.1047136
v -57.2030917 -134.3591511 12.6479166
v -24.8190779 -149.5331377 42.7350588
v -41.6782498 -120.2723309 8.8940775
v -51.7044403 -129.2605996 10.9639233
v -26.4096297 -142.6919550 41.9695415
v -36.1727588 -112.8089055 13.5311354
v -48.0000004 -116.9999987 11.0400002
v -45.6982739 -106.1758474 13.2665997
v -72.4823549 -98.3356833 7.5652981
v -42.7286699 -102.5839448 13.8977868
v 80.9164867 -165.1512533 -6.2006493
v 75.8799985 -173.0999947 5.0300006
v 77.8385550 -193.0721402 0.8034469
v 22.4661790 -200.7831484 15.3254410
v 76.9320652 -195.4641342 0.4135458
v 71.0980818 -199.4623393 7.3683225
v 28.2401107 -214.7344649 14.5251136
v 60.1958111 -210.0777179 -1.2369630
v 64.5068586 -208.4354907 -1.2985076
v 75.0596970 -199.7333318 -4.1980743
v 73.3026341 -192.0489669 8.5937809
v -5.4142815 -197.2770095 32.0762880
v -11.7937950 -195.8969533 34.1035053
v 39.6858566 -183.7559342 23.4221723
v 41.0799794 -180.1500469 25.2302401
v 64.0287623 -169.9389070 15.6455059
v 65.0740713 -168.3397293 14.3148992
v 41.5651165 -171.5762019 26.1201914
v 11.0344747 -187.4837577 23.5394835
v 60.5192296 -192.1278238 18.1507561
v 17.3414107 -187.5893027 19.3629377
v 13.7112103 -192.0920759 18.6730511
v -3.8011556 -197.4074841 30.3572584
v 39.5722948 -206.0803622 16.5435690
v 44.7082743 -210.3580981 15.0130987
v 17.1893183 -185.3795648 21.1912896
v 43.5507745 -166.4407700 26.3870731
v 10.2313310 -169.6875393 32.5521789
v 14.1114295 -186.0945374 21.8873117
v 19.4163974 -172.3825783 29.6177454
v -15.3504638 -156.2754661 40.3091572
v -19.1770941 -152.8130323 43.0983603
v -59.1971129 -135.4908049 12.9510816
v -34.3236811 -136.0649318 9.4048483
v -34.7677059 -140.6443864 8.6504426
v -30.1299989 -145.9800005 17.0900002
v -57.4873909 -155.5828154 13.3644259
v -58.1527725 -159.2805684 13.2662021
v -28.0200019 -163.0199999 17.4500030
v -55.7297543 -163.1951630 12.6904529
v -72.2865015 -160.8140171 1.2162627
v -69.8693320 -158.1615359 -17.5409988
v -26.3100043 -167.0000106 14.6600055
v -20.5700006 -171.9200015 18.6599996
v -71.5238228 -171.8295217 9.1338921
v -77.9674798 -173.1281430 -4.2202375
v -17.5400004 -176.3200015 18.6500009
v -80.4900005 -179.1200042 0.6700004
v -40.8990681 -182.3512018 19.6064357
v -53.6188856 -185.4805648 19.4884893
v -76.9600198 -186.8594140 9.8638013
v -73.7918168 -191.1914498 13.4195983
v -81.8414465 -181.5434098 -8.3301188
v -91.3949832 -189.7580326 -13.8703976
v -75.5499974 -195.5900043 13.8699999
v -95.1979980 -196.8594044 -4.9680322
v -94.4695175 -198.1369108 -2.2175866
v -100.0994667 -200.8807808 -13.8812270
v -92.4184620 -197.0294118 -33.5826166
v -97.7817178 -202.7646154 -27.4553653
v -91.6150287 -208.7624967 4.3245279
v -103.4057587 -209.8491639 -11.9461343
v -95.3284428 -205.5076361 -32.2991647
v -84.8499984 -212.3900056 10.2000013
v -94.1200033 -212.9600048 3.9699976
v -98.9185944 -207.4973732 -25.5334768
v -88.8398737 -208.2569450 -40.0416516
v -95.3499973 -216.1400020 3.6899995
v -103.9621606 -218.6876237 -5.5774949
v -100.0299975 -214.1000032 -23.2400037
v -54.1399978 -214.4000083 21.3400051
v -95.7757011 -216.4523453 -31.8544321
v -87.5625014 -219.2654014 9.6708620
v -105.3277403 -223.3882695 -7.7445377
v -96.9747975 -218.6039239 -29.3303505
v -90.7797962 -216.3476497 -37.8115363
v -38.1671079 -216.0521299 21.6222219
v -87.7787471 -222.9896337 9.5981238
v -96.7673063 -224.8529792 5.5983677
v -105.0906777 -223.8582373 -13.1098647
v -101.4700010 -222.7100134 -21.1699978
v -95.4894945 -220.4752564 -32.0642740
v -73.2140020 -224.4360447 15.9418136
v -83.6293101 -224.7399539 10.5603924
v -95.2227712 -226.5299261 6.8551749
v -96.5727270 -224.5604545 -29.4525027
v -91.2756994 -222.1736759 -37.8493443
v -104.8424244 -232.4654907 -4.0578693
v -105.4627672 -227.1553129 -13.2978121
v -40.3995812 -221.1822271 20.1709736
v -73.5282376 -227.5339067 14.8784202
v -86.4999816 -230.4264307 9.6251965
v -92.7957669 -226.2783647 -35.4750417
v -98.7800062 -231.6499949 -27.0900019
v -53.8884923 -225.5853117 19.1082824
v -89.6285102 -234.3790680 8.7419972
v -104.5708433 -244.1498041 -4.4304915
v -105.3751409 -242.5521761 -12.4891372
v -102.6542485 -240.6710833 -21.4445274
v -104.4912562 -254.4060647 -7.6787942
v -97.5474343 -256.6110492 -21.8597185
v -102.7527377 -259.6531510 -6.8276580
v -97.4486396 -256.8708658 -21.8632426
v -98.7945125 -263.6548877 -15.7706756
v -99.1966128 -270.8290815 -7.9227667
v -88.2662982 -270.5519199 -22.5560106
v -55.2432798 -250.2952218 2.5912758
v -93.4397355 -274.7800946 -22.0700912
v -93.8577130 -279.8215151 -16.8254785
v 3.1161634 -212.9958570 13.9668789
v 14.4931329 -214.1352147 10.4013262
v -74.0973949 -278.4430683 -19.8472738
v -86.8139714 -274.3681669 -18.1202218
v -98.2777849 -265.3414607 -13.1995091
v -55.8402874 -242.3004657 10.9260771
v -100.2346352 -263.1247044 -11.3678547
v -56.6999950 -238.4200692 14.0216928
v -103.5465598 -258.0332756 -8.8336943
v -103.5047546 -256.7908466 -5.6348071
v -105.5419520 -229.7242135 -13.8031738
v -96.4872465 -215.3128535 -30.5870231
v -102.7578712 -220.2211022 -17.8865604
v -98.2246548 -214.9224430 -27.0900354
v -76.9794583 -211.3486379 15.2991461
v -100.5046368 -217.2807753 -0.0834985
v -104.6571881 -217.8933024 -10.1310750
v -102.6141793 -212.9523605 -18.3623135
v -75.1301274 -209.0913057 15.8553254
v -85.1563439 -210.3095949 9.8450184
v -94.4243744 -210.1375014 2.1699851
v -103.2355949 -210.9479010 -15.1865864
v -96.9300047 -209.5399946 -0.1299971
v -103.6783233 -212.2461796 -9.3964860
v -95.2089652 -206.4900100 0.0869533
v -102.6337445 -208.6754590 -9.4045456
v -96.7587158 -200.2238184 -28.0622877
v -88.7012705 -203.8732320 5.9519131
v -101.1865437 -205.6451887 -8.1385728
v -103.3300012 -200.5700022 -17.7999996
v -96.5518579 -197.2263902 -24.8328615
v -72.8300065 -198.7999976 14.9000008
v -84.0720981 -199.5711029 9.6893413
v -94.1421762 -201.5464306 0.1686570
v -44.4547981 -189.5851642 21.1236198
v -58.9600019 -193.0900067 19.3299986
v -92.0093656 -197.0894784 0.4832956
v -99.1463959 -199.9466121 -10.8884936
v -93.3813378 -191.7642504 -24.3615620
v -90.6972438 -193.3701634 -1.4774839
v -41.4327718 -185.9136224 20.2019680
v -50.2223559 -183.6855114 19.2016531
v -75.0491545 -188.5670274 11.6786901
v -84.3042135 -188.4310842 2.5115355
v -89.2699957 -188.1999969 -11.0700009
v -18.1099996 -174.1899997 15.7500003
v -38.6200733 -178.1530529 19.0569591
v -21.9999999 -171.9300002 20.2099998
v -41.2035771 -177.4006188 18.8114624
v -49.2035560 -177.6378155 17.6434219
v -79.4454813 -181.7410290 5.3460780
v -78.5799995 -175.3299981 -10.6199998
v -24.3500005 -171.9499975 23.5099997
v -25.9199999 -171.7399955 25.7699993
v -70.5823228 -176.1657298 11.5674371
v -78.1885758 -174.7505069 0.0003145
v -76.6000003 -170.1100022 -10.3399996
v -27.1799993 -171.0100025 27.0800032
v -74.7108608 -174.8375148 7.3320568
v -27.2248387 -169.4583148 27.5956579
v -26.3999999 -165.7100022 17.5100006
v -66.1802441 -171.6951579 12.9136741
v -27.5426321 -166.8934822 28.5873804
v -26.8500000 -164.5199955 19.5000004
v -56.3894622 -167.1937555 12.9651092
v -68.6891228 -170.3968346 11.0368840
v -72.5909024 -165.2617455 1.3880857
v -27.3531973 -165.1169658 27.5737494
v -29.2230286 -161.1774713 18.4465479
v -71.5358481 -162.9812270 1.4064674
v -72.2506419 -158.1849605 -11.1837909
v -28.7984069 -159.3993902 19.5284151
v -33.6288959 -158.4314555 10.9440433
v -46.1500026 -160.6500000 12.4999974
v -58.0500029 -162.7200097 12.9699977
v -67.2923550 -161.8954241 8.7752249
v -35.7696526 -152.6952386 8.7910937
v -50.8628450 -158.8942558 12.0478254
v -72.3790452 -153.9963335 -12.5252455
v -29.0751923 -155.1457345 19.2511752
v -33.6119831 -152.3448378 9.9969953
v -29.2907692 -152.2697508 19.1005003
v -52.2845015 -155.8776945 12.5226909
v -28.8601704 -154.2685181 33.3385132
v -29.0288124 -151.0072500 23.9750370
v -54.5186773 -146.2795734 12.2494530
v -28.1657595 -149.3666768 35.7024930
v -31.2701128 -142.5873786 14.1118178
v -31.1107598 -139.8437768 15.0333764
v -31.3148126 -136.8766725 15.3264441
v -67.7599311 -137.2255683 8.0559449
v -30.0936475 -133.9723617 26.5012812
v -60.0895956 -133.1516355 13.1874075
v -32.2109610 -127.8491616 16.9389434
v -57.3218130 -131.0032904 13.2030733
v -31.6107906 -124.6654764 20.0869814
v -37.9038937 -122.6212904 9.4188023
v -57.0359342 -127.3570359 13.3205773
v -68.9010322 -123.9385903 9.7678937
v -39.4224860 -117.5968796 10.0701107
v -69.7119460 -120.2143207 9.8209083
v -34.0368301 -115.2260974 16.5478028
v -53.8499989 -118.5500026 14.1299991
v -72.2096041 -104.1384861 7.6347943
v -71.8101934 -103.5867110 -0.4367008
v -65.7548755 -86.0601068 -6.2415130
v -72.7017075 -96.7805386 3.7918827
v -71.8490109 -98.9505723 -0.1027689
v -65.6966716 -106.7359149 15.6621337
v -72.7324784 -102.0903736 3.9203507
v -20.5084309 -104.4660807 45.3549251
v -65.0790557 -117.9187149 14.2237237
v -66.6400045 -114.3800020 -10.1100011
v -70.9208995 -122.8368655 6.6350857
v -71.3756010 -117.0343384 -3.0292431
v -64.0100017 -120.5499992 -13.9700007
v -72.0644668 -126.5546530 -2.4055615
v -62.5358149 -127.3537725 -17.0798618
v -30.0535336 -130.5982918 31.1432257
v -29.9640354 -137.5668794 29.2148050
v -71.4902058 -144.2579627 3.8971584
v -52.4314381 -133.1850737 -23.3709458
v -26.0889195 -145.9500194 41.8787450
v -70.0486079 -151.9041210 -16.9226788
v -28.3931270 -151.4720172 26.5021324
v -71.0296109 -157.7297747 -14.7002013
v -72.6260841 -152.6702791 1.6539687
v -66.4556324 -155.6795985 -22.0506657
v -25.4867151 -157.7481031 37.2830518
v -72.5155324 -166.2871242 2.9329942
v -68.7998235 -172.4090725 11.7599200
v -76.4568672 -170.8266735 -1.3020302
v -74.8699233 -168.2594866 -14.9193853
v -64.5719171 -165.8881158 -27.7680364
v -25.1073278 -165.4336303 35.5250686
v -27.2702854 -162.7127528 25.7215742
v -67.2913864 -174.2387265 13.1632788
v -77.7550638 -173.4888554 -10.8547201
v -73.7800002 -173.1099933 -23.3100001
v -76.4800012 -179.9400002 7.0099998
v -79.8589438 -177.8637916 -4.8106476
v -81.3805610 -180.1113784 -15.3097995
v -74.5716840 -176.0805845 -29.7912471
v -24.4100001 -173.8300025 29.2900000
v -82.6400444 -183.4371090 -2.9059667
v -83.4475085 -182.7079952 -16.1160510
v -79.0797248 -179.0647507 -27.2335112
v -19.2575511 -177.8444797 36.6557054
v -84.5741183 -185.2592230 -8.3687846
v -87.2739628 -186.7493987 -17.6152736
v -17.7798457 -179.2148948 37.1551886
v -83.2841694 -189.6538734 5.7481253
v -86.7407918 -188.9691949 -3.2475779
v -91.5800035 -189.7500008 -17.9600008
v -20.0247429 -180.8267981 35.9483659
v -75.6690726 -190.7953918 12.3740239
v -90.4070437 -188.9146119 -22.2567823
v -19.3924401 -182.4665964 36.0475518
v -75.4748955 -192.8506494 13.0153904
v -85.0585327 -194.1578686 6.7959656
v -93.3159292 -195.6055462 -3.0396935
v -97.4428505 -196.6518909 -13.9644891
v -94.3574607 -193.9847469 -26.0422528
v -89.0451670 -193.4161931 -35.6907248
v -78.7854418 -195.0680166 11.9761247
v -97.8499949 -197.2099990 -19.3000045
v -88.0157575 -196.3621825 -38.5905169
v -87.3313695 -197.7652460 6.1018518
v -96.7246518 -200.0790983 -4.3571233
v -90.4525742 -197.2799003 -36.3997966
v -99.1598666 -201.8453032 -7.6723974
v -85.6884345 -198.0305761 -40.9572013
v -100.7608920 -202.3304254 -16.5614840
v -96.8074948 -202.5701702 -29.4530597
v -90.3030336 -200.9638101 -37.7905071
v -94.1291675 -201.5507370 -33.4201604
v -101.6574204 -204.2595893 -14.3822683
v -92.7175060 -202.6936561 -35.6174149
v -67.8976104 -199.0333945 17.4569376
v -83.2209885 -204.7135830 11.0186730
v -102.3344845 -206.4750046 -11.6191301
v -87.8670141 -202.5049180 -40.1886702
v -85.1698890 -205.0334513 9.6513722
v -102.7665585 -207.9119533 -15.1230404
v -84.5649391 -206.1126977 10.0454642
v -93.0677205 -207.1937472 2.3544941
v -102.2542343 -208.9473754 -18.2120856
v -99.2657915 -205.8080286 -24.8068068
v -71.1672828 -206.1311603 16.5966675
v -83.1193104 -207.4664384 10.9667592
v -94.7687179 -208.9720070 1.4188450
v -74.3310824 -210.9875232 16.5299363
v -86.6686702 -213.1436020 9.6274689
v -96.3257551 -212.7691805 1.3639726
v -99.3689373 -209.0474963 -24.8470400
v -76.9783556 -216.1606103 14.9617987
v -98.1033668 -215.6016976 1.5009402
v -97.3801166 -215.8954442 -28.7641995
v -91.7799994 -212.8600031 -37.0600037
v -84.3800008 -211.3199979 -44.2400016
v -72.2511187 -209.7466141 -50.2058081
v -98.4209329 -219.2571908 -25.9073861
v -91.7100012 -216.5700048 -36.3500006
v -83.5400000 -214.8600072 -45.0500026
v -103.3839434 -223.9856571 -17.0324501
v -97.1366987 -221.4821428 -28.2969084
v -90.0132209 -219.1679478 -38.4026505
v -81.8450227 -219.0523595 -46.5084426
v -104.5181155 -227.9378623 -15.4869240
v -90.3963223 -224.9656022 -38.1530374
v -99.0156680 -228.0941606 -25.7437415
v -89.9656340 -226.8110067 -37.7240255
v -88.9933556 -231.0677469 -37.7832763
v -74.8638734 -233.7276638 -46.5042964
v -89.1962275 -236.9109541 -37.0106995
v -89.7630304 -240.7868207 -36.8114598
v -82.2844878 -240.0440276 -41.9619344
v -102.3202762 -253.6236644 -18.2504877
v -105.1706448 -253.1647682 -11.6065657
v -94.8699936 -252.8800070 -27.1899961
v -105.0472707 -254.0932000 -9.9239387
v -96.9058871 -259.0755522 -21.9035018
v -91.9599906 -257.0999861 -28.8899951
v -75.2940252 -250.6641746 -41.8639220
v -88.6903033 -261.0412836 -30.2645881
v -104.8016548 -264.5846605 -8.8111330
v -104.8016548 -264.5846605 -8.8111330
v -80.6741267 -265.6726539 -32.0989788
v -83.5739970 -272.4613547 -24.9764174
v -66.9428185 -272.1659243 -31.0868509
v -96.3700041 -271.5800107 -11.6799977
v -104.8016548 -264.5846605 -8.8111330
v -95.6743360 -261.9419098 -22.0374744
v -89.9365023 -258.1692040 -30.8656339
v -104.8016548 -264.5846605 -8.8111330
v -96.1422026 -256.6642761 -23.2734829
v -99.1988108 -249.6122867 -24.5236121
v -105.1068082 -229.4214964 -14.7384983
v -92.3829228 -228.3020169 -35.0053199
v -86.4799991 -217.7499980 -42.5799973
v -6.5145162 -202.5431246 29.9353041
v -19.6499992 -196.5799928 27.2100009
v -71.7116669 -214.4346833 17.6973194
v -99.8372287 -220.9802717 -23.3094618
v -93.9214155 -214.8720771 -34.1343284
v -25.5896151 -188.4858012 25.2428390
v -102.2677571 -216.5881842 -2.7988900
v -98.8876298 -216.0885781 -25.0857472
v -18.1300007 -179.0899932 24.8399992
v -63.1399974 -195.4199970 18.5199976
v -103.7308946 -213.9636874 -13.7467319
v -93.0062681 -199.4082034 -34.1394655
v -19.3900000 -171.0000038 19.6299981
v -93.9706787 -192.0877844 -21.5580855
v -90.9518301 -191.1179572 -29.8691820
v -83.1792057 -183.0240488 -12.9273515
v -92.3670605 -190.5634105 -22.5988422
v -27.8699994 -160.3499949 16.8099962
v -74.3199959 -177.2900075 8.3299996
v -81.6959590 -181.9472611 -2.2764686
v -77.5900036 -173.9899963 -15.2900042
v -23.9233822 -158.0185294 40.0145017
v -76.1096030 -177.5246859 6.8443893
v -28.2773506 -153.4458846 32.4269868
v -31.4674266 -150.1463652 12.7732009
v -59.2721663 -166.6941643 13.2535342
v -73.3873174 -163.4438336 -8.5642142
v -64.8275390 -160.9504521 -24.8951279
v -22.8779837 -151.1925459 43.1630872
v -72.6229772 -164.0983969 -0.1564086
v -23.5857833 -147.3412961 44.0203249
v -32.2573185 -142.7438408 11.6476016
v -56.1597683 -153.1650722 13.2726831
v -22.5730054 -145.4323828 44.8274575
v -58.4610254 -153.3959210 13.2315448
v -32.3538557 -137.3226345 12.2105796
v -72.1697882 -147.1240968 -11.4969825
v -70.8844364 -139.6924704 -12.6536936
v -30.0529394 -135.9764934 24.9930378
v -32.2400443 -134.0194196 13.6212576
v -20.7399745 -139.4227594 46.2171473
v -35.8243883 -133.9795142 8.4686764
v -55.9095144 -144.6869820 12.4760866
v -21.0075527 -144.8577791 45.4113260
v -32.9511575 -140.2942538 10.6196022
v -56.0667142 -148.2896656 12.8868939
v -27.7221166 -147.7696002 38.1094292
v -53.6681563 -153.7064910 12.8236553
v -34.1514498 -149.0834802 9.2519224
v -53.5332859 -157.5466543 13.0130835
v -62.3982027 -163.7838036 12.0144458
v -21.2255586 -159.5388204 40.0369912
v -27.3916721 -155.5847675 32.1476050
v -28.6722835 -157.7535123 21.0291911
v -46.3199988 -162.3200029 14.4999959
v -75.6623819 -167.9784805 -8.6284224
v -26.2500010 -163.2400006 17.5700001
v -43.8800007 -169.1199988 18.7300052
v -76.7654181 -178.1221032 6.3262959
v -48.2230410 -169.6887612 14.8249194
v -54.1566461 -180.7731390 17.7839361
v -64.4742548 -178.0566573 15.2200256
v -74.9263987 -185.7741624 10.8447196
v -82.5767070 -182.0002645 -14.8231499
v -15.1100000 -174.7500002 16.0000008
v -45.0964086 -186.7289692 20.6058584
v -52.0225465 -182.4581027 18.7036768
v -62.0921403 -184.1443926 16.9891156
v -70.0870901 -192.7447021 15.6115191
v -79.5408487 -189.5546615 9.3321586
v -89.9482667 -194.7652549 1.2885974
v -91.1799222 -189.2709583 -25.0657480
v -24.9078535 -185.9457195 27.2252038
v -13.9400000 -181.9500029 13.4100001
v -94.2183658 -192.4698651 -14.8530407
v -21.0900009 -194.2200065 25.1199994
v -40.9025922 -199.6024698 21.9395757
v -38.8492532 -207.8266144 22.3051049
v -33.2914144 -211.9635046 21.4333739
v -105.3077504 -227.4916321 -4.8695873
v -96.5808406 -236.4271581 6.0290340
v -105.5428684 -237.5403047 -5.9932768
v -106.0187146 -227.5191247 -8.1210369
v -49.8139970 -231.0318798 16.6306496
v -104.5056656 -253.8047433 -13.4657212
v -76.7186880 -275.4123807 -12.8611783
v -99.3399993 -268.9499855 -9.9200001
v -23.4663449 -156.4489007 40.9413502
v -28.0700028 -152.7899951 21.2600008
v -64.8966357 -162.6429856 10.7482830
v -69.9803233 -162.3565555 3.6968398
v -59.2895746 -155.3504318 -27.3963977
v -72.1483156 -164.4379497 1.6987488
v -28.7762433 -157.7138156 19.8730770
v -24.4797189 -159.9217653 38.0088538
v -27.3993481 -159.1952145 26.9791875
v -73.9952922 -164.4785702 -4.4050026
v -24.6399976 -156.0299993 36.8699990
v -27.8737918 -155.8144838 26.4250655
v -65.2523190 -156.7533910 -23.6474406
v -23.9053201 -151.9954801 42.4847417
v -72.0824152 -156.6854566 -12.7104260
v -24.3735705 -137.4169886 44.4855019
v -57.5821586 -139.6805495 -22.7389894
v -31.7339934 -127.3660511 19.9414697
v -66.9176280 -141.0947889 -17.6938381
v -54.2861633 -129.9107969 -22.0835581
v -65.0244951 -125.3553629 -14.4955376
v -55.2514158 -117.8836524 -19.1828366
v -72.4189356 -120.8872274 1.3837463
v -68.3542490 -102.9156148 14.3812085
v -72.4066272 -110.6744781 3.2030370
v -66.5699989 -97.8600010 -7.6499991
v -71.5412721 -94.4229513 11.8306149
v -71.6473311 -86.7763981 11.8030170
v -55.9000000 -75.9700015 -10.3200004
v -65.3043240 -76.2846246 20.6802599
v -72.3596066 -79.7505379 9.6706459
v -67.5259829 -75.8307055 -2.6332838
v -59.2299998 -69.4199950 -7.9400018
v -65.1961192 -61.7525317 -3.7014636
v -72.2643659 -61.1730255 15.7075934
v -68.5289279 -54.0148281 -1.3737287
v -72.9958043 -50.5292006 10.0628836
v -70.8071813 -50.3615811 1.7791119
v -52.8330095 -39.1029492 38.3017063
v -41.6269749 -32.1379453 48.6441217
v -60.7523695 -34.2265517 35.1856537
v -33.9723192 -17.4075551 -11.8128685
v -72.7056190 -25.5797058 2.3762407
v -64.5573735 -6.3373037 -4.7380133
v -42.0761146 6.5423050 -10.8838482
v -42.0415960 8.4185749 -10.8136516
v -80.0715312 -8.2241781 19.2678850
v -73.1047168 -3.2192313 2.3004352
v -66.1058277 16.0867088 -2.1783691
v -81.8712264 10.1031549 39.5534560
v -85.3220969 13.7885874 28.7164692
v -82.0799991 14.1500002 15.9799997
v -78.0799985 19.7299998 46.5200022
v -83.6787894 8.2160756 21.9683945
v -83.5933834 20.1377608 18.5550302
v -51.2161441 43.5237102 -2.3475941
v -83.0848664 32.6406769 16.6805722
v -53.3362925 48.4004579 -0.8096265
v -83.3448097 60.3712574 54.4691235
v -90.4755592 69.8406771 51.1474945
v 36.2381004 -92.1131372 -11.8601676
v 28.9237984 -100.3694311 -1.2836083
v -70.8061084 -131.6705048 -8.6347954
v -71.3795647 -135.4128122 3.1903514
v -71.2573454 -134.0784729 -8.3746146
v -62.4852218 -130.7191998 -17.1385650
v -51.1600003 -126.6900003 -22.1699998
v 22.8498708 -106.4378992 -1.2736084
v -69.6738958 -135.2575570 -11.8435491
v -58.9828975 -131.3156039 -19.7333526
v -45.5193259 -126.7880201 -23.0744015
v -61.1793771 -134.2241764 -19.2135796
v -56.2045351 -136.1202151 -22.7712169
v -72.1149221 -147.1738368 -9.0931235
v -54.9423881 -137.8687918 -23.5226545
v 38.3011028 -111.3435328 -9.7252000
v -56.5113164 -141.9161409 -23.7943977
v -56.2205464 -151.0705203 -26.2787305
v -53.4471720 -151.8907994 -26.7470852
v -67.3531741 -163.8468504 -23.5103536
v -62.3520352 -161.3362879 -27.4609365
v -52.3347557 -157.8766704 -30.1879309
v 0.4627612 -145.2500373 -10.9987110
v -69.2392811 -167.4690247 -25.1244176
v -61.3092333 -165.8564359 -31.0803410
v -58.4278628 -170.7138419 -35.8127244
v 15.3934285 -152.9608369 -18.3779523
v 29.8485551 -147.8338093 -19.9295394
v -59.7691759 -172.0429361 -36.0354446
v 2.0214920 -160.1634473 -17.5981689
v 26.1787307 -151.5198797 -21.0342929
v -67.3001185 -183.5300177 -41.4455608
v -56.3877150 -182.0404381 -39.8250185
v -9.5089395 -172.4203080 -18.4944104
v -47.3212339 -190.2853698 -39.1901806
v -21.0798848 -185.5948567 -21.7723753
v -48.7450436 -191.3924813 -40.8806540
v 14.1432621 -179.9671054 -25.0398051
v -55.2714132 -197.8428066 -47.7327891
v -47.3836735 -191.7718649 -39.9735644
v -29.4100009 -195.1099932 -25.3699999
v -20.7775477 -192.4055666 -21.3008486
v 20.7502302 -182.5089902 -29.5681246
v -30.3300023 -198.3800083 -26.4899973
v 41.9024676 -179.2827845 -37.9508287
v 22.6009358 -187.5178963 -26.5007578
v 53.2676615 -177.4044633 -39.8856625
v -22.7240194 -201.1972666 -22.8396561
v 51.9761890 -179.8688471 -39.2969027
v -48.2142456 -207.5626552 -49.4765863
v -29.6857413 -205.2485496 -28.9002266
v 44.2953669 -189.4619316 -32.3008411
v -24.3684724 -205.7227492 -24.4565830
v -23.6241836 -205.4093480 -23.8728225
v 8.8777989 -199.5023936 -17.4716339
v -47.8345156 -209.5872313 -49.2222793
v -29.9422182 -207.2336227 -29.6745487
v -47.2997837 -206.4606696 -49.1007976
v -30.9420396 -205.5125087 -29.8384689
v -24.2745634 -205.2456141 -24.2945794
v -45.8742529 -205.1282674 -47.5253537
v -20.6737053 -200.1787871 -21.7965953
v 24.3488532 -188.6371225 -26.1824653
v 48.1144860 -180.4723144 -38.9179774
v -44.4062389 -205.3664029 -45.3772396
v -31.7541361 -202.8152794 -29.2125735
v 19.4153525 -188.0603135 -25.3364667
v -32.3987976 -196.8118995 -27.8943051
v -18.2193015 -192.6964223 -20.3679055
v 14.5705929 -181.6593111 -25.5533308
v -33.7792598 -191.3690865 -26.1773057
v -36.4348218 -187.8909320 -27.2483397
v 29.4729322 -159.7142071 -31.7992046
v -32.1717896 -175.8868843 -23.2921205
v 26.8539432 -155.4742008 -25.3144503
v 39.9489254 -154.4785649 -34.5084928
v 26.0753985 -150.2217352 -19.2135349
v 47.6845279 -143.6204910 -28.9619714
v 29.1790385 -137.1145993 -11.8103307
v 69.3222210 -130.2803010 -19.2259941
v -29.9092419 -152.2195339 -22.5125793
v 42.3038527 -121.4438304 -15.2783841
v 42.8799987 -115.6300008 -15.8500001
v 30.7562910 -113.9879674 -4.5120250
v 41.1499999 -110.9400019 -13.5800000
v 66.7375177 -106.4797565 -7.8349113
v -28.6871456 -135.3311986 -19.8205821
v -13.0389836 -126.4240295 -7.1589374
v 21.6948688 -113.8419732 -3.0357367
v 36.8978940 -105.6169420 -8.2330042
v 51.9421138 -101.7598063 -17.5462905
v -14.5095214 -110.4779616 -3.7492067
v 21.5504952 -99.6645987 1.0816655
v 38.3521467 -92.8458199 -14.1585544
v -14.0559515 -107.8393012 -3.0689035
v 13.3821927 -99.0533307 3.2121686
v 32.2284549 -89.9215043 -5.8495481
v -5.7636965 -99.1782248 4.2336937
v 20.6802674 -88.5915533 4.4458751
v 29.4745304 -80.4595947 -6.4938613
v 18.6468083 -82.1226761 5.5286703
v 27.5668781 -80.3685933 -3.3030878
v 31.4223729 -78.3008263 -10.5646998
v 20.5061138 -78.0873522 3.4791024
v 27.4985842 -75.2775520 -6.1345156
v 15.2303353 -76.8468156 7.0893588
v 29.8596397 -71.9696879 -10.9210899
v 11.9812703 -72.6627633 8.3314804
v 25.8179568 -68.7980652 -7.1000927
v 15.0797907 -69.8212013 6.5448149
v 25.3238268 -63.6028498 -8.1768064
v 34.3569703 -59.9408373 -12.0383250
v 20.1275088 -57.5924665 -1.7939147
v 13.8577390 -59.9549823 5.8125528
v 19.4547083 -44.2352779 -8.9162430
v 14.9332518 -37.7523229 -7.8351470
v 17.1489250 -39.5916440 -8.8986987
v 14.3839614 -41.0898104 -3.3092326
v 42.0610197 -38.2808261 -0.3921397
v -3.5414782 -60.8115941 9.7718863
v -1.2054736 -48.9879809 9.2918016
v -50.5045950 -72.8939846 -10.0357095
v 11.1298664 -43.4970297 2.3444116
v 10.2439951 -37.0718874 -0.1794005
v 5.5351132 -31.5936618 1.3206236
v 7.4529434 -27.1387305 -6.7511043
v -39.0152335 -48.9273407 -7.4214977
v -4.0123528 -22.1584365 5.0203991
v -40.3282717 -39.8231708 -7.6647215
v -5.1487852 -20.0520009 5.1086745
v 0.3148398 -16.4018311 -6.1385427
v 8.8319881 -14.4170318 -9.0462165
v -38.3996777 -34.0327248 -7.8475391
v -29.6462085 -30.2023143 -9.0039792
v -2.7800768 -17.2643811 -1.8888275
v -44.8299870 -34.7279906 -7.1666380
v -35.4279056 -31.5448083 -8.9672785
v -6.4464621 -12.9423989 -1.2957122
v -7.4325064 -11.6439713 -0.9692166
v -8.0399998 -11.5299998 -0.0199999
v -39.5844504 -29.4658858 -8.3430121
v -5.9947451 -11.6296560 -2.7474058
v -51.0445759 -38.6963487 -7.0031537
v 14.3995807 0.4287692 -3.1277824
v -3.7587602 -15.4965343 -2.7494503
v -33.7540172 -33.6342864 -8.5161263
v -2.8883358 -17.6493376 -0.0549105
v 2.5437952 -18.1378014 -7.1447394
v -1.5398603 -23.6109160 3.8382434
v 1.3821269 -27.3518246 3.0362150
v -28.8439952 -39.0102640 -6.2339124
v -27.9737152 -45.9714793 -5.7307393
v -63.7906492 -66.9101775 -4.6410579
v 9.4577027 -32.8114294 -2.5934188
v 11.4090340 -27.7028047 38.3753330
v -14.8499999 -35.0099988 53.0500002
v 29.1116163 -22.2560130 21.9973065
v 22.4511009 -22.9148250 30.8607370
v 6.3906838 -27.8830882 42.1097837
v -6.3625076 -32.4658118 50.1121618
v -29.9999993 -34.7299986 52.3100011
v 16.2270330 -22.2562086 36.2074710
v -65.8828765 -28.0852094 33.7665156
v -24.1572708 -16.3651388 53.8056605
v -34.5711932 -8.4170597 54.8367389
v -25.5800001 -4.2200009 54.3899983
v 18.3725972 18.5775943 37.2704640
v -20.7675900 16.9241875 54.0276282
v -76.0649666 12.6694860 46.0476540
v 14.4958459 31.7600220 42.0512445
v -19.7100006 23.6700010 54.8699982
v -57.5199984 18.8999996 53.4499995
v -47.1526049 21.0097004 55.8035634
v -76.5104294 21.4013085 48.1684320
v 12.9021304 39.3648855 43.7865295
v -20.5400009 31.5099992 55.9700020
v -40.6199992 32.5100012 56.6499978
v -63.7900010 30.1299989 53.9899990
v -77.7925029 27.4399221 49.9216989
v -53.9700016 38.6000015 55.9500009
v -63.7400001 41.4300002 55.0200008
v -80.8590800 39.6518260 51.3057448
v -2.7084553 53.2466397 56.7126200
v -85.4716450 43.4571654 48.6091040
v -6.4368290 54.4798635 57.5676113
v -83.1841454 51.3120592 51.7523959
v 9.4499998 64.2400011 47.9100011
v -64.2575547 52.0874634 55.9960864
v -14.6933598 62.1942692 56.3116595
v -25.5068727 60.5860464 54.7111593
v -74.1796792 55.1743433 55.0222620
v -85.5399966 53.8900010 51.0299988
v -16.9799998 65.1800036 55.2400015
v -72.9335472 58.6626790 55.8455363
v -83.6695358 58.0447242 53.5967499
v -28.7164189 71.4935586 54.1003793
v -67.6156133 65.6548887 57.6427616
v -22.5799996 77.4400011 56.3399978
v -24.5489981 84.8615915 57.1255125
v 11.4300000 95.9500000 45.4699993
v 2.4448319 93.6115757 56.3746057
v 9.7499965 101.7600000 48.1799953
v 1.4499999 97.5399986 57.3100001
v 10.3666745 104.7668979 47.3061278
v 9.8858941 109.1005132 47.5278236
v 2.7496514 102.9135138 56.7655228
v -13.1746111 103.8127244 62.9745945
v -24.8785280 104.2101458 61.1129515
v -29.7074802 117.5424084 62.2145347
v -91.6134045 108.6130813 63.9235005
v -36.0508673 136.2381279 62.5821277
v -62.2376390 134.4256550 61.6293885
v -77.5117800 136.9632334 63.8072565
v -95.4239964 131.6780448 69.3853572
v -70.3499988 143.0300027 63.3999929
v 3.9339978 159.5295072 57.1478121
v -3.8296506 153.7439972 64.2130002
v -82.1808726 146.2490857 63.6362880
v 3.0700008 165.1999950 58.7799959
v 0.9492632 170.4328805 61.7673211
v -10.3200004 168.6300039 69.6500018
v -48.2120626 165.7027155 64.6741018
v -79.8351616 161.8623435 61.6141073
v -94.8340222 156.5933675 67.9931119
v -12.3057188 173.7813652 71.0794926
v -46.6575101 174.9289334 66.4701760
v -88.0709812 170.2476442 64.0241131
v -0.6782166 189.2113239 64.2796755
v -44.9999981 179.3500036 68.1699961
v -41.5309034 201.8558085 72.4631995
v -80.3381428 202.9503286 67.1472102
v -107.8500003 202.1999955 71.4299977
v -105.4068655 207.4122578 69.6679354
v -26.2594540 216.2923962 79.8755065
v -66.6714907 219.8807448 70.2910423
v -114.5745739 213.6084586 73.0227381
v -108.5738838 217.0433700 71.0463077
v -25.4899412 225.3702730 78.8702369
v -107.2559804 220.2207893 70.8293617
v -64.0399978 230.9300005 71.7699975
v -23.3300012 234.2099994 80.2199990
v -8.0423113 243.1173474 75.5603686
v -32.2247148 239.0073091 83.2575560
v -11.1084245 244.2505211 78.8648427
v -46.5826057 245.7450628 78.9884105
v -45.7969904 247.7525324 79.8597187
v -61.8919097 251.9826889 73.8008842
v -43.3749855 264.7827566 84.2648894
v -93.4109539 272.6251483 75.4051879
v -48.3854935 277.4669826 82.7624202
v -116.4700016 272.9800045 76.0499984
v -49.3844487 298.7843156 87.8918767
v -118.5100004 291.8800116 83.4599957
v -29.5684654 301.9918799 95.2339396
v -50.0165522 303.2429516 90.3474391
v -47.8105657 305.2759171 93.2005122
v -64.0200004 309.0200126 83.7700069
v -50.0341281 309.0628684 92.8698778
v -60.1420514 323.4473467 88.0900994
v -60.6504455 327.9519081 89.7374675
v -75.8168548 334.0001106 85.2509961
v -72.8276297 335.7015848 86.0113725
v -101.2400016 330.0500214 88.3100033
v -108.7699980 330.7699859 90.4200003
v -64.4834787 339.7038281 92.1004713
v -75.9379789 342.0811296 86.6023824
v -118.5400039 330.7000101 93.3300033
v -59.0200014 340.8699930 96.8800038
v -95.7410038 355.8522165 89.5857438
v -135.1208538 351.8100679 91.1107436
v -76.2272105 361.1331880 95.8266109
v -36.7204808 366.9294119 104.1298956
v -132.8227967 370.4836667 88.4458199
v -82.8510970 366.7705655 95.6082791
v 46.0215546 -48.2260101 0.1267777
v 44.1547036 -40.9514792 2.2205270
v 44.2200005 -44.8700003 7.8199999
v 35.4739465 -46.8817987 19.1506520
v 24.3093986 -49.9567650 28.6535751
v 42.6981784 -42.5435267 9.9368431
v 34.0497531 -47.2130664 20.5108691
v 22.9892954 -48.8993935 29.4274967
v 43.1572832 -38.9991328 0.4167179
v 28.4822192 -43.9971462 25.0897687
v 1.7281873 -52.7254604 45.0044796
v 26.7788451 -42.5332561 26.3465382
v 8.3876168 -48.0707437 39.2471589
v 38.9603004 -31.9322050 0.0165735
v 39.0595123 -29.4887200 2.4830096
v 36.2582579 -24.6291626 0.6662123
v 35.1300016 -24.1000000 13.5599999
v -5.0770952 -28.0963387 49.2668189
v -6.7814686 -22.0963173 51.1977971
v 28.1181969 -6.7771808 23.6771796
v 1.6510284 -7.5163394 49.8934127
v 24.3779514 9.5079243 25.5994070
v 19.7945032 6.5579172 35.6739946
v 23.2514534 14.0373437 27.9946439
v 22.2597942 26.7369263 21.6777045
v 18.8165028 26.4678244 34.7379111
v -16.0312764 21.6228310 55.3335473
v 19.6066778 34.9405929 29.8112035
v -15.6800002 26.6900007 55.3600006
v 17.3489470 36.4023298 15.1188010
v 18.6933111 36.0038728 32.9470672
v 11.9369011 34.8558947 44.4511212
v 16.5159125 41.5589288 36.6008356
v 13.6269182 46.4976653 41.4039567
v 17.2766838 56.7107685 25.7093906
v -20.9642760 49.0460433 56.8107329
v 11.9580058 54.7729135 44.1324413
v -28.1315148 55.7600819 55.8099449
v 14.5612247 64.2807037 37.9415713
v -22.7573067 56.7434430 55.6281768
v 13.1707583 68.0741295 41.3144454
v -30.1278569 67.7711368 54.4183478
v 14.6021508 76.7605230 30.6219552
v 12.5342840 72.4508911 42.9213122
v -26.9072354 74.8322234 54.2745218
v 13.7488358 82.6076046 39.2251164
v -0.9499998 75.3600001 55.6400008
v -30.1351473 73.4687969 54.2071275
v 8.9936070 86.6726711 49.4778901
v 0.5403527 83.9245394 56.1911501
v 5.8566178 92.3927575 53.2776490
v 12.8950616 101.1712030 40.0905795
v 9.1706505 95.4567567 49.2910147
v 12.4127669 102.0154580 36.5631469
v 11.4873359 102.0963043 45.0970680
v 4.7792657 98.3687043 54.9338311
v 12.1336421 106.1679795 39.1296260
v 2.6263304 100.7446349 56.7024164
v 8.3469506 116.6694984 35.0932181
v 9.6034436 114.1371429 47.1165441
v 7.6782745 117.5548360 49.8934016
v -3.4246023 114.9757579 61.7024489
v -38.9399529 121.9945326 58.7603003
v -19.4144603 120.0550571 64.5258501
v 7.6999525 140.4661834 44.0293327
v -45.6314236 139.1731054 59.2305809
v 7.5664693 142.6542252 47.7899648
v -29.3958727 142.4096525 65.9186170
v -30.0614834 147.6675421 66.8333322
v 1.6914308 150.4727155 59.5564656
v -75.0686675 167.6400155 61.3285862
v 5.8636414 159.4610810 52.3976721
v 5.3289365 164.2614007 51.6278259
v 0.9453076 161.8051380 60.3521541
v -15.7299899 162.9401147 70.3399852
v -4.5300038 167.4199998 65.9900010
v -18.3184464 167.5237268 71.1836964
v 3.4872796 175.2648205 57.0251718
v -42.7207500 178.3615202 68.5523525
v -60.6938079 183.5428029 65.3348416
v -19.6499657 175.2904356 72.3538920
v 1.6015620 181.0436696 61.0584617
v 2.2135833 184.1874868 56.5752424
v -8.1321653 180.8242202 69.9298531
v 0.6907913 197.4076778 57.4295931
v -8.5043497 194.3610162 70.6653669
v -74.0980431 208.3601505 68.0016428
v -68.3198348 218.2670236 70.1215714
v -59.9399246 225.9406000 71.0671246
v -21.4245394 215.9831226 78.9778680
v -60.1449162 236.2333983 72.1590817
v -16.6125298 222.3597616 77.9656321
v -65.5318052 242.6466048 73.3232647
v -14.2197711 229.0073931 77.4303451
v -36.7169790 236.5710288 81.6670060
v -12.1494597 236.0969037 77.9435262
v -15.0199989 241.2199974 80.5700049
v -6.2400000 252.4600029 68.4200004
v -6.5685273 255.5593848 70.9377080
v -117.9258451 280.2314162 77.6498616
v -112.5458851 289.5812988 80.4067776
v -107.7834517 294.7085798 81.0063854
v -8.9985942 279.5942426 66.5451437
v -9.2445454 286.8791819 62.9094169
v -9.3398262 293.9370275 65.2422085
v -12.3410821 302.4258912 54.9166612
v -9.5464848 291.2367284 62.6951754
v -12.8471479 306.0833216 51.3583310
v -15.8565082 257.4892044 84.2149109
v -6.7824489 262.6540661 64.9133399
v -22.3782845 252.8010309 86.1351341
v -6.0466249 252.6831925 65.8772290
v -37.2100025 247.5599945 83.5400075
v -13.4561099 232.5861007 77.6139647
v -26.8264413 234.8206788 81.3171938
v -40.2311385 237.4763191 80.5609524
v -17.3611529 232.8785658 78.4929544
v -33.7273404 227.2558361 79.1865885
v -28.8263336 217.9267555 79.8856393
v -94.0906554 235.3485972 69.8961690
v -25.3380649 216.8521732 79.7550753
v 2.1277564 175.0378460 60.4955778
v 1.5187568 185.8660132 54.1457720
v -9.8784687 177.5127798 70.5719441
v 6.1720000 159.3357176 50.3462777
v -0.3404345 164.9181992 61.9330630
v -9.0399999 154.7999978 67.4600005
v 2.9101123 155.0466865 58.3204143
v -7.7962093 145.7622945 65.7634884
v 8.3555412 126.2560934 49.0201749
v 0.1300001 123.0100021 59.3899973
v 11.0607296 111.8012220 43.7049344
v 6.3429703 117.2538102 52.4530932
v -7.1090637 109.2315316 62.9658997
v 12.1611059 105.6281552 42.1655402
v 4.5968331 102.3603901 55.0948940
v 13.6931380 90.5082598 39.9937332
v 11.1600002 86.3799974 46.5099998
v -2.1400002 83.7000012 57.2500005
v -35.8797535 84.7183987 54.8320822
v 14.1700003 84.6500024 35.1499990
v -3.3558025 71.9581619 55.4306321
v 0.8829622 69.1322535 54.9457148
v -25.8558597 72.0707104 54.3391779
v 15.4977404 72.1214786 31.7078345
v -12.2794546 64.6709576 56.1585799
v -27.7674627 67.2629550 54.1396104
v 12.9800010 65.5499995 41.5499993
v -11.7211342 62.3243488 56.6879362
v -19.0155841 56.5840602 56.8212792
v -29.2235203 61.3828935 55.1927164
v -41.9199988 54.0600009 58.0099970
v -11.4535019 -38.4121388 52.5010526
v -8.8881841 -31.8656154 51.4415652
v -23.1077224 -34.5754735 53.1837009
v -10.4725417 -30.2943084 51.9016050
v -4.2874673 -23.7469990 50.1215979
v -75.5360052 -9.5978882 36.0162184
v -80.1580623 -8.7539479 26.3666846
v -30.3399991 -6.8399999 54.5100011
v -82.4167356 -0.4500461 24.4619753
v -78.9375827 9.6360706 43.0388823
v -83.8595107 9.0437476 34.4836079
v -80.4753378 14.6815078 43.4282087
v -73.2057542 17.3125379 48.7897843
v -83.3236054 15.8108454 40.1908793
v -86.6260752 22.0702421 35.6657617
v -86.3602757 25.6185569 39.0845314
v -55.9474379 27.6392531 55.0683141
v -75.1404166 27.4587814 50.9259999
v -56.8512790 31.3408859 55.0028495
v -84.6023262 30.6996088 45.3589112
v -76.4977559 38.4989120 53.1062372
v -88.8133943 41.1178246 30.6903012
v -61.3466538 41.6667275 55.0394729
v -85.4103863 42.7007228 48.5093556
v -61.1599982 45.1699980 55.7100028
v -78.2613978 43.2842001 53.1758815
v -88.2173702 44.5971303 43.1842655
v -10.1323128 53.8073406 57.8476414
v -25.6467126 52.2999913 56.3862398
v -90.2799740 48.9626154 34.0739451
v -88.5899961 51.2899980 43.7499993
v -58.9400008 54.7900014 57.5199984
v -89.1600028 54.0900007 45.1300032
v -18.2765108 61.4612550 55.5118285
v -91.7768329 57.0031069 36.9789973
v -3.3083486 67.5709173 55.9865683
v -21.7824504 66.8954328 54.5016117
v -91.7420462 59.3056530 41.7482257
v -89.8722857 65.2559102 50.2689257
v -83.2119957 62.9717335 55.1842451
v -75.0100017 71.6800019 58.1299998
v -34.8969623 81.3751668 54.5713678
v -48.0000004 78.9600015 58.2900010
v -93.0908620 75.0907958 49.5553203
v -95.5500007 78.0999959 36.7200002
v -93.8035026 79.0066943 49.8668961
v -91.3666934 80.5499554 53.7880212
v -95.8741456 87.4789804 52.2657372
v -98.2855409 90.2811512 47.1718386
v -91.5678963 90.2402699 58.2427606
v -98.8899991 93.9199999 45.0499989
v -98.3816981 95.4338610 54.2243682
v -64.7203848 104.8895568 62.7199560
v -101.2201458 101.1851206 51.3351150
v -96.7307985 106.1660126 61.4857860
v -102.6843339 103.4837738 45.4643928
v -37.4800004 127.4999976 60.1600036
v -108.0851480 120.0633124 53.6658131
v -109.0526059 123.0141521 50.5703986
v -62.3999871 132.4513257 61.4418201
v -94.9457735 126.6510189 67.6224008
v -106.2056795 125.1559705 63.8156012
v -61.5620911 133.5325241 61.3941923
v -95.9534794 127.9670894 68.3328360
v -105.5912077 128.1624734 66.4380714
v -108.7879092 124.9375120 58.3113134
v -109.3979776 129.1462034 46.5184972
v -96.3288397 129.3167919 68.8507035
v -16.6219715 148.3999491 68.4413761
v -46.5703048 144.0673620 59.8893240
v -104.9575135 132.0419461 68.7144622
v -79.6546787 142.6015794 63.8257265
v -96.6038555 135.3028864 70.4513565
v -106.7610532 133.2382113 68.0039972
v -97.2622558 138.3502036 71.1178109
v -58.3866611 152.8251171 62.5683889
v -98.0480388 140.0839239 71.6034919
v -107.3796377 141.7832822 71.1782724
v -114.9599999 143.4600055 57.8499995
v -117.2910929 155.6644589 55.8591373
v -101.9260064 152.5551975 74.0184933
v -45.4746373 169.6119457 65.8730343
v -82.6882944 168.8067764 62.7143756
v -106.0437858 160.5388373 75.6029934
v -113.6344001 161.3840908 75.8988187
v -112.7817184 164.4626260 77.0019963
v -33.2503431 186.0933751 73.9264041
v -111.6437614 166.1324501 77.4032399
v -37.0504446 190.0621057 73.6272782
v -69.4662258 185.7622117 64.8246408
v -116.1913797 173.9525348 78.0430287
v -39.2245874 197.8813112 73.5334456
v -71.5800002 193.2999939 65.7399967
v -43.8026562 201.3290226 71.1598620
v -115.1700318 182.9303205 77.7707621
v -121.4277446 185.9949827 78.7431151
v -129.3144077 193.7603354 74.7002959
v -27.2571426 216.9199586 79.9294040
v -25.7256292 220.0511396 79.7530934
v -31.3895680 223.9983678 79.5231760
v -126.6003400 203.2105476 80.8759481
v -126.5993714 206.1937004 81.4028755
v -27.9627889 232.6591313 80.3634301
v -127.4825335 209.3011290 81.8515345
v -126.3412237 211.2145126 81.3487172
v -127.9998124 211.7695063 82.2848007
v -136.8875057 214.7257030 74.5909587
v -129.1619539 211.7912769 82.0219442
v -131.9820434 215.7208323 82.0953697
v -57.4997179 244.0169603 73.1772408
v -133.3326995 221.9785899 83.1323862
v -32.3010795 250.8372962 86.4550546
v -46.8291752 249.0239888 79.2401880
v -118.3738261 239.2705083 73.1776729
v -137.9793733 233.8282168 84.2550993
v -138.8717890 236.7769480 84.6375600
v -138.3245587 239.0685678 84.9089250
v -141.4031386 240.3969914 84.8707780
v -131.7796558 246.6619760 81.7589462
v -144.1961527 245.7224876 85.0415006
v -129.4400096 253.8299859 80.1799968
v -133.5093230 261.4773810 82.3586956
v -144.9574977 254.4624507 87.8571123
v -38.5495014 283.5738361 91.9222459
v -129.7399998 267.8300142 80.0499991
v -145.7158625 254.8974454 88.0470276
v -138.9557421 264.8759782 84.5242962
v -61.9493760 290.4306948 81.5541744
v -125.2957731 275.9010494 79.2663023
v -54.0675037 294.9817777 83.6746693
v -138.4699941 275.8499980 85.4400098
v -94.1800028 293.0099964 80.1500008
v -137.0999962 279.7099948 84.6899971
v -144.9200064 278.8699865 88.2700011
v -153.9146006 277.9884040 88.7814164
v -56.8777211 312.9210770 87.4342769
v -73.8499984 308.1399798 82.6099962
v -121.5200052 296.0900068 86.3199979
v -144.0910399 287.1881425 87.4827728
v -157.2280526 286.2554193 89.3226489
v -58.0827035 317.0867264 87.5000432
v -150.3400058 292.6099896 91.0999998
v -126.1682659 301.9539714 89.9834335
v -161.2347513 291.4547622 89.1618356
v -120.6999943 305.5500090 89.7899941
v -131.2200129 301.1588454 90.5162022
v -144.7876841 299.0160882 91.0101607
v -78.8567662 324.1318762 84.0425715
v -166.5269583 298.9598513 88.8083503
v -158.5541666 302.1400571 93.5348570
v -139.2400116 308.1847131 94.0103903
v -167.2015339 302.1170199 90.4609188
v -154.4584632 306.3989282 94.3747014
v -168.4700698 306.5151274 91.9011459
v -144.9176967 313.8459623 95.7415625
v -171.4039743 308.5019290 90.3233141
v -66.3981438 341.9369459 91.4855376
v -77.9982880 341.8942392 86.2497017
v -169.8066741 310.9664321 92.9127187
v -68.0638403 346.0531533 92.7168801
v -98.0503857 334.4206214 88.1548747
v -92.8985476 346.8005061 88.5043144
v -168.6864495 318.3178306 96.0276052
v -165.1214957 325.3513873 97.7007970
v -92.2537372 367.0102656 92.5134718
v -159.0030342 343.7301815 94.6817920
v -86.8746191 369.8920012 95.9205404
v -172.7084368 337.1369243 94.8530883
v -170.1257527 345.5437124 91.3144797
v -162.1713191 355.6517661 89.1366675
v -113.3625582 384.2212558 91.9855013
v -127.8685331 380.6760609 87.8829360
v -71.7394054 396.4114189 101.9934565
v -82.7064663 395.0299919 98.1372073
v -74.4500160 396.1963952 101.4625505
v -125.2372414 394.7871625 82.2389498
v -96.0357487 399.9027908 89.7934437
v -123.3797148 390.8556104 85.6165364
v -99.8244584 398.0574608 89.9707526
v -81.1349079 404.4134021 94.5499688
v -87.1668011 407.1044326 87.2740149
v -159.4231874 387.4033093 80.2929997
v -64.4643232 404.5562744 104.2052507
v -65.4201508 410.4547501 100.3023908
v -137.2801363 402.1078050 80.1477432
v -169.4391817 388.0578279 85.7911631
v -156.0608745 399.2668986 82.3240653
v -30.6688100 219.3962932 79.7820166
v -32.5951315 211.3317549 78.0615881
v -124.0224689 182.1840852 55.7441488
v -74.8841539 196.5543926 66.3130209
v -123.5569343 175.5048335 63.4339675
v -47.1662320 204.1425109 70.7327425
v -32.2028361 202.7327716 76.8295079
v -45.9903777 201.8907368 70.4654679
v -31.5499827 198.3387172 76.5688643
v -47.3299995 197.3199993 69.3899989
v -70.4331398 188.4048432 65.3140619
v -113.3363023 165.8385992 77.1761239
v -32.6196104 195.9277391 76.0096088
v -99.0149826 171.1124331 68.5461983
v -113.0803078 163.2234603 76.6828880
v -31.8498537 192.4941540 75.6584331
v -44.5252731 189.0292615 69.8804185
v -94.1047370 168.4567332 66.6143373
v -111.4364788 158.1965387 75.6968856
v -81.0354427 174.7243255 63.6708736
v -108.4164232 158.3850980 76.0741532
v -25.5236514 184.3205392 74.4041800
v -42.6404923 180.2801490 69.0493733
v -77.9400021 167.6300019 61.6500005
v -91.8957219 158.9485705 66.3860291
v -23.7062164 180.3696901 73.4973401
v -34.3262367 175.8681387 71.0352212
v -87.1869102 156.8969190 64.3302575
v -115.3636724 148.2110322 53.8458228
v -14.3430736 176.8284291 71.9569921
v -43.2517603 170.0276136 66.8721050
v -95.9442183 153.3321887 70.4674795
v -31.3288458 169.6750522 70.8399788
v -47.1163429 159.7772390 63.6831373
v -66.3442463 153.6791176 62.5313669
v -87.0085284 146.3530362 64.9436712
v -20.3485619 158.0897570 69.8111132
v -36.9752124 152.0838141 65.1428103
v -103.8755924 128.2441467 67.3712417
v -13.4822493 153.0638188 68.2879165
v -21.3385746 142.8201199 67.3917234
v -41.2405133 137.0191127 60.0092448
v -11.9053032 142.7049488 66.8263733
v -35.3600010 110.6399968 58.1599995
v -3.4007519 110.4152650 61.4442751
v -60.7442148 81.7454830 60.9685183
v -32.8021161 82.8140080 54.5274913
v -32.7174924 80.7476938 54.3525554
v -58.4202670 70.7824007 60.3632294
v -33.5798040 78.3627406 54.4216298
v -33.9967832 71.7848018 55.0346561
v -51.7699979 64.8299977 59.7800016
v -77.6500031 52.7700037 54.2300045
v -62.3031557 68.7655881 59.1932945
v -52.8200008 76.2699991 59.8399974
v -53.3254445 98.9360213 59.3543053
v -3.5817218 121.5517372 62.4364056
v -81.6899985 94.6199968 62.8300011
v -106.4875722 123.8266304 62.7098754
v -89.4000009 133.3899945 67.6099956
v -106.7828834 129.6921670 66.4441213
v -110.0324914 131.4156353 62.8359020
v -50.8210212 160.7611179 62.9625693
v -91.1497176 152.6519209 66.0927668
v -100.6319448 144.9924558 72.6993382
v -36.8781760 177.6406318 70.3022480
v -101.5385091 156.3968658 73.9068761
v -114.5970449 158.8246077 73.9300326
v -41.1926843 191.6536838 71.8370155
v -120.4235256 165.6223387 67.9802522
v -44.0271758 197.9019046 70.5201775
v -117.5004467 171.3022441 77.2324577
v -110.5121002 184.1677427 73.9174113
v -69.0587834 209.1166079 68.2409257
v -86.7199972 203.8500011 66.9400096
v -107.4897498 197.2579062 71.3353381
v -119.9192181 188.6918694 79.1253597
v -72.1342787 213.5912627 69.4051087
v -92.4253985 207.6016068 67.1611503
v -117.9067269 191.1171526 77.5391012
v -121.6893941 198.7418532 79.2626962
v -126.4633238 200.3812939 80.6741267
v -120.3170717 214.6837711 75.9382993
v -129.9727708 207.3886693 80.8172524
v -133.4512532 232.6910049 82.7613249
v -135.7551366 239.8544401 84.0901062
v -135.3795528 249.7667670 82.7348754
v -119.4366515 264.5024657 75.5567327
v -147.1187621 257.0411563 87.8167301
v -143.9817548 263.8855577 87.7602920
v -141.5256411 272.2099721 86.4651427
v -147.6289332 269.4083154 88.6846781
v -151.9878805 266.5776908 87.2187316
v -149.1887271 259.6581578 87.6717120
v -128.9504915 274.1937041 80.2846029
v -146.9821483 263.0929947 88.5747597
v -112.6447096 279.4745564 76.0611594
v -135.8757019 266.3922608 83.7611631
v -145.6589848 258.4882081 88.3887336
v -133.5700005 250.5699992 81.9400027
v -136.6665512 235.5871350 84.3565986
v -117.7574694 244.3387359 72.9399994
v -135.9836459 231.4060479 84.0306878
v -118.8695729 221.9234109 74.1210729
v -133.9630485 213.1064832 79.4779584
v -49.7990958 234.5127165 75.2025396
v -123.5321090 203.5615891 80.0440609
v -119.1024706 198.6493468 77.3615018
v -127.9018819 201.5547007 80.2220404
v -119.5272803 195.2989995 78.1645179
v -122.0656559 180.7378232 77.7892992
v -35.3709161 200.8251995 75.5659789
v -87.5918940 189.9799854 65.1312545
v -123.4619766 184.6284121 77.4144307
v -45.5403626 199.9436319 70.2062771
v -31.9648534 189.5093471 75.0725269
v -60.5723448 184.3679696 65.5289292
v -29.1300006 184.4100058 73.9400014
v -96.0546955 163.5140628 67.8531975
v -97.9192704 160.9474570 69.8344484
v -59.5663488 156.5257609 62.4540113
v -81.4510360 152.3054391 62.4548383
v -92.1103209 146.4128345 68.1583881
v -94.7009325 140.8048421 70.3712255
v -44.9934304 145.7534730 60.5372451
v -98.4487459 126.7076284 67.8749233
v -76.4300004 131.3599944 62.7000034
v -92.2299996 126.0100007 66.5300041
v -105.6837961 114.1219065 55.7706431
v -79.1125149 134.5671415 63.8479069
v -98.1663093 142.9599524 71.9772354
v -95.1006860 160.9348506 67.5513595
v -99.5334759 151.8849432 73.0121657
v -116.2142158 161.6372764 74.0979686
v -35.1972096 194.3962276 74.9336630
v -37.6116820 204.4393569 75.0162601
v -115.8164442 168.5951799 77.2241801
v -118.6464056 186.0058606 78.8100734
v -114.8800030 197.5499988 74.5500028
v -124.3031695 212.2057378 79.2012662
v -47.4899970 241.8600023 77.6700005
v -99.4199961 244.0399975 70.9700063
v -138.8105750 229.9021184 83.0704868
v -139.8987621 235.1536155 84.0836689
v 28.0159861 -103.0749902 30.0574414
v 17.5307263 -106.5979898 34.2235789
v 1.2119897 -106.8134010 39.0193760
v -20.9713951 -108.3696634 45.0064838
v 30.5865742 -99.5224342 28.4787249
v -22.1599545 -105.8387235 44.1373959
v -39.0174016 -98.2509181 16.7898759
v -49.9512739 -100.8258238 15.8333872
v -61.5325123 -53.2385409 26.2916125
v -34.3214422 -38.6672691 50.4402556
v -39.5866148 -36.5686230 47.8711911
v -72.1045434 -28.7509393 28.7814382
v -11.0617029 -21.0732576 52.3159727
v -67.2925338 -2.5122154 45.5959737
v -61.9199984 7.0199994 49.5599993
v -3.0300007 28.8300011 54.8199974
v -80.3186893 26.0509718 47.7011912
v -57.3697127 23.6298945 54.0215373
v -57.3718175 42.8372286 55.6739271
v -77.8730214 40.1381962 52.9918112
v -87.1407762 39.9340875 44.3440527
v -13.6541016 31.2460400 56.6767976
v -54.8466481 31.6786766 55.0908111
v -15.7925319 23.0780318 55.3640686
v -35.9899998 15.9399994 55.7399988
v -74.0500018 15.0499996 47.6900004
v -79.3345720 7.1869409 41.6225307
v -81.9836929 5.4540387 36.6989896
v -12.7034988 -11.9400574 52.4236299
v -33.9523554 -16.3619239 54.0639497
v -76.8961087 -16.3480248 28.7213605
v -32.0777521 -19.4277912 53.6716431
v -11.4564635 -31.7595750 52.3246713
v -27.1934811 -34.4098099 53.0385301
v -12.4696540 -33.8152796 52.6847430
v -12.7128307 -39.3154733 52.7672358
v -27.9783104 -39.3194854 52.2485524
v -58.6809404 -37.9503332 34.8659903
v -29.1897692 -41.0524644 51.8948287
v -73.0056912 -45.7317308 15.6252179
v -63.8148487 -48.4307893 27.1251407
v -31.3736498 -52.8672636 48.6608334
v -64.6538138 -50.6419241 25.7470421
v -70.5928281 -60.9764308 19.5227135
v -60.6569685 -67.5182864 22.7521453
v -64.3068179 -74.9496669 21.2914702
v -69.1158026 -75.0469416 18.0825666
v -66.5039420 -77.0503730 19.9271850
v -45.0725518 -84.6552625 19.5496008
v -76.4599964 -13.8799977 11.0700009
v -72.0431581 -12.4914525 1.5822831
v -81.3290998 -2.7056504 30.3963162
v -79.4700012 -1.5700007 13.4699997
v -69.9099079 2.8960917 -0.6587153
v -75.0435144 13.8794584 5.2022017
v -87.3399973 33.9399986 25.7699993
v -86.7070705 52.3726046 49.2173396
v -91.2464708 61.8776530 46.1530760
v -91.4901048 66.9435784 29.2134602
v -96.9299972 90.8100009 35.0699984
v -107.0972979 115.9338430 49.0304157
v -115.1507348 164.9896652 76.5037313
v -121.2627292 171.7450619 56.0079068
v -115.5299991 199.9199986 39.2800011
v -128.5066903 194.4906861 76.4192864
v -129.9222857 200.4076093 77.9140890
v -133.2441866 201.8954009 69.3327487
v -130.8235824 222.1652567 49.5205410
v -114.8490682 239.9736196 39.6206938
v -137.2396797 228.9093733 57.5497337
v -139.7986859 238.3318543 59.8347150
v -136.9029433 262.0347440 47.8258468
v -151.2800753 259.4219744 84.5750943
v -149.7000009 284.5799923 54.2500019
v -138.9899999 298.9499867 44.8900014
v -164.2999947 291.8600142 74.4799972
v -148.0032951 304.0490448 49.6453606
v -169.3149656 316.5398538 68.6312914
v -159.0390503 339.8047388 49.3170954
v -173.9474088 344.3135321 61.0775091
v -181.3722253 362.5740111 81.4444721
v -180.5402189 367.0946062 67.4410090
v -160.7877761 404.5374691 65.0798082
v -172.0753908 396.1949646 74.4799823
v -163.3847803 403.3869207 66.9875741
v -140.1490271 273.6026943 48.8807186
v -153.9299935 288.4899974 58.2400039
v -169.6352959 300.9447157 80.6713775
v -144.7944641 305.0809503 46.9134450
v -166.7720079 301.8949926 71.9633326
v -145.4439908 309.1318011 46.6182679
v -152.6000053 311.7800057 51.5199974
v -139.6917999 323.3073652 41.2583649
v -173.1676161 312.8684163 90.5262157
v -177.0952642 324.7596025 75.0457719
v -165.4787213 331.7696154 58.3604425
v -180.4810166 339.8382664 73.5904500
v -157.8921229 352.7562618 43.1990214
v -181.8276793 345.7706869 79.8411816
v -169.2691445 350.1795828 53.4389131
v -183.7250739 367.0561612 77.1988928
v -183.6648732 369.7850406 76.5210986
v -23.0629575 25.9688366 13.8257286
v -67.1864972 24.7359239 -0.3010331
v -32.6861851 25.2876468 14.6133732
v -23.7499177 29.0416889 15.2011327
v -19.3501562 29.7178980 9.9176075
v -68.1259111 24.9914490 -0.0036367
v -25.3381841 29.8925415 16.2611008
v -79.7500014 25.3599994 12.7600003
v -67.1721771 26.1756945 -0.5111948
v -25.2040550 31.1200749 16.4362565
v -22.5596987 32.5121358 15.0931962
v -21.1684983 36.1754932 13.3438865
v -55.8305047 38.6910513 -0.6942332
v -69.0779835 46.2845713 2.7083561
v -60.4954809 43.1991518 0.8912807
v -66.5471405 57.0286512 3.5716861
v -36.3263860 59.7764850 17.3061304
v -46.7079654 62.4751151 5.2380841
v -47.7093048 64.1220734 5.2602552
v -39.9181843 65.5509382 14.9696330
v -11.3428887 70.3189075 14.0931867
v -87.7708569 72.7373734 21.7658915
v -88.3588269 85.0097612 22.1805237
v -64.0989766 94.7168618 11.2105599
v -92.2039226 103.7327275 24.5472863
v 0.3778258 111.9693741 26.2084827
v -17.5526626 116.3430288 19.8449492
v -54.3120094 116.3245589 20.9818855
v 0.7012626 130.0408840 29.1849487
v -19.0808792 158.3954543 28.8185701
v -105.4416075 151.4950544 34.5712751
v -83.4399983 159.1700017 24.1800006
v -2.2506779 170.8521545 41.4303243
v -59.2774935 170.3294069 27.4599940
v -15.2662518 182.2674870 34.9402502
v -110.0309193 172.5587994 36.8417017
v -114.5704910 177.7659059 40.7523289
v -45.6292666 188.8896823 29.5015723
v -114.6700010 185.5700016 39.8599990
v -51.0980263 185.7679933 28.2994192
v -76.0399997 201.5700042 32.0499986
v -108.9600027 200.5800009 35.7099995
v -78.0421272 206.2589377 33.6176343
v -65.4123276 204.2417228 30.7242684
v -64.4500032 206.8700045 30.7199992
v -80.8524340 208.0824524 34.2932567
v -69.0796971 208.6751461 31.5622613
v -119.1100031 203.0500025 41.5199995
v -61.0175245 222.2690582 34.8415934
v -18.7700894 232.0788652 45.9562913
v -52.2838794 234.7776443 37.3844467
v -127.5829822 226.4503688 45.2512614
v -84.5599994 232.2800010 38.7700014
v -93.8086212 234.6509099 37.5984497
v -66.2399977 245.3200072 41.1200002
v -48.8352627 248.3633012 39.1160809
v -92.1500027 243.3599979 39.2500013
v -63.8099983 248.7599999 41.3199998
v -47.8086509 251.2727976 40.0820784
v -52.7227707 256.1486363 41.5181480
v -41.3573012 262.7538443 42.4822383
v -65.3899983 260.2899969 44.5699990
v -97.1574038 258.3418787 41.4156578
v -120.8159551 257.5274706 40.3407477
v -123.9100024 260.2300048 41.4500013
v -93.0882618 263.8030052 44.5358418
v -141.3300037 264.3199861 51.4499992
v -40.7106020 288.3554101 46.4331545
v -95.5198333 279.8559070 47.6072989
v -144.8368728 277.0960629 51.4552593
v -68.9896122 289.5745933 51.4556170
v -111.1399978 281.9299996 40.7700017
v -93.8379839 291.7562425 51.0532111
v -39.8700014 299.2900014 47.0399931
v -84.1356665 294.5665419 52.1798767
v -85.9167352 297.1420884 52.9448912
v -55.6700453 301.0179400 50.7264249
v -139.0667856 287.9035771 44.8108613
v -95.7166404 297.6162434 51.6770966
v -137.9465610 291.0782397 43.9811125
v -104.0394753 299.9439538 47.5172326
v -89.8896754 303.0148447 54.1486442
v -140.5549496 293.1427658 45.3835055
v -94.9300081 303.4700155 53.1900078
v -80.3465471 306.1754405 55.1005937
v -38.7011841 313.4554029 47.9606688
v -137.3274773 296.3001728 43.5606688
v -123.6243322 297.8234291 39.9967991
v -94.5999995 306.3299954 53.9899990
v -80.0699964 309.5299900 55.5300005
v -142.4974650 296.6996729 46.4290641
v -111.0231578 302.4021685 42.8273268
v -99.9840125 307.1742654 50.9196371
v -73.0901808 314.1262233 56.9943301
v -128.8352013 303.5506010 40.0356688
v -125.6014705 304.0318489 39.6015197
v -53.9537035 321.0927248 52.9478937
v -39.3664539 323.5555589 48.7466641
v -113.7383953 311.0413849 42.6426679
v -40.4623449 335.4045749 51.1873774
v -106.3874140 322.4013746 44.5440188
v -142.2388703 325.5710304 41.9414639
v -125.0667125 330.5854201 35.4817212
v -92.1308845 340.2623236 62.1233471
v -54.6276644 356.0909331 57.7358641
v -56.9435954 359.4438434 58.5862622
v -135.3252232 347.3286629 31.2232766
v -107.9815924 351.7515957 24.3326332
v -60.2944084 365.2549386 59.4500713
v -52.7069271 359.3528271 55.0558418
v -67.1448410 46.5338789 2.3332329
v -41.7264141 51.1102490 3.1059196
v -69.1493303 51.4837429 3.4748937
v -45.6471480 55.8826216 4.4445884
v -44.5403196 58.0741465 5.4962784
v -26.7237667 60.6703795 18.1902405
v -64.2479509 57.9694174 3.0754602
v -37.2755677 59.9198826 16.6276973
v -82.3996440 63.4549558 15.2737964
v 7.7491072 75.3121674 21.5729438
v -27.5174230 91.4956108 20.9848844
v -22.7210708 100.8617878 20.3901138
v -93.2375342 102.0109206 26.0511562
v -69.2000017 105.2599996 14.0799992
v -43.7214524 107.2737426 22.1962146
v -105.2287444 145.4859823 34.9239558
v -104.5821831 146.3249773 34.2772044
v -110.3200018 156.7900032 40.3800011
v -46.5199985 170.9499955 27.8900005
v -52.1397851 171.2049693 27.9289838
v -88.6172578 169.6558595 26.9746538
v -104.2422056 149.2097974 33.8498577
v -92.3143923 155.6958854 26.5056044
v -97.5437686 144.3291903 28.7662465
v -83.5540667 143.3836967 21.8280498
v -72.2416267 138.5966688 20.5938201
v -98.8845304 127.8343797 28.6094528
v -27.4002347 119.3090975 20.1117489
v -31.9468081 112.6096472 21.8434483
v -33.5482918 111.4692762 22.0337491
v -25.3292155 109.6012816 21.4411598
v -83.3147466 85.8742073 17.1975661
v -36.7051736 84.3498036 21.5726718
v -24.7797649 84.3561441 19.0959964
v -21.1375002 83.3682492 18.1424618
v -75.3803551 72.1044317 10.1789301
v -33.9569822 75.3746629 20.4324946
v -2.1776462 82.8810632 18.5745936
v -22.4983990 107.0595235 20.6649899
v 6.6999998 113.3299991 30.8800004
v -89.1000032 123.8199994 22.6199999
v -57.0100248 122.2196966 21.1180765
v -73.3139887 131.4139664 19.3601064
v -93.3330059 144.3385184 25.8459132
v -0.1526332 146.9359249 33.1932157
v -102.1699980 155.1499963 31.6899978
v -86.3165334 156.1081111 24.4904682
v -42.6875167 159.9211544 27.2037312
v -6.9976877 165.3380245 34.5306881
v -101.1594087 166.9440269 31.4816460
v -101.1499092 171.6732979 31.2905274
v -83.0704719 171.3526994 26.6958848
v -4.9563763 192.5690323 45.1082364
v -95.2965617 191.9795275 30.9098028
v -57.9228364 203.1521201 29.7117494
v -36.4791974 203.2938898 34.8028094
v -83.4082663 204.6859413 33.6895995
v -72.9300231 206.2398642 32.0253782
v -42.6923782 209.8895758 33.5079692
v -91.4145783 218.1975096 35.2852717
v -67.4631745 214.6548331 32.6457769
v -100.3767401 217.3954248 34.9367820
v -49.7591235 221.5468585 33.3074480
v -120.1847568 227.2152454 40.6105220
v -97.8222862 231.8851352 36.7970280
v -79.4399977 228.1199992 37.6200005
v -46.3000014 229.2599976 35.1600014
v -88.2219747 229.8159450 38.1612964
v -42.0284346 230.9285104 37.2344181
v -56.6699989 234.7099930 36.8099958
v -94.9778259 237.0398194 37.7296843
v -120.6599995 239.3099964 41.2800014
v -100.9917706 238.3963168 37.3818204
v -73.4655857 242.4735427 41.7659692
v -49.0936115 245.8964437 38.7135036
v -121.5060204 252.5804341 40.6082645
v -105.1456481 253.6153495 38.9069915
v -92.3099965 255.0899982 41.8200009
v -28.5719279 260.7890368 45.9938832
v -101.5268415 265.4957175 41.7392701
v -40.3099991 266.6499913 42.9399982
v -127.1936595 275.0225961 41.0085134
v -123.0445057 276.0787010 39.5021513
v -36.2513512 278.8057923 45.0006686
v -119.1911995 279.8148692 39.4218937
v -86.9265124 284.1010392 49.4470187
v -13.2326074 285.7759297 55.9241772
v -29.1083436 285.0466669 46.9931476
v -54.9238697 292.1181619 48.9830337
v -89.1299993 291.7299867 51.7200008
v -13.8348499 293.1218743 54.4830225
v -16.2099991 297.3900139 52.2699989
v -29.6440404 299.1966605 47.4270545
v -18.8800003 300.0200093 50.7499985
v -86.7874250 301.1089265 53.4387715
v -25.9674266 302.7364314 48.6478955
v -14.7513589 306.4011037 49.2583923
v -114.7234663 301.3429344 41.2364677
v -104.6841368 302.6263118 46.9681546
v -85.0860029 304.9333096 54.3181337
v -22.1100003 305.5500090 49.6399999
v -88.2799923 306.9100082 55.0799891
v -76.7539218 307.9456985 55.0550409
v -30.4745659 306.4820170 47.7793179
v -19.3087198 308.5793853 49.5526195
v -13.6573669 310.0242615 47.7467217
v -70.2652484 314.2409921 56.5205589
v -22.9722857 315.5646622 49.8357303
v -79.2134777 316.4102435 57.9248369
v -29.4543672 317.8564906 49.2651723
v -93.4919044 317.6071048 57.0227467
v -33.4191248 321.2590218 48.5242419
v -17.6135525 321.7718899 42.6466577
v -114.6465465 317.9641068 41.1408879
v -7.5571840 323.2490718 42.2214679
v -37.1580683 323.8569796 48.5920459
v -25.9966217 326.5756369 48.2343361
v -40.3868705 326.1704147 49.2923558
v -14.6396682 325.8873224 39.5395234
v -18.8508108 325.1128793 41.5513925
v -9.2043802 328.9041519 38.1793156
v -20.8458398 333.9206576 39.6285206
v -58.5812591 339.4027948 56.7724295
v -30.5905268 338.2879794 45.4627685
v -97.3396376 338.2084966 56.7910783
v -57.3313273 348.2539952 57.5076975
v -45.1899953 353.1900048 52.4200015
v -33.4999487 351.9407511 46.1708196
v -92.5270766 354.2681634 60.4520254
v -66.8729991 357.4818671 64.8806319
v -15.6827271 355.3183079 35.9671898
v -28.2799993 356.6899896 44.0200008
v -57.9602458 361.5781069 58.8574633
v -12.4851810 357.6577306 34.5218554
v -14.9067901 358.7246835 35.7040539
v -35.8682312 365.2025163 48.6649200
v -23.8400064 364.0400171 42.1199985
v -13.4298820 362.3252809 35.4398079
v -86.9107917 367.1766818 63.2780492
v -8.3201192 363.3021414 33.7246992
v -28.8999956 369.9200153 46.0000075
v -7.8783697 365.1223481 34.0274647
v -28.8468394 373.8173246 45.9783897
v -9.0099629 370.8535731 35.6374234
v -22.5654170 373.5318780 43.1276374
v -11.7481342 372.5721240 37.0951220
v -31.8498947 377.0987093 47.9632914
v -11.1749377 373.8208711 37.1684544
v -9.6641965 378.1506121 37.9686728
v -16.4751187 380.0339401 41.1015972
v -52.7651422 384.9490285 58.0011532
v -16.2872560 383.6100399 41.4597839
v -12.9581094 395.9661126 40.0233865
v -15.3841879 398.5044658 40.1318744
v -15.7340746 400.8012414 40.0849842
v -40.6668931 344.4773853 52.3005091
v -111.6008461 332.8785896 33.7198302
v -91.2865773 352.6216745 62.0638393
v -70.9876567 369.7397411 62.7635270
v -39.2858572 377.9172897 51.5777990
v -29.6418313 380.1690340 47.3604314
v -63.9277995 388.2251084 65.1671216
v -37.9876792 388.2578015 47.0888726
v -36.1714698 389.8451328 45.9607020
v -119.5023581 380.4551661 26.2972359
v -40.2483568 405.6390822 47.0918678
v 21.8796302 -20.8647829 32.0727006
v -33.2438983 -11.4117432 -12.4718640
v 3.3649721 -18.3275715 47.5168452
v -32.5973481 -8.0064209 -12.4581587
v -32.8436345 1.8490263 -12.1810846
v -33.0608003 3.5717888 -11.7749050
v -30.4913111 3.1163283 -3.5717678
v -31.1874542 4.8988941 -3.1863838
v 21.0291930 7.4811922 7.6134042
v 25.4916698 6.1352882 15.4534504
v -32.5646810 12.3839192 -3.6668859
v 7.0824609 12.2915013 -0.3979534
v 18.6403692 10.7616745 7.6803011
v 14.4271320 13.9000928 5.2541234
v 22.7126721 11.7967306 14.1332652
v 23.5808436 11.1022573 28.1695873
v 17.3899997 8.2000000 38.7899987
v 21.8664948 15.3165571 13.7258489
v 24.4834069 12.9273767 23.6915555
v -33.9275412 19.0487690 -2.4088651
v 22.8391439 17.9657005 15.3569672
v 23.5998668 16.8064516 25.0479523
v 22.4335305 21.7654947 25.4517440
v 14.4499997 36.7700011 41.9800021
v 15.4015841 43.9411625 15.5249005
v 17.1921328 47.0577888 28.6363736
v 19.2448944 31.9478847 32.9086930
v 20.4642508 33.3310254 26.5148189
v 18.3600001 32.8000002 35.3600010
v 10.9069049 30.8990534 46.2691672
v 16.6417267 37.1677056 14.6816159
v 17.8000014 35.4800001 35.9600000
v 11.9228298 38.1594598 45.1232567
v -0.3501925 46.0394733 10.2560353
v 15.6290792 43.0829339 38.4158231
v 9.9998787 40.6523496 47.5092977
v 15.5387875 49.0005985 33.2739651
v -46.8858592 67.0244321 7.0401113
v 15.5149242 61.9011931 36.0739827
v 10.5747851 71.2427646 24.2241472
v 13.9189623 69.6003735 37.6242958
v 10.3812441 77.1313980 24.5309137
v 13.0799999 85.8799964 43.1299992
v 9.9960631 110.7473075 35.2428928
v 10.4700755 119.0875843 42.7418724
v -14.0970228 150.2611041 27.1979533
v 6.7871199 146.6087252 44.6940288
v 2.3097740 162.6477391 42.2190763
v 4.8664026 164.6298617 55.2954003
v -51.0297716 188.4409040 28.4160189
v -2.9009604 187.3275191 66.9463426
v -1.9156269 196.5636313 49.8577878
v -0.4707225 195.0610727 62.9542246
v -1.5131956 202.3579478 52.7195744
v -0.0210392 202.9879540 56.1458133
v -11.4637753 225.4181802 48.3873934
v -13.8607984 235.2434546 48.5762134
v -11.5536675 237.9855365 50.7361665
v -5.8951387 244.0088838 69.8060766
v -6.8737455 257.1209967 62.6621246
v -8.6616809 258.9385808 59.0728410
v -32.5200036 271.0200250 45.3100018
v -9.8864222 267.2899961 58.7704331
v -33.0498144 277.4170041 45.6276461
v -31.3799977 286.9299948 46.8200035
v -13.5323098 308.5370064 48.6880131
v 1.8092205 342.8335488 35.8743370
v 7.3771449 359.7669005 49.7365706
v -2.3999976 370.7300127 67.8900033
v -6.2905164 378.7097037 79.4685334
v 0.6100004 381.6699982 62.4700002
v 3.1917545 383.0194473 49.3292697
v -12.6726869 408.1271887 43.4646048
v -20.7871702 415.5260921 82.9298943
v -15.8433001 414.7256017 47.6312600
v -60.3100061 290.6100154 49.9399938
v -13.9475558 295.9265709 54.4178113
v -15.0515931 305.1916361 49.7760735
v -52.4899960 299.8499870 50.5199991
v -15.4601997 306.9009781 48.6285724
v -59.2545457 303.6329746 51.2891896
v -22.1189093 309.0876341 49.9452129
v -44.5722379 306.9964647 48.8477759
v -41.6916087 312.0801747 48.9716306
v -19.5529237 314.0575290 48.3094007
v -12.4964574 321.5560913 41.4859019
v -20.1446861 316.8577552 47.8276648
v -4.1483962 329.1971684 39.8618467
v -1.6597145 331.5507770 39.8341902
v -24.0163710 330.6462169 42.5870307
v -31.7105614 327.0988762 50.6015867
v -29.2426981 334.0231180 45.9991619
v -42.8752750 330.8193982 50.4891202
v -24.7862246 336.3792300 42.0269966
v 5.0495691 343.8044190 37.0066464
v 6.6850311 346.3951647 37.4587737
v -3.2870430 345.3502655 33.4937610
v -42.4671136 344.6815908 52.9088676
v -41.0253033 354.1831374 49.3732989
v 7.9173818 358.7342799 36.1852236
v -8.4342696 359.0017557 33.2363881
v -21.5499997 357.4900031 39.8200005
v 7.8132674 363.0302250 38.3142233
v -26.6981889 366.2198484 44.7069257
v 0.1604567 364.9429977 34.1509394
v -4.8609232 369.3021536 34.8736122
v -17.2413178 369.4100082 39.1868874
v -26.5099984 370.5900013 44.6900018
v 0.7953991 368.9597547 35.2966599
v -9.9300016 373.1299937 36.4800021
v -24.8781499 373.5502362 44.1216826
v -11.8347211 375.7196367 38.1460711
v -34.7618014 376.5552640 49.3448786
v -21.9901763 379.8955083 43.8788161
v -35.0099988 381.6800117 48.2700095
v -57.6210693 384.0317428 61.3948777
v 4.1661267 378.0193329 42.6000431
v -0.2953861 381.4722300 39.0272513
v -39.4967347 384.3249083 49.5537370
v -20.0354457 384.8877549 42.8398140
v -47.1699424 387.4400258 53.3336177
v -7.3299576 393.6174512 40.4059440
v -2.2749170 393.9031661 44.7718240
v -2.6057796 395.3063190 45.1735407
v -26.1991881 397.2200155 42.6899679
v -52.3691885 398.2635736 58.2817495
v -22.7153357 403.6633074 41.7653546
v -9.6681742 403.6346674 42.7491814
v -16.8896113 403.1414986 40.2644165
v -15.7811344 404.8132896 40.7148600
v -38.4211689 406.1880410 46.5459488
v -13.7724914 405.3914249 41.3486175
v -22.3405994 408.1655145 42.2529764
v -30.8374744 409.0932608 44.8277518
v -42.5281599 407.3413908 48.9172079
v -53.1009808 406.9413245 59.4507940
v -10.4282489 407.6180160 45.3000329
v -26.8028267 409.1995656 43.5515158
v -37.6704298 408.1844091 46.8752161
v -46.7977971 406.7186713 52.0531945
v -55.5651076 407.6652527 63.3813888
v -12.2214723 409.6194804 45.5588512
v -45.0708456 410.1202488 51.7999642
v -38.7605838 413.7685299 49.6494211
v -49.0361750 410.6981158 56.0703464
v -56.6169843 413.5033190 67.1979114
v -63.9987662 413.0704999 71.0113719
v -32.4332938 420.2989042 54.3157123
v -65.5271709 418.9174473 82.1005180
v -29.7441185 422.4199951 59.5002025
v -40.3996781 419.7433889 56.4867891
v -25.5123433 417.9847836 49.8673059
v -17.3224974 415.1724577 46.9952449
v -46.1160876 415.7238007 56.1872162
v -25.5792215 413.9383435 45.3927778
v -90.2067423 406.8706632 75.6386146
v -111.9084880 325.9208202 39.3197872
v -131.3700080 336.9599879 34.5199965
v -122.6241514 342.9701626 28.1435121
v -35.4394205 355.4718494 47.4724807
v -137.0276064 357.7038646 29.6162814
v -139.0631646 366.7215705 30.8857765
v -66.6391701 367.5138056 61.5795404
v -154.2633027 374.5163679 42.9173894
v -157.9746753 374.8534918 46.9017737
v -127.7575195 389.7273839 31.9974646
v -129.7662556 392.4430311 34.4514474
v -56.2145710 389.7440434 61.6458654
v -108.6680964 398.2678652 36.3880545
v -121.1655810 403.3439159 38.7261659
v -123.7741187 403.5149515 39.2243564
v -122.3190799 406.4830542 43.6615571
v -124.1495460 406.6469073 43.9047553
v -170.6819832 395.8701789 67.6059127
v -88.3401260 404.3869972 70.7107708
v -134.8619759 410.1951718 54.5727313
v -146.1998373 407.2752297 55.3001687
v -140.4799521 410.0032747 56.8427816
v -151.9352943 407.4818194 60.0842535
v -137.1024847 410.5512202 56.9677614
v -157.6392800 406.0547948 64.2272159
v -157.0706964 406.5778255 66.7709634
v -162.0485336 404.0314853 69.2163482
v -162.0837003 309.0188801 63.1650537
v -115.9443110 338.6754692 29.3188505
v -127.6100129 334.4900012 34.6700065
v -119.4888875 346.0876346 26.3331421
v -106.0827449 359.5834076 23.3231075
v -177.6311547 333.7684274 70.8264410
v -110.5497405 359.8825932 23.0475534
v -181.5665066 340.6304419 78.5519928
v -153.7527442 364.8084402 39.3713005
v -167.3315167 357.4877679 51.1977598
v -181.2865883 351.3191938 81.7215219
v -174.7138649 359.8856032 59.6003681
v -147.8469074 373.7653494 37.5830829
v -176.6424179 361.2333834 61.5531318
v -183.1306070 372.2801805 75.1635805
v -180.9882075 378.4554601 71.1468160
v -126.4226884 392.1695948 32.3019587
v -181.8629056 384.1832578 80.0919309
v -177.3279458 387.9234195 71.9647780
v -180.1794618 388.2184625 79.3246329
v -176.1975139 391.9128478 75.1401186
v -174.5281816 393.7991858 76.4436647
v -127.8974563 405.7878852 43.0879667
v -12.6291718 313.4140074 46.6696359
v -25.2390001 309.8722398 49.9071106
v -87.3189718 303.6589324 54.1147292
v -111.8797734 299.1454601 42.1161652
v -130.2131414 295.8298326 40.5270085
v -49.2282622 310.5015755 50.1570404
v -60.1099990 308.8299930 52.5399968
v -131.5499991 303.3699989 40.7000035
v -62.9614890 312.9250705 54.5318797
v -101.3221517 308.3376288 49.9407649
v -76.6791180 313.3987486 56.8499416
v -6.5271296 327.7319968 39.3756740
v -29.2185955 321.6282427 50.1598977
v -5.5793026 329.8505247 38.2978357
v -6.6210753 332.2805464 37.0942540
v -44.1968292 326.7442882 50.2340272
v -7.2054486 335.1887763 36.2045765
v -21.7116755 331.0860395 40.7194868
v -133.1159770 317.3248768 39.0029773
v -105.5142209 328.7051022 41.7984091
v -129.6712160 331.5739930 36.4723839
v -57.7770658 342.7046239 56.8746477
v -124.3284568 335.1440728 32.9187363
v -24.8016007 356.1827242 41.5508337
v -32.9834968 354.3322384 46.2285504
v -93.1915790 342.5468802 61.3007993
v -95.5193788 344.8055685 46.5368703
v -41.0794057 361.1641824 49.8486683
v -56.5257110 357.6288521 58.6195737
v -64.3586367 360.1205051 63.2218719
v -40.0888138 375.1872480 51.5318699
v -42.8119525 385.7325912 51.2113273
v -130.8887899 372.1466959 30.3383488
v -98.8126621 394.7043717 47.1689664
v -113.6582717 389.2152905 27.7896896
v -115.9706712 390.7465935 28.4525491
v -98.0057269 396.6846764 63.9073774
v -100.9196565 396.1587846 44.6912684
v -109.6357107 393.4213221 31.1404709
v -104.8392579 400.2244174 48.7694815
v -82.3245645 405.0357640 71.2399259
v -106.1840206 400.0592232 43.2736687
v -114.5386249 400.4720747 36.2286083
v -108.0337912 402.2811055 47.1582338
v -113.5841012 403.4306109 41.1147475
v -70.8896220 409.7018838 71.6165677
v -110.9002084 403.7672877 46.0055545
v -86.7755115 408.5412920 77.8299272
v -71.8901902 415.1252210 77.2920847
v -116.5139377 406.3529372 47.2884923
v -164.1974151 353.1081975 47.9962118
v -175.1546860 378.5114586 62.4970645
v -150.2623111 295.2588201 52.2440709
v -115.1800007 405.5900276 45.2600010
v -58.7594174 354.1311622 59.4256483
v -17.8853441 406.1720967 41.0166457
v -1.6909044 346.1075425 33.2715511
v -123.0179742 393.8830197 31.9623314
v -144.5778161 410.2011323 64.7349581
v -112.7653271 385.7861161 26.5374929
v -125.9081662 407.5700343 45.8549857
v -135.2151632 410.7623398 57.5147234
v -118.4302494 401.0851085 36.1432545
v -120.4963103 406.1742425 43.3469415
v -129.9742013 409.8478854 53.6095165
v -119.8927164 406.5904617 44.6272753
v -128.1286776 409.8283648 55.1022068
v -131.2900037 409.2499912 63.3300021
v -115.5434027 405.0278664 43.0704579
v -127.6895851 408.8440835 60.6574826
v -132.5186640 406.6942036 71.2738633
v -117.9999933 406.0214460 59.5164523
v -111.4980951 402.9187858 68.0689290
v -103.7316397 395.8096802 61.2726621
v -97.2862989 388.9719546 60.3094622
v -117.9817617 405.8884978 43.6060429
v -134.0403259 407.8143835 68.9641684
v -113.9920354 391.3778663 28.7727881
v -145.0275779 406.8516791 75.5118355
v -147.8196830 409.1489315 69.3391487
v -171.0293591 393.4083879 65.2461499
v -171.9640791 377.0008087 58.9436516
v -137.9439235 410.8470082 59.0563901
v -124.9351352 408.2533121 48.1086113
v -140.6707764 408.9151621 71.3175312
v -112.0563000 391.4055228 29.0576611
v -116.7311296 399.8394012 35.2873169
v -121.6377541 407.3455036 46.1300723
v -118.1528941 406.6431820 46.0704155
v -131.5479279 408.2973599 66.4978549
v -117.8105548 406.8368673 49.9853119
v -109.7323969 401.2742043 40.3495915
v -118.6694875 406.9397449 55.1220588
v -123.7890795 407.3764384 62.2304752
v -128.3110827 406.0342014 71.6184378
v -74.6482387 413.7358069 77.0721957
v -60.6924966 419.2353189 76.0141239
v -44.9928977 425.0440001 76.6628161
v -25.8450024 411.8456542 44.2013629
v -34.1703258 415.7602787 48.9154048
v -35.5725251 421.9710529 58.8751696
v -38.7445241 425.5605638 71.9640106
v -44.8459014 425.3338575 82.3429599
v -52.6563637 420.1984704 97.3663777
v -19.1985052 344.2339897 38.6127084
v -39.7266261 426.0447323 77.1668181
v -46.2644957 419.0420508 100.3747284
v -15.6839546 367.4580753 37.6732685
v -16.2485987 376.7183423 41.1016047
v -30.2914251 424.1618514 66.5654317
v -44.2694053 418.2219207 100.7740125
v -33.8048860 419.9790657 92.2074169
v -5.1104580 379.9453676 37.7940722
v -6.3497624 396.1835206 41.7265892
v -16.5539943 416.4949954 65.3905720
v -18.4684712 417.0899689 75.2307326
v -12.5486003 410.8147323 71.5666562
v -20.9242161 418.4781909 78.1710893
v 3.3514565 365.8364117 35.6046632
v 2.0944038 378.8098693 39.4723862
v -1.7577170 391.0216987 42.2137380
v -12.1149691 410.3703201 48.8644913
v -15.7881975 414.9768054 52.6355729
v -16.7475361 415.6792164 72.4709630
v -15.8949196 406.6934586 41.0059020
v -21.0317913 419.6951985 57.6238893
v -30.8107045 420.6850827 88.3960798
v -28.3153113 411.1573100 44.5334055
v -29.4092409 413.5984480 46.3515408
v -33.6444303 421.6009676 57.1638420
v -38.4353772 425.7827997 82.0330083
v -41.2664562 421.1139381 96.1082280
v -48.1119305 415.6522155 103.7883162
v -38.4717695 421.1945832 59.3504086
v -45.5679782 423.5432446 71.4164823
v -58.5591868 421.8104482 83.5587531
v -61.1462705 418.7312424 94.4574624
v -73.2399970 404.3200016 99.4599983
v -96.2656140 405.2206874 79.6682015
v -101.2226567 392.8119838 60.0099154
v -120.2151626 394.2801356 84.8623291
v -126.6337186 409.3166590 56.8359680
v -128.1758547 407.3992074 67.6019564
v -136.7635876 404.5472443 77.8809488
v -141.5213495 410.4553461 60.7417636
v -144.7894424 409.7806811 67.3486888
v -149.0476131 404.9618840 77.5862932
v -155.1269144 407.2028399 63.4530708
v -158.1895202 406.2631130 70.9011555
v -173.4860837 392.5676644 69.8089376
v -177.7071357 390.5934989 78.7578002
v -160.5838090 285.4778767 84.2504129
v -153.4004509 285.5195105 90.4132053
v -140.6286359 295.1608300 88.4640440
v -163.1138772 291.0622954 83.3384320
v -170.5874801 302.7262390 85.6160522
v -172.2158939 306.3167632 84.7680420
v -160.4859382 306.0682118 94.9924663
v -173.5051423 308.2411587 87.2944668
v -166.6921377 309.0014160 94.1408277
v -160.7449353 312.5734329 96.7829674
v -155.4174572 317.6564574 97.1672013
v -163.3627713 319.1918135 97.7653936
v -165.9320593 324.2785633 97.6663381
v -171.6519594 335.8395994 95.5494866
v -150.9778649 343.1238830 94.1306055
v -131.8844855 347.9050696 92.1616405
v -127.0211786 355.3895950 91.0595059
v -172.9021370 346.5650380 89.0196115
v -168.9503491 348.6274183 90.1860893
v -135.4005039 369.7910905 87.4248222
v -180.6349754 361.1007333 82.0828751
v -133.3331615 389.0194893 81.3374147
v -156.6621214 391.0748959 80.8228478
v -182.6327145 380.7145357 81.2814310
v -155.2011222 394.1551447 82.1848661
v -129.3269992 388.4361982 82.7243328
v -158.9318812 356.2267721 89.1102329
v -176.0914177 346.6458619 87.8847167
v -164.7758037 349.8644829 91.8957070
v -144.9549198 351.8992066 91.2221819
v -172.1646637 338.9174044 94.5755914
v -171.0596383 337.4600410 95.6195071
v -164.9385393 336.9541466 96.6587365
v -171.8442738 333.3119750 95.6941396
v -166.3185954 339.1086459 96.1677134
v -165.1802510 341.2559032 95.7190916
v -152.9815197 345.2113867 93.7011540
v -163.4893715 343.2492018 95.1699689
v -166.7201072 400.9134173 72.4204406
v -176.0877371 392.9719627 77.4910823
v -155.8698267 407.0458710 72.0595643
v -151.0300040 408.6316526 64.8840889
v -161.6639793 403.8019478 74.0723833
v -181.4829856 384.9610090 81.2506005
v -147.8927433 407.5808525 73.8687962
v -133.2813054 410.1183414 61.7809147
v -177.4007231 387.0387673 83.0329880
v -127.9821396 407.8712761 65.6357929
v -139.8092061 404.2796493 78.4969106
v -178.3796102 341.4351940 87.8765807
v -173.0991900 350.9592414 87.9603699
v -146.8771249 365.2487695 86.4074081
v -147.0885128 360.5372906 87.8318995
v -138.7114376 368.5448170 86.2653777
v -166.7734683 349.7866988 90.9559503
v -173.9612073 340.2878046 92.7287638
v -166.4827168 347.4573791 92.4048796
v -129.1783899 372.6016283 89.5887166
v -167.6143110 341.3273692 95.4118520
v -126.4618337 367.7797914 90.5935839
v -156.7191482 322.2565651 97.1124843
v -146.7942595 327.8538585 95.8333537
v -155.6500047 314.7400022 96.7799947
v -158.4772319 310.0595474 95.7679823
v -160.8612090 318.1990087 97.7504477
v -165.8483148 325.2530098 97.7542400
v -160.6998444 329.3432295 96.8170241
v -163.5864675 342.2957957 95.4326689
v -175.3188670 335.1622224 93.0332690
v -168.4300005 343.4000015 93.8900113
v -170.1006591 344.2730904 92.0509771
v -163.5121405 352.8160453 90.5264765
v -171.7327088 344.1849947 91.1463723
v -176.8719256 341.4678872 89.6175057
v -170.6767529 350.6523967 88.5880888
v -174.5200008 349.2799997 88.0200043
v -180.8210164 341.6780233 83.6682394
v -176.8101156 372.7506697 86.0527009
v -175.5005121 379.1051507 86.8174806
v -182.2756380 360.1016104 79.9128562
v -166.4097309 326.1500895 97.6053178
v -176.5336245 336.4920020 91.3796946
v -169.4575697 339.0241563 95.6069008
v -154.4262618 346.0979462 93.6060771
v -170.4294086 356.7568064 87.1117041
v -182.8652024 367.3036098 72.6958886
v -181.7755401 365.3573692 81.6252679
v -133.1200004 368.6400056 88.6399969
v -117.4450144 378.6208928 92.0605585
v -181.6627383 383.0321431 78.0904368
v -179.8221469 383.7435246 82.8326195
v -129.8713237 384.6279085 84.0112865
v -181.1890900 386.0668540 79.6091035
v -156.9597572 388.8437152 80.0514743
v -126.5407205 392.6400542 82.3546946
v -142.0533955 392.2425807 81.7814320
v -120.3937903 390.7354772 87.0970264
v -175.6326705 390.1738226 81.4446732
v -91.2636891 403.3308625 88.6174664
v -129.9182773 323.7239718 94.2730829
v -122.2428903 320.4990625 93.6949253
v -64.2965287 322.0477402 85.4371861
v -71.1910352 324.7287869 84.6218020
v -19.8199991 330.4300010 92.7200019
v -70.3999996 333.8100016 86.0799998
v -62.4499992 339.5099938 93.6500058
v -16.5284295 339.5245075 90.0242776
v -84.7334340 342.8313136 86.5152851
v -125.7557422 357.5007617 90.5752406
v -39.3045992 364.7480011 103.7356555
v -33.6322896 369.0712750 103.7633941
v -81.0319781 372.0365167 97.5832269
v -63.6528283 367.6481545 101.3293192
v -111.0193729 384.0083480 92.8702131
v -18.8967530 383.5365772 96.6094509
v -105.6999937 390.4999793 92.0399949
v -85.6293067 392.2117949 96.9829932
v -65.3406903 394.0020800 103.7276462
v -73.4582171 395.5945671 101.7099842
v -46.2668277 398.8171518 109.2787758
v -10.1607796 397.5007236 82.6142579
v -4.7353883 396.4475691 71.3754147
v -90.2800038 397.5700140 93.9400047
v -68.0982769 396.6492712 102.8229594
v -54.5967631 398.5023499 107.8812182
v -4.0579881 397.4890113 68.6482638
v -23.4980620 403.7855268 96.8307555
v -8.2180100 400.6466866 76.9423917
v -76.1714354 404.7156870 97.5582749
v -51.3360277 408.1079066 107.8574732
v -25.8145072 408.1118107 96.6319293
v -68.6516240 414.2478704 94.6243405
v -31.5064937 414.0999317 97.0712006
v -15.3760714 415.4632688 58.3495088
v -91.4911777 405.2831233 86.9184732
v -59.7772375 404.0196240 106.3183099
v -24.0163039 413.3489728 89.8773745
v -77.5287449 390.7541037 100.6315276
v -6.4755455 396.7856169 75.9904236
v -46.3095382 389.3496990 108.5592434
v 0.1305954 390.8959329 59.8207377
v 2.6734495 379.8188865 57.4094467
v -46.5554595 378.7749410 106.7266986
v -4.2648930 374.5011091 72.1436515
v -44.1583022 369.9140251 105.5507809
v -30.9699979 365.3799891 101.5000045
v -3.2799954 365.4699922 69.2299902
v 2.4453376 361.2130880 60.2022447
v -86.1311927 339.4626081 86.7135972
v -9.0260990 349.3972719 81.6845819
v -1.9400002 352.3299992 65.2400032
v -39.7118703 346.5345204 99.3664712
v -4.1100010 346.8100131 66.8199956
v 4.5548268 349.0673602 53.5347499
v -42.0700014 340.3699994 97.6300016
v -7.0832893 342.4628079 72.6885945
v 2.6181571 341.1053419 51.9559458
v -53.5928383 335.0370228 97.5707397
v -14.7654368 336.7556930 87.5816718
v -46.2100022 302.3200035 92.9500014
v -42.7000001 298.4699905 93.9399973
v -45.1200046 297.4400222 91.3000032
v -41.1799923 287.4200046 90.1599973
v -41.2200019 281.7299962 89.4400030
v -29.3964203 274.0193009 91.4405212
v -58.2699403 296.7137098 82.6574340
v -42.2976315 308.9114726 96.2586999
v -22.1934747 306.2455952 92.0874700
v -118.9914048 320.9808767 92.6720873
v -113.1900027 326.7900050 91.3000032
v -97.4551663 330.3042650 87.6955986
v -55.8954217 335.9841704 96.9939232
v -109.7700000 338.7500048 90.8999965
v -62.7207309 333.7982595 90.4521942
v -73.7881362 341.9363797 87.3209536
v -70.6703141 350.4808247 93.3732986
v -6.8305265 357.9055369 79.6849281
v -40.2225256 368.5908616 105.1871330
v -31.1192945 362.3297513 100.6658375
v -66.3052648 373.1957972 101.2092158
v -3.6799987 369.1399992 71.6700032
v -12.6048625 381.8962276 90.0144652
v -88.9139101 380.2983761 96.0276946
v -15.1714468 387.1246278 92.9211304
v -57.9372980 392.0779526 105.2948013
v -9.4259493 393.0742145 83.6250409
v -87.2602388 390.0790215 96.2458849
v -52.8631620 391.7451799 106.5970585
v -66.5899962 388.3700073 102.9699966
v -32.1345031 404.4874310 103.5214737
v -52.6082404 401.4832973 108.3928943
v -94.8459432 383.6948276 95.6961587
v -56.5988272 400.9943604 107.4362919
v -68.9138919 393.5793638 102.4577171
v -38.1566770 407.0892334 106.2852368
v -131.5532774 370.0505197 89.0566334
v -66.6899979 399.5899856 103.6299989
v -55.2114211 405.7575762 107.2794497
v -43.0849679 406.6041410 107.8037024
v -111.4019156 382.8555048 93.0070281
v -65.6574592 405.8513641 102.9915959
v -43.0517495 413.4887457 104.0362567
v -123.5778704 380.7191551 89.9841189
v -80.9266344 401.6063809 96.7568532
v -45.6245355 416.6299403 102.7629599
v -94.0414295 397.2561061 92.5186872
v -48.8700569 417.4819589 102.1639183
v -61.5700074 414.6900177 98.5300094
v -42.0233943 417.2647595 101.2747660
v -75.1477927 408.5872471 95.1761082
v -63.5899901 414.6899879 97.1399993
v -43.2022847 419.7916090 98.5429510
v -46.4205220 420.7285345 97.6999104
v -116.5829673 392.9435909 87.5060260
v -76.1595815 411.4240706 90.9964889
v -55.1944040 421.1952686 93.5190246
v -125.6150156 390.1303411 84.5607296
v -71.0154697 414.8856103 91.3946405
v -60.1144284 419.9815094 92.2900736
v -123.2099831 394.4899738 83.3499879
v -94.3274572 404.9072862 84.5419094
v -78.7493736 412.7343297 84.5010132
v -68.7265247 417.5008833 87.2734636
v -62.7371520 420.0525880 88.0011767
v -72.7659985 415.6048596 81.3405961
v -102.0412147 404.3654799 78.4932375
v -122.7950677 399.4138539 78.0187622
v -156.2491357 394.3022788 82.4656487
v -114.8545519 403.8582444 69.1384077
v -118.2308123 404.0906429 70.9035322
v -121.7020303 404.7074616 71.7580467
v -163.6187136 394.0327168 84.3132138
v -125.5220026 405.2566588 72.2585693
v -43.8648239 382.1703792 107.7804565
v -42.2676690 405.6789279 108.2581952
v -38.2946581 413.9194191 101.7801017
v -29.0144589 418.1524217 90.7087922
v -47.6927049 395.3777850 109.1499701
v -38.3361541 418.9131856 97.4666476
v -34.4564654 423.2512712 85.9072357
v -30.7640657 423.9145517 79.3143511
v -52.5034033 408.1450701 107.5018272
v -50.9256981 414.1193926 104.1929573
v -39.6206751 422.8089452 92.5535038
v -35.2002531 425.7318974 80.7738826
v -24.2442917 421.9993055 66.9845790
v -53.3158109 396.3889182 107.7204123
v -49.4293571 419.5870161 98.9308134
v -44.1170447 422.0027924 95.2226669
v -36.8361920 426.1523485 80.8227956
v -57.2645888 383.7421238 103.8585901
v -59.4500899 399.8926282 106.6235900
v -54.8290089 414.0452743 103.3168063
v -49.1908416 422.0077991 94.6599692
v -41.2993617 424.9926805 87.0208368
v -36.9074047 426.4917076 79.5216039
v -58.5994720 408.5053504 105.2975953
v -56.4797483 418.6670184 97.5547582
v -36.7295891 425.9126782 74.0782022
v -62.6645163 407.1490765 104.0455922
v -58.7788075 419.3014801 95.0092599
v -42.3272513 425.3863394 74.3257180
v -68.5651228 403.1896591 101.9729525
v -66.0054907 414.4275784 96.2824002
v -52.1184541 423.4338105 78.2477185
v -78.2329217 406.0793519 94.3343714
v -85.8415291 404.9328566 90.8836201
v -84.1611698 410.2351665 81.9387287
v -101.3837978 333.1704438 88.7012556
v -100.7984132 402.9039741 83.1626877
v -114.8398370 332.8664005 92.6962346
v -117.1404570 362.1016741 90.2635083
v -105.7999954 398.6100256 61.8699975
v -98.8202617 394.5385516 53.2645583
v -119.4720268 398.9872038 80.2560821
v -107.0327610 401.3218284 53.2813482
v -131.9963485 407.5186253 68.8802451
v -152.9449672 319.2447722 96.7536196
v -144.0106183 408.6110890 72.2438693
v -172.0699966 354.7199965 87.5099972
v -17.5958462 415.8912003 49.2640473
v -17.0244277 414.1431749 77.5470063
v -14.1502880 410.2994800 78.0321956
v -6.3585490 402.2547305 69.7772354
v -4.8766211 392.1499550 73.8522634
v 5.9572668 371.5744615 41.7992063
v 5.5312542 374.2744029 46.5032645
v 5.3200433 371.1956143 53.1020314
v 7.8220787 367.2254682 45.6438363
v 8.7197656 360.2720499 43.1302078
v -1.5983175 359.5080078 66.6524619
v 8.8168699 356.8802476 45.4036146
v 7.8371661 352.6127934 46.5653166
v -2.2599997 340.2999938 58.0600016
v 4.9711205 341.9217467 48.4909415
v -12.3361461 343.3150947 85.3979886
v -104.0316448 315.2325451 47.2780764
v -32.4700437 353.0094326 46.0546501
v -32.5210281 356.4721346 46.6278382
v -18.0948246 370.5681264 40.1255563
v -28.2036457 369.0458834 45.8212048
v -30.6722298 369.6358502 46.9158329
v -29.7935363 376.3511777 47.1352413
v -28.4564011 380.2508116 46.9401330
v -18.3836948 386.1353099 42.4926877
v -21.0304447 388.6301219 43.4325933
v -32.8504480 384.7025633 47.5079417
v -91.2693962 360.0970507 60.5923645
v -38.2518768 387.0352507 47.8323065
v -34.1584645 389.8900449 45.5771275
v -142.4716860 377.3674071 35.7962735
v -102.4883017 327.2418380 46.6600955
v -54.5409508 338.1187916 55.0040379
v -97.6681486 346.3394642 35.5296843
v -32.7421091 355.2598655 46.4140549
v -104.1425690 383.2484484 26.6450439
v -96.1190835 346.3838398 56.0741909
v -30.7771992 368.7681556 47.0365360
v -12.6086241 385.7650757 41.1810763
v -17.9065969 386.9216442 42.5516181
v -35.6108919 377.9916465 49.7708172
v -88.0356804 373.2871115 54.0778637
v -89.0303329 379.4454336 53.1550124
v -81.2984928 365.1979864 65.1452541
v -91.6769207 385.1128221 53.7393615
v -92.9695144 387.3513639 51.6009480
v -95.5565795 390.9987211 50.9954132
v -102.5937796 398.1113732 46.0006334
v -96.7982709 391.9556439 54.7261946
v -105.3325981 400.4497528 46.3368483
v -102.1973342 397.9586661 50.8223660
v -102.5399938 397.1900046 56.3000031
v -39.6164991 407.4815810 47.3196022
v -41.7841934 411.5033448 50.1286052
v -41.5722430 413.9617682 51.1882268
v -42.4683504 414.6313667 52.1807149
v -44.4181189 413.8447046 53.1881638
v -78.5204247 312.0011091 56.1760142
v -112.7413884 301.7036021 41.9048741
v -79.2717859 314.5761788 57.3072508
v -96.3180512 310.0348115 53.6705554
v -89.4490927 313.3059442 56.7455366
v -72.3235309 319.8479414 58.7943606
v -87.0476365 315.1587844 57.2503544
v -128.1784177 306.3395023 40.0788598
v -105.2833945 346.2401032 27.4563879
v -97.0067233 350.7104516 31.4909443
v -98.2694328 352.7881205 28.7081860
v -44.9059159 385.5850995 52.4866879
v -92.7198082 349.8958349 44.8689871
v 31.0134925 -16.5515486 -0.4387350
v 3.9958195 -18.6234768 -7.8309420
v -4.1862912 -29.1195922 6.3752248
v -25.1911208 -31.8487808 -5.5933977
v -39.2279252 -32.3224477 -8.1566032
v -54.6502508 -36.1287259 -7.0490586
v -5.2107428 -25.0738766 6.2764180
v -26.4532734 -26.7003532 -7.7494243
v -39.6823473 -31.1778206 -8.1777479
v -61.7772117 -39.6925956 -6.1821309
v -68.0482239 -41.7687558 -2.3655167
v -27.6245140 -25.1752753 -9.1358311
v -41.7849794 -31.8276212 -8.0400212
v -70.0176507 -41.9658385 -0.2687658
v 24.2046043 -12.4218427 -3.4877686
v 0.2365182 -13.1495586 -6.5737180
v -13.1700812 -27.9112607 8.6664399
v -28.2475557 -23.0680611 -9.8243430
v -44.6190163 -28.4705367 -7.2199809
v -54.7342896 -32.6595269 -6.6274577
v 1.3652534 -14.7175211 -7.1019768
v -57.1962781 -30.2125718 -6.0589490
v -68.0561960 -39.0806086 -2.7937531
v 0.7273031 -10.8616855 -6.7006121
v -41.7248532 -26.7666541 -8.0081411
v -53.0247651 -29.6095889 -5.8306023
v -66.9251680 -32.5873382 -3.9430843
v -1.8865498 -10.4548531 -5.5421405
v -28.3666775 -14.6789346 -9.6539622
v -55.6436479 -25.5950149 -4.9388530
v -65.7576770 -26.2794029 -4.8035784
v -59.0104125 -24.1970737 -5.2005807
v -48.3401641 -19.0262552 -5.2193366
v -56.9413155 -21.7099581 -4.8206802
v -65.5944273 -20.9299736 -4.7842236
v 9.3365815 -0.9750439 -5.3569125
v -27.0152148 -11.2208687 0.1910013
v -29.7901724 -5.7542920 -11.1263972
v -35.0068696 -7.6892753 -12.5224078
v -49.0242429 -15.4380295 -4.8870496
v -56.8916127 -18.2906277 -5.0234320
v -61.9838461 -14.9538247 -5.9091011
v -38.4753160 -2.4404128 -11.9846016
v -46.4040413 -12.5158262 -5.7104565
v -24.3899617 -7.5517627 7.4945963
v -38.0039997 -0.8263135 -12.2524230
v -49.1688848 -11.3133211 -5.0042886
v -58.9111075 -10.5064539 -6.0973065
v -25.4238006 -3.7917153 8.1259431
v -47.2132936 -6.5401876 -5.9961881
v 3.1005079 14.8375528 -0.5611854
v -61.2425953 1.1596746 -5.2317604
v -68.8641444 -0.5907188 -1.9376031
v -49.6343598 10.8311409 -4.5712437
v -65.4291734 8.9621311 -3.3842232
v -29.2264521 12.2877154 11.9924778
v -34.6757397 19.7210703 -5.7417941
v -41.1583073 17.9669671 -9.3004853
v -71.6278329 10.8529888 0.8632707
v -63.5690540 15.9108434 -2.9382184
v -27.8192945 19.7294224 14.6386744
v -71.4368671 15.2205387 0.6747206
v -19.4391999 27.6716817 8.6499853
v -68.7492043 19.0128554 -0.6837776
v -26.1999648 23.9510555 15.3813856
v -34.0089463 26.2319185 13.3247199
v -26.8463325 26.7547630 16.3550265
v -26.4188331 28.5139382 16.5048018
v -74.2504001 25.1023993 3.9095706
v -26.5727025 29.8234895 16.8107897
v -23.8938704 34.4585255 15.5068906
v -39.3055938 38.6622734 -2.5147945
v -69.7041750 34.1331549 1.3049394
v -55.5410534 40.2704701 -0.8466399
v -58.7550104 44.6175300 0.8140370
v 10.8319987 51.8560894 17.3408911
v 10.0281462 52.9376678 17.8100318
v -77.8927505 43.0302322 8.5961688
v -76.3370544 46.5217233 6.8455981
v -77.4205551 48.7582199 8.2594473
v -38.3004509 55.0572909 12.4414181
v -54.3787256 62.2678250 2.5572500
v -49.4570136 61.2063259 3.4938119
v -60.5362318 53.9471880 1.9018146
v -71.9324276 49.8788469 4.4402420
v -71.6752112 46.3954993 3.7953686
v -76.1829540 39.6186858 6.8207858
v -65.1195198 42.7996218 1.3645462
v -77.7511522 33.6851701 8.3906865
v 11.8358973 55.3993247 19.3844195
v 14.2745459 53.9358258 18.8885033
v -29.4600669 35.9054096 16.7746935
v -23.2863743 37.3338200 14.2754354
v -45.9260270 34.0524726 -5.8351969
v -28.4137428 25.3351573 16.0683468
v -28.4166709 22.6932429 15.5944629
v 14.3384170 35.0264236 12.7704451
v -66.6760281 4.1421768 -3.2407234
v -38.8038754 12.9201151 -11.1020897
v -52.4824038 3.0599500 -4.3785567
v -64.7262111 -0.6878561 -4.3622418
v 14.8053104 23.7878598 12.3098176
v 16.9280004 23.8388367 12.6114264
v 18.8438166 23.5798676 13.0293733
v 20.8317153 23.5287119 14.4599779
v -30.0999861 0.8901335 1.4692066
v 20.6991285 19.7484810 13.5262506
v -27.1423925 -0.8784537 7.9635149
v 20.7325369 33.3066285 23.1022667
v 18.4200294 36.9419679 16.5611561
v 19.4600001 36.2300016 23.7499997
v 16.8811735 39.1504057 15.4860476
v -30.6119081 14.4741843 12.3935919
v 17.1647687 41.8121330 17.0928724
v -29.8174750 23.6067213 15.7976337
v 18.2029363 46.9318926 22.1308861
v 17.7279152 50.6959930 21.7829999
v 9.3196873 51.0313995 16.6879036
v -36.2918749 32.4428380 4.8703486
v -23.4211031 39.1386822 13.5719432
v -26.5781954 37.3173356 16.0395280
v 15.3667768 65.0151223 24.9833353
v 15.3570967 65.6933114 25.2744909
v 15.3032197 66.6788071 25.8992128
v 14.4825093 68.1904852 25.4863631
v -26.1924453 52.7006760 16.6317038
v -53.4592643 44.2762561 -1.4946337
v -48.1416471 44.0294072 -3.0508600
v 17.7400205 54.3382652 25.6241038
v -31.0882684 16.9610381 12.9413754
v -57.9843521 5.5679632 -4.6142344
v -30.8247209 13.0238347 11.3689872
v -58.2241230 2.3366525 -5.0493823
v -22.6058494 17.3110086 7.7759745
v 19.0207120 37.4559537 18.4418801
v -30.0172437 7.5427406 9.6623581
v 20.1974716 34.5911272 21.3694535
v -38.5807194 9.8196110 -11.5142204
v 20.8392702 33.0736451 21.0704673
v -23.6340221 9.1334544 6.4653866
v -32.2392732 8.4050223 -1.6932893
v 21.0143104 32.2503820 20.0981852
v -27.6138540 2.2171563 9.6259443
v -55.3596057 -10.9786410 -5.2665113
v -54.8262559 -12.0629342 -4.9180519
v 14.6531081 24.4297441 12.3910308
v -30.4120798 2.2234356 -2.3734805
v -36.7497504 1.9290543 -12.5533324
v -34.2440903 2.5328703 -12.2547848
v 14.6137374 22.4769097 12.0392349
v 22.9850356 20.5368921 16.2937269
v -24.5967861 -8.4822224 6.6867368
v -35.4489237 -2.8523793 -12.9213212
v 15.8099197 17.5473113 11.0981688
v 9.8945452 15.2752865 2.1087141
v -18.1428380 -0.4786223 2.9198953
v 23.9300001 17.9600008 18.6500009
v 17.1967875 14.9037065 10.8554531
v -30.4682441 -3.9090090 -11.4901392
v -29.8905317 -7.1642553 -11.3730188
v 25.0966512 9.0410095 18.1591846
v 19.3779226 11.1180851 9.5941173
v -1.2902152 2.6417775 -3.3604354
v 20.9599119 9.3659712 10.8263912
v -33.4071517 102.3691744 22.8093471
v -37.5083610 61.5876801 16.7447925
v -41.4999984 116.3100004 21.3200022
v -51.6383462 121.9826266 22.3403331
v -30.6194648 116.7257279 20.7533967
v 18.3177255 5.9629017 37.6134999
v 24.3041590 8.3500417 24.9432214
v -26.4927596 -8.1552379 2.7143697
v 18.8988317 10.9436950 36.5054645
v -30.5365175 5.5371216 6.8453448
v 21.1999994 22.8000004 28.4599997
v 10.3940107 24.3792944 10.4998983
v -33.1408754 13.1829157 -7.2777811
v 18.5030121 20.8701286 35.3444032
v -33.4899984 16.0600003 -5.0499998
v 20.3100946 33.6502120 19.3535276
v 20.0722106 32.1042538 29.5724999
v -34.6454568 21.3430226 -3.8059670
v 17.9463215 42.2011539 18.7398233
v 12.1764196 32.7418856 44.2042351
v 18.1454588 38.6016630 30.5071417
v -35.1558961 27.4086632 -0.7078196
v 12.9261389 34.7622000 43.3430038
v 11.2166647 46.7278324 14.2047117
v 12.0053831 35.9592065 44.4740988
v 16.5529642 41.9775955 35.8409360
v 18.2953887 46.0135937 24.6961825
v 13.3214435 48.3901761 15.5722937
v 12.7178421 37.0167159 43.6337255
v 11.6981985 39.9012081 45.2228263
v 11.6449622 41.8784320 45.2028513
v -34.1718942 36.0618271 15.0697175
v 9.3199406 60.5801344 20.3214698
v 15.1664773 65.5553639 24.9104481
v 7.3363325 69.6710572 20.2655848
v -35.1976715 56.2436655 17.1880051
v -35.9190814 58.1817888 17.1790589
v 12.7430065 67.2835559 42.3254445
v 9.7847851 74.2128417 23.9965506
v -37.4919698 59.9306561 16.3791459
v 11.3256322 69.5428252 45.1690890
v -35.0412764 60.7489944 18.1509722
v 11.2660853 70.4700872 45.0774580
v -35.6019624 62.2987524 18.0758704
v 10.9118288 75.5950212 25.2061617
v -49.5645069 216.9488966 32.9116657
v -3.6397253 226.6064584 64.7264123
v -46.9447672 218.6244726 33.4551930
v -59.5238879 226.1208743 35.4784094
v -10.2844434 240.3420359 52.3938276
v -20.3885492 239.1432822 47.1550822
v -7.5606909 241.3437217 56.2502481
v -10.8976960 245.8555400 53.4365103
v -7.2012111 249.1865903 59.0247437
v -7.9035582 248.8888353 75.3740370
v -6.1677871 248.8288730 65.2019754
v -48.0189435 247.4583387 38.9436409
v -51.8885925 244.9812442 39.0085466
v -7.6394142 254.3259859 59.7900152
v -49.7148484 249.3982613 39.4807346
v -59.6025921 252.6728213 41.9387892
v -6.0889511 246.6014624 69.8836148
v -5.5988794 242.3483729 61.9110875
v -10.8842878 291.4391458 58.8919930
v 6.1632162 342.4713612 46.5489663
v -28.6053084 187.1719211 32.5537063
v 1.8796754 184.3960434 59.6382543
v 0.0339171 184.0262860 63.6080056
v 2.7382786 181.4144105 57.8494258
v 3.0645803 176.0641634 58.2831614
v -10.8543998 176.9011766 36.3270454
v -76.8200010 157.5799882 23.8800012
v -6.3499995 173.8599986 39.5000018
v -15.8710200 173.0113924 32.4299447
v 0.9629679 170.4986542 45.3735217
v -7.1441475 170.8284616 36.5436412
v -29.3919928 164.1561240 27.4233278
v 4.7994945 166.9536084 53.4983277
v 1.2723553 166.7580903 43.0438966
v 5.5678980 160.9936357 53.4454137
v 4.4421870 163.1517708 46.5251245
v 1.8515710 187.1832013 57.1830943
v 3.2699998 178.7099987 55.7999983
v -26.6500060 290.8299863 48.8799997
v -39.6419428 281.9092572 45.7557663
v -21.1999994 298.4499931 50.3799990
v -31.8934023 289.8405492 47.1846648
v -42.0580693 284.5439613 46.7184968
v -11.5671577 310.3517294 49.3992753
v -30.7599995 293.9099967 47.8600003
v -43.9478233 287.0368958 47.3012663
v -48.2127294 284.5483422 47.3920703
v -44.8463112 290.6275690 47.9276069
v -24.7464161 312.5962317 50.0786602
v -28.2511041 303.3314943 48.3292043
v -48.4532863 294.4209874 48.9726737
v -24.2893957 314.3761158 50.0560664
v -28.5099950 307.1600199 48.5900044
v -49.2091961 297.8093922 49.5235920
v -51.1431582 298.8954186 50.1744449
v -2.3670946 329.0921450 42.3819162
v -5.9900042 324.6699870 42.1900004
v -16.5123437 319.7978139 43.3045216
v -26.1873584 320.4923570 50.1062833
v -51.5430458 303.6100566 50.4941754
v -5.4537253 326.8963993 40.7651067
v -15.2383819 321.4276731 41.8519676
v -50.5031757 306.1466217 50.3559746
v 7.4148988 345.9649682 42.4527749
v 3.5202799 337.7074599 40.5720435
v -15.0660379 322.5390613 41.1709994
v -28.0045159 323.6214519 50.3308885
v -45.0160131 310.4816973 49.4514182
v -3.6352996 330.4309845 38.8526246
v -10.1429475 333.0791593 36.8975550
v -21.1489648 328.2423913 41.4751172
v 7.8574680 349.4043052 38.3878164
v -9.6533690 337.0647132 36.2111516
v -20.0160854 329.6960294 40.1618704
v -25.7881638 328.6725283 46.4350507
v -32.8573436 328.3943534 50.7215969
v 8.7981736 357.4394882 40.5479446
v -25.5297832 332.2196901 43.1445688
v -0.1913100 345.7669914 33.7447189
v -8.8700010 340.7999873 35.6299989
v -32.1948640 336.1104727 48.6273691
v 7.3077101 355.6588292 36.4533365
v -6.2803281 348.0664790 33.4062502
v -27.4030697 343.0220783 43.0071093
v 4.2849234 361.8991971 34.7650088
v -15.9323197 351.7936170 36.2995975
v -18.6090190 351.3707519 38.1429903
v -43.2455018 347.4827707 53.2990098
v 6.1396370 350.8013487 35.2316499
v -32.6459371 332.7485919 50.2998307
v -44.1597700 328.6903203 50.4208840
v -37.5415906 326.0285258 49.1295904
v -61.5749285 310.4170859 53.5842590
v -3.7451661 332.1614563 37.9627384
v -15.4370274 324.0323663 40.5509584
v -32.7422954 318.1887269 48.0892435
v -60.2972768 309.9509776 53.0846007
v -14.5433089 322.3172426 41.1754847
v -43.6802022 311.4730120 49.5095477
v 0.1372020 332.1742117 42.4185060
v -21.5836987 319.4391429 48.0558239
v -43.0370718 307.5222075 48.9400588
v -53.5019077 303.1383157 50.8355126
v 1.6401545 333.9185119 46.8108654
v -22.5762837 317.1844482 49.3157916
v -21.4927047 315.9973621 49.0276739
v -21.5727333 30.7194609 13.7462672
v -18.0088170 37.4571942 10.5273556
v -20.3420874 28.0070603 11.4205536
v 15.0200240 62.0731376 22.3622583
v -5.4610777 45.4182737 8.5116113
v 14.9825085 51.6482741 17.8372730
v 14.5559898 50.5786799 17.0652531
v -38.1845832 29.7343712 -5.7425280
v 14.9652399 62.1397085 22.1980549
v -17.8226996 34.4740003 9.5497835
v -51.1336289 12.4653801 -3.9073345
v -19.6758527 33.9789316 12.1773276
v -39.8194157 39.4216254 -3.1795858
v -47.2156852 10.0318333 -6.3450476
v 15.4411662 57.1881942 21.0044496
v -45.3678779 5.9739645 -8.5365707
v -34.7768366 16.1062405 -7.8560431
v -43.0187546 9.3501406 -10.2405800
v -40.0480852 11.5246689 -11.2931877
v 15.3255519 -194.9049532 -20.9039114
v -26.9590467 -206.6480815 -26.1859205
v -45.9931046 -198.3363032 -43.2307608
v -27.3694936 -204.2363584 -26.1984076
v -28.8417041 -203.3964097 -27.5106989
v -61.2854213 -194.9984878 -46.6677509
v 12.2664422 -192.7908361 -20.7534302
v -31.5417871 -200.8815259 -28.2554347
v -65.9214929 -195.7297772 -47.6219915
v -27.9297419 -199.4810104 -24.9471106
v -38.0230173 -197.9639977 -31.6631980
v 7.7409120 -189.6649003 -19.8444519
v -74.0768164 -194.2582726 -45.9733643
v 8.0150859 -186.7993921 -20.9235772
v -42.9527126 -192.4858093 -34.9888355
v -71.2257996 -192.4178451 -45.5188267
v 5.3438516 -187.1885210 -19.4193106
v -35.6699973 -194.3199933 -26.4600012
v -45.1682881 -190.3545856 -36.9211286
v -56.8162315 -187.7853125 -42.1280302
v 1.4061306 -185.0573570 -18.5965784
v -11.3160312 -188.2946789 -19.4629878
v -27.7699996 -191.6200072 -22.6700008
v -81.8904042 -193.6195493 -42.2380194
v -42.7169316 -186.8886501 -32.3970169
v -69.4968402 -186.1902028 -42.6041223
v -40.5583642 -184.6365035 -29.3853544
v -21.9998155 -180.7060540 -20.9240392
v -96.5859666 -188.3763820 -32.2486088
v -100.6958261 -195.0881630 -31.9139063
v -56.4661808 -171.8820930 -36.6951227
v -46.7100665 -173.1936932 -33.0544971
v -62.4184236 -175.0557572 -36.7464051
v -64.1838387 -179.4029772 -38.8798490
v -36.9797982 -175.7856011 -25.9309281
v -101.3000086 -200.4999965 -32.6800048
v -63.9843941 -182.4024618 -40.9572683
v -95.9605575 -202.1073550 -37.1671133
v -40.1480831 -182.9679310 -28.5996888
v -84.6898258 -194.3446845 -40.6447314
v -94.6256071 -200.9370774 -38.7583226
v -91.2150368 -196.8046129 -40.6286977
v -67.7607134 -181.2388301 -40.0808826
v -72.9719996 -183.7348044 -40.7903083
v -11.2397596 -168.2769060 -17.1744227
v -31.6576250 -143.2244927 -22.2088899
v -80.8679760 -209.9584490 12.9946470
v 4.9277381 -79.2361647 9.4134659
v -102.2439897 373.8653958 94.0342173
v -15.0740342 370.7712591 38.6486575
v -47.4613123 118.4915155 22.3957878
v -14.8064997 -21.7547752 52.8382584
v -57.8574054 38.8654508 -0.2929496
v -57.1202710 -274.4405270 -20.7443368
v -10.2741532 33.1130289 4.6035633
v -104.8016548 -264.5846605 -8.8111321
v -15.7809015 -148.5690027 44.0059304
v -80.0646394 -254.3610632 -39.1189307
v -37.7078839 -140.3447539 6.9935611
v -110.3774384 334.2857063 91.1796764
v -82.8057230 3.0026103 31.9081470
v -127.4043471 383.1704855 87.1976167
v -46.9876304 323.9527047 50.9469882
v -50.3400229 48.6215092 -1.2633174
v -22.6547718 -113.1753325 -11.1925667
v -89.2967433 -254.9775541 -32.7781811
v -46.5736613 -196.0628033 -42.1572626
v -97.6119787 384.1631413 32.5219855
v -23.5759579 -78.2146007 47.3130792
v 32.2783701 -21.4185640 18.8264195
v -31.2651284 19.5127893 13.9726158
v -8.4905243 -194.1484064 -19.2232616
v 15.8029031 -66.4992332 34.5531777
v -112.9403934 404.4188559 44.5902720
v -34.9600017 171.8399972 28.5800006
v 14.7384359 65.9460276 24.4993605
v 32.9904407 -134.5328391 -12.6676103
v -3.5188987 -201.0404319 28.1988271
v -73.0675608 -4.8073516 41.0008766
v -98.3371139 329.8670650 55.3044938
v 50.2792448 -173.5069305 -40.5636691
v -44.9552126 403.4746587 49.6717393
v -130.5145025 352.5033295 27.7705025
v -37.0713957 -116.8381646 -20.2057157
v -78.3978924 38.5497920 52.5262430
v -30.8961887 56.9796786 18.2667561
v -39.0028916 5.8660242 -11.9374646
v -49.1689444 35.3873670 -4.7268998
v -96.8947560 358.0428958 27.5919996
v -19.2313194 340.1294947 38.3897200
v -61.9067810 322.0600486 86.4952877
v 51.0029979 -140.3538436 -28.9052296
v -31.6721052 -145.0887769 12.8975762
v -105.8660820 -227.2643596 -10.9027317
v -66.8917522 -278.0141234 -21.8902882
v -68.4757754 192.5972402 65.3513744
v -87.6433700 367.5960302 45.2533476
v -35.0763947 -163.5298431 -23.8335319
v 73.9727765 -151.7420858 5.3412020
v 49.6913008 -202.1101862 -21.0182387
v -18.6600573 30.3273536 8.8775717
v -34.3379118 -97.8678241 -14.4115277
v -3.6320202 205.8601677 66.5159300
v -14.4170476 403.4461975 85.6966153
v -87.3333812 369.8500693 47.9552485
v 6.4859837 -119.8736727 -1.5656907
v -17.5459962 113.0578890 19.7607968
v -62.2400008 -35.4899988 33.2700014
v -53.9093316 127.7490407 22.3246142
v -68.7076673 -6.1315163 -2.2230581
v -136.1893564 366.4073646 88.5180011
v 51.4050871 -207.3177993 14.6204010
v -179.3318391 387.3967826 81.0953155
v -20.8970439 -145.7358003 -17.1838850
v 24.1490137 -34.5784985 -11.2050418
v -49.1578281 -193.6707646 -42.6689424
v -73.0806217 190.0904477 65.2505457
v -32.3349573 -177.8989434 -23.6458462
v -64.6699071 -64.9958476 22.3330017
v -136.1799985 250.7300079 49.3200012
v -57.3908798 327.4107873 55.3089380
v 14.8338815 66.9986904 25.2530444
v -0.9075017 128.5881102 60.9074906
v 1.0062368 188.4920746 61.0041730
v -181.7161292 379.5567155 82.1789131
v -68.6471984 -137.5319511 -14.8084676
v -140.1909888 363.1724417 88.2754847
v -104.6300754 -233.6513847 -17.0194283
v 1.1674513 69.2309067 15.8242024
v -17.7852605 174.9301404 32.1464315
v -66.8002144 400.3902376 66.2480071
v -108.8978276 218.7741250 36.4628844
v -68.3486462 -242.4203306 10.9508168
v 8.5806344 54.3580428 17.7711863
v -95.3521132 112.7025336 27.1765180
v -36.5172513 269.3074346 89.0071318
v -105.6991518 353.0929685 89.8478478
v 15.2392155 -8.8121556 -6.7517506
v 38.3934230 -215.3687626 3.2920917
v -21.3735122 373.4840751 42.4044654
v -67.8859577 -83.1622332 17.8981274
v 0.7132014 354.8995852 33.0092348
v -96.1229280 337.3709321 58.5266165
v -93.4217051 -249.5310605 4.1020173
v -58.6991273 236.7589176 37.2385271
v -90.1215523 382.0419610 53.4987263
v -169.2032963 305.7433069 74.0922466
v -54.5820929 54.7031760 1.3482630
v -87.8065750 -190.1137382 -34.3071520
v -7.4907294 -1.1099121 -2.2184856
v -72.4234432 -135.8130425 -4.8987754
v -94.1484421 -196.6703683 -30.2837603
v -28.0351583 339.2267525 43.3923863
v -110.1989299 365.2992547 90.8607095
v -180.7245612 350.2177000 82.8048736
v 17.6475737 -83.8350505 34.1600142
v -61.7792681 -25.1434147 38.3682773
v -42.6960662 176.2463152 68.1244656
v -89.4423053 374.1599023 61.3225326
v 25.9527508 -53.5464846 28.1073600
v -105.3340286 339.9112225 31.7763723
v 79.3122724 -186.4766032 -14.0689565
v -39.3265188 61.5251027 14.1524831
v -153.8926512 353.4473181 91.0879597
v 14.5135494 78.5662979 34.9001773
v -25.1940209 -187.6994967 -22.3712474
v -38.9852673 344.5577025 51.4898747
v 2.1746608 382.6404810 41.8807380
v -24.6212315 322.0538199 49.1220355
v -83.0650851 403.1371474 69.1110343
v -14.4917080 -172.4092811 37.5078395
v -43.3114842 102.8916389 22.1304558
v -68.7417611 349.5374918 65.5375570
v 13.8869015 25.6646946 12.3655265
v -38.2200517 32.4275941 -4.5151305
v -94.1783860 120.9138259 26.2064785
v -62.1846057 -241.1759198 12.4069126
v -46.8337834 293.1202948 87.3543024
v -87.8613070 375.4433393 51.3681807
v 35.1372510 -67.2638565 -12.8258234
v -138.0738318 261.1432076 84.0092450
v -15.7174077 83.9055181 58.8572323
v -43.7283255 127.5658607 58.1702888
v 10.1670027 -186.3083690 25.3288541
v 21.1043134 -170.8768308 -30.6081567
v -141.7501122 345.1939821 93.0071548
v -122.7140501 385.5766356 28.5388082
v -7.1826139 118.3049008 63.8079047
v -24.1976082 333.1283331 41.8369956
v -133.6503029 354.1965485 90.5287340
v -88.2948563 358.9152992 90.1856571
v -73.2843801 -39.6398157 17.0813315
v -107.3693112 378.8966537 24.3753195
v -36.5653224 371.5881109 49.0529537
v -52.4566658 -271.8950808 -27.3579769
v 4.3289978 168.9864546 56.4450249
v -59.3500473 310.6653988 52.9981703
v -14.9389729 -146.5608776 44.3603955
v -33.9929163 -37.7833098 -8.0840830
v -172.5517213 383.4201396 86.3690749
v -38.2034816 216.1997259 77.1733597
v -65.5002072 28.0240644 -0.9181902
v -132.3165894 237.4190241 48.4704152
v -85.9489590 407.5362086 74.2103830
v -37.5883393 -114.4925058 11.7044635
v 16.6942198 -180.1152229 26.6247168
v -45.2529676 11.8588833 -8.3024697
v 56.2228151 -203.4498155 -18.7939741
v -15.6271886 345.6296027 36.5183316
v -161.7365032 355.9567034 45.5400832
v -48.7775728 -170.9648222 -34.0513401
v -54.2167053 142.6788718 25.2653267
v 21.1364646 -180.1747382 25.9441249
v -62.2576699 -259.4504952 -2.4357908
v -127.6082098 407.1929157 68.1599900
v -22.0742039 104.0285230 61.8705191
v -69.6957037 275.8548856 77.9465735
v -50.3387377 113.4430096 21.2495029
v -14.9614904 72.3361596 56.6878133
v -81.6865116 -239.1199172 8.4716519
v 4.9314681 51.2380078 14.5697361
v -14.8125719 327.2843063 38.9010049
v 32.7411033 -95.4586938 -4.6075373
v -66.4557815 -246.9157577 7.7800956
v -80.4643035 -217.2625810 -47.4074148
v -1.1018119 354.9010456 32.5573795
v -116.4604872 375.7396340 25.0942688
v -9.1949673 -124.0333393 -3.6869207
v 5.3179981 -208.0232650 -13.1704593
v 57.4178584 -192.8396821 18.9169720
v -40.2740315 49.3848734 3.5260285
v 1.9245957 -165.6442583 -18.9223289
v 33.7331705 -65.4305220 -12.6576573
v 6.7885946 71.5761632 20.0219676
v -12.5568463 19.5762999 55.2548617
v -2.2698531 -185.0366592 35.3852361
v -73.3947158 355.6406200 66.6936412
v 1.3587524 34.3776941 7.7532846
v -30.6199677 -104.6721414 29.4647105
v -84.0960220 368.1529164 63.7671426
v 16.9113427 -34.3983695 34.1753215
v -60.1548590 -169.7174013 -34.7405523
v -20.6296891 74.8537704 56.0193546
v -50.4356623 284.4021320 83.0754936
v 10.4017174 -197.6484358 -18.5194146
v -24.1695587 264.6602094 88.8738707
v -59.5951937 298.4073162 50.5104475
v -127.9283464 361.6819084 26.5292544
v -65.4832050 362.3628020 63.1692484
v -19.3031244 -163.9456153 38.5957807
v -79.0265054 58.0518879 11.0342400
v -48.8314703 374.7798800 104.8275828
v -38.8481095 -52.8090149 -8.0741821
v 0.0921035 -194.1881776 28.4224767
v -68.2417303 -158.2993567 -20.0330168
v -38.9513113 238.9089912 39.3722430
v -153.9483368 391.4631009 80.6730911
v -24.1334122 135.8297318 65.9548119
v -108.2251593 319.9144602 44.3652198
v -73.7245083 -216.2313312 -50.3289327
v -54.5197725 400.0160992 61.0019863
v -148.8012224 349.8992622 37.9881486
v -44.6582511 -64.9762601 -10.4418462
v -93.0340588 224.1892815 68.7340349
v -43.4317775 339.0361071 51.8651642
v -136.6153955 387.1729970 80.9334293
v -41.2266999 87.9207775 56.0987517
v -49.0337014 283.4345102 83.4042355
v -5.4788664 -205.1333040 -19.3367191
v -138.5718137 400.4135728 81.3524127
v -55.1213138 192.4353838 66.7328387
v 12.6326028 23.3502761 11.4779798
v -49.3776649 93.8141719 15.7107990
v -28.9632659 -246.2351173 -11.6662188
v -13.4407114 -32.2603323 8.4277103
v -134.4894618 369.7513938 30.1925614
v -67.7171126 344.5427418 64.2242208
v -6.4906059 242.9117113 71.6719553
v -53.2024056 -234.3893200 -43.7553637
v -58.0667779 -223.2913375 19.6721721
v 59.0151921 -195.9571242 17.0339011
v 45.9211655 -158.7483734 25.2908189
v -127.8119683 398.0651200 81.2127069
v -141.5443122 342.1494365 38.0955637
v 21.7873193 -46.1669154 -10.3216413
v 3.3188446 -175.3497422 -19.3661749
v -26.9599278 -99.4164795 38.4816825
v -104.4148877 354.5389771 24.4033076
v -74.7792125 349.5495617 89.9768323
v 7.8085605 96.9611332 50.8009605
v -23.0718218 -216.9989049 -25.4201107
v -8.7572960 77.8675824 15.4441157
v -17.9239120 -217.3891068 11.0478327
v 8.9190388 -26.1292215 -8.3950767
v -30.0859027 -27.0408783 -9.8056495
v 3.8841723 -210.0125998 22.3279428
v -9.9454476 -214.1712010 -19.2960016
v -65.7579154 163.6495888 26.2582954
v -0.2931629 -213.0364776 17.2041059
v -74.9857649 359.2462540 66.5391535
v -71.4245066 295.2476442 81.0483173
v -11.0741146 -53.5565689 51.6305938
v -41.3007289 -82.6532319 -13.0081549
v -32.0573747 350.9362936 45.5080532
v -78.6572844 318.4188902 58.6703271
v -12.1856062 338.6442661 36.6772972
v -120.3094348 401.6650319 36.8347168
v -68.9975917 -85.6549889 16.0710234
v -16.7007092 98.2799232 19.6957774
v 12.5376293 43.1495309 43.6071604
v -67.1517178 50.9885438 2.9593990
v -94.9603841 177.6696295 29.4763148
v -33.1299528 174.5174974 71.0877478
v -41.7682417 417.9844260 54.7743589
v -133.0573261 360.1624966 89.9574235
v 13.3127412 -31.8061560 36.4041515
v -10.6715495 232.0982218 76.3168186
v -41.0231836 207.3799819 73.4666586
v -12.8928525 10.2208937 1.2420205
v -58.0959879 379.1809380 59.7772971
v 11.3581289 -211.2600058 20.3232672
v 5.4475563 -140.7485306 34.8809399
v -103.2524556 188.8575703 69.1569149
v -16.3439400 74.5186582 16.0606913
v -40.0488898 313.4697974 97.2617716
v -113.7221754 366.3212359 23.9169691
v -10.6238006 362.0784581 86.4469707
v -45.6373021 -33.1478864 45.1221541
v 14.5443231 63.9171973 23.1885836
v -5.9275753 124.2198050 64.0500039
v -36.8671156 338.1090760 51.0234386
v -114.2846420 381.5949857 25.1602270
v 6.8094688 -134.9821687 -5.4175151
v -20.8130032 -30.7020396 52.8368726
v -19.4720030 331.1449289 39.5206772
v -89.3679187 377.1489859 61.7294796
v -72.0581412 -77.6240155 4.6330094
v 66.7324290 -166.9367254 -35.3201218
v -18.7865645 297.5233197 87.7098143
v 62.4934584 -194.3068355 16.5012255
v 77.2483498 -161.8479788 -21.5091091
v -55.2632920 -53.7269153 29.9912058
v -48.9336513 -77.6093826 21.6009375
v -96.3725299 344.1254199 40.1446894
v -69.6003884 -178.8735688 -38.1707288
v -58.5929900 95.5866575 11.9402613
v -44.9422263 -221.0916430 20.2894453
v 46.3987142 -211.5616947 13.4257823
v -93.9528570 -231.1097980 7.6330910
v 69.6377456 -198.1268823 9.9370815
v -21.0390985 417.4124002 49.4320430
v -127.3022890 404.5291245 74.8635456
v -84.2095986 87.1088132 17.9456808
v -36.9953550 -182.2772175 -26.2034442
v -19.7093897 -233.9586467 -18.4496846
v -81.1094195 324.1733313 60.7160106
v 21.6731094 -211.3522887 18.8287478
v 62.8034323 -165.7765061 15.3942052
v -112.3425364 224.8076349 72.0995292
v -143.1653053 364.9107218 32.6710753
v -60.2555797 61.5302920 58.7660037
v 18.3993019 -108.0686599 -1.4373455
v -82.8432515 403.0073881 94.5376605
v -111.0258773 230.0470918 71.9599426
v 5.5644275 60.7005581 16.2762832
v 16.9523973 -25.9553064 -10.7525429
v -59.9412620 -143.6697692 12.5738336
v 19.8545847 -146.5253830 -13.9487190
v -16.3588542 -164.2329544 -15.9255024
v -4.1518677 81.2361762 17.7263077
v -85.7785419 211.3000900 35.0832269
v 0.9129196 18.4227545 0.2061301
v -129.1766614 380.5654347 30.6413360
v 24.6256962 12.6371318 19.7102111
v -60.6378689 42.4547642 55.1808551
v -5.1024347 -142.2200203 -8.9076757
v -68.3847964 381.2807798 65.3336346
v -34.7933620 28.6558662 13.0012035
v -28.1684548 -20.8703112 53.3465706
v -56.6620119 351.9469500 58.4187657
v -29.2745158 -12.2272233 -10.8630499
v 40.7866798 -195.1265037 17.4130704
v -37.5019647 358.4583104 48.6620404
v -45.3571342 212.9648775 73.2989982
v -75.3514171 -220.3194201 -49.6507324
v -19.2420837 -139.3482834 46.2916344
v -66.6372776 -235.8005047 14.3563850
v -64.3230230 237.8694266 72.1977651
v -15.3571023 -58.3918579 4.3516373
v -51.4226593 288.0532146 83.2707882
v 6.5047694 349.0782082 36.5069211
v 21.2747734 30.6048971 24.3837591
v 44.4061570 -47.4297144 9.7183911
v -88.4224847 377.8128028 51.3667352
v -98.8120586 404.7870040 73.2582957
v -61.1249283 119.9576035 60.9767810
v -120.3964874 381.2559247 90.7557681
v -93.8831791 338.1475508 60.7328601
v -102.0043418 -239.5893782 -22.4688351
v -38.6676677 -240.2205169 4.5557222
v -130.5825114 398.1080055 38.4441726
v -14.9085931 -31.6279978 52.9257134
v 54.4234551 -198.5691935 -25.1249801
v 25.8339997 -133.3440095 -8.3240271
v -23.8684379 304.0592670 49.0262136
v -36.4263318 93.1095630 55.8059141
v -105.6810468 327.7350366 89.3421844
v -6.8899328 107.4573919 23.2813396
v 30.8414046 -69.1332445 26.6918112
v -5.3754495 -221.5523869 -11.5049919
v -64.8805648 406.8383873 67.7155554
v -4.0288912 -41.6084230 49.6884398
v -17.2542073 393.5045898 42.3033759
v -70.2367499 -146.9209641 6.2952200
v -161.6922766 332.4204683 96.9286561
v -42.9522358 -109.5065027 -19.1094484
v -69.9904561 387.4256909 66.0189316
v -150.4950672 288.1522477 90.3673247
v 15.8935618 -193.9206123 17.0078631
v -72.9316995 -169.5127785 -22.1101735
v -88.8962522 -202.4006993 5.4241954
v -13.0710667 258.3395839 53.7609495
v -47.4230126 -42.9616906 40.2557999
v 10.7728299 10.9911663 0.6481843
v -141.1204487 407.5565636 51.0385819
v -72.8748888 401.2745023 67.7917749
v 45.6923470 -188.2108301 21.0631303
v -97.8039503 -203.9723694 -35.9971523
v -26.9778576 107.7837646 21.9384506
v -11.5595469 382.9501569 40.3079167
v -22.5226749 416.6347682 47.7398410
v -68.4542134 -144.7534114 -17.2127392
v 14.2831393 9.4902441 1.8088466
v -16.6740492 33.8919722 8.1122397
v -25.1791608 -126.8576533 43.4986986
v 15.2070317 48.9330776 16.9675313
v -64.7933334 -151.6989172 -22.4899594
v -96.4606032 158.9586139 28.6383331
v -61.8478432 156.0733020 62.4289587
v -72.2038597 -175.7794619 -33.6713828
v -37.3592637 417.0427024 51.3688549
v -112.9190102 272.3822296 74.8276934
v 13.7981279 51.2729436 39.0193351
v -43.4612632 -92.8024128 17.0259885
v -46.1542681 -193.7325299 -39.6841392
v 7.9713305 -3.5127415 46.8659811
v -70.4908147 -236.0205203 13.1491208
v 28.6047775 -48.7358160 -11.6410516
v -43.3406234 31.1744306 -6.7584314
v -36.3978483 -235.6721461 7.6727904
v -113.3753583 391.6344345 89.4421712
v 74.7316107 -193.3622956 6.7131976
v -18.3481257 12.8260506 2.9897825
v 2.0213418 -7.2603049 -6.2785922
v -34.0706855 -25.2926666 53.0498736
v -46.5369821 84.5727697 15.4359564
v -53.8498759 201.6462535 29.5695215
v -108.4096804 395.0552344 89.2132446
v -111.1408025 335.6609344 31.8970941
v -47.4911630 -105.9178934 14.1333258
v 15.5192092 -168.0935770 30.1917102
v -100.7216349 286.5291536 77.7245089
v -45.1085009 -170.6524938 15.7093927
v -77.6540712 -205.3216249 -47.6139151
v 16.2679441 56.9347925 21.8656696
v 76.2142614 -134.1418922 -4.0831189
v -27.4993237 -126.0813326 39.6501422
v 75.2875656 -196.5114623 3.6525191
v -101.9454822 367.6826060 23.5063639
v -37.0987058 -78.1925991 -11.1527806
v -48.2868999 -84.1185674 19.2071516
v -55.8205619 -247.3568320 5.6839990
v -5.9164320 -80.2023560 46.6758013
v -31.6670202 -207.6231688 -30.9065022
v 29.9088992 -134.4675422 27.7350172
v -142.9959536 284.8132849 47.9541793
v 0.6523479 -48.1436104 46.4121178
v 20.3775484 -47.3524965 -8.5038459
v 1.4001529 66.9972226 15.3138703
v 76.3875246 -197.2470731 -1.9992280
v 8.0755772 63.3824319 19.9976806
v -87.5412896 -257.7320337 -33.3331078
v -74.9379098 19.6604729 48.5291034
v -72.9603544 328.1615376 61.2953492
v -25.0670463 182.4629009 31.4443558
v -7.6979147 57.4489199 10.9424004
v -35.0716971 -82.1317434 -11.2204002
v 60.0321479 -170.2433676 19.0355424
v 51.7081991 -69.5558265 8.3026672
v -102.0011157 -248.7387210 -0.4180528
v -154.2966664 384.2956126 78.7102953
v -42.9659113 103.9381698 57.5242750
v -9.3505681 43.5506254 8.9254240
v -60.9746948 -58.7128513 -5.7308204
v -73.6643076 374.9094009 64.1708598
v -72.8644952 -218.1174308 16.9999357
v -97.4352881 121.6226220 65.5642971
v -74.2782056 158.0535024 24.9168240
v -38.8229974 379.7313571 51.1797033
v -171.0169166 389.1364336 85.1602405
v -30.7334457 -124.1831258 25.9941928
v -63.3467883 -181.1890304 16.2749048
v -68.9911991 361.3120615 64.9534240
v 74.9494061 -127.5942922 -5.1939678
v -6.9816359 -124.1700426 -2.8707429
v -9.7339451 113.3466512 21.9707191
v -41.0873070 370.9969521 51.1026941
v -47.1397862 257.0055127 79.8772871
v -63.0568787 169.9484885 27.5282431
v -130.2092373 252.8958023 44.5933789
v -35.8596221 347.5610316 47.3627001
v -9.6374452 -27.7429931 51.1655807
v -63.5368824 -111.0691577 15.5185387
v 2.9347057 53.1718768 54.2392544
v -26.3751112 -225.4244983 11.0707609
v -7.7561256 -171.4419872 37.6607589
v -36.8320495 -62.1479936 -8.9453049
v -28.2264538 300.9116054 94.4432989
v -15.7008413 293.2769060 84.7181454
v -108.7330431 374.8996556 23.4435573
v -19.8363867 24.2898539 7.2404724
v 4.2483923 -208.3361298 23.5321019
v -31.9298804 207.2987258 77.5142610
v -93.2459310 357.4106693 32.4966125
v 39.4533128 -211.4190012 15.7122314
v 28.0029979 -183.7398857 -31.5361284
v -180.6173176 364.4768596 82.9598457
v -52.5234230 -114.5143583 14.3757565
v -72.6791248 177.8392792 62.8038421
v -33.3661847 -136.3891512 10.4143806
v -140.2563751 347.6352096 34.6822590
v -31.3448533 -68.4060752 -6.9301021
v -102.5479883 -249.9855012 -19.8614020
v 57.2143644 -80.8850974 3.1609498
v -11.5010142 101.3110653 62.5522360
v -88.2600397 -211.0613436 8.1958035
v -40.8522487 172.5248992 27.7089924
v -126.4309883 183.2790524 70.3565702
v -163.5027379 313.7443066 96.7260674
v -85.2605104 395.2966928 65.3156713
v -96.7266187 148.6183256 71.3749677
v -10.9339049 286.9579196 73.5018924
v 0.4165350 -180.8204353 35.3268385
v -21.6652080 278.8873613 89.0471265
v 26.0974728 -194.5429444 15.3319780
v -20.3209538 322.6889372 44.5619114
v -24.5196689 -91.0433009 43.5342304
v -131.5152496 320.8936751 94.9447155
v -7.7601112 -10.4296478 -1.5613658
v -42.1344973 390.0021017 48.4281816
v -22.7991343 -240.5928969 -13.4737967
v 39.4240022 -90.5468613 -14.8658948
v -54.5722693 306.4424992 51.3629690
v -57.5504601 260.6971860 42.7791066
v -2.5818513 -132.3837638 40.4705182
v -16.3970329 35.9462909 57.1376309
v -61.9187392 -209.7478360 19.9441407
v -44.3214551 -85.1235837 -13.5043981
v -59.5335215 89.5449594 10.0921169
v -81.7615688 266.3553357 75.7179782
v -22.1775267 -96.0715190 -6.0369056
v -70.5661476 -218.2807475 -51.2185991
v -144.6889192 393.7819600 82.1592584
v -71.3789910 -184.9946231 13.2877445
v -93.0816010 389.4325197 62.7959743
v -21.7539314 415.9006178 46.7863232
v -27.3160785 -156.3147753 31.2286858
v -40.7053418 309.1163337 48.8876626
v 21.7002202 -24.9200631 -10.0161703
v -37.2560360 -247.6916164 -26.9518755
v 3.8640345 -146.1801082 34.6888378
v -5.3080251 -60.0709841 48.7421192
v -81.8621218 47.2443029 14.7280777
v -85.0986317 145.7504928 22.4369410
v -1.4530338 -5.7442975 51.2600727
v -43.5224399 -108.7817922 12.1852476
v 6.6664037 62.2348823 17.6978856
v -41.4596088 396.1686492 47.0255911
v -0.8527912 177.5709540 64.3662438
v -27.0004440 181.1950803 30.9641287
v -41.1620066 -261.0650957 -21.3082097
v -5.4453006 -183.0341965 -18.7673494
v -105.5001616 343.2554305 29.2381104
v 1.4157660 -117.8773344 38.1735899
v 63.6679009 -199.9046504 13.5402903
v -34.5215239 -182.6260686 -24.5023407
v 37.9614867 -196.3700950 16.6088399
v -78.5062611 -182.6274097 -36.5093835
v -96.6474563 390.7163143 43.2738811
v -77.8801814 49.8574562 54.0277362
v -35.9973721 369.5810437 48.6646183
v -26.3464898 405.5122733 43.1751348
v -57.2246015 355.9843898 59.2092499
v -44.2958884 251.4040172 81.3097432
v -53.1416759 203.0980736 67.8927079
v -7.9487851 135.0483447 65.2889907
v 31.6490531 -182.3666394 -33.4828570
v 26.1686761 -19.6797121 -5.9427815
v -73.1731579 123.2191324 62.8615394
v -91.4777219 -225.3793180 8.7530669
v -36.5548581 40.7324322 56.6036478
v -21.2426838 67.2794133 17.4055956
v -25.5205054 273.7266123 47.6392470
v -41.4748676 232.7717096 78.8051262
v -123.1186688 331.8582773 34.1661163
v -50.1979776 -215.2812034 -49.4774505
v -28.8254246 -156.5967351 20.1506130
v -3.8722944 -101.6359776 4.3735476
v -91.4105996 -269.0658271 -8.9682303
v 32.7688120 -202.3208588 15.4248159
v -101.1971459 313.7665689 50.2497852
v -15.5082140 299.6857762 84.5853165
v -153.1976610 347.2632468 93.1924134
v -102.1745503 318.3029890 48.4947860
v 36.1436829 -104.4308841 25.7755555
v -83.7542787 400.1174867 67.0131221
v -160.6333107 359.8470688 44.4482453
v -76.9266337 -244.9020743 7.9582511
v -110.5973050 339.4325972 29.6048447
v -48.4356955 -32.8838900 -6.2879319
v -126.1097789 378.2788515 28.6468044
v -50.1680039 405.0295055 55.1374890
v -143.7228471 349.5788872 91.7041823
v -9.8336665 -8.9548873 -0.0289833
v -41.3854159 -194.8185861 -34.1168456
v -3.0650371 -170.3633517 -18.6594930
v -0.9661959 -66.8558329 9.9811060
v 69.1616684 -178.9144576 12.7889449
v -39.2968580 379.2546391 107.0870757
v -27.1353573 -222.1973091 15.0583424
v -47.0369309 -218.0835903 -46.5462096
v -33.5863046 283.0654383 93.2897925
v -63.8088360 -210.5845660 19.7820663
v -14.3304495 -54.6786003 52.0520099
v -35.2305435 26.0798354 10.6983483
v -27.6231356 248.3737171 44.6009748
v -53.6163114 138.8851553 24.8268135
v 55.3196967 -181.0856462 22.2888514
v -60.1315275 142.3667669 62.1222369
v 49.6994294 -213.3936137 7.5170142
v -54.6720102 358.5525453 56.7102432
v -4.2939042 46.3800319 8.6428337
v -29.3971729 334.9367678 95.9009007
v 3.4321824 41.1338285 10.8695757
v 7.7286265 -167.1295762 32.9267532
v 52.7800657 -72.8631541 8.2309255
v 35.7215740 -207.2565109 16.9197507
v -30.8685489 57.8509122 56.4220808
v -160.7517451 308.9818656 60.8852208
v 7.0183016 -67.5185472 40.0935970
v -80.1208392 294.2063510 79.3443695
v -45.1210737 -181.2003553 -32.6303914
v -93.8171297 106.6714376 26.0468386
v -84.2311531 -206.0425282 -43.6559767
v 71.1512938 -158.7006003 -30.5917151
v -80.4007202 -236.7082536 -43.3348976
v -72.1618235 -162.5152826 0.7990482
v -16.7462546 303.7295043 86.7250040
v 5.2919509 157.8433365 45.6087328
v -112.4875322 356.5878868 23.7113610
v -21.5314068 184.5607907 74.4341910
v -4.3866797 56.8483360 57.0655353
v -29.1287284 -0.5701935 3.2692009
v -173.3905971 384.6125305 86.3245800
v -21.6589514 231.1487943 78.5781890
v -14.6411378 183.8483065 73.1186196
v 1.3207127 -188.2607341 32.2970748
v -45.9413379 316.7823255 96.7257395
v -39.9747044 38.8343483 -3.6190976
v -21.3874299 22.8798129 10.1938760
v -30.6743011 -131.1425269 27.2740629
v -75.7540911 212.3210281 68.8946098
v -37.9188880 166.4451212 67.9195225
v -68.3805943 171.3802665 61.4527613
v -104.5647413 310.5313778 47.1369661
v -36.3945141 367.1117425 48.9086471
v -99.0823060 316.1018193 53.0248098
v -63.3485541 145.6610858 24.4031250
v -37.8054194 342.4045146 51.1567816
v -25.6025400 165.5316204 28.2336455
v -98.1371999 375.3516078 94.9249789
v -40.9714244 9.3540428 -11.1904973
v -119.3475574 385.0123882 89.4439965
v 8.6787213 77.1126151 50.0822626
v 12.6861297 -162.4381244 -20.5778703
v -60.1029322 350.6583273 59.3852513
v -61.1182787 277.0034373 79.8352212
v -28.9073735 351.4150083 43.9174026
v -73.5873580 365.5125499 65.1222318
v 16.5104885 55.4455481 21.5379577
v -94.1608325 353.6491096 33.1734270
v -135.9102279 320.4116523 95.3752697
v -61.6336726 -124.2313236 14.0834916
v -94.1420197 111.2080365 26.4193173
v -51.2784980 -221.0059464 -48.5013910
v -31.2784500 124.6603280 62.2341074
v -110.5975658 221.1683691 37.7484486
v -33.0995321 30.2231349 15.3469294
v -81.6723555 362.2609377 94.0313861
v -78.4029737 -190.3673857 -42.7051075
v -52.4644889 351.1967957 100.3383994
v -49.9810167 22.1227463 -4.3650749
v -38.6379659 321.5941191 97.9164094
v -59.0703599 -274.4031549 -18.8408922
v 76.9418553 -185.8475953 4.8120068
v -49.1930731 341.3346708 54.1503169
v -42.1932563 -175.6792814 18.1074906
v -7.8133391 404.5011699 47.8485189
v -23.5394724 327.9030919 44.5391834
v -21.0814569 -27.4298079 3.3068077
v -61.0951819 403.8397372 66.3395375
v -8.0808280 382.8240037 82.6595575
v -171.6917455 356.6974103 57.1906082
v -40.3116196 269.1105306 87.1011615
v 2.9323937 52.1587878 12.7334660
v -100.7527262 401.7740786 67.7255541
v -41.0527922 197.7578104 31.7554995
v 46.3343561 -106.5365598 -19.0852135
v -10.2741607 -184.8575473 37.1259525
v -20.3481931 387.1653080 43.4472896
v 80.9042752 -184.5657825 -10.6077446
v -87.4799564 371.8644977 49.2899269
v -22.7726102 -239.9566919 -17.1856079
v -40.7688357 388.7204826 48.0370335
v -27.8545152 -5.8179949 -5.6516333
v -99.4157866 -189.2007440 -29.8904050
v -67.7867234 354.9147844 65.3787479
v -68.3399215 406.0699642 68.3345124
v 78.2258064 -152.3546278 -1.3113394
v 11.5579870 -29.1613992 -9.0918504
v -9.8384274 246.9499707 78.1676993
v 14.1460001 28.3104368 12.5327725
v -122.6678565 245.3801483 75.0102773
v -160.4973078 398.1052637 82.4712291
v -19.1599950 303.7099838 89.1100019
v -9.4977096 235.6251031 75.6927356
v -55.7652973 -236.0261232 15.2190588
v -64.0094876 259.1135502 74.9335885
v -152.6265293 311.8598163 96.0995778
v -5.8543803 -14.9584869 51.1051379
v -11.5991253 -164.5350903 -16.1928497
v -101.4825702 -205.4119110 -18.3324348
v 6.3444041 -46.7052385 41.0469845
v -28.1524155 295.3676283 94.0914601
v -2.1124356 -194.5826262 30.6865331
v -11.1627858 -50.3086969 8.1170956
v 65.8612177 -179.1626811 15.1806045
v 49.6404357 -87.1006176 -13.6390878
v 9.5781526 -32.8359194 38.7206599
v -26.7181043 350.0730395 42.6153094
v -91.4247036 -223.0272591 -37.6984887
v 9.1966745 -37.8033407 39.0303098
v 54.0205799 -190.9879893 20.3026365
v -88.2365108 225.7581651 37.4674574
v 3.9136740 173.1757075 55.6448698
v -35.4642496 -136.2818927 -22.9249708
v -5.3071035 -85.4603723 45.4287939
v 17.2091909 39.5790599 35.5055630
v -43.7393226 -245.8444536 0.6249651
v -175.9268045 379.7948062 86.4386335
v -41.0302281 -20.4734448 51.1358716
v -48.4105870 279.3640792 83.0208957
v -67.2097653 221.7191011 70.3679025
v -89.1146734 360.3565991 49.3108146
v -15.8012901 -19.6054764 52.8500304
v -148.7130225 263.8171017 88.2252902
v -123.3404130 314.8856759 38.9349759
v -33.0816433 53.8963117 17.6315028
v -142.2136575 255.8664978 86.2693265
v -68.2885945 322.7997124 84.6986473
v -99.6769145 371.2453246 24.8102117
v 26.5743844 -6.9565224 26.5583917
v -8.7994728 -15.5604705 51.4425859
v 36.5724489 -188.5001212 -29.7867954
v -33.5923545 48.6582220 56.9775514
v -63.0652755 -158.7979794 11.5025686
v -68.6861277 -237.6312464 12.9231820
v -50.6107472 -267.4869895 -18.3862224
v 7.4434839 346.1892307 40.1451625
v -144.8840350 366.7970598 86.0004053
v -22.5986876 324.1382837 46.5148725
v -89.2135575 368.4190214 37.4453031
v -37.1655524 360.7133627 48.7845540
v -92.1095535 167.5332636 65.5928776
v 47.7915406 -209.7365558 14.6378195
v -7.4473596 -139.2489970 42.5446704
v -68.9689741 -168.6667353 9.9013615
v -101.4376879 325.5552649 48.1505170
v -73.8224760 351.9425690 66.7171553
v -177.8724194 350.9847522 86.0051960
v -47.2774245 -50.4180789 37.2317210
v -62.2972026 66.4995313 4.3397942
v -31.1103091 -248.9562929 -19.8560208
v 15.5125326 -211.5194649 19.5343290
v -143.7313855 358.0780327 89.1544223
v -175.0095040 329.5321167 93.1579173
v 41.9224016 -89.6384791 -15.9015860
v -57.1020655 -5.6798146 -5.8216662
v -39.8958288 365.4228151 50.2336696
v 9.3857544 45.4714969 13.2831791
v -72.3970607 68.0674985 57.9141229
v -44.7670035 395.5483437 109.0844646
v -4.1454858 124.8412207 25.0954181
v 31.1726648 -35.9726697 21.8196865
v -139.1932517 409.4125032 68.9026788
v 71.2202713 -144.4859952 -24.2528263
v -172.4887639 310.1870418 76.5706003
v -53.2858446 357.3894799 56.4566366
v -58.0001958 388.4313405 62.6501888
v -12.7108255 -26.8092677 52.3980148
v -110.4925722 342.9306448 91.6489214
v -89.1079009 345.9681571 63.6626557
v -132.0461780 334.2505097 93.7410966
v -98.0159566 200.6891370 67.1184510
v -2.6393882 326.6415894 45.2811159
v -1.7021254 -188.5042936 -18.3034409
v 36.0760204 -156.6510201 28.0499533
v 55.9049770 -183.1070334 21.8475554
v -17.6889915 348.9582837 37.7222970
v -163.2391661 309.7990453 95.7035497
v -11.7255198 -116.8940738 46.6338992
v -32.1899019 307.5629771 47.2839922
v -94.4273099 345.8076119 59.7902015
v 9.5166964 72.6367459 48.4151803
v -37.0294414 14.2434994 -10.2414303
v -19.2938615 209.0249807 77.6440352
v -6.2703192 127.9799491 64.3244535
v -79.2288855 294.9268520 52.7837835
v -84.8749653 385.8548403 97.6668745
v -42.3345976 -77.7761862 -12.2867934
v -30.4682460 258.0540478 88.4347707
v -6.0422514 52.2902645 9.8307086
v -126.6993731 265.1128769 78.8251460
v -1.2134892 32.6819494 5.2356231
v -7.5924378 -201.0576576 -19.7329298
v -160.6070548 402.2313058 77.5003061
v -61.5744814 -45.4921797 30.0799329
v -33.2677290 55.3187318 17.8553369
v -42.9987833 -218.4681445 -42.4508862
v -25.9048343 2.9338591 53.9756864
v -68.1333169 -154.5536369 -19.5761807
v -69.1625103 402.3939669 67.1718940
v -107.8783274 323.8259256 43.2508215
v -24.9317400 229.5097560 78.6155686
v -114.4814417 283.0679715 77.4663016
v 41.0041921 -175.9364754 -39.0345715
v 26.5622716 -37.0542407 -10.9310979
v -3.9170412 156.1992913 33.3723165
v -124.1828427 176.5933484 70.4010502
v -86.2406120 -191.0441816 -37.2951701
v -45.5580577 39.6035649 -4.6773539
v -99.9490544 137.4159306 71.1106583
v -17.2438752 332.4064314 38.3717194
v -56.5487258 -195.3940839 20.2296134
v -114.4752130 167.5589383 42.8206809
v -15.8757046 -186.2123311 -20.1931056
v -30.5381119 -167.8652316 15.9555208
v 16.6480727 58.3381057 24.0797270
v 13.8252676 -56.8561032 5.0762482
v -103.4203991 394.5164382 90.9646004
v -17.0881394 155.1090181 69.3332478
v -36.5047567 419.3161130 53.5843261
v -89.1703367 335.6401026 62.9514754
v 77.3822814 -160.5264097 -18.9375598
v -78.5971433 269.5616782 76.4842406
v -28.9690271 -132.3793679 35.2218710
v -31.1971903 -168.3882475 -21.6026362
v 19.8092572 -23.7980988 -10.3328424
v -54.1415364 379.9020350 57.1549386
v 61.5632161 -188.4297878 18.5383111
v -79.6822682 69.4974288 13.0597679
v 3.3038650 -196.2381154 24.1683647
v 7.2201611 50.1811393 15.4729616
v -57.7692240 63.9843866 59.6453883
v -32.2021879 313.2645488 47.8045233
v -66.1204159 -148.0167061 10.2698989
v 4.3542222 338.0300701 42.2649197
v -91.5754139 161.0000283 26.7329086
v -10.2170594 272.6648450 77.7781308
v -28.1588975 345.0683653 95.2767655
v -104.1242033 295.8855033 46.8100049
v -98.2463583 -233.1733257 -28.3170138
v -30.8279730 356.8385541 45.9429882
v -63.9863536 -115.3809577 15.0029799
v -82.8061700 78.9728016 16.4103583
v -21.9603591 244.7318286 83.7460011
v -74.6311396 319.2697167 83.7292671
v -119.2503795 391.7513192 29.8490338
v -30.9442505 343.8924551 44.4244109
v -169.0087765 389.7787929 85.6847093
v -91.8378457 357.5296402 89.5539895
v -60.2248088 -37.9300416 -6.6197864
v 21.8423512 -144.0610439 30.8216605
v -15.5891124 326.3365030 39.4499041
v 65.9893528 -197.5965500 13.2402917
v -1.8606549 -108.1266254 3.0746660
v -5.2402825 -147.3369896 38.1744914
v -3.0538582 -191.2018657 33.7589011
v 48.1188223 -212.1998519 -5.5956235
v 4.0978538 169.8351949 50.6046899
v -50.2438098 -145.6666142 -26.1451956
v -41.3210876 -124.2160127 -22.4807244
v 42.0617051 -38.2884145 8.0323396
v -4.4115563 101.0298058 22.4547666
v -55.9861660 -97.7581367 18.1026161
v -30.4933302 319.7548687 49.0573049
v -144.2674845 339.3832743 40.4613204
v -175.4210442 353.6655307 87.1186554
v -22.2362094 -100.9583399 -7.3934174
v -83.4089369 -188.9360547 -38.3921415
v -36.8873775 -206.1463892 -33.7154381
v -11.6299419 274.3551731 79.7259137
v -27.2351950 27.7764536 54.5649342
v -101.9236147 118.0254519 63.3597001
v -14.8790656 305.5461645 84.1573775
v -26.5293289 -138.0458176 42.1945415
v -127.1426678 305.6454659 91.6226208
v 33.0704749 -171.9725728 -36.7632881
v -80.6396008 151.3554007 22.3468915
v -111.3575399 162.4317616 39.9160944
v -41.4859354 359.2302799 49.7341789
v -72.4222884 -75.6327435 7.9715112
v -179.6627045 358.7269783 83.4319219
v -95.8293900 389.5253539 61.8004054
v -62.7624840 -277.1250010 -25.2845008
v 34.4337262 -69.8959976 -12.9189091
v -19.6401458 -189.3400252 -21.2230179
v -112.5207618 394.8484659 87.8756866
v -82.0388496 -202.5744468 11.7172878
v -14.7446413 318.5340464 43.5320511
v -63.1814674 143.4983909 62.2187480
v 16.8932658 51.7778657 30.3236749
v -64.8099408 417.5778627 93.2717398
v -105.2135602 262.2729838 72.3523274
v -29.2115789 -0.2752063 -4.6165450
v 8.9706415 67.3985034 22.0053829
v -100.9846330 350.7465720 27.3872148
v -10.2462461 393.7373161 40.0757715
v -90.6159729 152.1622092 25.0828322
v -68.1160241 -132.8867227 7.7897785
v -114.8687527 362.2947633 90.4399231
v -173.4865457 335.3452682 94.4922492
v -47.9154065 -174.1850227 -34.0413339
v 24.5341025 -196.6245025 14.9911549
v -22.4439893 156.4534009 28.1555206
v -49.3912920 165.9731269 27.2637177
v -141.1314756 379.6425462 35.9030031
v -44.7739474 -20.2979706 49.6947095
v -85.9670937 276.9724429 76.4617771
v -63.3282140 -263.9638782 -7.5415643
v -100.6666645 132.9331100 29.9898107
v 15.4728498 -46.2371148 -0.9584136
v 5.4912111 59.1251999 52.8168753
v -125.4908442 365.5297160 27.2208881
v -62.5862330 -199.4932145 19.1787984
v -16.1213353 -120.1465949 46.8623564
v 26.9023795 -212.5244737 17.6100731
v -171.8475223 346.7183709 57.3499538
v 76.9698471 -141.9246942 -1.5956500
v -69.5111081 296.8918383 81.7663744
v 58.2355894 -128.9823502 13.3135971
v -59.1876283 41.3098298 0.3436554
v -82.9202309 -243.8826412 -40.8376604
v -32.9610147 31.2607326 15.6035032
v -109.1351360 392.5438523 90.4929936
v -87.4356851 -250.8938611 -36.5127958
v 1.0192683 188.8169348 53.8780242
v -23.2996643 -208.4095180 -23.8659289
v -13.7685314 307.1368635 49.4188964
v -38.0308554 -146.7354149 7.1458421
v -74.7231990 319.5219040 58.8685460
v -86.9810805 59.3884699 51.6232401
v -84.0099677 93.4956372 18.0502553
v -51.6891629 93.0064544 59.1308549
v 4.3651429 -184.1599047 31.7919143
v -2.1938204 45.9911004 9.1624390
v -56.2998317 262.9706562 77.5822923
v -108.1008017 349.2990434 25.0619333
v 17.1138588 54.5068122 22.1657939
v -46.2260135 -101.7942131 15.0101483
v -182.2621971 357.8697443 79.6790421
v 68.7935799 -195.3678727 11.9930105
v -68.2224184 329.3119073 85.7328027
v 15.3786242 70.1893568 29.4074491
v -82.2912455 373.8242984 62.4891110
v -43.2664230 97.5139663 21.5943530
v -44.1334769 -203.6493421 22.4027820
v -165.9921408 375.8009970 53.6809117
v -34.3114957 256.2738061 87.2667208
v -61.9833656 -277.1897614 -22.1301988
v -15.7448463 57.3190488 12.9418494
v -98.6183733 -224.1905332 -25.5239345
v -25.8149449 -60.5286770 -5.1019606
v -69.9047297 -129.9859881 6.1780247
v -32.1342349 -127.2723526 -20.5186699
v -47.3403148 41.4631665 -3.8997116
v -71.1428374 99.5443165 62.7665818
v -159.0628028 389.8845315 54.0004522
v 71.1353421 -183.1444800 -28.6212396
v -21.2294385 -214.1184509 -23.3111959
v -7.8278249 72.4574700 14.4239888
v -89.3712267 380.3322017 50.2149910
v -22.3853737 261.0943615 49.2784530
v -102.2966057 148.9416957 73.7921000
v -73.3467266 -150.5635232 -6.9366051
v -32.0858099 97.8320092 22.6330273
v -29.7668930 48.2918769 56.3103370
v 39.5715646 -200.4882097 16.2697453
v -44.9801683 277.7019441 44.4667675
v -59.2241213 367.4367666 57.6446615
v 52.1172136 -176.4947325 23.5375538
v -5.2785426 -9.9475784 -4.0562688
v -61.6898611 133.0644637 61.4627041
v -105.1416621 276.6151130 75.0194937
v -39.1380340 -26.5067872 -9.1346707
v -55.2230775 226.1619270 34.9079482
v -81.3175961 275.3881216 48.4435186
v 39.9813987 -31.9987349 7.5139008
v -91.6659459 347.1846282 62.1976480
v -24.4490653 317.6154494 49.9298647
v -37.3460725 -105.1537916 15.3250638
v -23.3915187 -162.7069861 37.7995819
v -127.0020306 326.0341287 94.1825137
v -52.4422489 320.1862574 94.4719315
v -57.5857088 364.3752337 57.4018396
v -38.4098478 333.9038491 51.1371642
v -67.0365393 -112.4351919 13.8842873
v 13.0228121 -108.2583815 -0.8543712
v -92.6165730 203.1746805 32.4584320
v -18.6541472 8.0683120 2.5850001
v -46.2794080 126.2339205 58.1275672
v -17.8368129 26.2672640 5.9746346
v -32.2764255 38.0031317 15.7993883
v -55.8340326 -163.1158590 -32.3541909
v -34.0369903 46.4227945 15.5133475
v -173.6200005 393.9470351 78.6627084
v -51.4687374 29.1033983 -3.3822642
v -98.2547775 173.6892611 67.8746924
v -29.3012019 357.5497568 45.1079346
v -86.8002176 -254.2937994 -35.5248414
v -20.0397298 4.7840923 3.4220836
v -0.4313695 338.0697072 36.6406664
v -42.6204391 65.6294450 58.1313446
v -12.4640567 -207.5486928 -20.8520200
v -28.0641392 166.9755876 70.7284734
v -53.7208878 -3.5176924 -4.8491494
v -61.8294105 -91.8188319 -9.8782852
v 8.1220549 349.8188257 42.0338735
v -40.5078307 374.0696013 106.4930111
v 3.7972536 -9.4238156 -7.3687155
v -48.1885411 83.3940953 58.5499592
v -46.7998236 -167.3825830 -32.5492173
v -42.0144349 -207.2393000 -41.6256040
v -39.7963077 -109.1827452 12.4631412
v -51.0200039 -166.4282382 -33.8278040
v 20.3403085 16.1569584 34.3647487
v -35.0529030 -233.0007851 9.6356925
v -83.5066065 297.7200747 80.5547908
v 27.7932771 -202.3433149 15.0785586
v -11.2973331 12.2834016 0.7426009
v -40.8208184 383.3495975 51.0436408
v 13.1830443 45.5877893 14.5268179
v -93.5339108 -244.7943389 5.8457772
v -54.2884618 348.8446474 57.0199750
v -54.9357869 -233.4451377 16.4143015
v -5.7696430 -170.0628251 37.4641195
v -47.1806340 -154.0466249 -28.0485619
v -119.2753166 404.9997330 65.9768134
v -33.9634717 -93.3203474 25.9206705
v -28.5439361 -246.9646186 -14.7019243
v 0.6376882 191.4038807 53.7702776
v -21.4827936 134.7097754 66.4479434
v -17.5434500 32.3738195 8.3672507
v -16.4983887 61.0760711 14.2001826
v -124.0035594 383.7954402 88.7138173
v -31.8873338 -220.5908895 18.2771273
v -95.2290297 -200.5801499 -31.3573517
v -59.2562295 -44.0411754 -6.1497018
v -33.3736390 42.0114361 15.3728891
v 0.3550213 152.0761698 35.2731645
v 36.2768359 -25.2103750 0.1830872
v 79.6388909 -191.5780455 -9.8469835
v -179.8727810 348.3809829 84.2082575
v 9.8335249 -177.0168543 30.7954121
v -25.5424101 -180.7081848 28.5081882
v -74.7939795 346.7468619 66.2742108
v -84.4707191 83.5989192 59.5740862
v -89.7929519 -200.5581260 4.2081703
v 2.9533352 83.8591382 54.5565039
v -67.9166988 412.8878117 72.5559294
v -43.5672291 46.6949940 -1.1728785
v -34.1766663 49.7488156 15.8419367
v -53.0964024 81.0200572 8.4184371
v -10.0357803 46.2024696 9.7946273
v -25.7445108 -123.7669140 42.2991253
v 7.0397225 67.2896951 19.3059985
v -24.3322793 174.1914898 72.0424652
v -23.0317339 -217.2139734 16.3131934
v -82.2096989 319.4034100 59.1241680
v 8.8417158 -179.9189746 29.4613745
v -17.0173217 409.8854959 83.7342963
v -18.4278544 -85.3496417 -2.1526369
v -65.8004433 -126.8532574 11.5922475
v 0.1617712 -128.9365888 38.3156836
v -23.3255662 197.2672641 77.2152618
v -12.5272144 138.8677955 66.7157322
v -31.8524465 -139.9721652 13.2160028
v -40.3672606 -65.6589866 31.9117121
v 0.1430767 84.2823386 19.6237359
v -8.4646866 -41.0678051 51.5627228
v 34.9693112 -153.0954987 -30.8781806
v -79.6038359 363.5725081 65.7601729
v -34.0006016 81.1824128 21.5088613
v -116.0044745 343.1594670 27.1540545
v -94.1361934 164.8213863 66.8227673
v -8.2734162 25.8053038 2.6378101
v -22.5636233 226.6824991 43.4719510
v -12.0892143 202.6716173 41.4721221
v -7.8866836 187.0623231 69.6369186
v -45.1819375 178.2928407 27.6959594
v -59.7549379 -120.8454445 -17.6255330
v -28.4642130 359.2000008 44.9644998
v 3.6178373 33.9742005 52.7212881
v -63.1630719 -150.9206891 11.8544661
v -86.1399919 93.1249335 19.4714218
v 15.3385187 73.1423721 31.7160897
v -139.4489110 401.7966390 44.8932759
v 3.8702653 53.2566532 13.7821678
v -76.1337504 146.2761611 21.6876809
v -28.4447875 104.7848612 21.9513867
v -47.3342612 -37.3809114 -7.1491054
v 12.8152557 -198.0349720 17.8745408
v -23.5276651 -70.8756670 -4.4432385
v -36.6977900 49.2327064 13.0171245
v -32.1144350 -153.4444392 11.9235506
v -3.0745091 -154.5812041 36.0648856
v -7.0223138 -2.1045557 52.4085723
v -27.4633467 -158.0221355 29.4802189
v -101.7622650 346.5835452 29.3325894
v -65.2649254 175.3389090 62.2037463
v 22.5878563 24.6192254 17.7155789
v -163.6893153 347.4985361 93.5250372
v -41.1856659 316.9624805 48.5141166
v -33.4534384 153.4316689 66.8085366
v -54.7569394 -18.9933199 -4.4032843
v -24.5739706 115.2762622 63.6190474
v -7.7821398 -214.0000612 6.4836708
v -115.6391352 362.6617193 24.4804136
v -96.6356024 189.1816556 66.8067336
v -36.1426398 -78.7364766 29.8038330
v -58.0565594 66.7917877 60.0183643
v -36.9041562 100.6658375 56.5605015
v -22.9036864 56.4217828 15.8505999
v -40.7389253 -20.4849839 -8.1273979
v -22.9546353 11.1981984 53.5415486
v -69.5535913 -263.9033496 -36.0788740
v 31.2145241 -141.8238580 -16.2037369
v -132.6385736 401.7500281 79.7734782
v -24.3606158 139.3998563 66.1578625
v -45.1819636 343.7857032 98.7849608
v 73.7230927 -187.5909120 8.8307345
v -28.0458983 125.1299828 20.3081463
v -17.5998528 41.4599814 11.3970665
v 24.3212897 13.6608882 17.9258436
v -56.8267256 334.3797624 55.5474348
v -49.3781902 32.2332047 -4.9258815
v 11.1730490 -213.3877724 17.4165964
v 21.4959905 -71.9529539 0.9396939
v -4.2437934 -54.0457554 9.7602187
v 56.2442243 -114.5115420 11.0060237
v -51.2061156 -1.5784288 -4.7088573
v -31.1413240 137.3906881 22.2075526
v -31.4061679 -62.9680231 -7.0933877
v -99.3197262 258.1757307 40.4586680
v -32.3583372 34.4575532 16.1443371
v -21.1856198 220.5651253 79.0639371
v -49.2666215 245.9678501 76.7830387
v 36.6734229 -142.1843171 -20.7380187
v -167.4646884 398.6118436 65.6519532
v -90.1719183 280.5371583 77.0233572
v -60.6310181 -97.9617238 17.9773495
v -10.6412517 -89.5807818 47.4672578
v -87.2498453 400.1365900 93.5350657
v -33.9211188 425.3270328 70.8914027
v -1.8464071 91.1552683 21.0564639
v -7.2054365 -118.6449006 -0.7840375
v 15.1389372 41.2191600 14.5399328
v -137.7974004 371.1549938 31.4427428
v -20.9779497 325.8090317 43.3369912
v -60.1402260 -145.5824822 -23.5463660
v -66.3257688 206.7639530 67.3208013
v -103.9604917 382.9328120 94.6192294
v 4.4995621 -190.2223974 27.6288707
v 36.5109406 -87.4935538 24.4038329
v -9.2632566 387.5837028 40.0554836
v -20.8777096 165.8151001 70.6817731
v -129.3548197 369.6469963 89.9721086
v -18.4608251 154.3390453 28.2002632
v -106.4802557 334.8432183 89.6681696
v -104.5720130 140.7956630 33.6223580
v -49.7840755 -119.7513267 -21.3912744
v -31.7486934 2.4767970 -10.9844562
v -93.3906510 399.2469907 65.6135753
v 24.8534027 -47.3533869 -11.3927666
v 7.6638502 -184.2692345 28.1349570
v 67.0497268 -198.9297569 -18.9087000
v -69.6149319 242.1215028 41.4556004
v -91.1422521 384.0829432 50.2020903
v -8.1966743 10.4765594 53.9341308
v -104.8310399 303.6910594 84.1248631
v -136.9368732 383.7870061 80.9675679
v -112.9419729 235.4484946 39.1519628
v -98.2351229 364.1114533 25.3894199
v 50.9304889 -118.9057082 -21.4751791
v -64.4471794 55.4930456 2.6489287
v 9.3138982 -143.0235207 34.3327671
v -161.6839021 343.6957300 94.9851945
v -22.2826507 190.1352555 75.5515322
v -22.0906846 -234.6356064 -21.1100709
v 3.0901914 353.2124162 34.0318829
v -44.8683165 -263.8862431 -25.9309206
v 9.4921617 68.3286339 48.0763428
v -79.3908983 -212.3737782 -47.7727316
v -144.6714401 255.2209496 88.1183743
v 15.1916267 -103.6541611 0.2434152
v -13.8825662 393.2338655 41.4445624
v -29.5499079 -146.7449069 -21.8228567
v -128.4391582 402.2580385 78.3300549
v -30.3226989 -44.2908481 51.0188639
v -37.7988592 226.4136374 37.4180675
v -1.2769224 -117.0676053 39.9987064
v -11.7014749 -169.4403440 37.4910645
v -45.1087654 382.3781908 53.7954830
v -2.0118405 161.5081280 63.2572919
v -134.0652257 292.1996713 42.0424640
v -39.3239670 80.2239925 55.7249524
v -105.8022454 385.7467175 27.4448339
v -112.9740030 248.2735366 38.6408232
v 67.9422617 -180.8948517 -32.4114673
v -28.0919559 -83.1616074 -7.8317681
v 7.9280660 138.0911767 47.4300273
v -58.2680255 356.2486768 100.9885967
v 21.3246047 -186.6805702 19.2891266
v -121.4266121 341.6460156 92.4789160
v -63.9849305 -95.1467380 17.9291330
v 9.1301827 -202.3186237 20.3640554
v -72.3525062 281.2521756 78.2632455
v -19.2632042 -168.2942659 -17.1284005
v -180.1093072 373.1406033 67.5981566
v -27.5006425 64.9800673 54.2944595
v -72.2856671 407.9777300 70.6843138
v -106.9342867 342.3494399 90.8256993
v -61.9353727 169.3165302 61.5867600
v -64.0698299 -224.1833955 -50.8139990
v -44.0000147 258.5630417 41.9475213
v -136.5124583 391.5821016 39.4603200
v -134.2277974 367.0322895 29.2201303
v -140.1905715 365.5947745 87.6358449
v -76.9377574 136.0249519 20.0954378
v -96.5877101 274.2727101 74.8137757
v -38.5489948 -71.3450983 30.7542924
v 74.1077885 -200.9174079 -6.3247648
v -86.5847692 -266.6600645 -27.9516838
v -36.1135975 -191.7815655 19.9391786
v -48.5501625 13.7865320 55.0369322
v -104.9718931 143.8657939 72.7929249
v -102.9224619 398.7749517 88.0562440
v -79.2537928 -276.1852741 -13.9023345
v -32.1744494 0.2044717 -11.8664121
v -2.1533570 88.0684182 20.1382432
v -38.5352932 120.1876998 21.2663263
v -40.3096564 -226.5288979 -38.4205021
v -102.7026251 390.5994296 32.3662907
v -73.2393861 -153.3546001 -9.4469199
v -37.8956497 354.0876210 48.0924025
v 8.1214868 -86.7260993 8.0493279
v 36.9155444 -63.2512271 -12.1411048
v 19.0691687 3.0134611 1.5060812
v -51.5084565 -191.7746663 -42.2687829
v -1.4328767 30.1342793 3.8453350
v 1.6791623 -34.3564041 44.6891002
v -57.0666157 -184.6693456 -40.4610597
v -47.2324789 -54.0704168 34.7484276
v -64.1466156 416.4187014 73.7121180
v 28.5815224 -42.9583453 -11.4889350
v 2.4869940 -202.9173076 -16.4912976
v 71.7989132 -180.1344752 10.6471609
v 11.0786296 -86.8988857 35.6049389
v 80.5737600 -184.0044409 -12.8890704
v -36.2047702 -215.9587890 -34.9094681
v -52.6923984 -183.2609922 -39.4685976
v -127.2646934 363.2067144 26.7099477
v -84.3600258 165.3784961 25.7590730
v 23.3542956 20.8547972 17.6029410
v -76.9869983 373.5573888 63.4264573
v -87.6768604 -265.7774091 -3.6948919
v 70.2038258 -128.3676773 -17.5258499
v -23.2546739 -125.6708503 44.9321419
v 48.6849137 -57.8481033 7.7734226
v 20.6221528 -49.3519641 31.0401004
v -71.4274347 396.2763548 66.1729723
v -81.9109976 -201.2031823 -44.4726087
v 16.0760209 -171.8356460 -26.6373549
v -89.7832736 365.0656343 35.4781151
v -14.6882040 315.7485425 44.8881350
v 25.5256705 -131.5916330 29.4500813
v -73.6565590 -258.6699128 1.9167806
v -26.2480509 -175.2147079 29.5825712
v -88.7096822 102.8281823 21.9358858
v -34.5625542 327.3316026 50.4426770
v -32.1334638 -165.2721465 -22.0161956
v -90.1472643 363.8800383 61.1663722
v 0.2256974 -192.4647689 30.4438937
v -131.2428117 402.4045765 40.9295186
v 45.0583212 -163.1408781 -39.5422541
v -35.4442745 18.2640776 -7.5920732
v 8.9468993 -198.2910931 19.9473817
v 9.0687871 -3.3100389 -6.2685856
v -41.6281410 123.1160536 22.5331485
v -13.7974313 241.6534871 49.8874746
v 5.1442673 44.4769412 12.2700734
v 45.7912609 -48.2203141 7.2626756
v -103.2239199 385.7413828 28.4627266
v -26.7002825 -2.1379448 7.5991955
v -20.5259956 -178.9861470 29.5600519
v -67.4297512 34.1257863 0.4381980
v -26.1961110 215.1078582 79.7983333
v 16.3134187 -122.3910302 33.8745303
v -28.8171712 47.0043831 16.6833270
v -45.7889512 227.1714956 76.1154220
v -31.4550288 22.8695385 15.1553117
v 15.2142020 -183.4481806 23.5490818
v 21.9038595 27.8151706 18.0522799
v -57.9743721 162.2148901 27.1693692
v -84.8816633 377.5460422 97.4615961
v -41.3389057 -197.8281438 -35.9612070
v -25.7728137 98.2207134 20.5222182
v -56.0801886 -108.2109362 16.1423031
v -164.3356383 304.5603633 93.7678739
v -20.8075624 -128.4223795 -13.3258523
v -47.2958423 -35.0740552 -6.7209327
v -1.7645200 -98.0238393 5.4692193
v -87.5151306 76.7944232 20.9678710
v 61.9972683 -198.2575208 -22.3669801
v 10.8290799 35.9266251 46.0598767
v -88.8672024 139.6843940 66.7627156
v -181.7580163 382.3222518 80.8331817
v -47.4532843 -193.2424903 21.6696225
v 7.6293987 -154.4003189 -16.9436876
v 77.9897869 -165.4677987 -21.0020449
v 4.1192765 339.9500549 39.0060320
v -11.8871890 297.2644269 56.5897524
v -16.9164017 198.0030686 37.5516154
v 57.6811135 -144.4498599 -32.2429128
v -14.6252327 -99.7186452 -1.8717801
v -139.5981610 269.2655325 85.4771435
v 62.1396601 -169.4150120 17.2600560
v 10.1439925 -162.7841294 31.4733200
v -30.9942793 -12.2438716 54.4638857
v -49.6696010 -0.4009574 52.5922216
v -88.1228447 364.1621172 48.3799987
v -54.2099997 279.2499959 45.9600016
v -38.4676233 -212.9801363 22.1008807
v -2.6380955 -26.7314948 48.0398722
v -53.2302633 88.1888568 11.0206408
v 32.9410136 -17.7563131 16.7244673
v -34.5460065 426.0600209 76.3055757
v -65.0563911 320.9010661 57.1966767
v -130.2320808 326.5327513 94.1179171
v -71.4199990 273.7300098 48.5399999
v -32.9597369 276.0207653 91.9189453
v -37.5062115 35.3665501 -1.0172341
v -108.0517545 372.8461564 92.3215821
v -86.9604424 -225.6372124 -41.2805676
v -74.9830902 -166.1756039 -8.9428267
v -67.2189817 68.6202645 5.8488119
v 12.9082548 -172.8826463 31.0099125
v -34.3589224 -206.0675025 21.5874799
v -100.5547121 331.9428861 48.3722389
v 4.5920960 23.0525117 3.5348632
v -66.8143481 -129.2116195 10.2888979
v -59.2929497 -162.4804735 -30.6420960
v -152.3346752 387.1112764 79.1335851
v -73.2112303 -179.3376505 -37.1613726
v -71.2245181 -167.4443334 6.3741808
v -7.3667131 390.9064233 80.1508576
v -68.1735575 411.3968909 71.7971995
v -25.7479493 -39.7578925 52.3046255
v 0.2300666 352.8548777 32.8483395
v -77.0151094 -237.4109924 10.5808973
v -74.6500418 170.1537073 26.1439141
v -37.2932665 105.6585312 57.0829362
v 45.4042181 -148.6253589 23.3742651
v -26.2020063 238.0146533 82.5382024
v -101.4753580 235.0435555 70.8261356
v -64.3101931 285.2602005 49.7490875
v -53.9359972 -97.2109661 17.7062843
v -11.2791462 -195.7002580 -19.3009917
v 78.4128383 -192.8656101 -12.1462634
v -3.2864809 -20.2832166 3.6441716
v -64.8317635 -229.3746918 16.9634838
v -25.6630182 -85.8182311 43.2914533
v -150.3720433 352.3173332 91.0188705
v -45.5522612 -25.7113650 47.7388501
v -84.5944807 402.8837979 93.3363438
v 41.5235087 -74.4967163 -12.9387891
v -16.9430561 115.8599257 64.5739362
v -51.9985966 347.2626209 55.6745753
v -82.5397745 34.9714905 48.7474725
v -38.2785462 419.6417928 55.0046451
v -85.6295303 241.5799052 39.9616733
v -152.2343159 323.4616518 95.9992781
v -40.8920944 92.2043398 21.6897931
v 24.7579329 -101.4489308 -0.1073959
v -26.3814703 146.4833319 67.2759041
v -7.1685915 266.5874958 70.4229772
v -28.2313526 -116.1929220 37.6520082
v 19.3689167 -124.9787733 31.8906680
v -128.6740899 374.2457330 30.0778970
v 18.6728295 -188.9941692 18.0832036
v -24.8002037 344.7749317 41.5934175
v -87.9938677 364.8452759 63.1025806
v -101.8317193 197.5092888 32.5279310
v 6.5850406 -15.9579050 45.9146313
v 0.0763646 41.8711267 9.8301228
v -114.2259017 276.0915160 75.8104995
v 15.8600695 -182.8194112 -27.2181667
v -7.4445088 206.6684663 70.1888204
v -9.4963536 -225.6640494 -6.6656810
v -47.8971414 -261.8643641 -14.8218209
v -167.9436117 322.9920566 97.2128734
v -63.7784973 -67.8685308 22.2928394
v -60.6058426 -179.2552024 16.0265137
v -90.9365714 297.8972495 52.9830046
v -37.2836962 -12.2933676 -11.4059495
v -62.4592416 41.4437503 1.0691950
v -71.3926330 376.9657612 64.7576824
v 23.7784702 -51.6834781 -10.2676097
v 43.8348949 -98.7527668 20.5599088
v -13.3251594 119.0517098 64.6789894
v -47.2831205 414.1314924 56.1685711
v -78.4220397 31.4139128 9.8490017
v -17.2189027 -134.6087754 -12.7745476
v -103.3256203 307.0211411 48.5966317
v -5.1521277 76.4478818 57.1231470
v -38.2255763 302.0941913 47.3319851
v -0.8196627 -51.0586798 47.3655835
v 33.9544304 -100.2058014 -5.2271555
v -23.7057451 -178.0900210 -21.0654382
v 3.8208396 374.7018576 39.2271504
v -35.0442678 181.8416417 72.1374080
v 75.1052424 -146.1930573 -17.9978851
v -149.9745995 399.0590572 82.4074447
v 18.0672016 -179.9080223 -28.9952252
v 8.5010733 -81.0963809 8.9251567
v -11.4778224 6.4413710 0.4686823
v -76.8938512 372.0585704 98.4737575
v -67.6429644 -139.8689598 8.1557594
v -8.8196723 -204.9908191 -20.2267691
v 19.4761511 -200.0481188 15.7486182
v -116.0252765 297.5619435 40.7697149
v -98.2884318 337.6931846 47.6977155
v -60.6701747 -192.6042736 -44.8078625
v -92.6006734 324.6951401 86.3916501
v -20.2083681 337.1968865 38.9897339
v 6.6657299 -66.0004094 40.4030196
v 34.3416780 -199.0794241 15.5696552
v -95.8871990 376.1374652 29.3167606
v -75.9745687 150.6968290 23.0014678
v -84.6490338 272.5285590 76.2534440
v 7.8206668 -128.5349727 -3.0286675
v -25.7300101 -230.2164286 4.1043004
v -137.6894265 341.3774967 93.4530422
v -33.4746018 381.2443018 105.6391448
v -30.9364796 3.5563740 1.2836797
v -30.2635934 254.2699873 44.3871170
v -75.8869126 398.4292746 66.9177473
v 4.8252149 -164.6412909 33.8407978
v -116.5189743 399.3234634 80.6502476
v -55.6389503 392.8692937 106.4577848
v 6.2301718 28.9375018 50.2506718
v -32.5126462 -131.1630756 -21.3602483
v -9.0683224 282.7558815 68.4966221
v -35.5778895 365.6134307 103.2004282
v 21.3773996 31.3138291 21.4742366
v -45.4243459 -232.1804315 15.1358945
v -108.4584370 240.1266843 71.4571774
v -85.0212872 235.2837622 71.4050978
v 36.8530974 -25.1771118 1.5334015
v -83.6522132 31.2815867 46.7480309
v -97.0930085 211.6070241 33.9510776
v -76.3342977 246.9349056 43.0566259
v -54.5430072 69.8936880 60.2330938
v 10.9465104 45.2852137 46.0808799
v -10.7659288 -146.8776613 41.3357094
v -64.3943250 327.3245096 59.0202771
v -95.5971107 363.9385104 27.5126100
v -129.8168600 328.4573853 36.8726142
v -81.6567466 60.3969209 15.0494780
v -91.8499827 166.9484377 27.5388751
v -20.6677616 342.0374095 39.0123688
v -27.9442705 -144.7421163 38.3784585
v 65.7573268 -102.7245000 -3.8903859
v -44.5815735 221.8925208 34.2784785
v -24.6547963 -145.7135677 43.5639359
v -33.4951803 -134.2664510 10.6662074
v 0.1965678 156.5439850 60.8306155
v -46.7204675 327.5132179 51.5103340
v 34.8574743 -168.8198894 -38.2714830
v -62.4888875 361.9863093 101.3206914
v -69.5618019 -250.5600154 -42.1458744
v -87.6557007 110.0278348 21.1929027
v 35.9505452 -21.0459530 8.8850744
v 79.0123194 -189.2719716 -13.6102047
v 0.1979684 -215.8626467 -12.1598374
v -26.6062710 -168.6450541 -19.2878488
v -64.3251166 346.5056121 95.7082286
v -78.1246796 359.8806858 93.7863737
v -117.5922304 360.3557348 24.8568412
v 1.1202169 72.6584122 16.6961383
v -14.8650082 48.7225614 57.9036586
v -94.0461084 129.6994239 25.3815055
v 14.0687423 -133.9550167 33.6171724
v -7.6922211 70.9907413 14.0262954
v -81.3787356 386.2339854 65.6146109
v 6.7549176 20.9140107 3.8304264
v -4.6031494 -63.6777356 47.5307666
v -85.4788348 -188.5142326 -35.7817337
v 52.2625148 -213.0893171 7.1071060
v -162.3022258 394.3865299 57.6126836
v -24.6315077 -25.3599249 -4.9309521
v 11.9040543 -159.2800021 31.6727757
v -16.5263172 -138.7246251 46.2986529
v -53.6075570 352.4655998 57.4223734
v -55.7279103 251.9551516 75.1462132
v -101.6843542 -261.3201439 -6.3372445
v -55.7364002 73.6800656 5.4857233
v -36.9330607 -155.9675634 -25.0227582
v -29.0174503 -109.4575971 34.9880829
v 10.7588088 -180.7025224 27.8197434
v -133.6273551 347.4456370 92.5297067
v -8.9555858 265.7862604 76.0102421
v -182.3135763 373.7865984 72.5524276
v -40.3035991 -27.0844121 50.6425127
v -41.1096066 -141.3173974 -25.0568427
v -39.9024636 105.8080792 22.7468871
v -30.5288117 -137.4538094 20.4398148
v -33.2949385 131.8623275 21.8691099
v -34.4787762 330.0799131 96.9790071
v -46.0253023 -81.2588930 -11.9974008
v 71.0978284 -139.2285824 -21.3685408
v -21.1818367 352.1166742 39.6659635
v -38.7520120 387.8813088 108.0065072
v -18.8605376 310.6272817 89.6394700
v 0.5687805 -196.2926090 -17.8824607
v -35.7001424 30.8228191 1.7061818
v 27.3537133 -3.4743301 24.6581510
v -141.0077065 384.9647939 80.3760886
v -33.9359604 -59.2963919 43.1621186
v -101.1931375 141.0358399 72.0402822
v -39.7566222 371.0100949 105.7791635
v -19.5139404 -20.0156160 7.6745981
v 16.7746693 -199.6036470 16.4161026
v 20.4450879 -206.1419040 18.2095729
v -91.9075012 383.2874000 61.9488992
v 16.1187872 -54.5345396 2.2088995
v 48.9454381 -103.5454720 -18.9264491
v -44.1786163 -209.2876136 -45.3968160
v -27.4893865 179.6503961 72.8455335
v -91.7355865 392.4763203 95.0900689
v -60.0297861 366.8183088 101.9691080
v 35.2936126 -204.5726627 16.2355043
v -114.4119129 321.1731911 40.5501164
v -25.2287742 284.6233845 48.0961800
v -40.2026474 380.9089959 51.5234619
v -53.6498018 80.7915628 60.0357950
v -63.4329319 159.6714407 26.1776857
v -1.6213590 -195.8764791 28.9081540
v -41.8217257 223.1524289 76.7007992
v 22.1468005 -22.6595905 -9.2452411
v -29.3674320 -145.5144733 23.7947088
v 19.8117364 -116.7692840 -3.3513957
v -139.4162923 408.3791375 51.8607199
v -134.3725920 287.7604067 84.3900517
v -66.5230229 -71.4705065 20.8579283
v -67.1017170 -262.6292408 -3.2310023
v -48.0914712 -205.1304132 -49.5795496
v 62.2659661 -206.4631730 9.7993994
v -91.8486640 379.3011606 38.2623337
v -105.7521552 156.6030383 75.3316879
v -88.1867558 32.2725959 33.7742008
v -36.2077393 -26.1720959 51.7800599
v -9.4529167 -105.4533869 46.4424677
v -0.8677638 -176.3558984 -19.0588925
v -143.8626796 350.8252501 34.7855091
v -95.7837179 402.7166367 68.6909482
v -66.9683367 331.9211900 61.2071231
v -121.4012131 246.1708337 74.3427202
v -35.3677087 392.9342330 44.8229015
v -59.3873039 363.3263111 59.1883957
v -3.8248706 39.2807797 6.6428552
v -58.3740585 331.0483098 94.1878781
v 12.5334859 42.4624309 13.3757023
v -58.0570363 61.0365421 59.0883754
v -11.9512891 -204.7034651 -20.8341405
v 78.7012503 -172.1321493 1.9856310
v -61.7041513 -136.3511533 12.5295427
v -130.7296157 398.6941576 81.3300982
v -4.5151017 54.5471646 10.4439566
v -69.7513744 -115.4562980 11.0115837
v 36.4299975 -59.8499998 21.9500009
v -28.6230315 -2.6865499 -8.7944660
v -93.3731049 355.3667068 33.0397077
v -49.0103438 -224.9429375 -45.5096662
v 65.9760237 -142.4998492 -28.0421767
v -45.2992059 134.7721219 58.7559789
v -67.0656115 347.5418091 64.4544438
v -174.8962998 311.2910092 86.0224292
v 24.4178064 -185.2031499 20.1293118
v 34.1026969 -118.8954562 -7.2960448
v -30.9417862 245.4761565 85.5596736
v -31.3884653 -224.4173437 15.5447125
v -18.9669710 23.3905930 5.8802152
v -40.2091034 182.8304082 70.2896267
v -45.1812595 423.5990047 90.7654539
v -177.0564318 353.9344072 62.5092536
v -30.6412373 -134.2386752 22.4108584
v -87.2573778 207.8651488 67.7259415
v -15.5064659 28.8728885 5.2260975
v -180.7583570 352.4712622 82.5749338
v -89.0827775 402.5040865 90.4367194
v -26.4467951 -104.0865928 40.3852351
v -125.6288290 372.7267981 90.9273401
v -3.6324062 202.8584778 66.2317574
v -47.6920567 381.8742931 55.0740659
v -34.4457813 -241.6246682 -27.9796012
v -67.9094493 416.7800546 76.8964365
v -47.1154749 413.3185744 104.9794480
v -41.4456278 235.6914133 79.8479691
v -21.7301734 72.8898570 55.3571358
v -62.3604730 364.2641604 101.6107202
v -79.6971545 156.6303074 61.7421232
v -71.6395825 403.9891958 68.6552525
v -33.6386561 44.3325713 15.2728222
v 49.4916998 -59.2118688 2.7613733
v -135.7326806 296.6726422 88.3734524
v -24.4751479 -226.7434001 -25.7609002
v -62.3653829 19.9069176 -2.2661155
v 59.3673214 -98.4450951 -12.2909890
v 41.8748632 -212.5160545 13.6977462
v -76.1373341 -25.3054332 17.8548880
v -120.5019355 365.0552332 26.0906313
v -51.4709055 406.2308967 108.0526710
v -90.8392742 238.1003052 39.0562750
v -1.9987368 -66.6125193 45.3213677
v -18.4879750 373.7606704 41.5356047
v -22.9599997 -168.0800021 17.2100011
v 0.5239218 60.5108179 13.2110324
v 52.4327010 -128.9919764 -23.9042398
v -67.4327388 -170.8318740 12.0324856
v 75.8982301 -135.6588304 -11.0272104
v -90.5268192 115.6627908 65.6365976
v -124.8678938 182.6642901 75.0433579
v -3.8664714 -31.0653001 48.5368185
v -124.7559264 373.2179999 28.5353567
v -23.7519182 94.5355296 58.9865856
v -153.9755464 407.7681005 69.6684495
v -103.3337042 129.7473013 33.3175324
v -75.7172257 40.5242294 53.5945520
v -25.1199137 347.7648497 41.6672826
v -85.9674141 354.5910120 89.0399590
v -16.2010789 375.2755225 93.8541591
v -135.2071613 362.6900315 28.8084298
v -47.9997508 105.0082296 20.6840727
v -68.0681169 415.0612354 74.4755492
v -30.5250585 360.3572845 99.8440683
v -91.2466869 402.4923742 68.6495900
v -93.5495049 66.0428554 39.8732647
v -75.2412900 389.3212378 101.4258042
v -29.6579506 -128.4011751 -19.5214935
v -60.7452318 -126.9385964 -18.3295999
v -62.3331033 -171.6992110 -35.4696847
v -144.4865465 253.2795668 87.3776972
v -79.0840611 -222.2090364 -47.7153920
v -31.5936282 29.8630334 16.1873382
v 31.7878276 -178.8324267 -35.1786502
v -91.0474733 56.7418858 41.3147248
v -61.9487651 358.7257862 100.8702368
v -61.5353025 371.0604012 102.2461802
v 19.7098441 -102.5885195 33.6536728
v -69.9125603 336.0926509 63.2460266
v -35.3249796 88.8210088 55.3235151
v -60.6033728 131.8677366 61.1361600
v 2.9176252 20.5126107 1.3510659
v 27.3317397 -197.1423328 15.0089385
v 6.5152789 -123.1395155 35.9776728
v 11.4550199 110.7331961 38.9822721
v -0.1091270 -29.7100674 46.0461676
v -37.8797911 288.1279290 93.5366750
v -109.4023436 383.1751645 93.4238136
v -8.5877031 124.5020777 23.0750069
v -25.0981189 39.7807322 14.1112972
v -163.0150825 344.1130221 50.1510575
v -70.4283044 -140.8248693 -13.7818558
v 80.4726407 -165.7138467 -2.5747973
v -16.2325799 91.1316350 17.7935306
v -112.6429886 403.5295844 63.4798110
v 27.2281356 1.7445808 18.7459011
v 11.2171844 72.4563599 45.5595553
v -78.0424029 343.0573344 65.9468397
v -64.7717640 51.4580980 2.9683085
v 17.6003426 -147.8933692 31.8839066
v -9.6030906 -198.5302716 -19.4600131
v -69.6554258 224.4459391 70.9009022
v -29.0494468 25.3923219 54.9349859
v 4.5755850 -57.8499213 42.1952158
v -49.6684462 398.2720673 108.9662984
v -26.0281190 -45.0753346 52.0305559
v -40.4288806 409.5577300 105.7674065
v 54.9080521 -76.5671358 -4.3399883
v -60.3560060 -51.2693860 -5.9184609
v -94.1082537 171.9755232 66.6392595
v -115.5608073 354.7978699 90.6818137
v -67.6064864 -193.3294535 -46.2685712
v -20.7943134 58.3952367 15.3256096
v -104.8365757 -230.6190282 -15.4984910
v 25.9101931 -208.4368616 -12.5316996
v -37.0227545 -255.1169097 -22.6994772
v -71.0702464 -93.1212604 -0.5865009
v -8.5525941 277.7454853 69.0595359
v -51.2094609 -59.5327914 28.1638727
v -28.4192637 38.8496667 55.7110198
v -26.6293120 161.6479009 70.0487643
v -17.0726888 174.2895246 71.7950836
v -1.2412703 392.5580978 44.9873954
v 12.3677263 -32.7115916 -8.3428575
v 51.1232428 -202.8284818 16.7222470
v -105.8724299 126.8474460 65.3003007
v -15.2929565 -159.2606753 39.3048152
v -7.0244647 72.5056529 14.4984163
v -43.2409756 -177.0091057 -30.4252096
v -173.2577831 309.4719350 88.6955559
v -57.2604872 -169.2229807 -35.3129320
v -77.1944523 399.1050720 99.6328294
v -76.8653229 275.8863568 49.3655130
v -72.0629394 411.7726386 94.5930630
v -127.5417060 369.6667850 29.0781707
v -16.3960159 -189.7672862 35.4988314
v -57.6185361 421.6841459 89.0619531
v -87.9472569 -243.5308993 7.0765642
v 19.4580946 36.5686417 18.9429577
v -22.9709093 -39.2927863 -2.2817783
v -73.4617785 -185.3875667 -41.7403467
v -100.4545018 327.8692961 49.8389304
v 8.9769540 -72.4891499 37.4915041
v -77.7006596 143.6423361 21.2018713
v 21.7252597 -15.6602450 -6.5503363
v -27.2705872 362.7234697 44.7240137
v -100.0140533 -201.7851919 -19.6184926
v -75.9139657 322.5591481 59.9680431
v -97.8000015 -229.4196039 -28.7403408
v -46.5448014 -98.1162265 15.9190949
v -57.9414181 -195.6785172 -46.8741320
v 69.1362396 -136.0944510 7.7417674
v -164.1339660 329.5986950 97.3192826
v -63.0545765 -252.6301444 -40.0344543
v -154.3170065 329.0811777 95.7564339
v -76.3938650 193.8530952 65.4653087
v -142.5330192 331.7360282 41.3203686
v -140.1796192 318.1439638 42.1546772
v -55.5443838 155.5774361 62.3514615
v -55.7371154 168.3767438 62.4954551
v -96.3295922 342.5066173 45.1147892
v -48.2916050 46.0440218 -2.3144064
v -33.0689065 403.3745527 44.9041873
v -93.7647596 115.8588305 25.7743429
v -58.4511049 -56.3689359 26.8349126
v -118.1799322 298.9711463 86.6836086
v -5.0897533 -44.6777828 50.1844063
v -69.7799921 -136.5856826 6.1817053
v -79.6643794 79.8376128 59.6222281
v -50.8432128 340.2088284 97.5047350
v -61.0467903 -75.0602633 -6.7158719
v -85.4855627 153.2718986 23.9790753
v -83.4524408 -181.1418086 -19.7279863
v -78.8295344 113.4393588 17.5879411
v -131.8969280 200.6702721 74.7340545
v -37.7206840 -104.0027365 -16.9641897
v 10.3710257 -66.6863993 37.4091603
v -36.6616584 -130.0434619 8.5909776
v -31.2493406 -59.0226427 46.6135666
v -32.8983851 26.9555803 55.4605946
v -20.1502759 -110.0536063 -8.6191790
v -101.7099097 395.3316212 40.9489460
v -66.8065175 -165.2371287 9.9852737
v 16.5355112 62.3564236 26.8616676
v -162.2734666 401.0580480 61.7861114
v -135.0799948 248.0999827 48.8700010
v -18.9955030 -145.9025294 45.2365652
v -172.7934033 330.4542005 95.2043608
v -89.9669826 155.8554620 25.5230609
v 12.4894334 -4.0334333 42.6340699
v -168.9237207 390.7429278 61.3538474
v -91.4039612 386.0083222 62.7927184
v 4.4399104 153.4102112 41.2948057
v 7.8207077 357.2063446 36.7619246
v -128.5394132 259.5470846 79.9407437
v -20.0062953 95.1571688 60.5020933
v -84.1790885 -191.9367760 -39.8732349
v -72.0522627 291.6500270 52.0298891
v -61.0285364 -113.7533113 -15.3503809
v -46.9549373 315.6553507 50.6883040
v -29.0385224 -144.9156106 27.6323017
v -64.9426877 288.4133160 81.2390000
v -2.1985648 118.4509993 61.1402020
v -22.3799553 81.6625655 57.0308827
v -43.1825593 68.7899068 11.4158234
v 28.4695327 -71.3563040 27.6013128
v -41.7263284 403.4176469 47.4958718
v -13.5906842 399.7017443 39.7816673
v 40.0749631 -112.2167781 22.5301851
v -75.8893192 97.3849520 62.3626821
v 64.7965521 -164.8691595 -36.8854962
v 74.0395188 -155.3810835 -24.7376002
v -137.8434747 267.7598596 47.2793207
v -67.8976327 -36.4930443 29.5218900
v -71.1319000 -188.2620454 14.0190916
v -79.3706328 -176.5183359 -15.8814099
v -126.7508715 319.0623224 94.4367722
v -54.1636012 335.2536559 54.9698994
v -71.5367123 -246.0391223 8.0969417
v 3.4243851 138.7109309 56.8246841
v -46.1407602 48.8263145 -0.9440714
v -38.1461717 305.9025109 47.9824655
v -14.9305826 -76.7315328 50.2473749
v -51.9734174 -272.3783851 -26.1273291
v -169.7151363 341.4294720 57.1334735
v -161.1345857 347.3847508 93.7181488
v 19.8523439 -135.2119595 -7.2156964
v -144.0355927 324.5723546 95.9795788
v -66.4266422 147.5637704 62.8179982
v -98.6589640 185.9086901 67.3836023
v 76.4899626 -154.1552246 -16.4728165
v -157.8428596 296.7690229 92.1438187
v -82.5258195 168.6208099 26.4549088
v -4.5575611 -195.2877045 32.6435007
v -36.8192941 -119.9973673 10.6578162
v -38.8456322 -132.5563490 -23.6382484
v 73.7620741 -180.3675294 8.5168052
v -59.0381846 130.0709695 21.4586277
v -95.2216163 -203.5980076 -32.3263742
v -111.3199964 172.1409410 38.1191596
v -87.9974216 80.6202143 21.6931906
v -52.4672642 -30.8976062 41.5159948
v -124.2079660 352.7922630 25.7326849
v -128.7953854 330.4803669 93.8532501
v -18.9869460 386.2650692 42.7436009
v -89.7984356 366.5123284 35.3661589
v -22.4053878 359.2644930 40.6483710
v -79.5235932 34.7509421 11.0980850
v -18.6747741 290.1130319 51.1018038
v 67.8771138 -112.0480150 2.2667467
v -99.1827995 292.6446199 49.2015444
v -86.4803866 -274.7698426 -15.6830624
v -134.4687641 358.5260808 89.8330659
v 69.8031113 -178.2438010 -31.7844823
v -7.5251963 -115.5959517 45.2490598
v -121.5495989 379.0229559 91.1325365
v -49.8486161 -210.2596909 -50.1364395
v -1.0144403 211.7786258 58.2564250
v -55.5834845 346.8943834 98.7210497
v -16.7962592 -142.1457827 45.7878150
v -23.3635958 -13.6917066 6.0410257
v -38.2098109 47.6013981 8.1056301
v -123.4756038 387.8449202 87.0407373
v -129.9385130 219.8610902 82.7789307
v 0.8551548 -163.9333665 -18.4112750
v -34.6177854 -51.7713726 46.3103652
v 19.0001912 -113.6384234 -2.7663433
v -63.4841099 339.2841220 60.4774766
v 6.8420176 64.7228211 18.4747614
v 31.7003392 -63.4749606 -12.3682898
v -15.6184994 -204.3584436 -21.3480555
v -105.2658707 223.8332927 70.2596456
v -10.7098874 40.4535569 7.8513930
v 32.2767943 -64.2662346 25.0470936
v 11.7990747 13.3905299 44.7292663
v -137.2361034 379.4870377 34.1031961
v -38.0273424 20.0355928 -8.6829364
v -10.0893639 197.0080286 41.4325409
v -106.8192720 220.7790762 36.1533649
v -62.2477904 -162.2735262 -28.0814692
v -77.3703977 391.6522861 66.6052550
v -63.9202371 -275.7147551 -17.6789705
v -55.0423898 404.6772420 62.2087494
v -38.8873480 356.0747802 48.8266647
v -96.6201350 370.8770275 27.1401424
v -153.2540619 406.6287279 73.9451498
v -13.8635915 377.9719472 40.1622131
v 2.5504127 80.7867274 54.5617156
v -59.0199344 186.5113527 66.2851855
v -35.7058570 -98.0690271 21.2278310
v -34.1800004 130.2500069 62.3799972
v -2.3727824 191.6231811 66.2133470
v -14.0046272 294.5201695 82.1939707
v -67.5795078 -121.5849593 11.8142078
v -19.9125726 161.4497900 70.0929165
v -39.4047834 -219.0338224 20.8491795
v 77.9903010 -167.0708209 2.4567063
v -67.6826462 279.8852026 79.4801116
v 6.0605328 43.9297333 51.2779206
v -3.8978006 172.5026369 66.1832765
v -74.5207444 -166.9534445 -0.5891327
v -65.8964217 -168.9336300 12.1244015
v -20.9541656 -124.5533377 -11.7076943
v -85.2427632 399.1418779 95.3218341
v 16.3763911 23.5749222 39.8073830
v -119.6136698 339.7506177 28.9905686
v -29.6797622 -150.7585198 17.2366723
v -21.5660296 53.5353459 15.0604816
v -54.4833280 414.7170484 65.7677725
v 1.9087944 -212.5431895 -12.9742743
v -135.2367103 410.7232094 59.7561263
v -27.7338065 -93.2061300 37.5868641
v 8.2731517 71.4771450 21.9834372
v -13.2004535 179.5598567 72.0864683
v 21.8984038 -42.6185578 -10.9473504
v -55.1297776 -274.4051218 -24.3440196
v -65.7748207 31.9944434 -0.3435125
v 23.0814517 -179.9049526 -31.6206291
v -98.5106155 321.3998079 54.1582443
v -14.1706392 147.0598876 67.8533912
v -93.9279348 385.4257762 41.0627611
v -54.2545654 -132.6448470 11.2104509
v -33.1269167 106.5843701 58.2070760
v 70.7922354 -115.4870763 -8.1605529
v -94.4620669 129.1908622 68.4457198
v 15.7970414 50.0872508 17.9957859
v -30.4883849 0.3282885 55.3044975
v -69.4612265 -128.7781149 -10.4298107
v -14.1553646 -139.7452801 45.7444414
v -32.0728496 -145.3728676 23.7066653
v 48.0537638 -84.6030563 -13.7702152
v -68.5488433 406.8116248 100.3574878
v -87.4363184 399.0037143 66.2284419
v -27.4252500 98.0595872 58.7652884
v -40.3398313 -223.9759564 18.9435966
v 19.8291019 -2.9656091 -1.5527086
v -98.4867364 336.5482688 54.6223558
v 8.8323858 21.4837659 6.7437193
v -51.4877848 -221.0685611 19.8496636
v -86.1585215 42.5855704 47.1734852
v 10.1396004 -29.6387523 -7.8721130
v -49.1843000 -246.5775758 3.7770027
v -47.7493443 348.1966555 54.7715873
v -97.8830680 325.3087103 55.4001071
v 5.7407212 158.0478102 53.3830784
v -81.3607648 337.5409842 85.5382159
v -16.6821908 -67.6362887 1.9727997
v -51.6478084 330.7366967 53.8578145
v -14.7724431 41.8948531 57.7724986
v -57.0277311 53.0065261 1.0896504
v -50.5307093 -150.1012444 10.5038835
v -21.4079861 -214.1115218 16.5645052
v -11.1886878 -191.5511936 -19.3701647
v 1.8794882 -112.2189909 38.1179713
v -27.5178719 -142.1642303 39.5837054
v 4.0592640 347.5270867 34.9942669
v -84.0379745 370.0528741 63.0667135
v 43.7390357 -40.2010642 4.1742614
v -6.8012336 89.1545713 59.9517375
v -27.5520142 -18.6685883 -8.6809387
v -116.7789400 372.1304834 91.8039083
v -73.3358860 -159.9002630 -8.4931133
v -115.5873537 388.4133995 89.2975256
v -70.3841001 -137.8790885 -12.6318326
v -147.2800821 387.8421187 79.6953887
v 20.2947352 -165.7030433 -28.1472076
v -36.8703268 186.1778200 72.7919489
v -41.9771336 65.3982088 11.1126322
v -117.9323718 368.5120344 91.2995040
v -70.7626715 407.0547521 69.5781484
v -145.9618956 363.4688258 87.4258727
v -175.7237762 374.0234375 62.1666126
v -130.4430664 366.4896190 28.4837838
v 16.2930340 60.8968474 24.7262381
v -100.1158953 -190.3984100 -30.3938556
v -37.9734859 81.2649056 20.7202788
v -115.0268242 266.4683759 74.5030567
v 19.7558664 -35.2869891 -11.1456802
v 28.4524579 -9.1461111 2.6747975
v -95.9255621 391.1279142 47.0846482
v -36.8251912 305.9467673 96.4143872
v -22.3020501 104.3847352 20.7828246
v -109.8487526 399.7805715 37.5636742
v -78.9257064 128.0736029 19.7311882
v -57.9520427 63.8578385 2.7915870
v -56.7611232 36.6091616 -0.5116399
v 50.0936024 -69.4963336 -6.4769029
v -61.6490692 -8.9555085 -5.7592038
v -6.8650828 -217.8865522 -0.8246404
v -164.0350968 401.9349813 65.5109212
v -69.0403506 351.9061506 65.8348948
v -165.2127355 333.5594237 97.1064344
v 6.2515219 38.5802276 11.0499924
v -116.6609973 312.9272461 90.8608213
v -93.2733491 384.4192028 61.4405610
v -27.2618644 -10.5363633 -6.7268680
v -37.6096740 58.2999103 15.7077573
v -8.9599239 -56.4812459 8.7790629
v -45.5832593 80.4189816 14.9889588
v 11.0928770 48.4759659 15.1214600
v -21.7980947 40.3743535 12.5241876
v -94.8659107 403.4048915 87.2346237
v 13.8898240 -198.2420683 -19.0695617
v -59.4485737 -15.6006077 43.5889475
v -149.8017013 389.5624280 79.9757317
v -125.0524223 406.7390263 67.3987120
v -119.0875173 373.3553588 91.8321759
v -18.3872432 -136.6502345 46.5332754
v -50.5366549 291.7058766 84.6039131
v -108.3244458 403.3816755 71.0584074
v -39.1338877 -132.5308233 7.2571076
v -64.9381280 175.9985238 27.7882759
v -58.4715419 403.6990702 64.9068356
v 76.8350363 -136.7499083 -7.4035861
v -99.4417295 367.7834272 24.7792266
v -22.5508846 -167.4307287 -17.7141763
v 78.8621530 -164.3559933 -17.8369042
v 24.1471250 1.9844840 29.0798843
v -41.0165675 327.2770941 98.1566608
v 43.9944975 -191.3035661 -30.3926375
v -118.2027459 158.9459479 69.1415966
v -30.3154625 195.1375008 76.4073581
v -86.1079097 19.9811365 26.5762825
v -50.6785363 301.5624583 50.0582717
v -43.3655642 400.0280499 48.1369607
v -139.7534311 305.3978086 43.8412540
v 44.2540236 -79.5074403 -12.9613616
v -29.9958847 21.0943408 15.0312064
v -48.9980094 -222.2553790 19.4646139
v -21.2928168 -139.9962604 -16.6510046
v -65.3196499 35.2498144 54.1858599
v 6.7491466 59.4791546 17.5472777
v -44.2698523 -88.1980807 18.5331628
v -51.0572121 -175.4327267 -36.0685512
v -30.9106652 -118.5728684 25.1360163
v -77.0175979 82.0947289 60.2498800
v -21.2009195 378.7656426 43.6327383
v -141.0803944 402.1609426 80.4833323
v -33.9974500 352.9949784 46.5445518
v -22.2586319 13.3155705 5.9255855
v -15.2232824 341.7277932 36.9032025
v 2.5046289 -207.5817585 24.4566556
v 16.3013618 53.8093559 20.3692131
v -77.1638751 286.7200375 78.3390328
v -54.0060066 325.6374598 53.4377731
v 74.0483701 -200.5793750 -0.0364242
v -152.3082405 370.7266450 39.6068804
v -76.5940398 -187.9269481 -42.1178974
v -50.4842959 77.4047822 8.5089803
v -58.2165904 163.1778181 61.6486147
v 15.3601607 62.1468499 22.9017753
v -65.3459430 -46.1856276 26.9484222
v -149.0613967 320.8538890 96.0118547
v -104.8473716 391.3258910 31.3417017
v -22.1458003 -170.7579792 -18.2768423
v -0.6802448 202.7177215 61.4954866
v 4.3796576 -172.8471071 34.5354341
v -64.9760291 -131.5506101 11.3975713
v -43.4145555 76.1499926 57.8501001
v -82.2011530 287.6383364 78.2796070
v 65.0235489 -172.0075607 15.5318696
v 29.2014051 -32.2915018 -8.7492252
v -10.1571241 -128.0853152 -5.7664402
v -165.2534455 323.2053816 61.9024709
v -5.1475526 364.2673194 33.7392949
v -78.7355974 108.4593162 63.3627176
v -7.5918939 -121.6975674 -2.0639827
v 46.0592844 -46.6169082 2.6994410
v -102.8302908 -210.1757526 -16.7483203
v -36.6399288 -160.2725983 -24.2888425
v -45.4604924 380.8649182 54.1000180
v -38.9828682 -76.5600428 -11.4087453
v 15.4913208 52.4285696 18.6164696
v -88.7147561 -272.5283206 -12.0062772
v -117.8118959 360.5004549 90.2337134
v -44.5977822 23.9039082 -7.6122205
v -137.7973557 408.2151949 72.1912906
v -7.6852650 384.8027289 39.3518172
v 3.9556748 11.3359215 -1.5787802
v -102.0734385 378.1049848 94.7660655
v -50.1241125 419.5545614 66.2550479
v -35.8859934 -112.3759896 13.9872190
v -30.4605830 328.3602893 50.3587574
v -158.9450538 390.4227912 81.1392590
v 1.9010500 5.6637097 -3.0855348
v -97.0822722 -258.1366599 -0.9457452
v -28.5359435 347.1265733 43.6904430
v 21.8857154 -65.6298026 31.5683708
v -71.5019107 330.0245404 61.8932322
v -3.4731247 182.3993623 67.2638416
v -5.3429157 92.3025385 20.1536454
v -68.4260055 12.5353383 -1.6851252
v -109.7988188 385.6703639 92.6749408
v -26.3322704 353.2576859 42.3046499
v -50.0372574 3.2641524 52.9347956
v -9.8029738 63.4808391 12.4484366
v -85.0256681 381.3584149 97.1820578
v -32.8525528 -126.5116781 14.9805080
v -59.6145727 41.0421416 55.0765768
v -108.6714938 291.8697894 43.5622782
v -155.2017629 394.2039907 52.7867340
v -7.6164999 -52.8452359 9.2056794
v -11.7044868 -92.9193795 1.8249897
v -6.6606831 -199.5403171 31.6794924
v -36.1029245 -114.1939610 -19.1662759
v -39.0250273 -232.3692888 12.3697789
v -41.9144705 -259.7235143 -15.6991333
v -65.6244457 -145.0537741 -19.8439099
v -3.3235950 -214.6552205 1.2635696
v -50.4113324 -71.1692870 23.6478262
v -119.1079095 302.1681905 88.2704481
v 10.9639224 44.6327478 13.3558037
v -68.5485750 -118.7166795 11.5949232
v -88.8409093 356.6190302 63.2034913
v -2.9083570 167.0892388 38.2643789
v -27.0887688 -160.4837924 28.0289780
v -25.3749341 295.3443527 48.8700233
v -183.0182225 376.0833442 80.2960768
v -91.8758810 173.8656461 28.2267369
v -101.1518240 -259.7197890 -15.7258250
v -15.9839578 26.2140017 4.6330821
v -77.9268667 25.0672214 49.0403585
v -28.4130145 28.8369097 16.6232754
v -17.8317931 84.3548849 17.0165822
v -36.9044468 -66.5128902 -9.2907529
v 9.2109861 1.8967033 -4.1218158
v -9.5180729 -75.5404010 48.4063588
v 13.2249631 -209.2521191 20.9942404
v -66.7611808 298.5716164 82.3740438
v -8.6579919 324.6445358 40.6134836
v -54.2171299 -169.7168201 -35.5483070
v 50.3329225 -210.6495053 12.4563230
v -67.4991161 334.6540332 61.9144514
v -58.8423423 -142.4095482 12.7075696
v 51.7545156 -131.8736970 -25.2358746
v -41.8963023 125.6292015 58.2646355
v -165.6797826 401.2822807 68.2342276
v -162.5497937 335.9084129 96.6502801
v -9.0458188 -136.1596733 -8.4685115
v 33.1297666 -186.3968968 -30.7254661
v 53.7095629 -89.0300646 -12.6344375
v -33.5993320 251.8178225 86.0774368
v -55.5022173 25.4712608 -2.2213629
v -44.8730290 342.2832787 52.8083146
v 6.7186542 22.7833148 5.2674254
v -55.1496521 -65.1164800 24.4851168
v 32.1628451 -181.5856546 24.6389415
v -85.4880065 -259.3883276 0.0603735
v -141.1810219 264.2313242 85.5809823
v -4.2317281 -13.0661726 -3.8220177
v -16.3764544 -229.9538702 -17.3593704
v -55.3967729 -167.0092642 -34.4237164
v -128.1749755 340.8947289 30.9761744
v 12.8575433 11.4778997 1.7756576
v -87.3496234 369.9088395 46.3491194
v -0.9613679 -43.4964709 7.5300098
v 27.8128199 -169.0171659 28.9193615
v -71.6461763 20.3612205 50.0413068
v -24.0168907 79.2006180 19.0543775
v 21.1645067 26.6296156 15.9308221
v -23.3395137 -25.1835231 -1.6777567
v -0.7113621 20.5915477 53.1754121
v -47.1731573 -164.3597186 -31.8887793
v -11.6099957 390.4660642 87.5129476
v -136.7666870 394.1665590 82.0184872
v -51.4503233 -57.3288277 -7.8559453
v -31.0455151 312.0921552 96.4299738
v -19.3810146 82.0390359 17.2350742
v -181.3357174 358.6880565 81.4141333
v -6.4889770 -215.0629908 3.0261027
v -93.4462994 213.2169157 67.8253770
v -33.0637172 290.9692824 94.4697782
v -70.2852085 -80.2330449 -0.5203807
v 48.8875508 -167.9562926 -40.6185500
v -70.3018531 98.0589986 12.4172932
v -14.4638456 374.5449781 39.5794362
v 67.1964362 -206.4904273 -3.5433010
v -85.5210572 373.1034100 61.9593300
v 5.5257175 62.8147647 16.6476052
v -43.7628254 376.5222430 106.9148853
v -55.6737036 392.5122321 61.6524890
v 55.1505648 -212.4156058 0.9544433
v -59.9423386 -205.6728899 20.5872990
v -63.0421937 -262.4507546 -36.0860452
v -66.7324439 381.0965717 64.9706349
v -9.7660301 -121.7044964 45.8893962
v -31.5526538 -128.0222833 23.2761092
v -62.1292442 179.2254746 63.6852458
v 65.0359914 -162.6390368 13.5171125
v 18.3091722 44.4930010 22.1883077
v 34.7742215 -100.9611487 26.7593469
v 55.5641726 -143.0912167 -31.5132327
v -101.3600007 174.0799993 69.3600029
v -120.1545224 399.8796344 35.1424553
v -85.9271809 251.9930005 73.2006803
v -118.0153266 364.1964197 25.6203357
v -16.3277742 -222.6726264 3.0190046
v 2.1628411 52.0919412 12.0537411
v 53.5059087 -70.3114495 2.9167810
v -28.6013559 -62.3649471 47.4326313
v 51.9916080 -208.9690119 -11.5710208
v -141.3268149 406.6912830 49.8604141
v -60.6654026 319.4059432 86.4150450
v -36.1958034 140.8346593 63.5427535
v -68.0907071 323.9020705 59.1459237
v -18.8629478 -102.8432697 -5.6575215
v -54.4338040 -5.6137219 -5.3216340
v 16.9840679 -120.4969063 -3.1741520
v -33.0128111 347.4010527 45.3557521
v -87.9276395 140.1357502 22.9788274
v -17.3988286 30.0055947 7.1186358
v -91.1085159 274.0433216 75.9734437
v -25.1142066 -18.2570498 -0.0722974
v -88.1412923 320.1700151 59.0731651
v -6.3290577 -42.2999486 50.4166856
v -58.6855337 23.0265129 -1.8277136
v -5.2914978 131.4445436 63.9888942
v 27.2063948 -199.8884380 -20.1274864
v 51.9875288 -211.9699568 9.2627769
v 53.4861051 -80.7800665 10.6861731
v -83.4927410 -276.4310241 -16.4593607
v 20.1355778 -21.5508118 -9.6173212
v 20.8438374 -196.1219460 -21.9161753
v -61.5380630 -182.8684360 -40.6551026
v -3.7168697 -116.5003777 0.5339256
v -131.4174980 384.2395246 83.0253437
v -14.2360544 411.7628038 45.0653918
v -45.2787578 332.3235512 51.4150895
v -46.5554558 94.4505259 19.0721303
v 15.1009187 -4.2734533 -4.7560353
v -44.6504354 -253.0256510 -8.4931087
v -47.5165397 90.3903246 16.4188873
v 20.5792394 -50.1557849 -7.3209084
v -47.1064076 37.8457680 -4.8763128
v -26.3925381 -171.8380451 12.0782349
v -39.3539220 -178.4748435 -27.4234954
v -96.2553769 330.7392001 58.0080040
v -17.9801825 -79.2980194 49.5881215
v -36.6469994 420.8238721 56.2796965
v -68.6354935 340.6020105 63.5953546
v -99.7769758 354.8941612 26.3629127
v -20.5594376 357.4341238 39.2246433
v -123.5639080 262.7719343 41.0223082
v 29.9773682 -200.1436502 15.0118452
v -5.3462344 242.3759103 67.7973926
v -16.2696317 87.8261626 59.7694777
v -59.8821416 -198.6313164 19.9493263
v -4.2276499 219.9385166 68.4203282
v -80.2520514 184.1533184 63.6354312
v -48.9339121 115.6348139 58.7007813
v -38.4737104 27.5895186 -6.9006011
v 3.9234147 -206.1748654 24.3511908
v -7.9531362 34.4061963 4.6368069
v -67.5370842 -145.3487873 9.1678249
v -34.5629528 -32.7789038 51.0984212
v -30.8517348 -104.1036770 -14.1418297
v -51.9267395 125.8848757 58.8719174
v -2.8018791 -218.4515744 -4.1728979
v -82.7970281 322.4759698 84.5063180
v -15.7865137 -191.8646842 -20.0337265
v -27.4004601 -9.4135664 -2.8467479
v -110.0589484 359.9298596 90.2709514
v -10.6857913 389.9403512 40.7914594
v -43.9298488 309.3110621 49.1132401
v -35.0373536 318.8766837 47.8457771
v -42.0730971 27.4187457 -7.5739902
v -63.7965649 354.1589975 97.9578421
v -83.8311762 165.0905013 62.5199452
v -93.1031033 363.9289141 91.4804041
v -67.0087487 351.6976237 64.7309721
v 17.4740180 54.3803014 23.3950652
v 7.9181632 -20.9617168 -9.0921931
v 12.6782479 -19.8653061 -9.9885091
v -100.9645015 279.8714638 75.6517798
v 9.5383618 -201.3721764 -17.0466788
v -9.5811980 40.4691547 57.6035045
v -59.4521165 350.4424095 99.0201682
v -28.9862268 -157.1124643 18.8071709
v -85.2035657 80.8092207 18.6611358
v 19.2671157 -8.2462030 -3.9942958
v -68.5565174 -259.1187060 0.4347892
v -5.6589008 43.9346172 7.9377359
v -72.3484680 -83.8961452 5.2554747
v -78.4984529 318.3226287 83.4955871
v -49.3115969 390.4021382 55.3915836
v -34.3886800 -108.4109023 -17.1430930
v 49.5685190 -193.6334968 -29.9691912
v -15.7253798 338.3193612 37.2632816
v 15.3214056 -199.6305287 17.0167908
v -82.3571011 -222.0542133 -45.9066294
v -1.3555837 63.8765991 13.8595803
v -20.4445682 -17.9343168 7.6407376
v -58.7315448 -32.9455696 36.7656574
v -29.9968347 -87.9098400 -10.2706291
v 66.0850331 -146.3492215 -30.0471764
v -52.2971004 62.2627214 2.9659446
v -63.6758581 366.0509884 60.7741103
v -54.5467511 -169.2179143 13.4326983
v -116.6907102 291.2743092 40.6276956
v -38.5597348 45.7319058 3.5822194
v 4.4747596 -197.5337565 -17.3547212
v -112.6099676 259.5858276 72.9240626
v -86.4689946 -226.7606705 9.8068407
v -50.2027012 343.3800936 54.6733253
v -81.4579055 330.6638896 85.3112563
v -13.6263641 93.8784182 18.8930146
v -67.9858997 320.6622899 58.2567528
v 16.0582624 -169.7103083 -25.9158127
v 59.4292916 -199.4609386 15.3916664
v 75.7305473 -193.0458695 5.5336403
v -79.8547044 101.6002819 63.7512654
v -25.7468484 142.6574588 66.5412322
v 7.7390037 63.2041469 50.2076112
v -51.2533598 293.3699787 49.2448695
v -44.6102396 153.7695080 62.3425469
v 12.5307869 83.5750103 28.1155501
v -110.7749492 272.1405327 39.3228494
v 11.3679143 -157.5688571 32.3323272
v -20.5628332 349.4415283 39.6194942
v -68.5946420 358.0650687 65.4875487
v -38.3313559 140.6973898 23.8463078
v -85.8577341 152.3232609 63.9081374
v -20.3145053 86.5970775 17.6840033
v 37.8699452 -78.4478486 -13.6199510
v -98.5331982 339.7693038 41.0859436
v -95.4043269 334.5521092 59.2610165
v -19.3156712 94.6927220 18.6925679
v -57.8839891 318.5589314 54.3446466
v -16.1822774 312.1191859 46.7960238
v -44.9209586 182.8597486 68.9234510
v -17.4599346 335.7269764 38.0944647
v -91.4620236 370.7165718 33.0466740
v 73.3204186 -121.5264276 -6.2382473
v -14.7671970 155.0290734 68.6826035
v -57.2306886 283.8811576 47.4876128
v -81.3389122 -226.7009318 -45.5261804
v -91.1336839 353.7675142 44.2482457
v -7.6334290 246.4622259 73.4674260
v -28.6678504 -120.4553396 -17.3014142
v -43.7716283 -192.8998679 21.6070302
v -42.0438685 46.5182960 -0.4724364
v -30.7368021 -203.2991052 -28.8175736
v -12.1189086 -108.6468622 -1.2263502
v -30.3337872 4.2468165 -8.0042873
v -78.4431994 -174.4508147 -7.1849646
v 72.3118335 -189.3203706 10.0638615
v -99.5728374 361.3160551 24.9847844
v -89.5372555 -262.2806728 -1.8663376
v -42.8812727 381.3091218 52.9418327
v -86.3022283 -187.1136576 -32.4351192
v -54.6536520 382.3097348 58.5862063
v -57.3021770 -133.7064952 -21.7767488
v -25.0907615 -73.0721727 -5.0809663
v 33.7245911 -16.2141845 12.6934303
v -131.4714402 271.5782821 42.8696238
v -55.9904687 316.1562681 52.5530241
v -50.2526164 -227.0161361 18.0317089
v 40.9262925 -53.3456057 -8.3028898
v -48.6691557 364.0590012 52.1728583
v -22.8559282 172.1769124 29.6148118
v -126.4556348 220.3129381 79.0207535
v -141.9037730 338.9450312 39.5803005
v -158.9402854 326.8107474 96.7432782
v -62.2959100 353.7588716 61.4143908
v 56.1344661 -203.7498653 15.0162531
v -62.6703873 91.8066725 10.3958137
v -63.6682212 -86.3022581 19.5431542
v -54.4555709 289.9166048 82.7936307
v -105.8521345 403.6588967 77.9897943
v -50.5909622 168.3792770 27.6758261
v -141.9575214 409.7888470 67.9348931
v -36.9989462 55.0261363 57.3308952
v -64.9589524 -277.6798308 -20.4897095
v -74.2576569 266.2886083 76.0977268
v -13.7301935 -115.5411825 46.9236933
v -14.4409090 -27.7487859 52.8060459
v -67.8017214 -214.9913758 -51.5061282
v -7.4460483 -166.7522192 37.5479907
v -43.9287834 193.1681633 70.3190342
v -33.9486524 14.9236089 -7.4139046
v 36.3389961 -181.2935174 -35.2548361
v 43.5651839 -68.2687312 17.7019611
v -172.4216044 307.1592450 88.2631838
v -101.6036570 369.7772920 23.8873903
v -8.3335172 -129.4741780 -5.4081692
v -109.4178483 346.0667133 26.2521487
v 16.5110249 27.7741365 39.4962914
v -101.4411524 135.9037906 30.5712242
v -30.8460183 26.2531899 16.0631128
v -108.5716113 270.5065310 73.9758238
v 77.7225643 -141.9259161 -7.2520138
v -7.9435846 -188.6216998 36.0783823
v -34.6442759 272.2158432 90.6291604
v 49.7190952 -144.9009478 19.9948456
v -57.5700812 396.2655663 106.6610962
v -44.2156494 37.6887694 -5.2162684
v -124.9970645 318.7075555 37.6851112
v -25.5522951 -219.3425149 -27.7310275
v -106.8278477 376.8345416 93.8432887
v -84.2761993 373.7774193 97.1887261
v -95.2278674 -199.6650547 -37.3390689
v -73.4806582 63.4034723 57.4584380
v 46.8959771 -213.1908536 10.4520451
v -10.7371155 -216.4952159 4.1136360
v -16.8668628 132.4360520 66.4844438
v -54.5203574 66.4167330 59.9466823
v -31.5537415 215.5466527 79.1291595
v -57.5228520 206.8974525 67.6093623
v -41.8131687 -242.6489294 2.9324496
v -30.2070584 44.8491648 16.6232195
v -118.5477301 258.4071159 39.6763682
v -53.0561320 -124.0546256 12.6530668
v 7.9736877 65.6526461 20.4294324
v -110.7131466 278.4051001 40.1358642
v 35.3546031 -36.8464030 17.1984136
v -15.9284286 389.5689249 42.3721001
v -51.6171977 379.0771663 55.5148758
v -66.9264421 370.0821698 101.3080403
v -35.6079154 373.8915920 105.4506749
v -17.3367132 328.3212185 39.3632650
v -25.6411377 -132.2025210 43.4619449
v -71.1567402 350.0428200 66.2696138
v -17.2949303 18.3155201 54.9488589
v -119.6045876 251.1483431 73.9282072
v 1.6450991 371.7823029 62.0004758
v -30.6649879 -128.4836233 28.1675048
v 51.1336215 -160.2821797 23.1254753
v 5.1565124 39.5121835 51.9321673
v -115.7255545 329.1454911 92.7639678
v -70.1854303 -276.4766216 -16.1121264
v -91.3596228 356.8828702 61.4463016
v -8.3944853 272.6230621 72.9664192
v -58.5785732 -208.6703628 -51.3095595
v -141.9626325 344.8472321 37.2171029
v 1.1107659 -151.6461819 34.7508565
v -81.1743513 376.2353361 98.1771275
v -102.3651063 209.5496356 68.9825714
v 43.6226875 -115.7835722 19.9130047
v -10.7854381 299.9382615 70.0357854
v 10.9041454 48.3605601 46.2348796
v -3.5670600 -194.7203279 -18.9459287
v -117.7475899 374.9414384 91.7861909
v -34.0373181 -110.8215824 18.7661052
v -25.0660572 422.0707715 75.5440891
v -49.9762669 271.6715038 80.6899965
v -19.4981005 179.1874319 73.0539188
v -41.3159318 209.6947432 34.1481194
v -24.6384777 359.7370982 42.0478359
v -92.4986675 332.4987590 87.6058713
v 28.1878207 -122.2822592 -5.2221995
v 59.2084005 -181.4488769 -36.4632420
v -28.3012800 -151.8769711 35.2603793
v -175.2330959 383.3189607 65.3141215
v -9.5646093 289.2857194 68.4500635
v -61.7201217 89.1028866 61.4952780
v 21.0866295 -174.6776998 29.0119462
v -25.9487294 374.1603196 101.2472808
v -60.0852333 166.3108468 27.2003151
v -33.4366485 379.0655136 48.3674668
v -179.0257394 355.4078043 84.5350996
v 7.1961782 345.3364372 45.8082594
v 25.5838800 -114.4078821 -3.1171355
v -30.4302331 394.4667578 43.4404388
v 8.9694709 -208.2160711 -12.3577118
v -178.1738251 342.9913223 67.4510822
v -92.1852887 322.7787614 58.6322136
v 0.4203293 349.7729599 33.2998298
v -88.7551308 -273.8269567 -16.6348629
v -102.7432904 145.3858763 32.4808210
v 45.5852598 -204.8120499 16.6126750
v -75.2568617 -276.9339979 -15.7535691
v -57.8841306 415.4147804 69.6785152
v -90.7839090 367.6279783 33.2369357
v -73.3329207 -254.8184991 -40.3141081
v -31.5877534 249.3212670 43.4353985
v -57.1963303 121.5237156 60.5978705
v -21.6216799 399.0487456 97.1724764
v -121.9969094 336.7186189 31.0997013
v -25.7526077 67.3963428 18.8835207
v -69.6886927 372.0063865 62.9525036
v -46.3777930 333.2425058 52.1283783
v -66.4809123 341.6499197 62.8703609
v -45.2533402 244.8961586 79.5310959
v -24.7272123 -104.4734493 -10.9669464
v -108.1073880 327.1273077 40.7030247
v -142.2570050 247.9050159 86.3906741
v -61.9946010 25.5726501 53.4745008
v 23.2302248 -209.9383920 18.9237352
v -13.7137910 330.1087320 38.0182900
v -56.6714182 56.5741397 1.6040106
v -31.4713083 -223.2896388 -31.7509882
v -31.9153778 -92.0405760 30.6355562
v -100.7958204 -203.0895203 -11.0356361
v -28.9063901 -146.1950243 34.6981622
v 53.7728816 -83.4277868 -10.4332054
v -42.6180139 -216.7056650 21.3951524
v -47.5204848 231.0439199 76.5048340
v -11.9414469 -102.6855260 47.4381559
v -106.8928093 120.5228716 59.5504791
v -156.8646133 395.4840004 83.1205621
v 56.8729900 -208.7099403 11.1925872
v -14.4376196 -147.6004422 -13.5844490
v -26.9185174 401.1764526 43.1518853
v -53.6525697 -208.0170512 -50.8876592
v -155.2110165 326.2052536 96.1256623
v 41.9955477 -41.2204601 10.6799239
v -7.5923852 270.9649503 66.2610978
v -58.8502325 -80.7215497 20.9712461
v -93.8381627 -219.6654379 5.8399807
v -97.8877619 393.5392797 93.2959393
v 3.1707159 60.4348630 14.3909343
v 6.2041194 -200.4207075 21.6983277
v -26.2072291 33.0545232 55.0356433
v -44.1818275 52.8369583 2.3418667
v -92.1753272 295.6359386 80.2100524
v -2.2498111 347.7393687 33.1081972
v -124.9228120 387.9444301 30.1286429
v -38.2251292 -173.5636890 -26.9482192
v -29.4633824 -154.5627266 17.3672289
v -59.0908006 -266.5778399 -33.4174410
v -54.0254153 -230.4049581 17.6179167
v -102.0783111 197.7429986 68.5100555
v 53.7749417 -167.3674732 -40.2004234
v -61.2568185 -157.3619694 -27.1144602
v -143.3723867 302.1456599 46.4320928
v -126.7950833 228.0740142 44.6521007
v 1.4032327 -174.0066558 35.7259288
v -128.3695847 364.6274805 27.5409725
v -117.4838394 356.7232788 24.3492275
v -10.9364381 109.0512276 63.6849999
v -86.0198587 287.4066532 78.1419128
v 14.0312668 -176.0041267 -24.9196589
v -32.3945023 44.4946364 56.2714897
v -9.5274160 278.2679796 62.0996244
v -14.2659917 88.6371434 17.2713399
v -75.3063411 185.6149882 63.9737099
v -89.8920819 369.2392111 35.1229087
v -110.4573086 403.1320214 70.0260326
v -27.8891232 224.7833461 40.9642905
v 37.6292877 -27.1933395 10.2421148
v -30.9879519 -135.8157843 18.5552724
v -23.5614032 59.5166497 16.5514853
v 3.0179732 -71.7604458 42.0776792
v -64.5769462 -277.5722146 -23.6136038
v -36.6864651 -253.8393736 -13.1426081
v -21.4156639 -118.5445562 -10.9066544
v -82.5519338 200.2740353 66.4944202
v 23.5200245 -42.5197035 28.9715622
v -19.1900972 -27.9625077 5.8838194
v -14.3799214 192.0832247 73.8099515
v -65.8416823 -174.5304465 -36.0833816
v -17.0559660 163.0992293 29.5515396
v -18.8018419 -31.6984653 5.3138472
v 18.6898261 -180.4633290 25.8905739
v -1.5376238 35.8067602 6.4726975
v 25.3587551 8.5350676 19.4292162
v 28.5529308 -165.8749282 -34.4515555
v -45.4142243 -176.5497178 -32.0559852
v -86.3979384 361.6763949 64.1357303
v -14.2257055 335.3458643 37.3320542
v 69.3107694 -119.1768721 -14.1783701
v -15.7730728 35.7453115 8.1769815
v -40.7637693 405.3705931 107.5466275
v -87.9126340 375.5930364 96.2346792
v 5.5086510 47.7944463 13.6289448
v -110.8554155 314.7003651 43.9002290
v -98.6205861 -204.9631178 -4.1889581
v -36.5652665 -58.5165918 -8.5484516
v -64.1019642 -146.8777359 -21.7216481
v 7.2561037 365.0865555 40.1895158
v -38.6677980 -104.0948182 14.7173014
v -117.4204648 396.8145847 83.9122236
v -27.4709519 -117.5906509 -15.6648327
v -60.2904260 400.4953206 65.8283681
v -8.8034282 234.5541865 52.7851358
v -59.6891232 -120.8403111 14.4197689
v -78.3991814 367.7291274 97.9187265
v -38.6562794 71.3577867 17.9438870
v -126.5099049 373.8785684 29.2970464
v 8.1550218 -40.2869321 39.6302789
v -49.0732417 52.3357652 0.2812439
v -15.6135010 398.0455697 90.2895778
v -73.6297145 408.4199071 71.5522021
v -7.4921632 49.9378294 57.7942878
v -103.9656177 -256.3562989 -12.1814646
v -57.4092828 146.5938091 61.9092919
v 67.7859485 -187.9508197 -28.3168554
v -13.5113662 -162.2454524 -15.3913964
v 3.1366819 -131.7510605 -4.1228049
v -58.6580858 -189.6350980 19.1665441
v -24.9242689 -20.3887541 53.3892661
v -13.4883709 -172.3010540 -18.4827559
v -43.9872444 -96.3159353 15.9834940
v -62.4827929 109.7617969 15.7775003
v 34.2229642 -183.4113002 23.5683192
v 14.4007169 20.4411764 11.3108726
v 7.1703084 -92.8923115 37.6513787
v -44.4856919 -170.7413644 -31.5724909
v -34.3660600 169.9151546 69.7370321
v 4.3000514 126.8405020 55.5470511
v -87.2883722 24.2958777 31.9718122
v -54.4036813 331.4641118 96.7220888
v -149.3338495 385.8585060 78.9602399
v 1.8659193 182.6578528 53.7562557
v -38.9350578 193.1237280 31.8871364
v -93.7203243 108.6830273 26.2431670
v -0.7779124 186.4883900 49.6390723
v 24.1832398 -151.9441009 -19.6074303
v -87.6659378 402.8214514 68.9599067
v -52.9137179 228.8488597 73.4888837
v -85.3892490 121.3110164 64.5064786
v 7.7778287 19.1595070 48.2600257
v -44.9717492 378.8057566 53.7138022
v -22.5525554 -166.0662442 37.0228402
v -48.6144051 188.8704896 28.6793131
v -58.6663336 232.9868674 72.1180290
v 9.9479854 -192.9597110 -19.5104964
v -144.2990899 388.5847926 80.4032087
v -42.9744273 240.2542382 79.7430724
v -45.0404957 -22.2569946 -7.0145940
v -47.5561880 322.6907253 97.1475244
v -59.9774793 242.0445681 72.8157014
v -105.1787585 369.1398203 91.9142962
v -52.2019640 -227.4177521 -46.5322956
v -71.6449022 238.8759404 40.9634970
v 23.5292967 18.5197480 16.9113725
v -32.4359089 167.4447507 27.7578458
v -28.6262240 -227.2265255 -29.0256217
v -45.0791828 409.7113013 106.8113074
v 25.9463023 -144.2367435 29.5312591
v -127.9505491 214.8476243 82.3900476
v -48.0693839 200.7009983 69.3163648
v -55.9331030 308.3648086 86.6268501
v -29.5258816 -159.0510160 16.9578381
v 8.8445116 -84.4270885 36.6719961
v -35.9966718 31.3428417 10.8804181
v -9.0909433 27.1713194 55.9190176
v -50.9924740 374.2883503 53.9937429
v -105.7407185 178.9742857 71.4355782
v 63.5436773 -192.3358589 -27.9962197
v -56.4617962 20.2111602 -2.3883153
v -54.8616089 -240.6235188 -41.3097478
v -6.6066156 -130.0465763 43.4734859
v 27.0469766 -40.7884195 -11.6669573
v -67.9061785 -277.4506211 -18.2720758
v 59.3237169 -104.1217521 8.5461736
v -139.1279250 324.3221641 95.0913280
v -28.7148822 241.1012352 83.9693248
v -34.5914215 123.3020201 20.7662433
v 6.2726517 69.1953003 18.8181121
v 28.9091319 -205.2759677 15.8575997
v 62.6631826 -197.1585304 15.2827436
v 14.5944497 70.4500079 27.2746161
v -46.7008837 -75.8435950 -10.8479979
v -5.1613459 398.7605870 43.5314476
v 29.2331148 -14.4630158 -1.0076911
v -38.9565676 16.0324816 -10.2010453
v -58.9877144 283.7348282 80.6482062
v 57.4424826 -138.5010183 15.0801865
v -71.9621181 368.4742451 99.8578742
v -63.2753894 376.5699267 62.7052560
v -168.7845290 335.6580436 96.4891762
v 13.6355469 -151.8804282 32.4929170
v -70.2191442 -112.7152517 -5.6687552
v -12.0683201 401.3389051 40.7545120
v -104.6556383 388.1275952 29.1006602
v -8.2388036 -30.3289499 8.1438236
v -54.7740012 -272.8058994 -20.3987453
v -81.7997977 281.1278403 50.0169769
v -23.8712765 -240.5420989 -18.7013671
v -12.6952557 274.6253312 81.3093260
v 77.3111284 -196.8714744 -5.4632882
v -61.1059442 152.6236534 62.8659949
v 74.8891905 -132.5090080 -12.1410778
v 20.9204797 -18.9452134 -8.4933937
v -38.7709849 53.3944480 9.9855838
v -9.4854338 353.4863293 33.5576013
v -61.8809983 74.9937594 60.3858083
v 80.1493824 -159.6728712 -5.1997714
v -63.8527051 369.9037433 60.6864169
v -143.8405514 365.2810752 87.1026367
v 81.4768001 -182.5212687 -9.0602925
v -31.0004018 -6.0510747 -12.2456290
v 5.2133733 -143.8185424 -10.7029807
v -31.6197127 -117.7928895 22.4509574
v -125.2993792 409.0644121 52.8048575
v -63.2148087 202.4998367 66.4773807
v -34.1532268 396.8008757 44.0955348
v -83.3237469 329.0457129 62.5078902
v -48.5945083 -40.0631055 40.2226746
v -42.9724716 143.8234299 60.6309697
v -5.4390687 375.4181564 76.2672722
v -72.4106729 313.9042556 83.6500227
v -153.3996761 342.5903916 94.5341215
v -40.2007997 30.6340717 -6.6123237
v 79.6502307 -160.9616578 -10.3602596
v -79.1463032 403.4754038 69.1692010
v 30.7745878 -46.9243824 -11.3306670
v 25.1377691 -2.1038202 3.6373353
v 0.6119240 -209.2255354 23.8320194
v -84.2600837 326.8143237 61.6653785
v -97.9045182 388.8223469 36.9441845
v -8.3679073 247.0587343 76.4805302
v -51.9813262 -104.5879200 16.1552969
v 39.3119641 -187.2333735 -31.9897942
v 62.3507500 -186.5471900 -32.7640846
v 13.7150995 -82.3472440 35.6540754
v -82.3578760 -200.4475743 11.2337759
v -84.5146701 15.8648938 22.1518055
v -165.7846868 344.0991342 94.6910083
v 17.2100607 13.1050590 9.0366611
v -64.3820018 -36.8145779 31.5048136
v 3.8614955 -74.0668625 41.0294496
v -61.7444813 -276.5738070 -20.0621076
v -45.4338081 417.5540805 57.4254319
v 15.1471477 61.7416948 22.1976712
v 4.0042899 34.0492874 9.5404042
v 3.9069043 73.8955587 18.4571166
v -56.3870259 320.3152418 91.3807228
v -18.0400107 391.7241096 95.3033343
v 45.7140803 -87.5211731 -15.0673473
v 60.9868951 -207.7048421 9.0576587
v 32.2831608 -213.3795917 16.1918774
v -38.0672812 339.7686183 51.2797609
v -34.0312086 16.8861095 7.6861531
v -1.1957447 -36.6667695 6.1407238
v -101.7890424 358.8167727 24.5328359
v -10.6132347 -200.0360191 31.8341665
v 8.5039595 40.3688587 11.6777672
v -44.0873727 -196.9811022 21.9986234
v -111.4731058 380.1155090 93.2901353
v 12.7967522 21.2942827 42.4069725
v -141.0477161 321.1573660 95.5181792
v -45.0067148 149.3391097 61.4579208
v -10.0826174 -6.1324225 -1.6219402
v 47.5721210 -198.6366510 -23.5630888
v -39.0865654 -80.4518461 -11.9528621
v -51.1343554 -202.9222995 -49.3307449
v -86.1188844 344.4362581 64.9258569
v -99.7850597 261.8235946 41.8169312
v -15.0708901 -4.6944553 2.2515520
v -75.4468739 52.4086058 6.9799428
v 78.8030252 -153.0934274 -9.3404166
v -19.4452498 382.2081387 42.4244888
v 17.5368190 -20.9577680 -9.9055627
v -62.7580732 368.1222498 60.0347221
v -41.3606912 79.1195408 18.6166931
v 44.4759913 -189.8211539 19.6736157
v -63.4583086 -249.5441288 5.6556552
v -49.6776961 -156.0383141 -29.3314885
v -75.8419037 59.6100166 56.0045242
v -143.4073150 333.8075578 41.1251187
v -41.7181291 55.1684648 5.7603335
v -53.4245074 -192.0399070 20.7320116
v -86.8717209 266.4787769 46.3104062
v -71.4285374 358.8773012 66.1479607
v -98.5506102 -221.5270549 3.3458143
v -33.0957212 16.2579641 55.6150861
v 8.1843184 53.6005087 49.9462709
v -6.4546722 253.0986965 63.1696507
v 21.9702385 4.3032332 5.4275636
v -59.2494346 -136.3075525 -21.4698743
v -107.2782129 376.7641187 23.9144806
v -128.5527050 345.7428217 28.9337840
v 21.3329215 -203.7452608 -16.6826583
v -35.7696004 338.9477730 50.3432825
v -29.0812124 -247.2938895 -17.4958855
v 6.4819213 57.3218092 16.7763922
v -31.8731889 -187.1501654 -23.7501338
v 57.2665334 -163.9958173 19.8325347
v 51.7591871 -109.1834530 -19.8547728
v 24.5217402 -108.0186069 32.1621299
v -65.7406971 280.5379629 80.0752491
v 74.9218911 -170.2116728 -27.1098800
v 12.9654314 -122.2057939 34.7665399
v 32.5751938 -41.9105068 -9.6101975
v -44.4840826 -130.9120953 -23.7456821
v -36.0896885 -187.0186329 19.4057077
v -85.1581842 50.1543842 20.3029588
v -61.6479367 -154.8176408 12.4431448
v -44.6390882 162.8197283 64.8735091
v -34.6524380 19.1843361 3.7979654
v -139.4249201 260.7119679 50.1346961
v -27.8444588 291.0084724 93.4731886
v -27.7262200 337.0636404 43.5294211
v -81.7849562 -269.0275609 -28.8092252
v -81.3340768 124.1336390 19.8880099
v -3.7727875 -48.9778444 49.3272692
v 31.5365978 -130.3112060 27.6465975
v -39.1118452 63.4159446 57.9958968
v -67.7130744 48.4509319 2.6557066
v -18.4255242 -35.5065912 53.2238744
v -50.5782142 359.8770797 53.5573885
v -47.0879525 -158.9880586 -29.8262704
v -96.8223214 -252.8936565 1.4904886
v 12.8274905 -71.1269602 35.6356166
v -79.6423107 216.2364423 69.3288669
v 15.2323199 55.9476353 20.1456230
v 29.2570367 -212.2990191 17.3548888
v 36.7033146 -90.1108012 -13.2373702
v -99.0620777 -256.3217878 -20.3768183
v 5.2385600 80.5471092 52.9568493
v 51.9518405 -142.0583278 -30.0954916
v -44.2359746 298.7332046 92.9263011
v -69.2206100 379.6211779 65.2001128
v -157.8551233 353.0082107 91.2683234
v -112.1987253 353.5472155 90.4393718
v -115.6930551 364.8453355 24.5570932
v -131.9518238 226.1538208 82.8665122
v -60.7166030 96.9845802 61.8352182
v -47.0465422 404.1616321 108.7328419
v -101.1544093 -256.5922141 -3.0798090
v -19.6979474 83.7576836 57.8785278
v -75.9068355 -186.1040294 -41.2851572
v -158.1545472 367.6252365 43.5381792
v -73.1581971 154.4799358 24.2984891
v -86.3429382 27.2670798 23.9042025
v -41.1893129 368.1423366 50.8612245
v -20.7713023 260.5648935 87.1476457
v 41.3521491 -137.7318203 24.0110494
v -3.8507336 -117.7488342 42.6144674
v 75.0106499 -186.1305684 7.4609644
v 4.9690548 -160.8010679 33.0990851
v -70.4067573 374.1681874 63.9348775
v -63.1096065 372.8901446 61.4036880
v -22.2809520 -159.0355486 -17.4067114
v -160.4446620 396.3150680 83.6946517
v -84.4480023 -260.3789866 -33.7555520
v -16.1590483 14.1539145 2.2137533
v -39.2574780 330.2467763 50.3714010
v -83.7413147 155.5466503 62.7558678
v -59.9056110 246.2412119 73.1751695
v 32.8085124 -13.1786298 7.0715561
v -37.6094952 -222.4149704 -37.4521688
v -95.8869532 341.3889110 58.5546866
v 20.9175106 -1.1530131 34.5069580
v -85.2539390 321.8918741 84.9937871
v -8.0442484 313.8042688 55.2993380
v 0.5392655 106.4201519 58.6054362
v -154.4854194 291.5810645 91.3735479
v -67.3031211 -79.7333866 18.9378597
v -29.9209766 -0.2072952 -0.2054724
v -80.1314935 -247.8205562 6.9105411
v -96.6944918 284.5843732 48.5025756
v -41.8196395 21.8166038 -8.1895581
v -83.4947750 336.2684548 64.4280985
v -65.8470169 378.9570630 64.3257946
v -36.6226472 379.4290423 50.1113124
v -48.6755669 -252.5067627 -5.8261179
v 1.3975365 191.5086359 57.6853566
v -56.9278672 398.6361921 63.3013472
v -30.7566300 279.9976170 45.9422134
v 3.1694563 -119.3046868 -1.0038739
v -13.5259498 250.3948212 81.6830397
v -45.9504537 -139.1294748 6.9671893
v -40.0120877 -91.5767923 -14.6016190
v -82.2850764 362.7150655 65.3106794
v -100.6489620 398.0093896 64.1125366
v -81.9844827 248.6207485 73.3615607
v 24.3647173 -182.5074106 -31.0597029
v -42.1106219 -68.4622154 -11.0044749
v -110.5316877 377.4493039 24.1701286
v -110.4673818 349.7017324 24.6816333
v -84.8935843 127.7031153 64.6461621
v -58.0305792 415.1113033 100.6323174
v 2.1514578 -2.3137331 -5.3133671
v -55.1632605 243.5829192 73.6339092
v 31.7421593 -67.7521005 -12.2985244
v -104.0965542 402.2979736 82.2440237
v -75.8577958 265.6292021 46.6889925
v -4.2111068 30.2777775 3.4034539
v 68.0353120 -201.9879818 8.2125319
v -67.0603365 -177.0022213 14.0808607
v -26.9857794 134.5694363 65.5278042
v -18.1039236 306.0444891 88.4964466
v -18.3424614 53.4620173 57.2303347
v -102.4999991 372.9337156 24.1820179
v -44.2191362 362.4511957 50.6101064
v -15.4242888 262.9136443 84.4044387
v -28.2568187 246.6132939 85.7524648
v 22.2023372 20.7306780 15.1929250
v -84.9578679 327.9857635 85.3210241
v -34.2938527 190.4717386 32.7044800
v -17.1493534 409.3578160 42.9659672
v -59.5245995 315.2607381 54.0611073
v -119.9992672 316.3884580 39.6747887
v -55.5217937 338.2773697 97.4291489
v -56.0289212 -102.9208973 17.1507969
v -16.1608905 -24.2093373 8.5437158
v -64.7107065 -38.1063074 -4.9116043
v -67.2707558 96.1584747 11.7729930
v -3.7411561 -179.7950268 36.7988981
v -182.9485893 358.3833277 73.5086873
v -61.4384525 406.8972766 66.9379234
v -152.4166912 396.2816894 82.9140320
v -21.2941896 -141.7289078 45.6332974
v -40.5206680 -172.9046255 17.0311984
v 43.6580256 -45.6034616 -2.7310981
v -126.6507953 271.9074190 79.1105404
v -11.7132487 -150.2152830 -12.6950806
v -66.4224327 359.4480455 64.3957704
v -97.1493647 343.0851996 51.2350574
v -0.3279844 -60.5612397 45.2946499
v -92.4894959 258.7760091 72.9680732
v -12.9901376 -198.1313676 -19.6080543
v -63.0590767 404.2197764 105.0358787
v -7.7127093 161.5571082 67.5973147
v 15.5829266 51.2000248 18.1837343
v 19.6083989 -126.8556714 -3.9576232
v 0.1857564 -179.1027337 35.5127603
v -143.7903345 405.0269425 78.1225488
v 60.5277084 -153.5692066 16.0213970
v 6.2118471 343.6651230 39.0367508
v -97.6048931 334.3337178 56.6964261
v -78.7001550 412.5967622 78.9377242
v -18.4499100 286.9891822 86.6539702
v -14.0086776 64.7936240 13.6525799
v -42.0603231 -140.3044462 6.4660381
v -125.8528978 328.4916878 36.1116715
v -20.3099065 -64.9458468 50.8229397
v 6.7771217 -115.7504916 36.4876576
v -68.5478002 287.3773575 80.4042518
v -36.8868709 -86.3799006 -12.8158536
v -34.7252116 51.5374951 56.8055883
v -63.2613748 -125.0118762 13.5445287
v 0.7543691 -144.7841227 35.8711071
v -48.9722937 71.2074488 59.6862808
v -40.4508933 40.5244082 -3.1431476
v -73.6722350 327.4316192 84.9994346
v -61.7607795 10.4406113 -3.9120521
v -147.2801268 340.4254913 94.2105576
v 71.1939260 -203.1030208 -3.3926014
v -30.2476939 -22.3338045 53.7186414
v -7.4575413 256.4629614 74.0438476
v -73.5844448 305.5697680 54.8912287
v -96.8056843 314.4029677 54.2937592
v -108.0873013 154.4629931 37.2778103
v -58.2016818 82.9659030 8.1758350
v -150.4653096 346.0198045 92.8570852
v -123.5197634 370.2383339 91.0467580
v -90.0170878 357.1466804 48.1387526
v 20.3254484 11.0195791 11.2892399
v -34.1884494 -252.0231009 -21.7148382
v -39.3281356 418.4015095 53.8455807
v -117.9941520 244.8217422 40.2742326
v -21.2814119 -115.8531532 -10.7058752
v -167.9954082 389.6418214 85.5441168
v -34.7646996 21.8191296 9.4632125
v -141.3367540 396.6075182 44.3117619
v -52.0546138 349.4013548 56.4693436
v -73.4563619 -224.9387950 -49.4745746
v -47.4647619 -120.5584705 9.8305605
v -115.1092127 298.1870770 84.9602595
v -53.4474924 387.4385059 105.5095941
v -31.9426432 309.4264567 47.5683995
v -145.7713395 388.0318403 79.9951330
v -0.5855815 -72.4934265 43.7108353
v -7.4353302 112.7161607 63.2856563
v -23.2728999 -185.1070970 7.7884756
v -136.6838813 347.9234278 92.4966410
v -125.8306205 381.3874125 88.8530686
v 1.4907445 -109.2809960 2.5401234
v -178.7487268 368.1874573 84.8735049
v -22.3561879 312.5633597 49.9763116
v -42.0689061 215.1764184 75.3569007
v 41.3296260 -213.3802176 -5.0880229
v -33.9351222 -29.8142824 51.9627891
v -101.7113551 -209.4322592 -6.1487262
v -48.4596752 26.3386313 56.0300723
v 25.4060570 -199.7353286 14.7728072
v -13.1416926 -187.0414764 36.6199464
v -66.4429069 40.2222984 1.1571228
v -22.9149852 148.1889188 68.4607103
v -114.9605289 337.8427923 92.5620049
v 13.5054169 72.6142153 26.4738556
v -65.2950555 120.9783331 18.3262359
v -42.6847674 -36.0320620 46.7820801
v -82.7199891 -183.4970713 -4.4189831
v -92.9619744 -242.2218323 6.5334924
v -168.5786545 300.6533086 86.7654309
v -53.0692078 390.9044862 58.4655739
v -30.2083809 325.9677887 50.4663587
v -14.7471698 79.5488283 57.9902492
v -3.6960230 72.4671334 15.1609927
v -63.2692724 254.7744513 74.2446408
v 36.5977772 -93.4876576 -12.0873945
v -37.0528214 36.4558846 5.0514177
v -51.1693582 258.6404979 77.8355896
v -38.8260931 253.2703578 84.6985504
v -63.7775883 396.1940408 104.4979990
v -70.2801198 195.9521770 65.8013895
v -37.4889672 -101.8338650 16.6696012
v -64.3220022 133.0883503 20.8363440
v -164.3009037 321.6558099 97.8088006
v 26.1372440 -213.9721960 16.0147399
v -35.5200917 411.3658369 47.4734195
v -172.6065725 326.8402219 94.9408934
v -108.2599908 147.3100036 37.6800001
v -90.6776488 106.0793251 23.4652255
v -28.2829069 -136.2042278 38.3828469
v -69.5677623 228.5566777 71.4375824
v -72.6619214 388.6763752 102.0511612
v -2.1896570 -43.8451692 48.6115180
v -65.2066171 368.3230281 60.9529205
v -64.3835068 399.7418880 65.8516437
v -28.4074973 -43.2957783 51.7283343
v -161.1392498 350.3030837 92.4183950
v 26.6180709 -108.9228615 -1.9745650
v -73.4559298 36.7604457 52.9654734
v 0.2257352 -97.8491902 39.9154648
v -38.8814360 41.2057787 -0.1080298
v -49.9349348 -185.4494214 19.8902413
v -84.9200711 347.8160203 65.2941391
v -9.9416301 294.4479585 61.9772561
v 10.1829218 -102.8463244 2.0734218
v -79.9974725 -274.2587626 -11.1902868
v -38.9899462 -190.6597465 -30.1434901
v 21.1821143 -165.9956872 29.1843209
v -51.1449166 -113.3266613 13.8451904
v -88.7894928 39.9798118 38.5394730
v -50.6084375 314.5264685 94.2065120
v 3.8179380 -76.9595727 40.5272879
v -56.2267974 230.8612764 36.3502763
v -43.1617796 418.5064733 56.7141473
v -48.4831780 -114.4172847 11.8884463
v -21.4643255 -17.0300957 7.0219198
v 8.6522652 133.2243234 43.5406454
v 7.8253597 -205.7002932 22.7196980
v 64.9719834 -207.5256705 3.6606842
v 18.8163314 -22.5417260 34.8548293
v -72.8586763 -145.7595825 0.9530290
v -38.6307724 297.7282107 95.0149223
v -25.3656041 -179.4899255 7.7799638
v 36.4561938 -168.8894778 27.7039222
v -117.3976585 152.1285623 61.3046773
v 5.0167395 -67.9160431 41.4515287
v -93.4261829 351.8646657 36.6983414
v 78.3571154 -147.0343471 -6.0152751
v -126.8817484 322.2228885 37.1416509
v -49.4550094 289.0820503 84.3812376
v -17.8362224 -160.0590050 -15.5661013
v 19.2358736 38.8602726 20.3933045
v -45.8633229 0.1282630 53.8467318
v -67.7179098 291.6950285 81.0019448
v -67.5296336 313.0125403 55.2821197
v -31.9439918 47.9051098 16.8318357
v -80.1301748 29.9053192 49.3911766
v 63.2550195 -111.4272997 6.6734413
v 15.4569978 -187.0848536 20.3287676
v -117.6340356 168.0347323 76.0859400
v -51.5132621 172.1005440 64.3509999
v 8.3038723 -212.2674435 19.3092637
v -70.1912716 31.2811583 52.3642376
v -61.3565594 -177.4139255 15.6178158
v -157.8912139 346.2814689 93.6907828
v -72.0307678 -132.3346794 1.7751192
v -90.2743861 407.2052240 81.9504634
v -76.2132630 -21.5855464 24.2479146
v -36.1288376 319.4882274 97.5761637
v -67.4013570 305.6670725 54.2062856
v -3.0296021 222.4284559 61.5078397
v -40.1385538 346.1315334 51.8144779
v -17.9151595 -187.4539554 -21.1599767
v -49.5992117 -35.3237800 -6.9567789
v 0.3875774 87.3874128 56.7043051
v 55.3799272 -211.7060572 6.2479568
v -40.5346826 -61.9550943 -9.8175965
v -124.4341284 248.0873317 76.1952549
v -5.7570636 -103.4977883 44.1662185
v -70.8860233 353.4475267 66.3964525
v 5.0317543 -16.7125855 -8.4731532
v -66.1439300 403.2267034 66.7920336
v -34.5435105 119.9782789 59.9331670
v -131.2391907 410.3745222 57.4552603
v -29.3854885 -147.4983245 22.2385265
v -56.5405488 -164.9756879 12.7684623
v 52.9350340 -194.6501136 18.2512328
v -48.8836542 290.1235521 85.0042030
v -18.2502735 -181.0338944 36.7690250
v 7.9219239 27.0750206 9.7997868
v -70.0571537 -104.6173275 -4.8712590
v -30.0652888 32.2124436 16.6209191
v 38.1606594 -159.6773118 27.8114788
v -42.1925746 134.2321932 23.5493015
v -75.7865235 234.7135544 72.1747726
v 22.2712569 17.3404552 29.4591151
v 30.7381451 -141.9315189 27.6204795
v -55.7353646 299.2228568 83.9933231
v 24.3635289 -56.1460331 -9.4629144
v -3.8765771 196.1062104 67.1921968
v -8.2844822 -142.2851533 -9.9754659
v 53.2592349 -88.2704034 12.9175279
v 1.9579299 -104.3906808 4.1739619
v 76.0385767 -198.6216009 -7.9286778
v -50.3228977 -270.3705728 -21.9697859
v -55.0749898 342.9972231 97.3400474
v -89.7469670 338.2659853 87.6308233
v -6.3692448 -121.6752306 44.0088697
v -60.2984168 313.5596812 85.5602473
v -9.2359595 397.8112042 40.7878011
v -117.1001717 295.7775295 84.5193639
v 2.5413176 -169.9569821 -19.4826741
v -24.8793941 106.6110358 21.5413086
v 14.0059739 -142.4143910 33.4954262
v -110.1166233 402.7343690 43.6845794
v -39.3519290 245.7674742 40.1093103
v -103.4082770 -241.7384386 -19.9186839
v -99.2278084 -244.4182634 -26.4625885
v -36.5548283 -236.4563197 -31.0341548
v -32.3188864 5.6729536 -10.5415061
v -22.1250057 -86.1760229 -4.3026814
v -19.7886657 -124.3766993 46.5352349
v -12.2308172 354.0986478 87.1196166
v 39.1886830 -69.9786320 -12.8070964
v 29.5335334 -92.7873179 -1.8021505
v 74.7014657 -193.2851374 -17.4182337
v -34.6672460 220.8758742 79.0519193
v -71.7184693 317.3449636 57.9535887
v -68.0223703 -172.8619039 -33.9482687
v -21.7543505 -222.6786315 -24.0200181
v -65.2720109 309.8547757 54.3059073
v -67.4059466 -217.3825651 18.6383594
v -41.5587574 -22.7589682 51.0254502
v 44.9513905 -91.9876024 -16.1130521
v -53.9632253 395.3256011 59.6777648
v -10.0178951 239.7984564 76.7661706
v -9.0006487 -225.7321626 -11.1222910
v 8.4267389 360.0419760 38.2566974
v -15.0539204 18.3085054 2.4195993
v -79.6586424 73.9272237 13.4799508
v -51.8367179 365.5436635 103.0608267
v -97.2686112 380.5433214 29.8820715
v -6.7426651 330.6030333 66.5955693
v -54.5369908 -0.1874313 -4.5994027
v 32.7649266 -188.7991130 18.2794817
v -12.6751810 -162.1680558 37.8285199
v -38.5911614 153.9355963 25.8863438
v 15.1356691 75.0255510 32.1345404
v -88.2692114 365.2911484 51.4081493
v -54.6314195 -28.4735039 41.3567424
v -31.9498517 -80.5763975 -9.6465284
v -45.5282107 44.7505005 -2.7366818
v -142.7539289 407.3227048 51.5354052
v -70.2527016 110.1662293 63.2911250
v 77.4287060 -168.5596853 -22.5641690
v -10.7843149 -154.7808498 38.7209132
v 2.0263544 29.6855979 5.4960460
v -5.3172931 336.1690342 64.1835108
v -16.8619007 -231.1890274 -4.9372851
v -83.7698579 350.3993750 65.5191764
v -97.0990136 361.1428142 26.7911889
v -22.1898966 413.5632515 44.2984775
v 46.0013524 -171.1950451 -40.6040959
v -0.1877663 38.1738320 8.7168915
v -51.7739207 362.1249497 53.7562966
v -8.7157935 30.6192227 3.6001820
v 21.4172732 -136.1635178 31.3212574
v -105.3903848 156.8230689 34.3060084
v -135.3091151 390.3815746 81.6748217
v -121.7665002 408.1429243 51.7839268
v -84.1066837 359.1962457 64.7364333
v -37.4224447 -35.0657627 49.2124669
v -49.7361161 361.4104390 52.7841933
v 29.8319459 -34.9366181 -8.9186365
v 58.7793924 -145.7861811 15.8734191
v -43.7094420 -263.2494569 -18.4911732
v -30.7526421 381.5055192 47.5392900
v 15.7000106 -182.1958125 24.5124623
v 22.9329281 -94.5761427 32.5847156
v 5.3535774 26.2351446 6.5227239
v -2.3451315 388.4376585 65.3544962
v -145.2610642 319.5183575 45.2844761
v 18.9975481 -9.9469665 36.2657607
v -117.9265380 260.8684301 74.5248049
v 10.9097091 -200.0009269 18.9845283
v -24.6256944 236.7024869 44.7155423
v -4.1552209 57.8978732 11.1669824
v -38.2217616 173.7567335 28.2047316
v -19.3362962 -89.4847363 47.8476919
v -3.3848218 -92.0176804 42.9200381
v 40.2027741 -51.6118668 15.1971122
v -60.0481853 216.6509330 69.3811923
v -14.1573986 -135.8817518 46.0259505
v -117.0680076 320.5169141 91.4817527
v -2.3611768 -54.3306991 48.0651036
v -43.7843204 416.6885614 55.0283901
v -40.7455526 165.4393822 66.6997433
v 12.2528002 -11.7229521 -8.2710525
v -82.7297792 409.5388055 76.0911405
v -96.8121141 393.4812546 62.6142174
v -6.0756416 -192.3462600 -19.3546657
v -34.1650173 358.5112691 100.2180651
v -103.6653519 -236.5282476 -0.4940448
v -32.4304625 -7.5456831 54.9573526
v 32.0989303 -209.9790126 17.7743379
v 15.3554035 72.8999600 33.2772769
v -30.6484103 339.9891257 96.4130908
v 6.7089358 353.7423313 35.7553288
v -29.6901464 417.9878831 49.8669408
v -43.1799851 357.7428162 50.2571687
v 14.0598472 -195.2099651 17.6705364
v -115.4027954 248.6596555 39.0049592
v -100.3945470 -208.5237950 -22.1850108
v -71.2545514 -254.6753287 4.1636666
v -84.1805339 287.8094912 51.0878414
v -91.7368308 -251.8962622 -31.1619546
v -86.2495154 370.8717525 62.4042638
v 73.8947913 -136.0993385 -15.8940274
v -6.3387207 202.3407072 46.6917232
v 58.6093515 -195.0504184 -27.5207944
v -112.1846586 398.0338275 34.4632231
v 55.8414385 -82.3898986 7.8091044
v 1.7994310 -199.0074366 -17.7631341
v 36.6844609 -141.5294409 26.0683149
v -7.7849519 -25.3595058 51.3804033
v -84.4447389 97.4058062 18.4340794
v 1.0426086 -211.5417272 21.0826900
v -84.6935585 14.4945951 35.8501486
v 27.8695393 -54.8574962 27.2501130
v -60.4080446 -222.9428589 -50.9336255
v -105.1765829 177.8521240 32.9570211
v -11.0009387 317.0759380 44.0566652
v -82.6088637 141.2149966 64.2034486
v -5.0275722 -107.6729968 2.6727540
v -23.6241780 367.3447967 42.3073918
v 14.7022884 -30.0499182 -10.2523360
v 7.8739487 -195.1627582 21.2732498
v 72.9795918 -146.1180598 -21.9683815
v -98.7476036 270.4374790 44.5777103
v -33.8772424 0.1889144 -12.5543447
v 1.9976944 -191.9894367 28.3881575
v -30.4602571 -177.3202568 -22.3248657
v -130.4678321 363.4131253 27.4024568
v 8.0278786 -157.6593965 33.2573242
v -151.7276764 316.3495362 96.7399850
v -6.2783528 184.7361177 42.3289947
v -25.0764471 101.2314260 60.0349978
v -72.3795518 -275.0192881 -13.2130496
v 12.5161298 100.6617174 41.6067801
v -66.8278858 -224.5945334 17.4314473
v 44.9380614 -64.4364506 -9.0103801
v -45.1040752 304.8308790 94.9220732
v -21.4011986 53.6637641 56.8929836
v -85.6176913 347.8327990 87.3401687
v -39.1761549 -62.4464974 34.7806662
v -182.2283715 348.3270705 74.6827945
v -100.1650617 323.7254322 50.5082756
v -27.0851180 161.9569510 27.5319740
v -60.3452772 -268.4785426 -14.4525282
v 21.8923409 -122.3386973 -3.6234527
v -81.4493969 340.1032388 65.3959885
v 6.6595566 -102.4526730 37.2996293
v -56.6899367 307.9879582 51.8108085
v -43.3011353 -216.1504030 -43.4290990
v -50.4999682 -271.2642848 -25.0120796
v -109.5188558 282.5604677 76.5634552
v -80.5884153 123.4518215 63.4379312
v -104.1051671 360.0079715 90.1021287
v -24.9222629 -36.0936448 -4.6815625
v -44.0341383 214.0143216 33.5338488
v -162.0322019 381.1008334 52.7371503
v -113.6954576 167.8263247 77.4843544
v -62.9567131 149.4373381 62.9760474
v -129.6870857 386.1032426 32.1190804
v -3.8550904 335.0785971 36.3424532
v -61.0933602 354.3334603 99.5388255
v -29.3824468 -142.3501819 24.0343604
v -21.5464775 -189.1583800 -21.8520388
v -174.5897979 337.6332819 93.2626724
v -85.8369470 63.6711344 19.8921692
v -123.2425198 267.0920789 40.4838473
v 29.6105631 -154.3040574 -27.7738199
v -29.8353434 -117.5586432 32.1476534
v -31.5642916 -109.4041839 26.2171011
v -31.4899646 8.4629180 54.8268706
v -76.3972327 345.4378545 87.5824392
v -161.1019969 393.2571709 83.1510946
v -9.1495104 -148.8860101 -11.7133036
v 38.6402309 -147.3686099 -28.1703565
v -131.0961992 408.5102975 48.8029271
v 26.3682324 -209.8502964 18.4257142
v -66.7041093 -158.1093967 9.9739209
v -19.2063674 -218.9834267 10.8296908
v -78.2604739 133.9710653 63.6022910
v -89.8504779 183.7793738 29.6029802
v -46.5947799 -118.9526916 9.8474892
v -37.9937179 43.1271754 8.2263611
v 64.0632883 -191.2994087 16.4567139
v -145.3594714 306.9435954 93.7868506
v -72.1033737 -71.7330575 5.4733730
v -105.9171334 -232.2665155 -9.6212365
v 66.1473423 -150.9782672 11.5663819
v -69.2382678 149.0023136 23.5029403
v 23.1439304 -170.3932881 28.9389640
v -46.1811647 347.2430706 54.1054681
v -80.6099027 384.7816885 99.1183966
v -27.0907991 313.5873377 49.9030128
v -124.8277947 401.0533392 37.1199287
v 35.1748019 -146.2918520 -24.4604684
v 17.6990461 48.7840734 20.8054557
v -118.5575947 336.6121352 30.5819884
v -108.7951735 306.3330054 44.7092578
v -156.6588879 320.5872774 53.8180731
v -12.6395281 -220.5213457 -19.2035716
v -104.7847942 369.1945374 22.8867047
v -49.7642606 -47.3205782 36.8433185
v 8.7562352 354.2854488 38.2737331
v -42.9061316 -96.3661596 15.9719288
v 25.1990799 -155.5342674 -23.5289522
v -111.0489443 238.7429029 37.8952473
v -9.5931524 3.8802521 53.1870611
v -28.2665435 -147.5163847 36.6663672
v -84.1682926 7.6301303 28.2796044
v -41.9449657 24.4659446 -8.0344509
v -89.5868838 162.2260213 65.2016103
v -40.3740034 389.9584413 47.3888293
v 6.7451787 152.7080089 51.3694137
v -174.3011922 332.8270912 93.9216837
v 6.9138543 -151.7554224 33.7579064
v -15.1260458 96.4622870 61.3508485
v -66.8656081 251.4898479 42.3751026
v -39.6766812 356.1864495 100.7582396
v -12.3125156 132.1831942 66.1200956
v -115.0355116 204.3401003 38.4496786
v 24.9359384 -167.5223559 -32.5086191
v 19.1334877 -40.6826809 -9.8641180
v -47.1618734 242.1420217 38.1596573
v -24.6633925 -77.6562840 -4.7720820
v 23.2754685 -176.6262352 -32.4234515
v -181.1736822 347.0242620 82.4504048
v 18.6518356 -193.4381127 16.4966285
v -29.7305174 -139.8608088 25.0486806
v -50.8798473 -178.0292839 -36.3574028
v -161.8566066 345.1775312 94.5636779
v 26.5695136 -191.3091093 -25.2846889
v -73.9244819 369.1170514 64.0337244
v -19.6343958 89.7590593 59.4712235
v -41.0335176 212.8809541 75.4824951
v 23.5185977 -127.7443469 -5.2228677
v 14.9461767 -143.8141167 -11.0740457
v -1.8847801 385.8225048 39.9086811
v -58.4794655 134.4237775 23.0175108
v -61.3449216 386.6681457 64.2053783
v 53.4631982 -72.5856349 -3.1615105
v -34.6039422 106.4992696 22.8264760
v -35.3644490 333.2895935 50.9452149
v -90.6513259 -210.5006725 6.0980767
v -22.2766623 -226.3590991 4.9519273
v -69.1684484 -244.0663725 9.7659295
v 25.5951174 -207.1936280 16.9431772
v -97.4692330 344.9946642 89.0901908
v 18.3126051 -47.6266481 32.8056738
v 16.0230733 65.0232434 26.7006643
v -99.4506404 -199.6584386 -16.6661851
v -33.1629068 -76.1058554 35.3274792
v 46.4203879 -73.0962232 -11.4791114
v -180.2923083 361.0804975 66.9599399
v -71.4148954 344.8913097 89.7945240
v -94.5889726 -223.1646031 6.8364018
v -23.9315368 350.2160013 41.2138477
v -139.7006363 359.2863381 88.8673142
v -163.7612283 357.9509556 47.2635105
v -12.0667517 84.7233608 58.7838255
v -30.9724640 247.4504709 86.0883668
v -26.8717054 -108.1567481 40.1307195
v -32.3734619 -71.7741549 -7.6719518
v -41.4122753 274.6861279 88.1226957
v -25.9136539 157.4760675 27.7161244
v -80.0013766 351.0427177 88.7320638
v -30.2696694 252.1964014 87.2460380
v -31.9008641 299.2603481 95.5202132
v -35.7527733 363.0889058 102.4471372
v 4.5055398 132.8705549 55.4272309
v -32.2594233 -147.8918642 -23.0795871
v -11.4605967 -223.8245457 -1.6388379
v -72.2184479 -73.1959268 11.8700610
v 10.5221067 31.2388148 11.9809611
v 4.2617680 -91.2918895 7.3201875
v -83.6586878 332.3046565 85.6893957
v -95.2660814 -237.0639145 -32.2650634
v -58.9409843 -275.7160068 -21.6737427
v -34.3432166 -103.7171558 20.8607279
v -103.1016111 304.6928644 48.5287607
v 7.5181946 52.2475913 16.4924916
v -69.3484843 7.4224803 -1.1655769
v 5.0804466 -98.7742990 37.8715768
v -79.3396235 22.1095979 46.3742986
v -27.1191988 334.3163431 43.7917523
v -56.8286963 77.4756670 60.6442690
v -37.8759466 317.7943826 47.8653014
v -34.0689607 33.9154489 15.0134973
v -99.5919853 301.1779785 50.4409373
v 45.1812744 -177.1531701 25.2374467
v -26.9754697 210.7577622 79.2363435
v -23.2771039 299.2849946 91.8217301
v -46.4712754 -214.9802297 21.2905742
v -74.7573823 91.9237062 62.2357912
v 1.9870265 -55.6873567 9.7296648
v -117.8003997 204.9032003 76.0444701
v -56.4262867 370.5008924 56.1251864
v -0.3849472 -111.8804216 2.0667184
v -76.2589946 355.1087976 92.0259655
v -26.9531291 -83.5078806 42.0937687
v -61.6426021 317.5518811 85.6193155
v -66.9567287 -232.6879352 15.1077528
v -31.9052897 399.4876146 104.5532674
v -20.9740307 -179.3369800 -20.5244422
v -41.6078083 393.9061761 108.8762507
v -139.5898312 313.1022155 42.4366668
v -61.8000217 -220.3429490 19.5774101
v -52.7780727 333.4323764 54.5491762
v -49.9065779 -125.8638650 10.3668803
v 57.9163283 -109.5818281 10.0051882
v -82.0561424 -229.9187630 -43.9800583
v -22.9065251 -68.0477172 49.6332124
v -115.7621071 254.6932101 72.9379356
v -90.9635201 364.4354343 33.6437076
v 39.9654470 -189.8192465 18.7280010
v -65.8783689 -273.5043764 -14.5483268
v -84.7326890 365.8524752 64.2922148
v 4.5688809 145.4441398 55.3573966
v -72.4913701 299.3747890 53.8020656
v -94.0371975 123.5740185 66.0515800
v -55.3082861 43.7497646 -0.8721465
v -12.0947761 -215.0860727 7.7161272
v -81.5830901 367.9193258 64.0693009
v -11.6769811 379.6466887 39.5732000
v -40.2197056 231.9241911 78.5731003
v -12.6079423 -142.8962648 44.4341116
v -23.4460775 -175.8873016 11.2941237
v -8.8158771 371.9312251 84.1849074
v -2.6957297 -72.4589080 9.4592674
v -16.3278505 -154.7492146 41.6808650
v -23.5533006 -30.3853787 -2.4732472
v -37.7415046 -31.6304825 -8.2400236
v -123.4170645 356.5206826 25.2678860
v -110.9694242 294.5124507 82.2074041
v -68.6273575 -160.5165154 -20.2591643
v -16.5732689 364.2390370 93.3963656
v -125.9085983 377.9488504 89.8916498
v -156.7588151 360.7539535 41.3417481
v -37.7892479 22.9689777 56.2643260
v -41.7279638 13.4350751 -10.1186065
v -49.5551378 -199.6979713 21.9786558
v -30.6074116 -9.4026551 -11.8924538
v -35.3053845 -172.1158177 -24.7724392
v -63.1743893 -248.3823448 6.2438250
v -48.3894944 155.2900076 62.1386841
v -105.1268801 275.4137218 41.7286232
v 22.9943283 -83.6413950 31.4826444
v -61.0071905 -272.7800310 -16.4335985
v -58.3476424 -153.3696204 -26.5112650
v -103.7644371 -251.2649894 -3.4433808
v -46.6819294 312.9379153 50.0865169
v -37.8079228 212.3532593 76.0729089
v -63.3893535 -219.1624045 -51.6532995
v -8.2716756 144.9481100 27.8425589
v 18.9566892 -54.5895882 32.1797132
v -98.3084887 -228.2815278 4.8469915
v -12.8335990 -146.2668329 -12.8888376
v 41.7988487 -59.5970415 -9.2248097
v 28.8687311 -181.4851314 24.4145803
v -48.2506193 207.7981979 71.2240711
v 8.8294148 58.2343228 48.9545763
v -63.4418875 60.9328151 3.9309068
v -102.3713648 -236.9992435 -21.6104854
v -46.3774391 308.4490597 95.2749178
v -123.1808513 375.9362698 27.4322126
v 17.1395019 55.8652319 23.4361738
v 79.6817839 -183.6453080 -0.2693957
v -58.7704144 -166.7655110 -33.7292068
v -89.0570655 375.4466176 42.6135510
v -13.7778195 -135.0812614 -10.1309111
v -71.8079284 375.2571344 100.5255058
v -23.5417634 155.1764011 69.2680031
v -60.0106418 15.0455013 -3.3072403
v 53.3652864 -108.7450907 12.5223063
v -9.8133944 -125.9767711 -4.8049870
v -73.5023916 405.1398933 69.5010573
v 17.4286813 45.1994315 18.9117212
v -77.3442313 162.4087840 24.8358566
v -92.9597318 378.1933486 95.2983573
v -90.9814537 379.4629276 61.4921451
v -1.4134200 -215.4564410 -1.4886963
v 7.3427251 -29.5727067 40.8590622
v -33.8986292 54.1469306 17.2864664
v -18.8539736 -211.4734054 -22.3130900
v 2.1897450 30.0226491 52.9207550
v -61.6078489 408.8440835 67.9402426
v -38.7020633 403.6948383 46.0858643
v -13.7603059 -42.1616733 52.9090092
v -30.8061503 75.7506266 54.2301014
v -9.5966142 45.1179445 57.9340197
v -3.0656166 44.4485396 8.5859802
v -79.3286487 360.3821695 66.2309900
v 77.8398514 -180.9027791 2.5587005
v -9.9896593 381.7488551 39.0908793
v -157.8555554 404.6587944 75.6539255
v 9.6841445 -45.1419018 38.1900333
v -36.6389230 403.5090506 106.7029536
v -72.6727992 -34.5850363 22.5210432
v -169.0743715 328.6646307 63.2871389
v -61.2124242 70.2148080 4.7808578
v -39.8332886 -65.1044548 -10.2235014
v -181.3684255 355.6188643 81.3003033
v -55.6164086 -157.3195308 13.3138672
v -71.2562650 -122.9066327 -5.1437058
v -48.2566096 72.1421763 8.2881609
v 20.6670072 -26.5774708 -10.5961747
v 36.2949595 -160.0830853 -36.0915996
v -18.4463505 -68.9765587 50.7638827
v -22.5131623 -25.9122588 0.3664724
v -34.4127044 -200.8353472 -28.8806185
v -30.4177590 265.0512755 89.9327546
v -101.9758433 338.7185931 35.8660556
v -50.6186299 -188.0847663 -40.5193418
v -142.3615366 279.0970504 48.8909669
v -85.4531005 19.5361897 37.9932486
v 75.4909292 -194.6113855 5.0444449
v -76.6567662 -199.7666657 13.6954272
v -45.4257503 -82.1589530 20.5541123
v 63.0880520 -133.6304992 11.3674561
v -52.1790683 386.7463768 57.5741157
v -99.4810909 326.8691003 52.8886057
v -25.6583691 -120.6339225 42.2273576
v -19.9807379 227.9188037 77.9530182
v 20.7797941 -31.3425623 -11.2349959
v -127.0771772 386.1407638 85.8475715
v -55.1322363 -190.9995675 -43.0486053
v -58.6384013 33.7569714 54.6886511
v -34.2210904 149.3182778 24.4160388
v -160.7557386 399.8488188 80.4424062
v -74.9324411 -171.0379869 3.7977831
v -136.5293264 274.3896246 83.8796049
v 37.4968238 -74.8702139 -13.3004496
v -50.3562130 38.5113396 -3.6885736
v -3.9770962 -2.5679818 -3.5425294
v -30.7921730 -17.7144296 53.7017398
v 77.1586597 -157.5509161 -16.2262060
v 6.7397612 363.7763560 36.8770249
v -32.0798978 -148.1147259 11.5718944
v 33.7850563 -50.6863259 21.3084538
v 28.0251894 -117.8272590 29.2580724
v 0.0872157 24.6440899 2.0686337
v -112.7040535 136.1213475 55.4783344
v -164.4686460 396.2689936 82.6451108
v -5.2053686 148.9669979 64.6798387
v -41.3876884 -86.2913132 -13.5944365
v -110.0804210 141.2764341 69.1801012
v -98.9203677 342.1235383 37.1440127
v 54.3593355 -185.2930635 21.9098367
v 3.1066756 -22.5506295 46.5836935
v -10.9891901 -201.9348145 -20.3966144
v -58.1620857 336.6878331 96.1108357
v -103.0315086 -214.2134309 -5.6168130
v -37.6797095 396.7610598 45.2064872
v -53.4065403 -175.7891476 -37.2103751
v 16.6871939 1.2099942 -1.1947050
v -80.4698765 206.0060501 67.6051229
v -124.7979775 273.3946443 78.6772817
v -30.9278313 86.7430046 55.2245080
v -29.5396205 -96.2162986 34.0579115
v 32.2709680 -157.0086181 -32.1280137
v 55.6435958 -118.2512194 -21.0250001
v -79.0426433 -270.4841793 -6.8789353
v -64.8769066 357.4140072 63.7730882
v -41.9152640 304.1171730 48.4010130
v -144.5609629 399.5035589 46.7866771
v 0.0236152 -135.5581284 37.7618335
v -63.4452254 120.8887920 18.5722336
v -15.6700928 -90.2917013 -1.0736546
v 56.8916313 -102.0140350 -15.1666459
v -60.3008680 -115.6601906 14.9261542
v -59.6289635 -111.6503328 15.8911012
v 15.6425498 67.9566339 28.4566749
v 10.1481322 -51.4862798 37.7335250
v -74.9891624 -187.2263998 -42.2693342
v -38.7295634 -167.3287749 -27.2671413
v -121.6965020 370.2929318 90.7814130
v -79.1568682 -247.3662198 -42.0088358
v -46.7702299 -212.2967690 -48.1497236
v 20.8231248 -190.6463802 17.0400273
v -94.4602862 -255.5483580 1.0386669
v -1.8679239 65.9106746 14.2326010
v -56.1001226 215.8451378 31.7474194
v -20.8875556 -81.6016644 48.2556559
v -70.9072798 166.7521894 26.3317470
v -77.3294345 410.2297723 74.0093067
v -47.2721905 311.5960658 95.4822525
v -29.6578016 -157.9391062 -21.7798222
v -182.7608198 372.1810281 80.6592479
v -53.0220270 21.3737227 54.6283498
v -0.7432228 -17.9251824 -4.6332241
v -44.7081923 300.4090190 93.3275670
v -16.3821243 140.9174800 67.3624203
v -89.3083289 344.1446126 87.6503438
v -108.6977348 127.3893118 62.0055571
v 33.5073248 -196.1099952 -23.7985887
v -38.8475060 393.7468231 45.9423959
v -28.6284238 -153.8754404 24.6407297
v -39.6102779 -190.5775070 -30.5150691
v -35.7658751 -105.9966907 17.7538525
v -77.1259665 405.8823287 70.7392320
v -28.9350431 -124.7681379 -18.4235778
v -71.8740821 56.2083647 5.4207393
v -78.9278150 136.3803595 20.4736516
v -56.1310500 354.1150987 58.5504696
v -75.8987069 -196.5180784 -46.2893918
v 17.9447755 -37.8133655 -10.1744011
v -12.1324789 298.1959879 77.5382593
v -73.9461184 358.2051694 95.2942967
v -108.2967967 384.6855760 93.2691544
v 13.6423092 -206.1811388 -14.0498932
v -11.2826843 281.5067768 77.5456801
v -18.8453346 369.4037497 39.9272814
v -131.3164681 315.6817853 94.7249979
v -75.4917786 149.9074548 62.0877743
v -96.5387672 81.4769939 46.0187942
v -79.0442079 67.0280680 57.3474579
v 18.0997290 -190.8940375 17.3764192
v 23.6528143 -27.0196237 29.3215588
v -8.7848287 -161.8256420 37.6991630
v -12.8267054 -230.0740778 -9.6296296
v 47.1010096 -178.9792180 -39.4507349
v -100.7550433 310.8150065 50.4474565
v -102.4061814 364.0591204 23.4884638
v -101.3279036 111.5452722 61.3393001
v -40.5362248 55.6017496 8.8529065
v -7.5984984 -128.3682883 -4.6511646
v -0.8613367 -191.7899102 -18.2413869
v -35.5432145 -227.8137654 14.2278243
v -144.8844820 384.3270838 41.5163636
v -112.6403660 263.0618215 73.3187646
v 13.8985440 54.2934313 39.4347161
v 15.0397792 60.4346171 22.0005475
v 41.0334058 -93.5335606 -15.8529896
v 3.7472902 69.9267685 17.1635821
v 16.1934718 -162.7872288 29.9839992
v -94.8639661 383.7296069 36.2206064
v -83.8146731 -185.2837801 0.0647947
v -124.7775331 312.5182986 38.8049744
v -100.2555341 -204.6702355 -21.9697654
v -17.5741836 -223.5733867 4.0252386
v -60.9971024 134.1794133 61.1898229
v -23.2747216 202.8626651 78.0788884
v 43.3787629 -108.4982082 -17.1354637
v -92.4286693 351.1583805 41.2836485
v -33.2601294 98.5369235 56.7117073
v -144.5495039 357.7198088 33.4139355
v -16.6477859 -35.8354971 6.2020048
v -32.7304043 110.4763970 58.9964204
v -61.4040419 -213.4539783 -52.0689525
v -33.8812731 423.8980412 64.3879324
v -66.5985942 334.1158926 87.9490227
v -108.8050678 355.7051420 23.4216861
v 39.0041023 -78.4731507 22.3139226
v 22.8763614 -52.8387204 -9.3957596
v -103.8814336 335.4184628 36.9536877
v -76.2219951 297.3494530 80.3495944
v -5.1634219 36.2830013 5.2825450
v -51.2136556 -4.4183927 -4.8062080
v -54.8445322 116.2670404 59.9056333
v -61.9921237 44.5376299 1.3345956
v -49.5040268 -141.1409378 8.8519929
v -68.4831738 378.0358136 101.0552570
v 23.7322561 -141.5972412 30.4297265
v -128.6595017 190.6760931 72.7010742
v -73.4118745 160.2884829 61.2002052
v -25.0124373 340.1036859 41.3266309
v -17.4191426 -185.0920022 -20.3618649
v -18.9083852 -220.3949988 7.4401754
v 47.8278250 -53.0078933 1.6737995
v -14.1695393 121.8396276 21.0856963
v 7.4316296 -24.1148733 -8.2315123
v -88.3381218 363.4430766 44.5342548
v 58.9648485 -210.7636034 3.1525595
v -32.8756869 163.8187766 69.4432333
v 21.2008171 -31.0690869 31.5913744
v -124.8424575 200.5010843 80.2542567
v 26.8665049 -59.3823791 28.5475887
v -41.6794755 155.0342143 63.7816787
v 26.3182838 -25.3339447 25.5159587
v -29.3550845 -144.2149431 21.2925952
v -79.2793706 61.2407997 56.1605617
v -133.7318718 385.4530156 81.5606639
v -60.5443977 -145.8353847 12.5032654
v -43.8835807 393.3150768 48.9210971
v -120.0263426 376.1766851 91.9766575
v 24.7554164 -135.7264966 29.8110638
v -121.3985607 267.1212852 77.0610943
v -13.7407510 381.6472292 40.7739282
v -11.7640477 60.3826828 12.0460559
v -57.8896366 268.9545751 44.6363054
v -145.6737369 390.2865052 81.0229480
v -34.3352295 -218.1658000 20.3647949
v -22.4421546 -29.7838934 0.0110813
v 55.9401736 -93.1808352 -12.8257629
v -28.9812982 -37.1256694 52.3416996
v -55.3589091 319.2404807 53.2973818
v -33.5218497 -149.1323709 -24.0428280
v -61.3655560 287.3364985 80.9924230
v -97.2523391 221.7638940 35.6662571
v -39.5574979 291.6144729 93.4965685
v 21.1515948 -202.9504180 16.1334686
v -76.0607123 -200.3551573 -47.2517759
v -15.6184146 -169.3649888 -17.1653852
v -4.9485252 234.6632481 59.1516644
v -3.4992250 -91.8270722 6.2936530
v 32.5655006 -26.3483245 -4.3570958
v -34.1610722 311.4687204 47.3404005
v -83.6226493 307.6909781 82.4301019
v -49.3710041 -106.9391668 15.1623460
v -32.9710357 248.8271892 85.8842283
v -59.2014045 282.3719978 47.9184240
v -57.5071834 -14.1146407 -6.0119289
v -57.2725497 -4.7304556 48.9335023
v -72.3731443 408.1692398 97.5913778
v 65.5008331 -165.5172110 13.3271869
v -65.0018677 -239.0137613 13.3776711
v -2.5245883 -101.6856581 41.3640440
v -29.9799070 -16.5746175 -11.1906072
v -126.5163720 234.7937375 43.5835458
v -79.2231038 -186.7781281 -39.8818403
v -70.5754310 236.5396172 40.0335714
v -64.7553131 25.8573107 -1.2358658
v 4.2713042 -147.8534490 34.3734883
v -50.0562303 268.7864304 80.4205462
v -35.1306312 89.7391513 22.4011466
v -79.9740851 -197.1613467 -44.5665158
v -33.1854001 28.2494482 14.9102611
v -41.4777696 -220.4698026 20.5577761
v -61.9679503 194.0577924 65.7110736
v -122.3245934 177.0231724 75.9320781
v 11.5768965 -1.8183703 -5.2444506
v -68.6203837 -43.6174683 26.0136239
v -22.0555477 -148.5778391 44.3168432
v -108.7599322 144.9070722 71.7596188
v 51.5233502 -190.8524781 -32.3772207
v -139.5149678 389.2753422 81.4155415
v -27.6338346 -161.8408710 -19.8174696
v -61.1780919 303.9770126 83.2917392
v -4.3466971 356.3886583 32.5672850
v 78.6336735 -188.3045137 1.4104543
v 1.8812880 118.8841686 27.7554709
v -29.3275341 80.2905262 54.5288734
v -52.9442281 -195.1705664 -45.4769880
v 10.1537071 -132.2347671 -4.3019596
v -53.0631989 417.3559546 100.8604690
v -33.6669646 343.5047865 46.4947969
v -30.6673460 324.8130083 50.2006486
v -62.0663986 -203.7620097 19.6965691
v -4.1776281 -178.2015860 -18.9673435
v 57.9460636 -182.8860193 21.0383125
v -3.4274473 -173.2555479 37.1190943
v -73.6863986 371.9273210 63.3482859
v -24.0449253 -205.3649724 -24.0824688
v -89.8031294 357.5041890 45.8828695
v -54.4057712 385.2548897 59.2789613
v -77.5283352 -254.2572916 -39.9575457
v -99.2661417 374.8130202 25.8602723
v -82.9303265 303.5082817 81.7683116
v -94.6335644 326.6647458 58.3885461
v -0.6719470 91.7016938 58.0238886
v -91.1842957 285.5841219 77.8354257
v -70.8134919 413.6536121 74.6724457
v -67.0600533 388.7630999 65.9208670
v 32.3408283 -152.0052403 28.7706144
v -155.0586522 380.8964491 47.6757288
v -124.7495785 338.1111324 93.2267681
v -64.1936213 391.2926018 103.3901796
v -51.1960723 -115.9122288 13.0324103
v -17.7115165 359.5401049 37.4846794
v -4.6414207 41.7744182 7.3834979
v 53.3314869 -114.3334210 -20.6644107
v -47.6992093 395.4936564 52.2594266
v -70.3833029 356.2214971 66.2084594
v -30.2077103 407.9652429 100.8910686
v 9.8025287 -27.5560711 -8.4632970
v -49.0921289 7.2331121 -4.9046613
v 51.1562377 -64.9891347 5.7518096
v -2.8809127 -31.9097415 6.4628301
v -73.9536285 60.4844615 56.2494621
v 47.8927791 -153.9378464 23.6236285
v -14.4937504 402.6002288 40.2230062
v -172.8497893 342.3288465 92.0126438
v -27.6394170 -16.7249423 54.0982373
v 6.7781308 34.8791517 11.1705177
v -4.3618870 -215.6576663 -16.2714124
v -89.7163376 404.6737552 71.2746382
v -49.0755327 203.2375187 31.0333036
v -30.1577561 -245.5696315 -22.6441436
v -47.2290590 339.1524851 52.9351495
v 65.2794391 -120.3316078 -17.9466326
v -41.8979302 334.8135352 98.1502384
v 69.1436082 -156.4106643 10.4548289
v -2.3504531 -173.3767837 -19.4363855
v -164.3835157 314.0220940 64.0188530
v 17.3296649 -131.0840398 -4.8365872
v -147.2100466 251.9218326 86.0446244
v -71.1319074 -136.9416118 -10.6193768
v -67.7730963 196.1928308 65.7944083
v -61.7022105 5.2580559 -4.6148361
v -125.0200272 312.0996654 92.9200053
v -57.2513379 -128.5207421 -20.7417831
v -25.7376246 -82.9502791 44.3757065
v -32.0996344 92.3285708 56.0522676
v -50.0682965 376.6987622 54.1477650
v -119.0761849 286.0147655 79.7303170
v -24.5097037 -183.3511889 -22.2568419
v -51.4204130 5.2867979 -4.2092381
v -80.5725753 372.2934723 63.0047694
v 81.5181956 -178.2165617 -7.6212147
v 14.8060275 62.1604845 22.2639758
v -0.9136137 44.1404022 9.5666358
v -26.5493467 419.6867943 53.2902032
v -94.4459513 184.2413843 66.9485778
v -97.4373668 -199.2021203 -35.8281024
v -93.6695263 -255.5613816 -26.7891996
v -119.6633205 364.5152748 90.0815651
v -141.0334706 398.1065154 82.3046640
v -91.6850790 353.7244797 49.3418202
v -130.8998615 342.6102698 31.2936194
v -34.1624953 339.8888707 97.1088037
v -88.6162892 247.8845417 72.1406564
v -166.9939309 384.9377036 57.3175959
v -82.6383084 75.1372948 58.2842939
v -1.0316870 -28.8378373 4.9524787
v -36.4034623 65.9838319 18.2752553
v 35.5959870 -23.5212166 0.3035186
v -67.4176961 250.8594990 74.2006674
v -36.7010012 32.5277001 7.3206495
v -49.9701947 120.8105311 58.8922165
v -65.5967519 344.1621363 63.0105808
v 12.8991753 -182.2531074 -24.0240823
v -116.9856936 315.1288927 40.5369215
v -28.8304910 329.4292986 95.9625691
v 32.7696502 -148.7072110 28.0396733
v -51.8762618 240.5091822 74.6539682
v -69.0806657 221.7739075 35.4180485
v 51.0242246 -187.9107505 21.8331534
v 10.6371632 -12.5162909 43.8659601
v 77.3352087 -150.3399909 -14.3261654
v 16.6647248 -174.0751565 30.0697722
v -21.2072302 346.6354012 40.0361530
v -73.8650709 299.5739281 81.0261890
v -37.3436660 -23.2387111 52.5416248
v -48.4621003 138.3563280 25.0400715
v -53.5811670 -176.8306196 16.2822511
v -74.9505609 139.4280046 63.3410737
v -69.4562867 -189.2482042 -43.8862033
v -22.8280388 -160.0322723 39.5550318
v -37.8738567 -144.5909142 -24.9296166
v -113.3102924 404.6802223 55.9004620
v -30.4731913 235.7766181 81.9021240
v -27.4606552 -1.7024787 6.6638924
v 37.0728783 -55.0103001 20.3492958
v 11.6413943 74.5847747 25.6924387
v -70.5000609 -148.4565884 -15.6087093
v -119.5218414 333.1089914 33.0184512
v -152.9360265 339.6166563 45.3965813
v -87.7569690 372.7126718 45.5851518
v -62.6635030 381.2225759 63.6877269
v 54.5159541 -194.0657943 -29.6101794
v -126.1833459 290.7894552 39.9518162
v -47.4130772 306.8658710 94.1826329
v -79.5665011 300.2789319 80.6128085
v -60.1600669 171.8930602 62.2326434
v -92.1098962 191.1295056 66.1071911
v 60.9693527 -102.4948508 -12.9019544
v 4.0426375 -177.3864925 34.3269669
v -125.2559572 374.9029338 90.8080414
v 55.0203249 -123.9665672 -21.6768496
v 75.5442902 -163.7948751 -25.8958787
v 79.7609016 -168.7409431 -16.7414155
v -55.0731011 -259.6053183 -34.9379629
v -6.7435023 -72.5032166 47.4177115
v -67.3255324 52.3998104 3.2082140
v -143.1389451 393.1402862 43.5943529
v -40.4238105 46.2008379 0.6363563
v -27.0698685 -158.8106006 30.2632228
v 18.1629863 42.7820161 20.3203112
v -62.2012652 -188.9695376 18.0869736
v -67.5948411 -266.5888071 -8.0778040
v 35.0543633 -112.5024334 -6.8841190
v -38.0205773 233.0525666 39.4478813
v -42.0666412 139.3256187 59.9605516
v -96.3568315 366.7396307 26.5595000
v -89.7709951 -196.6393888 2.9342168
v 3.9963685 -82.0477381 39.9989635
v -49.0246229 -173.2958704 16.0926748
v 42.6536277 -201.3424188 16.6932978
v -40.2729288 52.7917780 6.4247665
v -38.7078002 378.4109950 51.3206236
v 76.2103274 -141.5532231 -13.1796515
v -94.5789814 388.6802495 95.4253748
v -33.9279510 11.3476040 -9.2895497
v 61.9333908 -143.3596462 -30.5454265
v -95.9219187 360.1208925 90.5949175
v -130.5653453 196.8320012 74.4411424
v 30.5210948 -15.9231666 21.0158620
v 39.0745960 -128.6553442 23.5785823
v -103.9653346 398.4151185 64.4521192
v -26.5941359 -139.7276819 -18.9667176
v 70.7414150 -198.7183541 -15.4706286
v -41.9512130 -45.4792455 42.9643616
v 19.8576394 -129.0096045 31.5384045
v -9.5151206 317.8562224 69.3732128
v -6.4949160 -67.3079491 8.8687567
v -5.5056252 -136.3437176 -6.9381925
v 12.8460256 -34.2184901 36.2405144
v -68.4883296 -221.3193327 -51.2013473
v -151.3825506 401.9134343 80.6652606
v -46.0950360 304.2455316 48.7107225
v -17.8209171 416.2494242 47.3478511
v -100.9094268 127.9818565 30.3696003
v -100.8442417 382.7820420 28.6584366
v -6.0907002 -50.8431979 9.4345259
v 24.3028607 -148.6242563 -16.8974716
v 33.0815874 -190.6019002 -27.0611346
v 77.1720856 -191.4810836 -15.2062224
v -75.7501349 32.2838090 51.8120453
v 72.9138553 -199.3114501 4.2528338
v -9.4255786 -134.1576427 44.4946438
v -107.7411696 190.6181127 70.9231198
v -47.9840338 -125.2328306 9.0153692
v -13.0647533 -29.1326940 52.1879941
v 37.0065756 -186.9931370 20.1741997
v -128.4861267 277.2140503 41.3002893
v -104.2611003 284.8062813 44.9475013
v -33.0295116 243.3372736 84.7453624
v -94.3275467 346.6915190 42.9196432
v -2.5364407 -113.0688861 41.0282202
v 9.6308319 -130.0321966 35.1342075
v 19.0602224 -109.0992764 33.5751772
v -45.5377102 192.3838556 69.6002990
v -56.4674139 330.3444684 55.3107709
v -44.0235920 297.5424528 47.5440957
v -80.1632851 -205.1898688 12.8526818
v -11.2733413 -210.8695805 11.1115091
v -23.1284183 -130.7105869 45.1827534
v -72.3445639 -220.2829868 -50.6145433
v -26.0577872 -20.2047229 -4.6933554
v -29.2674322 -139.8921162 -20.6276495
v -120.4910353 170.7694530 74.7556686
v -87.9547894 369.2322969 52.7394488
v -121.8616441 405.1464200 69.4836825
v -40.3199419 164.7260785 26.8714000
v -51.6200736 46.6740653 57.5094670
v 76.6980499 -183.6868525 5.1017678
v 20.1814901 28.1515792 28.8943499
v -86.2241983 333.7551951 86.0671401
v 63.3786619 -135.0794733 -24.1506267
v -97.6960957 340.7881260 54.8731722
v -82.7547014 -235.8308733 9.0625975
v -93.4891924 367.1555221 30.0340615
v 17.5673980 52.7462177 22.4124752
v -42.7975357 205.9382498 33.0033340
v -95.5325067 -193.8842982 -20.5161870
v 35.5247706 -92.8065777 -10.0860400
v -13.6253098 321.4577734 81.9051638
v 59.8264523 -93.2693779 -8.6516337
v -54.0383868 -186.2196624 -40.8083349
v -40.1746966 97.7624655 56.4764552
v -163.1268114 371.1136878 49.9925874
v 30.2226804 -83.5504979 27.9522780
v -71.8730986 -159.6201807 -13.0634606
v 24.3944433 -42.6213965 -11.6509823
v -38.7448668 385.8004510 48.6089699
v -22.1019164 340.8474624 39.6451950
v -33.1905633 -5.4527414 -12.6998024
v -11.9139887 35.8258709 6.1530480
v -62.1233396 -184.9869192 -41.8291315
v 45.7011797 -175.3881276 -40.1477665
v -1.9185940 104.7962829 24.5178677
v -115.2899712 357.7725589 24.3455600
v -40.8907235 348.6097455 51.4825657
v -27.9603750 277.9786289 92.0126066
v -51.8479571 -240.8605069 -39.3806398
v -31.2992930 -66.0177767 42.8271331
v -63.9816299 405.4711163 104.1390225
v -65.1162937 330.9810162 60.1510219
v 25.9446967 -52.2034392 -11.2080593
v -50.0510707 363.0944788 102.7937829
v -8.6714309 -85.1969346 5.3053144
v -55.7780191 173.5984683 28.1466953
v 14.4924233 75.1808807 28.6483262
v 13.8780531 7.0510493 42.7411236
v -49.8406962 -134.7983927 8.7061310
v -98.1034264 248.7568110 38.8125032
v -75.6246299 -202.0914853 14.6758119
v 50.7455096 -180.9462458 23.5617161
v -58.9759015 -261.7793381 -7.3185349
v -12.5930617 82.7589259 16.1462519
v -35.4532786 -167.7152514 -24.7939676
v -18.9487319 -187.2344464 35.1065584
v 20.9412593 29.0201101 16.9473123
v -78.3989727 -15.4763917 21.3461537
v -80.7615072 55.3733334 53.9894067
v -29.5271017 266.5081620 45.5510356
v -36.6292596 5.0750533 55.7765029
v -110.7307002 369.7448969 91.4995298
v -9.2030736 -109.3705446 46.0911840
v -8.9737745 -98.9621803 46.6797911
v -11.9789978 341.1479592 36.3466591
v -85.8599469 368.6127961 63.2479191
v -79.2774558 116.3917556 63.3486360
v 14.1300280 -115.4808328 -2.3867544
v -40.3430574 58.4070049 10.9991478
v -151.9257426 358.6403728 38.1632186
v -119.6506694 367.6013649 26.4819618
v -71.1753592 -101.0347307 11.7468080
v -124.3069619 289.1650498 82.6305747
v -118.2614788 396.7978656 32.6407887
v -22.0905580 184.8459095 32.6788090
v 46.7638597 -58.1040867 -4.0124394
v -35.1578966 230.7325900 78.9637193
v -66.8775216 -177.2057414 -37.3378359
v -124.1376251 361.3971472 89.9264663
v -103.8000956 388.7562156 93.3559835
v -68.1604519 -211.5691602 18.7903866
v -53.8938604 365.8884168 54.5757450
v -91.9327885 243.0909425 70.4557970
v -29.4154957 -140.8045143 31.7426771
v -60.9528236 361.1543477 61.0124581
v -85.2912515 -223.0972350 -43.4473306
v -16.8522671 -21.8504369 52.8437831
v -161.6908312 323.9865005 97.1684083
v -3.1931594 351.8352509 32.7386819
v -20.9952369 -218.7925875 13.1887440
v -32.9118371 -184.6921146 -23.9581130
v -64.0289634 165.5573845 61.1209199
v -107.5993329 401.3963938 81.8307176
v -41.1469750 62.5032783 10.8163143
v -8.7589407 -195.3741610 34.1748931
v -41.7768583 258.4042251 84.1671899
v 51.3766110 -156.6811055 22.0899507
v -21.2800000 -175.8400053 27.1899980
v -47.6701744 -124.1675392 -22.4811081
v -28.9507117 -138.2903904 36.4427604
v -43.8405611 85.6186301 18.7550969
v -56.2592037 320.8772242 54.0548228
v -108.7312028 163.0537063 37.0038189
v -36.0451341 28.0513801 5.9533562
v -14.2477248 -165.6454802 -16.1147248
v -129.9160421 300.4494607 40.2679630
v -41.5739454 38.2138379 -4.3401089
v -1.2532021 334.1586590 38.0038358
v -11.2298485 -118.8025773 46.4824364
v 19.4652975 -211.3895118 19.0831125
v 9.0630567 38.1682478 11.7300004
v -57.6731674 -241.1399484 12.2937402
v -35.1636074 -176.9534051 -24.5434288
v -113.4418845 303.9273918 41.9768728
v 7.7856029 134.0701282 49.6501029
v -166.7813510 398.9577293 78.2521665
v 54.5461141 -118.5794696 12.3292841
v -58.4948957 322.0555782 55.2783571
v -23.2884102 -27.7067106 -2.3630904
v 67.0202002 -159.6821696 -34.5149711
v -4.9484111 226.2754440 56.4716831
v -5.4670819 67.7179247 13.4752840
v -90.9973234 147.4707723 24.8648375
v -41.5628292 -206.4445019 -38.6288911
v -57.6969907 -254.3203831 -36.8033350
v -102.9438525 323.3858049 45.7780994
v -28.9230216 187.1153414 74.7921616
v -73.4023824 -264.4423842 -2.5882153
v -59.5271140 357.9677939 60.3156388
v 56.2783442 -79.1369826 -3.4298343
v -9.6802916 408.4046483 58.1593551
v -68.5177967 -109.7796112 -7.5788605
v -19.0571509 388.4924650 43.1503169
v -80.7126686 389.4032836 98.9996791
v -8.4746666 -152.4726748 -12.7660884
v 23.8757730 -194.6583986 -23.3077183
v -57.5182587 33.0542363 -0.7161445
v -103.0215025 109.4931588 57.0163764
v -88.3258283 256.2404871 73.5965893
v -87.4774233 218.3959335 68.2127550
v -36.1156613 -139.3227726 -23.7689875
v -20.9466610 -113.4257689 45.8604321
v -21.9001118 -205.5023313 -22.9582936
v -0.1626139 -135.0512803 -5.8102570
v 55.9772216 -171.5411246 21.8357164
v -84.5382288 390.3878331 97.6585746
v -95.6703126 355.3802371 30.2322917
v -32.8700095 -118.4801161 -19.0151725
v -138.0651891 374.9638200 32.9761803
v -157.2923958 405.2325487 61.7098659
v -49.1693132 2.2454977 -5.1457128
v 55.1193580 -79.5545653 -6.3833962
v -62.4578297 -147.1772343 11.9558843
v -28.5923947 40.4619500 16.4557658
v -25.7303249 -66.6267201 -5.3258804
v -26.4419746 -112.3882607 40.9340076
v 13.2562807 60.3069961 41.5610708
v -46.2674573 126.4853477 23.4136228
v -83.8495344 388.8914585 65.3044581
v -98.1586054 387.4773979 95.0887650
v -128.5443306 229.4048965 45.7166657
v -82.3465586 -183.0417961 -32.0525430
v -67.4886256 -129.3704510 -13.2153621
v 25.7659983 -21.2738924 27.4783354
v 13.8208400 -1.9916391 41.9720151
v -7.9443892 -46.7432402 9.1277203
v -28.6808126 -4.7767884 -9.7939037
v -81.7593038 -265.2349174 -2.5721558
v -111.1239642 371.2702990 23.3788881
v -71.4137405 -129.6279132 -6.8940790
v 37.5573896 -147.1908092 25.9492733
v 30.5844657 -194.7466433 15.7042388
v -26.8042032 258.8699162 88.4579718
v -4.3045268 32.8488313 4.2652893
v -36.1204222 -60.8724877 39.1647592
v 0.0023047 193.8174814 52.4227284
v -131.5399855 277.7436972 42.2253087
v -55.7591878 -179.6993315 -39.3403135
v -170.3755260 304.6585619 88.5344669
v -20.4538405 -47.2001098 -0.4641429
v -51.3014011 -179.4963926 17.6699031
v -35.7554704 335.7878029 50.7808998
v -0.8850359 378.7534833 38.0892605
v -43.7512547 40.9837402 -3.8654199
v -130.7366937 233.7611467 47.0733382
v -39.1387753 50.9363078 7.3362505
v -23.0204090 99.4792581 20.2874094
v -33.1165642 -130.5180937 12.5805903
v -84.0392634 159.6644074 62.7253130
v -73.3500719 -232.8088731 13.2729746
v -6.4768568 104.9410626 62.1452443
v -25.5782083 -132.9380125 -17.4612664
v 8.3380723 10.5327656 -0.6704134
v -70.0623691 100.9461805 13.2200457
v -48.0139181 -178.1810820 -34.4463885
v -6.1808201 256.3193142 66.7597577
v -39.9978533 170.2039093 68.1011081
v -55.1391505 204.5151144 29.8797209
v 21.6785558 -153.3736289 30.8873337
v -41.4881930 -58.3638325 35.3861116
v -30.3583331 -136.2550110 22.0987573
v -37.0977372 259.0437233 43.0757962
v -30.1097166 -248.3850121 -14.6808084
v -148.5301256 396.3198960 82.6655477
v -35.8948857 -243.7632233 -1.3299627
v -2.0740128 -106.8889201 41.0083309
v -102.1633670 320.0136125 86.8155584
v -4.0179901 -121.4629635 -1.0630045
v -131.8587661 368.9504564 29.5940451
v -65.1373714 334.6131146 61.0331744
v 7.6128379 -111.6422564 -0.5464683
v -76.6882077 -207.2554678 14.3382736
v -92.3844352 -240.7234758 -34.8593220
v -182.5744957 379.9358904 79.8994899
v 67.3403144 -155.8699310 -33.1164822
v 79.2064890 -160.8777791 -0.5964235
v -75.3882751 338.8417959 85.9467611
v -82.2386816 138.0214095 64.2768890
v 77.8768361 -174.5910347 -21.5693135
v -25.6312788 -71.2687224 47.1407920
v -69.4321394 -126.9170493 8.0827521
v -29.8817344 18.6036471 14.2313084
v 14.3308565 -213.9396369 4.8550325
v -35.4833305 351.2433767 46.7069969
v -72.6252273 84.3563974 11.2171415
v -22.2384296 -221.4965969 11.4027653
v 5.3676404 121.1542934 53.5298027
v 53.2566085 -142.5850093 -30.7818707
v -44.3837456 -43.4629172 42.1896577
v -140.0979310 375.8987188 33.8381939
v -97.1219912 -197.8908032 -8.2042674
v -131.5055937 350.9311676 91.4314091
v -35.9977074 20.3918964 -7.2586141
v -88.0413726 349.7804701 63.6424348
v -3.5007207 95.4969302 59.7724319
v -104.8768461 349.5137095 25.9092916
v 16.7984851 51.0946177 19.6903963
v -64.5081401 -185.8795732 -42.2316715
v -66.2140995 386.6998851 65.6466782
v -151.3555199 341.0133123 94.2817628
v -60.8282201 -63.5716543 23.4449767
v -72.0064342 -150.0076354 3.1757194
v -35.6815457 363.3023500 48.4402552
v -135.7317269 254.7678947 82.7445835
v -12.4583105 55.0549850 11.4580430
v -41.1124676 248.9888072 40.5148789
v -76.8162683 215.8108354 35.2263600
v -19.8520683 405.4386616 91.9016600
v 17.2996279 -212.5440836 18.3626451
v -112.4931499 154.5799375 73.7763420
v -63.7866259 -235.7872427 14.9583509
v -34.6124433 157.7395201 27.1146465
v -83.8819370 -216.0355747 10.8165871
v 11.8179973 -185.8541816 24.3839640
v -36.3733508 396.0841596 107.1917564
v -28.4162220 -230.7315618 6.4751455
v 77.7677670 -146.9406337 -10.9547321
v 13.9574278 -49.1973646 2.3246801
v -79.3785229 309.9078536 82.4158788
v -92.3922509 133.6157173 68.9276010
v 28.5544097 -139.8593187 28.1918496
v -36.8724503 321.4787543 48.1542610
v 21.1319961 -89.9229273 32.5031802
v -72.8480592 -194.0961629 14.4522181
v -4.3937848 -198.0974674 -19.0042164
v 50.1829870 -93.8479528 -15.8994459
v -134.6743852 399.7505605 41.8044291
v -39.5019352 -120.1015413 9.2696473
v -120.5162331 330.3531408 34.9429846
v -5.3723035 150.2277851 30.6074042
v -53.6779501 179.9905002 28.0636046
v 64.6400899 -187.5283271 16.5922102
v -55.6263663 209.7584158 68.4162378
v -17.7438334 159.1462642 69.9054524
v -20.4326529 -236.3456488 -17.5443720
v -89.9203494 386.0251904 96.1196050
v -109.0201288 209.0183944 70.9944665
v -29.4103771 157.0630223 68.7355995
v -41.4151140 235.3506535 38.5288037
v -137.2526884 362.4514043 88.5917619
v 18.4511412 29.7850035 35.6711969
v -23.1814310 -108.3279774 43.4000753
v -10.3370147 252.9916465 55.6093976
v -41.5673964 -15.2527196 52.2152409
v -22.9665656 -26.9666202 53.1322435
v -35.3310555 67.8128228 56.5954708
v -75.8859739 3.8862440 43.1547202
v 14.4125540 75.6148919 36.1751355
v -78.6064342 237.0658666 40.5379087
v -63.0483851 76.1799663 6.5436242
v -61.3388382 410.6502235 102.3716554
v -140.3184384 330.4100931 95.4841077
v -35.2599286 22.1322645 4.9766037
v -30.0125573 354.9050689 45.2817790
v -53.4402244 -273.0317414 -26.7367829
v -74.3642300 254.6567619 44.9058712
v 4.8424471 -204.2383850 23.6411653
v 3.4830845 -127.8192550 36.5191139
v -41.7544954 34.5065892 -5.6631598
v -78.0638158 -220.8611220 13.7285339
v -8.9716632 -100.9656563 2.5220532
v -2.9063118 396.7815936 65.4644370
v -85.9396681 -227.3855060 -41.6874960
v -87.2488916 -192.1330690 2.4049426
v -113.0731925 363.0897701 23.4318674
v -66.7376667 -117.5200194 13.3102993
v -47.2071283 -92.3078880 16.8937650
v -26.3527837 285.7519090 92.3353955
v -21.8196530 -76.9049004 48.7073325
v -47.8365272 403.1903744 52.0803258
v 70.1295286 -203.1347454 3.4094742
v -111.7979884 200.0225931 73.5346526
v -77.9607072 178.9536774 63.2452220
v -46.0426733 -161.9516164 -30.6405164
v -31.1241429 361.7807627 46.7808172
v 8.3082989 -172.3125130 33.2690366
v -66.9376999 -134.4725937 -15.8764943
v -27.9506315 367.8169847 45.7036011
v -36.1633711 11.4386622 -11.0090366
v -70.5262572 -154.5198858 -16.5631436
v -37.0454043 273.4954357 90.1504755
v -93.4247151 387.5342309 47.0251963
v 17.0387179 -41.6416228 -7.4895141
v -10.5108917 -177.3273647 37.4089368
v -43.3111414 -147.1476406 -26.1624269
v -33.6016193 -144.2248523 -23.5652365
v -15.0714032 -198.5275596 31.9234692
v -163.7264639 298.2047200 91.6471109
v -45.7371622 -35.7244983 43.9452976
v 16.5171493 -105.5554226 34.6392915
v -44.8446460 -128.9057434 7.2722645
v 46.0225344 -171.4119166 25.2975579
v -150.3553391 394.4019675 82.1743459
v 2.3500682 -2.4606644 50.2088927
v -55.3443506 -146.0543424 -25.4151430
v -139.9108618 361.9302213 30.7949856
v -42.5465479 -194.5351213 -35.8989835
v -42.2550514 -84.7636685 20.6508748
v 39.4524410 -86.6402388 -14.5382239
v -90.2500078 99.4900018 23.0300035
v -104.8550010 404.1167200 72.7169290
v -49.0650050 415.9618616 59.6812256
v 75.4939988 -154.4660777 -19.2433614
v -57.5708039 269.0663040 78.5222054
v -130.8556944 325.0519037 37.3817161
v -72.4736974 362.5140786 65.5994788
v -93.7180445 368.4817851 92.9124132
v -73.8400891 284.1081023 50.7078134
v -94.3774059 348.3613431 39.7624969
v 41.4111502 -197.4914819 17.2619056
v 7.0810793 147.9480118 50.7086962
v -133.0575049 206.2151134 76.3418227
v -102.5825739 -228.5248488 0.2934533
v -13.3449882 277.2574723 82.0662975
v -64.7819936 -254.2243898 2.9542083
v -29.1980561 -188.1916374 -22.8555165
v 18.8892782 -177.4354577 -29.7842156
v -77.3154870 -226.0095626 13.8378292
v -81.6654190 53.7825041 14.7099094
v 15.4162468 -130.3265244 33.4328823
v 6.1233807 72.7083161 52.6467301
v -41.5773690 -37.2904837 -7.6273684
v -38.2672288 292.3674285 93.9874426
v -84.1730535 382.4343383 64.3520206
v -106.5399945 147.6743817 35.9332711
v -104.5391187 153.0272812 74.7597367
v 15.7118756 69.7868839 32.2252847
v -6.7159245 -193.4333742 34.4113633
v -83.1542015 208.8224888 67.8455904
v 21.1805366 11.9163739 33.2887843
v -13.7291914 -156.5167606 39.2979942
v -30.7202917 315.7025278 48.4199449
v -49.9158986 346.8694389 99.3013903
v -14.0816160 57.2141968 57.3092774
v 5.0499109 -144.7392553 34.5784575
v -23.0883807 39.3197499 55.6429289
v -2.0615703 -141.1873400 -8.1558423
v -11.6789686 110.0784838 21.1201701
v -32.7033997 132.8414679 63.1868988
v 20.6632186 -178.5867065 -30.7420772
v -54.8604243 4.9609835 -4.0069120
v -20.0071335 -173.6075431 36.5510695
v -36.6544127 69.9176267 56.6659644
v -23.4398376 -117.7040488 44.4669947
v -58.7298311 260.0373328 75.7217482
v 27.1094199 -170.5735028 -34.5056839
v -108.8671237 388.6635005 28.1327609
v -70.3344792 -101.5485674 -3.8179546
v -117.4345091 324.2721260 37.5890322
v -93.7547460 304.9404025 82.8033686
v 17.6726393 -13.9540331 -7.7910381
v -10.8452579 -139.4800991 44.4805995
v -54.3862507 344.0413475 55.5129014
v -22.6662625 354.6623886 40.1895568
v -6.8256017 -163.5623425 -16.5952798
v -84.8856494 116.3108125 64.7739321
v -90.5360654 395.0623572 64.0753582
v -101.5788466 342.5677717 32.8525156
v -15.1295802 -16.4310373 8.4775416
v 3.0335907 -13.7298871 48.3361073
v 16.8616343 35.0601450 14.2259682
v -73.6842975 -156.6722542 -7.3949848
v -47.8959270 -15.1394084 49.9551073
v -44.7574481 396.9770968 49.1817929
v -43.8210554 100.9891480 57.6729625
v -43.1646146 -114.1997203 -20.7559727
v -118.7111810 386.2952590 27.4799019
v -83.6813226 313.1330311 56.4510003
v -106.2681749 264.1066909 39.2784327
v -84.7330540 182.4138016 64.3273816
v -18.2350315 385.2027357 42.2530733
v -17.2449779 129.7425628 65.8711344
v 61.0709079 -138.4783536 -28.4781717
v -57.5098135 411.9684398 103.7446707
v -17.4592696 10.3826541 2.1194925
v -32.0736915 32.0943668 16.1088072
v 8.9351926 49.1052009 15.4633280
v -28.0104224 -216.7564332 -29.6439212
v -93.0516869 -238.3547127 7.1311290
v -46.1067446 220.7977027 75.1637667
v 72.7232695 -124.1706461 -0.1522669
v -59.5214143 360.0243628 100.8657664
v -89.5460472 360.7274294 62.4723881
v -47.1217595 321.3428557 50.6953932
v -74.9470592 380.5038631 100.4084498
v -103.7829220 108.0848947 52.8245121
v 5.3009349 340.6264484 45.3206822
v 3.2310588 26.7373156 5.0660805
v -75.6484866 210.1419270 33.9675657
v 34.6810780 -108.5302383 26.7299376
v -59.2238270 243.1509793 38.7322754
v -74.4429007 78.7581131 59.3124330
v -34.3807451 261.7107332 43.5619429
v 13.3314701 -124.5750338 -2.4970486
v -110.5094180 249.5425045 71.5017095
v -29.8033152 -139.3822730 21.9634511
v 49.2479168 -206.7387551 -15.5232158
v 48.7803072 -190.2490556 20.7666662
v -124.5098934 347.7678895 91.5302262
v -36.9167589 356.9907546 48.1132641
v 16.3366217 43.7203012 33.1029743
v -151.9947946 381.7285597 45.2867933
v -4.0475857 -167.2796607 -17.7593697
v -90.0289193 372.6112843 37.3086110
v -62.7872422 319.7453916 85.5467394
v -28.9446507 -142.1962231 -20.7467806
v 25.3224187 3.5807288 10.5492491
v -3.1347387 -10.8280433 51.2119047
v -27.9114135 173.3675301 71.8847290
v 31.6366293 -173.2068211 27.9921815
v -22.0516827 378.1069815 43.9983383
v -29.3852855 186.2996668 31.9989435
v -20.0239252 171.0637510 71.5980455
v 8.9662150 47.2094603 14.2271826
v -1.1968755 179.5299649 49.0684547
v -81.0541883 345.0160623 86.7566168
v -33.7872095 151.9197226 25.0495393
v -14.1795678 168.3188230 31.7617543
v -176.7432690 360.9624803 85.5661854
v -104.6246737 184.7680509 69.7790310
v -46.7423722 28.6547970 -6.4589148
v -70.0057372 404.9107432 68.3498606
v -4.2745988 -45.0610407 8.9524630
v 28.6367275 -188.3965731 -27.6328139
v 55.3310141 -195.1665878 18.1726739
v 18.6264701 -156.5447152 31.1161764
v -93.5890377 254.7694147 71.8447343
v -55.1341176 85.6144726 60.3508651
v -50.1666218 327.6977241 52.4947569
v -43.0629812 187.1348768 70.0060055
v -72.1051022 -14.4534623 36.2545997
v -34.2636518 58.5113429 18.1161109
v -82.3674649 316.2772059 58.0548868
v -19.3646587 16.0486475 4.1966517
v 29.1066132 -195.6440955 -23.4210119
v -41.4310955 341.7651951 52.3517095
v -77.9375061 386.7212832 66.0973266
v -64.2276555 330.2803636 87.8787786
v 41.1001891 -186.4647865 21.1268030
v -123.4620288 311.8665516 39.1549990
v 29.5249131 -216.0290778 6.5045836
v -34.9205732 14.1091058 -9.1744205
v 29.0033761 -124.8478070 28.7667923
v -77.3225874 104.4777483 62.7318174
v -8.5744886 50.2024554 9.7075757
v -50.0383303 345.6079662 54.7921509
v 32.5769819 -127.3216605 -9.0982188
v -133.9864582 371.6455698 31.0587436
v -36.5824439 156.7490548 66.6470751
v 25.8570183 -38.4505317 26.9714165
v 58.8605404 -166.6045338 18.9693291
v -61.0205680 397.4674642 105.4409891
v 9.1725746 126.3444424 42.8611413
v -68.8362494 71.3716298 58.5104488
v -17.2112174 -108.6094826 -5.5930158
v -91.6843861 310.8141124 55.8226369
v -148.4225392 366.1039472 35.8359739
v -0.7719529 -139.6545619 38.1845459
v -35.7553959 -43.0802293 -7.7044540
v -135.3329122 332.3168457 37.6130790
v 57.6102696 -191.0425276 -31.1775133
v -138.5900229 410.6823504 62.8972873
v -54.2750321 410.4278088 105.7262048
v -64.0678629 47.0670462 2.2182080
v -47.9533337 374.8529851 53.0766770
v -31.1140269 311.8745089 48.0909497
v -30.2499812 113.4882197 21.4888602
v 15.0284022 64.5046011 24.1217818
v -43.0274233 130.8043450 58.5665517
v -69.5333555 391.8258846 65.8702478
v -80.3039595 263.1855011 46.4157015
v -59.7287491 257.0204139 74.8393014
v -109.1661975 214.3181264 35.7623361
v -71.5057626 361.7507219 98.1461853
v -97.0467702 305.6484759 52.3754582
v -111.4379317 132.8575909 60.6235527
v -66.7144507 36.2037495 0.6412550
v -56.0714565 -37.4006033 37.0272435
v 47.5458428 -113.2719815 -20.3803759
v -33.2007557 374.2188513 47.9766317
v 8.2993302 57.0080020 18.6913721
v -39.3694602 -91.4425775 19.4280986
v -64.9753436 -82.8453302 19.4897670
v -51.6892374 206.6490799 68.8753575
v 25.6832149 -163.0433053 -31.3437767
v -108.5096374 286.8010998 78.3033296
v 16.5352225 13.6381676 38.3693129
v 38.0650237 -58.6447269 -10.7367439
v 27.5506489 -96.2677822 0.0497275
v 40.7778956 -209.1846764 -12.2138793
v -44.0638475 74.0936324 13.8689699
v -70.8987564 165.3714627 60.9281175
v 67.0009628 -113.6054918 -13.4861208
v 36.0746272 -27.5713708 -1.6902843
v -84.8861933 86.0658064 18.4485298
v -87.4398574 -200.9383738 6.9674021
v 47.9119271 -210.8336091 -9.7305467
v -59.6938953 -227.7959436 18.3429029
v -82.2820663 406.5466821 92.0616910
v 3.3697581 -12.4649992 -7.7903373
v -166.5533930 395.7509398 62.1734820
v -53.1579517 -238.2971942 13.3542651
v -25.5776085 152.5423974 25.9128623
v -29.9477149 -227.2503972 12.0945163
v 19.9301057 -182.2080314 23.6501861
v 6.0841697 -97.6667926 5.5600051
v -34.6501209 359.0384424 47.5888513
v -181.7090809 368.5078621 81.8529725
v 52.3523875 -76.0680884 -8.1569599
v 11.8857445 68.2325140 44.0201052
v -45.4290248 -136.3917589 -25.0529777
v 11.6394116 -52.7362190 5.4175011
v 15.4310223 -198.5021234 -19.2263145
v 18.0366598 -14.8336338 36.8950106
v -13.6108128 286.9031727 81.4504027
v -23.8331333 -241.8475747 -15.9301572
v 10.4895700 40.4438712 12.1668782
v -57.2322272 9.5968461 -3.9417269
v -35.0634865 298.6039221 46.8767099
v -94.3508819 387.2141540 61.8745461
v 4.7568860 -125.3273934 -2.7161054
v -183.5151315 363.0203605 77.2012100
v -18.4902661 -99.1670787 46.8488373
v 24.0378845 -26.7308038 -9.4881523
v -157.4143767 405.7959616 73.3638331
v -6.2858593 34.2592523 56.4100817
v 4.4525154 -191.2459731 -18.4132047
v 12.6062976 22.2240444 11.0115036
v 3.3162676 -133.1041157 36.1378081
v 16.4441559 62.8626645 29.3355752
v -92.9634795 -207.0590854 -35.6278010
v -167.2297716 313.4459257 95.6981555
v 21.9056029 -138.2300556 -9.4837034
v 1.7717809 49.5832711 11.3139134
v -2.2529671 76.0750249 16.5687799
v -44.5199981 -162.9599929 12.9699996
v -10.3206197 -62.4810532 7.5447815
v -35.7679352 -203.0442059 -31.1601534
v -30.2151889 144.7990388 23.4390050
v -108.0574468 170.6477553 35.2193974
v -90.5705094 381.4607561 45.2405512
v -45.6772633 60.5957992 5.2397968
v -19.9153144 113.5130078 19.5601098
v -47.0358469 76.5712857 58.6661398
v -59.0683520 49.2441729 1.5298292
v -44.2291461 366.5933311 50.9579480
v -29.5686238 367.8444922 46.5560704
v -44.0401398 420.0430512 60.2244064
v -129.6664774 355.6541800 91.0537764
v 75.9184882 -132.0632398 -7.6192189
v 75.4248351 -198.0852783 1.2989329
v -43.4474535 -104.1921452 -18.0943962
v -100.5878448 221.2912887 69.2200661
v -38.2465534 99.9906957 22.9173750
v -140.1945651 406.9011807 75.2229542
v -8.9462642 254.7052205 77.5908753
v -5.5577285 65.0350600 56.3520640
v -39.1057953 240.9680635 81.9838569
v 12.3481322 8.0648027 -0.1550934
v -178.2301813 379.5475066 84.8972499
v -26.8699508 -30.6053720 -7.3429639
v -83.4644288 27.3553412 45.5034561
v -53.6988489 -273.4461725 -25.7389415
v -148.4778970 335.4952335 94.5144370
v -85.4909495 309.8305166 56.0567938
v -28.5349973 171.7152894 28.6254939
v -74.6461377 -33.5759968 13.1625459
v -86.5944251 71.9868913 19.9402031
v -34.2895314 341.3958848 48.6073606
v 61.7247820 -175.2405018 -37.3922624
v -29.1860290 -112.9989550 34.4432369
v 2.4883642 178.2518625 59.6605875
v -78.1513527 393.9076066 100.3080085
v -18.1158781 -48.2982583 52.8095588
v 16.5023673 48.5233814 18.3736775
v -34.9791236 324.2014050 48.9960536
v -54.0112592 59.4809577 2.0036667
v -56.0396835 -222.8507698 -49.9139056
v -68.2586879 58.5229136 56.5832369
v -28.2149334 -120.6092983 38.1766222
v -70.1397806 338.1453454 87.4694809
v -45.0241752 -56.1383106 34.2070423
v -128.3549815 296.7067063 87.7911896
v -135.1656467 325.9222806 94.8029906
v -115.9708723 275.1275599 39.0281267
v -95.1331928 73.5520348 43.9034998
v -51.3034426 56.0401864 1.7543213
v -99.7417718 338.9438987 88.6986330
v -54.8085123 378.6637485 103.3573672
v -82.3405012 110.2297530 64.7792667
v 46.0136160 -188.7077987 -33.6074978
v 12.5262327 -63.7521073 7.3928609
v 65.9366995 -183.7739646 15.5269364
v -68.0426359 -65.8097938 20.5607973
v -78.9215192 353.9012969 66.6364357
v 36.8661135 -33.6807407 14.7139914
v -27.1788388 -54.1550480 -5.4009026
v -8.9420686 250.0246465 77.4227008
v -65.5823424 -190.6000078 -44.1774093
v -55.1758073 73.5952780 60.4484826
v -60.2757074 265.0421858 76.5991285
v -41.4020643 -159.1358483 -27.0047002
v -20.3404613 -73.9329085 49.8751737
v -125.6440878 352.9954851 91.4560631
v 51.0608293 -135.3405267 -26.5781675
v -107.5701714 401.4037251 67.9113194
v -16.4564215 -173.5684723 -18.7140815
v -13.8218217 -180.9602678 -19.3939451
v -23.5128328 44.8336862 14.5461308
v -47.0820144 376.9052625 53.3526093
v -51.4673181 -98.5309854 16.6858938
v -80.2407861 108.1539467 17.4295697
v -22.2655740 160.4144722 70.1608658
v -35.7421450 405.8373272 46.0237302
v 60.6689975 -206.8247646 10.5972448
v -112.5194579 335.0844085 92.0281410
v 71.8259960 -166.2134081 8.7063964
v -106.4005792 163.0596817 35.2190137
v -49.7424714 -181.3910753 18.3304492
v -97.7321044 -205.9823871 -28.2047857
v -90.2040601 342.4064517 63.2905364
v -47.9303263 379.3374598 54.7678471
v -58.7551519 250.6264150 73.8977790
v -63.5742322 146.6923058 63.0364195
v -54.5728467 15.9410536 53.4061752
v 10.9853372 60.7359149 45.5883369
v 17.1332397 -197.2649246 16.2633937
v -49.7277305 225.3522277 74.2494538
v -50.8525595 -37.0389521 39.8978069
v -114.3680513 307.1421385 41.8975316
v 20.3998648 -209.8136246 19.4126628
v -45.5795079 -141.3474083 -25.8057099
v -160.3244394 353.6750078 90.6231254
v -21.0114811 117.1162874 64.4554496
v -23.0453275 132.2489828 21.3619154
v -70.8181709 -67.1606660 16.7477056
v -65.8734590 20.6622183 51.8663004
v -21.1529527 360.5864048 39.8834087
v -78.8015425 21.2144535 11.6114728
v 18.2767119 -76.3429999 32.9833701
v 67.1735853 -174.3356735 13.4235080
v -66.2640482 294.8666513 81.9353759
v -19.6253993 378.2872260 42.8799689
v -6.3952040 -112.7617657 44.6520224
v -24.0338463 -101.0316163 43.0198647
v -76.1587992 201.4618814 67.2616065
v -123.0608821 395.9764242 81.7420930
v -31.8572745 9.2473952 -7.7879075
v -32.5735435 366.1974370 47.7422960
v 62.4419004 -183.7606579 18.4510183
v 24.8746760 -203.3806443 15.6074725
v -176.2392223 343.2969451 89.0097097
v 14.0024861 -155.8011323 32.1951695
v -72.3478869 -150.2799094 -12.2267595
v 0.4039475 388.7833357 44.3590358
v -81.5571547 -190.2082562 -40.7751054
v 16.8194845 -181.6144586 24.7412454
v 13.3277560 -208.4096074 -12.0957866
v 14.3445525 -178.0579388 28.4246672
v -51.1634648 -269.7870731 -19.8222026
v -58.7085858 387.3060644 103.7324369
v -47.0464826 267.5145268 81.8136334
v -8.9823827 66.6706413 13.0186221
v -58.5285611 -139.1190141 12.8943417
v -28.8956203 -149.3525207 32.8369699
v -39.2767079 178.2943308 69.8172450
v -7.8877937 53.9603941 10.2250949
v 3.2310947 -201.0373771 -16.9067644
v -42.3491858 237.7561033 79.9787641
v -41.1165543 253.5803020 41.2867218
v -88.3170292 369.3095148 42.0403779
v -49.9802977 409.5101058 107.1178094
v -41.7915024 -209.8104954 -42.0365781
v -16.3353402 152.9679745 69.0459013
v 12.7216699 -184.0174049 25.0174757
v 37.8020369 -214.2970413 12.5212353
v -96.4384377 -269.7209716 -5.6706034
v -100.0103131 119.7031066 65.1000515
v -125.4488379 274.3104696 40.7493412
v 6.5804585 -163.6436582 32.7065885
v -36.0914543 -220.5931395 19.7381433
v -72.9372725 19.8504254 2.3443054
v -28.8601555 -174.5863855 -21.0343990
v -36.0396691 23.4524738 -6.1136791
v -9.0191504 132.9373419 24.4842488
v -73.0527639 37.9697159 3.5447576
v -107.9064012 149.4852006 74.0963221
v -146.0221857 409.6269011 60.2807589
v 11.1627597 -6.5758438 -7.1215602
v -53.6425821 51.9035161 0.2308491
v -28.3706021 -4.8801624 -0.7687777
v -55.0301373 178.5204262 65.2369112
v -58.5762337 175.0121564 63.5484084
v -70.2593476 -163.4368300 -20.6416119
v 62.7691597 -173.5111624 17.5163597
v 73.1652752 -140.8034861 -19.5913315
v -62.1685758 -206.9721073 19.8864602
v -19.7939258 355.9487462 38.4431928
v -50.5036302 -264.9270594 -16.9845875
v -61.9549789 183.0661297 64.8304820
v 4.4952296 141.3137615 37.1551663
v -40.0476754 -73.6574680 -11.2583842
v 48.4633967 -76.1363059 14.8602240
v -180.3833544 383.2776546 73.3409077
v -38.0568430 47.6776846 10.3459060
v -46.2164693 -53.4711145 -8.8651972
v -55.5460006 -92.0889154 -12.8353080
v 24.4921446 -173.7672389 28.4524374
v -91.9563770 351.2763381 88.5469839
v -91.7930827 -259.3834698 -27.9921964
v -31.1994404 -27.2992421 53.3836745
v -22.9569115 -238.5228127 -19.2389749
v -39.1978174 350.5025506 49.0560755
v -29.1137267 365.4089570 46.2133586
v -46.9083004 213.8796300 32.7047259
v -49.9381125 368.2616949 104.0435582
v 2.9790292 -65.6373203 42.8257845
v -116.5209189 347.4374115 91.9098258
v -52.0240106 -272.1180618 -22.9544602
v -62.9057139 124.3044958 61.5298636
v 70.2256039 -191.1718398 11.3970162
v 71.3998079 -126.1176914 -15.0295952
v -44.7112024 214.6353126 74.2272735
v -66.1761165 -86.5960792 18.4483901
v -42.0052335 293.5135365 92.5823897
v -28.7142750 305.8602810 95.3604057
v -99.2505401 378.6267340 27.5763273
v -44.3686135 -211.5643471 22.2951304
v -69.4223195 -139.6425664 -14.7973299
v -0.7747324 44.1080295 55.7841621
v -89.2002136 73.4539405 53.7301712
v -2.0635368 342.1662748 34.4696343
v -13.7554528 -220.6690609 2.2950547
v -100.4624441 180.3818792 68.4952140
v -1.9565364 141.2677914 30.0195776
v -146.0050046 401.5256464 80.8769763
v -49.6964268 -234.2516333 15.0469150
v -56.7004085 -100.9491086 -14.1498158
v 35.2676809 -20.4609074 3.3236949
v 30.4606967 -42.7054018 23.3673397
v 37.6004502 -193.8810796 16.8430787
v -129.8725903 359.2769206 26.9094147
v -23.7738993 -241.0187423 -9.7837159
v -86.1435533 -254.4859946 3.1754600
v -41.2879102 415.9047306 52.5174439
v 4.6386821 65.4903352 16.5841226
v -1.2025932 -160.3493094 -16.8770719
v -74.4797364 104.2111218 14.7542534
v -119.2914620 233.0459952 74.0176365
v -5.1910928 9.9581042 -0.7763548
v -106.4539254 395.4772949 35.2253094
v -17.2930211 4.4899029 53.3480048
v -74.8096704 402.1002948 99.7391492
v -29.1572846 288.5901332 47.4656187
v -73.5202208 392.1041489 101.9155607
v -43.0276804 404.6190679 108.6207479
v -175.0562191 382.6713860 86.0611796
v -68.1983754 -91.0257697 16.4360981
v 28.1689856 -92.7927643 30.0343949
v -162.1056646 342.3461616 95.2290148
v -94.2534432 -263.5097206 -4.2274212
v 22.4833842 -194.0722317 15.7190189
v -35.2338590 -47.7983579 47.6650707
v 32.9098552 -51.0735549 -11.2102227
v 4.2998330 -45.8905958 7.0035383
v 36.5202613 -201.7650306 15.9632824
v -114.2208055 254.1472614 39.0530750
v 8.3001917 -209.2341930 22.0436454
v 70.1510757 -169.1011786 10.8119640
v -15.3584806 32.8825265 6.5681920
v 28.2360632 -187.7864599 18.4388030
v -29.7645517 378.7392080 47.4416688
v -30.4156002 -0.8921011 -10.8771631
v -64.5031705 384.4312131 64.6804273
v 7.4112667 -44.3339869 5.0775446
v -84.7351104 354.0265858 64.5070896
v -32.7499472 146.4044750 65.6897053
v -101.1109427 195.4636872 67.9910034
v -139.5752132 383.6276531 37.1720530
v -38.5812670 368.8130379 49.6654920
v -48.5689007 -187.9482418 20.7585469
v 2.7319433 -190.3263479 29.7249332
v -51.5041314 141.4467990 59.9603318
v -20.1608557 10.6413933 3.8674581
v 36.1614078 -170.7936823 -38.5911241
v -16.6584048 121.6456741 64.6591038
v -157.8041166 341.0250843 95.3191444
v 10.6403343 27.3795910 11.5373684
v -12.2631975 347.6510048 34.9703766
v -139.0285194 242.9406792 85.2497220
v -98.9130437 358.7884009 25.8665290
v 48.2434258 -140.0535107 -26.5526343
v 54.0011153 -132.6725483 -26.0893255
v -27.1251090 -162.9075855 28.7590194
v 80.5386081 -187.1501505 -9.8530306
v -37.6423076 -82.8721896 25.5798232
v -61.1376576 -128.0654222 13.5829449
v -15.6888049 211.6796672 41.5904857
v -51.0688573 394.8996961 107.8041121
v -54.3716401 -219.6744084 20.4119682
v -129.3876916 244.2429513 44.7915569
v 13.5291629 -188.6710227 20.4200782
v 35.7061960 -95.4560712 26.0201041
v 22.3334432 -38.1040722 -11.5742506
v -137.3624057 406.7441523 48.1663235
v -86.3612965 333.1946135 63.2227510
v -43.2301499 335.3123665 51.1079691
v 59.6784987 -121.0663542 10.2244131
v 12.1340798 -15.4847344 -9.1460673
v -62.8126711 297.6377904 82.2813809
v 22.0540576 -55.3114899 -6.2009878
v -87.3966292 327.7234733 85.7322216
v -44.3495400 -249.9772757 -5.0691226
v 1.9963724 44.9810438 11.3901682
v -161.2727493 315.3181076 97.3875374
v -31.1842151 11.0767344 10.0533171
v -135.1472139 226.7553657 83.6940035
v -109.4733998 134.2442781 65.6249672
v 11.2390043 -25.5604777 -9.7644050
v -79.9527541 128.6251545 63.4595752
v -115.4527515 349.3380845 24.8977412
v -5.7765408 -222.3231941 -5.8980086
v -70.7633793 -196.7425644 -47.5395992
v -7.4735517 118.2057038 22.9140725
v -48.4923571 370.3061342 52.5800064
v -18.7372211 109.4760001 63.6293516
v -35.3156738 39.0314944 13.9499437
v 11.7343217 50.7369973 16.4515600
v -50.1055457 347.3709822 55.2926511
v -7.9731755 -158.0669284 -14.3896602
v -23.9465889 -105.3199768 42.8313464
v -133.2210302 329.0151954 37.6732126
v -177.6986122 366.8011129 63.1614402
v -92.7956402 68.3801621 47.0122360
v -24.7885976 -173.7558097 33.1357196
v -80.4105327 173.0405986 26.9079302
v -65.0109872 402.6032388 104.2823493
v -144.1338956 324.5362341 43.3254465
v 5.6652143 30.5314921 9.5045511
v 64.4204691 -181.0985059 -34.6614979
v -42.9436192 -179.7958612 -30.7910088
v -114.7905663 279.7093093 76.5492767
v -47.6793423 359.6462309 52.1818213
v -15.8401784 -193.9473599 34.0282172
v -126.3140738 396.0674405 34.4380215
v -10.4810447 225.4491448 75.4930079
v -64.4387826 -206.8850994 -51.0720424
v -182.8525811 359.5690727 78.2451704
v 38.7684964 -168.1205481 -39.3802226
v -176.5656471 384.6537173 84.5761597
v -41.5448584 -170.8226800 -29.7376234
v -61.2905398 172.7484167 27.9434063
v -123.9657402 360.7693613 25.7575139
v 10.9615112 76.5352994 46.8316376
v 11.6746239 -179.3250144 -23.1041946
v -14.4730499 -107.5464487 47.4822558
v -48.6233160 262.4761760 79.7922760
v -53.7350215 -111.6350964 15.5035611
v -12.6212584 31.3253514 4.6910457
v -45.1872796 389.2357945 51.0218553
v -98.2589200 380.7387054 95.2863917
v -105.3061411 331.9117725 38.5474339
v -83.8028938 -272.7340460 -10.0575639
v -37.2607894 77.4730891 20.0665798
v -86.9336426 338.5252655 64.1014427
v -157.5441211 385.0172460 79.2759657
v -80.4794654 357.9939306 91.4369524
v -81.0797736 241.7349964 72.4391639
v -119.5133254 323.8489926 93.2112187
v 4.5027086 369.4293499 37.4927558
v -106.2313095 373.9664257 23.3395062
v -6.3325432 110.6524616 24.0174178
v -66.6795820 389.9697661 65.8437386
v -87.9040807 -205.4238617 6.7428011
v -87.1450156 -185.2044016 -25.9234682
v -94.9685574 371.7204332 94.3703428
v -56.9313616 -246.0885048 -40.2271003
v 7.3922779 45.7374640 13.2539459
v 65.6546876 -194.5033222 14.5532032
v -81.7532018 132.9745948 63.8444871
v -30.9989508 -190.6395108 -24.0035877
v -59.7014241 -276.1914432 -24.7159470
v -142.0212239 356.2510014 89.5820260
v -18.3718838 364.8877144 38.8698354
v -76.8650174 -178.9432168 -32.9064429
v -33.3278961 304.2442203 46.8511805
v 7.3159589 -177.8740287 31.4351842
v -91.8146074 231.4698100 37.7907380
v -59.3114309 320.4153776 87.6359120
v -55.6233153 -46.6687009 -6.6270754
v -82.1559355 409.9248946 87.5172913
v -52.7490973 401.4919698 58.2148843
v 41.8505110 -35.4588367 2.2073425
v -6.7791576 -196.4865774 33.1792645
v -161.7684662 339.9660885 95.7907513
v -25.4936200 299.8119891 48.4672114
v -59.6480966 374.4256198 59.1496155
v -19.0341938 -181.9695681 -20.4023719
v -61.6973676 -62.9153177 -5.9314580
v -19.7329111 -119.1463396 46.4152321
v -82.0698440 326.3153732 84.5684782
v -19.7843239 -217.1406299 13.9075825
v 28.8926754 -45.6922837 -11.6778649
v -86.2739086 172.3800898 26.8812831
v -94.6660042 -259.8078251 -23.9549000
v -81.2007189 143.9573914 21.3274192
v -14.2763089 39.1732864 9.2497179
v -49.9652028 313.7677312 51.1304624
v -24.7263908 415.9757495 47.3807827
v -32.3593616 370.2241480 47.4954434
v 3.4072932 173.0761826 58.3143532
v -23.1007114 111.4798039 20.2969499
v -84.5022649 219.4916904 36.6763175
v -71.5747401 52.9403575 4.6247803
v 21.6048062 -103.5381034 -0.4401161
v -33.2351066 -161.3967717 11.8983593
v -108.2798913 382.6745749 25.4266579
v -23.4299749 -10.5737038 7.2914730
v -50.6157167 -270.2021301 -26.7955158
v -52.1671958 310.7871115 50.8260243
v 13.7333246 -196.0914731 -19.5864085
v -7.1213469 11.2774055 -0.4951261
v -44.3503894 371.2486625 51.6955331
v -0.5137580 142.9653466 60.8924218
v -82.9738155 -247.8103638 -40.1276760
v -68.1542084 -54.8898913 23.1601112
v -124.2306083 225.6581038 42.8787246
v -71.9060823 -127.4949461 2.9169922
v -118.3139235 404.7012627 41.1488935
v -46.0162386 -66.4175749 27.2853095
v -72.9251951 -267.0410872 -33.8905677
v -40.6083651 -215.3045833 21.8491741
v -75.7300779 -168.2730466 -7.8708390
v -46.6229320 -99.9469683 -16.8356895
v 59.2866428 -120.3712448 -20.5687713
v -5.4058428 389.5526826 39.9379283
v -68.3591887 -149.8548985 -18.5602605
v 22.1012346 -159.4333649 29.8648309
v -32.2782099 -131.3468367 16.5608283
v -43.3828719 119.8215708 58.0199249
v -44.2561209 374.4892478 51.9849472
v -26.9523915 -35.4811624 52.8729819
v -22.0139753 177.2411466 31.3055068
v -180.6610525 352.8890908 68.8345209
v -128.1556189 396.0754573 81.5878883
v -71.2607354 247.3513037 42.7645110
v -84.6385211 89.2502367 18.5477044
v 37.5543460 -209.8407298 16.8369524
v -50.1709059 281.7149162 82.7096477
v 28.6693554 -11.0608349 23.4317072
v -4.3767295 179.0613681 67.7069649
v -142.7547038 362.6342416 88.1731734
v -90.4568881 357.0845425 39.8807563
v -65.9303889 -44.2319512 -3.8930927
v -5.1648850 -186.0115975 -18.4303205
v -65.9840181 364.9473488 101.0265201
v -24.1656806 292.0893729 91.8567181
v 71.7367306 -184.5277548 10.7910018
v -25.5653840 -231.5032631 -25.2821092
v -86.4915252 67.3110634 54.4825383
v 3.9563458 -155.9620649 34.1368802
v -76.3144419 363.4490073 65.9222305
v -82.7319175 -185.9816015 -35.9936059
v -112.6355156 331.5606117 91.9898897
v -119.7704747 353.1656563 24.7286018
v -42.0211181 400.3247321 108.5977480
v -77.9442191 -8.4299678 33.4300436
v -50.7917814 150.0077248 26.3939556
v 0.0354621 197.5955516 53.7721589
v 37.5366472 -72.8895813 22.8990819
v 18.3442682 -51.2253419 -2.1577333
v 41.8003239 -45.9654219 12.9031306
v -94.3411738 -191.7600185 -36.8786491
v -25.8039292 -216.0524875 -27.6647955
v -36.4771783 7.7247312 -11.8321581
v -72.3848864 109.3037724 15.5682806
v 35.3883132 -83.4689811 -13.2039608
v -88.0650058 56.4839095 25.2169520
v -30.9559032 150.2192914 67.1392158
v 4.5504617 -44.1480577 42.9004282
v -68.7552467 -140.1321441 7.5833965
v -46.3449731 238.6243790 37.1862873
v -94.6813598 380.0103664 33.0736227
v -122.8275076 403.6664367 74.9809891
v -66.6419491 139.3595338 21.7163377
v -132.6235831 307.8420758 93.1904614
v -55.1201589 361.7197275 56.0396947
v -108.6228415 300.9140790 44.7745025
v 7.0805373 -10.8939344 -8.2586659
v -104.7552899 331.3205838 89.1090557
v -93.6151743 372.0988035 30.2470513
v 18.5704157 -178.2903373 27.8131235
v -151.6219378 383.9189708 78.5748437
v -11.5119833 333.9594007 81.3862383
v -21.0452136 -18.3098055 53.4172207
v -57.4831180 237.7916574 72.6839229
v -14.0624847 -0.1399697 -0.0527726
v -107.3198244 335.3940547 33.9516699
v -18.3827132 317.7515268 45.4464704
v 9.2452513 12.5966948 0.8195133
v -101.0378078 335.6957436 40.2049907
v -54.2407595 376.6531944 56.0862124
v 35.9749869 -49.0148701 18.9808048
v -20.3523245 20.9316891 6.3306866
v -12.8546199 268.5733438 81.9350556
v -29.2649604 -4.2282329 -10.4606971
v -59.8076768 -160.9313339 -29.2052664
v -8.1077870 320.5376267 44.0017730
v 44.1631824 -99.5505750 -17.0554984
v -53.9240539 302.4055362 85.8355090
v -123.3303025 211.6120905 44.7032936
v 12.8564313 28.6985766 44.0873429
v 34.5034115 -44.1184938 19.8523048
v -180.8622032 374.0630448 83.0703154
v -13.4201134 26.1614416 3.5095771
v 8.2076900 -148.1255144 33.9947492
v -88.3583874 293.7910259 79.7421113
v -6.5089422 -96.6254175 4.4498160
v 55.8989942 -153.4062028 -37.2438394
v 57.6797277 -151.7532617 -36.2056941
v -101.3972461 323.1044710 87.0162919
v -8.4933368 94.6698412 61.1035116
v -27.3320489 -175.7451892 -21.1041905
v -74.9274269 405.3265452 69.8556677
v -26.8350616 112.2334152 21.5890631
v -0.7889752 61.0077046 55.9303127
v 68.1734681 -204.4860423 -8.1656417
v -68.7323809 -124.8582006 -10.6816906
v -52.6648797 416.0245955 64.6041110
v -60.7289299 -182.2953224 16.5169779
v -28.2967631 -32.1056060 53.1838387
v -35.8417332 400.8352458 44.8128656
v 16.8399457 -209.7793818 20.0874154
v -30.6233410 -152.3937732 14.5208705
v 43.3394387 -39.0910022 1.6463363
v -8.4680468 -107.1976796 1.5241632
v 77.8906941 -194.8599964 -8.7213460
v -23.3650897 -150.8463174 -18.8287850
v -43.7334701 204.2902559 71.9682798
v -72.6303160 -91.4748386 5.6367447
v -34.2601873 115.4555455 21.0551303
v -58.2481734 -217.8579569 -51.5288711
v -11.7034223 213.6342973 74.8323873
v -2.7821821 -205.7814747 26.7654750
v -55.0140999 -113.2102162 -18.1428865
v -65.1927888 337.8634751 90.7492861
v -99.5331630 -211.5492374 -1.4708422
v -92.2201425 113.5382429 24.3388619
v -78.6874220 365.9769893 65.3259456
v -15.0266234 -16.2067227 52.2435047
v -60.7042871 417.2248840 96.8452394
v -76.1789382 -262.2806728 -36.0506736
v -65.3867871 189.1169697 65.4250979
v -61.3817573 -124.6245503 -16.8516878
v -61.6335161 36.7080048 0.4016072
v -18.6558757 -205.4931223 15.6178949
v 29.0790088 -5.7034171 19.7492149
v -92.6243961 279.5283496 47.5561731
v 16.4032094 -100.5405188 1.2486549
v -89.3825069 327.2869885 60.7663579
v -35.2245867 309.1951907 47.2445264
v -110.0640595 275.7084966 74.8912469
v -17.9062579 90.1327357 59.8082766
v -102.2238359 -241.9435084 -22.0358558
v -26.5368130 -244.9277788 -14.6378493
v -53.8917482 -188.6816621 -41.6652262
v 29.7500454 -161.7139280 28.7827719
v -9.9926861 -112.3768687 -0.2434984
v -18.3234010 414.5225585 46.0405350
v -1.4229297 84.6607015 19.2866828
v -26.1438284 -56.4465672 50.1243770
v -34.4676264 -51.2019768 -7.0778984
v -15.7728754 -225.7293910 -19.9379586
v -77.8272748 400.7206857 67.5642043
v -61.9192123 324.2353201 56.8722226
v -33.0471359 -244.4997579 -5.0108596
v 12.8403232 81.3287199 43.6570756
v -33.2650021 13.1780114 55.4566979
v -47.0544472 350.0027955 54.6058975
v -44.4744602 345.2010453 53.2623790
v 15.5407833 53.9608523 35.2490693
v -94.2605063 264.0627325 73.3961314
v -57.8424037 -124.0935326 14.0236886
v -49.7560203 277.4098814 81.8984881
v -73.6702085 273.1844485 76.7778605
v -111.8558347 180.7225794 37.5736468
v -44.4381498 381.5135360 53.6604188
v 16.1532443 -189.7259653 18.6083280
v -85.0185305 193.8983053 65.3372929
v -60.4878217 26.6146418 -1.2834788
v -87.1436298 177.3475707 28.1989221
v -56.3889779 31.6715874 -1.3421543
v -32.2071314 -2.6558209 -12.3655759
v 64.9318323 -126.7378628 8.9486800
v -39.0654430 110.9921485 22.2717207
v 53.8879745 -141.0120726 -30.2559528
v -27.3849387 -167.2749370 24.8336736
v -47.4260859 354.6868861 53.6933392
v -41.7273678 -0.0528777 -10.5087394
v -34.7262956 5.0757211 -11.9188232
v -114.3594608 393.8498795 30.2067716
v -13.5679962 -150.8341283 41.6251495
v 0.0979342 -5.7708370 -5.4144990
v -31.8507552 270.2402174 90.7289237
v -21.7639729 223.2873142 78.9668337
v -6.5039122 198.2569098 69.1510141
v -3.7735396 228.3188105 60.9178990
v -32.7308029 -199.1738826 -25.4199617
v 62.9775897 -208.6435109 2.7344513
v -42.5001271 218.0336565 75.4958019
v -11.9585311 -192.9913163 35.2329202
v -49.0374155 384.4287992 55.5022135
v 9.2731211 -47.7221236 5.2657370
v -33.4511884 -3.4737510 55.2945361
v -46.5842746 -186.8332177 -36.3803655
v -33.2550444 32.6990858 15.6075852
v -36.2675153 30.2520934 -1.8496301
v -143.2389468 372.2678721 34.2599824
v -86.4454731 197.1350163 32.0862122
v -38.3120999 176.3893515 28.8194548
v -86.4609927 -194.1098124 -38.9982127
v -49.1419062 146.6656327 60.3424199
v 54.7098890 -186.3551289 -35.3995003
v -72.9940087 310.4480803 55.2765094
v -52.4152741 -209.6867859 21.7878576
v -74.1784424 182.8165054 63.6131316
v 55.5258170 -207.1832567 -13.6180865
v 13.1700309 -57.1269952 35.2976359
v -5.1555308 190.4788464 68.5871467
v -126.1786968 403.8156569 40.1223451
v 46.4260913 -157.5599015 -38.0073190
v -41.1676876 386.8203461 49.1617508
v -66.3797855 -136.4504397 9.3604391
v -29.4365771 -136.9019598 33.6774364
v -29.1773118 -124.4199127 34.5590822
v -47.2843610 77.4259120 11.3158999
v -39.7388339 71.4391693 57.5426444
v -61.6339967 151.4044702 25.6197825
v -101.6755700 298.2763946 81.6698149
v -107.5763851 347.5545645 90.8277780
v 68.4458017 -172.5620478 -34.0041183
v -64.8566112 273.4141946 78.8317025
v -37.7012342 116.7770848 58.3976097
v -58.5331656 -39.1675457 -6.6873017
v -35.9029062 -24.3420769 -10.4145408
v -51.6862758 253.0990541 76.5040219
v -62.2437783 -273.6452222 -29.5650121
v -36.4614837 16.5700633 -9.2875212
v -72.3668486 -54.1624427 17.2991417
v -91.0788551 -262.8298700 -26.6868304
v -47.9678661 -1.7388351 -5.7573877
v 36.5051366 -212.5088125 15.4108508
v -15.9561932 -83.2520351 0.1227222
v -97.2275659 275.5214572 46.4644171
v 55.2624203 -126.7133951 -22.5216560
v -67.3665330 -182.4863106 15.1543887
v -112.5731543 148.5191584 70.4232827
v -30.9015922 341.2426710 44.8161587
v -138.4482086 337.6713395 38.4738073
v -62.4870844 317.9377913 55.8814965
v -16.6312810 170.3758538 71.5071037
v 0.1001242 358.7271273 33.1909917
v -81.3948661 300.8969426 53.4202419
v -99.4737968 332.1045041 52.8443865
v -132.5726658 309.4449639 40.0218181
v -86.4496529 33.5273519 43.6550751
v -21.6886476 -133.5361898 -15.3999180
v 44.9404344 -51.0623194 -3.3590579
v -22.8648391 383.5286498 43.9517722
v -73.6789480 -166.2115008 -17.0252528
v -164.0009880 363.0664051 48.2143983
v 23.3399384 6.9883033 29.8301056
v -13.7877166 114.4585684 20.5708332
v -24.3663583 -29.3044858 -4.7863461
v -0.6313027 191.2694871 50.6009609
v -98.7906903 -202.0446509 -24.5295130
v -129.8587620 235.5306745 80.1200867
v 76.7256618 -148.2729763 -15.4281231
v -82.7618167 68.9292774 15.5943232
v -31.9078565 -181.4991534 -23.6681383
v -2.3584112 -136.9011104 39.5883396
v -27.4148528 107.4383631 61.2152889
v -70.0790584 25.2999812 51.3981842
v -124.4647875 382.2990656 28.4742620
v -167.4104184 391.8123543 84.9470198
v 7.1000890 -138.1239593 34.9528417
v 49.6712923 -64.8681819 9.8773343
v -34.0758823 8.5367104 -10.6990915
v 19.3107706 37.2209288 26.1676293
v -18.0117134 99.1685688 61.0399619
v -8.8158734 -142.7631527 41.9108011
v -44.9029244 -123.1167987 8.3192494
v -10.1694241 -209.2079371 24.0605138
v -4.6290467 237.3583466 64.4804314
v 19.5829179 -97.0876962 33.6148180
v -64.7668689 278.9096832 79.8655003
v -143.6522454 346.9807804 36.7574096
v -4.3277657 -148.6484557 -11.5997773
v -34.0270102 264.1389072 88.8398141
v -27.5682155 390.7237053 102.9049978
v -101.4699265 -261.7567778 -8.6795241
v -69.4704652 365.9444153 63.1879419
v -44.4876626 -125.4258752 -22.7888525
v 68.4092641 -151.8639773 -31.0442261
v 42.9410450 -188.2368326 -32.7516980
v 6.0784156 85.1849169 52.8584756
v 16.2726622 -34.5976092 -10.1966998
v -42.1035588 110.3956848 57.9474159
v 4.0928097 -147.4534571 -13.0787101
v -99.0831554 317.9340363 86.0202238
v -52.3449332 296.4160740 49.9959849
v 9.2217876 83.2993165 49.3114442
v -73.1248856 -163.4610295 -13.8006499
v 22.9813252 19.5844844 15.8858951
v -150.4368484 328.8782239 95.4851508
v 60.2226034 -209.4613165 6.7364462
v 5.1819854 5.7455092 48.9949360
v -82.9020366 282.7685475 77.7072459
v -82.6435313 292.7996218 79.3638974
v -59.7125217 -185.7096404 -41.6602232
v -68.3967918 54.2801172 3.6715274
v 22.5872938 -49.9690771 -10.0617772
v -53.3867404 -173.1745601 15.2597157
v -35.5057195 24.4402774 7.8115645
v 6.2977266 155.3454548 51.6144857
v -176.0757565 377.1959245 86.8017375
v -66.0732388 129.6337247 61.2455681
v -73.4952092 -40.4458940 7.2468463
v -115.0073037 328.5416961 35.8757675
v 23.5864017 -172.4949330 -32.7101350
v 5.6859166 54.8134968 15.9768444
v -165.7938957 295.7451940 85.3538960
v -155.0299972 387.3679042 79.3331936
v -21.6748472 -137.2578442 46.0307561
v -103.6967933 378.4258366 25.1245815
v -36.8634798 -28.8816579 -9.3570976
v -15.4111991 -166.6548997 38.0442254
v -16.1106866 -122.8289306 46.5473011
v 13.2529689 -167.4089283 -22.0127553
v 15.3700337 31.4329416 12.7963293
v -73.3852088 -151.7980546 -1.2181539
v -99.7836366 138.8386488 29.4140503
v -83.5871696 -195.0973719 8.5033104
v -41.7471044 -153.5629779 -26.7309863
v -156.7010134 393.3483064 81.9426104
v -67.3270747 328.3373415 60.3492819
v -59.1994487 -136.9440109 12.8906099
v -7.4047558 -132.4873269 43.4726290
v -74.4702742 338.9583230 64.9142861
v -39.8858562 400.1564980 46.2135337
v -148.4247595 324.9317408 96.0283428
v -55.8179878 323.4964311 53.9604910
v -15.8867612 -25.0856150 53.0762263
v 47.0045507 -81.8286836 -13.0233243
v -1.5475324 135.8914822 61.7737435
v 17.5174400 3.1493313 38.1728709
v -44.4923118 -60.6555827 31.4490013
v -31.7357257 162.1737182 27.1130223
v -7.3419837 252.0649433 73.9711225
v -62.2847192 332.9122961 58.2550913
v 14.4083947 61.4828281 38.8222151
v -27.6411809 -151.7948359 36.7363133
v 42.2621854 -104.7018692 21.5105172
v -149.5195329 330.5756748 45.6401855
v -80.2510306 -200.5171627 12.4755325
v -56.8714961 127.7720481 59.9371381
v -88.8496339 -273.2450962 -15.0061287
v -182.1737438 351.2617946 79.6880573
v 46.5288572 -194.0493286 18.6136309
v -68.7550828 411.8147790 96.9653279
v -91.1952034 373.2791841 95.7362056
v -28.8722180 -165.2207077 -20.2767644
v -62.2011945 394.0283358 65.7386631
v -5.3281388 62.2655973 12.1044070
v -28.6280327 -236.0506058 1.4192933
v -36.9492657 36.5197100 8.8574896
v -128.0603111 230.2581817 79.0259913
v -70.9521398 -87.2604474 -0.1053282
v 24.1061840 -161.6243273 -28.6671109
v -66.3669854 90.5386657 10.4419356
v 2.7198202 -182.3543310 33.6818136
v -29.7468230 109.8851487 22.1656282
v -34.7210914 -223.9305526 17.1369743
v 72.3989010 -200.8325607 -9.4763981
v -61.5872741 229.5520008 35.8852260
v 45.7910188 -64.8908690 14.8296878
v -66.7062029 337.8236890 62.4678954
v -67.4836338 -276.2169838 -16.2379816
v -24.3568979 364.4722402 98.8021791
v -144.2128420 382.0224702 39.6233574
v -145.9144950 385.2488399 79.3767869
v -83.1771642 -275.0564516 -13.6082135
v -69.3895668 -176.2403697 -36.2452790
v 54.1490018 -105.7893857 -17.9105867
v -39.2191336 24.6602297 -8.1488332
v -44.2767777 63.8663471 7.6097795
v -37.7531424 -124.9437183 -21.9711810
v -71.0324869 -146.0743845 -14.1298622
v -96.8836695 116.6682318 64.9953410
v -146.6787905 403.4528732 51.1280634
v -27.8807562 318.6108172 50.2263531
v -42.2438160 -258.1034899 -13.8471993
v -12.9630342 -96.6253728 47.8261337
v -6.0615079 99.1837382 61.2300113
v -57.3365986 -145.5676407 12.8476555
v -101.5395671 -227.0153165 -22.0317561
v -112.9074618 399.7367620 81.9466710
v -107.7316701 286.7223024 43.3807522
v -63.5433868 106.2799841 14.4685060
v -79.9334720 -0.0184867 36.4933051
v -42.5935201 59.2839569 6.9021112
v -0.0676473 -180.6341112 -18.7293515
v -40.1732512 -248.9671111 -5.2308240
v 5.7741310 -197.4162906 22.1301615
v -68.4156120 -97.5890607 15.2957188
v -28.2551181 -139.5714283 38.5717675
v -70.3424066 343.1732357 64.8780540
v 13.9618339 90.1696458 36.4628546
v -7.7700177 -182.7770919 37.0889120
v 54.6046384 -198.3054429 17.2089990
v -69.5765987 -131.3319206 -10.5371065
v -113.9476076 360.4829311 23.9083767
v -169.1789180 363.8103008 54.6228625
v -116.6229099 267.9100931 38.6914052
v -55.2243516 245.7939535 73.9570260
v 4.8781410 -187.6319647 29.2848609
v -33.0864936 -249.7886866 -11.7123993
v -50.1263328 351.7052531 55.7926595
v -10.4302261 -39.0745550 52.2464886
v -34.8923728 -73.5016689 -9.8326690
v 14.2378900 56.9155961 38.8141684
v 20.1228894 -174.9112606 -30.5894092
v -59.9301755 344.3187475 97.2496122
v -34.6601196 323.6191273 97.2644016
v -12.7079431 325.9767294 39.4195132
v -36.9045250 -229.2518467 -35.0908861
v -5.6722588 338.6737406 35.3221148
v -43.0889092 -73.0124041 -11.3501381
v -81.1914727 -256.2151551 -37.7011672
v -6.6244602 83.3265334 58.8353649
v 1.2071169 -167.0498997 35.3568420
v -32.4539952 11.1335348 6.7450902
v -116.1462963 258.3696842 73.4996274
v -22.3101769 315.9705997 93.3311284
v -53.6333807 -264.9560571 -32.3614255
v -39.6043807 85.2970704 21.0482646
v -101.0661945 396.2809443 62.7242178
v -30.8269486 -164.5473391 14.9415592
v -69.9011013 346.7815220 65.5485839
v 54.4516407 -180.9900999 -38.1998308
v -27.7513191 -213.7109190 19.3599816
v -28.4774415 -7.4360785 -9.9052545
v -70.3477561 23.4555230 0.8085766
v -10.3195412 367.6394224 35.2017172
v -76.3325095 238.2104099 72.4185556
v -122.0894530 241.8402135 74.6754184
v -54.1871227 198.8671869 67.2193691
v -25.5826190 378.0254722 45.6464179
v -41.8950655 44.0426916 -1.8484810
v -72.1720755 -278.6334753 -19.2131177
v -116.5071726 319.8904097 39.5890176
v -110.6287763 200.1071125 35.9581038
v -150.2556950 301.3231456 92.8670689
v -80.8608830 376.0815859 62.8899187
v -38.8968959 409.8247290 47.8564575
v 5.2756444 153.1237066 54.8960157
v -58.1334159 -173.8970429 14.7566777
v -58.7173998 -150.2225697 13.0527942
v 47.5323722 -134.4821900 19.7462719
v 2.2181193 -216.4405882 -7.1425401
v 54.4168837 -137.4208778 -28.4425486
v -76.0584027 366.5988743 65.1521534
v 15.1216164 72.4869445 29.7643859
v 45.2642404 -50.8937500 10.5925621
v -87.4606520 393.7247992 95.7166702
v 6.5865191 105.1154360 52.9263616
v -11.8779959 398.7226486 40.1832610
v -136.0204220 409.4330072 66.3593858
v -67.1228841 -269.2725956 -11.4001064
v -23.4555230 -28.3691511 -2.7357547
v 42.9623015 -120.0743020 20.0213380
v -88.5124132 269.6668208 75.5913556
v 15.6180328 63.3004531 24.5541222
v -65.3779954 352.9782891 63.9455095
v -78.4957856 379.5574903 99.3885472
v -58.0540001 -93.0874571 19.1122219
v 31.5583982 -11.3805495 16.9381630
v -72.2065046 232.8205258 39.3417813
v -17.5308306 -235.2381796 -10.5912574
v 5.6913062 -193.6806589 23.4815311
v -29.7537223 -151.8261284 21.4583836
v -25.5801193 -155.5687338 40.0499478
v 16.0462055 -126.1404455 33.6079486
v -47.1734703 286.3550782 85.0445703
v -145.6837058 397.9564607 82.5606436
v -33.4622301 231.4224094 40.1500836
v -137.4087632 314.4466877 95.3103974
v -11.7848851 188.9444739 38.4220406
v -89.1792625 96.1430669 22.7300953
v -128.9413273 407.0794284 68.9961836
v -51.3243936 356.1832309 55.5688068
v -98.6159518 370.2764809 93.3926404
v -65.0958866 88.8779536 10.0377770
v -44.3912186 -228.1901091 -40.4940285
v -51.4901541 336.7320001 54.4790588
v -63.7697503 399.4030952 104.9046516
v -53.7061058 314.6915436 91.3160592
v -46.2167449 235.2260053 77.3702487
v -66.4233789 236.1963987 39.3776037
v -34.7460993 330.6800723 50.9323068
v -37.6286656 50.3356978 57.4793741
v -27.3168664 402.2227824 101.0009050
v -117.0776486 284.3356431 39.7122689
v -34.5591605 315.5881464 47.5320444
v -67.5914809 -138.7472004 -16.1973573
v -55.8257960 -274.2852867 -22.1942812
v -77.5330216 -176.9381166 4.9804170
v -30.8913533 -22.7685813 -10.7055511
v 67.3614070 -126.3175607 -19.2582328
v -76.0054663 -5.7105189 37.9661992
v -32.0584811 178.1183034 72.2309873
v -54.0653914 -150.7802308 12.7669275
v 53.4963794 -156.7289382 -38.3969992
v -22.3202519 -200.6004602 27.3886044
v -16.5118948 -160.0268632 39.3335223
v -0.9486701 82.7932581 18.5911767
v 4.6698442 -209.6312344 -11.8747717
v 14.0216639 -84.6582130 7.1301046
v -178.3690304 374.3560314 85.3920728
v 29.8681743 -183.2033843 23.0545774
v 40.2095728 -84.5764354 22.3525148
v 5.0029089 57.8874238 15.4070258
v -80.7512775 84.4472200 15.3276473
v -50.7478304 -249.1109669 -34.7724557
v 4.4277837 -40.2627364 4.8898687
v -39.2451994 -201.8612921 -33.9788310
v -17.4072776 -235.1700217 -13.6278132
v -97.4447280 -262.2305751 -19.4199532
v -1.0286043 -6.0437815 -4.9445173
v -0.5330741 374.5470941 36.5003534
v 9.0304138 355.1422656 42.5491855
v -125.9850711 280.7437778 80.3547651
v -42.5795875 -74.8850927 25.0907168
v -20.3314237 -132.3079914 46.5985015
v -16.5199433 -4.9501974 52.6761338
v 69.7368309 -135.4388893 -21.0210476
v -68.2255998 90.6798393 61.9041733
v 21.1769082 30.8508463 18.5478963
v -6.1970870 321.0083246 49.2349565
v 14.1416322 -210.9102309 20.1069862
v -87.2235820 -234.1056317 -38.9445312
v -25.2764914 -165.2757227 -18.5892787
v -46.5920977 399.9586105 50.7043004
v -14.4251678 49.5338179 11.0334400
v -171.6639698 321.7653036 94.7670415
v -11.7761232 67.7868426 55.5568933
v -47.6502590 111.2798303 21.3354696
v 26.0051135 -190.4124618 17.0704555
v -9.3954345 -145.7365155 -11.0271759
v -93.1790620 150.5821794 26.0025579
v -32.0159905 52.2608720 17.6058542
v -112.7633601 404.8506320 48.6557893
v -3.8464067 392.8847015 67.8936839
v -137.6046687 354.2259932 90.1156366
v 31.1745573 -169.1726744 -36.6830379
v -108.0538109 397.6253867 86.8579298
v -64.2323196 138.6465877 62.2150749
v -55.1043116 388.3214593 60.4557805
v -130.8091879 371.3558614 88.8929069
v -41.5755287 -180.1879406 19.4358788
v 67.6587820 -106.9869772 -4.0848530
v -64.1428828 -120.7043454 14.1460216
v -63.0639493 403.6972523 66.3397312
v 26.0927491 -12.8299408 -2.7552599
v 52.4205640 -168.2658792 23.3536251
v -19.0242063 -199.0556568 -20.7232181
v 4.2635519 -29.2085521 43.4007198
v -79.0504515 -229.1850150 -46.0927933
v -79.7893852 -186.5625083 7.2488296
v -17.3152685 -112.2994870 -6.7894082
v -42.6838771 160.9171927 65.1529506
v -94.7442576 339.7777379 88.0384892
v -123.0380982 348.8608599 26.2281597
v -46.5998016 308.7381124 49.3665449
v -32.3816612 -121.8810230 18.4524301
v -132.8825504 405.6108892 75.4264519
v -134.7989142 260.3524029 46.6472320
v -116.9669107 401.4271200 75.6847784
v -61.1518212 381.4710677 102.7401835
v -60.0828752 -233.0491096 16.5762156
v -28.0444063 -49.4496711 50.6235696
v 13.8166873 38.2822193 13.0194640
v -16.9015210 143.6568648 67.8218976
v -99.4812697 -260.6271207 -3.9126729
v -20.0333074 -63.9238656 -1.8492024
v 7.4197412 112.9614636 51.4461957
v 17.1352271 58.1285320 29.7934879
v -15.1120825 -116.4543629 -4.6252795
v 62.2051507 -203.9532959 11.5762837
v 62.9192740 -147.8504837 -32.5659886
v -31.2122572 -101.1295095 27.9064327
v -40.7232791 320.3293979 48.5773422
v -58.9790232 116.6788414 18.6993014
v 24.9744654 -158.5398614 -27.3734909
v -20.3328934 -184.2210442 35.0823253
v -101.2403071 353.1720638 89.8610950
v -49.1089039 58.5225597 59.3012460
v -86.8402794 -269.8192894 -7.3854472
v -89.2945230 364.2496765 37.7406180
v -123.0230629 405.2331746 41.5174365
v -32.0608728 -94.1189006 -12.7279153
v -61.8074425 294.2522168 82.0002928
v 28.7042949 -59.1742545 -11.8326778
v 24.5051123 -77.3475245 -0.4022698
v -147.5625187 260.3845298 88.2885531
v -149.2445916 283.9046121 89.5477384
v -52.8417602 -8.8571282 -4.5130020
v -120.5751374 318.6312318 92.9605737
v -18.5013246 346.8248248 38.0323082
v -79.2500153 222.1520841 70.1881796
v -74.7932196 43.4274413 5.2774893
v 68.6487928 -163.1003916 11.2824021
v -72.8914738 43.8688882 54.5116998
v -60.7492514 -230.1774323 -48.5710762
v 6.7265993 139.9435252 51.9912578
v -81.6398188 -231.9385558 11.2292357
v -73.8710761 -189.7150129 -43.4391126
v -37.0577984 385.7889771 48.0107032
v -76.5524134 316.2680864 57.9476133
v -62.0450266 401.2380242 105.7655811
v -99.0697518 337.1452689 51.4136627
v -30.7472777 241.8679297 43.0071354
v -15.2255073 53.9202951 12.0267309
v 11.1067733 20.7943823 9.1333138
v -84.7393945 317.1343207 84.5114663
v 30.3292926 -178.2508194 26.6071837
v -33.0079310 62.3385906 56.1557524
v -26.8552992 -12.6001807 53.7780300
v -155.7063460 403.2628536 78.6423236
v -32.1413763 -216.6135758 20.2658251
v -5.0942749 -136.4911795 41.6663066
v -101.3712585 331.3828707 44.4160588
v -63.4463355 -140.9155428 11.3126673
v -45.8919220 -151.1719972 -27.0505715
v -141.0945654 328.1083405 40.9667641
v 3.3602619 159.6014947 42.4686596
v 17.2915943 -133.4550232 32.2315134
v -68.3008134 -278.1038284 -20.5384176
v 26.0571036 -138.8645917 -11.1963479
v -7.5506279 38.3650325 6.0047279
v -19.9315809 -163.8037711 -16.5264793
v 81.4916044 -173.8181710 -6.8672332
v 0.4724439 -203.7634999 25.0082500
v 26.7432407 -179.0213436 -33.4433690
v -69.2484751 -118.0775091 -8.5491287
v 26.0054599 -85.8095065 -0.1418801
v -58.1246801 -124.6315017 -19.5959676
v 22.1383162 -189.4667894 -25.1351986
v -78.1910196 363.1838560 96.0237458
v -70.6900731 -202.7076781 -49.2469184
v -56.6561446 110.6231213 59.9256307
v -111.3996357 375.1474917 92.2569111
v 3.1334825 379.9722195 41.1584377
v -15.4444417 280.2120745 84.3738690
v -42.3644260 327.4141550 49.7768857
v -4.1266209 -161.6231203 36.6159827
v 12.0055722 -19.7918061 40.8784933
v -72.8352368 -61.8295670 8.6567244
v -48.5444255 159.0717286 26.9915909
v -81.9535553 189.8166686 64.3983483
v -65.8503026 23.2621115 -1.2991568
v -82.7991962 369.9429929 97.2505212
v 9.5366938 -78.1668946 36.9897187
v -45.0666584 -201.6987652 -44.5101224
v 3.3928235 -70.5907047 10.0052776
v -40.3910130 -35.6259644 47.9331985
v -53.4710959 -268.2202756 -17.7884791
v -179.6467900 387.5035346 76.6570717
v -98.5709131 -240.9335971 -27.7634356
v -42.4593315 48.9812158 0.7500018
v -18.9150386 266.6252553 86.9207010
v -68.5082898 204.7941387 67.5425306
v 0.7580013 194.3677068 54.9736023
v -69.3002865 -151.9926339 7.4720816
v -92.3872963 100.2364457 61.3681450
v 9.3191247 91.8238387 49.0754507
v 13.3988252 -205.4262161 20.2336740
v -20.3748010 347.6695120 93.4413895
v 80.6415826 -176.2917340 -1.3450565
v -2.3696593 41.7236052 7.9371501
v -45.9189042 -239.0912175 10.1626376
v -55.7411462 -201.7877847 21.3337280
v 15.3698307 46.8614809 16.3769200
v -91.4992988 359.8975241 34.6899666
v 7.7397688 -62.7587065 39.1036794
v 76.1176348 -196.2413639 -12.6352850
v -51.1441045 340.4474556 54.5786656
v -34.7148813 -67.4491599 37.2870862
v -38.4810008 390.6998932 46.3546887
v -54.1388057 56.7102022 1.5983114
v -12.5180548 344.2013264 35.8473137
v -122.8021607 407.7891409 58.3328120
v -164.9027318 317.7494109 97.4153653
v -158.5287005 329.2675018 96.4449272
v 62.9558563 -167.7020043 -37.6516543
v -34.3292467 352.1612287 97.9781076
v -38.1485671 363.3794188 49.2789522
v 11.1689670 35.1032093 12.2805769
v -61.4675023 -141.3517296 -21.7575449
v -93.9205885 360.7871532 30.0398339
v -134.7471029 404.3681622 44.7496064
v -178.1996042 361.3314331 84.7301558
v 5.2284230 -164.3841714 -19.2383006
v -69.7151050 -142.1701312 -15.1085937
v -146.6753483 348.8653898 92.3115015
v 60.2564849 -94.9989185 6.5543763
v -83.8524029 -267.9914236 -4.9541965
v 75.3488317 -183.2416207 6.9501381
v -7.5746048 343.0277109 34.7438492
v -19.6364447 -229.3613404 -21.0361313
v -182.8194857 355.4249108 77.2495717
v -13.4548647 -212.2226059 -20.3926433
v -65.6171665 283.0355465 80.4023817
v -116.9015318 402.2008777 37.7556570
v -11.3449004 259.9158585 80.5734247
v -10.1898592 -124.2645979 45.7841568
v 6.3712457 6.2313308 -3.0273653
v -41.4984263 144.5955783 61.4089631
v -116.6899055 309.8998368 40.8706740
v -34.6049853 23.1267810 -0.9065041
v -169.2100018 329.4526041 97.0454961
v -33.5041285 141.7071223 64.8196861
v -45.3909189 209.6016109 72.6927668
v 23.2514981 -95.7645848 2.0740342
v -31.9150425 -59.9854812 -7.2547072
v -42.6599383 -164.3149704 -29.6305325
v -29.0452950 330.8576643 48.0645560
v 49.5205000 -99.0166143 -17.5695997
v -74.8119280 32.0334695 4.5911721
v -41.7688414 -122.3017350 -22.2863406
v -7.7806492 58.5706308 57.1319610
v -17.6215656 271.2549269 86.4060298
v 1.6341159 54.4867702 12.3219406
v -9.6285054 -46.1178683 51.7407320
v -49.0222126 -56.1878085 31.4510874
v 50.0823371 -62.2787364 0.1836797
v -32.4437506 -138.5303140 -21.6585789
v -75.0960261 -184.1049641 9.6830111
v -65.8208877 -242.8949922 11.0798003
v 13.6573734 65.0135353 39.7429317
v -9.0125687 315.6541884 47.8904434
v -56.2372655 168.5988903 27.4133179
v -50.7669002 187.2524023 67.5769895
v 37.6855731 -133.8412762 24.9126535
v -92.4252644 355.7850718 34.8974988
v -99.9714434 -200.1488656 -34.0218097
v -80.0873712 229.6926379 71.0268766
v -28.1288046 76.4539614 20.2626064
v 60.2298118 -177.6659936 19.7924282
v 18.0929732 50.0039943 24.4933888
v 29.0088784 -173.9324331 -35.3905410
v 19.5589047 -98.5151082 33.8293836
v -170.4937518 325.2502084 96.2052941
v -28.1885043 152.6511759 68.4077740
v -111.2446263 388.8080716 91.2339985
v 24.3218001 -13.8927996 30.1112868
v -73.2965469 -159.1177583 -1.6133920
v -95.4459012 -267.7484155 -3.8779501
v -126.0430962 196.6493428 79.9922273
v -4.2741066 -19.7849795 50.4917763
v -80.1243186 397.1560895 67.0153052
v -31.3680060 -13.4182544 -11.7977597
v 14.8139466 -181.9714755 24.9096788
v 80.6120411 -172.1840948 -1.5768885
v -149.5020092 356.1309874 89.6904320
v -49.4716614 381.8349242 106.3730642
v -53.4276925 195.5182552 28.7784841
v -19.9415255 392.2752738 43.0313572
v -22.5631539 118.9666316 19.6792148
v -51.4289401 175.0762016 27.6710819
v 46.7052013 -184.5345199 23.2625250
v -10.4329390 104.0231660 21.9346322
v -98.1593579 402.1875858 86.5534022
v -87.6751840 248.0396330 41.6371413
v -8.0867223 70.5309957 55.9173077
v -36.8001871 284.4683826 46.1160801
v -32.9600126 18.8286416 12.0573249
v -119.3591356 326.9688189 36.3157541
v -74.9410018 -183.5904568 -39.8872085
v 8.2916729 42.6758491 12.0674865
v -92.9593816 405.1817954 72.0999241
v 19.0542508 -118.6124384 32.8899175
v 57.3822260 -141.1901712 -30.6202117
v -75.6086111 403.0992687 68.4726462
v -27.5803078 -145.1085508 39.3363200
v 6.6172779 153.4368545 47.9041263
v -68.0770203 231.6570133 71.6731548
v -0.2926192 -169.5875674 -19.3654038
v -92.4544185 269.6131170 75.0505030
v -63.0400330 -43.1189053 29.9931634
v -110.1693958 127.1982193 53.1851575
v -14.0403761 202.2129446 74.2985308
v -29.2877462 16.3057055 13.3229028
v -108.5626557 230.0935388 37.1578597
v -1.5167226 -127.6963353 -2.9450865
v -75.1221105 384.9946856 100.9631604
v -37.3830460 345.3234136 49.8800278
v -115.3647825 354.3013632 23.9554998
v -34.4236754 31.4495489 14.1683454
v -78.8387060 -250.8848906 -40.9170911
v 32.2289765 -104.8272774 28.4040496
v -46.6030128 -208.3796561 -48.2840911
v -38.5382697 -5.9757968 -11.5253096
v -33.6403735 -142.8840756 9.4957929
v -125.2157241 189.2141998 77.7368322
v -8.4996298 -157.3332846 37.5624485
v -179.2114824 345.2534974 85.1497352
v -103.0954495 -221.6265500 -2.0319689
v -110.7962802 174.8723090 37.1033847
v 76.7592713 -193.6439127 3.5267808
v -71.8616098 -232.9347134 -47.8502475
v -60.2645874 -2.5017923 -5.6818319
v 6.2997565 -203.7215680 -15.9334876
v -30.1542021 -161.7862731 -21.3277768
v 70.2283010 -146.8267590 -26.7165434
v 13.8550745 62.3795763 39.9156921
v -87.3818249 -200.1209557 -40.1131101
v -39.0681215 135.1359040 60.6414899
v -8.4548937 259.4853342 76.0181993
v -3.2542183 50.1694754 9.6343542
v -61.3344163 392.5061226 104.1679755
v -76.7011791 379.7912002 65.0954768
v 31.2567540 -161.5162492 -34.2784785
v -67.6207915 376.4928281 64.1656667
v -39.0712693 -118.0119887 -21.0731812
v -21.0731626 -196.2713450 -20.7754672
v -132.8126788 377.2951663 31.4567499
v -27.0694960 21.4503296 54.4382893
v -52.7762249 282.1081281 81.5072805
v -39.5104922 36.5249626 -3.8603372
v -24.3835952 193.6404109 76.7060369
v -12.8793595 150.2653211 67.9395050
v -9.7035468 -192.9886341 35.1774246
v -174.1512269 380.2998066 86.7325589
v -29.6786856 424.2408276 72.6075023
v -27.6846085 -129.0690601 38.9055386
v -17.6060870 74.1965398 56.4990900
v -131.0260594 382.4398220 31.9649465
v -26.6199689 -195.1800436 -22.0484342
v -20.4863474 -168.4179455 37.4929979
v -114.7284582 171.0237861 77.7616277
v -96.0277021 -226.4851481 -31.0817715
v 24.8778872 -8.6979847 -1.3098626
v 29.5827687 -5.3332327 11.2230023
v 40.0232151 -81.5568715 -14.2286038
v 13.7892822 -101.2124196 34.8483287
v -14.4049022 -72.1335560 50.7280938
v -121.8063012 191.8297112 79.8809975
v 35.8909257 -192.9198951 -26.7853346
v -121.9179854 220.9036201 41.7066999
v -29.7476873 33.2333706 55.4520376
v 16.5223312 -46.5315804 33.3083235
v -126.7859042 309.4328940 39.4401811
v -108.4074676 154.8217833 75.4634961
v -73.5406578 -244.8763251 -44.3044938
v -22.1510287 370.8882630 41.9679619
v -143.2682276 342.0101106 39.6616831
v -37.9139781 226.4919877 78.7978023
v -0.2070702 -197.5709647 26.5893489
v -62.0291717 159.8688811 61.8079528
v -77.5121972 -193.6948299 -44.6217582
v -109.7223163 330.0715983 36.7570743
v -37.7790518 -253.3091307 -24.6248208
v -38.6312790 151.1479020 25.2149720
v -23.0189916 160.3889018 28.5122767
v -37.5730023 -210.9358013 -35.6142558
v -66.4461926 373.0323911 62.8180504
v 61.3199510 -161.8909240 16.3127668
v -79.1009739 333.5130215 63.8556257
v -2.0392174 7.5809853 -2.0940360
v -10.4688825 183.0238700 37.8457904
v -51.6548902 -87.2475281 -13.4048518
v -173.6391038 351.1887789 58.4347136
v -24.9145161 -192.3501194 -21.8650568
v -35.6116071 173.9041209 70.2266768
v 48.3088307 -132.2743595 -24.2744274
v -20.1088525 418.9410806 72.3569766
v -84.4524950 -275.7688761 -18.3941778
v -11.2048807 405.3782821 78.6676630
v -9.5373150 -74.6867582 6.7356122
v 16.1484089 64.7292659 29.9514886
v -42.4785987 135.9251589 59.2652075
v 30.8548007 -38.4782217 22.4817563
v -50.1673222 317.7096844 95.1537713
v 41.5628143 -209.9986076 16.1747430
v -55.0066903 -159.8168015 13.2135544
v -50.0894301 133.1150234 58.7365441
v 3.1178540 87.1458054 21.6932222
v -29.3610487 308.9794219 48.2938513
v -52.9329851 100.6038114 15.9298480
v -69.6273819 301.8370271 53.6580160
v -55.1833622 7.8258514 51.6349636
v -17.4264647 22.4552564 4.4242134
v -48.8202274 82.9078406 11.9836805
v -52.5782220 109.0717316 19.7704695
v -122.5519553 397.7625370 33.9479893
v -39.8252979 -124.0917668 8.3377529
v -51.0888025 358.9902222 101.5966684
v -21.1911872 -57.0093952 -1.9558242
v 30.6941513 -33.9008383 -8.4536551
v -88.4473398 366.9976294 93.3899134
v 2.3767031 36.4969112 9.4638616
v -140.7300681 403.9503038 47.2861230
v -88.8362825 369.2913949 61.9335733
v 6.5951180 14.4627411 0.3929204
v 16.8736726 -176.0733426 -28.0381981
v -51.4076985 -32.6989070 -6.2109190
v -169.8804051 398.1879950 69.7429925
v -33.9425877 14.7254094 3.4786055
v -34.5189609 -121.1834550 13.5382917
v 13.6303259 -148.9459425 -15.4627366
v -35.5217196 -151.0714293 -24.8479061
v -72.0890984 399.8497128 101.7309651
v -66.4110184 -23.7578414 -10.6887659
v 19.7366253 -40.3923392 31.5491110
v 8.3755786 19.0364905 3.7206553
v -114.0312031 141.8744624 63.1824359
v 45.1331735 -43.5119830 3.2445919
v -47.8561595 193.6496198 68.6036572
v -89.3723667 -222.9713649 -39.8460627
v -35.7548743 -126.4021695 9.9703474
v 7.6977359 -24.9281153 42.2380529
v -110.1016179 403.7699997 74.0432367
v -48.8145240 14.8567958 -4.9629174
v -25.1195822 -129.7116280 43.8228659
v -98.3890370 326.5365064 87.0053768
v -44.3202481 242.7289188 79.6557367
v -44.7374880 157.0485532 63.1482005
v -63.6015236 325.8268833 86.5870267
v -59.1117628 -109.2203483 16.2369031
v 6.2504099 18.7300164 1.9050699
v -49.0173288 331.0287893 97.8287682
v -71.6110170 -143.8652426 -12.3382574
v 76.1100128 -159.5548391 3.8917251
v -144.2900002 272.2400129 51.9900024
v -4.1682930 232.2082520 64.0071332
v 4.9760020 -49.8657562 41.8312475
v 72.2306222 -130.9702545 -16.1298867
v -110.0177541 243.7391877 37.9741490
v -51.2564816 382.3938966 56.5697215
v -70.4339743 -182.4041456 -40.5077264
v -88.3306190 376.5557110 47.9190573
v -56.1897345 -43.3883891 -6.7365859
v -50.1692742 -139.7124529 -25.3415965
v -175.4512936 341.4330781 90.8656195
v -60.2279045 38.0364768 54.7126532
v -71.0902587 -180.2161038 12.3080220
v -54.2203598 411.6811454 63.0371869
v -95.3525752 -231.0244888 -32.0164971
v 36.6043746 -180.4378629 25.4855771
v -141.4780170 352.4487913 90.5630216
v -6.3785855 -198.0484128 -19.3227511
v 30.2661434 -87.5525177 28.6790691
v -11.3186836 158.8985473 30.6603778
v -82.1903422 131.2735379 20.7413789
v -0.1751736 174.0596890 46.9894223
v -3.6613059 -78.6172822 8.3771450
v -12.9261939 114.4928187 64.4948855
v 37.9876420 -174.9120504 26.8438887
v 63.3145645 -203.9945871 -13.8814012
v -6.7694080 42.0120358 7.4628075
v 7.3013525 126.5575886 36.2889208
v 26.1059850 -31.4601734 -9.7584687
v -25.0531100 -8.8422811 53.9443605
v 13.4009998 95.4707786 40.3013527
v -31.3235708 -122.4544570 22.2863145
v -3.3907322 396.1741924 45.0517051
v -99.5526090 339.7415280 88.7752920
v -25.1116063 271.2552845 90.1734009
v -60.2122322 138.5542005 61.7443882
v -48.4243035 264.5649612 42.5379574
v -41.1218554 -100.3844216 -16.7673659
v 47.2442955 -125.2077669 -22.1274979
v -49.0259565 -129.5960546 8.9207077
v -106.1354131 231.5593511 70.7483068
v 6.1734770 342.7488804 41.9824012
v -65.2429983 210.6269151 67.9827631
v 18.1175843 -96.6512188 2.6203746
v -78.1172588 197.2917914 66.1748871
v -65.6016022 -218.5372114 19.0381892
v -6.4194440 45.9218472 8.9965360
v -59.9884205 -180.4878861 -40.2774885
v -174.6205091 388.6494637 84.2682049
v -51.5721850 296.8590558 85.2879584
v -16.6332927 6.4375228 1.4517437
v -30.7495724 -132.4554831 24.4668610
v -39.0211008 -107.9807654 -18.6349768
v -82.8938708 20.5593891 43.1854129
v -124.3186966 207.9094648 80.5239603
v -59.1088720 -116.8104187 -17.2409210
v -48.1509566 -29.1400272 -6.0165729
v -183.1610203 369.3938851 79.0778771
v 46.9858088 -118.5493320 -20.9740922
v 57.4950613 -148.8187611 -34.5225222
v -38.1422117 -39.6671221 48.2430235
v -28.9881621 -102.4518088 34.5328711
v -105.4587215 137.2723281 70.4961196
v 45.6653051 -207.3078007 16.3347293
v -87.5632986 367.6363528 48.2545979
v -64.4928217 219.6774483 70.1204538
v -12.9402457 -169.8260009 -17.3789430
v 4.4100345 -36.0408761 42.8013727
v -49.7396477 323.5791028 51.9713573
v -96.6981202 -242.1731353 4.9926676
v -52.7134761 -9.1601554 49.1886362
v -35.7532501 53.0481264 15.6687200
v -44.9693799 18.1373544 -7.9311226
v -2.1761486 396.0635364 49.1743349
v -103.1117588 -231.2368304 -19.9828316
v 43.0414453 -205.3142935 16.4434742
v -54.4720367 -256.0559213 -5.7666856
v -6.8969815 260.4584694 71.3733733
v -10.2624996 -116.3417771 46.2594926
v 38.1756909 -137.2325718 -17.7634209
v -86.3881633 18.9367104 32.9223834
v -91.8665975 -225.0944078 -36.9118899
v -114.0458062 237.8966212 71.9335750
v -28.0175228 -11.7990263 -9.1804331
v -71.4977458 -240.8962548 10.5868252
v -30.5544492 -139.2940730 18.1832481
v -75.3540248 109.6062437 62.8048331
v -69.5528686 157.9367518 25.6540664
v -54.9399741 417.7915454 68.6938390
v -101.1049598 132.7469349 69.8205307
v -93.7914997 350.8172333 59.4618767
v 72.8804991 -195.6841201 7.7302181
v -66.5879920 -107.4707210 -9.1748619
v -36.0938609 -109.6268669 14.8256188
v -43.3640555 323.3247697 49.6829860
v -96.1793661 -213.5907710 -31.0767274
v -123.0873391 263.3927464 76.9505128
v -93.2942182 -193.1232214 -8.0186417
v 80.4409236 -185.0132942 -4.0115626
v 76.7277107 -185.3861213 -19.7533369
v -0.7646887 -34.8558649 5.5445093
v -49.8137325 318.5923398 51.6652986
v -101.5877277 388.0627453 31.5762721
v -120.8175123 276.5757143 78.1654865
v -3.7831385 394.4640160 42.3916094
v 64.6611527 -206.6527754 6.7195268
v 9.7849537 -107.9550683 36.2420082
v 18.2806049 -138.2435262 32.3626772
v -153.6948085 337.9987180 94.9775130
v -170.9669977 315.9325719 93.8028991
v -130.7223588 363.9170229 89.7052959
v -16.6582614 143.7577605 24.9942653
v -62.0696172 -90.1875123 19.3841364
v -67.7280277 369.8327243 61.9698502
v -52.2059426 233.1820279 73.9588737
v 73.6399293 -176.6432077 -28.1080753
v -52.7578034 33.8950045 -2.6439442
v -45.6483737 424.6984720 87.0167017
v -17.2037184 -148.2453495 44.4759764
v -11.7168874 311.6832674 78.0715793
v -69.8177144 -96.6400430 -3.7363349
v 30.2519314 -192.4715042 -25.3237914
v -63.7265518 -174.3488014 14.3716102
v -37.2213013 279.0291309 91.4222226
v 69.7101429 -193.1049228 -22.2899094
v -106.8650484 398.6792564 38.8971865
v -44.1572443 269.5527673 85.1617679
v 5.8593308 357.4054837 35.1046510
v -19.0962143 -176.5594333 -19.9959539
v -20.1500840 -196.2625831 30.8278520
v -21.0280530 -238.7854904 -14.6876695
v -153.1211585 332.1228325 95.1932371
v -32.8963101 314.0052557 47.6599261
v -56.0199507 -158.0390036 -29.7735631
v -121.9074503 333.4009647 33.1681557
v 14.0398433 -137.6152933 -7.4008722
v 15.7534722 58.2378283 21.6872599
v -56.1556034 334.0001404 96.4718536
v 31.2716216 -105.2623466 -3.4774905
v -22.0574420 375.5609393 43.5482226
v 35.0017399 -77.9357478 -13.2910004
v -85.5813771 184.8625541 64.3777326
v -82.4401826 44.4204547 15.9613434
v -74.2740110 -249.8358637 6.7508300
v -81.2845454 346.5948403 66.1152303
v 11.0406894 -194.8759109 19.3101130
v -63.8897642 -78.0063123 20.8930336
v -28.3478368 -151.9875377 29.6652988
v -6.0579334 234.2313081 71.3445842
v -65.7402948 382.4604750 64.9024621
v -81.0320154 -197.5833625 11.2387352
v 4.7763153 -19.9434254 -7.9269502
v -64.3010139 290.8217609 81.5016478
v -69.6147829 -277.8173983 -22.8380468
v -10.5973361 146.5043575 66.7831302
v -21.2485418 272.1016407 50.1398034
v -67.2939643 317.2076046 56.9270626
v 49.4236313 -81.2716559 -12.3968013
v -99.2178097 120.7812876 29.6819378
v 2.9648247 -193.2388842 26.1442401
v -43.0433489 -115.7246530 10.0412704
v 58.9492694 -186.0705018 20.1881006
v -102.4601683 352.3629010 25.9039514
v -2.8603906 -35.6470533 48.7552993
v -37.6810953 381.7122877 49.6705472
v -80.0284371 5.2222214 39.7268049
v -34.0965055 418.2833731 51.4671952
v -62.8501400 -214.0496820 19.7658297
v -134.9468082 398.8594711 81.6955864
v -112.7283201 401.0578692 37.7813317
v -70.5987364 -108.4173545 11.3734156
v -26.4049415 330.9715092 44.7828695
v -27.1218847 -14.7460606 -3.8011104
v -4.4507026 -153.3987522 -13.2946009
v -45.2843718 -178.1652719 18.3266997
v -100.2379432 104.7310978 57.6212406
v -123.7174198 301.2683988 88.9202133
v 1.2663465 -40.3493419 45.9651873
v -37.4420509 51.5989624 11.7169460
v -71.9459206 77.4529800 9.6431589
v -105.0499976 138.2499933 35.0099951
v 55.0989360 -210.2160901 -6.9222376
v -44.5394702 80.4927796 57.4494004
v -67.3963726 396.0911632 65.8055618
v -4.7110110 382.7507496 73.0284080
v -37.3524688 374.3205369 50.0489250
v -65.8864528 297.4794805 52.3377694
v -57.3245063 103.9442047 60.2013841
v -96.3565335 167.7629352 67.4854890
v -43.9056270 369.4838881 51.2443297
v -140.6819224 343.4995115 36.6371684
v -77.8405815 368.6725497 64.4728839
v -30.6609981 -142.9785639 17.2424652
v -9.8091988 301.6502261 65.2800649
v -53.6391549 156.3183665 26.1534974
v 1.0045246 -206.4884007 25.3808014
v 17.4414273 -92.5139114 34.1487043
v -109.0580374 311.7212951 87.4845162
v -2.3089466 -201.8541843 -18.4915140
v 32.1038738 -212.2609466 -8.0257654
v -50.4756421 289.7197902 48.5081449
v -40.9550145 392.2861218 47.1646674
v -173.9159375 386.0926330 85.8269110
v 59.3272001 -113.9882058 -18.9199317
v 6.7857932 -189.9672449 25.5955290
v 2.9705977 -199.7133195 23.5350393
v -18.5435154 247.8968948 49.0517765
v 71.9208494 -176.7915934 9.8512834
v -46.1409055 248.0798960 39.2264724
v -49.7796461 -158.7853581 -30.5874087
v -5.8477358 -108.3449945 44.4195494
v 1.8242950 -101.1175141 38.9018543
v -130.5377781 345.3180790 92.4259946
v -63.8822317 -198.3790696 -48.7531051
v -119.5004657 304.4296503 40.6760797
v -79.3743655 182.9646677 29.7301281
v 1.4957938 335.5500698 40.5861773
v -47.2275950 344.2616165 54.0348031
v -64.5359978 -245.2371716 -43.4609726
v -5.0815684 360.3775799 32.9608619
v -18.0255044 9.2475563 53.2910042
v -16.5744778 -29.9198162 7.5222733
v 14.3326027 16.9551726 9.5926942
v -37.6963429 368.9158559 104.9905121
v -36.4067107 27.9163066 -4.2748316
v -1.1270994 -92.8682461 41.1685705
v -29.5152348 -128.9692670 32.0984945
v -7.6976749 141.8204606 65.5467585
v -137.1306330 298.7222075 89.8374170
v 28.7499037 -204.2717487 -16.9358440
v -154.8523307 402.3141861 56.7628741
v -18.8309718 -218.0891186 -21.7022263
v -102.5402322 206.4595968 68.6391890
v -33.3476476 -236.5689427 3.9254148
v -84.6977904 45.1935083 49.9285087
v 31.1885979 -18.5914822 -1.7179323
v -14.1836861 43.1235284 10.4331775
v -90.8961371 286.6965234 49.7198887
v -100.7001251 -261.2363398 -5.3739529
v -64.0818551 348.6815393 62.5288114
v -20.2056728 -71.9448999 -2.4730684
v -46.3190675 -60.3497028 -9.7513786
v -52.1211177 248.8919050 39.4168943
v -159.3565494 336.4638686 95.5614448
v -103.1534523 346.8198776 89.4263163
v -60.4372732 -255.3341985 0.3862351
v -52.3924716 9.2673805 -3.7082885
v 6.8092467 360.3801727 36.1148119
v 39.0218981 -102.7230173 -13.4084662
v -65.8403486 -152.6770890 10.5746230
v -97.5035131 131.1573237 69.4562271
v -40.1037969 336.6160691 51.0648377
v -89.7891670 -204.2162418 4.6875519
v -108.8311523 364.7628427 22.8832122
v -39.7700332 -6.9105020 54.0769510
v 0.2428628 -152.6895314 -14.7649199
v -54.1171543 373.2689619 55.2670918
v 9.6989656 -190.8611208 21.8605902
v -60.2121502 344.6124196 58.6321317
v 68.8986033 -142.3728615 -25.5104620
v -40.0456153 359.4463170 49.3303314
v -35.2033451 408.9415073 103.5245731
v -11.4577850 -177.8835207 -19.1675108
v -118.5057387 164.8211032 73.6562461
v -17.2759425 -166.1374271 -16.4355431
v -14.0601546 -65.6817630 51.4080822
v 22.3373473 22.8732266 16.1115713
v -102.2869200 391.8659985 34.5798917
v -113.9210984 303.0262291 87.3149335
v 8.5827447 -211.9653672 -6.7878217
v 18.0052966 -46.0459962 -5.4879026
v -115.0046140 335.0657225 31.4920023
v -19.8737737 -40.1949063 2.1608230
v -127.6027262 283.2658887 40.4761359
v -103.4104526 122.9083166 65.0243834
v -92.2343284 333.0257833 61.1117035
v -39.2518044 388.2429898 47.5213043
v -81.9377005 181.0221672 63.6889264
v -43.6395295 -52.2447750 38.9970988
v -82.9495192 254.2348504 43.5619615
v -41.3076505 378.1302273 52.3822978
v -170.7434803 392.9551542 82.4683458
v -62.7602711 370.6888556 60.6501438
v 54.8414439 -76.6562372 6.6491733
v 51.1548519 -213.3721560 4.5846296
v -50.0519052 -161.7671400 -31.9368392
v -23.8941256 -118.6999157 -12.7969058
v 3.0881334 -95.7816094 38.7027860
v -49.4143479 184.6601963 28.1870477
v 34.0222046 -73.5678077 -12.9778245
v -8.7698074 73.8562644 14.8148863
v -38.1491743 -188.4867400 -28.4463987
v 28.6378134 -64.8602843 -10.9722139
v -65.4687062 317.3809350 84.6061110
v -34.7972363 24.5743450 0.1065378
v -26.4853965 420.1784134 84.2015073
v -30.2814022 213.1025940 38.5063067
v 2.3429058 114.4887507 57.3411658
v -77.5851607 56.7587391 55.3696044
v -103.2630205 -254.6506524 -16.2802562
v -57.8732304 271.4178860 78.8466111
v -20.2032551 -23.1508911 5.9145740
v -102.0740643 217.5876498 69.7419122
v -72.5759268 -138.5452300 0.9300397
v -0.3639051 -86.1516371 41.7479835
v -90.8985212 337.9670084 62.6401901
v -53.5664670 -14.6076335 -4.3724678
v -26.5380722 -111.8010283 -13.9884567
v -45.4700850 318.6782598 50.0782952
v -20.2106647 -15.1815154 8.3647696
v -91.0757631 177.9391319 65.0251359
v 24.7708391 -143.6051875 -13.6525454
v -43.1264155 383.5239410 52.4660982
v -111.3801301 319.8493123 89.9645388
v -11.2366881 -36.8473344 52.4046645
v 81.0917541 -169.1720933 -9.7893691
v -12.6880044 -184.1352731 -19.2610491
v -67.7501038 -226.8226296 -49.9518029
v -61.1300357 -85.4848623 20.2679895
v -6.2880865 175.6686866 68.5783103
v -50.6373830 214.5559937 71.5573356
v -31.1864763 20.9911000 14.7763900
v -182.8279346 365.9512103 79.8635408
v -18.8688803 -120.5317602 -8.4993467
v -20.3756653 46.6925353 13.0713331
v -73.9980564 414.8941636 87.0608985
v -43.1758761 314.3885136 49.3704453
v -42.6597521 -167.8596884 16.5932216
v -25.6708525 -116.6116297 42.1159007
v -68.8452721 49.6937260 55.4074086
v -87.5058845 89.2873779 20.6807163
v -53.1359278 369.6830273 102.7030870
v 20.6413791 -198.0882734 -20.5370914
v -6.2147044 -48.3623110 9.2847431
v 13.4757403 49.3333451 40.9399420
v 75.4580945 -190.2722865 6.5543004
v -92.6793590 375.2317131 33.4105939
v -16.3863134 386.3000572 41.9086106
v 15.3330052 51.0820597 34.4519950
v -12.3643512 -82.3657662 49.0347221
v -35.7696377 -19.8141504 53.4477457
v -67.8163171 13.3990292 49.7605130
v 18.4641108 -185.1135790 -26.7559737
v -4.8103952 359.1295779 71.1726397
v -51.8395044 -63.8778731 -8.2434854
v -33.6609595 347.5508392 97.2505957
v 12.1539738 -94.1530615 35.2676585
v -151.6854167 388.4886503 48.7110876
v -141.2132829 352.4790108 32.5186104
v 27.6956037 -156.5195024 29.6839401
v -137.7933025 247.6589978 84.1213763
v -43.0199988 -166.4099991 15.1399998
v -1.1138088 100.9642258 59.3391061
v -75.9334564 174.9125719 62.5919849
v 13.0500868 24.4608782 11.9663319
v -37.9035622 377.2232533 50.8833379
v -0.0704452 -123.7229556 38.8049334
v -6.3728364 -151.5946686 37.6853682
v -101.5265808 -217.7668214 -21.0812576
v 70.4333931 -174.9099195 10.6259249
v 24.1492093 -47.3898724 28.7633073
v -51.0422513 150.3333002 60.9876178
v -121.3683337 368.9994812 27.2643603
v -26.1546485 69.0436661 54.1289151
v -31.1543867 399.0362287 43.5153358
v -3.7589532 399.4072676 60.4587682
v -72.3096132 -131.5373182 0.9174694
v 7.5885244 351.3388336 36.6333872
v -87.6251459 405.5173099 72.0280781
v -124.2132783 366.1449850 90.6739235
v -69.2304149 383.1468821 65.6580478
v -53.3529930 326.0080218 95.7335904
v -36.5206786 43.7714644 12.8843030
v -30.4305367 227.7784497 79.0759623
v -149.8092115 377.0798147 40.6689979
v -72.8828087 -143.7953860 -2.7266282
v -25.4508555 125.1539886 64.4667372
v -85.3061229 260.9671354 74.7193396
v -0.8006384 160.5513841 37.2588933
v -38.7928076 -24.7619618 51.2998216
v 18.1080680 41.4947122 25.8270409
v -61.5793653 58.0251738 2.3312757
v -65.8816621 -61.2085834 22.2963262
v 66.8721125 -206.7057043 1.2823706
v -94.8098898 228.4372747 68.9123273
v -13.2971061 -229.0810794 -14.2845642
v -85.0746036 39.7304818 48.0041429
v -77.8416619 45.9213145 8.6036101
v -52.7145751 -20.1327968 46.2646931
v -49.8359464 400.6028473 54.2080179
v 6.4768041 48.0601527 51.3711274
v -46.9572246 275.6354511 83.3139643
v -72.0502734 -155.8617204 2.6184528
v -51.1712097 423.5318303 87.4751508
v 5.8560269 65.9449250 52.6812151
v -78.1143606 36.0075459 52.1600656
v -111.4521548 352.3676097 23.9109788
v -44.7170064 -120.5589920 -22.1379250
v -110.5785146 162.2262001 76.8375322
v -107.6667458 171.6457158 75.3778070
v -115.5495420 177.5173396 78.3076882
v -119.3504557 175.8929938 77.8249726
v -103.8516909 170.4523265 72.6785064
v -105.2206010 173.9564985 72.5292712
v -111.3758162 170.5384701 77.4831250
v -118.6918914 181.4686954 78.4808844
v -107.6767296 166.3414538 76.1721134
v -110.3595421 176.8277287 76.1192143
v -113.5980412 173.9856452 77.9822096
v -102.8769240 163.3623689 73.4705925
v -99.0129337 259.1142058 72.2265169
v -100.6029993 251.6202033 71.5528205
v -140.8030391 248.5577017 55.4606505
v -163.4373516 297.8224158 69.6920231
v -152.1124095 262.5658512 67.7929297
v -156.9628268 271.7808783 78.1642348
v -147.1180767 245.3361750 74.9439374
v -145.7683295 242.7673191 82.5841278
v -139.9623901 228.0214131 78.2509819
v -127.5894195 189.4866973 60.2555908
v -119.8806316 181.8482280 47.7057360
v -116.2570640 157.9382569 50.9475656
v -113.2394224 151.2035728 47.5284159
v -105.0997749 125.6186068 37.8583111
v -96.3818133 99.6858105 31.7308679
v -91.3627222 89.2419294 26.5072640
v -122.8904203 193.2535172 48.2219048
v -152.9116184 283.0450833 58.8739105
v -159.1754705 279.2766690 74.9190673
v -148.3696848 265.8345699 59.3933016
v -154.3176919 265.2091682 82.3262408
v -150.5415887 254.1974783 82.1779892
v -141.5624619 230.0953716 69.4225058
v -136.3445073 221.5318978 80.8642283
v -142.3740536 234.9361777 81.7470178
v -128.1617433 187.9751682 66.7318627
v -112.7479747 142.6788419 50.3021739
v -102.9556394 111.2931743 39.2747857
v -96.8075916 105.0617322 30.8432356
v -94.9110836 101.6295552 28.7700724
v -127.6574731 202.4534792 51.9282036
v -119.2605272 195.0306892 43.4456021
v -150.4422128 278.2978117 57.3658496
v -155.6051970 285.3110731 61.9787201
v -156.6738337 275.0011683 70.2312365
v -147.1709758 254.1142106 61.9352385
v -154.1916430 262.9871964 76.7937452
v -139.3259168 222.9488939 72.6232976
v -126.2873262 183.0936521 64.5797029
v -129.9776435 193.9477026 64.5135790
v -93.2780430 97.0930755 27.7715847
v -123.4320775 199.4647682 47.0070578
v -158.4813595 292.0282483 64.4490197
v -154.5889378 278.7633240 63.2472336
v -151.0163397 254.9257576 73.0286613
v -132.7008903 214.5032436 54.8634492
v -135.6675625 211.0837549 66.7699650
v -128.9737225 197.2794384 57.3806241
v -137.8871948 218.2177156 67.4740002
v -132.1783811 206.2419504 59.1703020
v -135.6142461 214.3024206 61.6949946
v -138.7931108 224.0304947 65.2557313
v -134.1044456 229.2556465 83.4188536
v -144.8025703 243.6806858 65.2136728
v -114.4276410 159.7470045 46.3561378
v -117.6645309 165.3762311 49.9250926
v -106.5665036 133.1001967 38.5525078
v -109.0469360 139.5515501 42.0118123
v -91.1911651 82.1844563 27.3499284
v -125.7236153 191.3380325 53.5518005
v -159.0242088 278.3197463 82.7515498
v -142.4251050 233.6181849 75.6192133
v -143.9609528 237.1996194 70.8252117
v -144.1780031 238.4466678 77.5448605
v -110.8462363 145.1683342 44.3924777
v -99.8996943 111.6593182 33.6726569
v -150.3717899 273.0965614 59.2318475
v -153.2719880 270.6274390 65.0757030
v -142.4036771 253.3934712 55.7557493
v -152.7597159 259.5700324 81.0700059
v -124.7835532 205.3795159 46.8012094
v -160.1256132 285.4013443 71.1063147
v -131.4502358 199.7390687 62.5110716
v -136.2833828 220.3833163 59.6175119
v -147.9412764 250.0098348 67.2323406
v -118.8644394 162.3008549 55.7893142
v -118.8155487 173.4597087 48.4256148
v -90.5572176 75.5482092 26.8917959
v -125.9649247 196.8992800 51.3503775
v -122.7359027 187.6461208 49.9237105
v -155.9288502 271.7685401 84.3160823
v -103.1348407 117.8637967 37.0047577
v -146.0329592 259.2123747 58.2361221
v -152.0675272 256.5240264 78.4122050
v -128.6026090 208.4329873 51.0543063
v -157.5876921 284.4095528 65.8120885
v -161.5274549 284.0074599 78.2352835
v -144.5843279 248.5051751 60.9323047
v -121.2021485 177.2628129 51.8796667
v -116.2593588 177.3590147 43.5814522
v -119.8568642 188.6823177 45.6436425
v -106.2238738 118.7114418 42.6564291
v -149.0534842 259.4747245 62.6034290
v -149.7560889 256.1246753 66.4174855
v -150.1118988 251.5571415 78.7687972
v -158.0082774 280.6003690 68.9609870
v -104.8831791 110.8108461 43.5249731
v -148.5478431 248.9742935 81.0118169
v -102.3557782 104.4110730 40.8815704
v -99.3921235 103.8437709 35.4493260
v -138.5786980 221.6655165 76.7193586
v -155.1841497 268.6481476 71.5527087
v -141.3180381 245.3006953 57.8482114
v -93.7686861 85.0778893 31.4292833
v -138.7834251 250.0164211 52.4300337
v -175.0197113 316.5566623 76.5725747
v -177.0912707 319.2787170 80.1867247
v -175.5672097 314.8553073 80.7406083
v -176.5342802 339.4413888 90.6821787
v -170.4702079 341.2340581 94.3054929
v -168.1114584 342.4803019 94.6710929
v -176.6489744 321.1970329 87.9838467
v -180.0889373 333.7028325 76.8718794
v -178.7086874 331.5539658 87.6816437
v -178.2718897 323.8164485 83.0140188
v -178.8533777 336.9860947 88.1351382
v -180.4703176 334.6394300 82.9813257
v -174.2410213 318.6666369 91.5943906
v -175.3905118 324.7521222 91.8699950
v -175.4574925 316.2190914 88.3403793
v -176.7836064 317.5888360 84.6383721
v -177.9370308 326.5122771 87.7758488
v -177.0653427 329.1083574 90.6043276
v -179.4065535 329.0643990 84.5454857
v -176.7508388 333.0883980 91.2802368
v -179.5908064 329.0853500 80.5125162
v -182.7584058 377.5660098 76.0857090
v -183.4497005 372.8984594 78.0899450
v -165.3987765 354.9526930 88.9541060
v -161.2189114 357.3361635 87.6070932
v -167.0873463 352.0783484 89.4622579
v -164.8987085 357.3301733 87.1043354
v -142.1984881 367.4612045 85.9630331
v -94.1861868 388.2444501 56.0011156
v -91.2780091 382.9982281 57.1382567
v -89.1326442 375.6854236 58.2721978
v -90.3075710 365.9576774 59.0688065
v -89.3162638 370.3794181 58.2892261
v -94.7230533 352.3195684 55.2300252
v -93.0605009 356.8076193 58.5510917
v -99.7220203 394.0348625 56.6852018
v -88.4427354 376.9609630 54.1536100
v -89.5775929 379.5768619 56.3725568
v -89.9681151 366.2461936 56.8649992
v -98.6384675 392.2867775 57.4653633
v -98.3965620 393.2799697 55.5747412
v -89.8086056 363.5261357 54.6535775
v -88.7405351 366.9804633 54.8473150
v -95.3755751 348.1431305 51.4840111
v -90.8436999 363.6899590 57.1234860
v -91.5442705 361.9499505 58.9108802
v -91.7893797 360.4072034 56.0994223
v -92.8748548 356.5515578 54.3059558
v -90.8938274 359.1029346 52.6782162
v -173.9779264 364.5229638 84.4812617
v -169.2053974 366.9943810 82.9079375
v -167.4124449 370.6293106 81.9255635
v -164.6020859 374.5045364 80.6760639
v -161.7439985 377.9572546 79.7382817
v -159.5473289 381.2754750 79.2394206
v -156.2060565 381.2686801 78.6493197
v -157.9169631 377.7679503 79.0055767
v -159.9530429 373.9868999 79.8071474
v -162.5070572 370.3736961 80.8527246
v -164.6022201 366.9121563 82.0988938
v -166.3521528 363.5023236 83.9887559
v -170.0633317 360.5852723 85.6713206
v -173.1072217 369.8801100 84.1131136
v -168.5862839 381.2952936 84.1838121
v -171.7052162 386.1544728 86.2892494
v -164.7152901 390.3669119 84.6100077
v -162.3541564 388.0999386 81.8935484
v -176.1523336 370.2799976 85.9339535
v -165.4366255 379.0151775 81.2755153
v -165.6090766 386.6004646 84.1625854
v -172.3158211 378.2140315 85.8643427
v -166.8300033 390.0893629 85.3031278
v -161.0372514 384.4499290 80.1916942
v -177.1273315 367.0856953 85.7745260
v -167.3046350 388.3492649 85.4694247
v -169.6674973 375.3538728 83.1965506
v -174.0581393 373.8276958 85.9147832
v -169.4806516 385.0868940 85.8490616
v -162.5082940 381.2353015 80.1910236
v -164.4123346 383.5107684 81.6959813
v -171.3913828 381.6412091 86.0558376
v -133.6157322 376.9789636 84.7753212
v -144.5559412 374.8317659 81.2053904
v -167.8944230 358.5751355 86.2589404
v -152.1491557 368.6920404 81.8197876
v -155.0324857 360.7503176 86.1916989
v -162.1636152 359.9961400 85.4651704
v -134.4738156 381.4074993 82.3544338
v -129.9951077 376.9920468 87.7731964
v -130.1231831 381.5629184 85.2196738
v -137.7551407 372.5289404 84.5147818
v -140.7791525 378.3641160 80.8499753
v -144.8390633 380.1013231 79.5554891
v -151.8337727 377.3438632 78.8695738
v -144.4609761 369.6793020 84.3979791
v -166.2809849 359.8962426 85.4854211
v -157.7095687 369.6562648 80.7531849
v -149.9969065 365.2078211 85.2299929
v -149.1957456 381.3889921 78.7473246
v -154.8016220 378.2432675 78.6487013
v -140.9719884 370.1083362 84.6277252
v -156.2054157 364.7731841 83.1943229
v -149.2424607 363.1490171 86.8590176
v -155.0461948 374.0322590 79.4218108
v -152.9867798 381.0485899 78.4519464
v -141.4165199 373.2841313 82.9010382
v -152.3454487 363.1150723 85.4623616
v -151.5793800 360.3519797 87.4141231
v -154.9031883 357.3418260 89.0658498
v -132.9932660 372.4260330 87.6738131
v -161.3718718 363.8017476 83.3360180
v -158.5386097 361.4257872 84.8745704
v -137.9929483 381.1655045 81.1033994
v -137.2258067 377.5671422 82.5069249
v -147.9174793 371.4008331 81.6827565
v -148.1490582 376.3024509 79.6310380
v -160.4820490 366.9936359 81.7884132
v -152.4918526 365.1970029 83.8653743
v -158.0636054 358.4422171 87.1657878
v -147.7421522 367.8617179 84.3476579
v -150.9810984 373.4428287 79.9976736
v -128.3434927 384.2074275 85.8628824
v -139.2433941 375.3715158 82.5151950
v -20.5518249 401.8561244 41.2740447
v -24.7041918 392.5791681 42.9290831
v -24.5899968 388.0481422 43.9782515
v -32.4624255 391.7134702 44.4206633
v -34.7376578 387.7573609 46.8498915
v -18.3179025 399.9968171 40.8122987
v -21.7602253 399.6462226 42.3593260
v -27.3263585 383.2794428 46.1274981
v -28.5935141 391.1888897 43.7163077
v -19.8157392 403.8581848 41.0041101
v -19.3609614 396.4218795 42.3503220
v -30.4350853 387.5679374 45.8325259
v -16.3398813 396.1105347 41.0762541
v -22.0391247 396.4111507 42.6001810
v -30.0753992 384.1419518 46.8849577
v -38.6442654 292.8977013 46.5149581
v -35.0651927 289.3672287 47.1737571
v 12.3626469 53.1978607 18.1311145
v 11.7891673 59.1629893 20.8246633
v 11.1166323 61.3865554 21.3155206
v 11.1615285 68.7969103 23.7363894
v 14.0526230 52.2391535 17.6551733
v 14.3253887 57.5245805 20.5434225
v 12.5395106 66.4877146 23.3743433
v 12.9996687 62.3547435 22.0514685
v 12.7371913 70.1934844 24.9941442
v 10.4641365 63.5538399 21.6636490
v 19.2903783 30.7019558 15.3931584
v 16.9650521 27.0187072 12.7412388
v 18.0539116 19.6372177 12.3309828
v 18.9001858 27.2324570 13.8555598
v -26.5499800 34.9667929 16.4598878
v -24.6364214 20.4103719 12.8764976
v -27.0291064 16.0563234 12.9984580
v -19.2984603 -3.1794196 5.2745854
v -7.1909199 -13.1282369 1.5711131
v -7.1248477 -20.6710044 6.4718006
v -3.6342600 -17.9322865 1.9932543
v 1.2466650 -21.8396354 -2.6398511
v 12.1308323 -35.3120975 -4.6785306
v -1.5039548 -18.8717283 -1.6050406
v -24.8958059 15.7991610 10.6548592
v -25.8159991 11.0919867 9.4299801
v -9.4119087 -13.3411204 4.8231203
v -4.8905574 -18.2327759 3.8863127
v 5.1462636 -26.6052019 -2.6381579
v 0.6282711 -23.7189829 1.2337138
v 10.2225207 -31.1342645 -6.0301982
v -12.7064222 -9.7951936 4.9660793
v -5.8788620 -15.8378482 3.0490498
v 2.9519144 -26.1104088 0.1762806
v -1.4580627 -20.2852543 1.1289271
v -24.0823310 3.8622520 6.6048368
v -13.5076102 -7.7579338 3.4049337
v -21.6243006 33.5622616 14.1493576
v -26.7446581 12.5805261 11.7676854
v -24.0839943 13.3924102 7.9622939
v -26.4507588 6.8215397 8.9674406
v 4.9213138 -24.2398586 -5.4190778
v 7.7140364 -29.7470652 -3.2446859
v -6.9955462 -17.4141861 5.2360855
v -16.9768557 -6.7906179 6.1980914
v -27.5218599 8.5046515 11.1735165
v -23.3504176 19.1318654 10.5833802
v -21.2703794 0.8218096 4.9493164
v -23.8912534 -0.5444158 7.6578259
v -5.3266054 -21.9699740 5.8025904
v -60.7796498 -21.2767646 -6.0821795
v -94.4427177 -268.5341537 -11.9620878
v -91.5144086 -270.0265348 -19.3305686
v -80.1297650 -275.1882076 -23.9520222
v -98.1815755 -264.8004591 -9.8765045
v -95.7067460 -267.5915658 -16.8134328
v -88.8636038 -272.9040384 -18.8760795
v -82.8504488 -275.2083540 -22.6969905
v -81.8486288 -276.5209675 -20.8493471
v -94.8482901 -266.1714554 -7.8543285
v -85.3780061 -274.3183672 -20.9527183
v -91.2741199 -267.1834230 -6.1920085
v -28.0965716 -190.9875572 -22.8339620
v -28.0059967 -194.4673508 -23.4396756
v -30.5520520 -195.1927841 -25.4865438
v -24.5084558 -197.2111911 -22.3242994
v -21.5738770 -198.9969760 -21.8095984
v -20.9814589 -161.4799649 39.3249616
v -19.4269419 -149.3625492 44.4051772
v -20.4177741 -147.5671679 44.9893735
v -21.2548021 -157.6301754 40.7714099
v -27.9387273 -164.3021256 22.5355476
v -29.8396368 -141.4068490 29.3137394
v -28.8169719 -148.3794302 28.9318450
v -28.8355686 -147.8943825 25.4935715
v -29.2547811 -152.3297578 20.2998966
v -29.0261339 -154.8125446 21.8584482
v -27.9855207 -159.5182866 24.6378407
v -29.7011808 -141.7091191 26.8009976
v -28.5642240 -156.8765491 23.5555284
v -27.7475938 -171.5573668 23.7059761
v -28.2338355 -172.3152101 19.1139020
v -33.0150723 -169.4903374 15.4780895
v -36.5739577 -170.9219813 15.5894086
v -40.8384763 -168.7857956 13.8139650
v -36.6741382 -167.5437093 13.3293616
v -47.6816371 -158.2394540 10.5039263
v -41.4976701 -157.3714316 8.6523592
v -36.7981680 -164.3046439 11.5483841
v -43.0452116 -164.7866666 11.3465255
v -39.7834219 -162.0835364 10.1586226
v -44.6177758 -167.7283645 13.6300847
v -39.4145958 -165.6093448 11.8437940
v -43.1285314 -161.0457599 9.6998457
v -45.1366976 -159.0179354 9.1880476
v -38.6180431 -159.4471782 9.4445683
v -28.5207108 -195.6877708 22.6576421
v -35.4941152 -177.4207950 18.7038686
v -32.9433940 -172.0815301 17.3186455
v -31.2948935 -186.9190484 19.8925119
v -35.9345749 -173.5426933 17.9009959
v -28.7046935 -179.1033745 20.4140935
v -32.6082781 -181.7987561 18.9287160
v -33.2037508 -190.2357638 19.9337024
v -28.1277150 -187.6087189 22.0793430
v -32.4753299 -173.9522517 18.6740495
v -29.9622957 -191.1677569 21.0317597
v -26.8637817 -191.9321120 23.7551127
v -29.2107798 -183.7188900 20.6541568
v -30.8812447 -176.6676605 18.8919008
v -25.0663795 -191.8501407 26.2274519
v -25.4230201 -203.4483701 24.5421883
v -15.6467073 -210.0417018 19.6875446
v -9.5970333 -213.1322771 11.0129109
v -3.9282967 -212.4896348 9.1972100
v -22.5804951 -209.0875059 19.8440608
v -8.2811601 -213.1111324 16.3339861
v -13.6294849 -213.3488208 14.1173219
v -1.7056073 -212.7321362 13.3860437
v -20.4354208 -207.8895867 22.9142439
v -18.8349765 -209.1815621 20.0371165
v -15.5592477 -208.3399296 23.2553091
v -12.5206290 -208.7195069 24.0760893
v -12.6201091 -211.8091732 18.5427871
v -23.7299558 -206.9363296 23.3478509
v -5.5044317 -212.8799111 13.0979428
v -3.9154440 -213.0347937 16.0178896
v 19.5757952 -214.4834846 15.3010506
v 15.0179975 -213.8634026 16.3418669
v 11.7684016 -214.1804248 14.1241699
v 5.8720573 -212.6564980 2.6853164
# Number of texture vertex coordinates: 0
g Polygonal_Model_1 Triangles_0
# Number of triangles: 20598
f 8506 9581 8733
f 6026 4717 4369
f 4369 4717 470
f 470 4717 6304
f 8060 8817 1730
f 4170 1 8714
f 1 4170 5033
f 1 5033 8858
f 9687 1 8858
f 1 9687 1725
f 8714 1 1725
f 8733 8351 268
f 8537 8733 268
f 8733 8537 8506
f 8351 8733 9681
f 6026 118 5163
f 120 6026 270
f 6026 120 4717
f 270 6026 5163
f 8060 4416 342
f 342 4416 6913
f 4416 8060 1730
f 7827 4836 4170
f 4170 4836 5033
f 5033 4836 6835
f 6282 6828 1716
f 6828 9782 1716
f 8351 4224 271
f 268 8351 271
f 270 2 8254
f 2 270 1727
f 8254 2 1724
f 4704 121 7044
f 121 4704 7221
f 4704 7044 342
f 116 4170 1640
f 4170 116 5687
f 4170 8714 1640
f 9696 4224 8351
f 9951 6304 471
f 6304 9951 6076
f 4 8867 369
f 8835 8867 6163
f 8867 8835 121
f 8867 121 345
f 8867 345 369
f 3914 7827 8193
f 7970 7827 3914
f 7827 6028 8193
f 5428 181 7704
f 181 5428 1716
f 5428 7704 368
f 367 5428 368
f 5428 367 8246
f 5925 3 9696
f 3 8165 9696
f 8165 3 9534
f 9534 3 5925
f 6766 6366 9930
f 6766 9930 9951
f 6766 9951 3873
f 9297 4 178
f 4 9297 8867
f 178 4 4994
f 4 369 4994
f 6673 7970 3914
f 6270 5428 8246
f 5428 6270 1716
f 3892 7907 9534
f 3892 5925 7907
f 9930 6366 9967
f 9930 9967 5723
f 9930 5723 495
f 6393 9930 495
f 6673 7967 6045
f 6045 7967 4994
f 7070 7159 6729
f 9096 5290 346
f 5290 9096 4803
f 9096 7907 7424
f 4803 9096 7424
f 7298 274 4036
f 9504 8320 6409
f 8320 9504 6673
f 6409 8320 5279
f 7618 7159 4212
f 4212 7159 347
f 274 7298 1720
f 7298 5883 1720
f 4141 6409 7567
f 6409 5279 7567
f 4212 3885 1711
f 3885 4212 8246
f 5290 9446 477
f 5290 477 5656
f 5959 7293 475
f 475 7293 5251
f 9779 7160 6504
f 9779 4141 7567
f 4141 9779 6504
f 4965 3885 9723
f 3885 4965 1711
f 188 3885 8246
f 3885 188 9723
f 9446 7900 4564
f 9446 5290 1719
f 477 9446 4564
f 7763 9446 1719
f 7280 7293 6911
f 6911 7293 5959
f 7160 9008 6504
f 125 7160 9779
f 4965 9955 348
f 9955 4965 1660
f 4965 4986 1660
f 4965 348 1711
f 9446 3854 8085
f 3854 9446 8205
f 8205 9446 7763
f 7900 9446 8085
f 7280 6911 9258
f 5251 7280 5850
f 7280 5251 7293
f 5850 7280 6322
f 9008 7160 9620
f 7738 9955 1660
f 7092 5 7099
f 7099 5 7119
f 7119 5 365
f 5 7092 363
f 5 363 1660
f 365 5 1660
f 3854 7194 8085
f 7194 3854 5035
f 5035 3854 8205
f 9258 7098 7280
f 7098 9258 8997
f 8997 9258 6911
f 9008 5157 9899
f 9008 9620 5157
f 6428 6 362
f 7738 6428 362
f 7383 7092 4919
f 7092 7099 4919
f 7 6 8
f 6 7 1659
f 8 6 7129
f 6 6428 7129
f 362 6 1659
f 7383 9303 7092
f 9303 7383 1705
f 7383 9532 1705
f 7194 7520 8085
f 7894 7098 8997
f 7098 7894 6720
f 7894 8997 9817
f 5157 7 9412
f 9899 5157 8546
f 5157 9412 1662
f 8546 5157 1662
f 9078 9303 8284
f 9303 7129 1707
f 8284 9303 1705
f 9532 7330 100
f 100 7330 127
f 127 7330 360
f 7383 7330 9532
f 7520 7194 1713
f 7894 8629 488
f 6720 7894 488
f 7 8 4493
f 7 4493 9412
f 7 5157 1659
f 9532 100 6377
f 9817 8629 7894
f 9817 8546 8629
f 4493 8 9038
f 98 8 5786
f 8 98 9038
f 8 7129 9303
f 5786 8 9303
f 9 8284 99
f 9 99 7145
f 9078 9 5786
f 9 9078 8284
f 5786 9 7145
f 5346 9621 7410
f 8629 6408 488
f 9412 4493 9038
f 7145 99 6377
f 8145 7145 6377
f 488 6408 6861
f 6861 6408 9350
f 5685 4040 9497
f 5685 9497 194
f 5786 10 6128
f 10 5786 3993
f 98 5786 6128
f 11 8145 9460
f 8145 9264 9460
f 8145 6377 9264
f 5890 5346 7410
f 4177 6408 7864
f 6408 4177 9350
f 6408 8629 8154
f 6408 8154 4549
f 6408 4549 7864
f 9497 4040 9412
f 10 3993 9131
f 3993 5786 7145
f 9029 3993 7145
f 3993 9029 9131
f 9264 4726 9460
f 5346 8401 9043
f 8401 5346 5890
f 9350 6646 6861
f 194 8202 8154
f 98 6128 9038
f 199 6128 5111
f 6128 199 9038
f 11 9029 8145
f 9029 7145 8145
f 7560 6646 9350
f 6646 7560 516
f 7560 9350 9251
f 9497 4434 8202
f 194 9497 8202
f 10 9615 199
f 9615 10 9131
f 6128 10 5111
f 10 199 5111
f 9353 11 9460
f 11 9353 7149
f 9029 11 7149
f 7560 9523 7410
f 4549 12 3853
f 7864 4549 3853
f 6922 9497 9412
f 9615 9131 8116
f 9350 4177 9908
f 8401 90 9043
f 9523 5890 7410
f 4177 7864 9908
f 8116 8139 5262
f 3906 5890 9523
f 1666 12 4434
f 12 1666 3853
f 4434 12 8202
f 8202 12 8154
f 8154 12 4549
f 6352 8654 358
f 5262 8139 1675
f 8139 5738 1675
f 90 13 277
f 277 13 6614
f 5890 3906 7814
f 7398 5890 7814
f 5836 9251 9350
f 5836 9350 5056
f 356 4094 358
f 358 4094 6922
f 6680 97 1675
f 5738 6680 1675
f 6614 8073 9929
f 9853 6614 9929
f 6614 489 8073
f 3906 9523 5119
f 9111 5402 4094
f 14 203 5235
f 14 5235 5262
f 14 5262 1675
f 8073 5983 9929
f 7814 5119 4675
f 3906 5119 7814
f 5983 8073 9435
f 4860 5983 9435
f 5324 8482 4675
f 9906 8407 8406
f 8407 9772 8406
f 15 6437 3820
f 1643 273 9002
f 260 15 3822
f 15 3815 6437
f 15 3820 3822
f 8482 7814 4675
f 7814 8482 7266
f 8482 1706 7266
f 8407 9960 8697
f 8407 8697 9772
f 6437 4053 8326
f 6437 8326 3820
f 9976 7895 6038
f 7895 7155 8234
f 6038 7895 8234
f 8482 7052 1706
f 7052 8482 8822
f 1706 7052 3926
f 9960 7490 8697
f 9960 132 4664
f 7490 9960 4664
f 8326 6121 5363
f 225 8326 7450
f 8326 5363 7450
f 6418 4019 4860
f 4019 6418 3840
f 4019 3840 4751
f 8979 7872 3926
f 7872 8979 4394
f 5854 4751 7954
f 7954 4751 6378
f 8979 353 7850
f 4735 7088 6883
f 4735 1674 7088
f 5206 3880 9661
f 290 5206 5521
f 5206 9661 5521
f 213 9522 4037
f 9522 213 5094
f 7954 7153 5854
f 9583 355 3974
f 91 16 92
f 16 91 6080
f 92 16 9275
f 6725 16 5206
f 16 6725 9275
f 16 6080 5206
f 4077 9842 216
f 9842 4077 5267
f 8024 9842 9661
f 9661 9842 4643
f 9842 5267 4643
f 95 8457 217
f 8457 95 9913
f 7433 8457 6284
f 8457 9913 6284
f 7954 5099 7153
f 4649 4245 1373
f 17 9275 9535
f 93 4077 216
f 19 5730 518
f 5730 9226 518
f 8914 5099 7954
f 282 9935 352
f 352 9935 354
f 354 9935 7421
f 7421 9935 6837
f 22 18 218
f 18 22 4852
f 93 18 5267
f 18 216 218
f 18 4852 5267
f 19 5323 5730
f 5323 19 699
f 19 9913 9169
f 19 9169 699
f 1107 1022 1575
f 3640 412 2508
f 1575 1536 1107
f 9379 5641 6334
f 21 7902 1680
f 7902 21 5691
f 5691 21 293
f 24 22 9421
f 22 24 4852
f 9421 22 4105
f 22 218 4105
f 5730 5323 7608
f 5323 699 700
f 8914 7336 5099
f 26 23 287
f 23 26 3823
f 23 284 354
f 284 23 3823
f 287 23 7421
f 23 354 7421
f 1680 7902 3812
f 4852 24 215
f 215 24 9421
f 25 29 4218
f 25 4218 7608
f 5323 25 7608
f 25 5323 700
f 7336 1667 1669
f 1667 7336 8914
f 4433 26 3819
f 26 287 3819
f 26 4433 3823
f 1676 27 3816
f 27 1676 3818
f 3813 27 3818
f 28 4776 298
f 4776 28 7307
f 28 215 7307
f 215 28 7902
f 30 9421 255
f 9421 4105 255
f 4218 29 8621
f 8621 29 6078
f 9169 29 700
f 29 9169 6078
f 7336 7782 5099
f 7336 5087 8865
f 7782 7336 8865
f 8096 4433 5144
f 4433 8096 3823
f 289 7333 292
f 7333 289 8907
f 3816 7333 8907
f 4776 33 3810
f 1685 4776 3810
f 7124 30 255
f 30 7124 303
f 30 7307 9421
f 7307 30 303
f 4218 8621 32
f 4218 32 6947
f 4218 6947 306
f 7608 4218 306
f 5090 7782 3828
f 7782 5090 5099
f 4253 8096 288
f 8096 4253 3823
f 288 8096 5144
f 292 7333 8337
f 7333 296 8337
f 296 7333 3816
f 4776 4808 33
f 4808 4776 7307
f 7124 9875 303
f 5090 1665 5099
f 5090 3828 9019
f 3875 4253 288
f 3823 4253 3827
f 9235 5144 3819
f 31 33 300
f 33 31 3810
f 3810 31 3812
f 3812 31 3813
f 33 4808 4099
f 9875 7124 8872
f 7124 255 4105
f 7124 7608 306
f 7608 7124 4105
f 7124 306 8872
f 6947 32 5237
f 5237 32 8621
f 5090 6044 9691
f 6044 5090 9019
f 5090 9691 1665
f 3875 3924 4253
f 3875 288 3811
f 34 9235 7883
f 9235 34 5144
f 7883 9235 4719
f 33 4099 8773
f 33 8773 8177
f 300 33 8177
f 9875 8872 6940
f 6947 10029 306
f 8076 1644 479
f 9373 34 295
f 34 7883 295
f 288 34 9373
f 34 288 5144
f 35 36 8337
f 35 38 4719
f 38 35 4282
f 35 296 4282
f 296 35 8337
f 4099 4808 9875
f 10029 5971 8872
f 306 10029 8872
f 7792 6044 9019
f 6044 7792 3845
f 6044 3845 9691
f 8076 479 9214
f 36 4719 8337
f 8773 6218 8177
f 8872 5971 9419
f 6940 8872 9419
f 281 7792 9019
f 37 39 9373
f 39 37 6558
f 40 37 9373
f 6558 37 5395
f 5395 37 1693
f 7883 4861 295
f 4861 7883 635
f 9575 38 5098
f 5098 38 304
f 4719 38 9575
f 38 300 304
f 300 38 4282
f 41 6218 6940
f 6218 8773 4099
f 6218 4099 6940
f 9419 5971 9236
f 9236 5971 10029
f 7997 7792 281
f 7792 7997 3845
f 39 84 7566
f 84 39 6558
f 9373 39 3811
f 39 7566 3924
f 3811 39 3875
f 3875 39 3924
f 4861 8472 295
f 295 8472 5376
f 8472 299 5376
f 6218 41 634
f 8177 6218 634
f 9419 9236 4163
f 9419 4163 5027
f 5551 3839 1658
f 7997 281 8398
f 7566 84 1671
f 7566 1671 5571
f 7566 5571 7349
f 5951 7377 3839
f 42 8472 7883
f 8472 42 7074
f 7883 8472 635
f 8472 7074 299
f 8472 4861 635
f 6311 41 6448
f 41 6311 634
f 41 6940 5455
f 41 5455 6448
f 9236 10029 728
f 43 7997 8398
f 7997 43 3834
f 6558 6324 291
f 6324 6558 294
f 84 6558 291
f 7074 5376 299
f 7401 5376 7074
f 42 4647 7074
f 4647 42 6654
f 42 7883 9575
f 5098 42 9575
f 42 5098 6654
f 6311 304 634
f 5027 4163 8034
f 1664 9650 3851
f 9650 4153 3851
f 5271 281 7349
f 281 5271 8398
f 286 5271 3814
f 5271 5571 3814
f 5571 5271 7349
f 6324 6253 291
f 4414 7401 4439
f 5677 7401 4414
f 6311 6448 9135
f 6311 6654 305
f 6311 9135 6654
f 5027 8034 8511
f 8511 8034 9774
f 9188 9774 9236
f 9188 9236 728
f 43 8398 7670
f 43 7670 3834
f 6324 294 5677
f 6253 6324 302
f 6324 5677 661
f 302 6324 661
f 44 4414 4503
f 4503 4414 4439
f 7074 4647 4439
f 4439 4647 5422
f 4647 6654 9203
f 5422 4647 9203
f 9135 6448 6929
f 8315 9774 4359
f 9774 9188 8542
f 9774 8542 4359
f 7670 9326 3834
f 3834 9326 5561
f 5561 9326 7397
f 8646 6253 7472
f 6253 8646 291
f 45 44 8841
f 44 45 302
f 8841 44 8377
f 4414 44 661
f 44 302 661
f 8377 44 4503
f 3824 9326 7670
f 9857 8646 9359
f 8646 9857 291
f 302 45 8841
f 8864 8315 8542
f 8315 4359 8542
f 283 9326 285
f 2442 1626 1624
f 285 9326 3824
f 9326 4508 5868
f 9359 8646 1446
f 8646 7472 6197
f 8646 6197 1446
f 8841 7040 7276
f 8841 8377 7040
f 9203 6444 5422
f 228 7611 5444
f 7926 8805 5420
f 7611 702 717
f 4601 7611 6587
f 6587 7611 717
f 7525 9359 4272
f 9359 7525 8622
f 4272 9359 1446
f 4378 7611 6763
f 5444 7611 4378
f 251 4378 9572
f 4370 6197 7731
f 5062 9961 7731
f 5062 7731 7276
f 7798 4087 9203
f 4087 7798 6462
f 7798 9203 649
f 4370 4068 6197
f 9233 7798 649
f 46 48 251
f 46 251 9572
f 1658 1661 4050
f 1661 5490 4050
f 1658 4050 5551
f 4068 247 5031
f 4068 5031 1446
f 7731 6771 7761
f 6771 7731 9961
f 251 9233 4378
f 4378 9233 649
f 6986 47 252
f 47 6986 4389
f 252 47 5927
f 47 6365 9101
f 705 47 4389
f 47 705 772
f 47 9101 5927
f 9233 8676 7798
f 48 49 636
f 49 48 5029
f 251 48 636
f 48 706 5029
f 706 48 715
f 6986 767 4389
f 7884 8676 9233
f 49 50 231
f 49 231 636
f 49 5029 714
f 230 6986 707
f 6986 230 767
f 6986 252 716
f 707 6986 8498
f 6986 716 5238
f 6986 5238 8498
f 51 50 250
f 50 51 9144
f 231 50 9144
f 862 5427 989
f 7884 5574 8676
f 5574 7884 646
f 646 7884 7695
f 51 52 9144
f 52 51 662
f 51 250 662
f 8676 5574 9862
f 6340 52 232
f 52 6340 9144
f 232 52 662
f 53 5574 646
f 5574 53 5319
f 5574 5319 9862
f 6340 7695 9144
f 7695 6340 6004
f 53 6294 5319
f 6294 53 657
f 4964 53 6004
f 53 4964 657
f 6004 53 646
f 54 6340 233
f 6340 54 6004
f 6340 232 233
f 54 233 659
f 54 639 6004
f 639 54 659
f 55 8946 232
f 8946 55 249
f 55 232 638
f 1371 1587 8079
f 56 6294 657
f 1714 1715 104
f 5319 6294 1469
f 4964 6004 639
f 4964 639 659
f 232 8946 233
f 233 8946 645
f 56 657 7579
f 8730 4964 659
f 4964 8851 657
f 57 8946 249
f 8946 57 645
f 59 7579 3866
f 7579 59 9509
f 510 105 9218
f 60 57 65
f 57 60 1475
f 65 57 660
f 645 57 1475
f 58 61 241
f 61 58 9551
f 58 241 9725
f 58 9658 9551
f 9658 58 1484
f 58 9725 1229
f 58 1229 1484
f 59 9138 4774
f 9138 59 3866
f 1908 9627 374
f 59 653 9509
f 64 8851 8730
f 8851 64 1473
f 6648 8851 1473
f 64 60 6606
f 60 64 8730
f 60 65 248
f 6606 60 236
f 236 60 248
f 60 8730 659
f 60 659 1475
f 241 61 1218
f 6909 338 8610
f 62 9658 1484
f 9658 62 7200
f 62 308 1458
f 308 62 1484
f 7200 62 7972
f 7972 62 1460
f 62 1458 1460
f 63 66 312
f 245 63 310
f 310 63 1461
f 63 312 7972
f 63 7972 1461
f 4774 9138 4848
f 64 6606 1473
f 65 68 248
f 68 65 9797
f 65 660 9797
f 69 66 246
f 66 69 312
f 8834 1908 374
f 66 4774 246
f 4290 67 6648
f 652 67 4290
f 67 4848 6648
f 6606 5071 1473
f 68 235 655
f 235 68 9797
f 1712 9245 510
f 248 68 655
f 69 9378 76
f 9378 69 240
f 69 76 7972
f 240 69 314
f 312 69 7972
f 314 69 7026
f 5071 6606 1474
f 6606 236 1474
f 9378 240 6928
f 8949 5071 243
f 243 5071 1242
f 1242 5071 1474
f 1470 5071 8949
f 74 70 240
f 70 74 1482
f 240 70 6928
f 70 8863 6928
f 8863 70 6927
f 6927 70 4341
f 4341 70 1482
f 71 73 1234
f 73 71 1464
f 71 1234 4341
f 71 4341 9943
f 1464 71 1570
f 71 9943 1570
f 72 238 1252
f 238 72 5940
f 9000 72 1252
f 4912 578 10000
f 72 6405 5940
f 73 7273 1233
f 73 1233 1234
f 73 1464 1466
f 86 1650 1651
f 1597 9814 1349
f 1597 1043 9814
f 5569 75 4690
f 76 7200 7972
f 7200 76 9378
f 9739 1208 1257
f 1208 9739 1490
f 77 9250 4464
f 310 77 4771
f 77 310 1460
f 4771 77 1462
f 9250 77 1460
f 77 4464 1462
f 6746 8257 536
f 8990 4705 536
f 4705 6746 536
f 79 244 7234
[truncated: 334,205 more chars]
