# Supplementary material for: The Slothful Claw: Osteology and Taphonomy of Nothronychus mckinleyi and N. graffami (Dinosauria: Theropoda) and Anatomical Considerations for Derived Therizinosaurids
Source: PLoS One. 2015 Jun 10;10(6):e0129449. doi: 10.1371/journal.pone.0129449 (PMC4465624; doi:10.1371/journal.pone.0129449)
Supplement: S1 Multimedia — (A) UMNH VP16420 caudal vertebra (B) UMNH VP16420 caudal vertebra (C) UMNH VP16420 caudal vertebra (D) UMNH VP16420 left scapula (E) UMNH VP16420 right scapula (F) UMNH VP16420 humerus (G) UMNH VP16420 ulna (H) UMNH VP16420 radius (I) UMNH VP16420 manual claw (J) UMNH VP16420 pubis (K) UMNH VP16420 ischium (L) UMNH VP16420 femur (M) UMNH VP16420 tibia (N) UMNH VP16420 fibula (O) MSM P2117 caudal vertebra (P) MSM P2117 scapula (Q) MSM P2117 left humerus (R) MSM P2117 right humerus (S) MSM P2117 antebrachial element (T) MSM P2117 ulna (U) MSM P2117 manual phalanx (V) MSM P2117 left ischium (W) MSM P2117 left tibia (X) MSM P2117 right tibia (Y) MSM P2117 fibula (Z) MSM P2117 metatarsal (AA) MSM P2117 pedal claw (BB) MSM P2117 gastralia (CC) MSM P2117 gastralia. (ZIP) [file pone.0129449.s011.zip › MultiS13-NGTibia.obj]

# Studio
g Polygonal_Model_1
# Number of geometric vertices: 10422
v 64.78203088 35.56304052 -20.42771503
v 61.16319820 39.09724206 -19.10829172
v 29.08845246 44.65937242 -23.37124757
v 29.25136127 46.39457166 -23.61264266
v 64.91541117 46.45965621 -21.09338716
v 0.91927208 50.96833408 -1.03196315
v 66.32068753 48.41415584 -21.62786387
v 1.50594197 59.01044235 -1.92372850
v 66.05999917 54.63000014 -22.04000019
v 1.35290553 60.93125045 -3.36468895
v 68.30320507 57.26950616 -22.85735495
v 56.60953745 59.42344293 -21.86404727
v 47.45191708 60.04865095 -23.03188294
v 68.02365929 59.68396366 -22.52854407
v 2.04198179 67.59759784 -8.37302767
v 69.22300905 61.16409600 -23.02011847
v 48.19746688 65.75730443 -24.05903116
v 35.36999971 67.28000194 -24.89000000
v 71.64533436 62.22175062 -23.33332412
v 43.90235990 67.49158353 -24.52395670
v 72.30056822 64.66026604 -23.50364067
v 44.92275417 72.93146849 -25.30283295
v 30.68645485 74.73798841 -25.41838586
v 14.73142393 76.56893879 -19.63255927
v 73.06817174 72.08236307 -24.11641367
v 22.85999991 78.81999761 -23.43999967
v 12.61526812 81.81507140 -19.66833696
v 75.27679205 73.42179865 -24.15413037
v 49.64019731 77.64026523 -26.42806061
v 29.64862622 79.75192368 -25.30911379
v 2.13864027 80.87138832 -9.73876659
v 75.95932484 75.76779276 -24.31825548
v 14.93306085 85.67883819 -21.04235627
v 4.69447207 86.27717197 -13.78186792
v 76.90779120 77.94737816 -24.29013327
v 49.72000048 82.86000043 -26.97999962
v 11.44999918 87.81000227 -19.09000054
v 46.17240652 86.66209131 -27.27850154
v 15.09089675 88.11254054 -21.31041512
v 43.81158203 89.18765932 -27.45912597
v 13.07000034 93.54999661 -20.63000016
v 45.91000080 91.85999632 -27.51000039
v 10.78621950 96.63554281 -19.20191012
v 1.58485805 96.58919275 -7.72831868
v 76.49744302 88.17524463 -24.41402152
v 76.13383979 91.37988091 -24.75424297
v 1.81079225 100.57256371 -3.11623421
v 76.91054046 94.61158514 -24.88877438
v 76.93363726 97.38530964 -25.00247397
v 77.89771259 98.97510707 -24.92862567
v 10.01044828 111.05988920 -19.20768619
v 78.74840498 101.17266327 -25.03921092
v 81.01156354 104.18826342 -24.70559068
v 1.87776785 117.64293164 -6.45253109
v 82.11404085 108.74139518 -24.62889440
v 1.65608537 120.90339512 -4.87590907
v 2.44112127 121.55673653 -8.27450585
v 3.83584038 124.62387234 -11.47690509
v 57.37571418 120.27621269 -32.25315362
v 2.70924042 125.16398728 -8.48716870
v 3.28696915 128.26834619 -8.94944463
v 40.42993486 126.16002560 -28.10892090
v 7.25249527 131.36398792 -15.70973173
v 81.42174035 123.55236709 -26.29414201
v 73.64109904 125.46581030 -30.24010919
v 57.98445269 127.09829211 -32.75018558
v 80.60623705 126.24284625 -27.12020092
v 54.65999991 131.24999404 -32.60000050
v 39.33059052 133.37039948 -27.98878774
v 19.09999922 136.39000058 -24.31000024
v 2.96999724 137.78829575 -10.43321472
v 1.00869162 140.03248513 -3.23200785
v 0.87378861 142.07190275 -2.85427482
v 0.66989951 145.42232454 -2.26754206
v 78.15399021 138.23646307 -30.65744974
v 25.89000016 146.59999311 -26.52999945
v 0.61659125 149.68483150 -5.48778195
v 31.72999993 148.91999960 -27.56999992
v 18.33000034 150.84999800 -24.04000051
v 2.88814423 151.46024525 -11.86747104
v 35.50000116 151.75999701 -28.72000076
v 25.01623705 151.94828808 -25.49330331
v 48.32538962 155.07490933 -32.43267909
v 37.61000186 154.86000478 -28.64000015
v 28.87877636 155.38613498 -26.60317160
v 20.99999972 157.28999674 -24.77999963
v 2.68461509 158.97430480 -12.22560462
v 75.02911985 153.18262577 -34.36312079
v 47.20592499 158.81997347 -31.38252348
v 35.45281664 160.36471725 -28.03129144
v 13.34250346 160.42715311 -21.14000730
v 5.86841162 162.44888306 -16.42183773
v 53.74804884 159.27864611 -33.61113369
v 43.30456629 160.82011163 -30.56620061
v 24.29951169 162.01665998 -26.09279193
v 9.71596036 163.43870759 -18.88544485
v 3.04702832 166.59057140 -13.25488836
v 76.41568035 159.94770825 -34.28043053
v 60.74000150 162.36999631 -34.42000598
v 49.94999990 163.91000152 -31.84999898
v 27.86000073 167.08999872 -27.25999989
v 8.04999936 169.58999634 -18.30000058
v 2.03600340 172.23930359 -10.90797596
v 5.67732938 173.16505313 -16.67717099
v 0.25459388 173.55419695 -5.48431696
v 58.89480188 169.54059899 -34.25497934
v 47.49999940 171.25000060 -30.98000027
v 7.13589741 176.64113641 -18.36669631
v 54.65000123 173.67000878 -32.90000185
v 44.36999932 175.00999570 -29.48999964
v 56.77000061 176.65000260 -33.34999830
v 53.89999971 180.14000356 -32.34000131
v 55.41333556 183.03565681 -32.73120522
v 47.84717411 185.19979715 -30.24591133
v -1.49108900 189.55989182 -5.76498359
v 55.51193655 187.10224330 -32.76615962
v 45.81343755 187.80680001 -29.08211388
v 27.69000083 189.57999349 -27.32999995
v 15.44999983 191.21000171 -25.90999939
v -0.42373390 195.31475008 -12.14170642
v -1.93211238 193.30205023 -7.23347906
v 61.31107733 188.35857511 -34.54642743
v 51.34117603 189.16836381 -31.97560459
v 39.12999853 191.10000134 -28.69999968
v 64.02000040 191.19000435 -34.44999829
v 54.07958478 192.39646196 -32.62410313
v 45.09999976 193.44000518 -28.75000052
v -2.80960323 199.10956919 -7.27066072
v 79.89484072 193.91544163 -35.36284715
v 41.31193087 196.40983641 -28.12245861
v 26.94942802 200.50342381 -28.68598700
v 6.57381909 201.52857900 -21.97880484
v -3.70982848 202.90511847 -4.86895209
v 36.20000184 201.33000612 -27.93000080
v 5.66012505 206.37017488 -21.96615189
v 34.12000090 205.21999896 -28.44000049
v 28.31915021 207.90335536 -29.38110195
v -4.06948524 209.03263986 0.12316558
v 38.97999972 208.44000578 -28.48000079
v 31.02999926 209.42999423 -28.58000062
v 37.00036556 213.43892813 -27.81639993
v 29.97000143 213.56999874 -28.49999815
v 17.26646908 216.40309691 -28.05280499
v 8.71649105 216.82485938 -24.86627921
v 58.32229182 213.52206171 -31.31936491
v 42.43264347 215.42592347 -27.03746594
v 34.17067975 216.31354094 -27.44937502
v 25.47924593 217.36650169 -29.31975015
v 61.97056919 217.94560552 -33.07400644
v 51.53605714 219.52590346 -28.50304358
v 42.90889949 222.69459069 -27.14370191
v 34.85338390 224.03652966 -27.14266069
v 24.73940141 222.61904180 -28.65513228
v 17.32697152 219.45668757 -27.92322263
v 11.22889202 223.83227944 -25.62989481
v 51.21365562 222.99581766 -28.53630111
v 49.46722463 219.03352439 -27.86307782
v 42.80078784 226.08880699 -28.12827379
v 33.58654305 226.84355080 -27.65324153
v 23.57000299 226.72000527 -28.71999890
v 14.90999851 227.77999938 -27.82000229
v 7.07075000 230.11428118 -24.60919321
v 53.47309634 227.63480246 -29.87917326
v 47.44999856 227.84000635 -28.20999548
v 38.92000020 228.90999913 -28.11999992
v 31.72798455 229.75221276 -27.79697813
v 15.69834910 230.58819771 -28.19005027
v 8.93626735 233.85313153 -26.03813633
v 51.96585879 231.55756295 -28.85951661
v 44.13999990 232.12999105 -28.44999358
v 36.16999835 233.12999308 -27.82000042
v 15.49131330 232.75826871 -28.24339829
v 56.80999905 234.24999416 -30.00999987
v 47.26266488 235.82854867 -29.06265296
v 40.93999788 236.23999953 -28.84000167
v 33.22999924 237.18999326 -28.24999951
v 13.58000003 239.54999447 -27.80999988
v 55.20610511 237.17337847 -29.99618463
v 50.70999637 238.54999244 -29.47000228
v 42.02920198 239.84290659 -29.28035706
v 36.72383353 239.98542130 -29.14581634
v 32.41482005 239.25425112 -28.02194655
v 16.56999998 242.73000658 -28.37000042
v 9.50443093 243.39622259 -27.01435983
v -3.70740006 245.27113140 -17.79560186
v -8.28193966 245.11492252 -7.26577872
v 79.48065549 238.31583560 -35.09926423
v 62.70748377 240.57264626 -31.46092594
v 52.00000107 241.72000587 -29.45999987
v 44.75000501 242.64000356 -29.33000214
v 37.54999861 243.55000257 -29.40000035
v 24.34396185 244.20374632 -28.32398377
v 13.64866551 247.13827670 -28.16956863
v 6.06000051 247.40000069 -25.62999725
v -0.07527694 247.63010442 -22.31974155
v 63.87925893 243.08796227 -31.75487742
v 53.09999734 244.73999441 -29.86000292
v 42.93999821 246.03000283 -29.62999791
v 35.85999832 246.92000449 -29.51000072
v 25.73000267 248.12999368 -28.73999998
v 11.24534942 249.85334277 -27.78210677
v -4.06854367 252.24313140 -17.64324866
v -8.17655586 252.33790278 -10.87402645
v 58.95000324 246.91000581 -30.71000427
v 50.06999895 248.03999066 -29.87999842
v 40.46999663 249.25999343 -30.04999459
v 30.25947697 250.48944354 -28.85106951
v 10.59271861 252.45097280 -27.55670249
v -4.16652765 255.84843755 -17.85340160
v -8.27724580 254.94208932 -11.60030439
v 57.19076097 249.72707033 -30.17062508
v 40.83999991 251.89000368 -30.35999462
v 32.16999769 252.97999382 -29.50999886
v 23.42831530 254.71577048 -28.80967408
v 10.83289180 256.48522377 -27.34679729
v 4.28889273 256.85673952 -25.15871078
v 41.66595638 254.57930565 -30.43036163
v 33.91322866 255.57348132 -30.30817211
v 28.25742029 255.42709231 -29.10432033
v 19.54229362 256.54152036 -28.71318720
v 9.79493931 258.36101174 -27.56225318
v 1.88746047 259.29275155 -24.28838797
v 37.93000057 256.92000985 -31.13999963
v 29.99837324 257.41863251 -29.62548658
v 22.84720913 257.79277086 -28.94547582
v 3.59877339 262.09929585 -25.30709654
v 40.83079845 258.63537192 -31.52286261
v 25.17399192 260.42917371 -28.90409902
v 16.09000005 261.70998812 -29.27999757
v 4.07256652 263.68805766 -25.74726380
v 81.57836646 255.35511971 -35.18899530
v 44.46337000 259.19425488 -31.41624480
v 23.74358289 262.29843497 -28.62802334
v 8.00389703 265.58992267 -26.58938617
v 41.52117670 262.65230775 -32.32923150
v 33.74079987 263.36726546 -30.60903586
v 25.47783032 264.84537125 -28.37924659
v 39.00544718 265.12587070 -31.02849610
v 22.37004414 267.70237088 -27.38158777
v 8.11666809 268.95365119 -26.41508356
v 20.03166638 269.81446147 -27.02560835
v 3.11010401 272.09618688 -25.14263988
v 32.66591951 270.37554979 -28.97888236
v 25.73616803 272.35352993 -27.61926129
v 35.83934903 271.85714245 -29.23500352
v 22.00856060 273.26303720 -27.36013569
v 1.88619667 276.52251720 -25.15152656
v 25.82218871 275.20227432 -27.60857902
v 15.81209153 276.75804496 -26.52033046
v -4.04550647 279.54399586 -24.47740734
v 46.13334686 274.84643459 -31.45541251
v 26.95677802 277.56652236 -28.17886695
v 17.51899719 278.64125371 -26.76327527
v -1.91473810 281.47464991 -25.30060150
v -6.72416016 280.86113930 -23.39815721
v 13.13400734 282.08333254 -26.63615905
v -6.56188792 281.16458654 -23.44969101
v 80.79224080 278.78677845 -37.38733381
v 74.65865463 275.97904205 -31.79239854
v 81.76937699 278.95942330 -38.65675628
v 75.22132248 278.90840173 -31.93536028
v 6.16576662 287.83470392 -26.54488944
v 82.39594102 280.72369099 -39.80041295
v 76.17656142 282.34815598 -32.49445185
v 1.37324363 291.88799858 -27.14713104
v 81.53347671 283.89871120 -39.80904073
v 76.47734880 282.74977207 -32.63260424
v 1.35475793 293.42746735 -27.33002976
v 80.99827915 286.39918566 -39.81724009
v 75.71170479 286.21333838 -32.59777650
v 71.27385587 286.74393892 -31.87207505
v 2.32935557 296.93824053 -27.50447579
v 80.79125732 288.64744306 -39.99800608
v 75.07965714 287.43913770 -32.67350420
v 80.81230521 290.58447480 -40.29604793
v 80.95958829 291.77904129 -40.64634070
v 5.69744781 303.80952358 -27.10758336
v 80.93457669 293.80720854 -40.61570391
v 81.57492429 296.21469975 -41.33115709
v 78.73197645 295.82336545 -36.35974228
v -0.61828969 307.64415860 -26.91397443
v 81.71043545 297.62938619 -40.87191448
v 41.89329594 301.58022046 -35.53640842
v 30.62250279 306.08353019 -35.76511890
v 4.14251769 311.23396754 -27.40980312
v 28.63389812 308.30287933 -36.21945903
v 35.45513004 312.30357289 -38.34521398
v 37.09211946 314.95788693 -39.77321833
v 34.31413323 318.73121858 -41.11018404
v 35.26788205 320.32057643 -41.61787033
v 19.07462627 322.63514400 -35.75685248
v -3.99676990 327.06096768 -23.92512932
v -9.24732257 328.23500037 -14.51847702
v 78.73453200 311.58936024 -42.90927574
v 38.33699599 320.31285763 -42.60071367
v -0.50533924 328.77793908 -28.13791856
v -6.15482870 330.74715734 -22.80493453
v -8.53058510 330.78193665 -13.51985335
v 72.38826156 313.88750672 -47.38292471
v 23.42519350 325.60545206 -36.22482717
v 4.05287882 328.47449183 -32.59504959
v -6.29008049 333.75135064 -23.10089394
v 24.66535009 326.11563802 -36.60061955
v 13.98534607 329.32996750 -34.95806456
v 71.99005038 315.63627720 -49.58807305
v 9.43274703 330.38291335 -34.74583849
v 1.69881317 334.19457078 -33.26423466
v -11.27999928 337.44001389 -21.84999734
v 20.53363435 330.43149114 -36.12012044
v 9.14365798 335.63581109 -36.43734008
v 11.07155997 335.64972878 -37.01745346
v -7.70196505 344.87038851 -3.61363986
v 8.73974524 337.97833323 -37.75245696
v -4.83095041 342.93699265 -27.03153156
v 11.31753903 338.31274509 -38.63746300
v -4.22742637 343.97238493 -28.89978513
v 8.86855181 340.50631523 -38.73808309
v -10.43000165 347.90000319 -25.67000128
v 5.99358743 342.25368500 -38.26481849
v -3.30676371 347.49656916 -27.85634249
v -5.97282546 350.40298104 -2.92868447
v -10.04335843 351.79552436 -25.86368658
v 28.66357751 336.05888486 -39.97651860
v -9.91750043 352.89362073 -25.88129230
v 26.28349327 339.45694566 -40.89812934
v -2.70600244 349.66254234 -27.77944878
v 31.14694729 337.24346757 -41.40984640
v 20.44623904 343.03641319 -41.63634405
v -7.39292987 354.30923104 -27.63839811
v 41.05684534 335.29067039 -44.65225339
v -1.94683776 351.98837519 -27.02935785
v 46.71831802 337.27967739 -46.87627777
v 49.63326454 339.82467651 -48.99714142
v 4.04428132 359.87877846 -26.85402893
v 0.68428006 365.35906792 -28.53127383
v 2.88889743 365.20737410 -28.91435102
v 67.74838269 333.22933316 -54.51187864
v 56.42925203 344.76816654 -53.77731845
v 33.83192420 354.83726859 -47.08162695
v 39.55674171 354.32276130 -48.31494391
v 60.94069779 344.41733360 -54.84700203
v 57.16923997 346.22362256 -54.54805493
v 36.01306304 355.69903255 -46.20571807
v 57.30619654 347.25761414 -54.68247458
v 56.01458997 350.14954209 -52.72118002
v 61.02283299 350.01513362 -49.30424318
v 56.83524907 351.12255812 -50.28321594
v 58.68867040 350.78960657 -49.53013733
v 119.61574107 174.46164787 -13.95815611
v 72.73649424 189.60115314 -35.02388671
v 119.67656761 180.65327406 -13.50740157
v 115.62852561 184.15270746 -18.78071949
v 88.63510936 192.72124767 -33.76050666
v 118.61012876 183.64782631 -14.59302288
v 92.27479994 195.19241154 -32.91790932
v 117.97665805 186.81970239 -15.71727172
v 116.20827019 196.53028250 -20.10081336
v 93.69760007 213.31907809 -33.03469345
v 75.06959140 218.06325018 -34.75100547
v 119.14482713 209.96132493 -21.17730305
v 121.50675803 236.29407585 -23.56446162
v 120.37551403 240.72615802 -25.50396882
v 119.64868009 251.14843249 -27.29892172
v 114.77555335 251.85304880 -31.44924715
v 100.60419142 258.00001621 -36.21979803
v 95.17222643 262.58236170 -38.32383826
v 87.71914989 263.20889592 -35.83942354
v 78.42116803 266.03347063 -34.63692218
v 93.00667048 266.37488604 -39.77867588
v 87.93490380 264.66786861 -36.47146747
v 99.18247163 266.72941446 -40.01932219
v 83.80398154 274.61615205 -38.88944536
v 84.25971121 277.39974856 -40.24172202
v 77.71104574 278.01772952 -33.03889185
v 133.90491903 270.34765482 -24.53569509
v 129.20004129 271.73286676 -27.54188329
v 139.01636004 277.65691280 -24.69051629
v 139.33089375 278.33694220 -25.27688630
v 142.63762534 286.61274910 -27.52774954
v 123.69450182 296.38400674 -36.52047366
v 143.13626289 287.34698892 -26.29248984
v 144.10437644 291.68346524 -29.03450280
v 145.31396329 296.38364911 -31.64991364
v 138.80933821 297.73056507 -33.96398574
v 143.79452169 297.99672961 -34.00118649
v 135.50572097 299.06651378 -35.30826047
v 125.49360096 305.30956388 -40.92407599
v 144.05630529 300.01458526 -35.50171107
v 145.75020969 300.25222898 -33.57661888
v 140.89356363 300.69041252 -37.01181710
v 133.64407420 304.10128832 -40.28233141
v 117.97682196 311.28534675 -46.81269452
v 146.62374556 302.66487598 -33.71850774
v 143.16016436 303.53814363 -38.57291490
v 146.25759423 304.64091897 -36.36631370
v 146.12683654 306.59356713 -37.64249012
v 144.84618604 309.76623297 -40.43168947
v 132.78454542 318.82545352 -49.20495674
v 146.34747803 309.34450030 -37.30258346
v 130.08022308 326.78353786 -47.87540808
v 85.33048630 315.31685591 -47.56693542
v 78.56391370 313.12254071 -45.20764947
v 82.67215639 308.21511149 -41.63668305
v 75.33393800 311.90589070 -43.75172034
v 81.84933662 305.81021309 -40.36767036
v 69.51779872 292.40396619 -33.48402679
v 75.41134953 282.14865923 -32.25500509
v 79.88994569 278.21016312 -35.19507870
v 81.84687793 276.90038085 -38.09559345
v 89.79165554 271.27513289 -40.77582061
v 81.83347434 274.28472042 -37.03713790
v 87.97399700 269.90488172 -39.39211741
v 93.27692538 267.40756631 -40.25750235
v 89.06484395 267.94958115 -38.88947144
v 92.43281186 264.72920179 -38.67559507
v 97.51585126 263.46763968 -39.10124302
v 82.66709745 265.22782445 -34.94168073
v 66.09708816 269.98689771 -31.33006766
v 105.00787199 255.64551353 -35.34195945
v 97.30912000 261.56848669 -38.11909258
v 93.20218861 259.40161943 -35.78233346
v 67.71859527 267.35711098 -31.59563988
v 51.99668184 270.38043737 -31.36866167
v 66.65109098 264.75515962 -32.13502094
v 69.08653677 262.25918531 -32.82022104
v 43.16312820 266.59610868 -31.14658222
v 79.20097560 255.27018309 -35.03299877
v 62.29792535 259.51713324 -31.61675856
v 73.83938879 241.65153503 -34.61942449
v 83.55481178 243.15413833 -35.00764444
v 70.84999979 244.85999346 -34.04000029
v 60.45349315 244.59041655 -30.60345165
v 86.62967384 247.28971720 -34.82598811
v 52.65000090 249.24999475 -29.72000092
v 54.00994048 253.28990817 -30.31058051
v 90.30590206 266.22658968 -38.39052841
v 76.61627978 276.69057250 -32.37920254
v 77.47305930 280.40120006 -33.10965747
v 57.64878169 280.88876605 -32.38511458
v 76.49976760 284.69038010 -32.85498172
v 138.99564743 277.55370736 -25.39667673
v 82.54015446 286.96826100 -41.50095209
v 82.07291365 290.66666961 -41.79889709
v 78.23333889 289.61372375 -34.85743701
v 40.37718102 297.85862565 -34.90687162
v 81.60895854 292.61437058 -41.53725505
v 140.39090276 281.06302023 -26.82892792
v 82.89602399 294.18113828 -42.94705763
v 79.02937382 293.27833652 -36.27455235
v 80.59434593 296.06750607 -38.65118325
v 83.09142292 298.72316122 -43.37361082
v 81.97446913 299.58581924 -40.74106365
v 141.02192223 283.74069929 -27.89768949
v 82.57872611 302.31618881 -40.67525268
v 39.22536224 323.02740216 -43.94556582
v 85.56101471 306.18229508 -45.74868828
v 85.47826856 307.73615837 -45.11328787
v 86.68160439 308.36126208 -47.81897366
v 83.82191509 305.96992373 -42.39862785
v 59.44994837 325.37704706 -52.28433013
v 71.63137943 320.21009922 -53.13439667
v 89.29180354 311.78790331 -50.83076656
v 84.55666900 312.03067303 -44.41453889
v 81.66100085 314.12142515 -46.32626846
v 74.78382438 319.46596503 -52.75901780
v 64.69962746 323.24522734 -53.33454534
v 91.74165875 311.99511886 -52.03259736
v 84.42285657 314.19730186 -45.98227516
v 74.42364842 321.59560919 -54.13740873
v 91.58535302 313.65859509 -52.70248279
v 84.74650234 315.25090337 -47.12494463
v 74.43197072 323.27204943 -55.60235679
v 59.92926657 332.25175738 -51.63531750
v 91.24998748 315.17580152 -53.50514129
v 85.23666859 315.55220485 -47.57428169
v 75.90936869 323.83352518 -56.35081977
v 77.39349455 324.43279028 -57.01019987
v 78.89342308 324.82767105 -57.42086843
v 68.08408350 330.22907376 -54.62963879
v 141.99200273 290.82736373 -30.19024059
v 90.70292115 321.04346156 -55.22149056
v 81.42509311 324.48151708 -57.38532171
v 75.13380051 328.53010297 -58.01782385
v 87.07852662 323.83015752 -56.41716346
v 71.34374231 333.65377784 -56.41777813
v 64.73342329 338.57733011 -54.47807536
v 90.57473391 323.86788726 -56.35982379
v 70.08862495 335.61939001 -55.98522350
v 84.59227532 330.92427254 -59.85589325
v 70.82123309 338.13542128 -57.03362077
v 86.89215034 329.04198766 -59.09574404
v 82.09561557 330.70406318 -59.72770229
v 73.33473861 336.96219325 -58.39863047
v 130.60908020 303.03615332 -38.68157417
v 108.06269944 315.44095278 -51.89891532
v 143.24262738 295.42759061 -32.16938674
v 132.40362704 301.92553997 -37.67481074
v 93.26718748 327.48830318 -58.31700936
v 67.88330525 344.61358190 -56.19112775
v 133.46529007 300.30319095 -36.33453324
v 99.97968376 326.29343867 -57.81782791
v 92.74238348 329.82540131 -59.29232389
v 84.12879705 335.27997136 -59.92261320
v 71.28920406 343.06094050 -57.31366575
v 102.82503068 325.40115714 -57.83317983
v 83.06603879 337.73109317 -58.95681679
v 81.17423207 339.74862099 -57.80839548
v 132.78774917 306.64226413 -42.84420237
v 97.51041979 331.96577430 -60.07893756
v 90.29279649 336.78650856 -58.45803767
v 93.12785417 335.74008942 -59.92165953
v 91.57959372 338.82284164 -57.23542720
v 100.12685508 334.81255174 -60.19939110
v 94.10422295 338.35110068 -58.48100036
v 110.09120196 328.70689034 -58.77190828
v 96.63727880 337.73446083 -59.26380306
v 90.32160044 340.46244621 -55.03296480
v 114.30114508 329.53929901 -58.09409916
v 106.99497908 333.02477002 -59.82567370
v 102.02816129 337.26090193 -59.57225338
v 98.42973202 340.23278952 -57.92529136
v 91.61736071 342.74542332 -51.62165686
v 130.87673485 320.54734230 -50.33515766
v 117.96291173 328.05639505 -56.99326098
v 106.31438345 335.13811231 -59.66013670
v 100.52092373 339.14971352 -58.61978978
v 97.06023335 342.48390794 -54.51813713
v 130.71955740 323.02373648 -50.28302968
v 125.60978532 326.98225975 -52.87856609
v 120.53853273 327.90440321 -55.57040125
v 100.51731765 339.97333050 -58.08630213
v 97.81032801 343.20002794 -52.62272432
v 80.97405732 256.30685687 -35.11433303
v 85.86595207 303.17330360 -46.33778334
v 88.75312656 337.76807785 -57.04328045
v 84.52419937 341.75699949 -50.55119097
v 89.12152797 335.82565188 -58.87003615
v 89.15574104 336.50341630 -58.22220445
v 77.05283910 290.93757272 -34.21895579
v 68.10455769 207.95637369 -35.21000594
v 62.96840310 231.24815524 -32.71515295
v 64.50858712 239.65287209 -32.17609227
v 90.95264971 339.59862590 -56.21568114
v 94.33513880 332.45477080 -60.05723029
v 95.10910511 342.97597408 -53.17304656
v 70.46797127 227.57387161 -34.63571519
v 90.22619575 306.69051409 -49.42045361
v 93.00060570 312.95946240 -52.41161212
v 94.14401650 322.47856259 -55.97588792
v 98.25242311 343.87984872 -49.78059232
v 96.41690552 343.88005733 -45.56344450
v 105.00979424 341.24681354 -54.40594628
v 99.29064661 343.12409163 -42.62900352
v 109.32166129 335.77576280 -58.26956406
v 106.06440157 342.47669578 -49.34472218
v 84.63224769 226.75286233 -35.16285866
v 111.12095416 334.39847827 -58.45779181
v 113.60901594 337.79489994 -52.82362550
v 117.67306179 329.73015308 -56.90226704
v 100.60142726 261.20257378 -38.07417676
v 119.33676153 336.21090651 -48.87642339
v 126.97073817 328.77218723 -49.68256503
v 129.75694239 331.11020923 -38.17719966
v 110.06151885 232.28955269 -30.86737171
v 132.75125623 324.25236702 -47.13961110
v 133.64408910 325.98650455 -43.34198684
v 132.96501338 328.57245207 -28.85986678
v 134.60157812 326.81608200 -26.58782899
v 142.35182106 310.52821875 -41.72237217
v 136.54649258 326.07033849 -29.81449291
v 114.43461478 213.96423876 -27.66154893
v 123.03788215 256.09034300 -24.01380986
v 137.66717911 323.06724787 -24.77410063
v 142.48262346 314.11468983 -41.15235060
v 127.88358331 332.61683583 -36.16074473
v 108.05297643 255.39639592 -34.79297459
v 125.62572956 334.09962058 -41.07456282
v 123.23040515 331.47278428 -51.12870783
v 111.69457436 327.12209225 -57.63560534
v 111.84179783 340.59715271 -46.52152210
v 110.34402251 332.45804906 -59.24985930
v 108.16688836 329.93564010 -59.33720618
v 103.96532714 342.44388342 -52.18563229
v 102.59114951 340.40886164 -57.54374713
v 99.48908538 341.66005254 -56.46351725
v 93.71691197 343.84009242 -48.42609167
v 95.48730403 343.21343899 -40.00031576
v 81.07638359 343.53250265 -20.69831081
v 89.65135366 317.75161624 -54.70751226
v 95.29644251 343.62795949 -51.13111809
v 90.71581066 343.48759055 -48.15052822
v 88.58124912 343.46684813 -38.81632537
v 81.93700016 344.61045265 -24.30324815
v 78.60543579 345.27093172 -20.42099647
v 89.96287733 328.72587442 -58.39877576
v 94.97448057 336.96025610 -59.64123085
v 87.48447895 342.45601296 -48.43654856
v 83.41055363 342.60660410 -37.83491999
v 81.62339777 344.64418888 -32.48594701
v 75.83019137 349.34225678 -15.04234504
v 68.54984909 281.63775802 -31.31458536
v 86.28369868 334.16444063 -60.18120050
v 84.38824862 339.29860592 -57.07603693
v 83.54320377 342.62853861 -47.88462818
v 83.98727328 344.04265881 -42.34332591
v 78.90737802 323.96358252 -56.94537237
v 69.26015764 347.51522541 -33.16980228
v 69.35048103 351.29719973 -21.90427855
v 66.07556343 290.59392214 -33.47396106
v 66.73578173 352.43803263 -22.54235744
v 74.14048910 325.59275627 -56.77070469
v 74.11923259 332.23941922 -58.35330114
v 70.98000497 348.31002355 -46.19999230
v 64.80766088 350.81604123 -30.66088632
v 60.50654128 354.15184498 -20.42170428
v 61.44655496 349.49618578 -47.41442204
v 61.51203811 349.39658642 -34.69795734
v 55.59022352 355.28033972 -23.52849208
v 63.44400346 349.06405210 -50.22734404
v 53.19960043 356.12690449 -23.27143215
v 53.04999650 358.07999969 -15.14999568
v 50.37999898 359.07998681 -7.75999995
v 57.32919276 351.01732612 -46.86983302
v 51.51624605 356.96780682 -19.42745410
v 58.12554061 350.27340055 -51.87097564
v 55.72594702 351.71508789 -48.66443202
v 52.82006785 351.04677081 -36.59714758
v 51.06025934 352.99238563 -47.63572291
v 38.18384930 261.41792536 -31.57799691
v 54.87585813 339.73193169 -51.70201510
v 48.27619717 352.69388556 -35.81060469
v 37.20320016 360.25029421 -19.68653128
v 49.30210859 348.21507335 -52.73852125
v 45.75118050 354.34269905 -46.92496359
v 42.31170192 340.88805318 -46.79824039
v 27.35232189 258.25229287 -29.07763794
v 40.25714099 355.85051775 -44.50247809
v 38.11644018 356.12022877 -36.19386628
v 33.58226642 358.70936513 -27.16830373
v 36.46118566 318.06308031 -41.25819728
v 21.97882533 264.56487179 -27.86163613
v 25.12927912 362.52301931 -19.56310496
v 18.32698658 361.68342829 -29.62763980
v 17.45953411 327.89048553 -35.18316522
v 21.56982012 355.16002774 -43.47169772
v 10.06765012 299.49769378 -27.79572457
v 5.24138566 268.64236593 -25.79480037
v -13.69000785 336.36999130 -5.77999977
v -15.34000318 328.22000980 -8.15000013
v -10.33391338 282.03091025 -20.72587796
v -12.38999981 275.97001195 -18.40999909
v -8.31308123 274.10984039 -21.40583098
v -12.48020772 286.57162189 -12.12691981
v 53.54726315 210.73406935 -29.68933620
v 46.82956636 212.25209534 -27.85552107
v 41.80214927 212.72525191 -27.53658779
v 32.87756443 213.76782656 -27.77505107
v 19.22033913 215.17650783 -28.69652212
v 13.51480838 213.66819739 -26.72220021
v 54.02522162 216.28844738 -29.58142944
v 48.18106443 217.47326851 -27.63561532
v 37.98122704 217.82507002 -26.85328014
v 29.76787463 218.43379736 -27.78383344
v 20.08636110 217.35870838 -28.73256803
v 13.11082672 214.21602368 -26.73936076
v 57.51909316 222.74212539 -30.91211617
v 48.87839407 220.20444274 -27.75718458
v 43.66600513 219.77791190 -26.94657445
v 32.23000094 220.05000710 -27.15999819
v 23.25175889 223.91688824 -29.11860123
v 12.13894505 220.17574310 -25.99903755
v -4.70679905 216.36262536 1.29152508
v 46.63259536 222.62635827 -27.51371078
v 38.72886673 222.27849066 -26.85979381
v 23.26027304 224.49767590 -29.16673385
v 13.30609620 223.41372073 -26.76033229
v 48.73204231 225.06283224 -28.32507901
v 37.34577075 226.16147995 -27.42902189
v 16.77884348 227.60680318 -28.60787511
v -6.59987098 224.58046675 -2.27504061
v 43.82867366 229.13359106 -28.16523239
v 34.98084471 228.73695195 -27.91464329
v 26.54378861 230.62106967 -27.80246921
v -5.64153306 228.69506478 1.91369012
v 48.94191027 233.03712904 -28.55069377
v 40.79985619 230.63802719 -28.06511894
v 13.71987816 232.80188441 -27.42074057
v 7.21294386 235.75673997 -25.34272149
v -3.25614004 229.85629737 3.66925332
v 58.69726837 234.12585258 -30.51703423
v 49.93946105 235.64022779 -28.98480557
v 44.15462166 236.68706417 -28.77911553
v 31.11201897 238.47387731 -27.83314884
v 23.43749069 237.99115419 -27.57816948
v 12.83861510 235.18258333 -27.42324211
v -1.03443197 236.74839735 -19.86530423
v -6.67887740 236.41704023 0.94067038
v 52.29826272 235.05884409 -29.09347042
v 46.38815299 239.33149874 -29.01918814
v 39.65816274 240.56231976 -29.02592905
v 28.20926346 240.19809067 -27.54934505
v 20.14215663 243.64203215 -28.14318985
v 10.13977267 241.73057079 -27.19024569
v -5.95241087 237.93542385 2.45847274
v 49.17352647 241.96231365 -29.33750302
v 41.03843868 243.14886332 -29.23800983
v 32.85522386 242.09688604 -28.21643837
v 28.53194438 244.42864954 -28.01881358
v 17.92874187 247.35997617 -28.02886814
v 9.83465742 246.27530575 -26.94205754
v 3.97247728 240.39688706 -23.97109382
v -6.35523070 242.82011390 -10.92156023
v -8.82270746 244.33396757 -3.31232138
v 48.06317389 244.76601183 -29.44500744
v 39.57383335 245.79752982 -29.42285687
v 31.48097917 247.29926884 -28.49785797
v 8.29131063 250.07215142 -26.83355846
v 1.00338575 249.00461733 -23.30977470
v -4.82920138 249.53691661 -16.87887125
v -8.50998983 249.30000305 -7.25999381
v -8.02002568 246.65124714 -1.15021330
v 55.41387945 248.70678782 -29.90444191
v 44.69461367 250.24589896 -29.88954075
v 35.43896228 251.52325630 -29.57185358
v 26.88347176 252.73209810 -28.75138819
v 14.13999498 253.38998437 -28.06000039
v 5.93581283 254.32327390 -25.86494945
v -0.30000092 254.02998924 -21.32000029
v -5.88777149 253.75849009 -15.21457639
v -8.77743121 251.85430050 -8.26380216
v 54.50543389 250.57098269 -29.85828556
v 44.16847602 253.23647261 -30.08338995
v 15.34347888 257.04255700 -28.00230309
v 0.04266462 257.42143393 -22.10211568
v -5.26000001 257.27999210 -16.82999916
v -8.92967451 257.16221333 -10.73755138
v 55.92610687 250.98332763 -30.03869392
v 43.86981204 256.31812215 -30.52201495
v 32.21730888 256.52036071 -30.00520356
v 13.96120526 260.35639644 -27.62331069
v -0.48413026 260.04922390 -22.08191715
v -7.45739881 260.48964262 -15.39489347
v -9.53868032 259.52380896 -8.52478575
v -14.13999964 259.09999013 2.57000001
v 28.15950662 261.28768921 -29.15928699
v 21.03596367 261.36803627 -28.51610072
v 13.31999898 262.40000129 -28.39999646
v 6.49511348 263.18421960 -26.25666745
v -1.31923344 263.34890723 -22.38078788
v -8.87999684 263.98000121 -14.71999846
v -14.62999918 262.60998845 2.32000090
v 42.41944477 261.15393639 -31.59755841
v 35.51703691 261.09233499 -31.01914749
v 5.77578088 267.14286208 -26.22555010
v -1.64659834 267.60098338 -23.79008010
v -8.73937737 269.83293891 -18.93531345
v -10.27890760 267.36575365 -10.59112325
v 45.48609629 262.14128733 -31.76723793
v 42.05866158 262.05351949 -31.95901960
v -7.37890927 271.60108089 -21.21692337
v 42.42564365 262.11148500 -31.90413862
v 35.18469259 265.72108269 -30.40920757
v 14.14879598 270.34366131 -26.17719397
v 5.53018786 271.07855678 -25.55050142
v 41.87794775 262.28982210 -32.03607723
v -8.40083603 277.00138092 -21.91100270
v -8.42293911 274.35982227 -7.68778147
v 27.92057209 271.47942781 -27.97854133
v 14.37549386 273.57408404 -26.20037459
v 4.36866842 275.52151680 -25.23216605
v -3.22834915 276.84676647 -24.47845228
v -10.50893962 278.93772721 -20.02880722
v 41.94171727 262.35446334 -32.08594024
v 36.89077497 269.74821091 -29.48151156
v 27.51248516 272.04930782 -27.81997994
v -11.84931211 281.28400445 -17.71516725
v 38.18267584 271.06958628 -29.44853157
v 1.13203202 280.38424253 -25.70928447
v -11.17668394 283.65951777 -19.63216811
v 30.02589568 273.69368076 -28.10907364
v 22.97641523 276.01766586 -27.33105049
v 15.17308783 278.81816030 -26.41745843
v -5.41650644 282.54136443 -23.87360670
v -9.81234107 285.25465727 -21.34866081
v -12.39800174 283.04520249 -15.73023945
v 28.95058133 276.56272054 -28.22115831
v 9.51625872 281.59144521 -26.18610114
v 2.10997276 283.70705247 -26.01310238
v -12.77298201 286.24299169 -13.93578760
v 35.61994806 274.76650476 -29.64414842
v 25.09762347 277.80529857 -28.19648944
v 19.46674101 282.21297264 -27.64283493
v 6.61856588 282.90513158 -25.92251822
v -12.50954065 290.21069407 -17.07393676
v 23.53544906 280.46816587 -28.35959196
v -10.94490010 290.62831402 -19.63190548
v -12.94777729 289.91448879 -13.25759292
v -1.08345342 290.38208723 -26.56684630
v -11.63959596 292.91415215 -18.56332459
v 29.08951603 280.41365743 -28.99637632
v 0.38178809 292.29143262 -27.09122375
v -9.48802568 295.21134496 -21.51776478
v 15.01761656 293.07362437 -28.36046182
v -10.46827901 298.72271419 -20.47130652
v -11.92690153 305.77501655 -16.99683070
v 1.22795545 306.48928881 -27.27887034
v 13.25287577 306.10096455 -29.74530123
v -4.76392265 317.76234508 -22.05536142
v -9.60357953 318.81549954 -8.22025910
v -8.25809967 319.97060776 -17.64689386
v -8.56359396 322.62927294 -16.74002782
v -10.24814416 324.41321015 -13.46153952
v -10.03026031 324.41702485 -14.97784164
v -6.84119994 325.08236170 -19.00860108
v -14.45845701 327.56423950 -7.42429635
v -8.73593520 325.94892383 -16.37921855
v -13.90562765 329.82039452 -10.19158494
v -7.73386844 329.43764329 -18.42970774
v -8.98930989 327.49354839 -16.12010598
v -13.88378441 331.34993911 -6.41175872
v -4.38877894 330.69249988 -25.53236671
v -7.69678131 331.39115572 -18.13508384
v -13.22704274 333.46047997 -9.62662324
v 2.30300426 329.54221964 -31.53693303
v -7.13582663 332.41611719 -20.28884739
v -4.79442021 331.62871003 -13.61142192
v -10.37625223 334.04451609 -10.42513363
v -6.47896109 337.23136783 -23.18834700
v -3.56285856 335.81855893 -13.30804173
v -8.86712689 335.14082432 -10.22086106
v -5.81432506 338.54529262 -25.01499094
v -2.70768325 336.68217063 -13.43980059
v 0.85907581 342.04411507 -34.84139964
v -7.01174280 344.35582161 -3.44916899
v -4.13793512 345.17526627 -27.85050496
v -1.12897402 342.47839451 -16.29120670
v -1.67744956 343.31175685 -10.28218027
v 14.44078982 335.35379171 -36.98579967
v -1.69471104 342.96089411 -18.00434291
v -5.59839141 346.92281485 -4.28279769
v -0.49428392 344.41125393 -8.12418759
v -0.11523336 344.98882294 -8.88475124
v 0.18334418 345.48234940 -7.60214590
v -1.96875911 347.31182456 -19.36120354
v -1.32289995 350.32907128 -14.13462404
v -3.41802207 349.24983978 -5.14909998
v -1.32263079 349.13557768 -17.13747345
v 0.44465784 350.01280904 -9.84727219
v -3.87784839 350.61714053 -3.96251213
v 0.86737104 348.26654196 -7.37685338
v -3.16467928 351.43911839 -3.72260646
v -2.98673823 352.16543078 -23.04509282
v -2.09850166 352.32728720 -2.40005436
v -0.33047789 354.05993462 -13.23405933
v 0.87095349 358.22966695 -18.26700009
v 2.80611985 354.58403826 -4.00626799
v 18.06196943 344.18967366 -42.09871963
v 3.93017102 354.89338636 -33.05477649
v 3.11954319 360.25169492 -22.40508236
v 3.60096362 356.65389895 -4.34410106
v 3.46764317 361.74845695 -28.10670994
v 5.63834421 361.83422804 -22.16221765
v 4.51291772 361.80973053 -4.26022150
v 15.95910452 354.97784615 -41.19528458
v 1.74432516 367.37588048 -13.17211706
v 4.93981689 364.40038681 -6.00638241
v 5.55814151 366.58117175 -6.60991995
v 10.54446027 362.52003908 -26.06420778
v 8.73661879 362.98915744 -17.27014966
v 8.38243775 362.44070530 -14.20307439
v 42.54424199 333.48882198 -44.67570409
v 12.84739468 361.63958907 -29.51684222
v 18.62647198 359.50168967 -37.30907291
v 12.11247314 363.03329468 -15.33745695
v 29.54833582 361.43517494 -23.15844595
v 55.73654547 333.10401440 -50.31872913
v 6.34999899 366.99000001 -5.81999915
v 4.17018589 361.08386517 -2.87679117
v 34.81271118 327.11142302 -41.50406271
v 4.22444008 357.37580061 -3.06600123
v 2.20418419 359.01719332 -24.65061657
v 1.00557960 358.63766074 -21.42579108
v 0.71386626 357.93286562 -14.89098277
v 1.82614673 355.00165820 -2.94233812
v 0.64787280 348.77467155 -5.96726174
v -0.62989717 346.89199924 -9.97977611
v 30.51871061 314.45255876 -39.01347890
v 22.44935930 320.86801529 -36.79602221
v -3.47753055 343.61252189 -30.07674031
v -6.04492053 343.08809042 -5.84950624
v 12.43653521 326.00462437 -34.58085284
v -4.04473254 341.89268947 -29.16823328
v -3.38958367 338.16090226 -29.61548604
v -2.89072748 336.36808395 -12.38424424
v -10.21538861 339.50439095 -3.55425361
v -6.97713392 335.41074395 -20.32261901
v -9.89665277 335.90206504 -9.57790110
v -8.41401704 330.62255383 -15.76731913
v -5.77962818 328.90719175 -8.18221271
v -13.15870695 334.24368501 -8.86231661
v 74.54413176 265.95646143 -33.11587870
v 41.36650637 294.43156719 -34.72960740
v -9.70147643 326.22009516 -15.03037941
v -13.76495417 330.66070080 -5.60014183
v -9.46261175 326.80231333 -11.91716641
v -7.57943420 317.84212589 -19.22276989
v -10.91296691 320.91453671 -14.00706172
v 30.25785461 292.83559322 -31.81173652
v -7.85416178 313.61919641 -5.07276412
v 0.27760532 297.83457518 -27.43050084
v -7.78190931 298.96089435 -4.16852394
v 1.50912616 295.19706964 -27.47317776
v 3.86097026 293.44794154 -27.31721848
v -4.14654892 292.42381454 -25.72089620
v 2.30175909 289.96431828 -26.90744400
v -12.76199333 292.09768772 -15.89447819
v 53.45845222 269.45841312 -31.47474304
v 32.90839493 277.04107761 -29.51636538
v -11.93265151 288.28391433 -18.41509156
v 16.25870168 281.47450089 -27.25977637
v -0.12161482 283.37404132 -25.92951059
v -11.80880889 285.57348251 -18.57746951
v 33.58795866 272.14100957 -29.11017835
v 23.81682210 273.40820432 -27.35483833
v -3.78855155 281.49762750 -24.45417270
v -12.67999969 284.17998552 -26.24999918
v -11.81928627 283.12811255 -18.17625761
v 41.44309461 265.42258263 -31.50452301
v 28.83332036 270.54324746 -28.63436006
v 19.80019920 271.58010006 -27.12720260
v 7.61579862 276.04025602 -25.87307803
v -11.32240146 280.35560250 -18.91697012
v 35.87333485 263.69386911 -30.98105080
v -7.32999993 276.60000324 -26.48999915
v -14.59000073 277.99001336 -23.05000089
v 3.44086811 269.79583502 -25.26452951
v -10.31091064 274.14929867 -18.18911918
v -12.71999627 267.52999425 -8.64000246
v 15.15999995 265.17999172 -30.74000031
v 7.69999949 263.68999481 -29.14999798
v -7.17450120 264.16122913 -18.19112338
v -11.83999982 263.92000914 -8.78999941
v 13.64000048 259.27001238 -30.46000190
v 1.08688162 262.08242774 -24.18982796
v -6.83363667 261.25228405 -16.95390977
v -13.44999950 258.89998674 -1.30999961
v 11.21999975 256.33001328 -29.54999730
v -8.07184540 256.58607483 -13.00907880
v -9.18192230 255.10528684 -7.73060229
v -12.88999803 253.67999077 4.30999836
v 14.91999906 255.60998917 -30.26999719
v 8.17176979 252.76920199 -26.80863068
v 0.86733885 256.22105598 -23.12625386
v -6.43894216 256.59781694 -15.20182472
v -8.82466417 252.00513005 -6.03394210
v -13.22999969 250.20000339 4.04999964
v 5.44547709 250.48288703 -25.75786971
v -0.54909621 250.35536289 -22.04145491
v -8.74147750 246.94490433 -3.98824783
v 7.79494224 246.14638090 -26.25173144
v -2.83800764 248.68611991 -19.48143356
v -7.77512649 245.94803154 -8.68667383
v -8.37061740 242.37470329 -1.30007416
v 12.47792505 243.30110848 -27.42918395
v 7.43315881 244.78518963 -26.36544034
v -5.62649826 243.22243035 -13.40836752
v -6.85001351 239.30214345 1.86375866
v 17.77401753 240.29627442 -28.39851752
v 7.91946519 242.72340536 -26.50052309
v -7.81774614 237.17135191 -2.85829231
v 1.20765879 239.02459443 -21.51954733
v -7.64551479 233.13568532 -0.51507365
v -5.34919463 232.93723166 -11.82574686
v -7.03517487 231.62521422 0.31807978
v 14.31722380 232.00052977 -27.57308446
v -4.46628314 225.82340240 2.84170522
v 18.62100884 224.77698326 -29.17473763
v -5.51896496 221.76146507 1.12958974
v 21.80662192 224.63473678 -29.67862412
v 14.94803093 224.44424033 -27.62727998
v 9.17735044 222.51044214 -24.71428178
v 22.70000055 217.83000231 -30.57000041
v 13.71438149 214.65457976 -27.11478062
v 25.14149249 214.78553116 -30.12241237
v 9.29610524 214.74748850 -24.96471629
v 17.74000004 212.31999993 -28.62999961
v 7.02876132 212.25522459 -23.01499993
v 19.20480840 209.00203288 -28.67886424
v 26.19258501 208.41683447 -29.55783904
v 44.76151615 199.84400272 -28.44509855
v -1.52169832 204.09688354 -11.82603929
v 111.72433943 254.56956029 -33.66465122
v 100.01999885 255.82998991 -34.94999930
v 95.72740644 259.40707326 -36.51752323
v 86.68299019 266.29748940 -36.54814884
v 91.30253643 267.84551144 -39.93328661
v 86.70493215 268.04104447 -37.43088245
v 84.72144604 271.48446441 -38.15969452
v 78.61831039 280.71099520 -34.12929922
v 59.78475884 281.34584427 -32.42103755
v 76.68359578 282.08023310 -32.70841017
v 77.70635188 282.76175261 -33.39148685
v 132.52890110 289.31349516 -30.95746227
v 57.82046914 299.74886775 -36.20753437
v 94.00498867 305.75633049 -49.67194423
v 84.49476957 309.99135971 -43.66921261
v 98.64997119 307.59578943 -49.20909554
v 81.24344796 313.12724948 -44.59294304
v 73.98362458 313.38956952 -46.84064910
v 45.15169561 317.96863675 -43.52639988
v 93.39736402 309.55582857 -51.25924572
v 85.22699028 312.21693754 -45.17000541
v 80.13135195 314.38174844 -47.23201692
v 72.21065462 314.72867727 -48.40996861
v 93.01476181 312.25445867 -52.16666684
v 85.08321643 312.79793382 -45.20593211
v 83.59976113 314.79310989 -46.50236666
v 77.90658623 315.00878930 -48.52588102
v 84.93968099 313.38101625 -45.35268992
v 85.22230387 314.55361843 -46.57800868
v 85.29161662 313.49650025 -45.96637189
v 84.98142660 316.92016125 -49.27583784
v 78.36077362 317.24250317 -51.32451653
v 85.63661575 314.44707513 -46.84161022
v 81.88819885 318.04099679 -51.72973126
v 76.10765845 318.21164489 -52.44138837
v 85.51725745 315.07760286 -47.59028926
v 77.68999785 320.25998831 -54.17000130
v 110.79577357 318.76823306 -52.70886794
v 85.56000143 318.96999478 -54.48000133
v 77.56000012 322.16000557 -55.50999567
v 70.18908858 323.48802686 -54.69097570
v 41.69216380 331.89669251 -44.49858889
v 98.56374562 321.93309069 -55.98060042
v 48.51293564 331.66790009 -46.96347564
v 40.40211439 333.55191350 -44.05643791
v 124.74980950 320.73396444 -53.24087664
v 77.87648588 326.57775283 -58.01551044
v 126.70128047 322.86521792 -52.64847726
v 107.94194788 325.27983189 -57.56719038
v 80.44268936 328.61739397 -59.02044103
v 44.01192814 338.75009418 -46.30122334
v 115.72866887 327.14235783 -57.29816481
v 69.72862035 333.71818066 -55.46446145
v 45.78020424 341.45909548 -48.17269742
v 115.91504514 329.46291566 -57.54078552
v 86.93217486 331.73060417 -59.91116539
v 45.12928799 344.99582648 -50.25211722
v 115.10472745 330.49714565 -57.94364586
v 88.59893680 334.12492275 -60.24984270
v 72.54728675 338.95924687 -58.10342729
v 61.16223335 342.10917354 -54.23076078
v 100.35166144 341.25930071 -56.98164552
v 80.38334548 338.64581585 -58.88389796
v 108.61695558 334.55979824 -59.20401216
v 103.48020494 336.28106117 -59.73939225
v 69.52387840 342.80261397 -57.11800233
v 63.69620562 344.71651912 -55.73937297
v 59.01318789 346.60035372 -55.11119217
v 100.31325370 341.97229147 -56.27525225
v 72.34767824 342.94226766 -57.18122050
v 55.07318676 347.34559059 -54.20191586
v 56.82493374 348.16259146 -54.35630307
v 36.23019531 353.93738747 -48.36706817
v 66.79394096 347.73877263 -51.84083059
v 55.27517200 349.12481904 -53.65439877
v 61.17731705 348.68144989 -53.74038219
v 53.68959531 350.29125214 -52.38177255
v 45.91751099 351.64621472 -50.99425092
v 63.70285898 348.50725532 -52.65592039
v 57.95380101 348.93769026 -53.71240526
v -13.87455035 328.14073563 -11.59661543
v -11.37877163 334.27274227 -10.16709954
v -7.44579826 332.67754316 -14.48639948
v -3.67888156 344.09791231 -5.90000674
v -0.00081741 349.72044826 -5.05938288
v 12.45364267 363.43774199 -18.92114989
v 10.95134765 359.25525427 -8.31980165
v 33.77941996 357.50052333 -31.75082803
v 33.54384750 353.09672356 -48.34757373
v 41.71580076 353.56479883 -49.43388328
v 41.08000174 346.54000401 2.35999678
v 46.09000310 353.92999649 -44.07999665
v 45.44781521 354.87776995 -11.24432404
v 46.00000381 353.04000974 -4.49999003
v 42.53999516 343.92002225 4.26999573
v 47.46812955 353.06841135 -49.36685786
v 50.28640106 351.47741437 -40.36082700
v 50.17588660 354.10064459 -31.78434446
v 54.69967425 353.94197702 -15.40619414
v 52.74000019 352.84999013 -6.37999503
v 53.85617167 355.75094819 -25.51434003
v 54.59623784 351.27934813 -50.75679347
v 54.85600606 351.61405802 -45.90640962
v 57.61023238 349.61515665 -37.19713539
v 59.78136137 347.95731306 -54.54367772
v 62.26292253 351.50828958 -10.53755917
v 59.52140316 346.82446718 -5.51065849
v 61.08999625 349.69311953 -51.32067949
v 63.08732927 347.20647335 -39.99058157
v 64.77164477 345.94425559 -6.45806687
v 63.13999742 338.14001083 -1.50000071
v 64.84716386 347.53510356 -46.73674703
v 68.68676841 348.21763635 -15.67581110
v 66.27912074 338.92875910 -3.23588750
v 70.79571486 344.88603473 -42.33566299
v 71.80062681 349.83399510 -21.04836889
v 74.26296175 344.45169568 -54.51503396
v 76.49833709 343.92884374 -47.95070365
v 73.77728075 345.41857243 -36.36756912
v 79.95726913 346.22719884 -25.78955144
v 75.87806135 339.77192640 -58.63053352
v 80.62000573 343.41001511 -14.84999061
v 80.88779449 344.36428547 -34.83223915
v 86.36629581 341.16962552 -24.42796528
v 86.53473109 340.69156647 -37.91662678
v 86.80054545 340.73778987 -52.96996981
v 95.70424259 341.53917432 -42.71090776
v 94.29600090 332.36381412 -21.01059258
v 97.90553153 341.63284302 -55.93485013
v 99.13000464 340.95999599 -39.00999948
v 92.96584129 322.86986709 -6.95801619
v 101.37999803 343.12996268 -48.71001467
v 98.73281419 333.23690295 -60.29776484
v 100.96180439 341.52415395 -56.44325167
v 109.08186436 340.60969949 -51.50396004
v 104.40000147 323.21998477 -20.24999820
v 110.25536805 329.73310351 -24.77777004
v 114.13682252 339.23670650 -49.50003326
v 111.93045229 336.04082465 -56.59529194
v 118.64853650 330.92612028 -55.96128479
v 121.41823769 330.37561178 -54.21139300
v 132.51997530 329.61753011 -32.41935000
v 131.59443438 329.94195819 -30.31068109
v 134.33252275 321.94396853 -20.66449448
v 135.87386906 325.86914301 -35.99403799
v 136.14407182 317.61527061 -47.20062390
v 142.30675995 315.76034427 -25.18977225
v 128.63282859 326.46885514 -50.42101070
v 131.56540692 330.18568158 -31.21686541
v 129.97807562 323.91402125 -20.22918873
v 122.94611335 335.64391732 -40.36383331
v 117.81482399 333.82594585 -54.19565365
v 118.50956082 337.77010441 -44.83634233
v 108.47961903 327.34161615 -23.02509546
v 105.61508685 319.27117705 -18.66614074
v 102.73999721 329.51998711 -23.11000787
v 101.89999640 336.36999130 -25.63000470
v 100.57169199 343.29950809 -52.03631520
v 99.89000112 342.37998724 -44.45999861
v 99.58767891 342.37608314 -38.89112547
v 93.37999672 313.40000033 3.93000012
v 98.16528112 342.08196402 -44.98585314
v 93.85882318 341.18568897 -39.53681514
v 96.25318646 341.59544110 -34.46251899
v 78.99845392 325.96766949 0.94488211
v 81.17925376 344.41137314 -22.19457552
v 79.45835590 339.11424875 -12.52884697
v 77.57793367 343.85067225 -39.81209174
v 74.41513985 344.27970648 -40.23981094
v 77.30167359 347.73513675 -25.38867295
v 67.17827171 346.92367911 -36.40898690
v 67.46925414 349.75913167 -30.31065688
v 66.21000171 338.62000704 -1.95000053
v 62.54000217 344.84001994 -4.62999009
v 59.03591588 351.91136599 -9.22869612
v 56.89772591 349.40090775 -42.89069027
v 51.39579624 352.56832838 -34.03962776
v 53.31000313 355.75002432 -10.99999715
v 51.99999735 352.81997919 -4.47000656
v 45.66000029 346.90999985 2.43000011
v 46.66399211 353.00818086 -39.37198222
v 35.58000177 339.74000812 8.51999968
v 43.46897826 354.18501496 -38.60654682
v 41.16000608 357.16003180 -26.83001198
v 26.84462070 359.37651992 -30.85702658
v 7.23055610 360.55099964 -10.73663775
v 4.66589350 361.62671447 -25.91821924
v -1.82431540 352.08559036 -2.27926695
v 6.97747851 361.53703928 -12.79687975
v -3.80993867 340.36031365 -9.62768774
v 6.23980537 362.18982935 -19.05989833
v 1.45698769 359.24884677 -19.66669597
v -3.20353662 346.65998816 -6.20087329
v 6.28428999 359.71018672 -29.45026755
v 4.68615210 361.79429293 -6.64471369
v 6.87906519 362.07103729 0.27083495
v 4.41610347 359.88709331 -11.21490728
v 3.82004422 360.04936695 -3.47536686
v 3.29673430 358.94632339 -10.96164063
v 17.02565700 348.37201238 -43.33984107
v 5.77101391 354.39902544 -6.90765167
v 1.43856416 356.41252995 -0.30555826
v 2.68769776 357.37857223 -10.53450163
v 2.59789359 350.41370988 -5.14465198
v 3.93142691 346.16461396 -37.02603653
v -4.38783551 350.51405430 -3.79427476
v 36.07376292 322.51471281 -42.58327559
v 33.12971443 321.74384594 -41.10783711
v -1.48167775 340.60609341 -15.77474922
v -1.64262264 338.85091543 -14.42353055
v -1.57664588 337.98056841 -13.59959319
v -5.71332406 338.33551407 -21.02480270
v -9.37196054 334.71131325 -10.33750363
v -7.06899678 329.28147912 -20.62014677
v -2.67639244 305.54884672 -1.62057229
v -11.92996185 311.03846431 -10.87717712
v -4.63574287 304.67405915 -2.13210704
v -10.92315745 310.98175049 -17.82933995
v -10.17790288 306.42905831 -6.32198714
v -2.94589577 299.67665672 -1.38920126
v -6.90228259 294.72109675 -3.82958679
v 30.37202172 269.04660463 -29.22617085
v -0.54999895 281.47000074 1.48999889
v -2.47326936 279.96131778 -2.75481190
v -10.83354838 287.70560026 -20.24675533
v -10.98052971 277.58777142 -23.79597723
v 4.79101762 265.22564888 -26.03693865
v -11.14999969 261.33999228 3.96999996
v 63.56930733 213.99693191 -33.91427174
v -12.27367483 258.59555602 4.26725997
v -2.63649342 250.99539757 -19.51563545
v -8.24848842 250.56260824 -9.56149027
v 5.10403980 243.61561239 -25.24802834
v -7.03000231 248.87999892 -11.70000061
v -8.57571606 249.90873039 -3.72610800
v -5.72999986 245.75999379 -13.99999950
v -7.56820524 244.28765476 0.61300141
v -2.85124383 239.92301524 -17.23783277
v -5.43434452 239.99431729 2.93356134
v 0.03146712 232.08312690 4.31942521
v -4.02397150 235.72854698 3.40518425
v -6.21199422 232.15173185 1.64419343
v 0.56298723 228.55111957 4.67858603
v -1.53083610 225.73003173 4.40820865
v -2.96488567 222.73659706 3.72732757
v 10.35065483 215.88043869 -25.30572563
v 50.42999983 177.48999596 -31.61999956
v 9.27696750 207.10119605 -24.29141663
v -3.09092505 202.99330354 -7.52226962
v 9.58459824 184.58038568 7.15891505
v 15.92903398 181.22579157 -24.72794428
v 1.04999833 188.32999468 -12.46000268
v 13.42018973 168.57384145 7.74278445
v 0.11092840 178.95093560 -7.04210671
v 15.89319855 164.73323107 -22.98842184
v 17.95834117 155.45615554 -23.98101240
v 17.04555564 148.51205051 -23.56829308
v 7.30941119 148.80932868 7.93674123
v 14.91128560 145.72176337 -22.59416878
v 1.54828664 144.43516731 -8.48784763
v 9.05575324 131.48644567 7.99595471
v 12.11183704 120.56850642 10.03625896
v 11.13259420 115.31203985 8.65999982
v 17.43362471 112.73321509 14.84719012
v 1.66710862 119.15863305 -3.76017997
v 8.53101537 111.06774956 5.23843756
v 4.84872516 115.78729749 -13.26985937
v 7.83609319 108.62992704 4.55665961
v 10.06149594 104.82979566 9.67618357
v 6.45559700 107.12639987 3.15049733
v 9.83366929 101.82147473 10.12096927
v 1.48779026 104.84399647 -5.35261724
v 5.87559817 99.40898418 3.04183387
v 13.18627782 92.88720042 14.39515967
v 5.64767420 99.18238968 2.71385396
v 5.01808058 101.12266243 -13.70289084
v 5.77152055 97.33639657 2.79431138
v 1.67465687 92.02194214 -4.66474285
v 1.83086190 89.07341957 -4.59365547
v 1.58666214 88.76100928 -6.83222897
v 6.53461181 75.77408105 4.00982751
v 2.73861294 76.38572156 -4.42817807
v 6.48327451 68.84618849 5.55318175
v 9.19278152 66.12277031 13.69030122
v 4.35538031 69.13234293 1.95698091
v 6.49630697 62.18112633 8.59450363
v 13.97270244 51.20083317 19.92024109
v 0.57806663 46.01379111 0.89602836
v 0.23089108 43.77357662 -1.79237453
v 17.32544601 35.50251201 -20.47741413
v 0.14021211 41.64586961 -3.62549163
v 9.50510614 30.27818911 -16.29852504
v 3.10182408 14.24612477 16.37148485
v 2.30955961 11.15683932 16.13235287
v 18.70933734 14.84270394 -19.08445172
v 11.78780943 3.64090852 22.18664251
v 11.12999953 9.70999990 -21.78999968
v 7.03419885 2.45906156 20.45335807
v 10.87999996 7.23000010 -21.54999971
v 8.85590445 9.49842948 -16.00115746
v 14.54688888 3.89772723 -18.42398383
v -5.43793244 -11.20212115 6.60290383
v 6.06534677 -27.71406062 23.37373234
v -6.14325795 -12.75130454 4.22043120
v -5.07755019 -12.66496535 7.95263052
v 5.78720821 98.63779694 2.82874540
v 9.55114234 107.91106522 7.45183928
v 11.93411555 107.42603242 11.66663971
v 10.04395355 112.03893274 7.34945945
v 4.90390090 118.79281700 3.14933225
v 13.85265496 125.69576502 12.57763803
v 8.89406726 126.01622939 -16.77939296
v 10.23218408 127.01395154 9.67245176
v 17.89188571 114.72654343 15.01033735
v 1.54738571 124.87664074 -4.48016310
v 23.08702283 34.52815488 23.31245318
v 20.93348652 32.43582696 23.02034199
v 12.96814252 29.45735119 20.22311836
v 16.25520550 13.91783543 20.76714300
v 8.86316132 16.59435965 19.21369880
v 10.90000011 11.02999970 20.37999965
v 7.49095483 10.27819235 19.60498095
v 16.93205722 -0.20075824 23.71772379
v 8.77999980 6.17000042 20.45000158
v -1.82291958 9.83676314 9.79634002
v 6.05265750 -47.22265527 25.36961623
v -2.76216376 -65.06671757 23.57668243
v -5.02128946 -64.72598761 22.76321873
v -9.00873262 -60.56845188 19.22533847
v -14.86250386 -63.56094778 9.51625220
v -10.76714881 -64.09082562 18.19758117
v -13.57362233 -62.67155707 1.76363380
v 11.33827679 304.29324508 -28.61957811
v 1.03053066 331.56764507 -31.54401481
v 4.31407616 360.56694388 -24.41184781
v 6.75538974 361.54055595 -25.91631189
v 5.24479197 364.93757367 -6.10918365
v 41.74000025 240.54999650 -0.98999555
v 43.02931949 243.79026890 -1.53392483
v -6.54573040 244.17121708 1.67827646
v 60.97405776 247.12391198 2.73644505
v -6.90115476 245.83825469 1.47513649
v 64.51015174 249.98928607 2.44655134
v 63.13735247 251.01175904 2.64225667
v 11.97524555 251.25846267 -0.25059865
v -6.20649615 253.71190906 0.45680889
v 31.25544637 254.40227985 -2.75789737
v 47.77465761 256.98482990 -0.32252763
v 60.91752648 259.02885199 2.78251292
v -2.90484796 254.87169623 1.35247258
v -1.48706255 257.36299157 1.13595580
v 16.86616428 255.92869520 -1.45921356
v 63.20761889 262.51497865 2.93232501
v -10.05000062 260.50001383 2.23999866
v -2.24087434 260.24782658 0.23105426
v -10.06999891 262.58000731 1.39000139
v -2.51489808 262.90977001 -0.69399975
v 18.34369637 263.58059049 -0.63409080
v -4.14966932 264.44724202 -1.81188644
v 17.97317713 265.61298966 -0.44441712
v -4.61250357 266.50306582 -2.80260807
v -6.99256221 269.08627152 -4.81307786
v 46.69659212 275.99850297 -1.01129455
v 53.22106555 284.00579095 2.97033158
v 7.51320086 281.41897917 0.50644448
v 40.15955701 283.55804086 -2.26331153
v 50.77364668 285.54099798 1.45913824
v 37.60606050 286.67992353 -1.64506712
v 48.91568050 289.90727663 -0.08141143
v -1.53836154 284.16812420 -1.84906274
v 3.71911260 288.19057345 0.25666255
v 12.83659413 290.46890140 0.64517197
v 38.87210414 290.97425938 -1.94103993
v 8.91293865 291.95547104 0.56754728
v 16.31321013 292.47245193 0.50384243
v 48.58585447 294.22169924 -0.20893385
v 52.91695148 297.53258824 2.59597879
v -3.39493528 290.55398703 -2.03765417
v 31.72004223 296.30467296 -0.37569035
v 48.52536321 297.72508144 -0.16638363
v 51.34746060 301.22947693 1.67256873
v 8.56395066 296.37077451 0.14787502
v -5.11552580 298.38323593 -2.33885227
v 0.80435205 302.00439692 -0.80288592
v 26.40403435 298.62931371 0.29946608
v 51.52000114 304.56000566 1.20000157
v 0.07939137 305.57829142 -1.19930808
v 48.54557291 312.42889166 -1.43067469
v -12.71458156 302.53407359 -13.47632892
v -0.30221397 308.12314153 -1.74003409
v 43.52628440 312.98196316 -2.66274414
v -2.80528842 310.34934521 -2.61991937
v 6.15468156 311.07428670 -2.28423811
v 21.18854411 311.85615063 -0.82056661
v 39.07608986 315.22676349 -2.56715412
v 1.68542797 312.15098500 -2.81368638
v 15.36430046 313.90449405 -2.89079431
v -12.38664147 306.99607730 -12.30672188
v -9.97889787 310.58460474 -6.47703186
v -0.69282047 313.47563863 -3.28233559
v -7.74299866 316.79046154 -5.79228532
v 0.75638929 316.43924117 -4.23003966
v 30.33575974 323.50432873 -1.20091776
v -7.55000068 319.16999817 -6.35999953
v -1.68582913 319.79870796 -5.18624252
v 25.28216317 324.82036948 -1.57652784
v 33.30520540 326.26232505 -0.38215157
v -11.23727951 318.88055801 -12.72275951
v -8.33251141 321.59841061 -7.65503896
v -5.18001709 320.77518106 -6.04296429
v 2.27745320 322.43767381 -5.51571185
v 14.45436571 326.22474432 -3.66209773
v 37.63417527 328.11096311 -1.64473918
v -7.42108049 322.26362824 -7.11757317
v -2.14607455 323.86791706 -6.44292124
v 25.70116334 328.87634635 -0.07225054
v -0.57000003 325.85999370 -6.71999995
v -15.28000087 324.40999150 -11.35000028
v 24.13356677 331.97215199 0.31818831
v 43.20633039 334.21722054 -3.55767971
v -7.36203231 327.70943642 -8.58816877
v -16.73000306 327.03000307 -13.30999844
v -7.26839807 328.36794853 -8.75127595
v 37.00000048 337.57001162 -0.64999977
v -6.95502944 329.18778062 -9.06273071
v 41.46112502 336.96144819 -3.18927458
v -5.94847742 330.80014586 -8.95668846
v 38.15000132 340.53999186 -1.67999964
v -5.66773489 332.82378316 -9.47426166
v -0.23097169 335.18999815 -6.95596542
v 38.99576515 341.94281697 -2.47203629
v -5.43362461 334.28293467 -10.51436644
v -1.26262277 336.39737964 -7.26662017
v 40.28283060 342.43661165 -2.65013613
v -13.09000235 336.86000109 -9.90999676
v -3.68336053 336.41415834 -8.71311221
v 1.25128403 337.50620484 -6.26108656
v 7.73014175 341.05578065 -3.46526108
v 39.56335038 346.37477994 -3.21652810
v 2.31599831 340.77864885 -5.80181647
v 9.31019895 343.35228801 -2.65375525
v 43.14518347 347.10493684 -5.28496597
v 4.81644087 343.71930361 -4.56190854
v 11.68734487 345.71105242 -2.09052162
v 28.05487625 346.87018394 -0.83557353
v -3.29999975 344.55001354 -6.26999792
v 3.67419911 346.09937668 -3.79033247
v 39.29017112 349.05040264 -4.15150821
v 44.87382993 350.26901960 -8.20321497
v 5.10009611 348.32996130 -3.49032739
v 40.53176567 350.67993402 -5.49023878
v 9.39131901 349.57858920 -3.58709344
v 15.66985808 351.21828318 -2.73852004
v 22.98931591 352.45269537 -3.17906193
v 5.15062734 351.85995698 -4.69287205
v 12.50963099 352.87216306 -4.17367416
v 18.37664656 353.55007648 -3.65561689
v 24.75131489 354.80183363 -4.93891770
v 8.80411267 352.81193256 -4.99917800
v 14.75134771 354.28172350 -4.34807641
v 21.39761671 355.96492887 -5.32765081
v 3.61110689 354.46673632 -6.50448818
v 3.76265869 355.61650991 -6.77552354
v 3.10111488 356.53182864 -7.05831591
v 32.54437074 360.07133126 -13.07836920
v 4.26539639 356.62469268 -8.71599652
v 0.85087027 355.62115908 -11.56664919
v 6.86853472 357.00225830 -7.86710624
v 35.27183086 360.10468006 -15.00353124
v 1.99694419 359.25877094 -12.25741208
v 3.04101268 359.52755809 -12.06989679
v 8.67988076 361.85342073 -12.00669166
v 11.48715708 362.18601465 -12.53388729
v 3.06000444 368.58996749 -17.93001592
v -1.85000000 367.89000034 -24.24000017
v -13.72999977 276.08001232 -23.62999879
v -10.34034975 302.24207044 -20.28206736
v 78.07858288 234.78873074 -11.03857253
v 79.60004359 238.14105988 -11.53300237
v 85.85984260 237.64240742 -12.64003478
v 45.49082369 255.22240996 -1.48469955
v 79.12342250 249.60374832 1.14096829
v 82.55980909 242.25883186 -12.31396198
v 91.98146313 240.83918333 -12.37240899
v 101.17705166 236.69493198 -11.40678301
v 46.28912732 258.44007730 -1.17407599
v 55.78459427 258.09326768 2.85535469
v 86.69707924 244.66243386 -13.16211186
v 96.49997950 242.68703163 -13.15290947
v 90.52649140 249.19734895 -13.58371228
v 99.89967942 245.41129172 -14.56654258
v 32.77201578 268.78762245 -2.27487972
v 62.22733855 264.51745629 2.97728227
v 90.43999761 252.75999308 -13.29000015
v 36.99977696 271.52180672 -2.08340446
v 83.46662670 265.56980610 3.63568706
v 91.24000371 256.81999326 -13.50000035
v 85.63405275 259.74506140 -2.64951098
v 90.96557647 261.64555550 -13.03899102
v 91.22426063 264.10433650 -13.03087268
v 92.59977937 267.35138893 -13.76566291
v 109.08207297 262.57160306 -17.63367653
v 93.43078732 271.16963267 -14.72928841
v 42.07842052 284.39661860 -2.44478718
v 94.37280148 273.74660969 -15.59084002
v 41.21356830 285.95763445 -2.37009185
v 91.35131538 279.56378460 0.45229940
v 114.47847635 273.79623055 -16.98157005
v 119.99419332 280.90476990 -15.45733400
v 123.80221486 283.43397379 -15.60643688
v 91.37444943 293.60195994 0.01034644
v 90.89147300 295.97494006 0.26832832
v 99.05099124 288.52123022 -19.12110485
v 107.14942217 289.19950128 -17.98952930
v 93.48703176 295.44955492 -9.21330508
v 100.66903383 292.89600253 -19.33440566
v 110.12969911 293.22296381 -16.36759564
v 99.57545251 295.33484578 -19.01882701
v 108.82023722 295.28695345 -17.29587279
v 80.68831265 306.51041865 6.19531842
v 63.24011087 306.59434199 4.75272536
v 87.25341409 307.72989988 3.71089624
v 92.92156994 303.57083678 -3.03349551
v 111.19651049 301.82933807 -15.35807550
v 110.53553969 305.29576540 -15.62456414
v 90.58132768 315.17699361 -0.58369135
v 132.49944150 317.49641895 -17.55175926
v 71.83439285 323.06498289 3.05266865
v 46.38584331 316.98718667 -2.72170990
v 102.56332159 318.65191460 -19.11299303
v 69.88840550 327.82858610 0.86711213
v 66.60126895 329.30752635 -0.31709723
v 103.64631563 327.67838240 -25.81647411
v 107.12061077 330.03142476 -24.82849173
v 115.85984379 330.35641909 -27.39633061
v 109.95598137 331.25326037 -26.43503621
v 106.97123408 332.23402500 -27.12150477
v 115.25197327 332.51813054 -30.33707663
v 50.12158304 333.19392800 -4.23153862
v 32.09181502 329.48493958 0.25369017
v 30.69707751 232.56932199 -1.08684041
v 57.15807155 263.84046674 2.83067813
v 93.46776456 292.54633188 -3.62132071
v 96.84769064 286.05058789 -18.12976971
v 102.23330557 291.77957773 -19.43031512
v 52.19363794 265.56184888 1.98573084
v 102.23221034 294.72777247 -19.36872303
v 18.27369444 229.61142659 -0.78814803
v 52.20160261 269.21150088 2.25222344
v 85.50399542 306.36402965 4.93487902
v 96.98107839 294.77149248 -17.73083396
v 103.79865766 302.24525928 -18.58971082
v 17.97197200 232.04480112 -1.03494746
v 47.58389294 264.59029317 -0.73925860
v 98.03266823 299.38766360 -17.91108400
v 19.53928545 234.77952182 -1.28933450
v 36.31892800 253.67447734 -3.32688168
v 17.02628657 237.52571642 -1.43698358
v 45.10999843 267.28001237 -1.58999849
v 79.75749671 311.70129776 5.41828014
v 18.21118966 241.00419879 -1.71982031
v 39.99300674 263.86722922 -2.88275839
v 51.93829164 281.50823712 2.40305322
v 100.73392838 311.95390224 -18.54945719
v 27.08320878 255.11899590 -2.88053695
v 40.99585488 268.57870817 -2.05026241
v 51.96240917 283.68681669 2.30405596
v 78.39944214 317.31781363 4.39967122
v 86.41946316 321.77209854 0.50006679
v 29.07137200 258.60416889 -2.71551637
v 53.07999998 289.20999169 2.19000201
v 14.80046660 246.51372433 -1.04090199
v 75.77940822 325.14739037 1.95837929
v 63.47654015 312.20582128 3.68443737
v 14.27132729 252.09784508 -1.11268833
v 60.08923799 316.02761149 3.02497344
v 54.05454338 308.37577581 2.64309603
v 62.60637939 318.20058823 3.25477705
v 8.51432793 257.47469068 0.19239984
v 13.77322990 266.61524177 0.59439155
v 54.38993871 316.67384505 1.49272184
v 62.38318235 326.67016983 0.59711077
v 44.41111907 306.66097999 -1.92506157
v 52.68705636 317.96532869 0.22409543
v 65.18732011 330.95598221 -1.97600364
v 79.28500324 339.52018619 -13.47568166
v 75.05652308 341.06743336 -14.00856487
v 80.64321429 341.05163813 -18.00673828
v 17.30953157 287.27021813 0.60404983
v 46.13125697 321.58255577 -3.24837235
v 72.71423936 343.60915422 -14.32570443
v 79.94142175 342.66424179 -19.01379600
v 55.76729029 334.88798141 -4.58608987
v 69.91999596 342.92998910 -12.63000816
v 76.05000585 344.83000636 -17.96999387
v 80.96653968 345.02980113 -23.25048484
v 90.17564356 339.70350027 -34.78024900
v 58.92640352 338.38188648 -6.21887716
v 70.53296268 346.04540467 -14.74227477
v 74.81516898 347.01225162 -17.38222502
v 24.48050119 308.70643258 -0.28900270
v 51.18830130 335.51260829 -4.61557647
v 60.97288430 343.18011999 -9.09167528
v 71.96611911 348.30835462 -18.15741137
v 77.22403109 347.04670310 -22.06732519
v 81.55486733 345.16149759 -28.12338248
v 56.06000125 341.65999293 -7.40000512
v 74.51620698 348.71098399 -22.25654945
v 78.81031930 346.83072567 -27.86159329
v 34.34237465 328.96077633 -0.31222720
v 59.71356481 346.57245874 -11.05993148
v 66.26515836 349.57548976 -15.78710228
v 70.03287226 350.07995367 -19.34703998
v 73.96183163 349.40633178 -26.45581402
v 78.44015211 346.36548162 -30.85506707
v 93.38414669 341.70565009 -42.88011417
v 55.33999950 345.18998861 -9.38999560
v 63.07262182 349.21023250 -13.99031840
v 72.18030840 350.14382005 -23.33155647
v 76.69866085 347.66218066 -29.02507596
v 84.90529656 343.42893958 -44.39899698
v 32.56335855 336.80525422 0.54420036
v 38.84999827 336.27998829 -1.64000061
v 57.18087405 348.33696485 -11.72784436
v 70.95761597 350.86193681 -25.07190034
v 74.52303171 348.35866094 -29.06537987
v 42.24516824 339.19128776 -3.61919240
v 52.44588852 350.42905807 -11.18993293
v 73.18116724 349.04819727 -28.72183360
v 75.67341626 343.78576279 -42.47707129
v 80.51480353 343.29760075 -44.65164244
v 43.39246079 345.34361959 -4.75859782
v 57.36998841 353.71962190 -13.12486921
v 62.25105003 353.57835889 -20.14978230
v 70.58574259 350.38992763 -27.90032141
v 29.15373258 342.52822399 0.39645730
v 41.81854427 348.23435545 -4.91642859
v 53.75971273 352.15824842 -13.26246653
v 17.03555137 319.44075227 -3.34515446
v 55.87448552 354.60904241 -16.90635830
v 74.08000529 344.40001845 -43.14999655
v 36.49643436 348.52591157 -2.94748694
v 42.86723211 350.70681572 -6.77102851
v 52.90873349 355.40050268 -16.23997279
v 55.74227497 355.43149710 -21.26475796
v 53.94380912 355.96948862 -18.29563640
v 64.77785110 351.70364380 -29.15607579
v 45.50103098 356.35384917 -13.08397576
v 51.39025301 356.51817918 -17.42831990
v 61.71566620 352.15637088 -30.46803921
v 69.08027828 345.93975544 -47.79073223
v 74.03674722 344.93759274 -52.27779225
v 49.24064502 356.53656721 -15.90878889
v 54.12378907 355.98421097 -20.74263990
v 58.69142339 354.09784317 -28.62061188
v 72.54142314 345.17836571 -54.31981757
v 34.81935710 353.94206643 -6.13826746
v 70.72695345 346.31809592 -51.90530792
v 73.73091578 343.45331788 -56.40772358
v 45.12511566 358.22317004 -16.98858663
v 51.60519108 357.08835721 -22.21005410
v 71.50319964 343.87210011 -56.63019046
v 54.55673113 355.11943698 -28.86640094
v 66.25454128 344.99278665 -56.06431141
v 45.43621838 358.67449641 -20.28984390
v 51.33023113 357.32269287 -27.95343660
v 55.02115935 352.67996788 -32.40127116
v 65.34039229 344.91217136 -55.84243685
v 50.03710836 357.63391852 -24.31151457
v 17.04367995 346.80220485 -1.15833164
v 27.10441314 354.28878665 -5.27460733
v 38.35977986 359.22941566 -14.96000402
v 45.09819299 358.57489705 -22.92564511
v 50.35204813 355.85382581 -29.32441980
v 106.69682920 274.69480038 -18.62826943
v 92.05528349 281.28457069 -11.38617191
v 108.17579925 280.10034561 -18.13167520
v 69.42772865 295.20937800 5.32702031
v 125.15808642 281.38467669 -16.09206013
v 97.11701423 282.64921904 -18.23173650
v 93.20665896 285.33113003 -6.65776059
v 142.15421677 286.04286909 -22.93585241
v 117.59477854 292.98895597 -15.19587170
v 133.62853229 297.56259918 -15.66104405
v 93.01219136 290.14861584 -8.53685662
v 102.53394395 288.59525919 -19.30019446
v 86.72823012 296.07605934 4.09371872
v 93.02296489 291.32965207 -10.71851701
v 111.38289422 298.90987277 -15.44631273
v 56.09299988 290.89584947 3.92892770
v 98.73592854 291.95117950 -18.95503141
v 104.59818691 297.17952013 -18.77672970
v 67.52362102 296.76526785 4.86900564
v 94.67358142 302.48659849 -8.78297538
v 101.20397806 299.17576909 -19.02163029
v 140.69569111 314.94641304 -21.62130550
v 88.80844712 309.22842026 2.19851430
v 94.27786618 307.81793594 -6.49298169
v 122.83304334 312.97838688 -15.74919187
v 88.04038167 311.99762225 2.78557045
v 130.40582836 316.81504846 -16.81981236
v 119.41128224 317.77220964 -16.54256880
v 139.29699361 321.30599022 -24.88607727
v 108.93762112 314.41253424 -16.72567986
v 136.98306680 323.37221503 -23.47585186
v 110.37262529 317.57241488 -17.00268872
v 131.79412484 324.41332936 -21.44783363
v 136.49037480 324.25174117 -24.26620387
v 114.70232904 320.56152821 -17.98804477
v 133.30365717 325.60500503 -23.21841195
v 136.75227761 324.90363717 -26.14349872
v 99.12946075 314.82282281 -17.48440601
v 109.00623351 319.51859593 -17.93769933
v 122.31978774 324.94950294 -20.64922266
v 108.77224803 323.92325997 -21.05155960
v 130.05895913 329.90160584 -28.27780880
v 110.65041274 325.53607225 -22.21391723
v 126.66575611 329.88154888 -26.98435262
v 130.38833439 330.90570569 -30.99512495
v 122.76214361 329.83520627 -26.60153061
v 119.38095093 330.29091358 -27.37273462
v 128.94776464 332.26549625 -34.02730450
v 90.54943919 328.84994149 -8.60324409
v 104.07380760 331.87982440 -26.50850266
v 62.01306731 330.08202910 -1.89802481
v 122.27364630 335.82007885 -43.64812747
v 47.95448110 325.11022687 -3.05299228
v 58.39449540 330.52754402 -2.54348479
v 80.38499951 338.54252100 -12.05755398
v 95.98603100 336.18271351 -30.85548244
v 77.42320746 339.16321397 -11.25239022
v 83.24608207 338.98597956 -16.94313623
v 93.22983772 337.41918206 -33.86195004
v 114.46300894 339.78235722 -45.89409009
v 115.71403593 338.94690871 -46.67277634
v 100.84994882 338.39145303 -32.17837960
v 105.36018759 340.22200108 -38.95867243
v 103.64089906 337.21199632 -31.18037805
v 74.64645803 196.94171846 -14.01139889
v 108.65959525 205.56581020 -12.82690279
v 68.89408827 219.29515898 -8.71086307
v 58.08109045 230.66902161 2.38355552
v 69.08950955 226.55157745 -3.41126928
v 112.05775291 213.35984766 -13.33477255
v 62.77870387 240.18737674 2.32322654
v 74.32227582 236.79921031 -1.83292874
v 76.63173974 230.58836162 -11.21248491
v 78.18477601 237.28124797 -10.50520688
v 120.00443041 229.00542617 -15.40935971
v 80.40649444 242.04500020 -11.22747827
v 89.00325745 239.80163038 -12.48588692
v 98.49403054 237.37782240 -11.61760744
v 122.36462533 230.88155687 -21.43754065
v 78.98729295 253.16667557 2.59743934
v 83.31774175 245.64692378 -12.13723235
v 93.61165762 243.90588701 -13.42023071
v 99.83094037 243.19587648 -13.61672580
v 115.05972594 243.39406192 -13.58524431
v 71.99829072 258.22448730 4.13352391
v 107.87032545 246.20866776 -15.04767966
v 116.62315577 245.81530690 -14.63842858
v 93.41375530 252.49537826 -14.33063857
v 111.36011034 247.13480473 -15.16608242
v 119.16000396 248.45999479 -17.43999869
v 106.46046698 253.36423516 -16.31086133
v 124.04845655 259.08944011 -19.14564148
v 86.45546436 270.56834102 2.93782144
v 88.83734047 267.02588797 -3.73859378
v 88.02143484 264.51057196 -11.03371289
v 125.74669719 260.01968980 -20.13157122
v 88.51531893 266.35667682 -10.91465726
v 88.77126127 267.97565818 -10.53215377
v 89.43447471 269.23531294 -11.33906096
v 91.40121937 275.88644624 -1.14337378
v 90.36151320 271.13875747 -12.69705780
v 97.41380066 269.53956485 -15.78561403
v 118.07240546 269.13329959 -15.58985934
v 131.48231804 266.22092724 -22.89291285
v 90.07035196 273.39816093 -10.73077135
v 90.70506692 274.42243695 -12.27061544
v 115.68052322 271.04574442 -16.19043946
v 132.11320341 271.30597830 -18.23045686
v 134.20969248 271.08663321 -20.47901601
v 134.39933956 273.29716086 -19.16430518
v 135.99541783 273.67165685 -20.64786479
v 111.56286299 278.76904607 -17.19346829
v 137.44069636 275.84040165 -21.90082148
v 93.29968691 282.81268477 -15.10366518
v 128.48985195 279.81927991 -16.25442132
v 100.62864423 290.74555635 -19.38162185
v 112.04979569 292.55974293 -15.60057700
v 142.78194308 286.63793206 -24.51112866
v 112.46670783 295.68880796 -15.13931248
v 133.95851851 293.30274463 -15.95137455
v 143.75217259 289.35518861 -25.51688440
v 127.24716961 296.87792063 -15.40293265
v 144.34912801 291.49153829 -27.18629874
v 144.39637959 293.26701164 -25.05104989
v 144.00079846 293.25610399 -30.68740107
v 145.44861019 296.78082466 -27.07504109
v 112.87935078 305.33212423 -15.03551099
v 141.62981510 305.33581972 -20.27514018
v 145.91310918 299.71870780 -27.76291221
v 145.98113298 302.41784453 -26.82097070
v 145.94697952 303.03558707 -35.41702032
v 143.07115972 307.63840675 -21.68070711
v 146.98617160 302.61561275 -30.91479652
v 146.80001140 306.55449629 -32.51683712
v 128.70013714 315.60000777 -16.17856137
v 146.05310559 306.80891871 -28.44103053
v 111.29199713 315.69537520 -16.34758152
v 123.74617904 315.61881304 -15.91983996
v 82.18372613 341.14173055 -19.47618462
v 74.90149140 338.45236897 -9.11222119
v 138.87462020 322.83979654 -27.33877487
v 134.96947289 325.42628050 -24.56842735
v 140.15372097 321.09734416 -31.88172728
v 140.42025805 319.60859895 -39.89228979
v 98.27799350 327.91787386 -19.88411136
v 127.18626857 325.13558865 -20.86444013
v 135.07978618 323.85948300 -22.82521129
v 143.96259189 315.41490555 -33.94296020
v 143.74190569 314.83224034 -38.41244802
v 142.70061255 316.95461273 -29.16712686
v 144.85506713 313.03304434 -39.44654018
v 138.91090453 316.02808833 -44.43609342
v 124.89713728 322.94869423 -18.91926490
v 144.27074790 312.24101782 -28.11735868
v 145.69507539 311.52337790 -37.12826222
v 144.82517540 311.40387058 -40.01603276
v 141.12538099 313.11824918 -43.26357320
v 146.40486240 310.22721529 -32.71350265
v 145.70854604 309.26933885 -38.67892921
v 87.71955967 315.37473202 2.31402530
v 145.21986246 304.14852500 -37.40473464
v 144.48156953 301.76413059 -36.51007265
v 85.89144051 311.49315834 4.28410666
v 83.74197036 309.28969383 5.31336945
v 133.79500806 301.44402385 -15.70803300
v 83.24643224 306.56066537 5.73912542
v 82.93204010 304.03244495 6.06335374
v 82.08355308 301.34776235 6.30932860
v 142.69836247 289.12419081 -22.61599526
v 81.49056137 298.53007197 6.45752624
v 90.08068591 295.25926709 1.15083111
v 93.33529323 292.63484478 -8.17976706
v 92.45554358 286.34476662 -11.12465560
v 140.11406898 280.01919389 -26.25413425
v 90.21338820 288.14470768 2.03053001
v 120.74606866 282.60445595 -15.46112821
v 131.48044050 281.05562925 -16.23073034
v 137.95691729 277.98336744 -20.82376927
v 92.20059961 284.33877230 -9.33824386
v 118.85324121 278.33241224 -15.53943288
v 130.25221229 277.82708406 -16.51539654
v 90.13924003 280.36192060 1.65825721
v 92.58294106 281.15507960 -6.90999161
v 91.98983759 277.97403932 -13.82771134
v 132.92104006 275.15894175 -17.36912131
v 90.69306403 278.69451046 1.28900574
v 92.29923040 278.52031589 -4.45592310
v 91.15756303 276.38596296 -12.67536078
v 90.98154306 277.70301700 0.57450624
v 89.39439058 276.96967125 2.11786618
v 126.13719702 268.41700077 -16.39076881
v 130.22078574 265.25196433 -20.67613788
v 90.47836810 276.09786391 0.79732592
v 122.97695130 265.21134377 -16.36060700
v 88.55998516 268.17575097 -8.67962651
v 119.89921331 266.62316918 -15.76924697
v 86.25407517 271.94502950 3.29703279
v 90.15012532 270.51290870 -3.52092856
v 87.71921694 265.72069526 -8.15478805
v 117.78430641 260.87164879 -16.45712741
v 83.96887034 269.84128356 4.01397049
v 87.50582486 263.69670033 -4.60181478
v 94.35944259 261.66307926 -13.96703720
v 120.73999643 253.58998775 -26.69000067
v 87.07965165 264.31998610 -0.51683310
v 86.38050407 261.56416535 -7.84167275
v 91.95574373 259.38498974 -13.37507460
v 101.21412575 257.44441152 -16.16002619
v 119.55755949 256.52623177 -17.66622812
v 120.32978982 251.87817216 -23.15564826
v 80.03465086 264.08833265 4.57336335
v 84.75837857 263.61551881 2.11709854
v 84.79685336 257.22607970 -8.92936531
v 113.29273134 252.65777111 -15.88516496
v 119.78016794 254.98440862 -18.58909614
v 82.10690320 261.49657369 3.46518168
v 83.74480903 259.04175639 1.05003524
v 92.14705229 252.06440687 -13.85052223
v 114.76502568 249.51447546 -15.41040652
v 121.57000601 247.94000387 -15.31999838
v 82.59999752 253.10000777 -4.74999985
v 92.35705435 248.82388115 -13.80897127
v 120.99999934 245.61999738 -12.64000032
v 121.20964378 240.67074060 -17.69624092
v 77.30752975 254.48575616 3.63466796
v 89.17262405 246.48261070 -13.27288151
v 117.48610437 241.79050326 -13.99291586
v 120.45798451 240.86947739 -16.16350189
v 93.94507855 241.47112668 -12.47591991
v 109.50274020 241.11929536 -12.41283398
v 116.25162512 239.84102905 -13.14008050
v 122.07167596 237.03579605 -18.55490357
v 78.27629894 242.82068014 -6.99317968
v 107.54552484 238.16499114 -11.62311994
v 115.75075984 236.85504496 -12.79139239
v 69.03822720 245.03235519 2.70705577
v 77.77000219 241.84000492 -4.12999978
v 77.79495418 239.26557600 -9.27448645
v 117.76140332 234.08442736 -13.55302148
v 121.98168039 228.93224657 -22.24467322
v 70.66501677 241.81206524 2.15800176
v 59.73739922 244.61331964 2.61608954
v 76.29819214 236.00575328 -8.65351874
v 70.85420191 240.06973207 1.78132975
v 75.20359010 234.27107930 -6.93849521
v 57.57726356 237.89556324 3.38056451
v 122.46019393 223.91635180 -17.74053834
v 69.00328398 234.21162367 0.97505318
v 73.34703207 230.78921437 -6.46345457
v 67.35308468 232.98893869 1.23106001
v 74.75996763 225.87029636 -11.52801700
v 56.58995360 233.28970373 3.24717979
v 116.59523845 201.01538301 -20.57932317
v 106.89920932 203.22424173 -11.70317829
v 108.90884697 195.59171796 -14.54513054
v 107.57385939 195.30586898 -13.82451504
v 114.98658359 193.15905869 -15.78050107
v 115.47757685 190.02586603 -20.71335539
v 114.43969607 190.94835222 -14.99791536
v 103.53195667 185.33505499 -11.48699503
v 119.23015118 180.38281798 -11.31479163
v 118.48555505 179.96636033 -10.95210575
v 54.81405556 186.25967205 -6.91899005
v 56.51164427 183.26967955 -8.50718375
v 116.97573960 178.35663259 -10.47667023
v 100.85990280 181.15945160 -10.15516371
v 119.26963925 176.71397328 -10.41006483
v 118.44608933 181.53879046 -11.25909388
v 109.33414102 193.49043071 -14.77886178
v 100.68333149 202.98072696 -10.47054399
v 50.97009242 224.69456494 2.63838377
v 52.46930569 230.88067770 3.23028630
v 63.93709779 230.91129959 1.63622270
v 122.31031805 217.45400131 -17.36063138
v 64.35000151 234.30000246 1.99999986
v 122.37431109 221.74106538 -17.71340333
v 88.64852041 234.03844237 -11.60891820
v 80.07420599 247.78310955 -2.67029228
v 78.95117253 243.19991469 -8.88395868
v 96.24992311 240.83000422 -12.14900985
v 102.68311948 238.43035102 -11.43688150
v 112.55467683 238.33253980 -12.14933023
v 118.52309108 237.66264319 -13.89687881
v 73.94314557 251.80298090 3.59840924
v 86.98669076 241.21436477 -12.86481414
v 99.23061728 240.27922750 -11.90004405
v 116.01087451 242.10423231 -13.41642532
v 122.18060344 237.46114969 -19.58465576
v 77.66557485 256.97889924 3.96461226
v 82.40019530 251.14774704 -9.41246375
v 87.22365648 249.40586090 -12.88127434
v 98.11861813 246.96953595 -14.88105115
v 119.14916337 242.82880127 -15.29767271
v 85.02368629 254.36559319 -10.95148642
v 92.27734059 250.87061524 -13.84864189
v 101.25231743 247.07344174 -15.18894266
v 111.92999780 248.26000631 -15.37000295
v 119.60125715 245.23366988 -16.59417711
v 104.76393253 251.61096454 -15.90541564
v 120.75866014 244.57262456 -22.97239937
v 120.40999532 250.25999546 -24.84000102
v 86.17119491 261.74187660 -6.31166715
v 89.22804147 262.99038529 -12.43010163
v 121.70282751 255.04332781 -26.15347318
v 89.52560276 270.07550001 -0.76860172
v 88.36778998 266.11384749 -6.37573283
v 89.49796110 266.79345965 -12.17697840
v 123.73174727 262.29587197 -17.59936102
v 97.95498103 266.99236035 -15.77735320
v 125.49129128 264.05557990 -17.62513444
v 89.55255896 270.77555656 -9.87496786
v 115.33522606 268.24167371 -16.47981070
v 107.06494749 269.21269298 -18.40010844
v 132.57758319 267.88288355 -23.06243405
v 129.84815240 272.16643095 -16.75710082
v 133.78059864 269.36912537 -22.99144119
v 127.19446421 271.02193236 -16.22868888
v 136.06943190 274.59499240 -25.87371692
v 58.41461569 283.99956226 4.31264564
v 81.43880963 284.40842032 4.19558911
v 91.35314822 278.28413248 -12.06067670
v 91.87550843 282.46843815 -0.31480650
v 92.96265244 282.52780437 -3.73890158
v 134.21231508 279.68791127 -17.09526591
v 76.45330578 291.72351956 5.72734978
v 130.41481376 283.16691518 -15.98484069
v 140.53355157 280.54881096 -26.29447542
v 92.69542992 287.98332810 -9.35520697
v 115.33792317 285.79840064 -15.72206430
v 93.37544441 292.12385416 -6.17218670
v 113.89454454 287.57724166 -15.77876322
v 126.83817744 288.47253323 -15.66860080
v 141.73091948 284.37063098 -27.57197805
v 80.11841774 300.18541217 6.64240448
v 123.63940477 290.80146551 -15.57072625
v 93.36964041 297.69691825 -3.48127075
v 86.53046936 268.00295711 2.07339041
v 88.04750443 266.06708765 -9.77452751
v 87.47021854 263.62097263 -2.84051499
v 86.87354624 261.12928987 -10.86047199
v 94.35150772 259.04512405 -13.98290601
v 119.66439337 252.81283259 -18.62207800
v 118.61000955 251.28999352 -17.02999324
v 120.19305676 245.55885792 -17.75908284
v 82.39991963 253.77947092 -0.93613687
v 104.62754965 248.38787317 -15.60382452
v 114.48966712 246.56508863 -15.04597906
v 82.69786090 248.49024415 -10.94218437
v 92.27820486 246.14065886 -13.91163189
v 103.76992077 244.74096298 -14.44886811
v 111.43995821 243.85242164 -14.08095565
v 119.64729428 240.87661505 -15.15067741
v 89.26795423 243.38044226 -13.46893702
v 104.34018821 241.40709639 -12.28970382
v 113.58761042 241.52699113 -12.82720082
v 120.13738602 237.31343448 -15.20987879
v 78.04082334 241.50964618 -8.04775860
v 84.47810262 241.78898335 -12.86329795
v 95.41433305 238.84011805 -11.84837800
v 100.40918738 238.25123906 -11.48311514
v 82.26373047 239.48605359 -12.44952343
v 77.54512131 236.83694005 -9.89505090
v 82.38767087 235.74864864 -12.54987903
v 97.21726924 233.48385096 -11.59040071
v 75.91287792 235.92834175 -7.24051893
v 71.72836363 235.96985638 0.00986533
v 75.42692125 232.73451626 -9.11708549
v 120.75714022 222.82266617 -15.97395912
v 70.28527558 234.40948129 0.37834220
v 74.16640967 229.46861386 -9.50579531
v 69.45779920 232.58644342 0.10008971
v 72.32744247 227.64301300 -8.25452805
v 69.29068267 230.06638885 -1.04328140
v 122.17440456 215.09474516 -16.95450768
v 76.13800466 215.26964009 -13.69333826
v 72.44760543 211.74642444 -13.51036970
v 114.66509104 205.32138646 -16.94912091
v 78.37637514 209.73435044 -13.88385985
v 111.11801118 206.23567700 -14.64103349
v 42.64293611 209.58201587 2.33351369
v 107.21764714 200.00742376 -12.55532168
v 42.39340499 203.75573635 2.27950164
v 52.85275355 195.27229667 -2.67234864
v 70.77352703 195.54591179 -14.03674204
v 41.24999791 192.05999374 2.30000052
v 99.59170967 183.69776011 -9.33432207
v 105.86734116 180.83421886 -14.93389346
v 43.35672036 187.26824224 1.81118038
v 50.56151748 181.01322651 -2.76112161
v 71.45359367 177.41264403 -12.92934734
v 82.96449482 181.24184012 -11.22075878
v 99.38415140 176.97389424 -9.34530981
v 109.69479382 175.59076846 -10.86773071
v 39.43811730 181.33801222 3.11351824
v 50.20999908 177.80999839 -2.82000052
v 61.67699769 174.46932197 -11.25722099
v 78.60642672 174.18634892 -11.39564440
v 96.34887427 171.81082070 -9.57770366
v 101.64985806 168.64003241 -9.96620953
v 65.65754861 165.24961591 -10.62620711
v 82.48063922 165.90413451 -8.89045745
v 95.87634355 164.77701068 -8.74467846
v 102.53309458 165.51744938 -9.02698003
v 38.56999800 169.30000484 2.99999909
v 51.12209171 168.91968250 -3.87526350
v 60.14405936 168.20123792 -9.91569180
v 67.88478047 162.03896701 -9.46529489
v 101.47547722 160.28986871 -7.26211816
v 35.24246812 164.31884468 5.02169877
v 65.83157182 156.72118962 -7.38475798
v 75.63438267 157.28709102 -5.98671520
v 86.17681265 156.62012994 -4.73988522
v 108.04321617 154.32606637 -3.72756086
v 61.68479100 153.35726738 -7.11012119
v 66.59572572 156.57266974 -7.23030139
v 91.65462852 155.61088920 -4.84065525
v 97.05888480 148.38352799 -4.03834507
v 76.40983909 147.31132984 -4.39627003
v 92.33325720 144.72928643 -2.87120184
v 36.90398857 149.74366128 8.44459608
v 50.66460371 146.71409130 -0.66856324
v 87.72587031 140.11123776 -1.77320663
v 36.27397493 145.68980038 9.04226862
v 46.70999944 141.95999503 0.94000017
v 58.53147060 138.92517984 -6.08167611
v 83.79726112 139.57771659 -1.30154495
v 94.30754185 137.43619621 -1.99032575
v 103.63888741 137.19992340 0.54175034
v 34.57275406 142.59262383 9.82352719
v 80.20848036 135.05086303 -1.23145094
v 96.17577493 133.18891823 -0.83340419
v 106.36359453 134.23514366 0.99549047
v 34.58564356 136.75090671 9.87639371
v 55.33887073 132.12619722 -5.06106252
v 68.82999837 130.19999862 -4.10999916
v 84.27862823 129.54615057 -0.48862665
v 93.36901456 128.30634415 -0.56090212
v 96.17999941 129.20999527 0.47000000
v 40.93481228 133.68895650 4.95652389
v 74.71653074 127.24521756 -1.10045460
v 52.48139799 125.95736980 -3.63218249
v 90.54597467 120.61327696 0.49063121
v 105.69880903 122.09133804 3.08267609
v 41.27764702 125.15112758 4.90064360
v 88.33874762 119.70406026 0.39921526
v 72.94616848 120.59918046 -0.84354996
v 87.32508123 117.51588434 0.95631322
v 101.82922333 118.79072338 4.58677439
v 84.48833227 115.43931812 1.93818985
v 91.20430052 115.83639681 1.91726629
v 100.27747601 116.54464155 4.96608485
v 104.37482595 112.98590899 4.67736181
v 35.81381217 119.52999979 11.52762678
v 88.01230043 112.72831261 1.99854490
v 47.59030789 111.23006046 0.59048156
v 87.53943443 110.68427563 2.49078847
v 50.97484216 108.03802311 -1.19174435
v 75.63592494 107.63971508 2.93952785
v 93.77092123 106.93804920 4.84009692
v 109.52489078 103.07205468 -0.46566705
v 58.86577070 104.40473258 -3.11909243
v 92.85543859 105.00968248 5.00625838
v 103.28710079 104.19292748 5.43258712
v 38.90256956 106.01263493 8.42697732
v 68.96889210 102.15957463 1.60379161
v 84.10574496 101.78453475 4.89941612
v 93.44232082 102.65883058 5.61669748
v 105.54008931 100.87586194 4.55561187
v 47.65417427 101.84527934 0.34903016
v 67.29950011 99.65431690 1.26955588
v 81.93197101 100.87627918 4.91006300
v 88.87000382 100.51000118 5.50999912
v 74.10515845 98.56423736 4.13553836
v 108.13353211 96.31755203 0.68811700
v 53.58456448 94.56791729 -1.30310783
v 95.97937018 92.40201116 6.72849827
v 93.90296042 86.20730788 6.77654706
v 102.60375589 81.45742863 5.79505321
v 74.77000356 79.25999910 6.68000011
v 42.15026274 76.92654431 6.79485453
v 43.04952547 75.47800988 5.85555471
v 49.82190579 73.06169719 2.80202203
v 101.38978809 65.09093195 7.23086856
v 100.52511096 58.31068009 8.48160777
v 90.92094004 46.61337659 13.94986548
v 74.89831746 45.33036798 11.02536917
v 97.56287932 43.13772917 10.12083516
v 75.94031841 38.36916760 12.35605590
v 95.87545693 36.40358523 10.48646495
v 99.40174222 42.69289970 7.02232867
v 98.85786474 60.72663516 9.88116767
v 100.00680387 63.72480839 8.97709560
v 71.08329237 81.49144799 5.42721339
v 68.31814349 91.87061340 2.82348506
v 82.62182027 97.16884792 5.23192342
v 90.39470553 104.45871204 4.47974540
v 71.53987139 109.84977335 0.88668772
v 90.60999751 109.48000103 3.60999978
v 97.88914770 109.33397710 5.59568917
v 109.46867615 106.91434890 0.44535525
v 86.41362935 112.57930100 2.07827799
v 110.80103368 110.53899676 -3.09420424
v 99.91590679 119.49492991 4.51448513
v 108.15466195 119.97234821 2.01748312
v 98.96709770 123.13880771 3.44332703
v 112.58776486 124.91520494 -5.09184320
v 88.79669756 127.56581604 -1.00797031
v 87.93549240 132.01467693 -1.27567118
v 113.36467415 128.31068039 -6.90988451
v 113.73610795 131.28462434 -5.00286138
v 89.85999972 136.28999889 -1.68000022
v 106.63317144 136.98774576 0.50031795
v 114.64557797 133.35826993 -7.29676243
v 105.67760468 139.04859126 0.12491897
v 91.76000208 141.06999338 -2.28999997
v 103.47527266 139.14673030 -0.05953437
v 109.92000252 141.00000262 -0.80999598
v 115.88580161 140.19574225 -7.34506920
v 88.63970637 143.60433817 -2.17879796
v 114.42567408 143.60675216 -3.48388311
v 67.29792058 145.25654912 -6.08141441
v 94.16311979 146.29590511 -3.51707311
v 111.89360917 149.76842701 -2.68761301
v 116.50080979 144.33209598 -8.88755079
v 66.19635969 146.78560197 -6.33298513
v 114.15834725 150.77701211 -3.76907713
v 64.93111700 153.19663286 -7.24254735
v 90.37736058 153.01486850 -4.19350853
v 111.69244349 153.18097174 -3.35804187
v 65.38993120 155.50729632 -7.30521092
v 72.95506448 158.21342170 -6.86026691
v 88.55945617 156.28050268 -4.70615411
v 96.20849788 155.90377152 -6.03530928
v 113.26906085 156.20522201 -4.62271087
v 60.97611412 156.14786744 -7.25189829
v 66.90942496 157.77122974 -7.47670652
v 79.53758538 159.10582244 -5.93626918
v 86.72279865 158.38143229 -5.34209562
v 96.31697834 157.66844153 -6.74648257
v 109.90796983 158.23307633 -4.40789899
v 60.34699827 159.40508246 -7.67946942
v 65.58313221 158.07045996 -7.73961609
v 75.95157623 160.49657762 -7.10219378
v 84.71947163 161.27845645 -6.61347993
v 96.64978832 161.52063012 -8.04432854
v 108.41964930 161.80092096 -5.72424894
v 116.94233865 161.00354493 -6.91068359
v 61.03552133 161.93312407 -8.61310679
v 84.55000073 163.79000247 -8.29999521
v 94.49999779 163.97999227 -7.90000241
v 61.62792444 164.83229399 -9.72188544
v 76.06607676 165.56067765 -10.00774838
v 85.71090549 166.75913334 -8.48382898
v 95.52797675 167.24871099 -9.15119704
v 63.20414692 168.82878542 -11.04033552
v 72.68675417 168.38820279 -11.58346236
v 94.13269907 169.62632537 -9.00959224
v 97.96595573 169.27202046 -9.82920732
v 119.97851729 171.88435793 -12.18053978
v 101.30829364 175.21055043 -10.38116869
v 110.27999967 175.44999719 -10.23999974
v 64.51802701 176.19968951 -12.31260411
v 105.21694273 177.69566178 -14.44831677
v 74.92155582 179.22012508 -12.73388416
v 105.27829826 179.35363948 -14.76718485
v 79.87523824 181.94749951 -11.75568998
v 96.50178254 184.17781591 -9.03203804
v 109.12266374 182.24839866 -13.86964414
v 112.68523335 186.83105707 -13.49413209
v 115.46903104 192.89265573 -16.05600864
v 115.45903981 196.58216834 -16.82674326
v 73.83314520 195.96062601 -14.14263807
v 75.21131635 201.10282302 -14.05334100
v 116.94936454 201.38712227 -18.74590106
v 106.59436882 206.46451414 -11.28739119
v 113.11473697 205.38933575 -16.21776260
v 117.39277840 203.81778479 -20.20352520
v 60.14574692 207.22845197 -4.92775114
v 115.63869566 209.27967131 -16.67626575
v 113.90454322 213.84954453 -14.58832156
v 79.93609458 214.55644071 -13.79568037
v 113.75878751 217.18217432 -13.86290696
v 121.73267454 221.00692987 -16.31298102
v 121.89598382 223.84183109 -16.76551625
v 119.07409877 225.84912181 -15.19025303
v 67.19275564 230.69441319 0.49622305
v 120.94091624 220.07447481 -15.94138518
v 121.73906714 218.78033876 -16.16369560
v 116.64547771 215.70612490 -15.74031264
v 76.02156699 211.61575615 -14.14063200
v 113.07932436 209.49187875 -15.38775582
v 67.23490357 206.21789992 -12.14146987
v 75.49335808 207.31520653 -14.19287175
v 67.68753380 202.93061435 -12.64676545
v 105.22882640 205.17437160 -10.93470212
v 66.96859747 195.69331408 -13.11441697
v 116.24981463 195.46943903 -18.97839457
v 68.06857139 192.04249978 -13.39190919
v 69.81606781 179.46401238 -13.00693303
v 86.90236509 181.56760931 -10.39320603
v 82.28108287 177.19928920 -10.73577255
v 96.97647393 179.27318811 -8.75862967
v 104.93455827 176.59880221 -12.65853271
v 68.23825836 171.31787539 -12.30197027
v 97.84460813 174.71186817 -9.15267691
v 120.03689259 173.82340133 -12.94527389
v 66.95457548 169.02504861 -11.75923180
v 80.18738776 166.08352959 -9.19327606
v 90.98754823 166.12125933 -7.46234460
v 68.78259033 160.01719236 -8.31893273
v 99.14805740 163.69424760 -8.77335109
v 82.95448869 159.42735970 -5.73044131
v 93.12000126 158.60000253 -5.86999999
v 106.30915314 159.98083353 -5.68322046
v 113.47227544 159.45106745 -5.32719167
v 118.68160963 159.02829170 -10.41822508
v 83.23544264 155.14945984 -4.47272602
v 94.62000430 154.95999157 -5.18000359
v 102.46351361 151.12432837 -4.44835331
v 117.82884598 152.04083920 -9.49298218
v 65.80439955 145.86108923 -6.36726059
v 115.62009156 150.36980808 -4.74151177
v 64.25036490 142.89262891 -6.82256836
v 94.73250806 144.84712481 -3.39768920
v 112.29960620 146.51407301 -2.19787634
v 75.98101348 140.55980742 -3.18303634
v 59.12280828 135.95677912 -6.22159103
v 58.95163119 131.89740479 -6.03769487
v 70.22312284 133.37503374 -3.72032053
v 114.09513652 131.06419146 -7.27214711
v 67.38405675 127.70310044 -3.89372837
v 81.15390688 131.55503571 -0.43492732
v 91.75892919 132.43035972 -1.52113149
v 68.33927333 124.70930070 -2.95382785
v 69.85519081 123.33749980 -2.05795816
v 88.25085312 122.68421054 -0.23486315
v 98.75370562 121.46733701 3.87074216
v 101.86200589 122.00459093 4.11602482
v 111.36091501 118.91688406 -2.61768769
v 55.12260646 115.88452011 -3.78128258
v 90.02626687 117.95107275 1.15040806
v 64.27499652 106.42059892 -2.02297210
v 78.97854596 113.55484277 2.58338172
v 89.87396955 112.99955845 2.28919461
v 106.68069124 112.17314005 3.51055479
v 51.57819390 105.74232787 -1.85971463
v 50.77949911 102.92397439 -1.42403413
v 69.57413256 103.45185548 1.48282922
v 95.56999803 105.37000000 5.59000019
v 106.05107993 107.05351830 4.23082290
v 109.41146314 102.03798115 -2.88318796
v 79.36952263 101.01228952 4.74730134
v 89.95013684 97.27586061 6.02120301
v 107.78293014 92.29346365 -0.73009188
v 69.40061599 82.28175342 5.07673621
v 94.77377683 71.96558267 9.69581306
v 42.50257090 68.63621622 6.82433369
v 93.42874587 66.30498171 10.91611199
v 100.12766719 61.47373468 8.88062362
v 49.14684221 60.16886607 5.45847788
v 36.56588867 60.86199358 12.75481470
v 97.19599783 58.55485797 11.04738843
v 36.17173433 58.84759873 13.45857140
v 33.77768025 58.22441727 16.28944650
v 31.47742897 59.89899859 18.27839017
v 51.17598176 48.22055623 6.45123376
v 23.51607755 57.95721337 21.51942812
v 15.02388995 55.03848568 20.40755749
v 70.67755610 49.37244579 9.48748738
v 24.02520925 54.50025201 22.00622484
v 50.53066835 43.19632798 6.61112741
v 72.31050730 49.89194497 9.74150747
v 89.69118446 54.78708446 13.34770210
v 83.69878680 50.30554906 13.40326387
v 26.79469064 46.65064439 22.01240882
v 48.26777801 40.47698900 6.57825451
v 100.16497970 47.59654403 7.38379871
v 99.35799986 41.35835543 5.63856494
v 87.34947443 28.94563228 -21.40821517
v 21.26754448 35.02210230 23.19934405
v 96.23238444 31.86749667 -1.14216749
v 22.59981632 33.08932483 23.28585833
v 63.30911815 31.39190003 10.09249222
v 84.76411551 34.50982645 14.79105838
v 29.62864749 28.50667946 20.40810138
v 63.52765858 28.09589170 10.39300021
v 95.63083947 25.61074495 2.50223116
v 86.36269718 14.51612543 -19.88060027
v 25.38440190 23.27006683 22.06137963
v 30.09304032 23.81930128 20.00708319
v 65.02018124 22.65998721 10.65873262
v 26.02999844 20.51999979 21.67999931
v 45.93395814 16.86268300 8.95665679
v 85.64016223 9.43258312 -19.36188526
v 27.69104019 17.32308045 21.20589279
v 35.76800227 16.18626527 15.15012700
v 25.49583837 14.34007846 21.97981253
v 93.13701093 17.64640585 5.64734312
v 91.95166081 14.01636377 -3.12609714
v 89.51219171 8.94383434 -12.74910104
v 22.22558856 12.91547902 22.20084146
v 92.31308103 12.53227424 3.97636462
v 90.09502083 3.83546622 -3.18618794
v 88.61272037 2.38216482 -13.52818590
v 21.50293626 9.40839015 22.45949581
v 24.17301387 2.58422690 22.00192213
v 50.29636994 1.62267778 10.28644666
v 24.39999953 -8.82999972 22.36999944
v 88.63122016 -15.13672713 -3.32918786
v 20.16000077 -16.93999954 23.69000018
v 49.05099049 -19.53235269 11.70204859
v 88.31999451 -17.72000082 -0.93000004
v 16.93962514 -21.96963690 24.67272617
v 12.62694970 -24.55804311 25.10293573
v 87.18206733 -23.16855825 6.62254123
v 13.48126493 -30.14071472 25.37841909
v 87.83750981 -28.44080515 2.30809767
v 72.51701504 -27.91512012 14.79728706
v 13.78403697 -38.19643334 25.32545850
v 28.81425433 -37.08353639 19.61213350
v 84.40411091 -43.21668297 -12.31971197
v 87.24947274 -39.33044523 1.75738113
v 83.70748162 -46.65710777 -12.78543845
v 87.33324707 -43.62282157 -2.28893617
v 83.49052072 -49.73977804 -12.53575832
v 80.42190969 -41.28796235 13.19802459
v 83.62325281 -53.83731052 -11.70330681
v 76.07233524 -42.60599241 14.48468212
v 85.38846672 -44.44231093 9.60789248
v 33.17395225 -58.37585032 18.96322332
v 50.49299449 -58.08078870 12.88765017
v 86.99759841 -58.85528028 0.39712101
v 51.98525265 -64.00617212 13.45864963
v 85.74001491 -63.04929405 -6.39452785
v 84.29139853 -59.49506909 11.79212332
v 86.01401001 -66.18467718 -5.20873908
v 41.60899296 -69.30252165 17.36394316
v 29.62216176 -77.81344652 19.32958886
v 51.77921429 -76.81553811 13.83687556
v 27.14055404 -79.14759964 20.16399242
v 46.21864483 -73.80875945 15.64913429
v 17.21103676 -73.23190570 22.89191075
v 42.19903424 -67.72270054 16.92845114
v 47.38094285 -65.31697512 15.03392402
v 10.38486790 -63.39212507 24.81563203
v 85.92935652 -58.26903507 -6.04681112
v 75.73632151 -46.31342366 14.81899805
v 11.07712928 -54.84532937 25.40806867
v 48.60341921 -51.14668235 12.51394954
v 87.46151626 -44.97700185 1.82867039
v 85.77369153 -45.76388747 -9.16193519
v 9.62245185 -48.70514199 25.65517463
v 46.04576528 -42.88405925 12.63030618
v 85.71215719 -41.40827060 -9.69715882
v 87.50583977 -27.69589983 5.24661457
v 87.98764646 -31.64933994 -1.60709384
v 6.12809230 -34.66023132 24.35373887
v 80.60046285 -16.75587147 13.02684098
v 83.47301185 -23.39215390 -15.67105576
v 14.26158100 -27.70616859 25.25629476
v 47.51214758 -21.36227489 11.93108037
v 13.58402334 -21.16344310 24.84174073
v 16.34459011 -18.41762103 24.78539385
v 19.70592886 -13.06600869 23.95746112
v 83.03415030 3.56121687 11.87480334
v 19.35455389 -9.28326789 24.19226244
v 20.86628601 -3.59945023 23.58248830
v 28.72178890 -3.21296649 20.04199475
v 83.33384246 10.95086336 12.88492512
v 87.96976507 4.57131863 -15.74360766
v 29.58928235 1.18465396 19.66949366
v 29.10960466 5.54516679 19.67878081
v 85.72400361 19.88996007 13.22244108
v 94.63035315 23.09545875 5.30654751
v 17.42564514 10.31546667 21.94366790
v 88.27210963 25.90435930 13.18065915
v 95.53149343 26.83957852 6.64609717
v 89.46226537 18.29796657 -17.48910919
v 24.31720309 13.44285160 22.17673883
v 92.09270030 29.65580113 12.02221122
v 96.70957923 29.99300323 5.32675022
v 25.60309507 17.37112552 21.87164873
v 34.41632167 16.85045287 15.85173979
v 97.59027511 33.50155428 3.96909611
v 28.53007615 19.46519874 20.71649395
v 36.33832186 19.85814609 14.12528381
v 92.63481945 34.80014205 12.67069858
v 29.46919389 22.02010900 20.39737254
v 89.33198452 32.08995610 -20.12854069
v 26.57395974 28.54326181 22.24606089
v 33.09674561 27.84847841 17.51090586
v 25.44890717 30.78311868 22.69451879
v 37.62269393 35.37477180 12.24602200
v 99.36806560 49.85912889 -1.71528140
v 26.95233002 43.72510687 22.13341556
v 24.79210868 43.56866330 22.68649638
v 25.29861033 44.63751614 22.49306627
v 99.43851829 58.15479159 -6.01498969
v 99.04514253 62.23173067 9.71851591
v 100.73667765 50.13830960 1.62329024
v 74.98358935 49.63648692 10.18680818
v 84.30822939 48.66825789 13.90000340
v 50.48879609 38.51440176 6.66193105
v 92.65326709 33.95216912 -15.01634438
v 98.46632183 37.65392303 5.31556364
v 42.32202843 26.97350830 9.18154046
v 78.11600715 30.69251962 13.74047808
v 61.15807965 21.62767947 10.34490019
v 65.43116271 14.78208415 10.86949743
v 87.20304072 9.53871664 10.62732004
v 86.79565042 4.72097937 9.59381368
v 65.00316411 -0.97730942 11.54538058
v 85.51646769 -0.59580582 9.70743503
v 52.46937647 -9.29753948 11.69584971
v 70.76025754 -16.12678915 14.44254350
v 86.78679913 -25.12904629 7.65681220
v 86.47821844 -29.15512025 7.51507375
v 85.47117561 -36.29747406 9.41694155
v 55.38973212 -40.94156995 11.46838441
v 55.68602681 -44.74485293 11.54090185
v 67.06005335 -43.61879081 13.65053002
v 54.16036770 -55.05973846 12.04140019
v 87.21101284 -64.70908225 1.70789694
v 54.80426550 -70.05403936 13.41422368
v 87.27455884 -75.42624325 5.83750242
v 64.06171620 -79.67591286 14.62945528
v 52.19980329 -78.88214290 13.92790861
v 86.82885021 -77.28169858 9.39537864
v 48.77623543 -72.73349166 14.54860251
v 45.98923028 -70.93085349 15.80811106
v 80.16849309 -62.76600808 15.23351017
v 85.73482931 -56.07248843 9.35292896
v 77.57849991 -49.12054166 14.63901997
v 59.15074050 -40.79728201 12.86893338
v 86.16002649 -40.39666057 8.22448079
v 59.29879472 -35.27979925 12.82506902
v 52.31316015 -23.67734537 11.45195868
v 67.16296077 -18.81756075 13.70325126
v 85.97967774 -13.50830495 9.23615042
v 85.11924744 -9.88929346 9.93761607
v 24.32363108 10.75867191 22.15570398
v 26.09531209 15.55166673 21.79175988
v 90.33382684 13.02008983 8.31011962
v 24.56000075 20.12999915 21.84000053
v 74.47999716 17.82000065 12.77999952
v 90.10460228 17.84410141 10.23862604
v 30.92460334 22.71297574 19.32595484
v 30.71361221 26.71369165 19.59712058
v 23.98734540 36.93347424 23.16711843
v 47.41908237 33.11519697 7.05847796
v 55.66205457 32.75247291 8.56278744
v 80.48406988 35.18577665 14.22178093
v 48.98183048 35.94743088 6.78579276
v 23.50316569 48.52018505 22.59689569
v 21.86698467 51.77784339 22.53213152
v 31.40377626 50.34134537 19.07550544
v 19.83912662 59.29440260 21.40790783
v 29.15882878 62.39680201 19.55636777
v 29.54356745 66.85378402 19.00799200
v 34.10320729 63.55950981 15.39026666
v 15.83293080 68.78483295 19.39197257
v 28.67899463 69.59656626 19.06348951
v 33.38441625 67.78170168 15.19036386
v 39.33459893 65.99347293 9.48006473
v 27.52822079 73.94703478 19.12267506
v 35.84190458 72.63513654 12.48334628
v 41.45000130 70.36999613 8.01999960
v 25.84078163 76.84930414 19.06769909
v 34.82187912 75.63600689 14.07991443
v 40.54000229 74.22000170 8.84000119
v 18.07629503 80.17759770 17.46524125
v 25.20811372 80.40230721 18.91223900
v 34.05812383 78.87253910 15.01156110
v 39.68886286 77.76097953 9.18802805
v 22.59485610 84.31811631 18.63677241
v 35.88192910 80.43392748 13.39235809
v 54.19170111 79.03468609 1.43122708
v 37.20393777 83.83829892 11.80152502
v 31.18062392 91.53821319 16.61488600
v 21.22382447 90.21149576 18.13602075
v 33.13658759 93.83568913 15.35745990
v 12.38042489 94.96223181 13.68028298
v 19.23415810 97.12684155 17.35581830
v 31.61249682 97.19870239 16.10771194
v 37.12861985 92.25272387 11.68430597
v 16.43460058 100.29988736 15.98425582
v 25.35493299 98.55484962 17.79744215
v 7.77802430 98.77888858 7.41718570
v 16.44591987 103.28138620 15.55847283
v 16.36681333 104.78781164 15.26896749
v 36.28369421 104.36896980 12.42208108
v 4.10484197 105.57203740 1.00977975
v 23.32278900 110.65459996 16.73948206
v 72.12635130 104.95346785 2.17670039
v 5.37206978 109.15503651 1.71086297
v 15.38000163 111.55999452 13.61999754
v 40.54325074 107.84958303 6.16404600
v 79.33548838 107.92012513 3.65357916
v 14.87006713 115.57758600 13.27685546
v 34.59575027 115.06330222 12.59843260
v 41.58999771 112.19000071 5.13999909
v 16.08305797 118.10377240 13.80401757
v 26.41165629 117.92450398 15.47466964
v 3.24748131 119.17772144 1.15254254
v 10.09999961 120.53000182 8.31000041
v 15.39634634 121.77541852 13.45104724
v 24.99964461 122.10793793 15.16693737
v 38.10121119 121.73329294 9.52555053
v 49.04000089 117.70000309 -0.45000028
v 42.06229001 122.55625427 3.90333682
v 38.82000223 126.96999311 8.11000261
v 63.12327832 121.65629119 -4.49866662
v 71.49999589 124.28999692 -1.66000088
v 10.78607887 130.82344830 10.05599368
v 23.69413152 131.10204041 13.78784701
v 3.25663993 134.71828401 3.65836592
v 38.41914609 132.43855536 7.95862265
v 44.03281212 133.69932771 2.11904431
v 3.17909056 137.97831535 3.99575382
v 12.25384139 138.42162490 10.93082316
v 22.74999954 138.67999613 12.77999952
v 38.52000087 137.40000129 7.45999999
v 2.84217158 142.37588644 3.97858955
v 24.51122925 144.40393448 12.08182238
v 40.46000168 140.27999341 5.60999988
v 38.22166845 143.77579093 7.86692090
v 51.03541538 142.43304729 -0.90436806
v 5.39927324 148.68921041 6.43885974
v 34.92019698 146.45706117 9.52396169
v 49.07747731 144.58650351 0.68131211
v 65.73500484 144.11149919 -6.36084005
v 31.19166754 148.80619943 10.20794734
v 47.21568525 147.42025733 2.23111548
v 55.71604148 147.38495648 -3.90518480
v 66.31392241 146.03096247 -6.26312476
v 62.43000180 149.37999845 -6.81000156
v 71.30094618 146.02071047 -5.46576967
v 63.44521791 152.12933719 -7.26021174
v 58.02128091 152.36434340 -5.52401412
v 47.54657671 159.91884470 0.84522361
v 57.03239143 156.43708408 -4.66970867
v 63.51820379 154.75812554 -7.47442385
v 43.91026869 160.61638296 2.85664550
v 54.92703617 159.37273204 -4.21931874
v 66.39000028 158.75999629 -7.96000008
v 43.03166643 162.66274452 2.75086728
v 64.04290348 161.36407852 -9.10579786
v 71.75708562 161.11555696 -8.59268568
v 45.68851367 165.60889781 0.19731709
v 58.05578828 162.08313406 -7.38386391
v 57.96589702 165.40198028 -8.28657113
v 70.19527256 165.72108865 -10.91712806
v 69.88006830 169.09624636 -11.99747063
v 44.87702623 175.08782446 0.54515374
v 54.07794565 173.17269742 -6.09521335
v 60.86999923 171.97999358 -10.76999959
v 52.62054503 176.42225325 -5.05816191
v 58.51000547 174.99999702 -9.75999795
v 33.13757107 180.02161384 4.83710226
v 46.72124982 179.68006432 -0.11630607
v 56.01504445 178.21007967 -8.08664318
v 2.87651247 181.69856071 4.04158607
v 15.95485955 182.77959526 6.71922322
v 43.87777671 183.40983987 1.59894919
v 53.88999730 181.43999577 -6.15000352
v 0.15168054 186.15870178 1.54301303
v 7.00107170 189.32124972 6.43826183
v 17.51708798 186.19669974 5.68689220
v 37.83817962 185.54629385 3.68307391
v 50.02853274 184.27518010 -2.28960533
v 14.00872972 190.27894735 6.34227693
v 46.75771296 188.05818260 0.20936063
v 26.11243352 194.59103048 2.50029261
v 20.17951012 194.25530732 3.36944684
v 28.81874703 195.76126337 2.27677287
v 70.70762664 197.39376009 -14.12529871
v 8.46906379 200.70712268 6.01011096
v 28.86174805 202.42522657 2.14437465
v 71.91804796 197.98746705 -14.27934133
v 5.95246581 201.99953020 5.94568485
v 73.81919026 204.60042357 -14.19051364
v 6.90292893 209.63580906 5.46595315
v 54.42573875 210.79745889 -0.07225535
v -1.54003117 214.20969069 3.90184368
v 8.04869644 213.64976466 5.08682244
v 67.80041009 210.71328223 -11.43765077
v 74.49080050 209.39917862 -14.20036610
v 16.06688090 214.84011412 1.84779789
v 8.31518508 218.15839410 4.19822475
v 2.09701550 225.57513416 4.96289227
v 25.25554411 226.88196599 -0.89393603
v 32.34999999 228.32000256 -0.25000001
v 37.39000112 231.00998998 0.47000122
v 56.02087453 231.45034909 2.97549134
v 68.41464341 231.52814806 0.27599183
v 75.12477785 228.00402343 -11.16476208
v 15.04959725 234.81534421 -0.76286378
v 58.98769572 238.68080974 3.19896173
v 64.73749876 237.56380379 2.07162672
v 45.91543227 241.81836843 -0.17455161
v 63.54355067 242.83206463 2.24545365
v 37.70772368 248.57220054 -2.96798418
v 65.93000144 251.65000558 2.57999753
v 49.92244393 254.42284346 0.34087588
v 73.92159104 253.48049402 3.81963560
v 11.38998568 257.80141354 -0.16407290
v 22.58465998 257.42772222 -1.51629339
v 65.09915739 257.03305006 3.30162863
v 42.63408110 263.46868277 -2.41897814
v -0.65269589 267.44246483 -2.11605872
v 44.38989982 265.08688927 -1.83269102
v 53.01104113 268.13864708 2.40741088
v 47.18375579 267.92332530 -0.99919573
v 56.00626022 268.50038767 3.17118620
v 44.15742308 272.87623286 -1.98150915
v 49.77888986 277.93014050 0.75725606
v 0.49851433 281.24764562 -1.59999635
v 2.13801372 279.18842435 -1.21849438
v 14.48226999 229.90056872 -0.20495152
v 16.19251817 187.26956844 6.12378400
v 0.74362475 174.27660525 -0.22512204
v 19.88607086 179.21434343 5.80607960
v 0.65483403 169.78907585 -0.86449564
v 18.98999885 176.20000243 6.09999755
v 0.72529260 148.80019426 -1.23773434
v 1.06159749 147.01589942 0.27396000
v 2.02188874 133.65688920 1.22095039
v 1.04578084 136.91538572 -1.73098885
v 8.83418042 159.88236666 7.75155006
v -3.23291775 199.52334464 -2.70043383
v 3.06006847 201.39627159 5.32485824
v 2.26670876 215.91584384 5.27727511
v 6.75000064 234.80999470 3.38000176
v -7.64580397 239.56483603 0.22722367
v -2.72574951 239.86443877 3.61192692
v -15.13887197 255.53941727 0.41794899
v -6.96146535 259.69338417 -1.86686241
v -14.41000029 262.60998845 -1.22000009
v -5.05213812 261.89020276 -1.33930624
v -8.09580833 265.49124718 -4.65539051
v -2.06247671 265.54787159 -1.92268053
v 4.08556266 282.59319067 -0.04484622
v -10.16771793 268.94205809 -14.22870252
v -15.30000009 264.53000307 -4.84000007
v -6.21128036 265.04030824 -2.96999258
v -15.44999983 261.97999716 -1.61000004
v -7.74071226 262.49518991 -3.39952949
v -0.90017630 261.57733798 0.06777835
v -14.24957532 255.12978435 0.88920904
v -13.85782287 251.56253576 1.99656235
v 21.92479558 226.41383111 -0.67766698
v 19.16705072 223.56136143 -0.30173463
v -3.84892640 206.13858104 -0.74179115
v 26.38999932 203.78999412 2.31999950
v -2.81351921 200.66922903 -0.21816858
v 1.72099704 205.16450703 5.03266882
v 0.79921703 197.62437046 4.04189155
v 11.49878278 197.17697799 5.95389446
v 24.11746979 196.81100547 2.40917946
v -2.08361773 192.43277609 -2.84873438
v -2.04282883 196.37271762 0.57549495
v 15.71050100 195.04296780 4.74727899
v 29.54470553 191.27807021 3.59811401
v 30.86328320 188.58726323 4.05539200
v 12.15719525 187.60988116 6.93680905
v 19.24999990 185.69999933 4.93999943
v 22.26999775 181.92000687 4.99999756
v 0.44395772 169.76797581 -6.02623122
v 43.24000329 164.22000527 2.14000395
v 9.08858888 147.17243612 9.12232697
v 41.06697813 148.01859856 5.54438494
v 0.94841700 139.42176104 -1.20849058
v 27.35198662 139.24022019 12.40959018
v 45.27461529 137.14700937 1.38284487
v 55.57175353 128.06469202 -5.02968067
v 5.26359351 135.63953340 5.32159582
v 14.06691223 135.80025733 11.94242854
v 45.05999759 128.80000472 1.38999743
v 1.69378030 127.02578306 -0.42504707
v 43.59503835 125.49313903 2.55576964
v 1.84823584 121.27181888 -1.30905642
v 6.75310241 124.73580986 6.02460420
v 44.39112917 120.53275108 2.05557910
v 60.49303710 115.06255716 -4.34346963
v 6.55120146 120.88523805 5.12962090
v 13.43789510 123.15640599 11.65099815
v 30.73355928 120.93122303 13.85639049
v 2.23332155 113.04562539 -2.11812649
v 8.01351853 115.60129374 4.95747523
v 13.10183667 118.85546893 11.65531110
v 23.88064191 118.13947558 15.41993581
v 6.82101212 111.04515940 3.23692500
v 19.37770657 119.52733994 15.08653723
v 44.02665794 107.95936733 2.39991304
v 55.09250239 103.74110937 -2.73661083
v 2.34733848 104.26952690 -1.63572212
v 7.81381875 105.98270595 5.04578045
v 11.81262173 111.12581193 10.60024463
v 19.10000108 111.91000044 15.78999870
v 44.20999810 103.27000171 2.52999971
v 21.67059481 107.74948448 16.79256186
v 44.86241937 98.71035814 2.52453913
v 6.16604323 102.47292370 3.90047580
v 7.61786662 95.87328881 7.83769693
v 31.54654428 103.85718197 15.59177227
v 11.22027542 97.98932076 12.36531790
v 21.67138085 100.31637549 17.64560491
v 28.50110829 99.80373085 17.18409546
v 6.67756423 87.86040545 3.81779345
v 15.35317861 95.31866759 15.71904868
v 23.60999957 96.30999714 17.97999814
v 3.04640830 87.08941191 -1.69330637
v 7.37540517 88.46073598 6.34868909
v 19.94197629 93.41511875 17.65911467
v 28.44403125 94.59319711 17.53512211
v 24.02201481 91.01286530 18.22384074
v 2.89445184 80.72602004 -4.20796080
v 43.61075163 77.38241553 5.13793016
v 8.60725809 83.57135952 8.61143414
v 83.07281137 40.89074954 -23.95024337
v 88.89792860 43.30199212 -21.75275609
v 80.16941696 43.80880296 -24.17492867
v 83.07862282 47.87586257 -24.21682142
v 76.40384883 44.46054995 -23.75759743
v 84.08143371 52.08261311 -24.30525422
v 58.04510787 47.17315361 -19.22322251
v 87.42902428 57.28102848 -23.12665433
v 92.82554686 60.41963398 -18.90348084
v 85.05894989 60.35262346 -24.45260622
v 58.75014886 52.34656110 -19.80892383
v 102.60644555 62.18761206 4.86038439
v 91.55582637 63.43810260 -20.34166642
v 72.59119302 60.24309993 -23.59929308
v 102.83640772 63.82794678 -1.74272386
v 94.96951848 64.50829655 -15.49712103
v 89.46029842 65.34503400 -22.58484066
v 71.24342024 60.40631980 -23.30721915
v 68.72807443 63.64843994 -23.17724563
v 103.60589623 69.89303976 0.44291650
v 66.01293385 66.74174964 -23.73746596
v 103.32603008 72.39715010 4.12184000
v 74.71514493 71.30111009 -24.15222302
v 104.58507389 76.36275142 1.48964010
v 72.58874923 73.60743731 -24.18433316
v 103.40803117 78.73313874 4.73535946
v 104.84725982 79.19840515 -1.78814318
v 74.89143312 76.96663588 -24.09398742
v 73.68253917 78.57968658 -24.08403344
v 78.84221524 86.21100336 -24.66650307
v 107.41325468 92.14587510 -3.93624417
v 79.00431007 89.83480930 -24.68122356
v 107.03146458 94.38219666 2.19969591
v 79.36251909 92.50547737 -24.76985194
v 82.13318139 96.13080323 -24.95341562
v 109.06585306 100.41661561 0.77809358
v 108.56215656 101.41989589 -5.89650450
v 109.84563828 101.80902481 -0.70535130
v 109.26844925 103.22666168 -5.43693500
v 83.19726586 101.15324706 -25.05273186
v 108.99517685 104.88618165 1.67229644
v 84.34384316 104.72744703 -24.92524125
v 76.73992217 104.14991528 -25.90277791
v 95.42371333 108.89274627 -21.29843086
v 82.67109841 107.20063001 -24.54087697
v 80.39823174 108.59055817 -24.94792454
v 110.47596484 112.87119240 -1.08046771
v 83.33123475 110.30804366 -24.62859638
v 84.46015418 114.05470967 -24.78199080
v 111.46359891 117.85738915 -5.81175974
v 92.87958592 118.09353530 -23.77729677
v 84.12005007 115.86460471 -24.91820417
v 110.56254059 120.04453689 -9.34051070
v 90.26788920 120.65089494 -25.13262630
v 93.42143685 122.08532542 -23.92434329
v 85.96909046 122.00585753 -25.97268671
v 109.67746377 125.52259862 -11.44702453
v 86.87741309 124.68345463 -26.14820562
v 111.74629629 128.05852294 -10.67461912
v 100.73313862 129.14110720 -19.08947155
v 94.59205717 127.72873044 -24.08754081
v 81.32519573 126.27358735 -26.74342878
v 96.69680148 129.79768217 -22.76437916
v 112.51930147 132.52012432 -1.82058837
v 100.05538911 131.59677386 -20.03546618
v 86.05631441 131.59400225 -26.77301690
v 76.39934123 130.12185693 -29.60421145
v 114.30388689 134.92970169 -9.67609696
v 94.54393387 134.41501558 -24.90810677
v 88.99095654 132.55226612 -26.57965198
v 114.08569664 138.15979660 -11.18033659
v 93.77906471 137.29082048 -25.79974011
v 86.33466065 133.48102570 -27.04162337
v 115.79614133 139.86012340 -9.25483368
v 111.66780442 137.75834441 -13.65586743
v 102.24386305 138.09484243 -19.03625764
v 95.88950872 138.69558275 -24.39794503
v 87.42459863 135.71569324 -27.44867653
v 116.26792699 141.93095267 -8.66464153
v 111.66001111 139.07045126 -14.05599248
v 97.42908925 139.96118307 -23.84432964
v 91.70879424 139.95034993 -27.26830170
v 116.40200019 142.99234748 -6.44382136
v 115.38887769 142.69644022 -11.50725782
v 100.06827861 140.16287029 -21.55598812
v 98.82802516 142.81533659 -23.48413318
v 90.46315402 141.47779346 -27.89765783
v 81.35002851 142.23545790 -30.48324212
v 71.18365169 140.77575505 -33.83399174
v 116.11004174 145.99244297 -5.22012776
v 116.90275371 147.09736407 -10.29609982
v 102.21549124 145.32703161 -21.64505050
v 94.61642057 146.50292695 -26.66764520
v 88.01863343 143.79310608 -28.33468094
v 78.74640822 143.57820153 -31.70631453
v 115.01014978 147.75341749 -3.71590396
v 100.82289577 146.93495631 -23.01144041
v 116.41447991 148.79111946 -5.64616965
v 117.58586764 150.35833418 -8.98083951
v 98.04618359 148.88668060 -24.71674606
v 117.38571525 150.28427541 -7.11562857
v 96.31749243 151.20632946 -27.06921473
v 116.75452441 151.34418011 -5.94741106
v 118.15989017 154.85471487 -10.49022563
v 117.75656044 157.05083311 -12.39312254
v 118.49963665 156.67825937 -9.92502272
v 118.28380823 158.54410827 -8.88739899
v 109.73355919 159.46894884 -18.26730184
v 101.79059207 159.79442000 -25.63261613
v 97.31600434 160.19307077 -28.56413089
v 118.74858290 161.26637161 -11.94140501
v 99.47048128 163.11331093 -27.63085067
v 118.71762574 161.84149683 -9.55809467
v 118.21914464 164.17849064 -13.34459148
v 112.20702529 163.14874589 -17.16979407
v 101.66420788 163.96281123 -26.21366084
v 96.45143151 164.57028687 -29.36390601
v 119.28386241 165.09395838 -11.23290509
v 102.63200104 166.00005329 -25.41335672
v 123.77000600 166.13000631 -7.81000499
v 109.42745209 166.84024036 -18.79580691
v 104.07590866 166.64400697 -23.67097326
v 99.72596169 167.11015999 -27.71757543
v 123.53999913 167.97000170 -7.68000027
v 119.85947937 169.89339888 -12.51101308
v 103.57911140 170.25616765 -24.33869243
v 97.33064473 170.53058743 -29.27465551
v 119.84033883 168.98576915 -11.11432817
v 119.65269595 171.88142240 -13.33836932
v 101.87002271 171.18328810 -25.99357069
v 120.02675980 172.61427641 -11.03051659
v 118.55860800 172.50949144 -14.72602598
v 104.27180678 176.75901949 -26.10627748
v 105.10813445 177.15537548 -25.67370236
v 119.88784373 175.48693717 -11.43431198
v 110.83593220 178.19558084 -20.93265578
v 103.52612287 176.89615488 -26.62904747
v 120.00358850 176.75738037 -13.09834886
v 88.04063499 183.00759792 -33.67281705
v 119.16152388 179.41719294 -14.91121855
v 113.12963068 180.76175451 -20.17743327
v 119.17796731 182.45244026 -12.74070237
v 75.92421025 188.37668002 -35.00911593
v 117.13000387 189.27000463 -17.88000204
v 116.15000665 190.04000723 -15.07999003
v 83.11359584 194.54216957 -35.01968086
v 80.34361154 195.26387751 -35.20028666
v 105.22199422 195.88015974 -29.61555310
v 75.97000897 196.67018950 -35.60815006
v 119.61237341 208.27770233 -17.95880497
v 119.19889599 209.65130627 -17.75625348
v 82.60373771 210.58586240 -35.08886322
v 119.27570403 211.05460823 -17.51432195
v 119.89559978 211.07484400 -17.78314821
v 122.37659097 217.12596714 -16.82889834
v 122.41378427 217.52204001 -16.53202623
v 87.03659475 219.63839233 -34.27741304
v 122.08832800 218.41353178 -16.33945666
v 122.18969315 219.25434470 -16.40211977
v 122.09259719 226.45713389 -17.18046144
v 85.24160087 235.43487489 -35.33710912
v 86.97868884 239.77245390 -35.19604728
v 118.59789491 240.40594697 -14.30682465
v 118.89304221 245.06457150 -27.61919983
v 88.83803338 244.15345490 -35.04327312
v 120.60207129 243.21179092 -17.39376225
v 120.07144094 246.17269635 -25.01079254
v 120.74643373 244.99553442 -19.83801089
v 119.20074373 248.72884154 -27.39522420
v 118.27550828 245.82175910 -15.52953757
v 119.63999271 249.44999814 -22.91000076
v 117.24459380 248.55054915 -15.80665261
v 119.36510354 250.75998902 -20.45287006
v 116.49184674 251.20425224 -16.01107232
v 120.01731992 252.21687555 -20.05154267
v 121.16937339 255.68762422 -27.91056409
v 118.26444417 253.79857421 -16.98182151
v 121.43184990 254.65443730 -21.17931843
v 126.14662945 260.62148809 -19.80568841
v 51.89810693 -102.70418227 16.77660085
v 45.03961653 -109.35498774 19.43224669
v 22.59718999 -105.61645031 19.71876435
v 18.91355217 -110.62123626 20.02932876
v 59.61752683 -120.56663632 19.87897791
v 20.14274895 -112.90720105 19.74401623
v 22.06965536 -115.05432427 19.54155974
v 16.50765911 -126.69689953 20.60369216
v 28.22850831 -131.57415390 20.75093426
v -6.93654548 -129.27064300 29.92202342
v 10.21753438 -134.14435089 22.40051702
v -10.74246224 -133.26933980 31.43924102
v -0.13128536 -135.48897207 27.05637552
v -9.94459353 -135.49020886 30.95503710
v -21.26856707 -131.10363483 32.13636950
v -10.79185866 -137.57683337 31.15295991
v -9.93940700 -139.86589015 31.04041889
v -11.39255892 -142.27813482 31.74191341
v -22.01374061 -139.48136568 33.50131959
v 1.03999954 -145.10999620 25.46999976
v -7.79751502 -144.24806833 29.95145507
v -19.81328614 -142.94552803 33.83538127
v 12.07432430 -148.25601876 21.52088843
v -16.33139141 -145.98613977 32.90022165
v 19.00880225 -151.03945136 20.39281651
v 7.26912264 -149.81830120 22.89333567
v -0.44831715 -149.38282967 25.91496892
v 9.08157974 -152.01571584 21.55921422
v 43.38254780 -160.67364812 21.96269110
v 6.31311070 -155.32727540 22.09241875
v 2.44115153 -155.76879680 23.81241508
v -28.76036800 -151.46316588 34.46129709
v 38.64981979 -163.68097067 22.13451080
v 28.43051404 -161.84477508 21.88931033
v 10.51540766 -157.28314221 20.80105059
v 34.13034230 -164.89762068 21.86062373
v -4.58107935 -159.46115553 26.96995810
v 34.23922136 -169.23508048 22.29899727
v 36.37129441 -171.40041292 22.50743285
v 26.55919082 -171.23949528 23.22656661
v 13.11730966 -166.74974561 20.38639598
v -2.18577101 -166.57395661 24.47408624
v -18.88111979 -165.42930901 32.57245943
v -30.15253320 -164.25697505 37.18162701
v 12.96999957 -171.25999928 21.30999789
v -2.41227937 -170.75581849 24.18406680
v 34.40129384 -178.09662223 23.52612093
v 5.66792861 -175.34261942 21.65466920
v -4.12794296 -174.48101938 25.11173300
v -12.55186182 -174.75827038 29.17194739
v 4.42912523 -178.36952209 22.14749344
v -6.20738138 -175.96641183 25.66477284
v -27.79372036 -175.67521334 35.53555161
v 15.06999973 -183.53000283 23.64999987
v 4.00087936 -181.45969510 22.51754887
v 9.87999979 -189.28000331 23.64000119
v 1.65782194 -187.87769973 23.62455986
v -9.18824691 -184.47473645 27.35839970
v -29.85933423 -185.12825668 38.32410276
v 7.74692371 -191.02564454 23.86052534
v -34.57353637 -186.52242422 41.96038842
v -46.20660469 -188.24687600 48.06490615
v -9.68402531 -194.66868043 30.41267768
v -36.10058874 -191.81326032 44.98611018
v 9.57177021 -198.35694134 25.04103072
v -4.93513234 -197.58190215 28.46893296
v 18.33628491 -205.14471829 25.40525049
v 8.69106781 -201.32961869 26.01518482
v -6.28000032 -201.30999386 30.72999790
v 16.13612473 -207.31900632 25.94475634
v 9.80864279 -206.48171008 28.33190374
v -13.65144923 -203.40697467 32.52628818
v 15.64984024 -210.85990965 26.81135386
v 6.01351168 -210.14657617 30.86647950
v -32.79204667 -202.83880830 44.77393627
v -26.02946758 -219.14929152 39.64996710
v -51.74704641 -211.24200523 54.27679047
v -31.21387213 -210.19250154 44.20509562
v -8.12843721 -197.26987183 30.52241169
v -7.83245079 -188.74487281 27.34246664
v -58.49000067 -181.35000765 44.38999668
v 5.57363732 -183.48544836 22.89254777
v -15.81289247 -180.77616394 31.01026267
v -45.03576830 -183.49255621 45.69730163
v -6.33654417 -172.47641087 26.14630945
v -0.04242793 -159.38909352 24.91760254
v -33.74208137 -156.61534667 34.88117829
v 7.94964749 -158.90157223 21.55764028
v -33.36224705 -145.22919059 31.54214472
v -39.23172876 -152.28775144 29.70164828
v -38.37085143 -144.75844800 22.40057290
v 16.17885567 -146.48938179 20.82614973
v 12.03674637 -152.52274275 20.79694532
v -13.49868346 -144.09722388 32.42663294
v -28.01153809 -140.79871774 32.58780390
v -34.36355293 -137.02462614 25.53952858
v 17.90655591 -142.40522683 20.88852040
v 19.27000098 -136.91000640 20.75999789
v -2.39933026 -134.62521136 28.30928378
v -17.54118130 -125.13349950 31.47514537
v -28.96261960 -120.21441013 21.97834104
v 21.28454857 -127.62907147 20.38349584
v -26.99779533 -117.45573580 23.25502038
v -25.55868775 -113.36833239 22.63602056
v 22.57667296 -118.69287491 19.65516061
v 25.04989691 -116.14660174 19.77575757
v 23.41517247 -112.67384887 19.41332407
v 21.25177160 -108.99925232 19.57586966
v 16.51725732 -108.34755749 21.42407931
v 21.33264765 -107.02872276 19.71052215
v 21.10245638 -105.28837889 19.94828880
v -16.53339528 -93.60567480 23.84945750
v -15.85162245 -89.08814192 22.41119929
v -8.88803601 -92.74347126 27.93326974
v -14.63491097 -87.67325431 23.74226041
v -19.43999901 -85.24999768 16.48999937
v -7.21450523 -85.91631800 26.87692828
v -18.71525310 -80.67228645 14.63683881
v 31.10944666 -84.59880203 18.66791211
v -16.43453166 -75.38043708 16.06716029
v 25.40849149 -80.72195947 20.76490782
v 17.19777100 -76.15093142 22.61339128
v 6.91941334 -73.62224162 25.06057918
v -5.82046621 -73.09009880 24.73910339
v -13.16820551 -70.02288848 18.10523309
v 1.92948163 -71.07114792 25.22730827
v 7.91004021 -66.34212285 24.48614314
v 2.41988664 -66.54779613 24.40504730
v -10.37451997 -61.25225499 17.07438193
v 6.09848928 -62.16999888 25.13408847
v -11.24214102 -57.94579163 14.68030643
v 0.13848553 -60.83656102 24.26313423
v 13.59179337 -53.18586156 25.19128472
v -8.92759673 -37.06934303 10.02728101
v -8.11159611 -28.65363285 7.07058469
v -5.75000001 -26.35999955 11.76000014
v -7.25345593 -21.80662379 3.83125967
v 10.81744675 -27.09950320 25.05781688
v 15.88278078 -25.11095442 24.96736310
v -6.03414839 -14.28050920 5.43682231
v 18.87835562 -20.69496736 23.72658998
v 8.69680382 -21.83409221 24.00598489
v -3.30541586 -16.10503905 13.69294431
v 11.18033007 -15.06433263 24.09458160
v -4.15331684 -11.47908345 10.32352541
v 16.24717936 -13.33352830 24.64712411
v 7.55067077 -10.01134980 22.22887054
v 24.16506782 -10.27586404 22.39706740
v 56.52628466 -6.80063711 11.51247229
v 26.18166432 -6.38839742 21.38252743
v 26.38535388 -2.18775077 21.05371468
v 61.18774787 -0.14190088 11.35166362
v 27.95534208 0.39441159 20.26619576
v 12.89294008 -0.24344990 23.13408628
v 0.91474294 4.08165483 14.97763488
v 61.79523841 4.25331620 11.52820606
v 22.91336283 5.46037080 22.36420289
v 2.79000006 7.18999980 16.99000038
v 14.37390503 7.00122770 22.12120220
v 6.28000032 8.87999963 18.99999939
v 16.51955955 13.25772423 21.06790990
v 4.70445678 11.43393852 17.96809398
v 27.41704509 11.97622251 21.22312225
v 21.42929286 16.48037322 21.82464115
v 12.21590396 16.23252779 19.68900859
v 2.03695381 16.28585160 14.46656790
v 62.14962527 17.19831675 10.65000705
v 35.31115502 17.76870713 15.08336049
v 24.09257926 16.73611253 22.09345624
v 4.77933232 18.26442406 16.86342061
v 10.03782917 23.19112048 18.53485964
v -0.04110402 19.01266351 10.38225461
v 45.64925656 28.81036885 7.78170489
v 24.07796122 21.92236669 22.08463103
v 15.50992858 23.83423410 20.34994215
v 5.43999998 27.21999958 15.66999964
v 51.92340165 29.74659391 7.49624660
v 18.29195023 27.07645297 21.94018289
v 2.45470321 35.35634279 10.39862912
v 51.51423812 34.45098922 7.18539208
v 27.41078660 31.20680526 21.80691250
v 20.51195316 29.86583486 22.78807573
v 4.80002537 33.58203918 13.94786220
v 10.21592412 38.23542967 18.24496686
v 4.57039755 38.53952140 12.71815039
v 0.11356393 41.14409164 -0.03619815
v 15.71505517 39.05456141 21.52043208
v 2.91046011 46.10335827 6.72182441
v 16.14343375 44.88853365 21.55167609
v 5.38514694 45.40771618 12.19997741
v 3.33801634 52.10201815 3.71893402
v 51.64793506 53.75011638 5.97998546
v 20.14314942 48.00761119 22.50960469
v 10.67046355 47.06444964 17.88090728
v 2.99059041 58.07408690 1.56213518
v 30.29221669 48.32193255 20.02384514
v 18.14682782 51.70355365 21.84942365
v 2.50344560 61.94287911 0.00744305
v 17.75393821 56.67363107 21.54678479
v 2.25729356 67.46296585 -2.24133139
v 33.22738782 61.01420149 16.56840555
v 26.22932941 60.13455242 20.45697160
v 15.94849117 59.89094824 20.63777298
v 8.84346757 61.74761802 13.83507159
v 35.92329845 65.69214165 12.49263063
v 31.68086335 63.39518726 17.82949828
v 22.21435308 62.35521287 20.59471793
v 11.35168131 63.20354342 16.97527803
v 37.62735799 70.82660496 10.84108092
v 31.90612793 66.57570601 17.34794676
v 25.82000010 65.86000323 20.12000047
v 14.42289725 65.21949172 19.18378472
v 4.72448813 76.95712894 -0.05304804
v 26.71770938 69.07367706 19.77374591
v 11.93250064 69.89724934 16.73781686
v 26.96147934 71.58317417 19.54002678
v 18.36796105 71.32037729 19.53031495
v 21.90610208 74.48349893 19.52370256
v 36.03692725 77.16690749 13.09154741
v 29.48889323 75.90785623 18.26415770
v 6.40668394 83.69041234 2.52166996
v 35.45570001 78.02458107 13.75232637
v 28.05093303 77.42804289 18.67043413
v 10.73874999 78.57821882 13.49265035
v 29.91350926 78.76594365 17.92930253
v 20.18213831 78.76252383 18.14952679
v 12.99177762 79.92019504 15.58631007
v 28.25607173 80.63983172 18.35349202
v 10.70664823 87.69964427 11.96332928
v 4.93510067 92.90140122 1.68776349
v 61.62105128 92.18277037 -0.21415541
v 4.24885843 95.25186568 1.04775163
v 21.03016153 87.25572377 18.30910519
v 23.36487360 79.34606820 18.87842640
v 55.16602844 82.52733946 0.82363607
v 31.95641562 77.73548365 16.64503478
v 22.42043801 76.65615529 19.22576502
v 36.18513793 77.91126519 13.01756036
v 24.29999970 74.00999963 19.64999922
v 37.16636077 76.02471113 11.66418847
v 30.83999641 71.64999843 17.49999635
v 22.35000022 71.40000165 19.88999918
v -10.43172367 -42.18278453 9.21128877
v 50.95876753 -53.20217460 12.20976096
v 7.82646239 -51.32982880 25.56271292
v 46.22136801 -57.94068426 15.04595019
v -11.94958296 -50.04689470 9.47026443
v -13.21076322 -53.30496281 7.23777432
v -13.29356246 -58.34382400 10.31589787
v 43.39424521 -69.45572793 16.91447012
v -12.12383993 -62.00566143 14.86269757
v -14.89824429 -61.80443242 6.49333233
v 15.08792304 -71.68125361 23.48921821
v 6.17289869 -69.61745024 24.22581799
v -1.63289171 -69.80744004 24.90364201
v -14.45292216 -66.23493135 13.43446411
v 40.07456079 -76.65152848 17.56758615
v -10.79304237 -71.16382569 21.22256905
v -15.85772261 -67.54130870 9.77647211
v 38.21077198 -79.77350056 17.28524826
v 32.19686821 -80.10517061 18.52193475
v 24.76751246 -78.11468840 20.75968497
v 35.79989076 -83.24962109 17.47661084
v -0.88998344 -84.01394635 27.31025033
v 34.97379273 -92.04997122 18.71434599
v -3.10688023 -90.69049358 28.35589834
v 2.60162167 -90.05289525 27.50923298
v 29.48808856 -102.85305232 20.16940527
v 32.95183554 -108.08914155 20.43350227
v 26.47226304 -106.85414076 19.54062842
v 35.20074114 -112.87840456 20.37231252
v 23.19447510 -107.69800097 19.42058280
v -23.07581529 -108.07489604 22.42458053
v 32.43694827 -116.32718891 20.68077214
v 17.91597903 -115.44614285 20.36957070
v -26.31999925 -111.57000065 19.67999898
v -23.30681495 -116.68161303 26.12623200
v -22.65507914 -121.16692215 28.85659784
v -29.23357859 -118.48720908 15.37239738
v -29.22131494 -122.77743220 23.18510599
v -6.19482435 -133.13145936 29.97051366
v -23.81507307 -126.67495012 30.09151481
v -29.99435179 -125.70819259 14.64656834
v 24.61043559 -135.33508778 20.95602825
v 5.87507989 -133.22059810 24.58360977
v -14.15267307 -134.83692706 32.56908804
v -26.77999996 -131.34999573 30.21999821
v 22.74076827 -137.37867773 20.92647180
v 11.25501283 -136.56589389 22.23300934
v 2.24913470 -135.75260341 26.13001131
v -13.60012125 -136.37559116 32.35241771
v 22.12112769 -140.81519842 20.65225504
v 5.19035617 -138.03964853 24.87329580
v -6.70469645 -141.95162058 29.66061421
v -15.75148106 -139.46616650 33.07262808
v -27.20045671 -138.69085908 32.35712647
v 4.60927235 -143.14079285 25.03571659
v -14.62934539 -142.09462702 32.82853588
v 6.41394779 -145.71467042 24.13478866
v -11.83397230 -145.97022533 31.60697222
v -37.27000207 -140.72999358 10.63999999
v 19.30643059 -148.58460426 20.44130117
v 8.35415907 -147.79283106 22.82444015
v 2.25896970 -149.44303036 24.99985695
v -35.68997979 -146.08831704 29.90369871
v -38.58117387 -146.18596435 20.27975954
v -38.29000145 -143.53999496 10.96000057
v 16.83999971 -152.07999945 20.61999962
v 4.99235932 -151.69957280 23.46977219
v -38.94439340 -146.61064744 23.44334684
v 12.62064464 -155.90454638 20.45031078
v -1.60738756 -155.85447848 26.25417709
v -32.63416514 -155.14440835 34.84418616
v 11.96737494 -158.98296237 20.71055397
v -21.96958289 -159.69088674 34.51773524
v 10.12292039 -161.46083176 20.48756368
v -2.11722311 -160.46604514 25.79401433
v -39.38550502 -156.28711879 18.10151711
v 9.60508361 -162.45295107 20.43081820
v -1.82941579 -162.51523793 25.27171187
v -41.03792459 -157.70417452 21.36427909
v -43.30276325 -160.67059338 31.10705316
v -41.65149853 -163.86978328 35.36651284
v -43.30508783 -162.15956211 28.76742743
v -37.92405501 -165.44404626 38.07011992
v -41.21732339 -165.52664340 36.92262620
v 9.06285457 -170.85529864 21.23529278
v -40.33974558 -169.51715946 39.65220973
v 8.63113813 -174.31573570 21.96457796
v -15.68170637 -171.74699903 31.09447099
v -44.72993687 -171.24645412 38.97272795
v 9.59926471 -176.40028894 22.52599224
v 8.94977245 -178.25655639 22.85172231
v -11.13844756 -175.76929927 28.12426724
v -23.12579192 -175.92541873 33.68185088
v 8.87755398 -181.07816577 23.19422178
v -46.39296234 -174.15550351 40.01297802
v 5.98389795 -182.41874874 22.88454771
v -33.87649730 -176.40148103 39.24741596
v -44.25337911 -177.87677050 42.66244918
v -3.03407642 -183.50733817 24.30147864
v -13.68815452 -182.07451701 29.57898378
v -19.66917142 -179.89107966 33.26640278
v -36.74532846 -180.30822277 41.71247035
v -46.00747675 -179.92590368 43.90442371
v 6.48055039 -187.69863248 23.38393964
v -20.44238709 -184.48269367 33.88883919
v -42.21332073 -180.67878485 43.12116653
v -50.61571300 -180.15423417 40.59547558
v 7.09053222 -189.58209455 23.80922064
v -0.19674684 -187.70173192 24.18851480
v -33.06045011 -181.89471960 39.45192695
v -52.90248245 -184.60614979 43.51529479
v 7.41475495 -190.80492854 23.96908775
v -42.38475487 -187.04696000 46.67947814
v -50.03108829 -184.99968946 46.89340293
v -53.93952876 -187.58755922 46.10189795
v -12.43744791 -191.20474160 31.54833615
v -38.84964809 -188.19291890 45.56214064
v -61.44125760 -185.68766117 47.37176374
v -13.56698480 -192.04521179 32.22427890
v -22.72242680 -191.57679379 35.58502346
v -64.91000205 -186.78998947 43.31000149
v -12.77252100 -194.33581829 32.31175616
v -53.26792598 -193.98330152 50.20104721
v -66.37999415 -188.35000694 43.80000010
v -1.55173626 -201.69898868 28.43832970
v 12.27304526 -202.34383643 25.89060739
v 3.83025990 -201.14777982 26.87293291
v -70.50999999 -193.00000370 46.50999978
v 13.25861644 -204.22402024 26.46733075
v 6.28222292 -204.24988866 28.17449346
v -11.87054813 -200.54492354 32.07413107
v -72.08000124 -194.35000420 44.80000213
v 13.07275705 -206.06185496 26.51932649
v 10.55746339 -207.21323788 28.40214223
v -7.70661794 -205.38273454 31.93703666
v -56.11233413 -203.38857174 53.42806131
v -74.22000170 -198.82000983 46.79999873
v -75.25999844 -201.52999461 44.97000203
v -65.99793583 -209.13802087 53.53798345
v -73.86673242 -203.15429568 50.38172007
v -76.47277415 -204.23941314 50.32350868
v -75.39995760 -207.22897351 52.85673961
v -75.66944510 -208.40175450 53.96800116
v -54.37162519 -214.89338577 55.45689166
v -78.42776924 -213.80656958 56.08054250
v -9.66769923 -221.73842788 35.30012444
v -61.39880791 -219.66408193 56.64961040
v -71.48028910 -219.76312995 55.02561480
v -86.70552820 -216.71874821 46.34131119
v -80.94099164 -218.20831299 55.31774089
v -83.43548328 -218.69686246 51.74344778
v -72.65140116 -220.24178505 54.26134542
v -2.71676271 -215.52701294 33.78153220
v -59.97834727 -221.69840336 56.42550439
v -73.05980474 -221.81063890 53.03286016
v -85.06999910 -221.34999931 49.44999889
v -59.93428454 -223.54868054 55.89253083
v -85.52999794 -223.08999300 47.32999951
v -69.02790070 -227.36853361 54.53911051
v -78.52458209 -229.05364633 54.18144539
v 10.77115163 -205.47194779 27.11989731
v -57.01269209 -223.12045097 55.66826463
v -37.72509098 -216.92861617 50.11554807
v -50.20175874 -223.64601493 54.51739952
v -10.67453809 -202.92252302 31.89526498
v -82.26771653 -231.15997016 50.36495253
v -59.89086255 -229.02819514 54.38233912
v -54.13647369 -229.37224805 54.27813530
v -79.87999916 -235.24999619 47.02999815
v -34.24442559 -224.10844266 48.82958531
v -46.34774104 -229.46792841 53.51320282
v -60.67832932 -233.50626230 52.89815739
v -68.31473112 -234.92069542 51.99643970
v -79.09999788 -238.11998963 48.53999615
v -82.10000396 -235.78000069 38.90000284
v -43.47351938 -229.70306873 52.99426615
v -50.46508461 -232.52967000 53.22998017
v -59.93930250 -235.96020043 52.34256387
v -68.96416098 -237.88258433 50.19968376
v -78.78000289 -239.99999464 46.94999754
v -59.83044952 -237.57229745 51.75955966
v -76.43000036 -241.48000777 46.74000293
v -49.22173545 -239.25635219 51.29145086
v -56.85298517 -236.55827343 52.26489529
v -68.72999668 -242.26999283 49.77999628
v -75.68999380 -243.45000088 46.16999626
v -80.11776954 -242.65173078 39.62137923
v -38.15614805 -232.45811462 50.94244331
v -45.70542648 -237.64458299 51.55752227
v -53.91309410 -239.91040885 50.94334856
v -66.98909402 -243.33210289 47.29613289
v -74.12000000 -245.39999664 45.72000355
v -79.41308618 -245.35396695 40.30783847
v -14.88718018 -222.79569507 35.58756411
v -38.49938884 -236.71369255 50.34232512
v -45.26407644 -240.72584510 50.32908916
v -58.87073278 -244.47868764 48.72366413
v -71.46000117 -247.17999995 45.42999342
v -78.14999670 -247.83998728 40.32999650
v -17.21999981 -225.25000572 36.58999875
v -29.80006114 -234.22929645 46.79347947
v -41.75854102 -238.68235946 50.61158538
v -64.39439207 -246.30767107 44.70624775
v -71.90692425 -249.51408803 43.39433461
v -1.92552491 -220.04435956 33.77081826
v -11.01684384 -224.42643344 35.07671505
v -38.02923486 -240.42533338 49.00386930
v -16.02600142 -230.80629110 36.93712875
v -34.64000300 -241.70745909 47.69104719
v -42.59878770 -243.42846870 48.60869795
v -53.70783806 -247.59182334 46.43363133
v -1.12890278 -223.67823124 32.80464560
v -25.15141666 -239.60000277 43.92400384
v -48.73851314 -249.93076921 43.03234816
v -69.42000240 -254.24000621 36.78999841
v -51.35478452 -250.80952048 42.91919246
v -34.79534388 -246.14197016 45.38810253
v -43.44442114 -249.17109311 44.22137514
v -21.74744569 -241.21125042 41.64389893
v -8.85107089 -235.64453423 36.75913438
v -28.33971195 -246.23563886 43.63122210
v -44.46627572 -254.05856967 38.65681961
v -21.06061578 -243.43083799 41.02734476
v -40.97516462 -255.74696064 35.33626348
v -37.24171966 -256.28453493 35.44921428
v -34.19744223 -255.14164567 37.05410287
v -6.43186551 -239.80332911 36.80130094
v -27.04151534 -254.07409668 37.36647218
v -29.91458029 -256.19152188 35.66021845
v 27.34874748 -216.27344191 25.48323758
v -6.47758367 -246.49769068 37.93506324
v -10.88995300 -242.41901934 38.57524693
v 17.05253311 -214.81807530 27.23123506
v 24.86691251 -204.30210233 25.40000156
v 10.60874667 -212.41834760 29.78940122
v -12.45205849 -233.13321173 36.73603013
v 19.54825968 -198.09640944 24.85086024
v 9.36855376 -207.04936981 28.81243452
v -13.45411688 -230.15204072 36.16575152
v 16.78045839 -194.41787899 24.45915341
v -16.75446332 -228.31167281 36.70411184
v -23.90002832 -234.30413008 42.01677442
v 2.29033688 -204.66218889 29.50348705
v -22.97354862 -226.39766335 39.32695836
v -26.77620761 -222.36464918 41.29581153
v -42.50115901 -235.36139727 51.65442452
v 5.22830104 -171.70612514 21.35915309
v 2.73359567 -176.75286531 22.26086706
v -4.52618906 -184.98197198 25.08614771
v -49.04514179 -236.09080911 52.20228061
v -54.88077924 -243.44362319 49.40215126
v -11.72088832 -187.21209466 29.46090512
v -22.79318869 -202.30299234 35.64264625
v -31.24792315 -212.08995581 44.06226799
v -58.66291746 -240.21661282 50.47376081
v -24.90549535 -200.42558014 36.69812903
v -32.78154135 -209.40364897 45.86426914
v -50.93273520 -229.31224108 53.94918099
v -58.92679468 -236.74222827 52.18499154
v -62.60365248 -238.83263767 50.71948469
v -30.76058440 -206.22247458 43.29229891
v -43.66492480 -228.40677202 53.17295715
v -49.41363633 -234.55356061 52.40728706
v 9.66956094 -155.32076359 21.02530748
v -22.34780602 -199.78520274 35.35705805
v -30.24309315 -211.23145521 42.81093553
v -47.03999683 -235.43000221 52.16999352
v -35.93800962 -226.64985061 49.88194630
v 6.64473325 -168.22481155 20.86143941
v -10.89184452 -191.85288250 30.71673587
v -40.07621855 -235.82480848 51.01446807
v 6.97860960 -170.26652396 21.12083510
v 1.46890280 -178.42614651 22.61940204
v -35.63000262 -235.98000407 49.38999563
v 23.83000031 -154.92999554 20.81999928
v 14.40409105 -162.01137006 20.24813555
v 7.68556306 -172.99003899 21.71589248
v 0.70675928 -182.48330057 23.02122116
v -23.99179526 -221.77073359 38.80680352
v 29.61836569 -155.28184175 20.86569369
v 15.56328125 -170.02636194 21.12555131
v 4.82880697 -182.91118741 22.75550924
v -20.97670361 -221.93047404 37.28799522
v -25.58999695 -230.54999113 42.92999953
v 14.83177021 -173.65516722 21.77156135
v -22.38789015 -231.48423433 40.05882889
v 22.00482041 -175.10476708 23.20051380
v -19.22522299 -229.73968089 37.98274696
v -23.61269481 -238.56566846 42.95674711
v 26.23971738 -175.86766183 23.94259907
v -14.36997112 -227.30301321 35.85747257
v 33.17058086 -172.67760634 23.14578556
v 25.10459721 -182.11920559 24.38853309
v -23.62284251 -247.23970890 41.29117727
v 11.58985216 -209.82322097 28.79942395
v 5.31561486 -224.22447801 31.24102391
v -18.33001524 -256.65679574 34.14574638
v -10.88100486 -252.97668576 36.62525117
v -0.83999999 -245.02000213 35.53999960
v -16.75999910 -259.50998068 30.61999753
v 43.94619539 -192.97438860 24.38938431
v 33.29808637 -207.50617981 24.76421930
v 22.59336412 -219.07220781 26.05940029
v -13.15222867 -260.60906053 30.08238971
v 45.64237222 -194.50509548 24.77058209
v 30.91236576 -212.57610619 25.21230653
v 21.09772153 -225.36738217 27.38597989
v -6.01612125 -259.79521871 31.84919804
v -10.88152174 -261.04480028 28.53915282
v 21.16999961 -230.33000529 28.04000117
v 13.53609189 -237.67712712 29.81997654
v -4.95213224 -260.02329588 31.51624650
v -8.61890428 -261.30667329 27.30760165
v 33.31346810 -215.71056545 24.82128330
v 18.26515421 -235.97261310 28.86599116
v -5.82733471 -260.69289446 30.16117588
v 35.11328250 -218.34765375 24.84551631
v 17.66431704 -244.33429539 30.40579706
v 2.77153868 -261.19047403 29.91866134
v -0.14550109 -261.93058491 27.01571770
v 5.49562275 -261.80139184 28.96998823
v 1.30646070 -262.07262278 25.91605857
v 8.49078409 -261.07221842 29.85187806
v 6.07281644 -262.30648160 26.40218288
v 22.21261710 -250.04625320 31.20378032
v 27.17000805 -249.17998910 29.89999950
v 21.50508016 -257.71230459 30.31728603
v 15.74595831 -261.77987456 27.68696658
v 46.75083980 -228.96476090 28.86062302
v 20.30115202 -261.79307699 27.96404809
v 35.55782512 -246.83748186 29.14288640
v 24.89999868 -261.66999340 28.04000303
v 20.39286681 -262.79106736 21.12190425
v 22.95350283 -263.37122917 24.87799525
v 35.24999321 -258.98000598 29.99999933
v 28.10835280 -263.37853074 25.91148578
v 40.56783393 -261.24215126 29.78799120
v 63.76688182 -217.79297292 26.36821195
v 62.44261935 -226.02930665 29.17804755
v 54.91000041 -237.70000041 29.75999936
v 47.91999236 -250.40000677 30.76000139
v 39.80971500 -263.72972131 29.60488014
v 36.82766482 -266.01633430 27.94998139
v 65.81149995 -223.83365035 28.25004049
v 52.83999816 -248.11999500 30.90000153
v 41.94176570 -265.53305984 29.21460383
v 39.33174908 -267.59171486 27.68276446
v 69.87607479 -221.68286145 29.04696204
v 58.50432813 -250.22220612 32.03579783
v 46.22999951 -264.42000270 28.79999951
v 55.72385713 -256.62279129 31.29919246
v 63.92879784 -251.67408586 33.49146247
v 60.92299893 -253.76167893 32.92547539
v 47.27957398 -272.24195004 24.68537167
v 78.51326466 -226.60169005 28.86044420
v 52.99250036 -273.34061265 22.81166427
v 75.92431456 -245.41628361 34.95864198
v 73.16780090 -254.42615151 35.68186238
v 68.41234863 -258.56634974 33.88422728
v 63.20653856 -265.01488686 30.50887957
v 80.49004525 -245.23578584 34.58084539
v 75.72142780 -254.95448709 36.21424735
v 73.47482443 -259.83956456 34.88877043
v 85.14785022 -238.67973685 30.62957153
v 85.64487845 -244.20300126 32.79793635
v 67.28492677 -275.24831891 24.37050082
v 69.52805072 -275.12025833 23.25103804
v 90.56130797 -238.21496964 27.97374129
v 90.20026028 -247.40822613 32.97353908
v 79.93319631 -266.83145761 32.41126984
v 81.40539378 -266.96559787 32.39358962
v 96.26089036 -238.02046478 26.60799585
v 84.15251970 -267.11559296 32.22274035
v 75.28847456 -274.58351851 22.89311029
v 81.14991337 -268.50509644 31.16616607
v 74.97297972 -274.90445971 24.56814609
v 79.07036692 -267.52823591 31.80680051
v 78.94936949 -237.21104860 30.90402484
v 59.13121253 -268.10941100 29.41961959
v 65.94000012 -253.38000059 34.18000042
v 59.97887254 -260.92198491 30.63389286
v 43.16124320 -270.67238092 24.49629083
v 41.62606224 -267.81302691 28.20369415
v 39.02134299 -265.39158821 29.00528349
v 46.98999971 -244.31000650 29.26000021
v 41.22000188 -254.85000014 29.76999991
v 35.86093709 -263.46307993 29.29672226
v 32.09000081 -262.10001111 28.99999917
v 29.81000021 -258.81001353 29.91000004
v 24.34894070 -254.31534648 30.82133643
v 48.16981405 -186.01094186 24.51730892
v 41.93517938 -183.44196677 23.59407023
v 25.40940791 -200.34210384 25.44000931
v 1.07838784 -249.80825186 36.08614579
v 29.56489101 -176.13418400 23.81148189
v 42.06286743 -166.97175801 22.53707498
v 40.45112059 -175.94265938 23.12693000
v 39.58572075 -185.30566990 23.91689457
v 47.76654765 -173.63782227 23.90495874
v 42.07479954 -184.89658833 23.73118512
v 38.63000125 -195.20999491 24.25999939
v 53.52881923 -166.04439914 23.68830517
v 54.09358442 -171.06527090 24.34789203
v 49.47866127 -183.74980986 24.26097728
v 47.42320627 -190.36641717 24.52216484
v 60.27999893 -164.34000432 24.05999973
v 53.45950276 -184.65018272 24.99512024
v 58.22755024 -173.37526381 24.43950996
v 70.82886249 -170.68001628 24.40971509
v 62.97051907 -183.46981704 24.91868846
v 46.65213823 -234.87961292 29.16251123
v 69.76795197 -179.48842049 23.95241335
v 73.84624332 -169.62823272 24.05118011
v 68.49320233 -204.15647328 25.16392618
v 61.62340567 -222.53237665 28.04937214
v 78.86640728 -211.39718592 25.62467381
v 66.78975374 -242.57224798 32.62558952
v 77.82550156 -253.75035405 36.52701527
v 91.93106741 -196.06903195 19.54518259
v 83.31999928 -241.35999382 32.31000155
v 82.53249526 -249.61806834 35.71002930
v 92.80682355 -205.63721657 20.05772106
v 97.94931114 -197.28341699 15.52885398
v 98.25955331 -204.41648364 16.87584259
v 95.45752406 -242.43643880 29.46800552
v 106.52013868 -233.45915973 16.71278104
v 105.78780621 -245.16452849 25.21700226
v 56.90060183 -103.76103967 17.08913036
v 75.57117939 -107.97636211 18.99313182
v 49.24440011 -110.65868288 18.17435585
v 90.93151242 -120.55151165 12.23916281
v 70.13782114 -118.86039376 19.57340725
v 50.36131665 -119.92779374 19.06096935
v 92.27459133 -137.50365376 13.58348038
v 84.05790478 -146.56177163 21.14113420
v 94.47307885 -153.09305489 12.60467898
v 87.67671138 -154.71392870 21.01211622
v 94.70874071 -156.69000149 14.37020861
v 89.74165469 -159.13434327 20.21657117
v 86.29338443 -163.04643452 22.00607955
v 51.30999908 -161.62000597 23.02999981
v 89.86164629 -167.94009507 20.70830762
v 57.71500990 -167.18070209 24.17522855
v 46.81999981 -165.19999504 22.92000130
v 95.66287696 -169.08784211 14.23016377
v 92.07766503 -172.12942243 19.63672228
v 59.82999876 -169.47999597 24.36000109
v 51.97000131 -169.21001673 24.21999536
v 95.84699571 -173.88616502 15.13617393
v 86.37999743 -173.84999990 21.34999819
v 67.89836287 -173.07785153 24.79157411
v 54.31000143 -173.14000428 24.25999939
v 44.00999844 -172.69000411 23.20999838
v 89.77300674 -176.70132220 20.76909319
v 83.76239985 -177.72172391 22.06636779
v 63.21073323 -177.40024626 25.14492162
v 51.25999823 -176.99000239 24.93999898
v 94.02938932 -182.69363046 18.72462779
v 85.89729667 -181.60979450 21.40074596
v 65.30064344 -180.68143725 24.53042753
v 56.39127642 -179.92527783 24.78968352
v 96.76179290 -184.85759199 14.79455829
v 92.89000183 -185.42000651 18.85000058
v 84.93000269 -185.47999859 21.89999633
v 97.08443284 -188.20866942 15.25285747
v 89.45565671 -189.58285451 20.02408355
v 72.23722339 -189.79792297 24.73993413
v 48.10058698 -187.96767294 24.70424026
v 97.51109779 -192.54373014 14.00813740
v 93.09999645 -192.95999408 18.68999749
v 85.41999757 -193.02999973 21.82999998
v 74.98461008 -193.07245314 24.77571741
v 64.80953097 -192.86152720 25.41085519
v 93.51357073 -197.22844660 19.19943467
v 62.58999556 -196.31996751 25.78957938
v 98.26698154 -201.25055313 15.99860005
v 89.23999965 -199.98000562 20.80000006
v 99.15085882 -204.16149497 15.00067580
v 65.58801979 -202.97910273 25.61834641
v 87.78446913 -205.73744178 21.60014771
v 99.64721650 -210.07290483 16.76720753
v 92.37241745 -209.67911184 20.89820616
v 97.16211259 -213.17918599 19.17586848
v 77.39649713 -214.75173533 26.93747729
v 69.38999891 -214.34000134 26.81999840
v 74.35785234 -219.60422397 28.52320299
v 71.53277844 -220.86596489 28.96854468
v 58.42407793 -220.02840042 26.86282247
v 71.97800279 -223.16354513 29.39367294
v 63.47567588 -220.56327760 26.95851214
v 53.04501206 -222.57940471 27.33378112
v 44.22328621 -222.06380963 26.03104711
v 100.88796914 -224.29510951 18.52274686
v 47.44655266 -223.96634519 27.49816142
v 68.87772679 -224.30905700 29.33729440
v 53.92682180 -225.74895620 28.66438404
v 82.56483078 -227.97994316 27.73032896
v 66.63683057 -227.98056901 29.63091433
v 105.19372672 -230.13369739 17.61558652
v 99.24430400 -230.26512563 21.52949199
v 77.95514911 -230.53970933 29.08391878
v 60.46723202 -230.48450053 29.05146219
v 102.24340856 -230.20879924 19.80307139
v 98.18607569 -233.86658728 24.27524514
v 103.06921601 -230.10763526 19.30687204
v 93.93631667 -233.82505774 24.68791232
v 105.61096668 -230.66647351 17.39531942
v 101.46783292 -230.04685342 20.12174390
v 103.71547937 -229.95243967 18.69668439
v 94.57021952 -226.75168514 21.80722728
v 103.01001370 -223.30439091 16.48684591
v 67.47286767 -221.69294953 28.49299647
v 59.97189879 -223.59749675 28.38724665
v 46.69020697 -221.97610140 26.43138357
v 38.56359050 -221.74377739 25.38640611
v 27.65107527 -221.47034109 25.94584227
v 100.90666264 -219.38064694 17.57630147
v 69.63961571 -218.55717897 28.19259278
v 61.11027673 -217.67675877 26.09970607
v 37.77401522 -218.04484725 24.84942600
v 73.03666323 -214.88153934 27.36647800
v 35.89851409 -214.11512792 24.99539033
v 22.20067382 -214.17175233 25.61569028
v 82.60729909 -213.06723356 25.20735003
v 72.86977768 -211.85953915 26.40099823
v 36.55331954 -203.58715951 25.28931946
v 69.70634311 -200.20349324 24.99433234
v 59.12869424 -200.09158552 25.64262785
v 33.52786601 -202.15179026 25.50794370
v 46.94295675 -193.09556484 24.74366687
v 35.55820510 -191.58740342 24.90801550
v 56.30460009 -192.45062768 25.51831491
v 49.49896410 -190.75316191 25.22973344
v 40.06767273 -189.92429972 24.48768914
v 30.79187497 -189.42636251 25.28047189
v 77.31000334 -188.36000562 23.59000035
v 66.93284959 -188.70300055 24.85240996
v 50.06174371 -187.72913516 25.11098050
v 41.68027267 -186.17178500 23.89012091
v 78.01744342 -184.60139632 23.24269526
v 67.67421961 -183.25702846 24.03106168
v 58.63770843 -182.34917521 25.07088520
v 47.77091742 -181.44215643 24.37924221
v 39.00999948 -180.77999353 23.80000055
v 79.22919095 -181.26164377 23.15139398
v 65.79823792 -178.34547162 24.85095896
v 56.50935322 -177.93501914 24.72040989
v 33.29247609 -175.08813739 23.31856452
v 68.59632581 -176.92425847 24.68049340
v 51.87353492 -172.79818654 24.47167039
v 39.03000057 -171.47000134 22.71999978
v 29.23735976 -171.30173743 23.38059247
v 18.01461540 -173.11668396 22.57733606
v 66.98358804 -169.41970587 24.65259470
v 38.39999810 -166.74004495 22.36877382
v 69.37589496 -164.46819901 24.43392575
v 17.94231683 -163.70622814 20.64850554
v 51.58929527 -152.39207447 23.06217328
v 33.11861679 -152.71008015 20.55918798
v 9.68776923 -150.06399155 21.81096748
v 79.61600274 -153.45411003 22.56409451
v 21.48970403 -147.48060703 20.35697736
v 10.13420429 -146.14072442 22.58102410
v 80.01460880 -148.56332541 21.90425806
v 9.80946328 -136.23884320 22.59987965
v 21.83795162 -135.47329605 20.73331177
v 37.29497641 -135.11401415 19.97545920
v 54.01856825 -133.44854116 21.45849355
v 35.49862653 -130.75251877 20.54173313
v 47.71150276 -122.83582985 19.97077093
v 94.21591461 -150.78385174 13.51430640
v 60.30848622 -148.01001549 22.62988500
v 93.58619899 -149.41768348 15.56006167
v 86.57399565 -148.13846350 20.76738514
v 72.00512290 -144.71571147 22.80692197
v 87.42649853 -143.82939041 20.29551566
v 25.72395839 -132.85934925 20.92375048
v 63.79984319 -133.69616866 21.34986594
v 88.01587671 -126.72469020 18.23607460
v 87.57285774 -115.69161713 16.65784791
v 46.39994726 -114.62561786 19.58506368
v 27.78342180 -113.02804202 20.38084529
v 21.55577019 -111.04857177 19.46075074
v 78.84000242 -99.73999858 17.72000082
v 69.19000298 -99.19000417 16.78999886
v 53.90600488 -99.87124801 16.11298136
v 86.56992018 -94.33194995 13.14227190
v 71.10542804 -93.90462935 16.87077805
v 49.15000126 -93.77000481 16.30999893
v 28.71446684 -98.11052680 19.39491183
v 85.68380773 -91.70663357 13.88947666
v 69.03378665 -89.94889259 16.47813432
v 44.17542368 -89.78694677 16.27096720
v 34.97528285 -87.43507415 17.72312075
v 85.40260792 -86.12804115 13.68643995
v 65.86414576 -84.77573097 15.49253892
v 51.00258440 -84.82378721 15.00308234
v 39.06485811 -89.89393711 17.18471013
v 83.17266405 -83.64374936 15.24663251
v 42.69105569 -84.36379582 16.00704715
v 28.53789553 -81.19111508 19.50414106
v 21.48074470 -78.41300964 21.73391916
v 40.64946994 -68.82194430 17.52809063
v 82.28184283 -61.60600483 13.89278006
v 75.25568455 -60.56879833 15.84738493
v 72.59589434 -52.52664164 15.17045125
v 10.71764901 -52.66040936 25.58744140
v 71.69845700 -46.41432688 14.65256512
v 50.91008544 -44.71097514 11.31972112
v 69.98420507 -43.13798621 14.43262771
v 57.82681704 -42.28825495 12.30527740
v 49.95119572 -42.23693907 11.41939685
v 57.52476677 -39.40249607 12.40698621
v 11.63675264 -38.42544183 25.32679401
v 67.66307354 -25.84493160 14.25677259
v 74.04896617 -20.07138170 14.47670534
v 47.08156362 -32.30740502 12.52434961
v 62.50141561 -41.52563587 13.04316428
v 50.76000094 -81.47999644 14.64999933
v 85.13887972 -83.90377462 13.71218078
v 61.29999831 -84.61000025 15.25000017
v 86.54329181 -88.33815902 12.84637209
v 62.63066083 -90.70871770 16.01989008
v 55.46436459 -92.32891351 15.38903639
v 67.13999808 -94.87999976 16.17999934
v 52.02466995 -96.97682410 16.40227623
v 89.23000097 -96.79000080 10.32999996
v 83.49588513 -95.18454969 15.59662446
v 72.80000299 -98.09000045 16.89999923
v 57.83956125 -98.55931252 16.21446759
v 75.48306882 -101.75810009 18.08350533
v 73.32925498 -104.44716364 18.41389574
v 88.20797503 -106.69972003 13.64908740
v 81.96379244 -106.67228699 17.84899831
v 64.57939744 -107.65063018 18.22381094
v 90.53952992 -116.82924628 11.41720265
v 85.18397808 -118.74313653 18.79133470
v 65.82553685 -119.45647001 19.51430179
v 66.69487059 -123.19173664 19.92725022
v 85.13114601 -126.24885142 19.71792243
v 91.47904068 -129.14094329 12.99353875
v 93.21674705 -143.68973672 13.15941382
v 28.73999998 -1.67000084 -23.79000001
v 76.66797936 -21.38110436 -19.46095005
v 26.65656433 -3.10032675 -23.45924079
v 24.63999949 -4.37000021 -22.80000038
v 77.66765356 -26.43751912 -18.78674142
v 88.19869161 -26.34789236 -1.22348941
v 74.04038310 -31.90696985 -18.74278672
v 79.73688096 -36.83166206 -16.76459983
v 81.25167340 -49.08726737 -14.32678290
v 87.48978376 -80.97690344 6.41152123
v 87.52003312 -85.19117534 1.36196311
v 88.09670061 -84.19075608 6.54075667
v 85.93812585 -87.92513609 -2.39208434
v 88.57434243 -88.16187829 6.57389360
v 84.34410393 -85.65840125 14.60069045
v 74.39065725 -86.92014962 -8.98937974
v 88.84763718 -91.62212163 8.94677732
v 83.41044933 -88.98181468 15.43494873
v 87.00607717 -101.13672912 0.81911124
v 85.85410565 -96.25716507 13.38544395
v 89.08978850 -101.17734224 5.90436952
v 90.81825614 -143.36143434 18.08713563
v 84.66175199 -148.45331013 5.48370089
v 92.17061847 -150.20008385 17.61383750
v 92.07487106 -155.29057384 7.97857810
v 85.23848653 -156.67870641 21.85856737
v 86.12145483 -159.25635397 21.78832144
v 95.53951770 -163.79977763 12.99975812
v 91.60152823 -164.45547342 19.17470060
v 95.14625371 -168.77996922 11.33458596
v 93.48038584 -169.42411661 18.39530654
v 95.40791810 -170.88694870 15.75534418
v 94.87281740 -175.01305044 17.80978590
v 88.60843629 -171.62397504 21.14294656
v 93.43104810 -179.39290404 19.05371435
v 91.33946151 -181.96669221 19.83474940
v 95.99845856 -184.37339365 11.96973957
v 89.35609460 -184.70944464 20.22159286
v 96.53077275 -189.44260478 17.07018353
v 97.15268761 -190.18711150 13.25884182
v 94.77360547 -189.25122917 18.30028556
v 94.24252808 -192.58369505 9.77620669
v 97.59221226 -193.20230186 14.94714245
v 96.11535072 -192.53671169 17.78885722
v 97.67495096 -194.59177554 14.20067716
v 96.02941573 -195.94322145 17.92798750
v 95.49802542 -199.56456125 18.60360429
v 93.61217171 -198.38452339 9.65820905
v 98.36441278 -201.89119875 12.47904822
v 90.41333199 -200.70560277 9.97347571
v 98.12621027 -203.27888429 11.64685469
v 99.97895360 -207.40380883 14.48670868
v 98.43322635 -206.77538216 17.24074595
v 99.37936068 -208.26333761 16.49437472
v 98.17647934 -209.48275924 18.04638654
v 86.20349318 -212.61093020 10.74360404
v 101.68205947 -217.46376157 15.78412764
v 80.65823466 -214.95763958 10.99418383
v -5.71259158 -200.79946518 5.59123931
v 7.17322761 -203.59690487 6.41951663
v 79.06606793 -219.46759522 10.70087682
v 98.60359877 -223.42777252 12.40290236
v -5.11304568 -204.99275625 6.45716675
v 6.70545967 -204.78481054 6.55840756
v 105.22320867 -231.55111074 18.84481311
v -5.93486987 -209.27846432 7.09740259
v 105.78785837 -232.85347223 19.09335330
v 102.73271799 -233.29299688 21.81372978
v -3.57729243 -211.35073900 7.05280248
v 102.84645855 -236.20149493 23.62548560
v 105.22609949 -235.49051583 21.30434290
v 103.10175270 -238.37843537 24.76421930
v 104.59930450 -238.08827996 23.51973951
v 100.87474436 -238.66075277 26.20348148
v 24.86085147 -228.78079116 7.87786301
v 103.86364162 -240.74608088 25.35968274
v 94.81907636 -242.50181019 14.12479673
v 104.36598212 -247.85816669 14.94579297
v 108.41074586 -249.63697791 21.94754034
v 106.26664758 -250.93457103 26.71839297
v 106.52544349 -250.18236041 15.58221783
v 104.02411222 -248.21390212 28.39486860
v 98.81595522 -252.25600600 32.73660317
v 104.34643924 -257.79250264 14.28633928
v 103.27162594 -262.08251715 28.29556540
v 107.30991513 -263.95034790 20.49280703
v 93.44577789 -262.35005260 12.79316097
v 104.69543189 -265.25714993 18.84478517
v 93.62975508 -266.00909233 31.82785213
v 103.85454446 -265.51607251 24.22684990
v 96.09846026 -253.08027864 33.60714018
v 108.71935636 -253.36059928 19.00264062
v 102.00481862 -249.15073812 30.19508347
v 97.46813774 -248.63228202 32.15732053
v 100.68804026 -261.69529557 30.49172275
v 97.64267504 -257.15923309 33.19083154
v 104.05621678 -265.03071189 17.96337217
v 105.87950796 -265.01163840 22.78177068
v 96.25541419 -259.35053825 33.54197368
v 96.64411098 -266.19407535 30.28454818
v 91.39642119 -269.45343614 29.20359932
v 86.34431660 -263.60821724 12.55191956
v 89.27221596 -266.02774858 32.73269162
v 92.92861074 -263.01619411 33.36464614
v 91.31217748 -270.38496733 27.01382712
v 84.17276293 -262.83770800 35.02977639
v 64.03274834 -224.44432974 11.45106647
v 77.91224122 -273.15083146 27.97444724
v 71.94872200 -265.90061188 14.18002229
v 74.21375066 -273.28482270 28.39951217
v 21.37825824 -163.01307082 1.01076148
v 45.56482658 -271.33265138 25.69696866
v 43.96003112 -271.16912603 23.87556992
v 41.76314920 -269.27965879 27.28804201
v 40.38342461 -268.99778843 26.69720165
v 30.53470701 -189.53843415 6.49928674
v 93.52966398 -270.20722628 24.04627763
v 94.19838339 -268.01249385 29.85422313
v 95.50566971 -261.78577542 12.98101619
v 95.46561539 -267.53422618 17.58520678
v 86.95120364 -147.65197039 6.02794904
v 91.78914875 -139.44430649 9.20295529
v 93.53975207 -162.21579909 9.24177002
v 101.73961520 -263.81775737 15.63935913
v 97.70649672 -268.57748628 25.39300546
v 78.85098457 -150.24858713 4.94578481
v 78.09302211 -157.40104020 5.70608955
v 94.86275911 -269.35464144 26.87316574
v 88.35800737 -271.55503631 26.19008161
v 68.29109788 -178.84925008 8.21339991
v 73.14832509 -274.74769950 26.25853568
v 68.78514588 -275.19789338 25.34888685
v 39.92931172 -154.48214114 -1.78229052
v 43.89692843 -269.66792345 27.30209194
v 29.90130521 -194.76197660 8.13363958
v 40.73002189 -268.63089204 27.51708962
v 22.56847546 -158.28028321 0.75992878
v 24.05689284 -229.69521582 8.16080347
v 13.20999954 -168.86000335 2.14000070
v 19.65883933 -254.38177586 14.21974041
v 13.87207862 -245.14661729 11.22303028
v 14.78948072 -262.81976700 24.80319515
v 5.12275472 -260.91161370 21.59520611
v -0.27980347 -256.03458285 18.47623475
v -1.44085521 -256.82643056 34.19569135
v -3.42573156 -249.90862608 15.35631344
v -3.01253470 -259.47126746 32.47962520
v -5.15566673 -240.46127498 12.37067673
v -2.56556273 -258.28692317 19.74852942
v -8.51789303 -260.61540842 30.41509353
v -9.37070511 -246.26444280 13.45068868
v -15.51000122 -260.89999080 29.00999971
v -15.24010580 -243.92588437 12.86337152
v -19.06818338 -253.17534804 17.40502380
v -19.75072920 -257.30445981 20.60538344
v -21.26348950 -259.21985507 31.70622513
v -23.88096787 -250.97426772 17.78021269
v 101.58029944 -220.05128860 13.94209173
v 54.29119617 -208.15005898 9.96553991
v 98.79479557 -202.26174593 13.96289375
v 89.11053091 -197.53132761 10.63157711
v 95.32333910 -192.46454537 10.40733419
v 66.80317968 -173.44962060 7.44589325
v 62.64171004 -172.29756713 6.12706365
v 44.35902461 -164.18011487 0.81552094
v 55.00033498 -163.77176344 2.16410030
v 92.32492000 -162.72746027 8.17140285
v 95.25444359 -160.57030857 13.08466028
v 94.65415776 -155.74121475 11.68033946
v 79.25830781 -152.48708427 4.87125898
v 85.99873632 -150.56902170 5.82623016
v 90.80231190 -123.04811180 9.96212009
v 50.05126446 -113.79821599 -4.70973225
v 88.67685497 -97.10939229 4.07017069
v 70.98022848 -96.04271501 -7.34661473
v 87.98630536 -94.93306279 1.74883439
v 88.14883977 -88.18677068 9.44979489
v 82.75263011 -87.95394748 -5.30987512
v 88.30640465 -86.87476069 4.12398297
v 86.96602285 -83.85719359 11.25778630
v 86.12820506 -83.09770375 -2.72001070
v 83.29623193 -80.51855862 -6.77466625
v 83.55341107 -76.56962425 -7.24336458
v 82.58022368 -73.14407080 -8.60035978
v 86.98216081 -59.12624300 -2.72520864
v 42.28122532 -52.60590836 -9.97813791
v 42.80944914 -50.59192702 -10.43718401
v 78.51627469 -53.33168432 -14.91554547
v 86.89148724 -45.73989660 -5.21871168
v 86.89311892 -43.33471507 -5.86720835
v 46.85617983 -34.45381671 -12.11754978
v 82.98324794 -39.10649568 -14.72770050
v 45.47575489 -30.75201809 -12.21037749
v 78.17701995 -39.48058933 -17.13929139
v 75.93637705 -35.35469621 -18.27259921
v 46.01565748 -22.54917286 -12.70065736
v 77.53724605 -30.28149903 -18.29775423
v 60.36710367 -24.18017946 -16.56150259
v 48.70392382 -15.78655839 -13.40293325
v 89.12494779 -12.10046187 -3.02141323
v 82.52696693 -8.44135601 -18.41160096
v 84.61409062 -5.61986398 -16.97647944
v 43.82197559 -145.72548866 -2.37252680
v 85.69391072 -145.02769709 5.65234618
v 79.05544341 -142.99067855 3.89383524
v 91.97429568 -136.12000644 10.61117835
v 26.21913515 -118.81095916 -5.11725014
v 89.65494484 -109.49077457 8.52058828
v 33.05864707 -98.39928150 -7.59399682
v 87.96551079 -85.16952395 3.59517732
v 25.27180128 -72.98367471 -10.81821602
v 39.18043897 -57.94041231 -8.73899087
v 87.16475219 -61.42482534 -0.20580190
v 62.83886731 -57.07514286 -15.53990040
v 86.82119846 -47.94758558 -2.76741642
v 76.09677315 -44.90634426 -16.99330285
v 72.33008742 -41.85880348 -17.99768396
v 87.11316437 -43.17272827 -4.57572937
v 50.63453689 -31.92460537 -13.02610710
v 64.36999887 -25.28000064 -18.02000031
v 80.92769980 -27.70193852 -17.35740900
v 79.16985452 -23.43642712 -18.64651404
v 72.13135809 -20.48847452 -19.69542354
v 88.47686648 -17.58850738 2.61106621
v 32.28818253 -5.09914709 -17.95823500
v 34.18000042 -2.34999997 -18.79999973
v 35.88385880 2.17766315 -19.42512207
v 44.34196278 -1.54102978 -16.21697471
v 85.08121222 -2.26607639 -17.00041629
v 35.70999950 5.27000008 -23.12999964
v 46.43893242 5.50430315 -17.19395258
v 75.03779233 -3.96447210 -20.55021003
v 37.83344105 7.92537630 -20.01583390
v 50.28494447 6.85385056 -17.01535843
v 59.43793803 10.52248105 -16.89587720
v 72.26736844 3.94990481 -21.51834033
v 90.05837142 3.94224981 -9.51322913
v 91.25704318 6.89092185 0.30685886
v 32.70136565 11.18345652 -20.60584351
v 92.34999865 12.37000059 0.56000066
v 36.07999906 19.68000084 -21.40000090
v 56.58101663 17.51472242 -16.83616824
v 69.51999664 13.38000037 -21.16999961
v 81.43540472 11.17394120 -21.33500390
v 88.76146376 16.19056612 -17.95632020
v 88.08775991 18.77375878 -19.40985397
v 59.60388482 30.45969829 -17.97074080
v 69.74007934 27.19978988 -21.78120241
v 87.60392666 23.96856062 -20.51996812
v 92.18638390 26.63254552 -10.54548472
v 96.33234888 29.56125885 0.60942449
v 82.91940391 28.93052064 -22.95795269
v 90.36124498 27.27328986 -18.14845204
v 86.37858182 33.07464719 -22.55153470
v 61.06848642 44.22560334 -19.34671216
v 75.82355291 39.82203454 -23.70960452
v 83.12188834 35.97603738 -23.75112660
v 88.45981210 36.24432907 -21.52332105
v 73.00999761 44.61999983 -23.32999930
v 86.83354408 39.88940269 -22.95482531
v 90.94043076 44.62281987 -19.70175654
v 87.93207258 49.21234399 -22.81977236
v 71.45000249 57.95000121 -23.66000041
v 78.97000015 55.67999929 -24.66000058
v 40.59261084 69.82257962 -25.44515952
v 51.59508809 64.32391703 -24.20601435
v 75.87999851 60.44000015 -24.60999973
v 84.81775224 55.69982529 -24.22593534
v 94.13416684 59.78883058 -17.19359681
v 78.70999724 63.25999647 -25.11999942
v 93.12837571 62.42760271 -18.42709444
v 103.64099592 66.20408595 -0.64849714
v 76.63357258 70.95324993 -24.70047958
v 44.39181089 83.15891027 -27.24507265
v 72.98891246 75.58786869 -24.14111048
v 95.28575093 71.17775083 -14.99982364
v 70.17716765 77.35468447 -24.73402955
v 97.07725793 80.21737635 -15.26100468
v 93.28600764 82.64003694 -21.06684074
v 73.31956178 87.70219982 -24.70665611
v 86.82513237 85.70553362 -25.13599209
v 43.47754270 99.77802634 -28.00348587
v 106.28990084 92.27930754 -6.43556006
v 56.21305108 97.55357355 -29.74091843
v 88.18055689 89.18318152 -24.90710281
v 107.55874217 94.60238367 -4.40205308
v 40.83392024 102.66084969 -27.68906951
v 50.97807571 98.77424687 -29.67010625
v 87.89540082 92.81130880 -25.06818064
v 88.06091547 97.21678495 -25.05893447
v 105.22102565 102.11636126 -9.97526105
v 90.24339169 102.79887170 -24.00512248
v 67.73678213 113.36294562 -30.46352603
v 87.36399561 107.84216970 -24.69781041
v 86.16414666 111.48896068 -24.77509528
v 51.44432187 124.27875400 -31.44288436
v 96.12497687 114.91675675 -21.49357833
v 111.29821092 114.96598274 -3.31083382
v 49.46999997 129.29999828 -30.89000098
v 76.20462030 123.96635115 -28.54845300
v 88.85118365 118.35489422 -24.99937080
v 97.84580022 119.02663857 -20.56305483
v 80.87026328 124.93009865 -26.65341087
v 89.80828524 122.93939292 -25.57800338
v 83.19442719 130.27822971 -27.07317285
v 98.51825237 127.70377100 -20.65728791
v 84.31466669 132.78244436 -27.25569159
v 98.85162860 130.54004312 -20.80694959
v 88.06737512 134.80328023 -27.13061124
v 96.23998404 133.14595819 -23.61365780
v 99.45797920 134.68118012 -20.68347670
v 88.74529600 136.97580993 -27.43509412
v 98.08068722 136.52522862 -22.27210253
v 107.22839832 138.06013763 -15.46821743
v 77.47858763 143.30127835 -31.96359053
v 88.56389672 140.06602764 -28.13984267
v 98.80953282 140.96780121 -23.00010622
v 106.45098239 142.65583456 -17.26063527
v 112.48309165 140.21053910 -13.79239932
v 94.66999769 143.80000532 -26.07999742
v 104.44405675 145.78418434 -19.72954161
v 71.95897400 152.09802985 -34.68171135
v 87.92351931 148.21395278 -29.31128070
v 96.26015276 146.35898173 -25.44580586
v 73.38570058 154.13331985 -34.63579342
v 102.86623985 150.39537847 -22.09077775
v 79.80870456 156.43055737 -33.44328329
v 94.04852241 152.40089595 -28.65623124
v 104.49287295 154.22323346 -22.11395837
v 56.47030100 168.38136315 -33.91405940
v 106.99333996 158.22046995 -20.04800364
v 115.41528255 158.38117898 -15.20383544
v 106.81746155 162.05441952 -20.61915584
v 54.66459319 176.89689994 -32.84350783
v 106.09117150 165.90127349 -21.34948969
v 119.47160959 166.24408960 -12.48328015
v 53.77219245 182.34182894 -32.35686198
v 102.87443548 168.55295002 -25.09286813
v 119.64496225 168.00385714 -12.50814833
v 52.96599492 186.80812418 -32.24521503
v 115.66966772 171.09523714 -15.79012163
v 53.48610133 189.91900980 -32.25252777
v 100.91795772 173.70846868 -27.09396370
v 108.43461752 174.84322190 -21.74682356
v 115.36350101 174.21196401 -16.88995771
v 51.88060924 192.07164645 -32.04910830
v 102.40408033 175.53593218 -26.73723362
v 109.37259346 176.95474625 -21.63402177
v 104.13105786 176.25790834 -25.94190277
v 50.62214285 191.92141294 -31.70587495
v 105.77370971 175.49376190 -24.41249229
v 49.14481565 188.20177019 -31.28799796
v 60.52999943 183.68999660 -34.58999842
v 118.01845580 174.29298162 -9.57386382
v 51.10026151 183.03678930 -32.10050613
v 104.86437380 168.80622506 -22.80309610
v 119.13999915 168.77000034 -13.45999818
v 53.40101942 177.11184919 -32.51567110
v 60.54517999 172.52370715 -34.51165929
v 104.20978069 163.66189718 -23.79380912
v 109.07092690 164.74497318 -18.83643307
v 115.15142769 164.50452805 -15.92830941
v 64.69003856 167.93759167 -34.81883183
v 105.05253077 159.56600010 -22.62358367
v 92.23842621 154.62514758 -29.89136614
v 106.77554458 153.01793814 -19.85365339
v 70.43885440 154.83973920 -34.87302363
v 82.75315166 150.94774961 -31.50750324
v 94.08994764 149.68200028 -27.77115628
v 104.76816446 148.56842160 -20.55957541
v 109.63206738 151.99939907 -17.81957410
v 80.20486683 145.76144516 -31.28240630
v 93.13704073 143.42516661 -27.32277848
v 97.78393805 145.74605227 -24.65122007
v 103.20658982 143.33704114 -19.72551644
v 85.44668555 135.38420200 -27.69684792
v 98.57000411 134.24000144 -21.48000523
v 91.20120853 134.45688784 -26.38643607
v 94.95489299 140.79904556 -25.51852539
v 112.76697367 134.80177522 -12.04717718
v 110.76040566 139.27154243 -14.60800506
v 78.03264260 125.68718195 -27.99653262
v 94.05124933 124.08993393 -23.79250899
v 80.16494662 106.06264323 -24.88043532
v 64.58567083 92.36136824 -28.32664736
v 76.61774755 99.03559834 -25.26674606
v 86.67542785 102.75696218 -25.00704862
v 108.79900306 97.29486704 -1.83256506
v 78.28216255 81.73486590 -24.87787046
v 85.25456488 74.28742200 -25.21248907
v 69.07429546 73.33254069 -24.81791936
v 91.01526439 59.17498842 -20.76969482
v 96.57999873 60.15000120 -12.71999907
v 91.73020720 66.22410566 -20.41421458
v 89.22673017 46.12740502 -21.56984061
v 81.27290010 50.64449459 -24.48306978
v 88.54126185 53.89475450 -22.54546247
v 77.43635029 33.94441307 -23.71006645
v 86.29251271 36.27704084 -22.91577496
v 79.90191877 38.92448917 -24.13409017
v 57.50127882 33.13329443 -17.96777546
v 91.34946018 26.94937773 -16.18620381
v 59.09458548 33.50987285 -18.33517663
v 64.45000321 20.51999979 -18.88000034
v 90.13613313 17.64302701 -15.86831920
v 94.98144686 23.45902100 2.60342006
v 53.38000134 12.07999978 -16.93999954
v 59.56173316 22.68125862 -17.48253591
v 92.06597507 10.39108355 1.31801574
v 49.90753159 1.76210993 -15.88224061
v 87.30236441 0.46160462 -15.34272637
v 46.59829289 -17.27331802 -13.26198038
v 82.62323588 -43.86293143 -14.39347584
v 81.78474009 -45.97644135 -14.54918552
v 39.13636878 -54.48893830 -9.18378029
v 86.79841459 -54.18964103 6.60226215
v 39.18470442 -62.51632422 -8.16631876
v 87.18877286 -77.54605263 4.64973832
v 77.84929127 -83.61932635 -8.51771701
v 88.09714764 -84.67858285 5.06136939
v 87.40362525 -89.51963484 0.59411000
v 33.28580037 -87.84589171 -8.24311376
v 88.71079236 -89.93364871 7.51806563
v 85.99623293 -96.79510444 -0.76540408
v 88.71005476 -91.82289988 5.07845217
v 42.78930649 -96.48066759 -6.28940668
v 87.64390647 -97.51122445 1.34052150
v 29.92974035 -99.25184399 -7.50801945
v 30.12951091 -101.86301172 -7.38821877
v 40.62193260 -103.30415517 -6.23344118
v 29.88523617 -117.79507995 -5.81370341
v 57.25357682 -118.39301139 -3.11326166
v 31.54077008 -121.97602540 -5.23762824
v 46.30113393 -134.59679484 -3.16189067
v 83.77286792 -135.86631417 3.28974146
v 86.41911298 -139.05717432 4.68618236
v 47.06002399 -144.92276311 -1.80142559
v 27.51598880 -144.77413893 -2.12580571
v 88.82477880 -149.41069484 6.56192936
v 41.18797556 -147.89208770 -2.67210696
v 75.88639855 -151.31501853 4.60948562
v 73.51495326 -151.65308118 4.77147847
v 93.60443801 -153.35671604 9.67798289
v 29.52494472 -150.70033073 -1.76022702
v 58.77022073 -150.99257231 2.52960203
v 73.73691350 -154.38601375 4.93722968
v 94.92623806 -158.30296278 11.94006950
v 21.99284546 -154.68074381 0.64880151
v 37.12999821 -155.91999888 -1.56000024
v 65.27298689 -157.62694180 4.52503981
v 94.61676329 -161.07720137 10.65900642
v 24.55000021 -156.50999546 0.31999985
v 35.27507931 -158.38368237 -0.50161371
v 72.95447588 -157.53614902 5.44278510
v 32.34999999 -159.66999531 -0.11000039
v 40.75476155 -162.20037639 0.16051743
v 95.03734857 -163.06057572 11.47749834
v 42.62828454 -162.74334490 0.32819039
v 95.73281556 -167.49276221 12.72072550
v 47.88177088 -165.61907530 1.53071410
v 78.34587246 -168.30173135 7.52301235
v 37.10602596 -167.48888791 1.23781536
v 33.28594193 -168.05222631 1.35399797
v 19.16760765 -169.61549222 2.64151162
v 33.66931155 -172.94381559 2.59763724
v 17.27390103 -171.72768712 3.24853417
v 32.88293630 -174.33343828 3.24910786
v 18.21482554 -176.87222362 4.23940318
v 33.75452012 -176.14242435 3.36213782
v 96.31863981 -199.59084690 10.55855770
v 20.80236189 -194.98609006 7.49355275
v 66.04328752 -199.10159707 10.51149145
v 21.15122601 -197.64308631 8.01559817
v 22.34186791 -200.78974962 8.72489624
v 76.18473470 -207.55897462 11.69660687
v 101.22676194 -213.70947361 13.87030445
v 21.36872709 -208.04816484 9.72949155
v 77.26771384 -214.18924630 11.81653328
v 83.43673497 -215.64106643 10.39001718
v 101.86781734 -216.91626310 14.15937208
v 20.76127753 -211.30871773 10.41593123
v 21.05419524 -212.75353432 10.58172248
v 22.86074497 -213.86966109 10.23202855
v 102.73045301 -225.23956001 13.80013861
v 24.85447377 -217.82881021 10.43462474
v 37.45397180 -221.27155960 8.16596113
v 70.17997652 -223.25395048 12.40375638
v 67.30452925 -226.22244060 11.52983680
v 24.86280166 -226.31867230 8.52537900
v 60.66473201 -226.88828409 9.89146344
v 26.16276406 -227.60193050 7.67854322
v 98.36069494 -236.57630384 14.89583310
v 26.47262067 -230.80796003 7.24376598
v 90.12649208 -237.23253608 14.47836217
v 61.31543219 -249.48666990 13.06943037
v 26.68260410 -246.83986604 9.62676480
v 46.60399631 -250.13378263 11.41823269
v 36.70848534 -252.96521187 11.24236267
v 101.02984309 -261.96277142 14.08896502
v 58.38353187 -259.57301259 13.95295933
v 66.37219340 -261.61065698 13.67837749
v 98.43483567 -264.78672028 15.40178619
v 85.48364788 -264.91925120 13.22941855
v 56.06789514 -265.56536555 16.81099273
v 79.21794802 -270.69011331 17.76612923
v 77.10573077 -273.43019843 21.02500200
v 80.23655415 -273.88012409 24.32177588
v 76.83886588 -274.51637387 23.52396213
v 45.01192272 -271.13369107 22.91015349
v 52.75625363 -272.56011963 21.85553499
v 60.10470912 -273.69636297 21.49335854
v 72.23217934 -274.74048734 22.58136496
v 40.93575105 -269.80090141 23.41784537
v 80.28125763 -273.70786667 23.04671705
v 85.42612940 -269.63055134 17.48549379
v 56.40156940 -262.74928451 15.28810710
v 103.42209786 -266.28583670 19.29766685
v 58.51105601 -261.43372059 14.76694643
v 66.41522050 -263.41459155 13.90728075
v 82.72472769 -264.47802782 13.02938536
v 100.37448257 -266.89153910 19.19134520
v 107.24289715 -263.99153471 21.44541219
v 61.57917529 -259.53352451 14.24510311
v 68.24152917 -259.62981582 13.35779950
v 103.05614769 -257.57169724 13.94469012
v 103.96336019 -225.50386190 15.78680426
v 101.88312083 -221.01703286 16.83610305
v 99.78449345 -216.02647007 17.81665534
v 99.23229367 -207.47005939 12.13752571
v 90.26147425 -203.90687883 9.67053417
v 96.73346579 -187.10456789 13.38099316
v 95.87107599 -195.96780837 10.67465264
v 97.30878472 -191.47989154 15.51215537
v 97.83944488 -199.93847609 11.88573148
v 89.72229809 -202.98528671 9.81369149
v 97.40876406 -201.86939836 11.19870134
v 65.43076783 -204.56345379 10.72134729
v 99.16619211 -206.16103709 16.09797589
v 82.23495632 -215.58324993 10.63166000
v 76.42371207 -218.60466897 8.55519902
v 82.89691061 -218.10065210 10.20032540
v 105.35269976 -229.36375439 16.09971002
v 97.20377624 -233.25473070 14.26803134
v 105.60400039 -231.38426244 18.17024127
v 106.35814071 -239.91157115 22.46664464
v 71.51561975 -252.60543823 12.75151316
v 108.98899287 -255.72341681 18.18989404
v 70.10319829 -264.51581717 13.77316099
v 97.48511761 -261.69526577 13.33954930
v 107.64956474 -262.98922300 21.43974230
v 78.61533016 -274.08027649 22.95763418
v 83.36500823 -271.13285661 19.07111518
v 87.53485233 -264.20214772 12.91706506
v 84.86228436 -262.81574368 12.29306310
v -18.79273728 -187.34873831 5.24792960
v -12.59353757 -199.00158048 4.74771578
v -8.64000153 -202.27999985 5.61000127
v -2.22157035 -204.11646366 5.65227168
v 23.82778749 -229.87668216 8.19668267
v -9.73173045 -206.20721579 6.53179362
v -3.56480456 -208.68442953 6.82357512
v 29.30264920 -247.63981998 9.61670652
v 49.71169680 -259.48244333 13.71089742
v -5.01532434 -212.86612749 7.26685347
v 6.02000253 -226.38998926 9.59000271
v 16.13330282 -239.71554637 10.66416316
v 22.30655961 -244.49472129 9.74305812
v -5.12035517 -223.96454215 8.99798889
v 13.41861580 -243.47239733 11.32264175
v 25.95250309 -248.84872139 10.19961573
v 65.58280438 -274.99938011 23.77367392
v -28.68630178 -199.92762804 8.39658920
v 3.78547236 -233.47821832 11.53774746
v 13.03411555 -245.98212540 11.37288660
v 24.20871146 -253.39442492 12.77052239
v 70.57742774 -274.98194575 25.88880993
v -23.57623540 -212.83483505 7.77570391
v -14.22559191 -223.68282080 8.42247345
v -3.65413493 -231.05573654 10.72668750
v -21.66191861 -213.34783733 7.64656486
v 51.24837533 -273.18099141 23.40972982
v 57.19561130 -273.85717630 26.00621246
v 66.25878066 -274.45924282 26.98068693
v 53.92360315 -273.64784479 25.05568042
v 64.29366022 -273.71302247 27.62091532
v 43.51237044 -270.74810863 23.19808304
v 6.33504940 -245.74325979 12.21341826
v 11.38946135 -251.60881877 14.05743137
v 31.00956418 -265.17334580 22.66111039
v 50.00839755 -272.67029881 25.49040690
v -7.89027940 -237.46587336 10.83537377
v -0.34129462 -235.56482792 11.25949807
v 0.12026465 -247.58762121 14.15280253
v 4.63428861 -251.80149078 15.49764071
v 16.93333313 -261.22891903 19.66048777
v 34.65072066 -265.72811604 26.80847421
v 40.46529531 -269.55735683 25.18430166
v 10.95877588 -254.01651859 16.06171019
v 37.77468950 -267.95771718 26.05493739
v 7.94227887 -249.96921420 13.79954256
v 13.30689061 -253.60512733 15.22933319
v 34.99785066 -267.28942990 23.42151664
v 42.49959067 -270.03183961 26.14616789
v 38.99273276 -37.35430911 -11.79165114
v -9.83614568 -34.89872068 0.03347937
v -9.46818292 -39.75975886 -3.52837867
v -9.41540115 -46.15193605 -4.28499281
v 15.23189154 -51.02709308 -13.89988791
v -8.27947911 -48.08036983 -5.25905285
v 17.65414514 -54.71537635 -13.61196581
v 1.17465633 -58.05861577 -9.65091866
v 47.18322307 -65.57830423 -9.36918333
v 28.47460285 -68.61677021 -10.26712172
v 25.22269636 -71.11330330 -11.01686899
v 42.93044657 -79.83415574 -7.47399312
v 54.99159545 -108.56998712 -4.44095675
v 25.80915764 -133.16553831 -3.57636134
v 22.89918624 -136.01014018 -3.29868682
v -21.23120800 -132.26695359 6.13876246
v 21.95401490 -141.68736339 -2.82824202
v -13.52473721 -140.03942907 1.46208657
v 13.89345247 -143.45982671 -1.86075654
v 4.80801100 -146.66920900 -1.54123025
v 12.73027249 -146.14869654 -0.73489617
v 2.83085951 -150.03284812 -1.47614616
v 44.23003271 -156.68213367 -1.01984537
v 29.24484201 -157.41606057 -0.04645996
v -26.62905119 -148.20832014 7.89704174
v -26.19398385 -151.19792521 7.78058171
v 28.59999985 -171.57000303 3.02999816
v 31.61378577 -179.57346141 4.63918829
v 30.32726236 -183.04836750 5.37192263
v -31.08551167 -178.95102501 12.03041803
v -15.46290144 -189.81754780 3.82557278
v -3.60041088 -195.51512599 3.16529721
v 37.51809523 -201.50993764 8.06862861
v -14.61925730 -199.22655821 4.84805508
v 8.82626418 -202.44283974 6.43369043
v -26.58249810 -198.37024808 7.94502627
v -11.36248466 -202.97670364 5.57303149
v -0.31999958 -204.68999445 4.97999927
v 26.32794157 -207.86355436 10.41222550
v 33.33695233 -209.50210094 10.18573437
v 5.91934519 -209.72663164 7.01334095
v 22.76302315 -210.68154275 10.56041103
v -14.70000017 -208.17999542 6.34000218
v -1.42983033 -210.64695716 6.53969776
v 7.79000064 -211.86000109 7.89000094
v -8.87439679 -211.64581180 7.13736238
v 7.00000208 -214.90000188 8.50000232
v -23.88194390 -214.19848502 8.11834726
v 4.99000028 -217.61000156 8.98999907
v -26.36631764 -215.36900103 8.95434897
v 32.01356158 -226.87560320 6.67733885
v -12.82999944 -220.69999576 7.90000055
v -1.35999999 -222.55000472 9.03000031
v 20.97241022 -225.44094920 10.15744172
v -2.42999964 -225.14000535 9.45000257
v 15.61855711 -228.95427048 10.18550154
v 22.84602635 -229.55112159 8.75779893
v 4.33875062 -230.16291857 10.48142649
v 12.22999860 -230.70000112 9.71999764
v 20.82376741 -231.63904250 8.96546617
v -25.25159717 -225.87829828 10.63740440
v -5.31187374 -231.24101758 10.45652479
v 2.37843208 -231.35574162 11.19630411
v 19.33515444 -235.50771177 9.82209109
v -23.21011946 -228.89824212 10.53564064
v -6.79642940 -232.65449703 10.27691085
v -0.02877699 -233.11534524 11.24307141
v 9.31174774 -234.05811191 11.21469587
v -11.40609290 -233.02634060 10.20068023
v -3.12609435 -235.52021384 11.04014553
v 3.94999981 -236.28999293 11.41000073
v 13.14698812 -235.74534059 11.15006022
v -9.34399758 -236.82881892 10.65991912
v 11.49759907 -238.20139468 11.44791208
v -15.06280247 -238.14605176 11.32985298
v -7.74446735 -238.54236305 11.14396006
v 8.61626025 -241.36172235 11.80165820
v 18.30108091 -242.95409024 10.32392867
v -30.22171184 -236.09977961 13.06390110
v -9.83247068 -240.72708189 11.64295152
v 2.28782976 -245.37765980 12.55018823
v 5.17235277 -242.72304773 12.07398158
v 15.17676935 -245.98549306 11.06625982
v 23.75941165 -247.46605754 10.08068398
v -12.48000003 -243.62000823 12.53999397
v -3.84121761 -245.62253058 13.30385730
v 5.09981439 -247.57483602 13.04660831
v 23.21740985 -250.71290135 11.43482793
v -13.52895144 -245.64699829 13.21800519
v -3.35999834 -248.04000556 14.36000131
v -44.51373219 -239.36972022 20.50890401
v -16.99406467 -248.55172634 14.61833715
v -8.14000051 -250.02998114 14.71000724
v -1.82999787 -250.99998713 15.90999961
v 7.64612714 -252.97316909 15.98271728
v -10.48440114 -251.77112222 15.49829543
v -3.86000006 -253.23998928 16.94999635
v 5.66999801 -255.01999259 17.78999902
v 11.31655369 -256.63375854 17.94764027
v -14.81793076 -254.08926606 17.01990888
v -4.52936348 -257.79709220 19.26109940
v 5.86999813 -257.49999285 19.44000088
v 12.84791529 -260.06117463 19.49352212
v -47.84811661 -247.38085270 26.17952973
v -17.92246662 -255.74979186 18.68003234
v -9.74870939 -256.90129399 18.51792634
v -0.03009974 -258.77037644 20.00097372
v 8.17000028 -260.32999158 20.96000314
v 16.74278080 -262.31679320 21.36379108
v -51.02433637 -245.48791349 27.33046561
v -21.41991071 -255.92800975 19.99761537
v -15.42986371 -257.76287913 19.73404735
v -6.77301828 -259.52881575 20.42572945
v 0.47999978 -260.91000438 21.65000513
v 7.97012541 -262.18625903 23.53949659
v -51.81711167 -248.65037203 30.18226847
v -18.74262467 -257.20107555 20.05753294
v -12.31475454 -259.23007727 20.91568895
v 11.22487802 -262.64885068 24.74597096
v -33.17961097 -255.77932596 25.21638386
v -19.04320158 -258.68225098 21.85294218
v -11.43502630 -260.67197323 23.19671586
v -17.58236252 -260.05837321 23.60093221
v -10.26164182 -261.20436192 25.06758273
v -3.70496907 -261.60937548 27.36596018
v 2.60288664 -262.09080219 27.53377706
v -24.14716035 -258.47923756 23.89484085
v -16.49325155 -260.70961356 24.86495301
v -13.16061430 -261.06417179 26.37705766
v -60.19887701 -245.33368647 36.87649593
v -34.00607035 -256.65593147 26.75075457
v -19.55819502 -260.26883721 25.15447140
v -36.04773059 -256.72242045 27.88176574
v -22.88672887 -259.95969772 27.64060348
v -52.33560130 -252.54824758 34.75062549
v -47.64413834 -254.32357192 33.03134441
v -39.73353282 -256.96527958 33.45668316
v -33.81661698 -257.75617361 28.74165960
v -26.62549354 -259.15664434 27.30149217
v -54.22681570 -251.14080310 34.94245932
v -42.75373369 -256.27052784 34.20088813
v -52.57154256 -252.86242366 36.66432202
v -47.27771506 -254.86105680 36.30296141
v -34.40324217 -143.26593280 12.92038150
v -27.16191113 -145.23816109 7.55463308
v -4.16140119 -164.74649310 0.06801714
v -47.59581760 -176.76313221 31.84471652
v -65.65460563 -194.99863684 52.05538869
v -64.93064016 -205.05346358 46.52604088
v -65.21736085 -208.60409737 43.91855001
v -73.10000062 -205.33999801 52.08999664
v -75.82999766 -207.39999413 53.78999934
v -78.37788761 -213.61766756 53.80167812
v -73.35168123 -221.44626081 49.67204481
v -72.49159366 -221.57749534 54.42570522
v -71.64226472 -245.91480196 51.08891428
v -63.17265332 -202.09990442 48.43412340
v -59.68168378 -186.71241403 52.01260373
v -44.77909207 -169.04708743 37.31283173
v -43.38036105 -174.05430973 22.85820991
v -28.85296941 -182.60304630 11.01761125
v -34.14267302 -158.49724412 12.22402696
v -39.92519155 -151.07968450 21.19563520
v -43.78480464 -166.01507366 35.60772911
v -44.29990053 -168.08512807 28.49535644
v -48.26790467 -174.96521771 38.34952787
v -51.55319721 -185.64938009 35.70377827
v -23.26839976 -211.77455783 7.58041441
v -57.81000480 -184.48999524 50.64000189
v -22.96999842 -221.84000909 9.87000205
v -21.78000472 -226.34001076 9.97999776
v -65.89315087 -206.33709431 50.35802722
v -22.11269550 -234.16493833 10.93846746
v -68.00471246 -209.73238349 48.93014953
v -66.90858305 -209.99069512 45.45992985
v -69.09274310 -211.57264709 49.18463156
v -27.32971869 -240.59659243 13.52924388
v -70.39994001 -213.96058798 49.70740527
v -32.70375729 -241.21671915 15.51169530
v -72.16431201 -217.22133458 50.38287863
v -70.96824050 -216.89829230 47.72794247
v -39.14131224 -238.53622377 17.30790921
v -73.23220372 -219.60406005 50.76651648
v -74.14025068 -221.01987898 51.32953078
v -50.47766492 -240.98469317 25.03317222
v -72.64994830 -220.39514780 54.81782183
v -73.20775837 -224.20971096 49.20370504
v -69.41643357 -228.75320911 42.89732873
v -60.05838886 -237.72619665 33.07630867
v -73.23266566 -224.47556257 51.35260522
v -71.82354480 -227.16410458 46.79995775
v -53.60833555 -244.19450760 28.79941277
v -71.09992951 -229.99054193 45.59773952
v -71.16026431 -231.21361434 51.38754472
v -70.07472217 -232.63181746 44.77436841
v -70.28304785 -231.81292415 52.28514969
v -67.14320928 -240.90017378 43.18969324
v -38.34306821 -256.10935688 28.52017619
v -68.38818640 -239.55121636 44.92576048
v -52.71550268 -251.15364790 33.22541341
v -73.59410822 -239.30943012 49.59249869
v -67.22167879 -241.93869531 44.54285651
v -50.88068545 -253.35207582 34.79884937
v -44.57812011 -255.61219454 33.13404694
v -72.64322788 -242.31709540 49.63671044
v -56.57903105 -250.22426248 36.98314726
v -65.89363515 -244.89930272 44.64758933
v -65.64296037 -245.38387358 45.14817148
v -53.74845862 -252.11483240 38.97012025
v -71.87841833 -244.91550028 50.30574277
v -69.22314316 -238.73105645 47.12850973
v -69.76860017 -233.25693607 52.27319151
v -74.23382252 -221.47503495 51.81592330
v -72.29475677 -219.42010522 48.91756549
v -74.85999912 -206.99000359 55.13999611
v -66.92787260 -208.29422772 47.04136401
v -34.28178653 -156.62486851 12.10858021
v -28.70743908 -149.94382858 8.72931536
v -32.16344491 -137.25674152 28.52403186
v -28.87766436 -148.25275540 8.47621728
v -36.53349355 -139.97979462 19.27078143
v -36.16935760 -144.77476478 14.78153747
v -30.06878868 -147.35880494 8.93887598
v -26.03151836 -142.23147929 6.97244145
v -30.26723303 -130.39164245 26.29162371
v -31.95230663 -139.95669782 11.44285500
v -23.00774865 -134.86912847 7.21277390
v -29.10473943 -125.72588027 13.11314385
v -29.85198982 -120.71957439 19.95673962
v -28.54594216 -119.99014765 12.91981526
v -27.37240307 -114.89392817 20.74166760
v -24.37348478 -105.73241860 18.67309213
v -18.38958077 -94.14559603 3.78699368
v -18.17044429 -90.29560536 3.92999360
v 40.08635506 -160.90565920 -0.25265000
v 38.70030493 -162.06438839 0.22508350
v 72.41898775 -162.83531487 6.32378226
v 43.70741546 -166.93691909 1.30386336
v 94.52497214 -165.24057090 10.32903232
v 60.93841791 -172.11630940 5.33976825
v 95.42055428 -176.13777518 11.27187349
v 96.35026753 -181.74213171 13.82263098
v 97.43684530 -203.33537459 10.92573255
v 83.17987621 -205.82589507 11.07200235
v 77.56309211 -216.35907888 13.38753290
v 72.48154283 -219.25422549 12.56352011
v 101.63769871 -222.41333127 13.29081878
v 102.42077708 -224.32650626 13.66641931
v 102.18226165 -225.70714355 13.38746306
v 106.04817420 -232.16922581 16.12733118
v 103.01737487 -234.19262469 14.61019274
v 106.29383475 -232.68176615 17.16912910
v 106.40826821 -233.89656842 16.12436399
v 106.96987063 -235.14905572 17.52257161
v 106.38286173 -241.27772450 16.23553596
v 102.20250487 -244.27013099 15.09570144
v 89.92943913 -246.54611945 12.86023483
v 48.39298502 -248.82102013 11.10547781
v 58.15640837 -249.70680475 12.35942263
v 108.83227736 -249.39133227 18.40369962
v 108.68450999 -257.06008077 17.86763407
v 101.39190406 -256.84005022 13.93778529
v 69.38792765 -258.51243734 13.48998025
v 60.62190980 -255.56984544 13.31817731
v 33.47366303 -252.64540315 11.30551565
v 31.45864978 -250.23788214 10.34958474
v 45.94919086 -248.39842319 10.94033569
v 108.70784521 -243.45113337 17.76176505
v 106.91142827 -236.27489805 16.66823030
v 19.32798140 -232.91492462 9.25538503
v 17.20178500 -227.04848647 10.47239639
v 59.42159519 -219.62359548 11.18720789
v 68.12196225 -216.61490202 12.58445438
v 75.52204281 -220.91524303 11.56614907
v 81.50996268 -216.37105942 10.51268075
v 100.39813817 -211.22115850 13.20060808
v 22.48595841 -208.21945369 10.19970141
v 24.75455403 -200.72856545 9.11626406
v 24.25740846 -198.45235348 8.64809472
v 37.94709966 -198.59315455 7.34824548
v 91.13132209 -194.86521184 10.33672318
v 74.17187095 -193.70903075 10.40043868
v 94.06438470 -195.04663348 9.91243031
v 73.31591845 -182.46863782 9.38881654
v 26.67712420 -197.09619880 8.89989827
v 10.83150599 -201.16674900 6.31353725
v 29.69408780 -198.39085639 9.15316027
v 76.48521662 -205.78630269 11.83478907
v 84.73537117 -205.86575568 10.71859617
v 6.36237953 -207.75537193 6.81714434
v 21.33136429 -208.76765251 9.99981817
v 3.89073906 -213.40115368 7.23503996
v 9.12501477 -215.05057812 8.55046138
v 79.21385765 -214.96891975 12.50962820
v -2.02864618 -215.07325768 6.94990065
v 79.02412117 -217.02478826 12.70120218
v 74.91768152 -217.99491346 13.97033129
v 66.29431248 -220.93673050 12.33371906
v 74.62702692 -219.96419132 13.57524190
v 58.96124989 -224.26113486 9.75127704
v 68.52621585 -222.24986553 12.48267200
v 18.10517162 -237.64070868 10.03755163
v 107.29543865 -243.06783080 16.48030803
v 97.10622579 -242.39532650 14.64802865
v 107.55881667 -241.26842618 16.67414978
v 108.04836452 -240.76747894 17.08665676
v 98.50847721 -234.58774388 14.46579490
v 105.71990907 -235.45189202 15.47068264
v 104.48877513 -231.99546337 14.73250333
v 103.16413641 -228.32426429 14.04889300
v 29.58631516 -228.81482542 6.84114080
v 40.41683301 -230.43903708 6.62969705
v 97.89238125 -225.57857633 12.56178971
v 103.45641524 -225.78427196 14.40351363
v 72.32401520 -222.72709012 12.31704559
v 20.50830424 -219.83090043 10.76184772
v 32.23209083 -219.27325428 8.93965364
v 65.09815902 -217.01568365 12.34521717
v 74.24195856 -216.54459834 12.48939522
v 73.93239439 -214.52100575 12.51650788
v 90.87290615 -216.28735960 10.38528606
v 34.42862630 -212.76530623 9.83624998
v 74.96786863 -212.98415959 12.26889063
v 84.79558676 -212.13740110 10.83312742
v 99.62727129 -210.18211544 12.16244884
v 19.34447698 -209.75360274 9.71913058
v 28.66596915 -208.96825194 10.41148417
v 8.57233070 -209.54908431 7.23788887
v 15.33570606 -209.12338793 8.32860824
v 4.47000051 -208.41999352 6.52999897
v 20.48737369 -206.99138939 9.17613972
v -1.93029875 -206.63432777 5.97734936
v 4.84999921 -204.82000709 6.26000110
v -11.04168966 -203.63910496 5.68685727
v 0.76999987 -204.27000523 4.76000039
v 73.37488979 -198.57284427 11.24638598
v 91.95942432 -196.44950330 10.02081111
v -3.35985771 -202.46297121 5.57401264
v 4.62606037 -202.10947096 5.63877355
v 35.78137606 -199.53607023 8.41817819
v 34.89465639 -197.72808254 8.36363528
v -3.14202392 -200.46566427 4.95785428
v -24.17436615 -198.30201566 7.18863867
v -16.34951867 -198.44676554 4.98015946
v -9.17776767 -196.80181146 4.84964065
v -0.94416324 -199.17254150 4.06064931
v -13.13215960 -195.97627223 4.55160532
v -15.05009085 -196.38493657 4.55638207
v -6.13073399 -195.15155256 3.62759409
v 69.78797913 -189.80287015 9.86074843
v -4.86162258 -194.92042065 3.19997803
v -1.09754130 -194.70754266 3.13112675
v -3.83746088 -194.22048330 2.91209482
v -5.53786661 -193.75370443 3.04425647
v -10.30176505 -189.73737955 2.85102543
v -18.01164448 -189.32364881 4.86780331
v 37.78256103 -179.03323472 3.23453150
v 36.73989698 -177.66223848 3.31784505
v 92.28307754 -167.18769073 8.35186709
v 31.82225674 -172.93192446 3.16301291
v 39.85277191 -174.23389852 1.92639010
v 23.64999987 -171.14999890 2.81000137
v 33.31999853 -170.79000175 2.25000014
v 95.19373626 -162.12436557 12.03049812
v 75.84696263 -160.37479043 6.24689925
v -5.23749832 -168.27608645 0.09472257
v -6.66506169 -165.71600735 0.18662095
v 45.14046386 -161.92083061 0.14312479
v 13.60000018 -160.47999263 -0.21000000
v 69.98711079 -152.53645182 4.83940775
v 93.54414791 -146.09479904 13.68910354
v 33.48226845 -156.98073804 -0.64650003
v 40.47000036 -155.81999719 -1.60000101
v 76.29377395 -147.56397903 4.81550815
v 18.79232004 -152.27074921 0.50138897
v 28.16000022 -152.99999714 -0.81999833
v 92.51275659 -142.93591678 9.87938419
v 15.85827582 -147.40313590 -0.38219581
v 7.89080374 -147.10751176 -0.93201478
v 15.21000080 -144.85999942 -1.42999890
v 91.79539979 -131.89868629 11.45831961
v 61.46964803 -136.78935170 0.96583803
v 14.33910243 -140.26857913 -2.70936964
v 11.24053635 -134.36032832 -3.05337692
v 24.16506596 -131.68703020 -3.59153864
v 90.26881307 -119.39057708 8.76899529
v 90.10754526 -115.96129835 8.36281106
v 16.13223553 -130.97515702 -4.06836905
v 90.20753950 -113.04645985 10.10541711
v 23.61659519 -127.95257568 -3.89242615
v 19.68847215 -125.30802190 -4.68568178
v 29.27747741 -119.48647350 -5.51464083
v 37.81710938 -118.27705055 -5.22261951
v 89.78550136 -104.57566381 10.47340222
v -19.75943893 -90.96346051 5.55990264
v -11.44285686 -65.58153778 -1.33315148
v -2.57003075 -68.13490391 -6.70416979
v 0.95000013 -59.11999941 -9.30000003
v 16.72845334 -64.14200366 -11.90266386
v 18.10860634 -56.40205741 -13.33778910
v 31.25790134 -50.51273480 -10.92810091
v -10.54312102 -39.93563727 0.13043720
v -7.76032917 -43.72678325 -5.76025434
v 2.75945710 -46.08226568 -11.12025324
v -10.30415576 -36.45105287 1.34595053
v 2.06331862 -42.88700595 -11.72479242
v 52.25968733 -34.71231461 -13.51792645
v 3.90952919 -29.71418202 -13.15887272
v 32.87486732 -27.36243419 -14.49198648
v 55.18678948 -27.74999663 -14.82679322
v 54.31118980 -23.93079922 -14.51894082
v 23.83999899 -21.70000039 -17.06000045
v 36.86287254 -20.73181793 -14.78009392
v 3.77682387 -15.68114199 -14.08174820
v 42.91814193 -16.35822095 -13.95697054
v -2.06927536 -15.50118998 -8.95634200
v 22.83147536 -15.99998586 -17.66341738
v 0.62695105 -12.71222997 -11.59895677
v 17.46003702 -15.21942019 -17.85828359
v 20.58999985 -12.60999963 -19.37999949
v -4.63040499 -4.59234556 2.61165528
v -0.44567924 -7.52768572 -9.54885688
v 19.20401119 -11.21128909 -18.41535233
v 24.51642789 -9.42199863 -18.34412850
v 33.86484087 -5.61869703 -17.90129766
v 17.30746590 -5.57555957 -23.68301526
v -0.45249090 21.36002481 -5.33248344
v 41.21942446 21.80960216 -20.25135979
v 25.40842071 24.70378578 -21.10265568
v 48.30513522 24.82657880 -18.38289015
v 13.88767641 30.75811267 -18.71401630
v 9.47535969 38.84102777 -16.61922038
v 23.11000042 38.96000236 -21.86000161
v 0.68484579 48.85012284 -2.48053647
v 55.50196394 46.37011513 -19.23864894
v 1.45171885 55.20730838 -1.46746531
v 32.70158172 44.23163459 -23.82864803
v 23.93551916 53.25859040 -22.81649783
v 2.35786312 72.64661044 -9.68799274
v 1.76627713 68.37871671 -6.86615799
v 6.30435534 62.53810972 -14.77997378
v 17.62397215 54.08634618 -21.31735161
v 56.13560602 50.77198520 -19.68722045
v 19.23809014 49.56439510 -21.88983746
v 31.53999895 46.03999853 -23.97000045
v 25.02153069 40.59521109 -22.39374444
v 63.38036060 33.95028785 -19.48855072
v 58.51775035 20.56945674 -17.02864282
v 61.98000163 15.27999993 -17.85000041
v -1.52549183 20.82754299 1.17363152
v 45.37646100 9.73012671 -18.65703799
v 13.06406967 -5.21941110 -17.81411283
v -2.51084170 -11.47473976 -7.66517734
v 19.74000037 -16.78000018 -17.85000041
v 45.80001161 -16.82995819 -13.46924342
v -6.73630368 -15.99510945 3.20946402
v 11.00973785 -28.46341580 -15.57837054
v 18.53048429 -36.49000451 -15.29050525
v -9.20342188 -33.83781761 -1.79884466
v -1.04718667 -39.18625787 -10.58472507
v 1.26702816 -41.07540101 -11.66834123
v -10.36981400 -44.10309717 -2.81048566
v -10.36279369 -46.65145651 -3.07149743
v -11.45324484 -48.15337807 -1.11964927
v 20.48992924 -56.29662052 -13.36534973
v 0.61000051 -56.18000031 -9.70000029
v -9.39000025 -56.71000108 -3.30000091
v -14.73207399 -62.31884658 3.94683192
v 26.03621036 -73.47883284 -10.47199126
v -16.94933511 -70.85295022 8.75933189
v -13.09766807 -72.86716998 -0.08485638
v -5.95768820 -76.18864626 -4.58711805
v -10.98003052 -79.18998599 -1.59072236
v 25.00669099 -113.20805550 -6.32682117
v -16.18753746 -108.84890705 1.79246673
v -3.83244781 -112.41527647 -3.48882750
v 16.64984412 -116.11610651 -5.82246017
v -25.40155128 -107.94381797 16.44310914
v -21.97912335 -109.43493992 5.71211707
v -9.16830730 -117.73654073 -1.29693013
v 12.44496182 -122.63227254 -4.38283058
v 19.83426139 -134.73759592 -3.85409407
v -29.59671244 -122.94504046 14.05311190
v -24.73995276 -124.88575280 7.91767053
v -31.53305501 -124.77616221 17.83718914
v -27.25102939 -126.57009065 10.86813211
v -30.30999750 -130.40000200 14.67000134
v -17.07709394 -135.16062498 3.76560679
v -9.16999951 -137.47000694 -0.01999983
v 10.76943520 -142.03223586 -2.05681915
v 23.01665582 -144.68419552 -2.14950368
v -32.23932162 -135.11876762 13.65382411
v -25.86999908 -134.57000256 8.83000530
v -20.19316889 -137.02698052 5.11290831
v 11.05000079 -144.14000511 -1.57000171
v 21.35375887 -145.05937696 -2.06145714
v -24.96784925 -137.95673847 7.50207575
v -18.67726073 -138.77977431 3.86256794
v -7.87115842 -140.81591368 -0.35437226
v 0.44930098 -145.14957368 -1.20399357
v 9.68938693 -145.71356773 -1.14251918
v -6.29988965 -144.31977272 -0.80152939
v 2.57117045 -144.39012110 -1.57069264
v 1.14322116 -147.27568626 -1.40707591
v 25.09176545 -151.53953433 -0.38392891
v -1.48198672 -145.91644704 -1.02282944
v -9.04502161 -144.68495548 -0.06337875
v 16.93378203 -152.40100026 0.42076138
v 24.48931336 -153.37094665 0.15732450
v -13.99725396 -88.64610642 24.76374432
v -20.51550895 -89.18964118 16.40507393
v 47.80197516 -84.62273329 -8.13759305
v -14.39382881 -90.90254456 25.32244287
v 22.66769297 -98.20012748 -7.17269909
v 21.15671709 -101.73955560 -7.14031747
v -23.46748300 -104.84273732 8.91004130
v -23.40444922 -115.15589803 6.77581225
v 14.04295210 -112.58364469 -5.67162037
v -28.22276950 -115.75992405 14.80076835
v 14.51715361 -115.65633118 -5.52385766
v -28.41606550 -117.30790883 20.61901428
v -28.40005606 -124.76059049 11.98935788
v 22.09889702 -125.58542192 -4.66239965
v -27.08999813 -129.59000468 11.38000097
v -33.01999718 -132.02999532 16.38000086
v -29.80555780 -135.72221994 11.20694913
v 15.29530529 -133.20796192 -3.54546611
v -25.16638115 -130.26230037 30.60302697
v -33.94638374 -137.71322370 14.38308787
v -30.23474663 -133.42508674 28.38197537
v -35.11601686 -139.27876949 15.39000403
v -28.05694938 -138.97469640 8.78790580
v -28.15880440 -135.84515452 31.17604740
v -35.59644148 -141.75753295 15.02179727
v -29.27593328 -143.64089072 8.67079198
v -29.48653325 -138.75441253 31.36760741
v -35.75715050 -141.51221514 26.35500953
v -37.07909957 -142.99616218 17.49213971
v -32.31801465 -145.34500241 10.69329772
v 23.36943150 -143.83251965 -2.21867464
v -28.45880575 -146.55104280 8.13734718
v -32.35890716 -150.29039979 10.47218032
v -31.41541407 -145.55494487 32.61086345
v -29.77423742 -152.99193561 9.17381980
v 40.26681557 -150.96794069 -2.10383325
v -38.44723478 -152.29770541 16.77187905
v -32.96398371 -154.26814556 11.02933660
v -36.48168221 -155.89717031 33.46013650
v -35.35765037 -159.42968428 13.18426803
v -32.82945976 -157.23362565 35.36546230
v 35.01836956 -166.68131948 1.10329443
v -43.12697798 -160.60844064 29.13207561
v 35.82670912 -168.12030971 1.37488556
v -41.95922986 -162.39978373 33.88993070
v -40.06766155 -164.26149011 36.55043617
v -42.50000045 -166.57999158 40.64000398
v -42.78000072 -167.97000170 42.53000021
v -33.74064714 -178.13208699 12.71608658
v -46.96637392 -172.03399539 36.62323579
v -40.02478346 -183.06958675 16.90333895
v -21.93263173 -186.50417030 7.14809075
v -46.63652182 -177.22620070 42.37892851
v -48.48197475 -177.26427317 41.23425484
v -48.98101836 -181.15513027 33.66040438
v -14.28014133 -192.31222570 3.82061233
v -30.52213229 -196.07254863 9.51917563
v -52.60549486 -187.66380847 47.32369632
v -53.92315984 -188.22482228 47.45886102
v -57.98543245 -185.58916450 51.07150227
v -56.43999949 -185.59999764 52.27000266
v -55.62287197 -190.17615914 46.15854844
v -54.34118956 -188.75481188 55.85940555
v -15.84094763 -210.06371081 6.74874056
v -16.79042540 -210.16286314 6.90169074
v -24.08245206 -211.14490926 7.63518643
v -60.71305647 -199.21299815 49.52072725
v -26.47376433 -212.72079647 8.20232648
v -58.92933905 -198.95611703 51.55766383
v -62.67306209 -202.21333206 45.28012127
v -63.66746873 -205.87933064 53.26555669
v -72.60999829 -205.82000911 50.96000060
v -68.49981099 -213.06149662 54.15333062
v -75.64999908 -212.88999915 47.35000059
v -75.86000115 -214.73999321 47.52000049
v -73.84802401 -222.46798873 50.96787587
v -70.91979682 -222.82367945 54.84618992
v -70.78495622 -225.57111084 54.57231775
v -70.73366642 -228.68154943 53.06867883
v -66.36191159 -238.47484589 50.89193210
v -66.29931182 -240.73904753 49.75121841
v -66.32097065 -242.12463200 49.19921234
v -65.16936421 -243.68579686 48.36872220
v -64.99901414 -245.54233253 44.36403513
v -65.27983397 -244.81889606 47.17065766
v -61.32768840 -247.80152738 44.22178864
v -25.86076409 -259.30845737 29.90109660
v -15.12650959 -260.07395983 22.77414128
v -19.25167069 -260.47745347 28.03906985
v -9.70480591 -259.83905792 21.09366842
v -16.83498546 -260.91465354 26.66262724
v -13.55808787 -257.16501474 33.86689350
v -4.93502710 -259.34576988 20.32597549
v -7.66470609 -257.49287009 33.97317231
v -2.42567342 -260.92788577 29.84708361
v -3.82640003 -254.36103344 35.63819081
v -0.42069858 -261.32380962 29.56258319
v -0.42557030 -261.73692942 24.62886460
v 2.50751711 -256.46069646 34.16555375
v 1.34363631 -259.82815027 31.63780272
v 11.13874651 -260.83424687 20.64030990
v 4.85369237 -260.02189517 31.36592731
v 8.09932686 -262.14444637 27.78637037
v 12.45101914 -261.86424494 21.68082632
v 11.45157963 -262.22613454 27.43455209
v 18.55334267 -263.13102245 24.63338897
v 22.04821259 -260.56298614 18.18221621
v 38.06932643 -262.64867187 29.72263657
v 64.71510977 -269.03831959 30.44214286
v 69.56449896 -264.87249136 31.65204823
v 71.49296999 -248.65311384 35.00819951
v 76.32838935 -256.65852427 36.06124595
v 76.87497884 -249.45931137 35.84129363
v 84.59617943 -265.75005054 33.52024034
v 83.99722725 -270.49210668 29.39068899
v 86.54215187 -270.41092515 19.22973990
v 85.56135744 -270.45977116 29.44245748
v 88.51139992 -262.27185130 34.66403484
v 91.30226821 -267.76310802 30.98532744
v 93.52190048 -258.80435109 34.28322449
v 101.72997415 -265.24883509 16.97049290
v 96.78537399 -263.40585947 31.98537603
v 96.57739848 -267.80548692 28.65917981
v 97.60949761 -268.08145642 27.21239440
v 98.99576008 -266.48434997 28.33801322
v 99.10117090 -264.64223862 30.19658476
v 99.34690595 -267.44025946 26.24166012
v 106.40873760 -264.75164294 21.41603455
v 127.46365368 266.05176926 -17.60015823
v 17.81203039 266.52356982 -26.84354782
v 107.04746097 341.81705117 -46.21508718
v -14.50716332 -96.10209614 26.90670267
v -15.05774260 -80.16563952 1.81780057
v 43.22555661 331.20709658 -45.03326863
v -11.39933988 282.09736943 -19.07489449
v 11.88185532 342.49246120 -1.74580433
v 132.14686513 320.32504678 -18.85011420
v 80.65279573 338.97697926 -13.43751606
v 12.87381817 -108.84172469 -6.25841692
v 22.54346944 -98.41966629 20.61035112
v 19.11947690 -24.38327298 -16.71204530
v 69.31868941 272.82759547 -31.11024573
v 26.18013509 258.52674246 -2.14946922
v -25.49161017 -109.97733474 10.30623261
v 37.10401803 28.80168892 -22.23527245
v 18.02888513 -149.37072992 0.09869775
v 21.36137895 20.14786191 21.47774026
v 4.57509793 37.15988249 -12.83602975
v 62.51701713 67.95180589 -24.57406372
v 94.16264296 43.70868579 -13.17320112
v 93.81101280 314.93049860 -5.14097838
v 68.94834340 349.51916337 -17.40195602
v 30.97531386 265.52948356 -2.28937902
v 113.71817440 309.47279930 -15.17856587
v 2.48326058 -223.67015481 32.12781623
v 112.87160218 270.37128806 -17.62581617
v 25.13272502 -100.55066645 19.75603029
v 90.41198343 237.27746308 -34.95545685
v 79.31583375 -274.15168285 23.94159883
v 60.43403968 -78.37772369 14.70041927
v 92.36461669 289.45556283 -1.00864377
v -29.49249372 -176.61595345 11.11669373
v 57.30229616 -76.50786638 13.90471496
v -9.26395040 314.44510818 -6.41822349
v -6.57768268 310.93245745 -4.00177157
v 53.22765186 -103.79134119 16.58462919
v 19.11023632 -215.59776366 10.68037190
v 57.66454712 -174.04145002 5.31885913
v 77.90164649 -274.37901497 24.70996976
v 2.08527199 352.52925754 -3.69862979
v 20.00720799 304.16947603 -33.13513473
v 1.17009808 -219.34215724 32.95646980
v -20.45951039 -124.91644174 4.43070242
v 22.58122154 360.82863808 -11.00717578
v 90.86524695 -141.06209576 7.59334071
v 111.46844923 236.27923429 -11.83299068
v 111.97014153 178.11149359 -10.72833873
v 97.29260951 -211.76046133 10.81848424
v 42.92296618 63.50118667 -24.11145717
v 61.38929352 49.35687408 -19.76429671
v 86.74240112 324.73507524 -1.39518967
v 43.63981634 -57.02906847 15.84814303
v -1.02888606 185.42273343 -3.98106920
v -64.30698931 -216.59441292 56.43003806
v 45.91938481 -174.54159260 2.47416343
v 115.80428481 297.29369283 -14.65775445
v 36.39470041 -231.44827783 6.72343420
v 85.84592491 -267.34030247 32.27706626
v 42.50610620 136.93101704 3.53891775
v 125.87957084 316.66761637 -16.21380076
v 58.04708600 -181.57012761 6.36906503
v 97.35738486 43.50775480 -2.72121164
v 45.05736381 75.68639517 4.20789840
v 69.30145621 -266.29883051 14.53604642
v 100.28635710 -225.34571588 12.83436734
v 97.89287299 -205.06635308 11.11541502
v 83.12627673 -272.96239138 23.15945365
v -5.52642997 219.07407045 -1.42839481
v 105.68057746 186.34328246 -13.49172555
v 34.39861909 -226.54986382 6.56068744
v 92.91459620 335.60460806 -25.69884621
v 26.18828416 355.42210937 -44.79003698
v 88.74712139 322.94028997 -1.82610541
v 70.10148466 315.84155560 -49.48460311
v -56.83015659 -249.90333617 42.56642982
v 86.26694232 14.42918181 11.71994768
v -44.16962713 -254.84398007 30.89165874
v -25.33630468 -145.39484680 7.16482149
v 120.41226029 213.16808462 -20.48177086
v 79.54079658 -150.82871914 22.10759185
v -48.50363731 -211.30619943 52.65418068
v 84.86365527 -27.89361402 10.31950582
v 103.06247324 75.41643828 5.41967712
v -29.73785251 -214.99723196 9.39710252
v 111.03714257 283.12581778 -16.98137261
v 32.45286271 2.00521154 18.40157807
v 75.32161474 253.27593088 3.75524885
v 125.28404593 328.68319750 -24.62664992
v 54.37573418 -229.33091223 29.08344939
v 91.19252861 -132.93048739 15.79237171
v 65.52245468 -35.60866416 -17.61676185
v 80.19617200 -219.63948011 10.49729902
v 48.46027121 -272.27428555 23.56379293
v 90.15663713 150.86826682 -29.72758934
v -16.50092006 -140.97186923 2.58701690
v 46.57017440 -203.73478532 7.84244947
v 43.99374127 335.99269390 -3.64239560
v 38.60403970 -76.43405348 17.92753302
v 38.87875378 323.70361686 -2.73161777
v -6.09176001 -228.20825875 34.41138566
v 11.97168976 -102.35325247 24.21536669
v 107.04604536 283.22282434 -17.84276590
v 119.27438527 222.41874039 -24.94328097
v 9.59139038 -169.22876239 20.77509090
v 56.19826168 310.80278754 -41.30234942
v 46.10155523 351.28742456 -9.56822000
v 16.14651643 -42.28096455 -15.03074821
v 13.95627949 -115.17623812 21.94010839
v 126.36168301 277.84860134 -16.18747227
v 118.91458184 178.84610593 -10.74323431
v -30.44973500 -254.91046906 37.09819540
v -80.52827418 -240.57285488 40.23216292
v 107.95903206 -257.24810362 23.62185158
v 93.52692217 311.77356839 -4.24436247
v 71.13312930 226.65530443 -7.09229009
v 94.76740658 326.97632909 -13.55897542
v -21.41430601 -169.80618238 32.85658360
v 74.19340312 -77.93974876 16.26038179
v 113.05714399 338.99220824 -40.70390016
v 42.78358817 -59.67817456 -8.90211575
v 75.92949271 262.23704219 -34.70788151
v 6.84778206 13.72605842 18.90640892
v 73.98383319 268.45777035 -32.38678724
v 108.58739913 327.62214541 -58.62201005
v 110.06330699 170.83229125 -8.71074572
v 42.59291664 275.95898509 -31.32923692
v 32.72396326 341.28233790 0.10009243
v 11.20926440 -197.59392738 24.88934994
v 73.38108867 -49.61525649 15.11146594
v -28.75179239 -203.87309790 8.24639853
v 77.16119289 249.27940965 2.09673936
v 46.61330953 167.85049438 -30.75646237
v 71.10067457 -257.01409578 13.35047837
v 42.08339006 -182.06086755 3.48538347
v 34.15085375 -223.93198311 7.41492026
v 54.88469452 271.24848962 -31.60429001
v 51.08592659 -49.72868785 11.63992379
v 72.25895673 -36.11766174 14.02177848
v -20.59167251 -189.03255463 6.16115844
v 45.24970427 236.26497388 1.08384364
v -60.74415520 -200.36372542 42.75297746
v 88.76383305 331.40251040 -9.38938651
v 128.42310965 319.12150979 -17.31749810
v -3.26595036 7.12301023 3.29656480
v 97.61936963 50.18329248 10.98112110
v 18.32304895 -230.78350723 9.47889965
v 47.37910256 -147.99216390 -1.31212012
v 6.07341249 43.07493940 -14.88489192
v 78.44898105 68.83709878 -24.98117834
v 93.70300919 -146.24457061 11.70345582
v -55.03036454 -231.79484904 27.19336003
v 31.86438605 74.71249998 16.47242345
v 17.94354990 303.00524831 -31.09306097
v -1.59648655 308.52317810 -26.47479065
v 41.94283858 -174.89235103 2.09966931
v 77.21768320 329.72395420 -58.82245302
v -20.86267620 -102.71191597 5.37306769
v 40.48556089 120.06545812 -28.05961482
v -5.20711672 289.03260827 -24.98753555
v 58.14921483 345.05954385 -54.38018218
v 89.62430805 -213.92261982 10.46028454
v 107.63451457 -262.52233982 22.75071107
v 5.54767391 -180.61654270 1.67292566
v 124.50101972 260.06042957 -27.05531567
v 61.25427410 -267.92836189 16.81709103
v 104.00696844 322.92008400 -56.59178272
v 32.03318268 356.17750883 -45.13411224
v 89.77173269 324.04962182 -3.42570432
v 93.76476705 298.03988338 -8.41657445
v 101.52474791 -241.40258133 15.47589060
v 67.38854945 -274.19459820 21.44633234
v 25.17528087 315.72937965 -1.22429547
v 18.15912314 163.94698620 8.28226283
v 24.10396747 -236.11918092 28.19570899
v -5.52518759 -220.08711100 34.58599001
v -41.90661013 -253.07229161 39.68782723
v 50.36074668 -267.20738411 18.63094792
v 17.98757352 363.13691735 -16.40534028
v 59.92414057 -140.72145522 22.36971632
v -85.30629426 -217.62745082 49.48310927
v -9.08929855 305.52265048 -5.10664796
v 89.90407735 1.42010185 0.27746195
v 73.10660183 288.49643469 -32.42944926
v 89.80403841 275.01368523 1.28342502
v 24.70729686 255.38456440 -2.53785355
v 88.61080557 260.87906957 -35.41415930
v 29.60346080 -168.15449297 1.91947445
v 17.56504364 -212.54402399 9.72889364
v 83.35268497 38.09924424 14.64653388
v 14.33888916 362.71569133 -25.83417110
v 129.07877564 322.48324156 -19.16512288
v 11.78470906 287.94282675 -27.71413699
v 76.20044798 -274.71393347 25.55240132
v 12.97567599 319.51323152 -4.15568333
v 75.80839843 224.12236035 -12.47785799
v 11.66918222 -219.09180284 10.19576564
v -3.04960739 272.98331261 -24.09514040
v -52.18126997 -236.37129366 52.18166858
v 85.30773968 282.46644139 -42.30415449
v 118.78968030 328.44725251 -23.63158390
v 85.77433974 -183.81825089 9.55522340
v 29.10163067 -166.31139815 22.54276723
v 116.36256427 280.97358346 -15.60408622
v 12.39046268 83.15072954 13.87454104
v 89.57793564 304.43260074 0.99300174
v 68.33641976 263.27639818 3.74704506
v 51.36705935 324.51841235 -49.22978953
v 57.32812360 107.26424307 -31.09923564
v 1.36481365 269.82200146 -25.01610480
v 65.44403732 32.96337649 10.43438073
v -56.45138770 -191.32722914 44.18331385
v 88.15392107 -266.10019803 14.15152568
v 37.44895384 286.58926487 -32.77672827
v -10.09830926 -126.72504783 31.10704012
v 94.11506355 276.14903450 -16.02844894
v 25.28538927 -258.79409909 29.70127948
v -47.85111174 -206.15541935 52.59178579
v 61.10079214 300.26492476 5.07347099
v 99.66491163 -218.79245341 12.13941723
v 53.99133638 -230.76756299 8.29349086
v -10.13788301 300.02787709 -6.46704994
v -0.09306586 5.85735263 -7.71786971
v 73.35014641 -65.84824622 15.49924351
v 0.84666000 164.33013976 -0.23433530
v 1.91240117 -4.07908438 -11.75090857
v 29.84797210 353.01542282 -47.16582969
v 136.53786480 300.70132017 -16.70796983
v -2.49664299 296.61855102 -1.29389961
v 69.59807128 337.73684502 -7.54319225
v 66.02090597 -245.12612820 13.21251784
v 86.89775318 -47.42095247 5.09777293
v 56.82520196 330.05839586 -51.13990977
v -36.15544364 -203.90312374 47.42404446
v 94.49972212 298.87190461 -12.03816477
v 37.67330945 -152.15365589 -2.21657474
v 81.26741648 287.13303804 4.85864608
v 79.79014516 335.29108763 -59.79336053
v 27.59650163 339.74575996 0.89101400
v 45.13040185 269.60739493 -1.66243059
v 122.37533182 236.03016138 -19.58915964
v 33.05031359 329.17532325 -40.43940082
v -25.49621277 -146.69920504 34.20856968
v -8.80603120 318.78444552 -17.62404852
v 101.78691149 340.77692032 -36.24964878
v 0.53228252 -34.17110443 -11.35275885
v 88.31711113 292.28577018 3.13925417
v 46.32481560 -141.01201296 21.62186988
v 60.08804590 -273.59291911 27.16024965
v 40.92343897 250.22596121 -2.62946496
v 121.90094590 231.19795322 -22.70672843
v -5.90922777 -28.44099700 -6.54154876
v -5.93048008 315.62852859 -22.08907902
v 13.03353161 361.65949702 -10.99323016
v 19.06530187 349.31957722 -44.17027533
v 49.11028221 -240.84283412 10.06599236
v 64.36991692 -105.31672090 -5.76858828
v 96.96413577 -249.30067360 13.42128962
v 59.49114636 181.77433312 -10.51930711
v 7.60471169 240.11275172 -26.20241977
v 39.84193876 -56.12932146 16.95043221
v 68.91575456 -275.25156736 24.04001541
v -8.65095947 -203.35198939 31.70565143
v 30.66360764 -96.15043551 -7.64360651
v 142.44215190 288.13260794 -28.54910865
v 15.14230296 2.83223623 23.08551036
v 93.41824800 -207.17282593 9.91319958
v 27.30954997 173.46780002 6.36117952
v 39.60910439 11.40313037 -19.94901896
v -28.29268388 -144.07098293 33.33705291
v 40.97010940 273.33045006 -30.09695560
v -30.72107770 -218.83222461 44.27324608
v 46.38445005 69.91272420 4.50403988
v 49.91833866 -126.57274306 -3.60718230
v 59.58085880 143.13881099 -6.33388804
v 14.99978267 -65.02985209 23.98403175
v 42.71209985 328.98497581 -2.99962657
v -13.75489030 -168.45941544 2.20994907
v 39.11196068 -266.89082384 20.62690631
v 12.87141629 246.91243470 -0.55667432
v 38.95275667 275.44519305 -30.44105135
v 70.48918307 326.62993670 -55.58768660
v 15.43944888 149.17643368 10.97171102
v 101.50809586 171.91714048 -10.43354999
v 72.63593376 223.27910364 -10.94548870
v -30.66178225 -222.73939848 45.50411180
v -0.85350906 342.28304029 -14.54123668
v 5.81463845 89.62708712 2.59469496
v 32.71003813 -120.78923732 20.42074688
v -9.77669936 273.40424061 -9.79187619
v 65.79705328 -230.54777086 29.48232554
v -4.93167713 320.19376755 -21.28998563
v 104.86610234 224.44061935 -11.45101711
v 52.01119930 324.85687733 -2.28033611
v -6.65756967 339.01241422 -8.54341686
v -12.82073464 -151.05381608 31.49319813
v 96.48793936 261.98381186 -14.97332379
v 5.30752959 0.55274408 -14.65468388
v -10.40333137 -151.47149563 0.86403283
v 27.61747502 273.96094799 -27.77347714
v 26.27729252 -43.40569302 -13.58430553
v -3.01294238 -63.07189167 -7.20319292
v 25.58462694 279.32295203 -1.06250122
v 106.72364384 223.97375107 -31.33456036
v -4.10925690 -227.91577876 10.34984179
v 116.80527776 306.73867464 -44.16546971
v 97.18917310 -216.21796489 19.49204318
v 84.49444920 -272.75338769 26.09487809
v 101.23877972 72.21490145 7.26324506
v 42.06275940 -58.76580998 16.51607640
v 84.12857354 224.22678769 -12.39780150
v 78.14881206 40.18285498 12.52405718
v 88.40341121 326.45666599 -57.58535489
v 4.07697354 -216.42753482 32.23178908
v 101.79114342 55.63758686 5.85148018
v 84.78536457 -170.91643810 7.39163021
v -57.21239001 -242.67742038 31.65851161
v 2.52725021 117.89584905 -0.35542119
v 28.84347923 -231.49842024 6.98790839
v 64.85332549 -185.58473885 8.20821803
v 84.92558450 -214.49877322 10.49058791
v 19.64880899 277.75937319 -26.99379250
v 21.92546614 -240.04821479 9.14245844
v 128.83639336 319.88629699 -51.15307868
v 69.55857575 -218.30366552 12.73798011
v 5.75134670 314.68054652 -28.29277888
v 59.83405933 -176.42872036 6.20963750
v 53.56801301 -39.29872811 -14.17814568
v 90.29267728 229.27862406 -34.31460634
v 43.86245832 -249.72936511 11.19665615
v 79.50748503 53.70327085 11.01317722
v 93.87142956 -157.25792944 9.89483576
v -38.51897269 -198.35926592 47.77870700
v 77.83804834 218.09974313 -13.40957638
v 74.49613512 335.98086238 -6.05820399
v -12.65971176 287.22178936 -16.20989293
v 100.65961629 233.26757550 -11.90112717
v 72.46951014 300.67026615 -36.15307808
v 98.07655215 37.51041368 7.07683712
v -35.08311883 -147.72772789 12.95937225
v 3.82909644 122.77132273 2.64537102
v 80.82936704 251.26844645 -34.88596901
v 100.41520745 -222.67583013 12.66609132
v 37.44925186 329.58748937 -43.44557598
v 121.25734985 238.09289932 -16.86197147
v 76.58826560 -155.22934496 5.52139850
v 46.16982117 -153.20040286 21.78620920
v 88.86021376 -151.20491385 20.24469711
v 45.82776874 -5.01472782 -15.31573106
v 25.36755428 352.29712725 -3.59491538
v 81.11252636 -259.51784849 12.35609222
v 84.62151885 -252.90167332 12.00308464
v 14.28487711 219.65678036 1.35038339
v 13.76264449 330.15000820 -35.10040790
v 57.71464854 189.94215131 -33.58476982
v 23.86251092 -200.14433563 25.39281733
v 119.57040429 235.69534719 -14.71942477
v 75.24529845 85.90285480 -24.27251264
v 42.90737957 359.20274258 -20.61953209
v 15.70368931 -130.96101582 21.03777602
v 36.22715920 -61.79887429 -8.37837253
v 88.97150308 -0.30586211 -11.46618742
v 23.07933010 -74.88538325 21.48059383
v 72.05071300 -133.46740603 1.23460952
v 0.12923863 -43.69088635 -10.77748742
v 14.26959131 -135.56756079 21.51379548
v 31.70478716 323.49079847 -39.96427357
v 37.17539087 -170.06181180 1.56439561
v 4.35322197 184.96307731 5.97511465
v 90.78922123 -143.76422763 7.54120061
v 90.54779261 7.37010827 5.41206449
v 76.54637843 298.90820384 6.57760538
v 4.31987178 59.16026607 -11.88890636
v 52.17823014 -273.35050702 24.39912036
v 40.49335420 -3.39424261 -16.58627391
v 32.26763010 127.93299556 12.37555966
v 60.96138060 51.92994699 8.23733769
v -58.10605735 -227.50937939 54.87659946
v -70.90582699 -196.17898762 49.61849749
v 43.12969744 94.31923926 4.07993048
v 78.25606316 -10.11516061 -19.97834630
v -28.63076888 -225.94696283 44.72073540
v 104.13988680 203.39733362 -10.65051835
v 89.35935050 296.98702693 1.86758838
v 106.63248599 87.88377792 -1.73600379
v 23.76402915 -178.52732539 4.74985316
v 76.78517699 -210.16383171 11.79253310
v 76.70011371 287.25099564 -33.34310278
v 76.47716999 131.73989952 -1.21323240
v 0.98834652 167.37963259 -8.56989156
v 17.53545739 168.01558435 7.42377713
v -6.52363943 -170.39430141 0.26962202
v 71.82970643 262.77467608 -33.54076669
v 64.35963511 -241.84592068 11.94692031
v 91.65614098 -205.73894680 9.69938282
v 18.70002411 335.15465260 -37.28941083
v 118.05357784 273.69371057 -15.24811983
v 61.26127020 -232.91505873 29.39180471
v 31.71755373 25.24529025 -22.01347053
v 62.29745224 307.51881003 -40.54651782
v 35.31088307 90.14634788 -27.15724893
v 3.50753474 173.01060259 3.83491674
v 122.04083800 234.33719575 -17.78415218
v 69.68547404 323.71792197 2.71898182
v 10.42265818 -126.99408829 22.35599421
v 112.11360246 221.22395039 -12.43031956
v 95.84542364 324.21270013 -56.93874136
v 109.45606977 113.26690763 -8.80419370
v 28.97507697 332.62619376 0.79963927
v -0.56074455 -139.61437345 -1.97356055
v 41.96381569 -97.96626866 18.67973804
v 84.90110189 -8.48580990 -16.30876958
v 91.24734253 -136.23520732 16.04241319
v 122.09014595 226.38063133 -21.30544558
v 0.35362560 165.87635875 -4.03223094
v 80.58982342 -70.46283782 -10.37886646
v 18.73676293 -213.40312064 26.11360326
v 129.79583442 312.01022863 -15.85068740
v 97.81461209 35.66708043 1.01622706
v 66.84552133 153.65393460 -6.92461804
v 82.15728402 -58.96590278 13.63897417
v 28.75594608 251.58870220 -2.80193333
v 107.91288316 -262.14483380 19.94229294
v 35.63434631 154.93579209 7.94042274
v -8.78719427 -27.47220546 3.26446071
v -48.98840934 -185.91633439 30.23301624
v 95.27838230 277.90722251 -16.93876088
v -11.28796209 -140.09062946 0.52526913
v 65.08827955 261.86501980 -32.67624974
v 81.81179315 266.86179638 4.44091903
v 13.19089904 297.50654101 -28.97362784
v 6.27063634 215.74619412 5.33912098
v 57.24178627 63.42561543 5.60287945
v 59.99546498 -42.50492901 -16.26627147
v 52.90811881 315.31023979 -43.98451000
v 46.91830650 65.72733074 4.84567834
v 80.51756769 271.47752047 -34.70781818
v 90.29103070 51.08531192 -20.92674747
v 10.09725779 359.85583067 -31.76309541
v 100.47683120 335.83727479 -29.70518172
v 17.92272180 -40.47958553 24.05934222
v 101.58257931 -251.01521611 31.13446385
v 59.93744731 196.73453271 -9.21713747
v 76.74559951 -228.15586627 11.78734843
v 111.94487661 201.71393454 -15.88285342
v 99.19038415 154.71288562 -6.12398377
v 11.90278213 90.20075202 13.38569913
v -2.84772017 -96.01500630 28.82835269
v 5.05325338 343.91263127 -38.01818937
v 35.32136604 -191.05507433 6.75934320
v -12.40635570 290.82894325 -10.69561485
v 88.65972608 -218.30053627 10.38316824
v 64.27818537 -151.38560534 23.61563966
v 56.53461814 -30.45886010 11.92513946
v 5.93402935 279.35436368 -0.05134179
v 71.47613913 264.12552595 -33.12544525
v 29.67164107 -105.62215745 -6.82717515
v 1.02290511 345.30082345 -34.63092074
v -12.38365751 -54.06696349 0.54026686
v 21.11778595 -86.50282025 -8.71961098
v -0.84711349 306.20378256 -26.95334330
v 41.49384052 23.51725288 10.06652787
v 80.82385361 -27.91830525 12.89803907
v 55.39680272 -60.45354530 12.61885278
v 26.19687095 -24.72028136 20.26677318
v 23.94694649 303.40412259 -34.00995955
v 80.97242564 339.46022391 -15.96089266
v 75.05025715 341.47056937 -57.90120736
v 113.01525682 276.32129192 -17.21231826
v -41.40819609 -254.41914797 28.24998461
v 73.85624945 338.00041676 -8.25034827
v 10.80592349 -186.54577434 23.38585444
v 65.42291492 41.62743688 -21.26421407
v 84.15721357 -25.08938313 10.91638952
v 58.06470290 -157.12299943 2.62257783
v -22.42061310 -194.19313967 6.56116055
v -72.26332277 -219.21603382 54.24871296
v 74.67231154 295.16896605 -34.37008709
v 69.09242272 157.61780739 -7.17470748
v -2.35341094 342.77051687 -7.84051046
v 60.54424867 -274.39150214 23.15526083
v 62.05856800 -183.50079656 7.21203303
v 40.99905118 271.21484280 -29.76257540
v 75.61552525 -226.29509866 11.68357488
v -5.18356916 -14.43071011 -4.47297422
v -0.24887268 34.97461602 -3.32990545
v 53.09903249 -257.00989366 12.75688503
v 7.76812388 -184.20381844 23.25815521
v 20.40848881 -249.80145693 31.47250041
v 1.27733173 144.92629468 1.21172343
v 113.62734437 328.76649499 -23.77605997
v 83.52129906 -170.01178861 22.49376848
v 23.29479903 89.02374655 18.17267388
v 60.65695360 302.60974169 -37.48793155
v 116.10963941 202.60231197 -22.80800976
v 79.07225937 73.41830432 -25.09432286
v 29.09958921 -34.76297855 -14.34289757
v 42.95397922 -247.56169319 10.40973887
v 36.16035357 -236.41106486 27.57949568
v -2.19901837 -54.89458144 22.96858653
v 67.41528958 194.15879250 -35.35639867
v -46.31122202 -171.29944265 42.22853854
v 50.76355860 -119.06489730 -4.15504677
v 71.53246552 296.27469182 -34.47986394
v 90.88825434 100.88295490 5.45580732
v 12.39605155 47.02587798 -18.99184100
v 81.20303601 210.42431891 -13.50726094
v 135.30367613 303.63723636 -16.31377824
v 140.94015956 299.72499609 -19.15944740
v -1.03822420 26.74803883 -1.55783608
v -6.99562719 -215.03819525 34.25382823
v 59.58940834 -197.49449193 8.78511835
v 96.48183733 124.53607470 -22.16212638
v -6.72013359 286.04227304 -23.93079549
v 45.59798911 278.99110317 -32.04376623
v -1.00941805 -202.02103257 4.66021569
v 94.97062117 293.15349460 -15.72366059
v -9.44162440 312.52804399 -6.16282830
v 16.18328877 -58.21102113 -13.16184271
v 109.87195373 176.48239434 -20.98560333
v 130.51626086 326.78171992 -23.32684770
v 58.55086818 65.63641876 5.36806183
v 47.13204876 -159.56158936 -0.12630707
v -12.50491943 287.12004423 -26.07123926
v 3.99164017 131.03418052 -11.19718608
v 61.34264916 55.84838241 -20.56800947
v 66.61480665 209.03886855 -11.03440579
v 80.20351082 43.37397963 13.05029448
v -21.01624571 -96.01785988 6.30105240
v -5.34832478 295.92713714 -25.16466565
v 92.36950427 261.57104969 -36.44581139
v 44.50903088 -76.58179849 16.47786424
v 108.04594308 -251.60384178 16.61344245
v -10.99863276 -82.11788535 24.44314770
v -65.53176790 -190.26064873 47.24790156
v 66.06111676 343.25948358 -56.25646934
v 86.47406101 -22.84046263 8.56265798
v 12.83061132 226.97193921 -26.52758732
v 117.42246896 180.21425605 -16.91845804
v 40.15422612 -246.12441659 29.53844890
v 49.18010160 -105.93105108 18.04967597
v -2.67187087 312.98828125 -25.27990006
v 105.19269854 140.99228382 -0.56756497
v 83.83089304 -158.57903659 21.94076963
v 94.34741735 28.67150679 -3.39650782
v 103.03866118 67.96906888 -3.23753408
v 42.13432223 91.73049778 -27.81055495
v 131.91202283 269.92934942 -25.99711157
v 94.71134096 286.88779473 -16.20268077
v 77.37322152 110.28184742 -26.49452910
v -7.36741489 256.90442324 -1.47596048
v 21.70971036 -207.43252337 25.29325709
v 117.29738861 208.54677260 -23.60353991
v 21.03361487 360.24093628 -35.16860679
v 109.20897126 190.04756212 -14.67575785
v 26.45755373 71.31646574 -24.43207242
v 22.11474814 263.69121671 -1.16701901
v 95.78992426 89.42601830 -19.25621927
v 9.67538357 -244.96082962 11.63638197
v 89.96089548 -171.62720859 7.64718885
v 84.71684158 337.63799071 -15.72285779
v 84.05020088 263.54900002 -35.22641957
v 11.72362454 -247.15566635 11.83612831
v 58.04194510 18.57444458 10.20346116
v 24.34382960 -137.59365678 -3.43814329
v 7.46182166 196.97028399 6.49075024
v 59.30667371 305.77608943 4.61610407
v 11.85255870 313.45361471 -33.05459023
v 43.55077446 -142.38922298 -3.15891649
v 118.26453358 182.17891455 -15.93228616
v 1.29102962 134.82108712 -0.93063246
v 1.41170423 133.22660327 -0.84923982
v 131.01710379 302.13287473 -37.89959475
v 26.00244619 -147.47591317 -1.76679005
v 95.40130943 304.00326848 -12.03426905
v 65.45910239 222.75771201 -33.93361345
v 37.08999977 223.01000357 1.27000001
v 121.68707699 298.84460568 -38.58773410
v 47.23938555 -201.94305480 7.81530980
v 64.03061002 217.89880097 -4.19089152
v 76.86698437 288.23444247 4.64467844
v 79.88599688 344.20719743 -37.52120957
v 65.04694372 330.75711131 -53.44510078
v 30.69526143 361.47829890 -16.93307981
v 119.95076388 298.30107093 -15.55503067
v 77.84012705 150.61737597 -33.31282362
v 89.50549364 -113.75190318 13.67097255
v 96.66442126 -203.00167799 17.90356264
v 115.59224129 200.75164735 -17.47641526
v 64.54674155 -195.27077675 9.60364286
v 85.69300920 -210.90851724 10.65574680
v 110.41723192 120.45001984 0.01737309
v 68.45632941 309.60053205 -42.66279191
v 82.71924406 184.30833519 -11.56960241
v 9.88211762 347.74044156 -40.04455358
v 77.71554589 341.12316370 -57.84696713
v 82.39407837 -252.21377611 12.03188207
v -7.01565668 347.03925252 -2.75763450
v 83.72481912 255.12394309 -35.38449854
v 66.22552872 -3.18671972 -19.50194314
v 26.62711404 135.22417843 12.97754701
v 94.59909052 209.38779414 -12.00285275
v 97.81361371 287.63583302 -44.36529800
v 75.94022155 -224.52640533 11.50930952
v 62.89687753 -211.35838330 25.54997243
v 59.92817134 285.50541401 -32.72607550
v 79.59011942 -226.54767334 11.69657707
v 44.18084398 -201.96850598 7.13848276
v 136.94213331 291.34708643 -17.23217592
v 77.28731632 -105.00196368 18.63801293
v 87.89173514 52.18785629 13.80802505
v 53.16160619 -265.26364684 16.92032441
v -10.85216645 -229.14192080 35.89861840
v -43.10325533 -193.02313030 19.34477314
v 78.58388126 -109.66407508 19.23442632
v 23.31342362 30.46804294 23.09797332
v 93.03481132 97.76197374 5.93071803
v 79.34996486 -57.83055723 -13.63751385
v 32.82006830 124.83040988 -27.78708003
v -0.93504955 344.25348043 -16.80349559
v -30.39007448 -121.21851742 17.89148711
v -6.62773708 279.82255816 -4.53380728
v 78.95494252 -180.75075746 9.16477758
v 87.29685098 -78.45018059 6.82676490
v 23.03740755 353.67497802 -44.91258040
v 53.62651870 -19.66665126 11.37962285
v 63.33523989 -274.93140101 23.99440482
v 40.07928073 -60.31185016 17.14328304
v 95.90414912 -229.63984311 22.12802321
v 22.48959802 -131.22691214 -3.61973699
v 50.16378313 357.10373521 -18.30365323
v 93.13853830 -218.44910085 10.96744556
v 69.27374750 328.43187451 -55.07327244
v 4.02884837 9.58131440 -13.10005412
v 99.27027673 306.12683296 -17.88255572
v -5.69370016 -11.97851915 6.01800997
v 23.21964502 -94.86142546 21.17558196
v -6.80586789 230.12955487 -5.25305234
v 104.18009013 340.84168077 -39.06948119
v 3.40151135 -44.49073970 24.46788549
v -2.09911866 337.49842644 -14.04849999
v -3.03509086 210.90939641 2.44219485
v 104.07574475 -258.77478719 28.84412557
v 65.69992751 340.97424150 -55.78124151
v -23.54285866 -212.98806369 37.00185940
v 29.39215675 262.11205125 -2.08509038
v -25.86181462 -141.49886370 33.36730599
v 93.63684803 28.76905911 10.70320513
v 42.52988473 43.39782521 8.02745856
v 121.23815715 225.86347163 -16.10952057
v 77.77277380 -88.47132325 -7.73279928
v 59.73166600 315.74216485 -46.67924345
v 131.51256740 322.68252969 -19.98514310
v -16.69085771 274.17808771 -21.29953168
v 21.36418223 85.45106649 -23.49112183
v 10.42186655 93.46925467 11.78906020
v 78.73173058 205.78435063 -13.39341979
v 10.25878638 151.13522112 9.42249876
v 85.74821055 44.87684369 -23.60571921
v 28.34259346 266.29722118 -28.88623439
v 53.68709564 -253.13720107 12.29930948
v 28.87362428 337.12163568 1.01652544
v 29.65539321 352.84838080 -4.69244318
v -5.28137991 338.38489652 -9.88740474
v -6.80664834 320.65981627 -18.95651594
v -12.81818002 -137.75722682 1.46407599
v 87.89171278 -7.55914208 -9.90189612
v 83.08836073 2.66768155 -19.91452277
v 25.48236959 299.71846938 -32.92137012
v 58.68402869 61.19354069 -22.72116020
v 114.16560411 202.70688832 -16.97573811
v 57.58109689 283.60155225 4.37641796
v 140.97465575 312.88084388 -21.18507214
v 85.73913574 -245.46182156 13.35234940
v 4.55873553 342.00054407 -37.59686649
v -25.75856261 -169.31840777 9.28480178
v 118.44053864 263.37212324 -16.08615555
v 64.24903870 -162.54779696 24.24843051
v 25.68686567 -129.77944314 20.85136622
v 81.36772364 -33.89704973 12.57290877
v -6.82596629 -203.57592404 31.39499202
v 43.75469312 46.02659866 7.37028755
v -55.30252308 -249.13750589 33.93384442
v 128.25728953 289.97865319 -15.54331649
v 15.76216146 -236.83607578 10.81912033
v 13.05247657 74.72845912 16.85127616
v 16.66543074 351.14374757 -42.93855280
v 73.33543897 210.17257869 -13.96523882
v 50.60159415 87.80492842 -28.24728750
v 30.73138930 266.89410210 -29.64830771
v 7.42282905 -201.68010890 6.15991000
v 77.91887224 189.29831684 -35.32648459
v 49.71976578 -93.87180954 -7.52566475
v 37.29819506 -260.61090827 15.62774368
v 59.07869712 -246.81754410 12.02687621
v 21.77972905 -185.77373028 5.70117170
v 7.98702240 332.84747601 -35.43477878
v 95.65771371 313.87585402 -52.87792534
v 3.98378726 358.83304477 -28.64413895
v -39.38268498 -148.92536402 21.82672173
v 40.30628502 29.81401980 10.47368813
v 38.86000812 116.49336666 9.01331566
v -13.64163589 -222.49600291 8.10630992
v -6.11564005 283.31515193 -4.00923239
v 30.62989749 -110.83792150 -6.73495978
v 53.05755883 20.12013830 -17.22573303
v 81.53939247 -136.10778749 20.85571736
v 32.19267353 -221.42317891 8.19788873
v -7.02204462 286.98128462 -4.67987452
v 28.11538614 -238.01034689 8.75274371
v 126.78177655 260.76799631 -20.59975266
v 8.66523758 89.89189565 9.11028963
v 77.97933370 241.15188420 -35.07381678
v 23.43557030 326.47371292 -36.21464968
v 102.45143622 143.99279654 -2.17413995
v -48.79217222 -180.48769236 44.00181770
v 83.92167091 -113.44319582 -0.02189267
v 82.67413825 -69.10234690 14.34733532
v 103.03758830 174.36943948 -25.65234900
v -4.35731141 211.30307019 -4.31846594
v -9.37606581 -177.32752860 1.09673652
v 70.16925514 330.79907298 -1.15156826
v 79.95060831 19.61884089 13.78484257
v 6.63625961 278.39291096 0.19465887
v 19.31623928 -90.97275883 -8.38513952
v 125.01637638 309.85683203 -15.55518992
v 55.29107898 323.27547669 -0.34743152
v 69.68970597 -129.75634634 21.09093405
v 37.67487779 -245.66702545 9.75885056
v 73.55614007 169.24944520 -34.96130183
v 89.68846500 63.29711527 11.66920085
v 15.95919393 343.88059378 -41.68766364
v 9.03877616 315.14912844 -31.67833388
v 74.64694232 256.09835982 4.08662669
v 41.04225338 86.48458868 -27.46065333
v 121.18193507 272.54527807 -15.43788519
v 61.87283993 177.79308558 -35.07563472
v 27.98284218 360.71366072 -12.51809765
v 93.02619845 -175.35804212 8.93593207
v -27.93569863 -172.59269953 10.68711095
v 39.92065042 -168.12437773 1.06916006
v 67.64429808 -264.82594013 14.07478005
v 58.19919333 280.54687381 4.35192930
v -9.98956524 278.94079685 -9.14131664
v 135.47205925 314.84916806 -47.18474299
v 4.84672841 -8.19857325 -14.52631969
v 10.89055184 340.26172757 -39.14887831
v 31.35462478 320.40563226 -1.83423236
v 87.68879622 -83.98346603 3.87936970
v 55.35153672 274.05238152 -32.06973895
v 98.17458689 78.28675210 -13.04536592
v 89.48192745 1.53833546 4.46520513
v 81.01520687 133.01283121 -28.44054811
v 87.46008575 45.39467022 14.59039934
v 118.49703640 326.81843638 -21.97983675
v 72.67131656 335.02236009 -4.77707107
v 8.22230056 358.84901881 -8.57170857
v 2.08349479 -197.39499688 25.81873909
v 79.38270271 297.63859510 -37.20596805
v -8.81672464 -71.11347467 22.67361619
v 108.32510889 197.78780639 -14.10037745
v 53.70166153 -42.54883528 -13.83233536
v 86.97826415 -56.69804290 6.73137885
v -36.31519526 -227.58263350 13.84982932
v 66.36213511 271.78213000 3.45674925
v 59.95274708 200.49165189 -8.05018935
v 100.30815750 193.66958737 -31.25410527
v -33.74792635 -135.32663882 15.38837422
v 78.68153602 -260.19659638 12.89517991
v 48.61693457 -194.46437061 6.20647939
v 38.99170831 271.07623219 -2.17903336
v 75.69628954 117.81544983 0.64203178
v 56.01181090 111.95303500 -3.53956479
v 29.29902449 -147.46737480 -2.11740751
v 50.58267340 263.61784339 1.07753824
v 33.16732123 133.11558962 11.05031930
v 113.88350278 206.92646503 -16.39835723
v 0.87590655 13.31428345 13.72491103
v 71.03458047 -216.11240506 12.79762946
v 41.28825665 -111.95007712 19.63296905
v 140.68810642 319.50306892 -26.94255859
v 105.41168600 341.05291963 -43.02533716
v 67.41854548 80.32161742 -25.34101158
v 58.12785029 92.76431799 -1.19869935
v 1.72086351 358.85903239 -12.37215009
v 9.22846049 361.27009988 -28.63282524
v 28.74314785 -207.29227364 10.40499285
v 57.92696774 285.46056151 4.34694719
v 38.95660490 -184.98103321 4.43493808
v 75.45907795 -55.80883846 15.51354397
v 55.46452850 -122.68357724 19.46518198
v 79.34965938 98.27515483 -24.78333004
v 95.79896182 254.59414721 -35.38765386
v 12.47635391 334.57598090 -36.92695871
v 91.79625660 286.10944748 0.22258401
v 79.05382663 -223.30452502 10.94364375
v 50.35417899 289.50732946 -34.12490711
v 51.80734769 105.51497340 -30.50533868
v 56.07867613 302.46788263 4.06102417
v 13.87666725 -197.00486958 25.20531416
v -37.97171637 -222.40816057 50.91813207
v 90.10229260 344.07886863 -44.15773973
v 110.40456593 198.96245003 -15.26163798
v 57.39612132 -231.27232492 29.23371643
v 82.18862116 197.75973260 -12.73750514
v 18.88862811 -103.14235836 21.06501162
v 3.31748882 -138.88509572 -2.67846556
v 80.40015399 -220.11440992 27.50385925
v 72.51024246 201.71535015 -14.35339637
v -6.14493946 -12.86247745 0.76737063
v 2.68499390 326.48578286 -30.27489781
v 79.01712507 -114.20823634 -1.76667643
v 42.90612042 -127.98374891 -4.52291919
v 119.67384815 178.55623364 -11.77728362
v 50.84788799 221.00658715 2.14811903
v 1.44594768 -41.90998524 23.28246459
v 70.64685971 -226.34279728 29.77544442
v 48.32569137 42.37796366 -20.48953250
v 95.88927776 -180.56163192 16.58355817
v 48.48967120 13.57650012 8.98809172
v 2.70519964 -96.72482312 27.62274444
v 62.99846619 -188.54053319 8.30421038
v 90.33203870 325.92535019 -5.47073781
v 74.39087331 234.33859646 -4.55203885
v 113.03097010 185.40289998 -21.62676305
v 44.93659362 -8.55084974 -14.81991727
v -17.00106263 271.67093754 -22.72018604
v 89.41137046 -268.88558269 17.69779809
v 71.04106247 -272.03708887 18.81254464
v 0.45888126 -207.28045702 31.16322123
v 1.61310472 -195.92979550 3.95282125
v 107.48758912 337.63593435 -57.88193271
v 88.32085133 272.67080545 2.02853791
v 57.45424330 -226.00692511 28.82296965
v 13.26162461 320.39672136 -35.30072048
v -62.28001416 -246.33476138 40.76656699
v 26.68785490 346.64511681 -46.15321010
v 117.45347083 206.30083978 -22.04427123
v 16.04503766 -225.34830868 28.89051661
v 113.56371641 266.78106189 -17.42082089
v -40.47607258 -153.65527570 21.04325779
v 92.86703914 332.24835992 -17.17151701
v 58.00199881 -108.99676383 17.41933078
v 94.87885237 284.04682875 -16.66387729
v 9.75017343 -167.45342314 20.45568638
v 39.29912299 351.23869777 -50.20666122
v 24.58382212 -57.99662322 22.02181518
v 19.80501227 199.49397445 2.70447601
v 12.71500159 -103.99023443 -6.91804942
v 40.53162038 328.24617624 -2.87717930
v 103.60465944 107.33589530 -13.57675344
v -40.87468982 -153.67202461 27.59449556
v 86.92549914 -70.55748254 7.19555747
v -22.67396636 -97.99667448 16.54111780
v -0.32719600 -189.19989467 24.31854792
v -49.13316667 -197.65830040 26.76265500
v 45.26877403 -126.25978887 -4.46482748
v 124.98641759 315.27799368 -50.27906224
v 8.71597230 360.76897383 -10.15673578
v 89.30700272 -117.47451127 5.79117006
v 53.67977172 203.28889787 -1.79547246
v 111.20991409 327.89686322 -23.86558801
v 85.97817272 -203.98783684 22.25196548
v 37.38566488 -189.60283697 5.77579951
v 50.10011792 -127.45055556 20.15680447
v 34.83389318 -264.36856389 28.31344493
v -2.10593129 352.53709555 -19.42950115
v 19.76352371 157.27593005 9.53667797
v 86.21235937 336.73232794 -14.96121753
v -15.87377302 -244.78901923 39.35034946
v 23.66043255 -241.73019826 9.47236083
v 66.45163894 172.40089178 -35.02669930
v 8.37825052 213.37579191 -24.12299812
v -11.62431296 -128.24881077 0.07293996
v -18.74050871 -89.81297165 19.59920488
v -11.10985968 317.52380729 -15.17362334
v 97.90521860 -222.19935060 19.44390312
v -27.59597823 -221.31516039 10.39593760
v 1.33914896 191.28754735 4.24223952
v 119.99627203 239.25586045 -15.10245539
v 95.02804279 213.39894831 -12.41343841
v 55.90435117 -144.46984231 0.40703226
v 55.55033684 -113.18015307 -3.82116972
v 86.69411391 293.23130846 4.22498770
v 86.72262728 56.70250207 12.70600036
v 86.01438999 -110.01312733 1.27410912
v 35.43979675 302.27151513 -35.58617830
v 60.33770740 -51.76864564 13.24559003
v -45.41189224 -169.14066672 34.72032398
v 40.57225212 -0.01651426 -17.44693704
v 44.65459660 292.92491078 -34.40683335
v 55.83510548 -1.21642160 10.72160434
v -3.46407690 -214.39456940 33.61908719
v -10.44368092 295.82914710 -6.97003119
v 123.56426567 257.24408031 -25.71085282
v 31.88722208 46.88383639 18.65602471
v 29.45953794 350.56659579 -2.84585264
v 49.50378463 298.56199026 -35.66173464
v -2.05009500 -8.25325865 13.54370732
v 82.51772821 -145.81245184 5.32800844
v -36.67162359 -219.84681487 50.05827546
v 72.74734974 154.25319970 -6.08353550
v 92.77745336 261.48539782 -13.58443871
v 84.03936028 -228.60193253 27.47898363
v 33.10378268 -240.48949778 28.00410055
v 101.25355422 51.09733716 5.53807802
v 7.90707022 342.99397469 -39.05353695
v 98.30768406 -258.33076239 13.45075388
v 75.45148581 336.95501089 -58.96529555
v 134.69323516 270.88087797 -22.66418934
v 96.08148783 289.88513350 -17.49375463
v -53.42391878 -203.67808640 30.94265796
v 91.81150049 51.32990703 13.50651216
v 20.18699609 -59.94915962 -12.85509765
v 77.88347453 227.57351398 -12.25756202
v 76.15905255 -52.18000710 15.23742918
v 99.86994416 265.50045609 -16.51891880
v 93.79328787 180.57146668 -8.61416850
v 50.37388206 -156.84095025 0.33562540
v 44.65429857 -8.97760410 13.23982514
v -58.61370638 -195.47758996 43.04478690
v 61.33178249 -199.52483475 25.44690482
v 93.31945330 285.71376204 -4.62798309
v -22.67774567 -163.75626624 34.61629897
v -21.85845561 -103.55458409 21.97505161
v -9.58842784 321.11603022 -8.88524763
v 48.75524342 349.84010458 -52.32593790
v 118.68584901 167.19762981 -13.73234577
v 75.47845691 203.46289873 -14.02829401
v 81.28920197 331.75873756 -5.19864354
v 1.69056293 264.39851522 -24.97879416
v 57.03109503 200.80918074 -5.06454147
v 57.92026594 89.84477073 -28.44784036
v 53.57030779 325.11088252 -50.17055571
v 27.10674889 352.19863057 -4.03896300
v 44.57670078 353.08504105 -9.27008223
v 34.47720036 -56.92040548 -9.22994222
v 41.01357609 57.83877894 8.31641722
v 36.91774979 335.26906371 -43.23348030
v -28.23921293 -160.08214653 9.51889064
v 90.05805105 291.43834114 1.70431635
v 33.51577744 46.86896876 16.90425910
v 14.66983184 340.99653363 -1.12607586
v 61.08857691 -179.85972762 6.67532301
v 111.72483116 280.38471937 -37.69348562
v 40.37332907 311.66562438 -39.19347003
v 73.94243777 257.37091899 -34.37680379
v -20.43084241 -219.43137050 36.56942025
v 33.31968561 -125.19302964 20.50642855
v 53.07973921 -137.62119412 -1.37693854
v 98.11252356 -230.97129166 13.60354852
v 62.65731156 330.72388172 -52.75288224
v 41.91354290 -145.98925412 -2.58821575
v -78.30511034 -211.64143085 54.52604592
v 8.75285920 363.12291026 -20.52789368
v 98.98807853 -252.65970826 13.71435355
v 126.75978243 327.38894224 -23.00943807
v 31.75248951 303.14835906 -35.30634940
v -71.26145810 -200.48010349 51.62158981
v 85.22164077 -31.17489815 9.89830866
v 48.74702543 279.25595641 -32.44750947
v 28.42542343 322.15207815 -38.86954114
v -17.50511676 -166.05450213 4.42767935
v 129.10477817 290.61004519 -32.46502206
v 10.88711433 -14.16080259 -16.76703058
v 57.34397098 -187.12046742 25.03275499
v 136.00189984 287.89064288 -29.63064238
v 19.01728846 -97.45396674 21.88963071
v 42.42150486 82.87802339 5.62134106
v -10.87100152 -160.75935960 30.21396510
v 8.89121927 354.19881344 -37.59120777
v 81.72382414 46.37760296 13.23229540
v 83.79721642 -93.19345653 -3.75260715
v -18.20604876 -75.84780455 9.21456330
v 53.01000550 -217.30132401 25.93655325
v 107.57483542 235.85163057 -32.31329843
v 46.91805691 -235.44365168 8.78906343
v -53.65367606 -235.24567485 26.32722631
v 35.59398279 -7.47496355 -17.21592061
v -17.76170172 -88.28179538 3.64280399
v 85.40885895 45.87559029 14.47159611
v 57.33793601 87.53293753 0.04100514
v -2.60500959 342.38064289 -9.73884761
v 45.66166177 18.81930418 -19.48423870
v 92.55691618 285.40527821 -12.23992929
v 94.83256936 108.80681872 5.17127709
v 75.40781796 -246.12946808 13.35651986
v -48.35632071 -218.81456673 22.48321846
v 79.75515723 -203.66157591 11.15151867
v 31.62634373 103.70303690 -27.26689726
v 87.39560097 340.05114436 -23.51449057
v 57.38904700 -79.05670255 14.43465520
v 105.95571250 150.10708570 -3.34252231
v 86.01469547 -68.34319979 9.97485127
v -0.76395686 240.86394906 -20.36097832
v 51.83529109 117.69492924 -2.77521554
v 55.12658134 207.05939829 -1.42565253
v 36.72466800 353.39245200 -6.03146618
v 113.56456578 239.10237849 -30.65911122
v 28.08349580 300.83951354 -34.09963101
v 17.96313003 173.29366505 6.53435150
v 87.71668375 -242.91796982 13.42891157
v -57.63863027 -232.09317029 53.28035355
v 103.05280983 -262.53667474 15.20912442
v 42.07996279 247.37571180 -2.24790582
v 51.11936107 195.53771615 -31.22350201
v 17.64242537 -143.13104749 -2.34822626
v 88.26745301 -21.44281752 1.33681449
v 31.91036358 -53.20637301 -10.40473115
v 24.44435656 324.14886355 -36.74869612
v 73.81550223 68.76102090 -24.07629415
v 26.30731836 279.94382381 -28.71239558
v 108.48518461 130.42226434 1.03515724
v -0.32802502 263.43172789 -0.52689674
v 122.95035273 279.97779846 -16.03463665
v 60.66334620 235.31715572 2.87143979
v 47.75791243 332.97815919 -4.02191281
v 121.36262655 232.92116821 -23.82183075
v 118.70016158 304.33794856 -15.06619900
v 67.45438278 -128.88541818 20.82219347
v 81.80164546 293.12598705 5.93939750
v 10.37133578 135.10023057 -19.37492378
v 27.69591659 268.76464486 -1.50063902
v -12.11348455 -245.57837844 38.91436383
v 11.30791102 85.85080504 12.56439276
v 47.24597558 -161.12886369 0.20309541
v 2.17991904 90.23848921 -2.80559366
v 34.49687362 252.27448344 -3.32178501
v 78.15741748 260.56957245 4.39222483
v 103.71782631 -261.51233912 14.68901429
v -0.75517321 355.09172082 -16.26686752
v -9.73839499 -215.55349231 34.65728462
v 38.46498951 -144.71229911 -3.09727131
v 54.66386303 337.04322577 -50.28514192
v 45.44544965 -51.16058514 13.62159476
v 44.60047558 333.05409551 -45.36165670
v 77.48710364 -163.15464675 6.36895373
v 101.00737214 274.90112185 -18.31675135
v 107.37620294 170.13032734 -10.07957011
v 101.03661567 -227.60646045 13.27565592
v 83.46412331 -132.28005171 20.74749023
v 47.36359790 357.72928596 -26.35282837
v 99.93997961 -221.15238011 12.48023845
v 93.19128841 63.13461810 11.66799944
v 97.50036150 41.52700678 -1.06350868
v 85.01507342 -226.54272616 26.90109611
v 120.72881311 308.93710256 -44.30904239
v -41.22085869 -229.07847166 52.34192312
v 99.05342758 337.52194047 -59.50386822
v 53.67003754 -273.58931303 23.62624556
v 119.93610859 307.02891946 -15.36960807
v 103.65791619 126.89922750 2.95458967
v 78.53072137 304.41850424 6.34457590
v 134.47979093 315.19863009 -17.77328551
v 17.41603203 -30.51566705 24.07624014
v 127.51539052 311.42327189 -47.24265635
v 118.45718324 284.60031748 -15.59670828
v 17.23058522 33.79186243 22.16207236
v 87.80854940 306.09285831 3.05366423
v 71.98599726 232.82644153 -1.94328255
v 35.49861535 320.36024332 -1.75924634
v 77.64864713 5.62852621 13.50258756
v 13.41874339 279.19137478 0.27516735
v 86.93798631 -21.88604325 -11.11622620
v -3.81604093 334.62652564 -27.92852931
v 71.26554847 -203.20297778 11.71489619
v 7.32202595 85.91935784 4.71724989
v -41.45375639 -156.03448451 23.99100922
v 52.61578783 -42.94930026 11.19055413
v 131.81751966 328.10553908 -26.04608797
v -58.72900039 -219.41712499 56.50514737
v 77.37447321 -145.82432806 4.49908292
v 118.88710409 337.40252256 -40.19724205
v 109.28077996 271.49707079 -17.89782755
v 22.23334461 347.98035026 -45.08761689
v 78.08963209 272.57868648 -33.13286230
v -10.61436627 314.78616595 -17.26811007
v 72.41781801 281.59058094 -31.69462830
v 55.74484542 96.07376903 -1.83381315
v -25.04565194 -245.83491683 42.58187860
v 62.08162010 290.73646665 4.14077658
v 40.85889086 92.86565334 6.70538424
v 38.27138990 101.41449422 10.10266878
v 63.03898245 -70.07469237 -13.69901188
v 89.63736892 -109.44739729 12.39112765
v 8.72867182 270.53445578 0.74073474
v 10.23109630 193.05226207 6.77339593
v 53.12838033 301.95444822 -36.34690493
v 13.58483545 130.62135875 12.09116075
v 45.02183199 252.09721923 -1.12438085
v 101.62071884 62.13843077 7.08467513
v 111.62688583 170.19852996 -18.00372265
v 3.91505379 99.50407594 0.90338610
v 10.51896438 -93.09449047 25.37626587
v 24.23783019 41.36912152 22.89052680
v 138.27612996 285.70693731 -18.41480099
v 91.99278057 315.20897150 -2.55378452
v 13.21954094 -213.82021904 28.87350321
v 52.76245624 111.65130138 -31.21487796
v 92.72858500 -233.70334506 14.24441207
v 58.85592476 282.98494220 -32.63830021
v 3.86837614 322.45656848 -29.47349474
v 125.89974701 259.72160697 -21.04179561
v 46.02184519 296.54306173 -34.93566066
v 72.21237570 -212.87041903 12.58882973
v 96.95724398 318.32802296 -14.53799382
v 21.68629132 -203.71173322 25.38631484
v 49.59402233 -251.18589401 11.54788118
v -42.11775586 -218.54221821 16.18210971
v 39.32088614 -40.56930915 15.86710848
v 54.61137369 279.88862991 -32.59897605
v 37.52693906 12.63849251 13.65602668
v -83.15872401 -229.79839146 51.75098404
v 71.41207159 325.59606433 2.04985496
v 8.12700298 306.03215098 -27.83283032
v 74.98718053 -145.35360038 4.17491794
v 53.31154168 -202.73645222 8.46741814
v 4.22494579 29.62789126 -13.63737881
v 9.84963682 -219.70504522 30.13097309
v 83.59704167 -141.37271047 20.49112506
v -20.39875090 -173.34288359 31.97168186
v -4.74364124 -237.40361631 35.43742001
v 70.55047899 183.84185433 -13.21554370
v -1.17973192 222.86933661 -17.86880381
v 43.27959940 15.48930630 10.11410728
v 10.47814731 181.21169508 -21.56280912
v 46.07324302 -230.10599613 7.00547826
v 100.83607584 -257.73835182 31.33487701
v 77.52991468 -224.52166677 11.30724046
v 19.67272535 -185.47083437 24.72195029
v 90.60468525 276.14378929 -10.50811913
v 89.10098672 335.95970273 -17.71130040
v 79.42664623 -65.72500616 15.62578231
v -12.97977194 295.29210925 -14.86480515
v -2.02729134 227.17851400 -17.23250933
v 25.31047165 344.25458312 -44.16471720
v 2.75890646 -189.31832910 2.64762971
v 62.28900701 151.14927292 -35.15361622
v 25.07428452 358.23458433 -40.89504108
v -46.95034027 -193.35377216 49.97211322
v 45.23640871 -149.42649007 21.52200043
v 48.38648066 337.69980073 -4.53037024
v 79.32755351 -94.38297153 17.09331758
v 9.94252507 -203.33625376 6.42496720
v 63.22894990 -119.19365078 -3.01419222
v 58.99117142 -3.57858255 -16.65753685
v 3.04234680 262.71694899 -0.87739539
v 67.60070473 184.86602604 -35.58139503
v 8.61982163 -208.25107396 29.53792922
v 48.94899949 -132.82501698 -3.08613013
v 83.57416838 -65.15096873 -9.58350208
v 111.30061746 324.44402575 -20.90817690
v 77.64155418 293.10363531 6.23158552
v 142.35343039 285.09929776 -26.02784336
v -5.69580542 336.29643917 -10.56896988
v 66.87564403 304.88732457 4.71570157
v 34.41849351 -228.44362259 6.42836513
v 132.59318471 306.28162622 -15.76492749
v 46.65855691 -254.93970513 11.94318198
v 104.47669029 -243.53572726 15.71645401
v 4.27666306 256.39191270 -26.38437413
v 73.23104143 -81.19915426 16.65101387
v 103.43381763 235.44451594 -11.44272089
v 47.54184932 191.09477103 -0.21302207
v 52.75230110 257.45585561 1.94171141
v -20.59459873 -151.19570494 33.99461508
v 76.44204050 302.76310444 6.33825967
v 36.14279628 -36.89812869 -12.48972490
v 111.98917776 337.43375540 -36.98894754
v 73.28218967 347.65943885 -31.02811985
v 94.82472390 280.66495061 -16.86163433
v 18.75913702 209.52294767 1.82289793
v 55.67504466 -185.58968604 6.03411021
v 1.53965433 -22.33610488 19.51995492
v 6.43472373 -140.43579996 24.38139357
v 61.57600507 335.45210958 -52.86322534
v -11.34278812 314.67232108 -10.29003132
v -32.83030912 -183.83577466 12.45362218
v 89.73439038 -5.24967676 -1.88073493
v 70.45535743 265.98414779 -32.40409493
v 86.11692488 290.10775685 -44.38501596
v -14.67557345 -123.87613207 1.48223783
v 63.64934891 50.05122349 8.47818423
v 113.65550756 298.39602113 -14.81040753
v 136.59526408 282.00387955 -17.96437427
v 120.30680478 323.19024205 -19.06427741
v 47.10051045 193.74181330 0.34151197
v 34.69832614 87.87850291 14.00692202
v 97.08237648 190.61630964 -31.92117438
v -21.88643999 -139.11128044 5.42589370
v 23.84783328 242.09493399 -1.93698006
v -4.78313025 213.22159469 -0.29487367
v 73.24235141 319.87306476 3.79491784
v -2.50736531 -83.47934484 -6.11171033
v 54.71824855 -46.67084664 -14.20024782
v 36.06173396 -265.30784369 20.15918680
v 82.43854344 -40.64898193 12.09526137
v 92.83927083 308.69081616 -2.92209862
v 104.47362065 330.76891303 -59.96713787
v 87.57057041 -262.32540607 12.20951788
v 93.34352612 295.26683688 -6.64727343
v -0.67724293 -205.82960546 30.63367493
v 94.83669698 -223.87723625 21.01037651
v 45.57948560 347.97543287 -51.95815489
v 66.69746339 -120.66858262 -2.61011836
v 80.78417927 212.30773628 -13.81349657
v -3.52418213 -155.60741723 -0.56116021
v 30.52873537 -211.87055111 10.16334444
v 1.01157487 217.41382778 -19.49061826
v 77.30600983 -248.35102260 12.81581633
v 42.89352521 323.62285256 -45.73700950
v 7.52852345 82.47929066 5.00459084
v 66.32056832 291.65232182 4.19930648
v 60.24279073 99.87954050 -2.30445177
v 32.00268745 264.94410634 -30.14050610
v 57.78691173 316.66135788 2.64353678
v 53.80867049 304.25387621 2.97019165
v 112.27894574 329.54508066 -24.93348345
v 80.12790978 334.86455679 -7.06694368
v 39.32059929 -219.11115944 8.90959613
v 109.02035236 333.84129405 -28.49711664
v -6.26145862 306.32302165 -3.05103930
v 119.50029433 256.80494308 -30.34214675
v -2.92151561 -234.68710482 34.02338549
v 84.66502279 51.17897317 13.56773823
v 14.53870256 -154.27596867 20.36836930
v 121.56485021 238.96890879 -22.93721586
v -69.17461753 -217.23076701 44.72352937
v 139.07721639 289.50262070 -29.78344820
v 7.14240596 -177.06491053 22.41390571
v 20.93844488 345.63162923 -43.72187704
v 73.22993875 -115.81457406 19.31055821
v -42.89253056 -233.23865235 18.20798777
v 64.42813575 -89.06133473 -9.35356598
v 86.57225221 315.58164954 3.01241712
v 46.92516103 89.58708495 1.51462201
v 44.28682476 -131.65101409 -4.05323319
v 11.47196814 268.63762736 0.87324012
v 102.23577172 59.43926424 5.08381892
v -15.04497323 -239.70128596 39.02843222
v -60.55251509 -205.30812442 53.38659883
v 40.19898549 -135.25682688 -4.20227228
v 49.55207929 -48.39801043 -12.42369600
v 51.22657865 -19.77261156 -13.17558065
v 26.29762702 -190.94823301 7.47036887
v 103.79706323 147.39066362 -2.81638186
v 32.70094097 -198.44366610 8.78990348
v 62.93489784 318.50638986 -50.29184371
v -10.80356725 318.28016043 -10.22846065
v 26.36513673 272.43655920 -1.17156177
v 79.75361496 -128.85895371 1.15252112
v 47.76185006 347.00450301 -8.67854804
v 41.75696149 -123.18023294 -4.48734593
v 120.73737383 229.60619628 -24.73610826
v 89.75396305 284.02847052 2.10754969
v 30.48607893 306.78611994 -0.46154551
v 44.63458806 -269.84611154 21.70395665
v 10.98559611 309.16455388 -29.91969138
v 85.40800959 -34.18174386 -11.94885373
v 106.10999912 323.46001267 -20.48999630
v 96.93545103 325.30930638 -15.88640548
v 55.66782504 -57.56289884 12.46557012
v 11.62337512 -221.41782939 10.35606861
v 92.30199456 334.68919992 -22.83852920
v 79.17162031 -147.42513001 4.96346923
v 3.76474578 -48.46894369 -11.61567308
v 86.72086895 -73.67237657 2.52804323
v 70.73381543 341.29509330 -12.19321787
v 16.84351824 316.31889939 -2.63849460
v 86.80650592 162.54350543 -32.40444511
v 53.99594828 90.95846862 -0.83891914
v 60.39799005 310.27865410 4.26649069
v 82.21495152 85.03711224 6.96469657
v 95.50739825 311.90270185 -9.46220104
v 89.25280720 42.99842566 14.47033137
v 41.80670530 -6.00030646 -16.03939384
v 83.39806646 146.41733468 -30.23080714
v -29.35250290 -166.31963849 11.05512306
v 45.11557892 -101.55770928 18.79706979
v 76.29534602 -187.34899163 10.01801714
v -34.38211232 -217.57262945 48.14886302
v 72.39560783 220.51933408 -11.47939730
v 7.15601956 210.26372910 -23.27494137
v 60.85296348 57.08849803 7.65673537
v 92.71255136 277.52512693 -15.05537797
v 96.06960416 42.97886416 -5.56573877
v 110.12963951 216.10370278 -12.10681535
v 46.63695768 -224.59022701 7.17695476
v 123.62553179 293.14306378 -15.38940519
v 93.08816493 326.16353035 -9.65775736
v -5.96268335 311.46857142 -23.31371978
v 102.14498639 61.18461117 -1.67654501
v 97.29550034 232.13535547 -33.06423500
v 86.63117886 95.26815265 5.98896900
v 86.82055771 107.09424317 3.47196497
v 65.73186815 -264.77342844 14.36615176
v 75.21101087 -274.71968532 25.75756423
v 83.50338787 213.24598789 -34.90038589
v 32.26981685 -64.42686915 -9.28645022
v 102.40513831 328.75993848 -59.36988816
v 5.81219746 87.10329235 1.97906303
v 62.91592866 287.51763701 3.84727656
v 79.26701754 244.33387816 -34.68398750
v -45.35503685 -255.66211343 34.96422246
v 91.99939668 -151.94793046 8.18530004
v 78.37370038 -177.14639008 8.59922078
v 91.95613861 295.04063725 -46.73411697
v 38.43624517 352.84894705 -49.31213707
v 73.49469513 214.23004568 -13.34917732
v 41.87982157 -46.37666419 14.90740199
v 99.36088324 47.13894799 8.82410817
v 24.18470196 318.69670749 -38.02145645
v 77.77008414 135.21765172 -30.37250601
v 78.20657641 324.72544909 1.87478377
v 39.37038407 25.53970739 11.56679913
v 34.68006104 -19.66134831 17.00617746
v 92.47530252 325.32572746 -57.26685002
v -2.05012131 337.72331476 -12.87859585
v -4.50226897 208.66279304 -1.84464594
v 55.51443622 319.39160824 1.24721287
v -16.78456180 -84.34139937 3.24902055
v 109.19617116 202.47323811 -28.66201848
v -32.37961605 -205.60103655 9.72204842
v 29.24005687 -186.40527129 25.19843541
v 69.30562854 206.98386431 -12.80130818
v -23.22685905 -98.46811742 10.56279987
v 11.11681852 332.30426908 -4.13178653
v 118.51491034 314.75305557 -49.23043773
v 81.05319738 336.89802885 -9.97911114
v 122.51592427 229.77256775 -19.56228539
v 47.72086442 200.81688464 0.86646882
v 39.43918645 -255.69656491 12.05977891
v 37.29453310 349.43771362 -49.89515617
v 2.40211771 -198.80594313 4.12685797
v 16.99521579 86.16148680 16.97577909
v 104.74756360 339.84130621 -37.02763841
v 16.46519452 362.27786541 -12.62513641
v 88.06880563 -3.82775418 -12.69332692
v 81.51250333 273.11488986 4.67573246
v 27.68759988 -12.17541005 20.72020993
v 70.80575079 -131.04756176 21.03543654
v 23.91997166 292.52713919 -30.69287539
v 72.43246585 -9.46655869 14.01380543
v 52.66447365 293.71792078 -34.76417810
v 13.03634048 52.22549662 -19.35464330
v 6.78997207 94.38557923 6.22275192
v 96.04191035 35.37346050 -3.33256531
v 105.41445017 258.05580616 -36.32566333
v 107.89065808 177.82995105 -23.63812737
v 19.54439096 -212.37729490 10.31656936
v -10.38932707 276.45590901 -19.20665801
v 81.58419281 144.87209916 -2.40552961
v -24.82507192 -108.38396847 20.02651058
v 61.79880723 68.86576116 5.76999132
v 79.75623757 301.92667246 -38.02416846
v 80.29747009 -263.20588589 12.83200923
v 104.66303676 179.64106798 -26.82322077
v 88.70914578 -205.72206378 9.87158716
v 114.97597396 255.35458326 -32.44517744
v 61.03172526 328.55933905 -52.76453868
v 43.66873205 275.54839849 -2.20586988
v -66.62181765 -243.58519912 45.33806071
v 32.36797452 317.23213196 -1.45574065
v 25.85261874 -18.94819736 -16.91553742
v 81.39249682 336.43338084 -59.67577919
v 34.23512727 349.37325120 -48.98406938
v -17.58208685 -80.97651601 4.67537157
v 121.11616135 291.43759608 -15.53621329
v 96.94838524 118.50828677 4.13317885
v 27.20555477 -177.62765288 4.58699744
v 42.11203381 -197.45445251 6.24086615
v 52.51979083 332.17588067 -4.07098932
v 89.78158981 -3.08173313 1.02099252
v -26.04527958 -163.05136681 35.92611849
v 28.79769914 199.00226593 2.07689335
v 112.94835806 140.54486156 -2.40899925
v 56.67584017 -251.70582533 12.28874177
v 49.72567782 257.90458918 -30.97215481
v 1.98154291 303.49528790 -27.42473781
v 90.75160325 -129.65075672 15.88927768
v 78.63551378 332.82372355 -59.58065018
v 104.78714854 281.08099103 -18.85329187
v 96.75541520 335.15587449 -60.20117179
v 56.36788905 -83.95523578 -10.01692284
v 90.34895897 91.86888486 6.33175112
v 76.77801698 242.63943732 -0.70735178
v 134.78234410 311.63460016 -17.06394181
v -12.39573210 -48.55636880 4.68655583
v 88.50538731 -107.36766458 3.96288931
v 98.81993383 166.51375592 -9.46354680
v 1.98532129 -58.86804312 -9.91351437
v 23.05752784 286.41840816 -29.27300148
v -17.54503511 -204.60341871 6.12717122
v 35.42074934 -196.32861018 24.76893552
v 70.39547712 269.27581429 -31.59334511
v 58.15635249 -265.56128263 16.20916836
v 51.41000450 -248.62089753 11.60221640
v 107.04901069 107.42636770 -9.28107090
v 56.78196251 323.41554761 -51.01607367
v 8.87459982 -222.45253623 30.64084053
v 65.09236991 77.43465900 4.80533857
v 74.57583398 -259.84591246 13.18568923
v 101.26544535 333.56064558 -27.58158930
v 47.73492366 108.08274150 0.62356022
v 9.26922448 236.73081398 -26.38330124
v 83.48521590 -202.22425461 23.04168232
v 33.62802789 -123.64941090 -5.14104543
v 61.58026680 193.63893569 -10.93923021
v 51.93977430 353.87617350 -14.13703896
v -7.95433857 300.03437400 -23.06774072
v 115.32538384 153.24431658 -4.89600794
v 89.47919309 113.74973506 -24.38745648
v 83.74283463 -242.53652990 13.94896396
v 1.37741596 199.01843369 -16.57997444
v 41.55491665 -147.45160937 20.84090374
v -25.36170743 -242.26342142 43.72863844
v 3.42564704 -154.71808612 -1.08457229
v 56.13289401 -18.22901703 -14.89918679
v 58.61613899 -100.42040050 -7.16312882
v 35.01913324 313.84965777 -1.44045067
v 41.23901948 357.33392835 -12.20213436
v 26.67474747 -51.46151409 20.74145339
v 93.49399805 289.08133507 -5.61778480
v 101.40925646 183.42167139 -10.10828838
v -26.06981434 -210.58291197 38.34654391
v 19.35956255 347.35864401 -43.99225488
v -41.42531753 -217.82647073 51.82941630
v -45.59198022 -208.81842077 51.30540207
v 2.48375768 109.05119777 -1.46090938
v 15.58049954 -88.16664666 23.80765229
v 21.82271890 -182.32999742 5.26817702
v 84.85745639 -68.59993935 12.06676569
v 117.44485050 211.49852872 -24.53999780
v -23.71303551 -103.62174362 18.51292886
v 98.38072956 -199.91722703 13.70207593
v 56.47089332 263.61113787 -31.95419163
v -19.01895367 -120.30595541 3.52577167
v -10.65528113 272.45053649 -15.92529379
v -3.86588159 -1.95054256 -0.26254481
v -49.97119308 -253.92663479 36.66643053
v -0.80050400 280.53152561 -2.03594076
v -5.06639294 265.72281122 -21.02025039
v 58.87854844 53.84187028 7.82842096
v 90.45294672 86.29286289 -23.69576693
v 30.72488122 -18.33102666 19.12883297
v 44.13117468 60.47030166 -23.47039990
v 69.74417716 -46.51163891 14.37886991
v 17.76444912 -100.98072886 -7.19505409
v 57.90768564 -124.86606836 -1.96961523
v 20.49227245 186.66742742 -27.35239081
v 107.53075033 -260.36825776 23.83070625
v 71.11038268 275.28616786 3.96897597
v 75.40743053 -78.35115492 16.64892957
v 79.53090221 126.89843774 0.25674928
v -19.14848015 -203.17065716 6.10775873
v 64.92593884 198.52821529 -12.17463426
v 7.84908887 -184.41414833 2.39612977
v -4.17565601 260.28910279 -19.39682290
v 37.67303005 -195.96837461 7.12919747
v 33.08147192 -245.86337805 9.44052637
v 112.73032427 149.29625392 -15.66484012
v 56.11569062 -138.82423937 22.11715281
v 85.75867116 -76.27303153 -3.87525954
v -11.64641045 296.41404748 -18.67924817
v 2.17701984 88.62585574 -9.97606385
v 88.48362416 152.98835933 -30.87002970
v 102.71268338 67.84007698 5.29302098
v 50.37511885 -78.46843451 14.33471497
v 121.44497782 241.93117023 -19.05993372
v 44.38683763 272.14148641 -30.56894056
v -12.59144954 -131.64936006 32.09277242
v 42.21116751 -84.47261155 -7.53685366
v 92.97534078 279.70409393 -15.20730276
v 21.64544538 358.64683986 -39.62351754
v 90.83240479 237.48952150 -11.88040152
v -8.16154107 -191.48005545 3.16405995
v 105.31885922 292.31858253 -18.70197803
v 57.99327046 95.78062594 -1.84774527
v 64.17516619 95.66951543 0.04316887
v -17.13765226 -222.36807644 8.34237132
v 6.71071233 317.01120734 -4.36643371
v 16.67551510 158.24130177 9.50519275
v 75.63006133 -219.90410984 8.25062767
v 46.17901891 -198.18283617 6.81208959
v 10.22349298 34.42524374 -16.97532646
v 83.71892571 -121.46890908 19.74693127
v 76.05471462 -23.72789569 -19.32607032
v 18.78950186 -203.60997319 7.92291574
v 93.54679286 294.55879331 -11.20747160
v 50.32859743 80.62427491 1.44922384
v 55.33716828 -196.44020498 7.74052646
v 79.19719070 -44.19364035 -16.13308676
v 79.52084392 309.77919698 -41.52495414
v 62.49581277 22.62007259 10.54846495
v 51.31645128 -231.51037097 29.43991683
v 23.74911681 267.07181334 -1.37798639
v 62.54580617 -79.72313464 -11.52197272
v 37.86632791 -200.87683201 25.04986338
v -7.72142084 -260.97270846 23.62333052
v 100.79459846 96.34346515 6.21626107
v -4.61524120 341.40104055 -7.25908764
v 12.72730716 339.95237947 -1.58854609
v 91.40859544 25.34083091 -15.40912688
v 20.54250054 -257.12493062 15.94960317
v 0.90376101 309.44138765 -27.03801356
v 95.28690577 194.82047856 -10.20922791
v 58.91502276 202.73604989 -5.55970287
v 38.82966563 -47.03485593 16.24835655
v 127.50230730 262.94967532 -19.55411024
v 63.91228735 288.09377551 -32.57922456
v 19.96170729 356.31504655 -41.81690514
v 78.05105299 341.67045355 -16.35268517
v -10.86057909 -238.13427985 37.85042837
v 106.02476448 -231.81669414 17.79178903
v 57.49589950 45.01333088 -19.09960993
v 64.04428184 223.08547795 -1.30821683
v 37.17852384 332.84118772 -0.92960044
v 82.48388022 -202.47651637 10.87384671
v 111.34278029 293.40684414 -40.89118168
v 21.90473489 275.40016174 -0.67053555
v 114.25473541 186.06355786 -13.06404918
v 3.80994170 127.72607803 3.32375569
v 59.57146734 126.33903325 -5.44682983
v 137.34765351 321.53242826 -22.65240625
v 76.63229108 274.65102077 -32.39737451
v 98.00247848 -207.15357363 11.03047188
v 25.78874677 -39.04856369 -14.60577454
v 52.98995227 161.86814010 -4.07634443
v -9.95496195 320.07092237 -16.12251438
v 25.01887269 336.88312769 0.89845032
v 45.34611478 -271.69919014 23.90932478
v 0.76299685 310.89058518 -26.92177333
v 101.81816667 281.16613626 -19.14015412
v -41.48637503 -204.64409888 49.47393388
v -8.00472870 280.21955490 -22.59808034
v -1.74924254 247.29542434 -20.60000598
v -0.94443996 244.51373518 -21.04269154
v 57.59797990 -203.56394351 9.47723165
v 85.56754887 178.26585472 -33.85761008
v 121.33502960 301.26246810 -15.79695195
v 24.87050556 321.62240148 -37.67896816
v -38.79112005 -149.91885424 28.32141891
v -32.60748833 -189.97223675 11.51296869
v 87.89229393 -268.89193058 30.83194606
v -42.67696664 -159.01055932 27.53143013
v 21.21870592 291.13146663 -29.88320775
v 98.52401912 339.96078372 -33.73490274
v 49.75311458 -215.35085142 9.21720173
v 96.56797349 303.12415957 -15.40440600
v 16.87825844 312.64579296 -35.36514565
v 15.87475277 331.06809855 -35.50346941
v 86.31575108 -11.36562694 -14.38546088
v 87.34545857 327.02153921 -3.55297141
v -2.37428327 -185.45399606 1.55963539
v 81.58320189 303.39351296 -39.73561898
v 86.39348298 194.98279691 -12.18842249
v 87.56823093 -81.34430647 8.32009688
v 126.30972266 284.72071886 -15.72750509
v 52.44247988 339.61156011 -50.20456761
v 67.07435101 338.64536881 -7.62021123
v 31.14648908 -245.08751929 9.46100056
v -8.37108679 -108.66243392 29.92883511
v 12.19848450 340.58073163 -39.42101076
v 22.31864445 -122.75693566 20.27325891
v 95.21781653 93.96316856 -19.74496990
v 72.04252481 41.66296497 10.62175259
v -10.61313786 -112.12424934 -1.04731147
v 0.90525497 155.56824207 -7.19939545
v 5.15358243 -120.20713091 25.39838105
v -15.62681980 -176.49710178 29.79442850
v 106.62767291 199.23059642 -29.08525430
v 101.76978260 117.68350005 -16.18071273
v 98.16150367 205.19663393 -32.22452477
v -41.96476936 -219.40445900 52.07102746
v 57.42357671 318.57761741 -48.66248369
v 1.06094754 236.81099713 4.30350704
v 65.47016650 42.69620776 9.27437935
v 29.12600338 58.51132795 19.88782734
v 88.43604475 -220.20669281 10.73269080
v -2.89789774 -37.52763569 19.37912777
v 47.18044400 -136.99397445 21.28490061
v 13.21599353 -199.09054041 6.43908978
v 71.46609575 305.55549264 -39.11633044
v 97.78837860 250.19663572 -34.59575772
v -56.79603666 -214.10436928 32.60686994
v -14.97887168 -198.39495420 32.70722926
v 12.51119561 -194.15320456 24.44942668
v 6.10577641 -197.61173427 25.11063404
v -19.58471537 -242.21684039 39.80138153
v 103.85219753 -226.70990229 17.30646752
v 0.50367531 158.05967152 -3.26687354
v 113.31267655 199.44025576 -24.88907985
v 69.28937882 107.15942830 0.61088067
v 37.54185513 -5.86023601 15.88035747
v 80.72540909 55.75280264 11.37035247
v 24.84710701 -113.92789334 19.65637319
v 115.22001773 295.48600316 -14.83055577
v 79.63877916 215.92739224 -35.29483080
v -84.71687138 -211.43651009 46.87507078
v 98.82284701 318.66744161 -17.52626523
v -24.48601648 -139.86761868 6.76338701
v 12.16151752 -225.78166425 10.50571539
v -25.10209754 -172.82983661 34.28215533
v 33.43247995 15.23866039 16.72784053
v 109.27889496 228.07048261 -11.65046263
v -2.26481841 8.78722686 -1.92661269
v 35.47746688 33.94348547 14.32811841
v -29.51174416 -180.86512387 37.12264821
v 113.36694658 234.33634639 -12.20783778
v 71.91196829 90.26725590 -25.74658580
v 91.64777398 276.34483576 -7.16543524
v 70.12809068 344.12777424 -56.81823567
v 100.33199936 217.06598997 -32.17601776
v -41.65040702 -250.46804547 24.68904294
v 38.62400725 306.81791902 -36.52700037
v -16.98834263 -194.34472919 4.86242399
v 4.72116284 96.96166962 1.68060663
v 40.87373614 -206.00505173 25.08583665
v 24.26032163 -196.47218287 25.49004555
v 133.00150633 272.14151621 -26.04346164
v 57.81913176 -273.88289571 22.22924680
v 83.05822313 310.69993973 -43.02380234
v 88.89804780 12.18912937 -16.60568081
v 27.05719508 127.53809988 14.16807063
v 28.11595611 -254.75230813 13.48205097
v 98.02159667 -260.09911299 32.43042901
v 51.48598552 -104.25084084 17.02435315
v 53.43592539 321.95270061 -0.54714829
v 67.18195975 72.24325091 6.36363309
v 21.29215933 288.11302781 -0.01057405
v 53.80150303 306.03972077 2.76283338
v 28.07796933 24.92973767 21.47348411
v 23.55086617 216.77240729 0.60378882
v 44.74584386 127.93129683 -28.88188325
v 70.30721754 333.31620693 -3.16302106
v 47.03546315 46.16270587 6.40323386
v 41.72171280 102.18189657 5.12272865
v 50.08839816 199.53905046 -30.06376140
v 16.50667749 278.38867903 -0.11985355
v 95.11146694 265.69548249 -39.89480808
v 113.09449375 191.53890014 -14.70612362
v 114.33319747 309.29908156 -46.99828476
v -3.19788675 206.87291026 -7.14312633
v -4.24964679 -216.32403135 34.14148837
v 87.93779463 313.87987733 2.58361269
v 57.25796521 55.24785072 -20.43090202
v 8.61442368 95.60190886 9.41815414
v 41.10211134 -230.61521351 28.27505954
v 13.22265714 -77.22814381 23.79214205
v 32.40871057 -230.29471934 6.63059019
v 88.64887804 325.03357530 -3.04027554
v 90.38363397 -256.24182820 12.26537116
v 65.96635282 -29.73504737 13.91245238
v 67.46152788 -231.84596002 11.36778668
v 71.92495465 54.11533266 -23.74516428
v 94.24711764 327.47191191 -12.98311818
v 87.38806099 -50.81208050 -0.02791153
v 29.35302630 323.64529371 -38.79028559
v -0.48172200 -215.90848267 33.34605321
v -44.60757971 -218.35580468 52.89668590
v 113.68612945 188.71256709 -21.85033262
v 48.90759662 209.45338905 1.86411315
v 95.98651528 -203.24677229 10.10823902
v -8.06789938 240.82097411 -6.49348227
v 101.14039481 -223.89124334 12.92999834
v -4.41676611 -108.91042650 29.41338904
v 33.44103694 288.15075755 -0.60180377
v 85.37642658 315.26279449 3.64357280
v 75.13281703 302.88603902 -37.27064282
v 91.53152257 334.24186707 -19.40920949
v 31.65109456 235.37150025 -1.27699913
v -8.17527156 -29.62946706 -3.15923546
v 84.29752290 59.44612250 11.70974877
v 52.73631960 -213.28556538 9.81635880
v 4.60439874 330.89148998 -6.06641313
v 57.01019987 -272.52483368 20.79985291
v 82.04881102 -176.43028498 8.68961681
v 56.95226416 303.64319682 -37.36630827
v 93.01980585 -226.70237720 22.41916396
v 28.00569125 -140.16593993 -2.68842792
v 101.07421130 316.78396463 -53.30719799
v 47.48885706 -254.22132015 11.92403771
v 89.08329904 319.89404559 -0.57663285
v 1.59546908 -235.40265858 11.54740620
v 88.48314732 -132.86782801 18.68418232
v -10.84192470 289.36454654 -8.11537728
v 15.02469368 77.73351669 17.20723324
v 61.23586744 61.29152700 -22.48106524
v 125.47887862 318.13877821 -51.72971636
v 32.91947022 282.58851171 -30.40410206
v 135.72481275 320.92013955 -46.45520821
v 38.03109378 347.56591916 -49.75781962
v 14.47801571 -149.72466230 -0.04037396
v 16.20208472 -112.62783408 21.12527564
v 116.78619683 225.22205114 -27.85092779
v 95.98012269 -185.81250310 17.58670248
v 52.79222503 335.47449112 -49.26542938
v 34.90308300 311.31127477 -1.35653140
v 95.61895579 -263.37754726 13.64640705
v 79.95312661 -272.89935946 21.02840878
v 46.30397633 196.64503634 0.96177182
v 46.20262980 -5.40572312 -15.14067501
v 42.83559322 -71.80099934 17.08284393
v 74.18604195 29.10300903 12.39882782
v 59.17138234 355.17287254 -23.50739390
v 46.62915692 -220.02214193 8.18501227
v 20.71434073 -153.66768837 20.59113421
v 35.29825062 -249.91524220 10.26912685
v 70.41278481 328.13268900 -55.60266972
v 96.10936791 265.45739174 -14.97602370
v 21.62878215 214.65615928 -29.72974628
v 45.10260373 -184.65314806 23.65537733
v 54.64543402 329.03760672 -2.90209730
v 58.71418864 -35.66588461 -15.91666788
v 1.88386522 334.88121629 -6.64852140
v 27.80737169 -119.97134238 20.61199769
v 83.31711590 -193.61439347 11.10650413
v 73.04680347 -75.53268224 15.67722298
v 106.68411106 214.99091387 -11.20533235
v 13.03265523 358.33859444 -7.18837697
v 4.57465509 227.10618377 -23.08202721
v 15.85942321 155.72546422 9.65857692
v -4.41943435 -7.53779989 -2.87458859
v 44.13084686 -267.65555143 19.93596740
v 0.43722175 181.17895722 -0.78008248
v 57.48974532 354.96056080 -19.51775141
v 103.53399068 -258.60285759 14.10404313
v 129.60961461 286.85480356 -15.83974063
v 38.53784129 -88.95496279 -7.75234727
v 67.13148952 104.36960310 0.27244803
v 0.54302841 348.25333953 -33.31804276
v 48.45358431 -23.36058952 11.74817327
v -9.64487996 -185.93883514 2.09659548
v 60.96074358 34.31734443 9.81424656
v 81.96895570 -245.85014582 13.19385413
v 18.33977923 -129.61789966 -4.35683504
v 104.81876135 -253.10117006 28.56038697
v -50.27569085 -215.96530080 54.20512706
v 87.92784065 -29.10383791 -5.20170620
v -27.39984728 -128.19282711 28.37315574
v 30.68771027 -180.98746240 24.79656413
v -3.45520210 -224.18893874 33.36066008
v -27.13727951 -112.78675497 15.07229824
v 46.16965726 152.10026503 2.82130763
v 58.77767503 -15.65561071 -16.25392400
v 49.29006472 -220.81127763 8.13371222
v 52.13684961 356.53427243 -25.35079047
v -10.87740529 280.83497286 -26.46609955
v 32.87575021 204.88567650 2.60074809
v 11.91779971 308.26184154 -1.95228704
v 140.63224196 295.45754194 -32.31372312
v 93.19773316 289.07617927 -13.61087337
v -11.75076794 252.27117538 0.51856955
v 100.88796169 306.16611242 -48.35162684
v -62.97471374 -205.13299108 42.59484261
v 86.98741347 49.25059527 14.27257340
v 98.44163805 312.22197413 -16.96881838
v -19.82836798 -212.22729981 35.18262878
v 25.61361715 -13.77808116 -17.61394180
v 14.70561698 206.60723746 -26.80917643
v -12.02067733 -88.44254166 -0.52734651
v 22.61226811 -84.20328051 21.87944576
v 74.30317998 -178.68049443 9.00096819
v 121.66953832 326.46030188 -22.05651440
v 50.03607273 260.33043861 0.98728493
v 101.49624944 90.35000950 -11.65486220
v 16.26747288 52.96139419 21.07232623
v -0.63351355 242.38160253 3.97510407
v 99.00195152 -204.41839099 12.88009156
v -6.12410111 345.61827779 -4.51885397
v -5.45789488 217.10518003 -4.59330995
v 13.84483837 312.10982800 -33.75007957
v -46.98843881 -255.02774119 34.79516879
v 74.25572723 -121.35368586 -1.24177756
v 36.20086983 -197.35102355 7.92277791
v 55.12585118 -272.73717523 21.30485140
v -40.57551920 -251.51294470 41.55625403
v 13.57779000 109.44192857 12.67816033
v 84.28744227 -40.43097049 10.72898041
v 19.16854270 -153.58440578 20.45398206
v -6.94206823 -17.99400896 -0.48806972
v 40.75248167 -165.09257257 0.53182896
v 50.82953721 322.51304388 -48.59838262
v 74.67399538 119.95895952 -29.06152606
v 39.85931352 -210.40232480 8.97563435
v 58.41080472 211.54558659 -1.90181204
v 14.25814442 201.66257024 3.83904576
v 93.23012084 285.30365229 -14.51967005
v 10.71269810 -127.40044296 -4.06228332
v 61.07003242 309.85260010 -41.61391035
v 121.87400460 286.20380163 -15.91571793
v -5.60920499 270.01747489 -22.04599790
v 92.21158922 247.05621600 -35.03420204
v -69.11999732 -253.03000212 40.80000147
v -30.52093647 -147.65813947 33.57396275
v 112.81907558 161.16322577 -16.79835841
v 90.52594006 -152.54372358 7.10905530
v 73.79305363 134.77264345 -2.67743040
v -14.77686595 -214.81609344 7.37217488
v 107.66533017 -258.40958953 16.93763584
v 43.53281856 355.20595312 -10.56324318
v -65.33372402 -244.02177334 42.56620631
v 28.16927806 222.33742476 -0.08411476
v 93.75408292 278.11735868 -16.04434289
v 77.61167735 273.73155951 4.17019753
v -12.21782062 304.10560966 -10.17008629
v 79.20065522 -59.06402320 15.30498546
v 77.50399411 240.63186347 -6.92851841
v 12.46787049 -59.93114039 24.93089624
v 72.53412157 287.28985786 4.27611172
v 87.26301044 -38.27130422 5.05519751
v 92.60053188 21.19256742 8.72854143
v 96.25718743 -220.25424242 11.72172464
v 46.48746178 -2.25296826 11.59557234
v 6.67132996 258.61573219 0.13428318
v 5.76905860 -199.25883412 5.25414757
v -60.73609367 -225.39325058 55.45528978
v 67.89993495 -197.84484804 10.63398644
v -40.33405334 -155.10520339 30.88680468
v 117.57632345 216.65409207 -25.49007535
v 2.28569703 340.83399177 -35.86005419
v 63.17882985 341.90699458 -54.94017154
v 3.09020211 49.15097356 -10.31353883
v 22.62486331 -232.87074268 8.37398693
v 21.60265297 -10.15040278 -20.07333003
v 63.44307214 332.84837008 -52.85538733
v -10.21896303 322.54323363 -15.20592626
v 8.60232022 -178.46775055 1.67769485
v -5.45976404 -230.02739251 10.24107356
v 33.33448991 -153.69288623 -1.68766489
v 101.73615068 193.39211285 -9.98151302
v 85.06003767 -226.33530200 11.75843459
v -41.64103419 -191.69802964 47.93374985
v -10.86038165 303.68292332 -7.06448639
v 108.47701132 -258.63537192 18.33593100
v 80.88139445 112.71979660 -25.12440272
v 53.65576968 -271.11274004 20.31862549
v -1.16060593 339.94522691 -14.05977178
v 71.22799754 171.22389376 -12.39466108
v 36.45564988 -107.71322995 -6.62847189
v 71.34302706 199.01230931 -35.52776203
v 12.56353687 315.97810984 -34.23853219
v 73.18119705 -112.85214871 18.69722642
v 63.07534873 247.92851508 2.40538898
v 103.28897089 -255.00315428 14.16693442
v 125.64265728 259.41428542 -25.03945492
v 55.25616184 -254.95180488 12.48566620
v -17.05786213 -207.05744624 6.68115076
v 6.40355935 343.68780255 -38.64454851
v 61.93281338 -117.29136109 19.48845387
v -40.73527455 -215.53087234 15.15168883
v 32.73943067 -216.26092494 9.35272127
v 44.72785071 1.32812827 -16.58575609
v 112.82494664 137.05047965 -2.16301996
v 89.51859921 0.13760172 -2.62334943
v 118.53535473 177.01467872 -15.38676396
v 88.39007467 38.14582527 14.54878878
v 4.35158703 79.36941832 -1.54557603
v -12.36007456 299.23388362 -10.26411913
v 72.74293154 238.93927038 -34.35890749
v 24.50744621 -176.81601644 24.24895763
v 139.82284069 279.23330665 -25.55253915
v 4.41814493 353.02171111 -35.04997492
v 41.63364321 331.96300268 -3.07332794
v 65.63012302 75.18702745 -25.01197346
v -16.03920758 -202.88161933 33.07243437
v 39.08981755 -161.75961494 21.66646346
v 89.41968530 -137.02960312 6.32369379
v 27.47534029 -234.75764692 7.67866429
v 86.41422540 -62.34519556 -3.69681395
v 114.55708742 331.80323243 -57.55072087
v -45.59721053 -209.27293599 20.68806626
v -20.68090253 -248.71435761 39.09023106
v 84.48722959 -76.82596147 -6.10248465
v 69.70493495 214.20826018 -11.66194398
v 29.36780266 -135.36012173 20.56457847
v 83.19848776 8.23832303 12.44562492
v 42.56168753 -175.99064112 2.52052722
v 99.33572263 255.06773591 -15.82774520
v 59.83799696 282.87380934 4.35724901
v 41.73058271 -225.59483349 6.91916840
v 61.68589368 205.15297353 -7.74132647
v 59.94141847 38.13967481 9.40252934
v 27.95465291 113.49370331 15.23402147
v 9.59244277 -191.91743433 23.82612415
v 13.36081699 331.85842633 -35.54497659
v 58.95932019 -11.12463325 12.27785833
v -12.43732218 284.27821398 -12.49949355
v 11.35378517 -213.41308951 8.38926807
v 79.73783463 224.44549203 -12.18813844
v 87.98097819 333.86299014 -11.97586022
v 92.31425822 280.77369928 -13.18103448
v 19.71515641 203.60089839 2.35077180
v 82.10365474 -38.29816356 12.29716372
v 95.12565285 301.93060637 -12.31567655
v 83.39137584 216.47873521 -12.78515533
v 52.76615918 -231.51446879 8.08736496
v 38.51873800 -268.69174838 24.06503446
v 15.69258422 -193.14396381 5.45692677
v 91.42236412 148.49297702 -28.98665145
v 24.15747568 -0.98552043 22.00461924
v -34.22566131 -211.45029366 10.71765739
v 21.25428617 -191.15313888 6.72767870
v 16.93484001 243.87495220 -1.41840649
v 43.27576607 -212.48094738 25.22983029
v -19.10445839 -184.60425735 5.30073652
v -7.33001903 -19.57782544 2.75803800
v 87.07404882 -68.77601147 2.43390026
v 6.66278088 -44.60873827 -12.85116468
v 49.74784330 -231.72457516 7.72211468
v 6.53768098 222.55171835 -23.86880480
v 20.08737996 67.11718440 20.04557475
v 97.37142175 315.45093656 -15.25615156
v 91.53416753 317.73060560 -2.40514334
v 50.05035922 -159.94158387 0.53018803
v 80.08310944 -161.78368032 23.10996316
v 137.05329597 295.73816061 -16.72562957
v 80.64896613 267.61522889 -34.80183706
v 114.28926140 306.35237694 -44.86242309
v 105.38639873 200.80694556 -11.15382928
v -15.28358925 -219.70453858 35.79826280
v 15.31479321 259.40278172 -28.81783992
v 68.15782934 50.15874282 9.10318550
v 102.93632746 -260.99225879 14.20563459
v 53.03291604 307.50933290 -38.59836981
v 19.36446130 343.92774105 -0.29092125
v 2.00959551 -208.70360732 31.39597550
v 95.97818553 320.50660253 -12.00375427
v 94.00923550 -150.21727979 14.56344128
v 62.11552769 8.25385284 11.39044855
v 84.60244536 42.00519994 14.64616973
v 0.79957582 274.25980568 -25.22019483
v 78.75624299 -246.19656801 13.20883166
v -31.22904710 -253.05300951 39.11741450
v 101.56037658 -236.27173901 14.87393025
v 95.62495351 341.80918336 -43.98069531
v 57.86850676 287.20667958 -33.28672796
v 30.77736683 29.69794720 -22.61159569
v 109.96781290 140.87928832 -15.45612980
v 77.44968683 -87.43286878 17.10082218
v -7.92426150 343.53330731 -4.14675288
v 18.97406578 -146.94061875 -0.77651395
v 82.75914192 -42.57884994 11.87199727
v 50.10304600 -213.43766153 9.39369667
v 85.32123268 -204.14149761 11.00092102
v 83.50024372 138.20733130 -28.50216627
v 47.25171998 -261.32428646 14.66766186
v 71.25943154 -268.71708035 15.86155221
v 7.00944755 329.70386744 -33.97607058
v 47.49395698 321.45917416 -46.90983146
v -64.06190991 -218.34975481 38.89910877
v 30.56462668 -223.81269932 7.63408002
v 38.30406070 272.99913764 -29.55718897
v -48.18813875 -176.47986114 35.76801345
v 25.13435483 104.71079499 17.37154275
v 44.89323497 -26.88160911 -12.40124553
v -15.18833358 259.20146704 -1.09148014
v 19.98830028 39.31860998 22.88677543
v 56.74166977 332.99320936 -4.31831181
v -3.01402062 251.24466419 2.16728100
v 38.65012527 252.87851691 -3.27983429
v -8.72518215 -101.27243400 29.03194912
v 140.63227177 293.03523898 -31.16273507
v -46.84695974 -172.77462780 43.49585250
v -30.20837717 -122.62316793 20.79869807
v 53.00863087 -172.15833068 3.63964867
v 11.85333449 328.28167081 -34.77331996
v 55.79552799 316.01303816 2.19979743
v 64.53131139 -129.63896990 20.89739218
v 21.03314176 31.35060519 -21.20559663
v 117.83677340 184.84513462 -16.66505262
v 64.02889639 -11.35995239 12.59281673
v 117.53165722 151.65667236 -11.63533796
v 16.87963679 -200.97230375 25.49246326
v 63.72395903 99.74040091 -1.06484815
v 71.12507522 229.20536995 -3.86653817
v 66.63102657 -124.75592643 -1.34655461
v 50.36534742 -271.81097865 21.75973728
v 9.20480210 -124.56470728 -4.55235364
v -6.00741617 -67.94149429 23.35212938
v 10.69524419 323.39358330 -34.57582369
v 76.08334720 156.41790628 -34.31731090
v -39.46705908 -201.00286603 48.83655906
v 31.38378635 31.61687776 18.51687767
v 9.76574980 -35.11996567 -14.47550859
v 86.64301783 -129.60451841 4.05361131
v 8.91832076 -138.36701214 23.16724509
v 8.65069125 -210.56899428 30.18941544
v 82.87969977 315.91850519 4.03245771
v 16.09214023 -179.47459221 23.27757515
v 93.36641431 114.65314031 3.21759726
v 77.66305655 180.81426620 -35.40348262
v 48.53725806 -53.08556184 -11.56416349
v 82.40908384 -153.16049755 5.17821405
v 85.01196653 326.63723826 -1.79641449
v 27.21092291 -66.43646955 20.76275274
v 62.45333329 -269.67224479 18.39001849
v 69.55124438 332.32572675 -55.29685318
v 3.81936668 -190.56054950 3.17938835
v -16.89575799 -91.64428711 2.68188049
v 61.66801974 -1.73784245 -17.56004058
v 90.77040851 40.59271887 -19.73458938
v 14.54806793 218.51655841 -27.49572881
v 7.77994841 134.54625010 6.93378272
v 65.71982801 -22.81337045 13.90834339
v 46.87126353 -12.66058348 -14.01077211
v -0.90500282 310.60090661 -26.49160288
v -2.22969591 257.45755434 -20.16123384
v 29.26374786 327.52567530 -0.08454632
v 48.72894287 -207.50176907 25.93150549
v 74.50816780 191.23856723 -13.54234666
v 57.20874295 98.82711619 -2.32672598
v 92.04463661 -134.37718153 13.66635039
v 123.28416854 285.31563282 -15.78723453
v 24.19763617 -33.60512108 21.60690166
v 80.60898632 -164.85694051 6.90687634
v 87.76711673 -271.27280831 22.97038957
v 17.17223600 126.57858431 13.58878892
v 61.29867584 -109.04048383 18.02431047
v 83.77678692 190.32151997 -34.23099592
v 88.37029338 221.12944722 -34.47576612
v 73.48574698 -273.76052737 21.08561806
v 94.79016811 254.83873487 -14.76698276
v 11.71739306 343.01912785 -39.64119405
v 33.39205682 -7.48090353 -17.37987436
v -1.38548203 -101.19833797 28.82656083
v 0.32007022 -241.29243195 12.55461853
v 95.91660649 301.03078485 -48.42241481
v -43.21392626 -162.83486784 33.33922476
v -45.80746591 -171.78036273 30.59343062
v 55.54098636 -28.09419669 11.93387341
v 94.86508369 -213.36930990 10.85806545
v 88.08896691 -141.93357527 5.79370698
v 60.79848483 -261.92447543 15.01138229
v 127.07561255 274.31604266 -16.52291231
v 98.11984003 341.93521738 -36.29206121
v 57.72578344 334.89033580 -51.32096261
v 69.36776638 198.58287275 -13.77593353
v 45.95376179 -190.68950415 5.27584413
v 36.39526293 -67.26003438 18.65461655
v 30.93159012 -114.70971256 -6.40387228
v 23.26445095 -255.40703535 14.61861376
v 11.10079978 126.94835663 -19.91398819
v -11.86563540 313.26419115 -12.63072435
v 112.95305192 300.91452599 -14.82119970
v 72.73562998 -204.92625237 25.53089708
v -5.78984758 -22.47392014 -5.74824121
v 110.13959348 229.27451134 -30.65925092
v 87.83187717 290.24085402 3.52431647
v 128.87495756 267.14691520 -27.08274871
v 65.65026939 -97.61266410 -7.45198457
v 51.73413828 122.57199734 -3.08419461
v 16.66038483 159.71715748 -23.21982756
v 114.40949142 189.54262137 -14.46285285
v -28.30856480 -254.42600250 21.44463174
v 102.65640914 272.62768149 -18.33037287
v 109.94935036 340.45386314 -43.46012697
v -2.28995061 13.41527700 2.69136811
v 35.71986780 263.24158907 -3.12443217
v 100.90926290 -244.92809176 29.30040471
v 39.21296075 64.90561366 -24.78451841
v 53.34625766 262.47131824 2.47427262
v -29.41704728 -118.95275861 19.02340166
v 19.78866756 -210.54457128 25.74950829
v 114.09164220 181.51628971 -19.48904432
v 28.35048549 36.15880758 -22.75269292
v 70.45492530 281.15728498 -31.29448369
v -65.10234624 -245.40933967 45.75549439
v 136.48496568 314.28667903 -18.26833561
v 64.98393416 320.73822618 -52.34177783
v 76.61143690 -48.59211668 -16.43514633
v 51.29198357 271.50088549 1.91842485
v 84.49605107 -231.30352795 27.64568292
v -4.07154160 -192.11207330 2.53283069
v 68.78878921 78.25250924 5.33583667
v 56.59728497 -179.20772731 5.48441848
v 102.72647440 -261.80356741 14.49428312
v 48.43692854 331.02741838 -3.49011831
v 76.70557499 -158.46294165 5.99938631
v -12.28016522 -179.32048440 2.09215283
v 49.02093485 205.36774397 1.23998453
v 18.57963018 134.36490297 12.91652024
v 57.60075152 78.39110494 2.29228917
v 9.37594194 302.08969116 -27.83085220
v 47.65825346 -168.93172264 23.65896851
v -5.90146473 226.06405616 0.68763783
v 29.37782183 -211.48535609 10.12389828
v 89.49364722 -6.91729598 -4.03802795
v 75.05650818 -225.36450624 29.37793173
v 98.28209877 54.07242849 10.42403374
v 5.08025242 267.93441176 -0.25859129
v 42.15500876 -160.42228043 -0.41441841
v 99.42837059 67.58538634 8.98871198
v 17.15675928 357.91739821 -38.93778846
v 8.73428956 -79.94432747 25.29590577
v 61.70764193 48.21281508 8.59754253
v 69.72102076 -214.53687549 12.49758340
v 11.00893505 -81.35627955 -9.70663689
v 55.93020469 -233.95375907 9.43903252
v 94.86947954 321.82827592 -9.72479489
v 40.27893394 320.92005014 -3.12181283
v 61.79119647 -236.66653037 10.48494689
v 57.24588409 -168.88843477 24.20672216
v 81.68005943 -149.58809316 4.96458495
v 50.14442652 -21.60978317 11.55901700
v 52.16225982 -73.91517609 13.79411854
v 70.70520520 97.30334580 -27.35136449
v 49.11328480 -46.94590718 11.83475833
v 50.68683624 -192.65593588 25.67244321
v -44.73983124 -244.92432177 22.85907418
v -9.79998056 316.44868851 -7.73155084
v 20.80888860 327.45090127 -1.58805505
v 80.31541854 342.59346128 -51.46875605
v 65.23171067 207.12348819 -10.43045148
v 137.79206574 286.45652533 -28.92264724
v 120.93102187 217.48919785 -21.09462209
v 104.76209223 -261.77632809 15.66963084
v 87.24869043 -50.86667836 3.80345923
v 93.75070035 -149.73290265 11.05087530
v 90.18211067 270.83393931 -6.57618651
v 2.55556800 250.97620487 -24.40911904
v 143.87321472 308.10758471 -23.08833785
v 118.59305948 324.90813732 -56.09578267
v 91.24899656 274.32939410 -3.08596040
v 77.30410248 -132.65183568 20.99668980
v 39.02034089 343.40265393 -47.37768322
v -6.10226439 221.12025321 -3.58133437
v 139.24397528 311.70120835 -44.65699568
v 104.57590222 187.33537197 -11.88733522
v 36.32074594 55.04306778 12.91073393
v 45.62823102 2.53675436 10.95559727
v -50.41028932 -181.81820214 37.28910908
v 127.15190649 286.54822707 -15.89388959
v 64.15956467 173.81328344 -12.04110123
v 64.03047591 133.59862566 -33.66219252
v 12.24795077 144.22182739 10.86468343
v -19.12008040 -193.02026927 34.27117318
v 99.22038019 44.55100372 8.34093336
v 42.34430566 280.02941608 -31.99549764
v 50.91497675 -4.39533126 11.09698974
v 121.74112350 272.50665426 -30.92858009
v 3.74071789 -184.24667418 22.98994362
v 41.45045951 283.06549788 -32.71770850
v 44.19957474 -255.90708852 12.03585602
v 63.43741715 -263.44543695 14.52133711
v 93.97709370 -148.41143787 13.78431171
v 41.83755443 291.86356068 -2.05659098
v 39.96054456 41.90308601 10.07158402
v 82.31588453 187.90489435 -12.24381290
v 84.61397886 -17.70339534 -15.32613114
v 45.63429207 261.68596745 -1.50003238
v 7.62021728 321.87089324 -32.68744424
v -3.14664235 230.75643182 -16.09276421
v 60.57942286 -106.36121035 17.81013794
v -11.29977312 -43.84687915 6.69932691
v 110.48150063 274.30555224 -37.58951649
v 1.78419042 157.86324441 2.47191405
v 40.93845561 338.01648021 -45.13398558
v 10.28482150 361.10144854 -10.29465813
v 70.38226724 224.53626990 -7.73788150
v 107.87334293 -238.30613494 17.83791557
v 74.63631034 -139.58020508 2.42695538
v 82.75434375 -12.72359118 -17.85291173
v 1.25460327 -207.15723932 5.35810599
v -4.61408170 -50.45792833 -7.77881732
v 0.23823441 356.14705086 -13.65714427
v -8.37274455 302.72525549 -4.44820989
v 37.87895665 -20.82049102 15.46611171
v 108.96547139 -256.92987442 19.49337870
v 56.44493178 226.00363195 2.20221700
v 104.24421728 261.49201393 -17.23761111
v 7.44078401 -213.05091679 30.88339604
v 107.04749823 127.58167088 -13.65029346
v 80.96808940 230.88365793 -12.16929872
v -24.05285649 -166.81414843 34.91205350
v 10.17848495 -30.76404147 25.14887974
v 88.49956840 -146.08357847 6.47646887
v 18.49447563 -138.65281641 -3.31398170
v 44.42784563 -196.19235396 6.03529811
v -9.35789011 -51.81972310 -4.05387953
v 20.30056342 -72.12839276 22.33144641
v 6.04492147 133.03603232 5.91002032
v 13.39258533 -68.14155728 -11.55929174
v 52.72971839 73.07031006 -26.18029900
v 25.41426755 -244.71274018 9.39093903
v 28.89458463 354.94780540 -6.02064375
v 38.53547201 61.38252467 10.40432788
v 57.49150366 -57.04227090 -14.23885208
v 115.23251981 277.20734477 -16.37463830
v 19.45042238 353.97183895 -43.37497428
v 6.26729475 301.67981982 -0.67183230
v 91.73047543 48.37084562 -18.96860637
v 94.86267716 46.79241404 -11.16096415
v -4.94163856 211.88798547 -2.10050656
v 23.20674434 -148.02289009 -1.08150672
v 15.84065519 -110.60065776 21.76972665
v 1.11670711 209.22204852 4.94479155
v 27.44937316 264.73638415 -1.58379949
v 41.42259061 288.91992569 -2.19299737
v 4.88746027 325.00511408 -31.82914108
v -4.45262482 -140.47463238 -1.00230123
v 94.93095428 75.57062805 -17.40381494
v 64.41521645 127.63251364 -4.87450138
v -61.52210385 -224.07704592 56.10831827
v -60.85398048 -209.33118463 54.85556647
v 107.38179833 98.95548970 -6.36902032
v 65.59288502 275.20373464 -31.35370836
v 42.90331900 352.72380710 -50.15115812
v -6.49377564 348.01268578 -2.50353548
v 64.44106996 84.32351053 -26.68740042
v 64.38965350 279.27047014 -31.73506632
v -26.69437230 -233.19914937 44.56967115
v 60.99602580 -6.60223607 -16.91258140
v -29.70759384 -128.15713882 14.68095183
v 67.34905392 336.19499207 -6.01119921
v 98.81755710 273.17729592 -17.27865078
v 15.01847990 359.83991623 -34.55543146
v 82.85848796 337.93202043 -13.33413925
v 93.03861856 74.74358380 -19.80589703
v 29.04888615 329.61457968 -38.51858154
v -65.33008069 -212.01457083 55.20215631
v 70.52825391 -243.41081083 13.45348079
v -19.50214431 -98.31418097 23.00198004
v 82.04405755 -64.77303803 14.40898515
v 1.72794075 -18.47132668 -12.81099580
v 72.11897522 121.95571512 -30.66792712
v 25.32758936 -149.35521781 21.01645060
v 43.50456223 -204.16994393 7.66046625
v -8.64573102 313.61070275 -20.13787627
v 67.58126616 -275.03988147 22.92225324
v 4.92603192 -220.29067576 31.60072863
v 93.65987778 264.13491368 -13.76391947
v 70.51394880 330.67160845 -56.08937517
v 27.33059973 -74.07566905 20.25382221
v -18.96493509 -246.24446034 39.38446939
v 83.96065235 -260.70448756 12.05636654
v 86.64846420 273.32407236 -40.17906636
v 44.09348592 347.65589237 -6.35464443
v -76.84632391 -209.72433686 54.41865325
v 33.67114440 188.68312240 3.42036900
v 34.22364593 -241.39323831 9.16850101
v -3.20914946 -128.18579376 28.67151424
v 3.14834947 -71.45517319 -8.91749095
v 55.67716062 122.17876315 -32.07100555
v 80.01951128 -51.38239637 14.03062884
v 14.49806802 -212.06951141 8.63617379
v 139.71067965 318.54879856 -23.38329144
v 71.19821012 86.22801304 5.30084455
v 73.52831215 290.29449821 5.09663392
v 83.82651210 -129.17679548 20.51167935
v 7.64670270 -217.44321287 9.18751117
v 67.36862659 -50.76963454 13.73914909
v 133.22457671 268.75150204 -21.67445421
v 4.10832418 -111.41501367 26.72100626
v 58.63332748 102.11344063 -2.79954635
v 82.40697533 116.15571380 -25.13035759
v 2.93995580 267.36801863 -25.48366971
v 90.42859077 3.80635564 0.77315763
v 88.77833188 -122.43858725 5.01252292
v -42.85040498 -216.92137420 52.06127092
v 26.03456751 281.94057941 -29.05805968
v 20.24513297 181.25852942 5.45660267
v 131.92258775 289.66036439 -15.73132724
v 72.66759127 -92.20465273 -8.15989915
v 73.68481904 267.02857018 4.54150932
v -8.39565787 -220.43304145 35.15020013
v 54.98681962 252.03633308 2.20989389
v 66.47545099 -192.83591211 9.21249483
v 133.87116790 284.90081429 -16.35226049
v 82.23957568 104.56538945 4.49069217
v 109.16100442 132.42010772 -13.50860577
v 88.47291768 8.22404958 -15.70653915
v 31.84512630 -39.25014287 -12.91165408
v 45.16599700 328.44549417 -3.43548879
v -65.15222043 -214.03467655 42.34134033
v -12.47552875 293.25523973 -10.56116354
v -9.47776716 -36.99504957 -1.75684621
v 136.80867851 284.81400013 -28.76561508
v -19.51002888 -200.02424717 34.49643776
v 5.61548350 -93.20153296 -7.45134382
v 108.20925236 -240.52901566 17.83875190
v 115.98376930 195.93285024 -17.37765409
v -14.88127653 -206.40134811 33.25860947
v -32.98598900 -229.14472222 48.37983102
v 60.76229736 -5.02280798 11.90343499
v 87.46027201 -61.10678986 4.01934376
v 80.32130450 168.76772046 -34.53252465
v 105.96012324 91.10134840 3.20194708
v 10.54160204 -64.95749205 -11.63097750
v 56.41432479 -205.32390475 25.41268617
v 98.04897010 83.09482783 7.16784410
v 117.50638485 295.25977373 -15.00026695
v -82.03212172 -217.50730276 53.41138318
v 43.24608669 -47.30172828 -10.79621073
v 66.15655869 -71.32522762 -13.47843744
v 48.40132967 6.56805513 9.80868749
v 14.07844666 -32.95729682 -15.54836892
v 107.07364976 -245.50367892 16.23519138
v 89.58274871 -211.44525707 10.28124522
v 57.89270625 60.15399098 6.68339944
v -9.23926290 -75.19061118 -2.73212418
v -52.64098570 -184.82728302 39.86454383
v 109.63661224 287.45499253 -16.91938005
v 36.24281287 -210.68437397 9.79244802
v 131.75562024 274.10107851 -26.88387781
v 54.54885960 36.77724674 7.79530592
v 14.41297866 154.40177917 -22.22668193
v 20.91465145 351.16598010 -44.80788112
v 42.20220447 313.67132068 -40.17737880
v 65.20344317 349.16672111 -32.47204423
v 105.41252047 290.97738862 -43.25795919
v 33.61074626 109.08975452 13.89076933
v 117.15544760 187.32100725 -17.94177853
v 104.70534116 183.65436792 -13.41305301
v 5.86654153 -163.79767656 0.07831877
v 50.20137131 -131.99895620 20.67950368
v -9.68769286 -68.02979857 21.13956027
v 37.04598173 -14.67076316 16.22769609
v -14.20673169 -248.57077003 38.57248649
v 98.30870479 -246.17429078 14.26825300
v 98.44107926 104.08569872 -17.30254106
v 40.99548608 46.72033340 9.18186083
v 102.84707695 183.27608705 -11.36041991
v 17.39359088 -79.01427150 -10.56242641
v 73.85913283 328.29701900 0.37380130
v 52.62361839 278.27063203 2.78462050
v -0.63640589 233.22534561 -19.93082277
v 91.65609628 -149.94081855 8.02338216
v 85.13798565 342.91607141 -26.68220550
v 82.32508600 90.42636305 6.24803035
v 57.31369928 170.01773417 -8.59592203
v 26.00487135 -209.79726315 25.57957359
v 1.44508097 39.28032145 7.48208631
v 103.81384939 240.50578475 -33.23397413
v 1.88614510 -216.13974869 7.86405802
v 31.28666058 -24.81662109 -15.45826253
v 76.81851834 -23.17540906 14.21787869
v 11.93798333 310.60057878 -31.80095926
v 39.26110268 177.45259404 3.12923873
v 19.71702836 106.75305873 -24.52470176
v -3.16747581 -99.51744974 -4.86358441
v 81.52543008 78.34869623 -25.29293858
v 67.85956025 -204.15593684 11.34491339
v 70.18544525 -274.45641160 21.74094319
v 8.06935783 -144.36849952 23.74554239
v 0.37464531 221.81518376 4.91912337
v 12.21240405 118.78004670 10.16361360
v 43.01826283 155.07707000 4.54997923
v 84.30573344 341.30099416 -21.50356397
v 55.25338650 140.94437659 -33.59831125
v 129.08704579 305.71639538 -41.30758718
v 112.17903346 317.03212857 -51.43459886
v 79.68638092 208.47474039 -13.43696006
v 43.84059459 -131.46261871 20.36464214
v -37.70042583 -171.11279070 40.24470970
v -27.51454152 -122.04758823 10.85285936
v 124.27780777 276.60167217 -16.31521806
v 7.07935309 336.62968874 -36.37634590
v 87.44806796 167.34403372 -32.74945915
v 62.39721924 -102.82561183 17.28975773
v -49.26288128 -244.08251047 48.71759564
v 74.54960793 -83.41427892 17.02511683
v 93.83423626 -240.21925032 14.56899755
v 26.71996132 320.71220875 -38.72085735
v 55.64695597 -227.98198462 8.53126030
v -3.40828858 310.87362766 -25.25157481
v 124.48278815 334.02472734 -36.11768410
v 56.88779801 -274.21745658 23.95497076
v 42.13276878 -258.90308619 13.50565720
v 72.29129970 61.49671972 8.22190288
v 7.71815423 94.68276054 8.06374755
v -5.82082709 318.41596961 -20.65831423
v 25.87291598 -232.13647306 7.45123439
v 103.02427411 314.49264288 -18.80584657
v 96.07788175 123.78637493 2.31911149
v 55.68438768 -37.35315427 11.74355671
v -0.94200380 355.55019975 -20.55648901
v 32.54574165 267.01155305 -30.01461737
v 57.25378543 266.11080766 -31.76116198
v 98.12951833 234.81409252 -33.35794434
v 23.35896529 347.86066413 -1.02243817
v -37.70454600 -256.91613555 34.28076580
v 1.62450527 67.78617203 -5.56589477
v 82.87013322 -13.43673468 12.12532539
v 47.94634506 -198.53639603 25.25103092
v 91.59687907 -131.58112764 13.98882922
v 16.49609022 -255.54764271 15.77532664
v 121.10237777 331.89564943 -31.84432536
v 117.10207164 147.02461660 -7.45737040
v 72.39326090 239.69118297 0.91506401
v 84.05046910 -213.53988349 10.85294876
v 82.36260712 48.42798039 13.21323868
v 71.35670632 -39.37423229 13.87236174
v 66.27188623 131.27005100 -5.14481869
v 58.78349394 185.61506271 -34.01410952
v 67.29647517 276.39913559 3.71716474
v 68.49242747 -200.41441917 11.17194258
v 33.19613636 5.50604286 17.86582917
v 61.02031469 272.71240950 4.04449040
v 65.81024826 -139.83660936 22.53884263
v -61.52081862 -202.78578997 51.67560652
v 7.17436476 138.38364184 6.56228140
v -4.06149449 315.30457735 -4.34426405
v 39.75971043 -265.07318020 18.71223003
v 35.89610383 98.09514880 12.81703915
v 114.64190483 314.50480223 -49.68817160
v 97.30452299 53.93692851 -7.84605276
v -3.48515739 -144.51225102 -0.79982681
v 90.15388787 263.57650757 -36.75482422
v 79.80660349 128.98780406 -28.06539647
v 22.04954624 -103.39385271 20.04778013
v 63.33073974 55.06157503 8.26931559
v 40.74654356 -201.51807368 7.21633295
v 45.27447000 180.35173416 -29.38595228
v 24.19565246 -130.67178428 -3.65846069
v -19.53362115 -81.50704205 11.53156906
v 123.09648842 312.70065904 -47.59167880
v 91.32750332 92.34721214 -23.37236144
v 76.77415758 307.22010136 5.77321090
v 59.93663892 271.81357145 -32.15922788
v 103.25548053 84.89774913 5.41998679
v 53.80391702 331.24276996 -49.35790598
v -26.07120946 -249.84559417 40.60503840
v 108.62261802 299.63269830 -44.31867972
v -62.75472790 -217.42901206 56.68468028
v 100.91716796 189.98664618 -30.39605543
v 53.03793773 -80.82375675 14.02612217
v 74.37542826 -26.91457979 -19.29027587
v 68.55520606 -270.40043473 17.47774892
v -9.34143923 -213.70707452 33.88493881
v 83.17057043 76.49394870 7.95231294
v 52.62695998 293.34715009 1.87858031
v -68.54631752 -211.89975739 46.66627944
v 99.96319562 -233.91161859 14.33824282
v -20.94534412 -88.92197162 13.98139354
v 83.98678899 -141.31832123 4.24182275
v 41.73535109 -64.46230412 -7.97989499
v 20.44064924 295.35874724 0.26421112
v -12.88200729 -189.72028792 31.65290132
v 47.91129753 271.37607336 -0.47437017
v 112.07881570 313.72171640 -15.83334245
v 30.15331738 56.51293322 -24.64528382
v 12.89104391 -126.81673467 21.47361264
v 57.42365867 -166.23027623 3.39226425
v 107.19455779 219.49118376 -11.28457580
v -22.65411802 -137.16831803 6.57247426
v 26.95813589 323.27464223 -37.90246695
v 102.90528834 205.61966300 -31.29470721
v 100.07821769 -212.24218607 12.38140091
v 66.55094773 -270.19172907 18.02039891
v 68.84223968 32.80305862 -21.40571736
v 87.91218698 91.19972587 -24.99750257
v 36.92140803 25.68198740 -21.74161747
v 18.32370274 143.87610555 12.05468178
v 47.24866897 281.02189302 -0.72863715
v 31.34936467 -217.83508360 24.95627478
v 12.61929888 9.04273149 20.98440938
v 57.67691135 272.58121967 -32.17580169
v 146.97359502 308.33953619 -37.59591281
v 82.93097466 83.58620852 -25.32102168
v 31.26103431 287.70697117 -31.25629202
v 52.23923922 131.01808727 -3.57586984
v 63.10319901 -158.84695947 23.95590395
v 27.06388012 -139.19356465 20.34857497
v -8.24263319 -78.94939929 -3.48309451
v 82.13894814 258.29616189 -35.17960384
v 38.59047964 51.78944394 10.65687556
v 1.23839849 206.30018413 -17.96644181
v 26.15723945 -28.85896526 20.64075135
v 78.95839214 48.59084263 11.41793374
v 37.40489855 -157.45866299 21.17868699
v 51.03074014 -69.31443512 13.95304874
v 94.33081746 119.35072392 2.46555707
v -24.25254881 -189.76250291 8.29337630
v 18.61872710 -107.58856684 20.40400915
v 1.85276661 130.96405566 0.54869050
v 35.16581655 51.22895539 -24.18302000
v 36.37189046 257.31030107 -3.09496582
v 78.38463783 200.50768554 -13.14951479
v 52.34174803 118.89651418 -31.59281611
v 14.69741669 -249.64642525 12.29790691
v 100.44549406 199.16141033 -9.97740962
v 106.16176575 -265.00338316 20.08677088
v 31.77558631 -237.31118441 8.73406790
v 36.19663045 -223.02226722 7.52350222
v 90.59720486 -261.64111495 12.32328266
v 70.88879496 209.61263776 -13.21170758
v 58.97713080 269.67516541 -32.14351088
v 84.60684866 53.25483531 13.11196759
v 5.71890455 155.77794611 -15.85889049
v 93.30922365 295.72662711 -3.07432655
v -6.73823664 -193.66326928 28.08523551
v 94.29636598 249.09098446 -14.19813838
v 65.89772552 249.34804440 2.56280904
v 0.81147120 9.15564969 14.47720826
v 15.80505259 -252.06276774 13.88696861
v 17.63504557 58.30755457 -21.83780447
v 127.32094526 261.31227612 -22.66803011
v 119.11196262 231.17533326 -14.68066964
v 118.41781437 238.09012771 -27.79072896
v 91.21669829 31.53076023 -17.61676744
v 104.81251776 86.18316799 -5.65893343
v 26.76723897 -76.58383995 20.07400617
v 75.40249825 -242.16647446 13.56140990
v 38.51092979 -63.97508830 17.78268628
v 107.49847442 -259.82412696 16.89277217
v 59.48802456 307.29496479 -39.93207961
v 38.94823790 54.41006646 -24.05100316
v 94.32769567 26.02771483 -2.17077299
v 78.80410552 -54.79603633 15.01780562
v 56.17759749 310.69090962 3.19647393
v 130.04976511 301.34761333 -37.46081889
v 62.57059425 325.12891293 -53.17071453
v 42.67032072 -52.76785046 15.01738466
v 113.67302388 303.61169577 -14.73145559
v 47.48630151 344.14476156 -50.31849071
v 118.93142015 174.60753024 -14.76816740
v 117.01077223 334.25107598 -34.19424593
v 4.44052462 -191.95558131 24.43186007
v -4.87980433 -198.09159636 4.70081391
v 95.10321170 48.20694029 12.59838231
v 25.88742971 6.10955292 21.37456089
v -38.53773326 -249.76725876 43.35273430
v 3.84128443 -249.65131283 14.61875439
v 25.09606816 -185.54541469 5.87849645
v 44.12724078 264.48634267 -31.82771429
v 93.60897541 -225.45258701 12.68594246
v 78.21042836 -242.15637147 33.66159648
v -46.32569477 -204.35515046 51.81070417
v -31.30761161 -156.90113604 10.79919469
v 100.12845695 311.03596091 -50.74212700
v 42.54705459 -118.37986857 -4.52223839
v 18.60825159 -67.72208959 23.06844480
v 66.00695103 -156.57280385 4.88941558
v 75.22106916 80.74406534 -24.09533970
v -21.49102464 -251.87584758 37.44164482
v 0.97958033 354.30169106 -29.72281352
v 49.74466935 204.37726378 -29.33931537
v 81.39799535 309.48704481 -41.61677510
v 142.34083891 293.91014576 -21.15135454
v 93.95746142 -152.27167308 15.32628480
v 93.00898761 -265.58998227 14.48376477
v 94.77035701 235.58147252 -33.85300934
v -0.61258388 -211.79349720 32.41595253
v 57.92977661 -86.89176291 -9.46486928
v 76.55715197 -221.27459943 10.10069717
v 114.68615383 324.22554493 -20.08079179
v 57.38335475 -147.00463414 22.25621976
v -10.82621422 -119.61996555 30.73341586
v 6.62940647 169.09441352 7.06436904
v -19.52559873 -174.36552048 5.68998372
v 74.59003478 -139.07831907 21.69753239
v 2.51590856 360.00263691 -15.78259654
v 43.05488244 39.92212564 7.91199692
v 25.17832629 333.99385214 -38.24086115
v 77.59611309 340.26059508 -14.44050204
v 8.98139924 -262.53065467 26.00996569
v 50.02101883 266.10931754 0.79577498
v 41.25520587 325.58000088 -45.35408691
v 34.42468867 -264.94899392 20.15936747
v 22.36874215 -149.42514896 20.68339102
v -40.19321129 -192.71686673 16.52289927
v 120.74514478 225.75664520 -23.91800284
v 7.95456674 160.33893824 -17.95625687
v 0.31647179 26.40766837 -6.96161110
v 36.99349239 -263.61027360 18.09844375
v 115.62187225 193.80846620 -16.46854542
v 87.44950593 -32.35104680 4.24022926
v 46.88899219 -153.50842476 -0.96377026
v 109.72245038 135.15532017 0.05376400
v 19.32297274 277.74530649 -0.36450507
v 4.63430583 342.76819229 -37.73237765
v 26.86921693 40.30397907 22.15137333
v 1.82218826 116.51414633 -2.60171760
v 95.26792169 85.03709733 -18.73560995
v 86.97222173 -109.64912176 15.91560245
v 87.13345975 158.71208906 -31.98455274
v 14.47793003 -229.42392528 29.48147245
v 69.03588772 340.28536081 -56.94248900
v 45.15046254 325.61454177 -46.89257592
v 27.92313881 97.89021313 -26.56084113
v 99.25614297 112.71405965 -18.34272407
v 9.26709082 -129.77877259 22.77359366
v 93.97038072 -160.85626185 16.50362648
v 77.74721086 -196.19522989 10.77464409
v 104.95089740 87.38546073 3.63287004
v 26.91381425 -251.03706121 11.09593827
v 79.00618017 275.15631914 -33.69186819
v 104.22378778 126.38300657 -15.72590694
v -84.48309451 -227.12783515 52.52440646
v 84.67647433 217.13329852 -34.69183668
v 103.15696150 207.58503675 -10.73649153
v 95.16303986 30.80462292 9.75633040
v 13.90995551 -112.51064390 22.33974077
v 28.13291736 -226.21248662 7.47332023
v 117.80092120 252.11629272 -30.01211956
v 92.57132560 -213.68908882 10.63718181
v 6.21679192 361.77688837 -14.00704775
v 90.40562063 301.29161477 0.50998962
v 103.22324187 200.63686371 -10.46258211
v -8.06849170 -129.19230759 -1.28826732
v -34.91215408 -249.48807061 43.03669557
v 65.24808705 258.65203142 -32.23188594
v -9.60932113 317.34886765 -17.63175428
v 42.47751087 281.95235133 -2.53063440
v 129.59222496 295.25333643 -15.27573448
v 110.59717089 275.87151527 -17.95860007
v 92.12339669 125.66635013 -25.09530261
v 75.78486204 -32.44853765 14.41203058
v 14.40757979 -34.44955871 25.19329451
v 17.59146340 -258.89465213 17.73587614
v -46.55786976 -252.10940838 29.17467058
v 104.74754125 191.53174758 -11.34169567
v 8.40539299 -258.55103135 32.24921227
v 86.60537750 -51.13866553 -3.32947215
v -6.55613933 272.58896828 -22.15138264
v 58.61612409 186.33179367 -9.85348877
v 65.81036747 316.25574827 -49.07141253
v 74.41474497 262.35529780 4.31907084
v 5.62260160 234.39483345 -24.56983738
v 57.83839896 49.20363799 7.69750262
v 80.73775470 299.88932610 -38.40080276
v 3.73539096 131.50855899 3.59600736
v 117.33381450 204.39147949 -18.11928116
v 32.96416998 316.60175323 -40.29705748
v 43.72095317 322.68527150 -3.40623758
v 93.06456894 15.45626577 1.33997458
v 31.98672086 -130.91672957 -4.14221082
v 22.48991467 176.10281706 5.89987729
v 136.43687963 278.54618430 -18.74469966
v 0.14505401 177.22684145 -2.27423408
v 41.42200202 274.13114905 -2.43155775
v 85.60311794 209.22259986 -34.59925950
v 59.42799523 335.06914973 -4.75977361
v 53.12531069 -107.72840679 17.03404263
v 31.59777075 -119.27342415 -5.62164886
v 46.68362811 -271.27993107 22.35593461
v 11.12225000 276.52543783 0.70189196
v 10.37453581 307.31937289 -28.71962078
v 89.82244879 -222.67557681 23.39393832
v 54.19245362 -99.62069988 -7.08352821
v -10.65661199 312.58967519 -7.95849971
v 91.73335135 298.39137197 -0.79697790
v 79.19416577 -217.00900793 10.88273525
v 42.50691831 34.09161046 8.43620114
v 18.53684336 188.99738789 4.67262045
v 64.21153247 58.64487961 -21.59372345
v 144.02665198 305.57531118 -39.27690163
v 12.50095665 254.15778160 -0.79625397
v -0.71864401 -138.76622915 26.80478245
v 53.11070010 -243.98617446 11.14685740
v 83.12162012 -211.60414815 10.88815276
v 31.45197034 354.68390584 -46.76691815
v 91.20450914 35.62743962 -18.50011200
v 72.31351733 82.73673803 -24.39584583
v 6.85625756 263.21613789 -0.22841207
v 31.67514876 344.66591477 -0.47054028
v -8.95830709 -134.40355659 -0.07423686
v 19.54166777 359.27501321 -8.28437041
v 44.23493519 -142.87470281 21.13402821
v 37.88308054 351.23145580 -4.81774379
v 54.75987494 170.82625628 -33.49365667
v 89.32847530 -8.70569516 -1.93680404
v 11.19943801 275.11757612 -26.18042938
v 117.23920703 247.92602658 -29.51150015
v 11.07724663 233.92698169 0.89653139
v 66.08299166 -218.80175173 27.09179744
v 47.54148051 228.99550200 2.95735942
v 5.13934949 67.73981452 -13.57578207
v 111.36297882 172.99783230 -19.05978285
v 60.70195884 -190.81015885 7.81887025
v 74.36819375 198.73522222 -14.16408271
v 91.13861620 -188.48730624 9.58426483
v 50.66926032 -225.81332922 7.55813019
v -2.31637247 218.73740852 3.77978059
v 44.06052083 268.15721393 -30.38320132
v -23.50508422 -202.15013623 7.02275988
v 96.28219157 81.92914724 -16.71353355
v 33.61681476 109.31994766 -27.32544951
v 60.89596078 273.78639579 -31.95125610
v 112.71698028 331.50246739 -27.08333731
v 81.46347106 265.04939795 -35.03508493
v 85.96573770 -37.86218166 -9.96861886
v 59.66674536 -50.64935610 -15.67647979
v 19.16989870 83.61488581 17.78094284
v 17.26997271 -196.12471759 6.72011171
v 43.50742698 -137.05343008 -3.68322711
v 104.73182797 336.85523272 -59.22425911
v 64.43855166 245.50417066 2.73559149
v 89.92652595 21.88682184 -17.59328321
v 2.36522127 177.90518701 2.40923138
v 85.97373962 286.58717871 3.79820936
v 56.30289763 -138.93769681 -0.29840795
v 16.16481692 -31.53740242 -15.91406576
v -78.19822431 -233.70146751 51.87037587
v 67.27591902 148.15416932 -34.96741131
v 82.54395425 -71.10327482 -9.00560617
v 80.63010126 -228.19645703 12.00202201
v 30.79421818 -264.11712170 19.72483657
v 70.69049031 -230.98823428 29.99553829
v 106.23144358 189.00185823 -13.41185067
v 85.61313152 -229.33466733 12.70801015
v 115.32992870 146.98275924 -12.93603890
v 6.66935230 129.23035026 6.04329770
v -37.20311448 -223.74100983 13.60170078
v -24.31399561 -148.38697016 6.63268985
v 60.33650413 -132.46084750 0.07275573
v 44.08657923 121.87547237 -28.33311632
v 33.92056748 -263.11117411 18.33436266
v -7.73950433 -158.84201229 0.64310984
v -9.63607710 -166.16906226 0.68451499
v -3.59133817 248.16967547 2.79411534
v 121.39566988 304.74427342 -41.31744057
v 62.14355305 11.24542579 11.18441205
v 14.64756113 248.74997139 -0.88700670
v -82.70132542 -214.87414837 51.25768483
v 81.03341609 90.26947618 6.22523250
v 70.79225779 283.92598033 -31.44471347
v -33.61099958 -251.31702423 21.49094269
v 83.19406956 23.30937609 14.19299468
v 79.67538387 291.24635458 5.89200435
v 36.53687611 355.90475798 -8.29076674
v -5.22207888 -166.50108993 26.52546577
v -3.59625090 -43.39860007 -8.72238353
v 47.61853069 -149.76722002 22.11010642
v 109.86928642 224.38839078 -11.61737926
v -24.38012138 -120.20041049 7.47950561
v 50.69228262 328.53320241 -3.03849764
v 25.64151771 256.44585490 -28.72737311
v 14.12915438 360.18872261 -8.90524592
v 67.42069870 350.92210770 -18.52838136
v 51.28113553 -145.41576803 -1.04197743
v -16.96587540 -102.07592696 27.11933292
v 74.55895841 -210.58748662 25.87178908
v 68.07737052 -223.98695350 12.18605600
v 66.59528613 217.04605222 -7.15072034
v 78.39097083 337.76727319 -59.24411491
v 42.67054051 66.54412299 6.64773537
v 51.10078305 87.16642112 0.16574295
v 72.15841860 337.00928092 -6.84048794
v 1.03974261 317.00652838 -25.80795996
v -42.99623892 -231.93223774 52.50120908
v 37.80252859 -149.89948273 -2.52459175
v 30.22266738 -209.21166241 10.40839590
v -62.61773407 -215.59758484 56.64269626
v 39.87193480 269.55574751 -29.81736884
v -10.20114124 -52.21355334 14.45053145
v -33.27095136 -147.35874534 32.30876476
v 89.18998390 -113.07393014 5.80767682
v 57.26801977 240.81540108 3.09271528
v 82.52323419 74.10687953 8.19813460
v 92.20644832 -203.00789177 9.59196035
v 3.95717705 357.28698969 -30.36016412
v -21.42376453 -253.50376964 36.08125448
v -22.43839577 -152.92572975 5.88956475
v 32.45958686 19.33721453 17.54591800
v 121.15728855 293.77406836 -15.74806869
v 25.56483634 353.32274437 -4.27345419
v 27.65222266 -135.24574041 -3.43098911
v 71.22374326 -55.87336048 14.97333590
v 91.88178182 330.61328530 -12.73356564
v -31.86145425 -250.01341105 41.95906222
v 82.98709244 320.15639544 2.64803087
v 20.61939240 194.16253269 -27.97694318
v 67.68092513 -228.03677619 11.02050487
v 85.67423373 -123.33086133 19.16411333
v 36.94516048 -214.46825564 9.29815415
v 43.26443002 96.61834687 -27.74285898
v 103.83673757 268.83351803 -18.00489053
v 41.75095633 -208.76942575 8.33735149
v 61.73822284 129.28153574 -33.14416483
v 27.99557522 286.26295924 -30.62754497
v -59.47450548 -224.69952703 55.47476187
v 102.70678997 112.92298883 -15.16631152
v 124.80421364 257.94902444 -22.76533097
v 77.41703093 -252.70375609 12.75901403
v 42.44103655 -169.90633309 1.44725537
v 103.74533385 -263.85590434 26.45508200
v 94.05478090 296.68182135 -11.56596188
v 136.93770766 281.49077296 -27.95907483
v 5.87297976 337.67327666 -4.90945438
v 118.83044243 180.67291379 -11.13127731
v -11.63582690 313.93203139 -15.02132416
v 64.64577466 91.06373787 1.16668071
v 45.50946131 106.83594644 -28.62946130
v 15.87161422 339.50582147 -0.66983787
v 81.47998899 -0.00944881 12.69585546
v 91.72622114 291.77141190 -45.95889151
v 98.33756089 -209.31297541 10.97831223
v -7.30869500 -34.16137397 -5.86216059
v -4.07649251 341.23691916 -7.91862328
v 38.38950023 -259.07850266 14.17699922
v 103.86848450 269.62763071 -39.78078812
v 95.29500455 49.43240434 -11.57260966
v 35.09727865 -70.02411038 18.86160299
v 99.47675467 276.72663331 -18.31282116
v 12.02884410 363.32741380 -22.65042625
v -1.41539611 188.72772157 -1.91330723
v 114.85814303 176.82909966 -17.27397554
v 43.22737083 219.35231984 1.98218366
v 27.86282822 -140.24041593 20.41810192
v 115.74533582 156.82627261 -5.60443429
v 76.02404803 282.41664171 -32.45241195
v 88.24955672 31.94623813 13.91801331
v 22.62057550 252.12210417 -2.51627224
v 41.11577943 -71.31660730 -7.55497254
v 15.11487365 240.52017927 -1.18090736
v -40.14762491 -177.01032758 42.03429446
v 76.28484815 -172.67853022 7.78364670
v -35.91412678 -218.41540933 49.44013804
v 82.63619989 183.90728533 -34.78600457
v 70.78969479 -56.80812523 -16.07186906
v 111.97819561 124.20509756 -8.66820849
v 121.27459049 222.18799591 -21.90360241
v 26.55651607 362.14092374 -15.97749256
v 90.53835273 -132.48185813 8.24519247
v 22.68284746 115.04494399 16.08290337
v -7.84583203 -217.91765094 34.68285128
v -10.35957877 -223.14830124 8.28927010
v 62.62800843 -125.39823353 20.43377422
v 109.11440849 289.45791721 -17.05812104
v -5.12270397 -116.26386642 29.73985113
v 115.63365161 198.88997078 -21.81300893
v 34.15016830 357.26374388 -42.55298525
v 94.98534352 -248.73967469 12.97796331
v 37.56842017 -164.51053321 0.73253317
v -10.48495620 -46.31581157 11.27223112
v 60.21004170 53.91690880 -20.12372203
v 62.98664957 44.64148730 9.19820834
v 93.39458495 56.88974261 -17.88800396
v 96.26328200 52.09634081 11.96420845
v 40.72398320 352.76418924 -49.89346862
v 83.74331146 156.27707541 -32.73473680
v 11.07114367 -163.30920160 20.25587298
v 74.88122582 -271.17994428 18.05640198
v 55.45018986 -76.33388788 13.49934004
v 54.99526113 40.80139846 7.57746026
v 87.48272806 341.41859412 -31.71954304
v 22.62624912 250.90244412 -28.67343463
v 16.05006680 357.08528757 -5.98900113
v -4.48297337 -47.93761671 20.57399787
v 65.10090828 51.06137693 -21.40129544
v 25.68804100 359.15267467 -37.87267208
v 45.42315006 -114.47224766 -4.56971349
v 122.17693776 233.62988234 -21.21595480
v 19.47992668 -24.67470430 23.14543165
v 106.11679405 270.95848322 -18.50515977
v 48.30510542 76.05411857 2.61571188
v -5.98469609 -157.85694122 28.06083672
v -8.68616253 311.23852730 -5.31625235
v 79.74135876 307.06134439 -39.91132602
v 55.92638999 245.58988214 2.13976903
v 83.39831978 203.04711163 -13.05012312
v 95.15480697 329.21186090 -17.05927961
v 25.53869784 -149.25953746 -1.35686900
v 50.98763481 98.15260023 -1.20103743
v 59.78975818 -188.08373809 25.16022511
v 9.25907679 -124.41325188 23.17645773
v 62.86500394 227.36701369 -32.94890001
v -38.64280879 -245.52652240 46.58619314
v 71.90181315 -62.93109804 14.86591715
v 115.04442990 139.30507004 -4.75305272
v 107.46768862 311.52716279 -50.29240251
v 100.68286955 53.87542397 7.86402263
v -59.29015577 -215.17047286 56.39973283
v -33.12203288 -133.08548927 24.42578040
v 6.31887605 222.26199508 4.81650000
v -9.07783583 308.45806003 -5.27840201
v 59.67045948 30.08406796 9.72487964
v 76.42046362 -74.99341667 16.43257588
v 30.99027276 -175.34409463 3.76080628
v 100.87711364 60.75319648 -4.31410689
v 65.72897732 267.21152663 -31.58254176
v 81.50165528 -168.52863133 7.50571536
v 39.28902000 278.81455421 -31.07036278
v 95.07401288 -166.50764644 15.70772007
v 28.47087570 -199.49048758 25.73323995
v -4.01172973 307.58628249 -25.31267330
v 77.48098671 -221.87538445 11.08943671
v 26.89727955 -8.57262220 21.20116167
v 61.19756773 352.86355019 -13.34145758
v 93.32530946 44.75869238 -15.89775644
v 55.22000045 342.91496873 -53.17901075
v 104.16595638 -266.07853174 21.24315500
v 60.73135138 63.81569058 -23.74703437
v -54.10520360 -189.33157623 39.37272727
v 13.40296213 86.60531044 14.75670282
v 88.15477043 340.57146311 -26.64197981
v 110.46868563 322.23618031 -55.20929396
v 68.99762154 306.59058690 4.64665936
v 57.60220438 -56.25068769 12.58074678
v 69.04697418 -83.20464939 -10.48331615
v 87.71175891 137.93945313 -1.41356944
v 96.19089216 333.29415321 -26.46750771
v 115.99400640 211.88724041 -16.19440317
v 35.46660393 -123.52251261 20.30440979
v -6.88022748 229.50991988 -0.35540693
v 21.26358077 -127.96233594 -4.39987192
v 84.04780179 290.90294242 5.14587155
v 57.31160194 197.31281698 -6.53759157
v -50.26504770 -193.96267831 50.42177066
v 78.08052748 303.51719260 -37.96248883
v 17.75274053 226.45513713 -0.37000433
v 35.61238572 123.54933470 11.21401414
v 62.09356338 -113.16454411 18.17556284
v 49.62315410 33.13019872 -18.73952150
v 92.93885529 -146.09605074 16.05224051
v 93.49469095 67.18458235 -17.26761274
v 110.38834602 258.11809301 -35.13116390
v 40.27365893 4.41401405 -18.77705753
v 70.99244744 313.71867657 -46.77416012
v -42.26974025 -164.75190222 24.05175380
v 40.55666178 349.20182824 -50.88484660
v 66.46225601 313.29017878 4.19773301
v 53.28158289 319.64856386 -48.08399454
v 5.59240766 361.65571213 -16.10189863
v -27.36587636 -116.51669443 11.50560938
v 63.61661851 81.54027909 3.53242992
v 73.58247787 17.49589480 -22.53917418
v -19.65942793 -187.72411346 34.55009311
v 136.79665327 292.46449471 -31.33817762
v 6.42657327 354.52955961 -35.48291698
v 73.18543643 -248.97444248 12.59766612
v 2.06844509 235.33174396 -22.32352085
v 103.38912904 283.39788318 -19.02635582
v 27.34296210 320.46276331 -1.74934068
v 7.46907014 248.76338243 1.84038130
v 90.15828371 22.07621746 11.29815821
v 42.55637154 -30.54917790 13.96954712
v 39.44888711 -205.09557426 8.31675623
v 32.20373020 60.85311249 -25.01735650
v 77.11805403 -149.21942353 22.46213332
v 83.64143968 -113.03401738 18.37526448
v 69.03012097 173.52768779 -12.71618158
v 107.81999677 173.70000482 -11.13999914
v 95.48580647 257.58424401 -35.53057089
v 89.78490531 -223.20464253 12.00568676
v 79.17936891 48.15446958 -24.32480827
v 82.24910498 333.53441954 -60.05031615
v 87.52674609 128.82155180 -26.57988295
v 8.86697508 360.38088799 -9.53073706
v -65.46221673 -227.17879713 55.13283983
v 29.36514653 -204.36061919 25.02063289
v -23.45468849 -192.68186390 36.07377037
v 79.38229293 223.52179885 -35.09588912
v 9.13037360 262.55595684 -28.43116783
v -37.52478957 -142.31255651 21.78353257
v 69.73020732 289.80386257 -32.60539845
v 24.97632802 237.38312721 -1.16016786
v 83.83584023 -200.72829723 10.84777247
v 61.97080016 -18.75478402 -17.76254550
v 115.12327194 293.76491904 -15.08517191
v 47.85083607 -264.97435570 17.53736660
v 91.64845198 173.57724905 -31.88408166
v 68.23094189 320.98764181 3.06468830
v 3.74277611 280.45299649 -25.99183656
v 0.09654187 -90.27690440 -6.54919026
v 7.55258370 217.04541147 -24.29296263
v 26.05049685 -16.23759791 21.20679058
v 61.76006421 20.54118551 10.61305124
v 140.26106894 289.97114301 -19.70326900
v 90.04016966 -121.20659649 14.36729077
v 40.79209641 -188.07205558 4.83914977
v 23.25203456 25.73570050 22.48574048
v -19.60089430 -217.29326248 35.95071658
v 106.50007427 263.49312067 -37.72044927
v 82.51469582 228.70382667 -11.85074635
v 71.23720646 -208.24921131 11.98229007
v 71.74867392 174.70139265 -12.78132666
v 91.62593633 341.07181430 -40.40981829
v 55.63577265 66.25483930 4.58199251
v 91.67266637 123.74902517 0.02362308
v 28.23365293 -256.31356239 14.36030958
v 105.41041195 -261.14496589 26.37337521
v 79.71365005 -159.97798741 6.21265452
v 36.94601357 -42.79847443 -11.39140036
v 80.60384542 120.11962384 1.43818581
v 96.15703672 315.34916162 -11.43435203
v 103.94644737 228.51762176 -11.62675582
v 49.94372278 -139.51678574 -2.00604484
v 53.14149708 -251.79442763 12.01902516
v 55.68864942 42.64064133 -19.10358295
v 5.08697890 -74.53779131 -9.23379604
v -13.76628876 -142.24435389 1.59175321
v 87.21987903 -65.52992016 6.59174426
v 2.53068889 306.86047673 -1.65952544
v 76.35009289 195.26375830 -13.66169751
v 12.42467389 -260.35448909 30.23545630
v 6.81586657 81.54140413 -15.88809304
v -16.19702764 -70.59961557 12.77584024
v 49.36733097 212.98889816 1.94637850
v 22.08481729 128.39914858 14.00845498
v 108.37768763 339.13192153 -55.23513630
v 62.31199577 -10.50273143 -17.27350615
v 106.05316609 95.12236714 -7.65333232
v 8.27969611 177.62750387 7.10095558
v 56.92628026 -260.35571098 14.23210278
v 26.12533607 -101.03689879 -7.49702472
v -66.39217585 -237.12266982 40.85575417
v 55.42646721 295.85334659 3.58317397
v 87.53444999 -8.80097412 -12.86952570
v 12.11577654 231.13305867 -26.54834092
v 71.06530666 -173.18533361 8.01341981
v 105.22119701 213.18885684 -11.15841605
v 75.92744380 247.40472436 1.96835469
v 121.49525434 230.55663705 -16.48883335
v 27.25563198 -169.12300885 23.03339168
v 20.72217502 54.32743579 -22.21418917
v 96.66402638 271.52296901 -15.82004875
v 11.46514900 267.39707589 -26.24506503
v 13.87677994 -107.10511357 22.97387272
v 28.63180451 344.61778402 -45.50899938
v -0.30218385 215.70608020 -17.71052741
v 106.38487339 -263.39939237 18.68061721
v 59.86157060 108.10028762 -3.59990913
v 81.06349409 -199.07429814 10.95278934
v 93.57938915 -259.50145721 12.57031504
v 115.64239860 339.43754435 -44.25876960
v 48.70801792 -36.97893396 11.75041776
v 67.84450263 336.68142557 -55.12197316
v 2.90449476 231.22395575 -22.52791077
v 73.60435277 -183.87717009 23.28943834
v 118.13674867 315.05331397 -15.80267586
v -14.48619273 -158.71991217 32.10251778
v -32.05116466 -159.99250114 36.15363315
v 16.89068973 -156.61285818 20.12331225
v 9.01022647 85.87191999 9.18878708
v 50.71979016 -98.31595421 -6.88341307
v 48.12876135 105.10630906 0.27175926
v 15.27853869 211.14310622 -27.13607810
v 98.33465517 257.55003095 -15.53851366
v 73.13913852 208.47761631 -14.07290902
v -34.27589685 -213.08186650 47.61648551
v 103.39573026 -251.51002407 29.71555293
v 88.89187127 -9.28746257 -6.31015934
v 68.07412952 318.39859486 -51.45864934
v -8.58217664 -40.21399468 12.40148954
v 139.70743120 294.04675961 -18.46805587
v -74.37191159 -206.02495968 52.76171118
v 88.34073693 -3.40995891 -11.25472039
v 83.46121758 -60.30586734 -10.57712641
v -10.63685678 321.34926319 -11.59331109
v 86.90683544 297.18595743 -46.04166374
v 70.47028840 295.29166222 5.61517244
v 48.31205308 -136.29966974 -2.45353859
v 68.71993095 237.04023659 1.77161570
v 133.86529684 294.92229223 -33.19602087
v -12.81402446 299.21770096 -13.96436617
v 91.66595340 308.36296082 -1.25519186
v 87.46531606 253.61123681 -12.75921799
v -44.97159645 -167.93170571 31.96841851
v 83.31628144 -268.11745763 31.25442192
v 88.43667805 -14.99256119 -6.59828819
v 68.60026717 37.94056922 10.08136570
v -36.02083400 -140.07665217 16.85613021
v 65.13446569 -108.95029455 -4.60431166
v 15.21549840 324.37923551 -35.02094746
v 56.97024241 -161.63137555 2.43889866
v 59.71074849 157.27324784 -34.75544229
v 89.35733140 161.18697822 -7.27728568
v 61.26435846 -272.17254043 19.86958273
v 59.77240950 -231.04280233 10.03463566
v -63.56929243 -246.51849270 44.97757182
v 76.72205567 173.16155136 -35.25713086
v 83.90958607 -21.69545926 11.37277577
v -42.32189432 -168.49109530 38.35219517
v 54.89911884 -154.24220264 1.26258738
v -11.77078299 279.30188179 -11.92371175
v 68.89612228 94.79258209 2.98139942
v 65.59191644 -275.05797148 25.71113780
v -6.99885096 -235.59157550 36.07447818
v 37.38946468 -181.92733824 4.05726116
v 86.89082414 -79.69382405 10.21881774
v 85.20933241 -220.37032247 10.44068206
v 103.92574221 180.64518273 -13.54189496
v -2.66273879 332.04802871 -8.13918468
v 50.19968748 275.29808879 1.32184103
v 45.58451474 229.68985140 2.74568540
v 105.92432320 -262.03534007 17.03262329
v 136.19679213 273.32505584 -22.33090438
v 27.40363218 55.72466180 20.97640187
v -25.96893348 -236.68867350 12.02873047
v 44.14451867 331.11467957 -3.42676812
v -1.41766178 277.33299136 -2.48450669
v 57.38351867 -77.27336138 -11.35728043
v -19.01120320 -205.81638813 34.17718783
v 24.53112975 328.40272784 -36.70430183
v 38.24819997 340.56323767 -45.96930742
v 36.69197485 -22.89441414 16.30405895
v 38.67894411 110.78146845 9.46396124
v 63.80325556 100.25236756 -29.46289442
v 104.66081649 135.39841771 0.98324486
v 29.69979495 278.11369300 -1.30398793
v 84.57580954 -199.66083765 11.04207616
v 9.41941235 55.40629476 15.45596775
v 79.20924574 268.10729504 4.79875179
v 96.79900855 -205.64441383 18.30322482
v 17.15676300 -84.22684669 -9.37110279
v -6.15407573 -18.72910559 6.39369991
v 87.59044856 -56.61896616 3.21201980
v -11.88574731 -197.97393680 32.11219981
v 42.07823426 -268.57823133 21.78540453
v 51.58435553 -14.91593104 11.66508347
v 64.61521238 335.85533500 -5.28599927
v 76.30024105 344.10482645 -50.07777736
v -31.89548850 -246.94731832 44.25617307
v 59.37221646 342.33707190 -53.89639363
v 94.73786503 -210.33492684 10.23822278
v -16.08607732 -187.53561378 3.78526677
v 51.39122903 -123.59939516 19.98781972
v 83.32098275 343.26481819 -35.57993844
v -7.81180663 -231.86376691 35.21133587
v -18.35422777 -219.60197389 36.25892103
v -5.09529002 -211.95231378 33.24816003
v 94.29661930 240.26308954 -34.37586501
v 53.50586772 108.82589221 -2.71712407
v 48.55429381 -256.08107448 12.44139951
v 22.98256755 -194.68100369 7.84752890
v 101.25683993 107.19794780 5.78685384
v -11.10653952 285.72040796 -8.97627231
v 73.14369082 177.56645381 -35.31501070
v 86.85149997 -54.69284207 -3.80013417
v 23.41802046 -204.17448878 9.73674189
v -35.36799923 -151.15022659 32.60130435
v 92.95735508 156.58426285 -29.98016775
v 115.22372812 323.41721654 -55.88157848
v 111.78066581 312.79006600 -49.73480105
v 92.12858975 59.51479822 12.53079623
v 106.26886785 83.03141594 1.42678502
v -62.93278188 -228.57163846 35.34611687
v 26.74431168 -145.25221288 -2.08141957
v 1.77342421 360.86511612 -25.79868026
v 136.09933853 272.87662029 -23.99916202
v 61.23482808 302.63110995 5.03696920
v 79.06661183 -76.72071457 -9.77089442
v 104.82814163 258.23199749 -16.62635617
v -1.46770314 338.81232142 -13.43338564
v 83.82701129 324.08729196 0.39943808
v 74.35814291 272.30089903 -31.86123073
v 63.30894679 353.21247578 -26.79190226
v 3.17711732 55.10624498 -10.40038001
v 56.05794117 269.49492097 -31.67885542
v 53.95508185 327.73062587 -2.68362393
v -2.43908237 -239.40609396 35.31529382
v -38.80018741 -195.68736851 47.61270806
v 90.40104598 -177.36141384 8.12450051
v 20.59870213 104.71145064 17.10285060
v 40.16975686 267.62154698 -30.65798804
v 29.95000035 137.34999299 -26.83999948
v 16.31901786 308.20000172 -33.20289403
v 62.06254289 332.31166005 -3.47835128
v 119.74418163 215.05762637 -22.38357253
v 39.07392174 -80.86099476 -7.32025784
v 75.72460175 83.57191086 -24.16592278
v -3.41384229 -180.73192239 24.40353110
v -5.41546475 -159.67248380 0.23050608
v -36.23196110 -257.54079223 30.68820387
v 47.14772478 -2.46607536 -15.34613967
v 85.12029052 -249.18515980 12.32703868
v 96.93563730 142.82515645 -2.87394994
v -55.72948605 -246.13220990 32.10642189
v 28.23695168 355.57869077 -45.22383213
v -12.48419471 -168.82076859 30.43014370
v 90.37418664 -230.26750982 24.62075837
v 67.65505672 -272.37161994 19.62701045
v 80.09834588 -155.27005494 5.26033295
v 122.86569923 318.98373365 -16.86702855
v 4.45975736 360.82428694 -13.13521806
v -50.44926330 -230.44674098 23.08612503
v 71.10014558 -22.50315435 14.74395767
v -2.89960997 284.94721651 -25.39809793
v 105.80907017 315.55065513 -52.42527276
v -43.06034744 -224.58161414 17.11243950
v 108.47318172 210.45394242 -11.84373349
v -18.03470589 -136.89273596 33.22242200
v 85.06503701 -80.65117896 13.14334478
v 6.06542220 319.37679648 -30.98416328
v 11.37832645 -51.38288811 25.50483868
v 58.12750757 -64.57225978 13.12077511
v 43.04327816 -67.43551791 -7.87607860
v 85.73337644 -103.31118852 15.28510544
v 101.56516731 290.16315937 -44.50309649
v 39.94121030 121.86026573 6.59248326
v 26.59596875 350.30636191 -46.68933898
v 80.09701222 -265.34232497 13.54354527
v 84.10134912 312.96917796 4.58336435
v 71.33103162 -275.01502633 24.09134991
v -52.41892487 -185.29874086 45.89678347
v 103.27348113 341.59290791 -40.30469060
v 25.55369772 350.96636415 -2.87706265
v 50.53661764 351.37209296 -51.15016550
v 60.16217917 -185.02159417 7.06408406
v 77.70647109 150.82357824 -4.05426184
v 85.70668846 -76.82501525 11.57460827
v 24.75922555 342.56830812 0.40350546
v 72.01772928 -230.64392805 12.16031983
v 59.63768438 -10.52725967 -16.25767164
v 66.41665846 83.99838954 3.71206505
v 120.16443163 174.12741482 -12.10789476
v 51.85854435 -166.33856297 2.03746324
v 125.36804378 300.05204678 -15.99922217
v 23.61898497 362.20526695 -24.91121739
v 45.40068656 -207.11638033 8.41070618
v 65.23452699 59.92495641 7.43588479
v 2.42418144 357.57848620 -27.56820619
v 100.23521632 279.16613221 -18.80969852
v 29.14506570 50.38728938 20.74902505
v 67.24686921 240.96246064 1.98648730
v 26.00720525 34.65837240 22.50083908
v 65.65859169 6.49316330 11.61351427
v 15.78397118 261.21005416 -0.06427648
v -45.17580196 -214.63239193 51.89789459
v 19.53211054 -54.95194718 23.71912450
v 55.41424081 32.14308247 -17.83322729
v 100.94865412 296.45681381 -46.23404518
v 7.88970105 219.29202974 -24.60471727
v 31.46226332 341.63105488 -43.95610467
v 109.68338698 284.44975615 -17.21838117
v 64.03053552 135.90933383 -6.17732061
v 146.13988996 298.24924469 -29.95376848
v 13.22816499 103.48778218 13.39074876
v 87.17658371 280.42802215 3.56409955
v 122.26076424 224.91034865 -17.24132337
v 4.81281010 14.46435135 17.69878715
v -10.76407172 271.91856503 -11.60460431
v 18.12078804 53.91556397 21.83381096
v 86.65121347 309.36107039 4.05946793
v 50.06808415 333.75263214 -47.51630872
v 8.12075380 -205.96009493 6.76679052
v 48.39646071 271.84244990 -31.36960045
v 115.43150991 303.43264341 -42.80319437
v 89.90836889 -251.23757124 12.17499096
v 16.07225649 -220.67856789 28.85567211
v 140.71781933 282.98082948 -27.53085457
v 48.35706577 324.46649671 -48.17137867
v 65.79653174 224.26040471 -1.79403601
v 55.61318994 278.43531966 3.87385185
v 51.82347074 151.65545046 -0.74410951
v 99.79537874 101.70760006 6.22253027
v 60.94837189 111.89898103 -31.56818449
v 100.21912307 -230.65795004 13.73076346
v 120.84200978 235.82364619 -15.88830724
v 79.78608459 70.23203373 8.18079058
v 133.12931359 326.65205002 -24.68261123
v 35.21703184 59.64964628 14.72245529
v 51.99414119 102.62966156 -30.09963594
v 30.61496839 14.67215642 19.41335574
v -11.44663338 -43.80524904 2.20341398
v 97.47134149 279.11078930 -18.02580617
v 84.00752395 339.76832032 -19.19328421
v 19.46029440 -200.94050467 7.79535295
v 26.33896098 -174.35984313 23.92640524
v 33.60925615 -222.54407406 25.46585165
v 8.11133347 -134.96756554 23.19587767
v 48.53999987 149.88000691 -32.28000179
v 91.69594198 69.00257617 -20.94528079
v 10.55810694 358.29102993 -34.82235968
v 113.33524436 299.65621233 -14.83337581
v 49.21903461 -39.09548372 -12.98316382
v 14.70004208 -227.14936733 10.53977199
v 90.52670747 333.93278718 -16.10932313
v -17.21870899 -252.95662880 36.84598953
v 73.87105376 285.19481421 -31.99524060
v 27.25247107 231.03339970 -1.21545140
v 93.73942763 257.43690133 -35.37822887
v 132.90469348 279.64603901 -27.81482041
v 109.98891294 252.88847089 -33.46765786
v 81.61920309 170.05753517 -9.93327983
v 74.23975319 63.91344965 8.02669860
v 101.79257393 89.71344680 6.14906382
v 86.42561734 317.74708629 2.30295956
v 59.19591710 312.57575750 -43.45198348
v 40.93047976 8.38225614 -19.14226450
v 68.03559512 -192.97596812 9.59477108
v 106.87971860 336.79959178 -31.51592612
v 61.02218851 -274.69965816 25.47249943
v -7.31817167 -32.52497688 11.35682315
v 81.38102293 311.32143736 -42.86783561
v 15.33463970 363.47770691 -16.76075533
v 77.95815915 -264.00828362 13.28576356
v 67.01710075 283.70046616 3.66700278
v 141.29176736 283.37648511 -23.79439399
v -3.51275667 -260.59469581 21.44529112
v 139.56329226 278.79130840 -23.67408201
v 99.26502407 268.61482859 -16.66358672
v 121.98551744 239.19548094 -19.12418567
v 14.90666904 340.76815844 -40.05708173
v 69.22170520 -195.29767334 25.18431284
v -26.91968530 -226.34945810 43.02296788
v 85.72328836 -216.65567160 10.17937250
v 33.27772766 -234.22715068 7.71939289
v 7.91595317 325.18398762 -33.73047337
v 66.41548872 140.11445642 -34.26400200
v 2.17969995 -120.57047337 -4.03583003
v 61.51527166 -152.17129886 23.55659939
v 66.47643447 75.69561899 5.44222817
v -13.08113430 -160.45312583 2.32668337
v 36.45322844 351.73547268 -49.34788123
v 25.32889694 206.81002736 -29.29828875
v 105.68659753 251.61322951 -34.05862302
v 121.25623226 315.02932310 -15.84855840
v 95.54055333 323.87685776 -12.40312122
v -4.23268182 -149.09291267 -0.91324456
v 52.39593238 -46.56098783 11.24963537
v 10.76661423 145.50185204 -19.72069032
v 43.78454760 72.63422757 5.49848983
v 50.85134506 134.82545316 -32.05277398
v 96.23859823 268.60791445 -15.10344725
v 11.50349621 352.16021538 -40.24922848
v 55.15336618 7.63054239 10.34986135
v 101.40322894 -265.96602798 26.30234510
v -26.57320723 -215.04728496 39.32015970
v -13.08176201 -174.05958474 2.19064183
v 61.86912581 -64.19864297 -14.61099926
v 99.28686172 281.32420778 -18.86934228
v 57.23584816 -21.54231444 11.95668150
v 87.24755049 -201.70632005 10.87286975
v 78.79793644 329.20804620 -1.32520101
v 84.78693664 87.31855452 6.98242383
v 82.20347762 269.33625340 -34.89452600
v 45.77956721 282.54505992 -32.99324587
v -9.15582851 -148.59347045 30.03250994
v 8.94195028 -152.56875753 -1.04186777
v 92.76482463 -140.07675648 11.97862066
v 34.17921439 332.04370737 0.01472340
v 115.98483473 193.16722453 -20.55799402
v 111.17580533 164.67817128 -6.29665283
v 33.63817930 210.33301950 2.37890356
v 102.20370442 133.18523765 1.27860182
v 60.78013778 268.72283220 3.61138792
v 92.38037467 17.76545309 -4.29695193
v 41.28531367 -217.97688305 25.01291968
v 116.41807109 236.18483543 -28.54447626
v 62.32288480 199.98613000 -10.20124089
v -18.45994778 -116.98931456 29.58231606
v 75.10227710 -198.37956131 25.03794059
v 4.01587039 -196.58881426 4.04841267
v 114.54050988 233.99652541 -29.67832051
v 46.77127674 333.77048373 -46.16244510
v 0.60231058 -128.02794576 -3.24949785
v 73.50187749 218.09659898 -12.59907987
v 55.88565767 76.26997679 -26.47742443
v 7.14671100 -217.75494516 31.19863942
v 32.53540769 247.51383066 -2.97775865
v 45.57047412 42.45139286 6.72021089
v 17.92147569 63.93889338 20.47347277
v 31.08251654 -127.14767456 20.39481327
v 36.59095615 -58.04419145 18.22725497
v 10.68788301 212.53094077 -25.33497848
v 31.59613162 -20.07388696 -16.22338220
v 48.14671353 -82.24844933 -8.29387363
v 9.24099609 279.83114123 0.61570294
v 80.29592782 304.36748266 -39.06260431
v 80.84461093 178.05111408 -35.12993082
v -70.35376132 -235.79458892 46.90764844
v 111.90662533 284.98837352 -16.47784933
v 45.91596872 56.93960190 6.27109827
v 108.17588121 266.82975888 -18.14331859
v 110.97771674 175.90376735 -19.87417974
v 147.12272584 304.85823750 -34.79144722
v 13.15244101 349.32076931 -2.48786714
v -37.89128363 -144.24225688 24.09513853
v -9.70356166 -32.17802942 2.55861087
v 4.25358629 332.17394352 -33.88319910
v 2.88581545 -131.76445663 -3.12163867
v 76.81553066 -257.33447075 12.84439676
v 27.23416686 -227.21052170 27.38718875
v 55.93092740 327.48383284 -51.06506497
v 143.64269376 289.20885921 -27.85710245
v -4.43508942 313.59291077 -24.04871583
v 78.36532593 197.74889946 -35.20412743
v 86.98140085 -42.60937497 5.41929482
v 85.34994721 -50.79356581 9.57374927
v 14.48850986 215.68655968 -27.86796354
v 20.41940205 334.28484201 -0.02698675
v -25.02024919 -177.76334286 34.49333459
v 70.13708353 90.36280215 -26.43781342
v -11.53357886 -164.90952671 30.49330786
v -84.44654942 -229.51410711 50.50946772
v 95.72291374 307.15480447 -12.37534732
v 30.91517650 -43.77614334 -12.29868550
v 55.90889975 -68.71941686 13.16544786
v 53.27391624 313.45379353 1.39002479
v 100.36050528 -253.50591540 31.97390214
v 22.91397378 -12.68853620 22.77915180
v 12.45778333 77.24423707 15.85079543
v 35.58543324 -227.80820727 26.89059637
v -19.52778734 -235.87112129 39.41670060
v -28.31506729 -228.38188708 11.11235842
v -43.57519373 -171.08491063 25.03748797
v 71.62081450 48.24493080 9.75467078
v -35.17166153 -136.69635355 17.79677719
v 63.69347125 220.21615505 -2.54980079
v 46.26477882 331.02360368 -46.13645375
v -9.02227778 337.73830533 -8.62374157
v -10.43340657 -136.04208827 0.27170195
v 8.43940582 -206.33712411 28.77661213
v 9.85597447 -38.20952773 -14.51090444
v 39.18232396 86.98170632 8.59867409
v 64.68304992 -199.76140559 10.27352270
v 87.74966002 -91.73449874 11.67289261
v 144.07204092 307.89870024 -40.10819271
v 74.43314791 -98.25240821 -6.53893454
v 83.32269639 -267.83645153 15.23423381
v 107.32305050 336.05501056 -58.92902240
v -14.19585478 -58.39960650 4.21223883
v -10.41972637 -196.75424695 31.51493892
v -14.98786267 268.64072680 -20.62834054
v 53.26949060 -125.29750168 20.02492733
v 31.50023520 -71.87324017 19.25979368
v -30.09605967 -257.66739249 25.92616901
v 90.70304036 301.36713386 -48.22821543
v 11.34920400 -174.11755025 21.81871049
v -0.11082874 355.75446486 -24.91675317
v 112.64012754 127.64985859 -2.26077717
v 30.19651212 339.52912688 0.79365069
v -2.31939275 327.90055871 -7.52464542
v 0.32175489 308.20479989 -27.09800005
v 32.13433921 -206.02151752 10.04274003
v -36.82776541 -257.50082731 32.64166415
v -18.53673346 -229.65919971 10.59322525
v 128.27052176 283.02058578 -15.78526944
v 1.87954574 112.01555282 -5.93596697
v 76.03011280 -110.06416380 -3.34125268
v -1.17904157 190.91933966 0.52706851
v 89.44578469 215.27856588 -12.88193837
v 5.49580576 298.95108938 -27.22068690
v 92.53633767 283.31118822 -44.10356283
v 46.01656273 341.51169658 -5.68598462
v 65.15716016 264.70643282 3.15547455
v 11.02336496 293.74668002 -27.49521472
v 108.94323885 270.49487829 -37.69236803
v 10.59503481 262.20196486 0.63730316
v 25.51669441 169.06423867 7.23600062
v 108.82727057 -246.70371413 17.67685637
v 53.77815664 275.11993051 3.13736661
v 43.46423224 353.96462679 -48.76608402
v 87.42541820 -37.62495518 -2.22470774
v 44.98002306 -90.22997320 -6.92387810
v 29.43181060 -215.33761919 10.12899168
v 25.49959905 130.98646700 -26.38700977
v 84.29404348 -29.10451964 -13.83305434
v 39.94409367 -12.63881102 -15.55219758
v 19.88350973 230.21067679 -28.82963978
v 106.86463118 192.72632897 -13.52995168
v 36.89713776 -227.02589631 6.46214234
v -34.36140344 -219.78856623 48.50509018
v 8.52627773 304.26001549 -1.34414830
v -30.03465384 -125.64246356 23.31636660
v 80.60466498 -218.59751642 10.41436382
v 62.92673945 -259.62731242 14.10247386
v 75.45993477 -203.07105780 11.69384457
v -52.29860172 -191.37276709 34.20458362
v 61.53142825 215.79062939 -2.67388672
v 108.46006125 169.26521063 -19.93221231
v 57.53964931 -213.71467412 25.44430085
v 11.78672444 -208.39960873 7.47672515
v 59.99272317 -112.06539720 -3.96338291
v -50.33778399 -252.28333473 32.37942234
v 105.84837198 305.57382107 -47.02664167
v 85.35989374 -72.28830457 11.85471099
v 23.89859036 -162.32433915 1.18926656
v 94.24647689 318.06218624 -6.97130058
v 60.45590341 322.27516174 1.82182598
v -21.92027308 -93.02137047 15.12128860
v -60.41537225 -189.61547315 51.50249600
v 65.38266689 259.69308615 3.09245056
v 121.63569033 288.71935606 -15.70370607
v 79.70217615 162.35060990 -33.87201577
v 26.67989954 -84.06407386 20.04138753
v 90.46544880 311.88035011 -0.33573233
v 112.93632537 154.68338132 -16.20790921
v 13.19148391 -75.30515641 23.98353256
v 77.43472606 -37.58946061 14.00875393
v -35.62291339 -216.42766893 49.00028557
v 1.59863092 -169.05088723 22.49206975
v 56.16679043 -243.64429712 11.39734220
v 85.01707762 134.33159888 -0.81529625
v 95.77607363 298.71106148 -15.66470042
v 27.59256214 311.46898866 -0.93604822
v 25.83873458 171.59734666 -26.81683749
v 37.15484962 294.36948895 -34.56170112
v 6.38413522 278.67147326 -25.90620145
v 72.75082916 -127.13825703 -0.12429194
v 12.03445066 119.72230673 -20.67588083
v 58.12027678 207.47646689 -32.36585110
v 69.84224170 120.97281218 -1.85639365
v 50.24329200 -139.46321607 21.68084122
v 57.91099742 195.13596594 -33.24108571
v 103.05842012 62.72259355 1.63988466
v 105.94635457 -263.23989034 24.16872047
v -54.44214121 -187.89504468 43.18589345
v 92.27492660 -140.79740644 15.51980339
v -35.00160575 -198.74915481 45.79813033
v 25.81646107 316.11415744 -38.67830336
v 37.80411929 42.10130870 -23.00153114
v 92.58455038 147.27045596 -3.38351936
v 85.84313840 -239.61734772 14.20084946
v 61.85136363 266.88310504 -31.80252388
v 49.55992848 94.98862922 -29.02051620
v 48.21109399 -252.96694040 11.89515833
v 93.04619581 188.62730265 -10.34861710
v 138.79907131 278.66339684 -26.85128897
v 41.41227156 -1.78604841 13.91716395
v 44.99897733 288.98081183 -34.23888981
v 70.38400322 127.63950229 -32.22474083
v 3.40875657 -213.66934478 31.87020868
v 62.70921975 89.51732516 1.12519052
v 33.98625925 -54.89315838 18.59572157
v 105.01880944 172.09340632 -23.39760214
v 86.98775619 -75.04912466 7.98584521
v 105.08316755 -237.83278465 15.74585959
v -26.82189830 -122.27441370 25.97607300
v 38.31580281 308.09688568 -1.74263702
v 40.44247046 330.16291261 -2.84322794
v 94.74912286 98.73299301 -20.91383375
v 122.49094248 225.41688383 -18.80445145
v 28.79424393 -261.33418083 17.80938357
v 64.23544139 84.20751244 3.19114025
v 45.40134594 79.66099679 3.52380890
v -56.34532496 -250.82805753 39.44186866
v 24.61565658 -89.80993927 -7.55549222
v 52.19899863 189.96192515 -3.48899351
v 16.74092747 -19.24381405 -17.60720089
v 85.89078486 301.46220326 4.72106971
v 125.09018183 308.57342482 -43.65305230
v 79.50495183 294.95847225 6.45915512
v 115.29242247 319.23097372 -52.56081000
v 53.53564397 -130.37772477 21.05380408
v 58.70469660 291.74429178 4.39288700
v 69.99855489 132.72029161 -32.83414245
v 84.38350260 -151.68197453 5.36904484
v 0.84083085 338.40003610 -34.09175202
v 5.63002191 152.53977478 6.37975987
v -12.21844088 299.94562268 -17.22631045
v 26.32931620 -220.90949118 9.97767970
v 61.82328239 24.78924394 10.23399364
v 112.35927045 197.18298316 -16.01915061
v 81.78067207 119.81713772 -25.65620095
v 105.01592606 114.26480114 -13.54399230
v 64.57087398 203.22753489 -11.19825430
v 111.58849299 329.89338040 -58.67167935
v 64.20665979 353.45354676 -23.00790139
v 42.38152131 97.11313993 5.08107571
v 84.89197493 333.15464854 -60.18139049
v 69.00661439 -11.69663109 -19.65554617
v 76.65541023 140.27154446 -31.41726553
v 11.10111084 74.67193156 14.99087457
v 76.17446780 305.69535494 -38.78433257
v 29.78576906 320.91915607 -39.89035264
v 87.92138845 -20.02521791 5.10118948
v 51.08445883 -4.54746420 -14.81982600
v 15.08111041 115.07309228 -22.70622738
v 62.16785684 -72.25089520 13.73400073
v 82.01420307 -6.60463190 12.59211823
v -9.42537189 -172.85284400 28.26527692
v 99.29455072 125.13661385 2.92411167
v 90.54957330 252.83473730 -35.55268794
v 40.59751332 353.67006063 -7.67232105
v 24.92608503 210.56714654 -29.72847968
v 129.74292040 286.23476624 -31.24206699
v -10.95689088 -60.39800495 -1.94585382
v 89.55933899 -139.08453286 18.37197132
v 19.36698891 -216.44525230 26.46806464
v 91.79696441 162.68235445 -31.19078279
v 42.45698079 -242.56429076 9.75730550
v -35.75736657 -138.21041584 22.53454924
v -49.98261109 -198.69713485 51.79230496
v 63.36797029 266.91377163 3.32339597
v 99.55783188 46.25418410 1.32536329
v 48.05915803 -86.44469082 -7.59342266
v 9.52100754 -225.26691854 30.64142540
v 66.51770324 326.47183537 -54.36881259
v 72.21128047 248.76505136 3.22853681
v 86.19152009 -51.07603967 -6.86874148
v 116.97268486 264.91388679 -16.09683968
v -71.66612893 -218.02541614 54.07282710
v 87.10989356 7.26165529 -17.54774153
v 100.35037994 45.29300332 5.00425603
v 78.79205793 -18.15236732 -19.35813576
v 62.71339953 13.41822464 10.83486248
v 0.78825711 -133.21501017 26.71859600
v 79.13709432 203.97692919 -35.73891521
v 46.16476968 21.60450444 8.23955052
v 64.40984458 179.95418608 -12.33161800
v -2.71181879 -206.41785860 31.08768538
v 58.35046247 69.38401610 4.39862255
v 97.98614681 60.33767387 -8.71023443
v 93.64692122 269.85150576 -41.10167921
v 65.40426612 149.96692538 -6.85430365
v 39.96017575 -127.90596485 -4.15302906
v 30.40448762 225.57091713 -27.20825188
v 49.57774282 -142.71527529 -1.97433191
v 24.00867268 -110.01955718 19.32666451
v 23.06260541 59.37213078 -23.62268232
v 83.30957592 98.96597266 5.19695599
v 54.31054533 -187.25559115 5.87984966
v -4.02639341 0.02148224 7.87294749
v 39.26829621 -251.77359581 11.24825794
v 117.92463064 275.57283640 -15.25504235
v 99.02680665 -238.60171437 15.21357521
v 104.78585958 327.11133361 -58.69527906
v -39.46171328 -162.55514324 35.41789204
v 35.63714400 347.20724821 -48.99306595
v 45.24048418 63.55164200 -23.70675653
v 60.80735847 -166.19859636 4.61509032
v 53.60821262 74.84071702 2.33082939
v 38.33227977 -73.54886830 18.20939034
v 38.84055838 -68.73870641 17.82380417
v 87.25033700 -261.04804873 12.12374959
v 53.14495042 -200.61533153 25.68929642
v 31.76086396 307.95630813 -36.42326221
v 118.46463382 319.98759508 -53.56271937
v 29.99497391 -108.40738565 -6.79913117
v 86.74123883 -65.94440341 -2.22481065
v 45.61636597 -252.61327624 11.85632590
v 10.21369826 -148.02306890 -0.52794727
v 51.00575835 47.67882079 -20.27895115
v 115.17044902 182.23826587 -11.60436776
v -0.87758381 14.11509328 -5.89996390
v -33.82041678 -206.18009567 46.26708850
v 1.08886068 286.44257784 -26.39230154
v 57.47029930 -193.81561875 7.80808972
v 80.29497415 -249.92439151 12.42699102
v 21.16064727 55.41377515 22.11502008
v 48.37023094 343.37237477 -7.42226373
v 45.12330890 323.14702868 -46.57342285
v -28.22496556 -155.25709093 34.99523178
v 81.19547367 254.36750054 1.55378238
v 140.86289704 285.81908345 -21.14022523
v 66.79745764 -140.37641883 2.21989863
v 72.67338037 -262.90494204 13.32257316
v -4.60853660 242.29854345 -15.44636767
v 60.47227979 -191.22041762 24.95482937
v 8.39811657 92.75998175 8.95556714
v 12.12016959 -133.40373337 21.89884707
v 64.15201724 -274.37940240 21.92020603
v 26.93168260 -127.20197439 20.84183320
v 87.06671745 263.52706552 -9.25128162
v 24.37231690 297.83546925 -31.66764230
v 85.61906964 120.04102767 0.80162630
v 78.05132121 335.71502566 -59.48755518
v 38.65036741 -268.23374629 22.21828885
v 20.06126195 -201.62548125 25.11895634
v 2.31668144 148.88890088 3.18180071
v 0.69399661 153.13102305 -1.90516177
v 112.24471033 121.53755873 -5.49492938
v 32.81461075 -187.03339994 25.07358044
v -18.77006702 -78.02819461 10.91732457
v 55.12454733 281.35916591 3.87482741
v -68.57240200 -231.07963800 53.54074389
v -33.63316134 -199.25309718 10.52617561
v 5.08322427 340.11036158 -37.13037819
v 16.39496908 316.61838293 -36.05902568
v -53.73973399 -232.99527168 53.15613374
v 41.66736081 288.73533010 -34.01018679
v 97.29495645 328.20978761 -58.69967863
v -14.66313656 326.04163885 -10.20212378
v 62.49258295 224.91537035 0.11218596
v 70.30993700 293.57698560 5.42669604
v -7.66029721 -222.20367193 34.87506881
v 16.26439206 -223.25481474 10.78541111
v 43.66310686 -64.50279802 16.41806029
v 62.18101829 271.20217681 -32.01367334
v 3.32837226 342.89637208 -36.70917451
v -15.74390940 -183.32268298 32.02240169
v 32.98670799 217.17625856 1.43722154
v -37.67146915 -148.37005734 16.25110954
v 34.68840942 -161.79662943 0.31058036
v -70.28035074 -216.54690802 54.89462242
v 80.66605031 -46.05894908 13.09846062
v 15.68595134 -3.81671311 23.93688820
v 26.29706077 246.11338973 -2.14370340
v 45.57279870 -67.13624299 15.94448835
v 101.91827267 185.68557501 -10.16952563
v 37.43501380 325.93899965 -43.57885197
v 10.06573811 284.37882662 -26.80058591
v -1.23368658 346.39212489 -32.22082183
v 69.63691860 -239.40768838 12.82213721
v 11.96892932 -93.43163669 -7.93234631
v 5.31630032 -14.21878114 21.72994800
v 58.82803723 253.04362178 3.08614899
v -0.18523360 -229.50555384 10.79707500
v -25.45668557 -189.01233375 36.73374653
v 46.03780806 301.08138919 -1.40729360
v 66.57134742 8.37940164 -19.59454082
v 21.46778814 81.11862093 18.03318784
v 84.22800153 233.30071568 -11.90245152
v 72.75217026 -69.58973408 15.26703313
v 58.07394162 278.11104059 -32.27768466
v 115.57047814 197.91513681 -17.06971601
v 22.05329575 -150.61420202 -0.00147035
v 7.53462594 74.04948771 -16.58128574
v 65.97675383 -208.45530927 25.57953447
v 34.53098610 268.34872365 -29.98273075
v -26.91418678 -205.60692251 38.42186928
v 106.05239123 -257.13840127 15.13925195
v 43.50113496 -40.01135752 -11.62397489
v 33.50247815 38.99776563 16.97346382
v 123.74291569 284.42543745 -32.35566616
v 122.27668613 223.60102832 -17.34873094
v 16.78763330 -122.40885198 20.25685832
v -36.36482358 -203.82788777 11.99205872
v 108.54298621 123.96241724 -12.08996959
v 118.73459816 208.07933807 -18.26013252
v 81.87776059 68.09490919 8.74952320
v 24.13504943 -159.12933648 0.69551729
v -4.70970524 -204.30041850 31.01609088
v -43.00477356 -198.37184250 50.05637556
v 43.94873232 335.73803306 -45.41083053
v 31.43420815 82.06943423 16.92976616
v 3.25708208 -262.20870018 24.47412163
v 30.30147403 304.85385656 -35.37349775
v 62.52634525 199.66776669 -34.27300230
v -1.44318154 333.67666602 -30.23596108
v 34.50711071 -195.04807889 7.77009130
v 42.55167022 128.84265184 3.83665017
v 15.87796584 -51.42160133 24.58368987
v 72.03339785 101.08625144 3.00660660
v 75.62164217 -261.72336936 13.00739869
v -19.47797276 -205.16507328 6.53896062
v -68.83793324 -224.05773401 55.49170822
v 1.83141639 69.74761933 -6.62962534
v 84.53960717 250.75244904 -11.67055406
v 35.89684889 -254.90048528 12.14671601
v 82.61984587 -181.85290694 9.40277800
v 29.02200073 -75.51743835 19.66863498
v 68.94993782 -274.25354719 27.41185762
v 19.18581128 274.32787418 -26.68811940
v 108.08320343 -261.07984781 21.58224024
v 125.51364303 313.62083554 -15.86181484
v 95.86156160 -180.34058809 11.99807134
v 27.89398283 -70.77936828 20.18041350
v -25.44911206 -195.28269768 7.86710717
v 77.98802853 -239.46323991 13.85779679
v -7.39045534 -64.30314481 21.41937986
v 41.06358066 359.05885696 -16.70125313
v 25.95573850 -242.94055998 9.21259169
v 41.35484621 317.49385595 -42.22704098
v -33.64170715 -257.18989968 34.44482014
v 79.76858318 246.74169719 -6.79267803
v 87.51978725 -10.58123074 -12.65352592
v -81.12526685 -208.04762840 48.65928739
v 19.94996890 3.71845369 23.11397530
v -8.49243067 244.38160658 -5.08129084
v -34.73963961 -219.22706068 11.60647441
v 60.63100323 294.59622502 -35.31952202
v 1.14543631 133.52663815 -4.34459466
v 113.03834617 131.78758323 -9.72844288
v 39.45764527 -29.81362306 -12.60883827
v 81.76672459 76.51591301 7.91542977
v 1.35307037 357.77628422 -12.52149511
v 59.80398878 41.24390706 9.00632795
v 17.33747870 15.82515240 20.41168138
v 5.90370921 80.12121171 1.47864548
v 67.51595438 294.21773553 -34.48564559
v -7.57592404 -56.60493672 -4.77135275
v 72.28144258 88.16024661 5.33562107
v 106.45074397 164.08476233 -7.13412231
v 106.82210326 318.71426105 -53.54441702
v 92.31819212 284.81584787 -11.02600805
v 122.36867100 257.57360458 -28.15815806
v 99.34792668 227.20149159 -12.00540736
v -0.13739339 29.91794609 6.90736109
v 87.35482395 197.35917449 -34.35874730
v 44.92574930 291.07642174 -1.65394251
v 72.19044119 -147.34058082 4.55551269
v 2.49876012 348.44106436 -35.38018465
v 51.12333968 -226.94592178 28.78133580
v 107.12503642 97.36733139 2.70526763
v 15.72637260 -233.69605839 10.36660653
v 53.56950685 -272.09568024 21.06088400
v 106.57731444 89.90474790 -4.84890677
v 34.99267250 194.45714355 2.87367823
v 87.87795901 329.49396968 -6.36861986
v 8.55173916 72.56590575 10.91323886
v 49.93540049 217.23233163 1.93641975
v 90.72221816 274.34396744 0.00884641
v 89.80040252 338.58337998 -25.30430816
v 2.90365540 -163.65732253 22.33425342
v 54.81597781 271.37202024 3.25655006
v 53.81441861 322.23790884 -49.50357229
v -4.15470684 206.45743608 -3.41710239
v 60.02597883 353.37114334 -17.70082861
v 86.22478694 -25.53926222 -11.49130426
v 58.43514577 236.00682616 3.26938694
v 104.29582000 -259.65633988 14.70004674
v 109.23927277 106.36451840 -5.88213513
v 114.62723464 337.11394668 -37.10106388
v 42.42995754 88.70156854 5.16654830
v -3.01799364 -190.12561440 25.32314509
v 83.13944191 -225.15302896 11.57546788
v 61.67245656 74.11348820 4.23027854
v 122.71673977 263.88362050 -29.39500660
v -67.80065596 -221.70992196 41.56771302
v 84.80767161 329.52877879 -4.08712123
v 1.65605627 259.38853621 0.74972655
v 103.62397879 334.53068137 -60.12839824
v -7.29393587 291.97844863 -23.76224287
v -3.28403921 316.11019373 -24.09236878
v 98.67446870 154.09816802 -26.49874054
v 111.34690046 142.37129688 -1.43745018
v 95.85527331 -171.55396938 12.81505357
v 5.95400389 -22.00583555 -14.47096094
v 110.75219512 183.39057267 -23.31037633
v 9.51447710 -195.47590613 24.42549542
v 86.16278321 -197.10887969 11.14314701
v 54.43765223 -222.45165706 8.86429381
v 93.09990704 276.70192719 -15.45339450
v 68.82000715 -133.79992545 0.79402054
v 77.46102661 -18.50979775 13.92415911
v 4.87839198 195.46277821 5.90586429
v 42.63098538 115.66640437 -27.88445167
v -18.21664535 -130.26030362 3.50279408
v -20.09662241 -134.39539075 5.53325377
v 36.40765324 294.52469945 -1.50201377
v 61.75584719 103.60065103 -2.49215285
v 28.86024304 -164.25903141 0.92587917
v 139.10017908 281.57702088 -20.49627341
v 104.00838405 140.46248794 -18.24542508
v 35.68679467 -35.78783572 17.15851389
v 71.79432362 205.90180159 -13.95297516
v 116.84628576 160.97725928 -14.52884171
v -23.11852761 -142.79632270 5.78171574
v 47.11404815 247.07464874 -0.61323185
v 69.58965212 -220.77500820 12.63887249
v 50.48665032 -25.46710148 -12.96589058
v 105.09704053 187.31020391 -28.39094400
v -0.79411973 272.53904939 -2.42383219
v 8.51680245 226.07927024 -24.51169118
v 119.39063668 180.73028326 -12.24201918
v 103.59724611 222.93797135 -31.79740161
v 50.26251823 -206.22615516 9.06178635
v 117.41101742 279.98206019 -34.22699496
v -32.23287687 -142.12597907 30.99175170
v 48.46925661 263.37245107 -31.90211207
v 86.66413277 -222.95379639 11.22270804
v -7.61563471 -24.97396618 5.98130841
v -15.81334509 -82.82671869 20.52313462
v 38.34759444 -62.26931512 17.93106645
v 3.68226343 242.78353155 3.65993753
v 19.42128688 349.50765967 -1.77168997
v 88.99503201 -11.83978375 1.88880437
v 104.37367111 338.75709772 -34.05445814
v 97.36161679 35.04308313 7.31683662
v -11.92028821 -131.66381419 0.49504871
v 19.98752542 -145.00272274 20.54678276
v 32.27769583 -241.16832018 9.16356035
v 52.87507176 227.42439806 2.92605907
v 46.86776921 73.06086272 3.73029290
v 118.69579554 212.45387197 -17.10104756
v -21.92170918 -196.38305902 35.23150831
v -19.70641501 -214.92239833 7.89110735
v 29.02489714 -245.42586505 9.44270566
v 48.39871079 -246.96429074 10.97867731
v -1.53667363 -27.19164826 -10.60106326
v 141.16863906 308.56680870 -20.13945952
v -13.26130703 -109.90208387 29.68078293
v 43.18575561 318.37096810 -3.25826462
v 77.19262689 186.17281318 -35.01897305
v -0.68009092 213.35396171 -16.59329981
v 131.14023209 266.29355550 -24.59304780
v 9.39429365 274.41900969 0.78435149
v 6.54960331 206.45029843 5.60652651
v -0.01635097 247.57535756 3.40065500
v 91.19068831 321.76685333 -3.75410169
v 20.98494582 339.53437209 0.40190297
v -13.36804684 -104.98180240 0.03383125
v 88.19632977 114.91381377 1.56969868
v -29.49523553 -217.31036901 42.48127714
v 42.31912270 -225.68345070 27.31785923
v 82.00801164 327.32135057 -1.00077689
v 56.50574341 -268.82711053 18.56844313
v 93.89471263 325.61150193 -57.35929310
v 118.65264922 319.86030936 -17.71035977
v 115.57155848 231.78631067 -29.08161655
v 42.16326028 320.61180472 -44.19396818
v 87.62117475 -15.88460989 -11.09890547
v 74.99487698 -167.21531749 7.28266127
v 90.14642984 -147.11391926 19.12523061
v 4.62746806 82.57469535 -0.35432208
v 3.16396984 63.27551603 -10.18033177
v -2.73983064 196.05425000 -3.81081179
v 76.79866999 20.70992813 12.78582960
v -61.42522022 -187.45249510 49.83473197
v 74.11202788 -254.70459461 13.05941585
v 0.31430123 226.12673044 -20.19947954
v -6.29333965 340.29644728 -7.36036012
v 67.36857444 -39.22922164 13.88913207
v 77.14907825 222.29148448 -12.84503844
v 114.47335780 307.06650019 -14.94687703
v 56.11766875 287.37947345 3.95954307
v 2.02236441 69.93076950 -4.13866295
v 115.73471129 191.68952107 -15.99772274
v -5.35852835 339.81409669 -26.93986520
v 131.93032146 314.92123008 -16.59304462
v 92.59312600 283.45486522 -13.30503728
v 114.01217431 199.48120415 -16.80826209
v 99.13592786 84.71038938 -12.89722510
v 72.76985049 116.35275930 -29.22858857
v -19.81405728 -83.54213834 12.57118303
v 108.79015177 195.64415514 -27.64612436
v 3.84949916 90.15749395 0.21746744
v 40.89095071 347.16406465 -49.95578527
v 111.27505451 310.19839644 -15.66175930
v 49.01928827 275.69741011 -31.68493882
v 45.25661096 -180.34657836 24.41813238
v 15.34453593 73.17742705 18.36321503
v 70.37156075 300.89196563 5.01962844
v 98.71269763 77.55389810 8.07800703
v 110.93290150 166.46699607 -17.89954677
v 78.60266417 231.68860376 -35.00698879
v 39.27152231 -75.71958005 -7.27300067
v 76.92964375 293.22773218 -34.54736248
v -22.15212211 -212.02349663 7.52707152
v 139.24236596 282.07224607 -27.99741738
v 31.85641021 333.18814635 -40.26645422
v -0.23358907 -49.04446378 -9.50234849
v 55.98520115 -208.78715813 10.06680261
v 78.00552249 -144.26842332 21.47714421
v 145.17065883 294.32362318 -28.67612243
v 2.24330532 351.39092803 -33.61199051
v 61.93929911 -7.68139679 12.25028187
v 52.73868144 63.75384331 5.01379790
v 100.39260983 124.08439070 -19.06214841
v -34.81534123 -193.35846603 11.94027066
v 72.80026376 341.21859074 -58.06094036
v 48.91728610 136.79663837 -1.06180133
v 77.59306580 -182.53722787 9.74197220
v 100.72262585 95.64451128 -13.65266554
v 52.82404274 -115.52122980 18.06462929
v 76.51046664 -274.31795001 26.60503238
v 106.68344051 88.27213943 1.30265008
v 47.32697457 -121.86012417 -4.31481376
v 90.83917737 20.98361589 -14.27336596
v 85.52587032 252.53742933 -34.98271480
v 75.82264394 26.70339681 -23.08502793
v 27.28572674 160.50350666 9.00146924
v 44.38706115 -186.14251912 4.22526663
v 94.02016550 341.14822745 -55.66948652
v 21.19734138 150.66261590 10.90067439
v 56.16728216 306.86342716 3.70595581
v -53.25679481 -224.27091002 26.65458620
v 114.70493674 195.89313865 -16.15654118
v 80.81158996 150.41175485 -31.96685389
v 32.92363137 -66.32018089 19.38884892
v 69.63381171 311.01223826 -43.82416978
v 114.75307494 207.52701163 -16.67019725
v 6.07660832 350.47620535 -37.37024218
v 115.41299522 300.42067170 -14.57877550
v 44.29031163 343.46002340 -49.04051125
v 42.64352471 -55.42428046 -9.43651516
v 84.09253508 67.79739261 -25.21259151
v 26.60051920 -212.74781227 10.06018557
v 48.86415601 -210.67132056 8.88317637
v 61.60497665 -15.89382626 12.18501572
v -1.25919806 294.86337304 -26.94940753
v 4.23134398 -38.47376630 -12.95673661
v 138.11026514 275.97841620 -24.41689931
v 46.54241726 266.71087742 -31.04775958
v 120.19339204 309.13224816 -15.32424707
v -8.73672310 -61.72347441 -3.42904706
v 57.85502493 337.50119805 -51.56282708
v 86.69745922 -217.92773902 25.14874190
v 59.38601494 288.60431910 4.23002103
v 2.06634519 72.30771333 -5.20282239
v 109.44984108 109.65753347 0.90422615
v -9.50251240 -199.84839857 31.50351346
v 91.98748320 28.26669067 -14.86669667
v 2.94228224 360.59510708 -19.31974292
v 65.36082923 333.24438334 -3.55001120
v -38.45489398 -245.00703812 19.56040598
v 91.64099395 8.83274339 -2.33246386
v -5.59856836 -138.85687292 29.15627137
v 49.80247468 253.06111574 -30.17464094
v 89.38407153 -1.02653028 -5.56257460
v 97.25520760 194.94576752 -9.85944085
v 26.19962581 268.80660653 -28.19300070
v -3.29458970 323.17101955 -23.85312691
v 105.29526323 215.34542739 -30.76220118
v 33.22546184 -102.66973078 -7.43302470
v 26.29991807 354.15962338 -45.61978951
v 85.87453514 -116.44411832 1.68263656
v 105.07976264 94.92484480 4.69035888
v 48.71701822 120.24990469 -30.60828336
v -1.28043699 278.40822935 -25.21713637
v 26.54515021 357.43862391 -7.34260213
v 122.12621421 237.56405711 -21.07856050
v 75.52885264 -65.04103541 15.93297534
v 8.34222976 104.00287807 6.92527741
v 78.66844535 284.60139036 4.57173539
v 50.96562952 156.47937357 -0.39712616
v 79.68172431 302.52063274 6.58177398
v 63.09077889 212.23232150 -5.41911367
v 46.51028290 304.22380567 -36.84483841
v 83.68249983 110.22463441 3.14798881
v 85.92955768 -260.92779636 12.05961965
v 79.10791039 -174.13543165 23.44510332
v 99.05298054 -227.99395025 13.02338578
v 55.83861843 36.35516018 -18.29649508
v 24.48191494 312.72849441 -37.49316186
v 11.31447125 333.00724626 -35.86579487
v -1.82800798 203.80911231 2.46654754
v 96.08569741 -190.28684497 11.31994929
v -5.91578754 280.48738837 -23.70523848
v 18.30340177 -80.54091781 23.10114726
v 83.84330571 295.47354579 5.55497687
v 34.88868847 297.10072279 -34.85785425
v 75.50375164 346.76077962 -19.27035861
v 3.82005260 165.38202763 4.68020048
v -1.46092905 -194.79790330 26.03791840
v 101.38359666 112.35199869 5.34476014
v 110.77439040 305.64859509 -45.93767971
v 44.91612315 -61.61066890 16.11766033
v 74.47431982 294.15801167 6.14470197
v 108.56064409 250.31039119 -15.85230790
v 36.74584255 -173.62600565 2.10241531
v 114.52457309 134.92642343 -4.62751044
v 54.57727611 198.47701490 -31.73082322
v 68.16967577 313.66544962 -46.48753256
v 37.50579059 278.79914641 -1.81893550
v 85.69824696 274.83218908 3.88857466
v 55.45694381 229.20104861 2.89118825
v 84.27635580 81.81236684 7.24196155
v 93.81766617 293.34214330 -13.38153053
v 64.01991844 75.30926168 -25.50059557
v 3.10704159 295.30724883 0.09782468
v 135.80605388 301.72029138 -37.41818666
v 31.45943582 326.28089190 -39.53963891
v 87.88438141 -23.33756350 4.22921078
v 119.06737834 181.58067763 -11.90104615
v -5.33918478 239.17701840 -13.56216054
v 108.24442655 229.95847464 -31.51490167
v 6.94184657 260.06001234 -25.77484399
v 99.22434390 179.90885675 -29.85313348
v -2.22744304 213.92098069 -14.08218592
v 41.27684236 323.26361537 -44.91206259
v 61.07080728 95.66491097 -1.32816774
v 0.66947186 -213.02239597 6.63959654
v 92.41858870 282.91043639 -11.26864832
v 3.81165254 106.32231086 -11.83669828
v 96.71965241 274.37746525 -42.12287813
v 102.66079754 188.87683749 -10.38214751
v 73.92191887 -236.68090999 13.10100872
v 30.73569015 -32.17337281 -14.67221603
v -23.01329747 -130.59942424 7.09801400
v 144.52607930 298.58815670 -24.17822368
v 45.98710686 94.23585981 1.83864345
v 55.17220497 -50.38186908 11.64235547
v 82.86198974 28.86940725 14.58720956
v 52.54481360 354.51963544 -30.65002710
v -42.99445823 -222.61178493 52.97259241
v 59.09539759 192.06582010 -9.65629425
v 21.70057409 -48.54546115 22.29061723
v 3.26349074 72.54853845 -1.32122950
v 118.01586300 184.76523459 -12.88183220
v 139.27341998 312.27922440 -19.47383583
v -0.11450972 -174.58955944 22.88548090
v -4.73437132 -60.85931882 22.43723907
v 120.64331770 276.60322189 -15.76089486
v 89.05518055 -6.26122160 5.25136851
v -24.80730973 -218.37715805 9.48668551
v 75.43515414 170.36120594 -11.47287432
v 22.93858118 230.11808097 -0.93413983
v 129.32923436 263.49043846 -23.96298386
v 38.60815614 20.05951293 12.13721745
v 57.91146308 314.08336759 3.14085092
v 81.64188266 -76.86541229 15.55176824
v 103.29587758 -254.94989753 29.77673337
v -3.70173971 -144.81768012 28.01444754
v 88.49893510 204.78184521 -34.56519172
v 104.02065516 219.81818974 -31.66763857
v 95.92290968 318.23116541 -11.63714379
v 116.33536220 198.50650430 -19.05481331
v 86.43174171 103.59156132 4.41823574
v 124.26812202 286.66135669 -15.94972238
v -28.20769325 -115.62407762 17.85442792
v 72.86722213 106.54831678 -27.85467543
v 40.18458724 -116.16369337 19.83852498
v 109.60466415 234.95744169 -11.61667891
v 86.90293133 -30.40419333 -9.44226701
v -3.00314417 301.56546831 -26.27371438
v 91.58279747 -182.64797330 8.85391701
v 134.14949179 284.40490365 -29.09547091
v 5.26109524 -167.82194376 0.47302578
v 84.80689675 -49.18077588 -10.79058554
v 3.48187354 308.02303553 -27.04025619
v 55.80325425 326.51984692 -1.23480579
v 36.11528873 -174.12485182 22.96092361
v -2.85346806 -177.98671126 24.06559326
v 94.90698576 55.38898334 12.39570975
v 66.78345799 351.66144371 -27.85659768
v 54.82626334 297.36256599 -35.88661924
v 40.27070478 329.17121053 -44.83955726
v 76.11566037 -62.75213510 15.98802954
v 1.08173396 52.13644356 -5.32805687
v -4.43380792 -216.41604602 7.28301285
v 51.46440864 -216.41284227 9.49194934
v -1.40302628 349.57987070 -30.36576509
v 120.26526779 217.48451889 -16.33873209
v 89.35200423 -207.09028840 10.01381595
v 92.16553718 -146.43026888 8.80570617
v 81.59659803 -33.31976011 -16.34448394
v 44.65795681 -215.49984813 8.77897907
v 1.90682197 254.65026498 -24.10085313
v 94.10516173 -170.85044086 9.71092284
v 67.54878163 286.32369637 -31.80288151
v 19.23502237 122.76571244 -24.62312393
v 38.90554234 332.34286308 -1.88847724
v -37.43841127 -208.69760215 48.91334102
v 34.05776247 324.52243567 -41.34797305
v -24.66647327 -103.83536667 13.17665447
v 0.69434481 162.04042733 -7.49796396
v 53.92573401 -260.24532318 13.98509089
v 52.63124034 -38.97289559 11.35219354
v 8.88061430 356.44933581 -35.94990820
v 76.68397576 334.53771472 -5.32184122
v 8.18353519 -164.12745416 20.62152512
v 61.08452007 139.35199380 -6.61246898
v 115.49365520 228.71772945 -13.38629145
v -32.79303759 -128.49153578 20.51869594
v 6.14221394 229.37481105 3.94469313
v 96.29999101 -206.80235326 10.26138570
v 72.32452184 328.71764898 -56.92966282
v -32.06899390 -216.11300111 45.05176097
v 60.13652310 -134.00058448 21.12086304
v 84.11102742 90.43747932 -25.19641072
v 86.57938242 313.81690502 3.42958164
v 90.53148329 148.98678660 -3.58898658
v 90.10804445 259.83917713 -13.00226618
v 87.72395551 -22.46388234 -6.85717352
v 70.49069554 259.38877463 -33.15920383
v 108.81064087 -258.56611133 21.69850841
v 8.66346713 30.58637306 17.72462018
v 88.46026659 -121.20512873 16.75263047
v 35.23764759 -142.02526212 19.95019801
v 127.40831077 262.63704896 -26.11986920
v 52.03927681 349.14273024 -53.30073461
v 38.77083585 -95.62164545 18.49644817
v -18.04794744 -114.84624445 2.71900813
v -23.89976755 -132.39715993 8.31766520
v 92.14453399 -155.13646603 18.24871078
v 70.67412138 297.25819826 5.55578480
v -55.25365844 -239.03359473 28.45141292
v 71.65054232 312.08083034 4.31682542
v 63.66190314 182.37316608 -35.34746543
v 73.58224690 -274.88952875 23.19861762
v 31.21811338 55.80934137 18.67352985
v 109.54134166 135.21692157 -13.64378072
v 79.92093265 268.97940040 -34.02297199
v 93.03424507 316.51428342 -4.17686533
v 67.80966371 321.88993692 -53.61064151
v -1.88909611 -210.18390357 32.50313178
v 67.43475050 316.65730476 4.06801701
v 12.36139052 -199.55557585 25.53996444
v 94.21101213 335.95135808 -29.03733589
v 115.43784291 311.13469601 -15.15141688
v 18.61156896 75.80099255 18.79829913
v 64.33832645 -135.79988480 1.27460132
v 108.12650621 -255.22252917 16.70707762
v 7.32663414 -142.84595847 -2.21906742
v 109.87671465 106.20359331 -1.26385048
v 65.43312222 250.86915493 -31.54092282
v 36.26525030 358.39980841 -11.90865133
v 53.92979085 -235.78995466 9.34790354
v -3.39737744 268.83801818 -3.44325555
v 83.57484639 312.85753846 -44.50399801
v -14.45769612 -202.94901729 5.52689098
v 87.87370473 -11.79739181 -9.31868423
v 72.36454636 -226.40553117 11.64467819
v 5.24020428 -56.11981452 25.25887080
v 79.70590889 -206.43092692 11.49944961
v 32.18757361 -15.63741080 -16.60183445
v 84.48222280 -208.07449520 10.66848729
v 29.01883610 -202.14278996 9.74501204
v 27.10700780 48.46735299 -23.61210249
v -47.82801121 -201.00127161 24.38161895
v 38.65088522 282.17214346 -31.95444494
v 79.33399826 -255.17436862 12.36694679
v 62.35397607 -216.04748070 25.84398910
v 99.75724667 -250.26515126 31.91779554
v 89.53406662 -191.88515842 10.49827877
v -8.48639850 -26.87461860 -0.45209273
v 11.04935631 284.78512168 0.83036930
v 115.83735049 203.57236266 -17.62287691
v 109.86943543 335.35456657 -30.65916523
v 27.68913470 -184.57190692 5.56948548
v 75.70788264 101.61646456 -26.00666508
v 61.47028133 -204.18907702 10.15832089
v -11.47165243 277.54455805 -16.61268808
v 76.98316127 298.74154925 -35.99378094
v 95.44566274 56.04241416 -13.96404579
v 54.59273234 81.03711903 -27.21137740
v 131.54873252 266.59381390 -21.64201252
v 24.32751842 -145.14985681 -2.07449216
v 86.73495799 -206.52973652 10.21432690
v 8.25012941 310.53876877 -28.63199078
v -68.15934181 -241.27835035 46.70180753
v 29.30271812 185.71683764 4.71542962
v 20.52648179 309.14124846 -35.41556001
v 89.95878696 -118.19835752 14.47693352
v 14.11654707 296.73233628 -0.10001854
v 67.54717231 352.22211480 -24.95103516
v 7.89949670 -161.17253900 20.99147066
v 6.30132528 -54.05594409 -11.99030504
v 96.85929865 330.61838150 -21.82221971
v 82.50567317 -55.74676767 13.00261822
v 1.90253987 -210.80346406 6.24238094
v 72.97594100 244.09888685 1.97073026
v 53.55938897 -126.64207816 -2.51550251
v 25.23726225 -41.67307913 21.36295661
v -39.98209164 -184.48923528 44.62696984
v 120.33936381 233.60083997 -15.36761597
v -3.40170925 -149.13992584 27.44784951
v 21.55989781 314.04149532 -37.30639815
v 39.83521834 -15.25012217 15.16824123
v 1.03211275 -153.57366204 24.97116476
v 77.24135369 -167.99759865 23.88039418
v 62.46255338 -147.12341130 22.66245149
v -8.60378798 288.55684400 -22.72871882
v 67.39471853 221.63745761 -4.61737067
v -55.50628528 -191.72202051 57.23720416
v 66.18242711 -32.57731721 14.21287470
v 110.59722304 281.59746528 -17.35149696
v 48.37154225 -101.31314397 -5.45032043
v 46.40722647 -110.00461131 -4.84251929
v 106.42101616 120.25891244 -12.76334561
v 57.09568039 66.38457626 -24.38276075
v 17.78977551 345.70756555 -42.87213087
v -79.72753793 -205.02845943 46.57581821
v -29.12444435 -198.24324548 39.59669545
v 83.16302299 -207.50097930 23.35173823
v -55.14070392 -218.47185493 55.82608655
v 34.55568850 -112.90480942 -6.24271343
v 48.45936596 357.99360275 -20.66528983
v 63.63984942 351.60416365 -17.11448655
v 8.17386433 260.73476672 -28.40181813
v 1.62223878 -79.59144562 -8.11337028
v 90.41769058 273.55533838 -8.89566820
v 133.46895576 310.31095982 -45.80691457
v 31.98231384 354.81739044 -6.52320776
v 101.19143873 254.33000922 -16.00128599
v 1.33025285 63.89931589 -5.19660534
v 8.34647287 102.56612301 -17.31116883
v 14.46046587 327.82089710 -34.85045955
v 53.29264700 -196.47891819 25.79880320
v 91.46254510 280.06091714 -9.86860134
v 9.71111283 -119.18397993 -4.97967191
v -28.32753398 -209.58839357 8.41262937
v 0.41698862 -75.76677948 25.92853829
v 104.71381247 155.62714636 -4.63217497
v 12.34299131 356.65896535 -37.99207881
v 102.58594155 64.11793083 5.34660602
v 67.60618091 291.38818383 -33.58894587
v -7.14540109 237.30537295 -8.46485887
v 88.32736313 -270.46537399 28.53292972
v -26.60163492 -237.95370758 44.89320517
v 128.03155184 308.18164349 -44.04002428
v -70.20755112 -234.41781104 50.51796511
v 3.73221305 114.68329281 1.08585029
v 82.80046284 -125.80420077 20.49539611
v 128.62052023 328.65199447 -25.25722794
v -4.64592502 348.01718593 -4.65208199
v -43.93887892 -165.18159211 30.52371740
v 27.33594365 -108.63497108 -6.47678925
v 46.63582146 -269.06350255 20.72705328
v 62.94581294 -29.26255018 -17.60293730
v 70.60030848 117.76085198 -1.37246412
v 83.64582807 -108.06360841 -0.95222727
v 96.18475288 -187.95078993 11.75200194
v 2.15670001 359.25525427 -13.27196416
v -72.54205644 -219.09160912 53.22501808
v 11.00264676 277.72170305 -26.16053820
v 20.71626484 -132.25579262 20.57184279
v -43.24500635 -185.55612862 20.09692229
v -12.11632416 310.38385630 -14.30889871
v 44.43231970 -154.00084853 -1.47590309
v -51.21308565 -182.97556043 44.36651245
v 88.23549002 -259.89091396 12.27049995
v 57.49354139 -72.11492956 13.26047443
v 51.78691819 266.21627808 -31.90195188
v 28.70600671 233.63929987 -27.70112269
v 73.13756645 344.63238716 -48.50449041
v 87.55715936 -195.95207274 21.03766426
v 41.93955287 35.20507738 -21.24423161
v 130.39501011 298.95257950 -15.71549475
v 100.77264905 315.79419971 -18.57057959
v 47.97073826 354.48276997 -12.46527582
v 8.57568812 -43.24265942 25.46018176
v 35.63987091 -100.02990812 19.63211223
v 8.36349092 -131.37488067 -3.48396413
v 42.71022975 7.74598168 11.32817380
v 71.55456394 137.40606606 -4.19567991
v -1.18109863 -1.45332352 -7.31770089
v 122.79468030 270.89393139 -15.66257887
v 102.13071108 343.32066774 -50.43638870
v -38.57267648 -216.01103246 50.24714023
v 25.55178292 -54.83827740 -12.45276351
v 2.30262335 96.09907866 -1.75381848
v 65.69802761 352.43698955 -20.41834593
v 7.01586436 345.53274512 -38.85687515
v 85.41661501 -258.03089142 11.94075495
v 21.84352092 -65.98597020 -11.78521663
v 22.52360620 -167.02985764 1.51125866
v 72.33479619 -241.88855290 33.86479616
v 23.63198251 189.80544806 3.36219161
v 103.23600471 -265.66654444 18.12811755
v 94.24053878 34.91265327 -7.96912890
v 57.97593668 3.37567274 -16.43619873
v 86.90444380 -112.09152639 2.36596190
v 79.66777682 345.90879083 -23.31016213
v -22.38243818 -215.10589123 8.18381645
v 87.38026768 -34.60935503 -6.68436941
v 16.24647155 251.14849210 -1.70357863
v 89.28894252 256.74054027 -35.47191620
v -1.78949477 342.69380569 -32.01147169
v 31.43476322 -116.63559824 -6.01122063
v 99.12382066 188.55680525 -9.40543320
v 108.33967477 243.74710023 -32.90782124
v 116.46234244 206.80162311 -17.36166328
v 42.83917695 79.15423810 5.91635052
v 8.71530641 362.58235574 -23.48470688
v 122.26241827 228.04172337 -17.61331782
v 43.51151362 68.98880750 5.93179604
v 81.25641197 315.60078263 -48.83885384
v 76.32010430 250.90688467 2.95095891
v 48.89815301 -75.39835572 14.56225663
v 41.19269922 325.09598136 -3.21118324
v -1.29858300 275.78389645 -25.01132526
v 73.52744043 316.53586030 -50.70314556
v -20.59346065 -86.50293201 12.18823437
v -9.91142541 -168.55908930 29.22603860
v -46.28385231 -177.91517079 27.66931057
v 62.15154752 24.29608814 -17.96684973
v 82.50239491 220.05838156 -12.63533253
v 75.73907077 149.19386804 -33.83009881
v -6.13396708 -79.27566022 25.84077045
v 54.20276150 -64.22396004 -12.67865021
v 53.70627344 260.31306386 -31.84324875
v 103.99862379 110.35858095 4.85591125
v -33.12630579 -162.40847111 12.32965849
v -11.26132440 -75.55272430 22.07260951
v 51.46834999 -229.56463695 7.62995658
v 99.46145117 -214.65165913 11.69961784
v 5.15665254 237.41652071 -24.42399226
v 4.22555860 224.65965152 -22.72478491
v 84.83742177 -64.71396238 11.67096756
v 66.48562849 211.99227870 -9.77012329
v 42.67714173 -20.27448080 13.52742035
v 93.18196774 204.49817181 -12.01939024
v 108.67989808 -259.81962681 19.78166774
v 70.99468261 253.52850556 3.41703696
v 13.00001051 -51.53547227 -13.39303888
v 85.21423489 78.87227088 7.87617546
v 28.54902111 53.31370980 20.78606747
v 72.96434045 -43.54701191 14.66743648
v 2.01716158 358.80929232 -11.65827829
v -4.45164135 244.38200891 2.77255755
v 78.22918147 116.89291894 -26.43277124
v 30.79242073 358.38347673 -37.30460256
v 87.21840382 257.29456544 -11.95620559
v 75.54146647 279.21339869 4.70863236
v 80.87198436 -118.21345985 19.80016567
v 37.92401403 242.63681471 -2.21615820
v 34.16855261 70.82707435 14.15606122
v 54.93414402 137.51247525 -4.67550475
v 81.74904436 -214.65119720 10.98673698
v -4.80315927 302.14801431 -2.06694589
v 11.34322491 -6.61738822 23.37010019
v 28.84078771 46.60113528 21.10007778
v -19.70433444 -192.23383069 5.71830431
v 66.69723243 228.29344869 -0.25255856
v 40.78513384 96.63446248 7.34475441
v -22.31563441 -244.91043389 41.56482965
v 0.67824597 46.24880850 -4.44883062
v 20.67953907 296.87860608 -30.37909605
v 26.92017145 -229.19060290 7.25674350
v -5.98927867 272.26081491 -4.66127088
v 28.71200629 -122.18400091 -4.74977773
v 92.78770536 130.82291186 -25.53705871
v 98.17939997 39.88580406 8.54267646
v 96.75824642 319.53492761 -54.59048972
v 76.87868178 56.26267195 10.06894093
v 72.91717827 -73.68839532 -12.03571074
v 76.36891305 237.60111630 -5.94772026
v 65.29443711 346.91801667 -13.03242333
v 51.77738518 112.90955544 -2.41593481
v 4.39681765 -147.37913013 24.41248670
v 68.85699928 45.58525980 9.85437538
v 86.26625687 -70.47045231 -3.27730691
v 51.10619590 247.82857299 1.04645640
v 70.40520757 194.69940662 -35.46292335
v 31.19129501 346.24162316 -47.34328389
v 105.80880940 -255.03510237 27.61248685
v -8.54464341 259.55897570 -12.89956551
v -8.37852154 -112.65328526 30.26058339
v 105.58106750 253.71322036 -34.30118784
v 81.88971877 -184.92043018 22.55262434
v 35.99744290 -68.82096082 -7.98987318
v -6.51095575 250.03302097 -13.81906122
v 93.46941859 -244.95226145 13.42690922
v 0.81870297 -221.54211998 32.81404078
v 89.39182758 -165.57668149 7.81163666
v 15.50821774 107.57063329 14.43462074
v 44.52140629 137.90547848 -29.63128313
v 43.23572293 277.94423699 -2.42333557
v 109.44327712 315.94383717 -51.92900822
v 78.11222225 -120.56065351 -0.27139860
v 60.53240225 -144.13367212 2.14962219
v 19.00636777 -106.79128766 -7.03817792
v 125.12525916 291.57260060 -33.96991640
v -80.97632974 -212.36011386 52.41600052
v 106.58542067 -260.12253761 16.12295397
v 131.02827966 267.46797562 -19.45129782
v 48.04408550 269.43054795 -30.94101883
v 93.80733967 -187.60269880 9.44764167
v 41.46839306 -261.68525219 16.23987034
v 2.40241201 247.07867205 -24.02981743
v -11.83339022 262.45781779 -7.60301063
v 45.00551894 286.11049056 -1.82176288
v 42.04587638 -172.10605741 1.58655387
v 10.19848604 -216.64007008 30.07724695
v 8.79027788 324.70768690 -5.24119008
v 12.16802187 -142.87661016 22.65554480
v 90.01233429 173.65834117 -8.02710466
v 99.88020360 53.18689346 -1.71826093
v 48.57695475 171.49013281 -2.54150946
v 75.83731413 309.13707614 -41.06306657
v -0.85521559 346.24794126 -15.14860801
v 102.16280818 -259.19929147 13.89393304
v 21.09072916 325.67566633 -35.69697589
v 31.98902309 260.08525491 -30.17098084
v 59.74671617 58.28426778 -21.23440802
v -20.44845931 -199.21074808 5.96692460
v 23.24238420 -76.39864087 -10.70446149
v 13.20247352 -118.15596372 21.53207362
v 107.15048760 -263.98763061 22.39610069
v 16.95781946 -206.61400259 8.02072603
v 33.79496560 50.07072538 16.56904817
v 36.33743152 -206.48482442 9.32739489
v 91.27905220 276.50135756 -0.17655701
v 80.99468797 -179.42294478 8.85684602
v -30.70446476 -248.39593470 18.16724055
v 47.79960215 -163.37360442 0.91300206
v 45.37962005 -19.14566755 -13.16201594
v 58.31649899 252.12749839 -30.48231453
v 141.34089649 285.96138954 -28.45725417
v 68.00258160 176.58606172 -12.90991530
v 14.19234276 347.41762280 -41.84459895
v 1.87171227 -48.77834767 24.37396534
v 29.02707458 -62.16179207 20.40646598
v 100.64336658 -267.66094565 23.65487814
v -81.33188635 -224.87837076 54.66498435
v 95.26960552 -269.44890618 22.19002508
v 5.77007513 -104.18535769 -6.14128029
v -22.63498865 -218.78845990 37.32611611
v 87.91309595 -16.25626907 6.57926453
v -6.62499247 -236.95731163 10.85434575
v -25.67889541 -154.74243462 7.53797963
v -5.53185586 -137.75439560 -0.88632689
v 63.93908709 187.55710125 -12.02250272
v 17.64154062 271.86170220 -26.73831396
v 24.62826855 -230.35855591 7.75295310
v 81.40459657 343.93841028 -37.83620149
v -6.52780663 277.67023444 -22.86399156
v 45.73729634 -74.01255518 -8.10186751
v 58.37706104 275.88561177 4.22120653
v 86.98134869 -75.60345531 2.93803145
v 4.15114919 188.79583478 -18.03095266
v 64.09519166 62.68928945 -23.20120484
v 109.72294956 115.86067826 0.79976587
v 30.69220670 240.22245407 -2.16956437
v 21.99599519 219.83212233 -30.42318113
v 2.26066634 85.49950272 -4.21103789
v 58.27282742 -168.99639368 3.96808377
v -1.04117161 -184.78947878 23.72793853
v 68.56793910 278.52401137 3.66152893
v 14.95258231 -42.13614017 25.14732629
v 81.28263801 -185.49668789 10.12943033
v 39.95540738 197.33767211 2.70086667
v 11.30351145 -172.41084576 1.55236234
v 105.22879660 -252.78800726 14.81765602
v 32.54726529 115.67401141 -27.24899910
v 102.00635344 55.57438359 2.13095243
v -6.78369263 242.01631546 1.33392983
v 109.12004113 201.95418596 -14.04282730
v 38.97548094 -158.74977410 -0.69497648
v -37.94246167 -165.17910361 16.14642330
v 75.21268725 46.49855942 -23.91744778
v 113.46583068 287.71656752 -38.33862394
v -10.90244390 -207.44150877 32.86320344
v -3.77212814 228.99338603 -14.55024071
v 91.09903872 17.87027903 -11.94588747
v 69.65275109 -124.71678853 19.98238079
v 58.25043097 15.04409593 -16.83225855
v 54.85434830 -273.35202694 22.18008786
v 103.23610157 186.79636717 -10.89320611
v 16.90045372 235.78238487 -28.42795476
v -20.60825378 -208.07218552 7.26648979
v 136.49652898 317.50765443 -19.84131709
v 41.40308499 118.01382899 4.86081140
v 99.47742522 139.15045559 -0.88435627
v 33.63686427 -79.51448858 -7.77896168
v 93.63090992 107.45313019 -22.57595025
v 1.50184461 42.06378013 -8.40714946
v 42.39278287 258.20860267 -2.67603016
v 12.50977907 65.74565172 -19.80979368
v 74.21480864 221.69972956 -12.27614470
v 16.50989987 288.16595674 -28.84370834
v -13.93960696 -97.56799787 0.63193409
v 23.33848923 -19.14883219 21.63909562
v 99.96552765 284.49413180 -19.21286061
v 65.80478698 -215.17543495 26.33508481
v 92.85850823 -230.40732741 13.76502309
v 95.13267875 185.59610844 -32.28354082
v 22.16091193 362.71178722 -15.26105125
v -11.29119191 308.02214146 -8.14874098
v -81.05266094 -229.28644717 53.05516347
v 39.47813064 76.70535147 -25.90770833
v 82.57065713 -262.17475533 12.34021690
v 64.87911940 30.74021079 -19.51084100
v 103.20522636 277.48689055 -18.83056387
v -43.73973608 -225.35072267 53.31686884
v 46.17188871 85.13948321 2.62901583
v 92.54837781 53.29378694 -18.50960962
v 107.46412724 -260.59103012 17.92984270
v 68.22258979 87.49806136 -26.32784471
v 69.24943626 188.66088986 -13.18393461
v 15.61728492 299.65010285 -30.05729616
v -65.54447114 -220.52070498 56.27967045
v 95.40132433 -259.31537151 12.95184251
v 118.77654493 182.65040219 -12.11572159
v 95.13917565 -253.50943208 12.66139653
v 36.45362705 344.50817108 -47.79188707
v 0.37158318 -191.02433324 24.57131818
v 73.56751710 150.86311102 -5.01457602
v 5.74602140 94.23024952 -14.88546748
v -39.33935240 -150.71576834 19.24517192
v 94.47708726 -205.65478504 10.02113614
v 80.31900972 256.93038106 3.16348067
v 26.51341632 -128.35282087 -4.23937524
v 86.61858737 -187.60788441 10.16233861
v -8.04015249 -22.96907455 1.23034383
v -38.43036667 -253.69262695 38.66405785
v -24.29726347 -136.69563830 32.75892884
v 25.98784491 51.53258890 21.89749293
v 70.18866390 277.44436264 -31.11298941
v 80.42965084 50.63585937 12.01746799
v 41.25084355 14.45228141 -20.01721412
v 107.59068280 255.29447198 -16.41342975
v 56.30644038 -73.21996242 -11.94864325
v 94.26331520 22.09077775 0.21083788
v 92.01884270 275.03737807 -14.42878786
v 138.01933825 306.07190728 -17.72164926
v 48.83978516 -27.68004872 11.92853786
v 12.36130483 25.62470920 -17.82308146
v 39.28796574 -177.45469511 2.58707581
v 24.80679937 -4.93138423 22.11700939
v 109.81496423 247.60538340 -32.80411288
v 103.16281766 75.58921725 -5.59064187
v 100.33140332 176.12898350 -28.06075662
v 118.10144782 210.59238911 -16.90753363
v 68.38057190 -256.83814287 13.54017854
v 79.37011123 323.22648168 2.32219836
v 141.49489999 282.82153606 -26.35492198
v 94.10447627 -180.69909513 9.64408554
v 43.50727424 328.41950655 -45.64569518
v 82.39230514 20.15881054 -21.99340798
v 19.52037588 -238.61280084 9.62314196
v 122.01787531 214.56409991 -17.71542802
v 91.34668857 338.75161409 -30.70272692
v 84.55017209 -98.62206131 14.69889376
v 32.11825714 358.23228955 -9.65432450
v 77.60879397 -62.65299767 15.84453136
v 112.26675659 191.90858305 -24.32037704
v 107.15801269 -238.89109492 16.50008932
v 86.97455376 -156.60214424 6.33973442
v 115.29367417 137.11470366 -7.71449599
v 20.69574036 -119.29762363 -5.66567620
v -14.02146649 -179.04657125 29.56310473
v 31.02280945 43.48170012 19.45335045
v 3.26625514 220.20375729 -21.93398401
v -2.94766319 345.61255574 -29.98533659
v 58.00947919 294.66879368 4.39588726
v 81.55046403 -152.06520259 21.78894728
v 80.50666004 162.97271848 -7.51083344
v 94.33609992 41.87031835 12.56348286
v 61.37214229 292.82724857 4.66824835
v 17.83765852 206.75618947 -28.12366560
v 12.91960850 -187.59047985 4.02178289
v 140.87148011 280.66092730 -25.60399473
v 98.36200625 66.86874479 -9.86102223
v 74.92114604 331.99653029 -2.44638394
v 28.66481990 -8.12631100 -17.69973151
v 126.35903060 331.05778694 -30.74014373
v 40.41435570 -50.35829917 15.91557264
v 42.77617484 295.67387700 -1.93150912
v 86.69686317 -80.68017662 3.05552734
v 55.77263609 121.92338705 -4.64147236
v -14.76077083 -225.75971484 9.24263522
v 109.56557095 322.91138172 -20.26067302
v 84.75032449 209.11702514 -12.99894974
v 80.20851016 15.54114278 13.70217744
v 104.40175980 100.46129674 -11.03872806
v 135.96078753 275.70459247 -19.68111098
v 64.03340399 118.84270608 -31.90974146
v 42.54259169 -136.04593277 20.45798674
v 77.82483846 -13.35902698 13.73994444
v 5.81382308 199.38166440 6.12020167
v 50.20250753 -101.02695227 17.30915532
v 99.08564389 -211.59429848 11.42365113
v 15.84998891 -99.36302155 22.55682088
v 112.01781034 281.59928322 -16.93640091
v 56.16599694 26.32603049 -17.61244237
v 78.10383290 -70.20576298 15.85479081
v 48.41486737 -176.97352171 3.20074544
v 46.85211182 -54.46881428 14.08260409
v 99.18353707 300.08462071 -47.73161560
v 92.83117205 285.88885069 -2.45493115
v 130.07235527 264.43004608 -22.26276509
v -6.59008091 -65.30810893 -4.33137920
v 11.85421739 -70.33747435 23.82799797
v -11.66013908 -219.83963251 35.56307033
v 84.51122046 124.66907501 -0.18548415
v 104.73018885 211.71785891 -11.11063547
v 34.77205709 -76.26775652 18.69030669
v -12.73650303 256.34637475 1.19627803
v -0.97460498 313.60128522 -25.80971085
v 114.49924856 206.67386055 -26.16911568
v 16.65504463 -184.93624032 4.24026512
v -8.71127564 -90.43411165 -2.60054227
v 102.86980122 -228.82457078 18.50097440
v 76.74214989 343.60694885 -54.32489887
v 19.02102865 -248.63776565 11.27798948
v -17.71190949 278.16766500 -22.36251906
v 56.17231503 -199.17708635 25.50322749
v -28.59776281 -228.84048522 45.33107206
v -28.56441215 -258.11859965 33.31699595
v 71.54380530 -258.98382068 13.38127069
v 16.06370881 221.65204585 -28.40398066
v 66.82195514 325.37421584 1.85591553
v 1.55339495 58.71950462 -6.38602721
v 113.75393718 290.65528512 -15.40801674
v 77.27876306 -79.84903455 16.71153307
v 98.21641445 46.07106373 -1.42626383
v 61.16992235 61.91562489 7.09204283
v 52.83180624 56.57042190 -21.18192986
v 89.58186954 275.84215999 -42.06311330
v 47.54674435 125.54642558 0.19566357
v 78.77643406 -189.98104334 10.68711281
v 35.02535447 -220.12476623 8.74193758
v 76.33298635 103.73218358 3.91456485
v 119.42490935 233.83496702 -26.74579620
v 6.88350387 357.66497254 -33.20947289
v 21.80876583 -69.37068701 22.34800346
v 96.96464986 62.97999620 10.78229956
v 94.11632270 -209.91440117 20.38093284
v 99.61316735 50.07654428 8.83059576
v 65.57851285 -267.23128557 15.45942295
v 101.26055777 -264.17645812 28.41067873
v 106.96245730 209.78017151 -30.15953675
v 107.56073147 -254.31293249 24.69416149
v 110.42162031 195.79775631 -15.19905403
v 97.00858593 312.68659234 -14.29790445
v 50.03340170 92.92319417 -0.38128375
v 68.90492141 -235.01420021 12.27690745
v 66.46928936 299.76058006 -35.95136851
v 63.82192671 -198.26282561 9.85588133
v 30.05939163 -127.67221034 -4.51534893
v -6.81438716 325.66013932 -7.75761297
v 64.50698525 -228.02525759 10.74499823
v 114.50505257 259.83494520 -16.78425260
v 105.25555909 196.83296978 -11.13724895
v 84.78672802 333.32079649 -7.90256355
v 128.56270373 291.68537259 -15.45704901
v 99.06824678 251.06993318 -15.54054115
v 86.81229502 -59.98840183 7.79872667
v 26.74722672 37.48723119 22.15300687
v 84.71818268 -73.84762913 -6.30268967
v -17.64958166 -74.21525568 10.64170618
v 28.65113132 357.72168636 -42.14606062
v 22.78728783 64.39258158 -23.80128950
v 36.64350882 82.88877457 -26.65205672
v 60.21736190 -144.06275749 22.22479135
v -26.23791434 -186.80389225 36.84926033
v 109.27415639 124.40678477 1.17194746
v -8.23048502 306.76153302 -22.08692953
v 25.32846481 -124.19581413 -4.36250772
v 33.73054415 351.80884600 -4.22220957
v 100.51941127 330.99335432 -60.12892723
v 22.63163403 -236.31373048 8.73400550
v 25.26559867 262.24866509 -1.46721629
v 46.49927095 37.75992617 6.87814271
v 84.40495282 327.64837146 -58.78339335
v -5.34735760 336.11816168 -25.97299032
v 80.94056696 -220.84137797 10.53533889
v 54.14663628 -149.17095006 0.28342981
v 84.29922163 343.49572659 -30.52948415
v -30.85148893 -173.56663942 11.93668041
v 44.33507472 50.93209818 6.80829817
v 100.93969107 215.56776762 -11.52193267
v 9.89142805 326.14314556 -34.53655913
v -38.68735954 -218.80467236 50.93938485
v -9.81071033 -48.20549488 -3.81633104
v 60.61030924 -244.34812367 11.77722774
v 95.60577571 -261.09904051 33.47473964
v 129.94217873 315.38236141 -49.24110323
v 4.38336888 358.39805007 -5.15971798
v 11.27130073 356.12478852 -6.07944187
v 50.81627145 345.70774436 -52.82365903
v 31.66206181 25.60170367 18.52681488
v -0.26892926 -29.52218615 19.84384656
v 43.97878796 61.51971221 6.34904159
v 108.02055150 338.11622858 -37.25638986
v 41.11459106 62.55581230 8.35904665
v 117.33963341 221.41541541 -15.22428822
v 10.05534269 339.25446868 -38.68860751
v 39.06542063 160.08819640 5.39824739
v 96.22467309 200.01967251 -32.56757930
v 65.43984264 71.71955705 -24.62964691
v 1.36510597 243.31337214 -22.69274555
v -57.81585351 -194.58536804 48.37016389
v 41.22596234 46.52654007 -23.16071279
v -21.88426070 -207.73133636 35.63103825
v 93.44886243 169.02811825 -30.35809845
v 129.07837331 269.32486892 -17.21306145
v -63.28552961 -246.81589007 43.29982400
v 52.83661559 -148.71729910 22.72464894
v 59.82905626 339.96462822 -53.20874974
v 5.62006235 -206.94537461 29.90523726
v 73.91162962 95.87125480 -25.97472444
v 22.30672538 -47.47868702 -14.42256942
v 96.47075832 112.86293715 5.07551664
v 117.98392236 154.16650474 -7.88141787
v -21.45292237 -91.05836600 10.10537334
v 15.17478190 82.67851919 16.18867740
v 0.61732344 161.63408756 -2.45253695
v -14.35984392 -184.35938656 3.08225816
v 44.74003986 355.09064794 -31.84246272
v -29.77290191 -258.81516933 29.41523679
v -64.70740587 -233.44916105 53.14469710
v 56.36801943 45.74663192 7.76670780
v 65.83869457 -168.48899424 6.62492262
v 42.15554893 -194.79975104 5.93389245
v 3.22539196 101.39223188 -0.13582165
v 51.70424655 242.40086973 2.13436526
v 36.16539761 300.66269636 -1.17547822
v 26.19822137 -264.13229108 21.03369124
v 78.20477337 -2.07190821 13.70013971
v 38.36128861 -195.32029331 7.08228676
v -10.42156294 -38.56678307 6.16186671
v 80.21590114 -230.58347404 12.84436416
v 27.30040438 325.91837645 -37.61116043
v 21.14959434 338.59857917 -39.27541897
v 2.91106943 -4.32872167 18.54759455
v 59.36976150 239.63950574 -30.55027314
v 8.52965750 56.17995560 -16.94613323
v 54.88708243 152.32598782 -34.25214440
v 40.48630595 -113.58842254 -5.00319945
v 32.09922463 10.37031971 18.53579283
v 95.30578554 -216.52096510 10.93580853
v 64.99062479 65.88907540 6.82159094
v 56.22143671 -9.34592541 -15.37612732
v 40.67068920 -237.66978085 8.78338795
v -5.90464007 248.71866405 1.31059822
v 88.11374754 -235.40236056 14.31333926
v 7.49471923 256.03866577 0.72682591
v -21.72249928 -242.79704690 13.42458464
v -7.74639100 -228.13102603 10.33382304
v 122.99648672 323.79758358 -54.73548919
v 121.49297446 228.02858055 -16.50558412
v -16.60515554 -216.25155210 35.40196642
v 31.59006312 -25.19636974 17.96381548
v 48.05119336 -169.14311051 1.96725829
v -3.61923105 203.04183662 -1.41219830
v 116.37987942 193.21118295 -17.80428179
v -59.86764655 -248.79103899 40.61840102
v 88.03061396 79.07728106 -24.58089590
v 73.08644056 292.17365384 -33.32235292
v 113.93167078 316.91396236 -16.47317037
v 115.98686874 242.03574657 -29.62055616
v 37.07334772 -49.81204867 -10.03538538
v 13.46625015 -189.37338889 23.69941585
v 4.55586938 -158.93828869 22.29839750
v 22.59979583 44.57405210 22.84382284
v 76.38913393 337.06256747 -7.79213849
v -0.49544912 -143.02593470 -1.28745229
v 16.19087905 -216.61378443 10.35053842
v 92.98957884 39.54358771 -15.51037841
v 109.54916477 231.48965836 -11.84822805
v 87.87772804 -209.03459191 10.49994398
v 66.91462547 -208.63899589 11.31895930
v 1.34385366 253.71351838 2.17657420
v 67.80178845 109.84396935 -1.02541829
v 26.20387077 -89.57634121 20.62164620
v 90.05618095 232.28622973 -34.17700529
v 104.78167981 81.94960654 -4.36472939
v 77.05155015 146.03744447 -32.83011913
v 35.59448570 -32.09683672 16.61198772
v 106.73563182 -257.91049004 25.95651522
v 129.81507182 297.69903421 -35.38817540
v 126.81099772 331.67180419 -45.72308064
v 92.67860651 -214.33050931 21.70983143
v -7.48642161 -67.86322594 -3.85666382
v 3.07785650 18.47495325 -12.64011580
v 15.28766751 272.74253964 0.61796111
v 51.17451400 69.28529590 3.41605954
v 61.17898598 322.06022739 -51.94598436
v 64.97230381 -259.19997692 13.94736208
v 140.16824961 283.96371007 -28.14383805
v -12.54863478 -87.12404221 25.18308349
v 90.55344760 -124.88095462 13.85942753
v 73.57506454 114.67720568 0.69645111
v 85.87153256 -137.55725324 20.37405595
v 121.61696702 241.20917916 -21.50776610
v 71.92445546 339.08808231 -9.56963375
v 56.52186275 -211.41974628 10.70195250
v -36.22894734 -232.96830058 14.79420159
v 12.66618259 -183.93042684 3.55564919
v 142.44742692 311.29258871 -22.73818105
v 78.85962725 122.68280983 -26.90878883
v 73.12165946 226.51828825 -10.05885378
v 68.73998791 142.33389497 -5.52802160
v -56.67005479 -201.61706209 36.01112589
v -36.69304028 -254.86791134 26.32698976
v 61.35556474 -239.24580216 30.47607094
v 9.13602300 265.97985625 0.64094574
v 115.73651433 293.04474592 -38.76386955
v 10.64695511 134.17728245 9.77415964
v 24.53142777 33.06594118 23.07631820
v 93.43560785 25.81131272 10.14657039
v 15.07890970 12.33795658 20.83838359
v 79.96677607 279.25273776 4.64886148
v 50.04036054 -158.23371708 23.22541364
v 33.24846551 90.80244601 15.26765898
v 12.95443438 115.20508677 11.44108642
v 90.40713310 318.29196215 3.04715196
v 43.32113266 284.87285972 -33.43548998
v 59.90932882 125.75368583 -32.45716542
v 91.81528538 278.41821313 -1.45418069
v -63.28753382 -213.97744119 56.07247725
v 31.41819686 -149.90223944 -1.83811574
v 92.36877412 -159.82288122 8.11035745
v -0.61798707 -237.63692379 11.43854577
v 42.34706983 -33.41293707 14.15622886
v 112.16610670 122.95285612 -2.12691375
v -9.24520101 -170.14013231 0.72518346
v 18.12984794 304.45936322 -0.21091152
v 29.33683619 88.54235709 17.69363508
v 88.00598979 -211.50417626 22.36633748
v 6.49603503 -215.68115056 31.39287233
v 87.23657578 -92.92066097 0.24142006
v 107.09907115 185.80405414 -14.61777929
v 18.48231629 284.16651487 0.16890094
v -25.65612830 -245.65514922 15.10590967
v 63.92847002 299.40727353 5.04934462
v 70.94680518 282.18510747 3.83122382
v 94.90830451 43.79062355 -9.96474922
v 19.38509755 -156.68396652 0.69756957
v 84.18273181 -69.90840286 -7.78464740
v 144.49886978 308.67770314 -25.05773306
v 88.91751617 71.70847058 -23.37794378
v 62.28707358 315.17896056 3.47209070
v -17.91406237 -75.48978180 6.15933817
v 37.38418221 -84.68819410 -7.95728806
v -20.75724117 -109.90867764 26.71225928
v 4.60671540 -222.17860818 31.66402131
v -5.36116399 -9.03040450 5.76968724
v 24.28376675 -257.59014487 15.70393145
v 52.75654048 223.21417928 2.12079403
v -7.71121727 -179.24699187 26.16896480
v 17.42506586 319.77027655 -36.29585356
v 7.04607693 144.58481967 7.73845706
v 84.70367640 335.93553305 -11.52025908
v 104.21843082 -264.13941383 16.93891734
v 24.37059022 356.28488660 -43.36016625
v 64.52031434 341.51160717 -9.18334816
v 96.40155733 173.87376726 -29.48854305
v 139.13191855 305.91645837 -41.31425172
v 67.04556197 161.12315655 -34.30712223
v 87.06815541 -39.98714685 -4.89510363
v 26.48825198 -141.61866903 -2.36606784
v 75.76245070 122.86242843 0.03204339
v 55.80056831 164.77453709 -33.74816105
v -54.64095250 -251.70341134 37.63804957
v 68.97611916 -262.31855154 13.43997568
v 108.79692435 -255.06356359 21.75676450
v 43.69645938 113.94458264 2.73825414
v 107.50991851 146.69290185 -17.75908098
v 49.91118237 319.55116987 -2.07769661
v -11.55488286 316.16410613 -12.67440710
v 85.50602943 117.36613512 -25.02296306
v 16.69128425 90.41335434 16.62122272
v 9.61259566 -248.13546240 12.41404098
v 57.40121379 -257.69460201 13.37509509
v 85.87546647 173.07059467 -33.94459561
v 114.81265724 262.32618093 -33.56096521
v -38.08536008 -146.36839926 26.27653070
v 65.40610641 -122.20171094 19.76376772
v -40.05910456 -150.57781339 24.93792213
v 42.54748300 351.11778975 -50.99263042
v 65.71932882 310.12853980 3.91214853
v 84.99390632 67.47581065 9.84923821
v 144.12795007 304.66431379 -23.40986207
v 58.25815722 298.89106750 4.72009880
v 101.00862384 281.51917458 -42.53518209
v -3.04281665 3.20612150 -1.20569777
v 44.24103349 326.42957568 -3.11216153
v 35.19543260 36.34184599 -23.21027964
v 17.92520843 363.36222291 -21.07840590
v 8.17851909 273.01195264 -26.06455237
v 23.55732210 271.06082439 -27.75857225
v 100.72681308 57.79577047 -2.71074777
v 56.89369887 -93.73350441 -7.99494609
v 102.50367224 135.10021567 -18.47686619
v 62.19830364 138.61572742 -34.16264802
v 33.62938017 -42.26724803 17.99301431
v 88.64689618 294.47233677 2.40379595
v -33.18358958 -258.14673305 31.55520931
v -50.86218193 -189.97922540 49.17940870
v 9.42353252 -189.49533999 3.81785375
v 111.55003309 320.91465592 -18.35801266
v 65.04640728 -247.59095907 33.60795975
v 97.66291082 46.42984644 10.44830959
v 25.89284256 -144.05545592 20.44758573
v 81.55658841 -4.84190648 -19.30062659
v 96.59551084 275.52631497 -16.82186686
v 53.12878639 -32.92451054 11.45207044
v 119.06035990 289.20099139 -15.29127080
v 34.95223820 -201.70469582 8.70880671
v 75.87611675 289.94479775 -33.44516829
v 91.06124938 -127.73266435 9.39411484
v 76.21738315 -266.68557525 14.33914434
v 32.53144398 347.85825014 -1.75722362
v -71.32849842 -222.06240892 46.27020285
v 100.56765378 342.39181876 -54.93227765
v 104.91491109 117.02461541 4.15600045
v 19.11571063 42.14148968 -21.53209969
v 26.74117684 84.17691290 18.49949174
v 4.41312604 98.07208180 1.27463846
v 99.19637442 41.58445820 2.20938679
v 107.88871348 -248.54432046 16.46225154
v 47.75265604 -207.77599514 8.50251690
v 90.06718546 -263.77898455 12.98257709
v 46.24789208 100.02296418 -28.89620140
v 78.67471129 209.28974450 -35.54769978
v 80.83733916 -193.66757572 23.73230271
v 23.47852103 177.50796676 -27.12205425
v -7.57628866 -163.62270713 0.32360657
v -7.38036446 -55.59393018 19.51300912
v 90.40199965 178.45028639 -32.66551718
v 4.39230492 274.89027381 -0.25084292
v -15.79297893 -66.82670861 4.67335945
v 53.03099751 235.95240712 3.33869504
v 10.06715093 -111.28223687 23.90975691
v 82.20142126 -101.39219463 -3.15345940
v 2.72690202 210.94560623 -19.98178661
v 146.93930745 308.21168423 -35.78734770
v 77.72861421 -63.75811249 -13.06359284
v 111.66512966 144.11608875 -15.20183682
v 126.46953762 301.66652799 -38.10504824
v 87.64607459 338.34993839 -20.62153444
v 1.19959179 141.23414457 0.74196333
v 1.59319083 136.94560528 0.91948861
v 60.66179276 -57.89136142 12.98217196
v -19.94628273 -83.98073167 7.93221407
v 80.87324351 246.27208710 -10.14821697
v -5.04609337 -172.74983227 0.30651956
v 35.79907864 -96.53846174 -7.85395782
v 48.09282720 -220.04361451 25.84727295
v -8.88512842 -108.13611746 -2.13295943
v 50.45304075 328.01580429 -48.71159047
v 62.37276644 264.18542862 -32.39466250
v -36.28669307 -154.41696346 13.86066433
v 54.74095792 216.81554615 0.86959667
v -4.80016787 257.97161460 0.02563010
v 58.76992270 -45.47651112 12.74896692
v 104.74814475 334.73682404 -28.67074311
v 25.54987930 -146.60437405 20.80443874
v 37.05370426 47.30289429 12.70606741
v 37.36596927 345.37029266 2.09505414
v 26.31880343 -192.52200425 25.16492456
v 58.79805982 229.54282165 -30.94338626
v 85.87999642 311.35955453 -46.74213752
v 85.56601405 313.56030703 -46.69035599
v 85.15148610 309.31463838 -44.50764507
v 83.71599764 302.87355185 -42.74580628
v 79.87919450 291.24686122 -38.63904625
v 78.16571742 285.62566638 -34.34576467
v 80.19030839 281.27416968 -37.36119345
v 84.15278047 304.69289422 -42.99721867
v 79.59607244 286.17069125 -37.59019822
v 78.79147679 283.09121728 -35.13221070
v 84.67991650 305.25040627 -44.00371760
v 85.31089127 311.29169464 -45.33581063
v 86.27156168 312.16320395 -48.97779226
v 86.46438271 336.29521728 -59.10671502
v 80.13798296 341.43516421 -55.80327287
v 69.97242570 345.62128782 -55.26204407
v 68.23917478 346.90713882 -50.50916225
v 52.06269026 351.85918212 -43.17389801
v 65.38757682 346.61498666 -55.10026589
v 61.52233481 346.78351879 -55.08612469
v 59.70885977 347.33790159 -55.00061437
v 88.41548115 335.95806360 -58.62558261
v 58.43862891 347.74166346 -54.63750288
v 66.88594073 346.19441628 -44.26177219
v 59.59549174 350.22941232 -47.18139023
v 5.01313154 358.68448019 -9.64497589
v 6.05909107 364.65725303 -5.57578309
v 0.53753296 355.91039062 -3.48256552
v -2.29326123 352.04005241 -8.86120554
v -0.76745381 343.13973784 -11.59390621
v -2.78923521 337.28104830 -11.09879091
v -7.23196566 330.35418391 -9.98656824
v -8.55672266 323.78646731 -8.48366041
v -7.27875438 332.22681284 -11.55908126
v -6.43527461 334.15454626 -17.38739200
[truncated: 351,416 more chars]
