# Supplementary material for: The Slothful Claw: Osteology and Taphonomy of Nothronychus mckinleyi and N. graffami (Dinosauria: Theropoda) and Anatomical Considerations for Derived Therizinosaurids
Source: PLoS One. 2015 Jun 10;10(6):e0129449. doi: 10.1371/journal.pone.0129449 (PMC4465624; doi:10.1371/journal.pone.0129449)
Supplement: S1 Multimedia — (A) UMNH VP16420 caudal vertebra (B) UMNH VP16420 caudal vertebra (C) UMNH VP16420 caudal vertebra (D) UMNH VP16420 left scapula (E) UMNH VP16420 right scapula (F) UMNH VP16420 humerus (G) UMNH VP16420 ulna (H) UMNH VP16420 radius (I) UMNH VP16420 manual claw (J) UMNH VP16420 pubis (K) UMNH VP16420 ischium (L) UMNH VP16420 femur (M) UMNH VP16420 tibia (N) UMNH VP16420 fibula (O) MSM P2117 caudal vertebra (P) MSM P2117 scapula (Q) MSM P2117 left humerus (R) MSM P2117 right humerus (S) MSM P2117 antebrachial element (T) MSM P2117 ulna (U) MSM P2117 manual phalanx (V) MSM P2117 left ischium (W) MSM P2117 left tibia (X) MSM P2117 right tibia (Y) MSM P2117 fibula (Z) MSM P2117 metatarsal (AA) MSM P2117 pedal claw (BB) MSM P2117 gastralia (CC) MSM P2117 gastralia. (ZIP) [file pone.0129449.s011.zip › MultiS14-NGRFibula.obj]

# Studio
g Polygonal_Model_1
# Number of geometric vertices: 12743
v 18.83276924 151.74521506 -35.90483218
v 17.67000556 152.44998038 -36.54005006
v 15.74977860 152.04128623 -36.36138886
v 11.75874379 151.35549009 -34.90250558
v -5.07175131 151.01787448 -29.57365662
v -9.17713437 152.53491700 -32.26805478
v 19.42434162 152.41186321 -35.73342785
v 9.59449913 153.11656892 -34.37040746
v -0.96151861 152.82768011 -30.31908721
v -4.69191000 152.70590782 -29.84859049
v -12.87832484 153.64609659 -33.69618207
v -16.79115184 154.66322005 -35.46401113
v 19.77936178 153.65132689 -36.02423891
v 14.12547939 153.95905077 -36.38285771
v 8.01795721 153.87523174 -33.95082057
v -14.81897011 155.19885719 -34.80301425
v 20.60832269 154.95190024 -36.59363464
v -4.31752251 154.34935689 -30.19850142
v -16.54408313 155.96294403 -35.51013768
v -4.90503479 155.76915443 -31.30994737
v -10.54148283 156.49791062 -32.76813030
v -13.81875109 156.39570355 -34.28346664
v -17.31371693 156.78717196 -35.77351570
v -20.68987116 157.45531023 -35.70871055
v 22.03234658 156.98793530 -36.77164763
v -18.72592419 158.82174671 -35.95637158
v 23.44506979 159.58480537 -37.29273006
v 18.30641180 159.58784521 -39.04524818
v 7.37725664 159.03875232 -34.31916982
v 3.23912920 158.90371799 -31.40946105
v -5.81153063 158.70775282 -32.42060915
v -19.04042438 161.77216172 -36.24069318
v 22.99026027 160.70926189 -38.68334368
v 19.20999959 161.21000051 -39.85999897
v 4.44535818 160.94699502 -31.99093416
v 0.05943586 160.91571748 -30.78924865
v -6.04999997 161.33999825 -32.76000172
v -10.16032323 161.25693917 -33.70626271
v -19.51226965 161.58479452 -36.12922877
v 23.98376167 164.15707767 -39.71982002
v 19.13999952 163.32000494 -40.40000215
v 5.72178559 163.71671855 -33.67970511
v -2.97985598 162.92865574 -32.03858808
v -10.51091403 164.16777670 -34.18610990
v -16.93444885 166.07552767 -35.17832607
v 17.34256931 164.93268311 -40.37149623
v 3.62504250 164.86990452 -32.43541718
v -1.39191444 165.31370580 -32.11382776
v -6.96124090 165.34580290 -34.02063251
v 3.28395586 167.92908311 -32.63115510
v -11.57101430 168.76694560 -34.55615789
v 24.73363280 169.62207854 -40.96649215
v 6.43322710 170.33770680 -35.69432721
v -14.32781667 171.30158842 -35.21220386
v -21.80871367 172.72941768 -37.39548475
v 26.15894750 172.11535573 -40.98091274
v 20.64959705 172.19977081 -41.28029943
v 15.18999971 172.35000432 -39.96000066
v 10.12144890 172.28013277 -37.24578395
v -21.97667025 173.74198139 -37.56539524
v 26.11193247 173.76467586 -41.10545665
v 13.07767350 174.13635552 -38.56794536
v 7.47585343 174.57617819 -35.91712564
v -17.46858843 176.25078559 -36.79170832
v 25.76307766 176.36764050 -41.73931107
v 27.03770250 177.91254818 -41.86385870
v 17.26654358 178.65900695 -41.09050706
v -12.30670977 180.26606739 -36.32786125
v -5.36380662 181.74429238 -37.58271039
v 26.08999982 181.89999461 -42.51999781
v 20.71999945 182.37000704 -43.10999811
v 10.11513360 182.73833394 -40.31718150
v 25.79000033 183.64000320 -42.25000367
v 21.01123333 183.52308869 -43.20224747
v 15.75000025 184.53000486 -43.34999993
v 11.90322544 185.63568592 -42.26208478
v 3.05829477 184.50303376 -39.34615105
v -12.64067926 185.98587811 -37.92952001
v -17.92398840 185.86519361 -38.31922635
v 24.06993508 185.53014100 -42.61254147
v 19.98732798 185.66738069 -43.47039759
v 15.30999970 186.33000553 -43.60000044
v -1.91650819 186.98471785 -39.00000080
v -13.96178827 187.60041893 -38.36846352
v 25.09421855 186.74141169 -42.64277220
v 20.42348124 186.26852334 -43.49366948
v 15.96000046 188.01000714 -43.82999986
v 12.22492568 187.79370189 -42.76944697
v -7.76945008 189.19833004 -38.88951242
v -12.93649804 189.04894590 -39.06344622
v -17.08654128 189.58251178 -40.42215645
v 24.81208555 188.78354132 -43.17504168
v 17.15950854 189.25964832 -43.60706359
v 11.89422980 189.91379440 -42.94395074
v -6.50999462 190.93029201 -39.30858895
v -10.77361777 190.91276824 -39.71140459
v -16.40912704 191.70358777 -41.78862274
v 23.62763695 190.26762247 -43.75560582
v -3.81700066 193.02889705 -39.69149664
v -8.66692048 193.36377084 -39.97426480
v -15.71478136 194.07854974 -42.72471368
v 22.97771908 192.80004501 -44.83132064
v 18.35050993 193.43028963 -45.03893480
v 12.69864198 194.18215752 -43.67323965
v 6.07986795 194.04540956 -41.82378203
v -1.32019550 193.69064271 -40.34457356
v 17.82380790 195.65172493 -45.37118971
v 13.75178527 196.44434750 -44.34467480
v 5.35103260 196.29453123 -41.85080901
v -2.17427872 196.73511386 -40.47638178
v -7.06908572 197.51878083 -40.09646550
v -13.83513492 198.46504927 -44.12559047
v 17.54445955 197.79886305 -45.37750036
v -3.23303603 198.79090786 -40.42341933
v -8.14573467 199.32694733 -40.54067284
v -14.49692436 201.32254064 -44.54274848
v 21.64374478 199.48323071 -46.42815515
v 17.06486754 200.72434843 -45.23443431
v 11.68304123 200.44015348 -44.76764798
v 7.28432555 200.58684051 -42.91176796
v -6.87188329 201.98574662 -40.84679857
v -15.04119206 201.19735599 -44.43737864
v -6.26363931 203.66616547 -41.34652019
v 19.34311166 203.21175456 -46.73777148
v 13.37295398 204.37052846 -45.38779333
v -6.47618901 205.55873215 -42.23412275
v 19.95375752 206.51482046 -47.86716029
v 16.43259451 206.52954280 -46.67813331
v 5.09660551 206.54544234 -44.63565722
v -2.73973448 206.38756454 -43.00800338
v 24.84181337 209.01763439 -45.43756321
v 19.96352896 208.02441239 -48.35736379
v 15.83558507 208.46486092 -47.45271429
v 24.72201176 210.55708826 -45.25107890
v 19.75185052 209.77221429 -48.93168435
v -2.28381017 213.09426427 -46.50802910
v 15.66258632 212.97545731 -49.94641244
v 11.48792729 214.03749287 -48.68770763
v 6.50271261 214.44414556 -47.76889458
v 0.74622047 214.34375644 -46.59097269
v -3.49000003 215.47000110 -46.75000161
v -8.68999958 216.04999900 -46.47000134
v 14.00163863 216.70623124 -50.03748462
v 9.65201855 215.98951519 -48.40834066
v -0.56999311 217.48660505 -47.07591981
v -5.76000009 218.06000173 -46.55000195
v -11.19582448 218.16630661 -46.27293721
v 13.39000184 218.64999831 -49.68999699
v 6.96800416 220.11968493 -48.67695644
v -7.05999974 220.57999671 -46.42000422
v 8.75607412 220.83111107 -48.51876572
v 3.85977305 221.20283544 -48.68070036
v -2.06658104 222.77250886 -47.33792320
v -6.17999677 222.77000546 -46.63000256
v -11.33999974 223.48999977 -46.87999934
v -18.37622747 224.13730621 -46.92651704
v 20.50000057 221.98000550 -49.72000793
v 16.10152237 222.39030898 -48.98893088
v 11.12284604 223.02840650 -48.24263975
v 4.84880479 223.99292886 -49.00167510
v -3.26318783 224.26348925 -47.48583212
v -15.01999982 225.97999871 -46.90000042
v 21.13453299 223.50627184 -49.48600754
v 9.20224097 225.41722655 -47.81661928
v 5.22382744 225.31795502 -48.75620082
v 1.08000007 225.98999739 -49.18000102
v -2.63999985 226.38000548 -48.69999737
v -6.33001886 226.56999528 -47.35056683
v -10.35365462 226.68860853 -47.18771577
v -17.33000018 227.97000408 -47.10000008
v 11.46773715 225.53426027 -47.44309187
v 4.38749976 226.69190168 -48.75032231
v -5.76373516 228.03297639 -48.01840335
v -10.02023742 228.19741070 -46.98427767
v -17.41125807 229.21936214 -47.28867486
v 29.39216048 224.61606562 -47.51672596
v 21.50665969 225.47368705 -48.42322320
v -3.71328578 228.76153886 -48.91782627
v 30.66107631 225.21822155 -46.75281793
v 27.08376385 225.44385493 -48.12561348
v 27.37325802 225.89096427 -47.67919332
v 7.77454721 228.58943045 -47.43197560
v -19.47781071 231.72636330 -47.29498923
v 25.41607805 227.14652121 -47.83689976
v 29.97504547 226.30660236 -46.90226540
v -23.52902479 232.75046051 -47.33353108
v -25.60332604 233.89351368 -47.41406441
v 28.60859409 226.93993151 -47.37455770
v 1.84405467 231.70283437 -49.34133589
v -27.00491622 235.51814258 -46.93853483
v -7.04918196 233.80157351 -47.53664136
v 32.29146451 227.02756524 -46.60353065
v -9.74034704 236.45874858 -46.83449492
v 23.83758686 236.70783639 -47.86789790
v -23.16025458 247.45599926 -46.94223031
v 32.95398504 233.82101953 -46.46261781
v 27.50371583 237.07050085 -48.31897840
v -9.97729413 245.89632452 -46.51525244
v 32.63860196 233.93574357 -46.68725654
v 26.36346593 236.68481410 -48.33707213
v -10.20735875 247.32518196 -46.93266749
v 32.88256377 233.33193362 -46.66592181
v 14.76169098 240.50530791 -47.48538882
v 4.81938291 244.37919259 -47.87102714
v -3.35139665 247.61497974 -48.18965867
v -12.12730166 248.97441268 -46.49526253
v 33.18199515 233.30128193 -46.49371654
v 25.60992725 238.72242868 -47.90223017
v 17.18665101 239.80650306 -47.48086631
v 14.32828326 241.18700624 -47.40745947
v 17.62740314 239.81621861 -47.46330529
v 13.19906302 241.18405581 -47.50436172
v 6.12989720 244.76940930 -47.84122482
v -9.08418000 250.67415833 -47.41639271
v -12.71448284 251.86115503 -47.01683298
v 23.53231981 237.54666746 -48.11292887
v 19.54770461 238.88112605 -47.63123393
v 11.76493708 242.11251736 -47.42031544
v -7.67211383 251.57329440 -47.27265984
v 18.52518134 239.94486034 -47.39909619
v -12.90481165 254.42150235 -47.50197008
v 26.83299594 238.69165778 -47.95837030
v 21.86435461 239.64661360 -47.40467295
v 14.36466724 243.86177957 -46.87805474
v -4.84858500 253.33559513 -47.34470323
v -20.88988572 261.90006733 -48.68031666
v 32.69773349 236.32441461 -46.78355530
v -11.22718491 260.74698567 -47.57170752
v -22.17510343 266.09572768 -48.28993604
v 17.08781347 245.47545612 -46.39081284
v -10.32980531 262.69939542 -47.47334495
v -24.07926321 268.89193058 -47.88905755
v 19.04782094 251.82902813 -46.46445066
v 16.01276174 252.41765380 -46.30247876
v 10.17902512 255.90786338 -46.52084038
v 3.72306700 259.33584571 -46.83104530
v 0.93285495 261.10804081 -47.31613025
v -20.57334781 269.98049021 -46.52217031
v -26.40902065 272.52477407 -46.12714425
v 28.37084420 249.58553910 -47.36820608
v -21.96533419 273.01019430 -45.29971629
v 24.18678440 255.48052788 -47.22145200
v -10.87496243 270.20826936 -43.82380843
v -20.33449337 274.24219251 -44.39621791
v 23.85743707 257.09027052 -46.62051052
v 19.64787208 260.93268394 -46.88138887
v 7.45431613 265.27509093 -45.47805712
v 1.34973670 267.14813709 -45.43066770
v -11.62363589 272.93950319 -43.85368899
v -15.12527093 273.64009619 -44.08421740
v 19.32877488 261.23917103 -46.69637233
v -1.90804829 270.66799998 -43.92810911
v -4.17816779 271.08982205 -43.48265752
v -8.64592846 272.81683683 -43.29114035
v 9.92293376 266.13089442 -45.08391023
v -2.48626852 270.68778872 -43.87486354
v -4.95401351 271.76222205 -43.12349483
v -8.95330776 273.41091633 -43.02994907
v -12.35052571 274.12426472 -42.95545816
v 6.09371113 266.80710912 -45.16441002
v 3.24736047 267.74153113 -44.90017518
v -2.09148601 270.73481679 -43.90614480
v -4.79296409 271.62435651 -43.21347177
v -8.12423881 273.04202318 -43.06619242
v -16.12063684 274.04364944 -43.65808517
v 22.84846455 258.18511844 -46.82584107
v 20.21533623 261.00620627 -46.60438746
v 9.45763756 265.80503583 -45.32935843
v 5.71636995 266.84615016 -45.17694935
v -2.05588201 270.67402005 -43.93172264
v -12.33115047 273.45365286 -43.69654134
v -17.76677929 274.92418885 -42.96897724
v 20.41378058 260.14161110 -47.08729312
v 19.26755905 260.79213619 -46.94816843
v 4.61854599 266.82284474 -45.29836029
v 0.63097256 268.13268661 -45.02949491
v -12.89563812 273.18429947 -44.02261600
v -15.75944759 273.70488644 -44.09475252
v 24.38859455 255.12197614 -47.28090391
v 19.76608485 260.50433517 -47.07245901
v 2.82283267 266.22810960 -45.51674053
v -14.26600292 273.07185531 -44.30434480
v -18.27424020 274.84941483 -43.31634939
v -20.60797438 274.93676543 -43.75155270
v 26.47322789 251.53332949 -47.84140363
v -18.86695623 274.50349927 -43.88897866
v -22.58820646 275.36702156 -43.54326427
v 28.81603129 248.75783920 -47.98197374
v 25.89341253 251.78092718 -47.97792807
v -28.92564423 275.51755309 -44.29361224
v 33.07510540 241.91947281 -46.58465460
v 31.27041087 245.51056325 -47.49696702
v 26.47610381 250.92747808 -48.19395393
v -28.69127691 274.76906776 -45.07979378
v -33.89535099 275.98351240 -45.05143687
v 31.85767680 244.18394268 -47.45340347
v 25.60768276 251.21724606 -48.15750197
v -7.42485374 265.35442472 -45.96488550
v -24.57620390 272.72877097 -45.85856572
v -35.87279096 275.39780736 -45.68022117
v 31.74014390 243.63161623 -47.81821370
v 1.82811834 261.27299666 -47.29885608
v -0.60149515 262.54019141 -46.92011327
v -7.19619589 263.97690177 -46.52286321
v -19.74369586 268.74697208 -46.55772448
v 33.43671560 238.15561831 -46.44347355
v 32.06510469 242.31362343 -47.61942104
v -30.16136400 272.52462506 -46.61928862
v -35.72797030 274.61469173 -46.23221606
v 31.47039935 243.83075535 -48.00532758
v 29.22181785 246.93827331 -48.52496088
v 1.60286983 260.75005531 -47.35938460
v -5.45371464 262.58245111 -46.49715498
v -9.23494995 263.92072439 -47.11657763
v -13.14926334 264.94115591 -47.13549092
v 31.69693053 243.29602718 -47.89846018
v 29.82017957 246.19415402 -48.46213385
v 27.79234014 248.37547541 -48.57612029
v 20.91808431 248.12398851 -46.45728692
v 4.12873179 257.06118345 -46.72187194
v -8.97191744 263.22928071 -47.33052105
v -24.19602498 269.76469159 -47.57393152
v -28.23483013 270.86785436 -47.28516936
v 31.38262033 244.52401698 -47.92234302
v 26.91962570 249.20737743 -48.50417748
v -9.63014178 263.27735186 -47.35412449
v -21.23383060 268.90245080 -47.47076705
v 12.84819562 252.05755234 -46.95526138
v 0.33750478 258.28319788 -46.90119624
v -8.02456588 259.49168205 -46.90126702
v 29.67677452 247.74260819 -47.85230756
v 20.46928927 249.79101121 -46.60263658
v 16.31179079 250.54663420 -46.33772746
v 3.20472778 258.75660777 -47.04130813
v -0.18503203 260.68964601 -47.09132388
v -2.74189445 261.98774576 -46.87801003
v -7.01793749 259.16782022 -46.48722708
v -8.03364813 263.56109977 -47.03178257
v -12.04822771 264.70020413 -47.06253111
v -21.61766216 269.45498586 -47.24131525
v 27.66924538 250.08839369 -47.89418727
v 14.74995073 253.24177742 -46.39117047
v 2.53645936 260.73080301 -47.24251106
v -0.27696349 261.47317886 -47.14515433
v -31.40536696 272.56721258 -46.82719707
v -38.64996880 274.86979961 -46.91177607
v 31.79496154 245.03427744 -46.85138166
v 29.27721478 248.34576249 -47.72594571
v 24.55438860 254.62332368 -47.33986780
v 6.00297470 257.46479630 -46.69488594
v 2.92366045 259.17011499 -47.13727906
v 1.39033352 261.95693016 -47.13593051
v -12.23080605 264.85085487 -47.00459912
v -23.44999835 270.02999187 -47.31001332
v -33.00213814 272.02069759 -47.70835862
v 30.08446097 247.21390009 -47.27834836
v 25.12635104 253.61815095 -47.44023457
v 3.87049140 258.62935185 -46.80103809
v 2.35438999 261.34502888 -47.17255011
v -24.20512214 270.21980286 -47.18787223
v -27.93822996 270.24301887 -47.60916904
v 33.71170908 237.94752359 -46.14805058
v 28.07783522 250.06443262 -47.15109244
v 25.82869120 253.31744552 -47.21835256
v 22.54847996 256.41712546 -47.23149538
v 9.57054459 255.58686256 -46.55705392
v 3.10066645 259.84591246 -47.13161662
v 0.36139559 262.01760769 -47.17354104
v -8.64675641 262.62152195 -47.31983319
v -32.29503706 272.27282524 -47.22005501
v 34.57531705 235.77497900 -45.18618807
v 34.07167643 239.79982734 -45.63920200
v 16.89120382 249.92206693 -46.29511014
v 2.86748051 261.55743003 -46.91694677
v -1.97680690 262.09408045 -46.91313207
v -7.77784875 259.41354036 -46.73133418
v -19.28641275 267.40473509 -46.85632512
v -22.80187421 270.27124166 -46.93172500
v 21.23817056 260.08012891 -46.79263756
v -9.28576384 264.56731558 -46.71046883
v 31.91052750 245.12517452 -46.08456418
v -7.85339344 263.97255063 -46.66608945
v -13.62963300 265.72275162 -46.41387984
v -18.90875772 267.29011536 -46.75003886
v 6.14990434 260.31014323 -46.27393186
v -2.80212378 265.13826847 -45.87581381
v -19.61607300 267.93333888 -46.77662253
v 30.08855879 247.48396873 -46.07034102
v 22.50299044 259.76032019 -46.07519880
v -3.73427966 264.89686966 -45.85059732
v -11.37778815 264.96940851 -46.62217200
v 21.80395089 260.99669933 -45.53761333
v 17.46593043 263.39849830 -45.21494731
v -7.66997971 264.01996613 -46.57054693
v -21.78318612 270.07037401 -46.73907906
v 20.75150423 261.77752018 -45.62705383
v 16.50605910 263.93961906 -44.88382488
v -18.71902309 267.81696081 -46.47786915
v 19.95397918 262.78454065 -44.91955414
v 8.17121193 266.46339893 -45.18610239
v -19.12912726 267.60700345 -46.67945579
v 11.28889620 265.23742080 -45.07093504
v 4.40021371 267.05884933 -45.13144493
v -7.83933885 264.07817006 -46.59515992
v -7.90924113 264.11917806 -46.61379755
v 21.00902423 262.16927171 -44.53522712
v 2.97735678 267.27515459 -45.13941705
v -3.46110505 265.83400369 -45.56575790
v -7.74844270 264.15061951 -46.52012512
v 23.58010225 259.22417641 -44.89672184
v 12.69972324 266.44599438 -44.01903600
v 9.60866548 266.56916738 -44.86538097
v 3.47825326 267.23769307 -45.05792260
v -13.33023235 265.32119513 -46.70647159
v 22.48182334 260.65650582 -44.70626265
v 6.03999989 267.80998707 -44.25000027
v 19.14380491 263.64177465 -43.25567186
v 13.51767499 266.34183526 -42.60597751
v 6.86283782 268.18534732 -43.65481064
v 2.95400317 268.08711886 -44.77057233
v 26.79811046 254.34345007 -45.13877630
v 19.88426596 262.99786568 -42.58882627
v 15.91056213 265.23497701 -42.41208732
v 10.37824526 267.59040356 -42.46711358
v 6.31263107 268.95731688 -42.76460409
v 27.60386840 253.64550948 -44.06049103
v 8.74392502 268.10824871 -41.09584913
v 5.21494355 269.59344745 -40.48360139
v 3.93386092 269.97309923 -42.17888787
v -0.93601627 271.94783092 -41.84204340
v -6.69945450 273.43288064 -42.38249734
v 29.32236902 251.37248635 -43.73459890
v 17.38765277 263.35868239 -40.45546055
v 9.95666720 266.37831330 -40.03857076
v 6.89000636 268.48000288 -39.77999464
v -2.87083071 273.23564887 -39.27639872
v -9.07626189 275.10565519 -38.72327134
v -13.19922227 275.58332682 -41.31514207
v 20.82654089 259.98821855 -39.79626670
v 14.72597662 264.13694024 -38.83631527
v 6.08626334 268.20185781 -38.33875805
v 1.86046585 270.42165399 -38.16561028
v 24.75541644 256.44066930 -39.81275484
v 16.35488309 262.19955087 -37.87944466
v 5.74990781 267.73580909 -37.23373637
v 0.75145840 269.81109381 -36.52810678
v 23.72688614 256.37686253 -38.18188235
v 14.81643412 261.98840141 -36.54158860
v 24.17881414 255.41687012 -37.19019890
v 12.48320378 262.10620999 -35.37729010
v 7.47846393 263.51732016 -35.23476422
v -1.79099129 267.22946763 -34.38368067
v 33.89940411 242.23582447 -42.15944558
v 6.53629331 262.74564862 -34.58618000
v -10.56306809 270.32139897 -32.55154192
v 17.02495106 258.51246715 -33.36408362
v 33.02975371 243.88961494 -40.96632451
v 28.09378132 249.43342805 -38.09998184
v 17.55627431 258.25855136 -33.36621821
v 12.72246335 259.19044018 -32.79570863
v 2.83804070 261.79885864 -33.12096745
v 17.77967997 258.36521387 -33.55455399
v 8.70880112 260.74910164 -33.42114389
v 4.01959335 261.76801324 -33.35570171
v -3.39688268 264.80859518 -32.46127442
v -8.01893603 267.07667112 -31.72102571
v -13.15478794 268.18713546 -31.54329956
v 27.50847675 250.81238151 -38.28394786
v 11.19883265 259.98175144 -33.06293860
v 2.71398528 262.63466477 -33.60333294
v 8.96219350 261.42987609 -33.88530016
v 29.63346802 250.87431073 -41.29382595
v 26.09023452 254.29445505 -38.77988458
v 10.12423821 262.42300868 -35.17979756
v 4.77935607 263.69434595 -34.66920555
v 24.09648895 256.27720356 -38.94888237
v 5.98715572 264.15374875 -35.35333648
v 21.43879980 259.52771306 -40.01982138
v 16.97948389 261.37292385 -37.94125468
v -1.85430457 268.26763153 -34.59323198
v -15.36641922 272.13987708 -34.11990032
v 20.05191520 260.80796123 -39.73617032
v 19.99943145 261.77969575 -40.51487520
v 6.86538918 267.03140140 -36.72372922
v 3.53434007 267.70195365 -36.20241210
v -1.11277739 269.88613605 -35.46875715
v -16.23728499 272.92847633 -34.84554961
v 19.13329959 261.94131374 -39.88498449
v 13.79991230 264.62861896 -39.02686015
v 5.84337022 267.40753651 -36.68039665
v -9.47600231 271.70741558 -33.77551585
v 19.45193857 261.68793440 -39.95115682
v 5.69827249 267.13967323 -36.40081361
v -1.55922316 269.16900277 -34.91161019
v -13.94536998 271.83267474 -33.75392407
v 9.28456523 264.31992650 -36.04484349
v -2.06694356 266.28172398 -33.66362303
v 23.48445356 256.07302785 -37.06998378
v 5.12180058 262.35479116 -33.81481022
v -5.37912501 264.79208469 -31.78508207
v -10.76183748 266.59983397 -31.08949028
v 20.53098381 255.50481677 -33.31093490
v 15.30492306 258.21310282 -32.72743523
v 5.02502406 261.59945130 -33.44688565
v 0.96801750 261.73746586 -32.83291683
v -6.92454679 262.79959083 -31.03730083
v -21.83353901 262.36253977 -31.15726262
v 29.92394939 248.26455116 -39.36430439
v 21.78410441 253.07542086 -32.96096995
v 16.62010886 256.43345714 -32.28494897
v 15.25410544 256.58619404 -32.15222433
v 8.93205963 256.35716319 -31.52321652
v 1.67297293 258.12450051 -31.83750063
v -0.46702815 258.84330273 -31.43336624
v -2.94634933 258.67131352 -31.20456263
v -7.27097271 260.20738482 -30.15053645
v -10.61009802 260.49456000 -29.99942936
v -22.22206816 262.15535402 -31.00701421
v -23.26740511 261.88039780 -30.68076447
v 22.49428816 250.87735057 -32.71092474
v 18.63587275 247.78793752 -31.66713566
v 14.84185085 252.98917294 -32.12806582
v 15.92322066 256.67053461 -32.22749382
v 11.28968038 253.18908691 -31.68974817
v 8.42506718 254.65449691 -31.19017743
v 9.53625329 254.18886542 -31.24610893
v 5.84028894 254.43363190 -31.76052496
v -0.19658761 256.11689687 -31.28856793
v -1.43870665 255.36805391 -31.46624938
v -6.37714146 255.85263968 -30.37204966
v -8.86000041 257.45001435 -29.03000079
v -12.19000015 258.13999772 -28.75999920
v -13.33369128 257.57247210 -29.60089780
v -26.94409527 260.23232937 -30.46299517
v 23.91042933 246.98311090 -33.08820724
v 19.51549761 247.65133858 -31.54034913
v 18.11642013 247.18309939 -31.59380704
v 11.64206211 251.05509162 -32.13880584
v 7.87392724 252.21630931 -30.87345511
v 5.04000066 250.99000335 -30.73000163
v 1.98000018 251.43998861 -30.73999844
v -1.07000035 251.94001198 -30.68000078
v -3.98999965 252.71001458 -30.10999970
v -7.55225588 256.21944666 -29.25370075
v -12.77999952 254.90999222 -28.56999822
v -15.95930569 255.29801846 -28.78345363
v -18.90412718 254.86057997 -29.08595093
v -19.92725767 255.27855754 -28.88591960
v -25.96190386 255.55634499 -29.31270935
v 32.92444348 238.58501017 -39.20910507
v 29.34661694 242.24463105 -36.62376478
v 24.79782142 242.68846214 -33.88645127
v 18.58730055 245.95569074 -31.47236258
v 17.09081046 246.01025879 -31.63223714
v 4.99160541 248.01029265 -31.35177493
v -3.51448846 249.52360988 -29.69610877
v -21.73128910 252.63160467 -29.48264033
v 33.92660990 236.17462814 -39.57198560
v 30.44367582 238.10574412 -36.78343818
v 22.30840735 241.16130173 -33.08362514
v 16.83370210 244.17720735 -31.69837594
v -1.08820549 246.33046985 -29.78244796
v -6.34999899 247.56000936 -28.85999717
v -23.01999927 249.57999587 -29.50999886
v 27.50570886 235.75109243 -35.89057922
v 19.09995079 242.42983758 -32.01586381
v 15.40499274 240.21421373 -32.02107549
v -5.81224449 244.98294294 -28.68033759
v -14.97306954 244.21827495 -29.38015945
v -26.87503956 245.72454393 -30.59050068
v 33.03216025 231.22857511 -39.16109353
v 29.45479937 233.26985538 -36.68134287
v 26.14067309 234.86816883 -35.82231700
v 20.71567625 234.22926664 -33.72140229
v 16.49388112 237.78769374 -32.17945620
v -6.93049654 244.23930049 -28.68111059
v -19.27831955 242.23873019 -30.42450361
v -25.76128580 244.47238445 -30.46585619
v -30.51999956 244.06999350 -30.82999773
v 30.48108891 229.91555929 -37.91779652
v 26.29183419 231.66505992 -36.01976484
v 21.75131813 232.99075663 -34.17042643
v 16.69043303 234.95677114 -32.00878575
v 13.24848831 236.45602167 -31.72351420
v 8.49360041 237.21654713 -30.55096045
v -10.37416700 239.74014819 -28.90065126
v -13.33625987 240.00638723 -29.32478115
v -17.21612364 240.19686878 -29.73900922
v -23.55097607 241.19058251 -30.84461391
v -28.86519022 240.98557234 -31.13332018
v -32.75999799 241.52000248 -30.97999282
v 24.48290959 228.63149643 -36.04746237
v 19.74600740 232.48542845 -33.30630437
v 14.55676183 232.33726621 -31.60473704
v 9.12318379 237.25496233 -30.64497188
v -16.81764796 237.04534769 -30.01473099
v -22.16999978 237.74999380 -30.38999997
v -27.33002044 238.28995228 -30.57116084
v -32.15999901 238.80000412 -30.70000000
v 12.38030940 231.86330497 -31.15425818
v -18.53886433 234.71866548 -30.15898168
v -23.72999862 235.19000411 -30.38999997
v -29.55615707 236.07423902 -30.40772863
v -33.08999911 236.31000519 -30.34999967
v 22.96545543 224.16086495 -35.77625751
v 12.72123400 228.44108939 -30.98173998
v 8.50512087 229.28513587 -29.63480167
v 1.97698106 230.28756678 -29.56642769
v -2.22323765 230.31856120 -29.53341417
v -7.20498199 231.25608265 -29.44192104
v -16.57883637 231.82630539 -29.96975370
v -22.70000055 232.41999745 -30.36000207
v -27.73999982 233.11999440 -30.07999994
v -32.55999833 233.65999758 -30.09999916
v 14.04270716 225.97499192 -30.99786676
v 5.94311533 226.93477571 -29.35829386
v 2.83108139 227.97556221 -29.23369594
v -2.24407203 227.91680694 -29.25285883
v -10.07752214 228.40493917 -29.91427854
v -22.97000028 230.12000322 -29.83999997
v -28.09008770 230.73002696 -29.72048894
v -32.88000077 231.29999638 -29.60000001
v 23.68092723 219.87742186 -35.59526429
v 19.99055967 221.05343640 -33.86672959
v 15.99399932 222.51912951 -32.00393543
v 6.90221833 224.18762743 -30.00875376
v 2.48395395 224.76279736 -29.23592739
v -2.51999986 225.65999627 -29.05999869
v -22.90999889 227.68999636 -29.47000042
v -28.04999985 228.29000652 -29.33999896
v 22.95860462 217.76138246 -34.78931636
v 8.24415777 221.76134586 -30.01878038
v 3.18031665 222.33118117 -29.35788594
v -1.73000013 223.01000357 -28.99000049
v -17.31862687 224.63712096 -29.35645729
v -27.31999941 225.61000288 -29.12000008
v -32.43999928 226.29000247 -28.74999866
v 7.65609369 219.26531196 -29.87852879
v 1.85000000 219.86000240 -29.32000160
v -3.17131775 220.24399042 -28.31098437
v -6.52557844 226.54034197 -29.14774232
v -18.33663322 222.11444378 -28.62043865
v -24.12822843 222.37901390 -28.65580283
v -28.32511254 223.93599153 -28.75111438
v 10.20094566 216.27633274 -30.03069386
v 5.09198382 215.72048962 -29.51346710
v 1.38999999 217.47000515 -28.89999934
v -3.49999988 218.29000115 -28.20999920
v -24.11999926 220.26999295 -28.18999998
v -29.33000028 220.82999349 -27.99999900
v 4.31151083 214.12806213 -29.20650505
v -1.58000004 215.40999413 -28.17999944
v -12.56926823 216.88342094 -27.28012204
v -17.65296422 217.97668934 -27.62682363
v -23.14727567 216.41832590 -27.19961666
v -29.17000093 218.30999851 -27.32000314
v 24.09882471 207.59733021 -34.29796919
v 0.04205875 212.84365654 -27.97829360
v -5.98487630 213.70731294 -26.84753947
v -16.93934016 214.58305418 -27.01722831
v -22.43000083 215.00000358 -27.10000053
v -31.60775453 215.10829031 -26.40271187
v 24.86080304 203.84053886 -34.71707553
v 21.74221724 204.84726131 -32.93919563
v 4.72999969 209.33000743 -28.29999849
v -0.34795026 209.92064476 -27.70792693
v -5.98728703 211.11102402 -26.45754255
v -11.62000000 211.73000336 -26.11000091
v -16.91999845 212.05000579 -26.37000196
v 26.48575045 200.19154251 -38.76719624
v 22.98067324 203.22336257 -33.40512514
v 6.14359323 207.06103742 -27.44894102
v 1.28658663 207.27936924 -27.61219442
v -3.53778247 208.20046961 -26.37170069
v -8.51000007 208.93000066 -25.62999725
v -13.35734129 209.81524885 -26.08830296
v -19.08000000 209.60000157 -26.00000240
v -32.41999820 210.91000736 -25.31999908
v 26.82000212 198.18000495 -37.91999817
v 17.25836098 202.02369988 -30.78214452
v 3.90973361 205.28882742 -27.10756660
v -1.23723992 205.18502593 -26.22773312
v -5.17807575 206.90897107 -25.65528639
v -11.11918781 206.89754188 -25.28755181
v -18.41389574 207.16057718 -25.48594773
v 26.29245631 196.47313654 -35.45122594
v 22.36887068 198.25984538 -32.87430480
v 7.95228593 202.88214087 -26.42393485
v 2.77526421 202.45578885 -26.43702924
v -2.14968575 203.36543024 -25.43473057
v -6.47299178 203.21439207 -24.95565265
v -12.17914838 204.18262482 -25.57022870
v -17.69000106 204.66999710 -24.90000241
v 26.87075548 193.51421297 -35.62627733
v 23.62314425 195.59617341 -33.41222182
v 17.34961383 197.32892513 -30.47848865
v -2.17427197 201.43130422 -25.20732582
v -7.61258509 201.66288316 -24.80593137
v -12.45580148 202.23937929 -24.98697490
v -17.75999926 202.44000852 -24.31999706
v 24.78622645 193.02901626 -33.85633975
v 18.51784438 194.83263791 -30.66703305
v 10.42894740 196.98987901 -26.78256668
v 2.95510818 197.89534807 -25.60140193
v -1.72566355 198.84411991 -24.44831841
v -6.26487751 198.59185815 -23.57853204
v -12.37735804 200.00427961 -23.98613468
v -16.99002832 200.17988980 -23.74060638
v -21.98493481 199.29388165 -23.37634191
v -29.74000387 201.04953647 -23.62303995
v 28.12778391 189.69762325 -36.00936383
v 24.64902773 191.10700488 -33.82320330
v 18.12827215 192.71452725 -30.04940599
v 11.30462252 195.06295025 -27.10342407
v 6.82405569 195.06047666 -25.57366155
v 2.01402721 195.11525333 -24.86402541
v -2.75200373 196.84202969 -23.67284708
v -7.69740902 197.43388891 -23.12679216
v -12.81261817 197.39653170 -23.15267175
v -18.27999949 197.99000025 -23.26000109
v -23.60999957 198.31000268 -23.26999977
v -28.96999940 198.65000248 -23.22999761
v -35.64712405 198.92586768 -23.60408753
v 27.94587426 187.46103346 -35.24279967
v 19.33776215 190.10788202 -30.41933663
v 9.73629951 192.72682071 -26.19309537
v 2.82414164 193.58921051 -24.72030185
v -9.49323643 194.57802176 -22.59270474
v -14.74017650 195.59136033 -22.52520062
v -20.06068081 195.81885636 -22.70522341
v -25.46999976 196.05000317 -22.88000099
v 28.45422365 185.21901965 -35.45918316
v -8.02361500 192.89436936 -21.98778838
v -18.57900620 193.27688217 -22.49197289
v -36.58776730 193.88702512 -23.22567999
v 25.10835417 183.46256018 -33.98597613
v -11.94913127 190.65232575 -21.91756107
v -25.40036477 191.12193584 -22.00199850
v 20.18187009 182.69215524 -30.51803075
v -1.08358066 186.71165407 -22.05909044
v -5.76225435 187.84239888 -21.45535871
v -21.61033079 188.55947256 -21.58670127
v -19.05610226 183.80059302 -19.97476444
v 28.04553322 173.45088720 -34.23625976
v 28.27217989 171.04747891 -34.93272886
v 24.17148277 172.38780856 -30.31809628
v -37.77439520 178.33325267 -22.85433002
v 26.61756612 170.18625140 -32.66128898
v 22.09261991 171.88958824 -29.28089164
v 25.01833998 168.69036853 -30.36513738
v 19.95249279 169.59558427 -28.77154574
v 23.81621115 167.15958714 -29.35708314
v 24.19600077 165.95070064 -29.64493446
v 26.42056905 163.59479725 -32.72125870
v 18.15112308 166.04611278 -27.45894529
v 3.58610181 169.46384311 -20.15797421
v 25.01639724 161.82361543 -30.85305542
v -22.32549153 168.67758334 -17.45103858
v 24.91304278 160.56333482 -31.42275289
v -24.60789308 167.48677194 -17.76330546
v 19.61968467 160.26990116 -27.25078166
v 22.93590270 156.66264296 -30.98607436
v 19.46838386 157.86492825 -28.05415727
v -10.74074302 163.62854838 -16.21025056
v -25.06884933 163.35704923 -17.64946058
v 21.80207148 155.26719391 -30.47550842
v 18.07528920 157.05069900 -27.24254131
v -12.02969160 162.44046390 -16.51434973
v -19.90397088 162.37230599 -16.89527556
v 21.00683935 154.15342152 -29.91708554
v 17.97227375 155.68962693 -27.41748281
v -14.08000011 161.17000580 -16.41999930
v -20.31852491 161.10640764 -16.49903134
v -33.58248249 160.09190679 -19.14700866
v 20.06999962 153.40000391 -29.41999957
v 17.73562282 154.23734486 -27.01455168
v -14.33278620 159.82943773 -16.16095193
v -20.33452503 159.85184908 -16.35504328
v -33.50234777 158.94597769 -19.04408447
v 20.10729723 151.91493928 -29.81519885
v -15.69427550 158.51956606 -15.94258845
v 19.82316747 150.90620518 -28.94994803
v -31.78850934 156.26867115 -18.20753887
v -9.10023041 153.88751030 -15.91664925
v -16.78246260 153.87114882 -15.77338763
v -31.36734664 152.34333277 -17.72042736
v 20.18628269 146.11458778 -30.41387722
v 18.54541525 147.41301537 -26.61507390
v 15.88974148 149.22337234 -24.69998039
v 1.90970860 152.52031386 -17.43575558
v -6.68484485 153.30211818 -15.90486243
v -20.53681947 153.12947333 -15.67298919
v -33.58576447 151.88352764 -18.89524050
v -33.51707757 152.98999846 -18.81610416
v -4.73862560 155.23375571 -16.22339897
v 19.85977031 150.55242181 -29.37014401
v -22.37874642 156.73871338 -16.42815769
v 17.21551269 153.63597870 -26.59604326
v -20.48252709 158.62046182 -16.25103131
v -34.04071927 157.40625560 -19.16248165
v 17.11782068 155.63492477 -26.48041211
v -8.62114877 158.91502798 -16.31540060
v -14.81178124 160.58447957 -16.16444625
v -21.49714530 160.53670645 -16.71931334
v 2.77459435 161.54158115 -18.57009903
v -14.79151100 162.84818947 -16.43048786
v -22.29150198 162.65662014 -17.14189723
v -27.43262425 164.75756466 -17.85353385
v 18.49880815 161.92938387 -26.67913958
v -19.89753358 167.48686135 -17.34228805
v -30.74895963 167.15498269 -18.67068000
v 18.69978942 164.22156990 -27.18714438
v 1.68805162 168.54000092 -19.08800378
v 26.03601851 164.06752169 -31.84200451
v 26.72899701 166.38840735 -32.94795752
v 20.58185823 168.63022745 -28.77176367
v 12.43352517 170.80257833 -25.25541186
v 27.28011645 169.09091175 -33.46515819
v 27.18598023 172.18522727 -33.21320191
v 1.46212114 185.20200253 -21.83593065
v -15.92315175 186.75766885 -21.21856995
v -33.59103948 187.41755188 -22.12296426
v 15.35627153 183.38827789 -27.90329792
v -2.05173809 187.81784177 -22.27706648
v -32.39602596 190.20894170 -22.32785523
v -39.76472467 189.29381669 -24.57354777
v -13.23636808 191.85079634 -22.13753574
v -22.18989283 192.35065579 -22.50658348
v -26.74316615 193.35439801 -22.52423577
v 10.43004170 190.45008719 -26.31923370
v -7.46679399 194.35356557 -22.36180194
v -12.12709676 194.72730160 -22.38567919
v -16.19374193 195.32057643 -22.74041437
v -22.67126925 195.47177851 -22.80194126
v -27.13568322 194.84810531 -22.80089818
v -32.55325556 194.34671104 -22.52378501
v -40.37320241 194.57736611 -25.58151819
v 15.99044353 191.84684753 -29.00272980
v -5.60176698 197.20761478 -23.23915809
v -15.01176134 198.18000495 -23.42399023
v -16.18387178 196.88588381 -22.98237756
v -25.95365420 198.41814041 -23.49674888
v -32.52263740 199.10046458 -23.32946099
v -39.69274461 197.08448648 -25.61386861
v 13.12751602 196.03948295 -28.33944932
v 5.01847640 198.47626984 -26.11106820
v 0.27909002 199.35773313 -25.65269172
v -4.21950640 200.43948293 -24.38667789
v -8.96282867 200.90252161 -24.57671054
v -13.60679418 201.33469999 -24.59390648
v -10.46010293 199.00834560 -23.80148694
v -15.35403915 199.83594120 -24.07288551
v -37.38894314 203.43068242 -24.88525584
v 11.70287747 201.28478110 -27.48832107
v 1.85652229 202.78787613 -26.48917586
v -2.52638804 204.51709628 -25.58607608
v 0.73851616 201.21102035 -25.85068718
v -11.61638089 204.88771796 -25.42250790
v -13.38307280 204.13997769 -25.52862279
v -32.15022385 207.57950842 -24.82284792
v -37.27659956 207.29605854 -25.30441806
v 10.08438971 207.33368397 -27.54874714
v 9.94316489 203.66105437 -26.88828297
v 4.63999994 206.71999454 -27.40000002
v 5.01151150 203.96992564 -26.44034848
v 0.13126551 208.12530816 -27.42679790
v 3.79650691 205.87962866 -27.45193243
v -5.16412966 209.18932557 -26.09921247
v -2.48029246 206.29514754 -26.41836740
v -5.03846165 205.41392267 -25.24386905
v -10.02520137 209.48334038 -25.66305548
v -5.99091547 207.87298679 -25.55560134
v -10.37315372 205.50203323 -25.34261346
v -15.03999997 209.95000005 -25.93000047
v -11.03298925 207.24794269 -25.28105117
v -15.00945911 207.21676946 -25.95560998
v -20.09999938 210.42999625 -26.11999959
v -19.21787858 208.14821124 -25.49666539
v -19.81847174 208.06124806 -25.35346523
v -35.08000076 212.39000559 -25.76000057
v -40.11049122 212.03999221 -27.19958872
v -44.60381344 209.86224711 -28.65675837
v 9.23442934 210.16910672 -28.31317298
v 7.69732986 207.48625696 -27.35130303
v 4.49645007 212.07034588 -28.98064628
v -1.29802770 212.37821877 -27.72582136
v 0.88754430 209.34002101 -27.86391415
v -1.92013872 209.44692194 -27.37986483
v -5.70895383 212.84347773 -26.70202032
v -2.98211607 211.81100607 -27.14558318
v -7.14145228 208.96683633 -25.89669637
v -7.33087352 211.29426360 -26.37572400
v -11.16120443 212.44747937 -26.24073066
v -15.98973200 214.55931664 -26.92324109
v -11.79134566 212.84702420 -26.30858123
v -16.24648832 211.59540117 -26.29854530
v -20.57291567 214.71039951 -26.99588798
v -35.92000157 217.08999574 -26.82000026
v -40.95000401 217.04000235 -27.86999755
v -42.31400043 212.89391816 -27.50490792
v -46.60242051 216.12405777 -29.77019735
v 1.16459292 215.95700085 -28.49939466
v 0.71072369 214.16950226 -28.18131261
v -0.09364097 215.33969045 -28.27772684
v -4.49107261 212.75356412 -26.90842748
v -9.42376815 214.59636092 -27.04680152
v -10.81091911 216.53105319 -26.95208602
v -13.69857322 215.32095969 -26.86544694
v -14.67359159 217.09991992 -27.39516273
v -19.50626262 217.03225374 -27.40714513
v -22.36200497 219.58035231 -27.88249962
v -23.76379073 215.54718912 -27.11710520
v -27.87008882 220.73988616 -27.85047889
v -32.91064501 220.95093131 -27.22476050
v -37.18654811 217.62578189 -27.17445605
v -42.70999879 222.10000455 -28.75000052
v -47.73269221 223.02091122 -29.83567305
v 4.86606453 221.47168219 -29.66002189
v 4.53309296 218.21227670 -29.91025336
v 4.17783577 220.63037753 -29.71971966
v -0.09834855 217.55956113 -28.61728333
v -1.53514475 220.43502331 -28.69227715
v -4.33095079 219.26350892 -28.03596854
v -7.03071104 225.73076189 -29.18795124
v -11.35111693 218.80508959 -27.79988199
v -14.44759313 220.61823308 -28.54504436
v -19.39352974 224.43945706 -29.00529280
v -20.36877722 220.59597075 -28.10206078
v -34.41667184 223.99699688 -27.98204683
v -39.11947832 226.56643391 -28.94760482
v -45.60567066 223.34198654 -29.58021872
v -49.50581491 228.48652303 -29.78527918
v 4.08052513 226.28530860 -29.15032022
v -0.93401648 226.94961727 -29.00728956
v 1.92750583 223.61384332 -29.44131382
v -2.59444257 221.70272470 -28.74602564
v -5.81250805 227.50255466 -29.10563350
v -1.63364515 225.33093393 -28.91582809
v -7.29035866 226.66518390 -29.10077758
v -9.39074624 227.75213420 -29.68685515
v -20.33999935 228.98000479 -29.57999893
v -16.46471769 228.43311727 -30.36924638
v -19.79727857 226.65490210 -29.37873080
v -25.22999980 229.64000702 -29.61999923
v -30.09999916 230.46000302 -29.47000042
v -34.51921046 231.87430203 -29.53799069
v -40.06999731 231.79000616 -29.71000411
v -44.55791414 232.16252029 -29.87166122
v -48.40112850 227.66059637 -29.91975658
v -50.26999488 232.86999762 -30.25999852
v -57.76682869 233.40849578 -31.17857501
v -54.87270653 231.00194335 -30.46076559
v 2.14725011 230.86138070 -29.60431017
v 0.68290089 228.52490842 -29.32246402
v -2.35679327 232.09995031 -29.34400178
v -3.95958731 227.63887048 -29.30998243
v -6.37973845 228.90132666 -29.11196649
v -9.38550755 228.77728939 -29.73910980
v -15.11653047 232.64375329 -30.37587181
v -19.28814687 233.21190476 -30.28338775
v -24.38000217 233.96000266 -30.28000146
v -21.50970325 231.40648007 -29.93823960
v -28.82999927 234.69999433 -30.17999977
v -25.16329102 232.42764175 -30.29252402
v -33.01303089 234.87530649 -30.05909733
v -31.49285540 231.28427565 -29.53199483
v -37.79999912 236.22000217 -29.96000089
v -37.49378771 231.79173470 -29.52504717
v -42.28999838 237.02999949 -29.76999991
v -41.16462916 233.34114254 -29.73627299
v -47.10977152 237.19944060 -30.64162843
v -48.08414727 233.03614557 -30.11936694
v -51.78999901 237.74999380 -30.84000014
v -56.09999970 238.26999962 -30.96999601
v -54.39421907 235.54469645 -30.63498251
v -0.24718899 232.01668262 -29.37470749
v -1.45920843 234.98053849 -29.43038009
v -15.86963981 237.33992875 -29.98129465
v -17.37473160 234.12942886 -30.02230637
v -20.33238299 237.68964410 -30.48972413
v -21.35655284 233.70113969 -30.28398380
v -24.74999987 238.33000660 -30.61000071
v -22.24902436 236.38959229 -30.43581359
v -27.16619335 235.12759805 -30.27269058
v -29.20999937 238.94999921 -30.73999844
v -31.51322529 235.86726189 -30.24938703
v -33.49393234 239.40885067 -30.62320501
v -38.59617189 241.73972011 -29.93744053
v -39.90043327 236.88352108 -29.84569967
v -42.24049672 241.01690948 -30.41956574
v -51.31644383 242.77645350 -30.77222034
v -49.54966158 238.48706484 -30.65184876
v -53.99824679 238.62105608 -30.81971034
v -6.98898407 243.42718720 -28.56408060
v -10.47999971 241.39000475 -28.81000005
v -14.11087811 241.19065702 -29.57456745
v -12.14108057 239.47747052 -29.14288640
v -17.82239042 241.73875153 -29.91432697
v -17.75639318 238.18263412 -30.15809134
v -21.46146446 242.49981344 -30.20501696
v -19.33935471 240.11415243 -30.19949794
v -23.22183549 239.58013952 -30.70050664
v -25.36999993 242.48999357 -30.60999885
v -26.65123530 238.93466592 -30.67087010
v -29.09999900 242.81999469 -31.03000112
v -32.43999928 243.47999692 -30.85000068
v -37.27583960 245.68575621 -29.55869213
v -37.22556680 242.57975817 -29.95997854
v -40.92999920 245.66000700 -29.64999899
v -44.78000104 246.37000263 -29.54000048
v -50.29127374 244.17200685 -30.45909293
v -6.74906606 244.85725164 -28.79930474
v -7.27692433 244.60959435 -28.82293798
v -13.21893279 244.95984614 -29.40292843
v -15.76897502 245.00669539 -29.69080582
v -23.02999981 245.92000246 -30.20000085
v -27.44294517 243.36718023 -30.79928085
v -32.42447227 248.09497595 -29.74470519
v -28.12439017 244.24743652 -30.77087365
v -34.17526558 246.72377110 -29.56838347
v -37.96902299 249.23236668 -29.02734652
v 0.33335190 245.30766904 -29.93169613
v -4.66298033 245.72338164 -29.10947241
v -15.25130868 249.02142584 -29.84006889
v -20.21834627 248.57448041 -29.97346409
v -24.97999929 249.35999513 -29.79000099
v -27.00106613 247.65747786 -30.15423380
v -35.48610210 251.19563937 -29.07462232
v -0.02768735 247.28897214 -29.87140976
v -3.63102718 248.36626649 -29.29637395
v -8.28453060 249.53731894 -28.75534259
v -11.21146139 251.34515762 -28.66145596
v -15.57569206 250.89815259 -29.46683578
v -20.60000040 250.99000335 -29.53000180
v -25.14999919 252.05999613 -29.11999635
v -34.51141343 254.76285815 -28.83918956
v -61.37732416 256.17605448 -29.28311005
v -59.95801836 257.86700845 -29.01975997
v -64.99116123 256.51931763 -31.91651404
v -2.87353410 249.35962260 -29.60512601
v -6.73506595 250.42834878 -28.96562219
v -20.54439485 252.28023529 -29.58730794
v -24.54687655 254.58735228 -28.97409722
v -31.69966489 253.17811966 -29.93091010
v -48.42328280 259.77486372 -25.79255961
v -54.44074050 260.10069251 -26.08965524
v -55.66290021 261.07481122 -26.53002925
v -67.94065982 256.84815645 -35.11771932
v 1.35342311 248.88360500 -30.22423759
v -2.18100427 249.92637336 -29.76920083
v -12.29952276 252.78836489 -28.46442536
v -18.60574074 253.29899788 -29.32685986
v -23.06852303 254.43068147 -28.88469771
v -32.46719018 255.13422489 -29.93019670
v -35.97470373 257.35023618 -28.00508402
v -39.81947526 258.69795680 -27.14390866
v -43.58403012 259.23982263 -26.27822198
v -51.65493488 262.76287436 -25.63123032
v 2.27643899 248.82607162 -30.35776503
v -19.48498003 253.95819545 -29.18567881
v -23.91866222 255.46959043 -29.00708094
v -65.97727537 257.96085596 -33.48564729
v 2.65687727 248.57655168 -30.39548360
v -4.50719986 250.70485473 -29.65565957
v -26.47451684 255.28565049 -29.33103777
v -33.92522037 256.82044029 -29.16879021
v -66.70763344 258.28227401 -34.26223621
v 3.10965860 248.50323796 -30.41383252
v -4.16824454 249.74900484 -29.62096781
v -7.50138843 251.28787756 -29.06312421
v -14.73131962 252.81161070 -28.82113308
v -26.41203627 254.89938259 -29.13887240
v -39.72240537 260.33121347 -26.75488777
v -46.76882178 263.46772909 -25.59834719
v -51.57540366 263.85846734 -25.81293881
v -64.92639333 258.62491131 -33.12774375
v -1.56594685 248.59943986 -29.53007258
v -10.46806946 251.84699893 -28.58757041
v -13.64735235 251.96188688 -28.74763496
v -19.56605725 252.57197022 -29.46856059
v -22.62041345 253.48046422 -29.01249379
v -31.97908774 254.52297926 -30.07893451
v -35.03840789 256.36959076 -28.43395621
v -41.34585336 259.63360071 -26.42846107
v -44.72109303 261.25887036 -25.69846623
v -48.59530181 262.65928149 -25.42641573
v -52.68493295 263.21020722 -25.88857152
v -56.23650551 262.55100965 -27.34095417
v -60.10307372 259.95877385 -30.36548942
v -38.18009421 278.13202143 -40.15580937
v -36.79299355 277.29266882 -39.87693042
v -38.89051080 277.10744739 -38.64424303
v -41.79072380 278.97220850 -41.76830500
v -44.20791939 278.63627672 -38.92559558
v -49.01435971 278.07652950 -36.37989983
v -54.29198965 277.89390087 -37.96904162
v -59.89129469 278.05685997 -40.48161209
v -63.75052780 278.89555693 -46.84136808
v -67.75216013 276.83275938 -46.45276442
v 0.16248993 271.88104391 -39.41240907
v -4.85219574 273.95164967 -38.75374049
v -1.43336086 271.89153433 -37.76649386
v -9.53027885 273.04324508 -35.92378274
v -17.75903068 275.51805973 -37.72979975
v -22.89999835 273.58999848 -35.42000428
v -22.57207967 275.97194910 -38.70169073
v -27.26535499 275.75847507 -39.04703632
v -28.23597752 273.84164929 -35.91719642
v -32.80093521 275.59909225 -38.37736696
v -34.57161784 274.11964536 -35.84243730
v -38.13893348 275.74470639 -37.00098023
v -41.65741429 277.56208181 -38.00027072
v -43.15577820 275.09009838 -33.26512128
v -49.02748764 274.22747016 -32.02672303
v -54.97214943 275.62144399 -35.73403135
v -57.25577846 276.39818192 -38.01078722
v -62.36225367 275.56848526 -39.85135257
v -65.64521044 274.44845438 -41.76058993
v -68.81977618 274.81290698 -43.97450387
v 0.38589985 269.18497682 -35.69992259
v -22.02224545 270.54044604 -33.56086090
v -25.55000037 270.86001635 -33.74999762
v -29.10573967 271.00482583 -33.84141624
v -32.48162940 271.37398720 -33.26733783
v -39.12690282 271.82063460 -31.40861169
v -39.41666707 274.94776249 -35.06029025
v -46.23916000 272.20460773 -29.72211875
v -53.29173431 272.71834016 -31.42055124
v -53.85918543 275.28935671 -34.61062163
v -62.05946580 272.04981446 -37.12040558
v -67.98037887 271.55655622 -43.00076142
v -73.67415726 270.07830143 -45.30705884
v -11.80964522 266.93317294 -31.12595528
v -18.52464676 267.50209928 -31.95942193
v -26.19206905 267.04049110 -32.09568933
v -29.91000190 267.76000857 -32.17000514
v -33.82075205 268.95055175 -31.48341179
v -40.51772505 268.23237538 -28.18712033
v -43.76615211 271.63416147 -29.59521860
v -56.28735572 269.06004548 -31.41766042
v -58.63771215 268.09382439 -32.58333728
v -57.51793459 271.40784264 -34.69784185
v -61.91861629 268.98443699 -35.81982851
v -64.41057473 267.74063706 -38.84660825
v -68.14999878 267.74001122 -41.54000059
v -71.15384191 267.21146703 -43.06215793
v -69.80870664 268.36696267 -42.63412952
v -74.84042645 267.69319177 -45.27430609
v -74.35926050 269.80152726 -46.40786722
v -2.83263205 263.11391592 -32.36404061
v -7.55676068 265.14658332 -31.38678521
v -13.50147650 264.38581944 -30.79790249
v -16.76455885 263.74962926 -31.05073050
v -15.56206681 265.08280635 -31.03923239
v -17.10818335 266.07164741 -31.35325760
v -21.73181996 263.16645741 -31.23244084
v -18.15976761 265.14619589 -31.37687966
v -26.47435106 265.17546177 -31.64285794
v -22.37800695 265.13540745 -31.67515993
v -29.58999947 264.20000196 -31.14999831
v -33.22999924 264.44000006 -30.19999713
v -41.25459865 263.84478807 -26.72215924
v -46.73905671 268.51543784 -27.56250836
v -52.67000198 265.39999247 -26.74999647
v -55.51817268 264.72970843 -29.04759720
v -69.38712299 266.29942656 -41.92935675
v -73.39760661 263.24653625 -43.21153462
v 1.44999998 259.95999575 -32.09000081
v -1.97043200 260.07974148 -31.73989803
v -5.40999835 260.23000479 -31.16000071
v -9.07877088 259.78168845 -29.92917970
v -12.32732460 258.99761915 -30.11381254
v -9.56249051 263.44043016 -30.73696606
v -15.29554743 261.37179136 -30.77139892
v -22.62824401 261.98735833 -30.87238595
v -15.84642008 261.68707013 -30.89332953
v -28.06000039 260.56000590 -30.63999675
v -28.68183702 263.79486918 -31.08963370
v -31.93999827 260.61999798 -30.58999777
v -35.70999950 261.02000475 -28.47000025
v -48.27136546 264.92568851 -26.26642585
v -54.28047478 261.97195053 -26.10338666
v -54.26276848 264.48783278 -27.44277194
v -58.26430395 261.22823358 -28.64823118
v 1.09625980 256.53058290 -31.64372221
v -1.41000724 256.89998269 -31.05000034
v -4.86000022 256.99999928 -30.47999926
v -9.91245639 257.24107027 -30.24917468
v -11.72000170 257.10999966 -29.77999486
v -10.20684093 258.90949368 -29.56888638
v -13.51407822 256.81844354 -29.31558713
v -14.38584458 260.56003571 -30.65906651
v -17.14131609 255.59911132 -29.03357334
v -15.01071639 260.79928875 -30.75886890
v -25.81237443 255.64798713 -29.32578512
v -29.55499478 256.74927235 -30.17371893
v -33.87852758 258.92573595 -29.62911502
v -41.57648981 257.89383054 -27.31935680
v -46.08375207 257.47364759 -26.86314471
v -49.98116568 261.16821170 -25.83966032
v -52.55367234 256.53284788 -27.14937367
v -56.24851584 257.55035877 -27.52117626
v -54.81047556 261.05085015 -26.19349211
v -67.51975417 255.76901436 -34.23026577
v 3.47807445 253.37961316 -31.77171946
v -3.52000049 253.74001265 -30.60000204
v -6.88000023 253.76001000 -30.27999587
v -10.17132774 253.86312604 -29.38484959
v -14.09677416 253.78271937 -29.43075448
v -20.72251961 253.24997306 -29.43908237
v -24.76367727 253.56352329 -29.16477434
v -36.03981808 253.02875042 -29.19087186
v -42.60526970 252.78237462 -28.71283330
v -51.44999549 253.63001227 -27.69000269
v -55.55000156 253.49000096 -28.16000022
v -56.61449581 254.92405891 -28.17280218
v -63.28207999 252.97561288 -30.38222902
v -62.38964945 256.40827417 -29.92389910
v 0.28077164 250.51328540 -30.39714508
v -12.80000061 250.58001280 -29.33999896
v -16.61451720 250.28309226 -30.00649996
v -19.22376826 250.98171830 -29.78057414
v -23.09790254 250.92929602 -29.54527549
v -27.43055113 250.79056621 -29.65762466
v -33.95545855 249.62484837 -29.45025265
v -37.19669580 251.41108036 -29.35868688
v -45.86708546 250.94816089 -28.83899212
v -53.16000059 249.66999888 -29.12000008
v -56.79017305 248.62034619 -29.07578647
v -65.01074880 251.86207891 -31.53554723
v -68.25325638 248.59434366 -33.63452107
v 5.88000007 247.44999409 -31.78999946
v -3.73793556 246.63728476 -29.44318391
v -14.61999957 247.17000127 -30.09999916
v -13.46497610 250.16185641 -29.50484306
v -18.13999936 246.95000052 -30.52999824
v -21.48887701 247.33886123 -30.33842891
v -25.40525608 246.48417532 -30.23270331
v -29.34980951 246.36502564 -30.62772565
v -32.31639042 246.36071920 -30.38195148
v -36.12664714 246.23094499 -29.43686023
v -39.13610801 246.85584009 -29.72562797
v -47.20149562 245.97485363 -30.14388308
v -51.34306476 247.45897949 -29.79329042
v -54.51999977 245.86999416 -30.19000031
v -58.35853890 245.59766054 -30.79260513
v -62.03132868 245.29910088 -31.79681674
v -65.30249864 244.85862255 -33.37103128
v 6.80628465 244.74900961 -31.89882636
v 3.37873818 245.08394301 -31.38183430
v -2.81161675 245.23815513 -29.28171866
v -10.47513075 243.27613413 -28.97896618
v -14.08888586 243.63788962 -29.13489938
v -17.90198870 243.77238750 -30.31290136
v -15.83481580 246.84624374 -30.23301065
v -20.12464218 244.60831285 -30.64017184
v -23.59846607 243.08705330 -30.68190068
v -27.63504907 241.97554588 -31.06440790
v -31.74218535 242.16486514 -31.12253174
v -34.59076583 243.15895140 -30.60416877
v -38.72494772 244.21258271 -29.75403890
v -42.84026474 241.90150201 -30.53820133
v -44.90134865 242.76247621 -30.68009205
v -48.40482026 245.94913423 -30.26690707
v -52.65501514 241.10379815 -31.20508417
v -56.99449405 243.74361336 -31.15870617
v -59.60988253 241.83006585 -31.96073323
v -66.77000225 240.99999666 -34.72999856
v 7.09105935 241.32773280 -31.18520789
v 4.69874870 241.27469957 -31.16475046
v 0.47251367 241.92574620 -30.58562987
v -21.77641913 240.09531736 -30.66373989
v -24.76275899 240.14714360 -30.74673750
v -27.54557319 240.26493728 -30.88025376
v -32.28253871 240.17077684 -30.91529384
v -35.06997973 240.33927917 -30.91097809
v -39.28999975 239.61000144 -30.46000004
v -44.18156669 240.46546221 -30.77897057
v -46.79046944 239.87115920 -31.09179996
v -50.02550781 241.66630208 -31.27218038
v -52.55177990 238.98845911 -31.13682754
v -58.27143043 240.44944346 -31.58611432
v -62.61592358 239.09796774 -33.41614455
v -64.26367909 239.84540999 -34.05016288
v 7.35082757 237.97415197 -30.64805642
v 3.58355953 238.34954202 -30.45491688
v 1.52191846 238.19011450 -30.16728163
v -0.61099080 238.76383901 -30.24115041
v -13.85854650 236.56506836 -30.33820167
v -20.71694657 235.59871316 -30.54857813
v -23.22348393 236.91417277 -30.48429079
v -26.32785030 236.53437197 -30.56027554
v -33.51229057 238.06726933 -30.60659207
v -37.25479916 238.37256432 -30.56672402
v -43.43705252 235.49436033 -30.14395386
v -49.08806086 235.55266857 -30.66569380
v -57.66756833 235.13805866 -31.35049716
v 9.66876559 236.49235070 -30.72902001
v 4.35436610 236.61716282 -30.29648773
v -10.14999952 235.34999788 -30.29000014
v -14.97543324 235.09173095 -30.55998124
v -21.89834043 234.61224139 -30.58117628
v -27.58930624 234.07317698 -30.25348298
v -33.56699273 233.53983462 -30.00419773
v -39.24663737 233.08880627 -29.90800701
v -47.14066908 232.72123933 -30.27660400
v -52.93978378 232.75105655 -30.48184142
v 3.94341629 234.35761034 -29.82632257
v -1.01991079 233.57497156 -29.42379937
v -9.52285249 233.27176273 -30.40686622
v -11.72823925 232.53801465 -30.77259101
v -20.54503746 232.42704570 -30.21978959
v -24.36158992 231.53790832 -30.12073785
v -30.21975420 232.25764930 -29.93277460
v -36.23776138 230.15624285 -29.42523547
v -42.54045710 230.66617548 -29.96931411
v -47.66000435 230.26999831 -30.33999726
v -52.97590420 230.03396392 -30.36557510
v 4.77954978 231.07501864 -29.66604382
v -1.08973554 231.31676018 -29.36689928
v -6.41383231 230.20130396 -29.23922054
v -8.73888005 230.98698258 -29.66060862
v -15.18481318 231.13763332 -30.47168441
v -23.24113064 228.89508307 -29.68738042
v -29.19937484 229.16020453 -29.44296785
v -34.57000107 228.75000536 -29.39999662
v -40.38000107 228.25999558 -29.69999984
v -46.17000371 227.70999372 -30.32000549
v -52.09965631 227.76791453 -30.00341728
v 8.20525829 229.99586165 -29.72714789
v 2.89999996 229.46000099 -29.36999872
v -12.25476619 228.29835117 -30.24696559
v -17.94851758 227.56420076 -30.02490848
v -23.66720513 226.57491267 -29.35032919
v -28.66427042 226.68784857 -29.11223844
v -40.44527933 225.90747476 -29.38409708
v -49.07999933 225.04000366 -29.79999967
v 7.81638734 227.51843929 -29.53353152
v 2.03883532 226.62775218 -29.43133004
v -2.94754561 226.71101987 -29.14764732
v -8.52090772 226.78257525 -29.38581444
v -18.51869375 225.68893433 -29.25861999
v -28.71473320 224.78699684 -28.73792872
v -40.30999914 223.44000638 -28.97999808
v -49.01999980 222.40999341 -30.17000109
v 6.59999996 225.32999516 -29.78000045
v 1.00067072 224.12887216 -29.57377955
v -4.36725281 223.56435657 -29.32384610
v -8.26511905 225.63543916 -29.29125167
v -20.74294165 222.72521257 -28.56922336
v -26.49194188 222.75412083 -28.66705135
v -32.18999878 221.86000645 -27.90999599
v 6.36651227 222.81211615 -30.06191924
v 1.41602580 222.61081636 -29.64453399
v -5.29730460 221.86107934 -28.87957916
v -9.80831683 220.71754932 -28.34285796
v -16.34816453 220.89606524 -28.51548046
v -21.35940269 220.05736828 -27.94192545
v -27.31509693 219.17611361 -27.88306959
v -34.18999910 219.08999979 -27.05999836
v -39.96000439 218.29000115 -28.04999799
v -47.80334979 216.92012250 -30.07851541
v 5.65990712 220.13002634 -29.92074937
v -0.01731235 219.50887144 -29.11872044
v -5.92018804 219.17566657 -28.00965682
v -9.02005006 218.90884638 -27.63522789
v -15.96030593 218.80918741 -27.89648250
v -21.73173428 217.22088754 -27.39022486
v -26.92691609 217.17409790 -27.42066793
v -33.20999816 216.44000709 -26.35000087
v -39.71000016 215.45000374 -27.56999992
v -46.02622241 214.98878300 -29.54000048
v 6.03999989 217.38000214 -29.98000011
v -0.29947067 216.38879180 -28.38346362
v -9.37018823 216.06060863 -27.19714865
v -15.50556626 215.51479399 -27.02201344
v -18.58132705 215.33107758 -27.09541097
v -24.17303808 213.15598488 -26.82578564
v -37.26375848 213.38023245 -26.55750141
v -43.40114817 210.61468124 -27.85015851
v 5.70429675 213.58366311 -29.62514386
v 2.55999994 214.11000192 -29.08000164
v -1.05474493 213.75826001 -27.92746574
v -3.81204369 213.66381645 -27.30839327
v -7.17000011 213.32000196 -26.83000080
v -9.92065016 213.11181784 -26.77553706
v -15.33282828 212.80923486 -26.31477080
v -18.02487113 211.93933487 -26.66646801
v -20.62567137 212.68023551 -26.71775222
v -23.94526079 211.31098270 -26.43901296
v -30.78000061 210.64999700 -25.44999868
v -36.96801513 209.37301219 -25.52600950
v -43.60318929 208.29892159 -27.87334844
v -47.45320976 207.26136863 -31.80267662
v 6.13018498 211.26967669 -29.06131372
v 2.74921698 210.89901030 -28.71396020
v -0.55148639 210.62853932 -27.89608203
v -3.82113503 210.36851406 -27.00730599
v -6.75482629 210.05913615 -26.08193085
v -14.05999996 209.24000442 -26.14999935
v -17.44000055 208.80000293 -26.12000145
v -21.14252932 208.29863846 -25.52097663
v -24.25000072 207.99000561 -25.70999973
v 6.39239000 208.53397250 -27.98989043
v -0.86969178 207.12351799 -27.10670419
v -4.49741259 206.89195395 -25.91656893
v -10.16326342 205.98639548 -25.43605492
v -12.02933118 205.99837601 -25.52791871
v -15.54975752 206.14564419 -25.72370507
v -20.28253302 205.52098751 -24.93301779
v -42.40392148 203.95492017 -26.86030976
v 6.85230643 204.44987714 -26.65068768
v 2.77758436 203.80589366 -27.01747790
v 5.98228537 206.23934269 -26.99955180
v -0.25424306 203.63759995 -26.05180442
v -19.50000040 201.39999688 -24.23999831
v -23.48546125 200.92751086 -23.88818562
v -31.39000013 199.93999600 -23.46999943
v -36.16651893 202.09410787 -24.11709540
v -42.53293201 197.56737351 -27.58217230
v 7.86716491 200.80815256 -26.44736506
v 0.38435464 200.44827461 -25.92377737
v -3.04778013 199.69090819 -24.32035469
v -11.87303383 198.41988385 -23.57299253
v -9.75551363 201.36940479 -24.68523197
v -16.33080468 198.32128286 -23.61580729
v -15.25057293 201.53898001 -24.30365235
v -21.63671143 201.11852884 -24.10772815
v -28.00999954 196.61000371 -23.01000245
v -38.69091347 194.81939077 -24.13157187
v 9.49758198 196.65782154 -26.44258179
v -8.71383026 195.84777951 -22.98176847
v -12.75512669 195.08482516 -22.39353210
v -20.33690549 194.04368103 -22.35861681
v -30.12035228 195.29099762 -22.62306958
v -40.24677351 192.86380708 -24.92854372
v 11.85938995 193.87772679 -27.21301652
v 4.61872108 193.32332909 -25.22627264
v -14.16649390 191.77417457 -21.85277268
v -29.34079058 189.47245181 -21.58837393
v 15.06729610 190.67001343 -28.44246849
v 6.24905201 193.42105091 -25.36129393
v -18.29957031 190.05303085 -21.71620727
v -6.95043989 186.53358519 -20.75111493
v -4.59248526 184.17857587 -19.99341883
v 24.32599291 182.27657676 -33.73973817
v 5.03091887 182.77682364 -22.76286855
v -3.35992291 182.33831227 -20.22053674
v 26.41513012 180.29427528 -34.20596942
v 7.36572221 180.86875975 -23.60692434
v 28.15957181 178.39293182 -34.65062752
v 23.91063236 178.60935628 -32.21050277
v -18.29778962 177.20234394 -18.76804978
v 29.02382798 176.65085196 -35.21083668
v -38.32670674 172.11444676 -22.93398604
v 27.96968445 174.37241971 -34.14363787
v -8.76208488 175.27885735 -18.04697886
v -26.95192024 172.96253145 -18.84406619
v -39.83774781 169.81403530 -25.62979050
v 18.58884282 263.61268759 -41.84298590
v 14.10267223 265.64896107 -41.11240432
v 9.52328183 265.72287083 -37.45711967
v -2.29135924 268.77662539 -34.57385302
v 16.93927124 262.78290153 -39.00061175
v 4.72994288 264.57211375 -35.32755375
v 14.09125049 261.71594858 -35.57692096
v 2.63453508 263.01956177 -33.84273499
v -1.76467129 262.49337196 -32.80059621
v 9.44428239 260.04725695 -33.08530897
v 3.98582639 260.90636849 -33.17681700
v -1.46761525 261.34338975 -32.47131035
v 17.76999980 256.09999895 -32.48000145
v 6.08999981 256.85998797 -32.32000023
v -2.42890231 255.50186634 -31.24427982
v 18.66166666 253.53476405 -32.31385350
v 16.76000096 253.01000476 -32.27000311
v 13.56000081 253.27000022 -31.97999299
v 9.77952313 252.84039974 -31.25992417
v 7.10999267 253.76001000 -31.52000904
v 3.77000007 253.87999415 -31.78999946
v 0.48999913 254.09001112 -31.68000281
v -2.73000007 254.37998772 -31.20999970
v 20.51067539 249.32602048 -31.87368438
v 17.74254441 249.84104931 -32.39769489
v 9.97357164 249.43129718 -32.47337788
v 5.99290943 249.52261150 -31.32728860
v 3.88904568 252.72250175 -31.54141828
v -3.47944000 251.29675865 -30.14284372
v 20.66596970 246.15865946 -31.64907917
v 16.72246121 247.01754749 -31.98300675
v 13.15000001 246.19999528 -32.68000111
v 6.39933953 245.91659009 -32.20909461
v 33.05984288 238.85907233 -39.47361931
v 28.10805105 242.41495132 -35.74403748
v 24.05022457 241.90771580 -33.55231509
v 13.55999988 242.68999696 -32.29000047
v 9.83002968 242.99013615 -31.76914901
v 5.95227722 243.07876825 -31.66199103
v 2.08246545 243.41988564 -31.17920272
v 5.19530894 244.92473900 -31.96720406
v 34.11495686 236.71755195 -39.91459310
v 31.38630837 236.81743443 -37.89298981
v 29.00049835 236.27120256 -36.13396361
v 24.03625287 237.16978729 -35.24764627
v 18.14748906 240.87865651 -32.37206861
v 13.96999974 239.07999694 -32.20000118
v 10.08866169 239.42926526 -31.43627197
v 13.36445846 241.34652317 -32.18591586
v 6.29992411 239.66932297 -31.09344281
v 9.23203304 241.04601145 -31.51315451
v 2.78295134 239.42686617 -30.79877608
v -1.05846231 240.21153152 -30.51821701
v 2.48411112 241.68553948 -31.25700727
v -8.46972968 246.01529539 -29.13700417
v 34.65289623 233.06167126 -40.23880139
v 32.50900283 235.64794660 -38.60126808
v 28.68000045 233.86000097 -36.28999740
v 21.75033279 234.64532197 -34.01368111
v 19.16304417 234.80826616 -33.25871378
v 13.82165030 236.91268265 -32.01469779
v 9.17518605 238.03934455 -30.79841472
v 1.83170626 235.94288528 -30.21964617
v 5.24687162 238.59411478 -30.91006167
v -2.93252431 238.05013299 -29.99776229
v 33.55570138 229.71670330 -39.64554891
v 27.98976935 230.72674870 -36.83155403
v 22.72107266 232.83407092 -34.74656865
v 19.73824203 233.89539123 -33.39243680
v 16.78866893 231.61150515 -32.31984377
v 12.50541490 234.07506943 -31.48946539
v 9.28569958 231.78884387 -30.48262559
v 5.59000019 232.70000517 -29.92999926
v 1.68999971 232.86999762 -29.76000495
v -0.03391882 235.70637405 -30.02290614
v -2.28682812 233.92078280 -29.24052440
v -4.59913025 235.70705950 -29.33303267
v -10.61404217 233.28560591 -30.65457568
v 31.59865737 226.73614323 -39.38372806
v 28.72802503 229.18926179 -37.38978133
v 25.29590949 226.77278519 -37.20062599
v 18.64242926 231.10985756 -33.00611302
v 11.84909325 228.72985899 -30.89327924
v 6.89310115 231.03958368 -29.84732389
v 3.23324068 231.37341440 -29.64006737
v 0.87947270 230.55934906 -29.60348316
v -6.88009895 229.43268716 -29.13718484
v -3.59459990 230.66242039 -29.63646129
v 28.35253626 225.21610558 -38.47656399
v 10.78568026 228.31407189 -30.48916161
v 7.45557016 226.15887225 -29.85470556
v 4.14301921 227.79279947 -29.37582135
v 0.78361656 226.09895468 -29.55721505
v -3.26788728 225.64685345 -29.32243608
v -5.71471825 225.73429346 -29.35282886
v -9.94222332 226.62502527 -29.71557900
v -13.66317924 227.08226740 -30.35219386
v -10.75780205 227.62520611 -29.92868237
v 24.00483564 221.24058008 -36.27313673
v 6.99613150 222.27829695 -30.13909608
v -0.04266236 222.85854816 -29.58596125
v -3.13446997 222.98912704 -29.20152247
v -6.28820667 224.06803071 -29.25511077
v -8.93721264 223.89237583 -29.19352986
v 10.69000084 219.87999976 -30.09999916
v 4.32231929 219.18903291 -29.89020757
v -0.89090667 221.49726748 -29.22221459
v 7.82075245 217.35474467 -30.02260998
v 3.47139104 218.11117232 -29.67266366
v 7.27173360 215.60592949 -29.97763455
v 3.82469012 214.77706730 -29.20279838
v -16.84604771 218.06916595 -27.66759135
v 4.12381208 212.60529757 -29.13609333
v -9.97585896 213.84869516 -26.86755732
v 21.88718505 209.38871801 -33.49292651
v 4.38444223 211.19479835 -28.73515896
v 0.20670010 211.25853062 -28.21388841
v -3.09428782 210.63864231 -27.20086277
v -8.09328444 211.88086271 -26.59011446
v -12.11195532 209.29664373 -26.23498626
v 25.44570155 207.11952448 -35.68127379
v 3.63474735 207.95841515 -28.29512767
v -0.40917809 208.86306465 -27.43314020
v -3.43520846 209.10176635 -26.89415030
v -7.98149500 210.08324623 -26.11026354
v 22.85527438 205.18904924 -33.46071765
v 3.50341224 206.20454848 -27.79818140
v -1.08395447 207.54024386 -27.17315219
v -5.07387659 207.57724345 -25.85224994
v -9.62297991 206.25360310 -25.49396642
v -13.73266429 207.01880753 -25.93738586
v -16.92062244 207.58494735 -26.04066953
v 26.50405280 202.31285691 -36.80141270
v 23.92768487 203.02191377 -33.97198394
v 18.05297658 203.80379260 -31.53476119
v 3.33954953 206.20667934 -27.88711898
v 2.79862597 205.67041636 -27.75361575
v -10.58019232 206.26603067 -25.38501099
v -13.86960037 205.66567779 -25.71737580
v 26.17728524 200.55955648 -35.83454341
v 3.21476604 206.03573322 -27.84137614
v 1.49517029 204.22245562 -26.95110627
v -1.86077307 203.99077237 -25.59377439
v -6.12477725 204.23576236 -25.11214092
v -10.80996916 203.72213423 -25.42459965
v -15.19607753 204.37091589 -25.11593513
v 18.22643913 199.53268766 -31.37252107
v 6.20203838 201.60315931 -26.45109966
v 1.88019557 201.61515474 -26.31218359
v -1.44738168 202.18198001 -25.52400157
v -6.07357686 202.34680176 -24.76417832
v -10.42476017 202.05946267 -24.95970763
v -14.07731976 202.57486403 -24.86945689
v 25.06671101 196.87056541 -34.68883410
v 11.94569189 198.99505377 -27.97838300
v -2.04365631 200.20373166 -24.94607307
v -6.62237033 200.45089722 -24.40340072
v -10.64468827 200.67660511 -24.32165854
v -14.56344221 200.68117976 -24.37293157
v 27.41555311 194.27166879 -36.84634343
v 24.77782033 195.13095915 -34.22503173
v 19.22242157 196.02857530 -31.45744279
v 9.61732771 197.53548503 -26.54001489
v 4.19139583 196.58797979 -25.88731237
v -0.47740937 198.44174385 -24.88815971
v -4.44886927 198.62389565 -23.95862900
v -8.84639099 198.72048497 -23.75008166
v -13.74964416 199.95720685 -24.13396351
v 27.49704383 192.74593890 -36.19185835
v 12.39030529 195.33513486 -27.91300043
v 5.61198359 195.97423077 -25.99136345
v -5.84414788 196.50481641 -22.98893221
v -14.40073270 197.18040526 -23.15770090
v 20.48375830 192.49267876 -31.69909120
v 14.02064320 193.51325929 -28.44742499
v 7.25207711 193.98647547 -25.67601390
v -6.23476692 195.43422759 -22.73149416
v -9.88885202 195.45175135 -22.95116149
v 28.80563028 189.45610523 -37.33443841
v 26.73999965 189.99999762 -34.77000073
v 22.10408263 190.68177044 -32.56800398
v 7.80895073 192.76054204 -25.75471997
v -11.28827222 193.97194684 -22.48766460
v -15.16315993 194.09812987 -22.09436521
v -18.77969876 194.01715696 -22.67054468
v 28.81745622 188.16477060 -36.74843907
v 14.16813210 190.69819152 -27.83838846
v 28.95032428 187.38152087 -36.67820990
v 25.74276924 187.44011223 -34.34446082
v 14.00779188 189.11074102 -27.54037641
v -16.41720161 191.34995341 -21.82244509
v 12.23327871 188.59916925 -26.93078294
v -20.33335716 189.01863694 -21.89529501
v -9.61083453 187.89283931 -21.60352096
v 29.71181087 182.99995363 -38.90855238
v 27.97501720 183.53374302 -35.11765599
v 9.75264236 186.24256551 -26.30829625
v 18.89194362 184.55836177 -30.01121432
v 10.55197883 184.75483358 -26.61051974
v 1.37361826 186.74898148 -22.53681049
v -8.49687029 186.92786992 -21.28583938
v 29.15528789 184.00485814 -36.18804365
v 25.70201457 184.97833610 -34.41971168
v 11.76316850 187.11121380 -26.85487084
v 2.95402342 189.72997367 -24.02568236
v 28.49356271 188.70724738 -36.29348427
v 24.59475584 189.22013044 -33.99099782
v 17.16271229 190.73207676 -29.50669453
v 27.40123868 191.25038385 -35.57531163
v 16.11390896 193.94914806 -29.51155789
v 10.17610263 194.59594786 -26.77532658
v 3.99691053 194.88054514 -25.52742325
v -7.47197261 195.95362246 -22.76751958
v 26.38703212 194.64881718 -35.38622335
v 21.59928158 195.52055001 -32.65980259
v 12.74124347 196.97789848 -28.25168706
v 7.08489912 197.36672938 -26.07304044
v 0.45721600 197.77059555 -25.02713166
v -5.95773384 196.87137008 -23.05233479
v -9.45684779 198.05450737 -23.62565510
v -13.62623181 198.74784350 -23.78410846
v 26.72754042 197.11473584 -36.27530113
v 12.61195354 200.27782023 -28.25071849
v -1.56356290 201.21812820 -25.44594929
v -8.97174422 201.79775357 -24.85436946
v 25.16371012 202.11195946 -34.80019793
v 26.41966194 198.43235612 -35.95115989
v 3.19255074 206.09821379 -27.87930891
v 0.38844455 205.34689724 -27.10013650
v -3.64436861 205.13470471 -25.70210211
v -5.58623346 203.21154594 -25.01150407
v -12.64269277 205.03886044 -25.63766204
v -12.78017927 202.85037160 -25.17205663
v 21.55429684 206.61053061 -33.33024308
v 3.42884124 206.53019845 -27.97045186
v 2.46057892 208.67960155 -28.33125740
v -2.52103875 208.54526758 -27.03155018
v 3.61937960 209.60237086 -28.64428051
v 1.41962001 212.67323196 -28.63465436
v -2.57096905 213.30623329 -27.46045031
v -8.47331714 213.27133477 -26.94786154
v 22.69081213 214.65495229 -34.52128172
v 8.03698599 213.84672821 -29.75490876
v 5.78433974 215.13544023 -29.69609387
v 2.91893235 212.93808520 -29.05081958
v 3.28283873 216.52905643 -29.50574085
v -9.16834362 213.31636608 -26.92447789
v -17.10163243 218.55638921 -27.77533047
v 21.27713151 218.75140071 -33.94690156
v 15.11760429 216.50095284 -31.45365417
v 4.64523863 219.98146176 -29.90646102
v 0.66080340 221.27954662 -29.56721932
v -4.16222541 220.84338963 -28.51629630
v -21.23288251 220.51686049 -28.03417109
v 12.00999971 224.08999503 -30.51000088
v 7.72000011 224.42999482 -30.24999797
v 4.45543323 224.28923845 -29.52236123
v 1.75923121 221.46956623 -29.58622575
v -0.38257192 224.78699684 -29.46122736
v -4.45907330 225.67115724 -29.39491346
v -3.81009956 222.34517336 -29.05503660
v -9.45733953 225.63992441 -29.53453921
v -11.55931782 222.84343839 -29.18905020
v -13.89027666 225.43847561 -30.06629273
v -15.04073944 223.93445671 -29.60472368
v 30.95854633 224.86145794 -40.51495716
v 25.47764778 225.27767718 -37.38929704
v 22.29209431 225.98512471 -35.91035306
v 7.59957451 229.22395170 -29.56771292
v -1.02630863 229.15679216 -29.58685905
v -3.22830305 224.42713380 -29.32742238
v -5.34469727 229.41981256 -29.35625054
v -6.27312111 225.67375004 -29.25259247
v -9.01107863 229.72485423 -29.57431413
v -11.56649552 225.62684119 -29.80194986
v -14.46738746 229.04430330 -30.57167120
v -15.87811299 226.46951675 -30.14747426
v 23.40452373 229.82269526 -35.21959484
v 8.20000004 232.41999745 -30.15000001
v 4.26999992 232.81000555 -29.80999835
v 5.19577647 228.91916335 -29.58346345
v 0.14999995 233.19000006 -29.56999838
v -3.86993843 233.64779353 -29.27839197
v -8.42302665 233.79220068 -30.13828769
v -5.53155644 231.24696314 -29.73994240
v -11.81652490 233.89838636 -30.69996089
v -10.17641835 231.67870939 -30.38326837
v -13.35383859 231.50141537 -30.85762635
v -20.62235773 234.65031385 -30.43361008
v 34.33420137 230.94014823 -40.10517150
v 22.00189605 233.68336260 -34.31309760
v 7.08000036 236.17999256 -30.41000105
v 2.98561784 237.41251230 -30.37616424
v 5.87888388 235.03856361 -30.20753898
v -4.68544057 237.46781051 -29.33407202
v -11.99688390 236.85155809 -30.11777624
v 34.58414227 234.33347046 -40.28920084
v 26.61294304 233.14353824 -35.91651842
v 22.45822921 237.16475070 -34.53096375
v 19.47080716 238.31222951 -32.81850740
v 13.35384790 236.19610071 -31.75388649
v 8.60011950 239.51016366 -31.01892583
v 4.78000008 239.84999955 -31.08999878
v 1.00000040 240.26000500 -30.89999780
v -2.95306137 240.72574079 -30.01272678
v -2.89222295 237.30964959 -29.69715931
v -22.58863486 241.72270298 -30.65120056
v 33.60677510 237.81765997 -39.59735483
v 31.37883171 238.97117376 -38.22357208
v 23.59403297 238.45870793 -34.78302807
v 21.35006525 241.94081128 -32.62363002
v 15.02000634 241.97001755 -32.18997270
v 11.47000026 242.47999489 -31.70000017
v 7.89000001 242.92999506 -31.44000098
v 4.22032410 243.24175715 -31.67300671
v 2.59430707 240.08810520 -30.98033182
v -15.03999997 246.02910876 -29.90896069
v -13.56736664 241.81941152 -29.28417176
v -18.07385124 245.53444982 -30.49264289
v -21.14755660 246.08911574 -30.56495823
v 32.88551793 239.11289871 -39.47911412
v 28.41850184 243.09925735 -36.14287823
v 19.36386898 244.57618594 -31.57414868
v 15.41830599 245.67472935 -32.16408193
v 4.74803755 246.46985531 -31.73403442
v -12.79857475 248.13187122 -29.78736907
v -16.70784689 248.58468771 -30.28130159
v -19.88343708 246.46241963 -30.54830618
v 31.52963519 244.32867765 -39.35978934
v 21.80604450 248.19457531 -32.00865909
v 18.28769967 248.54442477 -31.99248761
v 11.50024682 248.88063967 -32.79281408
v 8.05329066 249.40644205 -31.96648136
v -2.56706262 250.95343590 -30.26107140
v -3.89077794 251.23730302 -30.03382124
v -3.43045406 250.31048059 -29.94845994
v -9.99525376 252.53462791 -28.71858329
v -18.13932136 249.64222312 -30.15524894
v -20.56657709 252.66805291 -29.56500463
v 13.48999981 252.14999914 -32.11999685
v 9.84370895 251.57660246 -31.81887418
v 6.39999984 253.21000814 -31.53000027
v 2.75999936 253.56999040 -31.82000294
v -4.31999192 254.69997525 -30.95999919
v -7.86000025 255.27000427 -30.52000143
v -10.30672342 256.13006949 -29.99035642
v -15.13999980 256.19998574 -30.34999222
v -20.22420429 252.50765681 -29.55465950
v 16.46724157 255.35029173 -32.11719543
v 14.03000019 255.25000691 -31.98999912
v 7.23000010 256.17998838 -31.81999922
v 0.14499910 257.32502341 -31.34510294
v -3.01406113 256.30697608 -31.02481179
v -6.66181277 257.79864192 -30.09389713
v -11.38468180 257.97009468 -30.28921597
v -13.98000028 259.16001201 -30.92000075
v -15.44286311 261.29630208 -30.81062064
v 17.84173399 257.85863400 -33.23862329
v 13.60999979 258.00999999 -32.50000253
v 10.39000042 258.52000713 -32.29000047
v 7.11000012 258.89000297 -32.51000121
v 3.83000006 259.27001238 -32.69999847
v -0.39817981 260.52477956 -32.08636492
v -3.47321434 261.13441586 -32.11316839
v -5.44917304 261.48784161 -31.11169487
v -8.69706180 261.37346029 -30.36187589
v -12.05668040 262.55050302 -30.51500022
v -14.58948757 262.34188676 -30.71246110
v -18.42797920 262.84947991 -31.20935522
v -21.45207115 261.10315323 -31.25271946
v -25.96907504 263.36702704 -31.44497797
v 18.46146397 259.13214684 -35.34075990
v 1.11491431 262.21293211 -33.18937123
v -4.54184646 262.90279627 -31.95283934
v -11.51799969 265.27220011 -30.87349236
v -17.05503836 265.07985592 -31.17432073
v -20.24232410 265.22859931 -31.61995113
v -24.32361804 266.05615020 -31.98097274
v -27.61921845 265.80831409 -31.51080757
v 13.63857929 262.62459159 -36.29962727
v -4.25633229 266.42930508 -32.87292272
v -9.59155429 265.97657800 -31.16333671
v -21.70422673 267.19731092 -32.22574666
v -24.76574108 268.45481992 -32.80355409
v -28.77182513 268.49433780 -32.59983659
v 12.21528277 264.22208548 -37.20863163
v 6.32011471 265.40046930 -35.84138677
v -20.59396356 268.97630095 -32.72920102
v -27.98798680 271.39237523 -34.10210833
v 19.97793093 262.53116131 -41.76480323
v 15.03767632 264.25150037 -39.79218751
v 5.08743525 267.53047109 -36.54493019
v -0.36038528 268.67529750 -35.07037833
v -17.38630421 272.11150527 -34.23613682
v 6.83136983 267.82068610 -38.16566244
v 1.97659107 269.05527711 -36.69225425
v 5.28294872 269.15574074 -39.20096532
v 0.16724622 270.97335458 -37.90395334
v -13.64311483 273.85088801 -36.46396473
v -20.69458738 275.60973167 -38.01041096
v -37.62529418 277.85265446 -40.20455107
v -15.56594763 275.32425523 -37.72683442
v -23.88364449 276.12119913 -39.39469159
v -24.49072711 276.34686232 -40.23883864
v -37.55572438 277.72450447 -39.99415413
v -39.81565312 278.63803506 -42.21270606
v -4.89762006 274.06948805 -39.38171640
v -10.33341419 275.48441291 -39.53641281
v -13.81645910 275.99319816 -39.90588337
v -38.52438182 277.83298492 -39.38004375
v -40.62497616 278.25525403 -39.36495259
v -46.30674794 279.25801277 -40.16047344
v -54.20763791 279.63325381 -40.62576964
v -21.43347450 275.88477731 -38.47554699
v -21.45304531 274.13356304 -36.05994582
v -26.27454512 275.99382401 -38.93008828
v -28.12824957 274.57761765 -36.73091903
v -32.85568953 274.69018102 -36.53047234
v -40.02294689 275.76655149 -36.36474162
v -43.85980964 278.16841006 -37.61201724
v -45.71625590 276.52305365 -34.71987695
v -49.50953275 277.40910649 -35.75783968
v -52.43937671 278.80349755 -38.73274848
v -54.90031466 276.48875117 -36.61204502
v -60.65015867 275.97868443 -39.29622844
v -63.38883936 276.57788992 -40.94152153
v -66.64454192 275.88453889 -43.19689423
v -68.47941130 276.06305480 -45.00729963
v -70.92254609 274.16542172 -46.22037709
v -23.33561890 272.30772376 -34.53377634
v -28.58461440 272.50620723 -34.55049545
v -34.53805670 273.09635282 -34.05171260
v -40.50375521 272.89435267 -31.47497773
v -43.90176013 276.39389038 -34.90582481
v -51.76113546 274.86118674 -33.42260793
v -56.02763593 275.85262060 -36.77305207
v -61.27062440 273.83747697 -38.05772215
v -64.40000236 273.46000075 -40.15000165
v -69.92000341 272.90999889 -43.88000071
v -73.80151749 270.82452178 -47.02177644
v -71.83940709 272.73294330 -45.41230202
v -23.58627319 269.40843463 -33.13866630
v -28.22514810 269.60977912 -33.33205730
v -35.09332240 270.70224285 -31.82865307
v -41.07641056 271.19392157 -29.92631868
v -47.60735855 271.05668187 -28.70987542
v -53.78386006 271.03310823 -30.51497974
v -53.69379371 274.44961667 -33.54643658
v -58.88447538 270.28542757 -33.77331793
v -61.98507175 270.83796263 -36.44418716
v -63.58345598 270.70420980 -38.87767717
v -66.96000695 269.87001300 -41.82999209
v -74.95608926 268.47031713 -46.01700604
v -73.02822918 271.47984505 -45.70890218
v -28.92627008 267.52671599 -32.08761662
v -34.59485248 268.17449927 -30.43942153
v -39.42037001 268.10544729 -28.27098966
v -53.25270072 269.17156577 -29.06105667
v -57.41887540 268.14779639 -31.81755543
v -60.42500585 268.26363802 -33.98508951
v -71.45088166 265.36667347 -42.68730059
v -75.13777167 266.25359058 -45.20749301
v -29.25288118 266.22590423 -31.51301667
v -34.75500643 265.77195525 -29.28370796
v -40.24999961 266.22998714 -27.21000090
v -45.90487853 266.74848795 -26.65346675
v -52.67122015 266.82087779 -27.43129246
v -72.13953137 263.58053088 -42.54388437
v -23.66570570 263.80079985 -31.22005612
v -29.01845798 262.44479418 -30.71371838
v -34.75205228 262.48282194 -28.98257785
v -38.98999840 263.77001405 -27.00000070
v -44.33999956 263.90999556 -25.96000023
v -50.16237497 264.37562704 -25.87107569
v -24.98000115 261.24000549 -30.47000617
v -29.65759113 261.42379642 -30.57629056
v -41.32569954 261.57167554 -26.15220472
v -46.63641378 261.52405143 -25.58673359
v -57.38776177 260.68314910 -27.56897546
v -66.13769382 259.18537378 -34.46481004
v -29.67353351 259.22989845 -30.19242920
v -39.20838982 258.80214572 -27.17867494
v -45.18000036 259.22000408 -26.09000169
v -52.54000053 258.89000297 -25.99000372
v -57.86364898 258.99147987 -27.71076001
v -63.17415088 257.18083978 -30.90783767
v -66.81385636 256.89938664 -33.92716497
v -30.93999997 257.34999776 -30.23000062
v -38.72844577 257.03129172 -27.85579674
v -44.52000186 256.96998835 -27.25999989
v -49.30999875 256.74998760 -26.63999982
v -54.35562506 256.34256005 -27.18405426
v -59.14999917 255.84000349 -28.48000079
v -63.76815587 254.58338857 -30.43126501
v -27.54697204 255.84241748 -29.74309213
v -40.94375670 255.09399176 -28.20478193
v -53.71910706 253.99303436 -27.48294175
v -58.53325501 253.87692451 -28.37966196
v -67.58891791 252.12118030 -32.96486288
v -33.37607905 253.66073847 -29.69737537
v -38.18000108 253.36000323 -28.62999961
v -45.40999979 252.75999308 -28.00999396
v -53.16999927 252.00000405 -28.17000076
v -58.24000016 251.43000484 -28.79000083
v -68.13252717 250.29128790 -33.47697109
v -71.76603377 249.15526807 -37.12622821
v -34.51919928 251.75216794 -29.30534445
v -39.61679712 251.29216909 -29.21120636
v -43.87378693 251.23515725 -28.53918634
v -51.09660327 250.13625622 -28.53804640
v -57.89000168 249.22999740 -29.22999673
v -30.98025545 250.12177229 -29.70035747
v -35.91022640 249.23722446 -29.02895212
v -40.99999741 248.99999797 -29.30000238
v -46.31000012 248.37999046 -29.21999432
v -54.15000021 247.41999805 -29.36000377
v -59.15543437 246.65170908 -30.46165593
v -64.06472623 245.78942358 -32.45742247
v -72.18853384 244.60545182 -37.48974204
v -31.12928383 247.68112600 -30.28254956
v -36.80039942 247.29920924 -29.27783877
v -41.44719243 246.47863209 -29.76681478
v -51.89000070 245.29999495 -30.23999743
v -57.02000111 244.54000592 -30.85000068
v -62.76605278 243.69600415 -31.93047270
v -66.91948324 242.72307754 -34.81233492
v -31.18403442 245.64637244 -30.71084432
v -36.25727817 244.34350431 -29.65855040
v -42.88574681 243.60039830 -30.25581874
v -52.13999748 242.70999432 -30.95999919
v -57.09862709 241.33607745 -31.48382530
v -63.19295615 240.53062499 -33.06987137
v -65.70085138 239.86655474 -34.75396708
v -64.80294466 239.34039474 -34.49003771
v -30.86307459 242.64952540 -31.07820451
v -35.91427952 242.14898050 -30.35110980
v -40.98999873 241.86000228 -29.92000245
v -46.03093490 240.98266661 -31.05238266
v -51.37076601 239.63986337 -31.10576235
v -57.24841729 239.84475434 -31.20544739
v -63.29565495 239.81995881 -33.60175714
v -65.09723514 239.60541189 -34.45203602
v -30.86701594 240.98168314 -31.16604500
v -36.20000184 239.87999558 -30.78000434
v -41.85999930 239.14000392 -29.96999957
v -47.87809402 238.94353211 -30.94351664
v -52.99000069 237.33000457 -31.01000190
v -58.69299918 236.29331589 -31.46144748
v -63.66308033 239.30671811 -33.96809101
v -29.66536209 237.36321926 -30.75939231
v -35.17000005 237.44000494 -30.61999939
v -41.12930968 235.92482507 -29.97390926
v -46.64778337 235.75669527 -30.58932908
v -52.37000063 234.75000262 -30.77999875
v -57.62532353 234.33606327 -31.29503503
v -28.14439125 236.32840812 -30.59338219
v -34.30999815 234.91999507 -30.30999936
v -39.84989598 235.08997262 -29.98395264
v -46.06999829 233.05000365 -30.19000031
v -52.08992586 232.07038641 -30.31763993
v -26.30388923 233.22716355 -30.36111407
v -32.63000026 232.42999613 -29.99000065
v -38.67999837 231.47000372 -29.85000052
v -44.70000044 230.42999208 -30.18999659
v -50.81999674 229.46000099 -29.98999879
v -26.16451494 231.74144328 -30.21342494
v -31.64000064 229.80000079 -29.52999994
v -37.88999841 228.79000008 -29.25000340
v -43.88999939 227.73000598 -29.75000069
v -49.64999855 226.77999735 -29.67000380
v -24.76000041 228.07000577 -29.71000038
v -30.54000065 227.19000280 -29.02999893
v -36.32999957 226.27000511 -28.56000140
v -42.31000319 225.18000007 -29.12000194
v -51.73823982 224.00125861 -30.28087504
v -30.06000072 224.57000613 -28.40999886
v -35.87000072 223.62999618 -27.84999833
v -41.71360657 222.91918099 -28.70527655
v -47.10460082 221.27531469 -29.98562902
v -22.61115611 223.29528630 -28.68110128
v -28.90000120 222.13999927 -28.05000357
v -35.42128578 221.25023603 -27.31898241
v -40.64999893 220.05000710 -28.06000039
v -22.08802849 221.12391889 -28.21863815
v -28.41598168 219.77467835 -27.69917250
v -33.32301602 217.42154658 -26.66239068
v -40.04083946 217.10540354 -27.82265283
v -45.68102583 215.94274044 -29.34724465
v -20.94927244 218.78026426 -27.70885080
v -23.44931476 217.83711016 -27.50360034
v -29.96608242 217.00392663 -26.64510533
v -37.09645197 215.15332162 -26.61757730
v -42.61000082 214.41000700 -27.73999982
v -45.04748061 213.66675198 -28.94513309
v -16.91709273 216.83387458 -27.38706023
v -21.82942070 216.00036323 -27.19692700
v -25.08999966 215.44000506 -26.82000026
v -32.47703984 213.81953359 -25.88047832
v -38.52884844 212.46272326 -26.49622969
v -45.67967355 211.64248884 -29.26650830
v -14.76308983 214.34924006 -26.52018890
v -19.10155453 213.41986954 -26.68367513
v -22.06658199 213.44596148 -26.78449266
v -36.03752702 210.67732573 -25.41512623
v -42.82461479 209.07717943 -27.70844474
v -46.57312483 208.14046264 -29.78052571
v -13.20434920 213.33950758 -26.22582763
v -16.58380963 212.93389797 -26.55144036
v -19.31863464 211.59964800 -26.33805200
v -22.36748300 209.58356559 -25.65977164
v -30.50000034 209.49999988 -24.98999983
v -37.05981746 207.95252919 -25.39165691
v -10.64621098 210.70975065 -26.19305253
v -13.90781626 210.91990173 -26.05031244
v -16.82825014 210.17304063 -26.10975318
v -20.46966925 209.51746404 -25.65875649
v -26.54171735 207.74774253 -25.10212734
v -36.09267622 205.79007268 -24.60356802
v -41.11392424 204.12702858 -26.20380931
v -10.81414148 207.66064525 -25.28970130
v -10.98712534 207.30602741 -25.27537383
v -18.25453155 207.69068599 -25.65877512
v -19.36169341 206.76079392 -25.17695352
v -21.51006088 205.15665412 -24.78339896
v -28.12304907 204.83084023 -24.34082143
v -37.54954785 201.88878477 -24.61973205
v -42.65350103 201.03761554 -26.84914880
v -9.60132387 207.99985528 -25.55667982
v -11.26869116 206.95888996 -25.32834001
v -10.94641723 207.40583539 -25.27840249
v -16.43787324 203.80413532 -24.76399578
v -20.45062184 203.40204239 -24.39576574
v -26.47115290 202.57136226 -23.93002622
v -32.46252984 201.30591094 -23.65574054
v -38.14568371 199.70512390 -24.61433783
v -19.23690736 202.42051780 -24.23489094
v -26.15576237 200.15642047 -23.58065359
v -30.71923368 198.15810025 -22.90171012
v -35.43152288 197.38075137 -23.38698693
v -41.78043082 195.24693489 -26.55074559
v -43.99449751 193.73255968 -30.55423684
v -5.34045231 201.96726918 -24.61058274
v -16.61338657 199.08760488 -23.66262861
v -21.61267586 197.69549370 -23.01359549
v -29.44324911 197.19089568 -22.84403890
v -41.50196910 191.74811244 -25.95836855
v -3.42427194 200.40477812 -24.43543077
v -9.72222444 199.85958934 -24.02038686
v -13.96194100 197.89841771 -23.32242392
v -18.82485487 196.34355605 -22.98960276
v -24.96163733 195.17615438 -22.56941237
v -2.45443964 198.10400903 -23.97976071
v -6.43984508 196.87615335 -23.01283367
v -11.93988789 195.98108530 -22.83185162
v -17.54655316 194.44406033 -22.61752635
v -22.31063694 193.85400414 -22.44643494
v -28.65801752 191.88381732 -22.04140648
v -41.20947048 187.99851835 -25.68954043
v -0.61401044 196.67197764 -24.25382473
v -4.67273407 195.78836858 -23.02076295
v -9.25453566 193.59859824 -22.25310914
v -14.77886364 192.32778251 -21.87404409
v -25.33782832 189.13350999 -21.34373039
v -32.66546130 188.59523535 -21.75213397
v -38.80530223 186.13387644 -23.50776456
v -9.98832285 192.15013087 -22.00336382
v -14.52269405 191.11381471 -21.71723731
v -21.25045471 189.72480297 -21.69106714
v -15.41790832 189.05310333 -21.67320438
v -23.04572240 187.29400635 -20.94019577
v -22.89720438 185.82919240 -20.41991241
v -7.13074720 188.23806942 -21.59964293
v -12.24525459 186.83838844 -21.33882046
v -16.93923399 185.33095717 -20.31782456
v -10.60817018 186.06603146 -20.44596523
v -15.51664248 185.28060615 -20.24023235
v -8.81058909 185.32696366 -20.09095438
v 3.17623047 186.90884113 -23.33116718
v -2.10803654 186.22364104 -21.26693726
v -0.85208664 184.70725417 -21.11282200
v 14.62766528 165.80027342 -38.76783326
v -31.14926629 166.60201550 -34.30136293
v -39.72325101 167.86845028 -29.29611504
v 16.45528153 165.96160829 -40.04877061
v 2.65241903 167.31193662 -32.28444606
v -7.63948495 167.12602973 -34.11053494
v -29.33231555 167.07006097 -34.57266837
v 17.88004674 166.65436327 -40.64188525
v 11.97119337 167.22147167 -37.84060851
v 2.41066469 168.12160611 -32.34710172
v -21.77168988 167.66794026 -36.75134853
v -39.03197870 170.14543712 -31.25393018
v 11.79191936 168.59333217 -37.69372031
v 6.90790452 169.20463741 -35.75167432
v -2.11638794 169.37841475 -33.37048739
v -18.93558353 169.11616921 -36.41463444
v -24.63503182 169.19289529 -36.04442626
v 22.46513404 169.57205534 -40.80827162
v -29.31430750 170.96413672 -36.27622500
v -39.86133263 172.27038741 -30.92121333
v 13.35603837 172.45796323 -38.48516941
v 8.81956052 172.55948484 -36.69255599
v 3.92209645 172.84934223 -34.35798362
v -9.02536232 172.49622941 -35.03992036
v -17.66505092 173.48809540 -36.24985367
v -38.49627078 173.87458682 -32.30892494
v 14.31245543 174.01532829 -39.59591687
v 8.89052544 175.70210993 -36.33475304
v -3.58131086 175.20952225 -35.81384942
v -12.85699569 175.41019619 -35.51359847
v -28.01550552 174.54734445 -36.65748239
v -33.75997767 175.57126284 -35.77173874
v -40.43337703 176.00400746 -31.14651144
v 18.75637285 176.64988339 -41.40797257
v -41.25650600 179.01594937 -29.97791022
v -41.43969342 182.40474164 -30.66527657
v 14.76280019 183.50347877 -42.92007908
v 2.75814999 183.60653520 -38.55677694
v -1.10665639 184.02950466 -38.03709149
v 13.26397434 186.80743873 -43.08192804
v 6.46704808 187.85321712 -41.05143994
v -2.63721892 187.29421496 -38.65411878
v -7.95205031 187.56477535 -38.86303678
v -15.03526233 186.65067852 -38.00014779
v -19.18541268 187.46732175 -39.13360089
v 13.16975802 189.64987993 -43.19979623
v -11.45520154 188.35709989 -38.54004294
v -15.82632214 190.71345031 -41.36335477
v -17.44604670 187.55489588 -38.85214403
v -21.70760185 191.20928645 -39.55796361
v -30.66235594 190.50779939 -39.71050307
v -34.32391211 189.01355565 -39.30932283
v -38.38164732 190.82568586 -38.13581169
v 12.20547128 192.79426336 -43.43706742
v 4.62187920 193.21222603 -41.33559018
v -2.27954169 193.71998310 -40.00499845
v -12.05488201 191.45682454 -40.65702856
v -14.39480856 193.63732636 -42.77108237
v -29.38999981 193.70000064 -39.54000026
v 12.32609525 195.64609230 -44.17786375
v 6.98066875 194.09842789 -42.22994298
v -4.35619382 194.76091862 -39.83375058
v -10.88619977 196.23470306 -42.67994687
v -21.94000222 196.79999352 -40.03000259
v -25.90830252 193.73515248 -39.48977217
v -34.24831480 196.72369957 -40.59683904
v -41.41468182 194.28604841 -37.04470769
v -12.85536122 199.27659631 -44.08983514
v -28.37883122 197.71075249 -40.23851454
v -36.82160750 199.50009882 -40.41531309
v -39.99546543 197.56525755 -39.68634829
v -43.93404350 200.37432015 -38.17149624
v 10.02858020 202.66790688 -44.59249228
v -15.31956065 201.87820494 -44.46588084
v -15.01093246 200.32250881 -44.19273883
v -26.55821294 203.23733985 -41.31374881
v -42.73675755 203.19464803 -40.83157331
v 8.91594496 206.01388812 -45.19823566
v 0.76436187 206.37455583 -43.50169748
v -15.77081904 205.83973825 -44.85290125
v -14.10644036 203.84480059 -44.44007948
v -19.16591264 206.10268414 -43.61023009
v -42.75006801 206.75738156 -41.99483991
v 7.35480571 209.11502838 -46.48006707
v -0.48022886 208.59773457 -44.88203675
v -4.96901246 207.40456879 -43.52635518
v -8.00552405 209.15570855 -45.21447048
v -40.65212235 209.61344242 -41.84669629
v -39.41196203 212.09950745 -41.62665084
v -46.25000060 212.43000031 -42.41000116
v -49.18617010 211.23005450 -39.75829855
v -51.15734041 213.14139664 -36.89407557
v -1.31285097 215.05028009 -46.91051692
v -9.03000031 214.84999359 -46.53999954
v -19.53038387 214.51839805 -45.77734321
v -30.13000078 215.37999809 -43.00000146
v -40.72000086 215.35000205 -42.33999923
v -47.11375758 215.06626904 -42.33479872
v -52.40977556 216.00338817 -38.48458081
v -2.68890359 217.25575626 -47.02112079
v -9.11558047 218.01322699 -46.76346108
v -21.68999985 217.52999723 -45.66999897
v -31.12999909 217.88999438 -43.49999875
v -40.82357883 218.07946265 -42.93473065
v -47.69000039 217.57000685 -43.35999861
v -54.24464121 219.40554678 -35.56656837
v -8.87999125 220.03999352 -46.95999995
v -15.23000002 219.92999315 -46.70999944
v -21.33000083 220.00999749 -45.85999995
v -30.78000061 220.15999258 -44.44000125
v -40.27999938 220.17000616 -43.49999875
v -46.50999978 219.85000372 -44.13999990
v -52.14900151 219.81571615 -42.57721081
v -55.05818874 220.99165618 -38.03426027
v 2.08000001 222.46000171 -48.79000038
v -3.57466610 222.77757525 -46.96812481
v -9.45771299 222.76695073 -47.21761867
v -15.62999934 222.31000662 -47.13999853
v -19.55999807 223.67289662 -46.60546407
v -41.26999900 222.43000567 -44.11000013
v -50.17999932 222.15999663 -44.19000074
v -55.37479371 222.65207767 -41.81629419
v 0.99771388 225.06207228 -49.00107160
v -4.52992786 225.01018643 -47.71967232
v -11.31791994 225.49666464 -47.39030823
v -17.33461581 225.48063099 -47.31778428
v -22.19999954 224.66999292 -46.81000113
v -42.31999815 224.72000122 -44.45999861
v -46.48734629 223.32195938 -44.92560774
v -53.44000086 224.42999482 -44.33999956
v -58.05869773 225.02896190 -41.41000658
v -4.55090171 226.98144615 -48.02080989
v -12.23141141 227.74416208 -47.30810598
v -20.36000043 227.03999281 -47.41999879
v -29.37999927 226.98999941 -46.61000147
v -46.87999934 226.50000453 -46.50999978
v -52.29000002 226.48000717 -45.94999924
v -59.82330441 227.27951407 -42.29081422
v -61.88417226 228.27601433 -37.49804944
v -19.92363110 229.38942909 -47.47709632
v -28.24999951 229.27999496 -46.98000103
v -49.02804270 228.53846848 -47.82230034
v -52.71999910 228.47999632 -47.18000069
v -62.29005381 229.28978503 -42.69898683
v -8.65075644 232.10477829 -47.12319747
v -24.06106889 231.47942126 -47.51468822
v -31.67999908 231.48000240 -46.64999992
v -41.96000099 231.17999732 -46.60999775
v -47.20000178 230.46000302 -48.68000001
v -50.67759752 230.77595234 -48.98850992
v -62.16999888 231.04999959 -44.81999949
v -67.69688427 233.23574662 -41.26160964
v -28.72999944 233.54999721 -46.68999836
v -37.91999817 233.36000741 -46.42000049
v -49.20534790 231.71095550 -49.48534071
v -55.18857017 231.99212551 -48.19770157
v -59.71999839 232.73000121 -46.31999880
v -66.32000208 233.08999836 -44.42000017
v -69.36560571 235.10989547 -41.81810841
v -33.42061862 235.35166681 -46.47290334
v -39.48993608 234.85986888 -47.61017859
v -45.35695910 234.54158008 -49.16900396
v -51.69000104 233.86999965 -49.99000207
v -57.59000033 234.16000605 -48.28999937
v -64.09999728 234.29000378 -47.23000154
v -31.99164197 237.13146150 -46.67184874
v -40.32971337 236.22424901 -48.76879975
v -46.62404209 235.67475379 -49.87984151
v -54.30996045 235.58008671 -50.13990775
v -71.07972354 237.54717410 -42.50512645
v -36.42734140 238.36046457 -47.98138887
v -54.60444838 237.11790144 -51.47870257
v -50.11007190 237.56626248 -51.72261223
v -61.46503612 238.63808811 -51.45511031
v -69.28472966 239.34875429 -48.40279371
v -62.12227792 240.16626179 -52.39255726
v -71.80489600 241.43236876 -46.07218131
v -11.81198843 244.55870688 -46.26337439
v -40.13132676 242.48208106 -50.97227171
v -56.17999658 241.39000475 -53.84999886
v -61.62999943 241.42999947 -53.27999964
v -11.31182536 246.28075957 -46.49294913
v -17.25202613 246.04924023 -46.48174718
v -36.57208383 244.36180294 -51.03304982
v -41.93999991 244.03999746 -51.78999901
v -57.91824311 242.92430282 -54.84079942
v -62.94909120 243.71153116 -54.19890210
v -68.86469573 243.35017800 -51.42968893
v -72.88464904 244.86362934 -46.97879776
v -21.30168304 247.82896042 -46.87388986
v -31.13692999 246.86948955 -49.05040562
v -37.37999499 246.12998962 -51.70000717
v -43.21201891 245.51765621 -53.48813534
v -53.49000171 244.98000741 -54.77999896
v -66.44175947 244.60530281 -53.80170047
v -69.81416047 245.62485516 -51.30760744
v -18.70037429 249.94884431 -47.08445817
v -24.41334352 249.02801216 -48.14222082
v -31.98277578 248.61510098 -50.46891794
v -36.31460294 248.90321493 -53.28220874
v -43.26999933 247.27000296 -54.52999845
v -52.00000107 246.79000676 -55.67000061
v -57.95026943 245.77233195 -56.06797710
v -63.93553317 246.02995813 -55.31451851
v -68.59201938 247.08758295 -53.42421308
v -71.48937881 247.87029624 -50.27230829
v -74.63801652 248.68363142 -45.33338547
v -23.62953313 250.95796585 -49.10745844
v -39.62000087 249.32000041 -54.43000048
v -48.31000045 248.56001139 -56.55998737
v -56.94000050 248.28000367 -56.88999966
v -24.03726615 253.18175554 -49.98649657
v -29.77330051 252.43702531 -50.83167180
v -34.06601399 251.72373652 -52.92668939
v -39.99600187 250.87136030 -55.51231280
v -48.40999842 250.23999810 -57.11000040
v -52.40000039 250.25001168 -56.71000108
v -56.61480501 250.98013878 -57.39166215
v -64.63628262 249.78274107 -55.70581183
v -74.01210815 252.03838944 -49.01795462
v -9.02121421 255.79312444 -47.05455154
v -20.44892497 254.78926301 -49.56164956
v -27.28999965 254.26998734 -51.10000074
v -32.04999864 253.65000963 -52.73000151
v -37.58548200 251.10635161 -54.75405231
v -44.31519657 251.53648853 -57.33801425
v -51.04000121 251.83001161 -57.45000020
v -55.47999963 251.65000558 -57.62999877
v -59.67999995 251.59001350 -57.41000175
v -66.01005793 251.47190690 -54.79603261
v -69.44999844 252.33998895 -53.64999920
v -11.33693103 257.34746456 -47.76904359
v -16.21000096 257.22000003 -48.74999821
v -21.32893354 256.75019622 -49.78463799
v -24.45396222 255.05506992 -50.73146522
v -30.88518046 255.27653098 -52.55662277
v -34.05746073 255.13041019 -54.39227074
v -39.93999958 254.09001112 -56.87000230
v -45.04235461 254.22191620 -58.49615112
v -47.99159989 253.13058496 -58.48043784
v -54.28117886 253.54942679 -58.09343979
v -58.55999887 253.32000852 -57.45000020
v -67.73188710 253.84730101 -54.56671119
v -71.19335234 253.80071998 -52.93650553
v -6.27442449 260.10820270 -46.36511952
v -11.22415066 258.81901383 -47.68680781
v -21.51999809 258.81001353 -49.39000309
v -26.92000382 257.88000226 -51.81999877
v -31.69556707 257.33259320 -53.06397006
v -37.88994998 255.62614202 -56.14385009
v -42.31125861 255.37377596 -57.97097459
v -48.68987203 256.21175766 -59.15195495
v -53.19926143 255.04791737 -58.63459036
v -57.02459067 253.85281444 -57.74418637
v -62.60000169 255.16000390 -56.47999793
v -66.23237580 254.92319465 -55.33996597
v -71.00906968 255.80742955 -53.21254209
v -7.14292610 262.15571165 -46.82486132
v -12.72000000 261.70998812 -47.23000154
v -22.68509008 260.62372327 -49.68105629
v -28.30129862 260.50421596 -51.35338381
v -33.18291530 259.02616978 -53.87189984
v -37.68999875 257.99998641 -56.35000393
v -44.01678219 256.89619780 -58.68728459
v -46.24161869 257.97703862 -59.04171243
v -52.36117169 256.05210662 -58.78587440
v -56.16110936 257.00870156 -57.59886652
v -66.95421040 256.66546822 -54.63905632
v -71.64794207 257.32439756 -52.82123759
v -74.79020208 257.82549381 -50.41859299
v -7.40155485 264.60260153 -46.22061178
v -27.32236497 264.02267814 -49.76532981
v -43.35999861 259.00000334 -57.99999461
v -46.91741616 258.88338685 -58.83112177
v -55.02326787 258.08587670 -57.92244896
v -59.42581221 258.31598043 -56.65292591
v -73.64365458 258.17361474 -52.23846063
v -17.49386452 265.27166367 -47.90839925
v -25.78142099 264.87374306 -48.87395725
v -42.98207164 260.40562987 -57.89268017
v -50.00000075 260.04001498 -58.71000513
v -68.38541478 260.14044881 -53.49784717
v -74.46949184 260.54593921 -51.95797980
v -76.89471543 261.64945960 -47.06267267
v -23.15349318 266.61413908 -48.05953801
v -26.37846395 265.87262750 -48.65297675
v -45.71950063 262.33974099 -57.57100880
v -50.22000149 261.64999604 -58.24000388
v -55.85967377 261.58559322 -57.04977736
v -70.69259137 261.67067885 -52.44870856
v -75.13397187 262.83213496 -51.26083642
v -76.79992914 263.03136349 -48.50935563
v -22.87589386 268.80523562 -47.78194427
v -44.99505460 264.47254419 -56.83395267
v -51.36635154 263.43062520 -57.76974559
v -56.44629523 262.78862357 -56.49967864
v -72.34519720 263.25193048 -52.09033936
v -76.68912411 263.94882798 -48.58077690
v -60.70603803 264.98395205 -54.76307124
v -74.77115840 264.94276524 -51.02662742
v -58.90198424 267.67992973 -54.08999696
v -56.89762905 271.23999596 -52.63290554
v -38.66535053 247.33346701 -52.78703198
v -46.02127895 255.63934445 -58.95759538
v -49.18143526 251.69092417 -57.80485645
v -51.67999864 257.16000795 -58.67999792
v -53.39473858 254.11224365 -58.36692452
v -68.19024682 256.63569570 -53.84058878
v -73.72000068 259.68998671 -52.36000195
v -31.98015690 243.95802617 -47.78911546
v -34.54048187 248.16788733 -51.96885392
v -38.87000307 253.08001041 -55.95999956
v -44.20678690 255.53184748 -58.61042067
v -48.08310792 258.72215629 -59.04792622
v -59.80414525 260.41480899 -56.06985465
v -66.82752073 261.50771976 -54.33310568
v -73.60742241 261.88519597 -52.22903937
v -6.79312972 235.53428054 -47.44565859
v -37.22000122 254.31001186 -55.60000241
v -41.63970426 257.69498944 -57.99473822
v -46.32027075 260.09970903 -58.57798085
v -51.96780339 260.86261868 -58.38042498
v -58.04477260 262.31643558 -56.27576262
v -67.28784740 263.65944743 -53.81408706
v -73.40555638 263.90150189 -52.02306435
v -31.58999979 250.38000941 -51.41000077
v -36.81031987 256.09675050 -55.61045557
v -41.10909998 259.34961438 -57.66851082
v -47.09232599 262.16512918 -57.90580064
v -50.76778680 264.18390870 -57.60029703
v -57.05146492 264.21803236 -56.10505864
v -8.52369238 238.77367377 -47.14661837
v -31.23860620 252.91088223 -52.07756162
v -35.50000116 257.75998831 -55.41999638
v -40.52999988 261.28000021 -57.02999607
v -46.56873271 263.90224695 -57.35699832
v -50.59000105 265.26001096 -57.14999884
v -56.47328869 265.88797569 -55.54577708
v -32.09184855 255.52126765 -53.35333571
v -35.35474464 260.06114483 -55.19642308
v -39.63732347 262.20268011 -56.27719313
v -46.99974507 265.73252678 -56.70126528
v -51.33459717 266.75391197 -56.33613840
v -56.36486784 267.24365354 -55.00930548
v -74.11584258 268.99662614 -49.58510399
v -30.55897355 256.70939684 -52.80241370
v -33.52256492 260.28823853 -54.18050662
v -47.16316611 267.42401719 -55.88864535
v -50.93787983 267.66437292 -55.37157133
v -56.17067590 268.66981387 -54.10648882
v -26.52625553 252.55638361 -49.77221414
v -29.75684591 255.11139631 -51.66983977
v -31.26493841 259.14168358 -52.96695232
v -34.88608077 261.98330522 -54.11279947
v -40.56357965 265.37942886 -54.91635203
v -46.06336355 268.27943325 -55.07918075
v -51.34192109 269.40792799 -53.63371223
v -72.97880203 271.70515060 -48.03059623
v -10.64450853 244.36919391 -46.33899406
v -26.60809644 256.34449720 -51.06687546
v -44.43247989 268.88075471 -54.24067751
v -50.15926063 270.41223645 -52.93904617
v -53.28084528 270.64591646 -52.86613479
v -67.28925556 275.06116033 -50.08614436
v -71.04573399 272.68064022 -49.68816042
v -11.45020965 247.64311314 -46.63041607
v -24.51954037 258.60655308 -50.94417185
v -30.29388934 262.64885068 -51.73520744
v -43.75986755 270.29082179 -53.01272497
v -47.90214822 271.31298184 -52.63487250
v -61.38386577 275.96130967 -50.70178583
v -65.08414447 276.34015679 -49.91437495
v -69.49774921 274.25768971 -49.41327497
v -19.67067085 258.77463818 -49.20845106
v -34.72700343 267.18416810 -51.25650391
v -44.71686482 272.06569910 -51.67479813
v -48.97100851 273.76940846 -50.47629774
v -55.04861102 275.93621612 -49.88763481
v -60.12003869 277.11552382 -49.97632280
v -8.73812009 252.98464298 -46.78664356
v -17.97000133 259.99000669 -48.77999425
v -28.56085822 265.83966613 -49.54888299
v -44.90968958 273.39729667 -50.40851980
v -50.01470447 275.01025796 -49.40602183
v -55.60707673 277.23062038 -49.55073446
v -61.16037071 278.54326367 -48.64891618
v -15.66000096 261.55000925 -47.95999825
v -20.68512142 265.08101821 -48.33228514
v -26.40129998 266.91859961 -48.32449928
v -46.00929469 275.37590265 -48.19746688
v -52.10324004 277.53141522 -48.30062389
v -57.60526657 279.56661582 -47.68246040
v -11.13143284 263.64493370 -47.02112824
v -26.48238465 269.93745565 -47.81856760
v -31.95087239 271.89016342 -47.67805338
v -46.35341093 276.94594860 -46.23184726
v -52.49670893 279.58208323 -46.59766704
v -24.94507097 271.46020532 -46.43232375
v -37.16153279 275.99111199 -45.77229545
v -42.91094840 277.74554491 -44.62585971
v -20.36457136 272.38991857 -45.41232809
v -26.16988681 274.18249846 -44.88856345
v -38.09581324 276.51694417 -45.48398778
v -16.06308669 273.33518863 -44.44117472
v -21.57545276 274.87784624 -43.68575290
v -16.91095531 275.36672354 -42.26749018
v -35.39339453 275.72515607 -45.37919909
v -41.08361527 277.89422870 -44.25438121
v -38.81411254 275.99927783 -45.88943347
v -42.25586355 278.35455537 -43.75407472
v -45.53259537 278.54388952 -44.03169453
v -49.89664257 279.04599905 -45.36025226
v -28.76104601 270.55388689 -47.67643660
v -45.88047788 276.70508623 -46.42845690
v -51.66701972 279.27267551 -46.54325545
v -52.10682750 278.90399098 -47.26243019
v -54.85636368 279.47479486 -47.49994352
v -22.78078347 234.50738192 -47.32763395
v -53.72000113 236.10000312 -50.71000382
v -64.07830864 237.69086599 -49.72356185
v -71.60385698 239.49953914 -39.53483701
v -69.91441548 239.55534399 -36.65899485
v -4.01100423 234.34297740 -48.61546308
v -24.53037351 236.13221943 -47.27742076
v -56.08000234 237.76999116 -51.73000321
v -62.31590733 237.52468824 -50.07793382
v -53.06807533 237.97045648 -51.95727572
v -63.63999844 241.65000021 -52.99999565
v -64.73000348 243.15999448 -53.73000354
v -68.52219999 244.38844621 -52.25367844
v -74.07200336 246.03754282 -41.38785601
v -73.11932743 246.05689943 -38.72977570
v -70.56069374 245.21906674 -35.89195386
v -74.57476109 248.08180332 -42.28070378
v -72.77159393 248.34047258 -38.24467957
v -68.82436574 249.08897281 -34.09540653
v -67.82270968 247.65065312 -53.92576382
v -70.38573921 247.88209796 -51.33650824
v -74.52993840 249.30907786 -46.44338414
v -73.88816774 249.86889958 -40.62962532
v -61.12501025 247.84252048 -56.61446601
v -73.02144915 252.13930011 -39.52081501
v -68.94820929 252.33492255 -34.57558528
v -63.20206821 250.17040968 -56.57665804
v -66.65901840 250.22098422 -54.37393859
v -70.37000358 251.37001276 -52.85999924
v -74.06695932 253.82581353 -40.89342058
v -64.79390711 251.27971172 -55.46678603
v -71.35032117 252.72423029 -52.48340592
v -67.79795885 255.44497371 -54.16169763
v -73.17166030 256.92999363 -52.29118094
v -62.42613867 258.24922323 -31.51186183
v -60.19781530 256.55326247 -28.73136848
v -59.50000137 255.16998768 -56.87999725
v -65.59859216 256.64913654 -55.61528355
v -69.37884539 257.73295760 -53.16748843
v -76.68791711 260.07980108 -47.36541212
v -76.12529397 260.38986444 -44.20460761
v -51.29110441 254.63724136 -58.78651142
v -52.69713700 253.77649069 -58.25670809
v -55.47412112 256.15996122 -57.79401585
v -60.20269170 257.37494230 -56.53823167
v -66.13000482 258.89998674 -55.12000248
v -70.19063085 260.08877158 -52.74594203
v -74.95742291 261.08416915 -51.61560327
v -76.83993876 263.26769590 -47.52143845
v -53.26523632 257.34290481 -58.58480930
v -75.94352961 263.96918297 -50.23370683
v -76.43693686 265.18622041 -47.93884605
v -75.89953393 265.59013128 -49.52407628
v -75.84451884 266.86438918 -46.92505300
v -69.14185733 265.86696506 -52.63016745
v -66.58188254 266.80657268 -40.66977277
v -62.92002648 267.13997126 -36.95325926
v -66.05228037 268.76422763 -40.90971872
v -63.17848712 268.84859800 -37.41385788
v -73.77344370 270.58243752 -46.09239101
v -64.86187875 269.84894276 -40.18371180
v -69.43681836 271.83005214 -43.62426698
v -67.60901213 270.43032646 -42.53679514
v -64.85866010 270.69139481 -40.51377624
v 16.38298854 154.00610864 -36.82727367
v -1.58035313 154.92172539 -30.04944697
v -12.46993430 152.67282724 -33.58001634
v 9.56865400 155.23467958 -34.99552235
v 6.28095306 156.04907274 -32.92523697
v -13.58435396 154.00750935 -34.24649686
v -6.47542439 156.17756546 -32.21495077
v 5.03610307 158.62534940 -32.09298849
v 0.35917590 158.32005441 -30.73846549
v -6.60200557 157.53750503 -32.45320171
v -12.54589576 157.04105794 -33.52497518
v 23.99717458 161.54271364 -38.59781846
v 16.89220965 160.27680039 -38.79379109
v 9.82718077 159.97485816 -36.13008559
v 6.38068654 160.24112701 -33.12304243
v 3.05128749 160.64473987 -31.32333979
v -12.94028107 158.60031545 -33.59214962
v -17.59063266 157.95677900 -35.87039560
v -22.45077118 158.20904076 -35.04166380
v -25.97654052 157.59225190 -34.19901803
v -37.04544529 157.53884614 -29.87116389
v 23.03579450 162.24446893 -39.43948075
v 18.36834103 162.89964318 -40.24536908
v 7.11106369 162.33590245 -34.26885605
v -3.90172075 159.61407125 -31.36105463
v -8.73610657 161.41088307 -33.44681114
v -13.08732945 161.20088100 -33.81907195
v -18.76999997 160.42000055 -36.12999991
v -28.96420099 160.48540175 -33.58408809
v 18.26340333 164.24424946 -40.54101929
v 13.20846379 164.70727324 -38.27908635
v 6.05563447 165.13182223 -34.30527449
v 1.26438227 164.61209953 -31.62123263
v -5.03383018 164.09565508 -33.42826664
v -12.31346745 163.52604330 -33.84204954
v -19.56735179 162.47929633 -36.20501980
v 4.98349220 167.24145412 -33.87195989
v -16.02828689 166.22537374 -34.68314558
v 23.69841188 171.06893659 -41.26212001
v 5.50877070 169.87997293 -34.85709801
v -0.59237721 169.66734827 -33.12252089
v -21.38572559 167.74281859 -36.72727942
v -32.01541677 167.98539460 -34.91446003
v 17.93090813 172.94734716 -40.69513083
v -6.04098104 172.01448977 -35.09503603
v -21.64497413 170.78925669 -37.01433539
v -31.26890957 169.20329630 -35.56649014
v -34.34077278 169.65772212 -34.06107053
v -39.66236860 170.87765038 -30.70584871
v 24.11172166 176.92728341 -42.23042727
v 14.04863875 175.90561509 -39.51212391
v -11.59175672 174.62813854 -35.36744043
v -19.83255707 173.89583588 -37.11596876
v -39.86535966 173.64911735 -31.19612485
v 22.31519297 180.01835048 -43.08913276
v -21.64021693 176.64103210 -38.20440918
v -28.35858054 176.24950409 -37.09608316
v -35.56092083 176.02014542 -34.64774415
v -41.12488031 176.29137635 -28.18313055
v 21.74999937 182.17000365 -43.27999800
v 18.97374541 182.65686929 -43.15415025
v 13.69363628 182.22121894 -41.95622355
v -28.62282656 180.07229269 -37.74867952
v -38.31423074 179.36708033 -33.75342488
v 17.88280718 184.55629051 -43.54811832
v 13.75865843 184.62461233 -42.84645244
v 8.12935736 184.16534364 -40.42965919
v 1.31600921 183.86825919 -38.39122877
v -41.44107923 180.97084761 -29.71834131
v 17.02830940 186.48396432 -43.91007498
v 11.59999985 186.73999608 -42.10999981
v -0.96762303 186.09836698 -38.94693404
v -13.43821269 185.32016873 -37.80957684
v -42.09218547 183.84188414 -29.53801677
v 9.45015159 188.96386027 -41.53019935
v 1.27090618 188.47066164 -40.09770229
v -4.32712631 188.21685016 -38.65706548
v -10.08000039 187.82000244 -38.41999918
v -16.30414464 187.59588897 -38.67321461
v -21.90307528 186.91998720 -38.56711090
v -27.61138044 186.43702567 -38.85403648
v -0.42830541 190.60614705 -39.78670388
v -10.99000033 189.84000385 -39.45999965
v -15.13413992 190.45697153 -41.14323482
v -19.85999942 189.16000426 -39.63999823
v -25.63538216 188.83505464 -39.04006258
v -30.71000054 188.32999468 -39.37000036
v -36.71422973 189.08360600 -38.42049837
v -40.88361561 189.59604204 -34.90761295
v 13.63900211 193.14268231 -43.93297061
v 6.13026321 192.49385595 -41.49530455
v 0.33000042 192.73999333 -40.92000052
v -4.88910824 192.49483943 -39.58031163
v -14.53544758 191.64267182 -41.81092978
v -24.23370257 191.50897861 -39.21911493
v -29.92276475 190.56823850 -39.49557990
v -34.26452726 190.75518847 -39.94629905
v -39.09424692 189.77633119 -36.99003160
v -43.25200990 190.89485705 -30.34168668
v 12.94788253 195.54701447 -44.14605349
v 5.84216090 195.16061246 -41.73524305
v -1.51919888 194.75054741 -40.35671800
v -13.23968638 194.62908804 -43.06508228
v -17.36913249 193.33024323 -41.76860303
v -28.86000089 192.75000691 -39.35999423
v -34.21066701 192.41975248 -40.32364488
v -38.00031915 191.96204841 -38.85250539
v -0.88226714 196.15541399 -40.72681069
v -8.16000067 196.11999393 -40.72999954
v -12.31626235 195.86516917 -43.24208945
v -20.67366242 195.21857798 -40.13817012
v -26.27813816 194.54589486 -39.51523453
v -32.63089061 194.29825246 -40.10422900
v -0.59521163 198.53675365 -40.95308110
v -13.01573962 196.98654115 -43.75425354
v -24.34365451 196.65348530 -39.62818533
v -30.62999994 196.25000656 -40.32000154
v -35.18341482 195.89041173 -40.53104296
v -39.81030732 195.43503225 -38.91928121
v -13.42635509 199.28695261 -44.25354674
v -29.68000062 198.12999666 -40.60000181
v -35.29735655 197.88858294 -40.48264027
v -4.90612164 201.89720392 -41.09730199
v -15.65000042 200.68000257 -43.85000095
v -28.61857042 200.10562241 -40.77547416
v -32.92854875 200.36600530 -40.63918442
v -38.64999861 199.34000075 -40.42999819
v -45.98138109 200.06649196 -33.38299692
v 10.68819035 204.63629067 -45.15976459
v 4.33465792 204.29235697 -43.53428259
v -14.57224414 202.45204866 -44.59512979
v -22.45488763 202.37343013 -41.15272313
v -28.82336825 201.85205340 -41.29995033
v -35.56509316 201.36143267 -40.95619544
v -40.16000032 201.03000104 -40.77000171
v 6.48850529 206.02463186 -44.92721334
v -5.04495110 205.64809442 -42.25732014
v -8.07000045 205.14999330 -42.36999899
v -12.88999990 204.53999937 -43.85999963
v -16.48000069 204.18000221 -44.36000064
v -28.86340022 203.66413891 -41.47724062
v -41.30108282 202.75069773 -41.04143381
v -44.60836947 202.82857120 -38.96328434
v 10.49999986 207.83999562 -46.13000154
v 6.68618083 207.53805339 -45.73147744
v -0.45633732 207.25183189 -43.73307526
v -5.87813277 206.38832450 -42.70673916
v -16.59000106 205.74000478 -44.68000308
v -29.58815917 205.24942875 -41.61164165
v -35.72430834 204.82692122 -41.42635688
v -41.32962599 204.81342077 -41.64817184
v -47.42448777 204.96390760 -34.35633332
v -7.26138707 208.06171000 -44.53581572
v -14.56950232 207.32282102 -44.83826086
v -18.34752224 207.13160932 -44.23304275
v 5.13716135 210.98469198 -46.29284889
v 11.20755915 212.65983582 -48.32147807
v -0.65258768 213.24571967 -46.62340879
v -46.94579169 209.95219052 -41.47585109
v -19.64107715 211.37784421 -44.89652440
v -44.35820132 210.13160050 -42.45388508
v 7.35495379 212.61771023 -47.73890227
v -45.12402788 208.99334550 -42.07428172
v 13.19753379 212.33783662 -48.98843914
v 2.66750180 212.13757992 -45.88363320
v -5.38928667 211.40593290 -46.08997703
v 14.48999904 210.95000207 -49.04000089
v 15.70000313 210.09001136 -48.66999015
v 11.46946754 210.07683873 -47.53074422
v 0.46015097 209.80577171 -45.12887448
v -5.42494236 209.50387418 -45.37567869
v -32.59262443 208.69652927 -41.30313918
v -40.36893323 208.28390121 -41.53337702
v -48.88943955 208.49370956 -35.24509445
v 22.55722508 155.89736402 -35.73401645
v 19.19669099 155.69488704 -37.30645031
v 6.28666719 158.59347582 -33.24522451
v 1.81173126 159.85734761 -30.95099144
v -4.35422873 161.51759028 -32.25013241
v 23.28852192 157.08146989 -35.67532077
v 19.97537538 157.37532079 -37.66045347
v 6.93018408 159.72457826 -33.68539363
v 23.70260656 158.18266571 -36.04560718
v 24.18826334 159.17088091 -36.19012609
v 3.94563377 163.40136528 -32.58220479
v -0.42990848 164.20085728 -31.57731891
v 24.23558757 160.62480211 -37.67868876
v 21.49188146 161.43755615 -39.68023509
v 16.91878773 162.91362047 -39.86463696
v 11.38908416 163.24716806 -37.37709299
v 4.97309910 164.99277949 -33.48578140
v 0.39085519 165.77616334 -31.69565275
v 24.38829653 162.59898245 -38.87843341
v 20.28580569 162.95038164 -40.25115073
v 13.58996890 164.92979228 -38.33262622
v 9.82578378 168.63909364 -37.13397682
v 25.42253025 167.44482517 -40.06221890
v 6.59265369 171.68974876 -35.73574126
v 0.86907181 173.05943370 -34.40989554
v 26.55029669 169.85237598 -40.26509821
v 14.46370874 172.52160609 -39.32474926
v 27.06360072 172.48755693 -40.65239057
v 25.05780384 172.14225233 -41.18331149
v 28.35467830 177.32225358 -40.82641378
v 27.40443125 181.18643761 -42.06039384
v 3.99611006 185.50868332 -40.05153105
v 26.41007490 183.22816491 -42.34442860
v 15.44921659 185.15425920 -43.50148886
v 26.25992708 185.86088717 -42.62270778
v 21.74000069 186.22000515 -43.20999980
v 16.30656980 187.30719388 -43.86040568
v 3.35069117 190.72903693 -41.21971875
v 26.14999935 187.59000301 -42.92999953
v 20.95000073 188.66999447 -43.20999980
v 2.31549307 192.79468060 -41.18815437
v 25.36802925 189.63587284 -43.42059791
v 21.13063261 190.92455506 -44.54452172
v 16.04002900 192.08978117 -44.03863102
v 11.13414019 192.96598434 -43.13488305
v 1.59378781 195.33112645 -40.92048109
v 24.97000061 191.88000262 -44.44999620
v 20.33793554 192.79459119 -45.27854174
v 15.80242999 193.87178123 -44.31526735
v 24.10470508 194.20869648 -45.26613280
v 21.38635702 194.17256117 -45.69065198
v 16.60661027 194.53433156 -44.60586980
v 24.01865087 196.02863491 -45.67086697
v 15.85459523 197.53369689 -45.05952820
v 18.89307052 198.35342467 -45.86424679
v 9.52970609 200.97115636 -44.41625625
v 22.27189019 200.78597963 -46.60056531
v 19.20020394 201.81597769 -46.05094716
v 14.44540173 202.54518092 -45.54221779
v 3.04223760 205.72434366 -43.90921444
v 24.11999926 202.28999853 -45.52999884
v 21.08063921 202.80003548 -46.90425470
v 17.81922765 204.02638614 -46.66954279
v 12.33271416 205.32228053 -45.66298798
v 8.05189833 206.27985895 -45.17427459
v 0.68267132 207.48914778 -44.16924715
v 23.10395986 203.71338725 -46.23037204
v 19.51157488 204.59483564 -47.32435197
v 13.44017033 206.42031729 -46.29096016
v 9.35722608 207.11381733 -45.67475989
v 22.04116993 204.88083363 -46.77455500
v 18.57007481 206.27014339 -47.77958617
v 15.08999988 207.20000565 -46.70999944
v 21.47033066 206.63779974 -47.43029922
v 13.77859712 208.76935124 -47.07480595
v 21.93647809 208.74182880 -47.88891226
v 13.68365064 210.62092483 -48.65242541
v 20.97569034 210.64077318 -48.80953953
v 17.98983850 211.27593517 -49.56712946
v 9.45604220 213.55903149 -48.24838042
v 21.15131170 213.12820911 -49.43456128
v 18.11215468 213.96933496 -50.22271723
v 13.70151248 214.37950432 -49.75678772
v 10.72101295 215.11252224 -48.62975329
v 19.62471940 214.94418383 -50.33190176
v 15.90739377 215.32955766 -50.41576549
v 12.63000444 216.41999483 -49.40000549
v 8.09396803 217.41296351 -48.60207438
v 6.03087014 218.31202507 -48.52564633
v 1.12360250 219.26930547 -47.95264825
v 20.89999430 216.38000011 -50.30999333
v 15.79496823 217.79304743 -50.40024593
v 12.73286156 217.51739085 -49.39776286
v 8.01457744 219.13678944 -48.59651625
v 5.35923894 220.54988146 -48.89608920
v 23.20332639 218.62588823 -47.83541337
v 19.24387179 218.18058193 -50.58269575
v 10.77507529 221.70720994 -48.47345129
v 5.11999987 222.21000493 -49.05999824
v 21.75664902 220.19536793 -50.52058026
v 17.63356663 221.06142342 -49.88995939
v 13.37519567 222.33505547 -48.72995242
v 6.95000030 223.80000353 -48.87999967
v 2.99158157 224.66312349 -49.12260920
v -0.85627503 225.36122799 -48.78274351
v 27.29047276 221.60041332 -48.76711220
v 23.34517427 222.34648466 -49.96703193
v 19.45662498 222.60454297 -49.50733110
v 6.53140619 225.59778392 -48.52782935
v 2.58238963 226.36941075 -49.14924502
v -1.75893796 227.70915926 -49.12179336
v 29.58600596 222.38534689 -46.93706334
v 26.81624144 222.48327732 -49.05403033
v 22.38400467 223.19273651 -49.70642179
v 30.89219891 224.26375747 -47.12469876
v 27.88201906 224.37603772 -48.32088947
v 24.76838231 224.93909299 -48.81406948
v 20.63920349 225.74138641 -48.42317477
v 32.65706077 225.25411844 -45.72092742
v 29.50380743 225.94797611 -46.97940126
v 22.53618278 226.76438093 -48.08936641
v 33.11561048 226.44560039 -45.92932016
v 22.40849845 228.45794261 -48.23009670
v 13.88137508 233.05350542 -47.69456387
v 13.29484768 235.73191464 -47.37753049
v 4.53626085 237.50299215 -48.33998159
v -5.11108246 239.45987225 -48.34914580
v 27.14231424 235.41396856 -48.13280702
v 19.84378882 237.10386455 -47.32237756
v 28.83622237 237.94443905 -48.06487635
v 25.01993999 239.89936709 -47.49357700
v 20.15025914 240.04501104 -47.36071452
v -3.24027915 244.97964978 -48.28843474
v 23.00140634 239.96149004 -47.13604227
v 19.04567890 241.56691134 -46.57579958
v 14.37103376 242.29103327 -47.15025797
v 10.22870559 243.61164868 -47.28342593
v 2.83682416 245.10142207 -47.92223498
v 30.67863546 239.47584629 -47.68845439
v 23.44984375 241.47622287 -46.72773927
v 16.71553217 243.54621768 -46.31710798
v -6.96343230 248.80653620 -47.72147536
v 29.95756455 241.42192304 -47.68189043
v 23.67243171 243.39418113 -46.65672407
v 0.46333074 248.36082757 -48.19375649
v -7.21572619 250.24026632 -47.51766473
v 29.53789383 242.68840253 -47.69800231
v 19.97202262 245.13587356 -46.22335359
v 15.67867585 246.18016183 -46.35037109
v 12.40990590 246.93284929 -46.92925140
v 28.65698189 244.04403567 -47.60530964
v 27.81503834 245.09991705 -47.47322202
v 28.41766737 245.40629983 -47.73107544
v 27.12301724 246.43872678 -47.68941551
v 21.46446705 248.37507308 -46.57973722
v 29.86579016 247.50478566 -46.68773338
v 25.40535480 247.11018801 -47.29807749
v -6.62075914 254.83927131 -46.50125280
v 29.56691943 247.95977771 -47.25133255
v 25.69296025 248.10390174 -47.73589596
v 24.91953596 249.10824001 -47.75084928
v 11.09283231 252.21067667 -46.86455801
v -0.40144430 254.65926528 -47.02777788
v 28.04473601 249.93769825 -47.46058211
v 24.28043261 249.79723990 -47.60840908
v 27.47198939 250.82325935 -47.27054387
v 20.02272196 251.19498372 -46.59451917
v 0.14435983 255.92899323 -46.58914730
v 26.87340043 251.47572160 -47.45451361
v 24.03118648 251.82369351 -47.60846868
v 26.26790851 252.27805972 -47.42885381
v 22.96076901 252.29275227 -47.26389796
v 2.97606969 256.72289729 -46.56595737
v 25.06631054 252.04417109 -47.88199812
v 21.88703604 252.90799141 -47.00742289
v 9.20564402 255.99318743 -46.49382457
v 24.32937734 252.97480822 -47.56894335
v 21.86141349 253.87841463 -47.06465080
v -0.20318764 258.50301981 -46.85987532
v 24.48596992 254.12362814 -47.47007787
v 6.34918222 257.74919987 -46.63654044
v 2.56043253 258.77347589 -47.08318040
v -0.45315761 259.17378068 -46.82745785
v 23.86675030 254.67386842 -47.43400961
v 5.12098474 258.61907005 -46.49627581
v 1.37724471 259.39953327 -47.13814333
v -1.74104725 260.09643078 -46.63317278
v -9.17433761 261.79337502 -47.42128775
v 22.78382331 254.87324595 -47.32148349
v 4.14240360 259.48008895 -46.66669294
v 0.88956015 260.29247046 -47.18391970
v -2.50169169 260.92034578 -46.89194262
v -9.34664533 262.71027327 -47.45448381
v 5.95328119 259.89937782 -46.25041038
v 2.20951717 260.05589962 -47.29280621
v -0.85172028 261.42153144 -47.04390466
v -3.76781472 262.05548644 -46.73117399
v -10.21382865 263.84863257 -47.11693898
v 18.50834116 258.12971592 -46.93659768
v 15.46435617 258.77100229 -45.88731751
v 5.49429609 260.96913218 -46.32638022
v 2.12472607 261.78216934 -47.09757864
v -1.26168958 262.30818033 -46.96661606
v -4.81613446 263.28051090 -46.24160379
v 17.07972400 259.17029381 -46.28725350
v 3.84533033 262.36748695 -46.16846889
v 0.43186807 263.20573688 -46.25953361
v -3.35637876 263.95913959 -46.03322968
v -6.68647978 264.98097181 -46.07193917
v 18.28294620 259.77909565 -46.95152864
v 2.54516932 263.81829381 -45.83952948
v -4.40437067 265.57192206 -45.60275748
v 17.07105711 261.77400351 -46.02213949
v 3.59925721 264.85741138 -45.41309550
v -10.61082911 268.16880703 -44.57250237
v 8.89188889 265.27726650 -45.47342658
v 5.69855701 265.77630639 -45.21624371
v 2.50813691 266.67246222 -45.48193887
v -1.04111177 267.20407605 -44.81031746
v 4.46128938 267.66088605 -44.67295110
v 1.62454101 268.10649037 -45.04184797
v -1.30791485 268.70283484 -44.38763484
v -4.59908647 269.90646124 -43.64601523
v -11.61861978 271.56549692 -43.80175471
v -2.56463839 271.02199197 -43.71263087
v -5.64287743 271.27975225 -43.12062263
v -8.75782035 272.19247818 -43.38555411
v 26.13689378 165.35131633 -32.28746355
v -9.22685768 166.59304500 -34.20831636
v -16.36766084 166.30701721 -34.83062983
v -26.87999979 168.74000430 -35.39999947
v 25.52134357 168.85900497 -40.48520327
v -12.10653316 170.40583491 -34.52590480
v 28.07174437 171.92563415 -34.43055600
v 27.84253471 171.62178457 -39.66540471
v 25.66497587 170.87097466 -40.93068466
v -15.69160633 172.96078801 -35.49094871
v -22.64928631 172.68055677 -37.03340143
v -27.63999999 172.87999392 -36.60999984
v 28.57413702 174.09990728 -34.81294215
v 28.66343595 173.34574461 -39.22414407
v -15.91189578 174.99156296 -36.04284301
v 29.50425819 176.06408894 -38.13324124
v 24.19907972 175.26690662 -41.63223505
v 29.40887772 178.16308141 -39.30908814
v 25.06187558 178.44188213 -42.54568368
v 29.35475670 181.09109998 -40.03710672
v 22.19376154 180.96785247 -43.15546528
v 29.02371250 183.51355195 -40.82964733
v 27.34999917 184.12999809 -42.16999561
v 20.64999938 184.36999619 -43.23999584
v -11.88643370 186.52005494 -37.98597679
v -12.57592626 185.26622653 -37.82177344
v -20.43000050 186.93000078 -38.69999945
v 28.69296260 187.42774427 -40.77164084
v 23.85939099 186.88580394 -42.77512059
v 20.49461566 187.35793233 -43.61033067
v -1.10947515 189.07977641 -39.39718753
v -14.30896390 190.02088904 -40.51533341
v -12.93804310 187.05481291 -38.11787814
v -17.06961170 190.40261209 -40.98369181
v -26.79496631 190.87542593 -39.10060227
v -32.45474398 190.95607102 -40.05610943
v 28.62000093 190.04000723 -40.24000093
v 25.04621446 187.73905933 -42.84442216
v 19.71000060 190.29000401 -43.69999841
v -2.81950273 192.11176038 -39.74662349
v -8.29778519 191.62100554 -39.32210058
v -12.90496252 193.45158339 -42.40280017
v -15.97894914 189.71325457 -40.60508683
v -27.81355940 193.85227561 -39.58148137
v -34.18407217 194.26450133 -40.50840810
v 27.99000032 192.86000729 -39.31000084
v 27.45000087 192.57000089 -42.61000082
v 24.84999970 192.56000221 -44.60999742
v 16.70559496 193.27287376 -44.37467083
v -2.66088615 194.91571188 -39.96219859
v -9.31000337 195.28999925 -41.16999730
v -12.36266922 194.72217560 -42.85921901
v -33.76000002 197.16000557 -40.52999988
v 26.34572797 194.85959411 -43.88273135
v 23.53999950 195.06999850 -45.61999813
v -4.60941438 196.87978923 -39.84872997
v -8.75208154 198.15666974 -40.99453986
v -9.28081665 197.53722847 -41.85650870
v -35.16940027 199.92101192 -40.68405554
v 26.78256296 197.77412713 -39.34604675
v 26.67130530 197.80774415 -43.29443350
v 22.52147719 196.83787227 -46.08321562
v -7.49832252 200.59996843 -40.58142006
v -37.24984080 202.33929157 -41.01686925
v 26.34227835 199.34634864 -37.28881106
v 26.66397020 199.40344989 -41.48085043
v 24.64628220 200.30853152 -45.36394030
v -8.83951876 201.38959587 -41.09551758
v -37.30415553 204.18873429 -41.06748104
v 26.68000013 201.30999386 -37.79999912
v 26.03445761 200.94090700 -43.46134141
v -8.63200333 203.38486135 -41.62501916
v -36.50867939 205.61903715 -41.28617421
v 26.78566426 202.32327282 -38.05398569
v 26.30020119 202.46008039 -42.27002710
v -12.71999907 205.03999293 -43.76000166
v 16.07000083 204.27000523 -45.72999850
v 26.64506808 204.78253067 -38.74487430
v 15.01787361 205.58598638 -46.00497708
v -45.82745954 209.99360085 -42.12443158
v 26.02109313 209.01753008 -41.37165099
v 0.65471907 208.68888497 -44.77063939
v -38.30000013 213.20000291 -42.16999933
v -39.64999691 215.05999565 -42.52000153
v 18.22061650 216.45723283 -50.64846575
v -39.99000043 217.16000140 -42.78999940
v 25.43444745 217.35833585 -37.95300797
v 21.91000246 217.80000627 -50.36000162
v -42.28999838 219.54999864 -43.46999899
v 25.12999997 219.86000240 -38.47999871
v 24.84869212 219.89734471 -43.36118698
v -44.42000017 222.08000720 -44.30999979
v 25.00622533 222.51082957 -38.87351602
v 31.09355085 223.51071239 -46.15778103
v 29.16694060 223.34694862 -48.05258289
v 24.80821125 223.62922132 -49.40468073
v -48.45510796 223.73384237 -44.96908560
v 20.63529380 222.26868570 -34.22886133
v 33.59289840 226.78245604 -41.68590158
v 30.69781139 225.54154694 -46.64553329
v 27.29697526 223.22875261 -48.87830839
v -44.37641427 228.02171111 -46.69152200
v -49.03540760 230.28247058 -48.87834564
v 9.70209017 231.17627203 -47.54542559
v -44.60503906 232.58236051 -48.60870913
v 35.09541601 232.38940537 -40.99728912
v 30.74474074 232.79058933 -47.81980440
v -43.17000136 234.69999433 -48.76999930
v -47.46152833 233.50180686 -49.81841519
v 35.47880426 233.70961845 -42.76876897
v -42.25999862 236.05999351 -48.92000183
v -47.91056737 236.37168109 -50.59630424
v 34.59195793 235.23817956 -40.41582718
v 35.19000858 235.32910645 -44.24827546
v -44.66457665 236.13116145 -49.36259240
v 34.66292471 236.15734279 -40.91696814
v 34.90995988 236.89599335 -44.67465356
v -36.37763113 236.94705963 -47.23585397
v -35.27605906 237.25923896 -47.00812325
v 34.84813869 237.54467070 -41.79092497
v 34.41719338 238.23679984 -45.33712938
v 33.86161476 239.39321935 -41.07503593
v 33.96746516 241.06153846 -41.60239547
v 33.06378052 242.62265861 -40.56608677
v 17.05772616 240.58482051 -47.24793509
v 30.82438372 242.98638105 -38.14284131
v 11.80733833 242.62422323 -47.30943218
v -34.70581025 240.18588662 -47.55737633
v 26.13899671 243.10286343 -34.94751081
v 29.48450670 243.91427636 -37.29745746
v 32.20124170 244.80333924 -40.27653858
v 12.61255052 243.46186221 -46.86979204
v -35.93155369 241.10966921 -49.69137907
v 28.16795930 244.74692345 -36.69748828
v 31.59746155 245.37484348 -39.64081779
v -26.29710920 241.37464166 -46.47349939
v -34.83877704 240.96491933 -48.24378714
v 28.19262445 245.86737156 -37.22278401
v 28.82218175 247.55434692 -38.43731806
v 5.28261950 246.72317505 -47.68238589
v 9.90542863 248.28264117 -47.13024199
v -23.38370867 242.85331368 -46.40141502
v -34.84937549 241.99230969 -49.52386394
v 24.58023466 251.73383951 -34.67459232
v 27.56823413 253.17072868 -39.73719105
v 17.82486215 252.03758478 -46.27925903
v 18.24373752 253.34933400 -46.34712264
v 23.39935862 255.17311692 -35.74249521
v 25.06444044 257.01737404 -41.90641269
v -12.63391506 246.98807299 -46.20252550
v -33.90828148 242.88070202 -49.33919385
v -34.21134874 243.01032722 -49.67783764
v -31.13807365 244.66776848 -47.60423675
v 17.53223501 260.47822833 -46.53470963
v 19.20138113 261.32395864 -39.47861865
v 21.43290825 261.83936000 -44.33096573
v 5.16492547 257.14606047 -46.69078439
v -41.41748324 241.78172648 -50.80414563
v 18.12130399 262.08049059 -39.22910243
v 15.22170100 261.62382960 -45.61062157
v 4.25410364 257.80612230 -46.69651017
v -6.50735525 253.87319922 -46.63894698
v 18.77786964 263.36589456 -44.86168176
v 0.42607370 257.23487139 -46.62287608
v -28.04995142 247.67233431 -47.75197059
v 17.61311851 264.47227597 -43.20217669
v -4.96953959 256.77821040 -46.32853344
v -29.54210341 247.43093550 -48.23384807
v -33.32613781 246.66672945 -50.54750666
v -16.40444063 253.73584032 -47.87843674
v -38.50838542 245.09677291 -51.40569061
v 11.82650123 264.77733254 -45.09533942
v 12.60530576 265.33123851 -44.90227997
v 8.94790236 264.24282789 -45.43420300
v -27.35999785 250.07998943 -48.74000698
v -30.25073186 249.75010753 -50.24109408
v -39.05798122 246.15234137 -52.03666911
v 11.72756031 265.35290480 -44.95317489
v -15.55846538 255.28988242 -48.03721234
v -40.78301415 246.84390426 -53.44422907
v 25.85838921 161.47245467 -33.58391672
v 12.26923615 159.63217616 -23.49174768
v 25.99446289 162.03130782 -36.13502532
v 26.63594112 163.43468428 -34.00533274
v 26.54182725 165.10961950 -32.85487369
v 28.76744792 172.05670476 -37.81454265
v 11.05217449 171.00687325 -24.65226874
v 27.14916877 173.71512949 -33.48911926
v 29.23776582 174.19882119 -37.96438128
v 26.98030137 176.36767030 -34.08698365
v 21.50015533 178.28962207 -30.53869866
v 26.42806806 178.12241614 -34.16059166
v 29.80590984 180.45744300 -37.67456114
v 21.09782025 181.02113903 -31.00724891
v 27.39526331 184.89052355 -35.09819508
v 29.33464944 185.38640440 -39.80890289
v 2.40823650 183.37152898 -22.05722220
v 29.25554849 187.72976100 -38.42203692
v 14.91178479 188.39986622 -28.16448919
v 23.20827171 189.73301351 -33.49034861
v 28.69242989 191.04056060 -39.45113346
v 28.10999937 193.02999973 -40.67999870
v 13.08384165 192.58257747 -27.51988359
v 26.92475170 195.96283138 -36.56330705
v 27.55999938 195.47000527 -41.93000123
v -1.60902820 193.26570630 -23.07058126
v 14.00564797 196.06098533 -28.56086195
v 27.19725296 197.63351977 -41.02170467
v -1.49056118 195.60481608 -23.69760349
v 10.29838063 197.91665673 -26.69991367
v 14.81231488 198.48816097 -29.15356308
v 26.68858320 199.99970496 -42.01985523
v -0.88180183 197.83115387 -24.34763499
v 26.91773325 202.26006210 -39.42481056
v 23.06862362 203.76177132 -33.58081356
v -3.02452757 201.04207098 -24.73636158
v 12.16461789 203.69353890 -27.76341699
v 26.56347863 205.58133721 -40.21021351
v -2.67339638 202.55100727 -25.11729300
v 14.67616390 205.47199249 -29.87699956
v 25.19801259 206.47136867 -44.89281029
v 11.70798577 206.25965297 -27.88402699
v 26.26319230 209.55727994 -39.79423270
v 25.24626441 210.51025391 -43.42748970
v 24.77339841 212.74206042 -45.22002861
v 25.28598532 214.47832882 -36.62053868
v 23.70305732 213.27205002 -47.53294587
v 24.91857111 215.35676718 -36.20023280
v 12.55866326 214.31383491 -29.71341833
v 25.22632666 215.84472060 -36.89549491
v 24.45564792 215.36473930 -46.08975723
v 24.89467151 217.16172993 -36.50079668
v 16.62354358 216.60707891 -31.95988014
v 24.25039746 217.69921482 -35.68165004
v 22.93427289 216.80039167 -48.70387912
v 24.71955121 219.08190846 -36.66460142
v 23.05412479 217.88129210 -48.25319350
v 24.73183535 221.27655149 -37.39176318
v 24.41000007 219.32999790 -44.87999901
v 31.33906424 223.53957593 -43.48424450
v 31.39155731 223.46821427 -44.99743506
v 25.53795651 221.64997458 -41.52888432
v 32.39691630 224.96061027 -42.27397963
v 32.20321983 224.36548769 -45.04970089
v 20.31078376 223.18029404 -34.34105590
v 32.69699961 225.88825226 -41.25702381
v 32.86142275 225.13318062 -43.68143156
v 31.92092106 224.49809313 -46.11920938
v 24.87687953 224.36858714 -37.81807050
v 32.18963742 226.08381510 -40.37281871
v 33.35672244 226.01625323 -42.51151159
v 33.21527690 225.75901449 -44.91514340
v 24.54738691 225.48243403 -36.93487868
v 30.20849824 225.84193945 -39.06566650
v 33.07582438 227.13862360 -40.48857465
v 34.01632234 227.10499167 -42.53320023
v 33.78477693 227.08444297 -45.15042156
v 13.23704980 224.94114935 -30.61152250
v 25.84290504 225.66676140 -37.45119646
v 32.65949711 228.39298844 -39.40040246
v 34.40820426 228.30963135 -44.52383146
v 11.82558294 226.29080713 -30.31042963
v 25.06108209 227.13504732 -37.04766557
v 29.08071131 227.99715400 -37.98124567
v 34.51959789 228.16720605 -43.04236919
v 9.63000022 226.17000341 -30.07999808
v 12.80211471 227.18773782 -30.76257557
v 17.85803027 227.23969817 -33.11703727
v 26.57704987 227.31634974 -37.37068549
v 31.33940324 228.77778113 -38.70489821
v 34.46073085 229.61325943 -40.83273187
v 34.90946442 229.49799895 -43.60813275
v 10.02210658 227.30584443 -29.86615337
v 13.84072099 227.81923413 -31.28108755
v 19.20631528 228.45892608 -33.75788406
v 26.37670562 229.18637097 -36.71163693
v 32.03378245 229.80947793 -38.64540532
v 35.04205123 231.13356531 -41.34974629
v 8.97791423 228.53799164 -29.67303060
v 13.85271456 229.03865576 -31.38976544
v 24.68763478 230.37357628 -35.86048633
v 30.55364080 230.99796474 -37.94810176
v 34.76240486 231.93179071 -40.44507816
v 35.29359028 231.30773008 -43.14070567
v 34.44069251 231.50479794 -45.68979889
v 9.41122975 229.82434928 -29.97478470
v 12.66765315 230.08187115 -30.98901734
v 28.94958295 230.67595065 -37.07666323
v 33.91283378 232.35365748 -39.55086693
v 35.36504880 232.38958418 -41.90907627
v 10.41079406 230.87805510 -30.68456985
v 14.78131395 231.45040870 -31.74659610
v 21.15027234 232.22126067 -34.06441957
v 25.12275055 232.69134760 -35.91351956
v 32.50251338 233.15221071 -38.72834146
v 35.20496562 233.45886171 -41.23472795
v 13.91000021 232.40000010 -31.58999979
v 21.02502435 233.25295746 -33.75111893
v 24.58444424 234.00145769 -35.63429788
v 29.76813167 233.95997286 -36.70947999
v 33.64282474 234.66064036 -39.34633359
v 35.10310873 234.79926586 -41.30160436
v 9.93222743 232.79859126 -30.83338030
v 14.95644916 233.17229748 -31.66909143
v 20.54856904 233.70537162 -33.70246291
v 22.91945182 234.63554680 -34.89032388
v 33.64233300 235.74471474 -39.27964345
v 35.35152227 235.81686616 -42.45729372
v 33.99640694 235.52601039 -45.62315345
v 13.72300182 235.26467383 -31.90871701
v 20.67038789 234.13507640 -33.73396024
v 24.32079799 235.77247560 -35.42895988
v 30.00587225 236.63264513 -36.52764112
v 33.09629858 236.97338998 -38.90803829
v 12.53823191 236.24370992 -31.50163218
v 21.15620859 236.95625365 -33.88211131
v 29.46710400 236.97036505 -36.29695997
v 31.83023632 238.08205128 -38.21827099
v 34.18005630 237.80004680 -40.46761245
v 34.96007994 238.11163008 -43.99571940
v 19.29876581 236.68850958 -32.88357705
v 22.38913625 238.17293346 -34.29877013
v 24.27257039 237.43969202 -35.24008393
v 31.26753494 239.68426883 -38.21979091
v 33.31747279 238.85032535 -39.78182748
v 10.51452663 237.84665763 -31.41543269
v 19.83515732 239.48906362 -33.13297033
v 23.98983017 237.70087957 -35.12541205
v 28.08648162 237.13287711 -36.07554734
v 32.12562576 240.06415904 -39.54324499
v 34.36110541 240.76800048 -42.78741777
v 33.39089453 240.11099339 -46.58401012
v 10.92781406 238.76816034 -31.59370273
v 20.71947046 240.47021568 -33.20039809
v 24.79209565 242.31436849 -33.93229097
v 28.93347852 241.98333919 -36.23510152
v 31.41934425 241.01935327 -38.86968270
v 33.51522237 240.79848826 -40.88059440
v 34.08792987 241.05080962 -44.84439269
v 21.47342451 241.15355313 -33.01345184
v 25.51863343 242.34934151 -34.37398374
v 33.71456638 242.07499623 -41.30943492
v 27.18583867 242.38863587 -35.26506573
v 32.93120861 243.23335290 -40.53707793
v 33.09218585 243.28835309 -45.39733380
v 27.25539543 243.73959005 -35.81451252
v 30.75758927 243.96088719 -38.57321665
v 33.39358419 243.74042451 -42.04841703
v 23.53582717 244.49300766 -32.83124417
v 27.23911591 244.78319287 -35.72750464
v 23.23008887 245.37467957 -32.66803920
v 27.19213255 245.62837183 -35.52492335
v 29.88871187 246.09373510 -38.51156682
v 31.62383661 245.95178664 -45.17887905
v 22.81295508 246.37551606 -32.36500919
v 30.23218177 247.23824859 -39.08883408
v 31.67970106 247.15489149 -44.15027797
v 30.26280738 248.08016419 -45.31770572
v 23.18000048 249.19000268 -32.89999813
v 29.02070992 250.96496940 -40.14168307
v 23.53047580 252.23055482 -33.83654356
v 23.62961508 257.12218881 -39.21133280
v 26.80820413 203.40020955 -38.28140721
v 23.58929068 210.54266393 -47.11484537
v 34.89917889 229.58897054 -42.25136340
v 33.90084952 226.71794891 -43.79596561
v 30.25377542 223.33267331 -47.13045061
v 22.88201265 214.95652199 -48.65121469
v 25.82615986 222.62673080 -49.42963645
v 34.84258428 238.75752091 -42.82436520
v 32.97476843 237.68295348 -46.70014605
v 24.32914637 220.08085251 -50.10445043
v 20.68851329 218.55495870 -50.64158514
v 32.49644116 241.63518846 -40.17879441
v 31.21359460 243.61313879 -38.92641887
v 30.46629578 246.65671587 -47.75470868
v 30.81079759 242.60444939 -47.85913974
v 30.10977246 249.52611327 -40.51330686
v 11.31313760 229.91627455 -47.35876992
v 24.54593964 247.93162942 -33.73228014
v 21.85534127 258.55404139 -39.23692554
v 18.85988377 262.57616282 -40.68850353
v 14.88248445 265.78786969 -42.81641170
v 8.96575954 266.21824503 -45.24454474
v 8.66594631 268.03281903 -43.26952994
v 8.39225296 266.57915115 -38.67649660
v 5.68261929 267.13883877 -45.04159838
v 6.20954530 269.30263638 -41.46623984
v 3.13323713 265.61826468 -45.42992264
v 4.06246679 268.70653033 -37.78259456
v 1.44051900 271.10439539 -41.60675406
v -1.67489087 269.58596706 -44.18839142
v -1.03482383 270.50206065 -36.60038114
v -3.40932328 272.81299233 -41.80557653
v -2.88470183 267.66094565 -33.79481286
v -5.79502387 272.32456207 -43.07773709
v -6.03773538 271.52571082 -34.52067450
v -7.64063187 273.58776331 -42.56888852
v -6.89043757 274.65477586 -40.17808661
v -9.61039402 271.09438181 -43.38055477
v -7.65663013 273.70083332 -36.74457967
v -10.35756432 274.36006069 -42.31152311
v -14.06559162 265.60813189 -46.56961188
v -10.87541692 275.04336834 -37.90394217
v -14.23139405 271.22297883 -44.37049106
v -12.61303853 275.68686008 -38.86478022
v -15.16505331 276.02905035 -40.70011526
v -17.87926629 274.43096042 -43.56763512
v -21.05059661 260.50612330 -48.96327481
v -17.75250211 276.16804838 -39.58472982
v -19.20869201 276.19096637 -39.24558684
v -19.78560537 275.14091134 -43.40386391
v -23.81201647 265.33582807 -48.34835976
v -20.47132328 272.65682817 -34.86395627
v -21.57999948 274.87000823 -36.87000647
v -23.27162400 276.26404166 -41.37331247
v -28.35759334 262.80587912 -50.66524819
v -24.19473231 275.90021491 -38.41482475
v -28.64094079 269.16456223 -48.18227887
v -25.92462674 275.23612976 -37.25196794
v -27.21000090 276.40998363 -42.57999733
v -28.09995785 274.21987057 -36.34146228
v -29.66764010 271.72133327 -34.13717821
v -30.14547750 273.78228307 -35.60287878
v -31.58308193 277.06980705 -40.96869379
v -31.16792440 274.71530437 -36.68147326
v -41.95749015 274.79740977 -33.15599263
v -46.58164456 279.57886457 -42.17954725
v -43.38083044 277.89449692 -44.18468103
v -47.37902805 273.08970690 -51.21048912
v -45.56815326 266.89672470 -55.68111688
v -49.86844584 277.43902802 -47.49225453
v -48.83810133 279.75019813 -41.47840291
v -47.48506844 276.66288614 -47.59425297
v -50.48768967 269.53533292 -53.66997421
v -51.92120373 266.62525535 -56.35240301
v -52.62678117 276.05506778 -49.09659922
v -53.37547511 273.44113588 -50.64320937
v -53.22596803 270.90370655 -52.46654153
v -54.37006801 275.65592527 -49.66568574
v -56.22775108 273.04425836 -51.28501356
v -56.86368421 268.10339093 -54.61484566
v -61.51228026 274.79016781 -50.86930841
v -63.99114430 261.34523749 -54.79616299
v -70.02654672 272.19954133 -50.72183535
v -67.73924083 276.08722448 -44.14005578
v -64.17387724 275.35256743 -40.85902497
v -65.93614072 278.04404497 -45.99243030
v -60.84227934 272.12890983 -36.26530617
v -61.01803482 275.12562275 -38.84780779
v -62.98826635 277.98619866 -41.83693975
v -64.45881724 278.82713079 -45.78603804
v -63.44524771 275.36231279 -50.50340295
v -60.69971621 270.57710290 -35.25952995
v -56.78182468 267.45241880 -31.35688603
v -57.67423660 269.43460107 -32.41001815
v -58.43699351 273.38910103 -35.96911952
v -62.54017353 279.18502688 -43.45914721
v -62.48591095 279.09985185 -47.31684551
v -61.40987203 277.23473310 -49.90589619
v -62.14167923 270.37531137 -52.93465033
v -55.12668565 263.88624310 -27.38936618
v -54.73339558 268.93198490 -30.12775816
v -56.28265813 272.33543992 -33.78974274
v -56.95035681 274.81669188 -36.28425300
v -59.69974771 279.00597453 -41.23251885
v -60.60650945 280.05835414 -44.61077228
v -59.46163833 279.38732505 -47.92379588
v -51.47821084 265.36464691 -26.39694698
v -54.59719151 272.68877625 -32.29596466
v -55.39805815 275.00116825 -34.86582264
v -57.12902546 277.65879035 -49.60036278
v -56.50900304 271.93650603 -52.08810419
v -55.37036061 268.05853844 -54.84578386
v -51.19724199 269.30001378 -28.21269259
v -51.43830180 273.18692207 -31.14279173
v -53.25531214 276.36972070 -35.57597473
v -53.73181030 276.43817663 -49.26482216
v -54.38451841 272.75225520 -51.06336996
v -53.14323306 269.54886317 -53.87599766
v -52.81075090 265.68898559 -56.68114871
v -48.03848267 267.12417603 -26.79409645
v -49.99259487 271.39648795 -29.21014279
v -51.69226602 276.18607879 -34.75734219
v -52.73557082 277.68948674 -36.96293011
v -52.99543217 280.26759624 -42.37600788
v -53.76363173 280.15515208 -45.76210678
v -52.76659876 276.70419216 -48.91192541
v -54.27272618 274.70541000 -50.01476035
v -51.56685039 268.42039824 -54.63635921
v -48.83508012 273.02566171 -30.47125228
v -50.21202564 276.19478106 -34.64074060
v -50.46951398 278.17168832 -36.96101159
v -50.28860271 279.93607521 -42.39294305
v -51.58288404 279.74754572 -45.38676143
v -50.70317164 276.25226974 -48.59097674
v -50.01989380 272.62920141 -51.42886937
v -50.01192912 268.94718409 -54.58524078
v -45.56944966 269.99366283 -28.11455727
v -47.78834060 277.85724401 -36.02307662
v -47.82207310 268.60180497 -55.07211760
v -43.87527332 272.95154333 -30.80202825
v -44.59451139 275.70724487 -33.91466662
v -47.33161628 278.50440145 -37.55719215
v -47.49595001 279.49580550 -43.02137718
v -46.82993889 277.69988775 -45.23444176
v -46.09192535 274.18482304 -49.63545501
v -45.64282671 270.72033286 -52.89282277
v -39.69305754 269.44926381 -28.97288091
v -43.28711331 277.58857608 -36.70450300
v -44.49371621 279.20594811 -40.84147140
v -44.41396147 277.58070827 -44.64460164
v -42.91779175 269.37216520 -53.60176414
v -40.36562517 274.54930544 -33.52897614
v -41.80971533 274.20422435 -48.49491641
v -36.11403331 267.35553145 -29.38815951
v -37.84543276 272.77043462 -32.63026476
v -39.53213245 276.66604519 -37.76540235
v -41.40141979 278.95170450 -40.61734676
v -40.28723389 278.47471833 -43.05607080
v -39.93432596 264.16105032 -55.74311689
v -33.14960748 270.05082369 -32.43865818
v -35.28113291 275.39962530 -37.31552511
v -34.88656506 275.87109804 -45.23365572
v -27.80999988 267.50001311 -32.34999999
v -30.71349487 276.93369985 -41.14220664
v -26.27000026 270.70000768 -33.84000063
v -27.10999921 273.60999584 -35.46000272
v -28.26434933 276.03268623 -40.28727114
v -23.33725430 268.05973053 -32.62894601
v -24.57443997 273.76240492 -35.58187187
v -25.36435798 276.23176575 -39.28688541
v -25.76542459 275.40603280 -43.65102202
v -24.23582599 264.19210434 -48.84967953
v -22.06505090 267.38256216 -47.90586978
v -18.35955307 270.33346891 -33.08293968
v -19.85478029 274.53398705 -36.40335426
v -20.88646218 276.37445927 -40.08053616
v -18.57913844 275.39056540 -42.49530658
v -18.34990457 274.57067370 -43.56642440
v -16.46883599 276.02490783 -39.41776603
v -17.48236641 274.03017879 -43.98142546
v -13.04623205 271.51235938 -44.11142692
v -12.81654183 275.84394813 -40.16036540
v -10.35216171 270.12491226 -43.80621761
v -7.36108050 274.50719476 -41.21083021
v -0.60346903 269.29628849 -35.27799249
v -1.31327577 270.60249448 -43.81840676
v -8.30043107 275.06455779 -39.96726498
v -8.11496004 271.63383365 -43.25269163
v -9.39171668 268.64695549 -44.14869472
v -11.85849030 272.93416858 -35.59230641
v -11.62244007 275.60299635 -40.55750370
v -14.44633026 274.99422431 -42.54803061
v -12.38404028 270.14005184 -44.20859739
v -16.57763682 270.20531893 -32.67617524
v -18.62683892 276.23182535 -41.09717906
v -17.35467091 272.08530903 -44.86072436
v -20.61476931 275.89115500 -38.41958195
v -20.73776349 275.28345585 -43.32274944
v -22.25829661 268.90963316 -32.87545592
v -22.74000086 274.87999201 -36.82000190
v -23.35385606 272.04287052 -46.18484154
v -25.37121624 272.17864990 -34.61436555
v -26.50191635 276.38557553 -40.33712298
v -25.32250807 263.61021399 -49.36384037
v -26.77368559 268.89139414 -33.04581717
v -30.20582907 269.95941997 -33.19893405
v -30.89601547 272.36506343 -34.39982608
v -32.19195828 266.45511389 -50.87547749
v -32.32000023 267.01998711 -30.99999949
v -35.34083441 275.89401603 -45.33163086
v -36.66220978 272.56983519 -32.63407201
v -38.85214031 276.35064721 -37.77241707
v -38.05158287 278.58695388 -40.96827284
v -39.81108218 273.07188511 -49.47921634
v -39.21325132 266.15855098 -53.95265669
v -41.42634943 275.44414997 -34.15444493
v -41.12920910 278.72785926 -42.58451611
v -43.40515658 276.90917253 -45.96764222
v -45.43440044 277.76506543 -36.33071110
v -46.82656005 279.03619409 -39.26692158
v -46.91180959 279.42141891 -43.08894277
v -47.46038094 275.07466078 -49.35210198
v -46.29067704 269.32206750 -54.26720530
v -48.73558506 278.41019630 -36.98285669
v -50.11224002 279.64311838 -44.02238131
v -47.83482477 278.92044187 -43.99806261
v -50.70813745 278.64637971 -46.71810940
v -51.35228485 277.08455920 -35.69709510
v -53.19094658 272.67825603 -51.24259368
v -52.17523128 267.51649380 -55.64273521
v -48.83300886 264.36728239 -57.47755989
v -50.45999959 266.62999392 -26.94999799
v -52.11040005 271.97086811 -30.23887612
v -54.23709005 277.19345689 -37.00073063
v -55.35220727 271.65594697 -52.23464593
v -54.98863384 269.81210709 -53.37093025
v -54.93877828 270.74953914 -31.67230263
v -56.05457723 274.50892329 -35.84291413
v -58.74032527 278.36871147 -49.10045117
v -56.13146350 274.76817369 -50.62543973
v -57.08889663 266.89803600 -55.05225435
v -56.90000579 271.01001143 -33.10999647
v -59.32777748 275.21595359 -38.05106133
v -60.64488366 279.75285053 -46.76640779
v -60.50168350 275.01147985 -51.07828230
v -61.18271500 278.36272120 -41.19892418
v -63.98217380 278.91561389 -44.57224905
v -64.67047334 276.47528052 -41.90504923
v -64.89530206 278.40337157 -46.90644518
v -65.08178264 275.04801750 -50.40446296
v -69.52206045 275.26262403 -47.51873761
v -69.74297017 274.94886518 -45.12015358
v -70.99254429 271.48720622 -50.62191933
v -28.09211239 268.03514361 -48.75548556
v -31.72328323 264.79327679 -51.46792158
v -28.93054113 276.78233385 -42.00812057
v -27.33170055 276.30662918 -40.47695920
v -27.50123665 274.26281571 -36.41665354
v -32.32423216 273.69734645 -35.83045304
v -31.88318387 277.07952261 -40.58374092
v -33.97352621 275.22015572 -37.27683797
v -38.05473819 278.28112245 -40.38812965
v -37.13000193 276.62998438 -38.78000379
v -36.95147112 273.84722233 -33.95541385
v -41.59363732 270.29156685 -52.66909301
v -40.61945528 278.20754051 -43.79385710
v -39.95429724 277.07481384 -38.34803402
v -43.72588173 262.12912798 -57.65093490
v -43.29423234 266.44709706 -55.54798990
v -42.86463559 278.96919847 -40.56774080
v -42.16797650 276.17996931 -35.07482633
v -42.43592173 274.00118113 -32.13134035
v -42.55873710 272.10402489 -30.18600866
v -46.50655761 271.78168297 -52.29530483
v -45.91273516 279.18091416 -43.26796532
v -45.83567008 278.56588364 -38.07475790
v -45.61177641 274.67840910 -32.89606050
v -45.02639920 272.82792330 -30.81441857
v -48.40576276 261.00721955 -58.41594189
v -49.67932776 267.18717813 -56.18310720
v -48.52755740 279.51204777 -43.16767678
v -48.18533361 276.54761076 -35.07891297
v -52.65203118 270.51171660 -52.75476724
v -51.81950331 273.52932096 -50.86800084
v -52.76999623 279.26325798 -47.21502215
v -51.64373666 280.13938665 -43.59019920
v -50.92900619 279.24659848 -39.22704607
v -50.54959282 274.42747355 -32.80223534
v -54.62405086 276.91832185 -49.42414910
v -53.13777179 273.53414893 -32.24058077
v -57.39155039 278.62572670 -48.86575788
v -56.07293174 278.22616696 -39.28625584
v -54.21803519 273.51322770 -32.67632425
v -57.30461702 256.08411431 -57.09173158
v -58.39979276 276.61824226 -50.28488114
v -61.32259220 254.71106172 -56.65636808
v -60.97147614 277.03431249 -40.14072195
v -62.93055415 276.82745457 -50.07577315
v -65.59625268 249.83985722 -54.94412780
v -66.04868174 277.70152688 -47.32657224
v -67.84165651 258.33880901 -53.78728360
v -71.34622335 267.40393043 -51.51174963
v -69.38278675 275.57060122 -46.05645314
v -72.53719866 271.15952969 -49.51510951
v -72.49882072 272.47813344 -46.75755277
v -70.58090717 273.59974384 -44.68070716
v -71.27270848 258.77711177 -52.77379230
v -70.18611580 272.81194925 -50.29570684
v -69.11354512 255.03116846 -53.71412635
v -67.16057658 276.41761303 -48.57600853
v -66.50252640 248.87239933 -54.66161296
v -67.22601503 259.61223245 -54.09638956
v -62.41064519 277.75919437 -49.35884848
v -62.26069108 277.15685964 -40.71377590
v -60.43396890 253.62810493 -56.89043924
v -59.71013010 275.90355277 -50.79655722
v -59.13712829 279.85844016 -47.09945247
v -59.01855975 277.08336711 -39.43863511
v -56.10423163 278.54359150 -48.79360646
v -55.56107312 277.07546949 -37.69163787
v -54.94999886 273.33998680 -35.45000032
v -57.15653300 272.42285013 -34.99036282
v -53.70997638 271.65013552 -51.86021701
v -52.30372772 274.72454309 -49.60713908
v -56.65175244 276.13487840 -50.39130524
v -54.23776433 277.93395519 -48.77908900
v -52.99068615 280.35730124 -44.15404797
v -51.90224946 259.04306769 -58.40969458
v -51.27197132 266.40293002 -56.61895126
v -50.32011494 273.74750376 -50.66708848
v -48.58830199 277.94879675 -46.21604085
v -53.16974595 278.84852886 -47.80769721
v -48.50239679 278.16629410 -36.44917160
v -48.62993583 274.83555675 -33.51317346
v -50.68958178 273.93692732 -31.82564676
v -47.73622006 269.84959841 -53.74762043
v -46.88803107 277.06807852 -46.58485949
v -44.58950087 273.93856645 -31.96716681
v -44.85258088 261.04980707 -58.03626776
v -43.50284114 273.79125357 -49.60403964
v -42.79999807 278.88000011 -42.76000336
v -41.71564803 276.79479122 -36.73728183
v -41.79976508 275.28387308 -33.78154710
v -41.72555357 263.86505365 -56.57967180
v -41.92803055 267.88496971 -54.28121239
v -38.32087666 277.46236324 -44.66900229
v -37.98180819 277.19411254 -38.91142458
v -38.11470792 278.24160457 -40.34442455
v -36.43795475 274.95825291 -36.35865077
v -34.98606384 275.25374293 -45.58356851
v -34.39610451 275.93484521 -38.53897005
v -31.44904599 277.04635262 -40.83912820
v -25.50962754 276.42214298 -41.88704863
v -24.45804700 276.19165182 -39.28947449
v -20.84177360 275.94438195 -42.47274250
v -19.94364336 275.55269003 -37.99587116
v -21.27507515 263.57117295 -48.49571735
v -16.74710400 276.10051632 -40.56145623
v -13.46291415 273.79122376 -43.65522787
v -15.66876657 262.19311357 -47.77733237
v -13.25726975 265.74912667 -46.38649523
v -12.97345199 259.51451063 -47.57811129
v -11.53225731 262.72717118 -47.37938568
v -10.07371861 272.94334769 -43.46172139
v -9.56244394 274.99973774 -41.21273756
v -10.93418896 245.27984858 -46.36733979
v -7.37444405 272.38792181 -43.16836223
v -5.82060404 264.19293880 -46.26441747
v -4.92703309 273.27072620 -42.01696441
v -3.10409116 270.34646273 -43.84746030
v -1.59794081 263.12425733 -46.69363797
v -0.25337734 269.13350821 -44.60196942
v -0.00643396 270.92897892 -43.15541312
v -5.98734245 231.91097379 -48.28422144
v -7.65000144 217.91000664 -46.45000026
v 0.94680802 262.73104548 -46.75447196
v 3.42496322 269.10060644 -43.70235279
v -4.27697692 221.10806406 -46.60940543
v 3.96186998 260.34343243 -46.57479003
v 4.56461310 263.73851299 -45.70078477
v 5.33735147 267.29854941 -44.90480945
v 7.00263679 268.92045140 -42.25923866
v 5.53891249 257.86364079 -46.60845920
v 8.96068104 266.88271761 -44.58111897
v 11.97395567 266.90900326 -42.68350825
v 11.94657478 265.50298929 -40.05257785
v 12.53690384 265.76894522 -44.67224702
v 6.70999987 221.90999985 -48.88999835
v 7.62080587 225.88945925 -48.02320525
v 15.70086554 264.70327377 -44.56626251
v 16.98779315 260.49542427 -46.12970352
v 9.73000005 223.21000695 -48.32999781
v 17.15887152 257.35786557 -46.24249041
v 19.41117272 263.37268949 -44.18331385
v 10.37000120 218.90999377 -48.61000553
v 16.52627811 241.88120663 -46.93742469
v 17.23736152 246.77537382 -46.41040042
v 19.30126548 250.19043684 -46.57319561
v 13.15357443 216.89575911 -49.56019297
v 19.86825280 242.70097911 -46.29107937
v 21.25995420 241.02996290 -46.72060907
v 24.25205521 244.49394643 -46.69898003
v 25.64316615 252.28646398 -47.79857397
v 17.62958616 219.10004318 -50.37145689
v 19.50138249 220.30474246 -50.38004741
v 23.82210456 239.00699615 -47.63283208
v 27.02168375 253.64711881 -45.62084749
v 25.01689643 242.01871455 -47.00034484
v 26.98057704 244.44477260 -47.24688083
v 22.26578444 224.13244843 -49.28966984
v 25.71623772 234.83709991 -47.94919863
v 30.51324375 243.78353357 -48.12234640
v 31.32518753 245.74914575 -46.80379480
v 17.84208044 187.47435510 -43.88966039
v 14.57851753 171.14491761 -39.38039765
v 9.67788044 139.11126554 -34.08438712
v 19.53486353 186.53637171 -43.77845302
v 33.03191811 241.02137983 -46.88760266
v 10.18641144 146.12539113 -36.05859354
v 10.88813692 137.17068732 -35.83536670
v 14.63999972 148.66000414 -36.55999899
v 14.54713568 138.79247010 -36.48455068
v 27.34771557 182.27225542 -42.18025506
v 10.66990290 125.00135601 -34.39975902
v 16.86085388 140.75544477 -35.53789854
v 14.67287727 136.53022051 -36.53124720
v 10.05643047 128.23992968 -35.39316356
v 13.29500880 128.09690833 -35.39470211
v 16.18771441 138.69290054 -35.95796600
v -62.72000074 228.87000442 -40.70999846
v -62.75000423 229.37999666 -36.27999499
v -56.93035573 231.53220117 -30.69424443
v -46.73999920 234.52000320 -30.22000007
v -60.74652448 227.81381011 -34.60301459
v -55.63315749 229.84494269 -30.18022142
v -45.21049932 233.22899640 -30.04778549
v -15.95335081 241.01392925 -29.61522900
v -12.75376882 242.74374545 -28.92575599
v -57.49115348 228.37547958 -30.89527413
v -55.23194000 228.32152247 -29.97227572
v -57.53917247 225.93785822 -32.10929781
v -13.41168024 238.26184869 -29.59739603
v -54.35458943 225.33731163 -30.19961342
v -54.38271910 222.94481099 -42.53956303
v -54.38186601 221.67862952 -41.55151546
v -53.42103541 222.46715426 -30.58282472
v -54.61324006 221.98164463 -31.74353763
v -51.25494301 221.69312835 -30.01839295
v -8.47633742 232.29157925 -29.77452800
v -53.31587046 217.00373292 -34.48661044
v -42.68800467 220.36315501 -28.25898863
v -6.25026133 229.49607670 -29.18207645
v -52.41305009 215.23465216 -36.67372838
v -50.79967901 215.90197086 -31.13513254
v -43.73502359 217.73445606 -28.07073481
v -49.51999709 213.68999779 -41.32999852
v -51.75580457 213.77353370 -34.53419358
v -49.88659546 214.55790102 -30.94421700
v -42.98140481 216.33191407 -27.88194083
v -49.52932149 213.08107674 -31.08096682
v -46.68687657 212.95055747 -29.66129035
v -43.77796128 213.89800310 -28.20698917
v -39.00995478 214.72899616 -27.04026550
v -47.13132232 209.86942947 -29.82668951
v -42.39540920 210.85675061 -27.44947188
v -37.18427196 211.69221401 -25.86019598
v -45.99208012 208.60801637 -29.05810252
v -42.34327003 209.69760418 -27.39235014
v -38.62458095 210.54278314 -26.06482059
v -45.77839002 205.84961772 -39.86913711
v -45.95255479 207.10843801 -29.13150378
v -42.66020656 207.96932280 -27.33248658
v -37.79186308 209.31689441 -25.86363256
v -47.08319530 205.15201986 -35.52205861
v -41.33201763 206.99730515 -26.80450119
v -35.15065089 208.75959098 -24.87666346
v -42.05182940 205.47439158 -26.70547739
v -43.36710274 202.35496759 -39.77029398
v -46.13890499 201.95683837 -30.46258539
v -38.49342093 204.52855527 -25.16568452
v -39.99876603 203.42288911 -25.87286755
v -45.19394413 199.57169890 -35.28229147
v -44.76854578 201.75650716 -28.42449211
v -40.56697339 202.04868913 -26.04127675
v -42.98426956 198.87199998 -38.24249655
v -45.54028064 199.06149805 -33.60223025
v -44.13321614 199.80081916 -28.11971493
v -40.59472680 199.73704219 -26.02858841
v -44.34905946 198.53273034 -28.68197858
v -37.00015694 196.85781002 -23.55673723
v -43.54515299 195.08902729 -28.28334831
v -43.07794198 192.69150496 -27.70638838
v -42.79902205 189.55598772 -27.91643143
v -42.50600934 186.77559495 -30.27278744
v -40.97024724 184.63607132 -32.15387464
v -40.47166184 184.99711156 -25.24578385
v -40.71423411 173.37451875 -29.26471829
v -36.88887134 171.76486552 -32.92725608
v -39.91475329 167.60912538 -27.02536434
v -38.26100007 165.26108980 -30.79383262
v -36.34409234 164.32511806 -31.78709000
v -38.41019049 164.56465423 -23.59954081
v -39.73947838 160.28454900 -27.23719925
v -26.49708278 163.48427534 -17.89671928
v -29.92352657 159.84283388 -17.82639325
v -39.45982829 159.30509567 -27.79929899
v -34.40535814 161.66913509 -19.61426064
v -21.64744772 164.12921250 -17.28434674
v -39.78789598 161.77886724 -25.94290487
v -38.82295266 163.11717033 -29.61225808
v -39.88882527 165.36349058 -26.41250193
v -29.58929166 168.07249188 -18.51364411
v -40.33399746 169.90119219 -27.38884650
v -40.59034958 171.84309661 -27.59628184
v -41.85738787 196.03544474 -37.48645261
v -44.62092370 196.82259858 -29.71373685
v -44.23985258 195.27186453 -32.58473799
v -45.46047747 199.98845458 -29.66778539
v -46.89203948 203.89227569 -31.90203756
v -45.87146267 200.11581481 -31.57195076
v -40.29297084 205.69251478 -26.23764612
v -45.08777708 208.07668567 -28.59153226
v -41.75828770 209.15985107 -27.11122297
v -37.34391555 210.44410765 -25.84813163
v -49.54086617 210.76633036 -32.58626163
v -46.94490880 211.58230305 -29.67623249
v -43.96094382 211.92364395 -28.13633904
v -39.07580674 213.88244629 -27.07339451
v -51.18616670 213.86981010 -39.03960809
v -48.17999899 214.88000453 -29.92000058
v -48.06437343 211.86029911 -30.40659614
v -44.51164603 216.12212062 -28.48755941
v -40.90416431 213.71135116 -27.47867256
v -39.54000026 217.62000024 -27.93000266
v -51.77294463 215.84866941 -40.25244713
v -52.70000175 217.02000499 -32.68000111
v -51.00456998 217.74153411 -30.60391732
v -49.55281690 216.30084515 -30.24881333
v -41.52999818 220.88000178 -28.48999947
v -7.65219843 227.33309865 -29.15123291
v -7.66988192 230.03354669 -29.27341871
v -54.27234247 220.21952271 -39.98921812
v -54.44585159 220.09681165 -33.15778077
v -52.71903425 220.01956403 -31.00401536
v -50.70813745 219.46112812 -30.16898781
v -44.37960312 223.70982170 -29.16141041
v -12.85588183 233.10971260 -30.92560545
v -9.61048715 230.43607175 -29.98376638
v -56.00979552 222.09830582 -40.10399431
v -56.70000613 222.75999188 -34.41999853
v -55.62311411 221.27959132 -35.71030870
v -54.94302139 223.74258935 -31.16844967
v -51.73676461 225.82279146 -29.74644676
v -56.50739744 224.72801805 -42.80196130
v -58.90127271 225.30508041 -35.78319028
v -56.37124181 227.19062865 -30.62611073
v -53.85618657 224.46905077 -30.36540002
v -12.15374097 241.14669859 -29.12747301
v -56.89464137 229.21161354 -30.50708398
v -53.38537320 231.41668737 -30.39230406
v -44.44999993 234.18000340 -30.19999899
v -16.31141454 243.12788248 -29.53410149
v -61.24460697 227.36454010 -40.38124159
v -64.06307966 230.01769185 -38.42939436
v -62.01049313 230.73425889 -33.86500478
v -58.54000151 232.54999518 -31.29999712
v -55.07000163 233.84000361 -30.55999987
v -41.93999991 238.38999867 -29.84999865
v -14.90320638 244.79839206 -29.46607582
v -64.82999772 231.69000447 -43.89999807
v -66.09214097 231.91353679 -38.61779720
v -63.04071844 233.80532861 -33.29416364
v -60.06000191 234.99000072 -31.81000054
v -56.89999834 236.22000217 -30.99999949
v -41.99509323 241.60124362 -30.35138547
v -39.91161659 243.05173755 -29.70281243
v -66.21790677 233.46969485 -45.18284276
v -69.14609671 235.08188128 -39.88517821
v -67.34889746 236.43335700 -35.92588380
v -61.57444790 236.65782809 -32.34359622
v -59.04869735 238.38816583 -31.56507760
v -55.90723827 240.13915658 -31.01286851
v -41.34422168 244.43417788 -29.63877469
v -70.63859701 236.99128628 -40.61366245
v -68.42003018 237.90146410 -36.23750433
v -66.84115529 237.97626793 -35.09858996
v -61.86803803 240.70873857 -32.66792372
v -54.83025685 242.01917648 -30.83472326
v -71.92119956 239.16068673 -42.10733995
v -69.66200471 237.97978461 -37.18364611
v -65.50971419 240.44284225 -34.20249745
v -63.52758408 242.51182377 -32.46406838
v -61.42253429 242.88751185 -31.70909733
v -55.99783361 246.68489397 -29.69620563
v -67.34095514 240.59252441 -50.40239915
v -71.03734463 239.75545168 -37.91113198
v -68.59227270 241.15629494 -35.52618995
v -63.95411491 244.29467320 -32.34469891
v -55.02992123 248.54791164 -28.98600884
v -67.27352738 242.79138446 -52.33297125
v -70.61962038 241.92076921 -48.13349620
v -71.49542123 241.88072979 -37.41401061
v -69.01767105 245.33511698 -34.75520760
v -62.54715472 246.71876431 -31.49459511
v -55.24315685 250.46366453 -28.40844728
v -67.37780571 244.38847601 -53.20776254
v -70.60500979 243.74727905 -49.73788559
v -71.45957649 245.09793520 -36.62246838
v -68.98976117 246.18050456 -34.52027217
v -55.10611832 252.31283903 -28.13038975
v -67.41835177 245.64947188 -53.63936722
v -73.99702817 245.29890716 -42.13525355
v -69.40968335 247.75180221 -34.71348807
v -69.30461526 247.75017798 -52.66739056
v -74.22861457 246.84837461 -41.55950621
v -72.87193835 247.22161889 -38.29291835
v -66.58565253 250.84462762 -32.23887831
v -55.71955442 258.27655196 -26.89767443
v -69.88960505 248.74074757 -52.07627639
v -72.49332219 249.82903898 -38.13868761
v -64.27406520 253.32352519 -30.98979965
v -58.51015076 257.13935494 -28.25714462
v -54.81187627 258.20639729 -26.58974193
v -70.40595263 250.37583709 -52.56427824
v -72.84154743 250.50517917 -38.84539008
v -61.98318303 256.99213147 -30.18426895
v -55.12973666 259.13125277 -26.39795654
v -71.27070427 252.07239389 -52.24213749
v -73.00195843 251.14822388 -49.86132309
v -75.07450879 250.39461255 -43.16966608
v -72.35936821 252.87735462 -39.13723677
v -68.10371578 255.20965457 -34.74717215
v -58.66634846 260.41004062 -28.66836637
v -72.56543636 254.04274464 -39.61111605
v -62.08369136 259.95972753 -32.83451498
v -72.70397991 253.77422571 -51.56603456
v -75.28699189 253.79917026 -47.20037803
v -75.07710159 253.64029408 -42.20891371
v -66.91285968 259.21609998 -35.30396521
v -63.17606568 260.25721431 -33.83826464
v -72.63578475 254.24328446 -51.90515891
v -75.59873909 254.44892049 -43.10450703
v -73.07795435 256.02415204 -40.88646919
v -62.99502403 261.55194640 -34.59055349
v -56.61233515 266.51400328 -31.12656437
v -74.89579916 257.16149807 -48.25137928
v -75.38261265 258.02877545 -43.02986339
v -75.74167103 259.17103887 -43.55257004
v -68.17069650 263.83706927 -40.56485370
v -69.90581751 262.13479042 -40.77700898
v -60.38737297 265.73640108 -33.81481022
v -55.92019111 267.18807220 -30.83219193
v -75.86686313 254.38335538 -44.29085925
v -54.48993295 266.42510295 -29.14061211
v -64.91102278 262.25960255 -36.48412973
v -56.57488853 267.00630784 -31.25806525
v -71.47584856 261.99731231 -41.73567519
v -61.85105443 265.98641276 -35.25771573
v -74.27573204 262.40617037 -43.25160757
v -68.81040335 264.89782333 -41.36408493
v -65.08567929 266.18048549 -38.86229172
v -76.26755536 262.71441579 -49.98533800
v -76.71716809 262.52150536 -46.04491219
v -74.51000065 263.92999291 -44.30999979
v -65.73675573 267.02743769 -40.04003480
v -76.63466036 263.18591833 -49.18151721
v -73.89897108 265.93512297 -44.57024485
v -65.67514688 270.16907930 -41.11045972
v -76.42938197 264.17347789 -49.38647524
v -73.62625003 267.84986258 -44.76647824
v -69.50775534 270.34085989 -43.46128553
v -65.96194208 271.79473639 -41.70324653
v -75.83614439 266.84293151 -48.29468578
v -70.13434917 271.22247219 -43.80164668
v -73.90398532 270.29287815 -48.42466861
v -67.76163727 273.46068621 -43.00282523
v -75.18356293 267.51410961 -49.20619726
v -74.16444272 268.77492666 -45.06721720
v -71.48999721 269.01999116 -44.01000217
v -68.66999716 269.10001040 -42.55999997
v -64.15513158 269.45456862 -38.79054263
v -56.11624941 272.01735973 -35.18407047
v -76.44087821 264.74833488 -48.87476936
v -75.56255162 266.83872938 -45.79382390
v -72.35857099 266.68423414 -43.94300655
v -61.62013486 267.23632216 -35.06325930
v -76.37789845 263.51788640 -49.73021522
v -73.08369875 264.97530937 -43.71595755
v -69.65433061 264.16087151 -41.60433635
v -74.81551170 260.42470336 -51.68677494
v -76.67734474 261.74229383 -48.73903468
v -75.90248436 262.21084595 -44.41799968
v -70.79452276 263.45810294 -41.91983864
v -54.23592776 264.16891813 -26.82570368
v -73.81204516 257.37828016 -51.80047080
v -72.33829051 256.09388947 -52.71858722
v -76.31455362 257.66247511 -44.37515885
v -69.92138922 258.34652781 -38.40801492
v -72.17689604 255.11571765 -52.60264128
v -56.02199957 259.14299488 -26.74912661
v -65.89443237 253.14763188 -55.23068458
v -70.77262551 252.44268775 -52.89724469
v -63.31890076 256.06018305 -30.38375452
v -64.22045827 249.12902713 -56.04852736
v -74.47472960 252.61995196 -41.61041602
v -65.07474184 253.74189019 -31.38639778
v -63.64179403 248.23562801 -56.14059791
v -68.02999973 248.68999422 -53.75000089
v -70.75381279 249.37632680 -51.16026849
v -74.36694950 250.37789345 -47.49103636
v -74.62979853 251.05065107 -41.82277992
v -66.75013900 247.17663229 -54.42650244
v -69.69656795 247.46200442 -51.89367011
v -73.66366684 248.47134948 -47.49235883
v -74.67953116 249.46808815 -42.18326882
v -73.08521122 249.33747947 -39.23407942
v -73.59008491 247.75627255 -39.95902464
v -66.77047908 248.62280488 -32.74018690
v -73.84670526 246.00890279 -40.48843682
v -66.20281935 246.62014842 -33.33406895
v -67.59560853 241.79469049 -51.31668597
v -70.71108371 243.94036829 -36.25310957
v -67.81166792 245.37369609 -34.18493643
v -64.49779123 244.94722486 -32.68602490
v -68.97395849 242.88798869 -35.74352711
v -65.08804858 243.14394593 -33.14803913
v -66.45778567 239.32987452 -35.21832451
v -65.17604738 241.41357839 -33.52754936
v -67.37209111 237.89015412 -48.73195291
v -70.54675370 238.22048306 -38.24435174
v -65.41840732 239.88139629 -34.44949165
v -62.78795749 241.50390923 -32.47209638
v -67.25741178 235.22596061 -46.26682401
v -69.31471080 236.50479317 -37.91874647
v -64.37312812 239.45140839 -34.27039459
v -68.22831929 234.57852006 -44.02884096
v -67.84871221 234.31926966 -38.04147989
v -65.77000022 234.20000076 -35.59000045
v -59.87960473 236.58449948 -31.67742118
v -65.95834345 232.80172050 -44.46679726
v -65.02846628 230.93900084 -41.48498178
v -64.71999735 231.62999749 -36.38000041
v -60.67850068 232.44948685 -32.29714558
v -23.36965688 137.93689013 -14.00380395
v 6.46790070 135.60983539 -17.64825359
v -22.92809449 137.89260387 -13.86837941
v 18.43314804 131.30953908 -27.96372212
v -37.08561510 136.64877415 -19.04259622
v -35.20015627 137.66098022 -17.51125045
v -33.63512084 137.21387088 -16.58820361
v -30.58267012 137.18986511 -15.29050712
v -25.15716292 136.66021824 -14.19644058
v -22.30858244 137.16331124 -13.82741705
v -1.27191201 134.93707776 -14.51413613
v -31.29106387 135.39552689 -15.32339398
v -24.42345396 135.57372987 -13.86368647
v -21.07108757 135.34195721 -13.53581436
v -14.57343530 134.75809991 -13.70625012
v -8.13941751 134.11481678 -14.16854467
v 1.44796737 132.95920193 -15.34508541
v 4.58967313 133.46140087 -16.66162908
v 9.89899039 131.17985427 -20.44158801
v 15.61599411 130.24856150 -23.75046350
v -32.85301477 133.22621584 -15.81198536
v -28.78498286 133.72747600 -14.20093793
v -24.04999919 133.52000713 -13.53000011
v -19.69977468 133.19307566 -13.23860511
v -10.80422383 132.61266053 -13.94767128
v -5.55999996 131.84000552 -13.82999960
v 3.12005566 129.69096005 -15.30719083
v 9.44239832 129.21085954 -19.81673762
v 16.51999913 127.58000195 -24.80999939
v -31.50070459 131.34050369 -14.85740952
v -22.77436107 130.10396063 -13.04996945
v -20.35000175 130.76999784 -12.98999880
v -17.54000038 130.48000634 -13.22999876
v -11.64219901 128.96627188 -13.48493621
v -3.03276652 128.18777561 -13.95764388
v 0.14805395 128.58191133 -14.44760989
v 2.09999993 128.27000022 -14.99999966
v -33.91960636 128.73126566 -15.93161561
v -27.97999978 128.44000757 -13.66000064
v -25.10533668 128.54442000 -12.98804861
v -22.02999964 128.08999419 -12.65999954
v -15.80927148 127.44139135 -13.18882499
v -12.79356703 126.48852170 -13.12103216
v 3.21000000 125.22000074 -15.01999982
v 15.39681945 122.03262001 -24.16104823
v 16.94560796 124.78397042 -26.71801113
v -35.33037379 125.68537891 -16.58086479
v -32.43058547 125.87468326 -14.76912480
v -25.87865293 125.58108568 -12.91113812
v -22.86538109 125.10372698 -12.43805792
v -16.41000062 124.43000078 -12.84999959
v -13.20999954 124.09000099 -13.11999932
v -9.99000017 123.75999987 -13.25999945
v -6.70999987 123.48999828 -12.98000012
v -3.47999996 123.15999717 -12.95999996
v 15.72869346 118.68320405 -25.08494817
v -36.61145270 121.63461000 -18.67407374
v -33.84253383 122.51405418 -15.26864059
v -31.12412989 121.92311138 -13.76830973
v -27.42207237 120.70266902 -12.58701645
v -30.59792332 123.27978760 -13.64018861
v -23.29767868 121.75354362 -12.30846345
v -12.47163396 120.14357746 -12.84271292
v -9.89000034 120.52000314 -12.96000089
v -3.17954482 119.91051584 -12.55435776
v 0.36418656 119.40750480 -13.19823228
v 11.85882464 116.54853821 -21.17878944
v -34.45025161 118.90474707 -17.07853563
v -31.03990480 119.36391890 -14.22364637
v -28.81964855 119.72340196 -12.90139370
v -25.72478727 118.74589324 -12.02062424
v -20.34097724 118.27198416 -12.13484164
v -24.75897223 120.19733340 -12.41160743
v -8.28043651 119.90644783 -12.71634083
v -3.40936496 116.56073481 -12.08325196
v 0.12435752 116.04734510 -12.71147840
v -26.81900561 115.69168419 -12.45641802
v -26.25426650 117.05846339 -11.84054743
v -23.56795035 116.15153402 -11.42248325
v -12.11223658 113.66824061 -12.05484569
v -9.08000022 113.61999810 -11.85999997
v -1.84688531 114.07990754 -12.01300137
v 1.61215407 112.19038814 -13.14118784
v -24.63819087 111.80296540 -11.32101007
v -21.97686769 111.63451523 -10.95769741
v -13.44688702 110.25367677 -11.71715744
v 0.09838798 111.03565246 -12.46750541
v -26.79655887 107.59337991 -12.38357928
v -22.49843813 107.70597309 -10.90180315
v -25.81821382 108.83243382 -11.76431030
v -23.20075780 109.41039026 -10.87471284
v -22.48408832 110.55155843 -10.82548779
v -2.81108543 105.63924909 -11.37621049
v -28.20793912 105.28652370 -12.73341011
v -26.23016760 105.65560311 -11.50262728
v 10.17641649 98.85095805 -18.79086532
v -30.06078303 100.67947954 -12.91760709
v -12.41880748 99.48856384 -11.06443070
v -10.35127882 99.12011027 -11.00238133
v 11.85063086 94.43666041 -21.43917605
v -31.00114502 97.81542420 -13.72597553
v -9.78101324 95.89173645 -10.75259224
v -2.38965894 94.93012726 -10.65761317
v 0.84962568 95.19173950 -11.14708651
v -30.89090437 94.98963505 -13.19505926
v -26.10248514 96.59011662 -10.19296795
v -13.03832699 92.72658825 -10.35832986
v -0.59599237 94.13767606 -10.94355155
v 5.01970295 89.87379819 -12.87875231
v -30.14000691 91.30584449 -11.98548917
v -26.84746496 91.35281295 -10.04298124
v -23.92744832 90.80821276 -9.17715952
v -12.41500583 89.86803889 -9.85047501
v -2.41547730 87.89743483 -10.06227080
v 1.28558360 87.28469908 -10.63605677
v -0.64959860 89.88430351 -10.66702511
v 4.76549473 86.78822219 -12.25913316
v 6.38481462 85.87736636 -13.75105511
v -30.09149805 87.46684343 -11.82738040
v -27.13804133 86.98570728 -9.51795653
v -20.08139342 86.96346730 -8.59270804
v -9.32632014 85.49515158 -9.07752570
v 9.24689043 82.44890720 -17.50236936
v -29.44573574 84.41115916 -10.68368834
v -26.34030581 84.19241011 -8.89721606
v -28.27890217 84.55529064 -9.67210066
v -15.43649938 82.98501372 -8.59045144
v -11.86999958 82.46999979 -8.77999980
v -1.05999992 81.06999844 -8.46000016
v 2.24086829 79.17352766 -9.62663442
v -29.48703989 80.22958785 -11.17772982
v -26.17658488 80.88055998 -8.55432823
v -16.65999927 79.99999821 -7.88000040
v -12.93102931 78.81933451 -7.94415269
v -9.08328872 78.61877978 -7.75017543
v -2.24999990 78.08999717 -7.43999938
v 1.08122278 77.31278986 -8.91007856
v -21.18994109 77.77443528 -7.05363508
v -15.54665621 76.35940611 -7.26538617
v -11.72830351 74.89923388 -7.00580887
v -29.66395952 76.89871639 -12.24850677
v -17.06000045 74.58999753 -6.90000039
v -5.73999994 73.12999666 -5.88999968
v -0.41800702 72.03049213 -7.26616196
v 3.84999998 70.55000216 -11.11999992
v 7.32682832 68.89732182 -16.11889340
v -29.11676839 73.23091477 -11.22263819
v -3.06066195 70.48357278 -6.15166361
v 0.99929515 69.57851350 -7.63084972
v 3.87980719 68.20313632 -11.81855146
v 7.68419262 66.35250896 -17.53645390
v 7.43623218 64.71965462 -17.50455983
v -29.44887243 70.95699012 -11.48319524
v 1.75150484 64.84296918 -8.48165620
v 7.39767076 64.06220049 -17.70276204
v -0.47246955 68.53920221 -6.76486176
v 6.46959525 65.48132747 -15.38536046
v 8.37463979 63.84363770 -19.93765868
v -1.17996067 70.20659000 -6.65277196
v 4.77996888 67.82356650 -13.29245046
v -28.83928642 76.15744323 -10.80011297
v -24.94343929 76.24582201 -7.70101370
v -15.90999961 74.62999970 -6.82000024
v -1.95428869 73.35516065 -6.73641684
v 5.89902326 69.63919103 -14.08722624
v 9.32180230 67.74231791 -18.93414371
v -29.22510356 78.17721367 -11.25667337
v -22.66476303 79.22734320 -7.32231513
v -7.06336414 75.26259869 -6.30234275
v 1.23404944 74.05593246 -8.60257261
v -29.85442616 82.25521445 -11.23242825
v -24.68034998 81.97935671 -8.05336982
v -10.83999965 79.63000238 -7.89999962
v -7.59783620 79.21536267 -7.67535856
v -0.70092006 78.14634591 -7.98616931
v 2.39622244 77.38540322 -9.57719702
v -28.10641751 85.69181710 -9.65627097
v -25.01920052 85.31485498 -8.62506311
v -21.50465176 84.37377214 -8.06847773
v -13.07195891 80.76830208 -8.18284042
v -9.09240358 83.09324831 -8.42481852
v -5.30139310 83.04486424 -8.14573467
v -1.62921171 83.06539804 -8.71344283
v 2.34238594 81.13268763 -10.11750381
v 7.57431472 79.04761285 -16.13789611
v -29.95621786 89.46120739 -11.62521634
v -28.92889269 86.69469506 -10.35106089
v -10.41258033 84.07424390 -8.66157096
v -4.52463515 84.99696106 -8.68044980
v 3.53801134 85.38516611 -11.42674219
v 3.58192343 81.36563003 -11.29138470
v 8.81437957 79.58407700 -17.67937280
v -30.24492413 93.49448234 -12.16492429
v -25.90037324 93.25788915 -9.91775468
v -4.11242340 86.80237085 -9.11696907
v 5.82978176 88.20932359 -13.32171727
v 8.32103565 87.62434125 -16.78270660
v -29.79511395 96.27306461 -12.14616746
v -20.06914653 96.27637267 -9.69213992
v -11.80527173 95.91957182 -10.84183436
v -11.57446206 94.49471533 -10.53347997
v -7.09760049 95.39716691 -10.49096789
v 2.03149626 93.91860664 -11.43573970
v 0.84156496 91.38210118 -11.01584267
v 6.04999997 93.07000041 -14.00000043
v 8.66065826 89.15136009 -17.41108671
v -29.45376746 102.31861472 -12.77292147
v -25.35329945 102.08278894 -10.69700345
v -25.26297793 99.83511269 -10.34060586
v -11.63981576 100.25031865 -11.15625817
v -12.97612675 97.65896201 -10.77425946
v -10.61568689 96.89462930 -10.75427141
v 0.34358545 95.94853222 -11.13037392
v 2.64412677 98.35864604 -12.32128404
v -24.24310520 105.98581284 -10.98730322
v -20.13855241 105.52151501 -10.99947467
v -15.52984957 101.41014308 -10.77619661
v -1.92466017 104.21121120 -11.29362546
v -24.87115003 109.95101184 -11.33302506
v -21.37694135 110.13997346 -10.91679838
v -25.72649717 113.52836341 -12.05111854
v -13.79870251 108.94159228 -11.44118607
v -6.18032319 111.85989529 -11.29106991
v -26.70538984 116.81998521 -12.10764516
v -23.27450924 116.41199887 -11.48975082
v -25.44276789 115.84274471 -11.66953519
v -23.91597070 115.59709907 -11.39284205
v -8.04550108 112.11834103 -11.43446192
v 2.10995041 113.91555518 -13.25517055
v -35.78498960 120.89324743 -17.49763265
v -30.08459695 120.45124173 -13.42330314
v -28.14637870 118.95649880 -12.64451910
v -25.81651509 117.42927134 -11.74840052
v -18.55167933 119.49629337 -12.03553379
v 1.29893469 117.56831408 -13.15372158
v -1.10615755 116.48493260 -12.49469351
v 13.30421772 115.02258480 -22.36275189
v -35.14307737 123.35807085 -16.29229635
v -29.37999927 123.46000224 -13.10000010
v -23.40706438 123.42558801 -12.19189260
v -13.12999986 122.23000079 -12.62000017
v -36.37197986 126.74283981 -17.67634042
v -34.08706933 126.86780095 -15.81413858
v -30.58000095 126.20000541 -13.92999943
v -27.59000100 126.15999579 -12.94999942
v -24.54644628 125.99781156 -12.57327851
v -12.26313040 125.51872432 -12.99339719
v -7.52144400 125.78755617 -12.97275256
v -4.90993448 124.89695847 -13.06588668
v 2.41579837 124.07460064 -14.54025228
v 8.00739415 122.59981036 -17.31817611
v 14.90230951 120.87951601 -23.93840440
v -36.95351258 128.52363288 -18.53294484
v -32.93025121 128.13372910 -15.29814769
v -30.10023758 129.30780649 -13.96061573
v -24.28000048 128.57000530 -12.65999954
v -18.23045127 129.33953106 -12.86701858
v -12.84999959 127.68000364 -13.08999956
v 1.09022809 127.58804858 -14.41659499
v 14.02346697 123.46352637 -22.08174765
v -36.77079082 131.18767738 -18.53048988
v -33.55782852 130.55652380 -15.91280103
v -31.94963187 130.03532588 -14.96462431
v -29.41999584 130.54482639 -13.85343727
v -23.84742722 130.66154718 -12.88619637
v -18.66714284 130.68220019 -12.88211532
v -12.85999920 130.19999862 -13.24999798
v 1.53999997 128.97999585 -14.58000019
v 16.91604033 126.37956440 -26.34603530
v -35.50106660 133.74139369 -17.51494221
v -31.50108829 132.81993568 -15.03006183
v -26.39413439 133.60364735 -13.63950130
v -21.70665190 133.29415023 -13.17901630
v -12.62898743 132.42465258 -13.35679460
v -4.51781182 132.52688944 -13.85249384
v 1.51738734 130.92854619 -14.76240158
v 5.95244160 130.81628084 -17.03493670
v 12.72921078 129.57878411 -21.44746110
v -31.90422803 136.46519184 -15.67115448
v -29.16402929 135.90350747 -14.73082788
v -23.81159738 135.39056480 -13.67133949
v -19.09834705 135.45036316 -13.37944902
v 6.47116080 133.29896331 -17.53342338
v 10.77792700 132.40747154 -20.95479332
v -36.10796481 138.19693029 -18.19090173
v -26.51492506 138.39384913 -14.67230823
v 4.97074658 137.06418872 -17.10721850
v -36.87503561 141.33103192 -19.16341670
v -34.23656896 141.52850211 -17.37099327
v -31.67741001 141.45898819 -16.21802151
v -26.08626522 141.08829200 -14.77838121
v -14.25999962 140.63000679 -13.84000015
v -2.64999992 139.87000287 -14.53000028
v -0.38768636 139.59397376 -15.53481724
v 10.95500961 138.03012669 -20.54345980
v 18.02000031 136.59000397 -26.35999955
v -37.47060895 143.28734577 -20.06390877
v -34.22747925 143.70779693 -17.55794324
v -31.36828914 145.07994056 -16.44301414
v -28.35999988 144.06000078 -15.47999959
v -12.19000015 143.45000684 -14.22999986
v -5.31454151 141.84232056 -14.12525028
v 9.69881471 140.36603272 -19.95764300
v 18.02899502 139.34920728 -26.09867975
v -36.51221097 146.54248953 -20.36379464
v -32.66913444 146.36214077 -17.20234379
v -30.75879999 147.18025923 -16.42799191
v -27.91014686 146.93512022 -15.39327577
v -16.66999981 146.79999650 -14.39000014
v 2.99096084 145.28433979 -17.26828329
v 9.37102828 144.35534179 -20.49231343
v 18.71345192 142.56702363 -26.96061879
v -34.69870985 150.50019324 -19.72184516
v -31.64167702 149.99502897 -17.29298942
v -26.48458444 151.16316080 -15.82835987
v -21.32064663 149.43866432 -14.76886310
v -9.03000031 149.54000711 -14.84000031
v 2.01747799 149.03973043 -16.88449830
v 8.33755732 145.51962912 -20.26453428
v -35.32361984 152.46860683 -20.36316693
v -22.54444361 153.22943032 -15.88710397
v -8.97400640 152.19995379 -15.37570916
v -27.41283178 156.44320846 -16.81123488
v -16.98779874 156.11498058 -15.75660333
v -18.71196553 160.14301777 -16.09691791
v -11.59017347 160.44926643 -15.99129289
v 21.01713605 155.23763001 -29.58552912
v -37.86349669 161.92956269 -22.76767977
v -21.11069113 161.77006066 -16.79650880
v -16.85241237 161.45610809 -16.11839980
v -6.25972636 161.26959026 -16.52269810
v 24.07713234 158.51177275 -31.48188069
v -37.91788965 164.42844272 -22.93084562
v -4.59733605 163.73574734 -16.88981615
v 6.26554247 162.71065176 -20.36633343
v 16.41775668 161.46726906 -25.91849305
v -21.47455700 166.75491631 -17.34736934
v -27.61045285 170.48521340 -18.26072112
v -21.14374191 168.20693016 -17.36189425
v -9.73416120 168.34455729 -16.82493649
v 25.27776733 164.85254467 -30.74463271
v -37.81099245 170.42408884 -22.99098484
v 17.57210493 167.55595803 -27.55348384
v -39.96996582 171.69822752 -25.33413470
v 22.71311730 168.83571446 -29.05000746
v 18.58179271 172.99647629 -28.95953692
v 25.28121695 172.50958085 -31.20376542
v 28.60664017 171.18857801 -35.98051146
v 24.74048175 173.55346680 -31.17757663
v 28.91509980 173.36484790 -35.90568900
v 25.92335083 173.87013137 -32.07015991
v 13.50437570 176.11669004 -27.44162828
v 20.78209259 176.48604512 -29.71794643
v 24.86082166 178.01710963 -32.82002360
v -8.93297885 182.30186403 -19.41442862
v -0.43165791 182.08912015 -21.02547698
v 13.12732138 181.23652041 -27.53158659
v 19.23113503 180.91976643 -29.84704450
v -41.65843502 182.00793862 -28.46043184
v 21.05091885 181.88276887 -31.27420694
v 25.41086450 178.91882360 -33.77006575
v 29.42160331 175.24270713 -36.75417230
v 16.62560925 173.64819348 -28.31392735
v 26.20652691 173.10662568 -32.11294115
v -29.32556905 172.28795588 -18.89021881
v -7.45904958 172.59158194 -17.67002419
v 25.34564398 170.87952793 -30.94202280
v 27.95927599 169.65432465 -34.79404747
v -36.16672754 169.19386387 -21.27578668
v 15.75296931 168.58687997 -26.59367770
v -38.42734918 166.06426239 -23.70396256
v 5.53709781 166.67251289 -20.72940022
v -28.38438191 164.24249113 -17.78472401
v -20.71270347 161.45750880 -16.68908261
v -15.12421668 161.52419150 -16.20416343
v -9.36247967 161.57868505 -16.00333117
v -19.06135678 158.58535469 -15.96746407
v 7.49110710 157.78069198 -20.12131736
v -29.60514277 155.18109500 -17.25726947
v -9.23553947 155.35388887 -15.80770500
v 18.46542023 152.91668475 -28.05348113
v -35.26842594 151.24672651 -20.24240606
v -18.71999912 152.03000605 -15.13000112
v -11.11072395 151.96691453 -15.25497343
v -36.23164445 148.01587164 -20.88562958
v -32.48973563 148.15542102 -17.24796370
v -35.11756286 149.07778800 -19.87978630
v -32.81438351 151.47660673 -18.14872772
v -29.06000428 148.30000699 -15.97000286
v -25.28999932 148.38999510 -15.32999985
v -17.52999984 148.44000340 -14.75000009
v 4.69406834 147.59021997 -18.15325208
v 17.93847792 146.04933560 -25.88722110
v -36.54392064 143.88716221 -19.15143058
v -32.80301020 143.87661219 -16.91808552
v -33.89875591 148.01411331 -18.30921881
v -29.56057712 144.65449750 -15.80273919
v -25.44000000 144.61000264 -14.89000022
v -9.08000022 144.50000226 -14.58000019
v -0.53585618 147.93004096 -15.91539010
v 6.99775573 143.46246421 -19.00763065
v 14.28613067 142.56402850 -23.38282950
v -35.72954983 139.80068266 -18.03570800
v -35.38677469 143.65519583 -18.27886887
v -30.87636270 143.25068891 -16.09531976
v 0.56716462 140.28716087 -16.14962891
v 0.98053936 142.64944196 -16.62317850
v 8.56859609 141.90597832 -19.60540190
v 16.01940393 138.08999956 -24.50072393
v -32.95450285 136.55267656 -16.16877131
v -34.62811187 137.22321391 -17.13113859
v -27.43164077 137.02473044 -14.66060150
v -30.72629496 139.24591243 -15.62264003
v -27.14831382 140.21253586 -14.92267102
v -23.57719466 136.46136224 -13.74311373
v 11.46649942 134.33937728 -21.61942609
v -35.85708141 132.18337297 -17.61287265
v -34.47647765 136.04094088 -16.96804538
v -32.00170025 131.76700473 -15.15940577
v -30.65068275 133.92148912 -14.86443449
v -23.26999977 132.15999305 -13.03000003
v -21.79189213 134.70491767 -13.34031764
v -18.62999983 132.07000494 -13.05000018
v -9.49000008 131.76000118 -13.73999938
v -4.86999936 131.66999817 -13.71998899
v -2.84972670 132.79445469 -14.08713683
v 1.30254566 136.35860384 -15.72817005
v 3.90223181 131.03792071 -15.94695449
v 15.26111178 129.26001847 -23.65881950
v -35.10478511 131.60708547 -17.00137556
v -33.16490352 129.41530347 -15.56699537
v -30.48761003 131.76944852 -14.42082319
v -28.24064344 130.28387725 -13.65303621
v -25.06988868 131.77348673 -13.20522930
v -11.76999975 127.23000348 -13.28000054
v -11.65513694 130.15159965 -13.48760352
v -0.67633978 127.28101015 -14.27486818
v -1.90309552 130.06630540 -13.99123669
v 2.50343978 126.50410831 -14.92595673
v 14.08366114 128.81091237 -22.58562297
v 16.78884961 124.02932346 -26.17942914
v -33.95068273 124.49279428 -15.44554345
v -31.14789724 124.61386621 -14.04634584
v -21.75999992 122.90000170 -12.11000048
v -24.37164821 124.86061454 -12.56408915
v -16.76999778 122.71999568 -12.41000090
v -13.62391189 126.01439655 -12.99981494
v -4.01957100 125.96212327 -13.33011687
v -1.79999997 122.23999947 -12.93999981
v 1.49209693 125.73562562 -14.32323363
v 16.44808985 124.96355921 -25.48654191
v 16.32057317 118.83356422 -26.69480816
v -32.53929690 120.79878896 -14.70484864
v -26.94419213 118.15012246 -12.11192366
v -29.39001657 118.77781153 -13.42006121
v -29.76221405 121.95391208 -13.22008390
v -24.66719784 122.45611846 -12.34439760
v -22.47861400 116.87900871 -11.67941652
v -15.34605678 121.07300758 -12.38112431
v 14.28785175 117.41504073 -23.77037890
v -27.86987834 117.41971970 -12.78068963
v -22.72438817 115.30873179 -11.38267852
v 1.41761766 115.63917249 -13.27637676
v 12.95796409 109.88309979 -21.61865309
v -23.38454500 111.00879312 -10.93087997
v -11.89813577 111.39409244 -11.61547564
v -2.39545922 110.71506888 -11.93818729
v -24.87127855 104.21571136 -10.95909905
v -13.97462003 103.88844460 -11.20303757
v -4.42347210 102.80743241 -10.75789984
v 11.32736914 99.91618991 -20.67080513
v -11.52975671 98.14035892 -11.05626114
v -14.40630760 99.98811781 -10.86308435
v -9.10398923 100.19570589 -10.84353589
v -1.94626255 96.40632570 -10.62449627
v 7.08999997 96.40000015 -15.25999978
v 12.42724154 95.14184296 -22.44294807
v -29.98825721 94.61733699 -12.02349551
v 0.96363929 96.20197862 -11.39172725
v 3.34000005 92.52999723 -12.31000014
v -30.51651083 89.46961164 -12.38263678
v -11.52425911 91.64328128 -9.94604919
v -6.85968483 92.06806868 -10.16518380
v -0.22725594 91.90383554 -11.12214662
v 4.05533938 88.64975721 -11.92397811
v 5.70838107 90.88898450 -14.07025475
v 9.29946546 86.29424125 -18.11260730
v -28.72798778 85.34135669 -10.04484668
v -23.51165563 85.60087532 -8.69678892
v -11.29040681 85.11163294 -9.04141460
v 1.88999996 84.08000320 -10.73000021
v -28.93727459 81.64783567 -10.23808867
v -26.25072002 82.36096799 -8.61219876
v -13.44999950 81.20000362 -8.44999962
v -9.27183963 81.05313033 -8.13909713
v -3.63664282 83.46983790 -8.45053606
v -3.19487182 81.83495700 -8.18995852
v 3.15567316 79.83466983 -10.54137666
v 6.86251651 81.37468249 -15.00750985
v 9.08279512 77.22534984 -19.20175552
v -16.13000035 77.56000012 -7.34000001
v -7.82957673 77.18826085 -6.99660275
v 4.82030539 77.68443227 -12.69285940
v -26.46140568 75.17801970 -8.37732106
v -22.63369597 76.77671313 -7.05955597
v -3.22997826 73.01999629 -6.39995001
v 8.33252631 70.52787393 -17.48848706
v -9.57369152 68.58988106 -4.96995635
v 4.78802854 70.74500620 -12.63069361
v 7.88570195 65.02014399 -18.74449663
v -25.05951375 67.71504134 -6.68895477
v -9.21359193 66.50794297 -4.35137795
v -4.06212779 65.88495523 -4.88462765
v 2.66714953 63.63601238 -9.68832988
v 6.47491729 62.40193173 -17.03057252
v -28.35999988 62.33999878 -7.18000019
v -7.39727821 63.40891123 -3.58907063
v -5.95071632 66.07452780 -4.56671929
v 3.77320172 61.54448539 -11.97087578
v 4.68788622 60.25066227 -13.76174949
v 6.46767346 57.85679072 -15.97339101
v -26.20855160 59.28234756 -6.47500111
v -27.56409906 61.86049059 -7.61631690
v -9.29633062 58.59074742 -2.21593957
v -5.38748503 56.87996000 -2.72380398
v -7.49419071 60.31504646 -2.91530136
v -2.13886308 56.58816546 -4.00247891
v 3.94794345 53.77208814 -11.77049428
v 3.07520176 56.05717376 -9.80042666
v 5.55978529 52.91493610 -16.08316414
v 6.32879278 52.39991471 -17.95793697
v -16.69983752 55.23343384 -2.18029041
v -9.44355875 56.09810725 -1.49151497
v 3.04549444 53.85440961 -9.80966073
v 4.49752575 50.06144196 -14.06375971
v 4.82363580 52.97197774 -14.11729027
v -28.37000042 49.67999831 -7.32999993
v -14.56786320 50.69855601 0.01395840
v -10.45586448 50.60378090 -0.16972367
v -5.16561931 47.58756235 0.09662747
v -2.56134849 48.39036614 -1.96956471
v 1.41345977 50.73709413 -6.59612613
v 2.14999844 46.24000192 -9.70000029
v -26.39999986 46.11000046 -4.65000002
v -12.53608335 49.59042743 0.70288620
v -7.14544347 46.05356604 0.87011437
v -7.54304603 49.30688813 0.21758236
v -3.66730383 45.07286847 -0.23341467
v 1.68515206 42.55745560 -6.47754967
v 1.42134598 47.83182591 -7.50212511
v 2.91165966 41.25227779 -11.37765869
v 2.68210075 44.33814064 -10.92404500
v -6.08408963 40.76951370 1.54188788
v -8.66843201 44.18058321 2.26684101
v -3.20145022 40.99301249 -0.07360156
v 1.54824881 41.58372432 -5.48451347
v 1.90290005 38.09299693 -5.95663581
v -6.89793890 37.67424077 2.53931689
v -4.43241978 37.30344400 1.60840293
v 1.25272083 34.04207528 -5.42402966
v -5.88555587 33.89779478 3.30671086
v -3.38011608 31.99343383 2.42189132
v -9.18298028 30.85575439 4.09003766
v -9.52167250 30.02656437 4.29362245
v -7.39747379 30.89158982 4.12916625
v -7.15911714 35.03165767 3.16052162
v -3.06999963 29.82000075 2.77000014
v -1.06837263 28.66020612 -0.50906790
v 0.33458424 27.84903161 -2.31192564
v -7.97270890 30.33609688 4.36139945
v -1.53391308 25.39641783 0.82066521
v -0.23083105 23.74543063 -3.34213977
v -25.65157600 23.59983325 -3.60807171
v -19.79301684 24.00373667 1.45370117
v -13.56435474 25.27536079 5.01304213
v -11.21896878 24.00418930 6.50762953
v -3.30216554 25.74069239 3.91998701
v -1.55977288 21.60912752 1.54233258
v 0.74473710 20.73640004 -12.21972238
v 1.15000003 16.88000001 -15.23999963
v -25.80441907 20.72088420 -3.94865917
v -5.35316812 20.42667568 8.93607643
v -4.30989498 21.78038657 6.99569238
v -1.57044758 19.45947856 3.65172466
v 0.36396508 15.67601599 -10.79575066
v -6.19742321 18.28394644 10.96993312
v -4.32853866 17.77754538 10.26810892
v -1.55563862 17.21022464 5.08102076
v -22.43708447 12.65317947 1.04808575
v -13.81484605 15.05255979 8.87199957
v -11.30671613 15.60157072 10.76727174
v -5.41136600 15.42196795 12.65922468
v -2.71540903 17.40494929 8.17904901
v -2.13847845 10.90626139 10.76244656
v -24.06816371 9.08591691 0.85570494
v -20.95054649 8.50362424 4.50524269
v -5.62835578 9.31016169 15.91578312
v -2.71570496 8.40893947 13.08962516
v -23.93037453 8.92504212 1.02503656
v -22.50622958 5.73352911 3.64059582
v -20.72498761 6.93420833 5.23630111
v -13.78581021 6.93898322 14.91277386
v -11.80789247 7.41695287 16.21542685
v -8.04380234 6.59113890 17.55900681
v -4.88055823 6.55442476 16.35376923
v -3.04780924 5.11627877 13.95575423
v -24.31993932 2.24256865 1.82632660
v -21.99324034 3.07149068 4.71477397
v -17.51771942 3.86664760 10.77985205
v -13.10687512 4.60164761 17.27939025
v -7.89918471 2.85236607 19.17521283
v -4.29568952 3.49551486 16.13631286
v -23.44286814 -1.08292198 3.70336883
v -18.81938986 -0.09703614 10.24576742
v -10.34359634 0.80234668 20.25567554
v -7.16548273 1.16820971 19.21707951
v -4.89534298 0.30674643 16.95021614
v -2.09999993 1.01000001 11.14000008
v -15.95814899 -1.59830344 18.10745895
v -9.95665882 -0.95495093 20.96225880
v -5.92491124 -3.12505709 18.44334602
v -15.11554793 -5.36353653 21.49949409
v -12.93043699 -5.24617452 22.28023857
v -14.16299678 -4.04468086 21.41147293
v -9.09883063 -7.04474049 21.85109630
v -5.91263641 -8.12251214 19.11202818
v -25.69350600 -11.82960253 4.53763874
v -16.49003662 -8.54592398 22.29946665
v -11.39094215 -8.76188185 22.70317823
v -8.30422249 -10.03307197 21.30248584
v -5.22252172 -12.02272996 17.18713716
v -3.92400566 -10.47894824 13.54807150
v -26.39729902 -15.04001394 4.59005125
v -18.08622666 -12.18501572 23.06816354
v -15.28728195 -8.36286321 22.74490893
v -10.23717411 -12.42398936 22.61406928
v -8.47512949 -13.19498848 21.49029449
v -6.36918424 -11.73801161 19.29806918
v -5.82796428 -14.91903141 17.00708643
v -18.50213483 -14.82810918 23.62346090
v -11.34464704 -16.88320749 23.07443880
v -8.12526885 -17.43531786 20.65772749
v -27.11902931 -23.52216281 6.42662495
v -19.03573051 -18.09178665 23.59195985
v -15.65793529 -20.25487088 24.46740307
v -11.93950232 -20.57547681 23.45427871
v -28.65336277 -26.77660063 7.04931514
v -18.32337305 -20.57654038 23.90873618
v -17.04527438 -23.26252498 24.66444112
v -17.99303479 -21.06318809 24.24561791
v -13.13338615 -24.18158576 23.76267314
v -11.34777814 -26.67410113 22.21761830
v -8.25999957 -28.17000076 15.42000007
v -30.36828898 -30.81917763 4.21142066
v -28.02000009 -30.20999953 8.46000109
v -18.78735051 -26.96771361 24.23156612
v -16.86668582 -27.60146558 24.69625510
v -16.64631628 -24.83343147 25.38656071
v -14.30167537 -28.50693837 24.16977845
v -11.41239516 -29.97284196 21.86759934
v -8.83411244 -32.17117861 14.38165549
v -28.87305804 -33.87474269 6.58808649
v -27.28598192 -33.58845040 9.30604059
v -17.65924692 -31.10286221 24.24291894
v -14.91885073 -31.64480999 23.99554849
v -10.90713963 -32.27454424 20.53513564
v -10.18999983 -34.60999951 17.20000058
v -8.29728600 -33.28903764 12.27399707
v -27.54355036 -36.71890125 8.00712127
v -17.70179719 -34.67712179 23.52699265
v -14.65937681 -35.42809188 23.14275317
v -10.93527675 -34.70394388 18.97377521
v -9.44000017 -39.06000033 14.51999974
v -28.25582214 -40.83181918 8.21484718
v -18.63725670 -34.08280388 23.28947000
v -16.46798849 -38.29647973 22.85790443
v -14.44921084 -38.83121535 21.95802145
v -10.50314493 -41.28740355 15.30524902
v -28.82854827 -42.41930321 8.53185821
v -25.00432543 -42.92270169 10.83665807
v -17.83838868 -40.38949683 22.24489860
v -15.05295560 -41.09785333 21.48538269
v -14.61644005 -45.13518140 19.70870979
v -11.81102730 -48.24689403 14.45770264
v -24.27405678 -47.43035510 12.38774695
v -20.15774138 -44.16774213 18.34448241
v -17.73379929 -45.29122636 20.94617859
v -12.69821450 -49.69768971 15.38678166
v -33.24905410 -50.82295462 6.48685917
v -28.91544625 -51.68437213 9.96767636
v -25.84869415 -50.67495257 11.45927049
v -21.99832909 -50.25704950 16.73527434
v -15.69603570 -50.77966303 18.27842556
v -14.65481333 -52.27635801 16.35318436
v -12.52001058 -54.15521935 13.04966584
v -33.94595161 -53.22467536 6.71116123
v -29.11298163 -53.38570476 10.40186640
v -23.50347117 -53.01088095 15.63894004
v -18.61603931 -52.00577900 18.98331195
v -15.91380127 -53.72659862 17.05989800
v -33.48601237 -55.53153902 7.67036574
v -29.47751060 -55.80540374 10.25922317
v -24.63118173 -55.66430092 14.05558549
v -20.53591050 -55.15764281 17.75587350
v -18.08511838 -55.47996238 17.84104481
v -19.44626495 -57.19564483 17.91736111
v -29.14417163 -58.44008550 10.40367503
v -25.51069111 -59.57972631 12.93343585
v -17.11701229 -61.47472188 15.44765942
v -33.21813792 -61.84633076 9.07769520
v -29.34226207 -58.54016170 10.18090453
v -26.12458169 -62.15058640 12.97660079
v -23.16055819 -61.47714704 16.44431427
v -14.45107628 -64.66325372 9.77112632
v -34.30871293 -63.17944825 8.74716137
v -27.64538676 -63.60425800 11.87179144
v -24.84815381 -63.50679696 14.75009322
v -20.36801539 -63.65830451 16.86961763
v -17.76711829 -64.27676231 15.49294405
v -15.95376991 -65.98829478 12.09276542
v -30.93198501 -65.09312987 10.03367826
v -27.91275829 -65.09687752 11.79486979
v -19.11064982 -65.54236263 15.82349092
v -34.87963229 -65.28050452 8.21918901
v -17.61142351 -69.09048557 8.55263043
v -32.79244900 -66.60249084 9.67039075
v -19.69175786 -68.73721629 14.01458122
v -32.10153058 -69.19503957 9.41982120
v -29.25742231 -69.71836835 11.68311201
v -24.99115840 -69.11218911 14.36609589
v -31.07306547 -69.54444945 10.16511861
v -27.97238156 -70.06659359 12.29025330
v -23.08159508 -68.83125752 14.72307462
v -24.40408990 -68.89331341 14.62940220
v -21.59134857 -69.05500591 14.38496914
v -31.87450022 -66.44780934 9.98951402
v -22.07505517 -65.22233784 16.44222997
v -20.00403404 -66.88541174 15.52400645
v -32.30749816 -64.76680934 9.56203789
v -25.80492944 -65.07373601 14.30705748
v -20.37149668 -65.52954018 16.33098908
v -34.47252139 -62.40236759 8.44936725
v -31.45023063 -62.75194883 9.50709730
v -26.85472369 -63.01613897 12.35597115
v -23.64397794 -63.31252307 16.19109139
v -19.17773485 -64.32372332 16.36096463
v -17.08324067 -65.71642309 14.09015153
v -15.92984423 -67.02476740 9.59333032
v -29.10802141 -58.70305002 10.32674406
v -24.86556768 -61.46020815 14.41051904
v -20.07626556 -61.38005108 17.30554178
v -19.75228265 -59.22128260 17.61888154
v -17.26219431 -60.39388105 15.48792142
v -33.76423195 -54.38314751 7.22669065
v -30.52855283 -54.53731492 9.41784866
v -25.34021810 -55.93936518 13.16951867
v -21.21499553 -56.46499246 17.46078022
v -33.57030824 -52.01290548 6.71436731
v -24.01510626 -51.69436336 14.29177169
v -21.90805040 -51.23622343 17.14032702
v -18.72404106 -51.33555830 19.09910329
v -16.57754742 -55.56326360 16.91709459
v -26.80946514 -51.27168447 11.20817848
v -22.46662416 -48.57534915 15.46672173
v -19.53820325 -47.49880731 19.21573654
v -13.54265027 -53.57076973 14.80416115
v -28.96436863 -43.15248877 8.43332149
v -26.25990286 -44.52415556 9.76526644
v -16.32655039 -44.92459074 21.03053406
v -13.31000030 -46.33999988 17.02000014
v -29.40306999 -40.44630006 7.11177988
v -24.88211729 -42.98970848 11.00289822
v -16.02375507 -40.19642621 22.22767286
v -16.39243215 -42.18445718 21.83623053
v -13.71005643 -41.12999141 19.97206174
v -10.38946770 -43.79313812 13.07584625
v -32.24855289 -35.97076610 1.55567366
v -30.38999811 -35.53999960 6.57999935
v -27.01999992 -35.65999866 9.91000049
v -27.01129951 -40.84489495 9.00044199
v -15.52178431 -34.68658775 23.59870635
v -12.88000029 -36.66000068 21.12999931
v -11.69154327 -38.28152642 17.56937429
v -29.39999849 -30.96999973 7.72999879
v -27.97661908 -34.66961533 8.78395885
v -26.17000043 -31.16000071 10.68000030
v -25.79793707 -34.35607627 10.97989269
v -23.19172025 -30.67338467 12.52499316
v -15.86832106 -30.02405167 24.47448671
v -19.02819052 -30.62670119 23.84547330
v -16.40756428 -32.62243420 24.14760739
v -12.57971395 -31.99009597 22.54023962
v -14.04265966 -35.95889732 22.40365557
v -10.43658331 -32.79399872 18.00684258
v -29.38350290 -27.57863887 4.47689649
v -27.13035978 -26.83169395 8.94088019
v -27.80465223 -30.79120256 9.13319271
v -19.80669051 -26.19650587 23.52473326
v -17.18924940 -25.49422532 24.67584796
v -18.04774813 -29.24538404 24.41699617
v -12.98107579 -27.12991461 23.64941873
v -13.15716002 -30.98258190 23.25848117
v -10.81660390 -28.94518338 21.23218961
v -29.06210162 -23.85170385 3.43220169
v -23.82730506 -22.37959392 10.27479488
v -18.42273585 -20.08164860 23.96435663
v -17.03008637 -21.08038776 24.50145222
v -18.26113835 -20.57773992 24.04833771
v -16.80953614 -24.33590032 25.59873648
v -12.25890405 -23.12597632 23.45105633
v -10.38009580 -24.22998659 21.45991102
v -23.12336117 -18.80726032 10.29769145
v -21.92855440 -18.19515415 14.19316139
v -19.39707436 -16.31356031 23.10579084
v -18.00340600 -16.88433811 23.98601733
v -13.94654624 -19.59276572 24.20635149
v -25.98175406 -16.55175351 5.86854946
v -19.09302361 -13.18418980 22.48423360
v -16.68000035 -13.72999977 24.53000098
v -18.79920065 -16.54364169 23.67918380
v -12.42000051 -14.99999966 23.50999974
v -14.31978866 -17.58201420 23.91835116
v -9.06999968 -16.21999964 21.53000049
v -12.64836732 -17.92687364 23.72871339
v -28.37258391 -11.38017792 0.16800888
v -24.06042255 -11.53718866 6.64956821
v -21.94732055 -11.20782923 10.25341917
v -20.35150863 -10.86478587 14.45010211
v -18.95797253 -10.13005804 20.44745535
v -16.49941131 -10.46704687 22.94711955
v -11.96009666 -11.21492125 22.91671745
v -13.60063534 -14.83613905 23.67044613
v -9.34191514 -11.59972511 22.15544321
v -23.43748137 -7.72560481 5.66890044
v -20.99216357 -7.56621221 9.79088712
v -17.69614220 -6.60164375 19.24705505
v -12.96294387 -7.12278765 22.69209176
v -8.59514251 -8.21037870 21.60293050
v -6.73215184 -9.13835596 19.78745684
v -27.62000635 -6.45151036 0.48696893
v -20.47985420 -7.66022550 11.04758307
v -12.32045703 -3.81255778 21.86477371
v -14.40110523 -7.14219408 22.58815058
v -9.03546344 -5.21435356 21.47481404
v -5.87596651 -6.10859646 18.77913438
v -27.87919529 -1.50272239 -2.67012720
v -26.27139352 -2.81857117 0.70657575
v -19.41635832 -3.01042898 11.57931797
v -16.13824815 -0.46126088 16.81244187
v -15.14669973 -2.52088788 19.71844397
v -11.37969457 -0.87943836 20.94797604
v -7.02534290 -0.88625791 19.42245662
v -28.02745625 2.45790626 -4.03811876
v -24.54755828 0.37993913 2.15513469
v -22.07247354 1.46101508 4.88571357
v -19.88090947 0.15004880 8.79601948
v -16.28636010 2.03847978 14.45567515
v -8.71256832 1.47038116 19.91332509
v -28.28121744 5.81139140 -5.32023422
v -24.97141808 5.89720253 0.10843911
v -23.29768799 5.89095242 2.83872802
v -20.73693834 6.23005023 5.38625708
v -18.56469177 4.08450793 9.19551589
v -14.30988591 5.99164749 15.06269909
v -11.29916590 5.70382783 17.58870669
v -7.52885174 4.30147955 18.51739176
v -27.87588164 8.74221977 -5.65070426
v -27.67016739 6.24294579 -4.21001809
v -26.47539973 8.86742305 -2.77502160
v -24.52495322 9.55718197 0.04325414
v -22.42713235 8.77233781 3.04390839
v -21.05183713 7.26894476 4.85337153
v -17.13498682 7.14412285 8.63310695
v -14.66986164 8.05789139 12.13695761
v -12.65753061 7.90129788 15.12928493
v -15.47386218 5.42441243 13.50718644
v -9.92494635 7.16292160 16.99878462
v -13.02825939 6.86726905 15.83299600
v -8.48196447 5.42591140 18.11704040
v -7.15526845 7.86729809 16.93680324
v -3.50834662 7.31057534 14.70036991
v -27.81896666 12.88807206 -6.82820752
v -26.46198124 9.60752554 -2.67897733
v -23.53189327 11.78978197 -0.53639238
v -26.63896792 15.22138435 -4.99233464
v -26.58623084 15.16539510 -4.91201924
v -22.31681161 12.72294857 1.36911683
v -14.74200748 14.42019548 8.14399030
v -12.31439412 14.88476992 10.31690650
v -27.87534520 17.84837991 -7.83820637
v -20.86190693 19.41470616 0.84648235
v -11.84806693 16.71771333 9.63241607
v -27.41133049 20.68466134 -7.74692046
v -25.06385185 21.41399309 -3.11189773
v -20.72321624 20.08257061 1.08505716
v -18.67123134 20.53506486 2.83902697
v -9.93181579 19.76004802 9.18398891
v -27.19637193 22.75644988 -6.23343419
v -25.18239990 22.67113328 -3.12663033
v -8.43383092 22.15473540 8.09053145
v -27.09543891 24.64183420 -5.73301502
v -24.95451272 24.12795462 -3.11347446
v -20.72754875 23.97730947 0.59583748
v -12.69253157 23.85709435 5.88354329
v -9.66618769 23.45739864 7.01528694
v -19.61806789 26.37779526 0.67656179
v -14.69230466 25.89821815 4.00282536
v -10.99989191 25.38405359 5.68599906
v -20.08325048 27.68884972 0.09619099
v -15.49412683 27.19577588 3.50618106
v -4.64359066 26.06194094 4.71272366
v -9.92470328 28.22340652 4.98787966
v -29.17019650 29.04630639 -10.45259461
v -28.72817963 29.22473103 -7.80090503
v -26.43525973 28.98396365 -4.57391515
v -6.49710931 26.10254474 5.45713305
v -28.65059860 28.41760404 -12.89434545
v -27.37601660 29.07447703 -5.51740406
v -22.72625268 30.50367162 -2.01304117
v -18.43599044 29.93631363 0.38436468
v -10.55943035 29.08608317 4.58832178
v -5.62698347 28.21301483 4.58806660
v -28.99869159 32.03691542 -10.03533136
v -24.08103645 31.69381991 -3.17019923
v -16.45566337 30.26720881 1.60080916
v -13.10561970 29.89557572 3.47564789
v -8.80059600 29.28697877 4.50223964
v -29.06999923 31.55000135 -11.64000016
v -28.60608324 32.11676702 -8.22459161
v -22.99947292 31.27235174 -2.33357982
v -19.34122853 30.78179993 -0.44622816
v -24.40068685 30.81139922 -3.06840031
v -11.84035279 29.17778119 4.29494027
v -28.14281173 28.07391435 -14.14893102
v -28.16559747 26.23672411 -8.70177243
v -26.09860152 24.61388148 -4.28496534
v -21.35336213 25.27632192 -0.69106766
v -16.88795350 24.88516271 2.78980099
v -11.93653606 25.07736534 5.66081703
v -6.49045641 23.46226759 6.88939588
v -27.07488276 24.76454340 -12.93426007
v -27.56932564 22.46730588 -10.61207708
v -26.19866654 22.76115306 -4.30224836
v -22.94832282 22.64966257 -2.07484886
v -21.30999975 22.36999944 0.06000029
v -16.23911411 21.38713747 3.55446292
v -10.67198254 21.34660445 7.91481137
v -27.96625532 19.11349781 -10.37917845
v -16.34545624 18.76544021 4.48207371
v -14.35226202 18.22150499 6.56489143
v -11.29342988 19.07228678 8.70858226
v -7.66942417 18.42951588 10.95225755
v -9.09726322 20.89689486 8.83736834
v -26.81165934 15.45203943 -5.32646338
v -23.29809219 18.95649917 -1.59201515
v -22.57048525 13.07550538 0.45540102
v -18.53914745 18.84328388 2.94131064
v -16.19528420 14.85407818 6.33857911
v -13.06506246 15.41123353 9.38663632
v -28.05001102 12.18828373 -9.85962525
v -25.59451573 11.64194383 -2.54453579
v -23.13277498 10.87992638 0.45097302
v -20.32784000 11.13618258 4.01848974
v -16.30264148 11.27049420 7.73282861
v -13.59732356 14.30153009 9.44771990
v -27.11420134 7.54281133 -3.46541381
v -24.57267605 8.49691220 0.32937966
v -22.45549485 7.50571536 3.55906738
v -21.80325054 12.14472111 2.30969489
v -18.46471243 5.98321203 7.64767313
v -16.01865329 7.26612285 10.50921343
v -14.46422469 7.03366753 13.75526376
v -11.96344756 6.49802946 16.81727357
v -28.11123803 3.44468863 -4.50992165
v -28.54574472 6.48481585 -6.44410122
v -26.02628246 3.49270715 -0.43179415
v -20.59711888 3.40250460 6.44856691
v -21.41484618 6.68598758 4.63560224
v -18.03311147 2.72373133 10.55552904
v -13.56372051 2.65323371 17.82409661
v -13.20615597 5.73175866 16.50762744
v -9.53608379 2.74393405 19.43729445
v -12.01596949 4.35719732 18.00609753
v -28.75961922 -1.15069898 -5.74366841
v -24.31019768 -0.90053497 2.62697856
v -25.18484555 2.96328519 0.86535315
v -19.37030256 -1.34676625 10.06726269
v -17.25028455 -1.04576827 15.01323748
v -11.58016920 -2.13877647 21.46406658
v -25.47014505 -2.43240804 1.66535459
v -20.21386102 -5.85388765 10.44533961
v -18.95117387 -5.64787630 15.19816928
v -14.24689591 -5.88280801 22.21565507
v -16.24837145 -5.09727048 20.17604746
v -13.00415862 -1.85688306 20.83333954
v -30.00802547 -10.24113316 -4.68629086
v -29.37694266 -5.38688619 -4.03819885
v -28.47079560 -10.07485483 -0.33140983
v -22.60051481 -10.31251065 8.23420100
v -20.63383348 -10.42794529 12.72593252
v -15.59906267 -6.73304964 21.86311595
v -13.74999993 -10.70999913 22.81000093
v -9.86021291 -11.54100522 22.44342677
v -30.69057502 -14.97725956 -4.25273459
v -29.40809540 -11.09750010 -2.74240738
v -28.89875323 -14.59220983 0.53875177
v -25.02359264 -11.33379620 5.26190503
v -23.23359437 -14.71610647 8.78927857
v -20.26818693 -15.11287969 21.51442878
v -20.62185295 -13.51033431 18.91308278
v -15.49000014 -15.05000051 23.67999777
v -18.96135323 -12.26781774 22.14183100
v -16.03890955 -12.35577930 22.80574664
v -10.51559858 -15.08226339 22.43606374
v -30.41781485 -19.11978610 -2.39551137
v -29.87579815 -15.00017662 -2.06410652
v -29.17104773 -18.47638562 1.33410643
v -24.50843714 -15.46033192 7.32063316
v -20.44069953 -17.85762236 22.00692706
v -20.35026625 -16.50223322 21.61496319
v -16.09000005 -19.53000017 24.04000051
v -15.13060741 -16.04578830 23.60091731
v -31.43481538 -23.30512181 -2.30269530
v -29.76267785 -23.24664034 1.71612762
v -25.47886223 -20.18590644 7.22906645
v -22.42538519 -23.27155694 12.72896770
v -22.28341438 -22.91758917 17.76009426
v -20.62709071 -22.49861881 22.37712406
v -14.29000031 -24.35000055 24.08000082
v -32.14948997 -27.26960555 -2.16959137
v -25.28460883 -27.05039643 8.79634451
v -26.06606111 -24.03611690 7.65488530
v -23.40645529 -27.79396623 11.99713256
v -20.22825740 -27.32873335 23.29680882
v -15.64067043 -27.99671888 24.50083941
v -18.70984398 -25.70264600 24.13570322
v -15.89854993 -24.31578189 24.42398295
v -26.31137334 -31.46126121 7.94791989
v -29.54769507 -29.34690379 5.02156047
v -14.39394057 -32.89739043 23.64268154
v -33.41370076 -34.76356342 -0.88510063
v -30.60901724 -32.02760592 3.92603036
v -27.09614858 -35.16761586 9.18145571
v -19.48773116 -34.78141502 22.52582647
v -21.50746062 -32.42908418 20.56034468
v -16.44184813 -35.98693013 23.37945439
v -29.54019792 -38.61064091 6.27983408
v -25.43961816 -40.17224535 9.98781342
v -25.02751723 -36.75031662 9.60792322
v -23.90208654 -39.29331526 11.58544701
v -29.97379564 -41.27613455 6.94500795
v -26.84756555 -42.26847365 8.93576164
v -25.32637119 -39.45130855 10.19663550
v -19.09978688 -43.46805811 20.07684112
v -33.58415142 -45.35325617 1.06929464
v -32.91181475 -43.85968670 3.92652350
v -27.99000032 -45.32999918 9.02000070
v -29.75515276 -45.54744437 7.42321461
v -28.30121852 -42.30892658 8.12861975
v -25.07193945 -45.81088945 11.07274182
v -19.65907775 -45.93526572 19.28166859
v -33.92999992 -47.61999846 2.57000001
v -25.20114370 -48.80850390 11.46880444
v -23.34140800 -49.01150614 14.41609208
v -19.92387138 -48.45096171 18.79428141
v -34.44611654 -49.59981516 4.65091877
v -29.77438830 -51.16340145 8.82054400
v -27.64197066 -51.12798885 10.48679836
v -25.75157955 -51.51532218 11.95901353
v -22.07563445 -52.31099203 17.02854037
v -30.67591228 -53.16939205 8.86517018
v -26.02504566 -54.38094959 11.78980991
v -22.27857150 -54.30093408 16.47586003
v -35.09872779 -54.18884754 5.81536349
v -31.17672727 -54.97496948 8.95170216
v -23.48123118 -56.93618581 15.62423259
v -35.03766656 -56.20490387 6.17429614
v -31.81744739 -56.68497831 8.46753828
v -28.21712941 -57.37273023 10.85496321
v -20.93302272 -57.95986950 17.63266511
v -34.87623110 -56.97035789 6.41458761
v -35.62800959 -58.87345225 5.46317035
v -29.48326804 -59.14015695 9.75625217
v -26.94327012 -59.69613045 11.68635394
v -36.01171076 -58.05925280 4.96423338
v -30.73091060 -58.51096287 9.32668429
v -35.72218120 -56.90084770 5.22089284
v -33.10017660 -56.75790831 8.12816154
v -30.15743941 -57.83666298 9.66330525
v -26.89671516 -58.53862688 11.57436334
v -35.57360172 -55.35935238 5.20336954
v -33.96415710 -54.83325198 7.14880042
v -30.90786934 -55.72328717 9.30878334
v -28.13671529 -56.04551360 10.72776038
v -35.48477218 -53.88933793 5.14668738
v -32.38016367 -53.81288007 7.54115218
v -28.43809314 -54.80234325 10.62068716
v -25.33750981 -55.15164509 12.95080222
v -22.41477370 -55.79755828 16.61678590
v -35.16304865 -50.88181049 4.16982546
v -32.22675622 -50.70082098 7.27693085
v -25.45394935 -52.62277648 12.12586183
v -22.62912504 -52.66029388 16.52613655
v -18.50000024 -53.53999883 18.51999946
v -34.21898186 -48.14441502 1.23697543
v -31.66296706 -48.46064374 6.87747449
v -26.41560324 -49.24254492 10.36348008
v -22.80748822 -49.57141727 15.49251471
v -18.98000017 -50.23000017 19.20999959
v -32.64641389 -44.81335729 4.58916416
v -27.65809186 -46.53495923 9.08452645
v -24.52471107 -46.07327655 11.58025861
v -22.43556641 -47.05877602 14.89547268
v -18.26076210 -45.81182078 20.26337013
v -27.45551802 -41.80866852 8.67237244
v -29.26727943 -44.46407035 8.11144337
v -24.69115704 -42.03239828 11.15504745
v -29.99295667 -37.88098320 5.64786792
v -26.76158026 -37.89230436 8.48942436
v -25.79824254 -42.04519466 9.86362435
v -23.87942933 -38.15381601 11.12192590
v -21.90745249 -38.80205750 14.72929027
v -19.93018016 -42.18751192 19.39068176
v -19.14332435 -38.38820383 22.01220393
v -30.34407645 -35.72916240 4.35250904
v -17.29902811 -35.42557731 23.36979844
v -33.40694681 -32.21794218 -0.70506911
v -31.43490851 -29.12076190 1.19541842
v -28.29816192 -31.59486502 6.30242424
v -24.06118251 -29.85803969 11.38721965
v -17.73081161 -35.58305278 23.13312888
v -32.04813972 -25.65146238 -3.17185419
v -27.97895111 -28.04319002 6.36774208
v -25.50094761 -25.42544343 8.31635110
v -24.93403479 -29.04059365 9.68438759
v -23.25457335 -25.65915510 12.06581760
v -22.12455496 -25.67669190 16.32806472
v -17.70186052 -24.55213852 24.65555631
v -20.49387433 -28.76519784 23.01126160
v -30.92113137 -21.17980830 -2.73929769
v -27.62412652 -21.04930580 4.96720010
v -22.27316611 -24.21484888 13.60782702
v -21.52301557 -20.57831548 20.61004005
v -15.60613234 -22.50662260 24.57148023
v -30.88599630 -16.24649763 -4.69281524
v -21.74616419 -19.70092952 15.06089792
v -20.38521878 -20.79193480 22.27961086
v -27.65863761 -12.58868445 1.96654350
v -24.65318516 -16.20286144 7.15020718
v -22.39595354 -12.66273297 9.89076775
v -22.27036469 -16.83013886 11.38310786
v -20.89549787 -16.68403670 20.16414516
v -18.77937838 -11.39086764 21.84451185
v -16.77874848 -16.90834761 23.96271564
v -29.32608873 -8.30742810 -3.18260491
v -26.36287548 -13.23093940 3.71462177
v -12.99889851 -9.18844435 22.85346203
v -29.04947288 -3.97666264 -3.87528073
v -17.40565151 -7.84895942 20.68905532
v -13.94321863 -8.17650463 22.79972471
v -10.73907129 -3.47395591 21.73650078
v -28.62337232 -0.36280468 -10.66109631
v -28.50863338 0.31502105 -4.99780616
v -29.13760021 -3.22969677 -4.97719413
v -26.24419518 0.36388802 -0.28376840
v -27.87237614 -3.04663461 -2.08050827
v -23.50049093 0.05333615 3.28055024
v -20.51344700 0.13759783 7.20456010
v -18.24548841 -0.28624717 11.32002193
v -19.96878535 -3.22927022 9.68662370
v -16.48609154 0.46893102 15.34456294
v -16.73807576 -3.36762471 18.19526963
v -11.95894834 -2.74914596 21.62773721
v -28.44599634 4.48936597 -10.05387120
v -28.24062668 4.73305164 -5.08229248
v -26.49604902 4.63021733 -1.52444514
v -22.74153940 4.38286923 3.35265533
v -23.71459641 1.22007180 2.61426088
v -19.38487403 6.51951833 6.53298059
v -19.14834790 1.69156026 9.23034362
v -17.51178689 4.74003097 10.12159884
v -17.31236652 0.85417082 13.06152623
v -14.14921787 4.40378580 16.32073522
v -15.37564583 1.29081029 16.62127487
v -10.18473785 4.62205848 18.39733869
v -28.17741968 9.11789201 -6.89439103
v -28.46141718 5.74157806 -9.70537588
v -25.84085241 9.21533629 -1.51363225
v -23.04145135 9.29047074 1.86388521
v -24.63655733 6.66789943 0.01501148
v -16.05426520 9.04443488 9.07662231
v -15.56894928 6.12133462 12.68786937
v -8.49941187 9.24101938 16.28439128
v -14.23197612 6.69006212 14.59128968
v -27.48521045 12.25768868 -13.62799108
v -28.08933519 13.38232681 -8.28723144
v -26.93240903 10.21159999 -3.91338440
v -22.82503992 12.33434398 0.23234414
v -23.80981296 9.95779131 0.54060126
v -19.39402707 12.90480979 3.92910885
v -22.52606861 11.23201381 1.55485293
v -21.74403518 9.58953146 3.52822873
v -18.59385706 10.80817264 5.59295015
v -27.90996805 17.31267571 -10.24558302
v -24.12776835 18.03264208 -2.30219611
v -25.19304119 14.72543739 -3.10887722
v -21.07290551 17.60293357 0.63211622
v -16.09684527 17.73433760 5.14065148
v -13.11886869 18.14641245 7.75094191
v -15.62049426 16.64490998 6.10673800
v -14.27280437 13.30832113 9.17794369
v -8.83352850 17.35492423 11.26924716
v -27.33137459 22.02408016 -7.51923071
v -25.30168556 19.08457093 -4.06765006
v -23.70979264 21.20646089 -2.32749712
v -17.44459197 22.15983346 2.88327015
v -17.37412252 18.06051470 3.93183203
v -15.77558927 19.82188039 4.37743543
v -9.47676972 22.02000469 8.01640563
v -26.41034685 25.70929192 -15.91472887
v -27.57645398 25.30175075 -11.91123854
v -27.49034017 21.73614688 -8.96274392
v -26.83902159 26.09786950 -5.85566461
v -23.57536927 26.10755898 -2.49033212
v -19.97285895 26.17620304 0.58539194
v -15.84845223 25.80187097 3.42660025
v -14.56874982 22.20083028 4.94106393
v -27.28882246 25.99477954 -13.24101817
v -28.22139673 27.45749801 -7.58583238
v -25.08190461 26.29212476 -3.72827775
v -22.27147855 26.18127130 -1.57209008
v -8.72619450 29.84891459 4.45684465
v -28.08176726 33.79470110 -15.55984467
v -28.48999947 33.90000015 -11.71000022
v -28.52605842 29.93303537 -13.23659252
v -27.74998173 34.15000066 -7.83001073
v -24.40444008 32.02640265 -3.83446715
v -13.98740429 33.70811418 1.44314114
v -8.80552176 33.40105340 3.37357610
v -27.43626013 38.36517036 -17.39229262
v -28.36000174 37.50000149 -13.09000049
v -28.01478468 38.39328513 -9.36276373
v -8.23123846 37.05648705 2.13160506
v -27.71339193 39.60999474 -17.51116477
v -28.60999852 41.12999886 -12.81999983
v -28.29348668 38.05899248 -11.38618216
v -27.04501338 42.31069237 -8.73815082
v -26.25032887 39.90283608 -6.76407292
v -24.79532361 41.47784412 -6.12443360
v -19.72342655 41.85135663 -3.02538252
v -17.02943258 42.00698063 -1.80249359
v -12.07917370 40.84368795 0.37792113
v -9.05147009 40.84641486 1.43442012
v -11.59525011 39.36531395 0.73313143
v -28.84999849 44.55000162 -14.29999992
v -28.58338505 44.88135874 -11.34937722
v -26.64344944 44.97085884 -8.27952661
v -16.28266089 44.42934319 -1.73893699
v -9.70042311 44.49579120 0.79958152
v -29.46864627 47.34155536 -13.85887899
v -28.86903286 44.87108812 -12.14703359
v -26.94452368 48.40224609 -8.46187212
v -24.61397089 48.37785289 -6.65059127
v -13.41999974 48.08999971 -1.51999993
v -9.41000041 47.86999896 -0.96999999
v -6.65999996 47.68000171 -1.10999995
v -30.30459583 51.40225962 -16.30079560
v -29.85228784 52.01682448 -12.45676726
v -28.31000090 51.89000070 -9.27999988
v -26.10000037 51.95000023 -6.89999992
v -18.09060015 51.73635110 -4.36304044
v -11.88263297 52.53117532 -2.19716039
v -30.38347326 53.17163095 -16.52535610
v -28.92277762 54.30430546 -9.82014462
v -23.18971790 55.24390563 -6.68819342
v -26.97250247 54.44113538 -8.37950129
v -23.26889895 53.03917825 -6.31489838
v -19.35503818 52.25436389 -5.09961369
v -16.11458510 54.88555878 -4.91724024
v -9.43999924 54.68000099 -2.58000032
v -30.59000149 57.87000060 -17.00000092
v -29.73310836 58.00577626 -10.76380163
v -16.75999910 57.99999833 -6.01000013
v -13.64397909 56.67093769 -5.07792458
v -30.60903586 61.53430045 -17.78555103
v -29.73191999 60.77923253 -10.75247023
v -24.84999970 61.15999818 -8.05000030
v -30.22000007 63.23999912 -19.36000027
v -30.48076294 63.89732659 -15.00832010
v -27.82035619 63.40593845 -10.25580056
v -12.57999986 63.42999637 -6.62000012
v -30.37925065 66.09507650 -18.22114736
v -29.92727980 66.48851186 -12.53226213
v -17.11241715 66.00878388 -7.83186965
v -6.08000020 65.71999937 -7.04000005
v -29.35037017 67.89372861 -21.46116830
v -30.43927625 68.49919260 -18.42291839
v -29.96791154 69.42367554 -12.96527684
v -26.15999989 68.58000159 -10.27000044
v -21.53000236 68.56000423 -8.36999901
v -16.54012129 68.39475781 -8.22129101
v -13.58999964 68.26999784 -8.36000033
v -8.60000029 68.15999746 -7.62999989
v -5.77000016 68.06000322 -7.79000018
v -30.79624847 70.79353929 -17.26309769
v -26.39999986 70.78000158 -10.68999991
v -21.26767114 70.86551934 -8.63610022
v -16.75999910 70.61000168 -8.70000012
v -13.96000013 70.50000131 -8.94000009
v -28.68761495 72.15154916 -24.05651659
v -30.86481243 72.71924615 -19.18678544
v -30.29107116 72.19728827 -15.03908727
v -27.23000012 72.93000072 -11.17000077
v -23.08999933 72.93999940 -9.44000017
v -18.13999936 72.78999686 -9.34000034
v -29.14850414 74.08779860 -24.06824380
v -30.68852983 74.51370358 -20.81403136
v -30.42546846 74.93942231 -15.70523158
v -18.30999926 74.90000129 -9.76999942
v -13.54288310 74.76320863 -9.74860974
v -28.25366519 76.32040977 -24.55953136
v -31.21688403 76.68142021 -21.45797201
v -30.62281571 76.07606798 -15.94539918
v -15.99154994 77.11019367 -10.27567219
v -10.58773603 77.01187581 -10.14929451
v -29.82460707 78.76857370 -24.27537739
v -31.60000220 78.37999612 -20.17999999
v -31.08102083 79.45182174 -15.21822438
v -15.78602381 77.89151371 -10.45852248
v -10.53000055 78.68999988 -10.79999935
v -30.34622967 80.26125282 -24.24626425
v -31.67733178 79.88674194 -19.52710748
v -31.43011034 80.28444648 -16.19549282
v -24.63999949 80.84999770 -10.91999933
v -13.42027541 80.68271726 -11.23538986
v -8.60999990 80.57999611 -11.03000063
v -3.97999957 80.55000007 -10.69000084
v -0.95000002 80.47000319 -11.14999969
v -31.16116114 81.33176714 -23.46977033
v -31.71399608 81.93404227 -19.16772872
v -14.91999999 82.58999884 -11.54999994
v -10.42999979 82.54999667 -11.49000134
v -31.63417056 84.41579342 -23.26936461
v -32.04843774 84.07743275 -20.12847178
v -31.21832013 85.52366495 -15.34200832
v -14.47339728 84.53023434 -11.97291259
v -9.68000013 84.62999761 -11.97000034
v -4.68999986 84.66000110 -11.33999974
v -31.26122430 85.83939075 -24.03919026
v -32.12272376 87.15935796 -19.73927580
v -30.96173145 86.58006787 -14.65434954
v -25.93999915 87.04999834 -12.09000032
v -12.15038821 87.26054430 -12.43562438
v 0.36000001 86.86000109 -13.05999979
v -32.12451562 88.50409091 -23.00836146
v -32.21197426 90.04540741 -18.44628900
v -24.55999888 89.52999860 -11.99000143
v -11.54007390 89.46034312 -12.68798485
v -5.71000017 89.46999907 -12.81000022
v 0.63999998 89.38000351 -13.69000040
v -31.90682456 91.40327573 -16.26096852
v -13.25872820 91.11510217 -13.07124086
v -32.89276734 94.57025677 -21.67862095
v -32.25537762 94.07490492 -16.24038257
v -8.68999958 94.61999685 -13.86999991
v -5.69000002 94.68000382 -13.57000042
v -0.29000000 92.00000018 -14.13999964
v -33.20026025 96.66725248 -21.53516375
v -10.85000020 97.13000059 -14.17000033
v -7.61999981 97.19999880 -14.03000019
v -32.96791017 98.47106785 -22.45109528
v -18.02000031 99.56000000 -13.29999976
v -9.25999973 99.63999689 -14.25000001
v -4.73999977 99.78999943 -13.55999988
v -32.33768791 100.14010966 -23.79387617
v -30.88850342 101.72093660 -14.37929925
v -19.41999979 101.87999904 -13.37000076
v -13.53999972 101.92000121 -14.41999990
v -5.40000014 102.16999799 -13.60999979
v -31.45537153 104.44518924 -23.10631797
v -32.22812340 102.62820870 -23.26644585
v -32.33312070 103.72160375 -18.99114437
v -30.89367785 104.12774235 -16.17022045
v -14.26514052 104.01699692 -14.33526911
v -9.44119785 103.93366218 -13.84201366
v -27.44000033 104.59999740 -28.13999914
v -29.78999913 104.95000333 -23.71999994
v -31.13082983 106.01592809 -20.56454122
v -30.18742427 105.22492230 -16.21460356
v -28.53490598 106.17940128 -26.75503679
v -30.30851483 107.35258460 -21.03869058
v -3.15666921 107.90682584 -14.70348425
v -26.49444528 108.04320127 -29.54294719
v -29.55806069 109.15728658 -21.15918696
v -28.33210118 108.91652107 -16.94118790
v -2.89999996 110.29999703 -14.96000029
v -28.63693610 110.16963422 -26.30619705
v -29.64404412 110.17969251 -22.89425023
v -29.04747427 111.30993068 -19.24284548
v -3.25000007 112.01000214 -14.72999994
v -28.37818302 112.46545613 -17.05730334
v -28.75637822 112.72644252 -26.63062140
v -30.28025106 112.31077462 -22.47536555
v -29.41416390 112.63670772 -19.47288774
v -27.88526565 113.79183084 -15.26593696
v -1.89000275 114.85999823 -15.20999894
v -28.89000066 113.98000270 -26.33000165
v -31.38868883 113.84358257 -22.01573364
v -29.39166129 114.32033032 -17.59610325
v -33.06087479 115.40746689 -21.53200842
v -30.90195917 115.65725505 -17.94339344
v -35.49521044 117.49255657 -23.92304502
v -34.87076610 116.97780341 -20.92640474
v -34.54453498 117.54140258 -18.90338771
v -31.20356426 117.06293374 -16.49385132
v -29.71974015 117.14575440 -15.18836245
v -4.70028957 118.59168112 -15.40566050
v -36.22241318 118.35552007 -23.78761582
v -36.61241010 119.01165545 -20.69610171
v -35.03474966 118.62662435 -18.04718748
v -2.82122032 120.10825425 -15.70273936
v -35.94058752 119.37772483 -25.64619854
v -35.09750217 119.76853758 -17.18003117
v -37.35556826 120.63794583 -23.58905971
v -37.70551085 122.56989628 -24.20907654
v -37.27675974 123.19389731 -19.51050200
v -37.99232468 124.67543036 -24.07492138
v -37.48636693 124.92352724 -19.58436891
v -38.14058006 126.24235451 -24.00243282
v -3.77000007 128.76999378 -16.96000062
v -1.32000004 127.01000273 -17.10999943
v -38.04247454 127.94743478 -23.79478142
v -36.88965738 130.96943498 -26.06042288
v -1.47213251 137.61675358 -18.03146303
v -0.11530439 138.42815161 -18.34787615
v -2.01129657 138.19530606 -18.07823591
v -2.92624906 137.06365228 -17.74400845
v -37.80444711 130.36933541 -24.40983430
v -38.20204735 127.95364857 -21.94726095
v -2.71999999 129.96000051 -17.06000045
v -38.25204074 125.42644143 -23.38403277
v -14.43000045 126.90000236 -16.14999957
v -2.60999869 127.29999423 -16.75999723
v -37.73622960 121.72596157 -22.47761376
v -37.34550625 122.17666954 -20.24389058
v -3.20999930 124.23999608 -16.23000018
v -36.79133952 118.93768609 -22.32448943
v -36.52020171 119.32418495 -19.90192756
v -33.88355300 119.48275566 -16.16083644
v -1.27999997 120.80000341 -16.16000012
v -34.58399698 116.47372693 -23.30434322
v -32.90325776 116.35403335 -18.92624609
v -29.89303321 115.87006599 -16.79848693
v -29.55742739 116.47251993 -15.86986147
v -3.98036605 120.00457942 -15.75323381
v -0.65999996 117.00999737 -15.78999870
v -31.08943254 114.53763396 -19.73192021
v -29.09905463 112.88422346 -18.56751740
v -28.76574174 115.44748396 -15.84792323
v -2.64000008 112.90000379 -15.04999958
v -1.42231106 115.71501940 -15.54015372
v -27.77323127 106.91487789 -28.00885960
v -28.15546654 110.30309647 -27.82214247
v -29.73999828 107.58999735 -21.81999944
v -29.44753505 111.14238948 -23.39925431
v -1.88000000 108.45000297 -15.11999965
v -31.42168373 103.54001075 -23.77918549
v -32.75043517 103.10912132 -19.98346113
v -31.38852492 103.43272239 -16.43639244
v -29.95851263 106.59865290 -18.18989031
v -13.72755691 106.61432147 -14.42149933
v -32.09339082 98.54283929 -15.51196817
v -32.18322247 103.40079665 -18.16549897
v -31.37448058 99.76673871 -14.60080221
v -30.84870055 103.51253301 -15.50612692
v -15.56548756 102.83791274 -13.87228630
v -11.51000150 98.77999872 -14.26000055
v -6.50000386 98.80004078 -13.74904811
v -6.70170132 101.25701129 -13.96784559
v -32.70024434 93.36201102 -18.35080795
v -33.40857476 97.41626680 -18.37060973
v -14.51000012 93.63000095 -13.22000008
v -16.65389724 95.66773474 -13.15128524
v -9.10993572 97.15533257 -13.96904700
v -4.00966825 93.43066812 -13.79664615
v -6.28451305 96.31362557 -13.67950346
v 0.23999999 93.35000068 -14.25999962
v -3.71311465 95.29082477 -13.90909776
v -32.25483373 87.88201958 -21.77496441
v -31.67178854 87.80527860 -16.82910137
v -13.48328777 88.75983953 -12.50144001
v -5.53000020 87.94000000 -12.14000024
v -9.95061081 89.56500888 -12.63132598
v -0.55200845 93.18666160 -14.14223947
v -31.43000230 81.96999878 -21.36000060
v -32.13676065 85.79782397 -22.10289799
v -31.15138225 87.26646751 -15.23013506
v -13.42000067 82.34000206 -11.40000019
v -13.27023283 86.10863984 -12.01086398
v -12.19273265 84.42954719 -11.76340878
v -2.98999995 82.05000311 -10.90999972
v -29.34344672 76.12720132 -24.25361797
v -31.01514839 76.55457407 -17.50652306
v -31.13114275 80.41528612 -20.73537558
v -31.08580783 81.23525977 -14.68250807
v -15.14000073 76.49999857 -10.02999954
v -9.11999959 76.26999915 -9.71999951
v -12.38869876 76.71544701 -9.96749289
v -13.81980907 78.99219543 -10.58998704
v -8.97771586 78.19023728 -10.14159620
v -11.28698047 81.00271970 -10.98510250
v -30.02040088 69.25396621 -20.69369145
v -30.32208979 73.66584986 -21.88323066
v -30.62073514 74.71568137 -18.51494052
v -29.89080921 73.66690040 -13.36490642
v -25.17055720 70.88051736 -9.88916960
v -20.97857557 74.01876897 -9.27736145
v -22.67530933 71.42382860 -9.40807536
v -15.02459031 72.87330180 -9.14489292
v -11.96346898 75.35585761 -9.64715332
v -30.46606854 64.82208520 -17.01998152
v -30.40616028 67.31691211 -15.63483290
v -29.10999954 64.72999603 -11.75000053
v -23.37191254 69.21202689 -9.38811712
v -19.67725903 66.11557305 -7.84322992
v -15.56847338 69.96300071 -8.43758229
v -15.11365268 65.68393856 -7.37099489
v -30.59422038 57.79357627 -14.93416261
v -30.65165505 61.44880131 -15.94295539
v -27.71451883 58.82743746 -9.59991012
v -26.09740198 61.38309464 -8.81474279
v -30.22526205 51.78957433 -14.63548467
v -29.69083749 55.92838302 -10.85724495
v -27.68878825 52.51959339 -8.91441759
v -28.77550572 56.59271777 -9.09452979
v -24.77376163 57.09267408 -7.71728670
v -24.81022291 54.32419851 -7.31381727
v -18.35028455 52.68847570 -4.65464871
v -12.59171590 57.83268809 -5.04214363
v -29.17017229 45.67761719 -13.05386145
v -29.02899683 50.46657100 -10.97970828
v -25.05526692 46.47798091 -6.62486674
v -28.16445194 48.80296439 -9.86799970
v -25.33551864 50.71783811 -6.83119288
v -23.24747853 50.10743067 -5.43698715
v -23.39385636 47.78908193 -5.68132848
v -19.16056871 50.35850778 -4.27567493
v -11.93038374 50.73221773 -2.02121539
v -9.11999959 45.04999891 -0.18000000
v -11.34630200 46.98218405 -1.08381407
v -28.47490646 38.23136911 -14.75109439
v -27.61944197 39.82077911 -8.64772405
v -28.44425663 43.34907606 -11.65850554
v -27.20336616 44.22719777 -8.92143138
v -24.52640235 39.99086842 -5.25127072
v -24.91688728 43.70589927 -6.65794080
v -18.00829172 44.10960153 -2.49491632
v -10.62014513 39.22704980 1.08302641
v -10.84010117 42.68224910 0.64989930
v -28.83719839 32.75072202 -12.66329549
v -28.58029678 36.82897240 -14.61753156
v -27.17946470 33.33994001 -7.05041829
v -27.22714655 38.33196312 -7.85927102
v -11.23000029 32.63000026 2.98999948
v -6.92725182 32.96437487 3.75249144
v -10.91534737 35.39041802 2.00902903
v -26.73980407 25.85374191 -14.56926856
v -27.56406739 26.78095177 -6.85515907
v -25.07679164 33.05420280 -5.20396279
v -23.21774326 27.30011754 -2.26678583
v -20.99032328 31.37805313 -1.57733832
v -11.38481312 29.99714762 3.85958259
v -26.68930776 21.45270444 -5.21107577
v -23.38828705 23.49549159 -2.43404601
v -22.26701006 20.98663524 -1.32028759
v -22.35612087 24.40708131 -1.56941463
v -17.06191711 20.65263130 3.26623442
v -19.23064701 25.49332380 1.32112333
v -12.46236358 20.24125122 7.31056416
v -15.49903024 21.53773047 4.06089798
v -7.39915809 20.52184194 9.35916230
v -11.37088239 23.02638814 6.95293956
v -27.80646458 14.54875804 -12.41643727
v -27.11941674 15.59051313 -6.86016120
v -27.99330093 17.44626462 -9.44325328
v -23.97999913 15.68000019 -1.97000080
v -26.52125433 19.90933716 -4.94939927
v -24.03934672 19.59430985 -2.57637701
v -21.01516165 15.67511633 1.15974038
v -21.75158449 18.08406040 -0.31362785
v -14.94661067 15.84579423 7.21060019
v -17.04259031 16.45044796 4.80827829
v -15.25758766 18.62645708 5.49615547
v -13.71050347 16.10956341 8.33960343
v -10.08522883 18.10045540 10.07209811
v -8.77639651 19.23277043 10.04137658
v -27.99774520 13.65529932 -10.68348903
v -27.68081054 10.23222599 -5.53297019
v -27.30555832 13.87770101 -5.61938062
v -24.11630005 10.69904957 -0.53964718
v -21.41261846 10.37800219 3.48941446
v -18.08329485 14.26822226 4.64812154
v -14.44828231 12.43993081 9.33365431
v -28.40975299 5.49655920 -10.09630039
v -25.77195317 5.08416025 -0.54264686
v -27.29930729 8.84899963 -4.38908348
v -22.21117169 5.03337337 3.88619257
v -24.44397099 7.76652340 0.04299049
v -18.65610480 4.36359830 8.88567977
v -12.35001069 5.47008030 17.32003689
v -10.68718731 9.43647884 15.18957131
v -8.67852382 3.99226137 18.85883883
v -28.66162173 0.95790159 -9.58195794
v -28.07859704 0.40961077 -3.66240321
v -25.58542974 0.08727752 0.92412275
v -23.68754521 3.93096870 2.24530697
v -18.31123605 3.89268412 9.70658287
v -17.11953059 0.07589757 14.23919015
v -14.56667110 -0.16477703 18.66007410
v -28.98863144 -0.91195432 -6.90855039
v -26.49495937 -4.08367394 1.12350227
v -20.90650424 -4.64097457 9.08081327
v -23.09414186 -6.60686428 5.67272305
v -19.77806352 -9.14256088 16.86193049
v -14.10404686 -9.25549958 22.68868499
v -30.19254841 -12.68464606 -3.46998917
v -21.99101076 -12.82828208 10.68554353
v -20.27171291 -10.20379271 13.73358723
v -20.39208449 -12.29172572 18.84250343
v -15.65000042 -12.77999952 23.35000038
v -17.73293689 -10.26099734 22.28338085
v -14.68978450 -9.91461519 22.67503925
v -30.70172854 -16.65619016 -4.29949490
v -30.93691543 -15.82287811 -4.98851249
v -23.37305434 -16.36116579 8.60618521
v -21.12072147 -18.09241995 19.36349645
v -17.59664342 -19.31368187 23.75881746
v -31.25163540 -21.86297812 -3.18776537
v -28.76002900 -22.13709988 2.61475239
v -25.13385937 -22.37959951 7.95079116
v -21.93346433 -22.66961895 13.75831291
v -22.04115503 -21.90698311 19.80481297
v -28.16349827 -25.23424849 4.94245952
v -24.13354814 -24.84661154 10.19759849
v -22.04391174 -24.70850386 14.69121687
v -20.91169916 -25.27992427 22.37722464
v -15.56999981 -25.83000064 24.35000055
v -30.17975762 -27.65130065 2.61786301
v -24.84988049 -28.35586667 9.72170196
v -32.94156864 -29.10819463 -4.25307034
v -32.97235072 -31.04078956 -0.38593795
v -29.15467881 -30.64067848 5.54290321
v -24.46069382 -31.24685213 10.29430702
v -22.71373756 -31.78645670 12.95249909
v -33.70708972 -33.40315446 -1.41305733
v -30.36707267 -33.90524164 4.22019558
v -24.84602667 -34.44012627 9.53312777
v -23.06445129 -34.69970822 11.86627522
v -30.80853634 -36.73709184 4.34655743
v -25.86758882 -36.78715602 8.99068918
v -30.58564290 -39.75269198 5.80568193
v -25.15562810 -40.93012586 10.40095743
v -19.43589933 -41.24376923 20.29285952
v -30.43167666 -42.89558530 6.90695131
v -25.33924580 -43.75769198 10.29950567
v -34.07487273 -46.65273055 0.99706068
v -33.16811845 -46.30630836 4.00413945
v -28.47000025 -46.39000073 8.59000068
v -22.05250598 -47.22943902 15.74357599
v -19.06494237 -47.13534564 19.67144012
v -34.31145847 -48.57600480 3.60361533
v -32.39851817 -49.18208346 6.45522866
v -29.95574102 -49.24540222 7.82872736
v -27.73107961 -49.60940778 9.31142736
v -24.91496503 -50.18704757 12.05638330
v -20.85499279 -50.52776635 17.84410328
v -34.80109945 -50.95529929 4.74444730
v -29.89963628 -52.24865302 9.26950481
v -27.42045186 -53.67064476 11.09884400
v -25.21990612 -53.54060605 12.43195962
v -21.01983875 -53.62981930 17.64238998
v -34.55069661 -54.59775776 6.45911321
v -31.85564280 -55.08183315 8.09111912
v -22.41216786 -57.47560039 16.74892940
v -34.58664194 -57.55616724 6.91182399
v -32.48145804 -57.74844438 8.51742830
v -25.98423138 -59.12093073 12.43582089
v -34.76941958 -60.91944128 7.72573240
v -30.31055629 -61.31997332 9.56118293
v -25.51510558 -62.42217869 13.68768420
v -22.14405127 -62.80952692 16.95085503
v -33.69527683 -63.20080906 9.07617435
v -26.97134763 -64.88294899 12.68699765
v -23.53875153 -64.82430547 16.17682353
v -35.59048101 -64.87502158 7.17574405
v -27.74917334 -67.11009145 12.18830422
v -32.74951503 -67.74580479 9.67058446
v -24.52877350 -69.39513236 14.22577631
v -21.76889218 -69.89988685 13.35986052
v -30.39377183 -71.17256522 8.12494848
v -26.66138485 -71.40788436 11.29769068
v -24.32977781 -70.32681257 13.26164231
v -19.29495297 -70.48122585 9.25916713
v -15.42586554 -66.23969972 6.32178131
v -18.61788332 -60.42102352 16.94530249
v -15.56272246 -61.23699248 14.28660657
v -13.61283474 -61.94815040 10.68080962
v -18.42507161 -58.76090005 17.12734252
v -13.93022481 -60.34595892 11.88784838
v -12.97239680 -62.10196391 7.69580435
v -16.03343152 -53.82655188 17.15961657
v -16.38162322 -53.45397443 17.80007593
v -17.46433601 -51.08464509 19.18941364
v -13.69082090 -51.97971314 15.52916411
v -11.20435260 -50.59889331 12.65120599
v -15.69426432 -46.76473141 20.05778253
v -12.71144766 -46.85650393 16.26123488
v -10.27760096 -48.20484295 11.62377372
v -10.18999983 -49.15000126 6.26999978
v -12.39559613 -49.76822063 1.06955646
v -14.49866220 -42.93909296 20.34072578
v -12.39913888 -41.05719179 18.12708937
v -9.49923042 -41.93950817 12.55933382
v -15.26373159 -36.58610582 23.14298414
v -9.01967101 -39.96123746 12.70314772
v -9.74605791 -42.60605201 -2.18738103
v -13.93278223 -34.30234268 23.05674180
v -11.09492499 -35.83380952 18.64427701
v -7.98000023 -39.71000016 -2.40999996
v -7.57339550 -39.57033902 0.44109934
v -8.51999968 -37.28999943 -5.88000007
v -12.62518112 -28.80914137 23.25932123
v -9.72360373 -28.76233682 19.53692734
v -7.85817578 -30.32163158 13.41813803
v -6.32999977 -31.67000040 6.93000015
v -12.91988790 -25.05637147 23.55946600
v -5.19647310 -30.50296567 -1.75310764
v -7.45999999 -31.53000027 -8.46999977
v -13.85539956 -21.75864391 24.24904145
v -8.26519076 -19.46059801 20.29010281
v -5.37999999 -21.22000046 13.88000045
v -4.42999927 -22.31999859 8.11999943
v -4.02000034 -23.47999997 2.15999992
v -4.71000047 -25.21999925 -7.12999981
v -13.12498655 -16.36268571 23.68584462
v -9.68814082 -17.06227474 22.03137986
v -4.18999977 -18.75999942 11.80000044
v -4.10000049 -19.85999942 5.81000047
v -3.74999992 -21.01000026 -0.16000000
v -4.21117945 -22.90614694 -10.03668364
v -11.90589927 -13.63714039 23.30038510
v -6.78805728 -14.79223650 19.37309466
v -4.50000027 -15.56999981 14.08000011
v -3.26999999 -19.85000074 -9.10000037
v -10.05321834 -10.60378551 22.45184779
v -2.73999991 -13.93999998 8.15999974
v -9.66481678 -8.45105387 22.19914086
v -5.57553349 -9.80446767 18.60372908
v -2.92000012 -12.28999998 2.76999990
v -2.79999990 -13.24000023 -2.48000002
v -10.98428108 -6.09540939 22.28498645
v -7.57624721 -7.31472718 20.69134824
v -4.42084949 -8.45833868 16.96904376
v -2.42119352 -8.99156276 11.29145920
v -1.97999994 -11.90000027 -8.77999980
v -7.37915747 -4.86277975 20.25284618
v -1.79999997 -7.12000020 5.49999997
v -8.65329523 -2.58082896 20.75243741
v -3.76097346 -2.60094926 15.30253701
v -1.68999995 -5.16999979 4.18000016
v -1.53777807 -6.04221458 -0.91724214
v -8.64977948 -0.17042030 20.35026066
v -1.55000004 -0.56999997 6.68000011
v -1.26834377 -1.41068094 -6.85952231
v -6.11428218 3.49915423 17.94202812
v -3.22506600 1.81655050 14.38495517
v -1.01999997 0.60999999 0.85999997
v -6.92218821 5.73544437 17.72741973
v -0.38000001 0.89000002 -11.45999972
v -1.74903439 6.49017608 10.12054645
v -0.69999998 5.66999987 5.03000012
v -0.60893630 4.79557179 -6.28523389
v -3.98616213 9.06480011 14.85147141
v -0.23999999 7.06999982 -0.25000001
v -3.34839337 11.25218812 13.18052877
v -1.24460831 10.09479538 7.34851789
v 0.16999997 7.89000001 -8.98000039
v -0.57463092 13.30739725 2.48857425
v -1.74046704 13.94854952 7.70786544
v 1.14510744 14.23968095 -5.83871128
v 1.07717921 11.80725638 -13.78898509
v -0.96338330 18.29405688 2.22847541
v -3.75424698 19.76320148 8.13803729
v 0.06406382 19.89992708 -1.99194625
v 1.58000004 20.60999908 -8.68999958
v -2.00117310 23.40735495 3.35986074
v -4.24385164 27.85562538 4.06014826
v -2.49244180 27.59321220 2.61352560
v -0.09578628 26.38858743 -1.86282315
v 1.09569321 26.71572566 -4.60229395
v 1.59999973 25.22999980 -13.48999981
v -5.21919224 31.66983649 3.60313687
v -1.95993949 30.67504987 1.28913764
v 1.24733720 31.13793395 -5.77472383
v 1.90999999 29.67000008 -8.36000033
v 2.53519719 28.96054275 -14.37432040
v -4.53808624 34.08019245 2.60143098
v 0.92603947 34.18930620 -3.30964499
v -5.75305196 35.60409695 2.86744139
v -1.89118437 37.17300668 -0.59910171
v 1.79848552 36.38166934 -5.69586549
v 2.81977956 36.34596989 -9.71001200
v 1.10999995 40.50000012 -4.10000002
v -5.40046208 43.71818155 0.90505218
v 1.23760034 43.40152442 -4.80166450
v 2.47409777 43.22815314 -8.83683097
v 4.31000069 42.01000184 -14.69000056
v -5.30295214 45.62911019 0.52239577
v 1.87960337 44.85586658 -6.72457414
v 4.91181994 46.52782157 -16.55685529
v -5.28726820 50.28658360 -0.69861527
v 1.02377683 49.42872375 -5.88699244
v 3.83999990 49.86999929 -12.00000010
v 4.35786135 51.70829967 -12.53486238
v -2.07831431 54.86333743 -3.69083416
v 3.44760902 54.96145412 -10.65624598
v -1.98723469 58.57521296 -4.55647381
v 2.30860827 58.02599341 -8.82603880
v 5.70000010 57.90999904 -14.65000026
v 2.37259013 60.58172137 -9.25403927
v 5.86000085 60.55999920 -16.00000076
v -3.85631248 63.96260858 -4.62342845
v 0.87753183 62.98009306 -7.52679631
v 5.49728516 62.84941733 -14.26978316
v -2.82467622 65.79274684 -5.32924943
v 0.56197087 66.15096331 -7.44280824
v 8.84364266 66.68711454 -18.65010336
v 5.93785383 68.50356609 -14.22925573
v 9.59013682 69.02465224 -19.08398420
v -2.00214400 71.80775702 -6.74377289
v 10.13672631 71.36644423 -19.94390599
v -0.63954806 74.57290590 -7.51938252
v 2.56000017 74.72000271 -9.33999941
v 6.82086963 73.41940701 -14.88877181
v 10.03509294 74.90760833 -20.15275694
v 3.53040081 77.10009813 -10.72924584
v 2.82342359 80.67962527 -10.39171312
v 8.12652614 81.42828196 -16.10783674
v 0.74090005 85.20442247 -10.12779493
v 5.15193958 84.91418511 -12.68419251
v 11.26000006 84.04999971 -21.99999988
v 9.91778914 82.45828748 -26.00996010
v 10.69977041 87.44065464 -19.46344599
v 4.42485698 91.76328778 -12.77497318
v 12.02754769 91.08628333 -24.03666079
v 0.33845226 93.15718710 -11.21210586
v 9.55116004 94.15246546 -17.92374998
v 12.44247518 93.79363060 -23.77613820
v 11.78000029 93.55000407 -26.49999969
v 7.52777234 98.91799092 -15.50224889
v 11.99848484 96.80162370 -21.17568441
v 12.67719921 96.79415822 -26.24065988
v 13.70000001 102.14000195 -26.10000037
v 14.19797074 104.12227362 -26.87975205
v 13.44111655 106.67522997 -21.58799767
v 15.49164020 108.87093842 -27.30263211
v 1.27172412 109.99039561 -13.07659410
v -1.84861885 112.29297519 -12.23623008
v 2.80192471 111.56035215 -13.94584496
v 15.71895182 113.02985251 -25.44819191
v -0.42854779 112.81999946 -12.65581790
v 0.06765803 114.49552327 -12.56470941
v 15.98002017 116.84311926 -26.47673525
v -0.27649599 117.51225591 -12.92650029
v 14.73270450 118.84835362 -23.75635132
v -0.23341508 118.59016865 -13.00522778
v 4.85687004 119.82924491 -15.27543832
v 10.16208995 121.14684284 -18.75182427
v 16.29484445 120.79578638 -25.36072209
v 11.93034090 122.48842418 -20.41698247
v 16.21404849 123.43057245 -25.05227551
v -0.84000023 122.96999991 -13.99000082
v 0.98843244 123.19138646 -14.21973575
v 15.87224193 125.12908876 -23.99741486
v -2.08667037 125.35093725 -13.92420754
v 3.87993082 126.22953951 -15.67658596
v 17.61909388 128.46194208 -26.55006759
v -2.42754398 127.21779943 -14.01934959
v 4.27570939 127.64899433 -16.13948494
v 7.77044753 128.32015753 -17.89949648
v 15.88726230 129.89826500 -24.13105033
v -1.82693638 128.50353122 -14.19154368
v 0.02927266 129.94532287 -14.44546506
v 5.13035664 129.10264730 -16.73319563
v 11.83699351 131.08143210 -21.39866166
v 17.95085147 132.68779218 -26.42458677
v -1.61167979 131.78950548 -14.34554439
v 2.50952994 131.52296841 -15.44622891
v 4.07490041 132.15675950 -16.54334366
v 18.39863136 134.14922357 -27.41017193
v -1.05843076 132.97541440 -14.58123047
v 15.59500955 135.96220315 -24.04235303
v 3.78433871 136.26544178 -16.87309332
v 8.35771579 136.87039912 -19.22844350
v 14.17928189 137.76026666 -23.12765084
v -1.36253168 137.61781156 -15.13196249
v 2.83800554 137.20433414 -16.82837121
v 13.36226054 139.53939080 -22.48052880
v 0.66073419 138.29579949 -16.28331840
v 17.49856398 141.93974435 -25.46958439
v 4.90798056 141.47546887 -18.01075414
v 10.08722465 142.30693877 -20.69397829
v 11.01033483 146.19351923 -21.66162990
v 17.06590131 147.27011323 -25.64019896
v 9.45378840 146.17909491 -21.11895010
v -2.84706685 144.53294873 -15.85613005
v 0.98770333 143.45778525 -16.85207523
v -0.81157236 138.55414093 -18.08967255
v 2.64715590 139.48540390 -17.01690815
v 24.49956164 161.49394214 -30.31414002
v 24.92203750 159.27520394 -34.62986276
v 25.04394948 160.65025330 -36.62672266
v 22.42437005 158.27235579 -37.07811236
v -14.11844883 153.28285098 -34.74861011
v 23.81774969 157.21510351 -32.87199140
v 23.68209139 157.07483888 -34.54862162
v 20.26100643 155.97690642 -36.99065745
v -10.91661677 152.06092596 -32.70249069
v 22.58504368 155.07522225 -33.19784254
v 21.21000178 153.97000313 -35.63000262
v -6.33671042 150.10993183 -30.04989959
v -10.43271925 149.53979850 -33.00516680
v 21.50999941 152.43999660 -31.73999861
v 20.02999932 151.50000155 -35.40999815
v 18.16422492 150.28299391 -26.89225785
v 20.40000074 149.46000278 -33.05999935
v 16.19660668 148.12076092 -36.25438362
v -17.34550856 143.28740537 -33.34161267
v 17.86759868 146.91781998 -26.01966076
v 19.14145425 146.77616954 -33.87771174
v -12.36645505 140.85023105 -33.01509097
v 19.37999949 144.64999735 -28.00999954
v 19.29173246 143.84864271 -33.32731128
v 19.36353743 140.91739058 -29.38285284
v 18.99901964 140.76836407 -33.19248557
v -16.79968089 137.83052564 -33.12148899
v -12.77254336 134.98137891 -32.02823177
v 18.54499429 141.18021727 -26.90544538
v 18.76679063 138.20062578 -32.94503689
v 15.99332131 137.41044700 -35.96880659
v -13.71828001 131.75538182 -31.42062202
v 16.93979651 136.89088821 -25.24037659
v 19.03010532 136.38557494 -30.12776002
v 18.25429127 135.14241576 -33.38879719
v -3.61468084 131.19173050 -31.01137653
v -13.06342147 129.80993092 -31.23850934
v 18.77436228 133.33544135 -30.78987263
v 17.33551919 132.02263415 -34.11738575
v -4.18000016 129.08999622 -30.48999980
v -13.43409251 126.62927806 -30.84063530
v -14.25646804 126.47502124 -31.01704828
v 17.03586429 131.32499158 -25.25623329
v 18.29760894 130.92234731 -30.95121682
v -12.00348791 125.94646215 -30.54630756
v 15.36818873 128.84543836 -24.04542826
v 18.03877391 128.56543064 -29.69796024
v 17.60421135 129.04994190 -32.83102438
v -10.71999967 122.68999964 -29.61999923
v 14.36000038 126.26999617 -22.71999978
v 17.77221635 126.17857754 -28.10754068
v 17.47545972 125.85647404 -31.49821237
v -9.82000027 120.25000155 -29.27000076
v 17.35999808 123.36000055 -27.72000059
v 16.16965979 122.39008397 -32.32877329
v 15.56648687 121.22763693 -24.45180900
v 16.61750115 120.30521035 -29.05271016
v 15.76245017 119.52766031 -31.85549378
v 12.32807897 116.06052518 -33.06030482
v 16.13699086 117.04429239 -29.81759980
v 14.49523959 115.37607759 -31.83883429
v -4.27999999 111.89000309 -29.45999987
v 10.17173007 114.77762461 -19.49918456
v 16.04297943 115.03527313 -27.78200433
v 15.34841489 113.73720318 -30.26056662
v -3.71999992 110.06999761 -29.31999974
v 8.01107287 114.68829215 -17.52386615
v 14.38252069 112.63828725 -23.23427238
v 15.86079039 113.09120804 -27.23735198
v 13.44750263 111.23020202 -31.84980154
v -3.61449807 107.94307292 -29.12368625
v 15.37243370 111.06655002 -29.13975157
v -3.77553329 106.55128956 -29.17782031
v 14.17951100 109.69436169 -30.69092892
v -3.10000125 105.13000190 -28.95000018
v 15.06285463 107.90493339 -24.44694191
v 14.00531083 106.87287897 -29.86278199
v -3.05653806 102.89857537 -28.72511558
v 12.86024135 105.08020967 -30.79288825
v 14.83999938 104.97000068 -25.24000034
v 13.93125765 104.08525169 -28.77276018
v 10.02873853 102.00929642 -31.85020760
v 13.74999899 103.58999670 -22.46000059
v 13.83217331 102.63977945 -28.40693109
v 11.20114513 102.04747319 -31.40054271
v 14.16000072 101.76999867 -23.76000024
v 13.13317288 100.23079813 -28.90818752
v -12.40943279 94.95797008 -30.28352745
v 13.65000010 99.60000217 -25.73999949
v 11.03249099 98.73192757 -30.45800887
v -7.11821346 94.02335435 -28.41152810
v 8.75290297 98.45785052 -17.20536873
v 13.32856156 98.22025150 -23.83042127
v 11.89999934 96.84000164 -29.14999984
v -10.00116207 93.32820773 -28.85716781
v 9.05235950 97.01892734 -17.03075506
v 12.95782067 96.52083367 -24.78881367
v 11.76930871 94.96761858 -28.01858261
v -11.74535416 88.49973232 -27.70250104
v 12.81567011 95.93658894 -23.53257686
v 12.55239733 95.22166848 -25.50024912
v 10.13045385 92.74606407 -29.60282192
v 7.10213697 90.18947929 -31.04387969
v -13.20284884 87.24340051 -27.45690756
v 12.10096851 92.43900329 -22.60670811
v 11.46974321 90.82651138 -26.57268755
v 10.48167329 89.18750286 -27.99257264
v 7.32487580 89.03929591 -30.97425029
v -12.11161260 85.26637405 -27.07730606
v -16.10110886 83.78828317 -27.50386856
v 11.60928886 90.48882127 -21.26940899
v 11.40313316 89.16399628 -25.69864504
v 8.96735862 87.92985231 -29.48343381
v -11.28642075 83.67148787 -27.17649750
v 11.26000006 88.04000169 -21.09999955
v 10.87611727 86.86332405 -26.05962381
v 8.18121154 85.85193753 -29.37157266
v 11.27109490 86.03075892 -22.17151038
v 9.63240117 84.39633995 -27.25028247
v 7.33065791 83.60400051 -29.37092446
v -25.23237653 77.53816992 -24.38658848
v 10.94866265 85.35317332 -20.12241445
v 11.10440027 84.60853249 -24.36384559
v 8.95796902 83.04216713 -27.66093053
v -25.44435486 75.42745769 -24.39497039
v 10.50494891 83.02132040 -19.61117052
v 10.80301404 82.47990161 -24.07388017
v 8.26410297 81.61497861 -27.83926576
v 5.59087889 81.58370107 -29.78329360
v -25.03665350 73.82304966 -24.49474111
v 6.58847718 81.95239305 -14.37859051
v 9.14313179 80.66693693 -25.65978654
v 5.68976626 79.54806089 -28.75769325
v -24.38000031 72.20000029 -24.69000034
v 6.30528526 80.02431691 -13.86188436
v 7.04375561 78.71343940 -14.83382937
v 9.81625915 77.63757557 -24.17922392
v 6.72683120 73.76359403 -28.77909131
v 9.94800683 73.40912521 -19.65373755
v 8.27300735 72.28683680 -26.17114224
v 4.66249092 70.38380206 -30.60616553
v 10.08136943 69.94475424 -21.46599069
v 9.35041066 69.45826113 -23.50561880
v 7.86288176 67.90640205 -26.25487372
v 5.36677567 67.11213291 -29.95849587
v 8.64480622 68.18538904 -17.83910766
v 3.85900377 65.77240676 -11.72039937
v 9.02509596 65.40064514 -19.76415515
v 8.98575597 64.33954835 -23.75236712
v 5.89301065 63.26611340 -27.86793560
v 4.15947801 63.83624673 -11.94441039
v 6.95663877 63.80977482 -16.69851877
v 9.01669450 62.04253063 -21.31442912
v 8.18246230 61.53168902 -24.87719804
v 7.54497247 61.33535132 -19.10719834
v 8.61416571 59.39110368 -23.51523191
v 0.56691660 59.59399790 -6.86422782
v 4.48000059 58.08999762 -12.21999992
v 7.87939876 57.61849508 -18.47037859
v 8.75493698 58.40816721 -22.42908441
v 0.58740075 55.78847602 -6.47722790
v 4.68916772 55.54452166 -12.63639797
v 8.32883734 55.39788678 -20.45632899
v 6.81154290 53.03584412 -24.58173968
v 3.28999991 51.50000006 -28.58000062
v 3.75760836 51.92816257 -11.01606339
v 7.56347226 54.22546342 -18.98506656
v 7.55089847 51.59625411 -22.65005559
v 4.91969567 49.57817122 -26.34485252
v -0.08089031 51.82752386 -4.77983849
v 2.66555953 50.29204488 -9.14382190
v 5.41874813 51.00800097 -16.22996479
v 6.92038611 49.11466688 -22.10848592
v 5.25330426 47.51884192 -25.62322468
v 2.63784220 46.54248431 -29.06098031
v 0.63347147 47.31562361 -4.62995889
v 4.06781491 47.14591056 -13.01870495
v 5.28000016 46.41000181 -17.96999946
v 5.95000014 45.43999955 -23.22999947
v 2.29348242 45.14649883 -8.84908345
v 5.17340470 44.49604824 -18.31114665
v 5.74003672 43.35106909 -23.84059131
v 4.02390957 41.83800146 -27.74529718
v 2.59679696 42.93439910 -10.39145421
v 5.12457779 40.29056802 -23.79620634
v 3.44414148 38.33709657 -27.83079445
v -0.17810284 37.27355599 -29.86792102
v 2.30389810 40.71366414 -7.19004730
v 4.05000011 39.11000118 -14.44000006
v 4.67991875 37.89410368 -23.76574092
v 2.13097408 35.12628749 -28.27758342
v -1.69382745 33.94887224 -29.97373976
v 1.05999992 38.19999844 -3.95000027
v 2.77999998 37.65999898 -8.56999960
v 3.67999938 36.77999973 -13.62999901
v 4.49539721 36.15558892 -21.94695733
v 3.52560682 34.55327824 -26.03054792
v 2.00063782 32.85297751 -27.50759758
v -1.85492134 31.55538812 -29.59321253
v -0.45594186 39.11301866 -2.35003047
v 2.47011520 35.24194658 -7.68493488
v 2.98000011 35.05000100 -10.44000033
v 3.92396376 33.09199214 -16.11369848
v 3.69678927 32.34286606 -23.62813801
v 2.38469010 31.26137331 -26.44360624
v -1.90026395 29.27730419 -28.85586582
v -2.51861359 34.23540667 0.70912606
v 4.07989975 31.85385093 -21.19433321
v 2.43999995 29.34999950 -25.56000091
v -1.60235760 27.15644799 -28.14627253
v 2.87228054 27.47674286 -22.09809981
v 1.85371179 27.15009078 -25.36661364
v -1.74999889 25.37999861 -27.97999792
v 1.18999998 29.61000055 -3.81999998
v 2.64999992 27.54000016 -14.86000046
v 1.80222723 25.19412339 -24.01378192
v -0.68000000 23.74999970 -26.95999853
v -2.43163644 25.25305189 3.27417394
v 2.05123704 22.24842273 -22.09586464
v 0.94545924 19.75589618 -23.46393652
v -3.32998321 19.41703260 -26.96707472
v 2.05817400 20.91988921 -16.30810648
v -2.56034383 20.66538855 5.36017772
v 0.55405044 16.41243324 -22.67825603
v -2.18000007 14.51999974 -24.57999997
v 0.28419815 12.42882013 -21.05808258
v -2.96861259 10.03463008 -23.79043214
v 0.61542628 9.02488548 -19.18068528
v -0.82153734 5.37333451 -20.14715783
v -4.85000014 1.67000003 -22.67999947
v -1.38000015 1.67999999 -19.03999969
v -0.73999999 3.16000008 -4.37000021
v -4.22000000 -1.68999995 -20.47000080
v -1.10694650 3.79463285 8.48032162
v -6.82000024 -4.69999993 -20.67999914
v -1.01000012 1.88000000 7.59000005
v -1.38781022 -2.84834905 -16.85711183
v -6.25442527 -6.22941880 -19.90888640
v -9.39280819 -7.34100305 -21.44864574
v -0.67000004 -1.06000004 2.43999995
v -0.83999994 -2.52999994 -3.74000007
v -1.08000007 -3.95999989 -9.65999998
v -2.28383951 -5.13018994 -17.16778986
v -5.24999993 -7.57999998 -18.96999963
v -9.61330440 -9.93225910 -20.37698589
v -2.56411941 -0.94699510 12.76403666
v -1.41000014 -2.18000007 6.76999986
v -0.91999996 -3.34000005 0.92999998
v -1.14000007 -4.78000008 -5.03000012
v -3.47675872 -7.55509268 -17.75107346
v -5.27000008 -9.32999980 -18.48999970
v -4.38000029 -10.59000008 -17.24999957
v -3.06310784 -7.26978527 14.19306453
v -1.91439933 -8.00312497 7.81541131
v -6.47165626 -15.24118334 -17.38645136
v -6.86259009 -19.36465688 -16.04867540
v -3.70999984 -18.58000085 8.28999933
v -6.08283095 -23.95669743 -12.70916872
v -5.17612323 -24.96963926 -9.44741536
v -7.85640813 -21.49837837 18.59966479
v -5.81067428 -22.97496609 13.20284419
v -11.57780178 -28.09987962 22.10101485
v -9.16998647 -35.08788720 -9.19475500
v -6.50639646 -35.22178158 -0.90004678
v -12.62011006 -34.23185647 21.79660276
v -10.55556349 -34.60027650 17.98937283
v -25.64653009 -45.68591714 -4.56116674
v -9.03999992 -38.38000074 13.24000023
v -8.42099544 -42.04331711 2.78066983
v -8.31238832 -41.55172035 -0.51521335
v -24.58375320 -48.60820621 -3.36917187
v -13.04346137 -40.26093706 19.56981421
v -9.49000008 -40.16999900 13.40000052
v -9.46740061 -43.86857897 -0.15907595
v -24.76595342 -50.09928346 -3.05606425
v -13.40318751 -42.07837209 19.32875812
v -9.83210094 -41.43394157 13.58456630
v -8.41632765 -42.16097668 9.54068638
v -12.27024384 -46.87423632 -1.46720896
v -23.00307900 -50.73749274 -2.79992982
v -25.02931468 -52.78683081 -2.52750539
v -9.68230516 -42.28706285 13.03881872
v -10.59139334 -46.22387886 -0.12182221
v -13.66683561 -47.12339118 -2.49363808
v -16.18577726 -50.09391159 -3.40879429
v -25.85352398 -53.73568460 -2.76824017
v -14.12109286 -45.37331313 18.84477958
v -9.30474140 -45.77147588 8.33097473
v -11.12999953 -48.11999947 1.52999989
v -13.82232551 -50.05558208 -1.37278740
v -16.36281237 -50.50950870 -3.49906506
v -23.94369058 -54.34103683 -1.72454759
v -25.62572062 -55.68524823 -2.10082764
v -14.66593519 -46.81236297 18.94984953
v -11.38393302 -46.48966342 13.98748718
v -9.66447871 -47.10714146 9.56761464
v -10.84296405 -49.28409308 3.86921852
v -13.09256814 -50.16237125 -0.06343151
v -24.81464110 -55.15547842 -1.76158210
v -14.69126809 -48.82321879 17.77570508
v -11.14263199 -48.05482179 13.40033673
v -11.57000009 -51.02000013 2.59000016
v -13.12330738 -53.49905789 -0.27745921
v -11.58899534 -49.18267950 14.00744263
v -11.98993344 -52.35640332 1.36205822
v -25.28377436 -59.06661600 -0.76673430
v -15.61754476 -52.03549936 17.47755148
v -12.37612776 -51.21038109 14.38751351
v -11.98280882 -53.59623581 1.47961942
v -15.56570549 -53.36011946 16.67508483
v -12.44357973 -52.36526579 13.79327476
v -15.80494270 -54.22740802 16.52367972
v -14.86668363 -58.09578300 -0.29290907
v -15.40339738 -55.71528152 15.35326429
v -12.27289159 -55.27596921 12.09495403
v -11.47944760 -58.03251639 6.07821299
v -13.57568242 -58.20216238 12.45606225
v -12.22825795 -58.55588242 8.45189299
v -13.93855736 -59.58725139 12.12795638
v -17.87998341 -60.92861295 16.07188769
v -14.40973394 -59.90234017 13.28891888
v -24.56779405 -67.80199707 1.70507981
v -29.22765911 -68.63868237 0.57931477
v -17.26670377 -60.83800271 15.50694741
v -17.39501581 -60.64308807 15.61649144
v -12.86788844 -60.04708260 9.37572028
v -14.18247074 -62.07359955 1.60207646
v 22.86808006 202.09164917 -46.40873149
v 16.87708870 201.95569098 -45.79111934
v 7.90838059 202.34361291 -43.49562526
v -15.46054147 203.27979326 -44.62100565
v -21.50045149 204.57634330 -42.11691394
v -27.93672308 204.18775082 -41.73717648
v -33.23825076 205.50981164 -41.66604951
v -38.76490891 205.55134118 -41.54855758
v -46.50905728 205.63445985 -37.57826611
v 23.51939306 200.82186162 -46.09157890
v 13.75024393 200.32504201 -45.25355622
v -3.05913878 201.61814988 -41.13676772
v -13.50276638 201.89560950 -44.41165924
v -16.41915552 202.46359706 -44.01437938
v -27.53945440 202.38526165 -41.33361205
v -33.26589614 202.95564830 -41.24052823
v -39.41312432 203.23897898 -41.38291255
v -46.60280794 203.61265540 -35.28517485
v 25.47037229 198.79882038 -44.79030147
v 21.02488652 198.30346107 -46.25194147
v -2.36917776 199.76671040 -40.83036259
v -6.06154324 199.60814714 -40.30749574
v -13.59335799 200.13704896 -44.36753690
v -17.52075180 200.24314523 -42.75392368
v -24.04523641 200.71998239 -40.50505906
v -30.46744689 201.04683936 -41.13766551
v -37.93833032 201.12401247 -40.90340436
v -41.82000086 201.40999556 -40.52999988
v -45.11124641 201.46633685 -36.85865179
v 25.37031472 196.72289491 -44.93885487
v 15.89722931 196.65519893 -44.88563165
v -1.23007153 197.52413034 -40.79812020
v -8.06726143 197.77701795 -40.52662477
v -10.22566110 197.07156718 -42.51654074
v -28.88781577 198.64434004 -40.55989534
v -33.48320350 198.56731594 -40.63113779
v -39.99184817 198.91907275 -40.10751471
v 25.02610348 194.85287368 -45.00843212
v 19.66739446 194.41731274 -45.62654719
v 14.88184649 194.18163598 -44.24735531
v 7.11172028 195.61894238 -42.24247113
v -0.05411858 195.21780312 -40.73200375
v -11.17999759 195.14000416 -42.40000248
v -21.87485620 195.63204050 -40.02862424
v -33.49965438 195.74992359 -40.50625116
v -39.40833360 196.70774043 -39.64671865
v 26.32225305 190.59854746 -43.78368706
v 19.10608448 191.63599610 -44.67459023
v 16.69589244 191.36060774 -44.05354336
v 1.72291615 191.94522500 -41.09257087
v -3.97265097 191.41137600 -39.56450522
v -15.70963487 192.77474284 -42.33563319
v -17.68353768 191.77804887 -41.34487733
v -23.62999879 192.81999767 -39.57999870
v -30.63091636 192.13217497 -39.77451846
v -35.51215678 193.25749576 -40.23987427
v 26.59000084 188.03000450 -43.16999763
v 23.43000099 188.13000619 -43.06000099
v 19.65584420 188.15210462 -43.81147027
v 16.85931161 187.71739304 -43.92243177
v -16.96647704 188.99098039 -39.88233209
v -18.03476736 189.28810954 -40.07532075
v -22.69000001 189.68999386 -39.46999833
v -28.33629027 188.84241581 -39.42973539
v -36.18096560 191.20378792 -39.57919031
v -39.87691551 193.04226339 -37.73865849
v -42.22901538 190.72532654 -33.37898850
v 28.23678777 185.72522700 -41.79271683
v 20.60973458 186.82318926 -43.60333085
v 14.56607785 185.53566933 -43.35904494
v 8.07698816 185.53499877 -40.61512277
v 1.66363921 185.30680239 -39.13687542
v -4.78638289 185.84948778 -38.74194995
v -12.32041512 185.54608524 -37.86168993
v -15.57071507 188.54102492 -39.24887255
v -19.00540665 186.35006249 -38.86632249
v -22.58039266 185.83665788 -38.47673163
v -29.00310978 187.34003603 -39.28519040
v 28.34610641 181.88410997 -41.51966050
v 23.88784848 181.11826479 -42.94472188
v 17.43257046 182.18462169 -42.96223074
v 11.13652531 182.16776848 -40.62238336
v 3.66420159 182.53552914 -37.89073601
v 0.22537170 184.45841968 -38.47764805
v 28.25434878 179.64574695 -41.28516838
v 21.73999883 178.84999514 -42.84000397
v -33.13492239 183.62455070 -37.85754740
v 28.86599116 175.42228103 -39.76034001
v 16.67726599 176.13023520 -40.69874063
v 1.94120861 178.67840827 -36.07348353
v -31.16870672 177.71732807 -37.19722107
v 27.89271250 173.65616560 -40.48813134
v 16.39000513 173.69902134 -40.26065394
v 10.73175576 174.15986955 -37.51337528
v 5.00431238 173.71752858 -35.12921557
v -0.83151140 173.94366860 -34.77948904
v -10.38024947 174.17566478 -35.56182235
v -19.18983087 175.38131773 -37.49958426
v -24.75910634 174.99777675 -37.08865494
v -30.24687059 175.05054176 -36.76179424
v 26.77014843 171.35798931 -40.60488567
v 13.08730990 171.10256851 -38.16607967
v 7.98626244 171.02159560 -36.44283116
v -10.68482082 171.53745890 -35.16897559
v -18.62357557 171.72506452 -36.41575575
v -27.27999911 171.96999490 -36.33999825
v -38.05698827 172.42327332 -32.44253248
v 26.15260892 168.21412742 -39.92179036
v 14.37694207 168.35603118 -38.56439143
v 4.36065486 168.64785552 -33.49223360
v 15.33130649 165.02448916 -39.49221969
v -5.90758910 166.54688120 -34.02430937
v -20.70331946 166.92271829 -36.40520200
v 25.48840642 163.35763037 -38.22856769
v 21.77983150 163.69368136 -40.30337930
v 13.76756933 163.69964182 -38.32553327
v 7.06713693 163.85941207 -34.58297625
v 2.92448234 164.00666535 -31.81962296
v -1.95889804 164.12632167 -32.21081570
v -9.41909198 164.29935396 -34.24398974
v -16.40568301 165.17798603 -34.88102928
v -19.44224536 164.18170929 -36.39683127
v -24.30841699 164.67159986 -35.42712331
v -29.59929965 164.81083632 -33.84491429
v -39.66720775 165.25845230 -28.76016311
v 24.99642409 161.76992655 -37.80911490
v 19.90418881 161.53891385 -39.96280581
v 3.52614326 161.94184124 -31.79406002
v -1.75378821 162.05461323 -31.16549365
v -6.27483241 162.50529885 -33.26676041
v -10.35036892 162.06812859 -33.86063874
v -18.31337437 162.61726618 -36.15196794
v -22.60479704 162.37580776 -35.53107008
v -27.09990367 162.48433292 -34.08708051
v 24.46080372 159.80665386 -36.57011315
v 5.26009453 159.79814529 -32.26750344
v -10.60028560 159.89822149 -33.44631195
v -15.30000009 160.01999378 -34.79000181
v -19.92000081 160.12999415 -36.07000038
v -31.35611862 159.99633074 -33.25272352
v -2.85583222 157.50057995 -30.44991381
v -15.48653841 157.57101774 -35.14727205
v -19.95137520 158.61688554 -35.83036736
v -29.38081324 158.41415524 -33.82681310
v 21.56773582 155.05580604 -36.07959673
v -2.94734840 155.58576584 -30.10488488
v -29.09090556 155.84196150 -33.86416659
v 21.19628899 152.91219950 -34.85640511
v -12.02719752 153.46072614 -33.23785961
v -37.76200116 153.88260782 -28.31086144
v 18.31999980 150.60999990 -36.18000075
v 13.43718451 150.86254478 -35.56156158
v -3.71188484 151.23049915 -29.30266596
v -8.07734951 151.17813647 -31.43642470
v -12.25420460 150.95520020 -33.93740579
v 17.44999923 148.43000472 -36.17999703
v 12.34393474 149.65885878 -35.87495163
v -1.36332633 148.39161932 -30.15721962
v -4.30208258 148.82224798 -28.95169333
v -8.25999957 148.94999564 -30.99000081
v -12.27482315 148.97216856 -33.93248096
v -21.02705464 149.11814034 -33.43058005
v 17.50999875 146.16000652 -35.88999808
v -2.52116099 146.54590189 -28.71667780
v -21.56075276 146.71450853 -33.24526921
v -25.54390021 146.60105109 -32.69578144
v -31.62482381 145.57546377 -31.23253211
v -34.94914621 147.43065834 -29.42781895
v 17.25294814 143.79884303 -35.97228229
v 13.05406168 143.81803572 -36.62375733
v -0.37352677 144.31069791 -29.04577740
v -3.55269923 144.66448128 -28.39917131
v -12.10677437 144.55598593 -32.67706558
v -16.84629545 143.51919293 -33.31537172
v -20.88418230 144.91319656 -32.98111632
v -26.32900327 144.64521408 -32.29074180
v -30.47593124 144.75557208 -31.46091849
v -34.96617451 144.91723478 -29.38802168
v 18.07679608 141.76575840 -34.93192419
v 4.86454880 141.40214026 -30.71483411
v 0.02535474 141.66033268 -28.78992632
v -2.88944389 142.19495654 -28.44117582
v -13.00587226 141.34424925 -33.25409442
v -16.80545695 142.23317802 -33.32968056
v -21.12407424 142.74288714 -33.08015689
v -25.67061037 143.08238029 -32.31369704
v -29.78480048 143.54777336 -31.74646199
v 17.93027297 139.39152658 -34.72410142
v 9.69027448 138.30707967 -34.29548815
v 0.55906840 139.46907222 -29.13052775
v -13.47667817 139.84711468 -32.88184851
v -17.12407358 141.56685770 -33.43705088
v -28.37231755 139.89381492 -31.92794695
v -32.83759207 140.49042761 -30.35477735
v -37.33984008 139.65636492 -26.99983865
v 17.01841131 137.03276217 -35.24295986
v 2.49918620 136.55740023 -30.57590127
v 0.64484886 138.16767931 -29.54454906
v -1.56999996 137.17000186 -29.51000072
v -24.05915409 137.15173304 -31.75521642
v 15.98455012 134.21422243 -35.81483290
v 10.25178842 132.04638660 -36.17039695
v 0.62656024 137.82712817 -29.67958711
v -1.43450650 135.22130251 -30.69933504
v -13.89634144 134.89067554 -32.04612434
v -25.18039197 135.83314419 -31.52886778
v -35.80868244 135.44550538 -27.95044705
v 15.58839995 131.88941777 -35.66858172
v 9.98998247 132.20995665 -36.09523922
v 2.20911717 130.48835099 -31.17429465
v -0.42489939 131.47798181 -30.57340905
v -5.79091907 131.20849431 -32.05634281
v -14.51721415 132.48313963 -31.68482706
v 15.91154374 129.82499599 -35.02675518
v 10.09393856 131.76749647 -36.11827642
v 4.75894101 130.27258217 -32.58655965
v -1.16634241 129.44492698 -30.30850925
v -5.58000011 130.03000617 -31.42999858
v -14.99952562 130.46869636 -31.53439984
v -21.65063284 129.96292114 -31.52916953
v -27.12131664 129.77384031 -30.39738536
v -32.00070187 129.78707254 -28.60220335
v 16.17932133 127.47028470 -34.10023823
v 7.69083109 127.86285579 -33.31902623
v -1.35867228 126.07567012 -29.68343906
v -6.41999999 127.59999931 -30.78999929
v -12.10271008 127.75866687 -30.85478395
v -24.31450970 126.47560239 -30.77693842
v -27.76340581 127.85227597 -29.83280644
v -32.05067292 128.56760621 -28.39895710
v -37.43249923 128.72342765 -25.14443733
v 15.09115752 125.01403689 -34.17501971
v 7.64072593 125.52434206 -32.33711421
v 5.94712282 123.96157533 -31.04060143
v -19.80964653 126.30844116 -31.49120137
v -24.04533699 126.37521327 -30.78477085
v -29.85626087 125.58436394 -28.73992734
v 13.34158983 122.56461382 -33.88335928
v 8.79080873 123.08043987 -32.66994283
v 2.79808789 122.89794534 -29.65362556
v -23.79366010 122.50320613 -30.55013902
v -29.93386053 122.05334008 -28.55350636
v 13.65585718 120.08482963 -33.21429715
v 10.52897889 120.86486071 -33.63194317
v 6.13000011 120.14999986 -31.19000047
v -26.77636594 121.31921947 -29.94647622
v -31.47166967 120.77400833 -27.85350010
v 14.10645619 117.38552898 -32.81143680
v 11.34010870 118.08183789 -33.46998617
v 6.76999986 117.93000251 -31.36999905
v -29.82210368 119.41484362 -27.73814835
v -32.04999864 118.97999793 -27.47000009
v 13.44116218 115.52779377 -32.75061399
v 10.17644163 115.90127647 -33.04535523
v 5.30521106 115.06610364 -30.67108802
v 1.59760646 116.59583449 -29.09355424
v -33.09231251 116.70698225 -26.15428530
v 12.53823657 113.42599988 -32.68401697
v 8.00823327 113.80387843 -32.47535601
v 6.04385976 113.83883655 -31.14213422
v 4.35895519 113.00992221 -29.88662384
v 14.35567811 111.78770661 -31.13137372
v 10.23113355 110.95985770 -32.68956766
v 6.28999993 111.86999828 -31.39000013
v 0.11257967 111.52666062 -28.75291370
v 12.36184407 110.13302952 -32.25438297
v 7.93788396 109.82469469 -32.32395649
v 3.25883622 109.77078229 -29.33619171
v -29.30999920 112.55999655 -23.18000048
v -29.04791385 110.09164900 -25.65851808
v 12.78176345 108.09138417 -31.59004077
v 10.36367100 107.67646879 -32.47245774
v 5.83000015 108.13000053 -31.06000088
v -0.63950615 107.64406621 -28.73116359
v 12.26913463 106.40625656 -31.46045655
v 7.29999784 106.46999627 -31.95999935
v 2.73548998 106.91842437 -29.19532359
v 10.94661839 104.39050198 -31.86920658
v 8.23000073 104.86000031 -32.09000081
v 4.19386895 104.75039482 -30.08983098
v 12.48214953 102.67723352 -30.55115603
v 9.16392170 103.37150097 -32.07512945
v 6.23296853 104.04843092 -31.69084713
v 0.06049891 104.34336215 -28.75339240
v 11.18221600 102.86525637 -31.58361092
v 7.42724119 102.26325691 -31.87310323
v 4.46828827 102.21780837 -30.85270338
v 1.63605623 101.80901736 -29.04718183
v 11.03040576 100.52511841 -31.08070791
v 8.54922365 99.75889325 -31.60879761
v 5.11917146 100.17982870 -30.95155954
v 3.06733814 100.19569099 -29.85951677
v -28.86153013 103.85283083 -26.00766160
v -31.02881648 101.55179352 -25.08744970
v 9.91076604 99.03098643 -31.29711747
v 5.85999852 98.44999760 -31.03999794
v 2.98967934 98.47698361 -30.56336753
v 0.30686086 98.89018536 -28.93692628
v -26.78157389 99.13264215 -27.54359879
v -30.74715473 99.07700121 -25.31464398
v 8.76401365 97.23446518 -31.35709837
v 5.85999992 96.58999741 -31.50000051
v -1.53720705 96.32065147 -28.77916396
v -25.20884760 96.49023414 -27.56928280
v -26.95120126 97.51123190 -27.16641501
v 9.50230472 94.70590949 -30.69738671
v 5.99187985 94.93149072 -31.65962547
v -1.90599670 93.28152984 -29.45640683
v -9.08206124 95.48456967 -29.54200655
v -23.98451045 95.29305995 -28.00051495
v -27.27000043 95.29999644 -26.63999982
v -31.52000159 95.20000219 -23.86000007
v 10.63400321 91.28697962 -28.27268653
v 7.19969813 92.04972535 -31.44415468
v 0.29515600 91.20607376 -31.35561571
v -8.13999958 92.32000262 -28.31999958
v -13.49673048 92.61613339 -29.03247438
v -18.15242320 92.15868264 -28.73562090
v -23.27000163 92.86999702 -27.66000107
v -25.98953433 92.90570021 -26.59669518
v 8.74144956 90.21730721 -30.27906083
v 5.35843801 89.39699084 -31.90016374
v -0.92977309 89.35870975 -31.44881874
v -7.77025754 89.43863213 -28.21322717
v -13.15000001 90.03999829 -28.73999998
v -18.60999875 90.21999687 -28.28999795
v -23.94999936 90.30000120 -27.03999914
v 6.92514144 87.55850792 -30.87706678
v 0.40892910 87.47544140 -31.73887730
v -0.83505351 87.18791604 -31.14963695
v -6.74027717 88.13077956 -28.45007554
v -11.80057880 87.18371391 -27.29688212
v -17.65999943 87.48999983 -27.96000056
v -23.55000004 87.57000417 -26.37999877
v -31.98942170 87.04490215 -22.98506536
v 4.92892740 86.06188744 -31.50084242
v 0.58461336 86.01988852 -31.64335713
v -4.31999983 84.42000300 -29.36000004
v -9.18793678 84.96691287 -27.34802663
v -15.27999993 84.66000110 -27.38000080
v -18.07396114 85.39713919 -27.65498683
v -24.27797951 84.36740190 -25.55364557
v -29.55924347 85.93946695 -25.19100904
v 4.77351574 83.30896497 -30.77323176
v 1.64000003 81.63999766 -30.41999973
v -4.26121429 80.75796813 -29.03252095
v -8.97697825 81.98697865 -27.55060792
v -17.99000055 82.09000528 -27.19000354
v -29.15388346 83.15211535 -25.19801818
v 4.65606945 82.28703588 -30.43711744
v 0.62999991 78.97000015 -29.53999862
v -4.79000015 79.09999788 -28.73999998
v -8.54454655 77.84472406 -27.31240354
v -12.45000027 79.23000306 -27.18999796
v -17.55697653 80.47732711 -27.09619701
v -30.99000081 79.59000021 -23.35000038
v -0.69083489 76.76837593 -30.07453680
v -5.00485301 77.09422708 -28.67644094
v -8.94075260 75.57150722 -26.66176483
v -12.80024648 76.60904527 -26.29264444
v -15.07136691 76.18974149 -26.41301788
v -29.47246097 77.19171047 -24.22633395
v 4.55409521 74.57424700 -30.15372157
v 1.40040671 74.08955693 -31.20416030
v -13.36122490 74.95380193 -25.85421875
v -19.69470084 74.36150312 -25.48854612
v -24.09910411 74.38901812 -24.47715029
v -26.32245049 73.99301976 -24.64839071
v -30.51468544 74.50401783 -22.48926647
v 3.02891410 71.85686380 -31.35458380
v 0.82937744 71.93264365 -31.65210038
v -6.14766683 71.86754793 -27.97959745
v -10.98497957 71.47394121 -25.58385208
v -15.51778428 72.07668573 -25.40966123
v -27.58022398 72.86793739 -24.63689819
v -29.88140471 72.40526378 -23.01530167
v 3.35817086 69.59669292 -31.52028471
v 1.24849332 69.86506283 -31.91263229
v -3.11457645 69.11099702 -29.68621813
v -16.43230580 68.79513711 -24.62917753
v -20.68999968 69.90999728 -24.04000051
v -24.24481884 69.78935748 -23.61113019
v -26.22992359 71.38728350 -24.58028868
v -28.70664001 71.05715573 -23.73841964
v 0.54530660 67.48853624 -31.99856728
v -2.79860408 68.19291413 -29.73772772
v -6.56898320 66.99273735 -27.27799304
v -9.43828281 66.79048389 -25.61868541
v -18.18044111 67.95110554 -24.41698872
v -21.43999934 67.91999936 -23.32999930
v -24.80999939 68.03999841 -23.04000035
v -27.37111039 69.36841458 -23.88813160
v -29.91975471 67.89256632 -20.36510408
v -0.29000008 66.54000282 -31.67999908
v -2.66901986 66.62289798 -29.72449362
v -6.38308749 66.24490768 -27.38404833
v -8.90925340 65.64331800 -25.67156218
v -11.52036712 65.80877304 -24.46965687
v -17.07184874 65.72791934 -23.91239069
v -23.33314717 66.01836532 -22.70128205
v -26.72145702 67.03305990 -23.17466773
v -30.17154336 65.78019261 -19.57876794
v -2.13250052 65.27719647 -30.25861084
v -4.28169174 64.54525888 -28.55941653
v -7.52899097 64.63109702 -26.77636407
v -10.70068777 64.46034461 -24.65371788
v -13.39398976 64.43163753 -23.77172559
v -16.14542119 64.29092586 -23.77517894
v -23.02368730 64.55595791 -22.78724872
v -26.21595003 65.24907053 -23.02458696
v -3.10190069 64.13847953 -29.56697904
v -5.69677120 63.31274658 -27.37830766
v -12.36827020 62.78438866 -23.56017381
v -19.15238798 63.72673810 -23.51109870
v -23.83972146 63.13354522 -22.84771018
v -25.15421808 63.87696415 -22.87085913
v -7.31265917 62.06586212 -26.49294958
v -10.59875265 61.74418330 -24.14918132
v -18.49413849 62.14891002 -23.42894860
v -25.40772036 62.28687987 -22.71141298
v -28.07325497 62.42232025 -21.58954740
v -3.64062982 60.89323759 -28.76182459
v -6.59358501 60.95262617 -26.47004649
v -9.36980825 60.42103097 -24.43351969
v -13.22268881 60.70293859 -23.04317430
v -28.93974818 61.02564186 -20.59961669
v -0.45436865 59.60497633 -31.11647442
v -4.21741186 60.11228636 -27.93354169
v -10.56806650 59.92053077 -23.57698604
v -22.94982970 59.84213948 -22.51790091
v -24.30325560 59.18026343 -22.51958847
v -5.94063569 57.33554438 -25.97763389
v -22.39738218 57.64168128 -22.12471329
v 0.20801940 58.57285112 -31.05665743
v -7.03660678 56.74412847 -25.05219169
v -10.10842528 56.98844418 -23.07395823
v -29.41961214 57.08044022 -19.32007074
v -12.23932020 55.26796728 -22.15758339
v -21.94359154 55.32358587 -21.83543146
v 1.02486752 54.25031856 -30.07045388
v -1.65825000 55.11878431 -29.86263670
v -4.50708997 54.72462624 -27.37367339
v -8.23076349 54.32951450 -24.00937863
v -26.17545053 53.94536257 -20.87363973
v -29.35696021 53.65148932 -18.76690052
v 0.00121584 53.18283290 -29.95127812
v -7.63810938 52.84997821 -24.46470223
v -10.47072466 53.47191542 -22.35350013
v -14.60940856 52.70827189 -21.60255797
v -17.36467145 53.30399424 -22.24604040
v -21.79148607 53.43933031 -21.99487202
v -1.55313138 52.04807967 -30.19877896
v -3.94979026 52.75866017 -28.75369228
v -7.01726414 51.92141980 -25.65566078
v -9.45703778 51.73939466 -22.73627557
v -13.96161132 51.54618621 -21.40515298
v -17.78722368 51.96610093 -22.11143635
v -24.58437905 51.83403566 -21.06507681
v -27.78013237 51.70724541 -19.80472915
v -4.59054997 51.07439309 -29.09412794
v -7.21079065 50.20758510 -25.90493485
v -9.52762086 49.66539145 -22.81541377
v -16.98929258 49.88214374 -21.77671343
v -20.77999897 50.20000041 -21.85999788
v -24.10908043 50.10043085 -20.63746564
v -28.40006351 50.42300373 -19.22885142
v -29.63023260 49.88086969 -17.53373258
v 0.55056188 49.68434200 -30.16720340
v -3.77494702 48.49827662 -30.56983650
v -6.32000109 48.73999953 -27.24000067
v -9.14723240 47.95842990 -23.36090617
v -11.95004396 47.64908180 -21.46711014
v -15.66000096 48.03000018 -21.50999941
v -20.04903927 48.34471270 -21.61497995
v -23.51972461 48.10008034 -20.60935646
v -27.96425857 48.33229259 -19.11100745
v -29.79700267 48.18302765 -16.33314230
v -0.57959603 47.34026641 -30.82038276
v -4.39806795 47.63704166 -30.50001338
v -5.91856474 46.84795812 -28.62332016
v -9.09017399 45.88995129 -23.76266010
v -12.94767018 46.10008374 -21.35081589
v -17.11999997 45.82000151 -21.55000158
v -21.97432704 46.33524269 -21.29523829
v -26.17296576 46.17434368 -19.11777072
v -29.41191941 46.13105208 -16.17648266
v -1.02062023 44.92998123 -31.11980297
v -5.96415903 44.53037679 -29.88542803
v -8.89395829 43.85498166 -25.43839440
v -17.54028164 43.14338043 -22.11045474
v -22.22493105 42.91699082 -21.41717449
v -24.91855808 43.55733469 -19.83101852
v -28.17999944 42.62999818 -15.93999937
v -1.81834423 42.93656722 -31.22417256
v -5.16318344 41.75031185 -30.39042838
v -8.86145420 42.33822599 -26.66836791
v -13.71535473 40.15899450 -21.70708776
v -17.52347499 41.22961685 -22.26090617
v -27.21000090 40.47999904 -18.47000048
v -3.25620058 40.25111347 -31.09468333
v -4.69740480 39.52535242 -30.26896529
v -8.66911095 38.57363760 -27.65549719
v -10.18691249 38.36122155 -25.40107444
v -11.75546367 37.97380254 -23.25941063
v -17.01231673 38.95410523 -22.20373228
v -9.21376981 36.53962910 -27.17248723
v -12.79257797 36.56610474 -22.51794934
v -16.82518423 35.59575230 -21.29502781
v -22.65854180 34.97267514 -20.31899057
v -26.99499018 36.05037555 -17.88046770
v -8.03204998 30.61466292 -28.43918651
v -10.86255815 34.40370411 -24.41507205
v -14.69202060 33.10058638 -21.47018909
v -18.03946309 34.28994119 -20.86577006
v -23.84556457 33.88982266 -19.79658566
v -27.62999944 32.66000003 -16.18999988
v -7.96778873 30.11972643 -28.06732617
v -9.91214905 31.85969219 -25.14205314
v -17.31999964 31.13999963 -20.41999996
v -22.10710570 31.14991821 -19.85038817
v -26.00999922 30.92999943 -18.23999919
v -7.95055833 29.39232998 -27.96407603
v -8.24388582 30.16505204 -27.18261257
v -10.50428860 29.96542864 -24.26949516
v -15.56764357 29.51506339 -20.57596669
v -18.54000054 29.23000045 -19.57000047
v -21.99305780 29.68110517 -19.80533451
v -25.44152923 28.89221907 -18.57199147
v -27.85928361 28.55677158 -15.42109810
v -6.04817085 30.68477847 -30.62677383
v -8.72148667 28.63250300 -25.97485110
v -10.72929148 28.47720869 -23.70413020
v -16.14965871 27.67820098 -20.03749833
v -18.12372170 27.52178349 -19.63736303
v -20.45521885 27.74123847 -19.97639239
v -24.34000000 27.80999988 -19.29000020
v -26.98477358 27.68643387 -16.97427593
v -28.15256268 27.16186456 -13.35326023
v -5.74509567 28.67058106 -30.49913235
v -7.80000119 28.34999934 -29.55999970
v -9.30650812 28.17139402 -24.98030849
v -15.45015629 26.17030963 -20.45260370
v -18.72999966 26.59000084 -19.85000074
v -8.47529341 27.30693854 -26.21808648
v -10.62739640 26.36727318 -23.57540652
v -14.21190891 25.58744885 -20.75038105
v -16.65666699 25.32839589 -19.94622499
v -19.63061839 25.50483122 -20.53453028
v -25.94033629 25.52912012 -17.63049141
v -7.75777083 26.42233297 -29.39186990
v -8.54864344 26.31916292 -26.06507577
v -15.20259026 24.74257909 -20.35278827
v -25.36644042 25.27817525 -18.65157299
v -27.54890546 24.06939864 -11.69412490
v -15.98802954 24.39497970 -20.11387981
v -8.98661744 24.40012433 -26.09016560
v -15.11260215 23.55530858 -20.49473114
v -10.11420228 24.08211492 -24.30356666
v -24.83417839 22.93660864 -18.64881441
v -6.14076061 26.51282027 -30.18952161
v -27.24571526 21.15665004 -13.91459536
v -16.39011875 22.11862803 -20.65905929
v -25.93800612 20.78886330 -15.97188972
v -15.69026895 21.49600349 -21.06508613
v -18.27492751 21.37592062 -21.42628841
v -21.76304534 21.35257609 -20.67759447
v -10.71980596 22.18487486 -24.44315515
v -16.45405218 21.14385366 -21.04539424
v -22.73108624 20.58835328 -19.85512674
v -16.89231023 20.32788098 -21.37324959
v -15.84656537 19.89578269 -22.11519703
v -18.79640669 19.75063235 -21.43682167
v -27.40057558 18.66487227 -14.36162274
v -6.22636406 21.13800310 -28.97229418
v -11.35867089 19.76469345 -25.51983669
v -17.58572087 19.04361136 -21.87237330
v -21.02940902 18.90951581 -20.60239762
v -6.38313685 19.97162960 -28.63709442
v -15.64298384 18.32912676 -23.27071689
v -18.93731579 18.00985076 -21.40444517
v -22.24940807 17.67984219 -19.43606138
v -5.51116094 19.76983063 -28.33667211
v -7.72600342 18.29904318 -28.16938795
v -24.88029748 15.99176414 -17.30091311
v -6.24283729 17.38812402 -27.73594297
v -8.44001584 17.33267307 -27.92862616
v -20.60496062 15.27567673 -20.82977630
v -27.75777318 13.87982443 -13.71622737
v -5.98866167 14.81288299 -27.04322711
v -9.70397703 14.87361174 -27.26376243
v -13.91000114 14.53000028 -25.51000193
v -17.38122851 14.12859373 -23.19479920
v -26.08146891 12.74641417 -16.29504748
v -27.77005732 12.00582739 -12.84332853
v -8.13628640 14.17944022 -27.28275210
v -18.16366985 12.15150207 -22.67625928
v -25.73596872 11.37234271 -16.29697159
v -7.19470903 12.36103754 -26.70124359
v -11.27313543 10.63178852 -26.14970505
v -14.24214896 11.08510420 -25.27748793
v -17.10320637 10.05719882 -23.68447930
v -20.14903352 10.53378824 -21.16781846
v -24.41118099 8.67712777 -17.26577617
v -8.64731986 8.11403617 -25.87884292
v -12.67047785 9.30911768 -25.57214350
v -16.23634994 8.24163668 -24.04454350
v -19.30999942 7.57999998 -21.29000053
v -22.63449878 8.04346241 -18.75719801
v -27.62597241 5.95379202 -12.92355638
v -13.47027719 6.14384515 -24.89244379
v -16.44668728 5.08157164 -23.19460176
v -19.58842203 4.86067915 -20.61821520
v -23.08661118 5.06100990 -17.27556251
v -27.17397735 4.09516692 -13.87100853
v -10.65607369 5.15297009 -25.46245418
v -14.18452151 3.06499144 -24.22068641
v -17.53221639 2.18002778 -22.03615010
v -21.12786472 2.42955401 -19.03063431
v -18.64508912 3.03577143 -21.33526094
v -25.72492696 0.63880184 -15.26340470
v -28.08650397 1.17008178 -12.22579181
v -7.13159423 1.11061812 -23.66013266
v -13.16210721 1.98349240 -24.35639687
v -10.48665028 1.51203177 -24.66323599
v -14.40256927 2.69543868 -23.97892252
v -17.65963249 -0.24900550 -21.51363716
v -22.27848582 -0.32276686 -17.82567054
v -25.04091896 -0.63802273 -15.50788991
v -8.70721228 -2.53517833 -23.16532284
v -13.49468436 -2.26378767 -23.37903902
v -9.50296875 -1.26790802 -23.79940078
v -14.46031313 -1.50747562 -23.14986847
v -16.69677161 -3.33612273 -21.49979025
v -21.63522132 -3.98380263 -17.77260378
v -29.35829200 -4.93046502 -10.78547817
v -8.70646257 -3.02937068 -23.04107323
v -11.81427203 -5.59120858 -22.45010063
v -8.44541658 -3.78310168 -22.60098420
v -16.58151485 -5.70013560 -20.69140039
v -13.00119143 -3.79659934 -22.95758575
v -20.86617798 -6.33552391 -17.86684990
v -17.83044450 -4.95756743 -20.04100569
v -21.36456594 -5.13722608 -17.81467535
v -25.06621927 -7.48127699 -14.43999168
v -21.97474986 -5.05244127 -17.29542017
v -28.62568013 -7.77057977 -11.55316737
v -30.05623259 -8.16983916 -8.43901094
v -7.30383676 -7.67277740 -20.55518329
v -9.29831900 -5.86274080 -22.22014591
v -12.57486548 -8.38183984 -21.10268921
v -16.09875076 -8.80574994 -19.77694221
v -21.48476988 -9.52894054 -16.25276543
v -25.83544701 -9.72265564 -13.59687280
v -28.99330854 -10.45528427 -10.36553737
v -30.37212603 -11.19263191 -7.57178292
v -7.46153016 -10.68506949 -19.71836574
v -11.75804250 -10.83575282 -20.27886547
v -16.26627333 -11.42445486 -19.00970750
v -13.12274672 -11.22881845 -20.17028444
v -20.72370611 -12.51802407 -16.13575593
v -24.45545979 -13.37117516 -12.84503657
v -21.50514349 -11.53157838 -15.64274915
v -30.46781756 -14.00191896 -7.68245617
v -6.86247926 -13.79461959 -18.23537983
v -9.65497456 -13.58350832 -19.27734166
v -14.94197641 -14.96023405 -18.58246513
v -12.39535678 -13.34217098 -19.50643957
v -16.12315886 -11.56717446 -19.10070889
v -19.28230748 -14.99975007 -16.83717594
v -26.66927502 -15.85718989 -11.72428019
v -29.61492538 -16.61204174 -8.72920919
v -6.81208493 -16.92362688 -16.77797362
v -15.27954638 -16.11888222 -18.19144003
v -11.18382346 -14.76949640 -18.86830665
v -21.90328389 -18.26057397 -14.27100971
v -29.15022150 -19.14831251 -9.00384597
v -8.61489121 -20.00642009 -16.53003134
v -12.48332299 -20.30143887 -16.58941060
v -20.38436197 -20.92681825 -14.72289115
v -27.71166898 -21.59072645 -9.94727015
v -8.70542414 -22.46632241 -15.59772622
v -29.16912548 -25.82823299 -8.73881392
v -13.94832321 -23.63884076 -15.12891427
v -32.74475411 -29.64311652 -5.46712335
v -8.30043107 -29.46792357 -11.68856118
v -18.14937219 -30.20349517 -11.74927875
v -23.20697345 -27.37222984 -12.03754079
v -8.80737696 -32.76510909 -10.25248691
v -11.73430681 -32.30018914 -12.46759109
v -9.01200622 -36.08199954 -7.87990913
v -32.02378005 -37.92921826 -5.84894326
v -12.05328479 -39.62213919 -8.18829704
v -16.50380902 -36.75742820 -9.63023026
v -14.27157596 -43.00106317 -6.60052942
v -23.97780120 -46.71462998 -3.87248094
v -30.46025336 -47.78889194 -4.73736227
v -15.13104979 -49.33122173 -2.51610694
v -18.00774038 -49.35975373 -4.31338232
v -24.68376234 -51.52755231 -2.68289610
v -26.46646835 -49.54141006 -4.36506700
v -32.88662806 -50.65317079 -3.47786839
v -35.73605046 -51.81502178 1.20631966
v -12.81383820 -49.09829423 0.04113276
v -14.14139941 -51.77020654 -1.63609243
v -17.68511906 -51.88646168 -3.55528505
v -16.07933454 -55.20408973 -2.27615726
v -27.43654326 -56.01022393 -2.48504290
v -14.23075981 -57.09458143 -0.15755027
v -18.99550669 -57.00933933 -2.12379801
v -24.48237315 -57.66789988 -0.99936267
v -29.99560162 -58.09821934 -3.16144177
v -30.23009002 -59.64474007 -2.91136187
v -34.94187072 -59.80930477 -0.85830077
v -22.51832746 -61.40562892 -0.52201370
v -32.51027688 -62.72399426 -1.82933686
v -16.60637371 -62.20756844 -0.56222611
v -31.71290457 -65.08669257 -1.14721491
v -15.73911123 -62.41320446 0.05014328
v -15.14973957 -61.61900237 0.20692883
v -14.52898979 -58.68369341 0.23745379
v -28.05748582 -60.12834236 -2.16703257
v -36.20408103 -60.40024012 1.26963051
v -13.09992652 -57.13341758 0.91782334
v -16.82746783 -57.56154656 -1.78659591
v -28.62028778 -58.75718966 -2.66631017
v -33.71327370 -58.70184675 -2.08281865
v -19.69447359 -55.93308806 -2.14522262
v -24.63999949 -56.40999973 -1.21999986
v -29.50075455 -56.47584796 -3.32017569
v -36.39723733 -57.34255165 2.53648986
v -15.17331880 -53.25387418 -2.33689602
v -24.89590272 -54.31841314 -2.13024300
v -30.27377278 -53.87487635 -4.07560449
v -12.68149912 -51.10473186 0.65311708
v -15.74677788 -51.08446255 -2.97871442
v -27.13173069 -51.81477219 -4.01764130
v -32.95503557 -52.65735835 -3.23643233
v -12.08792906 -47.65491560 0.15083478
v -14.94509634 -48.16049710 -2.55876244
v -19.19676922 -48.46372455 -4.36969846
v -22.27870375 -48.69981483 -3.59789585
v -34.15071219 -51.75722763 -1.74549979
v -11.12544164 -44.94329914 -2.34561227
v -14.78436217 -44.76463795 -5.56867430
v -28.58295292 -46.76084965 -4.82876878
v -30.94089217 -46.05616257 -4.82170098
v -11.29983552 -40.60804471 -6.61168667
v -24.50736798 -42.14055091 -5.78412926
v -8.75619520 -36.76927090 -7.16461148
v -11.71243843 -37.17602789 -10.03621425
v -11.73758972 -34.11779925 -11.74051408
v -15.91581851 -34.31185335 -11.57762762
v -10.13548020 -32.90992230 -11.49997395
v -26.77399106 -31.18937090 -9.04019736
v -31.15741163 -31.90476075 -7.02445535
v -6.58287248 -25.77581070 -11.50685083
v -11.21812779 -26.18948556 -14.40177765
v -15.84498398 -26.54250525 -13.39688804
v -26.29423887 -27.13426389 -10.51846053
v -6.60334993 -25.15988238 -12.51794025
v -28.62508968 -23.69970270 -8.88069719
v -4.60000010 -18.31999980 -14.46999982
v -7.88000040 -18.58999953 -16.83999971
v -12.47036457 -18.58540438 -16.91499352
v -27.60368399 -23.08781631 -9.62151960
v -3.90296127 -14.28780705 -15.41036181
v -8.12000036 -15.22000041 -18.03999953
v -12.72000000 -15.53000044 -18.09000038
v -11.27218083 -17.61239953 -17.24183932
v -15.56049287 -19.14878190 -17.07198843
v -21.41639590 -16.29057713 -14.66732379
v -24.34182540 -16.28656872 -12.80097663
v -28.97442505 -16.66698232 -9.64846369
v -5.43307886 -11.79876179 -17.98938774
v -13.93596921 -12.11038884 -19.74936202
v -18.09306070 -12.31283881 -17.53873564
v -22.24592119 -12.38760725 -14.79388028
v -2.70000030 -8.30999948 -15.56000020
v -5.64212538 -8.60801153 -19.24365386
v -8.77999980 -8.87999963 -20.43999918
v -12.90453691 -9.58626345 -20.67111246
v -17.80145988 -10.54273266 -18.15411262
v -24.97837506 -9.79638100 -14.01169412
v -1.47999986 -5.08000003 -14.80000000
v -3.71163641 -4.73207561 -18.70374754
v -7.36999977 -5.73000032 -20.95000073
v -19.34173703 -6.50113728 -18.23993959
v -24.57343787 -5.07871574 -14.67847452
v -19.91785318 -7.41943950 -17.82233454
v -25.20464547 -8.71921889 -14.25639540
v -2.22687447 -1.53073471 -18.76441203
v -9.15229600 -2.88856518 -23.26541021
v -22.98573591 -5.52192330 -15.53310361
v -23.89001101 -5.37731638 -14.85533454
v -1.02999981 0.69000007 -17.71000028
v -10.84684301 -0.21586668 -24.23268929
v -23.46064523 -4.16543474 -15.33033326
v -0.40158065 2.97192950 -17.20405184
v -4.01988067 4.06348938 -22.88882248
v 0.55999996 6.49000006 -17.44000055
v -2.63327733 7.06891669 -22.76922204
v -0.07285401 8.98967218 -20.72470263
v -5.36999991 8.25999957 -24.87999946
v 1.30999996 12.19999976 -16.73999988
v -1.65477407 11.38757635 -23.35239574
v -5.47856465 10.71920339 -25.48887767
v 1.53000001 14.84999992 -19.31999996
v -3.14000063 14.00000043 -24.76000041
v 1.91080116 18.17306876 -18.23694259
v 1.47000002 17.55000092 -21.53000049
v -3.82270617 16.45017043 -25.74616112
v 2.27204827 20.46827786 -19.54371668
v -0.36000001 19.99000087 -24.87999946
v 1.70267955 24.65840988 -8.59228335
v 2.70000007 23.62000011 -19.47999932
v -0.10000000 22.77999930 -25.59999935
v -16.82062447 23.86629023 -20.11197060
v 2.22000037 27.41999924 -9.37999971
v 2.88999989 26.30000003 -21.09999955
v -0.14000000 25.45000054 -26.99000016
v -10.78999974 25.17000027 -20.74000053
v -17.75776781 25.22376738 -19.90797743
v 2.71474360 29.95115891 -12.23039720
v 3.50000011 29.09000032 -21.23999968
v 0.38000001 28.18999998 -27.35999972
v -3.59799736 27.46311761 -29.37535755
v -12.91999966 28.03000063 -17.58000068
v -15.53020626 25.09488910 -20.25970630
v 3.96999996 32.04999864 -18.36000010
v 3.83999990 31.58000112 -22.73000032
v 0.29000000 30.71000054 -28.13999914
v -3.75743234 30.02017364 -30.06483056
v -12.26000022 30.60000017 -18.51999946
v -15.06000012 30.47000058 -17.44000055
v -18.20999943 30.22000007 -17.24999957
v 4.33999998 34.34000164 -19.96999979
v 4.23051044 34.62759405 -23.16399477
v 0.38010703 33.17629546 -29.01807614
v -4.00999980 32.49999881 -30.37000075
v -12.50000019 33.00999850 -18.37000065
v 4.31000022 36.71000153 -18.44000071
v 4.10730205 35.90139747 -24.10312928
v -0.03716337 35.51186621 -29.79681827
v -3.43000004 34.71999988 -30.30999936
v -13.24999984 35.14999896 -18.34000088
v -18.37000065 34.71999988 -18.12000014
v -23.43999967 34.41999853 -16.72999933
v 4.62999986 38.41999918 -20.82999982
v 4.20084968 37.22579032 -25.58828332
v 1.19000033 37.14000061 -29.51999940
v -2.71999976 36.71000153 -30.24999984
v -13.39999959 37.03000024 -18.74000020
v -18.44000071 36.57000139 -18.78999919
v -21.23999968 36.40000150 -18.06999929
v 5.10622887 40.47481716 -21.78826369
v 4.48000059 39.51000050 -26.20000020
v 1.13315159 38.78927231 -29.85736169
v -1.33071770 38.99155557 -30.15832044
v -15.57701547 38.90231624 -19.09329370
v -19.20999959 38.17999735 -18.99999939
v -23.21000025 37.93000057 -17.95000024
v 5.38999960 41.45000130 -23.04000035
v 4.37869737 40.56999087 -26.97818540
v 0.68159617 40.69538042 -30.25267459
v -13.10999971 40.29000178 -18.51999946
v -17.42980070 39.44646940 -19.31490935
v -19.78999935 39.63999823 -18.84000003
v -23.12999964 39.45999965 -17.69999973
v 4.85000014 41.80999845 -19.54000071
v 4.93549416 41.57363623 -25.92985518
v 2.40192586 41.10674933 -29.21253815
v -1.06217421 40.97293690 -30.86962551
v -10.23720950 42.31791198 -23.97113293
v -15.62853344 41.25340283 -19.13598552
v -18.70496944 40.19055143 -19.20819841
v -22.70000055 40.95000029 -17.31999964
v 5.05189085 45.19164935 -16.30822383
v 5.21490909 43.73424500 -21.35782316
v 4.68540192 43.82997751 -26.66958421
v 0.58999145 42.72795469 -30.44904210
v -14.27999977 43.06000099 -18.10000092
v -17.60247350 41.38975963 -19.29066703
v -19.50605772 42.22157970 -19.02948879
v -24.01999943 42.30999947 -16.62999950
v 4.71999915 46.60999775 -15.49000014
v 5.29750250 45.50348967 -20.30393481
v 5.15000103 45.49000040 -24.94999953
v -14.25999962 44.61000115 -17.58000068
v -16.73558541 43.76119375 -18.92378367
v -21.55742981 43.66208240 -17.92757027
v -23.25592935 43.61100122 -16.70627110
v 4.86999936 48.05999994 -16.49999991
v 5.93785010 47.21602052 -20.50719783
v 5.55999996 47.12000117 -24.63000081
v -14.22999986 46.16999999 -17.75000058
v -20.29934525 45.31325400 -18.64472590
v -26.55999921 45.35999894 -14.91000038
v 6.56000013 49.46000129 -19.44999956
v 6.07000012 48.88999835 -23.77000079
v 2.93797557 48.06399345 -28.34099531
v -14.27999977 47.80000076 -17.89999940
v -18.23999919 47.37000167 -18.47000048
v -26.70999989 46.95999995 -15.46000037
v 7.42494594 51.60751566 -20.38175054
v 6.19000010 50.51000044 -24.59999919
v 3.46999965 49.85000193 -27.95000002
v -13.00000027 49.69000071 -17.81000011
v -16.66011289 49.30535704 -18.54524203
v -21.56000026 48.90999943 -17.96999946
v -24.14999902 48.84000123 -16.64999872
v 8.09378736 53.44794318 -21.31929435
v 5.82000008 52.20000073 -25.42999946
v 1.84408401 47.75245860 -29.36494909
v -16.79000072 51.04000121 -19.50000040
v -21.04000002 50.82000047 -18.37000065
v -25.46999976 50.63999817 -16.62999950
v 8.31192639 55.01871184 -22.02701196
v 6.46000076 54.24999818 -25.07000044
v 4.34876233 53.68458480 -27.35312469
v -20.74999921 52.85999924 -18.38999987
v -25.55000037 52.62000114 -16.95000008
v 8.63607600 57.02738836 -21.51486091
v -16.24999940 55.19999936 -19.51999962
v -25.60999990 54.65000123 -17.79999956
v 8.95491242 59.52479318 -21.21642046
v 6.81000017 58.32999945 -25.59999935
v -14.98000044 57.44000152 -19.64000054
v -23.97896163 56.92891777 -18.30624416
v 8.99823289 61.00799888 -22.80207165
v 6.58999989 60.27999893 -26.79999918
v -16.97999984 59.48000029 -19.64000054
v -22.32999913 59.20999870 -18.53000000
v -26.76999941 58.94999951 -17.89999940
v 9.16991103 62.68406659 -22.90834859
v 6.58999989 62.38000095 -26.73999965
v -23.12999964 61.28000095 -19.02000047
v -27.03000046 61.08000129 -18.30999926
v 9.43405274 64.61566687 -21.54768072
v 7.85917975 64.17509913 -25.37121810
v -19.61000077 63.52999806 -20.09999938
v -22.78999984 63.45999986 -18.76999997
v -27.17999928 63.17999959 -18.57000031
v 9.78268683 67.16546416 -20.39099112
v 8.42194259 66.55622274 -24.37368035
v 6.14999980 66.18999690 -28.47999893
v -15.32999985 65.77000022 -20.72999999
v -19.97999847 65.55999815 -19.90999840
v -26.45999938 65.09999931 -20.15000023
v 10.05127095 69.20164078 -20.62101103
v 8.82426742 68.73728335 -23.86704087
v 7.01116631 68.77998263 -27.30443329
v -15.37999976 67.62000173 -21.18999884
v -19.26000044 67.47999787 -20.32999881
v -21.80000022 67.48999655 -18.75000075
v -25.41000023 67.08999723 -20.24000138
v 8.90743826 70.19714266 -24.18501489
v 6.04800088 69.52049583 -28.91672030
v -14.94000014 69.34999675 -21.51000127
v -18.79056729 69.20719892 -20.74942738
v -25.87000094 68.81000102 -20.37999965
v 10.32951474 72.10172713 -21.84264176
v 8.75896774 71.82345539 -24.70492944
v 5.59143955 72.01641798 -29.84084003
v 2.10999954 70.96999884 -29.20000069
v -1.21042645 70.91890275 -26.08837187
v -8.20416678 71.18756324 -22.57701010
v -11.17817685 70.86735219 -21.85243182
v -18.55739579 70.78160346 -20.96217312
v 10.55280026 73.69508594 -21.52315900
v 8.94090440 73.11140746 -25.13684705
v 4.55787499 72.45358825 -29.76816334
v 1.54556066 72.28549570 -28.85320596
v -1.26910070 72.55138457 -25.89240484
v -7.25691346 72.56596535 -23.12584966
v -10.50573960 72.44967669 -22.09599875
v -18.40000041 72.14999944 -21.43999934
v 4.69750958 73.70451093 -29.23265472
v -14.41000029 73.51999730 -22.23999985
v -24.91999976 72.95999676 -22.19000086
v -13.75489496 74.86503571 -22.56292850
v -24.78684485 74.12004471 -21.70154825
v -15.66180401 75.41456819 -22.86251448
v -8.63858219 77.39104331 -22.75255136
v 5.21911681 77.93196291 -28.66050787
v -5.45351487 79.00254428 -24.45799671
v -8.45664833 79.18608934 -22.82135561
v 8.11338797 80.09456843 -27.18554623
v 4.08462202 80.78368008 -29.81891111
v -7.12524680 80.04605770 -23.03642966
v 10.10384690 80.87297529 -24.41602014
v 6.94013340 80.30240238 -28.36604789
v 1.07959704 80.44990152 -25.60099587
v -8.13760515 80.45266569 -22.88996987
v 3.44409305 79.35723662 -29.09217589
v -6.54935651 79.73413169 -23.46802317
v -27.02742256 78.02344859 -24.28315207
v 10.47646534 78.12925428 -22.80205674
v 7.94144347 77.67096162 -26.68565698
v 10.01502573 76.20153576 -23.82975817
v 10.01195889 74.39514250 -23.73473346
v 3.23764444 73.69188964 -29.37079221
v -12.18335237 73.94117117 -22.13414572
v -24.42204207 73.59959930 -21.36654593
v 10.03019512 72.63748348 -23.02887850
v 7.37092085 71.98329270 -27.80373953
v 3.52000003 71.80000097 -30.31000122
v -0.16000000 71.90000266 -27.47000009
v -8.75748694 72.99979776 -22.80671522
v -13.00871186 71.90491259 -22.19029702
v -17.09270664 71.51097059 -21.70641534
v -21.94000036 71.76999748 -19.78999935
v -24.41670746 70.74209303 -24.01290089
v 7.83035811 70.14998794 -26.27017535
v -0.01252258 70.49185783 -27.78884955
v -7.29577290 70.33215463 -22.89995551
v -12.99386192 69.19509917 -21.81031555
v -16.62546210 69.86080855 -21.50894143
v -20.60999908 69.59000230 -20.25000006
v 9.71784350 68.49823892 -22.52636291
v 6.74083224 67.55912304 -28.06400508
v -14.33255803 67.47093052 -21.32587507
v -19.79999989 67.39000231 -20.64000070
v -23.17571826 67.26331264 -19.36556026
v -27.00999938 67.12000072 -20.41999996
v 9.53296479 66.43081456 -22.68961817
v 7.27330800 65.39984792 -26.85760334
v -17.73944497 65.86543471 -20.55369318
v -22.74999954 65.22999704 -19.39000003
v -26.88082308 64.99058753 -20.42198926
v -0.46076564 81.55290037 -30.03408387
v 3.58439703 82.29727298 -30.66429868
v -3.58934770 82.26733655 -29.45535257
v -7.31372181 83.31464231 -28.01347524
v -9.49904323 83.03534985 -27.36983448
v -13.97331897 80.11677861 -27.17002854
v -16.72723517 83.30330998 -27.38999575
v -20.77999897 83.24000239 -26.35000087
v -27.89030597 84.03559774 -25.57990700
v -30.34764715 82.03421533 -24.56328273
v -30.96054681 83.81041139 -24.22119118
v -31.88896924 83.80611986 -22.13410847
v -31.76463768 84.29214358 -17.83276908
v 0.89059386 76.36694610 -30.48771061
v -6.29000040 76.76000148 -28.41999941
v -12.81040534 77.71506906 -26.51342191
v -10.87240502 78.37617397 -26.84560977
v -17.34000072 77.50000060 -26.44000016
v -21.44843899 78.43549550 -25.83624236
v -23.21314812 78.50641012 -24.98507872
v -28.56938913 80.50217479 -24.94439483
v -30.80045059 77.95487344 -23.20324630
v -31.63493797 79.17454094 -18.89174245
v -31.36427328 79.17061448 -16.55883901
v -0.73109020 72.97738642 -31.27313778
v -10.27900260 76.68758929 -26.50154568
v -14.93021846 73.94285500 -25.37057362
v -18.75999942 74.21000302 -25.63999966
v -20.20100690 77.33882219 -25.96742474
v -22.15000056 74.42999631 -24.66999926
v -28.71472947 74.70335066 -24.38844368
v -23.55501615 76.05890930 -24.81351420
v -26.87840536 76.37014985 -24.41888861
v -28.98973599 75.21803677 -24.33847450
v -30.72891757 75.00120997 -22.01623842
v -31.12685494 76.10030472 -19.38025653
v -30.21265753 75.94690472 -14.14233074
v -30.89746088 77.78648287 -15.74871130
v -0.55412797 69.19706613 -31.70449287
v -3.83635331 69.04523820 -29.09591608
v -0.78629010 70.52639872 -31.53119236
v -16.31142013 70.41539997 -24.93076771
v -13.89261894 72.29514420 -25.12683533
v -20.43512464 70.79406083 -24.45924096
v -20.23496851 73.54913652 -24.99492280
v -23.70668575 70.59600204 -23.89596589
v -25.06061457 72.96460122 -24.66786094
v -27.87773497 71.35177404 -24.26654287
v -30.54061159 71.97253406 -21.05029859
v -30.57545796 75.14883578 -16.71402156
v -3.34507250 65.60030580 -29.33629788
v -1.21624197 67.14278460 -31.14541993
v -3.59317753 67.11542606 -29.06942740
v -10.17152891 66.13717228 -25.09058081
v -15.24567790 66.36945903 -24.00671504
v -12.02233694 67.92423129 -24.70028400
v -15.33561200 67.96997041 -24.31280725
v -17.16870815 67.33460724 -24.11431260
v -23.60094711 67.41441041 -22.88281545
v -28.87176536 67.46824086 -22.43607119
v -23.01083319 69.26437467 -23.42590317
v -30.22436425 67.01209396 -19.50155571
v -4.52073431 61.88012287 -27.99874358
v -8.66186619 62.18290329 -25.76714009
v -13.07738852 66.25120342 -24.18372780
v -17.17827469 62.66625971 -23.44385348
v -18.18615943 66.34812057 -23.80761318
v -21.88000083 62.93000281 -23.00000004
v -22.27508090 66.42977148 -22.92493545
v -23.53496291 65.64918905 -22.69118279
v -27.73189917 66.02513790 -22.68635854
v -29.72909808 66.79557264 -20.79771459
v -30.56299314 62.70191073 -16.99107140
v -0.94039622 57.82218277 -30.63830175
v -11.04497537 58.61867964 -23.04715663
v -30.63455410 59.82023105 -17.28267036
v -30.45528196 61.36246771 -13.56631145
v -8.40186514 57.36725777 -24.40298535
v -11.22129429 54.84509841 -22.42330275
v -30.27467057 55.27681112 -17.63143577
v -30.27260676 56.63219839 -12.74876203
v -6.09812560 50.73922500 -27.91881561
v -8.12000129 50.96999928 -24.22000095
v -11.22843754 51.51404440 -21.81425132
v -14.99467064 51.32043734 -21.40592970
v -19.57882941 51.60153285 -22.12289907
v -16.21033624 52.29798332 -21.78877033
v -23.76124077 51.88099667 -21.11516893
v -28.78148109 52.23153904 -19.06182989
v -29.85953912 52.08100379 -17.85086654
v -30.23413010 53.25414613 -13.51565588
v -29.21158448 52.53882706 -10.76361071
v -2.02335580 46.97962850 -31.12772293
v -5.40820602 47.14236036 -29.91070598
v -7.59000052 47.24999890 -26.11999959
v -10.18510852 47.62805998 -22.41696790
v -17.21999981 47.77999967 -21.39999904
v -14.89619259 48.95872623 -21.20542899
v -21.12999931 47.94000089 -21.29000053
v -24.90060031 47.35826328 -19.82283220
v -26.46049298 51.04306713 -20.16923577
v -28.86450663 48.29546809 -18.25381815
v -29.95769493 49.46192354 -14.71404545
v -28.94251235 47.97200859 -11.51551493
v -2.78832973 45.31239718 -31.23023361
v -6.24309946 42.37954691 -29.66019325
v -4.37486265 45.93577236 -30.73741123
v -8.38000141 43.71000081 -26.86000057
v -7.15956185 45.68602517 -27.99901180
v -9.94000118 43.85999963 -23.32000062
v -13.79241049 47.46634513 -21.14090137
v -26.64359845 44.86543313 -18.79901811
v -23.54986407 45.52422091 -20.37557028
v -26.62935108 47.54045233 -19.19864304
v -29.00635079 44.53091696 -15.74879698
v -28.97592634 44.77708042 -13.09730858
v -6.21844875 40.43089971 -29.19769660
v -9.08493437 40.62709957 -27.05263719
v -10.86174790 41.34720936 -23.67015183
v -18.81612279 40.60271755 -22.30510116
v -15.22365026 40.71393982 -21.74620889
v -16.58553258 43.74158382 -21.81666717
v -20.88885754 43.30343008 -21.86482586
v -25.97000077 40.93999788 -19.41999979
v -28.25999632 41.09000042 -16.55999944
v -28.50664780 41.70602560 -11.82443555
v -27.97834016 40.48173502 -9.65113007
v -7.59803224 37.05605492 -28.68724801
v -15.89512452 37.04316169 -21.76992036
v -12.90111803 38.75902668 -22.14040048
v -19.06999946 37.02000156 -21.53000049
v -22.74000086 37.17999905 -20.67000233
v -28.17874961 36.76054254 -16.08162932
v -28.43661420 36.25259176 -10.94363537
v -28.43831666 40.69545865 -11.04758773
v -27.89372392 36.80964559 -8.87073763
v -6.91929273 32.20696375 -30.23822978
v -8.37765355 32.01799095 -27.27659978
v -14.53377213 35.94409302 -21.64575458
v -16.45890065 33.99757296 -20.97591572
v -20.20717040 33.90346840 -20.20439506
v -21.29141055 36.99601814 -20.96555755
v -25.08588694 33.33852813 -18.86545494
v -27.37000212 33.82999822 -16.66999981
v -28.70372869 33.63089263 -13.22684065
v -28.67601812 33.48347172 -9.46290046
v -8.13299417 28.79900113 -27.14467235
v -12.99487706 29.18912284 -21.81965299
v -19.31999996 29.96000089 -19.57000047
v -23.40999991 30.16999923 -19.34999786
v -21.03029937 31.98407218 -19.85148899
v -26.80999972 30.33000045 -17.44999923
v -28.56309153 33.01546723 -13.99449632
v -8.31922516 27.00889669 -27.98293717
v -8.95730313 26.28046274 -25.35127476
v -14.58479371 28.23487855 -20.73749527
v -17.12032221 26.41168050 -19.82349530
v -27.32502110 26.90519206 -14.70763329
v -9.84510873 22.71978185 -25.74295737
v -9.72735696 26.76097490 -24.44821224
v -14.44746833 25.84488690 -20.69425583
v -19.60467361 23.05024117 -21.19591087
v -16.59142226 23.15818891 -20.31000704
v -20.61108500 24.68888648 -20.75061388
v -25.34640953 23.66595343 -16.86756127
v -27.77085640 23.91770855 -8.04405939
v -7.51282228 19.32604983 -28.43513712
v -10.85933018 19.57406104 -26.28900856
v -9.36992560 22.51722291 -27.38305926
v -13.35647795 19.61211674 -24.22224358
v -27.12339163 20.43817937 -6.29502535
v -8.55999999 16.11999981 -27.59999968
v -24.37819354 17.07466505 -17.67735742
v -28.04266103 17.32895896 -11.31826639
v -25.75377002 17.10945554 -4.72721457
v -9.67301428 13.08809966 -26.99112520
v -12.57999986 13.10999971 -25.78999847
v -16.07481018 13.51731457 -24.21994135
v -21.94826305 13.75624444 -19.66338232
v -25.13882332 13.96995597 -17.33877696
v -26.24780871 13.92504200 -4.55313502
v -7.74805620 9.79621429 -26.24996565
v -12.36999966 9.80000012 -25.68999864
v -15.80262743 11.06129121 -24.53388460
v -14.42902535 12.54435070 -25.09396896
v -18.82065646 10.29989496 -22.13075198
v -22.11800218 10.42214129 -19.68179829
v -24.58574623 10.73971577 -17.17778482
v -26.99914575 10.87517105 -14.35170323
v -10.05570590 6.33015158 -25.74796230
v -10.50889771 8.92569777 -25.86445212
v -16.47761092 6.88678632 -23.67759869
v -19.42847855 6.21716212 -20.69797181
v -23.39132130 7.11415010 -17.62800850
v -27.22353302 7.70515809 -12.86188513
v -28.54999900 7.78000010 -9.48000047
v -28.29814702 7.81583227 -6.11810153
v -7.72494217 4.07819031 -24.63613823
v -11.48805302 6.52484084 -25.29683337
v -11.96312439 2.85225781 -24.75352399
v -16.58964343 2.76278704 -22.37742953
v -20.02850920 3.64933605 -19.80332844
v -21.75819501 3.94906616 -18.25814694
v -25.69000050 4.44999989 -15.18000104
v -28.12628821 4.87422897 -12.13262416
v -28.63565460 4.68248129 -9.50483046
v -17.88712293 5.90721611 8.41576140
v -18.97588372 0.83788228 -20.44563740
v -21.93086781 1.09860010 -18.33590306
v -27.40000002 1.58000016 -13.28999922
v -28.65389176 2.77388934 -10.76366007
v -28.37483585 1.56106718 -6.63083093
v -27.75081806 1.50120782 -2.95590819
v -19.30471882 3.85819888 7.98692089
v -18.72705109 0.64774638 10.17655712
v -16.72677882 0.84823743 14.46830202
v -8.01776908 -1.93581078 -22.86384255
v -11.65580750 -1.75307062 -23.88935164
v -18.27009581 -2.17491016 -20.56527510
v -29.20397371 -1.36165810 -8.40105023
v -22.53686823 -1.89090823 5.24018053
v -18.65175553 -1.73970347 11.91715058
v -10.70802007 -6.58610463 -21.81958593
v -17.52571203 -6.11448893 -19.61316727
v -20.22881806 -4.53466084 -18.37531663
v -24.27616343 -4.99508809 -14.71973304
v -25.71215853 -4.31347312 -14.01483919
v -28.43397297 -4.05740412 -12.10247539
v -29.44898792 -4.06357972 -5.64546604
v -19.07645166 -5.60921617 13.68226949
v -10.50999947 -8.64000060 -21.09000087
v -14.32060823 -8.21046997 -20.90171538
v -17.10999012 -7.92999472 -19.06998642
v -28.15861627 -6.81087468 -12.31927238
v -22.38019928 -7.60217384 7.49850692
v -10.21311432 -11.19169407 -19.87384818
v -14.67000041 -10.78999974 -20.02000064
v -20.53889260 -10.36357973 -16.97003096
v -22.75783010 -8.54709372 -15.81420563
v -30.16329557 -9.22986679 -7.41813891
v -29.69152853 -9.25225392 -3.66593176
v -26.81210451 -9.71129257 1.96547178
v -24.27508309 -9.51556396 5.13949152
v -20.82754858 -9.90898721 11.67763211
v -14.58999980 -13.31000030 -19.16000061
v -19.32767034 -12.75010686 -16.74429700
v -24.54431728 -12.08913140 -13.42397835
v -28.94463390 -11.79163903 -10.06986946
v -30.57162091 -11.92809828 -5.44117624
v -21.27467282 -12.65965588 12.16500718
v -20.72168142 -13.01099081 17.97434501
v -9.98275168 -16.30320027 -17.99955592
v -16.94745570 -15.60119167 -17.95942709
v -21.24588378 -15.10740444 -14.94762208
v -25.74107051 -14.48535547 -12.07492687
v -27.94073522 -14.43127077 2.23228568
v -21.39393799 -15.30868839 14.49456345
v -10.09999961 -18.58003438 -17.02008024
v -16.46674983 -17.66385697 -17.48638786
v -25.90866201 -16.72900468 -12.10903656
v -29.95725162 -15.31873643 -8.59016273
v -16.66987501 -19.95950565 -16.63899049
v -31.30999953 -18.27999949 -4.82000038
v -23.67445081 -20.69626190 -13.18449713
v -22.01974764 -21.23411000 13.45656533
v -22.13887684 -21.72580734 17.71007851
v -18.78920011 -23.70039746 -14.27713595
v -24.90544505 -22.77810127 -11.63000241
v -30.32999858 -22.19000086 -7.77999870
v -31.65792674 -22.05087990 -3.96228628
v -26.65806748 -22.87361771 6.97092107
v -23.71236309 -23.99056777 11.02824975
v -22.28683606 -23.86644483 18.11530069
v -30.75236082 -23.90729450 -7.52854161
v -31.76995367 -23.91913906 -3.02012614
v -22.23409899 -25.35979450 14.00925033
v -17.03637466 -27.47471631 -12.74036523
v -24.23483506 -27.13252045 -11.58700418
v -30.37056513 -25.98374709 -7.97680579
v -32.12999925 -25.65000020 -4.20999993
v -24.72460642 -26.92436241 10.03814768
v -22.38556929 -27.26496011 14.45475034
v -21.94977738 -27.57975645 19.98304762
v -32.23761916 -26.25103667 -4.81237844
v -31.65449202 -27.56692655 -0.58726873
v -25.31766891 -28.68424729 9.04835388
v -12.70804647 -31.02530167 -12.88820244
v -23.41332845 -30.17162532 -11.32379938
v -31.65668249 -29.27592583 -6.71923114
v -31.06271289 -29.40677665 2.30449601
v -22.69669063 -30.70503101 13.59486859
v -24.56045151 -31.73304349 -10.40292438
v -30.32639064 -30.81536852 -7.38480082
v -32.99820051 -30.46892211 -4.96064033
v -25.27515776 -31.98142350 9.20269080
v -22.32851088 -32.65764192 13.51081673
v -25.89214593 -32.71544725 -8.96160770
v -32.04025701 -32.22653642 -6.42173085
v -32.75223076 -32.26173669 0.79980824
v -24.46170524 -32.87975490 9.88411810
v -22.07130380 -33.92484039 14.14814126
v -21.88360319 -33.97817165 18.21784675
v -19.05801520 -34.92559120 -10.11614874
v -32.05594048 -34.07391906 -6.37934497
v -33.90495479 -33.08891132 -2.95613613
v -21.07272670 -35.42780876 20.25751770
v -13.96756340 -36.79281846 -10.55403426
v -33.89241919 -34.17441621 -2.16541090
v -33.83556008 -35.13138369 -2.11242307
v -31.74549341 -36.29707173 -6.27637748
v -33.80683064 -36.07909381 -3.93841974
v -33.62012282 -36.10560298 -1.35396968
v -30.68956919 -37.00167686 -6.36913534
v -33.25078636 -37.16858104 -4.80276765
v -33.72121602 -38.62938657 -3.36737628
v -33.49141777 -38.36535290 -4.17238101
v -32.81324729 -41.44601524 -4.25504055
v -32.85601735 -42.06380248 -3.81944655
v -25.88990703 -43.97152364 -5.00561064
v -33.07902813 -41.61348194 -3.15498468
v -23.53776060 -43.61714795 12.30387390
v -33.27888623 -39.87165168 -4.08446696
v -23.62013794 -42.40971059 12.16061879
v -15.28635342 -40.90247303 -7.15253642
v -20.66649124 -40.78202322 -5.81136672
v -14.05655406 -39.92075473 -8.05574190
v -27.29109861 -37.90133446 -6.83703925
v -20.84939554 -39.49975222 19.00650188
v -24.50524643 -36.69027612 10.20868029
v -21.92044817 -37.09601983 15.01264703
v -31.42011538 -33.01182762 2.88153044
v -22.07715064 -34.61919352 16.27845317
v -19.86343227 -31.91366792 -11.41063590
v -28.96291949 -30.49484268 -8.04236624
v -32.93298185 -29.73384783 -4.90253977
v -31.42333403 -30.06108105 2.04495294
v -20.23827657 -29.00004759 -12.32660096
v -26.20399557 -28.64577807 -10.44591703
v -32.18000010 -27.20999904 -6.19000057
v -32.18924627 -26.46064758 -3.66301928
v -25.90699866 -28.38601731 8.30791797
v -23.83784950 -28.64689194 11.23660523
v -21.71291597 -29.44621444 20.81355825
v -31.62999824 -24.38000031 -6.33999938
v -31.69000149 -24.42999929 -2.75999983
v -26.04122274 -25.88614076 7.62128970
v -23.73304404 -25.80502629 11.35637145
v -26.81840956 -22.05695398 -10.78236103
v -31.48999810 -21.46000043 -5.41000022
v -30.90225346 -22.24025503 -1.56950590
v -27.51829103 -22.16674387 4.99862432
v -22.78936096 -22.97132276 11.89504471
v -22.25226350 -22.82247506 18.91283691
v -30.32419831 -18.09000038 -7.66430981
v -31.04730137 -18.57858896 -3.77777149
v -22.99821004 -21.09738812 10.57361905
v -14.46999982 -18.07999983 -17.64000021
v -27.99824253 -16.06876962 -10.70419606
v -30.73760681 -15.76327160 -4.55617299
v -29.85527553 -15.75605012 -1.57119625
v -21.46928571 -17.17677526 16.82889275
v -11.12544909 -19.30992678 -16.82716422
v -15.95232077 -15.03434684 -18.29473302
v -18.57039705 -13.59577291 -17.02713780
v -21.77373320 -13.96129280 -14.96481802
v -25.50431155 -15.83764702 -12.22729776
v -30.26244789 -12.75900379 -4.38316818
v -25.29465221 -13.75996321 5.28222229
v -22.70008251 -13.85488827 9.19737481
v -11.56285219 -12.18439545 -19.93223093
v -15.64169489 -12.00034376 -19.33278516
v -19.42051202 -11.46953646 -17.21560955
v -22.48642780 -10.66732872 -15.33516310
v -25.04213154 -11.21824514 -13.61690182
v -25.49832501 -13.26984260 -12.20622845
v -30.01417778 -9.91894957 -8.27887934
v -30.14261462 -9.88456886 -4.96002100
v -29.21127342 -9.79588367 -2.08601938
v -24.56341498 -10.62392816 5.52597269
v -20.87538876 -11.13716234 12.91086804
v -11.32849790 -9.80132725 -20.62730491
v -17.75997505 -8.70998576 -18.64996552
v -20.76833695 -8.35222285 -17.51642488
v -24.86180328 -8.47633090 -14.47811257
v -27.25999989 -7.07999989 -13.17999978
v -29.43000011 -6.70999987 -10.42000018
v -30.13787046 -6.37116516 -7.62076676
v -21.24977484 -10.29985212 10.81533544
v -12.55106833 -7.09931273 -21.59857377
v -15.34402091 -6.37249323 -21.03310451
v -18.24211702 -5.59097482 -19.31270212
v -21.62120864 -5.73990587 -17.43401587
v -24.09049682 -4.47452860 -14.82512522
v -27.46133693 -3.94077506 -13.17116246
v -29.43000197 -3.58999963 -10.27000044
v -29.59781140 -3.57184117 -6.33843662
v -28.55526283 -3.52244498 -3.23113613
v -23.77751842 -4.57333121 4.31496138
v -19.82405782 -7.48629356 12.21147925
v -10.51126141 -3.67496815 -23.28582108
v -14.08981439 -2.88626458 -22.86583930
v -17.66417176 -2.48698005 -21.03051357
v -28.50000001 -0.46000004 -11.24999952
v -28.89152989 -0.04471821 -7.37902708
v -28.07912230 -0.47796019 -3.39680957
v -23.63460697 -0.93327177 3.28060752
v -21.38738520 -1.63661642 6.71163527
v -19.98598687 -4.53046290 10.53008717
v -17.10322686 -2.15601129 16.43643901
v -16.81119017 1.34347146 -22.41050638
v -20.26843093 1.62577291 -19.76671256
v -22.78975025 1.97946141 -17.73490384
v -26.48662776 2.18040566 -14.71384522
v -23.13498408 0.63701760 -17.13377796
v -28.65237743 4.02753148 -9.75796115
v -28.67031842 -0.04118216 -6.25070184
v -23.10770936 2.66189408 3.08526494
v -20.68276517 1.76563032 7.00921984
v -20.20819858 -1.79571880 8.75727460
v -16.81656763 1.07991544 14.03672155
v -10.56934800 3.91534297 -25.09023994
v -13.58999964 3.92000005 -24.59000051
v -17.19000004 4.62000025 -22.66000025
v -17.88513921 1.57135492 -21.67477831
v -20.06000094 5.20000001 -19.95999925
v -21.34890668 1.70757715 -18.90437491
v -23.12000096 5.82999969 -17.40000024
v -24.85203743 2.26040022 -16.25253074
v -26.21999942 6.45999983 -14.66999855
v -28.43083069 6.25854405 -10.53379662
v -28.54506113 6.97099650 -7.74447015
v -18.00311543 1.36449712 11.02712564
v -8.94579384 6.09949231 -25.55568516
v -9.89308022 7.16129038 -25.85139684
v -14.56801686 4.44438402 -24.13863689
v -18.30481924 6.22188533 -22.04922400
v -20.82617022 9.44799930 -20.33699863
v -22.06463180 6.20791269 -18.51316541
v -23.07115495 9.83593054 -18.81246082
v -26.34857036 10.23995504 -15.20917192
v -28.32604758 8.36620480 -8.00705515
v -27.81143226 7.41523504 -4.99049108
v -26.16889589 10.17315220 -2.39110598
v -17.09256507 8.10831971 8.07216577
v -18.01277325 4.96977288 9.10905562
v -9.72382817 10.95169690 -26.56803280
v -16.01604000 9.45483427 -24.36782792
v -17.80807599 13.50805443 -22.93824963
v -26.70559660 14.85234033 -4.99150157
v -13.82713299 16.77758619 -25.38613416
v -17.36607589 17.87248068 -22.19066396
v -19.18215677 14.80935141 -21.88615501
v -27.95570903 16.02857560 -11.17896196
v -27.87765115 19.81890760 -9.60892066
v -26.15273558 17.14313030 -5.12798643
v -14.36314639 22.05050178 -21.40694298
v -14.61606566 19.30417866 -23.15261029
v -26.33056790 24.63355288 -14.56997450
v -28.09000015 24.90000054 -10.02999954
v -27.02281810 21.36170492 -6.49309577
v -23.06944318 23.89248274 -2.23416416
v -9.84393619 25.36236681 -24.35622178
v -13.86513561 26.48960799 -20.99571936
v -19.40471679 27.61263400 -19.88074370
v -14.51466233 25.51514842 -20.62878199
v -18.91537383 25.09158663 -20.34430020
v -23.26713130 28.63552794 -19.61097308
v -20.97512409 26.74072795 -20.23726515
v -24.39523861 24.65864085 -19.50613409
v -27.51960233 29.20622006 -16.42577536
v -28.38470414 26.60893090 -11.86412480
v -28.85331586 30.02706356 -8.24813824
v -9.19973757 30.22005595 -25.68971738
v -8.35565291 25.97340383 -26.80276893
v -13.12000025 31.16999939 -22.30000123
v -17.78000034 32.20999986 -20.53000033
v -14.61503748 30.90639599 -21.71468735
v -21.58158831 28.47291529 -19.83520947
v -22.77999930 33.28000009 -20.16999945
v -26.46229789 33.59154612 -18.01003702
v -24.04236421 31.91623092 -19.54540238
v -28.59037556 34.80646387 -14.49798793
v -27.95656957 30.28376028 -15.58891777
v -28.37686799 34.93607417 -9.73366480
v -6.12209877 34.40148756 -30.45683540
v -9.10364557 34.88539532 -26.99290402
v -7.83516839 31.27898648 -29.43315543
v -12.16000039 35.70000082 -23.15999940
v -11.67897135 31.49290010 -23.50223437
v -17.72333123 37.43620217 -21.88733220
v -12.89420575 34.51042622 -22.79792726
v -17.05683023 32.29541704 -20.86414956
v -25.01547709 35.62058881 -19.43618618
v -26.81253664 39.05437142 -18.62326451
v -28.47407386 40.04603624 -14.90532700
v -28.25381421 39.36253488 -10.07486321
v -7.87645299 40.22239149 -28.30237895
v -8.20112787 34.75631401 -28.53382379
v -11.26000099 40.16000032 -23.86000007
v -14.50100355 37.81780601 -22.08308503
v -19.07470822 42.57523641 -22.21050486
v -19.99582909 38.97861764 -21.87752910
v -24.00000021 43.04999858 -20.57999931
v -20.50842717 41.64076969 -22.02067338
v -24.93137866 39.26941752 -19.87826079
v -28.19157764 44.10891235 -17.68283732
v -25.61915480 43.31936687 -19.50345747
v -28.24743837 39.15363550 -16.17840305
v -29.30690348 45.46362162 -14.36582673
v -3.90483765 43.51620749 -31.06900305
v -7.66648538 42.49941930 -28.42508815
v -9.38429777 43.80668700 -24.31631833
v -10.16349439 41.85236618 -25.01516044
v -11.03840675 45.52822933 -22.09010534
v -12.47158647 40.69697112 -22.08117954
v -19.17999983 46.61000147 -21.51999995
v -12.89748866 44.98115554 -21.55728079
v -13.63363676 42.20687225 -21.52534202
v -23.49214815 46.91081867 -20.58581822
v -25.58565512 44.97246072 -19.50081065
v -28.71257626 49.03944209 -18.60129833
v -27.79134177 45.73410004 -18.42951030
v -30.17816506 50.12231693 -15.92074893
v -29.00230326 46.44843936 -17.49097928
v -29.68082763 49.83177409 -12.97336258
v -28.89185585 45.99606246 -11.90913841
v -3.32026277 47.36573622 -30.94314039
v -5.92162693 48.44973609 -28.79869938
v -8.12689029 48.68342727 -24.73705262
v -11.02920715 49.23297465 -21.80725709
v -14.75091092 47.24597931 -21.21986076
v -22.15578407 51.89162865 -21.52446844
v -19.08776164 48.65466058 -21.60479873
v -22.11736515 49.49182644 -21.36833780
v -23.37579802 51.02354288 -21.24980092
v -26.47509426 49.08800498 -19.89215426
v -30.12209199 53.54115367 -17.74400845
v -29.94378284 54.22808602 -12.12254819
v -3.08778021 51.90419406 -29.83297408
v -4.77213087 49.10422489 -29.79220264
v -5.68634644 52.45380104 -27.58971974
v -8.82792380 53.46650630 -23.25400896
v -13.43090087 52.34672129 -21.47008851
v -18.86731386 53.28881741 -22.20610529
v -23.58101308 56.83190748 -21.82089351
v -30.71585111 58.75845253 -16.58849046
v -30.41179478 54.99622598 -14.88706935
v -30.38997948 59.00638178 -12.97437679
v -2.07031146 56.14533275 -29.60247919
v -6.66471850 53.59948799 -25.73935501
v -9.86043550 54.75887284 -22.98444696
v -30.50131910 63.64268810 -17.05963723
v -30.65941297 59.66677889 -15.22949804
v -29.95238081 63.54144216 -11.80323027
v -5.70492167 61.65476888 -27.31560171
v -10.17903816 62.85394728 -24.95773695
v -14.41902388 64.21364099 -23.55909534
v -21.32784016 65.65124542 -23.45397137
v -17.66592264 63.84585053 -23.42939004
v -25.23528971 66.77149236 -23.16065878
v -22.40909636 65.12232870 -22.85177447
v -29.49912660 68.59803945 -21.81397378
v -28.22596580 64.62469697 -22.00697362
v -30.54871596 69.18355823 -16.50967263
v -30.18086217 70.36047429 -13.57571315
v -1.11926498 65.33646584 -31.28531203
v -5.08877449 66.30612910 -28.48273516
v -1.85945327 63.57408315 -30.74556775
v -6.20613899 65.24944305 -27.69134007
v -10.17869078 67.58327782 -25.71959421
v -18.66314560 70.05581260 -24.75195751
v -16.10468328 67.63337553 -24.30290170
v -18.31126958 64.79828060 -23.56663905
v -19.00647022 67.11158901 -24.06888641
v -22.47999981 70.99000365 -24.24000017
v -19.75698024 68.22865456 -24.26050045
v -28.97321060 74.66525584 -24.28662218
v -28.44131924 71.51108980 -24.05274473
v -30.76445125 73.02439213 -20.40615864
v -30.68350069 70.59881836 -19.37217079
v -30.25856800 74.04646277 -14.99420404
v -30.36699444 70.11826336 -14.83013574
v -1.62608875 69.90715116 -31.15780093
v -3.45661398 66.37883186 -29.26328965
v -4.89000045 71.35999948 -28.69000100
v -2.92693754 70.00678778 -30.30527942
v -12.89156731 73.52288067 -25.37390403
v -13.33593018 70.28201222 -24.86082725
v -20.03604174 75.38443059 -25.64881928
v -17.82778464 71.82133198 -24.95773323
v -21.81649022 76.55847073 -25.42622946
v -31.48243204 78.74581963 -21.19753696
v -30.23658507 75.81747323 -23.42314646
v -31.46918491 78.43598723 -17.91141927
v -30.49936146 73.46760482 -16.79049991
v -30.32217361 78.91716808 -13.27432133
v -1.08999969 75.11000335 -30.61999939
v -5.70850819 75.69713145 -28.75377610
v -15.42000007 78.92999798 -26.95999853
v -31.36225045 82.93797076 -23.28079194
v -30.20753711 83.31260830 -24.81027879
v -30.62674031 79.04577255 -23.69892038
v -31.92320839 83.37450773 -19.03665625
v -31.67635575 80.00704646 -17.95284264
v -31.58005327 81.76912367 -16.86590351
v 4.61782189 82.03248680 -30.33074550
v -3.03000002 80.38999885 -29.29999866
v -1.80645066 75.62652230 -30.29290028
v -7.52000092 81.59999549 -28.14999968
v -5.47582470 79.10595834 -28.73158641
v -14.09933809 83.08649063 -27.50906348
v -9.78578534 80.34019917 -27.68211812
v -19.19000037 84.51999724 -27.62000076
v -15.28685261 81.11239225 -27.39774808
v -27.83999965 86.79000288 -25.51000006
v -26.38223581 83.89068395 -25.62414669
v -31.66255355 87.31421083 -23.60497788
v -30.26174940 84.40487832 -24.77694303
v 2.35087285 84.44619179 -31.49387613
v -2.39840965 84.90819484 -30.53690866
v 1.32834958 82.76240528 -30.91013618
v -2.17964500 82.72425830 -30.18650413
v -5.46279643 81.39177412 -28.77645567
v -6.64000167 85.79000086 -28.59999985
v -10.12997795 87.62626350 -27.45400555
v -11.05134841 82.36292005 -27.38508023
v -15.01999982 87.92000264 -28.23000029
v -17.27718301 84.77529138 -27.75554545
v -19.75999959 89.06999975 -28.30000035
v -28.29999849 91.37000144 -25.56999959
v -31.07262217 87.87549287 -24.23600666
v -31.94063529 90.46725184 -23.64829741
v -32.89276734 93.23277324 -20.47928423
v 1.81594689 86.87987924 -31.95119649
v -0.38624505 84.18870717 -31.07683174
v -2.53362767 88.77308667 -30.70755489
v -6.27394952 89.64697272 -28.73567864
v -8.03861115 86.85337007 -27.85399370
v -10.75000037 90.98999947 -28.71999890
v -16.05325378 91.14127606 -29.10551429
v -20.17999999 93.33000332 -28.51999924
v -24.95663054 94.78551149 -27.33706497
v -28.84299494 92.88918227 -25.77365562
v -32.56599978 96.79835290 -22.87235111
v -31.04027733 94.42809969 -24.75536056
v 3.58438562 92.33769029 -31.76739812
v 0.78757975 88.63743395 -31.83455765
v -21.26484364 94.77074444 -29.48251553
v -17.99164154 92.82511473 -29.01592664
v -23.12367409 95.77947855 -29.12279963
v -24.18979071 96.85757756 -28.34681235
v -30.43348715 99.92106259 -25.79299733
v -26.29735693 97.38900512 -27.34583989
v -31.95272759 101.59727931 -24.08033609
v -27.61000022 102.70000249 -27.31000073
v -23.76971953 98.02393615 -29.51568924
v -28.15311216 101.41058266 -26.82939731
v -32.00827911 104.56488281 -19.82706971
v -30.65535985 102.29548812 -25.05675890
v -31.01636656 104.20125723 -16.50801115
v -29.24000099 106.50999844 -25.08999966
v -29.97216582 107.18764365 -19.82314698
v -29.54206057 108.97536576 -23.75047281
v -28.97545695 108.78562927 -18.41101423
v -30.06476536 112.76673526 -20.63105069
v -28.53422612 117.61039495 -28.06124464
v -35.00997648 117.19934642 -24.42178316
v -36.48614138 118.43911558 -22.76574820
v -35.78927368 117.56221205 -22.76929654
v -35.84172204 118.38965118 -19.76681314
v -26.72000043 116.87000096 -29.56000157
v -34.08408538 119.40445751 -27.14996971
v -36.58273444 119.58277225 -24.69834499
v -36.09307855 119.74937469 -18.62861216
v -23.91000092 117.83000082 -30.05000018
v -27.87999995 118.75999719 -29.19000015
v -30.61999939 119.46000159 -27.51000039
v -34.91373733 120.46386302 -27.15411037
v -37.08042204 121.12246454 -24.96274561
v -37.45286539 121.34051323 -21.20661177
v -22.37999998 119.02000010 -30.17999791
v -26.41000040 119.92999911 -29.76999991
v -30.37778288 120.55373937 -27.86116302
v -32.86165372 120.71219087 -27.99952403
v -35.65372527 122.00461328 -27.06499770
v -38.07384521 123.53022397 -22.58512005
v -20.89999989 120.18000335 -30.44999950
v -24.60159361 120.99082768 -30.46705201
v -27.64563449 121.73295766 -29.82337214
v -32.72434324 122.11897969 -28.34924124
v -37.47986630 123.77524376 -25.30435286
v -38.25936466 124.90221113 -22.56493829
v -19.91000026 121.46999687 -30.89999780
v -25.35023354 122.61482328 -30.58761172
v -28.30899321 122.92581052 -29.68183532
v -37.57074475 125.26585162 -25.27973242
v -38.34008798 125.91443956 -22.84431644
v -18.37000065 122.75999784 -31.24000132
v -22.59469591 123.64105880 -30.88914044
v -26.64803900 124.56387281 -30.16121127
v -29.09906209 124.58972633 -29.24234979
v -32.91109577 126.20796263 -28.34104933
v -36.95613518 127.43841112 -26.20279789
v -38.29545528 126.81582570 -22.83084765
v -18.14000122 124.43999946 -31.39000013
v -22.75614813 125.85777044 -30.87360039
v -26.63240395 126.18248165 -30.23610637
v -29.22242321 126.97811425 -29.06495333
v -36.51066497 128.73269618 -26.43048763
v -37.89635748 129.15879488 -24.16646294
v -14.33845423 124.79513884 -30.82206286
v -18.90351623 126.07471645 -31.63692728
v -23.38255942 126.92077458 -30.93990311
v -26.38285793 127.92909145 -30.70120327
v -29.93999980 128.80000472 -28.97000127
v -33.47394988 129.52221930 -28.41302194
v -11.39134727 127.02384591 -30.82562983
v -17.11400971 127.75175273 -32.02867880
v -20.74719034 128.62773240 -31.71148151
v -23.99235778 129.16259468 -31.11821786
v -28.87730487 129.85819578 -29.90785241
v -34.21074152 131.54621422 -28.50283869
v -10.14706492 127.31607258 -31.34590760
v -14.39736504 128.10479105 -31.37040883
v -16.73999988 129.29999828 -32.12000057
v -20.08455805 129.40114737 -31.90452978
v -27.91379020 131.53395057 -30.52118048
v -35.18971428 133.12646747 -28.22908387
v -7.63114169 129.31281328 -31.98888525
v -11.20000053 129.74999845 -31.44000098
v -16.96999930 130.85000217 -32.29999915
v -19.98558268 131.73125684 -32.22989291
v -32.51370788 134.05279815 -29.73049320
v -35.09438783 134.57012177 -28.40916067
v -8.12885072 131.05699420 -32.48261660
v -11.93901338 130.94604015 -31.51958063
v -16.31000079 132.25999475 -32.17000142
v -24.43151549 133.98857415 -31.32895753
v -28.34999934 134.80000198 -31.39000013
v -31.99934214 135.02532244 -29.94803526
v -6.99577341 132.36127794 -32.58055821
v -11.03968080 133.18306208 -32.04863518
v -17.17000082 134.02000070 -32.60999918
v -26.03212371 136.46173477 -31.70126677
v -33.71695429 137.05460727 -29.43976782
v -36.11617163 138.23361695 -27.98251063
v -10.53999923 134.36999917 -32.58999810
v -13.46653141 133.38740170 -31.69181198
v -17.46594161 136.79179549 -32.89235756
v -25.60836449 137.47444749 -31.79826960
v -37.81884164 140.28988779 -26.49529837
v 10.81340574 130.92857599 -36.17722541
v 7.33993715 132.80333579 -34.52025354
v 4.49465401 132.74523616 -32.72100538
v 1.89979619 135.69079340 -30.69316968
v -0.58999896 134.13999975 -30.98999709
v -13.62893358 136.59271598 -32.33544156
v -18.21986958 137.63110340 -33.11677650
v -22.70999923 138.63000274 -32.35999867
v -27.96775103 140.03041387 -32.05618635
v -32.07107633 141.08675718 -30.78480996
v -38.50713000 142.84746349 -24.90672655
v 12.49646023 132.37717748 -36.46825254
v 9.98000149 133.34000111 -36.15999967
v 6.13475544 134.32677090 -33.64092484
v 3.52196931 135.68209112 -31.20617941
v -0.14636814 135.58699191 -30.74771725
v -11.78843528 137.80012727 -32.76673704
v -18.27000082 139.42000270 -33.32000226
v -22.73000032 140.41000605 -32.54999965
v -27.58000046 141.47999883 -32.09000081
v -31.81999922 142.45000482 -30.93000129
v -35.91520339 143.32972467 -28.45370770
v -38.41974959 144.31048930 -25.03063902
v 13.33112270 134.08099115 -36.63269803
v 8.64021201 135.46293974 -35.22457927
v 5.43060480 136.35404408 -32.11921081
v -11.29187550 139.55608010 -32.96561539
v -14.88324814 138.99022341 -32.76905045
v -23.61895330 141.52622223 -32.61391819
v -27.62043104 143.27973127 -32.15366974
v -32.14346617 144.33959126 -31.09396063
v -38.11809793 145.72724700 -23.13435823
v 12.16715388 136.57498360 -36.59668192
v 9.93583910 136.40378416 -35.65865010
v -15.54000005 142.32000709 -33.28999877
v -18.29712652 142.87674427 -33.46477449
v -22.31578156 143.72278750 -33.10086206
v -27.75000036 144.95000243 -32.33000264
v -31.82406351 146.78530395 -31.54259548
v -35.81291065 146.44588530 -28.63075025
v -37.46124730 148.16002548 -23.74748513
v 13.09540775 137.82770932 -36.58071533
v 10.24236437 138.72501254 -34.47688371
v 3.20341391 140.25551081 -29.93379906
v -14.03136458 143.30263436 -33.33314508
v -17.36254245 144.64738965 -33.57646614
v -36.10160947 149.27156270 -21.21812105
v 11.35332603 139.09876347 -35.00232846
v 8.70673452 138.55747879 -33.62140432
v -16.01160876 145.17629147 -33.43369812
v -19.21040379 145.46759427 -33.37210417
v -22.78186008 146.79156244 -33.05544332
v -26.56499669 147.59367704 -32.86623582
v -31.45208210 148.30602705 -32.06248954
v 12.65655272 139.80963826 -35.98316014
v 9.46770329 140.60851932 -33.91901404
v 6.34577312 141.76470041 -31.81895986
v 2.05331040 142.37776399 -29.83810939
v -20.34578472 146.87559009 -33.01820531
v -37.49431297 151.06035769 -26.90513432
v 13.77128344 140.26577771 -36.31791845
v 10.50685532 140.97900689 -34.63897854
v -20.86858265 148.00707996 -33.37861598
v -25.53836443 148.70007336 -33.20540488
v -32.04118460 150.21780133 -32.05471113
v 15.61431307 140.98434150 -36.05889902
v 8.80180206 142.62083173 -33.77123922
v 13.82111665 142.00818539 -36.00031137
v 11.20498590 142.83069968 -35.43480486
v 7.71628972 143.57455075 -33.92714635
v 3.51826381 144.53300834 -31.47707134
v -13.16026691 147.55277336 -33.88510272
v -22.86311612 149.87315238 -33.66936743
v 16.91322401 142.31055975 -35.97127646
v 13.54790945 142.84875989 -36.45046055
v 9.76623967 143.61511171 -34.97590497
v 0.91672043 145.93739808 -30.79520352
v -13.26109655 148.69681001 -34.13981572
v -15.61686955 149.10459518 -33.94106776
v -33.05421770 152.89799869 -32.45945275
v 16.01828448 143.08911562 -36.48780286
v 8.27293750 144.83819902 -34.65781733
v 4.56870068 146.23332024 -32.99258277
v -0.73331234 146.81816101 -30.12377955
v -16.03572071 149.87465739 -34.28449109
v 14.70934972 142.82986522 -36.59172356
v 4.16418537 147.31073380 -33.11396763
v -0.61676069 148.32040668 -30.64947017
v -27.74465829 153.05748582 -33.35855529
v 12.64427602 145.61697841 -36.85357049
v -14.98967968 150.07387102 -34.46738794
v -38.65706548 155.44132888 -24.75629561
v 9.33514070 147.14859426 -35.54132208
v 1.40293117 148.83111417 -31.69918060
v 13.99817690 146.49318159 -36.92299500
v -32.55471587 155.92488647 -33.11505914
v -29.78994325 156.50703013 -33.90244767
v 1.08426320 149.70923960 -31.82465211
v 13.06439657 148.26132357 -36.63553670
v 10.26928704 148.58821034 -35.60864180
v 6.97401119 149.73475039 -33.94861519
v 2.79273186 150.03176033 -32.75116533
v -15.50332457 154.44557369 -35.15598923
v -31.19940311 156.16717935 -33.52885693
v 14.44719266 144.52706277 -36.88183054
v 11.26323920 146.02465928 -36.50970012
v 7.99117237 146.97536826 -34.56778452
v 15.24082571 143.62052083 -36.72297299
v 2.47285119 146.91279829 -31.79227933
v 16.04015566 141.98046923 -36.24536470
v 12.07321044 142.72785187 -35.81359610
v -14.21186794 148.70479703 -34.16438773
v -17.99939014 149.66157079 -33.58510137
v -37.30335832 156.00155294 -22.39488065
v -17.66705327 147.51942456 -33.26560929
v -22.21699804 148.42414856 -33.51603076
v -38.00331801 152.42701769 -26.55761503
v 10.19135863 139.63890076 -34.38446298
v 2.63717934 141.63993299 -29.75987270
v -14.67030309 144.33428645 -33.27989951
v 11.85633149 137.67863810 -36.11550853
v 6.21666713 138.62510026 -31.73655272
v -14.28777073 142.01195538 -33.46730769
v -18.49733852 143.96682382 -33.54508430
v -23.00845087 144.12060380 -33.00708160
v -27.98048034 146.83389664 -32.55310655
v -33.05646032 147.32229710 -31.40567988
v -36.79404780 148.59232306 -22.09454216
v 12.06318848 135.20741463 -36.64485365
v 10.27446426 135.41933894 -36.07636690
v -15.99590853 141.10924304 -33.62359852
v -23.91485684 142.95493066 -32.80714527
v -28.55587564 143.88823509 -32.02138841
v -37.91929036 146.67230844 -23.48397672
v 14.29947186 132.68008828 -36.29276529
v 8.48753564 133.77562165 -35.37024930
v 5.30636171 134.78544354 -32.88927302
v 1.05624227 135.13299823 -31.08549118
v -17.98204891 140.11669159 -33.48539025
v -22.62912877 141.10523462 -32.75497258
v -26.61675215 142.04458892 -32.31047466
v -30.89112788 142.78601110 -31.37848154
v -35.25990248 143.71588826 -29.01795506
v 13.80218845 130.91672957 -36.06097400
v 8.84626992 132.08054006 -35.73699296
v 5.38074132 132.70984590 -33.53918344
v -11.46639884 135.80876589 -32.50326589
v -17.57122017 138.22726905 -33.26074779
v -23.38065766 139.35604692 -32.52411634
v -26.86367370 139.32488859 -32.32942149
v -31.90755099 141.75394177 -30.88702634
v 5.49548119 131.45077229 -33.69827941
v -2.73883226 133.00040364 -31.02924861
v -6.45081699 133.54857266 -32.38417208
v -11.94375288 134.35044885 -31.97646886
v -17.02674478 135.50740480 -32.88032115
v -26.90804191 137.35686243 -32.07902610
v -6.89967442 130.43820858 -32.24333376
v -11.59000024 131.76000118 -31.92000091
v -16.74247719 133.22179019 -32.52515569
v -26.33681148 135.15032828 -31.78498521
v -31.76018596 136.10991836 -30.21030873
v -21.91566303 131.47854805 -31.93846345
v -34.87773612 133.88442993 -28.56464125
v -16.10706374 127.83414125 -31.80566430
v -18.69999990 127.80000269 -32.20000118
v -22.01000042 128.51999700 -31.64000064
v -25.43698438 129.27277386 -31.15987591
v -35.58990732 131.10405207 -27.47820504
v -31.64613992 132.50142336 -29.77219224
v -38.16273436 132.26319849 -23.79891649
v -20.04553191 124.92277473 -31.38502315
v -25.75000003 126.24999881 -30.75999953
v -30.96999973 127.47000158 -28.71000208
v -34.74627808 128.42166424 -27.86519378
v -38.12258318 129.38506901 -23.23292568
v -19.90118623 122.89997190 -31.28327429
v -27.19626017 123.69818240 -30.11168167
v -34.92072225 125.59776008 -27.92019583
v -31.12749942 125.38297474 -28.67050096
v -34.22334790 127.88364291 -28.21195871
v -36.70165688 126.14256144 -26.60397999
v -38.25062513 125.97802281 -21.53793536
v -24.33674037 119.42930520 -30.19904532
v -28.09472382 120.26810646 -29.27204780
v -34.16519612 121.46636844 -27.84867585
v -36.90276295 122.31858075 -25.83165653
v -37.78483346 122.59269506 -21.46861702
v -35.21257266 119.31227148 -26.38037130
v -36.88558936 119.26063895 -23.20380323
v -36.86718643 119.61450428 -20.58700286
v -32.62929991 115.13922364 -24.00510386
v -34.26556662 116.86008424 -25.08785017
v -29.44617346 110.41589081 -24.17585999
v -29.75705825 113.45814168 -19.25048791
v -28.01143378 110.24370790 -16.41583815
v -31.59794584 104.54121977 -22.84885570
v -31.96235746 103.89582813 -22.78423309
v -31.32699803 104.73699123 -18.31372641
v -29.79781292 101.40559822 -26.06373094
v -32.66335279 102.57028043 -22.28830382
v -31.56324849 102.36097127 -15.94666205
v -27.92317793 99.27655011 -27.17950009
v -31.41995892 100.17945617 -24.91313964
v -33.17831084 100.74340552 -21.83311619
v -32.99935907 100.87264329 -17.97379181
v -4.59132204 91.66718274 -29.38153408
v -1.77611981 89.60600942 -31.19310923
v -2.21147807 89.50453997 -31.02602065
v -16.29663818 94.12638843 -30.04498594
v -31.98779002 96.06675804 -15.20972885
v -2.72421306 89.72901851 -30.79158440
v -1.69316470 88.86489272 -31.20151162
v -3.68988723 90.01118690 -30.30382656
v -33.43690187 96.54749185 -20.47064155
v -33.14522281 95.98218650 -17.93095283
v -2.14096648 90.55171907 -30.83620779
v -5.32456348 90.76283127 -29.13483605
v -3.61514464 91.21992439 -29.94512580
v -28.77221443 97.03297913 -26.67182311
v -27.61898190 97.99852222 -27.11628377
v -28.15918997 97.78491408 -26.98838525
v -31.40329197 98.95636886 -24.76226725
v -33.47502276 99.16312248 -19.01453175
v -25.39610118 98.44356030 -28.10733393
v -32.65741467 101.33305937 -23.07578363
v -33.30591694 101.14379972 -19.93548311
v -32.06389770 100.70966929 -16.08337089
v -25.28000064 100.85999966 -29.06000055
v -32.97671676 102.37400979 -21.09773085
v -32.21365809 102.40949690 -17.25991629
v -25.87999962 103.26000303 -29.17000093
v -31.61023557 104.23214734 -23.10853265
v -32.26453066 104.06982154 -21.32854797
v -31.44795448 103.90801728 -17.16782711
v -31.48761392 104.64066267 -22.90912904
v -31.24089912 105.29219359 -22.52531610
v -30.79960123 105.68647832 -19.32709292
v -29.26649526 110.14997959 -25.16940050
v -30.55922128 113.59332502 -23.99872616
v -35.47634184 118.21507663 -25.15775152
v -27.28720941 118.95517260 -29.47885357
v -33.65550563 120.18055469 -27.62567438
v -34.16410089 118.15331876 -26.45286359
v -36.16486862 120.55861205 -26.07601322
v -36.35269776 118.34208667 -21.56654000
v -21.14184760 121.75528705 -30.78573756
v -27.27421187 122.48897552 -30.06858565
v -34.61931273 123.23456258 -27.93058567
v -36.42209992 124.03834611 -26.72854252
v -37.89754212 123.94724786 -21.00592665
v -19.61294003 123.69079888 -31.37194738
v -25.53957514 125.05595386 -30.68098240
v -27.90889330 125.40215254 -29.68971245
v -35.76513007 127.52741575 -27.30245516
v -17.85999909 126.84999406 -31.96999803
v -21.33999951 127.45000422 -31.55000135
v -24.98200908 128.07552516 -30.98189458
v -28.90459262 128.39359045 -29.35151197
v -33.10434893 128.41713428 -28.26607227
v -20.44821903 130.26912510 -32.09030256
v -25.95950477 131.39329851 -31.37478605
v -33.50685909 132.72450864 -29.11431529
v -6.96993293 131.15784526 -32.43742883
v -10.29002294 131.36233389 -32.22542256
v -18.00969243 132.16766715 -32.50164539
v -20.19668370 132.97168911 -32.45062381
v -23.26457202 132.95593858 -31.54098243
v -30.79228848 134.61150229 -30.66696599
v -34.99549627 135.63896716 -28.53088826
v 0.93736680 132.12658465 -31.27303347
v -4.85257432 132.67593086 -31.83310479
v -9.16709844 132.91168213 -32.72848204
v -11.12061087 134.26703215 -32.30101243
v -15.52907284 134.49235260 -32.50848874
v -19.10820045 135.75340807 -32.94604272
v -34.84359011 138.12273741 -28.93762849
v 6.94363797 131.82717562 -34.68214348
v 3.86232440 134.31327045 -31.86982870
v 0.43445607 134.17242467 -31.30088374
v -15.91185667 136.54583693 -32.78715536
v -20.10352165 137.96226680 -33.16426277
v -24.70004559 139.05708492 -32.39145130
v -29.86211702 139.54246044 -31.70875460
v -33.85053575 140.71784914 -29.77788821
v -38.13060746 141.66323841 -26.05272271
v 6.66225189 136.67328656 -33.36889669
v -0.21951724 135.98275185 -30.47197871
v -17.09634252 139.53194022 -33.44313428
v -21.61816321 140.21101594 -33.06006640
v -26.19264834 140.86821675 -32.51590952
v -30.84927797 141.52476192 -31.41469881
v -34.79459509 142.46012270 -29.27679382
v -14.00608476 140.95450938 -33.34444016
v -22.66295068 142.23174751 -32.89667517
v -27.10776031 142.89012551 -32.22213686
v -31.03430197 143.61387491 -31.24367446
v -35.51118448 144.21883225 -28.84572744
v -38.28873858 145.09055018 -25.27596802
v 4.94877901 139.81090486 -30.85826524
v 2.00083642 141.18152857 -29.41879444
v -12.74710987 142.18468964 -33.21197256
v -16.00792632 143.57437193 -33.29198807
v -19.44663934 143.57922971 -33.42628852
v -24.04095978 145.13531327 -32.68024325
v -28.24999951 144.84000206 -32.09999949
v -13.55570555 144.45641637 -33.14208239
v 2.17790902 144.12255585 -30.63301928
v -23.20666239 147.48293161 -33.15345943
v 6.92500873 144.70157027 -33.95535052
v 2.10848823 145.33866942 -31.13560379
v -11.71854790 147.44974673 -33.40718895
v -20.17435804 148.58579636 -33.26470032
v 3.59182246 146.77377045 -32.34375268
v -2.13218341 148.02154899 -29.26841937
v -13.43514118 149.60747957 -34.31794792
v 8.40394385 148.14883471 -34.74461287
v -2.32900423 149.61116016 -29.39802781
v -25.05500242 152.63548493 -33.59463438
v 9.36867762 149.37461913 -34.59139541
v -13.17683235 152.75247395 -34.10176188
v 10.53408999 150.47951043 -34.69441086
v 6.26300927 152.05962956 -33.20381045
v -14.15965054 154.54439819 -34.73658115
v -18.17734353 155.27603030 -35.62727198
v 5.87786827 153.91652286 -32.78592974
v 1.74722541 154.55144644 -31.09456412
v -18.92021857 157.23164380 -35.89135036
v -27.32131258 159.30609405 -33.85824710
v -37.97985241 160.19067168 -29.74309213
v -4.99012135 157.63127804 -31.75276145
v -11.05184667 158.16260874 -32.99678490
v -17.07888953 159.29080546 -35.75558588
v -21.15158737 159.39882398 -35.70391983
v -25.05948022 160.11027992 -34.21816230
v -33.23400766 161.39248013 -32.71332011
v -39.66582194 162.25938499 -28.20614167
v -16.85159467 161.40475869 -35.68306938
v -20.36999911 161.12999618 -36.01999953
v -29.92000058 162.68999875 -33.30000117
v -35.50870344 163.40328753 -31.84279054
v 6.08812738 159.18722749 -33.10416639
v -5.22234384 160.21658480 -32.37837180
v -10.97998302 161.67792678 -33.94185379
v -16.81867987 163.53391111 -35.56886688
v -20.88000067 162.97000647 -36.21000051
v -30.86999990 164.60999846 -33.59999880
v 12.34049629 159.92337465 -37.38425672
v 5.99991810 161.17532551 -33.05986151
v -4.23166715 162.59944439 -32.70235658
v -10.56993008 163.41027617 -34.15716812
v -17.78156683 165.03533721 -35.90743244
v -21.62940614 164.87053037 -36.27681360
v 12.39342336 161.68852150 -37.59546950
v 5.10238623 162.26513684 -32.71244094
v -3.13604344 164.23416138 -32.88689628
v -11.04997098 165.29449821 -34.44065899
v -18.95041391 166.47976637 -36.27096862
v 7.11543905 164.41202164 -34.86979380
v 2.48521217 165.87658226 -31.90354258
v -9.95199382 167.71660745 -34.29092839
v -21.71261422 168.65855455 -36.88664362
v -32.01754391 169.96234655 -35.62542424
v -30.71029671 171.57946527 -36.23126075
v -33.75202790 171.11021280 -34.72793847
v -38.99116442 172.87084460 -31.65793419
v -20.00726759 171.48396373 -37.15815768
v 8.07513203 169.25720870 -36.18103638
v 3.99259664 170.16375065 -33.60054642
v -12.88576238 172.24510014 -35.10400653
v -20.19914612 173.05363715 -37.41235659
v -32.02711791 174.80686307 -36.15500033
v -37.36386821 175.78411102 -33.34650770
v 12.81859353 169.70962286 -37.95899823
v 4.34829108 171.27449811 -34.13457423
v -21.41935378 174.51094091 -37.92306781
v -26.21067129 175.29892921 -36.63522005
v 11.81866322 171.39101028 -37.69482300
v 7.44597334 172.68329859 -36.09402478
v -8.87149479 174.35523868 -35.36263481
v -17.64702238 175.38246512 -36.85995191
v -24.22667667 176.22548342 -37.36850992
v 6.51299022 173.53798449 -35.37296131
v -9.43982415 176.53807998 -36.08559817
v -19.11792532 177.83153057 -37.95407340
v -33.29775482 179.65017259 -36.78096086
v 9.95354634 174.60136116 -36.98474914
v -16.40000753 178.15603316 -36.66772693
v -32.48430789 180.31662703 -37.13412955
v -35.68609059 181.44465983 -35.38841754
v -40.27580842 182.38565326 -32.08189830
v -19.75790039 179.30406332 -38.28806058
v 10.30127145 176.41037703 -37.20203787
v 11.86597068 175.21050572 -38.04495186
v 8.13823193 177.40778625 -36.33914515
v 13.17986008 175.38997531 -38.80388290
v 9.38605051 177.20963061 -36.88872233
v 0.48206124 177.70016193 -36.09081358
v -41.81279242 183.83182585 -30.66382743
v 14.93103523 175.92027783 -40.04396126
v 9.43739060 178.36397886 -37.56843507
v -41.77379608 184.68369544 -31.04149364
v 18.42398755 178.00876498 -41.30120575
v 13.71382736 178.40948701 -39.95593265
v 1.72296737 180.23334444 -36.73871234
v 19.42531765 177.70725489 -41.60754383
v 3.65889911 180.38098514 -36.56803071
v 20.20087279 178.09155583 -42.00490937
v -22.04390056 183.78986418 -38.59725595
v 14.51335847 179.95406687 -40.75738788
v 3.66813107 181.50383234 -37.14997694
v -22.45877683 184.43733454 -38.31849992
v 18.29899848 180.13884127 -42.07615182
v 12.92219851 180.55348098 -40.37557170
v 7.14423414 181.57887459 -38.43170404
v 2.13050446 182.51675367 -37.54799441
v -2.36611255 182.90761113 -37.87026182
v -14.42714222 184.22240019 -37.34089062
v -21.23919874 184.81686711 -38.65685314
v -34.20780599 186.20319664 -37.97892854
v -38.80648687 186.98081374 -34.84883532
v 4.88250982 182.20858276 -38.04134950
v 0.26946538 183.11336637 -37.62984648
v -23.78029563 185.52915752 -38.16774487
v -35.39061919 128.71739268 -27.32555568
v -36.63119674 131.44983351 -26.44084394
v -34.20701623 133.95725191 -28.91005389
v -33.82883966 135.39023697 -28.99093740
v -36.68973967 135.83643734 -27.18101628
v -34.54445675 136.16916537 -28.85328420
v -33.47668797 139.09237087 -29.86912802
v -37.27336600 138.49927485 -26.85070038
v -36.66774184 139.47305083 -18.65698956
v -31.84792772 139.87967372 -30.83907627
v -36.56759113 139.43092525 -27.72414684
v -38.69600222 141.09149575 -24.22897890
v -32.88478404 142.12921262 -30.44310957
v -37.22169995 143.61970127 -27.25089341
v -38.50021958 143.70711148 -23.18081819
v -33.65513682 144.19865608 -30.41881509
v -38.24068233 145.80860734 -24.63422716
v -34.33003277 145.54585516 -18.02830584
v -34.00898725 146.18055522 -30.61380796
v -36.75438464 146.22412622 -27.67209336
v -37.35153377 146.93750441 -22.13335969
v -35.32945737 147.20511436 -19.39053461
v -33.04647282 149.10711348 -17.81962998
v -37.39789873 150.35714209 -24.86453392
v -33.75633061 150.09370446 -18.58467236
v -33.38322043 150.48718452 -31.81033581
v -34.16689485 154.78399396 -19.15276423
v -38.46255317 153.81903946 -26.06637031
v -32.62723982 154.60224450 -32.94185922
v -37.51794249 157.72327781 -22.53460325
v -36.59944981 163.24174404 -31.05988540
v -16.56867377 19.25690472 -22.23705687
v -26.90499276 20.80635354 -5.81590366
v -22.60057069 19.88274790 -1.20181765
v -15.71630128 22.82033674 3.69006535
v -11.59119513 14.42744490 -26.39428899
v -19.91241612 15.81919752 -21.05872147
v -23.40145968 16.30537584 -18.35545339
v -27.96139754 18.02261174 -10.00222750
v -21.52564377 18.90200749 -0.29066287
v -17.32248627 19.49611679 3.54105514
v -14.06309474 19.41201277 6.28358545
v -11.41663548 12.13779952 -26.12140588
v -16.40845276 12.94108480 -23.85806106
v -19.79958452 12.65022997 -21.10102586
v -24.29284900 14.91917018 -17.81447791
v -28.10094878 16.41686819 -9.34769027
v -26.38959885 15.39649628 -4.78450814
v -23.01213518 16.67229459 -1.21754222
v -14.39509634 10.41060500 -24.94888566
v -17.15963334 10.80993470 -23.47951382
v -21.53008804 11.69038378 -19.95676942
v -25.12169816 12.43709773 -16.81745984
v -28.09148096 13.17560300 -12.17658538
v -19.58117448 14.68292344 2.99385353
v -14.75000102 8.17999896 -24.59000237
v -21.51999995 9.40999947 -19.76000145
v -25.71471035 10.32306999 -15.81508107
v -24.57848564 12.05839496 -2.01694155
v -20.68674937 13.35860603 2.51153251
v -17.01197401 12.91581802 6.28115609
v -13.18205521 12.84968667 10.52192133
v -16.59685373 6.24686247 -23.40214327
v -20.74951679 7.33239949 -19.85090040
v -27.99999900 8.84999987 -11.62999962
v -27.87009440 9.76648275 -6.28645765
v -25.54160357 9.99678485 -1.61602057
v -21.98387310 10.40822454 2.74830381
v -17.51352847 8.85188952 7.36368028
v -15.42665530 3.92743945 -23.48802425
v -20.52827738 4.88353474 -19.39103194
v -23.93210307 5.22890920 -16.53059386
v -28.13138999 6.00750931 -11.71041746
v -28.44328247 7.64909619 -6.91274367
v -26.23300254 7.67740840 -2.11344101
v -22.77849428 8.04062281 2.34886352
v -17.81065017 7.40841916 7.58522889
v -14.99093510 8.80653504 10.84930636
v -14.56777938 1.75041275 -23.49207364
v -19.20000091 2.52999994 -20.41999996
v -23.58046547 3.80635494 -16.73494279
v -27.81235799 4.58415132 -12.94596028
v -28.80407311 4.19799704 -8.87390319
v -27.59746090 4.79361834 -3.41324206
v -24.46760423 5.79965208 0.88646985
v -22.03106508 5.29550342 4.17135376
v -17.17407629 5.85126365 9.65948962
v -20.39491013 0.62369369 -19.59506050
v -28.22571807 1.91360817 -11.98037062
v -28.46765704 2.65387888 -7.30918720
v -27.40474418 3.46922828 -3.05959349
v -24.66488443 3.65283014 1.02260371
v -18.72633584 3.90990451 8.89035221
v -19.52401176 -1.24143623 -20.05768940
v -23.26999977 -0.73999993 -16.44000039
v -28.77984010 0.45010768 -8.40199552
v -28.27699669 1.50338211 -4.44775401
v -26.10136755 1.54039380 -0.25027117
v -22.64027297 1.38320099 3.82967037
v -20.05546726 2.08611763 7.84394052
v -17.14380085 2.83969683 12.09126040
v -14.99319728 2.93917675 16.06834866
v -14.20381945 -4.22359537 -22.17787690
v -18.67829077 -3.54983355 -19.66581680
v -22.16085792 -3.61546455 -16.90653525
v -25.97290277 -2.21613818 -14.61147424
v -29.18372862 -1.49087037 -7.15165632
v -27.58236229 -0.60291932 -2.68113823
v -25.30172095 -0.78849372 1.64838496
v -18.61882210 -5.28732594 -18.89499649
v -22.35806733 -5.20821288 -16.73498005
v -25.78189224 -3.71876382 -14.10561148
v -29.05768156 -3.53093864 -11.11523341
v -29.56807613 -2.59745307 -7.58355064
v -28.65943871 -2.45749438 -3.72410496
v -26.58217587 -2.17175088 0.15303919
v -23.78488518 -1.90412160 3.34523758
v -20.86341195 -1.70963211 7.62343919
v -18.03985611 -1.28616369 13.25901505
v -14.77000024 -7.53000053 -20.90000175
v -18.09646375 -6.98820408 -18.72529462
v -22.14339562 -6.38092728 -16.61514863
v -25.33349022 -5.75474184 -14.39681929
v -28.68695930 -5.53257763 -11.80588454
v -29.96300906 -4.64600837 -7.90248998
v -29.31687608 -4.50805807 -4.33743512
v -27.45494060 -4.16795537 -0.47241882
v -21.51558548 -2.82684690 7.53876101
v -18.63787882 -3.07009043 13.59546930
v -18.89700629 -8.29922874 -17.92652346
v -22.21000008 -8.03000014 -16.45000093
v -28.80115993 -6.71374006 -11.57506183
v -29.85117398 -5.78959007 -9.16322600
v -29.57399189 -5.73968934 -5.10175852
v -24.15111475 -5.16689802 4.22767363
v -19.44197342 -5.01962844 11.86149009
v -15.78143425 -10.63769870 -19.35436763
v -19.24190670 -9.81143862 -17.55992323
v -24.70439300 -9.46278777 -14.31630366
v -27.31402405 -8.42276867 -12.84300629
v -29.31271121 -8.27034097 -10.19090414
v -30.02627566 -7.37725850 -6.25027902
v -23.57702516 -7.07239658 5.12025598
v -19.34661716 -6.46298844 14.53214604
v -16.85000025 -12.07000017 -18.51999946
v -20.21610178 -11.20646298 -16.74676314
v -24.24780466 -9.09944531 -14.80372716
v -26.91835165 -10.59353165 -12.39134651
v -29.66590226 -9.74987354 -9.18868836
v -30.22382967 -9.25897062 -5.66986017
v -26.38801001 -8.84042401 2.28541228
v -22.94897288 -8.72497167 6.90799532
v -21.12240344 -8.46874900 9.99838673
v -16.95000008 -13.58999964 -18.16000044
v -20.19556239 -13.08913343 -16.21518657
v -23.57999980 -12.50000019 -13.72999977
v -27.25322545 -11.76286303 -11.29480358
v -29.75188009 -10.99101081 -9.01650824
v -30.46395630 -10.79832017 -5.87355997
v -29.29400653 -10.58853790 -2.09923903
v -25.91169998 -10.79373434 3.96091491
v -23.03752862 -10.16337331 6.99283369
v -21.48061991 -10.03156789 9.71287396
v -19.98762414 -9.57070850 15.89606144
v -18.16859655 -14.84757848 -17.42444932
v -22.22283185 -13.46796099 -14.81623854
v -24.89469945 -14.07755539 -12.52056286
v -30.48712015 -12.49154564 -7.47267297
v -29.99191545 -11.70357037 -3.93353170
v -26.51361562 -11.79126464 3.37233907
v -23.22635427 -11.40479743 8.05548206
v -21.34262957 -11.22124027 11.67739183
v -18.50260794 -16.14204422 -17.17547141
v -23.93308282 -15.18654544 -13.04179430
v -30.86981177 -13.71001825 -6.52995659
v -30.68713844 -13.84084299 -4.46198462
v -24.58564378 -12.54108362 6.14402117
v -22.81295508 -12.76482735 9.34253540
v -19.67012323 -12.40489911 21.01336792
v -21.94499411 -16.69343002 -14.24619555
v -26.23250894 -16.27842151 -11.97739597
v -29.05916795 -15.17850254 -9.74194705
v -30.98906763 -15.15621599 -5.53502934
v -24.37620051 -14.17416986 6.84913807
v -22.00482972 -13.96208908 11.36706397
v -20.96125856 -13.65882810 15.77231847
v -19.30956356 -18.54606532 -16.05693996
v -23.35270867 -17.97659695 -13.30631506
v -30.86184710 -16.61629975 -6.86952984
v -25.27047694 -15.49072098 6.51709456
v -22.15166949 -15.45275003 10.53578127
v -31.02568537 -16.75668918 -4.99133347
v -27.73248777 -17.15975627 2.92008976
v -21.27324231 -16.07135311 17.77262427
v -26.71340667 -20.41453496 -11.07145101
v -30.70717305 -20.16772516 -7.00346241
v -26.23847872 -18.62037554 5.56307333
v -23.08393456 -18.03758554 10.02972946
v -21.78607881 -18.09619181 15.49664699
v -31.44408762 -20.37797682 -4.90078703
v -30.47260083 -20.53549513 -1.27673871
v -24.69076402 -20.07897943 8.06329492
v -21.83441445 -19.35676485 18.67736876
v -21.39068581 -24.67151731 -12.77333219
v -26.97447501 -23.83871749 -10.10342781
v -31.52434900 -23.08302186 -5.82340220
v -31.23800457 -22.34353311 -2.83474475
v -25.41998029 -21.69252373 7.61272479
v -22.18649350 -21.89446054 12.50237413
v -22.16716111 -21.08597010 18.89215596
v -22.50792459 -26.40602365 -12.16195151
v -27.79768221 -25.36059916 -9.34947841
v -31.92622215 -24.34702590 -4.27577179
v -27.87191421 -23.88752438 5.38407266
v -24.88260530 -23.89127389 8.66502989
v -22.80499972 -23.73529226 12.44732738
v -22.11928740 -23.25858548 16.40302129
v -21.75820805 -23.08266982 20.67444101
v -23.27600867 -28.26448344 -11.86192036
v -32.16761723 -25.69171228 -5.18758642
v -31.82249144 -26.33344382 -1.53309479
v -30.00331111 -25.98241903 2.41255644
v -22.51254208 -25.58203042 13.52326479
v -22.24449255 -25.10724775 18.14118586
v -32.51311928 -28.76508608 -5.74164744
v -26.00387856 -27.71324478 7.95463007
v -24.04007316 -27.19733492 11.11795846
v -32.26450458 -30.79199605 -6.25341851
v -33.37146342 -30.76124750 -3.48050776
v -28.29318494 -29.83036637 6.45213807
v -33.74441713 -32.36603364 -2.00204994
v -32.05651045 -32.03408793 1.96516514
v -29.85377796 -32.10223466 5.07003069
v -25.90900473 -31.68805316 8.37039296
v -24.14389700 -31.65603057 12.63975631
v -32.36232325 -35.00622511 -6.11210195
v -33.91078115 -34.56266969 -3.55356629
v -33.09668973 -33.63201022 0.06927134
v -29.47411500 -33.66351128 5.44576626
v -25.62556416 -33.69093314 8.97956733
v -32.63701871 -36.36501357 -5.70838712
v -33.86364877 -36.03544086 -2.69332016
v -24.75877292 -35.81469506 9.78290290
v -22.28160203 -35.70305556 13.34718056
v -21.57405764 -35.15230864 17.97206327
v -32.82659128 -38.82198781 -4.89578163
v -33.78666937 -38.20519149 -2.47817580
v -32.19757974 -37.40154579 1.95044011
v -28.56103890 -37.55996376 6.60365913
v -25.15110932 -37.68771142 9.63996071
v -21.13873325 -37.47347370 19.19622347
v -32.38576651 -39.70308974 2.08886713
v -28.49504724 -39.28526118 7.11543765
v -25.13826638 -40.15426710 10.27227752
v -20.51071264 -38.89014944 19.92318220
v -29.50690687 -40.78338295 -5.79585927
v -31.37171641 -41.73291847 5.70386043
v -25.92829615 -40.92059284 9.59105324
v -31.06999956 -43.04999858 6.04999904
v -24.37868342 -43.23698953 11.61053404
v -32.42075816 -44.96277124 -4.13869694
v -34.24999863 -45.13999820 -1.11000007
v -33.03822502 -44.89246383 3.53298592
v -30.53286672 -44.77936774 6.48081815
v -27.25605853 -45.34083605 9.46095213
v -32.03423694 -47.35036567 -4.26736986
v -34.43000093 -46.70000076 -0.76999998
v -33.66813064 -46.50952294 2.36135535
v -32.06095099 -46.34279385 6.09375257
v -29.67263013 -46.57285288 7.49541353
v -20.72781324 -47.06268758 17.90843159
v -34.62467343 -48.47677052 -0.40449027
v -34.44613144 -48.44874889 2.61873612
v -29.52701040 -47.84920067 7.76149612
v -26.34208649 -48.26089367 10.16863715
v -23.74999970 -48.31999913 13.19999993
v -22.01000042 -48.26999828 16.42999984
v -31.25001863 -50.59844628 -4.22845595
v -33.98077935 -50.05288869 -2.20644032
v -35.07935256 -49.77019504 2.53469869
v -33.11999887 -49.35999960 5.83999977
v -29.14689481 -49.74547774 8.35057627
v -26.53697506 -50.23821443 10.65990049
v -23.98050949 -49.86529052 13.90131190
v -31.73547238 -52.35062540 -3.96620948
v -35.74632481 -51.87753215 3.26217734
v -34.02143717 -50.76815933 5.75389713
v -30.34376167 -50.79751834 7.91205745
v -28.25278230 -53.25239524 10.89658868
v -24.69741553 -51.46053433 12.87492737
v -22.99198695 -51.29917338 15.93920216
v -35.40983051 -52.68003419 -0.14984785
v -36.15668789 -53.31886932 2.51977076
v -28.29927579 -53.82609740 10.73875278
v -27.25207806 -52.68155038 11.43676508
v -24.61125515 -52.81757936 13.22550606
v -21.99815772 -53.08198184 16.95507579
v -32.53583983 -54.31053787 -3.28781386
v -35.87709367 -53.69745940 4.15453734
v -34.52424332 -53.74989286 6.35863375
v -27.43888460 -54.34868857 10.97749174
v -25.08264408 -54.30246890 12.83322088
v -36.38426214 -55.47128990 3.14692035
v -34.84165668 -55.33756688 6.08814880
v -31.49712086 -55.38810045 8.69931467
v -27.20369212 -55.46292290 11.09869778
v -23.80569465 -55.70446327 15.00258781
v -36.07971221 -56.30243570 4.35151951
v -34.35945511 -56.28240108 7.09740585
v -30.33463471 -56.71181902 9.55284946
v -27.37167850 -56.74451590 11.18239760
v -36.38088331 -57.50581622 3.73349013
v -35.29356793 -57.73947015 6.01356290
v -33.06642547 -59.57513303 -2.41581886
v -36.52491793 -59.31544304 4.12276294
v -35.00156105 -58.98769945 6.53962651
v -31.58283606 -59.21310559 8.78962781
v -35.87296978 -60.37785858 6.01600343
v -28.51929329 -60.81271544 10.51106118
v -25.47246777 -61.02114916 13.49508949
v -36.54387966 -61.77331507 4.70963633
v -35.68480536 -62.62624264 6.93124812
v -30.59157357 -59.89076942 9.25110094
v -27.51475573 -62.10819632 11.56313159
v -24.03886244 -61.98703498 15.29054437
v -36.63762286 -63.01593781 3.45860887
v -32.92248771 -63.08569759 9.38237924
v -29.48292904 -63.14634532 10.31759940
v -26.58250555 -63.90267611 13.07728235
v -36.39152274 -64.43545222 5.05785504
v -34.70233083 -65.96263498 0.83030987
v -36.44143417 -65.11099637 3.85175878
v -35.89823097 -65.54489583 6.20180275
v -30.18102609 -66.17929786 10.38036775
v -35.98859534 -66.09494239 3.38558736
v -34.82882679 -67.36592203 2.24465062
v -34.15365145 -68.23313981 2.49006785
v -35.22745147 -67.37017632 3.26504093
v -35.14609858 -67.73040444 4.79718158
v -32.05819800 -70.03672421 8.17229506
v -25.81224032 -69.50115412 13.83535191
v -31.93752095 -69.40938532 1.95628405
v -33.98757428 -69.03022528 5.12192212
v -30.90088442 -70.35891712 9.40380152
v -28.28438580 -70.81634551 11.21396013
v -32.94716030 -69.55496222 3.44280899
v -33.20457041 -69.51078027 6.74556009
v -29.28577550 -71.19534910 9.64710396
v -26.25311352 -71.16850466 11.88291330
v -31.53843433 -70.64469904 4.26903414
v -31.61706775 -70.79191506 6.69940049
v -27.53485925 -71.74595445 9.96846333
v -25.42695589 -71.28521055 11.80918794
v -25.93597025 -72.20847905 8.11580382
v -19.81894858 -70.77566534 7.43717235
v -21.05153352 -71.26757503 9.51539911
v -20.95332183 -70.20333409 3.31089669
v -21.91968262 -70.95222175 3.98994284
v -23.11133035 -71.27454132 11.32588275
v -24.09879118 -72.05828279 6.44678576
v -23.59174564 -71.99547440 8.88870563
v -21.35629393 -69.54254210 2.31383927
v -25.34673177 -71.66838646 4.27954225
v -25.57997778 -71.89731300 10.12431178
v -27.26530842 -71.99694216 5.91441896
v -26.57875046 -70.61353326 12.44463399
v -26.27757005 -70.60071826 2.11911718
v -26.83287114 -72.06822187 9.12003499
v -29.69149500 -71.26658410 4.39829705
v -28.19824591 -71.92214578 8.20915587
v -23.93606119 -65.89367241 1.29484467
v -29.77244183 -71.57595456 6.45388570
v -31.08032607 -71.04151696 5.40436571
v -30.71313351 -69.90689784 1.98946986
v -32.49919787 -70.23633271 5.27243176
v -17.34074950 -54.17960137 -2.79899710
v -32.68953040 -68.00717860 0.92303241
v -34.38283503 -68.47462803 3.80273000
v -20.46181262 -45.41280493 17.95652881
v -19.46013235 -42.29329899 19.89774033
v -13.09684198 -42.61759669 -6.26953598
v -12.57714257 -41.50078818 -6.88349549
v -20.37399448 -49.52165112 -4.06505214
v -20.72495222 -47.88301513 -4.24936600
v -31.96275234 -58.68246406 -3.00457352
v -36.41304374 -65.08316845 4.45625465
v -21.03650570 -46.64113373 -4.29453794
v -31.35824203 -57.13411421 -3.36335669
v -30.65641411 -53.26928198 -4.13492788
v -32.19103068 -51.58429965 -3.72428913
v -20.67349292 -30.89007922 22.45816030
v -33.48531574 -47.16709629 -2.86242226
v -15.58570750 -32.24709257 -12.26637233
v -32.77030587 -46.04709521 -3.87584534
v -34.29636732 -48.59532416 -1.70810975
v -15.05000051 -47.89999872 -2.98999995
v -18.83745193 -49.76053536 -4.19751508
v -22.00448141 -45.63417286 -4.00420232
v -26.93618834 -45.82720250 -4.91997926
v -31.10079654 -44.74228993 -4.83884802
v -33.35482627 -44.23788562 -3.09192925
v -16.99846052 -52.73256078 -3.13381548
v -25.82458965 -50.48522726 -3.56911402
v -15.13805892 -57.58440122 -0.83775405
v -30.55999987 -55.16000092 -3.84999975
v -35.41764617 -54.57607284 -0.22016176
v -17.26331562 -60.39097160 -1.38432230
v -28.58239599 -57.35325813 -2.73489207
v -17.22772978 -63.77375126 -0.09632993
v -36.01335362 -59.46239084 0.92981837
v -17.88349822 -65.55178761 0.71653380
v -22.41271362 -64.86833096 0.69534685
v -18.23686622 -67.37525016 2.15946790
v -22.09351584 -66.15318358 1.15330925
v -36.53225675 -64.20686096 3.32536642
v -19.47426237 -69.19214875 3.15392972
v -23.30183610 -69.23795491 1.61683094
v -29.94302660 -67.74511933 0.13010255
v -20.24795488 -70.43593377 4.55790013
v -33.63978118 -68.13840568 1.65088009
v -19.88040842 -70.63477486 5.82146225
v -23.28466810 -71.54873759 4.67145070
v -27.58261748 -71.41564041 3.73699772
v -31.08291887 -70.38162649 3.01160384
v -21.95545286 -71.69210911 7.60803651
v -18.34014244 -69.36029345 5.61927911
v -21.52047493 -71.35962695 5.76565042
v -28.44881639 -69.58045810 1.17153313
v -17.30314270 -67.69800186 3.86058888
v -22.21296541 -70.28201222 2.77426164
v -16.01177454 -65.45536965 2.47419695
v -21.11727372 -68.23475659 1.28039089
v -31.40297160 -66.54566526 -0.37118932
v -15.08377679 -63.00386786 1.09168759
v -29.55162525 -63.81030381 -1.64349645
v -13.00813910 -56.21672049 0.51452452
v -18.30999926 -56.17000163 -2.40999949
v -28.24989147 -54.92009595 -3.40022380
v -33.93774107 -53.81091684 -1.57628220
v -11.71209849 -53.10231447 3.18533694
v -14.63158149 -54.52964455 -1.59613031
v -31.40297160 -51.73200741 -4.14308859
v -35.11999920 -50.42000115 -0.07000031
v -11.24770660 -51.63992569 5.52208908
v -13.32245581 -50.90912804 -0.71491842
v -17.22015068 -50.33317581 -4.00499394
v -23.83615449 -49.86641929 -2.96528172
v -10.66999976 -47.81999812 4.05000011
v -13.43999989 -48.33000153 -0.78999990
v -16.96999930 -48.51000011 -4.53999965
v -22.39270695 -47.32650891 -3.64570366
v -26.36486664 -47.56304622 -4.72727139
v -31.94532916 -46.48404941 -4.38002544
v -23.99827912 -45.24011165 -4.17146971
v -28.00224535 -44.35483366 -5.03477175
v -8.76221433 -42.77451709 1.01700355
v -12.65641209 -44.71944273 -4.07273788
v -8.84323008 -41.12717137 -2.63527059
v -11.35987043 -41.60389677 -5.77150518
v -23.86532351 -40.25413841 -6.37452584
v -30.55667318 -38.79758343 -6.20491244
v -8.82000010 -39.76999968 -3.96999996
v -10.81631146 -39.39525038 -7.44156213
v -23.76656048 -38.01276535 -6.96567912
v -28.58262137 -37.32864186 -6.84186816
v -7.82999955 -37.71999851 -4.07000026
v -10.11043228 -37.34904900 -8.63520987
v -24.55428988 -35.97067297 -7.98996072
v -7.59203546 -35.94188765 -5.92020294
v -10.86111832 -35.84561124 -10.44930518
v -14.99342173 -36.29557416 -10.69873665
v -23.41796830 -33.92010927 -9.78885964
v -29.68939207 -32.85380080 -7.55646126
v -10.06445289 -34.24170986 -10.76250989
v -25.91260709 -31.77719563 -9.36370343
v -9.04928520 -31.34695068 -11.40447240
v -24.83567595 -30.04975617 -10.87546814
v -28.97551097 -28.86647172 -8.53695069
v -8.02335516 -30.94686195 -10.41015051
v -10.84401738 -30.66131100 -12.84129079
v -28.86870131 -26.79582685 -9.00870468
v -5.15000010 -28.26000005 -5.53000020
v -10.29246394 -28.37156504 -13.45150359
v -24.34932441 -26.42727643 -11.28805988
v -29.87886779 -24.81346019 -8.23871978
v -5.35237417 -27.81332284 -7.61421584
v -7.82011822 -27.54277736 -12.59146538
v -11.22524776 -27.38519013 -14.07641172
v -17.04403944 -26.18107945 -13.46457005
v -24.90233630 -24.61609989 -11.48570701
v -29.87001091 -23.07258733 -8.36991146
v -5.48999989 -25.82000010 -9.60000046
v -8.76758527 -26.45348944 -13.79305869
v -11.62970159 -25.48600920 -14.57491238
v -17.22400822 -25.22111312 -14.01957683
v -23.67982641 -23.35968986 -11.93239912
v -4.75662900 -24.12740327 -9.26174782
v -7.32253725 -25.64309165 -13.25448323
v -10.76540723 -24.90605228 -14.84740898
v -4.65441030 -23.61287177 -10.56208741
v -8.48012418 -24.20199662 -14.71882313
v -12.84491085 -22.80283347 -15.64755477
v -26.38866566 -20.30209824 -11.55754738
v -4.76332707 -23.03807996 -11.45160478
v -14.48507700 -22.08111435 -15.87077975
v -21.85533196 -20.80286480 -13.98215257
v -7.74948159 -21.16567641 -15.84173553
v -13.95381987 -20.94780095 -16.49116166
v -3.06000002 -17.89000072 4.55999980
v -6.13956200 -20.96396685 -14.81857058
v -9.22232680 -21.42451331 -16.13279432
v -12.61720713 -20.94941586 -16.18266292
v -18.39167997 -19.99228634 -15.99115320
v -26.82964131 -17.54386164 -11.38770301
v -23.87752384 18.47975515 -18.35650578
v -20.89728042 -45.07037997 -4.29486902
v -16.54646173 195.22656500 -42.53513739
v 28.29549648 228.48056257 -47.86716402
v -34.51144695 242.79414117 -49.79781434
v -12.21198216 108.58321935 -11.48131862
v 12.50984706 175.84690452 -26.90190449
v -11.80114318 16.32732712 -26.13760345
v -24.64852110 -17.65112020 7.63721298
v -15.71024582 104.98145223 -11.13056485
v -0.91004913 264.77262378 -45.78274116
v -15.59013128 231.40904307 -47.05374315
v 30.97855300 248.28298390 -41.11708701
v -14.81040101 171.15287483 -17.40591787
v -26.38264373 270.89124918 -46.91384360
v -13.55941687 -13.06458749 23.17613177
v 21.78546600 238.39256167 -47.80557379
v -48.18149284 254.65640426 -27.33929828
v -39.29665312 178.58919501 -32.77039900
v -68.12845916 265.35207033 -41.16483405
v -2.70630326 134.13347304 -17.35846885
v -35.32456979 186.19306386 -37.45670989
v -36.13502532 169.86303031 -33.29529241
v -33.00305083 149.18947220 -31.76966682
v -32.81505778 -39.15637359 0.54438331
v 11.58477273 244.57716942 -46.84213176
v -46.42992467 240.42983353 -51.85038969
v -4.61679418 170.72264850 -17.83234067
v 24.45474640 212.62286603 -35.27813032
v 15.75839892 144.07368004 -36.64267808
v -74.96368140 255.86643815 -47.80067503
v -35.85424274 155.07131815 -30.18149175
v -26.21654049 -42.69635305 -5.71973855
v -15.29342588 239.44775760 -29.81694415
v -24.34763871 153.78732979 -16.34036191
v -36.96504608 171.73182964 -21.76681720
v -63.73406202 261.75031066 -35.21620110
v -13.21850438 164.46447372 -16.59245789
v -2.50693993 268.52768660 -44.23299059
v 25.17689764 208.77613127 -43.88158396
v -5.38009591 91.76973253 -10.39417926
v 4.48726863 66.27614796 -13.00565060
v -21.05547301 -27.81315893 22.29891717
v -9.98527557 169.90658641 -17.14427210
v 11.87739521 146.79169655 -36.69844195
v 13.87598179 248.80732596 -46.61105946
v 4.89293551 117.12560058 -14.93198890
v -26.82656050 146.14626765 -32.42601082
v 32.75555745 232.47231543 -46.90235481
v -29.97549996 -70.22735476 10.60124114
v -19.88270320 29.31719832 -0.22479956
v 5.43018151 229.27686572 -48.32147062
v -34.19192508 -67.24438071 1.35584921
v 28.18887122 252.83566117 -40.51274434
v -16.31255634 248.33393097 -46.34755850
v -25.31542815 -37.55040467 -7.26496801
v -25.70083551 17.15323888 -16.43708348
v 10.54281835 80.57969809 -23.40523712
v 23.10048975 235.51584780 -47.61085287
v 18.22632924 159.52792764 -26.78320184
v 13.03045545 264.65207338 -45.00316456
v -1.40880223 259.64018703 -46.72555625
v 3.40717379 182.63813853 -22.26979658
v -14.63092677 45.93431577 -1.08245446
v -39.25973549 208.64397287 -41.31326824
v -18.24785955 151.16085112 -33.99432078
v 4.07746714 163.09741139 -19.35346983
v -11.24442369 137.16290891 -17.39018224
v -31.29088134 155.31231463 -33.33639354
v 16.64956659 180.45946956 -28.75750139
v 0.30964488 248.32689762 -30.06337583
v 6.25736592 140.41928947 -31.54500574
v 29.76945788 229.62255776 -47.82919586
v -19.19437945 -68.51369888 13.85111921
v 35.17859429 237.10921407 -43.34878922
v -6.85032411 157.70521760 -32.65010566
v -22.24477381 -27.25288831 16.06061310
v -35.24631634 160.30119359 -30.95535748
v -2.56710337 167.79670119 -33.27064589
v -14.57510702 -9.56506096 -20.42321116
v 3.48835462 157.88081288 -31.60934150
v -27.55567990 270.77561617 -47.22937569
v 32.34945238 225.40526092 -46.29389942
v -29.72825617 -66.43299758 -0.15684956
v -27.33907849 12.21741270 -5.18477894
v 18.74841005 224.61052239 -48.85017499
v -29.14725430 212.43062615 -25.87140538
v -15.12772776 245.09540200 -46.16284370
v 16.32601768 179.85567451 -41.16346687
v 19.09258030 218.87919307 -33.10218453
v -49.20692742 209.12922919 -37.03488410
v 16.15118049 256.44168258 -46.05395347
v -28.01674232 72.01541215 -9.43013187
v -18.71967502 -69.27061081 12.03355100
v -41.35642573 180.35644293 -28.23339216
v 20.84085532 160.28223932 -27.84269303
v -24.04038049 193.52680445 -22.37544395
v -7.35145994 122.63191491 -12.68186513
v -51.23302713 216.49065614 -41.36190936
v 7.48774968 161.38826311 -34.29121897
v -76.29562914 264.71048594 -45.86152732
v -21.39178291 27.17771754 -0.73975301
v -24.54802394 -28.39144506 -11.38362009
v -9.97882802 169.03768480 -34.50670466
v -21.99211158 150.40475130 -33.57687965
v 1.20780570 133.88648629 -15.28675482
v 15.69859870 260.60801744 -34.99052301
v -10.68768278 181.29965663 -19.24166083
v -15.78233019 92.77900308 -29.34095077
v 9.79840104 135.33267379 -20.03063262
v -43.63128170 196.42886519 -35.13151035
v -20.37054487 169.16446388 -36.91846877
v 1.37505878 174.38565195 -34.95528549
v -21.97505347 75.65782219 -19.95973848
v -6.83081895 210.04463732 -45.53258419
v -62.20744178 264.34817910 -34.63257849
v -1.17431744 263.98000121 -33.06078538
v -6.97920099 103.81643474 -13.84325884
v -22.53094688 40.80680385 -21.15469426
v 17.53002964 259.07996297 -34.14523974
v -20.03005706 268.55409145 -46.82756588
v 3.41582880 175.23819208 -34.99457985
v -22.24817686 254.23377752 -28.93159539
v -0.13385619 265.84112644 -34.63093936
v -31.58631176 276.78614855 -39.95525092
v -24.13449809 -67.11637974 15.41953720
v 27.08392590 253.05283070 -39.01714087
v -21.20646089 -6.90881535 8.66346061
v 14.89911973 191.48708880 -43.82029921
v -31.65024146 -68.39010119 10.29854733
v -30.71403876 213.28528225 -26.05115250
v -23.83300290 101.07070208 -10.27183421
v -15.84148034 -48.74416441 19.25308816
v -11.11102384 73.43184203 -6.37284806
v -8.11352301 -40.72369635 7.81725161
v -12.00972032 179.42361534 -36.13321856
v 6.45189453 236.17631197 -30.46964481
v 1.70161040 143.03733408 -17.05800556
v -5.31630032 88.91369402 -29.48423475
v -2.02422845 68.83367151 -6.16371399
v 4.44534421 93.66156161 -12.73027249
v -27.57767402 156.80529177 -34.24012288
v 33.46597031 234.43725705 -46.07488215
v -40.41555524 274.48955178 -47.53362015
v -65.20398706 248.34895134 -55.40085211
v 9.47931036 179.48718369 -37.95386851
v -21.63496800 -38.36108744 16.78923704
v 15.37578087 146.30217850 -24.22274463
v -37.57991642 156.10823035 -29.21421453
v -21.68311737 -0.85102068 6.03509601
v 20.94541863 261.88245416 -42.31002554
v 2.68851779 108.31924528 -13.43221311
v -19.96113360 72.12992758 -25.03936179
v 20.99333704 256.78393245 -34.65553746
v 27.82427892 253.67778540 -42.31926426
v 24.18385260 210.25606990 -34.76740047
v 13.51729408 249.70282614 -32.80615434
v -73.22060317 243.84047091 -44.77154836
v -75.63479245 253.54743004 -45.79996690
v -12.59951200 235.17768085 -30.66217713
v -22.89464138 -7.82927964 6.58443058
v 21.43772691 230.23121059 -34.44349393
v -65.88980556 245.29418349 -54.27050963
v -7.34709343 209.11738276 -45.17496005
v -23.31590094 153.47482264 -34.19792652
v -27.31098421 17.43368432 -14.65595979
v -33.66739675 268.80368590 -50.01814291
v -35.37814319 128.68845463 -16.95857756
v -22.76549675 89.04677629 -8.72746389
v -34.03513134 157.33903646 -32.20482543
v -17.61348173 268.21702719 -46.48132995
v -7.10329600 227.50814259 -29.10999954
v -39.61450979 274.75467324 -47.11942375
v -21.67832665 -14.75032326 12.57001981
v 19.83223669 155.10433912 -28.96258049
v 29.27267924 247.88992107 -48.19195345
v 11.82016172 147.97058702 -36.44847870
v 6.03554631 212.29170263 -46.99652269
v -19.16838624 136.48147881 -13.52770720
v 10.49467828 253.11771035 -46.85420170
v -1.87098898 168.13200712 -17.89339446
v -15.09261597 17.19395258 -24.08514358
v -33.15120563 -38.81988674 -1.19331270
v -32.67943487 95.48011422 -16.85072109
v 7.10012391 75.95087588 -28.13260816
v 3.14106443 229.49765623 -48.68472368
v 12.81994581 163.46742213 -38.03439811
v -20.81933059 -22.10364118 -13.91361188
v 19.44374107 223.57155383 -33.73009339
v -72.22121209 252.75745988 -51.37667432
v -14.74127918 149.65218306 -34.38317776
v -38.14302757 167.76077449 -31.36939928
v 20.11713944 251.90451741 -46.58148438
v 2.26366543 236.36256158 -48.82615805
v 17.27583259 250.50684810 -46.27335444
v -28.34724449 -68.51644069 0.99889375
v 6.73403125 229.11100090 -47.78909311
v -27.99659036 -8.04879516 -0.81798539
v -27.84713358 255.07488847 -29.51280400
v 28.32260542 251.85143948 -39.83732313
v -38.57270256 191.61356986 -24.06364307
v -20.83350718 -12.97156420 13.74803856
v -65.23530185 278.31703424 -44.84682158
v 14.22053203 171.44869268 -26.53063834
v -32.53778070 -42.76920483 4.35342081
v -5.96076902 180.74828386 -19.44775879
v -74.64314252 258.35436583 -51.22455955
v 10.72718855 191.27616286 -42.63455421
v -27.15372294 188.69322538 -21.45826630
v -16.35836810 -64.25948441 0.73576375
v 28.33626233 236.50896549 -48.29216748
v 15.87392949 178.04847658 -28.34594436
v 19.62707192 254.86314297 -46.70434818
v -24.39664304 210.02529562 -26.00247227
v 9.93720721 180.61311543 -38.82529587
v -15.87875746 -63.54393065 13.91375251
v 9.89232585 252.61235237 -46.81503028
v -33.35578740 -66.10300392 -0.04288048
v -1.00078760 145.19822598 -16.08370617
v 26.80567652 253.00520658 -46.36865109
v 31.63186088 225.88601708 -46.40054703
v -15.03311656 -2.48961966 -22.30867185
v -7.79161556 259.74485278 -46.95250094
v -19.50671151 -68.03169847 14.52623773
v 19.05157231 260.35764813 -38.77099603
v -28.80014665 -20.87378502 -8.97799619
v -71.17298990 238.24377358 -44.02237758
v 19.91586760 260.22368670 -39.24833611
v 6.65957108 191.47075713 -25.43380857
v 0.04261985 230.29494286 -49.28143695
v 8.53544660 237.33463883 -47.46427760
v -18.28597859 16.83644019 -22.12759480
v 16.20982401 204.31710780 -30.66806868
v 11.50507852 212.76202798 -29.02027965
v -3.40801431 186.92615628 -21.61956951
v -8.92207120 274.66386557 -37.71574423
v -64.71203268 277.97564864 -43.38351265
v 15.84128104 239.44696784 -47.19685018
v -29.86239642 206.60771430 -25.00335313
v -5.81281818 185.33821404 -20.09923384
v 13.44123762 162.64908016 -24.47657660
v -6.90886844 24.17092770 -29.66867387
v -23.81437831 160.22209823 -34.64353830
v -32.29402751 246.21149898 -49.71123114
v 9.12219379 162.54526377 -36.04066372
v -21.45525254 212.15465665 -44.83384639
v -18.10255088 6.54354040 7.70462491
v -29.07774225 95.75645626 -26.30706504
v 24.90181290 244.02204156 -33.70055184
v -5.63776633 202.90893316 -41.31798446
v -18.42355914 36.29931062 -1.23185175
v -32.56772086 -40.94694182 3.04699386
v 11.53341681 166.39944911 -23.86506647
v -66.91738963 272.50811458 -51.03778839
v -33.67896751 167.26140678 -34.12886709
v -38.29119727 206.22153580 -25.52253567
v -45.61492428 262.51667738 -25.59678629
v -21.91039920 233.15756023 -47.20620066
v -32.62335807 277.04405785 -39.95144740
v 11.78339124 199.08516109 -44.85258088
v -20.46130039 75.36060363 -6.71324227
v -72.08299637 243.01354587 -46.95603624
v -19.68921535 267.29282737 -47.20776528
v -26.86941251 95.09369731 -10.34315675
v -44.02563721 203.41078937 -39.87124935
v 23.99863303 218.61222386 -35.70796177
v -20.55369690 90.70659429 -9.00844671
v -45.09309679 204.63789999 -39.57362846
v 17.94253662 264.01114464 -44.40946132
v 10.65873634 228.17449272 -47.08953574
v -13.11606448 -55.65911531 13.23298272
v -2.21419777 220.21147609 -46.82142287
v -4.10520751 269.34596896 -33.64665061
v 29.68457714 182.75584280 -37.17055917
v 5.36927907 190.06448984 -41.14151374
v -2.07351055 142.18549430 -15.51933587
v -5.29520027 265.94197750 -45.63177004
v -0.07944076 227.68482566 -49.35947806
v -51.81147903 240.04353583 -52.32258141
v -15.76123945 -44.07526925 -6.09127898
v -31.59889206 245.31345069 -48.26500267
v 19.92455311 232.94463754 -48.16389084
v -35.01380980 272.33946323 -48.32869768
v 6.90801954 261.26998663 -33.56214985
v 5.39918058 142.56812632 -32.02275559
v -60.75749174 271.15938067 -52.73603275
v -74.40968603 257.27993250 -42.44811833
v -69.17904317 270.80208063 -51.30295828
v -1.80100685 251.73893571 -47.76121676
v 33.54118764 241.05146527 -46.14009708
v -23.65193702 -19.54567619 9.05771460
v 29.04886380 240.57483673 -36.20986268
v 31.31126240 245.96889317 -45.62772810
v -26.06254071 162.78746724 -17.82916114
v -29.04304489 225.79303384 -28.77208777
v -12.06620410 55.33333495 -4.03534621
v -11.53962407 88.19534630 -9.44258273
v -31.04870021 -35.34779325 -6.76850509
v -4.32175305 166.72188044 -17.37659052
v 7.66817713 265.96620679 -45.38226500
v -22.22006395 28.52456830 -1.40040810
v 21.42626047 227.10117698 -48.11380431
v 2.73665064 207.13794231 -28.10977213
v -27.01346949 -67.91192293 13.39106727
v -16.12502523 -63.15995008 0.13685753
v -6.39101025 -17.71122962 17.35147834
v -9.43109021 269.91343498 -43.61307248
v -28.81998010 138.16730678 -14.99303989
v 7.24718207 241.77768826 -47.73143306
v -23.28187786 94.12737191 -9.45407897
v 19.69415694 187.85159290 -30.59992194
v -28.59212831 -16.67872816 1.86773762
v -33.30725804 -41.44095257 -0.71559288
v -14.61841166 -5.84671553 -21.32471278
v -17.33635925 -68.32195818 11.07964665
v -26.03714168 -25.14624596 -10.71454678
v 7.54353125 63.60536069 -18.72963831
v -20.87586746 180.13899028 -38.58943284
v 17.64609478 174.09557104 -28.63556333
v -2.58753961 116.09468609 -15.17827716
v -35.29154509 -63.61165643 0.22936384
v -13.82654998 -60.80454215 1.27238315
v -8.10590200 185.28357148 -38.65203261
v -13.27860914 253.24058533 -47.20503837
v -4.70674876 104.69087958 -11.04967669
v -13.69234361 -62.58437037 3.45985359
v 2.39459635 90.08113295 -31.99799731
v 2.43938179 233.81353915 -49.15335774
v 6.15672208 78.61115783 -28.15817669
v -20.81197128 198.48762453 -40.84570706
v -36.21423617 255.39872050 -28.38989906
v -8.20328481 260.75720787 -47.25056514
v -24.18746240 178.07507515 -37.68926114
v -16.71300456 -59.29259956 15.17991349
v 1.44807191 79.04466987 -26.06030554
v -32.42385387 -65.83406031 9.76049434
v -9.83993243 189.53557312 -39.00084645
v -7.52755627 166.47890210 -34.05695781
v -23.25742319 -4.67492500 4.98942193
v 20.17111331 227.60356963 -48.06760699
v -5.63474232 250.82549453 -29.35569175
v -35.68293899 181.92432821 -21.92794532
v 8.75441078 164.71448541 -21.88876085
v -6.98027620 262.87844777 -46.77551240
v 15.97995125 260.30620933 -45.87337002
v -32.88508207 100.17327219 -22.83167653
v -12.31347304 65.01737237 -3.97708686
v -36.43379733 134.55130160 -27.24021301
v -30.31748906 96.28717601 -25.72982945
v -20.72061226 59.04510245 -22.63889648
v -17.89047755 -3.92815704 16.29077829
v -15.95488936 180.04333973 -36.57695279
v 0.23527473 187.11078167 -22.42811769
v 13.02829571 140.78851044 -35.95018759
v -35.41098163 -66.87754393 6.39246218
v 11.30375080 214.75441754 -29.66706641
v -36.06716916 175.73289573 -21.34384215
v -11.41553000 157.34392405 -33.08955953
v 6.84118737 244.17230487 -47.85313830
v 8.04508664 161.12747788 -21.20545506
v -17.35947654 70.51685452 -5.76857664
v -25.53647384 80.23604751 -24.85272847
v -27.91990153 15.13072383 -8.13652389
v -25.28197318 165.00183940 -17.44708419
v 10.60972735 226.88753903 -47.22738639
v 25.08113347 166.74265265 -30.35496548
v -33.30200538 249.75131452 -52.03630775
v 13.63739185 147.65642583 -36.83308139
v -18.70396733 271.01871371 -45.65850273
v -18.92042346 -58.60866606 -1.90948683
v -14.00365587 155.84293008 -15.57476819
v -1.85194984 166.22218490 -32.63956308
v -19.78488453 55.46767265 -22.45086432
v -22.48384804 -18.76100153 -13.80305085
v 16.45429619 249.14020300 -46.30354792
v -16.13920368 28.41641195 2.83293263
v 15.45542851 166.82803631 -39.51923177
v -10.70829295 136.20276749 -17.33170263
v -17.60724932 120.63349783 -12.37957645
v -29.25088257 -17.65091904 -8.93308315
v -28.26229855 -62.95117736 -1.36557920
v -20.78241482 -42.04582423 17.73484983
v -28.40066701 -21.82670683 -9.33675189
v -12.17010431 -24.34299141 -14.89049569
v 11.75918896 112.06984520 -20.21581493
v -13.41901626 26.38254128 4.65934165
v -1.56505196 66.93797559 -6.14695204
v -19.79838870 69.67731565 -5.61900344
v -8.94308370 270.70105076 -33.00569952
v 20.74100450 227.46986151 -48.07140306
v -12.38000020 60.75000018 -5.79999993
v -52.87729949 259.72461700 -58.37040767
v 23.30036648 181.20414019 -33.00011903
v 7.70872459 157.10878372 -34.46423635
v 10.90537850 176.39897764 -37.69472241
v -73.60151410 254.86052036 -50.48549548
v -20.18852159 -19.22693662 -15.06493147
v 6.89231418 250.56013465 -47.23878950
v -15.22171963 62.00532988 -3.40104662
v -22.19884098 51.73204467 -5.99595904
v 1.15997845 265.77726007 -45.43855041
v 3.07135703 87.70139515 -11.30040549
v 13.26030493 213.33849430 -29.91716750
v -32.17001259 -33.42094645 1.36080338
v -14.52973299 156.90393746 -15.88960737
v 5.09147532 165.23411870 -20.15338466
v 10.77653375 251.03393197 -46.91695049
v -21.02084085 -39.29718584 18.53252575
v -18.81632209 266.37867093 -47.67488688
v 0.50580845 180.84852397 -36.95304692
v -8.48471466 63.20609897 -26.15144290
v 27.58901753 167.67174006 -34.27410126
v -35.79753265 -66.72202051 4.29609837
v -20.28847300 121.55967951 -12.12192792
v -27.31867880 -66.67276472 12.73381710
v -14.76362813 152.93702483 -35.00278294
v -17.58614928 8.37112032 -23.17360044
v 23.88440631 258.24144483 -41.26806185
v -17.03785732 150.93092620 -34.30210799
v -25.91343410 150.69019794 -33.25869516
v -38.23705763 143.45113933 -25.95331147
v -7.39906076 153.31384540 -31.89690411
v -71.57130539 244.70901489 -49.05150458
v 28.35156955 249.75177646 -47.03044891
v -1.27695617 156.85689449 -30.45606986
v 11.39501203 241.89983308 -47.42109776
v -17.73450896 261.23327017 -48.34694415
v 4.80297906 230.06966710 -48.61833528
v -12.17450481 -26.76255442 -14.18203861
v -37.93670610 181.32127821 -34.08718854
v 8.70637689 118.43561381 -18.06557924
v -17.31154323 88.92434835 -9.14296601
v -24.41700920 53.40772867 -21.08624391
v 17.12645032 213.94701302 -31.99216723
v 1.43519964 268.16567779 -35.66207364
v -28.29603292 10.70687920 -9.34779178
v 25.37348494 219.63578463 -41.01337120
v 8.15797225 149.00465310 -34.32418033
v -3.61562544 136.27916574 -14.20438569
v 34.68465433 230.27892411 -44.93030533
v 10.17117407 265.51708579 -38.52085769
v -15.51663596 -59.06036124 -0.35566505
v -34.40647200 237.77800798 -46.82740569
v -65.43362886 266.61512256 -39.42949697
v 14.45620507 250.81440806 -46.75181583
v 17.86268130 177.36981809 -41.01084918
v 0.99720375 183.37002397 -21.59694210
v 23.87116663 170.05874217 -29.91789952
v 20.11994831 148.92315865 -29.55005132
v -29.06600758 99.21008348 -26.63054504
v -34.46719423 180.55166304 -21.36304043
v -75.14221966 258.71124864 -50.64842105
v 20.46029456 238.32511902 -47.51919210
v -68.95475835 257.35646486 -36.31038964
v -1.82541821 245.70018053 -48.22035506
v 2.89347651 153.74696255 -31.47085756
v 23.17584492 250.62245131 -47.26421833
v -2.25997390 158.38761628 -16.84930921
v -1.33796642 173.05798829 -34.62762758
v -15.16456436 28.35468017 3.36053642
v -17.78358221 27.00780891 1.99827552
v 8.79156217 150.68046749 -34.00163352
v -21.98714018 155.18955886 -35.09318084
v -30.62634543 -67.64888018 10.51587146
v -8.79364554 269.00035143 -32.18876198
v 24.87891354 256.56592846 -45.93043029
v -16.21176675 54.07265574 -22.39599079
v 15.82545973 248.24799597 -32.64294565
v -28.82440761 -8.75672605 -2.38681794
v -37.20792755 270.48009634 -50.74882880
v -17.63620228 77.33599097 -7.13202870
v -5.89533523 27.39554644 4.80771204
v -33.50223601 210.45580506 -41.45701230
v 6.15628436 146.43299580 -33.61999243
v -6.49794284 128.70642543 -16.63939282
v 12.30002940 170.55755854 -37.77192906
v -18.49338226 -66.46537036 14.92963638
v -36.53219342 -61.25783175 2.40503368
v 28.24265137 225.88168085 -47.46856913
v -7.34937051 190.64427912 -21.73144743
v 29.14595231 236.76197231 -48.18293452
v 31.68297932 228.46385837 -47.18132690
v 6.25205133 55.15070632 -15.80205932
v 32.78193250 243.64116788 -45.98666355
v -23.43954332 20.02798207 -18.93632673
v -0.66039216 254.15611267 -31.35250881
v -6.21082680 267.84235239 -32.36738965
v 9.04191844 261.89064980 -34.50471535
v -14.32611607 234.57933962 -47.32571542
v -40.84026441 182.86071718 -26.24393068
v -7.22900778 77.77692378 -23.46636169
v -11.84385456 -38.02971914 -9.45767388
v 33.93814713 230.33362627 -46.13209143
v 8.65042210 210.50226688 -47.48516157
v -13.66569754 269.81753111 -32.22353011
v 8.85621365 257.82921910 -46.26190662
v 10.54288913 78.29303294 -20.98206617
v -9.74565558 266.09206200 -45.73125765
v 5.47709689 125.09243190 -16.00466110
v 10.64011082 77.63508707 -22.07878418
v -9.83549561 264.50398564 -46.82700336
v -19.27818172 0.21316342 9.69509408
v -74.88057762 260.30167937 -43.02773625
v 14.06162698 264.35709000 -44.97958720
v -17.55035855 15.97531885 -22.87370525
v -14.77364730 167.35810041 -16.89782925
v -16.79896004 93.07778627 -9.73993912
v -7.44705182 270.29564977 -43.33844408
v -30.21269105 -61.78430840 -2.37920182
v -33.48489478 159.89850461 -32.31123090
v 3.54642491 262.93930411 -33.99362043
v 23.91590364 258.65289569 -45.08658126
v 20.79766989 201.05539262 -46.30373046
v -3.83886672 180.33480644 -37.31680661
v -8.43084976 272.24653959 -34.88519415
v 11.28126681 154.69655395 -35.65333784
v 9.51472204 234.20953751 -30.56513891
v 0.62613294 196.58841193 -40.95372930
v -6.56867027 102.08261013 -10.69501787
v -27.14198641 274.83370900 -44.65272650
v -11.31252851 127.63021886 -16.56924561
v 10.98871045 180.64706028 -26.22074075
v 15.47431294 255.01471758 -46.15287110
v 4.11810493 228.70789468 -48.44172671
v -34.79519486 164.93089497 -32.74124116
v 12.61664554 217.10383892 -30.27594462
v -17.80253835 267.05619693 -46.60330713
v -71.44255936 273.25594425 -48.22604358
v -14.32618126 58.25275928 -22.76940458
v -24.62921664 -59.97865647 13.99358362
v -10.37184615 267.02740788 -45.33077404
v -9.58452467 167.22205281 -16.80553518
v -4.69819969 230.87677360 -48.78389463
v -16.97619259 0.68652502 13.99634778
v -11.54543459 159.95520353 -33.44989195
v -16.37807302 80.86271584 -10.79276111
v -9.12007596 55.92335388 -23.42559956
v -4.64519812 187.53433228 -21.64125629
v -18.63205060 104.86530513 -10.82053222
v -30.11824563 146.51171863 -31.77316859
v -13.80841527 178.26490104 -36.16230562
v 25.84092319 252.12293863 -36.87963262
v -13.78947496 67.74136424 -24.47362989
v -26.84968710 156.19041026 -34.36369821
v -62.26790696 266.05504751 -54.12862077
v -16.18037373 246.76106870 -46.22299224
v 16.11985080 181.19828403 -41.98160768
v -37.68721595 159.36517715 -22.84089290
v -18.59881170 -43.20372641 -5.92555571
v -2.04383628 242.63197184 -48.29165339
v -6.59751100 74.18048382 -28.08572538
v 31.72146901 237.96705902 -47.39435017
v -16.40185528 171.18275166 -35.44085845
v -49.42146316 279.00043130 -38.65097091
v -24.60722439 180.56279421 -37.71856800
v -19.67210881 29.71106581 -0.33607884
v 0.32358154 149.69685674 -31.47882968
v -20.67865618 269.20819283 -47.03337327
v -23.91394973 -14.71622195 7.62739778
v -24.50594679 27.11443044 -3.02648568
v -27.70391293 74.87130910 -24.70958419
v -24.74475279 79.04727757 -10.73343959
v -22.58671820 -22.25004695 -13.15444801
v -47.63132334 279.41322327 -40.40316120
v -34.16948766 155.23247421 -31.96791187
v -36.32276505 183.55992436 -35.80967337
v -28.87121215 -4.55081416 -3.12363892
v -8.99041630 129.60621715 -13.77178170
v 14.43867758 262.80903816 -37.06374764
v 7.49737956 154.91257608 -33.88388082
v -21.93255723 -36.22939065 16.54967293
v -27.67401747 -7.01322313 -0.05879399
v -43.67426410 206.26902580 -27.42785774
v -27.78972685 20.00403218 -11.85481157
v 18.56229641 183.05045366 -29.60884757
v -0.30399446 87.98760921 -10.37803106
v -15.81194066 23.40279520 -20.32014541
v -10.53713728 248.17837775 -46.85043171
v -14.30494897 -35.59282422 -11.27457246
v -18.52365211 4.11855802 9.27088968
v 7.98284821 231.69866204 -47.72298411
v -28.96767482 28.09578553 -11.26147248
v -59.87747386 263.14610243 -32.52849728
v 0.48775226 159.95268524 -30.71715869
v -24.98006634 163.11946511 -34.83101353
v -6.06421567 152.09162235 -30.36723658
v -17.68254302 265.88788629 -47.48735577
v -14.49548081 76.01393014 -22.85814099
v -7.90068973 266.53575897 -45.43928057
v -5.29699586 178.55006456 -19.07844841
v -12.27613352 26.60432830 4.99663735
v -14.96754494 -59.98187885 0.21237803
v -37.82857582 158.48059952 -29.56533059
v -23.87540229 -58.94837528 14.95804638
v 24.26589094 258.28018785 -43.77102107
v -22.08257467 0.06140817 4.93143266
v -38.60392794 157.87376463 -28.60789560
v -11.34605333 210.41633189 -26.20354295
v -66.96740538 263.75654340 -39.26743940
v -19.72034387 100.28368235 -10.20304207
v -5.58640016 175.04583299 -35.91828421
v -28.18700299 -17.14011282 -10.30773949
v -19.94367689 166.94158316 -36.35623679
v -29.36610021 -16.10449702 -0.34438545
v -39.53006491 229.23460603 -46.09215260
v 5.96470200 243.23444068 -47.85137624
v -35.51651910 -64.91751224 1.18300749
v -3.24909482 14.42856248 11.25633996
v -28.95730361 71.31744921 -10.50364040
v -11.88056916 17.71411858 -26.16064996
v 21.98961191 206.98703825 -33.56494755
v -19.35452782 -51.00134015 -3.76455812
v -48.05587977 261.58285141 -25.49958974
v 17.66542159 255.62986732 -46.38441280
v -26.62096918 63.14697117 -22.42946066
v -23.91850390 -3.81766399 3.80056561
v 12.73416914 213.15419674 -49.02469739
v 0.46536964 238.14871907 -48.66620898
v -2.05705175 118.29595268 -12.44334131
v -8.50512646 25.82192607 5.78171853
v 18.14272255 170.19182444 -28.48474868
v -71.18859142 239.36533928 -45.62621564
v -14.74634651 -37.75528446 -9.52566694
v -20.73385194 -60.45374274 -1.34074222
v 10.04063431 133.47980380 -20.55494301
v -58.71022120 264.49748874 -31.86614066
v 12.20803987 239.03830349 -31.75839037
v -2.52496777 53.69824916 -29.62778695
v -16.96984842 -11.97065040 23.63905497
v -71.80652767 249.87404048 -50.27292669
v -36.15039960 -65.05236030 2.55677616
v -25.16129985 -20.37534490 -12.41815556
v 11.85739040 211.11489832 -28.79991196
v 9.72713903 256.50930405 -46.37318105
v -15.81268944 14.47879151 -24.41148087
v -7.54129468 25.52488446 -29.48133834
v -22.92007022 -41.39353335 12.92775199
v -12.16336992 -59.78449062 7.37835048
v -74.83404875 255.83407283 -42.29930043
v 23.09818752 247.28187919 -32.57039189
v -20.19278519 66.61086529 -23.78743514
v -24.44442548 151.56042576 -33.48049894
v -13.03328760 53.60666662 -3.37006222
v 21.61304094 261.63926721 -43.66083816
v 29.16856669 232.75598884 -48.01949859
v -19.85000074 92.05999970 -12.23999914
v -20.80602571 28.61007862 -0.42010756
v -26.58364177 18.94658431 -15.58666024
v 13.69998883 260.06558537 -45.74206844
v -30.94332665 203.69577408 -24.21900257
v -26.87120251 23.70743826 -13.71272933
v -10.92899311 61.40770391 -5.72523568
v -33.21605548 -42.78017208 -3.25072021
v 19.33458634 194.49356198 -31.35608509
v -21.35466225 66.60202146 -5.23501588
v -16.45613462 210.63977480 -45.12074962
v 10.93160175 201.73592865 -45.04068196
v -12.56825868 -57.46679753 1.61633373
v 14.19567037 263.90531659 -38.08248043
v 3.95001331 177.56895721 -21.41544409
v -17.74812490 23.61403033 -20.47093585
v -21.84247226 -33.26669708 19.01022345
v -7.46176206 -22.34573662 -15.15426580
v 5.01219183 157.37691522 -32.08625317
v 2.12333421 238.14156651 -48.50247502
v -22.87923731 -15.46885353 -13.75014428
v 4.00234060 153.22427452 -32.08399191
v -13.50644417 206.34365082 -44.29428279
v -8.51558521 27.87877806 5.10549126
v -72.48511910 246.73816562 -48.61330241
v -69.09430772 249.38713014 -53.60835791
v 17.10044406 252.56726146 -46.21070251
v -5.45718102 272.31320739 -35.63436121
v -34.84991565 -66.81056321 7.72532495
v 23.52325805 255.70234656 -36.59728914
v 3.06407479 44.03737560 -28.81342359
v 10.41588746 265.05708694 -36.84750572
v 11.19679399 257.63285160 -46.09113559
v 29.63968366 184.80260670 -37.75048628
v -71.14142925 257.95674324 -39.46433216
v -22.93962613 14.61852714 -0.73146308
v 11.44966297 172.83958197 -37.61967272
v -67.79760122 262.07491755 -38.83244470
v -9.80026275 69.84655559 -5.35022328
v -55.38329110 262.17147708 -26.57820098
v -38.30159828 184.48610604 -34.63265300
v 19.12274212 168.48202050 -28.45954336
v -36.47362068 150.72600543 -28.42112444
v -11.32788602 27.98424289 4.89549851
v -40.69816321 173.72795939 -26.74026787
v 2.05960241 255.16429543 -46.71110958
v -10.94721630 -21.77215181 -15.93072340
v -22.74318412 152.14779973 -33.84523094
v 16.35018177 251.28450990 -32.49546513
v -31.40540048 184.92473662 -38.82648423
v -33.49750489 -68.43768060 8.33120570
v -67.42890179 252.21717358 -54.33879793
v -8.63823574 259.40224528 -47.05361649
v -14.58788570 265.20988345 -47.13395983
v -19.60000023 97.12000191 -12.91999966
v 5.28610591 261.66144013 -46.32177576
v -74.62780923 248.00944328 -43.23754087
v 10.82256436 118.70630085 -20.31804062
v -1.13871193 211.72562242 -46.28203437
v 15.36105573 131.19223714 -23.29913154
v 21.00999281 168.48205030 -40.88458791
v -6.69702236 192.49802828 -22.12104201
v -74.65103269 254.31972742 -48.44699427
v -15.68638906 51.76811293 -3.05232615
v -10.87364368 271.48878574 -33.39595348
v 19.51587945 166.70151055 -28.05634588
v -46.95207998 203.10914516 -33.77706930
v -26.82711370 -3.95644363 0.36409614
v 3.33911506 154.61833775 -31.52230754
v 6.97160885 138.72408867 -32.33920410
v -25.21931939 76.61501318 -22.74879813
v 12.20616326 244.85729635 -32.26418421
v 13.26041389 221.31904960 -30.61035089
v 15.67818969 263.23342323 -45.23917660
v -4.80064237 133.78800452 -13.92294932
v 10.16057469 228.69551182 -47.11280763
v -22.96505682 83.96797627 -8.15863721
v -73.63869250 254.70519066 -40.58263078
v -20.85179649 193.10799241 -39.86378759
v 4.08036541 176.79288983 -35.21001339
v -27.01838873 135.49865782 -14.25439212
v 21.98413387 180.23112416 -31.18716180
v -72.88708538 252.11414695 -50.39229244
v 28.99659239 249.47875738 -45.85619643
v -14.65834491 89.46324885 -12.57079281
v -37.21182421 135.26856899 -26.55356750
v -34.29080546 138.60553503 -17.08884351
v -21.95651457 -54.78358269 -1.75133417
v -14.33980092 80.23364097 -8.10163561
v 8.30606464 250.45901537 -47.23659530
v -32.37222880 163.40012848 -18.72599125
v -15.99653810 58.14671144 -5.73916640
v -3.95618565 212.17709780 -46.16997018
v -46.77445069 269.85341311 -27.94315293
v 19.14338768 174.51079190 -29.22418341
v -37.78285161 133.25093687 -25.13043769
v -34.53959152 -63.95414472 -0.45895483
v 26.55856311 171.15488648 -32.29713812
v -26.96795389 28.36640552 -5.16188331
v -39.82428089 177.65580118 -24.75541271
v -8.74089357 71.35875523 -5.73091069
v 19.68089864 197.81145453 -31.82578459
v 25.14482476 251.46391988 -35.07983312
v 16.05057903 158.57237577 -37.95710206
v 15.68922400 220.60532868 -49.28849638
v -16.53106138 149.11051095 -33.69607031
v 5.73365670 177.91636288 -35.71233526
v -18.75982061 -40.10939971 -6.67962432
v -36.02008522 170.81537843 -20.95912397
v -1.97872403 265.96859097 -45.34120485
v -11.18369587 272.46090770 -34.71916169
v 11.93777286 209.23468471 -28.56372483
v -25.16770549 243.66113544 -46.47906497
v -23.39637280 189.86591697 -21.39501087
v -27.25956962 -69.50975209 13.03178910
v 24.19866621 167.82549024 -40.59128091
v -4.59534675 229.64274883 -48.75898734
v -68.47380102 259.58433747 -37.72540018
v -11.58371475 176.18006468 -18.22941378
v 1.18020223 59.35232714 -31.09400719
v -22.75605500 58.42809752 -4.72664693
v -1.19843392 92.99914539 -11.02421712
v 7.02427747 142.70722866 -33.17723051
v 1.31339289 265.83629847 -35.13083607
v -70.37269324 239.74044621 -47.27303237
v 8.85096379 212.07053959 -48.02760109
v -35.04631668 -65.94845653 7.84894265
v 19.74435523 152.26671100 -29.27186340
v -2.45239283 -4.90599126 12.24138588
v -8.98628868 87.03891933 -9.17607080
v 15.39243385 261.15593314 -36.16334125
v 29.06869166 186.12374365 -36.56044975
v 14.88833316 237.95200884 -47.03192785
v -30.38452752 -17.38212630 -1.93740719
v -42.53153130 278.45934033 -38.58464211
v -10.52377373 108.21986198 -14.60573170
v -35.66105291 -61.48949265 0.24726524
v -66.73706323 277.24292874 -44.66192052
v -33.14860165 -68.77648085 2.02507852
v -65.71843475 270.68895102 -51.74591392
v -14.04606085 181.73107505 -19.08621751
v 25.97567253 248.21999669 -35.12524068
v -30.58475815 164.76137936 -18.22231896
v -33.50713849 -57.46608600 7.94325490
v -37.65450418 183.77269804 -22.84908481
v -35.04425287 203.21401954 -41.09861329
v -34.68750790 -58.54462832 -1.14216364
v -11.63698360 116.22591317 -12.22651266
v -27.19416097 29.88865413 -5.36195887
v -1.97171373 194.55929101 -23.34965393
v -72.81333953 261.85682416 -42.42679477
v 10.75388864 179.09261584 -38.53987902
v -23.47257547 174.20732975 -18.58009025
v -2.13207747 190.21272659 -22.36961387
v -22.84130082 -33.03691000 12.29817607
v -28.76091190 28.41740102 -8.28235690
v -15.04285075 73.48514348 -6.66916510
v 17.39791222 215.78288078 -32.43803233
v 13.49972375 253.39454412 -46.56597972
v -28.57940085 -65.42899460 -0.72875386
v 8.85448232 143.38958263 -20.10911144
v -2.06827163 230.20745814 -49.18521270
v -6.40990352 133.00295174 -17.09331758
v -28.08860876 196.11991942 -40.21348059
v -7.65201403 257.07575679 -46.75735906
v -17.24136248 47.23030329 -2.27225409
v -30.32494523 276.95912123 -42.43585467
v -27.59873681 103.07809711 -11.60226576
v 1.25843054 167.92327166 -32.18613565
v 6.35411451 262.13684678 -46.00377008
v -9.53082088 103.40292752 -10.93703508
v -23.01034331 155.90888262 -35.01880541
v -26.80337429 181.65063858 -37.67159581
v -21.96592279 180.81463873 -38.49023953
v 5.69910556 265.64568281 -35.72529554
v -12.95113750 -56.40749633 12.60898914
v -21.54723555 268.28968525 -47.81051353
v -23.51300791 181.55471981 -38.14030066
v 14.42971453 159.42804515 -37.86289692
v -0.30370062 204.85937595 -42.52929613
v 26.11572854 205.02552390 -42.52160341
v 13.43191136 240.06685615 -47.37527668
v -38.77972439 170.82245648 -23.57819304
v -25.76703578 14.88458924 -16.72524400
v -76.74486190 260.66082716 -45.64410076
v -59.31851640 260.39525867 -29.48484384
v 12.83873525 147.15000987 -36.86767444
v -9.93551314 232.56118596 -47.04446346
v -23.28436635 22.79592119 -2.35294807
v 5.75982966 170.78842223 -21.31481841
v -28.42579596 180.84947765 -37.88686916
v -69.27800179 254.77665663 -35.81941873
v -60.61664969 260.83159447 -32.06695616
v -17.72015728 117.91618913 -11.96407992
v -17.99455099 -18.50658469 -16.80381596
v 25.70323646 210.73120832 -36.90806776
v -27.52039023 -29.75267731 -9.38304886
v -19.31082085 181.81526661 -38.32932189
v -28.11940759 273.73909950 -45.68803310
v 1.55655912 268.86317134 -44.64622214
v -29.44450080 -57.85762146 10.26511937
v -21.78332955 -67.05497950 15.74895158
v 24.95978773 211.55542135 -35.72478518
v -26.34040266 -1.15911011 -14.23692983
v 7.69473705 148.24575186 -34.28220376
v -21.70226723 -59.57299471 17.35978201
v -35.44355184 149.76824820 -29.18337286
v -36.33388504 156.61348403 -30.08511849
v 10.43289062 186.41485274 -41.51199758
v 13.03069480 255.55524230 -46.23825103
v -9.95111186 23.43456633 -24.84440990
v -22.32061327 177.35670507 -38.18913549
v 0.42305264 229.11378741 -49.01066050
v -36.62077338 182.20357597 -35.09093076
v 27.61994675 226.54801607 -47.54227027
v 9.89988539 175.86712539 -36.81673855
v -57.90843442 261.79018617 -28.61876786
v -35.11073068 -51.47634447 -0.27307853
v -10.26659273 16.67397097 -27.25977637
v -36.29495949 -56.99379742 1.63315411
v -25.08123405 21.50732651 -16.88714512
v -30.30092083 -16.05638117 -3.23850359
v 24.83651228 226.27730668 -47.97583818
v -34.73263234 225.73822737 -28.67548540
v -31.11960553 168.29429567 -35.21456942
v -34.03718397 158.24423730 -31.83498234
v -34.80743617 -67.74354726 6.66521443
v -29.99227680 97.22823650 -26.05573274
v -31.92351386 256.36094809 -30.20413034
v 20.56658641 171.75929248 -29.33271788
v 4.74473089 149.57261086 -33.50775316
v -30.83410114 -25.94932914 0.10483448
v -7.65151624 228.51088643 -29.29458395
v -14.86488339 175.38429797 -18.03742535
v 12.12954521 108.43043774 -20.19173279
v -5.80083951 93.31110120 -10.41702274
v -22.09944092 -20.08428052 17.50886999
v 21.20621875 238.27597499 -33.58769789
v -27.48361789 21.69572189 -12.49902416
v -23.98232371 -60.07265300 14.95624240
v 14.96510301 265.58896899 -43.90949383
v 31.60710260 245.47484517 -46.44020274
v -42.89910942 240.37209153 -50.83300546
v 5.43046463 175.31113327 -35.14502943
v -23.63829501 81.31235093 -7.90460687
v 30.74645996 246.41941488 -46.19098827
v 18.90874654 244.01398003 -46.20442539
v 2.95849866 177.32173204 -35.44972837
v 22.51081169 234.01360214 -47.95427248
v -19.02341098 266.98067784 -47.02445865
v -44.03221980 241.24921858 -51.44507065
v -27.95377374 97.47386724 -11.10473182
v 22.24177495 199.39589500 -32.93848410
v 29.00089882 175.27657747 -35.20204127
v -0.38911632 106.56396300 -12.13145722
v -13.38514220 173.16205800 -17.68486388
v -26.37333982 73.57065380 -10.94126049
v 22.69453742 259.54854488 -41.03326797
v -28.34203653 177.37461627 -19.45258677
v 22.36589231 222.17521071 -35.24735197
v 26.28134005 225.06827116 -48.55601490
v -28.76965888 -65.28388709 11.04645804
v 1.81208237 228.09979320 -49.03716967
v -5.10169985 183.35303664 -38.34426776
v -38.92555833 158.89340639 -28.64128165
v -20.71406133 267.05613732 -48.05059731
v -28.71778421 27.44593844 -9.39583033
v 25.48760548 255.80373406 -40.03700614
v 20.20884492 174.51697588 -29.35630828
v -12.99223024 96.29571438 -13.70656490
v -10.25098190 87.70500124 -12.33997755
v -7.68018095 211.57690883 -45.79276964
[truncated: 546,888 more chars]
