# Supplementary material for: The Slothful Claw: Osteology and Taphonomy of Nothronychus mckinleyi and N. graffami (Dinosauria: Theropoda) and Anatomical Considerations for Derived Therizinosaurids
Source: PLoS One. 2015 Jun 10;10(6):e0129449. doi: 10.1371/journal.pone.0129449 (PMC4465624; doi:10.1371/journal.pone.0129449)
Supplement: S1 Multimedia — (A) UMNH VP16420 caudal vertebra (B) UMNH VP16420 caudal vertebra (C) UMNH VP16420 caudal vertebra (D) UMNH VP16420 left scapula (E) UMNH VP16420 right scapula (F) UMNH VP16420 humerus (G) UMNH VP16420 ulna (H) UMNH VP16420 radius (I) UMNH VP16420 manual claw (J) UMNH VP16420 pubis (K) UMNH VP16420 ischium (L) UMNH VP16420 femur (M) UMNH VP16420 tibia (N) UMNH VP16420 fibula (O) MSM P2117 caudal vertebra (P) MSM P2117 scapula (Q) MSM P2117 left humerus (R) MSM P2117 right humerus (S) MSM P2117 antebrachial element (T) MSM P2117 ulna (U) MSM P2117 manual phalanx (V) MSM P2117 left ischium (W) MSM P2117 left tibia (X) MSM P2117 right tibia (Y) MSM P2117 fibula (Z) MSM P2117 metatarsal (AA) MSM P2117 pedal claw (BB) MSM P2117 gastralia (CC) MSM P2117 gastralia. (ZIP) [file pone.0129449.s011.zip › MultiS15-NMcaudalvert.obj]

# Studio
g Polygonal_Model_1
# Number of geometric vertices: 15679
v -12.93999981 -13.19000032 8.97999946
v -13.38834502 -2.71142297 5.32906223
v -7.63994642 -13.18088174 7.10127549
v -2.22430937 12.65390776 1.89852773
v 0.50002168 -11.76705491 7.39067281
v -0.42138636 15.73492214 1.03829789
v 0.51409926 10.69276314 0.69092732
v 2.34337430 -10.40903572 3.79287521
v 3.03504267 -1.75730744 0.41430836
v 2.43441318 6.25712564 -0.10037290
v 4.47255839 -9.60064400 5.78860380
v 3.92907485 14.44041356 -1.17292849
v 4.81781550 -10.53883042 10.30331198
v 6.45378046 -7.58715719 3.46313184
v 5.37324278 22.80371077 -1.17911457
v 10.05081460 -36.98427230 18.56889762
v 11.01667527 -37.66255081 19.41938139
v 11.42497361 -34.32258219 17.34384149
v 13.71306833 -0.59541629 3.89480381
v 12.13887893 -37.19973564 18.47977191
v 13.78809102 -30.34511209 16.44416340
v 11.97054796 -7.72908330 11.97512634
v 12.83530705 -6.17024209 8.85397941
v 1.51680422 -0.18176172 38.51516917
v 14.11670074 -4.33638226 8.39545019
v 15.50688501 4.76196595 3.59770237
v 14.46837280 -4.09690710 9.37149767
v 15.64069092 -0.67253073 6.73680613
v 16.09694399 5.10037504 4.49266657
v 13.78374547 -39.06070068 21.73523419
v 14.61347379 -33.65913779 16.94578677
v 14.56000004 -4.42999974 12.14000024
v 14.30925820 -4.92717093 14.37021606
v 17.44875871 6.55025290 5.28739160
v 16.53686725 -24.99257773 16.00202359
v 2.33258842 -0.15236311 42.41077974
v 18.24847236 4.13528038 6.57818699
v -1.30869029 -0.16709285 49.47397858
v 1.88016600 -0.14800033 42.68021137
v 7.56970840 -2.75606522 30.07947840
v 18.40175875 3.63923307 6.96878089
v 8.13647732 -2.87925615 28.86885218
v 18.39087158 -20.76900750 15.68351313
v 19.01071705 2.41160672 8.28445703
v 3.09122400 -0.09604802 39.02404010
v 8.79878923 -2.67765205 29.78639491
v 18.55513453 -4.00610128 15.05635306
v 19.51466687 -3.88980680 13.95692769
v 18.76468584 -38.53775188 22.75982872
v 20.62090486 -10.72040107 14.66992125
v 21.11902460 -10.21046005 14.37782682
v 20.42463422 -11.87204383 14.69501667
v 18.36246252 -39.35866430 28.51604298
v 38.18511590 -7.15891272 -8.71843193
v 38.80041093 -7.50730466 -8.80094431
v 40.15795141 -5.71562024 -11.12103090
v 40.18448666 -6.33529853 -10.62208228
v 40.42303190 -6.75115688 -10.15154645
v 41.47430137 -4.24452033 -12.42486015
v 39.63673487 -8.50026496 -7.45971501
v 40.22110626 -9.01602767 -6.71160594
v 40.58725387 -7.48734502 -8.70004389
v 42.69665480 -1.17591338 -13.94537929
v 42.62927175 -4.68242867 -11.93668228
v 27.43248641 -23.38233218 21.89603075
v 41.88590497 -9.67648346 -4.74279886
v 42.91708395 -9.49012488 -5.52592194
v 30.79593740 -15.53899515 22.08866924
v 36.09044850 -0.50301111 7.46330712
v 48.73226583 -1.48966245 -5.71786193
v 50.20619556 0.73706434 -3.21574323
v 49.39524829 0.78102906 -0.77852781
v 51.17309466 1.92593422 -3.84955527
v 28.32917869 -30.35290167 34.94432196
v 50.23654923 1.77737256 -1.04158663
v 33.54236111 -10.27927455 23.61941338
v 47.61426151 0.94850414 3.94405751
v 49.69581217 1.65082631 0.92756032
v 51.86372995 2.49701529 -2.25346931
v 50.53705722 2.69216252 0.59627794
v 53.46902087 3.32296058 0.36218727
v 51.25729740 3.16034071 0.56982675
v 50.27059093 3.02465586 1.93701568
v 52.45071277 3.02860560 -0.94840967
v 54.02657762 3.12389364 -3.53405601
v 53.94484848 3.00962501 -2.64806533
v 49.14954677 1.91719225 2.47700210
v 54.32901159 3.42664658 0.20776501
v 54.45327237 3.62198683 0.88884024
v 53.84259298 3.69484094 1.78056874
v 57.15904385 3.57653992 -0.45838067
v 35.28946638 -2.54119700 19.65707354
v 34.87553447 -3.82759934 20.37252299
v 49.49430376 5.20964945 10.70711575
v 50.04193261 5.83538506 10.76126471
v 51.53628811 7.21543282 10.86184196
v 30.95224500 -22.44754881 38.13413158
v 37.74217516 -9.44604166 35.80683842
v 42.66396537 3.09281633 26.97198838
v 40.59087485 -2.14622170 31.59028664
v 48.40023443 6.23085210 23.88038859
v 40.82943499 -2.54381960 33.07155520
v -3.91366705 0.58294361 50.41273683
v 41.52584076 -2.57661706 37.08142787
v 43.76037419 0.22046863 34.48436782
v 45.51835358 2.69469735 32.28928894
v 2.48180842 -0.87413273 49.45355654
v 42.53337905 -1.32127712 36.38224304
v 46.78442329 3.90784163 31.79996088
v 3.39357997 -0.72899868 49.46909472
v 46.90483585 3.71937384 32.39683062
v 43.60374063 -0.25406230 36.16372496
v 49.37439412 3.82782007 34.66495126
v 43.53044927 -1.12580461 38.19517046
v 17.66438037 -3.62968096 48.35672304
v 21.32521197 -3.24121490 46.29492387
v 44.85018179 0.32502436 36.62952781
v 34.27386284 -6.01896970 43.49435121
v -0.79358171 -0.62504923 51.88520253
v 45.67467049 1.50930020 35.48898548
v 52.32884735 7.20132003 29.56060879
v 48.85395616 3.09798587 35.44302657
v 25.99478513 -3.22085130 48.81685972
v 43.22427884 -1.48668769 42.01523215
v 47.77757823 0.85127295 39.50100765
v 39.92936388 -2.89579667 45.42902112
v 46.10189423 -0.25847484 41.72342643
v 49.54283684 1.60366425 39.81173038
v 42.87474602 -1.66739523 44.32768747
v 47.30756953 0.14474112 41.28579423
v 28.43538672 -2.37945351 50.36625639
v 50.23507401 1.88354298 39.84651715
v 25.56278557 -3.59762390 51.84497312
v 29.35411409 -2.19391147 48.89307916
v 48.53880405 0.72017068 40.89935869
v 1.86728092 -2.67569139 58.11639503
v 29.10048515 -2.29660096 48.71536046
v 48.05611446 0.54284959 40.78548774
v 51.53216049 2.83313775 38.20691258
v 47.27979749 0.50561054 39.95762765
v 49.70764741 2.23627454 38.06271031
v 3.60690802 -2.55553657 55.59616536
v 10.82030032 -2.55735707 52.93080211
v 28.45062129 -2.40295636 47.23484069
v 34.13254395 -3.24893533 45.89020088
v 25.31296015 -3.18680843 47.86800966
v 53.06339264 8.95835273 27.97333337
v 47.42783681 4.08035796 31.95678815
v 50.54275692 5.97093999 29.65338714
v 52.35544220 8.16712622 27.62273699
v 53.65971848 10.57039760 25.65009892
v -3.90202715 0.54425240 50.81669614
v 42.68678650 -1.21392950 35.87023914
v 35.16084328 -8.90601519 41.78544879
v 55.27691916 10.96829213 20.33372782
v 41.68111086 2.97061587 24.85849895
v 52.62066796 9.17609315 14.98282328
v 39.10729289 -0.05506452 25.52829310
v 51.94436759 8.63004569 14.14509304
v 40.58999941 2.30999966 22.87000045
v 49.63252321 6.85914326 15.26017301
v 57.04694986 8.27481411 10.55120584
v 48.24189097 5.41535998 13.90134916
v 55.04487455 7.45347934 9.01635084
v 55.58820441 6.33020792 7.17264786
v 46.07700557 3.84749006 14.28681985
v 55.16458675 5.04011335 4.78738500
v 36.53144464 -3.66130960 23.62830564
v 45.30213773 2.84104934 12.73685228
v 45.42654753 2.04582210 10.19726321
v 52.15306953 2.78412364 -1.44911371
v 47.17653990 0.76151785 4.51159524
v 48.85218292 0.95358840 1.86180777
v 51.46367475 2.25094939 -1.77452376
v 46.10911384 -0.66511158 4.49574506
v 50.39313808 1.50584127 -1.63439882
v 50.41737854 1.17047341 -3.02455970
v 38.37038204 -0.99411211 10.34059096
v 38.86645287 -1.62308768 6.83390722
v 40.36676884 -3.67369549 3.04547953
v 30.94808199 -0.27112139 10.22833027
v 32.53862262 -15.73159359 24.93104897
v 31.44607320 -12.91730069 22.50110917
v 32.83533826 -15.62607847 25.44051781
v 32.65306354 -16.14603214 25.70216917
v 42.16296598 -8.36857222 -2.42291624
v 29.94856238 -10.57461742 18.86467636
v 30.98796681 -16.99844003 23.14799652
v 29.22345512 -19.83233541 22.11644128
v 16.38837717 -3.90829658 15.29652812
v 22.21889235 -22.24658988 16.86754264
v 25.35178699 -33.85888040 34.25327316
v 23.55826274 -35.63404456 33.14595297
v 21.72433957 -29.29720283 19.05226894
v 21.90623991 -36.70757264 32.65381232
v -7.13856705 -2.18900782 29.61297520
v -10.14778484 -1.52732059 30.28936312
v -0.37312481 -5.21292398 23.40253443
v 1.91716757 -6.51948852 20.10933124
v 0.11409734 -5.20618446 22.68962190
v 5.22376131 -5.97220100 20.79234645
v 10.81405021 -9.03947558 12.45875563
v 5.12167858 -4.33000783 23.91595952
v 11.27549540 -7.99384154 15.09908587
v 13.65000010 -5.34000015 10.30000020
v 19.96002719 -15.78726619 15.13938513
v 14.53855447 -4.04699100 10.32859366
v 26.56801976 -33.67881104 32.13568032
v 26.64677240 -32.11953118 35.21937132
v 28.09047326 -22.93881215 22.40386978
v 27.23054588 -30.55802546 36.01290658
v -0.24763198 -1.49975333 60.37237868
v 3.26224696 -3.22716171 58.17276984
v 30.45490757 -24.98393133 32.79699385
v 3.75564909 -3.40493536 59.08196419
v 3.02783749 -2.83560948 60.37158147
v 3.51493666 -2.86523206 60.84039807
v 4.28276509 -3.20128119 60.30474231
v 4.25645150 -3.06766317 61.07557192
v 5.11743641 -3.14345141 61.38442457
v 8.80694948 -2.51093064 53.80594358
v 5.38142165 -3.05761979 61.81801483
v 32.58064389 -6.77621970 19.41363886
v 6.74150605 -3.68835614 60.68722159
v 10.05159039 -3.00573232 54.98828366
v 7.44362734 -3.45200626 61.62059680
v 33.51889178 -4.59363218 19.13802512
v 8.26695096 -3.45818000 61.62991375
v 11.19064540 -2.95985327 56.34787679
v 34.31357816 -4.38652514 20.29613219
v 9.12540033 -3.27072106 61.82010472
v 35.39979085 -10.75561717 28.20227854
v 36.04000807 -10.62984206 29.19551730
v 10.55253856 -3.40872724 60.86575985
v 35.58040783 -15.28545190 36.41767055
v 35.98069400 -5.61961206 24.32156168
v 10.01150068 -3.17645329 61.70186773
v 11.32461429 -2.85973726 61.62809208
v 11.66093722 -3.08115571 61.02318689
v 38.06289285 -1.45905977 24.69934151
v 14.21097759 -3.18561145 59.08003822
v 12.76537310 -2.69319606 61.04842201
v 16.31475426 -4.03219275 57.99876899
v 13.70999962 -2.74000107 60.85000187
v 16.93463326 -4.14744485 58.56076255
v 19.23161373 -4.28162143 55.53219095
v 14.08000011 -2.43000034 61.28999963
v 39.20716792 -2.33712653 28.75100449
v 14.53976613 -1.92815997 61.80514395
v 23.64611998 -4.00990434 53.14905569
v 39.65968639 -5.23557002 36.59082577
v 42.14324802 3.52661498 23.14317785
v 45.59154436 4.73519973 18.93667132
v 22.13604003 -3.84171028 58.21865425
v 24.91285466 -3.79330199 54.62022498
v 47.42750525 5.86721115 18.33495311
v 26.20354295 -3.33839492 54.25895005
v 27.72594802 -2.66397651 50.77645555
v 39.66275603 -4.51234449 38.25087845
v 45.37868500 4.66641458 24.52487499
v 23.57891761 -3.25686950 58.60912800
v 26.81212872 -3.02836508 55.43022603
v 29.50863913 -2.18042033 51.59980804
v 42.85904393 -0.53396192 34.72959250
v 46.50424048 4.94046696 25.43678321
v 24.95262586 -3.03459470 58.49430710
v 28.04751694 -2.57458491 54.88849431
v 30.39213829 -1.91108533 50.86513236
v 50.89521408 8.49128608 17.42770523
v 25.98759905 -2.82576657 58.28135088
v 30.67146800 -1.86228706 51.86646432
v 44.57674921 0.63502998 35.36557406
v 52.83609033 10.10323409 17.86237955
v 25.53461678 -2.55294563 59.16665494
v 27.96144783 -2.39727786 56.36410415
v 47.26159200 4.30816878 31.02264553
v 28.51827443 -2.21542921 56.67433515
v 31.70492128 -1.28533319 52.76395753
v 52.96250433 10.55989694 21.56020515
v 29.29264307 -1.89355377 56.29752576
v 31.97166696 -1.10745535 53.07668820
v 52.55265906 10.10692678 24.09528382
v 33.91707689 -0.67157805 51.76361278
v 43.41036081 -1.57841854 43.52165759
v 45.91258243 0.14308571 39.64284062
v 54.22726646 11.14732120 22.35161141
v 40.73804989 -2.08914257 47.73428664
v 44.42887753 -1.21810636 44.46369782
v 48.79645631 2.38490058 37.06381097
v 55.78827485 11.38873026 24.37291294
v 28.65355462 -1.65879307 58.63085389
v 31.25988320 -0.78282773 56.15376681
v 46.16516456 -0.42745500 42.90657490
v 32.11180121 -0.75157260 55.22799492
v 40.51496089 -1.31538103 49.73180592
v 44.38370466 -0.85345889 46.44504562
v 46.65714130 -0.27855561 43.57646406
v 49.08781871 0.82260289 41.58139229
v 56.91454932 11.27760671 25.75702034
v 31.95993230 -0.21400106 57.20215663
v 40.22027180 -0.77886699 50.79109594
v 44.37971860 -0.87396643 47.98542336
v 46.43789306 -0.25787530 45.45314983
v 48.97924140 0.67304744 42.74322465
v 50.84901303 1.68578804 40.55286571
v 52.65131593 3.27790133 38.04908693
v 54.82920632 6.27011480 34.21536088
v 56.05895817 11.12767961 28.85763347
v 64.00703639 11.29056886 23.53326045
v 31.82241693 -0.11105549 57.79108405
v 34.82886031 0.46667011 54.06591296
v 39.70523179 -0.40118449 51.53383687
v 53.49000171 3.14999977 38.86999935
v 56.05889484 8.85597244 33.13635662
v 61.07190624 12.27609068 27.13351510
v 64.08464164 12.68510707 24.10108969
v 70.16000152 11.28999982 20.70000023
v 74.47598875 11.53557189 17.04890840
v 76.21000707 13.55000120 14.57000151
v 41.32017866 -0.07724290 51.49469152
v 53.88523266 3.67566734 37.95227408
v 56.82038516 7.77176674 35.57613119
v 60.43574214 12.56736182 28.04869041
v 70.71053237 12.24198937 21.21945471
v 73.47261906 12.06019055 19.82132532
v 75.33685863 12.27218751 17.72019640
v 77.21368968 14.59926087 14.96903319
v 48.68210852 -0.04163355 46.48843780
v 51.77000165 0.86999993 44.21000183
v 55.07000163 2.99999979 40.44999927
v 57.06865340 6.58131065 36.79111227
v 57.59000033 10.01999993 34.24999863
v 57.76493251 11.30529214 32.90780634
v 74.14826006 12.77692337 20.01792379
v 71.43887132 12.52769027 21.13401145
v 75.31175762 12.63547409 18.69305037
v 77.32293010 14.76745866 16.85427502
v 47.02318460 -0.22268723 49.52753708
v 50.96912384 -0.13141366 46.96122557
v 53.44999954 1.38999999 43.88999939
v 55.98000064 2.95999926 41.12000018
v 57.78000131 6.47999998 37.71999851
v 58.56478587 10.20179689 35.22544354
v 43.51652041 0.47114777 52.42417753
v 50.36851391 -0.34413370 48.28885570
v 52.57000029 0.38000010 46.33000121
v 57.17651919 2.67435191 42.58872569
v 34.04493257 3.46733816 57.95617029
v 48.24553430 -0.20987769 50.78164861
v 51.13840103 -0.53061376 49.79596287
v 58.71018395 5.01505984 40.41003808
v 59.91162360 8.70257802 39.23411295
v 52.17999965 -0.52000023 49.80000108
v 60.12954563 6.81442907 40.38644582
v 60.07666886 5.10219578 42.02812910
v 46.49627954 1.92457868 55.25344610
v 54.83276770 -0.32296227 50.61178654
v 61.31535396 4.18465445 44.60371286
v 37.58606315 7.70425424 57.29302391
v 47.13276401 1.64643570 55.29788136
v 49.05804247 0.90919994 55.06825447
v 58.43000114 0.79999864 49.71000180
v 48.69039729 1.70995179 56.01858720
v 51.58470944 0.32646020 55.29976636
v 49.84451830 2.14098697 57.00143799
v 50.92998594 1.91602251 57.33096227
v 54.32446674 0.00938532 55.73875457
v 58.29703063 0.12102965 54.32653800
v 63.46771121 2.83194589 51.07662082
v 52.11992934 2.10629776 58.04498866
v 54.59474772 0.37744129 56.65546656
v 58.79388750 0.30572989 54.99155819
v 62.06713617 1.67594349 52.83614248
v 52.83229798 2.07779533 58.22278559
v 55.88192865 1.10228860 57.56236613
v 53.83679271 2.16578622 58.41353536
v 61.64971739 1.58570730 54.95925248
v 56.27816170 33.81469101 43.90729964
v 60.78216806 0.96384721 54.05802280
v 50.59682950 2.04269122 57.26591870
v 53.69224027 0.14711752 55.99112809
v 63.90976161 3.11821629 51.94131285
v 49.25807938 1.60399254 56.25496432
v 59.62986872 0.61489758 52.52198130
v 37.87479550 8.64072703 57.53847212
v 44.44362596 3.44736851 54.91888523
v 47.61078581 1.49409776 55.21506816
v 63.44828755 3.98447830 48.20634797
v 53.24999988 -0.28999973 49.92000014
v 61.05552986 4.81243478 43.66676882
v 43.77634823 0.07951501 51.69235170
v 49.66771975 -0.23436306 51.02984980
v 59.47000161 3.44999973 43.69999841
v 44.75444555 -0.70997159 49.36982319
v 49.58000034 -0.07999969 47.12000117
v 58.07999894 3.50999995 42.13000089
v 60.20114943 8.66405666 39.85872865
v 54.42211404 2.39352393 42.21616313
v 57.13025108 3.44618619 41.52749479
v 58.95482004 7.87405204 37.58846968
v 45.88732496 -0.63746871 44.35843229
v 54.49999869 3.62999993 39.34000060
v 57.22000077 7.35000009 36.46999970
v 50.88425800 2.12998199 39.51618075
v 56.49530888 8.83402210 34.05498713
v 58.21463466 12.48042099 31.63974732
v 56.56748265 10.52118652 31.24859929
v 61.67073175 12.28011958 26.47341788
v 58.59998986 11.28135342 26.64952166
v 71.61093503 12.00389769 20.77800781
v 74.42348450 12.29195390 19.31321435
v 69.63630766 12.41171639 21.52189426
v 46.45978659 3.39030311 32.61063620
v 51.18396133 6.67901989 29.12330441
v 53.28397080 9.83288046 26.77681856
v 57.50000104 11.31999958 24.32999946
v 65.77875465 11.08213793 21.99970372
v 71.56000286 11.21999975 18.93999986
v 77.10000128 14.48000222 15.17999917
v 52.03482881 8.20889045 26.93131380
v 53.69186401 10.63848939 24.99885485
v 72.18737900 10.97827312 17.77352765
v 77.10000128 14.58999887 14.10000026
v 76.69897377 14.15782236 13.87752034
v 71.75999880 10.50000172 16.55999944
v 75.97000152 13.41999974 13.50999996
v 56.65106326 10.89992747 21.39864303
v 76.24953985 14.95644636 10.96421666
v 74.56485182 11.65836863 12.26319000
v 75.93680173 14.84978199 10.45131311
v 73.55459034 10.92734467 12.41631713
v 75.78858733 15.19475225 10.01411304
v 75.44463128 14.48911894 9.82622895
v 74.21471179 13.03038187 9.07087512
v 50.18805340 8.02774914 19.41074058
v 68.60999763 9.82999988 11.73999999
v 71.98265195 10.70871390 9.49401502
v 73.13652337 12.96266820 7.30365282
v 68.32291931 9.53091308 10.29035542
v 71.12913579 10.39600838 9.09213629
v 71.97497785 11.47281006 7.22112926
v 67.13272631 9.18255653 9.55811702
v 70.04000247 9.93000064 8.17999989
v 47.92248830 6.09407900 17.68363640
v 57.68349022 8.90467130 11.99460682
v 67.93999672 8.87000002 8.41000024
v 48.50836098 6.16625743 16.37435518
v 55.31354249 8.41515232 12.55775616
v 58.94483253 8.85965303 11.15389448
v 67.79314578 8.36321153 7.10567553
v 58.00596252 8.39985441 10.32191887
v 65.70260227 7.91504048 7.57422391
v 68.59226525 9.65781324 5.37830312
v 57.32662231 7.98240583 9.77178756
v 61.21731177 7.97208771 7.99693074
v 68.88087839 11.70918345 2.99948710
v 57.78464675 7.59671396 8.81977193
v 60.69602817 7.70596229 7.49367941
v 66.49243832 8.01369734 4.84898221
v 56.01545796 7.79517600 9.90677252
v 51.90708861 6.71508256 9.65162832
v 55.51663786 6.92178868 8.03893246
v 60.90633571 6.82693394 5.54786436
v 64.77003545 6.82055671 3.69351287
v 57.43671954 6.30277162 6.44812873
v 65.08575380 6.80511072 2.18856917
v 55.52969128 5.62423840 5.99221699
v 64.09786642 6.04321295 1.16312411
v 58.69540200 4.79781954 3.07360501
v 62.97763437 5.69563219 1.55732885
v 64.68071043 9.43696033 -2.95633916
v 56.27995357 4.29075770 2.61500198
v 63.90855461 10.62196400 -5.52881835
v 62.41801381 5.64922905 -2.93203956
v 63.16130608 9.04749241 -5.37669938
v 58.69957060 3.78234591 -1.88026892
v 61.28967926 5.09020686 -3.38373473
v 57.76985735 3.79069801 -3.63761513
v 48.72731492 1.15623779 2.42315535
v 50.60162768 2.45768507 -0.04720217
v 50.06194115 2.09233724 0.49717544
v 50.94391480 1.83064723 -2.25846097
v 30.09057418 -4.63323016 14.58925754
v 43.02224889 -2.74724443 3.20210657
v 51.84483528 2.65109679 -7.36297667
v 50.51788315 1.53086754 -7.62159377
v 42.46740788 -4.45716688 1.32851326
v 14.29119706 18.70148629 7.09717115
v 48.67317155 -1.25335669 -7.21251313
v 39.90468383 19.02024634 -14.12007678
v 39.43404555 15.36241919 -11.81124058
v 39.03990239 15.71189985 -12.38627732
v 21.93858847 5.99032873 7.96485506
v 42.97937453 -8.72542057 -3.24113527
v 42.25101694 -9.62210912 -4.49793134
v 43.69577393 -8.95570498 -6.01401366
v 44.92453113 -6.11433154 -9.27473418
v 32.37811103 18.48885790 -9.62410029
v 20.59322782 2.13575549 9.35977139
v 41.48440808 -9.68214031 -5.39979804
v 24.12971482 -9.96654388 14.41345923
v 31.52776137 17.30759814 -4.97157825
v 38.77135366 16.04015939 -12.78204005
v 25.80701187 -10.72977856 16.04627632
v 43.16209257 -9.38630104 -5.12727164
v 43.48700121 -9.11556743 -4.77286801
v 35.75219214 15.63973725 -4.60886816
v 36.43572703 15.21632914 -2.91533745
v 38.13179955 14.63986654 -3.29023576
v 40.63698649 14.57379945 -6.72400370
v 44.21033710 -8.56688619 -5.93647640
v 37.09562123 14.82800860 -2.43905676
v 38.71269897 14.88263998 -6.06037676
v 43.60914603 -9.13735479 -5.66669833
v 36.58519685 15.00195544 -1.56012748
v 37.60965541 14.65055812 -2.07449077
v 39.49019313 14.69861809 -6.72394084
v 41.73885658 14.64556716 -9.55580175
v 38.67354989 14.54823278 -2.05574953
v 39.88284618 14.64513224 -5.26594184
v 42.43971780 14.62428179 -8.79923347
v 25.94405040 38.25179487 16.26414061
v 38.39053214 13.08780815 4.07087104
v 38.66040707 13.20180018 4.00203653
v 27.07586810 42.53632203 20.66007070
v 33.78308564 -5.31188725 20.41214332
v 34.25044939 -6.45360770 21.81576006
v 50.19031465 2.42879172 -9.27780196
v 35.10980681 -11.80699188 28.07684429
v 51.14132911 1.90671918 -7.06444262
v 51.87059566 2.46634288 -6.50307629
v 45.39633915 11.42558083 4.10712184
v 38.18219528 -0.35883184 23.83672446
v 46.37254030 11.21444907 3.63933737
v 51.75910518 14.44874890 -5.07250428
v 50.41209608 18.52730662 -4.03736718
v 53.01345512 3.08181206 -5.55528328
v 47.96115309 10.70264820 2.48434767
v 54.19406295 3.46992328 -4.66307485
v 49.14808273 11.18990034 2.62123626
v 49.35307056 12.70091906 2.52765557
v 38.98807243 -0.34820347 26.04480274
v 54.62965369 8.55549891 -4.80493112
v 51.88972130 10.40259376 -0.17264775
v 53.59390378 10.58419142 -1.26873364
v 55.31251803 7.83292204 -4.91253799
v 51.28284916 11.13798562 0.85374591
v 50.71999878 10.66000015 0.85999927
v 48.33290353 11.70018222 3.22000892
v 47.62618244 11.13259513 3.21179070
v 46.62771896 10.57741512 2.70759640
v 45.09441182 10.78767143 3.38863581
v 51.57787725 2.36998638 -7.06398906
v 44.82665285 11.25279721 4.07829043
v 44.03271526 11.79646235 4.55256877
v 43.63470897 11.50025893 4.31253202
v 42.95364395 11.59461401 4.32354305
v 43.08170825 11.10120211 3.64453462
v 42.18773544 11.62910834 4.14541923
v 41.26987979 11.54208649 3.71417380
v 45.83118111 17.76034199 -9.17121302
v 46.21497914 -0.44821197 -11.98588498
v 42.24203154 -9.54709575 -5.87629061
v 46.80998251 10.05991269 0.33002550
v 54.69655991 4.83480887 -6.84938300
v 53.35834622 8.49945191 -5.28164720
v 52.17141658 9.77096334 -1.50665012
v 53.52223292 17.25293137 -4.01137210
v 61.82347238 7.92070013 -5.78521239
v 60.98388880 14.66345508 -6.22569537
v 38.40669990 36.25380248 35.81171110
v 61.54681742 14.34302889 -6.27324125
v 64.09264356 12.51398586 -5.52427582
v 50.36438257 23.68191257 17.74955168
v 63.85970116 16.04788378 -2.40354170
v 42.45030507 31.38769418 30.49590625
v 65.67681581 11.44892909 -3.50960041
v 51.68741569 23.39782938 18.52969266
v 46.90613970 27.43649110 25.84137209
v 44.06483099 30.82631528 30.79954162
v 54.37999591 21.92459442 15.96723497
v 46.77360505 28.03536505 26.95198916
v 65.51000476 8.16999935 0.44999958
v 67.81157106 14.50551208 -0.56870282
v 42.17938334 33.66003931 33.99026766
v 70.51999867 10.42000111 8.46000016
v 72.10537791 12.66749483 6.33395277
v 51.62497982 7.89708924 26.61066689
v 70.75786591 10.47140360 10.36496647
v 73.36456329 12.08371017 8.55469424
v 52.16835812 8.93931556 25.63228644
v 75.46018809 15.02623595 9.59872268
v 76.20384544 15.52953757 10.66827308
v 36.10353917 -13.87647726 36.22648120
v 73.45677167 10.77201031 13.70457001
v 76.57353580 15.63781872 11.42367721
v 77.03920454 14.83009942 13.25058565
v 71.76608592 10.91796812 17.88958535
v 77.37702876 15.10852482 14.82590381
v 56.06940389 11.27802953 23.00113440
v 72.07056880 11.16888784 18.43269169
v 72.18900323 11.36458665 19.08660121
v 50.43752491 6.87933108 26.83527209
v 63.75358999 10.46308596 22.84537628
v 73.00683111 11.85513940 19.89036985
v 75.93993843 13.00386619 18.13292131
v 50.71629956 6.96048373 27.13091858
v 55.47091737 11.29186153 26.00273490
v 75.15283674 13.22068367 19.59872805
v 51.65439844 7.77151529 26.98484622
v 52.99002305 8.36569536 28.62501331
v 55.59479445 11.11613680 27.34171599
v 52.15899274 27.86635421 29.90702912
v 52.17009038 28.95974182 31.16482869
v 58.28331783 24.70029518 30.86804412
v 54.85120416 26.33626014 30.95803782
v 55.70876226 25.90255439 30.44478968
v 54.04166877 26.44766867 29.69838120
v 59.30753425 23.82289246 28.97272073
v 37.50940785 -8.07340164 30.25056422
v 41.98542982 29.03580107 25.86794458
v 55.61568588 25.89019388 28.86768430
v 51.38076842 27.33355016 27.86037698
v 52.03887075 27.15363726 28.98266539
v 56.27705902 25.73421597 30.22008948
v 53.18850279 27.31722780 30.43984249
v 56.07354268 6.92461245 34.97739881
v 58.63962695 11.57758851 34.50134397
v 57.56901950 24.38057400 33.03806856
v 58.57858434 8.38257000 36.62636504
v 58.95506963 10.99598128 35.45126691
v 57.33491480 25.02681874 33.84517878
v 54.95294183 26.93961747 32.39589557
v 58.25771391 6.96751848 37.69081458
v 54.94419858 28.35782245 34.05304626
v 43.26834157 30.81270307 29.88872677
v 59.44032222 7.93584436 38.36447373
v 51.81751400 31.12228215 33.60483795
v 28.00632827 44.16572303 23.47736806
v 59.57476422 8.50650575 38.21729496
v 59.22215432 11.83260791 37.49690577
v 29.20454927 42.77431592 23.32231402
v 59.29643661 8.68127216 37.53016517
v 41.87025502 -0.62957546 32.04345331
v 58.31629783 7.60327699 37.27287799
v 51.84981972 30.80799244 33.32727775
v 59.38512832 6.99776877 38.88538852
v 51.80666968 31.19755536 33.68852660
v 42.31458902 31.29614145 30.01440130
v 59.74107981 5.87980729 40.48383981
v 60.27233973 9.58287157 39.97573629
v 54.83214185 30.44202551 35.52399948
v 60.47457829 6.24705898 41.21968150
v 60.53081155 9.56240948 41.05426744
v 55.08406833 31.08055703 36.51036695
v 35.54130346 36.52399778 28.54512632
v 61.02587283 9.45396814 42.87613556
v 58.28347802 12.70657405 41.28371179
v 55.70241064 31.22695349 38.09044883
v 63.04035336 5.23371110 45.81047595
v 58.73500556 12.51387689 42.69231856
v 45.52913457 19.41889338 36.61631420
v 49.67694357 22.60814421 37.85939142
v 53.55233327 34.88843516 38.22268546
v 40.82343355 34.03900936 33.02461654
v 64.10539150 5.38333273 47.63754830
v 48.13219979 17.85602793 38.60357031
v 50.25763065 23.20760302 39.04465213
v 56.00038171 34.75040942 40.21040350
v 40.40702805 34.54956040 33.62088278
v 64.65432793 5.48989186 48.79066348
v 63.39937449 8.06438178 47.29457572
v 48.26174676 22.30682038 39.20539096
v 55.58436736 35.97091511 40.48427194
v 64.82892483 4.88754222 50.11380464
v 63.82449716 7.71981664 48.15698415
v 55.45213446 36.67429462 40.93421996
v 64.58587199 4.06939210 51.05301365
v 62.27887794 10.14691126 48.47910255
v 64.80977684 6.76342892 50.84151775
v 56.12949282 37.13393956 42.07579419
v 38.70999068 35.75923294 33.90183300
v 27.92220190 46.41804099 27.85011753
v 38.07358816 36.21666506 33.56945887
v 38.28576207 36.01325303 33.28551725
v 56.87239766 14.42189980 42.66252741
v 45.82202807 18.41930300 37.20701858
v 57.10782483 13.98107689 41.17127880
v 56.89845607 14.13784176 39.43739086
v 28.92946079 39.67565298 19.94259469
v 54.77933958 28.05109136 33.60881284
v 25.35308152 39.10803422 16.05333202
v 51.44858733 29.56703864 31.50480986
v 59.41369385 6.32155174 39.57150131
v 60.14230475 8.75747763 39.73984346
v 59.06838924 6.09887205 39.27694261
v 60.29890105 9.00783762 39.89163041
v 59.32176486 11.59900613 39.08701986
v 40.15225172 29.17201258 24.99611117
v 29.25384976 35.96796468 17.85441488
v 27.81598084 37.83477098 17.54035987
v 62.16309592 5.31201903 44.36744004
v 57.88654834 13.03084102 40.29231891
v 47.43557051 18.46247353 32.96967968
v 49.28684980 21.12589031 33.30972046
v 29.33507785 38.76291215 19.79546808
v 62.56351620 8.02920759 45.48145458
v 33.98892283 35.38428620 24.37729575
v 29.68379110 38.78796473 20.38236149
v 55.38465455 31.17669746 37.38003597
v 47.38210142 18.13656278 37.52496094
v 46.49049044 19.93613131 35.74987501
v 61.04675308 10.77516656 46.68256268
v 57.72771314 13.80911563 45.68011686
v 47.62564972 21.84276655 38.30768913
v 55.13131618 29.35829759 40.29254615
v 56.22269213 33.62118825 40.26627168
v 56.40103295 35.29799357 41.15651920
v 64.09754604 6.84842514 52.87585035
v 62.99822032 9.58249159 51.03110895
v 54.94309962 15.87935165 46.03434354
v 54.37097698 29.22433801 42.45446995
v 56.34742975 33.23194757 41.93805903
v 56.21774495 36.46531329 41.57716781
v 63.84270638 3.22284433 54.26875874
v 63.89251351 6.37765694 53.76999453
v 56.75790831 37.02067211 43.01329702
v 63.39000165 6.65000081 54.38999832
v 55.60348555 32.67303109 44.25864294
v 57.31737614 36.73006594 44.52466592
v 29.97650392 45.56082189 30.43237142
v 63.33190948 6.37513399 55.61856925
v 52.41158232 26.66733228 45.30078173
v 57.08033592 38.07760775 44.85790431
v 31.51714429 43.84174570 31.84143826
v 51.02885142 25.53712949 45.53243890
v 54.54568565 31.33162856 45.43891549
v 57.50785023 37.77046502 45.88497058
v 56.25813082 39.15024549 45.00630125
v 36.37100756 38.43115643 36.29414365
v 62.62560189 5.84598491 57.60566890
v 51.31124333 25.86462349 47.07541317
v 54.03699726 28.72119285 47.10073024
v 55.30117080 32.65306354 46.55130580
v 57.83411115 36.66808084 47.07165807
v 56.86306581 38.89306635 45.52249610
v 52.35893279 26.80865861 48.66331816
v 27.42504701 47.47329280 31.54574335
v 52.98726633 27.15581656 49.23889413
v 57.88474903 36.81433946 47.59497195
v 56.83862418 39.32709992 46.23760283
v 30.02494946 45.41691765 33.70745853
v 62.28988618 5.13240881 58.17191303
v 29.29462492 46.26161605 33.51999819
v 57.70837143 38.08531165 48.68047312
v 56.31113052 40.03146663 47.22267762
v 57.64314532 37.63263673 49.64129254
v 57.10316449 39.41456601 47.63011634
v 34.54621509 40.00350088 37.82791272
v 31.48020431 43.52890328 35.62869877
v 33.52843598 19.22491007 41.73839465
v 57.43707344 37.24510223 50.37885159
v 57.13578314 39.88158330 49.54923689
v 33.35188702 40.73612019 37.68735006
v 30.48814274 44.47912052 35.52586585
v 33.13076869 18.36662367 42.52891615
v 56.75693229 40.70779309 50.94732344
v 31.97781369 41.66097566 37.57650405
v 29.99711223 44.90347952 35.66034138
v 28.17915753 46.54216021 34.99267995
v 33.75208005 17.04985648 43.50355640
v 33.87629613 20.42424865 42.45816916
v 57.07766488 37.95352578 52.57557333
v 56.46058172 41.24378785 51.77508667
v 29.06406857 45.29242590 36.58996150
v 58.85668471 7.95192923 59.75400284
v 32.92386979 17.66838878 43.78167167
v 33.24137256 20.39314061 44.35466975
v 54.75602672 31.00651689 54.20079455
v 56.84569851 38.62864897 53.81281674
v 56.00379407 41.51050374 52.45215818
v 32.83725306 20.01873963 45.76760530
v 36.73141077 26.22231655 51.76980793
v 38.43916208 12.83363719 55.88440970
v 38.50500658 11.94856130 56.41230568
v 37.06796840 8.37603118 58.11372399
v 34.25515071 20.51434852 56.48653954
v 31.42103925 28.81329320 58.12723190
v 29.60837819 -0.84619754 58.99648368
v 29.81027216 23.85997772 59.35209617
v 29.55058031 31.20307066 58.41770023
v 28.16787176 38.23975101 54.88841236
v 29.85801734 8.12620576 59.35924500
v 27.84460783 33.38523954 58.83383751
v 27.19862014 23.77556264 59.47071314
v 20.99953406 20.70263214 60.76491997
v 19.21382360 41.89022630 56.17329106
v 14.52737022 32.95517713 60.44375896
v 12.58685719 42.22487286 57.65788630
v 11.10646036 27.82360837 60.50053611
v 10.87211724 37.61153296 60.69928780
v 9.53217596 3.21215717 64.13020194
v 8.57812446 21.42116986 61.19155139
v -0.64637995 31.85349703 61.00939214
v -2.96479370 20.04362084 60.25632843
v 2.12864415 23.73468317 61.12543121
v 3.60684982 19.16726679 61.77315488
v 4.88326652 27.43671462 60.90835482
v 8.18016753 6.69283140 63.71986866
v 8.12560786 12.77728099 62.23629415
v 7.67017948 36.29042953 61.05348468
v 13.74981459 25.90059675 60.32756343
v 16.89436287 15.91736265 60.59771776
v 23.22119474 5.28024556 60.77864021
v 23.18243310 26.10648610 59.74293128
v 25.26211552 -12.38524541 36.80646420
v 27.38196403 46.89422250 34.77791697
v 28.20519544 -7.79927848 39.77581486
v 28.12705562 18.56989041 59.89111587
v 29.53249030 -12.69092504 38.66211325
v 30.09687923 -5.41747455 42.15703532
v 29.44970503 23.02716486 59.49733406
v 29.80591543 43.89260337 37.56543994
v 32.24212304 -9.52505320 41.33392870
v 32.75864944 19.85436305 58.26411024
v 32.82780573 30.24584427 57.06143752
v 32.89521858 36.35812178 52.65224725
v 32.66409785 -14.56156094 40.38793966
v 34.06504169 11.07249781 58.87024850
v 35.43193638 28.44501287 54.57292870
v 38.09383884 19.84791271 37.09394112
v 39.09091651 20.50090395 37.39026189
v 40.34372792 21.47687227 38.29387575
v 44.23971474 0.78831887 52.60628089
v 43.44790801 3.63861001 54.51798066
v 46.33449763 34.03602540 56.33541569
v 13.31730932 -39.25292939 23.34816195
v 17.88698882 -38.43170777 30.39906919
v 17.23605581 -38.40623423 30.04659154
v 19.28013377 -37.16547787 32.04884753
v 11.62371226 -31.36738017 24.04704504
v 20.03551088 -36.29880771 32.76426718
v 21.82604931 -34.68167782 34.16468203
v 18.95657741 -33.35176408 32.54252672
v 23.46418053 -33.39425474 35.16848013
v 24.03174900 -31.37984499 35.95954552
v 15.74059576 -21.63708024 24.23202060
v 26.30816773 -28.97326834 37.03778610
v 26.66005678 -26.74181201 37.44662926
v 16.25290699 -22.14140259 26.86876431
v 28.50370668 -23.00809510 38.25540841
v 29.81609665 -21.91831730 38.66773844
v 30.74813634 -20.86419985 38.83307427
v 24.35680665 -21.09886147 34.91562232
v 26.18783526 -18.32815818 35.93388945
v 21.44384384 -19.28721555 32.72915259
v 31.67033195 -16.74453542 39.80070725
v 18.23337562 -17.90473424 27.67344937
v 31.15786240 -18.61212961 39.44598138
v 25.33110790 -23.87188748 35.52665934
v 15.64771123 -19.74055730 20.39745264
v 29.38624844 -22.98557386 38.36773708
v 15.19423258 -21.03520371 20.84149979
v 31.36251867 -20.41072398 38.79232332
v 60.87567285 1.52466679 55.80637977
v 58.40270594 0.53263939 55.79605326
v 30.67855723 -16.97238721 39.63403776
v 60.92209741 3.13297985 57.51453713
v 56.74277246 -0.08349474 54.96394634
v 52.10000277 -0.31999982 48.46999794
v 50.40613189 0.10274937 45.78904808
v 28.99894118 -15.80338925 37.85880655
v 17.26604067 -18.13072711 24.58661795
v 56.77703768 0.32497320 56.25104904
v 54.92404848 -0.33251991 54.42748964
v 51.56999826 -0.52999996 51.22999847
v 60.14503539 4.07503918 58.67415667
v 50.54311082 -0.44660299 50.98100752
v 31.95000067 -13.10000010 40.72999954
v 29.20752019 -13.60790431 38.34691644
v 59.55457315 4.24402626 58.99198726
v 55.20237237 0.92373439 57.46840686
v 48.42081666 -0.22902574 49.47837815
v 18.42517592 -14.54886515 26.08804964
v 54.26584557 0.98448654 57.47813731
v 47.73458093 -0.09129310 49.29544777
v 32.91649744 -11.51197776 41.26412421
v 27.45875157 -14.04404175 37.52169013
v 18.23000051 -4.54000011 15.97000100
v 55.19974977 1.92942237 58.27700719
v 32.49445930 -10.69610752 41.39167443
v 26.66469663 -14.57775570 37.07043827
v 18.06167141 -6.68119825 18.40176620
v 58.74511600 4.91220551 59.50114131
v 44.39158738 -0.95527089 47.10656404
v 33.11999887 -10.06000023 41.76000133
v 30.34743853 -11.11735590 39.48845714
v 27.07029320 -13.20681721 37.51363605
v 50.95674843 0.53185422 55.42986840
v 47.26046696 -0.03682822 51.32193118
v 44.51415315 -0.86486508 48.45054820
v 33.97049755 -8.71160440 42.27595776
v 20.62411234 -12.47741282 30.75958788
v 18.85327883 -11.32233068 25.88031068
v 56.66021630 5.27767837 59.87999588
v 53.78345400 3.16514238 58.92783031
v 51.35415122 1.69406983 57.39421397
v 47.27625847 0.28627439 52.72024125
v 44.14765909 -0.46330388 50.43231323
v 41.16616398 -1.92051008 47.37796262
v 34.92201492 -7.29413377 42.76609793
v 30.88963963 -8.45438708 40.69406912
v 27.63003856 -10.58763172 38.54756802
v 24.98847619 -11.80924755 36.90950200
v 55.82870543 5.29849343 59.85033512
v 48.20535332 1.40478881 55.42756245
v 39.47306052 -2.58155563 47.30650038
v 28.57615612 -9.08207707 39.37315941
v 20.37003264 -10.62389370 30.67841753
v 46.89821228 1.25918060 54.66592684
v 39.46660832 -2.13186350 48.20710793
v 53.40356007 5.87370014 59.51878801
v 45.06730661 0.90071536 53.29614505
v 32.52875060 -6.09283941 42.58186370
v 25.95656738 -9.57175717 38.18016127
v 48.05199057 2.49519665 56.38305470
v 11.93334348 -6.44007418 16.72461070
v 52.17375234 5.70357637 59.21489745
v 49.40548167 3.72551708 57.68026412
v 41.55308008 -0.55669743 50.90453103
v 32.45307133 -5.39548695 43.12653467
v 25.44051781 -9.96417645 37.71705180
v 16.14337228 -5.15084388 21.01879939
v 51.03075877 5.43746771 58.73044208
v 49.84987155 4.94736247 58.13782290
v 18.02949235 -7.42270937 25.08412115
v 38.85066882 -1.62703637 48.95177484
v 48.19123074 5.47593785 57.23243579
v 42.16295481 0.36190942 52.16177925
v 25.84582753 -9.75224096 38.01824898
v 15.81580378 -4.75227507 19.22703162
v 47.64000326 4.42000153 56.96000159
v 26.31871216 -9.27687902 38.51248324
v 44.16999966 2.63000000 54.20999974
v 41.79004952 0.60203456 52.48665065
v 43.40999946 2.68999976 53.92000079
v 40.95026478 1.34362234 53.10568959
v 36.56001762 -2.05984572 47.94555902
v 22.89830148 -10.59935708 35.56624055
v 10.25812142 -9.05014575 14.99921363
v 44.95301098 5.40586142 55.24568632
v 42.41999984 2.46000197 53.73999849
v 37.49883175 -1.34655379 49.69811812
v 25.85976571 -8.16458743 38.68699074
v 23.44522253 -9.68390144 36.49896383
v 21.00675181 -8.14273953 32.25771338
v 41.54000059 2.51000049 53.51999775
v 38.21102902 -0.47856185 51.06643215
v 30.93558177 -4.41842293 43.54688525
v 26.88215487 -6.05217833 40.29833153
v 22.23999985 -9.25999973 34.77000073
v 20.30000091 -7.56000075 30.38000129
v 15.60736448 -4.93763154 20.98317258
v 40.46286270 2.33594677 53.35868523
v 37.05881909 -0.89008809 50.67586899
v 21.61438018 -8.10414273 33.93916786
v 19.43126507 -6.50013704 29.12140824
v 54.13090810 28.79453078 52.60696262
v 39.57347572 2.66793836 53.58646438
v 37.47882694 -0.31184492 51.71658844
v 22.42718264 -8.30117613 35.56158394
v 36.68996692 -0.38218542 51.48579553
v 24.16326851 -7.41335005 38.22443262
v 53.77279595 30.21795675 54.51077223
v 52.30266228 28.07748131 52.39014700
v 36.13588959 -0.40583720 51.34290829
v 23.43516611 -7.51378154 37.54657879
v 21.67995647 -7.39409681 34.77687016
v 20.03221586 -4.95999726 30.14857136
v 51.08133703 29.42556888 54.33895811
v 19.64671537 -4.58395015 29.52320129
v 52.92700604 33.68882090 56.50494620
v 34.68326479 -0.15616835 52.84839123
v 22.74324931 -6.91582495 37.41564602
v 21.01504058 -6.30928203 34.58294645
v 20.48359439 -4.35496448 32.38534182
v 19.05442029 -3.95857217 29.06735055
v 49.97349530 31.20781854 54.87708002
v 34.00032595 -0.40699370 52.54501104
v 14.61157203 -4.55256971 22.82240428
v 13.07896897 -4.86014644 19.69349571
v 32.87050501 -0.88224508 52.77040601
v 20.55212110 -5.19311661 34.61089730
v 20.11722513 -2.97725620 32.38233924
v 12.30173279 -4.88510821 19.66533996
v 53.29776928 36.90827265 58.00159648
v 27.98227966 -2.97956378 45.57842016
v 24.22588132 -4.28895513 41.20591283
v 20.26950754 -4.74457629 35.04719958
v 19.88552883 -2.30173697 32.89958835
v 18.93497445 -2.14483822 29.68232706
v 9.83227324 -7.01319752 17.91567355
v 7.56271137 -9.29771364 16.47434197
v 6.11646287 -10.37693024 13.86357006
v 31.48784116 -1.25391141 54.00134996
v 29.45279144 -2.11444916 50.47997087
v 20.66634595 -5.03314706 37.14558855
v 19.94529553 -3.33612040 34.63152424
v 18.90422776 -0.45653540 32.81818330
v 17.46233739 -1.64745422 28.88072282
v 31.70239925 -1.06037071 54.64283377
v 28.93868648 -2.37162760 51.34832114
v 26.71550401 -2.81472388 47.28908837
v 20.77816799 -4.55812505 38.19552436
v 19.57744919 -3.16160475 35.52816436
v 17.97519997 -0.97788835 30.15932813
v 13.63165770 -3.42730060 24.71294440
v 9.71095171 -6.74409606 19.16771941
v 5.82021754 -10.25543362 14.97532520
v 3.52008408 -10.87048929 11.36012003
v 26.56657621 -3.19108600 49.98973384
v 14.31968249 -2.54469877 25.88325739
v 2.85921572 -11.07538305 10.58516838
v 29.74471077 -1.76338525 55.31608686
v 27.72597969 -2.79150228 52.03427374
v 19.06349510 -1.83564611 34.86223519
v 15.51505458 -1.40010344 27.80451067
v 12.32595276 -3.23263672 23.51469733
v 9.43409279 -5.89821348 20.19721270
v 29.83245999 -1.52693281 56.64136261
v 26.36738867 -3.30088777 52.21791565
v 23.63665961 -3.11298389 44.24126074
v 13.00801802 -2.50739022 25.11861175
v 6.24967087 -9.01655667 17.14161225
v 29.69184332 -1.50187477 57.43861571
v 26.95323154 -2.98028789 53.84323746
v 22.37466350 -3.10096121 44.25932094
v 15.81098326 -0.22117727 30.42073362
v 13.89622129 -1.84482650 26.54946409
v 11.45673729 -3.69358668 22.72315696
v 8.33937339 -6.50619017 20.26995458
v 29.23075296 -1.64550752 58.03340301
v 21.46619372 -3.07196868 43.70136559
v 17.74961129 -0.35503544 34.08696875
v 15.19772597 -0.42534835 29.60110642
v 12.83640787 -2.12407112 25.78236163
v 22.34402485 -3.35937622 47.04242572
v 20.30114643 -2.68337131 42.42058098
v 17.70157553 -1.58667529 36.42629087
v 15.88255353 -0.07220094 31.85663745
v 13.83067109 -0.77399722 29.41794693
v 12.00354472 -2.25935830 25.54208227
v 28.28722075 -1.97748304 58.31691995
v 22.92878367 -3.88418557 50.01854524
v 20.49453184 -3.20395944 45.74275389
v 19.12711933 -2.59005395 41.32954404
v 17.50041358 -1.68999447 37.30651736
v 12.22464070 -1.56377989 28.36953849
v 10.84832102 -2.41498253 25.71884356
v 5.59513085 -7.78434426 19.13307421
v 22.50105515 -4.06845566 51.01843178
v 20.33179998 -3.34216468 46.48046568
v 18.37898046 -2.34224950 42.05783457
v 7.95615092 -4.61545354 22.58150280
v 20.05010471 -3.35755665 46.61502689
v 1.82837294 -9.96549055 15.47432318
v 16.55812189 -2.25795852 39.61357102
v 14.62439820 -0.80153835 35.30539945
v 9.27999988 -2.82000005 25.42000078
v 25.16356111 -2.62452452 59.22785401
v 23.29691313 -3.83291813 57.00598285
v 10.92000026 -2.02000001 28.02000009
v 8.94999970 -2.87000020 25.73999949
v 4.23075864 -6.69038435 19.39315721
v 24.57030490 -2.53342651 59.56413224
v 22.83786796 -3.92250996 57.21640214
v 12.44200766 -1.22781494 33.63471478
v 14.33991082 -1.67537923 37.69458085
v 11.45000011 -1.97000010 30.86999990
v 3.73004959 -6.54391386 19.48608831
v 22.47957140 -3.95214325 57.40607902
v 5.81829948 -4.83486662 22.64526114
v 21.88322134 -4.03371034 57.29524791
v 8.98004789 -2.73021613 27.76004001
v 23.50765094 -2.49402411 59.80862677
v 21.51381783 -4.17083642 56.94563314
v 13.33166100 -1.54504215 36.74056008
v 10.06761007 -2.34452705 31.21496178
v 8.87515303 -2.69998657 28.27493101
v 23.05406891 -2.82549765 59.52598900
v 14.01428599 -1.96860079 38.53737190
v 11.07355580 -1.94223190 33.51681307
v 9.89044271 -2.29904964 30.20948358
v 10.12183167 -2.08751182 33.09809789
v 6.21017162 -3.62068461 25.18001758
v 3.25987278 -6.08563656 20.71470395
v -1.23341614 -10.84325742 13.75015546
v 14.21622001 -2.64851190 43.83199662
v 5.81000047 -3.73000023 25.15999973
v 3.27516021 -5.77227306 21.23400755
v -5.44497138 -12.98663206 7.80599145
v 20.36437020 -3.12480796 59.77362767
v 13.79262190 -2.76081613 42.17971116
v 11.56834234 -2.40946352 38.51901367
v 9.34787001 -2.29876442 33.28904137
v 3.47617641 -5.34593966 22.15250023
v -5.95280342 -12.97584735 7.30873644
v 13.80403526 -2.69876863 43.88607666
v 5.69183705 -3.94971436 26.65445581
v -2.26293085 -10.85741259 13.73555046
v 14.29596823 -2.58955080 46.68442905
v 7.77986879 -2.67295260 31.18630126
v 14.31596559 -2.82140472 47.51766846
v 6.05373038 -3.23393452 28.62815931
v 2.20764754 -5.60793141 21.69862762
v -5.91997057 -12.92215567 8.74844380
v -7.24050030 -12.82233931 5.90879237
v 13.59746791 -2.46683531 47.37144336
v 3.46499518 -4.38844599 24.74278398
v 1.26672047 -5.85323572 20.95189132
v -6.61966624 -13.02632689 8.54734983
v 18.23185012 -2.64863926 60.55656448
v 12.32674811 -2.25748681 44.40370202
v 1.59339746 -5.44701144 22.70866372
v -7.63119990 -13.16695567 8.09441227
v 6.11638557 -1.98943238 32.76117519
v -0.61032333 -6.66374713 20.14554292
v -6.74541853 -12.61655800 10.79681795
v 10.79109125 -2.24939222 44.95221749
v 7.07694283 -1.69513363 33.65738317
v 4.44924319 -3.14050307 30.29798903
v -1.14986114 -6.59988262 20.27995139
v -8.95347167 -13.36270291 9.44194291
v 16.82598330 -2.37338850 60.96231565
v 10.19247994 -2.19459576 45.01462355
v 8.31024535 -2.04214151 41.61575809
v 6.66565634 -1.08610676 35.44235602
v 3.10078287 -3.69255175 29.23696116
v -2.03129160 -7.25582475 20.84192820
v 14.58084397 -3.30228591 58.68415162
v 9.07444768 -2.02808809 44.28497702
v 7.28465477 -1.62143097 41.18487984
v 6.84670033 -1.17869023 38.15189376
v 5.11256838 -1.19122292 34.07050669
v 1.76156522 -3.87983304 28.67102250
v -0.49385021 -5.58175845 24.96894635
v 15.26638027 -2.32709921 61.40110269
v 9.40000080 -1.34000019 47.35999927
v 6.80567417 -1.23599300 40.92526063
v 4.87384526 -0.59899018 35.85971147
v 1.37999991 -2.63000024 29.34000082
v -3.99415195 -6.44126954 20.27525939
v -9.12373792 -11.92097738 12.17787992
v 13.80352583 -2.03222758 61.76539510
v 6.23414852 -0.86101971 43.13554242
v 4.75192722 -0.40010037 38.59725222
v 2.98999995 -0.62000076 34.62000191
v 1.61596888 -1.65637769 31.12617135
v -4.69066063 -5.91398450 21.04100771
v -5.85595705 -7.30823493 18.48465391
v -7.74838356 -9.33406502 15.79847373
v 7.61999981 -0.70999959 48.65999892
v 6.15243521 -0.60951011 44.63306069
v 3.26883653 -0.12957286 37.92506829
v 0.80000021 -1.05000031 32.71999955
v -0.71533426 -2.39927811 29.04946543
v -2.51536584 -3.56320129 26.76358446
v -6.23855647 -6.31318521 19.92880553
v -8.79360083 -8.97688512 16.03495516
v -14.19114694 -11.90906297 6.50970545
v 4.66015749 -0.40816510 43.36997867
v -2.31028418 -2.56995088 28.80662121
v -7.03542354 -5.88616449 20.58875933
v -9.07893199 -7.55305169 18.23529415
v -10.87577827 -9.99653246 14.85366188
v 2.61689909 -0.07313317 39.66958448
v -1.16052234 -1.50312856 31.93754330
v 3.18806199 -0.21753098 41.86963663
v -0.71988633 -0.99188194 33.40040892
v -8.49997811 -6.20247237 20.21988109
v 11.77234948 -0.79118670 63.09341639
v -11.22844964 -8.19181837 16.62031747
v 10.32006461 -2.52167811 62.38867715
v -15.46171680 -13.23607657 9.64080263
v 10.31534094 -1.82934990 62.87398934
v 3.97055736 -0.62016974 48.11427370
v 0.16871610 -0.34594804 39.43983093
v -4.16305801 -2.10417062 31.24275059
v -9.80561506 -5.84505266 20.40242963
v -9.85592324 -5.60981641 20.75759508
v -11.36293914 -7.02215172 18.25527102
v 1.42106868 -0.27954660 43.61008480
v -6.28879247 -2.75319209 27.79007703
v -11.87219378 -6.97829109 18.22567172
v -7.13752350 -2.48970371 27.54999325
v -11.25337556 -6.63068844 18.81883107
v -10.83028410 -5.72631741 20.49047872
v 8.90847947 -2.57041189 62.70723790
v 1.45998492 -0.30994471 45.74002698
v -2.57012993 -0.60034177 36.99012846
v -6.65647024 -2.56152963 28.59825455
v 1.91906700 -0.39869593 47.07966745
v -6.27348479 -2.39653536 29.84529920
v -10.22269484 -5.18542156 21.38654701
v -4.02147882 -0.99676359 34.56512094
v -17.06128567 -13.11666518 9.66442376
v 9.21449624 -1.13378931 63.49072605
v 8.49221740 -2.37199129 62.93948740
v -8.24236404 -2.43049348 27.43364498
v 8.10096134 -3.08676623 62.25781888
v 2.82520032 -1.11867336 51.74657702
v -0.78000000 0.05000000 42.72000119
v -10.95088013 -5.09967236 21.98112756
v 7.87947513 -2.32810946 63.05670738
v -5.52966679 -1.56720437 32.63886645
v -8.77245981 -3.76959774 24.84783903
v 8.68219603 -2.19051680 63.01669776
v 2.21120426 -1.09732093 51.37434229
v -4.97067720 -0.58546878 35.55145487
v -12.20095530 -6.23710081 19.84370872
v 6.78868219 -1.30204507 63.75052035
v 5.48276445 -3.48098949 60.69503352
v 2.21980130 -1.63105084 53.35276946
v -11.59992907 -4.09418391 23.06249179
v 2.49620387 -2.06956198 55.03226072
v 0.00162397 -0.39329624 49.45048317
v -7.60203088 -1.23340159 32.74450824
v -11.48002502 -3.40061658 24.29034375
v 4.01364779 -3.34368995 59.47539583
v -5.48175769 0.10941689 38.44216838
v -9.41561256 -1.62750832 29.64330465
v -14.61229287 -6.84930477 19.43374239
v 3.23761348 -3.15083889 59.59736556
v -7.00653065 -0.17186714 36.17490828
v -8.39568488 -0.97356958 33.14035386
v -7.58182537 -0.08906690 36.07271239
v -8.96884501 -0.91350114 33.03747252
v 2.15640618 -2.71132332 59.55940858
v 1.70994608 -2.53182719 56.44902214
v -4.76762839 0.76815934 43.37883368
v -16.21245779 -6.85905991 19.10224557
v -21.04852907 -11.85233053 7.79678999
v 3.20181949 -2.53740465 61.43860146
v -4.46948782 0.92155708 45.07981241
v -8.48193932 0.24308142 36.43228114
v -9.89438407 -0.56981412 33.40806067
v -22.08023891 -11.93315350 8.23888183
v 4.27698251 1.18576200 64.59059566
v 0.69813780 -1.97215821 57.67896026
v -16.66002721 -6.19705301 20.19492723
v -22.28593454 -12.48841453 9.54282284
v 2.09193490 -2.21584761 60.85498258
v -10.22536121 -0.09675856 34.42040831
v -17.63963886 -7.02202599 18.70605722
v 0.30208388 -1.84694037 58.15709382
v -10.41830238 0.03889954 34.68649089
v -10.57598367 0.22165792 35.07065400
v -23.23605493 -11.99305616 8.98611359
v 3.13000917 1.93259050 64.49719518
v -10.77091694 0.43479176 35.45239940
v -17.73115434 -5.30099543 20.73862776
v -19.01922002 -7.47763086 18.03823747
v -20.24750784 -10.26593894 15.50926454
v -18.82479340 -6.53120922 19.40095238
v -23.89145829 -12.10135780 9.99206398
v -4.58296062 1.01293111 50.11926219
v -7.61015480 1.92958268 43.73007268
v -18.04015785 -4.52181045 21.70140482
v -19.20808852 -6.62702695 19.34942044
v -8.54500849 2.32024654 43.86718199
v -19.16984655 -5.78856561 20.10016516
v -18.71812530 -3.62104829 22.73274399
v -20.12731694 -5.98279573 19.71334964
v -17.74914376 -2.89682578 24.77295883
v -13.53453659 1.25242746 35.72358936
v -17.91585796 -0.59123128 27.48542652
v -17.90463366 -2.52884883 24.95770529
v -15.87896235 -0.69253251 29.24044058
v -6.69422792 1.99547759 48.04063961
v -8.31737183 2.44751736 44.93607581
v -16.82567410 -0.60576573 28.43638696
v -21.09834552 -3.40471114 22.19504304
v -4.08994500 -0.54191606 57.17884749
v -14.46920261 2.64469557 37.30609640
v -23.07169698 -5.23479376 20.55342495
v -14.00012430 3.19959549 39.21018541
v -22.28102461 -1.57521653 23.62433262
v -16.30008779 2.43964838 35.98018363
v -18.54483970 1.21873675 31.77311271
v -22.40010351 -1.27989484 24.52526242
v -25.25860630 -5.44645218 19.76239309
v -18.23886484 2.16074986 34.17927027
v -24.01999943 -2.20999960 22.83999883
v -25.89768358 -4.69417730 20.42780071
v -30.94992973 -8.92348401 9.38591268
v -24.18107167 -1.39696663 23.68758246
v -25.62844753 -3.17123858 22.07690291
v -27.43196487 -5.71315642 18.89864169
v -31.21691570 -9.37309396 10.76698955
v -25.63188598 -2.50370824 22.42176607
v -26.94504894 -4.65633953 20.12130991
v -27.93536521 -6.27753930 18.16509292
v -30.18999845 -8.46999977 14.39000014
v -31.14428930 -9.43588279 12.13305257
v -3.95999569 6.11719443 62.88766861
v -23.53954501 0.62115514 26.86829120
v -29.86534126 -7.54383393 16.16541296
v -31.26843274 -8.74321815 13.24601565
v -32.29023144 -8.61361716 10.21622866
v -29.40816991 -7.42626609 16.86295122
v -31.36076406 -8.47254694 13.58173229
v -32.97655284 -8.34965613 10.62026154
v -15.86082578 4.88713570 41.23517871
v -26.53849870 -2.24309787 22.42347412
v -30.98122962 -7.87114073 15.30934311
v -32.44942427 -8.71886127 12.33977918
v -19.80420388 3.78638902 34.57318246
v -28.01984549 -2.10631988 22.29170501
v -28.57157774 -4.10735747 20.07515542
v -31.38380870 -7.33576948 16.02094620
v -32.90053830 -8.43129680 13.24156951
v -6.49641035 0.76585711 59.17342752
v -26.45982988 -0.32920204 24.31925386
v -29.94127758 -4.84075444 18.89147051
v -30.30406497 -4.18867124 19.56566423
v -30.13897873 -3.70702124 20.23886703
v -30.77489696 -5.40228095 18.46025139
v -27.14883909 1.39871857 26.31582320
v -30.76920658 -3.30180489 20.93012258
v -31.50337934 -4.65254439 19.08241026
v -26.45563520 1.78495538 27.41816454
v -26.40145272 2.60892278 28.21076289
v -32.15365857 -2.82305758 21.73449844
v -31.99609742 -2.30315514 22.22542837
v -4.28667385 6.81111496 63.10912222
v -32.51285106 -2.26638024 22.21590281
v -16.30917005 7.19847437 45.72186247
v -33.90125558 -3.36270430 21.00121975
v -30.39943799 1.31467346 25.72583035
v -32.41107985 -1.18106627 23.38104323
v -34.74000096 -3.58000025 20.53000033
v -30.83032183 1.23989687 25.84359422
v -32.63864666 -0.81841665 23.82386848
v -34.55102816 -3.09210131 21.30150236
v -8.83197132 3.18662636 59.85856429
v -29.89961952 2.77784164 27.19195001
v -31.58434853 0.67440385 25.26937053
v -33.24522078 -1.44384138 23.26944098
v -35.25895998 -3.02160322 21.13524079
v -31.33957833 1.47321692 25.99625848
v -33.08323026 -0.66343520 24.05133098
v -33.28971937 -0.24827349 24.30800349
v -36.86000034 -3.75000015 19.74000037
v -29.98298034 3.73160560 28.01621892
v -32.01766312 1.04902009 25.44007450
v -34.10566971 -0.91565528 23.57335575
v -36.04186326 -3.16626206 20.82618326
v -28.83613855 3.04689445 27.62858197
v -31.64448217 1.07266766 25.55982955
v -33.80046040 -1.19013665 23.46211299
v -2.24679196 0.33101370 62.54070252
v -29.49923649 2.23512901 26.62400529
v -31.98773414 -0.74722647 23.72044697
v -4.93087759 0.12167443 57.52166361
v -31.55382350 -1.35713618 23.05937372
v -17.17013679 4.34905244 38.85027766
v -27.85777859 0.76222315 25.39141290
v -29.94231135 -1.10155484 23.55410904
v -27.49614418 0.17028901 24.80730973
v -4.42866050 -0.30195405 57.78982118
v -22.43767120 3.21572856 31.40652552
v -31.39736503 -2.11130176 22.34297805
v -31.92135319 -1.96728553 22.56280929
v -28.36811356 1.61716947 26.31291188
v -33.77401084 -2.69820378 21.85047232
v -0.65803633 4.82277293 64.05662000
v -30.02904542 2.08842824 26.60655230
v -32.54143149 0.08868145 24.63698760
v -35.67424044 -1.99523149 22.54826017
v -31.83000162 1.71999959 26.06000006
v -34.14615989 -0.55268616 23.94859679
v -36.68744862 -2.38613738 22.02745341
v -35.62935069 -0.12447855 24.09507707
v -38.08550537 -2.15927279 21.95424400
v -3.56544694 6.92967279 63.50428611
v -38.74295950 -0.58508379 23.19968864
v -4.69436776 7.28523778 62.96427548
v -9.16067604 3.95747693 60.05593389
v -11.17040776 6.50445558 59.29335207
v -15.49917925 9.25006717 52.08617076
v -34.64858979 6.55621523 29.21189368
v -26.27992444 10.85691340 37.60054708
v -31.30705282 8.94026272 32.59272501
v -38.05635124 6.24792278 27.08209492
v -13.15513533 9.38474201 57.49943480
v -34.43700820 9.08776559 29.92744558
v -13.92237283 10.04697569 56.25030771
v -27.39523351 12.49271911 36.65458038
v -36.30497307 9.09821037 28.17345224
v -38.48296776 7.03521911 26.67874657
v -40.82871601 6.13438105 24.34239909
v -28.51896174 12.36306410 35.47110409
v -31.66181222 10.91205701 32.65224025
v -38.92501816 14.57078010 19.50940117
v -9.62473173 15.87063819 58.07072669
v -4.10618680 20.76937258 60.03119424
v -6.83813915 19.38403584 59.17484313
v -5.95624698 18.91536452 59.80462953
v -9.92718432 15.91095515 57.55857378
v -36.55637428 17.94546098 24.73900840
v -9.32122953 14.77100607 58.67122486
v -35.12267396 18.14218611 25.49398690
v -37.51296923 16.45994000 23.10377546
v -40.91863334 16.40546881 19.76508088
v -7.42962165 12.28933316 61.69227883
v -28.59651484 17.12590829 30.66300973
v -35.09522229 17.22007431 24.84951913
v -4.52205911 10.45657601 62.99313158
v -14.28399235 8.21818970 54.63092029
v -27.98561566 12.64298242 35.90552136
v -32.06841648 15.70178196 27.27635764
v -38.54661807 15.01787547 20.84412053
v -4.12176503 9.23214760 63.22691590
v -18.32503639 11.34327892 45.54970562
v -32.55507722 10.17601509 31.74731508
v 19.40146089 30.62367626 60.33302844
v -16.97461307 9.98994336 47.27777466
v -28.67609449 9.68306977 35.28648242
v -36.20906174 8.39469116 28.55789661
v -38.47225383 8.73461459 25.85242316
v -7.84426834 5.62473619 61.30262837
v -15.65002836 8.29342753 49.52837899
v -40.25907815 6.71054143 24.90523644
v -39.11508620 12.66609505 18.56002957
v -36.16279736 6.80812169 28.48365158
v -39.47532177 13.32079340 16.84176736
v 18.85995083 27.25853957 60.31795591
v -1.62662787 6.42033201 64.17945027
v -5.41237183 5.17798634 61.88780069
v -18.25545914 8.58395454 44.50689256
v -40.21799564 5.06876688 25.10730177
v -4.20480501 5.16829640 62.28603423
v -37.32312098 5.46520622 27.59361453
v -41.89642891 6.85415091 19.36118305
v -39.34362903 4.37712111 26.05363913
v -42.25845262 5.56132849 19.98821646
v -41.97467864 4.03427705 22.75611833
v -18.60307530 6.48835534 41.58082977
v -41.97513312 3.30647686 22.61026576
v -41.92262515 3.59228300 17.57998578
v -6.17010985 0.71855256 58.64987150
v -7.88529031 2.65782326 51.68155208
v -34.20905396 2.42693233 26.25095099
v -5.74539043 1.22448779 61.08862907
v -37.72591427 5.63060399 27.27115341
v -37.23190352 6.12972025 27.68844180
v -38.38109225 9.98152699 23.93760905
v -35.42000055 9.82999988 28.35999988
v -36.88344359 11.59343496 24.59659986
v -38.84104639 13.61548901 18.52139644
v -32.79571235 9.11269709 31.33528680
v -38.67952526 12.49924116 19.37244460
v -39.48999941 12.19999976 18.19000021
v -9.33707412 3.01463460 56.65001273
v -39.54769671 6.54086610 25.75815655
v -2.56294943 -0.74651133 60.23544818
v -39.86445069 2.60893232 25.14372952
v -7.86376745 2.53224745 50.60674995
v -39.04198110 4.80366964 26.32034384
v -40.14212266 10.20996924 16.56667143
v -19.35808174 6.47945935 40.65667465
v -33.59517083 7.29555869 29.94071506
v -39.61199895 7.43036484 25.32737702
v -40.74792191 8.91451258 21.36676013
v -39.74999860 11.15000155 17.51000062
v -37.22679242 7.97017664 27.61279233
v -39.56290707 10.76541748 20.79525590
v -37.04296425 9.43951681 27.16525085
v -37.79441863 10.25580056 25.14736168
v -38.16959262 11.95783913 21.28431201
v -30.30268103 9.19358153 33.65026042
v -36.06666625 9.75460280 28.03498693
v -37.40743548 10.84580366 24.83871952
v -40.06948695 14.40078206 16.32641070
v -9.21089482 2.96062534 58.63231793
v -15.07853717 6.69734692 47.03275487
v -36.35839745 11.36294939 25.56971647
v -39.77842629 14.36598971 17.56242849
v -29.77988124 9.35747195 34.17976946
v -35.27199104 11.04411948 27.91057341
v -35.03664583 11.73237525 27.41131559
v -26.73831396 9.98668000 36.93636879
v -32.83098340 10.91558486 31.29722551
v -34.15236995 11.99842244 28.66456658
v -40.88522866 15.98523743 17.60927774
v -33.76571834 13.66837882 25.96340887
v -41.18343815 16.62539318 18.77996325
v -13.70129548 6.55142497 51.74043030
v -10.99180244 4.78388928 58.48713219
v -29.52389978 12.06366904 34.40650925
v -41.02142900 16.86484553 20.37823200
v -6.54479628 4.12844494 61.66488677
v -10.51501650 5.07994276 59.36596170
v -17.99454726 9.59877577 45.20441219
v -28.28219347 11.74780075 35.92111543
v -30.64345941 12.44693156 32.89267048
v -31.49926662 13.38883676 30.42949177
v -39.68749940 16.25265926 21.59195207
v -11.32650673 5.49735688 58.64660814
v -14.79900815 7.91724771 52.34954134
v -17.23756827 9.65850148 46.28609493
v -27.76337788 12.32076529 36.34770960
v -29.04466912 13.56722228 33.16399828
v -30.39249964 15.66972211 28.98573130
v -14.47727066 7.87110440 53.63558978
v -24.21920933 11.80746127 39.11138698
v -28.58332917 12.88190763 35.02615169
v -29.95999902 14.03999887 31.50999919
v -40.80087692 20.00018768 14.09900840
v 56.21739849 13.06706574 56.46150559
v -15.16258717 8.92178435 53.05426568
v -16.14587009 9.52105224 49.60608482
v -24.87418428 13.49816471 38.31754997
v -27.56598592 13.86124548 35.16115248
v -28.15361135 14.93380871 32.49581158
v -39.67999294 17.04997569 22.58308791
v -42.19819978 19.37748305 19.96142231
v 56.43559247 12.86123227 56.75286055
v 1.29748113 5.44613460 64.71199542
v -8.56617000 6.76959939 61.21455505
v -14.86254483 9.25060175 54.15956303
v -21.01107500 12.54049782 42.11650416
v -26.23678185 14.05854523 36.67841852
v -27.21578255 15.08449763 33.58621523
v -32.11227804 17.27882773 26.96318924
v -40.26509449 18.30422506 23.26596528
v -41.78031534 18.92128587 21.35157585
v -41.89999774 20.34999989 16.40000008
v -8.80662166 7.39574153 61.21437252
v -38.44734281 17.61950552 24.05121736
v -42.08546504 19.73510720 21.54550515
v -39.48866948 18.99294369 24.57156219
v -42.45917499 20.80958709 21.23854496
v 55.67149073 11.48623507 57.13524297
v -1.03311450 6.77776849 64.35275823
v -38.11802343 18.87646690 25.37931502
v -41.43843800 19.13178153 22.42039703
v -42.52168164 22.62208611 17.59789512
v 55.49535900 10.84295660 58.28492343
v -37.00855002 19.34378222 26.26154013
v -17.44014584 12.89829239 47.66932502
v -21.55697346 15.08608833 41.22146592
v -26.04439855 17.45144464 34.17836502
v -32.76424110 19.55392025 27.71797031
v -40.79877585 19.96863633 23.97290058
v -42.70685464 21.72375470 19.72736977
v -27.62432396 18.46962981 31.74963966
v -24.29939248 17.02127606 36.61275283
v -42.35363007 21.39076404 22.02007733
v -42.47774556 23.38841744 17.12079719
v -37.58066520 21.05846629 26.97987296
v -40.60012102 20.92730068 24.65601452
v -42.13042930 21.82731405 22.65927941
v -35.26475281 21.21620066 28.10158394
v -40.55353627 21.70089073 24.92478676
v 55.20912260 8.53924267 59.88350511
v -2.35696207 8.70602299 63.99121881
v -38.76678273 22.02052064 26.53282508
v -9.75640211 10.81588306 60.68953872
v -36.44269705 21.73939906 27.85977535
v -40.95716029 22.66590856 24.45684373
v -20.41306905 17.35508442 43.44379157
v -37.71171346 22.65066467 27.36457810
v -39.87761587 22.64967933 25.60306899
v 52.80882493 8.40811338 58.76171961
v -42.30548814 25.34472197 20.40386572
v -13.43891304 12.82696612 55.77648431
v -35.43914109 22.75802381 28.57367694
v 52.34201252 7.07611348 59.13643539
v 49.74182323 7.80855911 56.67494237
v -41.37644172 24.58116040 23.30929227
v -42.64146090 24.69945885 18.69338751
v 50.62676966 7.31084682 57.76128545
v -10.93846560 12.54555490 58.80949646
v -16.58378169 15.47337417 49.83355105
v -21.12916857 18.10300723 41.89908877
v -33.45172107 22.62374200 29.24893796
v -38.06705028 23.97562936 26.90053172
v -41.92040488 25.19126423 21.72937989
v -37.03448176 23.75271171 27.67556347
v 31.60320595 8.22522864 59.20268968
v -11.17720641 13.35135754 57.52920359
v -22.07168378 19.21777800 39.36316818
v -34.59790349 23.37433957 28.91321480
v -39.17804733 24.19753186 25.85300244
v 51.30876228 6.33834302 58.63640830
v -7.13399053 11.47983689 61.91167980
v -6.75950991 11.74618211 61.86954677
v -11.31868828 13.72287050 57.03322217
v -12.83121575 14.19082098 55.43152988
v -40.39255902 27.98870765 13.63367587
v -7.07401847 12.10497599 61.83147803
v -36.61087155 24.42465350 27.62525901
v -40.69616273 25.29144287 23.62558059
v -9.41042230 12.24202663 60.50492078
v -29.25162949 22.59481698 31.35102615
v -2.96979281 11.44751720 63.26734275
v -7.95980915 12.48060632 61.38092279
v -9.59450752 14.19167593 58.79731104
v -41.51179641 26.72027238 20.13550140
v -14.34828620 15.87499492 53.33262309
v -41.25327244 26.26247332 21.43269964
v -2.26658420 12.25149352 63.01568449
v -6.36386871 13.20841815 61.64163724
v -10.36488172 15.11743665 57.23238736
v -26.98148042 23.12619984 33.21499750
v -33.61509368 24.30855483 29.09678407
v -8.85169115 14.39949870 59.64342877
v -28.43908407 23.33841473 32.02936798
v -35.52541137 25.23038536 27.65666135
v -40.24782404 26.45562217 22.86674082
v -30.84835410 23.53632636 30.51042184
v -33.91250595 25.42432025 28.43169123
v -41.57001153 27.43149176 16.46392606
v -21.64806239 21.08265646 40.17785937
v -36.40366346 26.46676265 25.85670725
v -39.74438459 27.96580084 20.65612003
v -5.78802498 14.74072505 61.06875464
v -8.85667745 15.76640084 58.90543386
v -12.36868184 17.03938656 55.21532521
v -36.25079617 27.36549266 24.52347986
v -41.27318040 27.81103738 17.42082648
v -39.26629946 29.39847670 13.77669349
v -4.38981969 15.09015542 61.73566356
v -7.23709306 16.07896388 60.17788500
v -21.71037346 22.57258631 39.22153637
v -34.48620439 28.31680886 24.12708104
v -38.85733709 29.98366579 14.83588293
v -2.41955346 15.35255928 62.14126945
v -19.39094439 21.34104259 44.57014799
v -21.24513127 22.65402861 40.27495533
v -28.80427428 25.72979964 30.37134558
v -38.31742704 30.13885580 13.62095494
v 53.58991399 5.40005742 59.40742791
v -0.64878305 16.35295898 62.04201281
v -35.85999832 29.09000032 21.06999978
v -11.58000063 19.10999976 56.35000020
v -17.56306365 21.61480300 48.09778184
v -20.06041072 23.02861214 43.92769933
v -27.55020931 26.56576596 30.17778136
v -32.91643783 29.09507975 23.22284691
v -38.02735731 30.28333187 16.64985158
v -9.86000057 19.06999946 57.27000162
v -18.27159151 22.34765142 47.05960676
v -32.80773759 29.35268357 22.38810807
v -37.61339188 30.67266196 14.55392689
v 0.52434189 16.03220776 62.25239113
v -7.56491488 18.86156760 58.97416547
v -11.52975392 20.17507516 56.61478266
v -20.20093240 23.94822799 43.60234737
v -20.86261660 24.52559397 39.52478990
v -30.40081635 29.01524678 23.80543761
v -32.86539391 29.75543775 20.94112709
v -36.57415509 30.90002201 16.10651799
v -12.12508883 20.92011273 56.24065176
v -16.81997254 22.79728651 49.08992723
v -21.04712650 25.17400123 38.29652071
v -27.05295384 28.10784988 27.63526514
v -29.65227515 29.22604047 23.43222126
v -36.13579273 31.17300197 14.04335164
v -11.59200910 21.12432756 56.69132620
v -13.84065859 21.71557583 54.26237732
v -17.27798767 23.38786423 48.17084968
v -28.45456637 29.28516269 23.93150702
v -34.88879278 30.86067550 16.55928791
v -14.36772943 22.34612778 53.05723101
v -16.55460335 23.68916571 49.20682311
v -18.86052266 24.25189689 46.10946402
v -25.12657829 27.89740637 29.10712175
v -14.05285019 22.42577076 53.66469920
v -18.26660708 24.69805442 46.62912339
v -28.43034267 29.53221463 23.06525782
v -10.76978166 21.17754519 57.15218186
v -18.71742308 24.93923157 46.19253427
v -21.39206976 26.40838921 35.75723991
v -27.36772224 29.35245447 24.01178144
v -29.05474789 30.33304028 21.18390054
v -15.83000273 23.57318997 50.17282069
v -19.09029856 25.22145584 45.53069174
v -21.73975483 27.09546313 34.43183750
v -23.89227785 28.34359743 28.25309336
v -15.32693487 24.12492968 50.76281354
v -29.20450643 30.85894510 19.39652674
v 2.21741735 19.01277155 61.62668020
v -5.60620474 21.42333612 59.46230516
v -9.96208657 22.49879576 57.47432634
v -12.54357491 23.68403226 55.19922078
v -15.73055610 24.90257472 50.28534308
v -14.07937612 24.53683876 52.62259766
v -13.82737420 24.82596971 53.10829729
v -29.05035950 31.00746311 18.98240484
v -16.37675054 25.60781315 49.16703701
v 2.01734016 19.30152997 61.33608520
v -21.17925882 28.08827721 32.92958066
v -18.96942779 27.08239108 40.82584754
v -27.61405706 30.75197525 20.07010579
v -5.75683452 22.11583965 59.44756791
v -10.43715142 23.78872037 56.89328536
v -13.92559428 25.46142228 52.69690230
v -13.99671007 25.75894073 52.27832124
v -7.42103951 23.82349037 58.50827321
v -13.43701594 25.88176727 53.38262022
v -25.14529973 30.66028282 21.08672634
v -4.17018961 22.92523906 60.30823663
v -7.63555802 24.20308255 58.30739439
v -13.59748468 26.58358216 52.46331543
v -24.23056960 30.87484278 21.63373493
v 3.41721484 20.38235404 61.32981554
v -12.59990595 26.35358460 54.32921275
v -14.86196462 26.96819603 51.20589957
v 3.88087449 21.20720781 61.17286906
v -9.59896389 25.65354109 57.00650439
v -12.03020383 26.50338784 54.74780500
v -14.33916017 27.32869983 51.45439506
v -23.21544662 30.84249608 21.55359089
v -4.42436850 24.02104996 60.30216813
v -12.85259519 27.09414251 53.62372100
v -15.95157012 28.14183757 49.08173904
v -18.02927256 28.96774746 34.89223868
v -22.86737785 30.93610890 21.43725753
v 5.27435541 21.23662271 61.18402630
v -4.89887316 24.49940890 60.05183607
v -12.38094270 27.27349289 54.09241840
v -15.07924683 28.16885337 50.45019463
v -16.61711745 28.96216698 46.11653462
v -19.89382878 30.13884649 25.99997446
v -15.98853618 29.11989950 47.93862626
v -19.69539374 30.49997613 25.27045272
v -15.50641842 29.04398926 49.10080135
v -17.92476699 29.96592410 29.11124006
v -21.57914825 31.32293373 21.15651965
v -26.57149918 32.68318623 7.98148289
v 4.70910920 22.44908363 61.05232984
v -4.96383384 26.71245858 60.40082872
v -7.76119018 27.15722471 58.34089965
v -10.56304481 27.77072228 56.04321137
v -12.63779029 28.46417576 53.51731554
v -14.57326673 29.02957052 50.54488033
v -15.82103223 29.57907133 42.82509908
v -18.08940247 30.61940335 25.91674030
v -18.85773614 30.92410415 23.46434817
v -25.45423992 32.93799981 6.92956196
v 4.30032611 24.11743812 60.96836179
v -5.93239442 27.94939466 59.74654853
v -9.18307621 28.01051736 57.03439936
v -14.66383785 30.02652526 49.57103357
v -15.26744198 30.23038618 35.36128625
v -18.07490550 31.42409772 22.40294591
v -26.79260075 33.52139518 9.00215562
v 14.74677492 19.74453591 60.57198718
v -4.67725005 27.37992629 60.54512411
v -10.39722003 29.04863469 55.88892847
v -14.56187107 30.66245839 48.48109558
v -14.73191753 30.94469383 27.00122446
v -17.35252701 31.61105514 21.35553584
v -19.04957555 32.41552785 19.10913363
v -26.12697892 34.20137614 12.19885983
v 14.08147626 22.34969474 60.28954685
v -4.06125421 27.66086906 60.74843928
v -9.31999832 29.30000052 56.56999722
v -11.60999946 30.10999970 54.06999961
v -13.10000010 30.64000048 51.27999932
v -16.47005416 32.05674887 20.37153207
v -18.37080903 33.25111791 17.08452962
v -21.12247981 33.75153989 15.37752524
v 1.66551967 25.53821728 60.92299893
v -10.29234193 30.28861061 55.44086918
v -11.91481669 30.63047118 53.35515738
v -13.82379420 31.17907047 49.70086738
v -13.95407785 31.45914897 22.82606252
v -15.27148485 32.63980523 18.92214268
v -17.65987463 33.31106156 16.03916660
v -21.13727294 34.57830101 13.83422501
v -3.27160023 28.05544436 60.95519662
v -8.08000099 30.07000126 57.31000006
v -10.20776201 31.42816946 55.13188988
v -12.23048382 31.56349808 52.15476826
v -14.07620683 32.55688399 18.80014688
v -16.32737741 33.22630003 16.27067849
v -22.97377773 34.26129743 6.90696854
v -11.46622747 31.52085096 53.50112915
v -12.85795961 31.85603768 50.43481663
v -9.83194727 31.53770044 28.59118767
v -10.86461172 31.57734871 24.11155030
v -13.07586581 32.64701739 18.50755513
v -8.39131512 31.16222657 56.60900101
v -10.52510832 31.95123002 54.33611572
v -9.74761415 32.40489587 20.02064139
v 16.30560122 23.23229052 60.24489179
v -1.95033930 29.48673256 60.96331030
v -10.65319311 33.30326453 17.03567244
v -7.19185965 31.93740919 24.49868247
v -10.03794093 33.07456151 54.14604768
v -6.83792355 32.38090128 35.12150794
v -6.65698247 31.90738708 29.28144671
v -11.53497770 33.78545493 15.27564041
v -11.51355635 33.24045613 48.36211726
v -2.28118221 30.61840683 60.71705371
v -1.32967916 30.67168780 60.77670306
v -6.20605890 32.24020079 58.57862532
v -10.25293581 33.47973898 15.97011834
v -9.66579840 33.72243047 54.21909317
v -10.80805715 33.91141444 50.73668808
v -9.43436008 33.45252946 45.63581944
v -1.50955224 31.46286309 60.83819270
v -7.88428821 33.58164802 56.17325753
v -9.93024092 34.04901922 53.10508609
v -10.43562312 34.22938287 49.70560595
v -8.67791381 33.54506195 16.26182720
v -11.24854293 34.41380337 13.84744421
v -18.33358780 36.03026643 6.84690895
v -1.96894072 32.16487542 60.75669825
v -8.00468028 34.11493078 55.88697642
v -9.72378906 34.30327773 52.90083960
v -1.86363549 32.88628906 60.69772691
v -7.62043893 34.37351808 56.08841032
v -6.02966268 33.78297016 16.57575741
v -1.39078032 32.95641392 60.85538119
v -7.37133482 34.93847325 55.89474738
v -8.52294825 35.66838801 52.54031718
v -8.19164794 34.99185294 48.30947146
v -0.73779654 32.45581686 33.03131834
v -2.19326094 32.91618451 19.25696433
v -4.28164797 33.67985412 16.71418548
v -7.78332027 34.67427939 13.51939701
v 26.14999935 23.90000038 59.68999863
v -0.85098727 33.48932043 60.92820317
v -5.09550422 34.91007909 58.74773860
v -6.86839130 35.50986573 56.20126054
v 0.19849165 32.05703944 24.91253242
v -7.30241695 34.95343402 12.83833012
v -2.13688728 33.58128667 60.52711606
v -5.53000066 35.65999866 58.09000134
v -6.20074430 36.41236573 49.21721667
v -3.93767143 34.82861444 44.08634454
v 0.66657341 33.80078077 17.34039560
v -3.08499066 34.30800140 15.22866450
v -10.95786691 36.03269160 8.95876531
v -1.61051995 35.16015410 60.78018621
v -4.68181632 36.83330491 58.51797760
v -3.67192365 35.17118841 45.03260180
v 4.53245500 32.48105943 18.79132539
v 0.70913223 33.23412314 18.27320084
v -6.88212598 35.93258187 9.86427814
v 1.83496648 33.69862586 38.91640529
v 5.84872765 32.36136213 18.52050237
v -3.60745611 36.09383479 47.01385275
v 2.07999931 34.17000175 39.94999826
v 11.76002249 30.62408604 25.62929504
v 9.21374187 31.57690912 20.83461173
v 3.05009587 33.80941227 17.16253720
v 3.85243190 33.87617692 37.68220171
v 12.64522783 30.85189871 25.33553354
v -3.13605322 36.71601042 47.68520221
v 2.43831752 34.52831879 41.25969857
v 3.52000003 34.09000114 38.52000087
v 7.78019149 32.36545622 17.63146557
v -1.19492505 35.62321886 45.01427710
v 4.27139085 33.81132334 37.44807839
v 7.30632944 32.64210373 32.15187415
v 11.18519716 31.24750219 23.02243188
v 24.45549518 26.82523616 59.72220749
v -6.30408525 37.69438714 53.04237455
v 1.34480512 34.98524055 42.67641902
v 6.94760308 32.32428432 30.48084304
v 12.98824977 30.85316345 26.33364126
v 0.80265279 36.04023531 61.08249351
v -6.02512341 37.72650287 52.16423422
v -2.79366109 36.91723570 48.06225374
v 0.30526656 35.83914787 45.04998773
v 8.76690540 32.07825497 30.70527874
v 1.67581066 34.83413160 15.42409044
v 24.61216785 27.52056904 59.97475982
v 0.51111414 36.76949069 61.04066595
v -4.46641818 37.88656369 50.58689415
v 2.43703066 34.92370620 41.97892547
v 8.29685386 32.41214156 31.80728480
v 13.38720880 31.29341081 25.11176094
v 6.70571486 33.48624706 16.47271775
v 23.20251986 27.83663012 60.13197824
v 1.52422721 36.72287613 61.11110374
v -3.07446322 38.16130385 59.11482126
v -4.29402990 38.23471814 51.15032196
v 3.22657987 35.01658142 42.11095721
v 5.43488842 34.10736099 38.08327019
v 12.88230252 31.40537813 23.90669100
v 6.35559438 34.11877155 16.13156684
v 23.77336845 29.33941968 59.96017158
v 0.34080088 37.65814379 60.72510034
v -4.10800427 38.95817325 56.98187277
v -4.20886325 39.25698251 54.10630256
v 1.75593444 35.37818044 43.75657439
v 5.55135962 34.42073613 39.17430714
v 15.76630212 32.49954432 27.67077833
v 3.54438857 35.07554904 15.31941909
v -38.66820037 5.95238991 26.61385573
v -41.34107381 7.66106136 17.78590307
v -35.95163301 10.49541868 27.62913890
v -41.38555750 21.55211382 23.84302393
v -26.25240758 12.31408026 37.65031695
v -23.32453802 13.49656191 39.27438706
v -35.18315777 24.10316467 28.53201516
v -40.68375751 28.48038077 16.44860208
v -30.47558852 24.78459664 30.41852452
v -34.38283503 26.63465217 26.54981613
v -37.98719123 29.80419621 18.27928610
v -38.11445087 29.44849990 12.08728645
v -30.13191745 26.63145401 28.59878354
v -33.11032057 29.16094288 23.02620560
v -38.12541813 30.40986136 15.71226120
v -37.19259053 30.66309728 13.19966000
v -9.56155732 13.55947740 59.62962657
v -29.13723141 27.91273966 26.84508264
v -35.34285724 31.17953241 11.99017186
v -20.79761960 22.96643890 40.88016972
v -29.92435917 29.54428084 22.88262174
v -33.19318220 31.69687837 10.97103767
v -20.49851418 24.30595830 41.20568186
v -19.72596906 24.73797463 44.43430528
v -28.11082825 30.25102802 21.15075476
v -30.89374676 30.75952828 8.01413506
v -13.73404823 21.18939348 54.47555706
v -26.35785751 29.49696593 24.02314916
v -13.62243108 21.70290239 54.61713299
v -13.23491242 21.72135375 55.01965806
v -25.19037575 29.21436355 24.55521002
v -28.80634367 31.79936111 16.72752947
v -25.47905035 30.56490608 21.27499133
v -18.21943931 27.58578397 42.26218536
v -29.42829765 32.36628324 9.14921798
v -24.57627468 30.78083694 21.15943655
v -28.66879478 32.64707327 9.24337283
v -16.11610129 28.59359980 48.43236506
v -18.78177375 30.48294596 25.73659830
v -12.54993118 30.75232729 52.05378309
v -18.92710477 31.23845160 22.53642119
v -10.88938210 30.87711707 54.64242399
v -15.96720889 30.49555421 28.60790677
v -18.34925450 31.58213571 21.30310051
v -20.13076469 33.08425471 17.37771370
v -11.21953502 33.50960091 50.51797256
v -16.59042016 31.43528104 23.65937456
v -19.45007965 33.39878097 16.58864133
v -8.88251420 33.34552422 55.46804890
v -14.52159788 30.73187172 27.92224474
v -15.24369046 31.36472031 24.75035563
v -17.48511940 32.70542622 18.60318147
v -18.85858551 33.63130242 15.56700654
v -8.24896805 33.67699310 55.83240464
v -13.46871257 31.11066483 26.52699687
v -15.59999958 31.92000091 20.70000023
v -16.82607271 33.03377330 17.71728136
v -18.18547584 34.35045108 14.48875479
v -8.39045644 34.59071741 55.02604321
v -8.68360233 35.66296771 51.77636817
v -14.25000001 31.72000125 21.81000076
v -17.18447171 34.03113410 14.76840954
v -7.07457215 35.84026545 55.23963645
v -13.12999986 31.59000352 22.54999988
v -19.57983524 35.73385254 6.92174770
v -6.31706929 36.01873666 56.87317252
v -7.35949399 36.85090691 53.02871391
v -8.35028850 33.40100497 43.28977689
v -12.18564808 31.61101788 23.04716781
v -13.40332441 32.28976205 19.57007870
v -14.42307048 33.15709531 16.87508076
v -7.19029875 36.24702245 50.09580404
v -8.56602844 31.94668517 35.72015092
v -11.35967765 31.48823231 24.36920814
v -13.16185575 32.89043158 17.93931983
v -17.03996770 36.29301861 8.65543168
v -5.00713009 37.80899197 57.16739222
v -6.62856502 37.44040057 52.52309144
v -6.48166751 35.56229547 47.98009247
v -9.59266443 31.42971173 26.10740997
v -15.92290774 36.16925329 8.75446200
v -3.81076289 38.08823600 58.52724984
v -5.04752016 38.72117773 54.31892723
v -5.61751425 37.55469620 51.02894828
v -5.64999972 34.90000218 45.59000209
v -8.39609466 31.76232427 27.02519670
v -13.81036825 35.27386859 11.53244544
v -2.99722538 38.78688440 58.65102261
v -4.49727569 38.86336461 56.42374605
v -4.15537460 38.98032010 52.79951915
v -4.58000042 35.04999727 45.46000063
v -4.92873229 33.55139866 41.12228379
v -9.78193432 32.80480206 18.38699169
v -2.03478406 38.72457147 59.29206312
v -3.79455928 39.45607319 55.78243732
v -3.41434986 38.98064420 52.03022808
v -3.68000008 34.15999934 42.07000136
v -3.04656290 39.83170167 54.13069949
v -2.81449640 38.70726377 51.28170550
v -2.53294548 36.19484976 46.49461806
v -5.87430550 32.69115835 20.81382461
v -8.20801221 33.75766054 15.61784092
v -11.30980533 36.47412360 7.53954845
v 1.04988122 39.57613930 59.47189406
v -0.37121036 40.64545408 55.01072109
v -1.59590936 37.52318025 48.79679158
v -0.91999990 35.40999815 44.50999945
v -7.34133925 34.26723182 14.25210573
v 0.82389859 38.21787611 49.41408336
v -5.63738449 33.84897485 16.23843238
v -8.61983094 36.39104217 6.74056960
v 1.31999957 40.33000022 52.39000171
v 1.62855652 38.81860152 49.92633313
v -3.81697458 34.12023559 15.43860789
v 2.50380719 40.78960791 54.80917916
v 2.84995721 39.80998322 50.84023625
v 3.15427920 37.52556443 47.57103324
v 2.76999990 35.48999876 43.63000020
v -3.14634014 34.13104266 15.82615264
v -4.66762297 35.68063676 11.34629454
v 3.32579855 41.13020003 54.55954745
v 3.53701739 40.20125791 51.26900971
v 3.73999914 35.25999933 42.71000251
v -1.97271211 34.49625522 15.62196482
v -4.14099591 34.31454301 1.97181012
v 4.41622548 41.66128859 54.94802073
v 4.30000015 40.27999938 50.99000037
v 4.43843752 35.31529382 42.63610765
v 4.98987362 41.67616740 53.79934981
v 4.85261250 39.76477683 50.40538684
v 5.46537666 37.64760494 46.97983339
v 5.37041901 35.01833230 41.04082659
v 3.22174653 31.44017980 23.38116243
v -2.88749114 34.79842097 2.90609896
v 5.40310610 41.69688374 53.24329436
v 5.84000116 40.36999866 50.60999840
v 5.96964592 38.26593235 47.69115150
v 1.40338717 34.45998579 16.20713994
v -1.82411319 35.15677899 4.75668767
v -1.98783563 33.28004852 0.59268106
v 6.73064636 40.63652828 50.82960799
v 6.40081195 38.14878687 47.19381779
v 6.61148271 35.16330197 40.59281945
v 1.71575788 34.18360651 16.58602618
v 6.73897238 41.33278877 51.78594962
v 7.07986485 38.45857456 47.51468077
v -0.39212051 35.14431044 5.86970104
v -0.71593135 31.96426481 -0.67669229
v 8.56128801 41.59188271 58.87410045
v 7.51141598 38.21416944 47.05931619
v 0.17758316 35.44812277 6.86658360
v 0.01594561 32.65700489 0.04624627
v 7.84071814 38.42677549 46.85216025
v 3.39722191 33.99082646 16.58698730
v 8.09862744 40.83031788 50.43045431
v 8.44282378 38.26315328 46.18771002
v 4.02201852 34.28563848 16.21192694
v 8.52748472 41.15597159 50.56410655
v 5.18244877 34.47170183 16.09076187
v 2.57257279 36.53684631 8.57135560
v 9.29473247 41.21551290 50.29639602
v 9.76689067 41.34378955 50.19146577
v 10.30115318 41.56494513 50.14183000
v 4.81649674 36.31677479 13.49218935
v 3.88594298 37.00876608 10.54088958
v 5.59071172 30.13163991 1.42897153
v 8.84451903 32.04788268 19.19067465
v 5.71260881 36.06076911 13.82320188
v 13.68315239 35.80841422 37.03697771
v 12.52174471 32.63119608 19.94857006
v 14.96884599 40.27425125 47.60641605
v 17.52441004 41.56270251 57.58175999
v 16.74602553 37.59898618 36.08894721
v 18.42254214 38.10583800 36.40044481
v 15.53920656 39.78135809 22.92592637
v 15.52106068 37.94295713 15.80837369
v 20.15989088 40.74086249 50.28112978
v 16.17517695 40.19290581 25.18447302
v 22.35527523 39.93577883 57.20721185
v 16.36829972 40.98528996 25.06533265
v 15.95473289 40.14309496 22.11795934
v 16.03334770 38.53049502 15.38172457
v 16.56006649 40.41429237 21.90401219
v 16.28398150 39.52932358 18.31296645
v 21.43148892 39.09529373 44.08030584
v 16.76255465 39.84809294 18.45494658
v 25.37611499 38.34687918 57.44344741
v 22.78311737 38.90134767 45.40068656
v 22.34758623 37.87725791 41.77946970
v 17.79655740 43.57601330 30.65013140
v 17.51348563 43.23636368 27.23552473
v 17.61214435 40.73118046 21.92461304
v 17.24431291 39.95742276 18.45947094
v 24.25165847 38.84164616 45.45398057
v 17.96502247 43.38415712 26.36579052
v 18.21013540 40.02574831 19.90379766
v 26.00044012 39.13170472 55.76628819
v 23.82094413 38.03065047 42.90997237
v 18.51270534 43.79601777 26.10863745
v 26.62823536 38.96352276 55.26418984
v 24.54010583 38.03897649 43.13994572
v 19.52861063 45.52284256 32.11751580
v 20.09493299 45.09663582 28.06967683
v 26.20067820 38.66779059 48.72523621
v 19.62719485 45.77469081 31.30768239
v 19.53160390 44.89880428 27.48026140
v 19.63360794 42.98809543 24.50525761
v 20.32779716 39.99314085 16.79676212
v 26.63999796 38.49000111 48.00000042
v 20.56494541 45.68097368 33.59375522
v 20.15229315 44.79041696 27.08446234
v 20.35178803 42.96991602 24.34541471
v 20.66551149 45.50273344 28.40132080
v 21.13500796 43.26033220 24.78557080
v 21.27734572 46.58754170 29.59901094
v 30.73492832 36.29199043 54.67754230
v 23.80530350 47.16758430 33.72322768
v 31.60590678 36.17163002 53.56701836
v 30.05870990 37.95392066 48.23296145
v 30.58523685 37.80735284 49.07397926
v 24.58132431 47.17912152 34.46964920
v 24.04996194 47.57129401 30.40640242
v 23.51754345 44.12169009 23.51022512
v 32.40834177 36.21598333 52.90620774
v 30.76066263 37.94422373 47.54064605
v 23.66133779 43.57321560 22.41398767
v 31.81045875 37.82194480 48.00038785
v 33.10218453 36.82169691 51.95199326
v 25.81126243 46.27634212 25.96488968
v 32.53270686 38.32201660 46.76479474
v 30.73592670 40.18791392 40.17010331
v 25.97085759 45.60071230 24.54534359
v 30.24002910 20.97663842 -6.63180836
v 37.54490241 38.14364970 41.53547436
v 39.46017101 38.32435235 44.83162239
v 30.97609431 20.66754550 -8.70222691
v 34.43745151 29.01918441 11.82972919
v 32.57787973 27.73391455 3.45409592
v 31.52448684 23.20594154 -4.37004026
v 33.28931704 27.98460051 3.11303488
v 31.15193732 21.83401398 -8.67374707
v 33.17218274 27.48648450 2.58151744
v 34.20903534 28.14825252 2.69944477
v 33.84243697 25.32208525 -9.04403720
v 37.19496727 27.13563293 0.28574790
v 35.56985408 26.19893476 -8.60755984
v 35.15834361 24.83235300 -11.06341183
v 43.25819016 28.39959972 25.87473579
v 37.69464046 25.75998567 -10.23356151
v 46.53718695 37.73463145 41.96564853
v 37.50467673 24.68141168 -11.86759118
v 39.25538436 26.81642398 -7.02225976
v 47.02862352 36.07208654 39.14157674
v 39.66649622 26.87580325 -6.44680252
v 37.17049211 -0.32534151 -14.09100555
v 44.31708157 25.87351017 19.52223480
v 39.46955502 20.43389343 -14.11495917
v 44.31501031 23.59140478 10.13446227
v 41.97806865 25.52002296 -6.63054455
v 47.68694192 28.24693918 28.46753970
v 51.84479803 39.80391473 45.69472745
v 49.49321225 31.22347035 33.13458711
v 48.76999930 29.03999947 29.85999919
v 50.95576495 30.87042458 33.07458013
v 49.63000119 28.65000069 29.74999882
v 51.54424906 31.30742535 33.71517360
v 50.83476380 29.17797677 30.83317727
v 55.09684607 39.10939023 44.28073019
v 55.17256260 37.63386607 41.98516905
v 53.96837369 35.35949439 38.88724744
v 52.07251757 29.48843688 31.78243339
v 51.16076395 27.41670609 28.63438800
v 50.24950206 26.47473477 25.38857982
v 46.48632556 21.46899328 1.14854763
v 55.80898747 37.09865734 41.65564850
v 52.09799483 27.28916518 29.45781499
v 52.86812037 26.90755203 29.23298627
v 56.44747615 34.22194347 40.97231105
v 57.46341124 37.30722889 45.30374706
v 56.68975785 34.57994014 41.82822630
v 46.93429172 16.42319188 -8.74700490
v 46.05718330 15.62162675 -8.77500512
v 50.91964826 20.94259299 5.39017096
v 54.84451726 15.84488899 45.10803893
v 55.77264354 25.80730990 30.00826947
v 55.22527173 15.81062563 46.56708986
v 54.97349799 15.55781718 42.76217148
v 52.73412913 20.57208307 6.18817424
v 55.95719442 15.47751296 46.38520256
v 57.06175789 15.32838494 47.89283499
v 56.25052750 14.96938244 44.84206811
v 55.80194667 15.09774104 39.34594616
v 57.37135932 15.52094426 49.17098209
v 56.98284507 14.82106745 46.03403434
v 57.88817629 15.20398911 49.99387637
v 57.45197460 14.58306145 46.62498832
v 56.69781193 14.19583894 40.23147374
v 57.66151100 13.98422942 56.06606603
v 57.13663250 13.81024625 40.42623937
v 54.41087484 19.18235980 2.53418717
v 54.54121903 18.85703206 0.04254424
v 53.34867164 16.53088257 -4.99130087
v 58.92742425 13.82798143 55.18766493
v 57.69111961 13.42142653 42.52057523
v 55.52753434 19.30219494 3.40368017
v 58.90595540 13.62171397 55.54375052
v 57.49813840 13.51309102 39.77799043
v 59.45237726 23.51732552 28.67954969
v 56.13723770 19.38330755 2.66803172
v 59.78602916 23.53115752 28.19886804
v 59.95414779 23.57242443 27.93738432
v 50.74761435 3.94623214 -8.93778354
v 52.83042789 7.94645306 -6.20342139
v 62.64995039 22.81614952 23.55908044
v 59.89202112 16.93318039 -3.21042514
v 62.65408546 19.01832409 12.37636991
v 62.59874254 17.95603521 8.54109414
v 64.53403085 21.57374844 21.09417506
v 63.09676915 18.10305379 9.10750031
v 62.04136088 13.57742306 -6.52535725
v 57.80389532 8.80143233 35.38586944
v 65.82129747 16.05962962 4.03919863
v 59.28689241 9.87958815 36.60979122
v 63.50534409 7.25090411 -3.36962263
v 61.22680008 11.22574694 50.77437311
v 61.15468964 10.88493969 48.10830951
v 59.62770060 6.25753682 39.90580514
v 60.70531905 9.47259460 56.97351322
v 61.07306480 7.23681506 41.74837098
v 62.69527972 9.99477878 49.45170879
v 62.29469553 8.87288433 46.00835592
v 62.54321337 9.22135171 52.78725550
v 62.73271888 8.68971087 53.24788764
v 64.07842040 7.88579974 49.05158281
v 62.88441271 7.69898621 46.06838524
v 63.73526156 7.85331242 48.22275415
v 64.32475150 7.91478995 49.48531464
v 63.86323273 6.64337259 46.80581018
v 61.84441969 5.62847359 58.51228535
v 62.83617020 7.11056078 55.77466264
v 64.35642391 6.88747456 52.42224783
v 62.19751388 4.88826493 44.91107911
v 63.69076669 5.47998725 55.57062104
v 64.51263279 6.25031535 52.72294581
v 64.52478468 6.32538460 48.32158610
v 64.84995782 5.70320198 51.94855109
v 63.35732341 4.73022880 56.43971637
v 64.60806727 4.63049160 52.90651321
v 64.82242793 5.24370326 49.49510843
v 64.48095292 4.69755474 49.19323698
v 33.88661146 -19.18296702 35.86129099
v 36.27903387 -11.36183459 38.23999688
v 54.25158143 37.38437593 57.88101628
v 54.40710112 38.95198554 57.32589215
v 28.02263200 -32.00431541 31.34734929
v 55.22624776 36.62234917 56.64466694
v 55.50613999 4.11736732 59.44403633
v 54.25574258 29.72401679 53.63581330
v 55.52063137 33.90428796 53.98123711
v 56.72379583 39.31191191 54.02767658
v 57.60841444 7.06206728 60.11889875
v 49.57154021 24.66933057 44.76324096
v 57.26649240 39.63859752 51.14384368
v 56.70277774 41.01071134 52.46328562
v 48.98093268 23.87286350 43.00587252
v 51.17290840 25.33801086 43.83552819
v 53.75056341 27.93970145 48.60704020
v 54.29447442 30.60843423 46.23452201
v 55.82746491 40.68714008 48.36553708
v 58.97856131 14.18270916 54.32183295
v 45.96960172 17.93767326 38.16453740
v 48.62456024 22.70779759 40.02318904
v 51.73505098 25.70531145 42.49241948
v 57.84379318 36.82702035 48.25961962
v 46.96745425 18.70262437 36.00564227
v 52.86173522 26.47465467 42.17104241
v 59.97512490 1.22221478 56.01637065
v 52.22983286 16.82609320 43.18633303
v 47.46564105 18.60939898 32.13417158
v 62.77328730 7.81211536 54.97116968
v 47.75869846 18.10928993 33.51411223
v 62.83833086 3.35728773 56.24530092
v 62.62851506 8.30678083 54.08012494
v 60.44925377 12.22425513 50.77637732
v 56.95630983 14.59669229 45.36714405
v 47.95475677 18.00668985 32.56290033
v 55.83383143 33.62625837 39.20210153
v 61.97896227 10.62644552 51.08623579
v 49.06802624 17.45977066 33.99570659
v 64.04955685 7.19118351 52.60983855
v 62.49824166 10.21971554 50.07695407
v 59.73980203 11.63727697 46.89336568
v 48.79714921 17.57283695 32.06688911
v 48.27506095 18.31066981 31.09875321
v 64.32352215 3.69594316 53.00513282
v 64.41476941 7.11187301 52.02815309
v 59.82335284 11.28009520 45.47556117
v 56.02544174 14.79103044 39.91603106
v 49.76117238 17.09120162 32.21921623
v 63.08878958 8.78278073 48.14421758
v 60.63998863 10.80451719 45.94692215
v 57.20351636 13.76540493 40.05447775
v 49.29270595 17.62526855 30.55378608
v 64.40420449 4.01692605 50.32136291
v 54.50073257 15.96952975 35.74552760
v 64.25385922 4.86157555 48.41058701
v 62.75516003 7.01636821 44.82407123
v 50.02862960 18.03990267 28.89871970
v 56.61011115 15.32514673 34.06714648
v 50.80251768 18.73387396 27.84862556
v 54.88603562 21.75026573 30.57994880
v 40.03221169 26.55161917 13.29314895
v 59.06969309 11.73595060 36.06123477
v 58.64204466 12.71939557 30.72132543
v 52.46658251 8.91174190 26.72172524
v 58.72513726 12.71462068 30.27661145
v 58.02486837 20.55383101 25.79592913
v 59.46600810 12.77092006 29.19323556
v 42.28555411 24.84260127 10.64841170
v 60.14900282 12.99972180 28.69984694
v 60.73186547 21.40063234 25.54431558
v 41.89641774 25.21705814 9.67429020
v 60.58792397 13.24055716 28.06020901
v 61.06437370 12.98288628 27.54184604
v 61.54717878 12.66436186 26.78721771
v 51.90268159 9.70687717 21.07986063
v 61.24458089 11.73946448 26.42766014
v 62.06067279 12.04626262 25.92879720
v 62.52542138 11.72920130 25.21234564
v 51.61476508 9.57005192 19.15487275
v 63.45816702 11.96747366 24.44277704
v 63.19702417 16.77516848 22.83967473
v 39.63156790 26.15092322 4.69967583
v 50.87300390 8.78690183 18.56792532
v 64.40661103 12.04910129 23.63647707
v 64.40246850 14.69586045 23.58725108
v 17.09877327 -39.63577002 23.57208356
v 17.51701348 -37.64550760 20.61552368
v 9.31341108 -4.98002814 2.49100965
v 20.51601000 -33.41519088 20.30891925
v 7.21122185 -6.96573546 3.04198521
v 66.48548692 12.23196648 22.15054445
v 4.98310430 -8.74195527 3.71606648
v 8.21372773 -6.45307731 3.43524944
v 47.48248309 5.35419630 15.65851644
v 66.93977863 11.52293850 21.58633247
v 20.98580264 -37.58762032 23.48648757
v 3.66011984 -9.47885495 3.43189738
v 47.42060602 5.21310512 15.40866960
v 68.23000312 11.76999975 21.36999927
v 2.30257679 -10.67644544 4.73715924
v 6.28535775 -8.06746166 4.83889971
v 3.49382870 -10.26032772 6.33463450
v 11.73805073 -7.10393069 8.41730554
v 70.93860209 12.60407455 21.31881006
v 27.98147500 -19.66503635 20.45150846
v 31.39081225 -3.31663294 13.97356391
v 71.85213268 11.43956278 19.97096650
v 27.85271965 -26.33615397 24.44724180
v 72.70462811 12.00505067 20.23234591
v 50.51759258 7.71557493 14.85072542
v 73.62719625 11.71250734 19.10705119
v 42.82062501 2.22372892 15.02833702
v 74.45374876 11.81644853 18.32194068
v 26.58528090 -33.99705514 29.94132601
v 72.78150320 11.25401352 18.35063286
v 18.55060458 -38.82336617 30.12496978
v 51.28016323 8.19444936 13.90822697
v 77.34553516 14.73063324 15.60919732
v 20.02646215 -38.41614351 29.99548055
v 51.88772827 8.13057087 13.04860134
v 77.15550065 15.64069651 12.93370314
v 74.95285571 11.82355173 13.99490051
v 54.71292138 8.27696268 12.46308722
v 74.19386506 11.23533864 13.09314277
v 76.42167062 14.66253866 11.57454681
v 54.53877896 7.90061429 11.30793244
v 58.22734535 8.89695808 11.52952015
v 53.70187759 7.66861672 11.08766254
v 57.69313872 8.69079866 11.10241096
v 70.18674910 10.28195675 11.92137785
v 73.82683456 11.36006135 10.81644837
v 75.54970682 15.56452457 9.70509183
v 51.98257789 7.32584484 10.78270096
v 69.42111254 10.01627464 10.83640754
v 72.20392674 10.70614345 10.60391590
v 47.86910489 4.32339776 11.46912109
v 51.03554577 6.73761265 10.46342589
v 53.93998325 7.52087543 9.76915658
v 69.14000213 9.73999966 9.63000022
v 56.21578172 7.80307129 9.64104850
v 68.59999895 9.44000017 9.04999953
v 73.44376296 13.65812216 7.31652742
v 47.29241133 3.57576809 11.03341114
v 68.73358041 9.39595047 8.34748242
v 71.72206789 10.83889510 8.07017647
v 53.87540534 7.07646227 8.96021537
v 56.26362562 7.48327840 8.69473908
v 62.52695620 7.90772028 7.70290336
v 68.49999726 9.07000061 7.81999994
v 71.26943022 10.70908457 7.50699034
v 71.85561955 14.02623858 5.42187318
v 56.78910017 6.98779570 8.06302484
v 68.57000291 8.84000119 7.30000017
v 54.46639657 6.61642756 8.21764208
v 60.48712879 7.67609710 7.24561187
v 68.07535142 8.72519054 6.42280281
v 70.01071423 11.15890779 5.35912858
v 60.64855680 7.58679910 6.98942691
v 63.88917565 7.55399698 6.53054239
v 67.61245430 8.37816391 6.34790584
v 47.41799459 2.75041140 9.38938744
v 69.06881183 11.43131219 3.59079801
v 50.25528744 4.31770924 7.79770641
v 58.12414363 6.42916933 6.52317703
v 67.60433316 9.25476104 4.05268557
v 69.36214119 13.88677396 1.79152319
v 61.94764376 6.74808584 4.83511901
v 65.74816257 7.55073503 3.58751207
v 33.66488963 -1.09053869 11.33471541
v 62.37970293 6.54710038 4.29138122
v 34.43712369 -1.24950532 11.70704514
v 66.66757166 10.41535661 0.62280806
v 54.52374369 5.24314027 4.98190988
v 54.66723442 5.06403577 4.41740686
v 57.98852071 4.88942675 3.53342248
v 62.59471178 5.86459786 2.80702394
v 65.72096050 7.58613879 1.50895480
v 56.66581169 4.63936944 3.66100040
v 60.89889631 5.36577404 2.57805223
v 64.96385485 6.87507726 0.56675606
v 65.85512310 9.48277768 -0.39825111
v 66.72007591 13.57091963 -2.27627414
v 28.74817327 -3.56227369 12.80315127
v 54.69601601 4.57515987 3.30929738
v 58.19144472 4.67596808 2.95761880
v 65.07509947 8.80364142 -1.15266885
v 64.65569139 7.36060599 -1.21962256
v 62.78314441 5.30990586 0.34660677
v 28.40968408 -3.28098796 12.56999653
v 55.06251380 4.14294563 2.01899465
v 63.81998211 5.98467886 -0.59421820
v 64.73672390 8.80908221 -2.43614684
v 65.20138681 12.76689116 -4.29601129
v 63.75303864 6.34908210 -1.90981920
v 59.74880606 4.22870321 0.30855622
v 32.57936612 -1.24044041 11.19409315
v 65.21580368 11.32065058 -4.22628783
v 58.69742855 4.18566354 0.53515274
v 64.52354044 10.27706731 -4.56694048
v 63.22076172 6.13310793 -2.53294781
v 30.01447394 -4.93561476 14.82979581
v 64.57675248 11.51959039 -5.10769617
v 63.83673102 11.50568388 -5.76964719
v 48.01557586 1.52574328 3.80580104
v 57.72643909 3.67746130 -1.75774901
v 63.39992583 11.99686900 -6.13466091
v 49.62147027 2.27911328 1.89798116
v 53.65174264 3.12724430 -0.62329863
v 59.92764980 4.53049876 -3.51330126
v 62.77408451 11.99879311 -6.61916658
v 42.74901375 -1.39912078 5.82720991
v 48.95485938 0.88154315 1.55163475
v 49.26017299 0.76364406 0.45853917
v 53.28724161 2.83647119 -2.37996900
v 52.92334035 2.82471068 -4.53126524
v 55.57809025 5.06304624 -6.49564294
v 52.52269283 2.90479464 -6.55637914
v 46.38309777 14.73270264 -7.03057740
v 51.44598708 2.01798347 -6.57683099
v 53.01980674 4.07768739 -7.75132561
v 51.71221122 2.67889281 -7.85052683
v 16.40758663 17.69005693 9.58644319
v 45.87760940 14.89019766 -8.15014914
v 15.73499478 17.13489555 9.25336778
v 50.05307868 0.88968850 -7.55614089
v 44.41135377 14.60503973 -8.00844934
v 44.14603487 19.08005029 -10.81054471
v 46.69893906 -5.24524273 -5.24674030
v 46.42760009 -5.84718632 -5.57147758
v 43.81558299 16.05929993 -10.79891622
v 46.21009529 -6.21395465 -6.53368467
v 44.44441199 -8.31064396 -5.07215690
v 43.41511056 -9.25078057 -5.39091090
v 41.13066196 14.62581474 -9.28950775
v 42.73981228 -9.52091999 -4.85241087
v 40.72884470 14.56617285 -8.90091900
v 42.23145917 -9.71303321 -4.89888480
v 41.95574671 -9.74520948 -5.53894415
v 41.71318561 -9.73277446 -5.49772149
v 19.07524280 15.36087785 14.42876272
v 42.00477526 15.74110799 -11.71204820
v 41.40063375 -9.48138535 -6.26584422
v 41.06702656 14.75484949 -10.20032167
v 24.76328611 -8.46044999 13.70095648
v 26.53178200 16.52271301 9.55779012
v 20.81241459 37.86626831 12.90094759
v 40.75993598 -8.84464011 -7.16572767
v 44.45184767 -2.03305995 -12.92890031
v 41.57269746 -5.86040784 -10.96344274
v 42.80720651 -3.39782867 -13.05891294
v 21.42972872 -30.00425734 19.17924546
v 41.13361239 -5.23956772 -11.79399621
v 41.44394770 -5.11953235 -11.89272106
v 21.53625153 15.36912937 16.04062691
v 43.20632666 -2.62613362 -13.43128737
v 42.92488843 -2.39588972 -13.65241874
v 41.00892693 -5.71510475 -11.30465418
v 29.71587144 12.77651917 7.49938842
v 28.74557674 16.27423242 8.29502847
v 40.74544460 2.47006374 -11.98926847
v 21.89357765 14.72693682 16.47880487
v 38.83723542 -6.93018269 -9.65900533
v 22.04224095 14.27926403 16.59477502
v 38.74174133 -5.97695215 -10.49457397
v 40.76568410 -2.93414225 -13.68300617
v 38.30551356 15.33432025 -10.69613453
v 40.48844799 20.42940632 -13.74676730
v 39.21863809 24.08718131 -12.17040326
v 24.07923713 12.20327616 14.36517667
v 37.65404224 15.72873443 -11.53732464
v 39.97712582 19.65735480 -14.07258492
v 38.35164756 16.30488224 -13.04743998
v 39.18598220 19.31004412 -14.28771392
v 38.41197118 22.38380536 -13.54003139
v 38.60197589 20.21348849 -14.25430086
v 22.78950438 11.42510399 12.18984183
v 22.08865993 -4.00793366 12.51566224
v 21.28051408 -7.03283912 13.64072599
v 19.67831701 13.72749265 15.37175383
v 15.97711630 -34.22694653 17.56590232
v 19.82489228 12.79723924 15.04671667
v 31.29012138 20.21711878 -9.24282894
v 19.77009140 12.13623583 14.07186966
v 19.01569776 12.98591122 14.36083484
v 18.57977919 12.00374030 13.24138790
v 18.82445998 20.92006058 10.94263513
v 16.48423821 -0.92874037 7.99400639
v 15.89486003 3.83791164 4.08543320
v 12.97027525 15.14654979 7.06781633
v 10.62805951 -1.13702717 0.13820089
v 3.64524289 12.44721748 -1.38384674
v -6.02228288 -12.68841606 5.28931106
v -3.05874040 33.46175328 0.63809491
v -5.97246923 31.43206984 -0.03820362
v -10.17061062 34.75301340 2.71649170
v -21.75991982 24.10043962 6.20092731
v -25.64397641 1.12024066 8.15700181
v -28.59976701 -6.40974008 7.06136040
v -24.11453798 32.96693414 5.89967705
v -27.75350399 31.23314120 7.12932134
v -34.00451317 30.31341918 9.33217630
v -32.15015680 -8.92373640 11.23075560
v -38.95975649 2.84060533 14.29450233
v -39.59043697 11.12448890 15.66928811
v -39.60250318 -3.61203775 18.82706583
v -41.81098193 0.13542546 18.50364171
v -41.01357237 6.24633115 16.38610847
v 8.98945145 -1.88331737 36.33913770
v -41.73448682 -0.13039133 19.10707355
v -41.36430472 4.37571621 16.67856611
v -39.59429637 -2.34234147 20.71676403
v -41.92776233 1.53730740 19.22058128
v -36.35222092 13.66240717 23.05035852
v 8.38433858 -1.60837732 36.22034192
v -10.34862455 -1.03710068 31.15008958
v 8.42006691 -1.77428569 35.00595689
v 7.76202697 -1.59068452 34.62915495
v 30.21443635 -14.18536343 39.25663605
v -8.83999933 -1.22999994 30.79999983
v -40.61782360 7.38090510 23.95917848
v 27.95987763 -21.68723196 37.83256561
v -8.71999934 -1.38000026 30.40999919
v -41.77669436 23.23162928 23.10051024
v 26.37692541 -24.87821132 36.63987666
v 24.20512587 -16.45201072 35.48619151
v -7.80999986 -1.80000009 29.96999957
v -18.99906993 0.02004116 27.60634013
v 22.31499180 -34.64377671 34.36262161
v -8.60866252 -1.76939426 29.30815518
v -7.75226811 -2.09319755 28.43464725
v 18.35556142 -35.78009456 32.28323907
v -41.46981239 6.09111413 23.28770794
v 19.66323331 -10.88334899 29.05902453
v -1.43997581 -3.47719109 26.85698308
v -39.40896690 0.04347816 23.39293808
v 14.47922830 -38.13986480 27.60149539
v -1.44128292 -4.05913359 25.98262951
v -39.22385350 -0.98532334 22.52434194
v 11.78555284 -36.38255224 25.60444735
v 19.01093870 -11.81075908 26.56648308
v -40.02757370 -1.48733601 21.46259882
v 14.79059737 -39.61440921 24.70289357
v -39.06999901 -2.91999965 20.19999921
v -37.10542619 -3.03314417 20.99142410
v -40.11999816 -2.94999848 19.33000050
v -41.67906195 0.12152221 19.96142045
v 17.50861481 -14.58777767 23.20143580
v -38.38999942 -3.80000053 19.16000061
v -40.75394943 -2.43513566 18.92430522
v -39.28798810 -3.56650492 19.14861798
v -41.38951004 -1.00856170 19.15503666
v 18.04526523 -10.79152431 22.98480831
v -40.41859508 -2.18800525 20.10598034
v -38.06235269 -3.00641777 20.69423161
v -41.05304927 -0.75300294 20.77667043
v -39.06999901 -1.97999994 21.63000032
v -22.12044224 -3.54153919 22.12515101
v -38.70423883 -1.43362628 22.49030396
v -21.00611851 -2.26566102 23.35031144
v -34.23000127 0.12000000 24.35000055
v -2.58719176 -4.66459990 23.94480258
v -1.24918693 -4.30963095 25.44582635
v -1.54242897 -3.80182615 26.39686130
v -21.67571522 0.92774013 27.79369801
v -32.82206506 5.48682828 29.07363325
v -32.43355826 11.04541775 31.75098076
v -28.15757319 16.08887687 31.73421696
v -0.37670220 -3.78737831 27.36255713
v -16.46112837 30.04635312 31.37243167
v -18.85859109 29.09898758 31.86195344
v -17.66488887 1.18971360 32.79416263
v -25.40037222 11.55288517 38.27873617
v -24.89165403 11.66332699 38.67798299
v -19.88815330 25.32884665 43.45149919
v -19.79246363 23.99480343 44.56112161
v -17.77402684 26.78674087 46.62012681
v -14.14767466 23.87640066 52.93459445
v -12.23026589 26.92945302 54.37038839
v 24.08811636 -33.40222314 35.25177762
v -10.87296382 29.80986051 55.07019907
v -9.60145704 33.21800753 54.70726267
v -9.73371416 27.18092129 56.71533197
v -12.03595567 6.25996385 58.06929246
v -8.78963992 29.09776941 57.09393322
v -6.76364778 34.05245394 57.30664358
v -8.31181649 24.76508357 57.98168108
v -6.27378933 31.01549111 58.74034762
v -3.44801252 23.64204824 60.53141877
v -4.51762369 16.40611328 61.07931212
v 0.15486432 24.20433983 61.07222661
v 1.01225765 28.87473628 60.90420485
v -3.37378774 8.90474115 63.65423650
v -3.57900956 14.20043129 62.26539984
v 3.94602399 22.24794030 61.26293913
v 14.56783619 -39.64290768 23.11578766
v 9.91370156 -36.98001057 19.45673861
v 9.68926400 -35.65084189 18.07674766
v 11.60836592 -36.07079387 17.74765365
v 18.48742738 -36.31784022 20.34505084
v 9.88284592 -34.93988141 17.81640947
v 13.53341434 -35.48263013 17.54100993
v 20.67644335 -32.77831525 20.06982453
v 12.43411377 -29.75471690 17.02204905
v 15.55414591 -29.54499237 16.04942791
v 13.81928101 -26.46619268 16.71870798
v 16.45756885 -27.44095214 15.90503380
v 23.19865674 -26.60065144 18.77978072
v 14.84047156 -26.60973370 16.12916216
v 23.69337901 -26.18555911 19.10511218
v 25.61808936 -25.12877434 20.33958957
v 26.67815611 -22.06137218 20.61449178
v 29.52542529 -17.29856245 21.21961117
v -19.43393238 -12.75898237 8.99968855
v 20.40438354 -14.06033803 14.87928350
v -13.61458376 -12.20491342 7.04075024
v -27.69668028 -8.13238602 6.85673859
v -23.95093255 -9.63229779 6.63017621
v -20.03970183 -9.71534103 6.10329164
v 17.75034517 -7.23517546 20.37696913
v -28.14402245 -7.40503753 6.83804927
v -24.22068641 -8.66211671 6.43552141
v -20.55376582 -9.11177881 6.09414326
v 17.62204617 -6.58667134 20.32050863
v -28.76893058 -7.02140620 7.00540328
v -18.61386746 -9.53289680 6.03965344
v -28.82719599 -7.29114469 7.03429990
v -17.54029654 -9.97557584 5.90371760
v -8.70888960 -11.17045712 4.60934639
v -28.85295078 -7.74608506 7.16057746
v -26.29824542 -8.91365483 6.80015795
v -28.36917900 -8.68044142 7.40303658
v 8.67448747 -10.49214229 12.67184317
v -28.83499674 -9.58419684 8.53394810
v 21.07870393 -13.09997402 14.70529661
v 30.10355681 -12.15681620 19.92588863
v -15.56670200 -12.49728538 7.91060552
v -24.32000078 -10.44000033 7.30000017
v -13.64730578 -12.48165499 7.67015899
v -26.41795762 -10.85213665 8.86609405
v 18.18176359 -12.68014312 17.02254266
v 32.42775053 -11.81988418 23.78465421
v 51.86404288 -0.05025579 47.41619900
v 53.27951163 -0.51371678 50.83450302
v 13.27335928 -28.22146192 16.68991335
v 13.14810850 -27.04865858 17.36547239
v 11.93248574 -31.68136999 17.11532474
v 15.45860805 -31.81704506 16.45566337
v 9.43150464 -36.15265712 18.10686290
v 21.26664296 -35.09366885 21.89304121
v 9.31383483 -36.71894968 18.25144328
v 9.68070887 -37.07696125 18.76127161
v 9.55814868 -36.88634560 18.58706586
v 9.35313944 -36.68143973 18.14056188
v 9.57770832 -36.65678203 18.16876605
v 9.54738166 -36.41032800 17.98592322
v 22.98818715 -31.63662925 21.52262256
v 23.55249785 -3.99635267 50.65778270
v 13.58515769 -25.95253289 17.35064946
v 25.82357451 -21.83972485 19.47746053
v 15.72506875 -22.39538357 16.39524847
v 21.08663321 -21.99416421 16.16167091
v 49.37473685 3.01302224 36.07658669
v 17.50076748 -5.84977074 19.32301000
v 25.42545833 -8.61497223 14.52068333
v 29.06505950 -7.77003774 16.34861156
v 17.74197258 -5.64603508 18.05634610
v 25.81867389 -7.15784775 13.91948108
v 4.57887026 -9.78404284 8.24669749
v -4.73753875 -11.47140004 3.35589447
v 1.76769705 -10.83367318 6.70809066
v -3.09086428 -11.14199869 2.80381180
v 1.85032049 -10.57738718 3.64122610
v 8.46732408 -7.39299878 6.61623012
v 5.74623328 -7.56415399 2.51270854
v 26.14474669 -1.21612207 11.49876416
v 12.55510375 -3.88621795 5.47065958
v 34.18927267 -0.88540325 10.60416363
v 9.87757649 -5.29277744 4.26703319
v 16.43703878 -1.88010209 9.46374983
v 40.32137245 -7.89922290 -1.84117793
v 5.86729124 -6.72304817 1.37509266
v 11.22121979 -4.47123218 4.81952308
v -12.68485188 -5.20079769 4.67889430
v 11.18826773 -4.03883727 4.34743334
v 30.73562123 0.09583205 9.83850472
v -11.18926983 -5.14587294 4.26773122
v 25.39026178 0.43518769 10.60448214
v 30.48912436 -0.09725095 10.03794093
v 24.84992519 0.04155240 10.65961737
v 33.71326625 -0.58913184 9.88955237
v 41.71102867 -9.28084366 -6.57149963
v 7.26160919 -6.07970497 1.65221677
v 39.81252015 -8.95789266 -5.90800028
v -9.13125556 -6.52380800 3.19476612
v 24.59390461 -0.13521359 10.73431596
v 11.56961452 -3.81726352 4.44517098
v 38.29682991 -5.05028898 -1.67760765
v 38.92306983 -7.50070531 -5.89226699
v 12.40472309 -3.07625183 4.44681523
v 20.73877677 1.07626850 9.72101558
v 38.30952942 -6.93153217 -9.40494519
v 9.42028128 -3.83705529 1.17737707
v 41.31180048 -6.34547556 -10.48600953
v 10.73858235 -2.26312387 1.22196414
v 14.54154775 -0.11476927 4.95555112
v 3.59492167 -2.89595569 -0.40077919
v 16.34555683 1.53244194 5.83230611
v 4.35967417 -2.78470782 -0.81808743
v 17.29525253 2.87986500 6.21963385
v 43.43749583 -3.51288007 -12.79171091
v 14.22810555 3.25517007 2.07503978
v 53.90869081 3.75709985 -6.54230174
v 56.91037327 4.18731337 -5.21785906
v 60.82630157 5.19396318 -4.02285997
v 53.96348983 4.44237236 -7.25368736
v 14.79580998 5.21787303 2.44516763
v 48.26590791 3.67786409 -10.51712409
v 61.31509691 7.57462112 -5.79324085
v 73.10771197 13.99361249 6.80340175
v 14.01419286 4.67632012 1.44207070
v 17.42768101 8.28344095 6.03772094
v 56.12382293 9.18250531 -3.70447594
v 50.62268302 11.80683915 1.76835642
v 56.59006163 10.88476926 -3.14179272
v 54.89501357 13.08460347 -1.89578161
v -2.64010811 7.00440584 3.65550513
v 37.25810722 13.34138121 4.14467417
v 54.20284346 14.63206857 -5.12973126
v 57.20104650 14.78240825 -5.38163679
v 53.07618156 14.63844720 -5.36112254
v 57.32194334 15.27906489 -5.41539490
v 52.09989101 14.80818540 -5.79094747
v -1.61082228 9.16697457 2.41930969
v 15.87569341 15.25652781 11.20334957
v 25.47229640 16.63866267 11.64714061
v -2.64239428 10.26090048 2.22897460
v 14.68241122 15.81392810 9.46405064
v 44.45496947 15.31981491 -9.67308693
v 48.29994589 16.28771983 -7.91251566
v -4.06097062 10.29374916 2.42166128
v -2.10805237 10.88421326 1.75381929
v 14.16212227 15.57939872 8.93785525
v -3.16360407 11.05225459 1.76777341
v 8.13822821 12.64411584 -1.63524901
v 13.38465605 15.50917421 7.71597214
v 39.46690634 16.03059471 -12.74152473
v -4.49245656 11.33165043 2.25587189
v 5.25688613 12.62133848 -1.73609902
v 22.83618227 19.86841671 9.95015912
v -3.71064246 12.27408554 2.09486927
v 12.56520022 16.55193046 6.02897443
v 18.32163706 20.16725019 10.50449442
v 26.13844164 21.51574939 5.98897692
v 35.02454609 17.96528883 -12.61782926
v 40.73190317 19.09866557 -13.72928265
v -3.23501020 13.93711939 2.69837887
v -0.45986031 14.09000810 0.87014132
v 2.76374724 13.77157867 -0.89381461
v 11.46179717 18.01736839 3.85623076
v 28.67796272 22.62375318 4.24108142
v -3.92358843 16.28213935 3.57167819
v 0.44947004 14.32082150 0.28937083
v 11.85823791 19.76237074 4.11372632
v 25.02412349 22.69873768 7.11102784
v 28.81037258 24.46064539 4.96619800
v 32.33860806 22.76745066 -9.97134950
v 22.57389389 25.79723299 10.54806169
v 27.41008997 30.37930839 11.59876212
v 22.61336148 30.06128035 10.64215973
v 15.49049001 31.54745698 12.77225465
v 20.62906325 33.40433910 10.83804574
v 13.41857761 31.82564676 15.83727822
v 21.60783485 34.09519419 11.32086292
v 5.35990112 26.61495470 -1.01435906
v 20.01135610 34.00028124 10.89250948
v 12.86602672 31.89396486 16.37044922
v 19.13323253 33.57573971 10.82188636
v 16.29292220 27.65214071 10.23881882
v 21.84620313 28.42764556 10.90991218
v 41.42086580 37.92290390 43.28745976
v 45.63000053 38.08999807 42.39000008
v -4.50468156 19.35941167 3.64735094
v 8.01078230 22.95770124 0.45644268
v 20.49627528 27.33554877 10.57024207
v 43.07750240 36.17852926 39.35770690
v 43.44647750 34.53004360 36.73984483
v 49.01412502 36.27089038 38.99882361
v 51.83138326 36.39670089 39.42107409
v -2.71679554 18.34062301 2.57275812
v 53.45154926 36.24307737 39.53704983
v -2.01000134 18.33078824 2.08263937
v 51.11053586 34.44033861 37.00656071
v -2.57680495 18.99479888 2.32361280
v 24.56557937 26.05515905 9.25600063
v 30.79313971 27.53403410 5.33472048
v -3.04853381 19.44348775 2.54322588
v 9.34988633 22.92798832 1.85238523
v 24.25301634 26.85297653 10.04941016
v 22.42301963 26.77677199 10.78855898
v 23.65466580 27.25886367 10.49517188
v 22.69795351 27.91874669 10.92358120
v 53.36657539 34.73401070 38.00094873
v 37.74068132 31.27637878 25.60738102
v 15.21992777 27.38030069 9.68953781
v 54.68433723 35.79777107 39.74446282
v 1.80061604 27.46940218 -1.47949869
v 2.84285005 28.16852182 -1.44310936
v 0.40017060 28.42673846 -1.61749963
v -1.13254052 28.07801217 -1.34338287
v 4.92362073 29.49173748 0.04924597
v -0.77778992 29.37725745 -1.45293260
v 0.11682407 29.94389832 -1.51356286
v 13.14603165 29.83194776 12.44729944
v -0.48157686 30.71259707 -1.29556004
v -5.22765936 29.35566008 -0.22854796
v -6.19831542 30.55812232 0.03430208
v 2.34983885 31.63423389 -0.05961702
v 49.23400283 31.88176826 33.85300934
v -4.64137550 30.47935478 -0.48712487
v 1.53442845 32.33702108 0.16574292
v -5.03597502 32.24164248 -0.04144624
v -2.26384099 32.81992674 -0.02635102
v -3.76496091 33.01056474 0.20381305
v -1.07130175 32.60513395 -0.18841540
v 48.61855879 30.30370176 31.90591559
v 52.72335187 30.45567684 33.69191661
v -4.04114416 33.75365958 0.99116634
v -0.71746518 33.24116766 0.82055602
v -3.51636321 33.80338848 1.11229462
v 3.67557909 33.26631337 4.20035608
v 6.71906769 33.09171274 5.64798107
v 44.25155744 29.50665541 29.13025580
v 49.67999831 29.40000035 31.03000112
v -3.16077168 34.18561444 1.72310031
v 8.64724163 33.10412169 7.38374330
v 32.84214064 31.58645704 18.06083880
v 52.86106467 28.82168256 31.84142709
v 53.22495475 28.18146721 31.61686659
v -2.12776591 34.69095007 3.02422699
v 7.52943614 33.73919055 6.79560797
v 53.23423445 27.04312280 30.20226583
v 55.84972352 26.54540725 33.17769244
v 45.10494694 27.63307840 25.14689788
v 55.58878183 25.88857710 30.22105806
v 56.09581992 25.03131703 25.15676990
v 55.83093688 24.77177419 24.34108034
v 11.33999228 30.77168018 12.16366608
v 56.92462623 24.34923500 23.89181219
v 34.68326107 28.98534760 13.66529707
v 41.41169041 26.53188445 18.00275035
v 60.23888662 23.63384515 23.36188033
v 57.51027539 23.46388996 22.24011719
v 31.23413026 29.61231768 10.33908129
v 45.48238218 25.03352426 18.13993789
v 54.64628711 23.35604280 20.39660513
v 18.50586385 29.86443974 10.53125318
v 50.04889145 23.98780920 18.31746288
v 64.97286260 21.24313451 20.54760046
v 42.69167036 25.25229007 14.28062096
v 6.59816992 33.33444521 5.77251380
v 66.23343378 19.83003877 17.88630709
v 34.72325578 29.00115401 7.50094932
v 12.05588412 29.61030230 10.12196299
v 53.24226618 21.93775587 14.89793696
v 6.10946957 33.17674994 5.43602090
v 45.01698911 23.79683778 12.77810801
v 52.24891752 22.32515067 14.69495613
v 57.06319213 20.84623650 16.46086574
v -5.07056713 36.01155803 5.48892887
v -5.15534775 36.09636426 5.92253264
v 1.09323766 35.17678007 6.55268598
v 7.32247671 34.65178981 7.43063353
v 9.41821840 32.74394199 9.06746835
v 8.16854741 34.56311673 8.38128664
v 10.61364170 31.54712543 11.27549540
v 50.84006488 22.75244333 14.49250989
v 8.60000029 34.22999755 9.06999968
v 7.02365255 35.51689163 8.22300185
v 15.08542337 30.54394573 12.71031331
v 15.07207472 31.29279613 13.13338708
v 36.37305647 28.35198492 11.38360333
v -3.33199068 35.56672111 12.37670984
v 2.88764667 36.80863604 9.55381989
v 13.72512430 30.68374284 13.76539003
v 53.65658551 21.69694379 13.86504527
v -4.72105201 35.00885516 13.59198801
v 9.53000039 32.60999918 12.81999983
v 17.39586331 31.82201087 11.30441856
v 49.26747456 23.13186228 12.48144172
v -7.49164727 33.76715630 15.98314382
v 1.33315404 36.49614006 10.82947385
v 18.94459128 31.51833266 10.84446628
v -8.15552752 33.54874626 16.93954132
v 42.71262884 24.31957982 10.29041782
v 9.07182321 33.89899060 10.41183621
v -13.01955432 31.83206916 21.18151449
v -6.18244847 33.72716904 17.18065515
v 37.08905354 28.26840617 4.48715547
v -11.80796418 31.73216432 22.56457694
v -4.17068088 33.64559263 17.76992157
v 8.85658152 34.34151784 10.80150716
v -2.91947555 33.24661776 18.45701039
v 6.61353907 36.46358475 10.51951665
v -10.93191747 31.50922805 24.60136078
v -3.59201315 32.91799501 20.34821734
v -0.86501660 33.19136798 18.65750737
v -7.84868374 31.96023032 24.33715202
v 1.11529871 32.67034143 19.26991530
v 8.43542907 32.56337345 16.67274348
v 18.06028001 33.24954212 11.03345212
v -7.69805955 31.93907440 24.81099404
v 52.53034830 20.71750164 7.31070014
v 57.87419528 19.04857531 7.27559393
v -0.73663669 32.55740553 20.38480714
v 61.30889058 18.07392575 5.21868933
v -7.92958867 31.99323639 23.85917492
v 51.96686834 20.78232169 5.70920436
v 55.83005771 19.44571361 5.33299567
v -10.65868698 31.51450306 24.86351877
v -0.67900412 33.68943557 17.80604199
v 22.32651599 29.02515233 10.84664371
v 53.66000161 20.16999945 5.00000035
v 67.47092307 15.62735252 3.50174797
v 9.32000019 33.27000141 12.45000027
v 53.89000103 19.96999979 4.19000024
v -8.61471146 32.37359971 21.01279981
v -5.03286161 33.41549635 18.23205128
v 31.12012520 28.05278823 6.12698123
v 51.02158338 20.55424266 3.97663144
v 66.32476300 15.70654847 1.42034015
v -9.15140938 32.60849044 19.57873814
v 7.85073638 35.13479978 8.72211345
v 9.78268497 32.96303749 10.79017203
v 34.63008627 28.32694538 2.95157311
v 67.35237688 15.35540447 0.17275767
v -12.51155511 32.18216822 20.34493722
v 6.00191252 36.11810878 8.26501567
v 10.01053955 32.33841062 9.83309560
v 58.58800933 18.34595017 0.25099513
v -13.07851914 32.52156824 19.01824027
v -9.80255101 33.36722776 17.28691719
v -7.54217384 33.65943581 16.34479128
v -0.82450593 36.33121774 9.61496029
v 18.91532913 25.54035187 10.46819333
v 27.20098756 25.49859695 6.96587237
v 33.84697437 27.43647434 2.08237791
v 36.79914400 27.57688053 -0.35267411
v 48.73009026 20.94153874 1.36548548
v 52.79920623 19.49474029 0.87136758
v 56.89796433 18.56661402 -0.61181228
v -13.80285434 32.80047700 18.27892475
v 28.95551547 25.35051666 5.46648912
v 36.35629639 27.89322473 -1.02594087
v 48.60403389 20.81881836 0.47244888
v 60.67704037 17.08145440 -1.44520658
v -14.50235210 32.78392181 18.42861436
v 24.44941364 24.57578853 8.21023714
v 35.20725295 27.27534063 0.26611052
v 37.30831295 27.88790129 -1.75441056
v 49.82529581 20.35311237 0.00425889
v 53.98353934 18.71170104 -0.33166242
v 64.80282545 15.65762796 -2.45185359
v 34.75091979 27.08292566 0.21117601
v 36.50676087 28.10161747 -2.04325211
v 44.65150088 22.41943218 -0.21115942
v 49.22632128 20.49868368 -0.17468099
v 61.16618589 16.83933102 -2.29117717
v 19.83520016 23.30066822 10.85317973
v 34.09945965 26.97770670 1.03557971
v 40.22217542 26.00984275 -1.84273790
v 33.94376859 26.59470029 0.79287519
v 39.37085718 27.18041092 -2.87246797
v 18.65365915 23.42685126 10.81854664
v 22.42740430 22.64152654 9.89463460
v 30.87209165 24.21267889 3.82096926
v 35.77507660 28.00888196 -1.81342696
v 57.18588084 17.81795733 -2.22372473
v 40.70683196 25.51397122 -1.97213516
v 50.18636957 20.13440058 -0.55353600
v 60.18196046 17.05811359 -2.58256355
v -18.98462139 32.14800730 20.28983273
v 23.68237637 23.57554436 8.51219799
v 33.34242105 26.22808330 1.65137101
v 32.83737972 25.86540207 1.89665204
v 38.64484653 27.66132914 -3.09065194
v 44.75512356 22.45900966 -0.85105054
v 23.51328358 23.10943045 8.64223577
v 26.08797885 23.64767157 6.63067028
v -11.44528948 34.08776969 14.71699309
v 23.38045649 22.64281549 8.82168766
v -16.18999988 32.93000162 18.17999966
v -13.84547725 33.39917958 16.36642218
v -10.80904435 34.31681544 14.42749053
v -8.22825357 35.31165421 12.23886758
v 23.62522110 22.51892351 8.33959691
v 40.19945115 26.94570646 -3.85274668
v 60.13258547 16.66349731 -3.57357552
v 18.22704636 22.20851555 10.74398868
v 59.86081064 16.69282094 -3.57697043
v -6.78073196 35.80367565 11.01133320
v 23.26800674 22.47938327 9.08857211
v 30.14595434 23.42739515 3.89727042
v 41.86507687 25.15096217 -2.98971892
v 51.77957565 18.86167191 -1.58966286
v -8.64913687 34.64730084 13.52825854
v 19.99010332 22.14925364 10.96609142
v 30.37543036 24.09560792 4.11192188
v -21.81740478 30.21862917 24.06905033
v 22.55882137 22.00732566 9.75085795
v 36.67842969 28.13913673 -2.99827359
v 43.06133091 23.88339117 -2.65035988
v 22.90116996 21.77637815 9.43757594
v -9.63651855 33.71312097 15.91064222
v 22.68291451 21.51730657 9.73414630
v 41.58075154 25.71185119 -3.51475016
v 58.94208327 16.31737500 -4.32435097
v -25.31341650 28.59902382 26.71305835
v 35.95811874 28.07203121 -3.26705514
v 63.90321255 14.02461156 -4.99157980
v -25.44022165 28.73057500 26.62924677
v 23.31880294 21.82287164 8.79609119
v 25.42813309 22.58471213 6.85242563
v 36.35887429 28.09677087 -3.41907376
v -26.48771927 28.08050252 28.17390487
v -10.80008224 34.04336050 14.87197261
v 34.91381183 27.67634019 -2.17800401
v 54.08564582 17.69498736 -2.56642280
v 58.35653841 16.44997299 -4.03798791
v 61.91921234 15.47165122 -4.98825591
v 24.88710172 22.29140699 7.13168457
v 35.16483307 27.82286704 -2.67019565
v -16.39158651 33.13791007 17.33899675
v -14.10701033 33.46420825 16.03058167
v 29.07909267 22.19290845 3.89932259
v 51.59603432 18.12610030 -3.26070236
v 58.74877796 15.79314470 -5.20725921
v 61.33641303 15.03486745 -5.77215385
v -23.31763133 30.63293546 22.20170014
v -16.96557365 33.19418430 17.15084910
v -6.15410088 36.18577123 9.22806282
v -1.44184125 35.73228791 7.03973928
v 29.31401692 21.80799469 3.57222580
v 33.39074925 25.82315542 -1.03201508
v 35.46556830 27.79433317 -3.92398750
v 56.12310395 16.25195518 -4.73852875
v 60.27983129 15.10310452 -5.93043072
v 62.48010695 14.43956606 -5.76860458
v -25.03588237 30.32776900 22.52887003
v -22.08844014 31.67644143 20.24682052
v -18.74209195 33.48379210 16.36645570
v 29.95097078 21.48137242 2.88695260
v 33.02977607 25.23902059 -1.06281938
v 34.49288756 27.13160589 -4.00743214
v 37.27744892 27.55080909 -5.61085856
v 44.66020316 22.61199802 -5.39301150
v 56.23964593 15.78669436 -5.25470451
v -30.65357357 27.33520418 27.15078555
v -23.55482616 31.43271059 20.23295872
v -19.64505389 33.56674686 16.03305899
v -16.33926295 34.49145705 13.85243889
v 5.34539996 33.07970613 4.66608396
v 29.95131537 21.18665166 2.70335656
v 31.17898293 22.47622050 0.64305787
v 32.52759576 24.76628311 -1.60789234
v 34.05786306 26.60216764 -3.97391804
v 36.49028763 27.43492089 -5.81496162
v 45.40999979 22.04000019 -5.73999947
v -30.81085905 27.48825215 26.64774843
v -5.36420802 36.23597324 6.65358873
v 30.15562519 21.01676166 2.28971010
v 34.59794819 26.92783251 -4.98496182
v 37.27192059 27.15149336 -6.57547545
v -31.48749471 27.82724611 25.93789250
v -24.51043017 31.36562556 19.65350658
v -21.12825960 33.43274072 16.53115638
v -16.96074754 34.51656178 13.92381266
v -4.87469556 35.93216836 5.84987178
v 31.23885021 22.15851098 1.47951604
v -31.02915548 28.37039344 25.01469478
v -29.15081009 29.61949259 22.94014394
v 6.39824709 31.26395866 4.06483747
v 33.18083286 25.25028028 -3.93438246
v 61.66649237 12.26466522 -6.97362470
v -31.16820753 28.71895209 24.14959483
v 30.65929003 21.96904272 -0.50037750
v 32.08354115 23.90768752 -2.83861929
v -17.09581539 36.15086153 10.02047583
v -30.67468479 29.67723273 22.35479839
v 30.62546067 21.52538858 -0.76730596
v -17.02812500 35.96992046 10.64140815
v -29.72016111 29.99545634 21.89996466
v -18.23000051 35.53000093 11.71000022
v 4.66264412 31.91144019 3.50460154
v 33.17973018 24.74681102 -4.52119252
v 34.79061648 26.99351683 -5.21798944
v 3.88754811 32.33975545 3.44005157
v 32.85238519 24.43315275 -3.84653430
v -30.50411493 29.61696871 22.75537513
v 30.66821769 21.61002904 -0.56177232
v 32.20070153 23.78391102 -3.33861238
v 33.93993527 25.56672692 -5.41688129
v 49.70397800 17.38723554 -6.20115455
v -29.64241058 30.39954416 20.65767720
v 38.62508759 26.32444166 -9.41180624
v -17.10926555 36.16830334 9.04720742
v 19.04893853 11.69388462 13.02802283
v 33.01736712 25.02990328 -7.33180670
v 30.26288189 21.70268260 -2.06982833
v 32.36042336 23.96382578 -4.64604935
v 34.87681597 26.73780732 -5.90930739
v 30.45116179 22.19758555 -2.83976668
v 32.15618804 23.75966124 -5.00608375
v 33.75414759 25.43330379 -6.12690253
v 36.28716990 26.17391385 -8.83994810
v -16.85637794 36.37189418 7.33631430
v -11.14769839 36.11987084 5.05326316
v 1.10053143 33.21320936 1.93789904
v 33.07865560 24.64396134 -5.73067227
v 33.85314345 25.69883317 -6.89033465
v 0.80763263 33.09015930 1.06162624
v 3.59200407 31.60377964 1.15277735
v 33.89473259 25.48210323 -8.35580286
v 47.02907056 17.97804423 -7.95939658
v -17.54931547 36.12640500 6.57169800
v 59.74804983 6.92143990 -5.27409604
v -17.73714088 36.04276106 6.41284976
v -0.25320612 33.05286542 0.63977949
v 11.85194030 21.74218744 4.62551182
v 17.86812209 10.95484290 11.17736846
v -22.00715058 35.11172161 7.79115967
v -17.18088612 35.84863618 5.72646689
v -13.33382726 35.64281762 4.26308392
v -9.14695952 35.35604849 3.09997681
v -5.54089854 34.32612494 1.63438986
v -1.11456320 33.10500458 0.56396943
v 17.14337058 11.23423502 10.86679287
v 29.93103117 20.97740583 -3.29337479
v -7.39335921 34.98040512 2.51082634
v -2.81017553 33.71687606 1.24629203
v 32.16017783 24.23936315 -7.66919320
v 36.42348945 25.36974847 -10.79712529
v 57.40682781 6.74135145 -5.25291637
v -0.78767695 33.54004398 1.27498026
v -30.51401675 30.71045503 19.51101236
v -27.13518403 33.16292539 14.43925034
v -13.53876572 36.43894196 6.32665213
v -1.35375198 34.02102366 2.26567406
v 30.63539602 22.32741751 -3.58523149
v 34.53827277 25.78867413 -8.76882114
v -9.48046707 36.31160408 5.26741333
v 31.07615933 22.72751927 -3.17732105
v 34.47305411 26.01543069 -7.92401657
v -32.05227852 29.01773714 23.49213697
v -29.63126451 30.27462773 21.05799504
v 33.30912068 24.79990013 -5.17916866
v 34.66760740 26.26766451 -7.29508232
v 30.69858253 22.55108766 -1.73517771
v 32.74552152 24.26468395 -4.40930249
v 34.99816358 26.65095776 -6.77416613
v 47.65053838 18.07867736 -7.31976936
v -32.66134858 26.77528560 27.10115165
v 4.39827610 32.86225349 4.04015556
v 32.50572830 24.11763929 -3.39097623
v 34.11690891 25.82032979 -5.44822542
v -26.40480362 29.82226759 22.90235274
v -20.04787326 33.43004733 16.22683927
v 33.94802660 25.94870515 -4.70214104
v -24.22135137 30.22491373 22.75147848
v -18.43799278 32.98167512 17.94900559
v -16.54004864 33.67804363 15.58703464
v -11.35777868 34.75787491 12.87746243
v 12.91775424 26.10406652 6.96439343
v 30.60681745 21.04161493 1.28676160
v 36.87990829 27.26023272 -6.13945257
v -28.30884047 27.51499973 28.07104401
v 10.56448091 29.71299738 6.73503196
v 29.71427515 21.07999288 2.90793716
v 33.34569186 26.01243183 -2.20091804
v 51.61463842 17.08941162 -5.17566083
v -15.91867208 32.28889033 19.56344955
v -8.68339837 34.16249901 15.03329724
v 29.83084135 21.92000672 3.18730995
v 32.12712333 23.84167910 0.96989446
v 39.32083398 27.16402896 -5.17061073
v 54.82763052 16.45263843 -4.87452373
v -20.04814707 30.75050935 23.90303649
v -11.86689176 32.71164373 18.15416291
v -9.41534434 33.43059495 16.46626182
v -6.01734826 34.57943350 13.75738159
v 34.41177309 27.25961246 -2.36959965
v 46.53161392 21.26736566 -4.13777353
v 57.32693523 15.94800688 -4.94785234
v -14.84999992 31.87000006 21.13999985
v -12.48298772 32.31064230 19.49791983
v -8.96367338 33.36961940 17.26853289
v -5.52333146 34.42988545 14.63401131
v 3.75070493 36.50191054 8.24851170
v 8.24875012 33.93180296 7.75696989
v -18.66648160 30.88549711 24.97639880
v -15.16999956 31.56000003 22.39999920
v -11.60647999 32.25964680 20.00770159
v -4.61124117 34.40642357 15.12437314
v 7.77040515 34.80924666 8.06452427
v 28.34630571 23.58918265 4.90860268
v 36.98306531 28.08914706 -2.56733363
v -18.98638532 30.35640530 26.27565898
v -4.96138539 33.87357667 16.47166722
v 2.74423696 36.77709028 10.36147214
v 6.55606901 36.14287451 8.79268907
v 34.09188613 26.92594565 0.60765084
v 36.42297536 27.99891680 -1.46557088
v 42.64323413 24.64917861 -3.82540841
v -19.23235692 29.97186221 27.13609487
v -2.58577312 34.21262279 15.68636671
v 6.40276400 36.41033545 9.40008182
v 34.87232327 27.05954388 0.75018755
v 37.05373034 27.76071802 -0.95742737
v -14.42205906 31.25960007 24.59622920
v -7.36199552 32.77887404 19.93439719
v 22.98886701 23.63831550 9.70320217
v 23.28136005 24.23894219 9.53450520
v 3.49971792 36.65571287 12.45525293
v 34.80776772 27.46273763 1.43705145
v -13.95436469 31.26655519 24.91080575
v 7.57082272 35.86206958 10.09531971
v 32.71341696 26.69865265 2.33957870
v 4.90276329 36.90194711 9.70105175
v 31.54774010 24.85945262 3.41814570
v 33.70575234 26.54898725 1.38738111
v 33.98374468 26.86260082 1.39535579
v 36.33948043 27.80526690 -0.68639894
v 22.74755202 23.74486066 10.03941055
v 33.50264952 26.94615908 1.88137242
v -19.30851117 29.46889214 29.76536937
v -5.07115014 33.15064684 18.85088719
v 23.15445244 24.35233258 9.82968416
v 31.20527230 26.04961023 4.09901608
v 34.28918496 27.40080468 1.70650473
v -5.05474349 32.92350098 20.38890496
v 30.21197952 26.39089338 4.98450175
v 37.64296696 26.69782937 0.61932270
v -17.36247726 30.10173328 29.56573665
v -10.47213189 31.49337694 24.78692494
v 33.16308185 28.10245380 3.80210695
v 35.59059277 27.80580893 1.90088421
v 48.09874669 20.68275027 -0.14726039
v -22.07042836 25.66715330 35.31663865
v -16.53306372 30.26142158 30.03680333
v -12.57371623 31.02734126 27.34219469
v -10.18087473 31.40532598 25.75859614
v -0.48848853 32.69542009 19.61557753
v 49.40135032 20.61412297 0.80351724
v -21.22943848 25.39683506 37.08568588
v -17.41121709 29.56634015 31.98829293
v -12.20643986 30.95487878 28.09704095
v 25.68397298 27.63426304 9.97953024
v 33.78262743 28.70314382 4.86072619
v 37.50148416 27.89348923 3.78437643
v -21.16886154 24.00399558 38.98057714
v -2.36520334 32.42924064 23.09107967
v 13.22535332 31.44225106 15.33434074
v 31.76381811 28.43530290 7.30653480
v 38.35046291 27.35611424 4.06290079
v 48.51358384 21.15585655 3.17364675
v -15.97801037 29.87221628 33.50014240
v -9.94121190 31.33738041 28.99005450
v 40.77406600 25.05613118 6.65357755
v 44.72815618 22.82916009 5.23638632
v 48.32211882 21.37029357 3.97708872
v 9.66775976 32.06890821 18.82796921
v 13.91078904 32.38451481 16.06699638
v 1.93182903 31.87811002 24.00101908
v 7.21527589 31.29328787 21.73911221
v 42.12073982 24.02830496 7.49985548
v 46.90789059 22.13375270 6.25758059
v 50.16738549 21.09343745 5.18819364
v -6.66214013 31.86861798 27.97980234
v -1.30743266 32.37402439 24.15150590
v 1.49714854 31.94494173 22.57903293
v 11.78944856 31.94465488 16.93379506
v -10.49088314 31.37860820 28.13974582
v -20.60469612 26.87689289 36.82027012
v -8.17450136 31.69567138 26.27541684
v 15.97219333 31.11029044 12.34252658
v 30.72560579 28.09042111 6.89292885
v 4.49624844 33.34803134 17.63344370
v 15.27417265 31.03543632 12.83131447
v -0.24013758 32.25751221 21.55934088
v 7.33276503 33.18347782 16.28484763
v 11.82796247 31.45065904 15.47690574
v 12.89316732 31.76453337 16.13215543
v 48.18665981 21.32973075 3.40912957
v -12.72764523 31.00178577 31.21986054
v -0.46814434 32.12561086 23.51971343
v 49.30217937 20.98592743 4.06235829
v -19.54675093 27.48718485 38.50694001
v 7.91185349 31.85428679 19.87648942
v 12.90242188 32.21615031 16.95665531
v -1.19327463 32.45923668 26.36659518
v 9.73879360 31.71968088 20.33125050
v 14.22687620 33.34261850 16.75431617
v 34.13876146 29.00197171 8.75435304
v 46.52340710 22.35044353 6.66749664
v -2.16965750 32.42761269 27.01093070
v 1.95000065 31.98000044 24.89000000
v 7.48092122 30.86256236 23.38225953
v 17.50470325 36.97047010 12.65723351
v 35.74382141 28.62387337 8.78980756
v -0.57854422 32.46282786 27.30483934
v 8.70843045 31.04238771 22.75839634
v 19.41725798 36.86369583 12.14908157
v 34.03656185 29.17124145 10.04130486
v -1.17174617 32.47816116 27.66931057
v 18.69921014 37.89355978 12.92395592
v 21.49521373 36.73813120 12.32160069
v 0.26713786 32.45505318 27.39657834
v 5.72624197 30.93979508 25.44699237
v 13.19849864 33.10384601 19.90511641
v 14.46204074 34.62673724 17.99176075
v 17.88906939 38.25264052 13.49662431
v 15.36296122 37.27862984 16.03444666
v 14.27569520 34.53493491 19.49509420
v 3.69978743 31.97819740 27.12017111
v 22.44203724 38.17681968 13.58238515
v -18.70465837 26.91392973 42.92285442
v 15.66898823 38.38169947 15.95254987
v 14.38448764 34.67497602 18.91477592
v 8.38599727 30.54832667 25.05048551
v 14.94162623 36.57929972 17.54817739
v -0.56539109 32.43951127 28.18539552
v 15.23585059 38.14139217 17.22739637
v 13.30676209 32.72727877 21.91224694
v 16.47333801 39.13078457 15.98731987
v 58.29085410 18.97382736 8.89392663
v 12.82430720 32.13553876 22.59136923
v 14.33468796 35.49504653 19.94297467
v 54.63819206 20.58588900 10.82893275
v 16.37521386 39.36985135 17.06255041
v 38.82979229 27.24765427 14.55815509
v 54.39618230 20.96404880 11.39197778
v 58.28444287 19.14966851 10.28270833
v 14.04562127 34.17729214 21.95718139
v 29.00778875 33.58745575 15.64941183
v 37.11669147 28.16328406 15.57977963
v 54.00387943 21.35452256 12.33894005
v 57.60462955 19.56500486 11.85307000
v 1.09001808 32.59058669 30.19988351
v 14.16868810 35.29063240 21.87785506
v 17.06223935 39.82625902 17.80262403
v 23.36528711 39.85887021 15.44992719
v 15.14529437 38.52732852 20.28520592
v 18.43461022 39.98186812 17.64903590
v 21.64525725 40.40614888 16.38239063
v 26.57837048 36.94501519 15.68962261
v 43.92948747 25.04700236 16.27497561
v 58.67932737 19.60105263 13.29469588
v -12.72601914 31.32631257 38.49670291
v 52.38979310 22.37062901 15.18999133
v 15.35599399 32.15489164 28.17190997
v 17.51257479 39.92196545 19.76856589
v 31.84797987 33.01484138 17.88937114
v 44.55224797 25.07641539 17.43659191
v 60.58686599 19.58555728 13.75179365
v 26.59396455 38.93065453 17.09654555
v 51.85104907 23.06053415 17.75428653
v 27.32185647 40.05102068 18.50008219
v 31.52298927 35.08120030 19.73029599
v 45.03721744 25.69716796 19.66749690
v 52.58807912 23.02888967 18.36074330
v 22.05149829 41.31124169 19.41711828
v 48.98085073 24.98508058 19.67957802
v -10.54866612 32.29222447 41.59934819
v 16.24695398 40.80053046 24.67775159
v 16.36681147 40.64159468 25.21505393
v 23.12075906 42.41686314 21.15877531
v -9.66721214 32.87104517 42.32186079
v 16.59700274 41.38320312 25.31384304
v 15.36440756 34.26600620 31.66741133
v 18.49317923 42.86688939 24.64041859
v 62.87850440 21.34899423 19.94054951
v -0.55935018 33.53055567 39.25267980
v 16.71774313 41.35230184 27.27244794
v 18.27695593 43.06019843 25.09110235
v 16.71602391 41.93563014 26.07414499
v 16.62344113 41.65678099 25.75038560
v 19.22971010 42.64799878 23.93002249
v 30.75157851 37.73159534 21.55729197
v 51.17157847 24.60069396 21.20950073
v 35.04936397 32.61417523 23.12835678
v 39.47941214 28.41905318 22.12374657
v 53.13770846 23.63909967 20.20333894
v 57.02901632 22.22882025 19.22934875
v 6.80111488 32.53068402 31.79825470
v 11.97874453 31.81880340 30.16755730
v 15.70691913 40.03006965 23.68769981
v 24.38959666 41.95409268 18.79195683
v 13.48917093 31.31945804 28.91778015
v 46.86094820 24.92326126 19.26651411
v 52.86051705 22.97379076 17.91976392
v 12.55352609 31.28448129 29.34425324
v 11.78782340 31.15379438 29.09134142
v 18.70828308 39.96932879 18.91601831
v 39.04562816 27.70059556 18.67211610
v 10.71961317 31.07936122 28.99551764
v 18.29849184 39.96193036 19.69002746
v 20.01489140 41.41664505 21.98829316
v 20.52084915 41.86822474 22.35951088
v 24.90677498 42.44484380 19.67134327
v 16.48876071 41.13994166 25.51528625
v 29.97300215 39.00729120 21.46574669
v 33.99976343 34.08455476 22.93103561
v 46.28412053 26.24258026 22.86229096
v 56.24697357 23.13958108 21.25683427
v -9.77575686 32.97726810 43.12296584
v 14.94211610 34.04322267 32.27585927
v 16.71504788 41.91608354 26.73380077
v 19.40382272 43.43456030 24.95771274
v 47.89363593 26.30504780 24.11540598
v 51.04903504 25.49036965 23.37721735
v 54.53589931 24.51736666 23.37735891
v 58.68853629 23.15400168 21.77658305
v 62.90818006 21.75966464 21.02765441
v -10.71220636 32.67214447 44.34119910
v 14.68234230 34.44440663 33.04531425
v 16.81178249 41.27367586 27.64221467
v 18.54230650 43.62222180 25.71987547
v 45.89292780 27.38417313 25.44104308
v 58.00899118 23.78997579 22.80769683
v -14.74606618 30.65628186 47.77852818
v 9.37400479 33.57052058 36.38978302
v 13.89393583 34.27943215 33.69461372
v 45.35886645 27.78837830 25.94343759
v 56.93612620 23.87614921 22.85553329
v 2.71819695 34.03030708 39.25075755
v 14.56994470 34.92587805 33.90372172
v 18.96528155 44.31720078 27.78089419
v 27.14461461 45.04860193 24.00470711
v 0.29850355 34.20286626 41.55690596
v 4.36815294 34.50469300 40.38252309
v 24.34547618 45.32386363 24.99736659
v 28.40877697 44.53974962 24.37294088
v 47.59370163 27.64498070 26.84388869
v -6.93719927 34.12446380 44.58143935
v 3.25744180 34.51387584 41.09767079
v 6.66519487 34.47890282 39.15733472
v 11.15476154 35.08519009 37.47453168
v 16.86479896 38.22939470 33.09756517
v 20.19334957 45.09645700 28.05228718
v 28.03031355 45.25491595 25.08456260
v -8.94340035 33.90132263 46.34861276
v -2.63509899 34.60126743 43.57772693
v 5.54201007 34.59694237 39.92896900
v 9.26217902 34.74203870 38.90789673
v 17.45831966 41.32468626 31.66045249
v 20.04549652 45.22852972 28.39985862
v 27.08856761 45.80708966 25.25592409
v 46.63031921 28.74126658 28.46785076
v -7.43220514 34.30639952 46.12212256
v 4.17000009 34.83999893 41.71000049
v 16.65458828 37.46850789 35.56124121
v 21.30267024 46.13828287 28.68945338
v 25.05415492 46.45218700 26.74974315
v 27.98055299 45.58165371 25.72873794
v -7.96411280 34.61284190 47.37470672
v 1.23896112 35.14310718 43.51684079
v 4.74999985 35.16000137 42.27999970
v 16.59181342 37.51138970 37.09161282
v 18.28734577 43.32490265 32.50077739
v 22.51560427 46.62209749 28.66334282
v 27.40507200 46.19105160 26.38614550
v 33.11746940 40.23275152 28.90552022
v 55.24285510 25.94791166 29.57146987
v -12.00671494 32.17233717 51.17529631
v 1.16999925 35.48999876 44.28000003
v 4.82999999 35.48000008 42.94000193
v 15.88863879 37.10059077 37.82049567
v 18.69999990 38.18000108 36.29000112
v 49.16744307 29.32886593 30.64810671
v 52.78474465 27.40997821 30.04289605
v 19.77714524 44.66408864 33.42023119
v 20.35740018 45.12520880 33.64938125
v 26.73107572 47.30149731 29.34544347
v 52.40039527 28.89840864 31.46351501
v 20.73632367 38.69016096 37.77747974
v 25.53321421 47.66631126 30.58750182
v 28.43801118 46.67888209 29.58618850
v 41.89315066 33.36724266 33.33885595
v 14.16293625 37.37306222 41.91749170
v 26.90415271 47.55165055 30.88829108
v 36.47582233 37.44617477 33.82171690
v 49.92000014 30.54000065 32.63000026
v 53.54041979 28.74948457 32.39704669
v 57.57996812 24.96412210 33.24171156
v -1.56079663 36.42442450 47.03573510
v 24.65073392 47.70928621 31.49790317
v 27.66151167 47.26056755 30.40062450
v 51.09437183 30.35839088 32.71291032
v 57.40366876 25.07261559 33.67965668
v 15.62483236 37.71165013 41.42371938
v 21.21578529 38.07380050 38.86916116
v 23.03778753 47.28570580 32.91475028
v 27.62558870 47.37190902 31.02165274
v 35.12905166 39.19912502 33.64012763
v 50.31902343 31.09277412 33.27987343
v 57.16741458 25.68713948 33.97592530
v -10.27074270 34.16302800 52.26926506
v -7.75694475 35.99232808 50.31388998
v -2.05716048 36.68542579 47.55201191
v 13.22473120 37.22517565 42.49245301
v -9.64846648 34.89366919 51.31741613
v -6.21857587 36.53994948 49.89062995
v 10.21134201 37.45418042 43.86394471
v 16.88697189 38.08345273 41.81002825
v 36.19359434 38.37314248 34.71906111
v 50.14266446 31.67143837 33.64821523
v -9.78308823 34.66564789 52.31698602
v 5.16760768 37.14793921 46.15796730
v 9.73867066 37.56986558 44.44777220
v 13.42904754 37.42907941 43.28524694
v 24.54812080 47.40497097 33.82092714
v 26.35763213 47.61377349 32.49314427
v 53.40373144 30.36060371 33.87814760
v 6.69565005 37.44906187 45.95664516
v 10.34009364 37.66319156 44.66475174
v 34.56761315 40.07713497 35.49168631
v 41.51871055 34.85644236 36.07832268
v 56.33337796 27.29191072 35.30214354
v 6.29346212 37.74964064 46.68555781
v -9.51026659 33.98461267 53.82877961
v -3.61679960 37.71854192 50.32507703
v 0.05999990 37.76000068 49.10999909
v 12.87818979 38.17201778 44.77315396
v 33.70090201 40.86748883 35.92569381
v 41.78519547 35.39650515 37.14551032
v -8.24158080 35.48578173 53.68913338
v -3.68446601 38.14426810 50.81747472
v -0.47223049 38.03968802 49.81413111
v 12.32444122 38.73977438 45.36738247
v 24.48164858 37.99159080 42.14708135
v 36.99396551 37.95362636 38.13499585
v 43.20980981 35.42143479 38.16442937
v -7.90422224 35.47042608 54.45198715
v -5.50000090 37.85999864 52.29000002
v -1.89138076 38.35425898 50.87693408
v 2.42807437 37.79469430 48.70854691
v 5.43999998 38.38999942 48.54999855
v 8.70567001 39.04848546 47.15945572
v 13.59437779 39.01738673 45.89607567
v -7.56887067 35.26696563 55.20932749
v -5.42999944 38.10999915 53.01000178
v -3.06655210 38.87167200 51.77057907
v 8.04039743 38.91966492 47.94991761
v 13.13781552 39.01109844 45.91545463
v 15.59092570 39.43554312 45.74148357
v 35.28146073 39.04292360 40.17299786
v 38.50379959 37.58298606 39.84832391
v 41.62232950 36.51792929 39.40591216
v 48.09004813 35.28437018 37.90791333
v -6.56340271 36.54203936 55.63214421
v -4.74985316 38.83185610 53.54086310
v 9.16553382 39.98225182 48.65900427
v 13.49987276 39.36943039 46.42131925
v 14.39706050 39.74985331 46.81643099
v 20.47825232 39.09753636 45.87705806
v 33.82007778 38.93727809 41.75781831
v 48.61873388 35.55593267 38.40598837
v 53.31370980 34.55324844 37.79861704
v -5.88610908 37.50114515 55.47666550
v 1.60000043 39.79000077 51.87999830
v 5.01050986 39.84640166 50.41694641
v 8.57263245 40.56572914 49.96000975
v 12.67537288 39.73428532 46.64414376
v 16.33637585 40.28297588 47.21028358
v 33.14052150 38.54304552 43.20200160
v 38.11824694 38.01858798 42.91375726
v 41.10601544 37.38138825 41.35340825
v 52.85846069 35.55244207 38.68414462
v -5.44443494 37.74184734 56.47950619
v -0.02428958 40.44601694 53.34447324
v 3.49999964 40.38000107 52.01999843
v 7.25864805 40.57718441 50.69873109
v 11.56136766 41.27546400 49.46415871
v 16.66186564 40.52959010 48.05639759
v 26.73350275 38.66160661 46.50697857
v 30.69597483 38.27300668 45.55755109
v 34.76584703 38.55346143 43.84887218
v 43.07102412 37.23292425 41.90376773
v -1.54504646 40.31501338 54.06983197
v 2.33846786 40.45184702 53.66286635
v 4.41000005 41.00999981 52.39000171
v 12.17002608 41.40136018 49.98968542
v 24.22999963 38.66000101 47.74999991
v 28.07240747 38.33665326 46.88381776
v 32.53501281 38.29385713 45.63419148
v 36.78493574 38.45793381 44.31091622
v 42.54592955 37.88135946 42.79083386
v 46.52139544 37.10069880 41.13448784
v 50.87000132 36.94999963 40.75000063
v 54.25838754 36.33985668 39.97969255
v -4.45846468 38.42000291 57.11533874
v 1.17357436 40.41837528 54.64589968
v 13.62001710 41.51600599 50.30270293
v 25.24305321 38.68122026 48.40226099
v 29.41131592 38.06996346 47.70213738
v 33.73732045 38.40931505 46.20654508
v 40.13432562 37.75347769 43.02931577
v 44.17999834 38.02999854 43.20999980
v 52.97999829 37.17999905 41.00000113
v -4.11963183 38.55153173 57.67767131
v 1.75076479 40.63826799 55.71866781
v 8.21937062 42.14207456 52.30435729
v 12.35173922 41.71112180 50.73967203
v 17.76161231 41.33791476 49.85955358
v 25.59211478 38.81558776 49.04349148
v 41.65796936 38.21713105 44.69359666
v 50.31999946 37.81000152 42.36000031
v 54.31000143 37.20000014 41.45999998
v 2.50083068 40.75368494 55.59704825
v 6.35562744 42.03759134 53.54007334
v 9.71676409 42.40950570 52.05257609
v 18.78137887 41.43425077 50.96825212
v 24.21164513 39.17773813 49.55110326
v 27.31162496 38.57323900 49.47451502
v 31.62599728 37.71598637 48.64595085
v 55.14168739 37.18963265 41.31236300
v 0.78931113 40.78467563 56.03652447
v 5.39896358 41.86990112 54.54057828
v 9.09111183 42.61901602 53.27669904
v 12.13082206 42.33949631 51.50293186
v 27.81735174 38.54438663 50.20515993
v 32.50725195 37.77290881 48.39527607
v 55.79308793 37.61241212 42.26852208
v -2.90513039 39.14666176 58.29220265
v 3.36013339 41.08964652 55.86004257
v 6.39174832 42.18183085 54.36802283
v 11.32773422 42.75028780 52.67690122
v 26.98830515 38.84063289 50.35454780
v 50.82982779 38.60206902 43.65888238
v 54.86614630 38.29070181 42.85931587
v 1.62355625 40.78616574 56.58170581
v 8.95076431 42.66539216 54.07945812
v 50.12300983 38.48805651 43.37370768
v -2.04549287 39.91732746 57.36115947
v 1.99000002 40.72999954 56.74999952
v 9.79960896 42.77968034 53.83953825
v 50.18857121 38.97033632 44.66007277
v 1.32627436 40.81203789 56.81774020
v 6.74541714 42.31120646 54.92433161
v 10.81657037 42.74914041 54.02854085
v 51.55916512 39.05616328 44.62661222
v -2.56386702 39.13726658 58.58466774
v 4.79167420 41.81842133 56.10678345
v 14.74851836 42.92322695 52.87757888
v 20.00743896 41.48359597 52.29886249
v 32.13744238 37.35928610 51.35318264
v 36.76670417 37.67728806 49.92709681
v 42.15211421 39.00968656 47.74980247
v 53.55999991 39.29999843 44.59000006
v -2.15658569 39.43257034 58.41941386
v 2.23000022 40.69000110 57.61000142
v 5.89840114 42.12117195 56.10429123
v 18.40815693 42.25063697 52.85310373
v 29.04519252 38.25915232 52.06932873
v 33.93761814 36.84541211 51.44104362
v 39.33968022 38.25114295 49.25011843
v 56.17476255 38.37244585 43.68365929
v -1.41137023 39.62725773 58.49627405
v 4.31948435 41.43649712 57.35769868
v 15.86849988 42.88749769 53.06438729
v 31.54843673 36.90430522 52.63205990
v -0.59646880 39.46246207 59.13775042
v 5.53856790 41.61030427 57.33148381
v 24.62551557 39.87717628 53.26113477
v 30.52591346 37.17571869 53.25812101
v 37.42954880 36.90043837 51.66644230
v 6.83589373 42.13419184 57.09912628
v 10.94375644 42.91101545 55.56712672
v 15.08057583 43.10119525 54.26504463
v 35.78422964 36.31339222 52.36943066
v 47.37547040 40.43646157 48.14110324
v 55.21975458 40.11771083 46.30407318
v 0.77455922 38.63276541 60.26242301
v 14.12758883 43.12141240 55.29773235
v 37.55578026 36.46600619 52.50524729
v 44.90000010 39.93000090 49.22999814
v 52.41006985 40.50919041 47.02063277
v 13.42668384 42.85044968 56.50939420
v 16.98808186 42.65620187 55.50954863
v 19.89148930 41.89820960 54.17468026
v 25.48650093 39.54534233 55.06562814
v 10.97785961 42.37396643 57.55472183
v 21.55010775 41.07914492 55.86961657
v 27.41190046 38.57656196 55.31924590
v 16.01673663 41.66939482 57.77887255
v 28.07412110 38.14187273 55.50730228
v 39.93270546 36.61154956 53.92620713
v 17.40721054 42.10900515 56.80159107
v 18.70321482 41.40331596 57.34164268
v 54.11339179 41.73157364 51.15187913
v 49.13093150 41.15636647 53.84087190
v 55.34409359 41.63424298 50.94317347
v 44.25642267 38.38195652 55.49901724
v 47.69450799 40.70106521 53.86653170
v 53.72000113 41.76000133 51.64999887
v 56.13607913 41.30567610 51.06479302
v 44.74778101 38.37719560 56.02387711
v 53.18302661 41.89683124 52.48075351
v 55.79533800 41.54076427 51.65138468
v 45.10720819 38.35829347 56.41788617
v 50.62888935 41.56275466 53.26971039
v 54.96443063 41.83713719 52.03730986
v 45.69090530 38.56550157 56.63819984
v 52.45712772 41.86687618 53.07094380
v 53.91142517 41.88465700 52.97871307
v 56.51496723 41.11425579 52.33800039
v 51.91892385 41.68766737 54.21171710
v 55.29444292 41.63458198 53.32854390
v 47.76563495 39.17549923 57.00418353
v 53.19697037 41.71966389 54.07842249
v 54.33680862 41.66651517 54.01043594
v 56.04022369 40.99228233 53.69786918
v 53.95846441 41.41323268 54.92009595
v 29.64780480 -18.33575778 38.81407529
v 15.10229055 -26.96428634 27.62877941
v 13.26395385 -28.46823260 25.31558089
v 11.74694113 -29.34683487 19.12406832
v 11.71918213 -29.44769897 18.75539310
v 11.60968933 -29.96942401 18.32951233
v 25.33593960 -30.52668646 36.53470427
v 26.01081133 -31.38337657 36.09209508
v 9.98906605 -36.24433279 21.79411240
v 25.09637177 -32.75882080 35.42668372
v 22.05185033 -34.11705792 34.45765004
v 9.53010749 -36.08537465 19.69620772
v 24.49363656 -33.65465626 35.02429649
v 20.95540240 -34.56051648 33.92177448
v 9.79150925 -36.57833114 20.74961737
v 12.40135822 -37.60037571 25.65091662
v 22.01263793 -35.36351398 33.83132443
v 18.38009246 -36.87717021 31.74432367
v 12.68068142 -36.18614376 26.85570717
v 10.66956855 -37.74642572 21.15559764
v 19.77442019 -37.34016046 32.10918605
v 23.35075475 -34.27998349 34.72300246
v 10.63717809 -36.93545237 22.58477360
v 10.36158577 -35.59902310 23.01943675
v 16.50420576 -32.13755041 30.87162971
v 23.22601527 -28.53616886 34.76537764
v 14.10908345 -30.40447086 28.07822824
v 22.93902077 -27.30785683 34.49220210
v 15.03443439 -29.24082242 28.51095423
v 12.04590872 -29.31353077 19.87869106
v 13.54174688 -28.75293605 26.35801397
v 13.85111827 -27.40450762 25.84642917
v 14.39594384 -24.26448837 19.24309507
v 30.53265624 -18.91639084 39.31093588
v 25.90358257 -20.02925053 35.72820127
v 19.26529966 -22.64774777 31.67254478
v 14.69213050 -23.90401810 24.37784709
v 28.06949057 -18.48658733 37.12042049
v 22.02674933 -20.90387605 33.24406222
v 14.78951611 -23.07645231 21.46853507
v 29.06925231 -15.16452339 37.94138506
v 17.06600375 -19.33220029 25.12938902
v 29.30421196 -14.31163680 38.26912865
v 26.64634399 -15.75666852 36.96241975
v 31.03198111 -12.85802294 40.07537290
v 25.83567612 -15.68560302 36.61533445
v 31.88827634 -11.48293912 40.89741781
v 24.91631731 -15.39979689 36.19023040
v 19.68947984 -17.98528805 30.23829870
v 16.07378013 -19.35089566 21.93868160
v 50.99746585 -0.00225231 53.87032032
v 32.56015480 -10.22848208 41.53320566
v 57.71641061 4.46484471 59.30485949
v 32.09249303 -10.12926921 41.25937447
v 52.74296924 2.68940767 58.43667686
v 51.20419338 1.05004909 56.25958741
v 32.55040199 -9.92262177 41.57683626
v 25.95679276 -13.74735590 37.10374609
v 56.91354349 6.20467542 60.09612232
v 50.84393919 1.44950510 56.82301894
v 32.84491971 -9.36851464 41.79295152
v 30.90673685 -10.67206822 39.98403251
v 27.24109218 -12.65650801 37.71381825
v 50.33451691 1.63079659 56.76814914
v 48.08000103 0.61000069 53.47000062
v 32.69100189 -8.96295067 41.79077223
v 30.28330393 -10.26494522 39.71586749
v 26.21762268 -13.01637292 37.26449609
v 56.10563233 6.04599202 60.05346403
v 47.85638675 1.11119775 54.56316099
v 28.49688567 -11.48030441 38.57404739
v 25.25416575 -13.50260247 36.74308583
v 22.65756205 -15.00802021 34.39601883
v 49.10412803 2.18131952 56.48877844
v 47.03839868 0.84489718 53.70124429
v 21.60333656 -15.57679288 32.85753727
v 48.63014817 2.41873227 56.51712045
v 34.33851525 -6.89862901 42.87123308
v 31.93234280 -8.47266056 41.36523604
v 29.09206972 -10.41778922 39.23551738
v 26.43597685 -12.42215466 37.29294613
v 31.65110201 -7.91140739 41.29854217
v 28.29745226 -10.07386949 39.06867653
v 36.10677272 -4.11387067 45.07680237
v 30.20678833 -7.98651390 40.67398980
v 27.89391950 -9.88695305 39.01385516
v 51.48021132 7.49975070 58.39594454
v 47.63162509 5.55340806 56.86048418
v 38.91070560 -2.27549532 47.79500514
v 29.11021933 -8.52545444 39.93002325
v 23.72156084 -12.47506775 36.07610241
v 20.49225010 -14.42561205 31.02804907
v 28.61894667 -8.29560775 39.83163089
v 26.11336298 -10.07255726 38.09549659
v 21.20932750 -13.72708939 32.49974921
v 20.09000070 -12.28000037 29.64000031
v 18.26481894 -13.11104745 24.86131713
v 29.32002768 -2.81011919 45.58545351
v 21.23313025 -8.58831033 32.97502920
v 19.09838989 -9.61602386 26.48081072
v 18.13081279 -8.06577597 20.32265253
v 53.44545469 29.04030122 53.42105776
v 19.92089301 -3.72079178 35.30513868
v 25.28004721 -2.22793687 59.62545797
v 19.11382377 -0.80944464 32.35335276
v 50.95978081 30.66886030 55.17632887
v 19.41736601 -1.22427358 32.86112845
v 24.31263030 -0.27125498 60.52806228
v 12.99386192 -4.61397506 20.47038265
v 22.31949382 -1.92613865 60.05310267
v 20.00244334 -4.14449256 58.71270597
v 14.24958277 -3.69199179 24.77771975
v 46.70570418 31.09774925 53.19786444
v 16.93177968 -2.42350507 42.41486266
v 8.06501321 -8.26179888 18.07182468
v 16.89047180 -2.84060626 44.72297430
v 12.13683840 -3.68509023 22.71747775
v 10.11999976 -5.92999998 19.84000020
v 7.40075251 -9.11276042 16.92177542
v 18.98529194 -4.27454151 58.57013911
v 17.06412807 -2.29178183 41.66822135
v 12.51308434 -3.72534362 22.80591987
v 16.34587720 -0.61844243 29.22359109
v 13.56040873 -2.93464935 25.10239743
v 16.85025357 -2.42875866 41.04349017
v 6.21616654 -10.42162441 14.55136854
v 16.95430093 -2.95135449 45.05208507
v 14.42748960 -2.32466008 26.43090673
v 17.65852049 -4.34624217 58.11516568
v 15.55096917 -0.56584098 29.08116952
v 13.52293324 -2.20260443 25.76811798
v 15.23969136 -1.97790004 39.47579488
v 14.34999984 -0.90000033 28.33000012
v 12.60741800 -2.57658376 24.75709096
v 9.08625778 -7.10211182 19.25058104
v 14.72502667 -2.58709118 42.31529683
v 13.05524632 -1.71906780 26.91891789
v 11.30979974 -3.11849359 23.78426492
v 5.08509809 -10.35140734 14.86287918
v 18.68675649 -1.11076271 61.28383055
v 16.55350253 -3.90822813 59.06776339
v 14.29332793 -2.61042081 42.73847491
v 11.78000029 -2.20999983 26.01999976
v 10.34441032 -3.74543411 23.05246145
v 8.70614406 -5.60206221 20.83467133
v 15.43695945 -3.56586440 54.50636894
v 10.71936078 -2.74475943 24.68788624
v 9.10198409 -4.89472132 21.50577120
v 13.23851105 -2.64645368 43.93039271
v 9.44914669 -3.24651157 24.13833141
v 12.66733278 -2.64510931 43.29996556
v 8.53066333 -3.80895496 23.55880104
v 5.92036359 -7.61492504 19.80269328
v 11.78409159 -2.70375842 41.68396071
v 8.72999988 -3.25999968 24.81999993
v 6.33257348 -6.11665938 20.64252831
v 11.15722582 -2.56973482 42.01809689
v 10.47294214 -2.26143911 36.78107634
v 9.80783533 -2.61512166 26.73715726
v 14.35319334 -1.74862985 62.02310324
v 10.90862602 -2.25941627 43.38049516
v 10.13822574 -2.33458751 38.88697922
v 7.41684018 -3.43016279 26.28093399
v 14.06960282 -1.28902181 62.39736080
v 6.62000012 -3.79999983 26.49999969
v 13.20293173 -0.83578622 62.77987361
v 5.60705224 -3.93544044 26.71186626
v 3.82905081 -5.55505278 21.82373591
v 8.11071321 -1.96511345 39.82442617
v 8.42128042 -1.16056448 50.24958402
v 6.81311963 -1.39186904 40.50511494
v 2.63948203 -4.69795568 25.07948317
v 1.09581416 -6.17509801 20.70162073
v 7.30435597 -0.56818512 47.78255895
v 6.35330379 -0.91645902 41.88116640
v 3.24015575 -3.46299657 29.87876534
v 0.97000977 -5.57690300 22.91939780
v 1.00933330 -4.54555545 27.28165314
v -0.93071983 -6.22627093 20.98333649
v -1.01186242 -5.23888553 24.90634099
v -2.12342432 -6.34308439 22.19150960
v 5.90798026 -0.46031567 64.22679871
v 0.22000003 -1.89000019 30.89999966
v 56.44466355 41.05901346 52.79210955
v 56.82621896 40.62526673 52.18357593
v 56.35693297 40.06616771 54.13256213
v 56.09047413 41.11199826 50.06074160
v 57.13687837 39.40167278 52.76574939
v 53.65027115 38.80228102 57.77163431
v 50.89612305 38.79402205 58.10804293
v 57.24850670 38.62498701 52.16983706
v 55.42508140 38.09385747 56.71941489
v 53.70110646 38.06143999 58.08955431
v 51.07361451 38.15636411 58.30414593
v 56.55988678 37.54393011 53.57711390
v 55.07883430 37.59449720 57.02625960
v 53.16630378 37.66907007 58.17897618
v 46.81856185 39.22142833 56.47128820
v 27.22028643 47.21990228 33.86579081
v 57.19833821 37.58418187 50.97985640
v 54.33425680 36.95449978 57.61737004
v 46.20961100 37.98770905 57.29183555
v 57.18891695 37.05902025 50.90679228
v 54.37217280 35.98452732 57.16541037
v 47.37534374 38.04203868 57.69771710
v 25.90657398 45.02071440 37.17915341
v 57.84669146 36.64156049 47.26336896
v 57.07900599 36.57434136 50.75686797
v 55.56969345 35.63917801 54.16540429
v 54.80188131 35.43899581 56.58233166
v 44.65208575 37.50694171 56.79146200
v 30.53791448 44.22756284 36.24423593
v 25.97977221 44.12597045 37.65924647
v 57.75769427 36.36592999 46.87988386
v 57.23257735 35.91691703 50.10996759
v 55.73539436 35.34735367 53.22588980
v 55.11074513 35.18081829 55.87418377
v 46.06534541 36.89698130 57.50209093
v 43.52032021 37.24951297 56.09852076
v 57.77814612 36.26971319 47.65454680
v 56.59018829 35.65019369 50.96624047
v 55.40668964 35.28274223 54.71615493
v 53.60542238 34.90933403 57.06008524
v 44.11469400 36.76891327 56.76754192
v 57.50733986 35.46139225 47.14074731
v 56.70274794 35.03881395 50.54609105
v 52.36119032 34.67521816 56.94950745
v 57.24377185 35.25372967 45.97548395
v 56.92933872 34.82366726 49.93370175
v 54.71433699 34.04339403 55.66446483
v 44.44552585 35.80614552 56.86885864
v 41.66300967 36.33114323 55.40041998
v 55.89844286 33.90594572 52.99808830
v 45.01062259 35.14689207 56.83031678
v 28.54559012 37.93174773 55.22377789
v 56.04010820 33.55471790 52.35035345
v 54.15816605 33.26592594 55.78096956
v 43.99897903 35.05076841 56.40196055
v 41.87804461 35.37349030 55.54034933
v 19.77314986 43.41759905 34.74161401
v 29.05888297 38.04993257 53.33016440
v 56.09655380 33.21016952 50.99557713
v 55.15795201 32.92467445 54.57277223
v 44.65131462 34.50651839 56.27226830
v 37.86858916 36.06806695 53.54107544
v 33.67750347 37.13285923 50.86255819
v 45.71064562 33.45384821 55.76216057
v 42.67631471 34.42513943 55.39880320
v 33.74454752 36.27676517 52.47963592
v 56.23161048 33.10074285 42.80771315
v 55.71454763 31.81324527 52.19715461
v 54.32543904 31.65964782 54.95845526
v 46.10633850 33.26722980 55.59473857
v 41.80218279 33.96354616 54.91369963
v 37.58985177 35.11125222 53.94019932
v 34.23196077 35.86433828 52.99331248
v 55.76485395 32.28940815 41.76601768
v 55.22716045 31.73999116 53.93416807
v 43.07711869 33.18202868 54.65199053
v 36.84937209 34.66859460 53.78773436
v 55.87416887 32.43577480 40.89751095
v 47.77999967 31.75000101 54.37999964
v 40.12614861 33.28267112 54.00823429
v 34.18719769 34.86708924 53.37657779
v 31.17441572 35.04461423 55.76521531
v 55.74933067 31.81240335 40.61691090
v 45.57000101 31.78000078 53.84999886
v 34.67225283 34.03977677 53.48838493
v 35.93946248 33.18761662 53.29880863
v 54.19036746 30.56798503 45.11700571
v 31.80247918 33.16743299 56.22375011
v 53.78569290 29.48142588 45.95340788
v 51.38634890 29.01889570 53.96941677
v 45.01315951 30.63010611 52.23032460
v 52.68758908 29.19756994 53.92860994
v 33.67427364 32.47662634 54.65433747
v 32.15257823 32.18894824 56.56248331
v 33.97446498 31.37143329 55.50591648
v 32.35008568 30.49210086 57.22539872
v 53.47417668 27.73560025 42.51487181
v 48.03381115 28.09244394 50.56490749
v 47.00773209 27.93941088 49.86162484
v 48.32942411 26.97886527 49.47868362
v 47.33807966 26.84386075 49.01104420
v 36.17437929 28.13078649 53.30656841
v 51.06817558 24.99384061 41.97634757
v 57.31916800 25.30788630 33.91249105
v 52.35151947 25.37358552 40.26341438
v 57.67522007 25.04922077 32.84863383
v 34.74352136 25.63128807 55.80759421
v 34.96372700 25.79092421 55.10049686
v 57.27060512 23.83342572 32.59016201
v 61.49285287 23.59312028 24.89516512
v 59.84565616 23.94885384 28.02829817
v 58.01956728 23.43148179 30.76292947
v 50.24209246 23.70762452 40.57831317
v 44.79220882 24.29633588 45.42016238
v 61.86116859 23.33507501 24.59560335
v 58.28119442 23.48461002 30.30377068
v 50.22929236 23.63199182 40.17961770
v 37.41973266 24.84728955 50.23410544
v 62.24153936 23.07022735 24.32020754
v 58.34229663 23.21858518 29.85838242
v 37.90187091 24.34447594 49.22156781
v 63.43760341 22.27448300 23.14581163
v 61.01021543 22.36602083 25.94772913
v 58.69226903 22.70584740 28.76520716
v 50.47073588 22.93149196 37.90700436
v 52.08363757 22.81986736 35.16902402
v 37.94595599 23.81752059 47.95582592
v 66.59926474 21.19581029 21.79410495
v 60.29048190 21.85183577 26.02200769
v 53.75709385 22.18318172 32.18862787
v 50.09913817 22.33638801 36.46152094
v 67.18598306 21.09423839 21.60871774
v 36.69804335 23.40930514 48.73422161
v 68.28879565 20.39686404 21.67796530
v 59.55999345 20.30504495 25.16455576
v 54.76000160 20.78999951 27.69000083
v 59.55718085 19.76458728 24.59473535
v 59.33225900 19.47275177 24.38981459
v 76.05457306 17.00637303 19.51114275
v 77.45159417 16.24833606 17.17103459
v 76.84134692 15.52454103 18.89051124
v 77.51967758 15.54547716 16.35089517
v 55.25610596 17.90537499 25.65240860
v 56.61049858 17.85271429 24.80882220
v 53.98651958 17.99066737 26.39624290
v 58.19498748 14.17072676 55.68174273
v 54.33468893 16.01644978 36.20582446
v 54.55830321 15.96020348 37.20949590
v 34.11605954 19.19189468 55.51095307
v 33.30732882 20.13131976 52.30983719
v 51.76807567 18.85947026 27.12424658
v 33.04644674 20.27097903 48.22203889
v 33.35782886 19.66142282 53.14727128
v 32.46692196 18.52797717 44.88538206
v 77.34499127 15.02368972 17.47077145
v 32.56979957 18.84659007 43.84991527
v 77.47700065 15.42320754 17.12228358
v 33.05051848 19.19621974 42.88379103
v 32.47388080 18.44413392 46.92561179
v 32.70699456 18.56321655 43.24055463
v 32.62633458 17.79938862 46.60000652
v 59.18577313 14.85117432 30.19583784
v 57.62601644 13.74203153 44.01167855
v 60.15377492 15.00168350 26.62854455
v 60.15069783 12.72347849 51.29482597
v 58.96961316 11.99277397 57.10370839
v 58.90315399 14.51984420 31.90591931
v 57.81702325 13.94681633 35.60223058
v 68.82225722 14.40979168 21.79281972
v 75.75307786 13.95282429 19.54181306
v 67.76685268 14.14681319 22.07382396
v 61.06192619 11.94774639 52.10993066
v 60.42080000 14.33911826 28.07696722
v 58.29311162 13.66577484 34.71438587
v 60.67026034 11.92974579 50.57621375
v 60.76883152 14.33911268 27.29021758
v 77.37689465 15.57971630 17.72402227
v 57.23520741 15.18461760 33.45531970
v 57.48277530 13.24512810 56.77864701
v 72.55135477 16.48472250 20.58033459
v 56.91296607 13.65512609 56.37509748
v 35.83772480 14.52132408 55.88921160
v 72.72689790 17.17938110 20.63045464
v 57.61401355 17.88415574 24.36012775
v 57.61517957 14.45383951 55.62574789
v 31.70905635 14.27673455 59.38547850
v 57.30322748 18.25038344 24.52854998
v 56.25424907 14.45613615 55.33726886
v 37.40087524 15.86403511 49.19359833
v 31.94129840 14.95648362 59.31937695
v 69.23098117 17.89022051 21.69177122
v 62.86630034 17.90243015 22.76701108
v 56.87224120 18.19466613 24.62437190
v 53.56983095 17.92079210 26.59468353
v 49.61393028 17.92077906 29.44055945
v 48.70793223 18.11462641 30.32951429
v 58.39873105 15.30638058 54.14358899
v 34.07083079 16.44483767 49.19415712
v 76.55426115 18.03626493 18.40354130
v 53.54013294 18.20229180 26.23864077
v 58.19847435 18.11184734 24.22390133
v 75.56892931 18.17381196 19.36311647
v 32.87189081 17.59691350 44.87008601
v 33.72624144 16.63914323 49.44273084
v 69.84250247 20.21617442 18.72428507
v 54.29477990 19.59502883 26.11227147
v 32.67372400 18.18321645 44.06393692
v 69.13449615 20.22562362 21.06124349
v 32.61899948 18.40793528 43.63205284
v 68.46173853 20.37842199 21.58337086
v 69.65664774 20.04319243 20.14647238
v 69.64342296 20.04758269 19.56608891
v 62.87898123 19.20661889 22.92414941
v 70.27000189 20.10000125 18.50000024
v 69.64074820 20.02946101 19.74468678
v 69.66438144 20.12980729 19.26978678
v 37.64706105 13.75422347 55.87090179
v 69.09814477 20.38357034 20.34236491
v 54.16398868 19.41946894 26.03820339
v 38.92557696 15.68731107 48.75623435
v 38.19404170 15.70947468 50.48738047
v 69.59361583 20.38705163 18.83252710
v 58.40379745 18.61279830 24.29107018
v 50.69499463 16.99770987 31.04526177
v 69.05750930 20.51095851 19.78397742
v 58.20873007 15.88605903 52.95017734
v 40.54749012 14.69937153 48.91470075
v 37.64552623 12.84451317 56.63620681
v 60.05600095 20.01900412 24.47631396
v 68.89294833 20.64976841 19.91652139
v 69.79893893 20.35306394 18.50505546
v 50.45846105 17.53937826 29.38313037
v 63.62963468 19.53261346 22.86113985
v 52.97002196 17.65273325 27.47793496
v 66.90193713 21.33471891 21.31406404
v 33.67851302 16.74536802 47.59746045
v 33.18234161 17.82758720 49.50550571
v 65.85826725 21.27743512 21.95589058
v 63.86734545 16.73457213 1.89894822
v 71.63058221 19.57378909 19.82630230
v 66.14937633 15.74216224 -0.18914031
v 51.32154375 16.20260999 46.06521875
v 55.93623966 15.36852680 45.40457577
v 56.69473484 16.20773599 49.10462722
v 56.85151741 16.23232476 53.07783186
v 77.29303092 15.68013057 13.63138761
v 60.13065204 14.23045993 29.08471972
v 55.93750626 14.83158395 40.38415104
v 56.11460656 15.77353105 47.16545343
v 57.15151131 16.30751602 50.45152456
v 55.71946502 15.09060152 39.96329755
v 55.39676920 15.61964024 44.11462322
v 56.78622052 16.52946137 51.57254264
v 56.16154894 15.47717396 35.35536677
v 55.04315719 15.62636904 37.62025386
v 54.92312461 15.66548273 36.14522144
v 54.53563109 15.90283588 36.38990968
v 50.17958581 16.20057970 45.12017593
v 41.36478901 14.55333922 48.01968858
v 52.14842781 16.57929458 44.29730028
v 40.02075642 15.23250155 48.18331078
v 35.37579253 15.23567084 54.60163951
v 28.74975093 14.71222006 59.90949273
v 34.17792544 16.47487096 57.52049759
v 75.12922585 17.55526103 13.36006727
v 74.27825779 16.20151848 8.43724329
v 68.18737835 14.70550708 0.11773763
v 67.99121201 14.72851075 -0.17226879
v 68.98927689 15.34858439 3.15037533
v 55.81216887 17.37008616 27.39930339
v 74.30871576 19.07615550 19.09426972
v 73.39452952 17.80387014 12.97195442
v 61.73220649 17.42287911 23.13509397
v 56.24078959 17.10023358 27.26896666
v 75.98721981 18.46251823 17.89769903
v 32.71078691 17.21480861 58.68654326
v 76.63933188 16.09683596 11.58649195
v 76.29363984 17.95264333 16.51842706
v 75.51464438 17.44284108 12.36361358
v 76.21202618 18.20557564 18.69482361
v 70.37737221 18.62549409 21.27450891
v 55.64155802 17.26522855 27.71318331
v 75.22939146 16.75955020 10.04799455
v 75.96309483 16.76626503 11.22668479
v 76.55883580 17.11819880 14.94782884
v 52.48956755 16.37486555 33.61203149
v 75.10080934 17.53419638 13.07001337
v 33.10679644 19.30675283 58.15885216
v 66.86557829 17.47930609 21.74138837
v 77.26780325 15.95977694 13.61037418
v 75.15765727 17.26007275 19.92233843
v 70.80189884 17.17308536 21.26336284
v 72.89509475 16.99534804 20.53666115
v 36.14720330 16.09721780 50.36395788
v 9.06801131 13.64825945 62.01534346
v 77.26392150 16.14439487 13.95309065
v 37.29766235 15.95339738 50.17236993
v 76.73718035 16.06040262 11.79748680
v 76.72459632 17.87188463 18.29408668
v 46.60966620 16.79676585 41.01188853
v 35.77017039 16.07729867 50.13621971
v 8.18844233 13.36894650 62.17769533
v 75.28836280 15.93877934 9.49304271
v 75.19827038 18.89313012 18.33549142
v 67.85788387 14.98016156 -0.02512046
v 71.00794464 19.68138292 19.19368841
v 67.13898480 15.25081974 -0.57111267
v 66.48711115 15.79947211 2.66829133
v 26.85188502 17.50905998 60.00852212
v 66.83467329 14.93753865 -1.37894717
v 66.19014591 15.51123057 -1.02843810
v 70.41999698 20.23999766 17.99999736
v 65.99351019 17.26537012 8.46459251
v 69.88546252 20.43786831 18.22892949
v 64.66961652 16.40361734 4.05183015
v 69.54721361 20.58299072 18.64578016
v 64.68036771 17.15959050 7.68537121
v 69.10432875 20.80074139 18.96821894
v 33.97507966 16.50782675 48.70988056
v 63.97452950 16.52395912 -0.19872190
v 62.95310706 18.50073971 10.54236386
v 63.28303367 19.04459298 13.63551244
v 67.35658646 21.35645784 20.41340992
v -0.11843848 10.11470985 63.73679638
v 66.53620303 21.45818621 20.61680891
v 11.68259233 11.93323918 61.79443747
v 5.51342545 10.37106942 62.74759024
v 62.14768812 19.12840270 12.71621045
v 66.60419703 21.45734429 21.05692029
v 9.86664090 9.14817955 62.97895312
v 12.56902143 8.99185892 62.43236363
v 51.57192796 16.66620374 32.44557232
v 63.42455000 19.74971779 23.01627770
v 57.36343190 17.34517142 24.92265590
v 55.28676882 17.33782887 28.06816995
v 38.64751011 13.21599819 55.20524457
v 30.80433793 11.35549508 59.42790955
v 62.06204370 18.19741540 7.01813074
v 50.63093081 16.77250490 42.92373732
v 26.57790110 9.85451136 59.91143733
v 61.03529409 17.50291698 0.61918516
v 65.51772356 21.36606351 21.29071392
v 63.91423941 21.85844630 21.51436545
v 61.99081242 21.93399332 25.01753159
v 63.00168484 22.35532179 22.46378735
v 55.94753474 19.54669505 7.38202874
v 56.07279763 20.40156163 11.47038396
v 60.86618826 23.06114510 26.38355643
v 55.06796762 19.49594542 4.00181534
v 55.03981933 20.95316164 12.17835769
v 39.88621011 15.58586862 44.99825835
v 37.67589852 15.64622112 51.68041214
v 36.04059666 14.99353815 55.18390611
v 53.54019627 20.33960260 6.14907918
v 54.87577990 21.22682519 13.34081870
v 60.69295853 23.95001799 24.06529337
v 52.97531188 20.59689164 7.25844596
v 54.38017100 21.47861756 13.71205971
v 50.26043579 19.93177459 -1.10026589
v 59.46906283 24.28171039 23.80462363
v 48.56937006 19.72645149 -2.86201853
v 50.79132691 21.21858113 6.48134295
v 35.96237302 16.19588770 44.88407820
v 57.81999975 24.90000054 24.69000034
v 57.61076882 25.31773224 28.12136710
v 57.09437653 25.30701645 34.62180123
v 47.16347903 21.00782655 -0.95001032
v 57.44063109 25.64533614 26.10922232
v 56.39905855 25.49468353 29.46509421
v 35.34803912 16.41768962 42.58206487
v 49.27971214 22.28949964 8.70436337
v 51.31892860 22.53554948 12.85723224
v 57.17874691 25.72432160 26.02481283
v 7.71323824 2.23705964 64.65841085
v 56.54275790 25.76881647 31.96069598
v 8.37472361 1.00796251 64.27404284
v 56.08911440 26.21454932 26.93644911
v 37.02539951 16.29881933 41.25472903
v 36.71407700 15.64522274 52.75228247
v 42.81177372 24.37908202 -6.30536862
v 13.56503926 2.44152313 63.54526430
v 35.51638126 16.25617407 44.08987239
v 19.83397827 5.29516814 61.05931476
v 36.31363437 16.17948525 43.57750714
v 27.93858945 9.90860444 59.82911587
v 22.28943445 6.00839080 60.80639735
v 19.18817870 3.85023933 61.50038168
v 30.77941574 10.58638562 59.27515030
v 27.45559067 8.31669290 60.06260216
v 25.12802184 6.13654871 60.55285409
v 32.77819604 10.90055332 59.30784717
v 30.25760315 8.91268533 59.33237821
v 27.65245736 7.24072149 59.86278504
v 24.45287071 5.13211917 60.66512689
v 39.56253454 16.69653878 38.46327215
v 38.13469037 13.62477057 55.53409830
v 35.86888686 12.10614201 58.02797154
v 28.17502059 7.23161083 59.81608480
v 22.91781455 2.91511999 61.20694801
v 40.73004425 16.37551002 38.88396546
v 26.47762932 4.55708802 60.25987491
v 23.12263288 1.72332744 61.26550213
v 29.61521782 5.46052866 59.88586321
v 26.20716393 3.08270310 60.48016995
v 19.63769458 -1.65463786 61.06426567
v 56.83864281 25.95032379 26.52779035
v 32.34364837 5.79136796 59.29842964
v 58.01297352 25.14258213 25.24130046
v 38.42781112 8.72020889 56.73938245
v 58.47999826 25.01999959 25.07000044
v 58.31299350 24.95930716 24.76129308
v 58.61078575 24.92368408 26.78250335
v 31.76032007 1.13333983 58.88476223
v 46.88008502 14.03686963 46.99756578
v 45.48454285 12.11653557 49.71443862
v 57.70550296 25.09057336 29.36346643
v 49.62463677 15.29637910 47.17129469
v 45.92832178 11.01868134 50.73877797
v 49.92344230 13.00536469 50.18765107
v 47.15999961 11.14999969 51.27000064
v 51.04360729 13.69996089 50.08764938
v 48.21848869 11.15583349 52.63492465
v 51.25272274 13.06144893 51.26595497
v 49.30718988 11.18747517 53.17480490
v 47.36248031 9.35004838 54.28985506
v 59.25377458 24.86779355 25.68620816
v 58.90651047 23.49110134 29.36474234
v 46.44080624 8.28280021 54.66219038
v 40.57804868 3.56819923 53.90368029
v 43.66778955 5.47194062 54.54372987
v 54.15999889 16.24000072 44.02999952
v 58.02644044 25.19617602 25.68664588
v 56.29489943 16.55478403 51.93503574
v 55.02805486 16.53640717 48.03482071
v 46.06292769 8.67834967 54.12092805
v 47.35195637 10.25889255 53.33031341
v 42.49806330 8.00227467 52.84347385
v 46.43622786 11.58793550 50.33124983
v 41.70679301 7.43737444 53.29960212
v 40.68997875 25.19055828 -1.48539373
v 40.21755606 25.41701682 -1.06330705
v 40.46012089 17.05980673 37.70290688
v 38.46016899 10.81104670 56.99626356
v 36.49542481 8.30587186 58.44605342
v 41.55975953 13.93806189 49.13525656
v 42.45519266 13.91581073 48.57830331
v 40.77795893 11.76564582 51.97471753
v 38.21374103 9.59051587 57.58572370
v 36.37494147 6.92161219 57.83109739
v 38.09365630 7.44122081 56.27640337
v 30.84650449 0.95059827 59.38270316
v 48.03857580 17.72784442 39.55963254
v 36.81375086 5.20756841 56.37509748
v 49.07868803 17.74791628 39.44963962
v 43.14173758 23.67154509 -3.56003339
v 56.39050528 25.85844137 31.03188239
v 56.97154254 26.00967698 34.29024667
v 30.30954674 -0.09997437 59.16768685
v 45.20601034 17.72207022 38.14705461
v 39.69385102 25.74064769 -0.63386152
v 42.11634770 16.29815623 39.30952400
v 30.13221174 1.97987957 59.87171456
v 41.89032689 16.93287864 38.05213422
v 32.91996941 5.63613139 59.18347836
v 37.75696084 10.16062126 57.88971111
v 36.51141003 9.43617523 58.63747001
v 31.12874553 5.36129903 59.57335234
v 29.42149155 4.72285226 59.96806920
v 30.46363406 5.77084674 59.66524407
v 25.31412616 1.82605232 60.72405353
v 32.94424713 7.24822516 59.36640501
v 30.41728586 5.40403649 59.73019078
v 22.47089520 -0.82727883 60.80858409
v 39.16069493 12.20848970 54.50209975
v 30.81799112 4.89280233 59.77585912
v 39.33924809 11.37718186 54.58633229
v 56.35082349 26.15708485 32.75233507
v 45.69614679 17.64585078 38.60974312
v 32.63981640 2.35285610 58.63576755
v 43.68562624 23.13810214 -3.99227068
v 44.53631490 22.35129848 -3.39665241
v 58.52986500 25.01688525 27.74471790
v 51.26647279 16.50484651 44.69990358
v 50.64013973 13.08263466 50.58143660
v 48.58542234 11.89940330 51.73052475
v 46.24616727 9.37027484 53.70560288
v 43.28355938 7.18183815 53.66592109
v 59.15101990 24.71478842 24.57381971
v 59.61023644 24.32489581 28.10410224
v 56.74885586 16.52193256 52.14583129
v 50.21675676 11.93360612 52.55539343
v 48.44921082 10.18710434 53.95115912
v 44.42043975 7.24666426 53.85730788
v 59.68685076 24.27326702 28.02412957
v 53.11441794 16.77878387 39.73406926
v 57.04063550 16.47267491 52.03586444
v 56.77919462 15.33787232 54.52201515
v 59.00181457 24.95157719 25.34622513
v 45.56158558 8.32742732 53.92082036
v 47.50112072 11.07872929 52.30624229
v 40.63847288 6.49594562 53.80184203
v 58.72245878 24.95194599 26.03296004
v 50.58674142 14.17421643 48.99135977
v 47.14361578 12.18753029 49.70782995
v 44.92131248 9.99949593 51.34698749
v 48.44534025 17.50276797 40.47020897
v 39.95476291 10.08483209 53.15570161
v 38.22229430 9.20144748 57.46173114
v 32.60011598 6.42819190 59.39871818
v 57.34448507 25.39841272 33.42691809
v 37.29577735 9.55779850 58.26925114
v 20.33801377 -0.34804794 61.51594967
v 41.16370156 15.90609178 40.25703669
v 23.69610779 2.79823923 61.11329049
v 42.20515862 24.67288822 -2.34685233
v 25.72739683 4.62118816 60.36536023
v 11.63600013 -1.87043590 62.44836375
v 23.55871536 3.88329336 60.78113616
v 20.21279372 2.14058533 61.72539294
v 14.60272260 0.33048631 62.90208548
v 61.02975085 23.94857630 24.61764403
v 32.27297962 6.98201358 59.44487453
v 28.42294052 5.70504554 59.86395851
v 50.50312728 15.13188239 47.83860594
v 21.98630944 3.62917688 61.30507588
v 60.45308337 22.51943946 26.46186948
v 49.27758500 14.73403256 47.80917615
v 29.43102829 7.08376337 59.46324766
v 25.86753666 5.85500477 60.39089710
v 17.18573272 3.84261063 62.37504259
v 61.67659536 23.55035767 24.23732542
v 31.72551841 8.83683190 59.28325653
v 26.94956213 7.21020252 59.96509641
v 23.13025482 6.75976276 60.57749316
v 18.98849197 5.52017801 61.30844355
v 9.91960801 1.75664504 64.26574290
v 60.88742241 23.97669107 25.15926771
v 41.16848111 14.92596976 46.87286168
v 38.94742951 12.34241668 55.38303405
v 31.73017874 10.30244306 59.28770080
v 27.11690962 9.03255399 59.93270874
v 23.68970402 8.06871150 60.12278795
v 58.26142430 24.92203563 30.05079553
v 57.18194321 25.64304136 33.31988677
v 10.55459958 11.17955148 62.08257377
v 5.27344784 8.06382019 63.63739818
v -7.93236494 6.85018068 61.36239320
v 38.13285381 23.74515682 47.48180509
v 33.96174312 22.14422449 50.50725117
v 33.98999944 21.26999944 54.65999991
v 16.60614274 17.16009714 60.89079380
v 9.16360505 15.70196636 61.50760874
v 38.54842484 23.86799082 47.24523798
v 34.29212421 22.80928567 56.38352782
v 26.56507120 19.57149990 60.10367349
v 23.52300286 20.35453916 60.44980139
v 19.34032515 19.60049942 60.92795357
v 5.11113694 17.05738530 62.26191297
v -2.96139764 15.88057913 61.80496886
v 53.83189023 28.61860394 42.62703657
v 46.61306366 26.69694647 48.61754924
v 30.08366749 22.99051173 59.35265124
v 17.29576476 21.27367258 60.82595512
v 5.38044609 19.07272823 61.89636886
v 53.99409682 28.98651734 42.76317731
v 34.69359130 25.52009374 53.02266777
v 19.45153996 22.58966677 60.58830395
v 10.48587263 20.46922967 60.88573858
v 34.97550264 25.97916871 53.58155444
v 6.41027465 22.08845317 61.07394770
v 0.80344564 21.53740823 60.73095277
v 54.22590673 29.01807986 42.33240336
v 2.07628612 22.74511382 60.96390635
v 39.15525600 27.21570432 50.96878856
v 29.18893844 26.00302547 59.39534307
v 10.80872584 24.36645515 60.54479256
v -7.45436689 23.17838743 58.60611796
v 34.80945900 26.86262317 55.71548268
v -2.15279101 24.40651134 60.99814922
v 54.38375100 28.95818278 41.50338098
v 33.78133476 27.32002921 56.80260435
v 24.66114052 26.36074461 59.58276615
v 12.73781247 26.04465559 60.20517647
v -4.11619851 25.47903731 60.59853733
v 55.87717518 28.25911343 37.35424206
v 53.97756770 27.85391361 41.05906188
v 35.26501730 27.19704062 54.86690998
v 25.41746944 27.15865150 59.76923183
v -0.63606974 25.74212477 61.09570712
v 48.45207557 25.17953143 46.98223993
v 24.09646474 26.49242803 59.66082960
v 35.46622023 25.69655702 52.04640329
v 59.66384336 24.34969693 27.93793380
v 60.18305197 24.35266972 24.73944984
v 57.34859407 23.45832624 31.38295189
v 19.41066235 25.56906268 60.19163504
v 66.36911631 21.40723728 21.43071592
v 30.91129288 24.18531291 58.91785026
v 31.04896471 23.66862260 58.90108645
v 69.43827122 20.61419934 18.54285412
v 34.12305936 22.82714471 50.57374015
v 68.74251366 18.86017062 21.96898870
v 33.90498087 22.22254872 53.94805595
v 34.15699303 22.44639769 56.71739578
v 34.19659287 22.35980518 54.66956645
v 76.65998489 16.47287235 19.08304729
v 34.12907198 22.02100307 49.19032380
v 71.69665396 16.23496413 20.88649943
v 59.67146158 18.05470325 23.61538075
v 33.87738392 21.82228304 49.33280870
v 33.76929089 21.39980160 49.61372912
v 73.69999588 13.20536714 20.44465393
v 70.42187452 13.74918316 21.46937512
v 33.66752714 20.93273960 50.24467781
v 71.16000354 12.91999966 21.19000070
v 64.46722150 13.36075645 23.83575775
v 61.63264439 13.35060410 26.50713921
v 34.15828198 20.64291388 56.85108900
v 65.31550735 12.65880559 22.85176329
v 63.49766999 13.33734300 24.67164956
v 60.29072776 14.02850356 28.77066284
v 58.75172839 14.51659575 32.20045194
v -0.78606332 28.33252773 61.04176491
v 59.38200653 13.60003557 30.89625016
v 33.12530369 20.12549713 49.12806675
v 57.98612162 13.55919987 56.35010824
v 31.21350892 20.70943452 58.85289982
v 61.37586385 11.05518825 49.29790273
v 62.94704974 9.73864738 49.46041480
v 61.90846115 10.40171366 52.53590271
v 57.92599171 11.61040086 57.90773034
v 63.84674460 8.60645343 49.51161146
v 62.68359721 9.29394551 52.49556899
v 64.64197487 7.20797386 49.24939200
v 24.24900234 21.37941867 60.07631496
v 1.84503349 29.13352288 60.89717522
v 62.27742881 7.39724049 56.73976988
v 60.80995500 7.98683893 58.55802819
v 25.55850707 20.45400441 59.84990671
v 2.98927817 28.98094431 61.01669744
v 61.68013439 6.95932703 58.31740052
v 49.91590232 11.95236295 52.18406767
v 1.98673224 29.67786044 60.94377860
v 58.49393830 8.49851687 59.72339958
v 3.92710092 30.17256409 60.88685244
v -3.03155347 32.81086683 60.30471995
v 64.14223462 6.37689140 53.31256241
v 62.30863929 6.74411887 57.53294379
v 47.40354791 13.46947718 47.95190692
v 18.05221662 25.51443130 60.28298289
v 5.06287115 30.68580478 60.99183112
v -3.74021218 34.15610269 59.91979316
v 63.25633824 7.53720989 53.87621745
v 59.53432620 9.30403266 58.66475031
v 47.46486247 14.01956286 47.15932161
v 22.38471434 24.73801933 59.89009887
v 7.25642638 30.95179982 61.16897613
v 1.60336460 34.03826430 61.25568226
v 62.01061234 8.10078811 56.27459288
v 33.27866271 20.67706175 48.91913012
v 34.25295278 20.57852596 55.96462265
v 32.18762577 21.49940468 58.32220986
v 26.49745718 24.59141612 59.42538381
v 4.63095168 33.28975290 61.01863086
v 64.31934237 8.04133713 49.98821393
v 50.20622537 13.41635641 49.70273376
v 48.44695702 14.80909903 46.95402086
v 34.12794322 21.48025669 55.56005985
v 20.50108463 27.59992890 60.30920148
v 15.41005168 29.83022481 60.44445932
v -0.56955917 36.58775240 60.89380756
v 64.02333081 8.32029339 51.08865350
v 62.22613156 9.52817686 53.91573906
v 29.27744947 24.56810139 59.37513709
v 25.82003921 26.17071196 59.58612263
v 21.33422717 28.18621323 60.17453969
v 17.92270876 29.79415096 60.33635139
v 13.32999952 31.81000054 60.63999981
v -1.46997347 37.41814941 60.33393741
v 63.36445361 8.82414263 51.94950476
v 33.95555541 23.12050946 53.27461660
v 19.79004033 29.85169739 60.19267812
v 14.90999945 32.10999817 60.27000025
v 10.05007047 34.36997905 61.02252007
v 3.86302406 37.24975511 60.88999659
v 34.12128985 23.66922796 53.79286036
v 18.55076291 31.39883652 60.33044308
v 13.73022795 33.68001431 60.40127203
v 4.13678819 38.23059425 60.37305668
v -0.11168458 40.22590816 58.01255628
v 63.18174303 9.50777903 49.93291944
v 46.13348469 17.66814105 38.82525861
v 37.57030144 23.51194620 47.48770222
v 17.49143004 34.02921930 60.12212858
v 9.34216566 39.04085606 60.47996506
v 7.00184470 39.86065462 60.12628227
v 45.10032758 18.75138469 36.85574979
v 63.45973164 8.34567379 52.41586640
v 64.83922154 6.28266530 49.27195236
v 35.18696874 24.44728464 50.97904429
v 37.88978234 22.89421484 43.98124665
v 64.94431943 5.09833870 51.39065906
v 61.49595976 6.09068247 58.70386958
v 59.42378938 7.79435737 59.57406759
v 60.99541485 6.86075306 58.89846385
v 58.18967149 7.97215756 59.94820595
v 62.07102537 4.95402887 58.25249106
v 56.41233549 9.03871004 59.87158418
v 36.09944135 22.36543223 44.52623054
v 61.90241501 4.38202824 57.93067068
v 64.35453892 3.98741057 53.69128287
v 61.47179753 5.10547822 58.62855539
v 59.06606466 6.64150901 59.81068313
v 37.26472333 21.98090591 40.21964967
v 64.10469115 3.47470283 53.59183252
v 63.60460818 3.43786017 55.18165976
v 11.29470766 41.27494618 58.96579474
v 53.69186401 8.94477870 58.93404782
v 38.67735341 21.58038691 38.86598721
v 53.47630009 8.11442360 59.40486491
v 35.97315773 21.88938856 42.38390177
v 34.04157609 23.16173539 56.96765333
v 60.52407622 1.88453926 56.58697709
v 59.48440358 2.00425880 56.95673451
v 51.25065893 7.88176060 57.86028504
v 37.49558330 19.74087954 36.99211404
v 37.18320280 20.81607468 38.49382699
v 33.60462934 20.96273750 45.51446438
v 34.09554064 21.98669873 48.83429036
v 21.32268809 31.46119043 60.17462909
v 51.51794478 9.27940477 17.57852361
v 60.00048295 1.67685805 56.54542893
v 37.38373891 20.10370605 37.47156262
v 34.44596007 21.41599357 44.19840500
v 33.78494084 21.55796066 48.29965532
v 33.57198834 22.56144769 57.44823068
v 31.20766021 24.46429618 58.70530382
v 59.69364569 3.42377508 58.11925977
v 52.42107436 8.58340506 58.16000700
v 33.57710689 23.27912115 57.40505829
v 63.04539740 3.12535930 55.72422594
v 60.40585786 4.75473749 58.96044523
v 56.45021051 7.41045177 60.19571051
v 24.35161918 31.99063987 60.02689898
v 18.08896102 37.21417487 59.63859707
v 64.12972510 3.65796848 54.03451249
v 62.60366738 3.79137718 56.93499371
v 40.50255194 22.26231806 40.16467556
v 34.85527635 25.13260208 52.05259472
v 27.38440782 31.36154637 59.37391520
v 20.33682913 35.76468304 59.80798602
v 18.79027300 37.91090101 59.34232846
v 64.85846639 4.68660705 51.83235183
v 60.18125266 7.25646783 59.32720006
v 56.93138763 9.38310754 59.68619138
v 41.06476158 20.81321180 37.39595041
v 33.00166875 28.26263942 57.18282983
v 30.35022132 30.77518381 58.00307170
v 22.45842479 36.39164567 59.54758450
v 62.11211160 6.01540972 58.18387493
v 56.91313371 10.46000794 59.00121480
v 42.50863567 21.47637121 38.56019303
v 39.11514953 23.73617515 45.97888514
v 31.47535399 30.80358543 57.32003599
v 29.08905409 32.51734003 58.29578638
v 22.01283909 37.40561008 59.25541744
v 17.89997332 40.78067467 58.14621970
v 64.95831162 5.48643759 49.97312650
v 64.18287754 5.26791625 53.97246405
v 56.65786564 11.63654029 58.01933259
v 45.78206688 20.83632722 37.49726713
v 44.51444000 22.30398543 40.94058648
v 35.73766723 28.60945277 53.62599716
v 27.37998590 35.37369892 58.29342827
v 20.64607851 40.96669331 57.02232197
v 57.06424266 12.64790352 57.25619197
v 46.29618302 21.96532860 39.76715729
v 44.86336559 23.30249734 43.25293005
v 40.85594788 25.57059377 48.32745343
v 32.29523078 32.47656673 56.14392459
v 29.71072868 34.23571214 57.54226819
v 19.21971701 41.55493900 56.92485720
v 63.63906711 8.51874240 51.82128772
v 46.55474797 22.76773378 41.86970741
v 44.18366402 24.03910272 44.87085342
v 19.60743964 41.26310349 57.19119310
v 61.45452708 11.32685132 52.05418915
v 34.08290446 32.96008334 54.12965268
v 62.15936318 12.43861672 25.96754208
v 49.40997437 22.28834666 36.87208518
v 47.27790877 23.82484823 44.03258860
v 58.93746763 14.34193272 32.12409094
v 58.57684836 14.22464103 55.20059541
v 47.69580066 22.83955738 41.66751727
v 33.33839774 34.23687071 54.10574004
v 61.98512390 12.38990389 26.16191097
v 53.98870260 18.47634092 25.88787675
v 46.96561396 24.36922863 45.46236247
v 36.02068126 31.97592497 53.37087438
v 28.57869677 37.53839061 55.95244467
v 24.53194745 39.67158124 55.98825216
v 59.81069431 13.43125012 29.35943939
v 61.45652384 11.32422872 51.37024075
v 60.07421762 12.68157456 54.32910100
v 49.39009249 21.84559219 35.82165390
v 47.66397178 22.22832479 39.67323527
v 27.47693099 38.08252513 56.04044721
v 60.43630093 13.78793456 28.42166275
v 58.36656690 14.87751026 54.75443229
v 49.12485182 22.34836482 37.69755736
v 47.84776270 23.21256883 42.43338853
v 62.61061132 12.65175361 25.49694292
v 60.19044295 14.41260707 28.63248810
v 49.92974550 22.65492082 37.24612296
v 48.86005074 23.22287485 41.43287987
v 47.04289511 24.89174530 46.41730711
v 39.67925906 30.54362908 52.60959268
v 64.43561614 12.74568681 23.73765409
v 59.78706479 14.96602409 28.61076407
v 53.25589329 21.09380811 28.65715139
v 51.86000094 22.40999974 33.61999989
v 50.99522322 22.92575687 36.81413829
v 48.15657809 24.66336638 45.85951194
v 35.85973382 34.72395986 53.44626680
v 66.38844311 13.20737973 22.29622193
v 58.65079910 18.82477663 24.33179505
v 53.80171910 20.71319707 27.56343596
v 52.59000137 21.85999975 31.36000037
v 50.55016652 24.83821847 43.24166849
v 49.95407164 25.22761188 46.80068791
v 36.63652763 35.54299474 53.39324847
v 68.61448288 13.14121112 21.87301964
v 59.70582739 19.64122802 24.30440299
v 56.29107356 22.48446830 30.51174060
v 53.63104865 22.70622924 33.28249604
v 51.55072361 25.74777789 44.86012086
v 49.68585446 25.64967051 47.81990126
v 37.04212606 36.31154820 52.72929370
v 27.65353210 44.99710351 37.46238351
v 69.58808005 13.51437438 21.75218239
v 56.72817677 23.40291999 32.68741816
v 51.61138996 25.86279437 44.32888702
v 52.22000182 26.61000192 47.55000025
v 51.26000196 27.33999863 50.62000081
v 41.88505188 34.98958796 55.32376468
v 72.64000177 12.97000051 20.79999819
v 57.99044296 23.83793518 31.52328357
v 52.82000080 27.42999978 47.29000106
v 51.81597918 27.22948417 50.49455166
v 48.11884463 31.15304001 53.50101367
v 45.49305514 32.71720186 54.96964604
v 42.36219451 35.36655381 55.69693074
v 74.78693873 11.83099020 17.71639660
v 73.35598767 12.57257909 20.31074651
v 70.79493999 14.37051501 21.18248120
v 60.52690744 23.06975983 26.87927336
v 56.98325112 25.61734244 34.77611020
v 49.97326061 30.63232452 53.67460102
v 46.86993733 33.02960470 55.16035482
v 41.07757285 37.30387986 53.83846536
v 74.53491539 13.58807739 20.23686282
v 61.95398793 23.04469794 24.90042523
v 57.18473345 25.26796050 34.35147926
v 53.00069600 29.79799360 54.47255448
v 51.01905391 30.28596006 53.92603949
v 45.73964328 34.97521207 56.92557245
v 54.69999835 29.27999943 51.32000148
v 44.92200539 36.49616614 57.15356767
v 54.98568714 30.23642302 52.98262462
v 53.48357931 30.48306704 54.85391617
v 44.13320124 37.81564161 56.12328649
v 55.87934330 30.45595996 38.70465606
v 55.81773445 31.18090332 38.95216435
v 54.75377664 31.61453083 46.57724127
v 55.38335443 31.28479421 53.21976170
v 55.73906004 32.04727545 43.08399558
v 55.58420718 31.86418861 53.20503190
v 53.73494700 33.75544026 56.21535331
v 52.61317268 34.61612761 56.99248239
v 56.30185828 33.15594047 41.09555110
v 52.46908218 35.25706381 57.32515454
v 56.50449544 33.89310837 41.54710844
v 52.69415304 36.01961583 57.80847371
v 55.22378162 35.30661017 55.33831194
v 53.68820205 36.12849116 57.64234066
v 57.15023726 34.79323909 47.58479819
v 56.05373532 35.62931716 52.06136033
v 55.41365221 36.04295105 55.80437556
v 53.87625843 37.45250031 57.97910318
v 50.45681819 38.44504058 58.18848312
v 57.23999813 35.78000143 44.44999993
v 57.47750029 35.50546989 48.63024503
v 56.23514578 36.56566888 52.79972404
v 55.86894602 36.94169596 55.56889251
v 54.40210178 37.75773197 57.69094452
v 52.88696289 38.28046098 58.16507712
v 57.57999793 36.60000116 46.03999853
v 57.67686293 36.82949767 49.28225651
v 56.92835525 37.25711629 51.95324123
v 55.84372208 37.77081519 56.08767644
v 56.46625161 37.77882457 54.63029444
v 54.91631106 38.40479627 57.08276480
v 57.39699304 38.49771991 50.30236021
v 56.81983754 37.97778115 53.67975309
v 55.55949360 38.55966404 56.38204142
v 56.13688752 39.00633007 55.17420918
v 56.59206584 39.42647204 45.94319686
v 56.69183284 40.50628096 53.17082256
v 8.52456037 7.33577693 -2.93597719
v 15.32050967 38.92228380 19.28466931
v 17.20591821 42.18109697 24.99137446
v 19.57773045 45.46639323 29.07053567
v 19.54617165 44.62445155 26.79780498
v 18.01470481 40.53235427 21.55764401
v 20.43508366 44.98966411 27.67648175
v 20.57089843 44.17266697 26.19232796
v 20.15674300 43.66307706 25.16258880
v 17.22462662 35.81484035 12.14581169
v 17.79186167 35.88641807 11.89785358
v 18.29340495 36.23549268 11.93341520
v 18.54802668 35.04818678 11.34077553
v 19.52613890 34.49397907 11.03487331
v 20.42549849 35.24346277 11.37786545
v 23.79334345 19.63696070 8.60791001
v 24.15178902 23.72204140 8.01578164
v 29.86331284 20.39085515 2.18344084
v 29.87068519 20.76000907 -4.22957633
v 37.66435012 11.65876165 1.80644717
v 30.04644625 21.29114605 -5.57860266
v 30.36347963 22.01832458 -5.92205208
v 39.61996734 -7.23464508 -1.98226119
v 37.76586428 -4.24360950 -1.36552146
v 31.48369119 22.90835977 -8.45668092
v 44.38356310 12.26027310 4.61521139
v 44.65901107 12.42548227 4.46590688
v 47.27046937 12.44211104 3.58021655
v 45.18439621 11.99601125 4.41183802
v 44.27058995 12.19114289 4.62655118
v 40.95531628 10.00247896 -1.62441796
v 48.29234630 11.09537948 2.89622624
v 48.66220430 11.41797751 3.00838775
v 48.71326312 11.49432827 3.02873924
v 48.42259735 11.33101154 3.08352173
v 38.64093497 26.12159215 -9.84168146
v 34.65386480 21.40574157 -12.83032447
v 31.58780187 20.93057707 -9.73229669
v 30.27420491 22.12363295 -4.00126493
v 33.90476853 28.36290188 3.41804884
v 33.55167061 25.25010705 -8.59591737
v 39.68119621 11.16244495 0.43173862
v 35.68562493 27.05008723 -6.42591808
v 53.57934907 24.49466847 22.57774957
v 33.86672586 23.41600507 -11.36972476
v 51.95741355 23.58007990 18.90519261
v 54.27510291 24.41092394 22.42955565
v 34.32426974 23.92010391 -11.46220602
v 55.72285131 24.22989719 22.78373018
v 34.77761149 18.07049662 -12.43273448
v 35.59833020 18.42506602 -13.35363649
v 57.73011968 24.44714308 23.65061082
v 36.20316461 18.34273338 -13.70896865
v 38.98318484 26.56003088 -8.71047564
v 56.47312105 22.80119620 20.00156604
v 57.30081350 22.68428728 20.15461586
v 58.66074562 23.84380624 22.73125574
v 56.71197549 22.81007543 20.15476488
v 58.50814283 24.28543381 23.35883118
v 58.52029100 24.64433387 24.02102202
v 35.88061407 22.91071042 -12.95416337
v 57.86145478 24.69857223 24.18715321
v 35.60151532 23.58457819 -12.46217359
v 34.84195098 23.96336757 -11.78460475
v 34.31634605 24.27328564 -11.15251053
v 55.40844426 24.55047518 23.81850593
v 34.35629234 24.81745370 -10.50770842
v 51.12363398 23.16102572 17.10560173
v 51.34263262 24.15893786 19.69593763
v 32.15697408 20.16311139 -10.47699992
v 33.83782506 25.66633373 -7.30168633
v 51.51250213 25.12059361 22.93488756
v 33.00416097 24.39239994 -9.39640496
v 35.88251397 27.98169293 -3.71277472
v 51.17844418 25.14370531 22.59466611
v 33.02351758 24.86169338 -8.44820123
v 35.03671288 27.40412019 -4.51650284
v 51.68705434 26.15076117 24.84341152
v 51.54974014 26.72657557 25.84152669
v 45.94719410 25.06159432 18.50264892
v 51.29645392 27.08719485 26.80791914
v 45.39462179 25.45426227 18.98416877
v 30.14370613 21.77314833 -5.26558515
v 32.81702474 24.64329638 -6.36328524
v 29.95026670 21.39540762 -4.66673356
v 29.89893593 21.19452879 -3.98005079
v 34.50809792 28.87419239 5.92303649
v 32.16829151 17.67185517 -8.17148387
v 38.93027082 12.19988707 3.76262213
v 39.02146593 12.65038829 4.07939032
v 37.99058497 12.62013335 3.98825249
v 35.78078374 13.80949747 4.48956387
v 33.22251514 14.06338625 5.51225711
v 30.53917550 20.48201486 0.04665096
v 32.44896606 27.07359381 2.82815658
v 32.77431428 28.66152860 5.96073270
v 25.39285272 21.11794427 6.63867872
v 20.21698281 -19.54369806 15.39769210
v 14.72315937 -28.41162309 16.01080783
v 13.41907773 -32.90459141 16.79754816
v 14.01176117 -24.88717437 17.57659204
v 24.71815981 25.12888610 8.36846977
v 23.59964885 19.39524710 8.96220468
v 1.92048191 -8.26536398 0.59422111
v 25.99011920 16.51270688 14.55353014
v 26.11288056 16.09670371 14.98657931
v 27.87732519 15.27364552 13.83195166
v 32.22389147 17.92620495 3.07460083
v 32.76136890 17.99457334 0.57231745
v 38.61257434 21.18969336 -14.03789688
v -2.39615724 -11.50772907 3.22776544
v 31.85195848 18.38648319 0.39203130
v -4.37251385 -12.07189541 3.98663757
v -0.93333930 -8.25311430 1.45129603
v 24.30873178 16.35155454 15.44677746
v 23.58494513 16.86626114 15.01261350
v -6.59880275 -10.75171772 3.56227532
v 30.16247414 19.93144862 -2.09043920
v 34.22800824 20.01672424 -12.55731471
v 30.49582988 21.97194099 2.42950954
v 30.32823093 18.99193414 -3.65006831
v 32.40675479 21.13291249 -10.75389981
v 29.96360138 19.99350078 -3.88909294
v 28.86076085 21.50060423 3.70788714
v 30.19410372 19.16334219 -4.82896855
v 0.36631394 -5.18260291 1.30845560
v 4.10840195 -2.04167399 -0.39452166
v 31.29534051 23.17289636 2.58682156
v 30.52279353 18.56545918 -5.82821155
v 31.58752993 18.53156649 3.02073243
v 12.31107395 2.37445813 -0.06013662
v 31.17197566 18.87966879 2.99819815
v 24.73687194 16.75635576 14.88916855
v 26.05364472 16.56008326 11.35791093
v 27.84122713 17.70155132 7.80373486
v 31.27021343 18.83808896 2.91913957
v 25.33626556 16.55661128 14.91381880
v 26.50267258 16.40588790 11.65867317
v 32.46726468 18.10869202 1.07324321
v 33.10514614 17.79489405 0.96092501
v 37.12420538 15.82065225 -10.04863996
v 39.42326829 16.81491546 -13.44270259
v 27.46434696 15.57857916 14.23355564
v 27.11122483 15.63121565 14.55673296
v 37.63168305 15.78181982 -10.57973504
v -0.17982577 -11.32996660 3.78060387
v 24.29584228 16.95795171 14.74800054
v 25.71512014 16.74016193 10.74291579
v 37.04516217 16.81299135 -13.18494137
v 31.58251196 17.44100079 -4.16363776
v 35.58038920 17.63820462 -12.88057026
v 38.00984472 19.48469877 -14.29873984
v 33.05991739 17.40127802 -8.48040078
v 35.10823473 17.71464199 -12.33813725
v 37.28308901 18.63177866 -14.13820963
v 22.24118635 17.63948426 13.99404276
v 34.59295630 17.69713126 -11.46440580
v 38.93273696 17.45271683 -13.88035621
v 24.34602566 17.15912670 14.28056043
v 33.23216364 16.59507118 -4.63103270
v -1.32768822 -10.42057108 2.11653579
v 7.10631581 -4.83804895 -0.07366134
v 34.27520767 16.89854451 -0.60222595
v 38.27477619 15.37673362 -9.86246578
v 40.17569870 15.90717398 -12.52305601
v 34.70449522 16.37482271 -1.00253860
v 37.63844445 15.30346647 -7.26012513
v -1.56754488 -11.44755259 3.57238296
v 39.11469877 15.08011203 -8.52478202
v -0.66996383 -11.07709203 3.04154609
v 37.43663803 15.21658245 -4.94512636
v 41.62315652 15.15877806 -10.90975851
v -1.94348837 -11.04434673 2.67228647
v 36.91142052 15.34018572 -5.21987770
v -3.05873877 -11.72714029 3.48308054
v 36.34098545 15.53842425 -5.69389202
v 38.34100813 15.29592369 -8.89809523
v 40.31180963 15.26187360 -11.58567704
v 23.75560999 17.27555878 14.27779440
v 34.84302759 15.91820270 -5.51058678
v 11.73402369 1.20950059 -0.23224512
v 23.17593433 17.46471599 13.97377532
v 25.21336265 17.12653600 9.83443111
v 33.65916014 16.69243909 -4.00057388
v 33.26559812 16.41957834 -5.29175671
v 32.74133801 16.60394296 -5.67311374
v 38.69539872 16.95775054 -13.61875702
v 21.94794640 18.22398789 13.07208464
v 21.22290991 18.61439645 12.72218488
v 31.92960471 17.03027450 -5.76603133
v 39.59405795 18.77747476 -14.20486625
v 31.36515245 17.47137681 -6.05747569
v 36.59803793 17.44679548 -13.50221317
v 30.13999946 20.15000023 1.42999995
v 31.27218410 17.49490201 -5.43113984
v 24.15763214 18.30905862 9.21674073
v 32.33174607 16.85948484 -4.85765003
v 36.35783866 16.16434380 -10.68495959
v 23.39204028 17.54780486 13.28608114
v 24.32789654 17.22724177 13.75593245
v 36.57235950 15.39745834 -5.05990488
v 37.34377027 15.03391843 -4.32102475
v 39.89668936 14.80331924 -7.80228479
v 42.37567633 15.05686995 -10.38441621
v 38.85303438 14.80661705 -4.73470706
v 37.65435517 14.69190978 -1.02667557
v 39.36472163 14.72956780 -4.17165598
v 41.71522707 14.64949828 -6.54579094
v 4.00099717 -8.48258473 2.26312852
v 35.87565944 15.45148715 2.87371664
v 41.38881341 14.72941972 -5.14058815
v 38.01945969 14.55691364 -0.29487544
v 40.98705202 14.71456140 -4.02374333
v 43.69112104 14.51716479 -7.13516353
v 37.51215339 14.52615671 1.75741769
v 41.68464616 14.58501816 -4.13374323
v 28.69156748 13.81176338 12.92398572
v 47.57533967 15.46400599 -7.91788474
v 34.73554179 10.84485278 3.50140291
v 48.07079956 14.72159196 -6.37641549
v 49.47748780 15.71479812 -7.15731271
v 28.77881750 13.76340631 12.63981406
v 39.94080052 14.29119054 0.27253068
v 34.26799551 15.18676989 5.28825726
v 46.50999978 15.15999995 -8.15000013
v 28.62277254 13.66168074 9.11547057
v 45.10692880 14.70781956 -7.08238641
v 27.71902271 15.81581868 13.18137720
v 37.57651523 14.67758603 0.84783876
v 45.93453929 14.82606772 -7.16391671
v 35.81540659 14.75978829 4.28170990
v -1.22109347 -8.72441567 1.53840217
v 2.49133701 -7.73651991 0.27183234
v 5.76464785 -5.97037142 0.03711005
v 51.23040825 14.57675733 -3.36970203
v 17.81260967 5.26031340 6.05784683
v 49.83009398 14.42918647 -2.72996584
v 54.77870628 15.72293974 -5.37066441
v 47.95999825 14.38000053 -3.75999999
v 50.86747557 14.89365287 -6.09020051
v 5.73177915 -2.37211119 -1.16179499
v 34.95378420 14.37411550 4.85686399
v 49.75432903 14.48336523 -5.55710075
v 4.91225766 -2.13536504 -0.85003738
v 40.34757987 14.12165165 1.82244228
v 41.04999080 13.96513078 2.33674748
v 55.50343171 15.85928537 -5.25306677
v 18.22095737 7.22157303 5.96313505
v 53.75500396 14.48088698 -3.53386509
v 32.61744231 3.39229451 -3.36530828
v 39.05451298 -0.35335892 -14.20851238
v -9.69073456 -2.14468734 4.97072795
v 53.58469114 14.44692165 -3.26879579
v 48.02000150 14.13999964 -1.18000002
v 53.55999991 14.47999943 -3.61999986
v 54.06779796 14.50486202 -3.58199305
v 61.22116745 13.83859757 -6.62865443
v 41.40009731 13.82037904 2.50019319
v 53.37331444 14.39053006 -1.94301130
v 39.56958652 13.99198640 2.76129949
v 62.20474467 12.57982943 -6.79669902
v -4.91630239 2.04479368 5.03218127
v 41.48482159 13.84869777 2.45975144
v 52.84466967 14.43372667 -1.73106603
v 34.92334858 11.00527588 2.77374079
v 38.24692219 -1.05939619 -14.26958758
v 19.28711683 7.73336599 6.48574159
v 34.34883058 11.40317041 3.76819586
v 30.92883527 13.86643108 7.19876448
v 33.56814384 12.30590884 4.46422724
v -4.36231866 3.10742622 4.76506492
v 35.40395200 10.91811806 1.50940940
v 52.03994364 14.51453287 -1.47432566
v 28.57021987 13.52664176 9.26721562
v 11.41481102 2.86326441 -0.96768345
v -4.70381975 2.81899679 4.88217268
v 32.35753626 3.25140078 -6.91532530
v 2.87825614 2.41120183 0.76192885
v 36.78566962 13.02068029 4.14291304
v 34.90115702 12.92480249 4.08407440
v 39.54444826 14.07637727 2.25515105
v 51.89112201 15.18731285 -6.04034122
v 45.65965384 14.77410551 -7.69178104
v 2.65638204 8.19947664 -0.41525246
v 35.36140546 16.05043188 0.07234321
v 3.60535178 7.22098118 -0.95950457
v 23.38556759 17.97693409 11.77494600
v 53.43778059 15.81239514 -5.62112732
v 24.38653260 17.17236266 13.00989185
v 57.15855211 15.34331869 -5.39595308
v 60.06959081 14.68986459 -6.28407206
v 52.76051909 13.46143242 0.10588426
v 18.33687723 3.89960315 6.76851114
v 37.30922937 -0.63325139 -14.16283846
v 40.33812508 -0.28496436 -14.09522444
v 7.78454076 3.95215396 -2.57676980
v 19.90800351 8.54199100 7.13043567
v 2.44776299 12.57002074 -0.87674928
v 44.64728758 8.35771021 -4.76616947
v 57.87296966 4.51421365 -5.04090637
v 25.94815195 16.77402481 9.74438433
v 33.59008208 14.56576306 5.58331935
v 52.21244693 8.78241565 -4.95488569
v -20.01257986 24.61630851 5.79638267
v -19.79464293 28.12008373 4.46877163
v -15.97999968 23.67999963 5.08000003
v 54.94799837 10.37503500 -2.40463810
v 3.03705805 23.01724814 -1.66911096
v -17.25205034 30.24061956 2.77947565
v 19.44859512 21.94626257 11.13001630
v 22.50930294 20.91775648 9.91544966
v -22.85466529 32.83657134 5.17819216
v -19.26775463 31.60924464 3.42467683
v -0.01999992 25.42000078 -0.90999983
v 20.09417303 21.31065167 11.30393241
v 23.17404933 20.03581822 9.19107161
v 21.28590830 20.92429996 11.41433138
v -23.13977852 28.90051715 5.06248837
v 35.19293666 11.57111954 3.19598406
v -18.43726262 25.79752356 4.74205194
v -14.48847726 24.27075803 4.73287702
v 34.03124958 10.95955819 4.13919613
v -19.63778771 25.27196519 5.53294877
v -23.17664027 25.54964647 6.15322217
v -20.39896883 24.90824088 5.81272598
v -0.55587105 18.48417893 0.95210975
v 24.16397445 12.77618203 15.58603719
v 28.16392668 12.93745358 13.77321407
v -23.64163660 26.66077018 5.86827099
v -20.44169046 25.58039315 5.62463608
v 22.58692868 12.57106941 15.07771481
v -20.32772079 26.39113925 5.31263091
v -16.54293016 24.87914078 4.89415601
v 0.17383083 18.99454184 0.08791719
v -24.80000071 28.69999968 5.10999979
v -21.18169330 27.67092735 4.85797226
v -15.69212228 25.62978491 4.35188971
v 5.89448772 18.21872965 0.10504440
v -26.15391836 30.06823547 5.56295319
v -1.82347628 21.38055861 1.16491108
v 24.78318848 12.98780926 15.69550857
v -26.34510770 31.13670088 5.99072687
v 25.15717410 13.52886483 15.88665508
v 28.65098044 12.52288371 12.73849979
v 24.32700433 13.17722071 15.97104035
v 28.24771404 12.43849285 13.36846314
v -25.22056550 31.24998137 5.31627517
v -19.93609406 28.32316794 4.44699451
v 24.01486039 13.65028881 16.25494286
v 28.84144895 13.01206183 12.41012476
v -23.91495369 31.02585115 4.67631454
v 27.27843076 12.82606926 14.60959855
v -20.26539110 28.13638002 4.55219205
v 27.49630623 12.39572000 14.24026862
v 26.73650533 12.54477818 14.78029694
v 28.89260463 12.24276889 11.36684511
v 23.19496125 13.62899598 16.36572182
v 26.36484243 13.05439789 15.23897052
v 28.55650708 12.90400699 13.15570343
v 41.38296098 7.86455721 -5.46263764
v 9.01425071 21.43470198 1.07722159
v 48.63139614 8.58858041 -5.00585604
v 56.38407916 6.41397154 -5.93098300
v 49.21809956 9.03350580 -4.26769629
v -21.57500386 31.35299683 4.27763863
v 56.84809387 6.47678040 -5.66600775
v -21.06831968 32.18749911 4.13722731
v -4.16987017 26.42077953 0.21110958
v 57.62866512 6.51875697 -5.27018169
v -20.59827186 32.52702206 4.10259189
v -16.58838429 31.30231425 2.66467337
v -11.49797905 28.81213836 1.66093069
v -0.51490584 26.51224472 -1.23037468
v -19.79968883 32.31548518 3.79953929
v -15.13276435 31.10888042 2.27307319
v 54.53456938 7.37400400 -6.14475179
v -19.77587491 33.09007362 4.06487938
v -14.07468785 30.66787869 2.05018488
v 21.06382884 19.10097525 12.19537668
v -2.87328917 27.96217613 -0.84802473
v 56.05277047 10.21347102 -3.04919970
v 22.30393328 20.65358870 10.56937221
v -18.98065209 32.86817670 3.68682062
v -1.50744407 27.35138312 -1.18163414
v 5.14795911 24.91408028 -1.42033806
v 55.18744886 9.63436347 -2.91431998
v -13.23657949 30.86001426 1.77256740
v 56.73759431 8.49566981 -4.17296123
v -13.71101290 29.84631807 1.86680921
v -7.43010268 27.88906731 1.15079922
v 55.50148711 7.18935626 -5.73798083
v -11.43741421 28.16888131 1.90214382
v -16.84262976 26.36524662 4.44031181
v 26.30217746 12.06101105 14.38641082
v -17.23878644 25.33470839 4.81239893
v -13.05001508 23.78526330 4.59207362
v 4.05721646 18.84352788 -0.60118787
v 23.19192328 12.12325040 13.89001682
v -17.33325236 24.76526983 5.01172012
v -9.32937022 22.35473134 4.28282563
v 8.79802741 16.50046930 0.29111066
v 20.88948339 11.89994533 13.32533080
v -1.90084008 19.26188916 1.80157821
v -9.45175532 21.97496593 4.57431516
v 1.58467924 18.62893626 -0.34701428
v 20.55388317 11.91927865 13.40027619
v -11.13054156 23.07979204 4.31430573
v 2.27009901 19.09808815 -0.61208726
v 20.86856589 12.54181750 15.16457275
v 27.99198404 10.13743412 9.92328208
v 0.68014296 20.08633502 -0.37909733
v 21.68080769 12.88042124 15.80473594
v 25.59721656 11.57231256 13.32889311
v -14.14073817 24.66993034 4.35170671
v 21.53430134 13.33074644 16.26394503
v 22.59841003 14.03017063 16.64466970
v 23.47800694 14.19459004 16.53718017
v 27.79435553 12.78835442 14.18474875
v 29.49958295 12.31878623 7.65993446
v 8.99026264 19.56564561 1.04573020
v 28.88195403 12.66905759 10.26435476
v 27.96365879 12.50971481 13.84216826
v 21.07216232 13.03821616 15.92976786
v -10.17134544 23.15284684 4.16823942
v 20.95441334 12.17091270 13.91531341
v -8.76969192 22.15347067 4.11839318
v 25.53287148 10.43488923 10.62999573
v -7.62756122 20.21219023 4.76769870
v -0.96101389 18.38076115 1.34225073
v 18.89944263 11.20007038 12.05572113
v -6.11934811 19.46116239 4.42365743
v 7.67768780 15.35834465 -0.85959729
v -5.76506602 18.20506901 4.46970481
v 38.84999827 4.42000013 -9.70999990
v 17.42790267 10.68263687 10.11767890
v 33.87702256 5.23462705 -2.45802174
v 36.30506247 5.36024990 -7.19158025
v -3.55889392 17.27760024 3.49882850
v -1.08788523 16.41967706 1.56895129
v 17.85819605 10.46992280 9.40472260
v 34.44352746 5.92143461 -2.46620248
v -2.75829760 17.48107933 2.94163218
v 39.43239525 6.89203013 -6.22763252
v 19.46703531 10.06005798 9.07587446
v 1.86823006 12.00736128 -0.34199434
v 9.70876589 10.57068910 -2.33673234
v 20.25166526 8.97878222 7.64596416
v 34.50463340 4.05158149 -8.82541481
v 9.84037481 6.26648357 -2.80051166
v 34.66535360 2.96683027 -10.65359078
v 22.26813510 6.58972329 7.96708278
v 20.56357637 8.44686013 7.46718701
v 22.06190489 10.40110551 10.05391311
v 26.80577338 11.75008342 13.76338769
v 35.64500436 8.83062184 -0.47829625
v 57.28261545 6.89327624 -5.20239258
v 27.74104662 12.44387496 14.07622080
v 48.85562137 6.87304279 -8.26291367
v 40.77926278 8.01916234 -4.93910350
v 5.32256905 9.30616725 -1.82268780
v 26.60361491 12.29266729 14.62658029
v 44.27606612 7.68221263 -5.82298217
v 7.09645590 8.64671543 -2.49803974
v 8.84309784 5.69591392 -2.88509205
v 26.19015798 8.93051457 8.86097830
v 36.05024144 6.08633785 -5.24338288
v 39.86927867 2.92804977 -11.51768025
v 49.47843403 3.87540576 -9.74465068
v 32.86384419 3.74437473 -2.62338365
v 37.77674958 -0.47073359 -14.18375969
v 56.08205497 11.12728566 -2.73038307
v 54.91701514 11.37721352 -1.99161773
v 19.04480718 8.38078652 6.64745364
v 54.04867977 11.56560518 -1.03863340
v 51.44731328 12.19326444 1.31983589
v 40.85171968 10.20163018 -1.37920969
v 52.33980343 13.02708499 0.62663411
v 52.27039382 12.51273602 0.76959288
v 55.51597476 11.69318240 -2.24339962
v 33.39603171 4.75296518 -1.74552202
v 27.46540122 5.50440280 8.27371515
v 58.94832313 4.80912998 -4.70488658
v 41.74349084 -2.99501303 -13.59249931
v 20.14421113 2.07291660 9.22866818
v 0.78102865 -5.88333886 0.95870736
v 19.82714981 1.49649766 9.40030720
v 20.47377452 1.48751412 9.53629147
v 28.96503359 3.03523382 8.67927726
v 28.72764878 12.42708694 12.43800391
v 37.76351362 8.29461869 -2.16887216
v 28.59245613 14.41014465 11.20508835
v 33.26542303 11.33604255 4.67170961
v 52.72015184 12.77608890 0.37482436
v 9.88206733 4.14426904 -2.37000454
v 35.42704508 14.37470503 4.66078380
v 61.10240147 14.31755163 -6.44610217
v 57.20703676 15.10727219 -5.43707330
v 35.88758409 14.33418877 4.47098585
v 56.16720766 14.62153345 -5.05180191
v 59.55428630 14.93929885 -6.05179137
v 36.40912846 13.77281919 4.36846865
v 55.85144833 14.44850303 -4.52667987
v 39.62347284 13.61391507 3.45722586
v 28.83203514 13.72030098 11.96744852
v 36.04475409 10.92029363 0.91854320
v 50.94247684 13.41542881 1.32481614
v 51.76265165 12.96143513 1.05514948
v 54.68726158 12.84653693 -1.55346945
v 33.07387978 3.22443759 -8.78282730
v 53.04459482 13.15607876 -0.00539806
v -5.77535899 -1.67448493 4.31924127
v 56.91684037 11.04706712 -3.32848122
v 61.70332804 8.70080851 -6.16997201
v 41.43281281 -2.41908222 -13.98511045
v 33.48202631 0.20763032 -3.75122321
v 25.47409944 6.45032246 8.43711942
v 57.55672976 11.12450287 -3.76130920
v -3.96218617 -10.94688103 2.75011547
v 21.39654569 3.19326087 9.09345876
v -3.89206386 -11.58328354 3.33303912
v -0.48012371 -11.17315236 3.20335361
v 29.71228771 7.28013134 7.22595816
v 10.56073513 -8.40028096 9.14025959
v 10.52375045 -7.40049081 7.57774524
v 8.40986986 -9.77532193 10.15904732
v 8.06761160 -10.23268886 11.17239334
v 7.42915971 -10.66859253 13.20934389
v 8.23997334 -10.65369509 13.20710499
v 42.29918495 -2.99676438 -13.50865141
v 32.84909949 0.27945850 9.09188949
v 33.78614411 0.58133592 -0.28907083
v 25.31628497 2.45809206 9.98251326
v 8.92535597 -10.49123332 13.22180778
v 29.97056022 4.97020641 6.85071014
v 8.65963940 -2.18342827 34.08944979
v 12.26017531 -1.84641033 36.26665100
v 32.90274739 1.67515420 -0.42411670
v 20.14872618 -2.17787758 12.25021482
v 25.75119212 2.56456225 9.99837928
v 8.47099349 -2.35466124 33.25279802
v 9.40198544 -2.04930245 35.07714719
v 10.80426294 -2.30849860 35.41075438
v 16.92707650 -0.80245617 29.34309281
v 18.44081655 -1.87072810 29.41927686
v 18.26214232 -9.92164202 19.98165995
v 42.76178405 -3.91105656 -12.38874439
v 18.52529496 -0.86212979 34.29597616
v 23.76288176 -8.42715893 13.60205095
v 37.45286539 -3.72689567 -0.79879694
v 38.42453659 -7.36136455 -7.83430692
v 15.53315762 -1.16596080 37.04422340
v 37.52774373 -3.46073392 -2.31018290
v 37.62786090 -6.07076753 -6.31415378
v 36.29666939 -0.80039556 2.57268013
v 16.84862562 -0.62563171 35.40116921
v 17.00314879 -5.60439285 24.74807017
v 18.59138720 -8.60921387 18.28623004
v 16.54558815 -1.82973687 27.97722630
v 16.56915061 -0.38239319 29.87080440
v 17.83868298 -7.10941432 19.75398697
v 17.18011498 -0.51872048 30.07531911
v 16.11781679 -1.24053122 28.25892717
v 35.55002436 -2.67923414 -5.26726199
v 15.49611986 -2.41839164 26.75537392
v 16.55219123 -0.86090551 28.95315737
v 18.05525087 -7.49296183 19.45306733
v 41.60697013 -5.47330780 -11.38045732
v 17.82372221 -7.23739620 20.16476355
v 25.62652528 -4.01352346 12.72497606
v 36.86666489 -2.54928437 -0.83202205
v 42.04979166 -5.50892903 -11.17030345
v 38.12581673 -6.10135496 -5.56795998
v 42.84198210 -5.16742049 -11.43865567
v 24.44466576 -6.22135587 12.88284175
v 37.14223579 -3.13073490 0.04380907
v 38.24130073 -4.85380273 -2.93906708
v 38.45938295 -7.09054433 -6.24045078
v 43.72820631 -5.90386381 -10.45562979
v 21.55717276 -9.00171418 14.02235497
v 28.58826332 -2.76660034 12.19848823
v 35.47499329 0.07347215 6.65892987
v 37.65254840 -3.81981651 0.25236790
v 38.45442086 -5.87876746 -3.91740398
v 38.84164616 -7.97617342 -7.01089716
v 42.03053936 -6.79440377 -9.43263341
v 39.14770111 -7.16189854 -4.30686586
v 36.33378446 -0.28332259 6.75732549
v 37.80102730 -3.13243014 1.78708567
v 18.32989603 -9.93067492 18.92865635
v 22.12837338 -10.15922241 14.16889206
v 35.51894799 -0.67195948 8.67378619
v 37.68836707 -1.92345574 4.37994162
v 38.22657466 -4.27400321 0.66820183
v 39.36807066 -6.69851620 -2.47318088
v 37.70081326 -1.49767858 5.51506458
v 39.55907375 -7.82804284 -3.05393594
v 38.64539042 -2.90945289 3.43731721
v 38.97797689 -3.10554798 3.73133994
v 39.60165754 -5.53275505 0.34974748
v 39.74755853 -7.60565791 -2.01784284
v 40.12040421 -9.10762697 -5.41032851
v 16.99568518 -0.12820085 32.23855421
v 27.58460492 -6.51153317 14.68951255
v 40.73404521 -9.32530221 -4.60790517
v 43.35321859 -9.26726032 -5.79119287
v 26.08068101 -8.64874292 15.12273587
v 41.86673090 -9.75494739 -5.17603476
v 17.93879084 -11.91359945 20.36866546
v 28.90626900 -5.54460799 14.87359218
v 33.75604376 -1.85986422 13.61283287
v 34.12025422 -1.68582948 13.32752034
v 40.62476382 -7.61531200 -1.47935969
v 18.75857450 -0.37919736 32.86845982
v 25.45022778 -9.56404768 15.20562638
v 41.39514267 -8.01490247 -1.84000132
v 17.44707488 -17.46494137 16.68200456
v 18.73123832 -0.44951064 33.29499811
v 18.06613617 -11.79879066 22.45642804
v 18.35849322 -18.21745932 15.86326584
v 19.57258955 -1.87574874 33.66095945
v 19.74866912 -1.98158040 32.10015967
v 20.38807049 -17.14857109 15.06918203
v 17.67402515 -14.09249753 20.96460387
v 60.62610820 12.82370370 28.02298777
v 59.07167494 13.03240564 30.50046600
v 50.04075170 -0.25973772 49.91411790
v 57.88097158 12.06067204 30.19933030
v 46.56670988 -0.07934967 50.33058673
v 47.94486240 -0.13230172 48.04725572
v 45.21999881 0.17999974 51.10999942
v 42.28444770 1.26554596 52.99584568
v 37.87251189 6.59523858 55.59271947
v 47.59412259 0.08657866 46.66095600
v 45.78322545 -0.38023188 49.58638176
v 28.82885002 10.59861854 59.72556770
v 48.87004197 0.57424704 44.25806925
v 44.88835111 -0.48927183 49.76637661
v 28.31942961 9.39647015 59.95220318
v 47.67294973 0.32441228 45.41035742
v 45.27536780 -0.55519218 48.35997894
v 42.94843227 -0.77451603 50.32206327
v 39.66996446 1.43612979 53.09268460
v 29.11059000 8.59764684 59.77402627
v 49.50798675 1.28892716 40.63362256
v 47.60517552 0.40055485 43.47572848
v 46.12030834 -0.42593639 46.09110206
v 43.76253858 -0.70397288 49.48467016
v 28.25486101 7.70259276 59.92361531
v 49.69396815 1.86890922 39.34722394
v 46.77857459 -0.02324068 44.57626864
v 44.79427636 -0.78195718 47.58702591
v 36.70487553 2.03511654 54.35037613
v 27.88454853 7.93569162 59.99395996
v 45.46611011 -0.62712462 45.47712952
v 43.99227351 -0.98296965 47.85206914
v 27.91051008 6.49823900 59.87749994
v 49.18839037 2.20647920 37.74614632
v 48.08739573 0.80224418 40.10597616
v 46.04197666 -0.57401176 43.66514087
v 43.17658395 -1.12438865 46.98342457
v 41.58033058 -1.05756440 49.63159561
v 38.91442716 -0.11830499 51.75545439
v 27.38763206 5.81800239 59.98318642
v 25.40695481 7.98009336 60.31801924
v 46.78397253 0.01085150 41.51835665
v 43.60181093 -1.12916436 45.80387101
v 39.01514038 -0.45820567 51.39751360
v 25.25970899 7.17628608 60.45289338
v 46.71386629 0.11832180 40.98261148
v 45.06934807 -0.90619578 43.20623726
v 41.67801887 -1.65634067 47.87932709
v 33.16313401 0.17518739 56.20246381
v 29.60499004 -0.26436438 59.51095745
v 50.30013248 5.60511323 30.67301773
v 45.41735724 -0.12104104 39.57197070
v 41.97226837 -1.58256735 46.70855403
v 38.67451847 -1.09339936 50.14310032
v 32.12999925 -0.40000063 56.45000190
v 26.42546594 1.67464244 60.66451967
v 50.10456592 5.59701584 30.39230965
v 45.15727609 -0.17257394 39.37592730
v 40.83131999 -2.08761240 46.98874056
v 37.87808120 -1.15907658 49.75881428
v 34.81738269 -0.18129440 52.40917951
v 31.25835583 -0.75663440 56.84475973
v 26.35944635 0.77715161 60.69025770
v 50.20567402 5.70535893 30.14001064
v 45.14274001 -0.00299516 38.84238377
v 43.90023276 -1.26415782 41.85666144
v 36.68435663 -0.92949293 50.19440502
v 33.29806030 -0.48618126 53.54314670
v 30.54901585 -0.79997454 58.16365406
v 50.01240224 5.52351167 30.39870970
v 43.53196919 -1.24370842 41.23612866
v 28.23017351 -1.59674743 59.01659280
v 50.19781739 5.69147849 30.11844866
v 43.94126311 -0.99173235 40.24621844
v 32.24470466 -0.90638403 53.89955640
v 29.14915420 -1.77458988 57.07336590
v 50.06339401 5.54985041 30.29543534
v 45.82336918 1.83801074 34.71698612
v 43.05630550 -1.44383521 40.71170464
v 48.18771780 4.92108613 29.61354889
v 46.31580785 3.55416117 32.13177994
v 45.27220130 1.42348639 35.01375020
v 39.10575807 -3.02125444 46.03909329
v 28.39256264 -2.00528768 57.38153681
v 44.68733445 0.61677687 35.97039357
v 43.66542026 -1.05245493 38.78508136
v 30.29516898 -1.64063205 54.16394398
v 22.98876829 -0.21602884 60.94101444
v 47.16747627 4.67487145 29.03832495
v 44.23034936 0.21758834 36.17532924
v 43.13810915 -1.39196846 38.66448998
v 23.15372601 -0.78860612 60.49887091
v 43.63030195 -0.00417465 35.46921536
v 36.86943650 -3.21327616 46.19374871
v 31.36446327 -1.62395963 50.67779124
v 29.00999784 -2.06000125 54.22999710
v 23.52259494 -1.36085134 60.26101485
v 43.16120595 -0.50636922 35.67173332
v 24.47070181 -2.84518348 59.16023999
v 43.21061820 -0.31254467 35.33215448
v 28.24140526 -2.53768614 53.86021361
v 26.17127821 -3.02759930 56.59229308
v 28.64298411 -2.28551123 52.60689557
v 24.30680394 -3.43209668 57.14544281
v 42.12822020 -1.68125320 36.18891537
v 40.41476175 -3.44994199 39.41095248
v 26.93999931 -2.85000005 53.07000130
v 25.16698837 -3.53218312 55.49604818
v 32.18098357 -2.64628441 46.90311477
v 23.49627577 -3.77139193 54.88183349
v 21.29264362 -3.73042421 58.98664147
v 25.79285204 -3.42860445 51.07618123
v 22.45118096 -3.71577963 54.19866368
v 20.43807134 -4.25025821 58.17085132
v 18.24015006 -3.23151052 60.16159803
v 34.27753597 -7.40917819 42.63971373
v 27.50905231 -2.65985611 48.27265814
v 20.22390999 -4.18525422 57.04235658
v 17.32208394 -3.31527716 60.23255736
v 33.37055445 -6.16830168 43.09491441
v 18.99057440 -4.46918420 57.29346350
v 18.10165867 -4.47487319 56.54097721
v 37.91271895 -8.40914901 37.12381795
v 16.72276482 -4.23071068 57.10586905
v 22.55911753 -3.70343379 49.00339246
v 37.35632449 -9.84326936 36.34332493
v 31.23544157 -6.99829683 41.55957699
v 36.96267307 -10.47872007 36.95866838
v 30.58908693 -7.23000057 41.27466679
v 21.02421969 -3.55240144 49.17198420
v 31.47198632 -8.74978025 40.91877863
v 24.70640279 -3.25498264 44.11457852
v 32.67195076 -12.22708263 40.97091407
v 31.87588230 -9.28537734 41.12046212
v 25.56504123 -3.61458282 42.90984571
v 36.40881553 -12.10183930 36.81751341
v 30.03527783 -8.96774512 40.07775337
v 27.99504623 -5.92743373 41.04189575
v 34.42849591 -14.59327899 39.41747919
v 28.84201705 -8.12110770 40.02583027
v 21.71713673 -3.06567783 45.32428831
v 18.59501936 -3.70854931 48.70136827
v 28.53430808 -7.94606656 39.91775960
v 20.03176883 -3.11120483 45.77674344
v 12.63866015 -2.84986082 54.04144153
v 20.43063752 -2.83448747 43.93979907
v 27.89020911 -8.99304822 39.15176541
v 23.20357785 -3.94608593 41.15112498
v 13.53527606 -2.53938953 50.83110556
v 24.73479509 -5.55334706 39.97541592
v 34.58664194 -16.80472307 37.27872670
v 21.36033215 -3.26148584 41.48894921
v 33.81620347 -18.32117140 37.68432140
v 31.93303570 -18.36160384 39.38876092
v 27.42688917 -9.84924473 38.86852413
v 25.81651695 -7.40711251 39.27059844
v 22.12998830 -4.08002734 40.57001323
v 32.80331567 -19.14325170 38.51266205
v 26.85421892 -9.95465089 38.58544677
v 25.27841926 -7.44358357 38.86440769
v 21.74748294 -3.99246765 40.23037106
v 29.59641069 -15.13195317 38.67562860
v 27.67812461 -11.64948288 38.15430775
v 23.23159575 -5.87370340 38.94411772
v 10.70728805 -1.63441047 49.86920953
v 26.62802488 -11.04381867 38.03805634
v 23.20868708 -6.06177887 38.70718926
v 32.98589215 -20.15998028 37.31865436
v 27.83845179 -12.41841633 38.11125457
v 27.66976692 -13.15959636 37.73761913
v 21.39396593 -4.62735118 39.08694535
v 18.79278943 -2.26384448 39.54013437
v 27.49063633 -13.55726365 37.53714636
v 24.46474321 -8.59253202 37.94946894
v 22.65708521 -6.21779077 37.94484213
v 20.21520026 -3.63653619 38.60602528
v 11.05454843 -1.89243222 47.67186195
v 26.75342932 -13.75438645 37.22206131
v 24.52759631 -9.96402837 37.23819181
v 15.69921151 -2.37874710 41.93107039
v 11.19481213 -2.04441138 46.47585750
v 26.25579573 -14.23216239 37.07117587
v 17.76427031 -1.86756765 38.41369599
v 14.84092511 -2.57249596 41.56349227
v 31.86266497 -22.24024758 36.49483994
v 27.54746377 -16.61002822 36.88503802
v 14.67168797 -2.49397941 40.91925547
v 11.04015671 -2.24493979 44.86194998
v 16.53701998 -1.20316085 36.99726239
v 14.38969839 -2.32996931 40.45063630
v 10.38789749 -2.17213063 45.23149133
v 31.45882487 -23.00748415 36.37602553
v 16.20099880 -0.76728855 35.98061949
v 10.28141379 -2.26689293 44.23605278
v 9.71907284 -2.23050569 42.91359708
v 28.11057866 -28.44055742 36.62320971
v 26.61778219 -32.86445141 34.25571322
v 23.84828590 -29.48701009 35.09545326
v 26.91264637 -33.17927942 33.16814452
v 10.59793588 -2.00179056 32.30620921
v 9.47644282 -2.23922194 31.95443749
v 25.41894838 -34.99561176 31.90787509
v 22.83575572 -37.32386604 30.34198098
v 18.97103339 -37.96424717 31.27748892
v 20.61583102 -38.93133625 27.78236009
v 18.35320145 -39.59790617 26.16398968
v 15.69543220 -37.23968938 29.60169502
v 18.38247292 -39.48624805 24.49315228
v 19.89275031 -38.98756206 25.09405836
v 15.68040997 -39.78847340 23.76049943
v 11.83514111 -38.13291714 23.47938344
v 10.32235008 -32.94070065 18.82805862
v 17.36277714 -29.63315882 16.41834341
v -21.40132338 -12.45204639 8.82534590
v -14.31387663 -12.69298885 8.29202589
v 23.29770662 -22.40316011 17.40567759
v 17.41701365 -19.40912008 16.18925296
v 16.34397730 -18.34576763 20.31625062
v -22.74684235 -8.90751276 6.23759069
v 23.25925604 -20.70318535 16.80282876
v 17.85458252 -16.98341593 16.37606137
v -21.76268026 -7.27841724 6.21232204
v 23.70024472 -16.84561744 16.34772122
v -5.08861523 -12.07762863 4.19062562
v 19.14261468 -11.32286247 27.20964514
v -3.51650966 -12.26728782 4.34613274
v -13.40540964 -6.91704359 4.83972207
v 24.52433668 -11.73814479 15.50661214
v 9.16872080 -9.58593376 10.21016017
v -21.64067887 -3.28541710 6.14985917
v -24.51487258 -2.15171860 6.60961354
v 25.18244646 -10.45360044 15.52644372
v -14.43379652 -4.44687158 5.00671519
v 23.41414057 -9.89493448 14.19971325
v -19.67160031 -4.03195154 5.77071216
v -24.39180203 -1.39198010 6.76008174
v -10.84457431 -4.71255323 4.40370245
v -20.22000030 -2.09999993 6.04999997
v -25.44925921 -0.34586751 7.45870639
v -0.23488840 -5.44725917 1.55831908
v -23.49999920 0.79999998 7.22000003
v 19.84986477 40.12029991 58.15482512
v 19.90982331 36.72510013 59.70947444
v 20.84279619 33.65597501 60.08637697
v 21.59655467 18.29993166 60.78875810
v 21.99844457 0.96121401 61.42592430
v 19.10249516 -11.95301022 26.82251483
v 29.80548702 9.34736151 59.62271988
v 32.12169185 1.63852877 58.83176997
v 30.74015863 31.42263368 57.77203292
v 34.45385396 8.73780996 59.26477164
v 38.44555095 34.49963406 54.28855866
v 39.48723525 37.47075051 52.45846510
v 43.90599951 6.10353705 54.43767458
v 45.10324448 4.05228836 55.66437915
v 42.73803905 36.53293476 55.98919466
v 49.38331991 13.52622081 46.45156115
v 50.90315640 37.69089654 58.42490122
v 55.94839901 13.51744216 55.88532984
v 53.54328454 40.96708447 55.73540181
v 36.77800670 38.17214817 48.06313291
v 31.24463558 29.70410883 57.95710161
v 26.49367973 13.24873976 60.48993021
v 24.23582971 6.25815103 60.69517881
v 32.24237263 29.67077680 57.60764703
v 26.03281476 8.20662081 60.24161354
v 26.64428763 8.73191282 60.14977768
v 32.21674636 28.75960246 57.81096593
v 36.95147857 33.62991661 53.67024988
v 32.38204122 28.53578329 57.72873759
v 27.93991938 7.79052358 59.96475369
v 29.39487062 9.87357460 59.68417227
v 37.51090541 34.25609320 54.01401594
v 39.64316472 35.39107740 54.78354543
v 34.08936411 8.56987666 59.29791182
v 38.85350004 32.18208626 53.55714634
v 35.65016389 10.77354420 58.64864588
v 50.68115517 26.85945295 49.94455352
v 45.86320743 6.75900606 54.96743694
v 49.05939847 12.84305006 50.05875602
v 46.04421929 4.53700172 56.16643652
v 46.52814567 4.00657672 56.37618154
v 48.75687882 6.11956278 57.37822130
v 55.97139150 12.65641209 56.46594241
v 51.26152560 8.47340189 57.13089928
v 47.84475267 40.79832137 51.95974186
v 44.75926608 39.10666704 54.75629494
v 44.48683187 39.61945325 50.37397146
v 30.48101068 32.41606429 57.64636025
v 30.94462492 34.70972553 56.29370734
v 33.16846117 36.02030873 52.86287144
v 27.12068148 45.18943280 37.19187528
v 33.37511420 36.38282418 52.39708349
v 27.52551809 45.48840597 36.89181805
v 38.20297495 33.24128315 53.91364917
v 44.64491084 36.76846996 57.04206601
v 41.25303403 37.79867291 53.12268063
v 42.25715622 5.00538014 54.24783751
v 31.16467036 42.01052710 38.16047311
v 29.71025929 44.63626817 36.83890030
v 28.80210988 46.47687450 34.27957371
v 34.71028060 36.98462993 50.95801502
v 28.87442149 44.97106746 37.16784343
v 34.36465189 36.80766001 51.66674778
v 28.39470282 45.55572569 36.66074574
v 42.89928079 5.74562838 54.16464433
v 45.49527168 35.76320410 57.20525235
v 45.03002390 16.24951512 41.37634486
v 46.61521688 17.57202111 39.31557015
v 51.98773369 27.45370194 51.26298219
v 51.76316574 38.58627379 58.12177062
v 52.34069005 17.59970374 27.82553621
v 33.98524970 9.25017055 59.29375812
v 31.65537864 31.85049817 57.14499950
v 32.81838819 28.79943885 57.40713328
v 30.12234531 40.92885926 39.52919692
v 34.35694426 38.71599585 42.54285991
v 45.36342621 37.69003972 57.09729716
v 43.84696856 16.92448370 38.73303160
v 51.12928897 26.30164102 49.22961071
v 50.06656051 39.02989998 57.80072510
v 53.26288939 38.00687194 58.20672214
v 51.34510994 17.69950613 28.22432108
v 57.43995309 13.49291578 56.54626340
v 55.07057160 10.76459140 57.37553164
v 56.05236068 8.43899790 60.04098430
v 52.39959061 26.94428153 50.00098795
v 54.26341668 10.22144780 57.18291178
v 55.34170195 7.67298136 60.07855386
v 49.35009405 39.96898979 56.51238933
v 54.30743098 8.06970149 59.75938588
v 52.84177512 9.38534271 57.19142780
v 53.43715847 7.42279459 59.58385020
v 50.95338821 27.86710300 50.91932416
v 49.31228608 12.46117521 48.00088331
v 49.59087819 8.50559119 55.64093217
v 48.72474819 8.11035186 55.42178825
v 43.31169650 38.47162798 53.69132385
v 47.57837579 8.27014353 55.05133048
v 45.32757774 11.07781567 50.49903691
v 40.90183601 37.78625652 52.62067169
v 46.59029841 6.05893694 56.03272468
v 42.85801947 15.93869366 40.85940495
v 44.93283480 37.03625500 57.12942034
v 46.46752030 18.13347451 37.84661368
v 47.69527540 39.78186846 55.96360192
v 51.92986876 17.08916202 29.56746332
v 56.16303906 17.31449179 27.05255896
v -26.96695365 15.75473696 33.38694945
v 35.69676355 38.98117691 41.39310494
v 58.21290240 24.64581653 31.24053590
v 66.06949866 13.73211853 22.61879295
v 68.99345666 13.46196886 21.87419683
v -27.13491954 16.20309800 32.88409859
v 36.87654808 38.53080794 40.06678984
v 39.84330595 37.17014566 39.47249800
v 70.42555511 12.81001791 21.48908190
v -26.63298510 16.01843350 33.74762088
v 36.00079939 38.90196979 40.22437707
v 68.76564026 13.73978052 21.92865126
v 66.85309112 13.94262630 22.39587717
v 70.41389495 13.24937399 21.51615173
v 32.02749789 40.00791162 39.82529417
v 20.39618604 37.37294301 38.69996592
v 20.13000101 37.35999763 38.24999928
v 32.75427222 40.78363255 38.44169900
v 20.12999915 37.31999919 37.53999993
v 30.15317395 41.94789007 38.54150698
v 61.24982983 23.38633314 25.73776990
v 20.54999955 37.59999946 36.91000119
v 59.43755805 24.71686341 26.30363777
v -16.38313942 29.76664901 33.65545720
v 29.87460978 43.15722361 38.12043369
v 61.31795421 23.43893237 23.73922616
v 64.10098821 21.89753018 22.81016298
v 30.73137067 43.25503483 37.41317615
v 62.16887012 22.54168317 22.34761789
v 27.84400247 44.88295317 37.59456426
v -16.98592678 29.95175496 31.34730831
v 29.16129120 45.75011879 35.55374965
v -27.53182128 27.82551572 28.06548215
v -13.23555037 30.93138710 29.52574566
v -26.76513791 28.71053107 26.56496689
v -13.27614672 31.02091141 27.78685652
v 27.98579447 46.89304531 34.20288488
v -28.18286233 28.44949067 26.53997019
v -14.13242146 30.99377081 27.12224610
v -11.11315470 31.25877306 27.31184289
v -7.51030352 31.74231574 27.15702727
v -1.21983921 32.36006945 26.96791478
v -25.30528046 29.07103114 26.14643238
v -15.50096367 30.95343336 26.70894936
v -0.42762412 32.39829093 26.30060352
v 2.11465242 32.20459819 26.26934461
v -25.46398528 29.12072651 26.05762519
v -21.11840621 29.89180386 25.93534812
v 0.82413072 32.30656311 26.37705393
v -30.09819053 28.54813263 25.08525364
v -25.97582899 29.17894535 25.37063695
v -25.23748577 29.21174094 25.98379925
v -19.21389252 30.44105135 25.65296739
v -10.57323068 31.48098290 25.20017512
v -27.48727612 29.29506823 24.81063642
v -25.33445507 29.21106108 26.02380700
v -20.65300010 30.38509004 24.90279637
v -17.73251034 31.05940111 25.08941665
v -0.79517643 32.27492794 24.63634126
v -31.43348172 28.57213654 24.53740872
v -21.57076634 30.07680364 24.80007708
v -16.89793915 31.12179413 25.64212680
v -14.44104407 31.27535060 25.16652085
v 59.71137434 19.33877729 11.28903311
v 63.55737895 18.13397370 9.88058560
v -31.96278214 28.60287391 24.52309243
v -25.56044050 29.14680168 25.79798922
v -25.24580434 29.13536131 26.02869086
v -15.95879346 31.55015409 24.90232699
v -32.72418305 28.72349322 24.16678704
v -29.68642861 29.00066786 24.28418584
v 7.98676256 31.23627789 21.78837173
v 61.29178405 18.73001084 9.71698482
v -33.45605358 28.91972102 23.62110652
v -26.89404599 29.61990424 23.61365221
v -15.63092694 31.77576512 24.21270311
v -8.63331836 32.07025304 23.71605672
v -4.11956524 32.32051060 23.49846251
v 60.91925502 18.50878261 8.74109380
v -34.06826407 28.92607637 23.30906130
v -26.69217251 29.71238643 23.38254638
v -19.89575475 30.93006648 23.35231565
v -15.79000056 32.23000094 23.63999933
v 10.09921730 31.70291334 21.08942345
v -34.49356183 28.94374728 22.99822681
v -31.93631768 29.47842516 22.62287401
v -28.62037532 29.83430028 22.75069617
v -25.41315369 29.08757329 25.87399073
v -15.56429453 31.90844506 23.53576757
v -11.12883072 31.80471435 22.66350202
v 59.05910209 18.93499307 7.79986987
v -35.24194285 28.69495004 23.00128341
v -33.26124325 29.22405116 22.85426669
v -29.40015867 29.79953773 22.58748561
v -25.03594756 30.78494221 22.69743010
v -16.10166021 31.83284402 22.73605578
v -3.01688351 32.57313371 21.79802768
v 58.64274129 18.98200065 7.30573805
v -34.76700932 29.17883359 22.06932008
v -22.68222719 30.77634797 22.11138420
v -16.84732549 31.74597025 22.26883173
v 6.44764723 32.06860274 20.27886733
v 10.85854322 32.06573054 20.04631795
v 58.99773538 19.09388043 6.86387857
v -33.78550708 29.32131104 22.39309065
v -24.06306937 30.99494614 22.06116728
v 9.48169362 32.00054541 19.28967610
v -30.53271770 29.91962805 21.78649604
v -22.54612185 31.06178157 21.48542553
v -16.42551832 31.79590777 22.16308005
v 6.98948605 32.26184472 19.64055002
v -13.76663614 32.09290281 20.86588927
v 6.83781644 32.27852285 18.90480146
v -17.00819656 32.09149092 20.63716017
v -13.51764053 32.23704547 20.27497254
v -3.46717541 32.92262554 19.88030039
v -24.18066375 31.19575419 20.35759576
v -20.34783922 31.84291348 20.40279657
v -4.20227787 33.13706815 19.50089820
v 10.77882200 32.17611089 17.73619838
v 13.73347826 33.09851885 17.13682339
v -21.17269114 32.30264038 19.38627474
v -15.25293197 32.46621788 19.25865002
v -12.35338021 32.62064978 18.65291968
v -16.00397192 32.85011277 18.50356720
v 35.32955796 28.86639722 11.43788081
v -10.56118403 33.02880004 17.94116944
v 3.18973023 34.01249275 16.79695770
v 14.34483193 32.23636746 14.71205894
v 35.11138633 28.94959599 10.91087144
v 46.16289958 22.43080176 5.75509109
v -17.62431860 33.08768570 17.49493368
v -10.20729262 33.22652355 17.60887168
v 3.54595738 34.22595933 16.23090729
v 46.46911845 22.33958431 4.86002536
v -5.58369281 33.81128237 16.91631787
v 6.44335058 34.87230465 15.26463404
v -9.09396634 33.90181437 15.62837325
v -4.64102766 34.15513411 15.66612534
v 36.48906574 28.53514627 8.19554087
v 46.27600312 22.20090479 3.58411949
v 49.07984659 20.95712163 2.18609045
v -9.88559797 33.96212310 15.37949126
v -5.19375689 34.35375914 15.16476832
v 5.55143598 35.66665202 14.49710038
v 6.59502624 35.80583632 13.69684655
v 35.16898677 28.85420434 5.99282933
v 45.91882974 22.15118147 3.20718484
v -4.24914900 34.85944495 14.03318532
v 0.51582581 35.60229391 13.84004299
v 13.04635778 33.20235759 19.20101605
v 4.78940131 36.24271974 7.92182144
v -0.76424557 33.99377316 2.28790916
v 12.86196150 32.62102231 17.51031727
v 1.41066522 32.89504349 0.97431563
v 13.81713897 31.60241246 14.86626267
v 2.12150067 32.60450810 1.17453549
v 4.94824210 33.21066126 4.55711130
v 2.02692696 32.57576004 0.89662836
v 6.93789450 32.95809403 5.70393633
v 2.91948719 31.82916716 0.62548911
v 15.55503998 28.14272977 10.36105491
v 20.84051259 39.00381550 13.93470541
v 7.65947998 13.64108082 -1.44655036
v 9.42384731 8.17132648 -2.87138019
v 10.62260196 6.99252589 -2.52572377
v 9.25483927 9.81426239 -2.57841568
v -1.19574741 10.44992637 1.69716845
v -1.00000005 12.74999976 1.23999990
v -1.84909918 14.96101730 1.79147418
v 5.89989778 24.93053302 -1.06773293
v 5.51444152 24.13877100 -1.29588752
v 1.11939956 31.05306439 -1.00287085
v -0.38076183 31.73372149 -0.81364025
v 1.67581160 32.67666325 0.71910897
v -0.72996842 31.49591386 -0.93949382
v 1.87822594 32.55948052 0.68329222
v 1.48971402 31.48715943 -0.61292661
v 3.46883317 29.58260104 -0.88351074
v 4.32871236 28.78972515 -0.81707316
v -1.50000001 11.57999970 1.04000000
v 19.30813678 9.89588164 8.31548497
v 10.20323206 8.77722818 -2.59322254
v 19.44063976 9.26341303 7.41572864
v 39.93472829 26.50586329 -8.17233976
v 37.47525811 25.40474571 -10.84070280
v 20.26324160 9.47488099 8.16900749
v 9.83402319 9.55402572 -2.54946784
v 18.76659319 9.72675998 7.68398633
v 9.18480940 11.13465335 -2.12171860
v 18.91479082 10.49637794 10.15717722
v 22.05999009 12.02192530 13.43150996
v 9.21742246 11.87587995 -1.93701091
v 8.55445303 12.34718692 -1.78820523
v 8.17153044 14.64305073 -1.09927251
v 7.15516647 14.94578458 -1.04940368
v 21.88592590 20.41552216 11.32333931
v 22.08049409 23.44843373 10.42220648
v 21.88400924 24.10872653 10.52413415
v -18.41000095 24.15000089 5.37999999
v -15.97291045 26.00366995 4.29815380
v -13.71368021 33.22889283 2.53517739
v -7.89064914 32.38416836 0.76234696
v -11.40206587 32.90822729 1.80309359
v -11.86985895 34.47581083 2.84316996
v 5.94069948 38.03215921 47.28161544
v 6.32132450 39.79047760 49.66703802
v 7.99595565 37.78470308 45.59530318
v 9.22858994 39.63061795 47.62285575
v 8.70401319 41.52065888 50.98964274
v 9.40618291 41.73668474 51.01301149
v 9.78657231 39.29668292 46.63966596
v 10.03596094 40.92440382 49.27296564
v 10.09254344 42.75219887 53.25956270
v 10.62070765 38.78675401 45.71708292
v 10.50715335 40.25501758 47.71870375
v 11.40478160 39.64075446 46.50193080
v 11.80499140 40.91141745 48.47110063
v 12.44167611 40.36116228 47.45709151
v 12.90100161 41.24648869 49.03427139
v 11.33819483 34.34542567 35.86176783
v 11.62702031 36.32515296 39.18908909
v 13.28343526 40.86233303 48.17429557
v 12.50000019 35.95000133 38.07000071
v 12.42589299 37.27966174 41.03545472
v 14.09392897 41.08854756 48.82638156
v 12.92000059 35.22000089 35.92000157
v 13.43702432 36.56392172 38.57747093
v 14.98466730 37.14846075 38.90722245
v 15.23284614 36.74325347 38.04655746
v 18.43000017 39.23999891 43.77999902
v 14.88674432 35.07037088 33.28768909
v 14.51202296 34.78861973 33.48045796
v 15.43232054 36.33558750 36.54992580
v 15.49830940 33.18660334 25.92082508
v 16.39661193 33.93796086 26.80788748
v 16.74367860 36.06876358 31.92178160
v 16.92578197 38.69544342 34.60245207
v 21.74999937 39.58000243 42.30999947
v 16.70459472 33.88189524 28.21542695
v 17.23030210 36.77695245 31.36728704
v 17.33597554 39.57812861 34.72971171
v 23.32999930 39.68000039 42.72000119
v 13.99193890 34.41143408 20.26575804
v 17.35872775 37.86299750 31.32444620
v 26.81885846 39.37083110 45.15554383
v 17.40782708 36.22499853 30.06415069
v 17.41422899 39.92034867 31.03251196
v 17.83786900 41.77424312 33.42603147
v 17.47712865 42.28843749 31.78792447
v 19.82195862 42.98809171 35.75759381
v 15.44049196 39.14603963 23.73179607
v 17.24546589 42.40426049 30.31843528
v 15.10154363 38.46566752 21.19304985
v 16.74496196 40.85138068 26.85596980
v 18.69224757 43.71184856 33.30577537
v 15.96258581 33.84359553 14.32591770
v 15.09868447 37.49516606 16.96199737
v 15.71901143 39.63902593 20.63332126
v 16.64635167 41.35113209 24.21312220
v 17.62076467 43.58085617 28.35712768
v 16.93361625 41.42228514 23.60147797
v 17.50610583 43.06852818 26.50773712
v 21.18332312 46.09107971 34.23195332
v 22.21961692 45.36876455 35.92802957
v 24.99941178 43.93794015 37.55074367
v 22.22755924 44.84114423 36.33714095
v 16.37706533 40.88744894 25.13218671
v 20.87909542 44.15106401 35.98846495
v 17.21408591 40.47131911 28.36687863
v 17.95786805 42.99416021 32.31945634
v 16.08452760 38.88845444 25.17295443
v 18.80812459 43.08662936 34.26898271
v 14.70613386 36.86883673 21.59897238
v 16.51417278 38.16358000 25.98534338
v 17.25841872 40.88310152 30.96451610
v 12.87963893 33.29746798 18.58408563
v 17.46770926 39.67379779 30.40737472
v 17.64712110 41.41831398 33.23417157
v 17.31965691 36.38309240 27.53916010
v 17.41138287 38.70597854 31.61152080
v 17.38687977 39.63984177 31.45893663
v 15.57984855 37.43889555 24.72509071
v 17.65582897 38.62805665 29.40829657
v 17.47450978 39.18828070 28.30987610
v 15.26239887 38.96892816 22.88138121
v 17.18466170 42.00213030 29.55559641
v 18.51934381 43.25144738 33.48917514
v 22.15846255 43.06392372 37.45151311
v 15.69205336 33.64006057 14.72034026
v 16.72391780 41.18993133 27.20014006
v 17.34834537 42.79848561 30.24904989
v 15.86656831 34.14451703 14.90998548
v 15.41389246 36.16629168 16.79722220
v 16.05875045 40.67281634 24.11154099
v 15.69319330 34.48176011 15.56578744
v 16.78671129 42.16464981 26.49440244
v 15.30554239 38.67985681 18.26732233
v 16.10944606 40.09399936 21.23333327
v 17.04907790 41.34150222 22.94342592
v 17.51118898 42.87143052 25.95439181
v 20.05545795 45.65842822 32.96672925
v 25.04463494 44.23404858 37.23533452
v 15.85451700 38.48117962 15.64243995
v 21.53954841 46.60958797 33.96099806
v 23.78913388 45.83423585 35.85484624
v 28.39657478 43.39620098 38.86737674
v 23.80111068 46.85981572 34.82849151
v 26.38142556 45.46972364 36.99132800
v 28.91712636 44.09701005 38.02558407
v 19.94883269 44.99559850 27.59229951
v 20.84960416 46.74289748 31.48197010
v 22.36540616 46.92386463 34.14504603
v 19.64570768 44.11210492 25.86551197
v 22.65015617 47.15221003 33.57594088
v 19.54999752 43.78003255 25.37605353
v 20.15483938 45.83429545 29.18899991
v 21.84144408 47.10998386 32.40482137
v 23.02831039 46.95671797 34.41132233
v 15.97467624 38.72277960 15.81754722
v 20.85331827 46.66600749 32.36468509
v 22.39665203 46.63091525 34.69764069
v 25.37586540 45.27075961 36.62266210
v 28.05613540 43.93386096 38.46841678
v 17.22674072 40.97666964 22.32419699
v 17.66264252 42.76360199 25.22881888
v 18.35065521 44.06165704 28.11364084
v 19.38379928 45.42194679 31.31841868
v 24.60374683 44.91015524 36.74865142
v 15.34699369 38.86298463 18.74454692
v 16.02746174 40.08768499 21.68150805
v 17.05753431 42.16717184 25.62195063
v 17.91705750 44.01690885 29.16745655
v 19.36963201 44.89677399 32.83568472
v 21.82033658 45.23336515 35.81834584
v 16.46817289 41.12148285 25.17274022
v 17.11228304 42.64706746 28.47009338
v 15.69374278 33.80908445 14.97327536
v 16.59590751 39.56911713 25.98077618
v 19.12179030 43.72826591 33.96828845
v 23.30701984 42.61704534 38.40876371
v 17.55339466 39.21433911 30.20607308
v 17.56175794 41.06051102 33.04081783
v 26.39294788 40.12300447 42.62599349
v 14.31133971 35.38352624 22.49294892
v 17.52380282 38.46810013 30.72437830
v 17.67129451 40.67993164 33.91515091
v 20.02006769 41.01200029 37.42165491
v 22.16218598 40.61562568 39.55871984
v 16.80671424 35.20607948 26.83290094
v 17.03999937 39.25999999 33.10000151
v 21.44999988 40.11999816 39.98000175
v 14.90015723 34.49324146 24.95907247
v 16.82995632 35.11955217 30.70198372
v 17.44198427 39.30510581 35.73611006
v 19.67000030 39.61000219 39.28000107
v 16.65266231 33.80859643 28.86681072
v 16.59070514 37.55033016 34.71701220
v 15.53061604 35.30574590 32.56715462
v 15.32432437 36.09978780 34.96941552
v 18.72219145 39.18128833 42.98946634
v 14.01526295 35.09601578 34.67551991
v 14.55634274 36.19214147 37.40392998
v 15.25999978 37.62999922 39.62999955
v 13.41715269 35.08647159 35.33507884
v 13.81260902 37.21489385 39.45548460
v 13.80201429 36.34173423 37.87684441
v 14.52000067 37.73000091 40.50999880
v 14.68999963 36.98999807 38.69999945
v 18.18556897 38.68158534 42.10731015
v 15.73764719 32.80126676 26.52266063
v 16.18188620 33.01177174 28.48499082
v 16.43650979 33.73761475 29.59659509
v 17.21127331 38.24530542 36.38614714
v 18.83161813 39.08682615 39.56266493
v 16.14286192 34.82913226 25.94535425
v 17.05267094 34.76843610 29.14931811
v 17.17590727 37.78029978 32.02397376
v 16.97220281 38.05521876 35.42976454
v 18.97683553 39.44472224 38.64375874
v 17.04772376 34.84926745 27.80978382
v 17.31628925 39.97993097 33.98862481
v 14.05840274 34.94279087 21.03152312
v 17.49266498 36.15406901 28.75324339
v 17.84848236 40.95907509 34.14144740
v 17.33475178 40.41562602 31.36582300
v 17.61286147 37.56497800 28.38644013
v 14.29676637 33.57833251 16.80801064
v 17.30479114 40.96045718 31.26239404
v 16.62845165 38.86687383 26.14037879
v 16.00744948 40.28756917 24.67865497
v 16.17812365 34.17706117 13.54662236
v 15.60362335 36.45639867 16.09989814
v 16.23000018 35.79999879 13.50000035
v 18.34793948 44.63459924 28.43874879
v 19.94756795 46.12027854 30.88601120
v 21.60105482 46.47267982 34.28088874
v 19.71343718 45.12515664 28.12857740
v 20.34391835 46.45314813 31.15173802
v 21.92061767 46.69663683 34.23833847
v 27.72655897 44.61133480 37.84965351
v 19.88772675 44.93870959 27.43754350
v 20.53723298 46.51549459 30.56958690
v 24.09243956 46.33148015 35.59140116
v 26.92269720 44.88884285 37.50708327
v 19.04102415 44.19131950 26.28767677
v 20.07928863 46.07397318 29.81319837
v 21.23370580 46.67767137 33.27923641
v 23.20356667 46.48280516 35.19913182
v 26.45213902 45.04847899 37.34662384
v 19.07809637 44.92535815 28.23342755
v 20.14725283 46.27700895 31.67293593
v 24.49725196 45.51410675 36.19322926
v 17.71279424 41.82583466 23.17431197
v 18.05549674 43.29172522 25.72521381
v 18.77614483 45.01556978 29.24595773
v 20.43011598 46.15512118 32.91720152
v 16.12430252 36.81338206 13.92004546
v 17.25981943 41.93919152 24.06039089
v 17.97854155 43.81569475 27.66945958
v 18.68265867 44.72849518 31.24588355
v 21.26432955 45.06999999 35.31740233
v 16.25097170 34.92907807 13.56967539
v 15.71604609 39.42675889 19.77294311
v 15.13887942 36.72660142 16.88657515
v 16.06881618 40.60523957 24.47712794
v 16.70525596 41.66395962 27.12902240
v 17.20414869 41.92740470 30.21076135
v 15.00764489 32.99924359 14.71637934
v 15.05541336 38.33023086 22.45326526
v 14.48600367 35.20964459 18.88925396
v 17.33880118 37.92242706 27.40643173
v 17.27652736 40.48649594 30.92462756
v 14.09138739 34.98963267 20.27359977
v 17.65167713 37.38679364 29.66845967
v 17.14523137 39.86401483 32.29434788
v 22.55491726 40.14574364 40.79644009
v 1.09063508 -2.65377131 33.92292559
v -6.39636768 -5.10073407 23.10306020
v -8.14017747 -5.61791612 20.81847005
v 5.75565221 -2.85960571 39.29774463
v -0.96996006 -4.05949028 28.01850438
v -4.64261929 -5.12974570 22.53634483
v 6.43000007 -3.36000021 38.84999827
v -6.59497129 -6.98849466 18.88037287
v 7.14999996 -3.94000020 38.94000128
v 5.93696628 -3.08326632 35.42660922
v 3.17514688 -3.52515257 30.81699647
v -6.53332286 -7.64089357 17.94236526
v -11.22251339 -11.08876150 13.79323471
v -16.09000005 -14.97999951 9.13999975
v 4.73071774 -3.64753930 31.84406459
v 0.57121855 -5.31978067 26.09131671
v -4.16189199 -7.10999127 19.40412447
v -7.15613086 -9.08279233 16.31654613
v -14.58999980 -14.84999992 8.12000036
v 2.63186381 -5.54916169 27.47312933
v -1.73134927 -7.20504485 21.25145122
v -4.05159127 -8.20142310 18.03280227
v -1.84660079 -7.69149931 20.50631866
v -3.98348132 -8.62041488 17.60089584
v -9.60609224 -12.38114387 11.76920254
v -5.24673890 -10.37945412 15.05063381
v 1.00694178 -7.59565178 21.01746202
v -7.88684841 -12.83930428 10.51676646
v 1.59150409 -7.56946579 20.67841589
v -7.88617227 -13.09998985 10.02486702
v 13.23205605 -5.02592139 39.11559656
v 8.52026045 -2.71329004 29.92689982
v -3.69936205 -11.50275767 13.09702266
v 7.39543932 -5.68009820 25.36167949
v 15.17051831 -4.53397213 37.53876686
v 16.22824185 -4.44583781 38.90389204
v 14.48360179 -4.02479665 35.64852476
v 1.25352223 -9.80869681 15.67498967
v 17.05288701 -4.75134607 39.15077820
v 16.27999917 -3.31999967 35.90999916
v 10.03586035 -4.74686734 23.89214374
v 6.97727222 -6.61277492 21.01942338
v 0.25880101 -11.21431775 13.43162917
v 17.48066954 -3.94528732 37.28365898
v 9.98266041 -4.87324409 22.63968624
v 1.70405745 -11.00328192 14.03474808
v 18.74257252 -4.63896571 39.09443319
v 17.74477586 -3.85304703 35.76253355
v 14.95817956 -2.00434262 27.11806074
v 13.17703631 -3.01969307 24.78957549
v 9.70338099 -5.01303887 21.24475501
v 19.04656366 -4.81498940 37.87931800
v 18.37018318 -3.49541847 34.36699510
v 17.77021587 -1.48631283 29.91675586
v 20.32780088 -5.27255842 39.43636268
v 19.25033890 -4.64101136 36.20402142
v 19.26457137 -2.50171148 32.81255066
v 18.93893071 -1.74693216 30.13762273
v 6.84531964 -9.29452665 16.75209403
v 4.41098819 -10.87785792 14.01754469
v 20.21074668 -3.57634621 32.73212165
v 19.29884404 -2.41187424 29.97920103
v 14.91556037 -4.38968046 23.69807847
v 20.43627948 -6.09609205 37.39939258
v 19.70015280 -5.06307138 34.09358114
v 20.27940564 -3.55777284 32.11840615
v 14.06048704 -4.58890246 22.65129238
v 5.16801141 -10.77838242 13.70154601
v 22.50375599 -6.06079120 40.29521719
v 20.71557008 -6.55519031 37.09466383
v 22.19825983 -6.60403026 38.58346120
v 20.44999972 -7.11999973 35.50999984
v 20.69423720 -5.68757020 32.47543797
v 21.18401602 -7.00168824 34.03420374
v 9.35525447 -9.77754965 14.89493251
v 21.76945657 -6.35373266 39.14232925
v 20.78479156 -5.69469621 35.44677421
v 20.21004446 -4.79451474 32.71515295
v 19.56107095 -3.28646833 29.85934727
v 19.38717440 -3.73472739 33.01190585
v 19.70160753 -2.69352156 30.50583601
v 7.47297984 -9.79536027 15.83256200
v 19.31401715 -5.27617987 39.76324573
v 19.32935975 -1.97720854 31.30989522
v 16.94892161 -2.13532359 29.30838428
v 11.74541190 -5.15141524 22.32998423
v 7.34579097 -8.58540181 18.04205403
v 4.25579678 -10.50838083 14.74693790
v 17.34334603 -4.56475606 39.27019984
v 10.21912508 -5.04275132 23.00495282
v 7.78343901 -6.33948902 20.74174955
v 16.18025452 -4.94052470 40.29246420
v 9.77999996 -5.27999969 25.28000064
v 3.99992010 -8.85083340 17.72090979
v 2.13156431 -10.35020314 15.04501048
v 14.53146897 -4.93870769 38.34855929
v 15.23909066 -4.86957934 40.10884836
v 14.53363243 -4.50439705 37.60534897
v 9.70818475 -4.84518893 27.42885612
v 8.63999967 -5.11999987 25.48000030
v 13.75999954 -4.07999987 35.42999923
v 12.37250213 -4.87741921 37.52482682
v -6.57996256 -13.00426386 10.13057586
v -5.05145499 -11.44476142 13.16839084
v -8.61183088 -13.17585912 10.21203119
v 3.68368812 -5.12269652 28.63242105
v 8.26590788 -4.19078209 38.41115907
v -5.77637134 -10.37287898 15.03394451
v 7.62713142 -3.54415900 36.53405979
v -5.63377840 -9.93946660 15.52561577
v -5.09721460 -10.10483783 15.43494500
v 7.93010741 -2.02726945 33.70853513
v 4.06648871 -6.40862249 25.37856810
v 12.87108939 -5.17708622 40.05240649
v 9.01029166 -4.87095164 30.50994314
v 5.61653310 -6.16170047 23.56767282
v 6.97722891 -5.81767550 23.31181243
v 3.52666434 -9.57724918 16.25896804
v 6.55095978 -6.65919483 21.70787007
v 13.87713850 -4.94596642 38.50403056
v 11.97209675 -4.62569855 32.99325332
v 10.00272483 -4.91639040 27.82753482
v 7.49922078 -6.15398353 22.15151861
v 6.08441466 -7.75972195 19.11086962
v 4.00059950 -9.65198688 16.07074402
v 14.35430814 -4.72969096 37.89049760
v 11.59000024 -4.48000012 29.88000028
v 7.24058645 -6.80412678 20.64027637
v 3.29702883 -11.13701332 13.54616322
v 15.86443000 -4.75748675 39.69753534
v 11.66000031 -4.48000012 27.78000012
v 9.39071272 -5.68690663 22.57270180
v 5.92439761 -9.36335139 16.56443812
v 16.46814495 -4.63698525 38.67888078
v 15.57052601 -4.03051823 35.47665477
v 14.49999958 -3.32999998 32.32000023
v 7.07208086 -8.98567494 17.34748296
v 5.35949226 -10.63286047 14.40037414
v 17.05721207 -4.17639082 37.98001260
v 16.13000035 -3.43000004 34.75999832
v 14.92999960 -2.58999993 30.75000085
v 11.10350527 -4.72084014 22.51169831
v 18.00629497 -4.34811879 38.76589239
v 16.88997634 -3.24373692 34.75869820
v 15.75215161 -2.23561702 30.78854457
v 13.01654615 -3.40726366 24.21377972
v 18.99172738 -4.83539142 40.39425403
v 17.86499284 -3.67196673 36.39899567
v 16.95000008 -2.40999996 32.79000148
v 15.70123620 -2.25358782 29.18082476
v 16.92000031 -2.30999989 31.56000003
v 15.44154435 -1.79916364 27.38132700
v 14.18764330 -3.33858910 25.14722385
v 17.13999920 -2.39000004 31.47999942
v 19.78920028 -3.96305416 37.55680099
v 18.58999953 -3.41000059 34.60000083
v 18.20000075 -1.98000018 32.12999925
v 15.17445128 -3.51847825 25.42241290
v 20.33127286 -4.40579979 37.73437440
v 19.14564520 -3.94754298 34.17335823
v 19.01039854 -1.48907932 30.85810505
v 8.73139780 -10.51426586 13.62308767
v 20.30581795 -4.73983213 37.10516915
v 19.51901428 -3.95020004 33.65082294
v 19.14843358 -1.35909987 31.14454821
v 9.23543517 -10.28637029 13.65794800
v 22.54853025 -5.69528667 41.92194715
v 20.51413618 -5.15701994 36.19963303
v 19.91093531 -4.09880280 33.14724565
v 19.70607415 -2.29336671 31.07394651
v 18.86677928 -2.71964772 29.24302965
v 10.06788481 -9.57790762 14.02532309
v 8.97217169 -10.45057643 13.50192726
v 20.26682720 -4.72374307 36.61235422
v 19.98297498 -3.04851029 33.30239281
v 19.50922795 -1.16302096 30.77094443
v 9.38595086 -10.03712602 14.22296651
v 20.02687007 -5.18795988 38.31547871
v 19.00532097 -4.33038455 34.96966138
v 18.72853935 -1.91583438 31.76703677
v 17.39432476 -2.16483977 28.35369855
v 19.18144338 -4.66611795 37.71499917
v 18.43061112 -3.40551790 34.40586478
v 17.68999919 -1.78000005 30.71000054
v 14.58931901 -3.96204973 24.34686758
v 7.82374386 -10.68748161 13.54274992
v 18.03750731 -4.05984232 36.58701107
v 17.27000065 -2.89000012 33.31999853
v 16.18000120 -2.21999967 29.64000031
v 8.15526955 -9.60503984 15.96252620
v 17.42976718 -4.64138854 38.68233040
v 16.45000093 -3.72000015 35.00999883
v 15.35999961 -3.01000010 31.33999929
v 6.99482020 -10.01277659 15.45023918
v 16.48785733 -4.51160455 38.34158927
v 15.53000044 -4.06000018 35.02000123
v 14.53999989 -3.50000011 31.78000078
v 10.99686697 -4.60290257 23.40710722
v 12.17000093 -4.31000022 28.82000059
v 9.15307924 -5.70422970 22.13209309
v 14.13584035 -4.80628107 37.34371811
v 12.55643740 -4.43636766 32.49878064
v 4.77323122 -9.32872575 16.37918875
v 2.81766639 -10.28789114 14.99530766
v 7.99458195 -3.85082653 39.47830945
v 3.68823041 -4.68975492 29.32937443
v 2.00159033 -6.25592051 26.28709376
v 6.10834779 -2.81018484 36.45652533
v 4.22839914 -2.96793273 31.66073561
v 1.10521493 -5.61513519 26.22862905
v -0.54719998 -6.87830476 23.00337143
v -5.93626546 -11.32489275 13.10744509
v 14.34864756 -2.93901796 60.70289761
v 7.65228458 -1.57487090 43.01251471
v 6.19106274 -2.29458674 39.22111914
v -0.34533968 -6.28882041 24.07931350
v -2.53232359 -6.89018052 20.78311704
v -4.42894083 -8.62775650 17.33411103
v 0.03909373 -4.21953620 28.01767178
v -9.00074467 -12.17244379 11.96395792
v 4.69137216 -2.40236823 40.12136534
v -3.28498357 -5.47910575 22.15425670
v -5.78506850 -7.79895904 18.01120304
v 3.33347800 -2.25924863 37.89674863
v -5.00053074 -6.37288345 19.99779791
v -3.65704531 -4.90067480 23.78814854
v -5.54273231 -6.14552340 20.52029222
v -3.50772054 -4.69118357 24.64231662
v -9.66070034 -10.07250417 14.74359166
v -12.26632670 -12.99748942 11.15159318
v -10.68495121 -10.91759279 13.79772928
v 0.10677699 -2.81195226 34.29070488
v -10.22361964 -10.00664104 14.79752734
v -3.90798412 -4.33474313 25.54028109
v -9.23726428 -8.30764603 16.97439514
v -5.50714135 -4.61855764 24.25114252
v -1.21000002 -2.79999990 34.69000012
v -1.56999996 -2.60999985 35.73000059
v -8.57617427 -4.65379003 23.13278802
v -12.54508365 -8.00824817 16.91769809
v 6.25935057 -3.30607430 61.70146540
v -9.34456009 -4.10178723 24.25545640
v -9.26947687 -3.63131589 25.98023973
v -10.66294033 -4.96870745 23.09584245
v -12.71984819 -6.37124712 20.12288757
v -10.19503828 -4.20305692 25.42765066
v -13.26615363 -6.46536425 20.15887573
v -18.85115914 -11.67790592 14.07668088
v -20.78000084 -14.36999999 9.30000003
v -9.18266550 -3.26707773 26.53987706
v -10.64106636 -4.79888404 23.91639538
v -12.23941240 -6.05530245 20.50669864
v -9.75000020 -3.95000027 25.49999952
v -14.39734735 -7.28985481 18.55561323
v -10.02119575 -4.17908467 25.25462210
v -19.49606650 -12.97264546 11.43716369
v -13.54746986 -8.05208553 17.27596484
v -10.82848292 -6.11448474 19.94285919
v -2.09000031 -2.64999992 35.42999923
v -9.69013665 -6.09134464 20.12308873
v -11.77178789 -8.04878492 16.74816199
v -0.99988200 -2.55707838 34.89291668
v -7.63868168 -5.38948877 22.09942788
v -8.80506262 -6.39011245 19.95694451
v 0.59619755 -2.59329565 35.18588468
v -7.09747989 -5.78710716 21.13256231
v -2.85141659 -4.67790430 24.40821193
v -4.06078435 -5.62513992 21.65350504
v -5.46691613 -6.84441999 19.12682503
v -8.37298855 -9.44265630 15.51400404
v 5.39002148 -2.49595451 39.16964307
v 0.25643146 -3.98884248 27.96182595
v -11.50616910 -13.29493988 9.87659581
v 6.65831706 -2.73699407 39.57173601
v 5.35674114 -2.44301232 35.93361378
v -0.15830026 -5.44942962 25.24750307
v 7.16285175 -3.27645731 38.58690336
v 5.94795682 -2.90477788 34.97088328
v 3.65644554 -3.78262368 30.18004261
v 2.29926151 -4.72897850 27.78836712
v -5.42276399 -10.63345652 14.61612061
v 16.19217172 -3.52589390 60.06529555
v 7.62207247 -3.60807846 37.68091649
v 2.22030538 -6.02380652 26.66815557
v -7.94397760 -13.27766757 9.50932316
v 17.06237905 -3.82772763 59.56877396
v 8.52613430 -4.44024196 38.87113184
v 0.60302968 -7.73946941 20.47229931
v 7.89362751 -3.68958968 34.15312618
v 9.76728182 -4.70986683 39.05281052
v 7.88466632 -4.25813626 31.96522221
v -2.08278932 -11.37839351 13.16151954
v 6.11458300 -6.56740787 21.71017043
v 4.69831610 -7.76881538 19.45689321
v 13.20711058 -4.61909454 35.67267209
v 11.63031813 -4.37109871 31.24981932
v 14.04631324 -4.27633850 35.52383929
v 10.91999933 -4.58000042 27.75000036
v 8.41748435 -5.77017944 22.57616818
v 6.69186236 -7.25967344 20.18225007
v 14.86000046 -3.77999991 34.92999822
v 13.74999993 -3.25000030 31.41000122
v 9.65978578 -5.09665580 22.93930016
v 3.70433391 -10.83317213 14.23370745
v 9.64999944 -5.13999956 25.28000064
v 6.85758796 -6.97636418 20.64032108
v 2.52857013 -10.03109477 15.53139649
v 11.68398838 -4.79668519 34.15962309
v -1.30160223 -10.17991360 14.98920005
v -7.28874840 -13.09824549 10.03882661
v 7.10305152 -3.09980055 37.85638884
v 5.61149139 -3.14532663 34.23891217
v -4.30828938 -10.03825478 15.32411575
v -9.57107078 -13.39276973 8.83739628
v 6.42418349 -2.69059534 38.56604546
v 5.10964449 -2.55095679 34.86697748
v 3.44706536 -3.04277870 31.20772913
v 0.20031445 -5.56013640 25.60701780
v -5.42862481 -9.72832553 15.81119001
v 5.68732107 -2.49654870 38.36717084
v -2.22371914 -6.53570145 21.59223147
v -3.98806576 -7.66651658 18.71149056
v -6.13009045 -9.61358380 15.79604112
v 5.37627796 -2.37934547 38.28599676
v 3.38013819 -2.78753461 33.42806548
v -3.30266869 -6.65425323 20.64414881
v 6.97067054 -2.55342992 41.44144431
v 5.66369202 -2.46416475 37.77358681
v 3.73036321 -2.59465375 33.16919133
v -1.44001551 -5.76002710 23.82001281
v -3.03084613 -6.48985617 21.00089006
v -10.93912125 -13.33463937 9.76326503
v 6.06000004 -2.42000003 38.60000148
v 0.77996915 -4.56206501 27.79106051
v -2.96569918 -6.30053692 21.43750153
v -4.36113216 -7.61469314 18.55028234
v 5.54860895 -2.46889703 38.65886107
v 4.89035854 -2.49312492 38.19794580
v -33.25564042 1.15436502 25.35045706
v -36.61289439 0.80023392 24.79439974
v -38.74044865 -1.01956713 22.86390215
v -40.38931802 -2.98643159 18.70212145
v -41.73352197 1.01578888 17.38468930
v -34.51715782 -0.57944993 23.83228950
v -40.34385085 -3.11775948 18.47959124
v -41.52621701 -0.53557695 17.84049161
v -30.98419681 0.86763420 25.44832788
v -33.70209783 -0.72075881 23.89053442
v -36.40726581 -1.22973719 23.17663468
v -40.27196765 -3.19187390 18.66039634
v -41.05754942 -1.80086016 17.83080027
v -41.06308147 -0.84922538 16.41626656
v -24.28542823 1.55902281 28.21294405
v -27.79856510 1.22078846 26.03864111
v -34.43691507 -1.73810974 22.73032255
v -37.63992712 -2.71741068 21.38240822
v -40.34844786 -3.16206622 18.07406358
v -23.07141386 1.19034667 28.05222385
v -35.80623493 -2.78070546 21.44209296
v -39.94984925 -3.49870604 18.60511303
v -22.72481658 0.37477017 27.35318802
v -24.54308979 -0.34172949 25.70013329
v -27.73922123 -0.33845060 24.33138900
v -33.08552876 -2.80098733 21.71278372
v -35.72674096 -4.11262503 19.92204599
v -39.14694116 -4.26453538 18.03165674
v -27.51416899 -0.97727415 23.74383993
v -29.29813415 -1.63625448 22.98543788
v -23.61493930 -0.92040532 25.74337833
v -34.76708010 -4.87343268 19.35757697
v -23.55000004 -1.75999966 25.14999919
v -33.92068297 -5.87121770 18.29638891
v -23.27759005 -1.72626728 24.84059893
v -29.80753034 -3.43112485 20.82957886
v -35.24998575 -6.22987188 17.51993783
v -21.97000012 -2.48999987 24.84999970
v -24.49724264 -3.34955379 22.35255763
v -27.07697824 -3.69176175 21.21891826
v -32.76000172 -6.06000004 18.23000051
v -35.71999818 -6.75999979 16.11999981
v -18.60299334 -1.42677664 25.79142712
v -33.42000023 -6.69000018 16.96999930
v -22.95737714 -3.32321483 23.40247296
v -27.46832743 -5.13826264 19.55114305
v -30.71000054 -6.30000047 18.00999977
v -33.70999917 -7.25999940 16.10000059
v -15.07491991 -2.67728092 27.41809934
v -17.36719720 -2.47173221 25.80140159
v -23.88999984 -4.55999933 21.28999867
v -26.44432709 -5.48127759 19.60893720
v -29.68000062 -6.63999980 17.83999987
v -32.60999918 -7.49999983 15.87999985
v -13.61002028 -2.62005976 27.80003846
v -17.04030856 -3.48132709 24.93452653
v -24.21000041 -5.31000039 20.24000138
v -26.66991949 -6.25964766 18.82956363
v -30.52788600 -7.05368863 16.64000750
v -33.13999996 -7.99999945 14.32999969
v -19.25258897 -3.48986895 22.81905897
v -25.88193864 -5.87827619 19.37586628
v -31.86529130 -8.03200249 15.03106952
v -31.11430071 -8.22767429 14.77252319
v -17.73216575 -4.07181960 23.42022210
v -28.76001224 -8.20036512 16.64113998
v -31.54310957 -8.29461869 14.43429105
v -33.57188031 -8.30407534 12.35680096
v -12.00000010 -3.47999996 27.13000029
v -14.18999955 -3.99000011 25.46999976
v -22.11072110 -6.13570167 19.66229826
v -25.52999929 -7.65000004 17.89000072
v -28.72296982 -9.19557363 15.53394087
v -30.36581352 -9.34765581 13.52283359
v 2.62030563 -2.32390361 39.14048523
v -1.82999962 -2.88000074 35.17000005
v -10.39155759 -3.19928140 27.34466083
v -16.99799486 -5.19896112 22.07032591
v -20.04271373 -5.46953408 20.36245726
v -23.43573421 -7.55172921 18.36040430
v -26.90079994 -9.09190066 16.52369834
v -29.93259951 -9.38362069 14.10236396
v 0.42150269 -2.59142881 35.68798676
v -10.95000003 -4.12000017 25.97000077
v -21.20098844 -7.12409243 18.63365248
v -27.11592428 -10.03496535 15.37190564
v -30.02324887 -9.74044763 13.20066955
v 0.45677030 -2.61607417 34.71332416
v -12.03001384 -4.81044687 24.40021001
v -16.64505713 -5.76922530 21.14594914
v -18.83094199 -6.92378078 18.98398437
v -22.33271301 -8.16368219 17.40839146
v -28.47837284 -10.16746927 14.13760986
v -10.89331228 -4.59578773 24.69562553
v -20.35197429 -7.95410573 17.89590158
v -24.00120348 -9.50156618 16.17307961
v -18.47266778 -6.89871563 19.00233701
v -25.30386299 -10.54994762 15.22932295
v -26.80259198 -10.97933762 13.70864362
v -7.46630970 0.27577649 37.52657771
v -5.32481959 0.87835692 42.29027033
v -6.81870757 1.92621723 46.36349529
v -2.28226581 4.10974631 62.78974563
v 7.26600271 -2.24768068 40.30502960
v 5.06145181 -0.99655520 63.85428458
v 8.36790912 -3.78397387 37.43210807
v 30.82051501 18.04231107 -4.67163557
v 53.82996425 8.76489095 14.17301223
v 30.96049652 17.86082238 -5.69127640
v 53.36354300 8.49367026 13.57503980
v 60.60908362 8.93736817 18.86904240
v 49.86619577 5.16914343 10.39499510
v 52.15384066 7.54180504 11.96171064
v 50.10249838 5.48336282 10.44469513
v 61.43574789 8.91123433 18.62182096
v 56.16879463 8.86307750 14.18652944
v 64.62153792 9.10987426 20.97065747
v 60.88904291 8.94090254 17.75968447
v 54.07288298 8.03466421 12.29134481
v 50.54719001 5.90693066 10.31157654
v 52.37259716 7.38675287 10.75653732
v 56.11634254 8.43820069 12.22725958
v 53.31962183 7.54961977 10.53646579
v 56.88928440 8.72250646 12.52964605
v 56.69831112 7.89366290 10.10425109
v 53.33650857 5.53387497 6.82109222
v 44.49306428 -4.34732437 0.09533470
v 60.46806276 8.46341625 10.09707712
v 58.09453502 7.12503726 8.21926445
v 48.61991107 0.53138193 1.53039175
v 37.29005158 -5.79007901 -6.64031040
v 66.39000028 8.78999941 13.81000038
v 58.00374597 6.69076620 7.30238017
v 37.46467456 -6.46288367 -7.35818595
v 68.41953844 8.82974453 15.22712130
v 38.17262128 -7.24990666 -7.19555421
v 67.96554476 8.80803354 14.30281159
v 55.42751774 4.72235028 3.86102498
v 49.97638613 1.56901323 0.02198787
v 47.85307124 -1.61802222 -1.41690578
v 43.70927066 -8.52517597 -3.78875155
v 38.93829882 -7.93347508 -7.87427649
v 36.73318028 -5.84539585 -10.09156927
v 62.83993274 8.24965630 8.41934327
v 60.16221270 7.39376154 6.76011713
v 55.31391501 4.36289143 2.82852096
v 48.39948565 -1.04284228 -1.25387858
v 64.46000189 8.32999963 8.96999985
v 60.93005091 7.50268251 6.80229068
v 58.76395479 5.73099777 4.46263561
v 54.65662107 3.89429159 1.72823074
v 51.11537874 2.55586556 -0.66390052
v 64.71129507 8.14326480 8.48399103
v 61.82992458 7.22035347 6.26981258
v 64.23370540 7.74883525 7.56662339
v 61.45395339 6.84706774 5.18956827
v 57.56265670 4.52013686 2.55016703
v 49.75910112 -0.02317805 -3.06410459
v 65.09119272 7.92200956 7.63652148
v 49.05262589 -0.83981018 -3.92473955
v 66.38071686 8.16647056 8.02016724
v 61.41481549 6.39591692 4.28519351
v 58.40289593 4.49813763 2.23159371
v 50.46928674 1.04870659 -3.55238863
v 67.58679450 9.03027318 9.06465854
v 65.28788060 7.70623097 6.62611797
v 63.37051094 6.93656690 5.01414109
v 55.46748266 3.28526413 -0.76238968
v 67.08204001 8.07888061 7.12116528
v 63.97377700 7.18512246 5.42010739
v 61.32566184 5.85788675 3.48775671
v 58.81003290 4.29985253 1.55913411
v 45.73802650 -6.85951812 -6.79480517
v 64.97847289 7.18240766 5.47862751
v 56.11948296 3.35762417 -0.77484583
v 50.98678172 1.23794796 -5.28532360
v 67.74178147 8.49107932 7.69830914
v 65.94067067 7.47897010 5.69381099
v 63.44489008 6.42245542 3.83397401
v 67.30608642 8.12335405 6.45049755
v 65.68849087 7.41484342 4.88558318
v 63.09501082 6.07341761 2.99287448
v 66.61469489 7.82207027 5.89618692
v 65.96911699 7.54918950 5.05307363
v 61.53870746 4.88760090 0.79774373
v 67.01641530 8.01785756 6.04439946
v 65.07489830 7.06038112 4.52670641
v 62.33296543 5.54703316 2.25190539
v 66.86965376 7.91050307 6.54485403
v 64.19839710 6.79457001 4.43759141
v 61.86269596 5.66672860 2.81173619
v 49.95354638 0.14475810 -6.43162522
v 66.27261639 7.79978652 6.81737484
v 62.63987720 6.72647683 4.78060124
v 59.58740041 4.66590794 2.19293055
v 63.02396953 7.48426514 6.74333097
v 61.68960035 7.42953597 6.91287173
v 55.02673984 3.91719583 1.58055266
v 48.76434803 -0.14223583 -0.86993049
v 62.06705049 8.26680847 9.57543496
v 56.63518980 6.09828578 6.63864287
v 39.32176158 -7.97555316 -8.25435482
v 69.18656826 9.46797244 18.59637909
v 62.78327107 8.92793946 13.37817963
v 55.04665151 6.23108400 7.37182237
v 43.28865185 -7.50611024 -2.10608705
v 55.83967641 7.76697695 9.99984145
v 66.51061773 9.05681122 19.92171444
v 64.97582048 8.98101740 20.35958134
v 61.26752496 8.91828723 17.15047844
v 54.90661785 8.11926555 11.82109769
v 53.19901556 6.87990244 9.09042824
v 44.15775836 -0.95064542 5.92678878
v 47.77547717 3.44732101 10.32306347
v 45.29562593 0.82930416 7.89294578
v 45.81294581 1.62470585 9.19071119
v 45.28327659 3.17378668 13.90321180
v 39.02114555 -2.30786251 5.36832819
v 45.61192915 1.26251078 8.76256265
v 40.67342728 -2.79589090 4.35752654
v 45.36829889 0.68929209 7.27037806
v 54.86785620 8.86799861 14.56273161
v 51.88558251 7.32667372 11.33137383
v 45.57754472 0.12467644 6.38723280
v 50.41642860 5.35169197 9.84331872
v 60.83208695 8.95856228 18.71402562
v 50.32672733 5.49914176 10.20766888
v 45.39403692 0.12693093 6.58490881
v 61.10541895 8.98739975 18.37805659
v 52.89693177 7.47386832 11.30820252
v 65.32990932 9.96009447 21.53990977
v 63.03986162 8.80935229 19.66790482
v 56.59223348 8.85369629 13.99191003
v 61.85333058 8.95218365 17.86392555
v 46.26748711 0.15074157 5.52443881
v 65.98985940 9.90932528 20.97155154
v 55.70890009 8.30135588 11.68766245
v 53.29478160 7.16363406 9.38001834
v 56.43118173 8.24767631 11.31987479
v 50.43715239 4.18341625 6.39202353
v 69.82085854 10.38170140 19.98692751
v 67.02057272 8.72619357 17.66401529
v 49.17219654 1.43189449 2.00854102
v 70.45818865 10.02798975 18.56324635
v 59.91054326 8.38459283 10.04235912
v 49.38103259 1.43622793 1.54117146
v 67.50015914 8.65209475 16.03990234
v 56.94200099 6.40813075 7.26029603
v 60.07571518 8.26608855 9.63534974
v 66.62713736 8.73043202 16.06567949
v 48.60179871 0.07013984 0.97499794
v 54.68624458 5.76342503 6.76182471
v 69.31941211 10.21518465 20.08693293
v 48.05210978 0.82587526 3.24638397
v 64.82630968 8.92602280 18.42387207
v 60.33970043 9.12453234 14.50006571
v 14.26836662 22.15646394 7.14212097
v 26.38107911 25.42100288 59.46715921
v -2.65247072 -5.96628198 22.03574590
v 7.32556079 41.66243598 58.64417553
v 43.89147460 -4.09729080 -12.15606648
v 5.69969323 -8.12117755 18.46507937
v 54.50486019 3.25736776 -0.70640049
v 37.76440024 26.21689811 -9.54329595
v 0.83827676 34.29283202 4.44427878
v 21.55563049 4.40298207 61.22480705
v -11.69439126 31.46640584 35.55600718
v 39.56437111 14.11229093 1.40304421
v 16.98210090 33.10564905 11.54005527
v -31.44744039 7.39703653 31.26248345
v -8.46886821 -2.85642245 26.71004459
v 36.41717881 7.15878559 -3.18295090
v 47.68203199 -3.20109585 -5.92687540
v 13.96828610 -2.45433534 45.57649046
v 37.20602766 -1.25129765 21.93610743
v 42.73434728 24.03524518 9.13899392
v 49.54787716 5.02537610 31.05285205
v 55.16309291 30.94594926 42.80228168
v 39.31175917 14.01252672 2.39972584
v 25.26188269 -1.16403203 11.21550519
v 30.63369915 22.29804546 -1.06974202
v 29.15382944 2.83934502 8.58991221
v 61.72477826 20.54131031 24.20998178
v 0.13711564 3.39318975 63.95009905
v 10.75241808 26.49952471 60.24729088
v 7.71711115 -1.36707060 36.41943634
v 30.64445965 24.94969405 58.87449160
v -18.37260090 36.24494746 8.78129248
v 30.06587923 17.17315614 7.14749983
v 20.90665512 41.47958010 37.63829917
v 28.21863070 15.20990022 12.18022499
v 14.66375217 35.25957093 34.32816267
v 69.90472227 18.19660701 21.61691524
v 57.54803494 15.03605302 54.95193601
v 36.96471453 -2.53298064 -1.65550644
v 9.05098300 32.35848621 6.89759664
v -7.27075431 0.55827742 5.34480158
v 59.89183858 9.44721047 38.52279857
v -41.96507484 26.74092352 17.37781428
v 1.30500202 -10.09060536 15.21988865
v 52.49722302 2.70450697 -1.95595995
v 22.20453322 -3.52827157 58.85951966
v 9.22484603 -0.91899361 -1.16807874
v 4.08525346 -2.13402649 38.11918572
v 35.38887203 -2.40785768 19.63607408
v -15.06313216 25.27631260 50.88835210
v 28.84157002 6.22547511 59.71587449
v 29.38183211 10.54213475 8.14315211
v 56.04390427 25.15063994 36.02438420
v 54.95291576 5.44665707 -6.86119450
v 44.99511421 -5.28229214 -1.37600955
v 43.72122139 1.44795771 31.79753944
v 27.57126093 15.73054120 13.83447181
v 19.59422231 11.23352349 11.77583635
v 39.03543577 -0.67467254 11.51445415
v -5.77779021 31.88728541 31.99320287
v 33.88202935 27.01991424 1.71041652
v 57.86088109 15.54841083 54.10965532
v -4.88003576 0.55964728 4.67104046
v 40.74444622 -1.58470497 30.53317033
v 5.40340226 33.30579773 34.87869352
v -5.84709737 -11.60018519 3.79757816
v 51.70784518 35.37487611 38.08056191
v -5.00726700 -7.54536549 18.26152392
v 31.25627711 -1.40450231 11.04871091
v 48.20775241 -1.77332666 -7.55580701
v 46.62277177 3.06995749 10.88166703
v 58.22889507 23.78006838 30.90461716
v -42.13703796 3.69038200 22.27188461
v 65.51390886 21.07492648 22.44085446
v 51.93034932 37.33999655 58.34344029
v 37.19667718 23.77148159 48.75057936
v 8.76044948 -10.31466853 11.94666233
v 58.43139812 3.51188937 58.68209898
v 45.87122798 19.89478618 -8.03247839
v 53.72851714 29.14577164 43.79963875
v 34.69829261 27.29891054 -0.65702898
v 37.78471425 -0.81013306 11.39331236
v 48.03813621 4.06739907 32.64154494
v 42.82593727 -8.69345479 -6.73491834
v 13.29871267 33.12752768 20.43120004
v 66.80840254 18.20403524 21.93387225
v 56.54409900 14.92978260 -5.24918642
v 20.83237655 14.83607199 16.09568670
v 60.71328372 12.38458324 52.20509693
v 45.52507028 3.87414033 15.30698128
v 18.10669899 -25.93705058 15.95131122
v 52.97601968 19.18530092 26.50910430
v 5.87654347 5.67920739 -2.02772301
v 5.84828807 -10.25395188 11.02067064
v 24.08213168 7.44699966 8.15828331
v 57.14555085 24.01370555 33.23104233
v 58.72000009 10.71000099 22.12999947
v 62.11464852 10.07703226 47.48098552
v 18.49858649 4.59868414 6.73006196
v -4.45599761 -1.77875534 3.79505451
v 48.34489524 18.03859510 35.76402739
v 37.16032580 1.53233751 -12.95273658
v 5.04247053 4.86374134 -1.32587820
v -2.49114144 20.49053274 60.24461612
v 24.41454679 -13.84179760 36.27026826
v 11.50874235 24.84718710 60.31735986
v -41.36860371 26.05409548 14.03307728
v 9.18106455 -6.58941548 5.67862811
v 34.37631577 -2.91966251 46.50645703
v 37.13403642 31.64983168 25.19543655
v 29.77802418 15.10491502 7.98042305
v -15.45639429 11.73987985 52.35671997
v 23.53194915 28.41181681 10.83036046
v 18.94436218 44.16189715 33.14677253
v 15.81361331 16.52288809 9.92462784
v 53.76002565 24.27930571 36.61005944
v 61.42732129 12.95463461 -6.80676661
v 28.14758196 44.99138147 37.42362186
v 57.08669871 8.38130433 60.02807990
v 16.23236388 40.90788215 24.28362891
v 38.70689869 0.22872479 15.34440089
v 66.99977070 21.41208202 20.88412084
v 18.66906136 28.27784419 10.34562290
v 13.83920107 34.21137109 18.71559024
v -2.86373752 -8.45737848 18.44128966
v -5.02058305 38.00665587 56.84465170
v 61.17743254 8.90270155 18.73641834
v 61.29197776 9.22753289 56.06760085
v 35.65024957 23.00223708 49.08422008
v 6.45771762 23.61621894 -0.74830541
v 47.90323973 7.59486482 55.50747737
v 14.35129438 36.04407981 22.19900675
v 44.16347668 22.71791361 -0.70289499
v 17.91140996 39.10448030 38.02168369
v 29.55177613 20.37116513 2.81673530
v 7.97969382 -1.58003252 -1.22436567
v -6.17415365 2.47480278 61.60144880
v 18.02611537 -3.30477953 47.42090404
v 54.81899902 17.75119454 26.43412910
v -6.38752105 28.17649767 0.78273640
v 57.61728808 25.45448765 26.37116797
v 61.00787222 18.30976084 23.21190760
v 42.75551811 24.56227131 11.44213043
v 17.47299358 37.28824109 27.75555849
v 31.51925653 23.46204966 -7.65547436
v 30.45804054 8.52415338 7.07135489
v -6.64782012 20.85782401 4.04294860
v 4.58471710 -6.03466015 -0.47303652
v 58.76945332 13.66610453 33.60989690
v 58.34021047 21.93887532 19.60308105
v 31.72850609 25.04361980 58.13914165
v 0.35139956 -1.21546397 53.43344808
v 75.60214400 17.53167063 19.69174668
v 55.69936335 9.17215832 59.72856283
v 46.96241394 1.30392192 6.95206551
v -17.59635471 35.93673185 10.41305251
v 15.57746436 39.72137347 22.16098271
v 33.95640850 29.16331589 12.81045657
v -0.78264967 -6.98534027 1.54301373
v -9.77552030 -9.54649784 15.49045276
v -8.68543889 3.10434797 47.37972841
v 21.59213834 -2.25021248 60.14921889
v 55.75747415 18.05748791 25.14673397
v 12.85685040 -4.94469004 37.10717708
v -11.64008304 -12.30169740 12.44843472
v 52.38873139 7.36991689 11.20822597
v 60.87490544 16.37430862 -3.78720020
v -9.15297866 24.16497096 3.33045633
v -7.96168111 32.29375184 21.52951248
v -18.87671277 26.74491890 41.90289602
v 28.05632167 0.98021515 10.04252303
v -12.14911602 5.49280504 56.61091581
v 32.01493248 16.66669361 59.06002223
v 28.38328853 -13.84022553 37.97323257
v 29.23039719 44.81593519 26.29009634
v 18.37774925 44.56041381 29.30274233
v 62.16967851 7.29131978 -5.08546690
v -12.85257936 -3.11066909 24.60825816
v -11.29379775 32.97838196 51.22030526
v 56.30203336 9.65290237 59.55540761
v 28.53461169 -15.92963189 37.48402372
v -5.25896717 35.41339189 3.29528097
v -25.39464273 29.17601541 25.89470148
v 16.62869006 -0.84470439 62.04406172
v 15.00812080 36.42977029 24.00149778
v 37.72503883 28.19844522 17.74695329
v 18.57779175 3.96703929 7.12485658
v 32.35914558 2.94753769 -3.80608626
v 76.27744973 17.98860915 18.89301650
v -1.22401258 7.40846945 2.63196207
v 61.37008592 11.01456583 53.86952683
v 32.50811994 9.52695403 59.34860930
v 45.93944922 -6.39014412 -7.33265234
v 29.18749489 28.29653025 9.05774254
v -18.80633272 26.85247548 43.73626783
v 19.63378303 7.00717699 6.57762121
v 76.49278641 17.18980260 19.09834705
v -27.86955796 28.01052295 27.64169872
v 46.92288488 35.40495411 57.38337710
v -16.31765999 29.69521284 34.20029953
v 39.13923725 15.10640513 -8.00404325
v 25.83033592 8.08710139 8.50892439
v 30.63354455 44.19749975 28.54440734
v 3.36064561 -10.50187182 14.60503601
v -6.96371309 26.72250941 1.45743752
v 59.57951769 10.10819711 58.04274604
v 43.32165048 35.61388329 56.33215234
v 14.44262266 35.64358875 22.94259891
v -9.77363810 15.10771271 57.90171400
v -10.68501547 33.73793885 51.42280459
v 29.15671468 18.57383177 59.76546556
v 14.51059338 -23.92460778 22.42411859
v 17.35484041 -4.12206119 54.46332321
v 29.35479954 12.95987424 7.85419811
v 30.57568148 21.77832834 -0.87754073
v 44.61906105 24.60677736 45.90285197
v 36.13244370 5.70052303 -6.05218718
v -18.26405339 27.67964639 41.19376466
v 3.49845481 16.13607444 -0.73168078
v 35.19153595 -0.77095785 50.75392127
v -8.79904535 0.67388464 37.45317459
v -9.91274323 36.05339304 4.39505046
v 19.53672245 26.67947114 10.33834834
v 17.47263409 -3.85408802 50.74628443
v -23.13898690 15.37989080 38.66930306
v 36.03620455 -6.78254757 25.19655414
v -14.24739696 -8.56041908 16.87497646
v 25.13882332 24.78674240 7.82956183
v 28.25151943 14.85669985 13.39400280
v 47.59893194 22.54609577 40.78429937
v 13.15892674 -1.40419125 62.50327826
v 32.69693628 26.06929094 57.65659735
v 51.40404776 17.11840555 37.30930015
v -9.57912207 3.29691870 56.14382401
v 73.82742316 17.12864265 20.29498108
v 46.80331424 13.38983700 48.01981896
v 49.46486279 17.59160683 36.34573147
v 4.11495101 25.63802339 61.15107983
v 31.68485686 6.75830524 5.20364754
v -11.72657311 -5.79811120 20.32750286
v -34.19319913 23.99441972 28.96172553
v 1.70554151 32.07069263 21.01423033
v 16.24169387 32.67199174 12.23922241
v 2.98810797 -6.64988952 -0.27513001
v 32.21716732 -3.72233219 44.78952289
v 5.07904217 -0.58020302 48.13334346
v 6.73350878 10.07961947 -2.07610568
v 11.25243679 13.62563856 61.68523803
v 42.10768640 24.94056895 -8.38330667
v 8.37877952 -2.56920769 -0.69725129
v 8.07324331 -1.96980615 52.44549736
v 39.67214003 9.72986966 -1.61969522
v 33.47426280 26.10443905 0.96099701
v 4.27495083 -2.49257521 37.35420853
v 52.93686688 4.80742333 34.68611464
v 38.64226118 30.27807921 25.47090873
v 34.92832929 9.96963214 1.38125371
v 26.67604573 13.79057951 60.51177904
v 56.56011403 33.86895359 42.39869863
v 19.97762173 -2.38314783 12.50928640
v 33.34365785 4.96859197 1.22345053
v 0.35291968 -2.03337101 56.61989376
v 22.52731286 -8.80547427 13.63872085
v 4.95959586 31.05914406 2.60558282
v 15.86101390 37.03597188 25.06729029
v 21.10184543 44.39920187 26.68640018
v 76.12102479 16.13829099 10.68136096
v 35.64171866 27.79961750 -0.97548403
v 76.40028745 18.12244952 17.26481505
v 25.78350157 -2.47941562 59.16188657
v 29.78183329 38.01950440 19.94239353
v -26.76424943 32.24434331 7.23712752
v 44.59481686 17.37205125 -10.56774240
v 43.59272495 0.53401157 -13.30254227
v -20.11028863 27.75469981 35.88316590
v 49.01822656 17.78089255 35.55095941
v 11.04391925 14.69644252 61.41931191
v 6.33824011 30.99138476 26.68724954
v 1.88879459 -11.22930087 10.35848353
v -2.59463023 22.62240089 1.36242597
v 8.76753125 -2.63670273 31.13212064
v 35.03821045 -5.14760194 44.22452301
v -6.24504127 32.76263550 20.15305497
v 6.14978932 -3.64609412 32.97191113
v 50.31830445 34.87901762 37.34374419
v -36.67693958 17.10749790 24.16623197
v 32.84932673 3.98493046 58.89718607
v 1.72162685 32.35305101 20.04442178
v -19.35533807 14.45200108 44.22249272
v 28.51652727 -1.54957722 11.28365193
v 27.98168734 15.51349275 13.37573398
v -2.69188546 3.55307688 4.06235177
v 57.36524984 14.57604486 35.95573083
v 50.54497346 15.34573361 47.67438024
v -30.42097203 30.85989319 18.72125082
v 26.69721656 27.05987170 8.98485631
v 47.33426124 27.52213739 26.32587776
v 38.33184764 22.53096923 41.67265445
v 33.16055611 -6.91398885 20.58558725
v 11.91751659 0.01426998 63.31854314
v -0.24990345 -11.05749048 13.58865760
v 32.22218156 17.28029735 -7.47211650
v 24.77455325 17.10299961 10.81449259
v 17.99943484 -10.26812010 21.35793120
v -29.41376157 31.11831658 18.72226968
v 21.93269506 12.29504030 60.35544351
v 25.10741912 6.63718861 8.31140764
v 44.60680485 22.04525657 -7.77537143
v 33.14022720 -1.45335402 49.54601452
v 41.62692651 14.66548443 47.08673432
v -10.97775437 32.07639232 39.68487307
v 33.93477574 -12.09769771 40.91896489
v 30.82696162 -4.72327881 15.06284159
v 3.01074050 32.52382204 3.17887682
v -15.97657241 3.70860891 38.65538910
v -15.63795842 10.17950755 52.12641135
v -11.97703090 -7.80033180 17.23239385
v 2.20292155 35.37530079 14.82688077
v 37.95992583 0.54911856 18.80062558
v 35.05771980 15.06690774 55.69655821
v -19.75949295 30.03071062 27.00979263
v -41.67886451 2.41223536 22.77868427
v -1.62786664 11.50199678 63.33594769
v 20.88479884 29.03893217 10.58732346
v 8.48549325 -8.66622943 16.55499078
v 31.58147261 18.81471463 -8.86923727
v 30.82159348 7.83025380 6.39711320
v 41.88969359 0.13911043 51.92743614
v -40.12446478 15.32468200 19.49302480
v 3.35032516 -2.37531890 36.63718328
v 35.53671762 -4.26425273 -8.47618282
v 54.79476973 10.22148971 58.52780119
v 36.17672250 5.28374687 57.23683536
v 28.10549177 15.23472928 13.43257725
v -1.08953414 -6.10152585 1.71987456
v 26.10820532 16.63027331 13.88630457
v 51.14316195 6.72943657 -8.01015645
v -1.29349960 -1.66507869 57.19944835
v 52.74644867 6.91708829 9.34160221
v 57.37942085 25.50080232 32.33914450
v 16.24735631 28.57762761 10.75635478
v 52.22133920 9.18461382 -4.09187376
v 49.40754920 24.90995452 20.07719129
v 7.99656380 -2.71382998 29.93805148
v 36.68982536 14.65298980 55.38459495
v -23.90493453 19.52013187 36.53214872
v 45.10946944 7.12474715 -7.01462571
v 29.88922782 25.49233660 4.67929151
v 54.97976765 17.89201796 -2.00668816
v 35.49466282 39.26961869 37.79856861
v 57.71656707 25.13074130 32.54212067
v -26.36209503 0.28434419 25.04314296
v 35.70809215 -4.58294293 -11.18569355
v 24.14470725 -5.29400259 12.82454096
v 58.01211670 21.51196077 18.60690676
v 35.53774953 10.90323552 1.32676424
v 1.60389580 22.06749097 -1.04687398
v 57.50405043 25.31545796 32.93893114
v -31.99147433 29.72082421 21.28746361
v 51.96307227 24.08134751 20.63234895
v 57.20475316 7.76177179 9.09780990
v 0.80208870 -7.99376052 19.70303245
v 2.26409989 16.02204144 -0.44274854
v 27.89205126 -3.49534722 12.73316145
v 4.06593177 -6.89478265 22.22556435
v -9.22865048 -0.50166185 5.45706600
v 42.12084040 14.51761369 -2.58647813
v 37.82383353 11.25034224 57.44061619
v 16.44068584 -3.18934955 46.75063118
v -22.37308584 -11.20756473 7.38026574
v 59.65381861 8.92150030 12.43152097
v -2.39955192 -4.82963352 23.73594604
v 26.88843757 29.21063825 10.59462596
v 40.02587125 26.17713250 49.52165112
v 28.20957825 7.97499157 8.10405705
v 11.19595487 -1.06052484 63.03272396
v 4.73620230 -0.62618952 -0.37241177
v 12.79481500 25.10601096 6.48423750
v 52.94756219 0.16932792 55.76085299
v 9.62312706 -4.35344037 33.78102928
v 48.06627706 16.60132967 42.44113341
v -11.49031613 31.06734715 28.16434950
v 12.14886364 31.73549846 16.20534249
v 31.51276335 -5.32925082 42.80297086
v -20.34325153 15.85748233 43.16160828
v 33.04706886 3.70728434 -7.68202450
v 12.29744311 -2.04836833 37.25038469
v 15.11320192 -21.60821855 20.25653049
v 7.20637525 35.93438491 9.28939134
v -5.86086605 0.68146095 57.77745321
v -3.94182280 -0.77635294 35.52028164
v 8.67739134 -0.39728489 -1.52310822
v 51.09440908 4.69904440 5.95337199
v 17.31826924 -6.32898416 23.82047288
v -11.32642105 33.51941705 49.26612228
v -8.12474638 22.09745347 3.84183903
v 21.93334885 -7.15121115 13.46745249
v 43.07264835 23.73128943 -4.91578924
v 52.85898596 15.90227708 -5.77923423
v 37.01182827 13.93989194 56.09147623
v 24.16438982 17.36642979 11.57481782
v -0.67156396 34.55377743 3.99957551
v 50.55328459 21.53961547 6.78436784
v 31.70165047 18.44017021 3.00533720
v -11.87292859 31.03250451 30.31923249
v 50.09590089 14.22276441 48.63805324
v 30.82063049 27.28766575 58.46022815
v 14.96846229 32.15756267 13.66782840
v 33.95351022 16.02264494 58.16015601
v 45.75148597 -1.41515280 -12.17794605
v 33.00608322 -1.67588913 -9.79056396
v 67.66666472 15.34846053 21.63456939
v 10.20004880 32.16351569 18.41199212
v 38.06765005 -2.45872280 47.38557339
v 21.13797329 -7.21476227 33.30285102
v 36.05288267 -4.98384982 -10.98720543
v 45.48281059 4.35108738 27.14220062
v 5.90975676 -0.44500295 47.66818136
v 32.96823427 4.31785593 2.79284292
v 21.10073343 -8.27718340 14.07712232
v 4.38462710 33.58014673 35.83427519
v -3.27331247 0.48060500 62.17835099
v 35.22236273 -2.52844533 19.50086281
v -40.37953168 4.22220537 25.04452690
v 10.22817567 23.83115701 3.12851742
v 42.23136976 -3.27159115 -13.25409766
v 15.15871938 38.70164976 20.87802812
v 19.20002699 31.79844841 10.75407676
v -6.15351740 20.10769956 4.23139241
v 14.89579957 -2.70833494 26.22057684
v 17.01295003 35.47959402 59.91289392
v 57.32470751 16.19911194 53.08470875
v 28.59937027 -14.69095796 37.76367009
v 45.43713853 -0.91395323 4.84123873
v 46.71043530 28.47206220 27.84796804
v 48.45193774 22.95291238 11.17581222
v 49.86110702 2.45386898 37.75512055
v 59.33268741 12.56968267 -5.92840742
v 14.39095195 34.11194310 17.29891822
v 9.52273048 26.87293850 3.64685594
v 31.57670423 28.36623415 6.56395592
v 63.11158091 8.65036063 52.73488164
v 55.63893542 33.34674239 53.77465859
v 19.60565895 -9.11417417 15.82144387
v 35.30189395 10.98087151 1.72113627
v -8.87836795 2.51967437 43.83575916
v 51.20093003 22.37176895 35.33420339
v 75.52935183 16.11509919 9.83737689
v 34.51451287 28.12094800 2.49779085
v 49.57826063 18.31332594 29.06607091
v 16.75242186 32.15914592 11.66343689
v 49.05584827 24.00693484 16.94526710
v 63.26588988 15.62527008 23.26743118
v 42.91807115 26.71400085 20.73179185
v -0.44675544 -10.36885101 14.94230144
v 41.62435606 15.52100759 -11.56909578
v -27.01090276 30.49777076 20.63510939
v 55.59655279 16.95507951 28.57550234
v 43.49979386 23.00159074 3.85654508
v -0.35281543 38.65054622 59.96742100
v -26.05589665 15.66966064 34.86693278
v 26.94038860 15.00453055 60.25702879
v 35.17832980 1.86576939 55.53730205
v 7.24492362 -4.60477406 31.09323792
v 7.78812263 35.08938104 40.21517932
v 30.88439442 35.72265431 55.51337451
v 47.90784046 22.90584892 9.82920267
v 28.23450975 27.41273679 59.43323672
v 59.30192396 10.97034570 57.60473758
v 23.14340696 32.13751689 60.02337486
v -5.10169100 22.52056077 2.42153136
v 66.21354818 8.70277267 18.03243719
v 2.62471661 34.84823555 15.57936613
v 46.85414582 1.89100055 35.80682725
v 22.84926549 7.70538254 8.11178144
v 27.32203715 17.09735021 8.40424281
v -10.72626002 -11.03986334 5.03799599
v 12.45076675 -3.70484241 22.82286435
v 36.51540726 36.25014052 30.40068224
v 22.75833301 10.80315094 10.93164645
v 17.99127087 38.90611231 14.21321649
v -20.73114924 -1.65470515 24.48534779
v 36.47160903 27.08387375 -6.63229404
v 18.09860580 15.98002762 60.65980718
v -6.93958579 1.54215924 60.11934951
v 54.22794446 5.13337599 59.42240357
v 14.45674617 -2.92427698 52.10211501
v 33.47855061 8.14556889 4.00706567
v 21.59166895 23.40060472 60.19619480
v 19.64510046 -1.68289896 33.04728121
v -42.24038124 2.68241158 20.28182335
v 56.59553409 14.92610201 37.26631775
v 24.36315082 45.97504809 26.20087750
v 13.01129814 32.58315101 21.50894143
v 32.32716769 7.44930794 59.40243602
v 57.59959295 15.38079418 -5.38056158
v 18.20291951 -22.36892097 30.33823520
v 44.09864172 -4.72139241 -11.52454689
v 20.50653473 0.09334073 10.19834448
v 23.33696559 -2.19536037 59.98087302
v -5.60087385 21.31737210 3.03654512
v 6.60077902 19.10118759 0.34978092
v 39.39072043 15.57526737 48.14562574
v 44.98454928 5.01012942 -10.22011414
v 25.36549605 3.21514346 9.73935332
v 33.73784572 -1.65976887 12.69090362
v -23.16281572 23.86696078 35.46776995
v 34.40269083 24.17029068 51.64837092
v 41.31793603 12.86333986 50.74269325
v -8.40870384 -5.72201470 3.11859138
v 2.58167903 34.36532244 40.60104862
v -25.65289102 1.14818232 26.55874938
v 53.41033265 28.02197263 46.27984762
v 44.90965232 -4.29160614 -11.28981728
v 41.56057164 -6.59644837 -0.54532604
v 13.14528473 -2.65416084 52.41756886
v 24.87212047 23.93300831 7.52120651
v 49.72115532 6.43248204 26.97773278
v 7.93955196 27.49169804 2.14959099
v -14.77318443 -12.78333273 8.18129722
v 17.85115898 -7.50151649 22.13446610
v 76.10399276 13.01652100 17.43915491
v 56.59765005 26.41052380 35.33273935
v 34.44328532 16.14715159 51.22268572
v -2.13582790 -9.80312657 15.40824026
v 64.67617303 8.81608762 16.43685624
v 46.09254748 40.21745920 53.33546922
v 38.96296397 -3.72813619 -12.91628368
v -13.74423318 -10.67130361 5.53939631
v 35.00634804 28.97619456 10.54810453
v 26.24665387 -5.61921159 13.63667473
v 48.44643548 2.57410412 36.13068536
v -1.65557454 -8.78455210 1.66016736
v 40.22614285 -2.30183662 30.47509864
v 21.19208872 13.91918585 16.51115343
v -8.31894949 0.13191023 5.40607795
v 21.49730735 0.44721103 10.17995551
v 41.29341245 3.71688697 53.90432850
v -25.18558688 29.84256484 22.97469415
v -10.87013725 31.32038936 25.81653930
v 45.35487667 25.85405484 20.56376263
v 0.89192449 32.34340623 20.37151344
v -20.60891315 31.11684136 22.24147506
v 4.19141026 -5.77384280 -0.73294324
v 18.72169040 10.31071600 8.99739936
v 1.20261661 15.58714453 -0.07055949
v 42.91817546 1.77344400 13.38559575
v -27.70887502 30.98651953 19.63176578
v 32.39483759 2.91355862 -3.29181412
v 23.39796349 -10.78954153 35.85749492
v 38.26469555 9.92950890 -1.16847188
v 33.76723081 16.49393514 -6.92165317
v -21.93148248 30.28721176 4.32397332
v 41.04937613 15.23452997 -11.19105425
v 28.83692272 23.71167019 4.58538393
v -9.09684785 34.97603163 13.11180182
v 57.99289420 12.86497805 -4.70267376
v 41.06659442 38.48263249 49.22585189
v 37.75639087 6.55616121 -5.91802923
v -8.87973513 28.90483476 1.11663772
v -26.16536245 31.84834868 18.18166487
v 49.29089174 17.59758033 40.20486400
v 32.59342536 36.70468926 52.33976617
v 33.58517587 17.22616516 1.11112627
v 32.45007992 1.57077040 -4.30138549
v -8.80953018 2.77839485 55.13527989
v 48.61718789 3.74989025 9.69219021
v 53.90632898 3.56799597 0.85718505
v 38.19073364 14.47152160 54.17279527
v 25.28189681 -15.38888738 17.05881394
v 36.25528514 -0.23216098 5.84277418
v 24.85663071 2.96197832 9.88566037
v 4.34292061 7.45629426 -1.25014363
v -0.11663998 -10.93817409 2.95796432
v 55.17652258 18.38163100 -1.37345726
v 45.25787756 -7.37216277 -6.75885240
v 28.71070616 27.89299190 59.13902074
v 31.35899082 -6.52169902 17.51960814
v 36.17848456 31.71036765 23.72216433
v 34.30321068 36.49517149 52.12156847
v 20.01302689 -17.05681160 30.27011268
v 10.89564059 -36.93641350 18.26615818
v 34.12958980 23.91194738 52.51865834
v 17.62345061 21.97078988 10.23383625
v 38.01210225 0.60938922 18.12439226
v 11.58719789 -4.68562637 20.99682018
v 17.41906628 39.28176686 30.95314279
v 17.67227426 14.90826532 13.37688789
v 19.51152273 -5.10197459 14.88041691
v 47.76703566 -1.77653227 -8.87488015
v -39.13220391 3.44071165 25.99692345
v 36.32959351 31.00572899 22.93846197
v 46.26706988 22.05569111 2.95001199
v 54.63491753 5.37265977 35.25950015
v 21.65397070 -4.03045770 51.62917450
v 75.75626671 12.60276977 16.53491519
v 39.54649717 -7.71311577 -8.83825403
v 55.71665615 31.19283170 40.28122500
v 65.26841968 17.62585714 22.25855924
v 9.51007660 24.25000444 2.26995279
v -27.66100876 32.06451982 8.20535049
v 34.09423679 33.04316103 21.57784626
v 26.10292099 -27.83936448 37.07815334
v -15.52581415 8.51315260 50.95290393
v -28.49255688 8.58854596 34.50630233
v 48.65526408 5.25214570 12.23158278
v -1.51387299 -11.19359490 13.42744846
v -8.55568796 33.17829594 17.95862801
v -1.73454056 36.41273826 46.88807577
v 3.18318815 -0.89133257 50.71751773
v 5.06508304 -8.10924917 18.70835759
v -15.65231942 30.13240173 32.85862133
v 30.89086711 -10.48505493 20.13926394
v 26.42389573 41.71805829 40.35564885
v 6.38084579 36.63909063 44.58414018
v 6.66846661 16.45700075 -0.38574994
v -9.25786421 -6.23419229 3.25215748
v 53.29155549 2.23062048 58.39089304
v 53.57261747 3.91579466 37.21264005
v 68.09982657 21.16110362 19.74513568
v 7.82307982 -10.11883374 15.30351583
v 22.58169651 -7.23116798 13.33005168
v -37.59072348 24.41548742 26.91306174
v -25.13150685 17.14655943 35.40301695
v 2.09726277 -7.09218392 0.04815277
v 48.74308780 7.80269084 -6.76865736
v 32.85576403 -3.59271979 45.21436244
v 64.43320960 21.80042490 22.23723568
v 45.01284659 1.52886927 34.09438208
v 56.17262796 17.55500212 26.39202960
v 33.87369215 -2.61147344 15.76761343
v 29.14606221 -0.21500041 10.20022389
v 42.82054305 -8.41040537 -2.69120187
v 3.36197484 -0.40423998 0.28339255
v -21.01660520 23.70410785 39.96160626
v 40.71717337 3.95594258 -10.45781653
v 27.27368847 11.36525720 12.81541772
v 57.87551403 37.34951466 47.71315306
v 5.61778666 6.86319917 -2.01192172
v -3.06668039 4.44794400 62.51867115
v 36.64941341 19.03001778 -14.04054277
v -11.72979828 24.76156503 55.63581362
v 32.05798939 0.81881834 -7.25485245
v 20.94969340 -14.90526181 14.83640913
v 27.32663415 -5.54001471 14.10667505
v 46.92301527 -3.61353601 -8.82245321
v 59.13559347 11.69115491 -5.24182944
v -15.90884291 29.83511426 34.34177116
v 41.62747785 1.45313551 28.53260189
v 35.63508019 21.05380967 40.10230675
v 52.86298692 16.91522449 39.31147978
v -18.79967190 26.65755525 44.56634074
v 4.58352594 -2.51429132 35.02687812
v 42.57407039 -8.14761780 -7.41384411
v 6.68216962 -1.71329034 52.73451284
v 34.61946920 25.07069334 56.02410436
v 35.06666422 24.75509979 51.37468129
v 43.23977605 23.62256683 6.94954814
v 38.28006238 -1.38614909 25.36827885
v 39.97534141 29.03613076 24.36178736
v -15.67975432 32.57586434 18.96099560
v 22.78011665 30.58610484 60.12345105
v 64.57021832 9.89991799 22.02047780
v -14.99906275 27.90468745 2.93497602
v -41.83477163 25.02612211 14.94956296
v 63.24414909 20.80522291 23.81293289
v -10.20298805 3.73816723 56.74705282
v 49.70067367 19.45403218 -2.69551086
v 21.97544277 -3.85426031 52.72955820
v -8.05436261 21.60543762 4.13332693
v 15.15805256 15.28806798 60.69031730
v 20.09797096 16.42672345 14.49305005
v 62.93487549 9.26958863 21.43223397
v 12.37076335 -31.89446032 26.25848912
v 11.69947721 30.69385514 12.91540079
v -0.73603186 0.21468774 63.08837980
v 25.10844544 13.87962792 60.47765911
v 3.49202356 34.25881639 39.37622160
v 52.13703960 16.94791205 41.32066667
v -2.38010078 -8.20847601 19.26279999
v 53.92569676 27.72034332 51.14848167
v 18.78803410 -24.47650954 31.53882176
v 31.83987364 26.26641840 58.10793489
v 56.82202056 34.50185061 45.15491426
v 27.84004807 15.69144242 12.89191376
v 4.85459156 -5.33192232 21.82117291
v 32.36339241 8.60055909 5.67067508
v 2.70233024 21.17194980 -1.24381285
v 38.66894543 0.64504694 16.44185930
v 10.03155112 32.14040026 16.46719128
v -0.91454509 27.71226875 -1.28488883
v -7.49475230 21.28165960 4.13178885
v -10.25903039 31.84078261 22.99912646
v 42.28418693 -8.96658190 -6.81212312
v 32.31564164 23.76178838 -4.05645836
v 40.96409306 5.17260795 53.82099003
v 48.40805009 1.70197664 38.07771578
v 7.09194504 -3.40470509 36.10693291
v 5.36922365 -1.17086887 -0.79861120
v 29.66244705 18.21975037 6.05064118
v 7.10836565 30.74154258 4.27583326
v 57.14901537 16.74755476 28.74425799
v 34.24520791 6.65970333 -0.22550400
v 16.78784750 -3.66273127 50.03239214
v -1.68526953 -10.41535567 14.39469401
v 53.83295193 28.94876711 33.16167369
v 33.61793980 17.17145182 -8.48905835
v 5.70978271 -2.00375682 53.64323780
v -27.20406093 30.02722561 22.03970216
v 13.56091630 42.22534224 51.45822465
v -12.98343204 -6.91086380 18.69234443
v 64.89714235 5.71890082 49.50068519
v 58.12454596 24.78303760 31.38731420
v 44.68724877 1.57919072 10.16669348
v -1.01825607 34.29797664 15.96338861
v 58.06618184 25.13115108 26.15876496
v 40.55460542 28.85402367 24.16405268
v -27.48569474 5.60569670 31.84675053
v 8.51058029 -10.19690465 14.89653438
v 1.28859596 -0.32024077 63.40666115
v 31.23009577 15.86890593 59.26368013
v -2.59424397 36.00179031 11.28561515
v 3.50797083 -7.71759218 20.08695900
v 32.47593343 19.30119470 -10.48497297
v 4.56937822 2.72000046 65.05636871
v 29.36624549 6.23698626 59.59944054
v 20.32470517 -9.47207119 30.63311242
v 66.91296399 9.87647288 2.19375268
v 44.37244311 -1.17554551 42.45770723
v 14.66137078 -23.89070764 17.15573668
v 15.80461301 36.28559411 15.60311951
v 54.11982909 16.33486524 34.03685987
v 3.02249705 -4.67557088 -0.17861332
v 32.40548447 4.85517364 4.09617042
v 27.02617645 12.21853681 14.35244083
v -6.00710278 36.95773333 56.44084886
v -41.48094356 4.47758008 23.54037389
v 15.82436077 33.85276720 14.73641768
v 26.35819092 -27.04506740 37.25469857
v 45.62113807 21.81313373 0.75473834
v 32.07804263 7.84466788 59.25659463
v 25.31250753 31.53903782 59.91240218
v 12.47755438 -2.22605723 47.79528826
v 7.32063735 -3.67656862 32.96143934
v 27.80893818 20.15106566 59.95222554
v 24.31402542 37.45857254 58.54216218
v -19.65105534 29.04308401 3.95320356
v 36.21941432 5.21817012 -7.52586685
v 60.83083153 4.06707404 58.39977413
v 5.17507410 -5.01637347 -0.93403429
v 41.73583537 16.00694656 -12.08520308
v 45.68523914 4.66723321 -10.62994916
v 0.50022290 -10.53570583 14.43196833
v 10.33411454 -1.37837534 63.13814223
v 58.13997984 14.15149495 -5.43766655
v 12.21917197 6.11325121 63.22523952
v 33.86315331 13.81881442 4.95353574
v 56.72578141 26.18421614 33.83249789
v 56.03192374 27.39075199 37.11768612
v -7.85599090 1.68890448 57.88825825
v 29.02476490 18.51945929 6.00089040
v 9.22672916 6.62601832 -2.94751418
v 17.73986034 -3.39612039 34.83907133
v -15.29651042 4.94038360 41.85183719
v 36.57357767 -0.20536353 -13.84241227
v 7.54286721 -7.12571014 4.07416187
v -11.00972481 -13.32934480 8.89177062
v -0.28718705 33.91214460 2.95293261
v 36.85262799 26.75192989 -7.55172316
v 35.83455831 -1.58388168 -2.68665096
v 13.58652674 -26.87591128 24.73461255
v 76.09568536 17.24364981 13.15561403
v 23.58734421 -18.59055832 34.52786431
v -7.38146808 1.44849985 59.08674374
v -12.50353642 31.27390519 36.55135632
v 34.14523974 26.69681050 -1.54717348
v 33.75798091 -2.80058524 -9.69788991
v 17.40425080 40.09487107 30.57004139
v 2.88905879 -10.69148723 14.51976039
v 27.67152898 -20.70897818 36.99694201
v 49.73908886 -0.19638448 52.00686306
v 40.06668180 30.97352013 27.70253271
v 30.65923788 26.25866234 58.49462748
v 50.47927424 37.97614947 58.36903676
v -10.90355404 -7.43038021 3.88436043
v 38.90096024 1.18742208 17.80666783
v -15.23757447 29.83652242 2.29660538
v 21.32637426 2.26382609 9.46914777
v 36.76846623 -11.03731338 36.40101478
v 32.02073276 30.07438965 13.94238696
v 28.45193446 14.43864685 10.46361960
v -5.74090611 31.71579167 27.94337273
v 56.28017336 14.92804941 38.64778578
v 5.55782951 -8.79397243 17.51769707
v -7.54401460 36.06831655 4.24205652
v 27.98352391 9.13734362 8.48832633
v 64.49384242 9.18907952 21.19443752
v 11.48901228 30.27824499 9.95797291
v 59.11479145 18.28784309 23.83983508
v 44.68142614 22.33714424 -4.56524361
v 22.24447951 -3.33981239 41.98843241
v 39.29236531 -8.18162225 -4.93204268
v 14.81342409 35.65486893 17.98841357
v -1.54271862 0.16875775 44.96973380
v 56.99459463 24.73662235 34.45761278
v 34.73320603 -2.65797018 -6.93154102
v -4.63960692 6.76948484 62.90700287
v 18.73851381 -0.42337601 33.02927688
v 20.16638219 7.54050398 6.85203448
v 9.43730585 24.89710972 2.56609754
v 39.56858814 10.20920090 54.56406996
v 51.78567022 8.13778304 26.23706125
v 20.15347406 41.91573709 36.70971096
v 15.34231566 -2.40641390 42.59236157
v 36.35650501 9.24801268 -0.94013009
v -4.48376220 33.54093060 40.43589532
v 23.35087955 10.84923837 60.09751558
v -17.13645458 28.52303907 43.41677204
v 18.63067225 1.34779024 8.78717843
v 60.66885963 16.86311513 -2.51721335
v 2.63020140 2.17221165 64.47795033
v 15.03716502 11.11891121 61.18948758
v -25.95407702 -7.84379151 6.45158673
v 2.37313565 32.67437592 30.96462600
v 42.43166000 -0.06116557 32.19920397
v 46.73082381 38.63818571 57.11309239
v 53.59825492 16.54809155 37.83043474
v 1.26397004 11.16864290 0.07360973
v 41.28352925 24.72416312 -1.07397593
v 4.51694429 35.41715071 6.82459399
v 34.25434232 16.63239114 -7.87489023
v 15.82206599 35.74227914 15.72075114
v 16.19236730 -5.26320841 22.09608071
v 40.74427858 14.99529369 47.47278243
v -4.32693725 2.88411719 4.82092146
v 18.78015697 42.59053245 34.67345238
v 49.15425554 3.58923362 8.50826874
v -8.02582689 31.87876567 33.71440247
v 15.61292168 35.95003486 16.36073925
v 20.11063509 40.27896002 18.85432750
v 27.04054303 -5.18918736 13.64799589
v -5.59445005 -6.00871909 2.43869331
v 13.00558634 -4.97911219 18.44686829
v 37.65862435 -8.37572198 31.01057932
v 5.56343049 -1.09099841 50.66549778
v -39.49213028 25.53988807 24.60078709
v 23.08898792 19.13638599 10.17138921
v -42.38871858 25.41150525 17.46002026
v 55.46191335 23.52046967 21.62194252
v 8.05581361 -6.68146415 4.15511662
v 48.99712652 11.58093009 52.45174095
v 31.48816526 27.21580677 4.02408000
v -18.18482392 36.29408777 8.17606598
v 12.28755992 30.97200394 24.38835427
v 14.83352762 32.50983730 30.37102707
v 69.36591864 19.58795451 21.51324973
v 26.01662278 1.12986995 10.44096798
v 32.74895996 2.27181381 -0.35246566
v 37.65241802 15.32706525 -5.80505794
v 16.70159772 -20.17309889 16.63729362
v 36.97471693 21.98332921 40.71883112
v 13.98115046 -0.79509994 34.47887301
v 59.08376724 24.78328347 27.39067003
v 17.01554656 -16.68808796 22.23239653
v 57.09845200 14.55600932 -5.05042635
v 61.62322685 10.43134741 -6.73289178
v 30.58878146 21.18742652 -0.85000100
v -5.53537207 10.57582069 62.43861467
v 37.59082034 -5.57650160 -5.93738724
v 48.14558104 2.61255004 7.84780364
v 12.60260120 -34.32140127 27.13144384
v -41.79988801 6.37967046 22.19064906
v 39.87817094 -7.53627717 -1.71986839
v 55.94542995 14.88519367 41.53053835
v -22.11501263 8.99242144 39.39885646
v -17.88098179 26.01768263 46.73764110
v 42.33067110 15.68938419 -11.45880856
v -13.61299306 5.09220827 44.81094331
v 52.16936395 33.22165459 36.00096703
v -18.23781803 -1.99469086 25.32282472
v 30.48396297 44.96711493 34.20238569
v 28.80414575 11.73579134 8.60797521
v 41.70559719 24.13892001 6.85466034
v -3.29521671 -1.13734021 58.37194249
v 8.16802029 -2.73404643 30.57864122
v 22.57084101 -17.70812646 33.93357992
v 18.94529909 -7.90102873 27.61114575
v 60.27384847 5.45740826 -4.67100414
v 24.31727760 17.99251698 60.51063165
v 29.66139093 -0.38921236 10.27557533
v 33.50710869 -19.21066642 37.33183816
v 50.85382983 4.44571953 5.39622642
v 28.73579971 26.84182115 59.43354219
v 34.89940241 16.10414125 50.66925287
v 30.59604019 19.45474930 -0.32999078
v -22.64515124 18.02201569 38.87821734
v 47.82887548 3.01762833 9.46941599
v 65.15207142 14.07746226 23.24021608
v 47.84685001 4.60768398 30.33193573
v 31.97396919 29.04031239 9.02452227
v -4.27657925 35.04105285 3.04728188
v -2.20757187 32.12070465 31.25578538
v 39.81202841 7.08216662 -6.08157599
v 35.02076119 25.55564791 -9.80640855
v 46.96967080 23.20112661 10.17812919
v 25.69769323 25.04117601 7.66898412
v 37.45058924 -3.08426935 -13.45115155
v 27.69791707 19.53416504 5.73534658
v -28.40982005 18.90262589 30.71837500
v 12.55742181 -27.92308480 19.26258393
v 59.18937922 14.71338421 52.67099664
v -32.76227415 25.09596199 29.25127186
v 58.67042765 15.45290370 53.16830799
v 28.78514491 4.94999113 7.70612247
v 7.08120177 36.94628924 44.64295506
v -0.67481823 -9.02714860 1.25335099
v -5.37736947 3.87990754 62.02062219
v 48.06770384 36.77503392 39.94178399
v 68.88830662 20.46151832 20.89953236
v -2.73766019 33.80582482 16.87475480
v 27.48325653 10.39311942 59.80316550
v -28.62395905 4.21009678 29.30087224
v -20.59115097 10.22989023 41.85106605
v 12.77676411 -28.29152718 21.85847610
v 19.40020919 40.14102370 37.77700663
v 52.37607285 18.47518608 26.81314759
v 31.18254244 18.56034435 59.33966860
v 72.84098119 10.88415179 16.63811505
v 47.92001843 2.39347317 36.01033241
v 23.05601723 -16.38079993 34.64104608
v 59.21785161 10.50198916 36.15524992
v 59.23374370 14.51732311 30.97064234
v 49.79386926 38.19172457 58.18053335
v -11.45767979 32.54224360 52.26685852
v -22.02783525 29.29085679 26.56804956
v 11.06803585 0.43319768 -0.45587387
v 14.98122886 14.49872088 60.69260091
v 27.84918249 -5.89822000 14.53794260
v -6.53836504 1.43264374 54.02056500
v 9.38174315 -6.54270733 19.68520321
v 17.81322248 -7.40211690 21.25039883
v 2.37809122 4.43132175 64.74438310
v 24.90094863 -9.24655888 14.28839564
v 58.98774043 22.10826427 19.95587163
v 25.92199109 13.55236582 60.52435935
v 4.45828168 18.02107133 -0.21941053
v 48.35020751 -0.29627804 0.37606736
v 13.94765824 33.86674076 17.46462844
v -6.53833710 37.47090697 54.30639535
v 45.01390457 26.63402818 48.46345261
v 35.24902835 -2.68030073 19.83807608
v 6.35237852 34.06526521 6.39059069
v -25.54805949 23.65628257 34.11398083
v -11.88456081 5.31728147 54.85857278
v 35.61445698 36.76631302 29.47307378
v 51.04241148 33.79432112 36.18841618
v 16.16671681 -0.85627229 28.74101326
v 58.53611976 14.55925126 32.51838312
v -11.39678992 32.61049464 46.20749503
v 35.26803479 26.63665265 -7.16132391
v 59.17743966 1.54466589 47.28130624
v 31.19610250 35.94460338 54.54614758
v 58.18311125 24.44338240 31.45336360
v -19.36716586 17.42100716 44.96769607
v 62.41925806 8.93837027 15.55900089
v 46.81839794 -4.62273974 -4.01052041
v 17.24831015 38.54073957 14.16908763
v 42.50966385 14.53032624 46.94087058
v 31.72256052 34.95614603 54.91765961
v 33.11328962 25.17966740 0.29729094
v 25.10224469 26.91624127 9.75379348
v 28.37274596 26.69640258 59.55134332
v 51.76075548 4.42875503 58.78124759
v -7.32134562 32.73831308 39.27672654
v 57.50698224 20.91114223 16.94908924
v 4.48713871 -0.01195620 64.23392147
v 57.88834020 24.28530529 32.24326298
v -28.38353254 -5.10221347 19.03357729
v 60.64318866 20.36859654 24.62161891
v 65.05762041 18.56850833 22.49642462
v 68.04797053 19.02490854 22.07637206
v 43.47961023 10.81937272 51.02245137
v -24.03225005 28.83748151 26.40293539
v 6.41737925 -4.95589897 29.68857810
v 26.91592649 10.80496050 59.85158309
v 49.52947050 4.73138969 10.13315655
v 48.63871634 21.97862230 37.23802045
v 7.46920239 11.76715549 62.41467223
v 9.81263351 -9.10514221 15.33940341
v 40.63721746 24.60081875 3.64589412
v 5.04095247 -2.99158203 -1.11200614
v 47.43894190 3.50145879 33.33434835
v 2.37686397 -5.96313970 0.07241966
v -22.89534919 31.19187988 20.77141032
v -5.71102789 0.55178889 56.63772672
v -36.64538637 14.96630069 22.56514691
v 23.05691503 30.36940098 10.68198867
v 51.33944377 3.07729468 37.59135678
v 21.63599990 17.76781678 13.71354051
v 36.83578223 -0.73303864 -14.03857768
v 15.19840211 38.57046366 18.74768734
v 17.15796441 42.65339673 26.51159652
v 54.11639437 15.98669775 42.20924154
v 1.65811856 -1.89011265 54.62230742
v -21.34507708 -8.90460610 6.08497486
v 25.52040108 23.33842218 6.99850265
v -8.44977144 3.03038000 47.91992158
v -16.44232310 5.73639153 42.15131700
v -39.28985819 29.69801053 16.41754247
v 21.09410428 6.66174525 7.24018458
v -16.05294831 4.74034762 40.52837566
v 30.57294339 11.03491616 7.35514751
v 40.39543495 33.02896023 30.56065366
v 42.84162819 23.40983227 4.78910375
v 45.89945450 1.24928169 8.39228556
v 27.19241381 16.02343842 11.88171282
v 32.42563084 14.24000133 59.30474028
v 41.90469533 32.87245706 32.66742453
v 5.83330169 -7.44911423 20.31358331
v 31.54708073 34.35608372 55.71839586
v 54.16834727 6.80682249 32.73792192
v 16.85088314 -3.63123510 48.56376722
v 39.41331059 -1.10677991 9.50776041
v 28.69993635 12.52236404 59.68899280
v 31.85408562 29.93270755 12.87180185
v -3.43396282 0.38985934 50.67592859
v 38.97711635 13.12377490 54.55136299
v 0.70685166 -5.77525003 25.59287287
v -26.68091841 27.10931934 29.78407405
v -15.62009007 13.10153678 51.92318931
v 58.98261815 8.81127734 59.40460041
v 24.84351024 -4.34274971 12.47000787
v -13.43859732 11.16426382 56.78526312
v 26.07393079 36.26281023 15.11390507
v 39.27188367 -5.76145621 37.11755946
v 16.38070680 38.77522051 15.34319110
v 37.22562268 38.00803423 48.82939532
v 27.18731202 28.35446224 9.78913903
v 4.87372605 -8.38936958 18.11759546
v 41.91717505 18.56023446 -12.93708663
v 7.45946076 22.72092924 0.04940222
v 16.59698226 -3.77047202 26.35918371
v -32.26430714 25.84376372 28.38567272
v 12.73581106 -2.29025050 49.85943809
v 51.21733993 7.17756106 27.65018865
v 29.73906510 29.54066359 10.48992574
v -5.91189740 1.26977242 43.63422841
v 34.24439579 16.99868031 -8.85822345
v 56.10660836 5.28156105 5.01986407
v 48.28080535 4.89118043 -9.99893434
v 36.18327901 -2.54726131 21.72382548
v 25.81831999 16.81963168 10.26256289
v 35.44833884 16.27472043 -8.59342143
v -37.90663555 1.74314983 25.45222081
v 58.51250142 12.67945953 43.70474070
v -36.12908348 24.24459532 28.01575512
v -8.85010045 31.71724454 32.98725188
v 15.33100568 -0.69898664 28.72944996
v 36.95458919 -1.36626861 -13.97900004
v 33.06305408 2.99180509 -9.19507165
v -14.70078435 33.11965242 17.44563878
v 60.21609157 6.14015060 -5.23498934
v 19.65159923 -8.23400542 15.56627359
v 61.04722992 22.41433971 21.89289220
v -17.53160544 3.18641891 36.30615771
v 13.46093696 -0.71602099 32.45821223
v 32.27612376 16.15541056 6.38425257
v -20.10289393 28.06485631 34.62385014
v 13.58603779 17.10724644 7.26782205
v 38.59183937 14.33641650 0.66617085
v -30.59309348 28.66822854 24.54854548
v -39.57048804 8.53704009 24.51248839
v -22.34269865 35.27055681 11.33690588
v 43.89030486 1.71984080 11.93776075
v 27.26499550 43.83387044 38.46503049
v 27.73539349 22.55287953 59.52433497
v 58.01744014 25.09358153 27.07144432
v 22.81519212 16.24825038 15.70224762
v 1.75745646 20.15906759 -0.78555982
v 10.61387081 -2.41272524 40.75685143
v 36.46979854 16.06700383 50.15272275
v 40.60400277 26.41796321 10.19021403
v -5.77653851 -12.42654398 4.85679740
v -3.45950969 17.93342456 3.33216111
v 33.16552937 -10.01800131 22.90091664
v 28.72232348 13.13686278 8.81986134
v 3.43062147 20.91382071 -1.26416411
v 12.03619782 25.35827085 60.26438996
v -14.81096726 27.24116109 3.28826718
v 40.80988094 -2.60493346 44.51287910
v 21.10600844 14.23075702 16.47959463
v -10.99761203 4.52294946 56.02837354
v 41.34356230 2.76947580 19.65112612
v 49.50669408 1.35264278 -9.27155931
v 41.99337587 -0.65661111 32.60354325
v 41.50008783 10.61751880 51.94767565
v -29.96608801 29.86892872 22.19381742
v 2.47166376 -8.03992338 0.49816957
v 35.79465300 35.29319540 26.81445517
v 24.82231520 -6.89871190 13.11735623
v -24.10667948 34.75205600 9.97001212
v 62.50386685 5.15166484 -0.80784963
v 9.04724002 -9.41773225 15.72289877
v 3.51734948 -10.80889441 9.90212988
v -12.71458995 12.25560810 57.19090253
v 42.87260771 -3.59486672 -12.73380872
v 45.66129297 -7.02788215 -5.62312268
v -7.27894949 -10.61631553 3.68223642
v 7.94747006 -7.02686701 20.11419088
v 4.35162755 -5.37702395 -0.87006582
v 9.78785101 32.28969872 17.86722429
v 76.79695636 17.79684424 17.45124906
v 27.71703340 29.77878787 11.23737264
v 37.10613772 -4.73809242 -5.50153200
v 18.39508303 -17.75707118 27.93124691
v 32.13839978 7.86781032 5.57656307
v 14.04779032 -25.39163269 23.45426939
v 53.57138813 41.16281494 48.47885296
v 9.80473123 -4.62290412 36.57183051
v 31.08662926 -10.01092140 20.25086991
v -30.46353161 20.90217732 29.91121076
v 38.00692782 -3.83944879 44.75929961
v 39.28375244 11.47217490 54.96783182
v -4.50540148 2.43252027 4.90193442
v 22.18844742 2.47124908 61.33607775
v 35.62178090 27.13895962 0.93827117
v 32.93175250 19.67247389 43.63066331
v -19.54829879 30.65324388 24.50023219
v 57.11190030 16.39918424 52.53064632
v 67.94831902 17.44337752 21.70294896
v 23.13892730 42.42105410 38.51756081
v 57.68112466 16.16797037 52.73139849
v 23.76418374 -14.56802804 35.52993387
v 35.51894054 7.26286694 -1.84857030
v -7.68560451 -10.89990139 13.75770196
v 21.86738886 17.35792868 14.33937065
v 27.41399594 11.65677700 59.90184471
v -39.62967917 5.66816330 25.79774335
v 18.01212691 5.71608683 6.07042853
v -22.36950584 -9.97954421 6.51484774
v -0.56559499 2.28580623 63.31565976
v 32.39817545 17.22243428 -3.61392088
v 31.10313602 8.87862127 59.22562256
v 43.39644313 14.50215187 -8.13245494
v 33.01560506 18.97276752 49.13295433
v -12.27228902 32.92339668 17.70768501
v -0.98585640 -11.20008994 3.10579315
v 1.32539752 -4.87593981 24.58359674
v 27.16156282 -17.55366661 36.57767177
v -28.52889150 -7.55385216 17.43342169
v -5.78935537 22.09570445 2.82409205
v -0.93051681 32.54187480 34.09853950
v 52.44029686 24.54728819 22.60154113
v -30.61931767 11.50280330 33.57383609
v 51.06088147 5.21084853 8.04015528
v -10.32658573 32.70746768 43.04983467
v 47.46725410 7.25285755 -7.48851290
v 40.54410756 -1.96107756 30.95802106
v 3.01305111 5.43073332 64.68655169
v 25.06359853 10.21153666 59.93559211
v -14.65699263 5.07341838 43.00095141
v 33.67124498 1.14084128 7.08290469
v 38.81247342 -4.97955550 0.27701104
v 61.40717119 16.16310328 23.88935350
v -2.56294664 4.21473943 3.94617999
v 18.20730418 -3.85621283 52.51444131
v 27.66093984 28.43249217 59.43566188
v 38.57286274 -5.04498603 41.63784161
v 43.20751503 -4.37783170 -12.06789631
v 33.48730132 20.68166249 49.61354658
v 20.37860826 11.75488345 13.18072155
v 23.18831347 -2.12240475 11.58777438
v 27.06573904 -0.50418882 11.03110611
v 42.67541692 -3.75425839 -12.53901515
v 31.06889315 -15.58211260 40.05081207
v -21.89936303 6.53285300 36.87603772
v -13.74755614 30.78550473 32.60318190
v 32.59215131 0.21737594 -5.78187220
v 35.63643247 6.93687331 -2.68185837
v 24.64370616 17.61700772 9.59986914
v 22.73004688 17.69090258 13.68955150
v -19.34648119 29.14533019 3.82880564
v 16.72645472 41.46540910 26.48375928
v 24.73897673 5.11195930 8.83525610
v 29.18886580 -2.34117545 48.34566638
v -8.98306724 22.45135233 3.96143785
v 9.48008522 30.77732213 27.62092836
v 8.47058650 21.07765339 0.58832683
v 20.74882202 29.71714176 10.44953987
v 55.88106439 0.58661244 56.93014711
v 51.20794848 17.04694517 42.21890494
v 1.46218820 16.89935476 -0.03680981
v 40.05755857 -8.45195912 -3.18442425
v 33.00202265 -0.33426133 -10.84634103
v -23.33392017 29.13168073 25.70320107
v 28.88320573 -7.02435337 15.76633751
v 52.94681713 18.40543933 26.51220001
v 46.90260813 4.54359548 28.44976261
v -41.35799035 26.98007599 14.68221378
v 42.92447492 17.95889437 -12.01507170
v 16.86460525 8.79908446 60.94465405
v 39.72215578 8.77272803 53.87884006
v -23.07827957 5.46127046 34.26908329
v 58.59350413 24.96403642 28.46544608
v 44.85409334 39.74747658 52.19747126
v 69.50879842 17.56433398 21.51007950
v 34.42714736 12.72730902 58.42134729
v 23.16588722 -12.16176525 35.65229848
v -19.68534850 17.95289665 44.75601763
v 44.37724128 14.04787879 47.22344130
v -15.99226706 25.88883974 49.76636544
v 28.90849300 -0.50567772 59.68368798
v 18.92475598 44.47687045 32.30410069
v 40.35830498 9.33217537 52.97099799
v 6.85282564 -3.31892562 -1.15338562
v 52.58721113 30.10911122 33.13384578
v 33.92184153 1.11949560 -11.73718832
v 22.73526043 47.19879478 29.88833189
v -6.67662220 -11.43057831 4.04133275
v 32.63937309 1.96811697 -1.04385207
v 37.72193193 -6.67294720 -9.43183806
v 76.94882154 16.02928527 12.32403703
v -2.31802789 -4.53005405 24.46484752
v 32.38291666 1.86639978 -2.78970320
v -7.73207378 -2.74056150 26.74973197
v 52.59161815 41.32871330 55.16140535
v -3.52530112 5.09094633 4.43080952
v -21.45611495 4.45743464 33.99803117
v -19.17535439 -9.08724498 16.85678959
v 38.77439722 2.44364771 -12.19167374
v 31.35303408 -10.70029568 21.28749713
v 20.71360685 -3.18454392 12.77582161
v 40.94813764 25.82377940 8.38468224
v 46.63010687 2.27284478 9.16444603
v 53.78822610 8.57561640 59.34283882
v -1.52945821 -9.68760811 1.66908361
v 47.64944687 30.07901274 52.04239115
v -41.29569232 25.43943748 22.62112312
v 63.09329718 20.09109780 17.31479913
v 43.35756227 -8.27375520 -2.95045646
v 18.04542355 -10.58345661 22.88035490
v 29.17486057 -4.09790780 13.56759202
v -28.34094316 31.15162998 18.75606738
v 1.03522639 21.54844441 -0.58846868
v 5.12264064 -4.84858966 22.70070277
v -25.10243841 -1.03128701 23.98582175
v 75.70493221 15.93090221 9.95899085
v 17.98352599 -4.68862895 27.72348747
v 39.37581927 -6.73685223 -1.58945378
v 7.10314885 30.26643582 3.66487005
v 34.33377668 17.76263118 56.86846748
v 52.21525580 3.84911965 36.20142490
v -9.96244326 3.56639293 57.27675557
v -8.46612453 -0.15409842 35.36419198
v 53.09017375 20.46089992 6.57008961
v -18.86183582 9.51809343 44.18445006
v 20.94471827 -2.80623371 59.85870585
v -22.04884775 29.59008701 25.99454485
v -5.68590965 2.72207800 61.88428029
v 66.97596610 14.91328981 21.94199897
v -22.93635346 31.66108206 19.88409832
v 63.04015219 13.05197552 -6.13244390
v 58.24225768 15.85997827 52.52599344
v 55.72780967 32.70784393 53.34610119
v 13.81341647 16.02051780 8.15151818
v 15.32565989 33.77375752 15.51281940
v -4.96117724 13.53025530 62.10377812
v 36.83751449 28.37597020 9.45141073
v 2.55475775 17.58374833 -0.35852307
v 28.39960158 14.65505734 9.22494754
v 35.15173867 -2.22839578 -5.39542083
v 22.26999961 42.42753237 37.98747435
v 33.38355571 -2.43577128 14.65781406
v 28.26716006 -4.12718393 13.30869365
v -7.68821454 32.38168731 20.99117637
v 7.55253574 -3.98872886 -0.47352150
v -8.54526740 11.33318432 61.38641015
v 0.94593014 35.73695198 7.51917204
v -13.34743202 36.04110703 5.64074330
v 19.93842609 3.22117563 8.58299155
v 44.79067400 -6.96157524 -8.29471461
v 21.44949138 -2.76139518 59.73505974
v 45.64230889 21.62434720 -3.24880378
v 6.75000064 28.25000137 0.99999981
v -22.13556692 20.39602026 39.01004419
v -19.18657869 27.05276571 40.29262811
v 31.31348267 26.37503296 58.20733309
v 61.04672700 18.19803752 3.62227857
v 6.64189365 -1.34328078 -1.22322643
v 27.06432901 -16.02172293 18.67605932
v 34.02847052 16.62677340 55.10263890
v -7.58838980 3.56051093 61.04847044
v -27.92978287 30.51742166 20.73070221
v 37.23527864 28.17648090 7.92406499
v 33.80649164 -0.21702914 -3.98646900
v 56.93489313 16.40987396 30.14402278
v 26.11990273 -15.30760154 36.87650710
v -5.15596056 26.27960220 0.78497839
v 77.23907381 15.48773702 18.28943007
v -10.61302982 -5.04569942 21.81781456
v 15.13958164 35.43691337 33.77553076
v 53.77926677 6.29680511 8.17806926
v 54.67131734 12.12851424 -1.65910425
v 50.63499883 23.31132628 17.23186113
v -10.49951371 -12.58859783 11.56995539
v 43.88600960 33.98920968 36.08930483
v -7.70262023 20.20133100 58.66156146
v 43.42271015 25.83529800 17.97414385
v 8.27698037 -1.07191503 63.47467750
v 52.67945677 20.73481865 7.63305184
v 32.92576224 17.39028655 46.32250965
v 58.83407593 9.49386880 36.09415144
v 68.40184331 18.24372634 21.95015550
v 23.40426855 39.40107301 43.93352941
v 32.53697976 1.43287226 -2.92585464
v 28.50271389 12.42825482 12.98939064
v 27.74270996 -2.56060925 47.04169929
v 0.46488765 33.00347179 0.71013247
v -2.30306340 36.63272783 60.29288471
v 54.77992445 29.36691418 34.61597115
v 51.26747489 18.30376685 -3.51020996
v -12.91628648 27.02923492 2.60072737
v 53.58660594 5.25482558 5.18242456
v 34.93272513 -0.83632203 -3.06965783
v 22.27884531 32.79741853 11.02088951
v 33.90962631 24.94901419 -9.87601373
v 17.34439470 -16.42435417 17.57213846
v 29.88170274 15.69359750 59.48060378
v -15.90125822 9.60126147 51.08774081
v 6.40495634 -8.52429774 17.83522964
v 46.47544026 21.40755020 -1.73678854
v 19.95241269 -3.81898484 13.65478337
v 52.10914835 7.13982666 -7.22249551
v -39.77788612 14.68481775 18.63425784
v 32.53199160 2.71080807 -8.68089218
v 54.03266847 14.19052854 -2.08730972
v 15.39676450 27.22611651 60.21533906
v -11.52602583 31.58660233 23.72199669
v 25.13808012 -17.05457456 35.83845496
v 58.32926184 21.06769010 17.55009219
v 52.84753814 7.82514457 59.18635800
v -31.12086840 5.20151528 29.54798937
v 33.05761516 -1.87830068 12.90562656
v -5.95714990 -5.97737310 21.03352174
v 49.41907153 14.26656079 48.45242575
v 41.77258909 14.55536392 -3.23883584
v 34.54079106 15.72916098 56.22435734
v 58.59113857 17.82839745 24.06761609
v -3.55771906 32.09365159 26.07360482
v 16.50014333 -18.40730943 21.47875540
v 33.91829878 -1.14505214 50.23438111
v -41.51284695 17.46543311 19.62213777
v -2.78878026 23.06508832 60.54804847
v 2.16725003 12.54122704 62.55002320
v 48.11288789 14.87049554 -6.84122927
v 7.52371363 36.73880920 44.13706437
v -23.47707003 26.53234825 32.75671601
v 28.14790979 14.99713771 10.48882399
v 18.41740310 -9.57438629 17.87289977
v 0.45140131 -0.17653349 42.83540323
v 38.82251680 15.67612030 49.42132905
v 56.44886196 23.47931638 21.96830325
v -5.07146260 0.44466829 53.91513556
v -3.96639714 26.97349153 60.83110347
v -15.16845822 30.40862083 46.41720280
v 57.51775950 6.88700983 7.94904213
v -19.35983449 -3.27274506 23.06740545
v 31.86117858 5.09877596 59.48727578
v 47.31989652 14.75950330 -6.94330689
v 34.30375084 -11.47123985 40.97886756
v 47.52007499 -3.63801396 -5.58246346
v 34.00999680 16.42509736 49.88094792
v 34.50911865 4.55741445 58.15797299
v 21.95164561 -5.48443291 13.03291600
v 33.14576298 19.07276921 51.37305707
v 61.04865298 10.21024678 -6.60843635
v 55.00761047 27.24164724 33.03202987
v 46.17038369 21.47151344 -3.47654521
v 21.09361999 9.48183890 8.76270607
v 24.83816072 -3.79377534 51.98980495
v 42.86010563 14.26148042 -1.11013092
v 6.43575331 0.57097699 -1.58256560
v 48.87482151 31.38834983 54.24090102
v 28.35851535 38.50131854 50.35555363
v 7.97965284 -2.28438200 32.80508518
v 2.25353776 -10.05796716 2.94221239
v 22.10719697 -3.73395183 49.70204458
v 16.12901501 40.74339569 23.54660630
v 68.92071664 19.37306486 21.83666639
v 38.23033348 27.11411566 3.20312404
v 12.15233002 -2.97248666 60.96407399
v -5.29460795 -8.65383074 2.53808964
v 42.53579676 33.07424486 33.41907635
v 43.07024181 5.08864364 -9.63392667
v 12.11468037 -5.44897048 18.41362566
v 69.48408484 18.14592630 21.72444575
v 38.30287606 27.42541395 -5.43604326
v 24.89803359 -31.80730343 36.04288772
v 1.44970173 -0.30605606 36.81535646
v 39.28050771 -3.21051129 -13.40665761
v 20.23967542 9.72621329 8.88832565
v 11.50121354 30.99059500 23.73790927
v 35.71869060 -1.45171629 16.24902152
v 33.62883255 7.37458188 3.10251419
v 41.94533452 -3.55683477 2.74371682
v 18.11885275 -15.96119814 26.29181556
v 39.93681818 11.14158612 52.86497623
v 58.28953907 22.44893648 20.61293647
v -2.52739829 -8.82584043 2.03417102
v 10.25991980 36.89247742 43.01351309
v 48.73635620 4.39364323 32.27256238
v 49.45436493 5.93978725 28.13786827
v -23.62625673 29.58351187 24.25031736
v 37.21063584 14.10787739 3.79179604
v 17.66777784 23.25409465 10.46682801
v 6.23162230 -5.45519032 21.65666595
v -1.68920425 -5.43726142 1.96194230
v 2.13893363 21.16709575 -1.08342920
v 41.06935859 -5.59248310 0.50716079
v 6.94274995 22.48442546 -0.24599247
v 49.94978383 19.70910467 -1.76818052
v 34.21337903 17.76887476 55.86487800
v 35.82936898 -5.02589345 -10.51816065
v 76.78857446 16.53742418 12.66767364
v 36.99100390 24.09166098 -12.42495049
v 31.55034035 2.87969597 6.83686975
v 29.31601182 -3.26091051 12.62351405
v 3.44052003 35.48482805 6.74554706
v 26.19108185 16.57642983 14.11694009
v 9.85314045 -4.77828644 29.80359457
v 17.84174144 -13.20885494 20.21833137
v 50.77607185 17.10319705 36.25293076
v 4.68203239 -9.30455886 4.98450641
v -41.43987969 27.29600668 18.76699366
v 38.01654652 -4.56751464 -0.47087812
v 31.54730797 -1.23628671 10.94921026
v -8.44623428 6.25790656 61.23146415
v 53.72005701 28.81666087 43.12006012
v 37.47794032 -1.00177457 -14.17518500
v 32.08295628 28.04679610 57.92620033
v 45.48954591 4.03478183 -11.16114203
v 33.85001421 1.58780778 1.79684360
v 33.62997994 2.22405070 2.44319323
v 44.85965148 -1.80441490 3.86722898
v -22.31243066 32.72576630 17.81088673
v 31.96690604 12.69847248 6.12338353
v 49.75999892 25.65000206 23.10000174
v 18.50629225 41.38865322 35.16190872
v 7.32522132 -3.28027201 57.08121508
v 56.99001253 14.48236499 44.17296126
v 56.31737784 16.91696607 28.36680040
v 17.15759933 -4.35488624 56.27487227
v 30.26153706 12.48505153 7.12279417
v 27.11535804 -8.74070637 39.03178871
v 53.57678607 17.61640608 27.51529217
v -5.65109961 28.22465822 0.51818747
v 69.43646073 20.02289146 20.95771581
v 55.05489931 30.91767803 53.65090072
v -40.31240195 3.40714981 25.05103499
v 16.45678282 18.71508919 9.20926407
v 14.31408618 -25.47162585 25.34804866
v 45.71694881 12.50890829 4.07667784
v -10.12002770 34.52882916 14.20631353
v 57.16942996 14.64281417 36.63375601
v 42.73124039 0.42104549 52.20808834
v -14.90814798 24.22660217 51.21048167
v 50.23013055 5.08218724 31.64521977
v -16.06227271 14.25720472 51.15081742
v 25.02068505 -8.73581413 14.03477229
v 19.27088574 4.48214263 7.43642543
v 18.90925504 -6.42089266 16.37504250
v 35.12666374 -2.38635694 18.77449825
v -31.01360984 32.02938661 15.59575833
v 32.51406923 3.03784455 -8.07725359
v 21.54637687 1.12037035 9.85666364
v 43.71782765 -0.40639265 6.87604304
v 48.78615960 18.87862384 -4.72567463
v 30.21996096 18.23606342 5.72615908
v 56.76932633 24.37015064 34.28331017
v -0.40233924 5.76409558 2.34634592
v -7.67401373 33.77252817 43.66806149
v 39.22168538 29.59949896 24.91578646
v 51.87978595 16.87714271 36.74130887
v 51.03009939 8.57561082 23.70596491
v 57.95741454 19.87767033 13.82628456
v -8.26198515 21.29553631 4.52791061
v -3.19795380 9.35713202 63.63283098
v 32.60917217 3.20169609 4.90323687
v 36.01302952 8.33500922 -1.39266509
v 18.01979728 -10.15204098 22.28132077
v 26.06397122 -0.91289636 60.26231125
v 57.43456632 18.65569130 24.65198375
v 35.64553708 0.77366497 -13.09098862
v -22.48092927 8.21790658 38.55242208
v 34.84451026 13.95794097 57.80408159
v -15.44114668 10.68817824 52.73384228
v -19.67491768 30.79302050 3.60837323
v 20.52536234 13.59702833 60.33980846
v 29.92411330 1.32612267 9.21268202
v 24.20209348 -7.58513575 13.24808784
v 43.17558184 32.13069960 32.42910281
v -1.21025322 -1.18085521 54.40543219
v 23.55164103 -11.83366682 35.99149361
v 5.71398996 40.79850018 59.42475051
v 32.35298768 2.18334119 -8.87654349
v 23.59700575 -13.86399101 15.74698277
v -29.76720035 19.65031028 29.71751615
v 59.62100998 17.32952520 23.93154427
v 48.78972471 23.59771170 15.14983084
v 0.53791556 -8.73626024 0.96837780
v 47.55887389 20.81370167 -1.61958975
v 39.54944760 11.21575665 53.80381644
v 32.11768717 15.34268912 6.83299685
v 39.19249773 13.41280993 53.34610492
v 18.14474910 -4.02428349 28.24014798
v 12.79350836 33.45236182 33.58315304
v 59.96710435 11.55648660 -5.97413862
v 50.35967007 8.31935741 20.07502317
v 38.24090958 16.75143279 -13.44780624
v 73.21037352 17.85704307 20.51514946
v 36.42957285 -5.18515613 25.11277609
v 3.28083802 -7.25456094 0.12538032
v -6.18329598 1.49506575 53.14875767
v 32.09875524 -4.70789708 16.24361798
v 19.95653659 -3.06445244 39.30924460
v 7.31801800 -10.55679843 14.36177548
v 65.97278267 17.70752110 22.12294005
v 58.80954489 20.34019679 15.88921808
v 30.77803366 -5.82337612 16.13079943
v 2.80948286 -5.44892950 27.93968283
v 0.16920333 26.51852369 60.96157432
v 41.32052511 0.15634741 -13.82010616
v 28.44002843 14.78328649 12.83107232
v 2.53396085 19.17901263 61.69036403
v 69.17303056 20.59249766 19.33641173
v 45.75835541 -1.24282937 3.74957430
v 6.53035054 -4.43140604 -0.83615660
v 58.22691321 7.48128165 -4.80350293
v 17.62771234 -3.79762985 51.97197944
v 61.31034344 8.85858480 19.36410181
v -15.93540050 6.80608721 45.48114538
v 48.02716896 13.45278043 48.51155728
v 5.72399376 42.09277406 54.96306717
v 34.00190175 1.77147752 -11.40901353
v 35.84298491 -2.57399050 -4.58263746
v 36.42764688 1.42854662 -12.93309592
v 36.56777367 18.59019324 -13.94075342
v -1.64765411 -7.40606571 1.92202884
v 33.16181526 -1.66504749 12.46166695
v 10.48306562 -33.82968530 22.93700166
v 41.47164151 6.22321339 53.78385261
v 46.59214243 17.14350656 -8.63688160
v 32.39155561 12.88295165 5.65780886
v -18.94145645 18.63362081 45.93386874
v 58.13401937 10.72369423 -4.29667486
v 33.15315768 4.13919846 1.57193630
v 18.39816570 -6.56077312 27.20079198
v 16.10919088 34.99080241 14.53560218
v 57.53697455 25.58768354 26.18380077
v 66.25343114 8.69114790 1.57932681
v 40.46223685 -2.17252970 -14.14071396
v 32.94033557 27.06948109 2.38409103
v 46.99219391 1.88219326 8.36866070
v -12.97908649 4.40242467 43.45004261
v 28.46887521 -5.77073265 14.80432786
v 48.74426872 4.61939303 11.09333429
v 35.54812074 27.94703282 -3.27362912
v 59.83225629 8.26525968 59.17136371
v 9.02552623 32.24696964 17.42203534
v 34.12540257 31.88757226 20.02371848
v -14.95984569 12.13606168 53.35419625
v 56.17846921 5.84357698 -6.26166444
v 44.36017200 14.89037927 -9.05640982
v 4.53394698 21.43159881 -1.17045152
v 3.09775327 34.00114924 4.81556403
v 14.67401627 4.70313895 2.50042998
v 31.25351667 -1.12096535 10.91748662
v 35.89343652 28.69066782 11.60115097
v 29.16692384 14.06821981 8.39592982
v 38.82200271 3.40407435 -11.16561517
v 30.33032268 -12.07217947 39.28725049
v 26.12918243 -4.97485232 13.27779237
v 49.54943433 22.61414193 11.30642463
v 57.62801692 10.61767992 -3.90215172
v 14.51551821 27.26926841 9.07044765
v -11.10828202 -5.32116368 21.33709751
v 59.29917470 24.06791784 28.94612029
v 35.99448130 22.99149334 48.44326898
v 28.38240936 1.62377593 9.65790823
v 67.20651686 13.03919870 21.88079059
v 33.17410126 4.26920410 0.25959406
v 16.42000861 21.39373682 9.11983568
v 45.65531015 21.71872556 -2.43702577
v 61.67951599 6.22616103 43.01410541
v 4.91412077 36.97365895 10.43565013
v 48.98766801 2.64898408 4.41649696
v 36.95739061 21.78271860 40.02479464
v 66.50954485 20.21020092 22.19605818
v 24.59057979 28.99320051 10.81401575
v 19.02902313 30.80528788 10.70599630
v 29.64981087 -2.53052870 11.99186128
v 35.53295135 20.40499635 -13.51070125
v 26.40679665 10.73054783 59.93264914
v 55.84257469 19.59612593 25.63413419
v 35.46512127 23.24111946 49.63231087
v -30.02826869 22.15291187 30.80415726
v 22.75610156 -3.40424129 12.12123595
v -13.86759523 -11.60196029 13.49790674
v 17.36978255 -3.97318322 27.46113390
v 44.96383667 22.21511304 -2.45599542
v 37.90513054 23.56177196 47.08751291
v 5.36928186 -8.01551528 2.91644572
v 3.24460166 23.80381525 -1.72183709
v 40.01909494 -7.75179081 -1.77520362
v 68.67679209 20.35122924 21.42739110
v 32.44841471 14.68723081 6.58563850
v 10.34544501 -4.18441137 3.02656577
v 54.89777774 21.37853764 15.33117052
v 40.03817961 -8.12733360 -2.41786474
v 22.76247926 22.19726145 60.38863584
v 36.36538982 0.50312816 -13.52816168
v 38.39563206 35.49306095 54.15509269
v 39.11968321 31.53348342 27.38399617
v 15.75368457 40.07110745 22.69351855
v 36.56999394 -0.88460121 10.73777024
v 77.27872580 16.97279327 17.72178523
v 32.39662945 -3.55428178 15.35785291
v 52.94504017 9.84542724 25.73961765
v 29.45945412 -4.81076492 14.29392956
v 58.56398866 15.35903104 51.67938396
v 60.03426015 9.90059972 38.91146928
v 36.55748814 -5.34989638 -10.84661577
v 45.65013200 4.21687961 27.74172463
v -10.00260655 -8.01822077 17.26273820
v -10.87679435 31.25316277 28.81821431
v 21.41922899 -33.35683048 34.19009969
v 55.71242049 32.69037977 43.65223646
v -27.47759223 31.99013323 16.90213196
v -19.10823956 28.15254033 37.74804249
v 26.66113153 18.59998703 7.54445605
v 43.73718426 -3.75528610 1.49312988
v 33.10155496 17.20814779 -3.04141431
v 57.00352788 25.78057908 32.81797096
v 25.62868223 -3.32216942 53.00273746
v 35.91950238 -1.09006814 -0.35955751
v 22.39228599 -16.12353884 34.01632980
v 27.99646743 11.13490481 11.83675323
v 39.65980560 -3.75298178 -12.73754146
v 37.42277250 0.48921618 -13.71938456
v 17.48191752 30.29243276 10.84026787
v 17.27061905 -19.81084235 26.47433802
v -2.23325309 -0.82206842 36.01495549
v -33.20259601 8.21693707 30.71743995
v 5.95150003 4.87568323 -1.87975005
v 41.06896371 9.39289387 52.64588073
v -17.62388274 5.74080087 41.30542278
v 24.88900349 -3.46830930 49.80929568
v 8.68277811 -6.36376720 4.58255224
v 7.02740066 -5.40794432 27.04869956
v 16.73614979 25.25573224 9.84238088
v 23.04983698 6.65148720 8.16112105
v 58.31043422 6.13217056 5.77906147
v 27.67677233 3.07901413 9.33328364
v 25.49009770 16.79794677 13.75673059
v 12.94805016 32.70565718 20.89507692
v 30.11303023 36.27002984 55.89414015
v 8.17178562 -8.84133019 8.65556858
v 46.25141993 -2.17220653 0.80677349
v -14.89035226 30.54302000 47.31658474
v 16.40694402 -5.17041981 23.47417921
v 43.29365119 39.04734924 52.30615661
v 23.69070053 40.15670344 55.49486354
v -1.33978657 -0.09310973 62.63236701
v 55.43853343 22.33653329 18.40487495
v 34.79996696 2.36362079 56.49707094
v 32.58185461 7.66697153 59.35518444
v -10.56716125 28.26709300 1.57941959
v -3.93131189 0.07054870 61.40321493
v -1.86709175 -8.19104631 19.55944300
v 12.53869850 -30.22260033 25.37976950
v 29.36338447 -6.89273374 16.08674787
v 41.48455709 24.70219880 7.94544257
v 39.31929916 35.20499915 33.23471919
v 35.58780253 -4.71993396 22.93799259
v -6.09761244 -11.27283461 13.38237897
v 55.84220588 1.63444842 44.64054480
v 9.10564698 10.35202015 -2.27829185
v 58.69576335 5.99038228 4.78524994
v 32.25442767 0.02524889 57.43503198
v 36.63967550 9.70305596 -0.75255212
v 75.88635385 18.22681911 19.02675815
v 32.18550235 2.70676240 -7.59097515
v 42.81375930 27.69475244 23.65179732
v 60.94081327 8.91585927 57.18617514
v -3.56567279 -5.79610886 21.67964354
v 27.17516944 -26.72455832 37.61940449
v 20.75172588 -10.94722189 14.58837185
v 27.38554217 -2.63970578 12.20028661
v 40.60217366 -7.04286061 -9.61610768
v 40.25438800 26.64181031 -7.08062667
v 24.78099614 -10.10163222 37.33526543
v 36.28866002 23.27110618 49.01990294
v 9.64889769 41.30499065 59.12198499
v 34.16313231 17.13289320 55.60610071
v 41.01077095 2.85926228 21.63833007
v 48.88713732 26.37888677 24.49887432
v 55.36031723 32.23971277 43.96352917
v 24.07479286 35.30106321 13.02431431
v -20.82493715 35.53552926 7.54811289
v 75.77726990 16.28889889 10.27492620
v 34.36255828 18.17158610 -11.94473729
v -19.85304989 26.08832344 39.54498097
v 12.32158951 -28.99426967 17.48360321
v 8.03697575 32.67382458 33.59607235
v -2.74710776 6.00083172 63.51720542
v 50.62344298 2.96063325 0.98350656
v 1.58369285 20.93495056 -0.76277787
v -30.04859574 -0.58997114 23.86095747
v -3.91617697 18.09488609 60.46137959
v -20.76174691 14.40635324 42.27333516
v 4.73137014 -9.09390207 17.19815470
v 55.71978539 29.28628959 38.71352598
v 65.23734331 15.58092143 22.32443728
v 76.35357231 16.92309417 12.46373076
v 51.71393231 8.11671559 58.09500068
v 38.86252642 4.38727951 54.28069830
v -0.33275693 23.95241521 -0.40402345
v 59.27941203 17.74737798 23.83118495
v 59.98796225 10.08403581 -6.08231220
v 47.47689888 26.19020641 48.28936979
v 7.56557984 -5.56939794 23.57615344
v 59.12376940 23.88295345 29.26631086
v 50.92833564 12.67894451 1.65190629
v -16.03290811 -10.12402959 5.70205692
v -31.06390499 15.99313691 28.12968381
v 58.28256533 24.81409907 30.49253300
v 60.51363796 16.92031138 23.90395291
v 14.00611550 -2.26326799 26.01388097
v 31.68388829 8.25611595 6.10776618
v 56.44980818 16.38978347 52.58909613
v 0.66559017 29.63804826 60.82299352
v -17.36036316 11.47684455 47.52609879
v 25.56652762 9.43103619 9.20144375
v 45.43567821 5.50077995 -9.58587788
v -10.42883750 12.62527239 59.42608789
v 48.75363410 -0.17910408 -8.58696271
v 24.33867380 -4.64103790 12.59335224
v 41.00679606 -8.69227480 -2.79107341
v 57.42254481 4.20369301 1.03391940
v 53.53339016 17.45937206 28.36704627
v -0.03757484 -5.21767652 24.10110272
v 0.04216959 -0.04661983 44.42972317
v 14.41849582 31.90917894 29.55155261
v 55.44126034 31.02161363 41.06917977
v 48.06711525 1.91926328 4.71592648
v 42.55918786 23.08000624 -10.74374188
v 66.17999822 17.09673181 21.85899578
v 26.25683323 25.04067682 7.18082814
v 49.52407628 16.98941551 42.43627191
v 15.12303576 -4.56447201 39.19046372
v 20.14342509 15.13501443 15.43504745
v 37.45428845 -6.93351263 40.87269306
v 51.07999593 24.54691567 40.45189917
v 10.23217570 -5.87636372 5.54152066
v 23.84695970 40.73084146 40.32417014
v 21.02107368 22.60055393 60.41389704
v 9.82630067 32.23273903 15.61804116
v 42.22595692 -8.87092855 -3.02366260
v 50.19804463 24.10385571 41.81334749
v 17.58572273 -6.99556945 20.73917165
v 31.25541285 0.32596846 9.57883988
v 59.31264907 14.01272975 31.42260015
v 43.82866994 23.01116101 -5.21598663
v 40.72954878 -1.08518102 -14.24634736
v 8.09665490 -8.37753899 17.71560684
v 30.48344515 -1.88709330 49.22405630
v 31.14939108 17.52961986 59.35017392
v 4.34337696 31.22703172 1.65478641
v 38.70183602 14.72789794 52.17840523
v 7.63581041 -8.78750347 17.15073921
v 76.95109397 17.39726961 18.29128340
v 37.18092293 25.76891333 -10.15528385
v 3.44103551 -5.20750182 22.93577977
v 35.33241153 27.88934298 -2.16292171
v 47.18491063 17.65566692 39.43680972
v 56.16438761 27.23070234 34.67632085
v 12.06484716 2.61174771 63.94605339
v 32.45702758 18.77195388 46.43325880
v 8.64542276 38.52110356 46.60282657
v -7.59329135 -12.24669255 11.42434683
v 55.60784042 23.09194766 20.74576728
v -15.77759534 33.05548429 17.27911830
v 53.46549675 2.99245003 -2.08923500
v 5.02211694 33.73746946 36.79877520
v 62.31867149 4.94763767 57.97555670
v 55.23260683 27.85433270 34.04663503
v 25.13728291 -7.98609108 13.66843469
v -7.47437309 31.82533383 32.84221888
v 20.14599182 24.93470907 60.12221798
v 48.98462817 14.52226657 -5.87662077
v 18.13111268 -9.49458778 22.93704450
v 38.36370260 15.29734861 -7.75703043
v -25.87657236 -10.55006590 8.03916994
v 58.08730051 9.85624082 -4.25388664
v 33.50447491 17.36877114 53.44962329
v 19.56074871 6.32443558 6.67759404
v 32.74336457 17.70843938 47.27981240
v -1.44165731 -8.02341197 1.79821416
v 10.80287714 1.26848428 -0.90821617
v 1.95038959 34.06801447 4.76338575
v 39.88373280 14.75446671 -9.34978761
v -18.61106791 -10.67124773 6.38942095
v 9.72940400 -8.29925109 8.29126406
v 8.70277081 -1.80633250 35.67514196
v 23.26225862 0.20471729 10.46661846
v 9.33582243 -0.73427655 63.65514547
v 15.51923063 38.61008957 24.30029027
v 33.71311724 5.86081250 0.92744059
v 19.76579055 -2.23447825 60.70228666
v -3.06806667 32.85493702 20.08776180
v 42.09526628 38.71366009 51.71002075
v 36.59390658 28.54797244 5.24720922
v 24.74244498 18.45009811 8.42620060
v 41.54094309 1.44925679 -13.14429659
v 50.77204481 17.36628450 40.75723141
v -11.60578150 33.60454366 15.58921859
v 23.18136580 9.31508373 8.82427767
v 23.71056937 31.00037575 60.02654880
v 50.77840760 23.57877418 18.08179356
v 28.69915962 10.73307358 8.82717781
v 12.63608783 19.76785623 60.85420027
v 29.32910807 14.65571392 59.58046764
v 23.07562530 33.02757069 11.29024662
v 65.32353908 20.75808123 22.70882018
v 20.21341771 5.70028834 7.13628996
v -17.22306944 29.41163629 33.70184451
v -27.02417597 -10.48269216 14.71574791
v 55.25069684 19.05258559 25.45912564
v 33.22187066 1.20370905 -0.05599220
v 56.26049265 13.33521679 -3.63487005
v 21.12993971 28.40122581 10.79481002
v -19.50362511 4.78683272 36.89445183
v 52.91016027 22.96991460 34.91114080
v 25.25508776 8.72138236 8.71012826
v 60.79354510 20.15626058 16.41179249
v -3.74678639 18.91141944 60.20184979
v 51.04086176 14.57607746 -3.16895521
v -10.99156123 4.36695432 57.52806365
v 33.47836062 16.80496894 -7.49854604
v 19.74189281 -37.60681301 22.30445482
v -4.52460628 1.63813506 62.06487492
v 15.63564315 -3.65655473 25.39070509
v 52.63825879 6.74570445 30.93332052
v 16.43636450 39.00984675 25.76113865
v -21.11678198 -10.86567435 6.82333391
v 28.74338441 -2.13212846 11.82585303
v 40.79790786 26.60581097 -4.46343189
v 38.66743296 -5.43941045 -11.44598424
v 61.42049655 4.80314204 -0.10037668
v 36.81234270 -5.29381679 25.90893954
v 40.45727849 26.23518743 13.04088999
v 20.53260244 40.69689289 20.28914541
v 33.10183808 4.14439291 -6.34182012
v -7.20732938 2.58838641 60.96530706
v 48.77425358 37.57479042 58.16061050
v 46.76111788 5.07525634 56.51205406
v 39.90002722 26.17148124 -9.10196733
v 26.72188357 10.22107620 10.75649913
v -1.54326996 25.99863708 -0.74191735
v 20.54441161 -2.18901620 12.19675224
v 59.70183760 5.26244054 59.40509960
v 0.51217264 -9.33323894 1.28912786
v 32.21282735 2.35542376 -8.24049301
v -1.42915698 35.92227027 12.55214680
v -6.53495174 31.91494942 58.11657757
v 17.98771508 -0.71839395 10.08238737
v 17.08651148 24.32873845 10.09651553
v 68.51713359 14.27702140 0.41700003
v 35.74153408 -6.16194680 43.42389107
v 40.10143504 34.46487337 33.03387016
v 23.23342301 -3.39518185 46.69577256
v -27.92084031 -4.42840112 19.97587085
v -37.07813844 2.69840821 26.24079026
v 41.67032242 -9.52177308 -4.24004206
v 49.99054596 4.54558432 9.27871745
v 32.55479783 1.04556361 8.22959840
v 26.69875883 -5.17042447 40.96240550
v 11.86145470 28.91689725 7.89621845
v 59.20423195 24.44153838 28.73370610
v 24.72654916 0.80054201 60.82955748
v 18.82639527 -5.88357169 16.08635858
v 48.61046374 2.26201396 3.75150167
v 32.29830042 -0.32152780 -8.40919558
v -10.00765804 -8.36631469 3.71254073
v 59.98234823 13.51352036 53.07188630
v 49.44437370 2.92233238 4.23586648
v 9.33677517 32.51310065 15.01971856
v 36.79754958 -3.61986575 -12.85564620
v 49.66817796 4.43845475 33.15955773
v 48.23737592 -0.94702054 -8.76736920
v -6.83753332 -10.94425283 13.85814417
v 25.00049770 29.80760112 59.93289128
v 20.30062117 -33.01971778 33.28552842
v -1.69220648 22.09804766 60.71222201
v 52.81572416 23.94338511 21.22596279
v 3.14756972 -5.64481132 27.48254687
v 34.40958261 16.26031101 50.30381680
v 10.64128522 31.15992062 23.24471436
v 8.95545539 37.06484661 43.65394264
v -9.93375573 31.59629554 35.35544500
v 54.67182398 26.83266066 31.76115453
v 39.52337801 26.72185004 6.33415254
v 24.97911640 16.90458693 12.95045670
v 55.84035441 18.04318279 -2.01998581
v -32.20446408 32.27285296 13.15959450
v 22.08888344 18.87626946 12.32629083
v -7.33056245 1.17049401 5.40535105
v 54.99756709 19.90910247 8.62612203
v 17.76894741 40.43650627 34.46508944
v 42.84264520 -1.46841165 -13.88523635
v 13.23582884 32.03495964 16.39797539
v 27.02057920 16.35247841 60.00313908
v -7.41349766 31.92109242 26.91690996
v 54.34258655 6.20447332 7.74948858
v 16.49982855 40.82965851 22.67285064
v 35.43681279 -2.18039192 -12.84616720
v -7.16529740 32.16862679 22.50531502
v 22.68639207 40.54085538 40.02344236
v 47.83966392 24.32531305 16.94167033
v 28.34174410 16.81453921 59.91554260
v 40.48999026 13.89356796 2.70616892
v 38.76389191 9.10438690 -1.93795993
v 25.49527772 14.28235881 60.45913324
v 47.99125716 19.68478225 -4.77269571
v 77.02784240 14.57895245 18.24461296
v 17.85535924 -6.79941196 25.40914342
v 45.75217515 26.78339556 24.01876822
v -40.18741101 28.65880728 18.03121716
v 40.15079886 -3.29868426 -13.15374300
v -13.14571127 33.35555270 16.77098311
v 74.59901273 13.43765110 9.31164809
v 45.00832409 33.17309916 35.15366837
v 33.32198039 19.84159835 50.10652170
v -15.82944207 29.75280024 45.59920728
v 12.32277136 -0.82645321 62.92622536
v 68.67798418 16.35812968 21.43696696
v 37.16801852 23.02782238 45.87186500
v 17.20617525 23.67478982 60.36599725
v 8.59741028 -9.89973173 15.38442075
v -2.00432073 -4.90060821 23.98040518
v 35.95618159 6.55926904 57.96309188
v -21.09774202 31.02955967 22.38948084
v 0.11989617 36.05921939 12.61728629
v 0.54560951 35.87564453 7.72997970
v 31.85256943 29.32996489 9.62608680
v -17.63929054 18.30605417 47.78042436
v -37.07252815 13.31100240 22.24569023
v -4.39749984 25.94506182 0.75168215
v 33.90191495 15.45247808 58.48769844
v 10.79350151 -4.41237725 4.31346102
v 34.99203175 -0.55895321 -1.92071567
v 59.11456048 7.35806068 -5.08950651
v -8.55266955 21.61989175 4.44332324
v 15.19720908 38.78751770 21.55400626
v 67.58280843 21.18807472 21.02386579
v -15.09556826 -6.00246247 21.27120644
v 75.86599886 14.65945039 19.72724311
v 20.51768079 39.87135366 15.20300843
v -3.45885614 20.24283819 2.54909275
v 18.33510585 -9.34914313 20.37075721
v 2.11428967 20.58834024 -0.89648797
v 53.41732129 -0.54466643 52.46911198
v 37.55432740 9.24568344 -1.53853232
v 60.75418368 14.79266118 25.90914629
v 64.11286443 15.62195458 -3.17905378
v 27.78640389 15.50865173 10.91983262
v -9.69012082 35.83113849 10.17055009
v -15.32576699 35.75223312 4.86791832
v 62.82150000 15.17604012 24.04044382
v 24.48811010 9.28657223 8.96389131
v 6.66231057 1.62819785 -1.75078062
v 59.56038460 16.85805619 24.32424761
v 16.33746549 -4.12291242 25.79324692
v -3.50881508 -6.06012484 21.25215903
v 14.24119342 -35.53493321 28.81346084
v 1.23177317 -9.08584334 17.87961833
v -17.59501547 -7.65958335 17.86872745
v 35.32284498 27.32932381 53.68311703
v 18.63759197 41.84395075 22.82197028
v 19.19354312 -1.19999109 33.67185220
v -18.47498491 5.50904777 40.14227912
v 30.22800386 19.75179277 59.34088677
v 13.97389360 32.13036060 15.45087062
v 63.94411623 15.26800543 23.43505435
v -17.99147390 4.47415514 38.60873729
v 36.69659421 13.98813259 4.24232939
v -26.93600208 30.19829281 21.53711021
v 42.38337278 0.31453907 -13.69185839
v 37.57293522 14.31615930 2.25770893
v 28.80751155 29.71245162 11.16175298
v -5.26107987 23.26562814 2.32739747
v 34.36421230 17.81406812 56.60162866
v 53.86422202 27.13406086 30.84905632
v 59.30553004 9.33315605 37.05925867
v 22.56384492 -13.34104501 15.26903547
v 15.38676023 -2.81587266 45.40146515
v 51.59392580 6.09693443 9.05916002
v 21.03708684 43.36026311 36.69646010
v 7.95725454 35.35011783 9.49410442
v 6.45984011 -8.11833702 18.78150180
v 18.78998801 42.72950068 24.30738322
v 3.99660226 26.72156133 60.98991260
v 77.08782703 15.05706552 18.45852472
v 40.86330906 26.13465488 13.62780295
v -37.03467920 3.46358656 26.81878954
v 50.67943037 17.33584702 38.08752075
v 20.43784782 -10.23496222 31.14328906
v 59.38598886 14.46435973 53.25324088
v 35.44188291 15.81299864 -6.95621967
v 25.00941046 25.34765936 59.46909636
v 31.17852658 4.74852603 59.66413766
v 49.69623685 25.33629723 21.35074325
v -21.87385969 -4.85478248 21.21231891
v 62.90582567 19.50476691 15.97756147
v 41.69261083 23.32777157 -11.47389878
v 27.78311819 -18.99661310 36.86440364
v -22.03577943 33.80647674 15.71674645
v 53.58622968 20.42496763 7.52688991
v 2.88669253 33.60607848 4.43645101
v -7.39017315 1.11434364 40.51949456
v 32.27773309 0.44677209 -9.13974550
v 38.04566711 -3.55742243 -13.21935281
v 22.79706672 -28.92167307 19.68382113
v 21.49475925 30.38029000 10.49626898
v 57.82001838 7.61978887 -4.70299507
v -28.74428779 20.59590258 30.91120534
v 33.42352062 0.07133451 -11.43768337
v 47.94573411 2.13885470 7.26027042
v 26.81964263 20.40002309 5.77986054
v 36.70573980 -3.91305983 -5.14361029
v -19.45693791 26.14648454 43.20832342
v 48.55124652 14.42789938 -3.28345736
v 49.94266480 14.78836313 47.96886444
v -4.58979141 -12.65849173 5.15300129
v 16.76327921 1.60537555 62.57802248
v -8.36109463 31.76011145 25.51633120
v -10.90536173 -8.15856270 4.02693823
v 56.75454438 18.73167418 24.84498732
v -13.20517529 32.09881112 20.70428431
v 60.96278504 20.16248927 24.12622236
v 32.16817230 0.10477645 -7.99419452
v 36.53064743 28.56892534 7.27634132
v 28.50405313 28.32292020 9.46431980
v 55.67013845 23.32441323 33.60943869
v 0.59148186 23.16706441 -0.76634955
v -5.27849281 20.86633258 3.22850258
v 27.11643651 16.03440754 14.12166189
v -20.29256523 29.33763340 4.08143830
v 50.00309646 17.58943312 40.13564810
v 52.92526260 7.55319605 11.69102918
v 54.70103025 10.75487863 27.53668651
v 18.54239032 -5.02087083 28.19441259
v 61.64931506 17.83075370 2.32728291
v -8.92439764 33.54019299 44.60293427
v 27.00116858 39.03501853 51.66242644
v 22.93832786 40.82470760 16.85774885
v 27.00318769 -11.97919622 37.68252581
v 26.47384629 37.12432459 57.85433203
v 61.96678057 12.10144348 -6.92273164
v 46.09251395 3.33560375 12.69670110
v 47.28151485 5.96261490 -9.32094175
v 41.37928411 -7.02334149 -9.14660282
v -9.08458885 3.43436538 50.53244904
v -14.43115249 31.25314042 23.74178916
v -10.95777191 -12.59384397 6.59862114
v 9.96918138 -4.54002293 33.75802189
v -10.10768767 -11.87532116 12.35699095
v -23.61025102 4.60768957 32.67714381
v -5.99226030 -13.01105600 8.10123235
v 38.38142753 7.33168004 -4.89827106
v 34.13257375 -3.01014911 -8.97695497
v -2.03569955 -6.28317054 1.89065258
v 56.65186048 25.35827085 35.34662724
v -23.39357510 33.14755857 16.69398881
v 36.79146618 -2.59885052 46.97617888
v 24.58219603 39.95412961 52.71052942
v 37.60161623 16.63659327 -13.23032100
v -18.85593310 36.13522276 8.86017922
v 32.31205791 10.37568599 5.98079059
v 14.24854435 -4.37205983 23.51327986
v 37.10847348 16.49374329 -12.79378682
v 13.70477397 -4.76174755 18.91007088
v 53.60927805 16.50322415 39.26579654
v 27.97610499 37.10117564 17.42015593
v 47.50536755 3.11987335 34.18471292
v 14.73424304 6.29049772 62.51274049
v 36.15687042 17.76330359 -13.45763635
v 75.87980479 18.49459857 18.59347895
v -12.00206392 15.85430466 55.60240522
v 15.05954098 37.62134910 17.71950722
v 7.84507673 -3.07376031 56.09148368
v -14.08479456 -11.38281357 13.87589052
v -25.91772191 5.14217652 32.24692866
v 7.16358330 -1.26090157 50.88574812
v -10.12870297 -4.36449470 24.82976764
v 34.09476951 9.03203525 3.28532886
v 27.97374502 28.35649252 9.72821377
v 41.10714048 26.27793700 -6.51489571
v 34.83202681 -2.21395888 -12.30833121
v 39.21792656 22.95039594 -13.05286679
v 28.87006477 12.32821587 8.37667938
v 17.73018762 -14.67806008 18.57336983
v 21.57713845 -1.73184613 60.56237966
v 51.63664371 6.46318169 29.93786708
v 10.90166345 -4.16491693 4.14301455
v 63.89334053 19.33206245 22.75992185
v 30.66835739 22.41831645 -2.39766971
v -1.31151930 -1.45481271 55.48955500
v 41.47263616 1.40610582 14.55184724
v 1.30076823 -2.49238615 35.15353426
v 51.27520487 4.62533394 5.16386237
v 15.22815786 -3.44874826 58.05107951
v 56.12690747 3.69935040 -4.50220937
v 47.59275913 21.79481462 4.84600337
v 7.77315767 41.01621732 50.81010610
v 63.05898726 15.84772393 -3.47999157
v -2.91964714 19.71620880 2.37669004
v 55.85927889 16.77766256 29.57891114
v 32.33666718 38.09537366 47.49137908
v 22.28803374 7.53154373 7.93166738
v -17.72735454 29.66525219 30.73214740
v 50.29138550 16.98118076 42.57814586
v 22.20652439 8.09321925 60.14797837
v 53.27809229 0.61520532 56.73397705
v 4.32234909 11.35890000 62.66437471
v 35.18863767 22.12326415 46.29993811
v 62.54012138 17.47429743 2.51740194
v -4.62095393 2.88391206 62.17329204
v 32.88937360 0.39705538 -4.56607202
v 37.08313406 34.19571370 27.69872919
v 33.21059421 2.99443048 3.69403185
v 34.94415805 -6.77652517 23.32373895
v 15.79300314 40.24002701 22.98089117
v 67.85383075 21.19353786 20.41613869
v 21.54417336 33.02667290 10.90744231
v 26.72458813 -5.86662022 13.95081449
v -0.29797081 -1.59037358 58.02378058
v 56.14425242 26.22260526 27.43826248
v 1.76394742 10.75822487 -0.03131963
v 74.95540380 14.94967379 9.06841643
v -6.61450252 -11.54617686 12.63146382
v 54.64654043 16.42516069 31.81176260
v 28.95441093 11.59880590 8.30097683
v 24.75713380 18.88789609 8.15796759
v 36.65566072 -0.84186887 15.22733271
v 40.13996571 -3.59164737 41.05740413
v 60.97615138 11.94472890 51.37703195
v 49.95324463 13.74570373 49.15894568
v 8.08512233 41.66471958 58.77497047
v 1.23118469 36.37528419 11.79415639
v 10.48524864 31.62677959 12.23668549
v 26.03623271 42.24139079 39.74839300
v -6.44580461 0.99003746 5.26123866
v 58.68048221 15.34856390 53.61449718
v 51.21583864 16.64058864 34.40530598
v 50.85040629 7.28736632 26.41180344
v 39.91099074 38.30246255 50.85425451
v 26.66177787 -7.74249760 39.39259797
v 33.41354430 10.56071278 4.72380361
v 42.25801304 28.73362042 50.58586225
v 18.03456247 -3.89877404 53.38605121
v -4.20799432 -0.58931572 58.16254392
v 38.61078247 26.94369294 -1.00345293
v -21.12476900 9.36117489 40.59122875
v -5.86572941 7.97155872 62.43205070
v 32.25978836 3.07148020 5.59319789
v -17.17094891 4.96144546 40.21755978
v 48.59810695 -1.44124462 -4.07392206
v 35.99413484 15.93099721 -8.48643109
v -31.10222332 26.97281353 27.48763934
v 24.04010482 -27.44970098 35.10312364
v 21.02914639 13.53959087 16.18810929
v 4.38288786 -3.54313804 58.98134410
v 40.33916444 -3.38166486 41.38853773
v 57.58215114 14.11281712 -5.05468715
v -15.39745834 26.59355104 3.82760423
v -16.28445275 8.42033606 46.98988050
v 32.45041519 19.06432398 45.79114169
v 50.65743998 5.15291654 32.15292469
v 31.11967631 18.92645098 -0.18269394
v 5.81134064 2.71772640 64.94791061
v 22.12403901 9.28237196 8.66542850
v 25.61514266 1.70934456 10.30291244
v 35.00865772 -1.44510565 -4.06014919
v 30.13405390 16.68906584 59.63178724
v 45.71320489 -6.14640024 -8.19598325
v 16.93401299 -5.73844370 23.11055921
v 29.59762327 -5.09660831 14.66043573
v 3.81482998 -2.22290750 39.06606883
v 16.75561443 27.22401358 10.00057533
v -15.18928446 30.17540835 47.51672223
v 24.33037199 -9.64746997 14.23572376
v -15.65069333 19.49192584 50.72629452
v 25.45285597 -14.35072906 36.79700941
v 47.93158546 4.44875285 31.45995364
v 28.80081348 17.19511300 7.72973849
v 2.10311566 18.14522594 -0.29679018
v 18.88144389 3.99917131 7.43930740
v 33.84818509 13.46711256 58.76929313
v -13.87201343 -3.00942850 27.18201280
v 24.87238683 -4.95495275 12.62613293
v -31.79828823 3.74392979 27.82053128
v 46.94627970 -4.55510244 -4.99544898
v 25.38264357 17.81823300 60.22935733
v 48.48177359 5.28271543 13.09253462
v -25.75513907 9.12736077 37.09234670
v -0.32203991 7.30320672 2.11178022
v 9.56338923 -8.99489969 15.79381526
v 16.76252298 -1.60867791 61.42050400
v 31.28081933 -18.01984943 39.58956525
v 27.51919068 -3.69444676 12.78208476
v 29.40889075 -6.14962773 15.58542345
v 61.15865335 7.20876036 -5.66072762
v 10.49000770 -2.22906843 29.11330573
v 43.89020801 15.30521177 -10.08751150
v 3.01584601 -5.66098373 -0.32990487
v 40.50844163 -5.01482328 -11.86496019
v 18.27093400 -7.72304647 18.89201626
v 49.53136668 13.27636279 49.56855625
v 25.10667965 -8.28322861 38.29792142
v -6.95972005 31.94806352 32.78234228
v 17.86030084 -6.17407076 26.34969540
v 2.09389022 -7.76960934 0.26075155
v -21.98803239 3.97850759 32.85114840
v 16.81824215 -5.71161974 21.70275152
v 35.86800769 15.76683111 -7.65520195
v 51.41756684 5.75366244 -8.43748823
v 0.96130808 -10.47874335 2.70063896
v 44.55952719 16.27862081 -10.38828120
v 23.81169610 -15.26622567 15.95508121
v 10.40081959 25.38698725 3.87779390
v -38.20424899 2.69271410 26.07770078
v 41.83981940 24.21968430 -10.28577425
v -20.78453451 29.70991656 26.66201256
v 58.11023712 16.86700247 24.97113869
v 40.02993926 7.25696888 53.77853289
v 14.34871741 -0.40358127 31.05820157
v 18.77229847 -7.47073116 17.18781702
v 63.78220767 4.38828813 55.46127632
v 4.13389551 33.08568522 18.00678484
v 33.62284601 6.54982077 59.23409015
v 62.02770025 14.17544764 25.41099861
v 35.94382107 26.69322491 -7.51508074
v 31.45762533 13.84647004 6.77161152
v 13.89652956 15.56470897 8.54727160
v 5.88720338 13.63264676 -1.59109081
v -3.41893733 -2.74354173 3.19560082
v 13.08981981 -1.28356542 34.69665349
v 37.00492159 -0.81704272 8.60796124
v 24.62947182 26.49055421 9.50175151
v 12.63115928 -1.70878589 36.43756732
v 39.93246704 35.11362150 34.85183790
v 35.83950177 28.66661176 10.21810435
v 50.47309771 3.92684666 4.23068181
v -2.08597863 10.83402615 63.45853209
v 29.09212373 -5.84330969 15.13576973
v 28.30276638 18.79507303 6.32108282
v 66.26337022 14.64102417 22.43691310
v 24.71769415 30.15364520 10.97781491
v 43.55334491 4.15591709 22.30947092
v 48.19541425 2.54262937 7.40223704
v 19.68956366 11.67440973 13.09341937
v 39.12367299 37.70168871 40.87752476
v 29.19037826 0.14307458 10.02737042
v 35.98311171 -3.73626547 -12.37440947
v -10.97983122 32.61130303 53.11806872
v 63.47936392 21.07829601 23.77486601
v 24.62938242 -7.98313692 13.45266495
v 28.78229879 11.33659948 8.68346076
v 40.09585455 -6.41082693 -0.40637850
v 42.29452088 -7.40229478 -8.41821451
v 51.04809999 33.29515085 35.59797257
v -36.66952625 12.12533284 24.43395369
v 53.86071280 20.33996955 6.88250922
v 44.10761595 11.53716072 4.39252518
v -29.65541370 31.37024119 17.93878712
v 3.92757356 -8.35054647 18.64619553
v 8.57527182 -0.99293224 -1.35535712
v -16.54016599 -0.35833483 29.64833565
v 57.03604966 34.91742536 46.13070562
v 43.15596446 0.08044009 51.90652609
v 34.06491131 -2.23112549 47.64169827
v 9.34533775 -8.07673670 16.80696011
v 3.56329815 -10.10314561 5.21389209
v 28.39791030 46.98352888 31.28591925
v 41.43251479 -7.60843046 -8.23921431
v 58.80898982 24.80766922 27.92811021
v -19.11774650 28.58423255 33.96018222
v 0.79375168 -10.29071305 14.97622207
v 47.54818231 -0.08338087 50.13565719
v 27.37228386 46.27284408 35.94948724
v -33.67587179 10.12987364 30.45923449
v -12.60393020 32.47702867 49.53550175
v -1.05617289 33.77950564 40.85509479
v 28.81248295 12.08200864 8.99726711
v 36.63795441 26.14814974 -9.34941322
v 61.45599484 2.12656008 56.15987629
v 1.47596595 -5.11220796 0.73131273
v -37.98758239 0.07291673 23.96770567
v -10.12645476 -7.28399772 3.52501497
v 6.12473534 -5.27670002 22.00646326
v 25.42487159 17.11874269 60.18246710
v -5.72641054 27.45302580 0.53247152
v 38.39294612 14.30141926 1.43315480
v 50.42202026 3.29572242 36.45890951
v 17.63922907 -6.81044068 21.78907022
v 61.60025671 7.11291190 -5.45071345
v 37.81888261 27.79535204 -4.01195372
v -11.48817968 32.43770078 45.01448572
v 17.23816805 42.47880727 29.95720133
v 31.57593682 41.04251787 38.96754235
v 14.93757498 36.26662493 17.85368286
v -3.31980665 -7.15339184 19.75409314
v 3.79401678 2.94828229 64.97095525
v 30.35372496 -3.08221998 12.82533631
v 23.12965691 17.24581607 60.69418788
v 19.15439777 2.13892688 8.50861333
v -21.74302377 29.02603522 27.76357718
v 10.41487325 -8.38218071 15.42179380
v 8.78521148 32.12218732 6.43905578
v 41.16132483 -1.87489670 -14.18896578
v 18.83768849 22.45814539 10.99169906
v 45.28857395 24.09973554 14.64867964
v 59.63974074 14.02633544 53.34113538
v 14.85256571 36.18157655 18.46620627
v -16.02387801 -13.04944884 8.92459136
v 21.79609984 45.72455585 27.87963301
v 19.18426529 42.97192395 24.52556975
v 49.74183440 14.40184191 -3.92454630
v 35.10091081 8.92711524 0.32205795
v -26.84353106 19.86283623 32.96432272
v 61.88579649 8.80605076 18.51947419
v -42.70270094 23.46908860 20.03206499
v 33.63820538 36.54677048 51.97300017
v 5.20245591 -3.54659185 -1.18286069
v -10.98224241 33.44060853 15.97793400
v 2.61342525 -2.80093588 0.38288502
v 24.58013035 8.14224221 8.38491507
v -29.47050519 8.28734227 33.64866227
v -5.58712147 1.16944057 52.21687257
v -0.34991495 32.45139495 28.85686606
v 50.58594048 18.08762178 28.28285843
v 38.89887035 27.60038897 -3.44839436
v 7.49946851 15.82621597 -0.60031028
v 34.42795947 36.14221513 25.57051182
v 41.34136811 32.22003952 30.65464087
v 11.82115264 29.45827320 8.64727516
v 32.86854923 -2.97950604 15.02449065
v 10.91994438 31.83422238 20.82831226
v 15.59357718 42.80494899 56.06074259
v 15.42719733 -4.82063554 20.25877684
v 19.89337429 26.09053999 60.17282978
v -20.98862268 25.78540146 37.42917627
v 36.35172173 -5.46793826 -8.15898087
v 58.74044448 15.24016354 30.84120527
v 26.34658851 14.40941915 60.48567593
v 9.29860026 -36.57853603 18.11590604
v 58.32989141 13.48774135 -5.32062724
v 17.79115945 -7.75951799 23.53006415
v 47.61034623 36.76399589 57.83237517
v 49.06951636 18.26238446 29.77924980
v 17.99577102 -19.54707131 28.22633274
v 23.46353978 -15.66182077 35.08557752
v 26.97050758 -11.27559599 17.01127924
v -33.54490176 31.57298639 14.58765473
v 39.35825452 27.12459303 7.10720057
v 1.30256987 -9.73860454 1.85967679
v 50.14220998 27.34286338 27.89741382
v -23.89243059 34.76533666 11.92297880
v 77.45817304 15.65710828 15.31898137
v 29.00890075 13.69239110 8.51255376
v 71.35833055 19.32481304 20.26069537
v 45.10972649 3.82867106 29.06521410
v 23.76604825 30.79473414 10.80119796
v 46.42603174 32.21925721 34.00062770
v 26.12345479 9.70643293 9.60582867
v 38.53503615 -0.69109659 25.37142113
v 40.09384289 -4.22655325 35.32776237
v 24.74961802 16.95283689 12.12213095
v 52.37103254 5.74618299 7.96253048
v -16.89487137 16.48782380 49.01750013
v 29.46842834 2.20341585 8.73317197
v -1.29555236 -3.70951626 2.32947106
v 49.82791469 17.26508886 34.55141559
v 57.72041157 16.08382724 30.39411642
v -4.40149335 12.01674808 62.79079616
v 56.69125542 24.00751039 33.78230333
v 59.47932974 24.75613542 25.18090792
v 28.49242464 -0.19353451 10.33546962
v 3.62310442 -3.01372190 56.91757798
v 17.87930727 0.53585274 8.85732844
v 21.51428536 14.26044572 16.58653095
v 31.66218102 13.41214590 6.43126573
v 18.89448427 43.14308986 24.83788505
v 8.94578081 -3.01029743 -0.08722623
v 25.71718208 25.68284236 8.32443405
v 62.14888394 2.18999665 55.56919426
v 34.27585214 5.64828236 58.81528184
v 58.41968581 10.41416917 58.57859552
v 36.71631217 15.78596048 51.85729638
v -18.88261735 26.00006014 45.38928345
v 32.59994090 1.04379258 58.03418905
v -3.14328889 25.51438287 0.28500980
v -32.45650232 30.53844720 19.06271093
v 33.83517265 16.45754278 54.07904834
v 33.70247409 16.75184257 45.50902173
v -23.98167178 31.00419790 20.84115334
v 10.13310347 31.73996508 8.90680682
v 50.87578297 2.41929409 57.66594410
v 57.38899857 13.78083974 38.63576055
v 39.72714767 15.50270990 47.47591168
v -7.73235783 -10.13036072 3.61632067
v 44.00946200 13.88655230 47.95846716
v -17.41572097 28.05559710 45.06655782
v 2.58080498 -2.47781957 35.96294671
v -37.45907545 25.32048710 26.29025467
v 26.16213448 16.73707180 60.15481800
v 63.71687353 6.88358815 53.61574143
v 34.54446793 1.50047301 3.14169656
v -7.43281050 2.14607758 52.86042392
v -1.44784327 34.72489119 14.97421879
v 14.91256896 -2.04105210 6.86671678
v -13.98450788 30.59837595 35.35246477
v 6.47292798 -7.11039361 20.64399049
v -2.97203846 29.36976217 60.83517522
v 12.68349029 -1.21904071 34.07126665
v 63.66978586 7.40636187 53.06439474
v 0.80569129 -8.53985641 18.76009814
v -35.17076746 5.44563401 28.50860544
v 26.30365640 12.45128922 14.88618366
v 31.93115816 14.43265472 6.81778882
v 44.86070946 22.46083692 -1.35152088
v 27.44798362 29.33194302 10.81449818
v -11.23936754 25.42426996 56.00462481
v 10.87313704 -7.95038324 8.64243414
v -14.88754153 15.07804077 52.90032178
v 0.95769716 -4.46287822 27.62167715
v 29.88872305 -1.17245852 11.05834171
v 16.49713516 -39.88790140 25.31262860
v 38.73435780 -5.61574427 -2.43530865
v 7.89407920 19.36421730 0.70683542
v 35.36699340 16.86023735 -11.08740643
v 28.68696488 0.89171325 9.90317576
v 14.94877134 33.68696198 15.96405916
v 27.28395723 -2.64379662 56.04311079
v -30.07542342 21.16419189 30.41929752
v 50.18091947 34.59823504 57.03745037
v 39.66952488 14.83249292 -8.90078489
v 33.19817781 17.85220578 50.02561584
v 41.56079888 3.97308590 -10.48890874
v 65.94962627 20.15168779 22.33013697
v 13.50859180 -2.33250647 39.78507221
v 37.60003299 10.70880890 -0.09337675
v 43.46501827 0.42854520 33.61913562
v 30.00203893 11.02248300 59.31612477
v 33.18510205 -9.78080928 22.68039808
v -15.15762694 7.27095827 49.08961058
v 47.29000106 4.01698286 -10.81354823
v 28.83322164 12.33962923 11.94307674
v -22.79824950 26.33165941 33.95586461
v 58.84830281 24.46396276 29.36267294
v 39.26048428 26.82161704 13.92331719
v 42.65887663 19.66432855 -12.31823955
v -4.90241265 9.19754524 62.76919693
v 30.73506430 18.96111667 -1.15930906
v 34.68045220 -1.18535699 -12.59836648
v 45.08815706 2.47621490 -12.10818719
v 41.45253077 -5.36289904 -11.65418699
v 27.19862387 16.02416858 10.84442623
v -3.67276068 33.56638923 40.20283744
v 23.63272570 7.85152521 8.16792529
v 26.59157291 19.89781857 6.46272022
v 64.94551152 21.59136534 21.63272351
v 34.62168202 -1.69831223 48.74401167
v 55.12516946 27.10744366 38.67526725
v -12.02043239 31.70184791 40.04912823
v 28.66229787 11.39326394 10.61868854
v -5.03259338 1.17520464 61.61990389
v 41.88117757 -6.21273369 -10.58949530
v 4.91922954 34.18598324 5.58276754
v 63.05693835 15.02300799 -4.89704777
v -16.21274091 16.10915735 50.22666976
v 28.51342782 9.78287589 8.67905002
v 12.42318098 -31.27816319 26.03266388
v 52.34342813 7.40758097 11.55881118
v 20.18077113 -36.66229919 21.86225541
v 19.45219003 4.97108093 7.18115270
v 33.76048431 16.87128097 3.15082422
v 31.86967596 15.59436973 59.23973769
v 56.37317896 9.82096884 32.35743940
v -13.51652201 15.77179320 54.39469591
v 4.14179685 36.95445880 11.32385153
v 49.96302351 12.37653568 49.25674200
v 21.56632021 -32.09409863 34.14354846
v -24.35487695 -11.37138810 8.55941232
v 57.66338110 5.98530099 -5.55258524
v 35.16180068 27.24965289 -5.12771122
v 39.61438686 24.45379831 47.48781770
v 26.44035779 16.55661687 10.57730149
v 12.63433881 -4.19495488 21.65065147
v 18.65823008 5.04331198 6.82277279
v 20.60260065 -1.43826567 11.51360199
v 38.97335008 -6.22003246 -1.62643555
v 10.51988360 -32.67798573 21.44644968
v 6.02385122 26.10856295 60.95863134
v 27.79140510 15.68996906 13.58519122
v -39.10711035 2.10629567 25.33305064
v 65.65149873 9.45847575 20.95610462
v 41.68030992 34.00041535 34.25311670
v 32.62835369 4.24984144 3.78329563
v -10.12530737 -4.91239130 22.07654528
v 50.31650513 3.80004779 35.32558680
v 12.12930679 -3.48524866 59.03946608
v -13.70741148 35.89389473 10.16907301
v 12.42089737 -4.68988763 35.02965346
v 24.60271493 7.12445751 8.19507428
v 16.12451673 8.57694168 61.19690463
v 8.08199961 -5.39259706 21.46093175
v 59.52142924 14.06690851 52.24587023
v 29.06645462 12.05601543 8.10789317
v 7.19978753 -5.52356616 26.54033713
v -18.28829944 26.64604411 45.85642740
v 61.58212945 15.29958844 24.60588887
v 3.08736088 -2.11244961 40.18182680
v 16.60122909 -36.05691716 30.97541258
v 33.01672637 -0.47566314 10.20092517
v 41.59844667 0.86980965 13.24311271
v 55.88803813 36.68194264 54.50984091
v 15.69119468 32.18489140 12.82575913
v -34.70839188 4.12532315 27.53425576
v 40.73709995 -3.79572995 -12.66501285
v -3.38387070 36.23876721 9.31960717
v 50.64101145 33.46585110 56.00455776
v 18.70267466 -8.07612576 26.53073147
v 55.94384298 27.15681680 34.03164819
v 32.46760741 -0.31953878 -7.06782099
v 34.26706046 0.24082151 0.46367172
v 39.21381384 -6.29605446 -0.97752502
v 35.38797796 -1.22314168 -2.89556780
v 24.45316501 18.53294857 8.60223640
v 56.09406158 26.56857856 36.80571169
v 18.06198992 42.62925684 33.17907825
v -17.88402349 28.33968587 40.46072438
v 27.06102096 23.43683504 6.14311825
v -17.17013121 30.20819463 28.33501063
v 39.57105428 -8.34094267 -3.97228962
v 38.81255537 32.50689432 27.91582420
v -17.41310395 3.79638257 37.55344078
v -8.55553895 32.09552914 23.24685641
v 35.67728400 15.63543826 -1.18231238
v -0.11150453 -0.03788381 2.40260735
v 60.43758243 4.44374094 -0.09909517
v 18.24115403 -7.23064225 18.28688756
v 8.57519452 27.29768865 2.66789226
v 31.10193089 24.71995540 3.81342624
v 77.26351917 15.00678621 17.98695326
v 18.97279918 6.27714209 6.56297617
v 55.62453717 9.98600200 59.16143581
v 29.44818884 0.59750438 59.94880572
v 57.59180337 12.12226599 -3.91738303
v 33.30225125 15.77784121 58.79914016
v 75.26409626 18.60050485 19.17189360
v 18.39252561 -0.30605876 33.31957012
v 39.74059969 -7.46429944 -1.87444198
v 3.39162862 36.09777987 7.49226101
v 12.87208498 -2.27443781 38.62548247
v 37.93752939 29.79015745 23.28853682
v 33.35728496 3.03236605 -9.45300888
v 35.16025469 -0.04085640 -13.00818566
v 67.98452884 19.98958550 22.00874873
v 30.31632118 31.20596148 14.31221794
v 18.61584187 44.21090707 27.08774433
v 14.68299422 -24.65638146 16.55472443
v -8.24971683 -12.70663086 5.91889583
v 39.42997381 26.94921754 12.05126010
v 37.36236319 30.37497588 23.65509793
v 34.01290253 -1.40281767 -11.91432122
v 20.13486251 20.02429217 11.58003602
v -20.63076012 31.32860735 4.01527714
v 58.84324014 19.13117059 24.48567934
v 21.42490074 41.06369615 38.55410591
v 35.35863012 15.99041931 -7.67509127
v 11.27567608 -36.60708293 24.31151643
v -2.03531282 34.86889228 3.87098803
v 37.77434677 -3.94862844 27.06029825
v 30.07186577 -5.96178137 15.91710374
v -3.30946222 20.85929364 2.04883725
v 22.49920741 -24.92920123 34.20475125
v 20.10794356 6.69381348 6.81078108
v -7.06723100 1.27917971 56.01893738
v 38.56403008 27.25236118 14.47185688
v 15.48110414 15.85180685 60.70521101
v 33.47501159 1.62251946 6.27531204
v 12.42875028 -6.31566020 16.00018889
v 12.06467114 2.01238575 63.91002983
v -12.96743471 -11.71027310 6.04423648
v 36.23618931 -9.99967381 29.32443470
v -23.15594442 6.33778656 35.86861864
v 3.73477023 32.04791620 2.97762384
v 22.98911102 24.12533760 9.94215813
v 26.26679465 -15.86428471 17.97156781
v 68.65567714 10.07782388 20.17187700
v 37.67464310 36.46134585 33.24613720
v 29.84757349 -13.38849682 38.75881806
v 66.23960286 7.85528123 4.16402798
v -3.69806634 23.65563996 1.33119186
v 32.94392303 2.52272678 5.53111359
v 42.29360074 32.48532489 53.77325043
v 48.57359454 15.08988533 -6.98377984
v 64.14276361 7.45395990 48.10640961
v 33.85889530 -8.65447521 22.52752520
v 37.52765432 31.79588914 53.20734531
v 39.37575221 15.70689678 44.62729767
v 35.56557372 13.07672728 57.46384710
v 56.62753060 13.61274440 -4.06081183
v 27.93990821 16.46222547 8.51973891
v 49.68496040 16.56552963 43.40891168
v 16.49628952 -19.99289542 24.38291721
v -24.41507764 23.88546988 34.60322693
v 10.24727430 28.73916924 5.50767081
v 30.48997000 18.91957968 59.50766429
v 58.94009024 14.69788887 31.46189079
v 5.70038473 31.08665347 25.98209120
v 26.86795034 20.73431574 59.73500386
v -8.48325249 35.07938236 12.74714433
v 36.01107746 28.65130641 7.52152363
v 1.28747080 36.34091467 9.69649665
v -6.21035136 -0.41239560 35.77073663
v -0.98534871 -8.92483722 17.93008856
v 37.53757849 -6.06600987 -10.41392423
v -3.09341727 -0.54647302 54.56898734
v -12.66482845 31.28516302 37.85032034
v 33.72486308 1.03186292 0.95291855
v 46.08333111 29.01307680 50.68264529
v 7.41848815 -3.79644660 59.40360576
v -18.36282946 30.64491227 3.22012138
v 36.39798239 34.31941569 26.78659000
v 2.45453324 31.65110573 23.75594527
v 42.51470417 14.49702960 -4.26111650
v -29.65441905 27.32812054 27.58818492
v 0.66683971 30.48275225 -1.34196517
v 58.82206932 24.95159395 25.06177314
v 44.90832239 38.09431940 56.56422302
v 47.32916504 18.91653053 -6.91784220
v 26.39459632 24.30444583 6.65426161
v -13.65771424 -11.20194979 13.89813889
v 15.54442197 35.98074242 33.66359696
v 57.40469694 16.96407236 25.50251596
v 26.94435231 17.30630919 59.95342135
v -9.08970647 -5.42874495 3.44128418
v 0.57208131 37.37699986 48.52117971
v 59.81114507 19.42556165 24.04722571
v 11.30811032 -30.69723770 20.40355839
v 12.58500852 25.00581741 60.26565656
v 8.72731674 32.75049478 15.62545262
v 49.95556548 23.77382480 17.39299856
v 34.25088152 26.87498368 -0.19461180
v -3.05032823 0.52859721 44.85011101
v -10.87531354 33.19494054 47.33141139
v 8.18539970 -5.28517971 26.70185082
v -11.21471915 2.25877902 39.75212201
v 58.76160413 23.90650846 29.84116599
v 42.90996864 -9.14753415 -6.31089928
v 56.79673702 19.46589537 9.48154181
v 60.56067348 12.53516227 52.98968405
v 33.19839016 17.11313240 -7.96516892
v 64.84227628 6.78857835 49.90016669
v 33.95748138 3.01180664 -10.04547160
v 47.95917124 28.35276350 50.64345896
v 24.22353998 -11.74139511 36.45724431
v 12.42816541 -4.54723788 20.61810344
v 27.48751827 -3.08470964 44.80333999
v 25.56280419 -22.46426418 35.67585349
v 77.13886350 17.24175923 18.00237224
v 31.41284734 -2.08283472 11.78697310
v 35.46184301 -0.71176299 10.07853169
v 49.80599508 17.29013771 34.81534496
v 8.11887253 31.42777830 20.99394798
v 63.80113959 17.53522269 22.61298336
v 18.53476465 6.58008270 6.16633473
v 40.87830707 15.65760747 42.57717356
v 51.97816715 21.29474282 9.26839188
v 40.84505141 24.72898364 -10.73281281
v 57.14092776 16.95976779 26.52202919
v 52.99831554 5.77876903 59.45493653
v 35.27876735 38.69063780 33.40124339
v 3.89744295 -8.95948056 17.33165234
v 40.90709612 -9.52670816 -5.50771318
v 32.53731132 5.43677201 3.82896070
v 37.19751909 28.01503055 -3.39946477
v 58.87541547 14.50681500 -6.07535802
v 20.04912309 -8.30597617 15.17673582
v -10.23429446 33.09906274 45.06165162
v -11.45494636 33.43181685 49.70988631
v -17.30708219 19.20332015 48.30322042
v -12.66249828 -6.53178710 19.33470368
v 28.23456563 15.75538330 8.97449628
v 53.78578976 26.47837810 39.88116607
v 31.60721436 10.37801616 6.67741708
v 56.36138469 17.65617169 25.83100088
v 12.91963272 -1.07301201 34.01133791
v 43.70153695 23.01844209 -1.28814112
v 15.89089446 -3.86896404 55.57073280
v 20.45516856 -3.98646295 13.33515253
v 47.30248824 17.06611179 -8.20587203
v 43.76488924 0.92448387 53.04993317
v 57.13350326 25.83312802 26.68466233
v 19.36612278 -20.23564838 31.06967546
v -18.45680550 -12.94437610 9.22511425
v 20.50992101 44.09541562 35.09811684
v 31.99401498 -1.24989706 11.08092722
v 41.09033197 24.11161736 2.51560519
v -42.30723158 4.84081358 21.19257301
v 47.97309637 16.97623730 41.43708944
v -22.50401117 27.05828100 33.21792558
v 55.95271662 24.54900183 35.40465981
v 28.60566229 11.62997168 11.46563329
v 1.40913937 8.53683334 0.42036825
v 2.39066174 32.52486512 2.68085278
v 16.68764837 41.90831631 26.37912333
v 61.21540442 20.97360417 24.80834164
v 7.74988625 33.31692144 35.73136404
v 77.13324577 16.98960178 18.18947680
v -18.92766543 -2.83908285 23.64472859
v 12.98846025 -28.41843292 23.99995551
v 45.58165371 21.92355320 -4.65554325
v 18.15507375 -2.47550034 12.66291272
v 13.25996220 -32.29593113 27.71674655
v 29.09100428 27.22155489 59.19346213
v 53.32221463 28.20676379 44.47348043
v 4.52298345 1.80087576 64.92324919
v 2.20500189 22.00734243 -1.29820791
v 33.97872671 16.93026349 0.77755703
v 34.26384181 15.98504931 54.97972667
v 45.05644366 19.43137683 -9.49119497
v 53.75759676 21.90277539 15.52534290
v 7.69546302 -2.83716177 -0.99885277
v 26.93131752 -6.62940647 14.38382734
v 30.49703501 2.21735216 8.03671312
v -26.48584358 29.95058522 22.20706455
v 33.20034221 3.42166680 2.02310970
v 13.18486594 23.53025042 6.47854898
v 17.33454131 -6.32912712 22.69539237
v 29.48662452 29.91798893 11.52991224
v 52.27327347 40.41862488 56.54758215
v 9.77798551 -3.53372353 60.91588736
v 1.81145745 -4.12338879 28.75585854
v 19.24269646 7.29886955 6.44233124
v 30.15629575 38.31497580 20.79745755
v 7.86982756 15.93162306 -0.50943578
v 33.06892514 35.61619669 53.43986675
v 53.13906446 27.78910659 30.77181615
v 1.03282870 -6.91570248 0.45651919
v 18.31575669 39.39515352 58.74665082
v 25.86904354 17.21467264 8.78997054
v -38.10641915 4.92886407 26.95770562
v 25.55534244 41.14646092 40.65277055
v 35.56073830 -2.63625220 20.25068924
v 30.29538505 9.81556904 7.65482057
v 56.67148903 24.81560782 34.98816118
v 44.58349571 18.42037588 -10.33295970
v -5.99372480 -12.75086123 10.59613563
v 25.81995353 -5.74033475 40.06175697
v 71.81991637 15.33223875 20.89644410
v 48.91720042 4.94194450 30.55940941
v 5.51129738 36.74425185 9.53665469
v -13.73975072 25.82189441 3.61876120
v 15.39261360 -4.61196899 18.64014193
v 44.68923435 31.50914237 32.71006420
v -8.04449711 19.61604506 58.53966996
v -21.14705928 7.90933520 39.47494179
v 44.31978986 -0.58186316 -13.25526927
v -11.11322548 -7.86983036 17.05176011
v 63.28380108 7.31356908 5.83717972
v 25.09459294 18.35799590 8.27336404
v 28.64805795 14.36676737 12.32698560
v 9.37799085 -1.88968924 -0.47416799
v 28.81115489 14.41085618 8.84890743
v 47.64264449 -3.34960292 -4.61032521
v -24.92668852 32.39418566 17.62024686
v 24.63295870 -9.18498542 14.07569740
v 26.99243091 15.83439857 60.10205299
v -16.02523401 7.19179958 46.27875239
v 56.72770366 25.95314756 35.24981067
v -0.19730067 8.59780144 1.66986149
v 55.15231937 13.31291068 -2.35868408
v 28.62686105 -5.45125315 41.79957509
v -32.33592957 12.25414500 30.97005375
v 39.92063180 -7.76468823 -1.87765958
v 16.24909416 37.81122714 38.70821744
v 57.75035545 25.13960563 32.01607987
v 33.74215961 18.84917729 -11.70556992
v 36.61153466 4.94878972 -8.55816808
v 33.94003958 0.19098846 -2.51723616
v 61.41262874 10.88491455 -6.89655682
v -40.78309610 1.40681106 23.47733080
v 21.85873315 40.71136937 17.25194417
v 43.12845692 15.82196355 -11.09371241
v 44.44920272 14.54211026 -4.37586056
v 45.02876103 -6.49316050 -2.83709518
v 31.66493028 27.01699547 58.11035633
v 5.46706980 31.32438287 26.84016153
v 28.29967253 11.64411101 59.66610834
v 19.24847439 0.26929704 9.84116923
v -14.76788893 26.00199729 3.82197415
v 32.23139793 0.13552209 -7.29179755
v 15.07225074 -3.43507808 57.02177063
v 14.88851570 -4.43727570 36.15629300
v 55.18799648 32.42109343 45.25104538
v 2.91074184 11.60100661 62.70978600
v -17.97117852 7.53851235 43.97266731
v 51.10816658 23.77347834 18.60892400
v 49.99387637 20.16223967 -0.67121419
v 20.69268189 1.73411437 9.48766153
v 13.55424896 7.35210674 62.64115870
v 59.42063034 16.27681963 24.97148141
v -1.08240242 35.44419631 13.41201644
v 14.82849102 -5.12300665 40.52580521
v 12.89464161 29.56381254 11.81992050
v 45.45667395 14.38336540 -3.50498105
v -6.01829076 -4.14826768 3.29794828
v 28.15037593 15.42903017 9.15866252
v 56.36994541 -0.24260767 52.83308029
v 45.65343633 28.45293842 27.69913152
v 2.26329407 17.23297127 62.02745065
v 3.30230361 26.48866363 -1.58023497
v 37.60420159 15.84225893 50.77144131
v 19.53753084 41.01523757 21.68598585
v 76.04214549 17.26788469 14.55765963
v 48.12102020 23.75684492 14.14398570
v 50.28757453 17.04188064 35.28155014
v 29.77659740 -4.85140877 14.61187843
v 0.48870913 22.20425569 -0.49531873
v 19.85865273 4.52565541 7.84260407
v 46.98996618 16.26016572 42.54568368
v 14.77930974 37.12769225 22.78787084
v 34.75807607 -2.97153462 19.31226626
v -8.73136520 2.49515870 56.81674927
v -19.38949898 25.72502382 44.46039349
v 46.94121704 7.88414292 -6.17022766
v 66.36364758 15.34233335 21.97617665
v 9.53323301 -9.66146402 10.98729856
v 58.99343267 18.80298741 24.06184375
v 42.30121523 27.46158279 49.60013926
v 61.25613675 21.51495405 25.29564314
v -0.64027152 22.57272601 0.23153445
v 24.65592884 10.91133244 11.90055907
v 52.62271315 13.20195571 0.33654692
v 16.84456877 -1.50548760 37.41986305
v 65.71282446 15.34008887 22.22570777
v 32.41016716 3.23128840 -7.31444266
v 34.31403264 27.82359533 2.13480811
v 17.91729219 -2.43345555 28.51434797
v 18.07011850 -10.82998049 23.10914733
v 25.98415129 16.18725620 60.24954841
v 19.47207376 -5.62102860 15.25563095
v 45.60873657 7.64790922 -6.18857751
v -5.65993320 32.46646747 35.27620062
v 37.00994700 -2.90759630 -0.94086712
v 36.03631258 -1.11718557 14.58798628
v 4.09572199 20.60456201 -1.10312877
v 76.39995962 17.15813577 14.16251156
v 29.26630713 34.15907919 16.09890349
v 34.74327922 6.75057992 58.79332498
v 33.64865854 0.81853475 7.74212787
v 39.84320909 -8.81509949 -4.71909763
v 32.77843073 2.58687860 -9.28161480
v 54.37910929 18.11829023 25.84710717
v 36.02099046 28.09794061 -2.68868008
v 57.73158744 8.09307210 10.02066024
v 62.08421662 9.42580402 46.18647695
v -21.96343802 27.45038457 33.39340910
v -9.21716169 -5.00762789 21.86150849
v 68.32908839 20.91384120 20.47489211
v 50.96683651 19.22583394 -1.78309879
v 16.25758782 39.61360827 25.49885586
v 21.67314105 2.59296340 9.36090387
v 15.61974734 33.93415362 15.23783989
v 37.10657731 -2.72177067 24.19750392
v 54.93565276 21.88069932 16.55477658
v 13.75598460 32.68790990 16.69805683
v 18.20949093 30.84279224 10.78095660
v 34.51510519 21.96555026 47.76926711
v -41.02881253 17.56503806 15.47726244
v 23.66000600 -13.73071410 35.72408855
v 31.32188693 9.53663606 59.21188369
v 74.27386940 18.41729693 19.94731277
v 56.25630170 22.98374847 20.58086358
v 74.05611873 18.04489642 20.20135336
v 58.57831240 24.59904179 30.00662103
v 35.73870286 15.77942073 -5.83711313
v 38.09617087 28.70557643 20.38758807
v 6.19964302 32.39294142 31.46616369
v 4.98953275 -8.67970195 17.66595617
v 11.12065837 30.58049083 9.46026575
v 53.89760062 16.23460464 36.13051027
v 8.83278064 37.53874451 60.78886986
v 12.66312040 -1.45967701 35.05190462
v -18.35651696 27.21001580 44.15517300
v 7.56298518 -1.09309237 -1.25538616
v 31.15795925 18.87592115 2.56656948
v 23.07647839 18.83085817 10.89839358
v 43.40492189 5.67249069 54.35204133
v -1.30865606 -0.87066024 34.86107290
v 14.53423314 33.60855952 16.48499630
v 27.85632946 6.50817947 8.02638195
v 39.10441324 -4.18249145 42.14072600
v 21.53849974 41.46011546 20.97434178
v 45.76934874 17.22501591 39.49531913
v 44.76550221 -7.98845757 -6.29751477
v -27.07403712 -9.73492954 7.64766801
v 35.95403209 24.79716390 50.96743628
v -3.90688516 36.11655161 8.13276786
v -17.57364534 27.58279629 46.12256214
v -4.67110798 0.83758222 51.87955871
v -11.51725370 5.13529684 57.85617605
v 27.44448744 24.57228489 6.23513991
v 42.25318134 23.77307415 6.96979417
v 6.37213420 -5.82460547 0.31249161
v -24.58852716 2.95528327 29.53350171
v 21.70476690 16.03328623 60.73102355
v 21.87316678 19.11885664 12.26297114
v 53.86077613 5.57387574 59.54447389
v 49.22438413 7.47729186 -7.35796336
v 45.27990147 22.20019884 -1.67082192
v 35.38969532 26.70474537 52.82484740
v -31.10037930 29.75370362 22.03916200
v 49.79924485 4.52561211 9.57171805
v 34.58815813 -3.05233058 19.08793859
v -20.09660751 27.62586251 36.61136329
v 42.55268723 7.22227944 53.43839154
v 33.19295496 -2.04974925 -9.24586970
v 17.40062237 15.25626238 60.58202311
v -42.74155572 22.73957990 18.33147369
v 40.94849899 26.28330328 -3.51675623
v 42.23228246 32.24502131 32.04312548
v 25.38142912 -9.08728503 38.21466491
v 18.21009628 31.40275925 11.00184862
v 57.15720356 11.46711037 -3.48615693
v 28.69036980 13.58400844 8.95378552
v -41.72652215 1.12403277 21.43967152
v -12.13438902 32.18160197 45.82456499
v 34.89173204 -4.13920218 -10.28418634
v 11.21544931 -3.10339453 61.08947471
v -3.98735842 6.49279775 63.13627213
v -28.26400660 21.40432410 31.84913844
v 35.18288583 12.53047399 58.06221440
v -40.32520950 16.14180394 20.63758485
v -42.52062365 21.73860557 17.30349474
v 35.53765267 28.76308374 9.75553039
v 16.36216231 -5.09735383 24.33763072
v -7.50760734 -11.72336843 12.40546443
v 17.96163060 -8.06981325 21.37667499
v 73.24482501 17.49922149 20.44275217
v 12.49115821 -0.39374633 63.09285015
v 28.72563526 38.45535964 19.10785772
v 9.03553795 32.62937441 33.26150030
v 29.90732156 13.43412325 59.46479738
v 32.73767605 18.61961745 48.01070690
v 43.08715463 -1.98454759 -13.71495239
v 11.87567972 -29.05226499 18.81960779
v -19.71121132 35.96003726 9.45289060
v -3.14830081 32.53756836 21.92877606
v 62.05705553 5.36425598 58.31206590
v 35.53292528 8.95797182 -0.23127116
v 16.61693305 33.64403173 60.11657044
v 35.64007208 -6.99771754 42.80210659
v 9.29344725 -2.19951617 41.18168354
v 37.86564618 27.92341448 4.97185905
v 61.37010828 5.14572673 2.04660906
v 54.82776463 5.55413309 59.75833535
v 28.78453955 5.86831477 7.58304447
v 52.38224939 31.71265125 34.74975750
v 10.82311571 6.51311642 63.33969533
v 44.15854067 27.98506245 49.79205132
v 3.58804734 21.73028514 -1.48289942
v 5.71491243 -0.72608079 37.00851649
v 6.94061862 34.22717378 6.75337715
v -12.46045344 35.29044613 11.59009710
v -14.12670966 36.48704663 6.93006674
v 77.05138624 16.29232801 13.02642748
v -14.83575534 31.02270328 26.30744688
v 37.88941354 5.60055720 55.28708175
v -28.73217314 28.56189944 26.07739717
v 50.38373917 3.33497813 57.95190856
v 11.27372403 33.29966962 34.37938914
v 28.19886059 21.51269093 59.73687395
v 54.78236452 15.56815486 41.30652174
v 56.75510317 4.05260874 0.98489970
v 8.34760070 21.82903141 0.50738623
v -0.27008544 6.30956283 2.15493562
v 48.42850938 16.80133678 -7.52573181
v 72.90489227 11.11186389 9.47082415
v 1.93939439 -9.57788248 16.17917977
v -1.57747231 -6.84410613 22.06758969
v 0.50578354 -1.88052945 58.78109112
v 58.16665292 12.96459604 43.09719801
v 57.76394159 16.00404270 53.34592983
v 60.27027220 24.29179475 25.73152818
v 55.54496497 22.81778120 19.78518441
v 15.17374162 -1.74615497 61.86775863
v -7.25023588 21.79379761 3.62385088
v 35.68048403 36.96797416 51.13691092
v 22.16862142 -8.64737574 13.66154850
v 33.52948651 18.42731796 -10.85194852
v 34.54230726 -0.39497856 52.01141536
v 14.31690156 -2.78189383 25.59554018
v 3.21904919 -6.51767291 25.01466125
v 32.64029697 2.81893881 -0.88071905
v -2.83320015 -1.59189489 32.36510605
v 22.12510630 44.83548924 26.66694298
v 39.02933747 6.70993142 -6.38543162
v 50.20820722 17.47786067 40.64732045
v 57.56300688 8.12132563 -4.49657720
v -14.57553077 6.90361997 50.03266037
v 33.27423707 19.39256303 52.32122913
v 75.25350153 14.14468326 20.00899799
v 1.52281206 26.23556368 -1.40678952
v -7.41317915 32.91206807 40.57480395
v 10.23383811 5.35714580 63.51389736
v 26.06189810 22.05509134 59.59936231
v 25.54806694 9.66658536 60.04403532
v 25.10141023 33.23237970 12.40891311
v 15.68991691 26.61524527 9.52164922
v 21.93219773 -10.88468637 14.32424877
v 22.39862271 -19.29300465 16.23635739
v 61.39690802 14.85294197 25.13734624
v -41.17489606 2.53264303 23.73995073
v 2.41047842 33.05031732 3.75497993
v 43.54289919 39.02128339 45.89491710
v 32.60849416 3.79547919 -5.67879388
v 46.30703479 0.39455498 38.85579482
v 21.23990655 7.92519376 7.68683804
v 18.96180958 6.81561092 6.42369920
v 64.64704126 18.31313595 22.51439728
v 25.04281700 -4.28265566 41.35100171
v 64.00650740 6.54807361 3.14502791
v 33.64793211 -3.54181044 45.37783563
v 1.56392902 -8.95030238 1.05734938
v 43.23717952 14.62771092 -5.75257838
v 2.30710511 11.29760128 -0.67703426
v 34.73316878 24.83303472 55.44065312
v 34.92567688 16.13631658 -7.05500785
v -11.95462979 12.53992412 57.76031688
v 38.69897127 -0.63819706 12.24729978
v 40.96921906 27.74918824 21.88892290
v -10.87557059 -5.53193595 3.99910565
v 5.22299763 30.50647117 1.79413566
v -0.40448166 10.70386451 63.46188486
v -8.83023720 34.83942524 48.70234430
v 25.46066418 17.56699570 8.73624440
v 56.80456012 25.97248740 27.09413134
v 27.78235450 20.42787522 4.78675589
v 7.57297408 34.29307044 38.23345900
v 53.13877389 10.28608344 25.25202371
v 1.05428905 -7.39144068 22.15468138
v 27.57421881 -4.20530327 42.56946594
v 31.52851760 14.79239389 7.13684270
v 16.84184931 -3.23788915 13.37704994
v 48.67539927 13.70828971 48.74482006
v -5.79435471 32.06312656 23.94818515
v -7.13481475 9.90006980 62.02130020
v 0.10131559 -6.01976179 24.92881007
v 33.29627588 20.08564584 51.45322159
v 26.90062672 27.42725611 59.65540558
v 25.04889667 -5.98262623 12.93554902
v 20.50442062 17.80922525 13.01803906
v 16.48606732 13.37121427 60.48849598
v 24.88431521 1.95686053 10.16609184
v 48.07687923 14.57368862 -4.94603813
v 1.19537825 -6.22976758 25.05926974
v 33.59933570 1.64625677 -11.11904252
v 50.04441366 32.48791769 34.61223468
v -3.29683139 18.79689470 2.82612327
v -17.17720181 32.42110088 19.70409788
v 54.66465652 29.69801240 48.11133817
v 29.45511974 -0.83729351 10.79421490
v 24.00280535 -15.35317861 16.02793299
v 26.95766278 6.51927758 8.34088493
v 27.06751227 31.28043190 11.93529554
v 52.76452750 15.28063603 -5.92199899
v -10.88104676 31.95289150 22.31751755
v 42.66390204 32.67147765 33.01038593
v 27.20118314 -23.68050441 37.56426275
v -31.72186017 4.19689110 28.28933112
v -5.27760433 28.80037390 0.15589682
v 26.76236629 4.93771629 60.19749120
v -38.10822964 27.17762999 23.77065644
v 18.77733320 40.55706784 36.26548126
v 52.86987126 16.60624333 42.35209525
v 41.38792679 24.31025170 -0.32383393
v -24.92208220 30.57267703 21.57820947
v 6.46226574 7.30638485 63.91723454
v 55.74904010 32.89480507 49.98251796
v 54.70284447 31.24689683 44.05785725
v -15.60875028 15.15272819 51.89922079
v 52.33777687 7.87855778 -6.46565994
v 44.20886189 11.25614345 4.13887575
v 29.09577079 3.64520005 60.21500006
v 58.53677541 15.53335506 53.48450691
v 53.42540145 6.53838972 8.60117562
v 1.33395952 8.11390206 0.46660032
v 8.87465943 11.56034041 62.34670058
v -10.20367164 31.26842529 27.24573016
v 61.62745878 7.40800332 -5.58006205
v -15.98278061 8.42474960 47.78598621
v 58.78072977 15.34372196 52.61809379
v 50.62870681 19.99111846 -0.42367933
v 18.21197197 38.66309300 40.82945362
v 17.50314608 -1.66946661 61.20048091
v 64.69365954 20.59471048 22.97148295
v 46.63097113 -5.19174943 -6.10328047
v -13.04134820 32.17073157 20.49167268
v 17.59410277 -34.75239128 31.93562478
v 34.77360681 15.97050577 -6.45836350
v -0.85986161 -5.55457035 24.71846715
v -7.71424128 1.42422039 41.17466137
v 54.70186472 3.38083319 0.10854233
v 51.53298005 24.86213669 22.61698246
v -18.44455861 16.53060690 46.31000385
v 23.04154076 4.21349797 9.02451575
v 12.75259163 -3.35556245 59.15236101
v 74.50188696 14.55401722 20.45496367
v 30.46296164 36.56552359 54.97258157
v -29.27574888 -10.37626062 11.91923488
v 26.17889270 16.72487892 9.37802345
v 38.27177733 36.06043011 33.69775414
v 55.50989881 13.49291485 -3.10862972
v 26.34101547 12.46068720 60.32789499
v 15.83730616 -19.79066618 18.71753670
v 14.16553371 16.16834663 8.47243983
v 41.25626385 12.16668263 51.31115392
v 33.11422095 17.39542373 48.55357856
v 7.55582890 -2.85345991 29.71984260
v -5.95131470 21.70883492 59.26192924
v 30.23074567 -1.25174096 56.28918111
v 63.79450113 9.57436953 21.93876542
v 41.70914739 21.58830315 -12.62055803
v 3.21902055 19.49331351 -0.67284342
v -12.78526057 24.39670824 54.68240753
v 27.77212858 15.46730381 10.58706827
v 17.40012504 -14.76670057 21.42508328
v 9.48745199 6.03404641 63.51130456
v 51.67619139 24.46905151 21.71167731
v -12.45766319 -6.10343553 4.56372090
v 68.88288260 17.50586554 21.63304389
v 50.15664548 2.43943580 1.00767822
v -6.98264269 1.14550593 56.93193898
v 62.76378036 14.25094157 24.92295951
v 0.29287665 0.08750202 63.37343901
v 10.14094800 30.52259982 24.94934760
v 32.89574012 5.08939801 3.01257079
v 32.25890920 12.14027684 5.70572075
v -12.03469001 9.40772891 58.92175809
v 52.51120776 24.79468100 38.73460367
v -26.11954510 30.62929027 20.80461010
v 74.47040826 16.07725397 20.25892958
v 25.98164231 -6.64068246 39.70208764
v 55.59011176 15.31144325 43.34574938
v 39.48640451 8.10221303 -4.29583760
v 46.88779637 0.26405408 40.27687758
v 32.08528087 33.74879435 55.41572720
v 31.93153068 27.15874091 57.88427219
v 56.24154583 12.16013450 -2.87359743
v 24.39642884 -2.87257042 11.99559215
v -16.52072743 33.79926831 3.44527024
v 56.86451495 12.40023319 -3.43163265
v 43.99580508 -8.32839683 -6.75659021
v 8.29598214 -7.48833222 19.32360791
v 36.80533543 -0.85462705 13.86984717
v -9.46547929 3.45777371 59.28465724
v 44.44311559 11.04599051 50.63759908
v 28.22159603 47.01910913 33.01744536
v 37.55505010 -4.73732501 -12.08562497
v 41.26083478 14.54162784 -7.50486646
v -2.22806470 -4.68407711 24.11903255
v 38.11180219 26.93969943 -6.70760684
v 26.41546912 -6.58501731 14.14208394
v 17.04605296 -2.71590240 43.77408698
v 77.25843787 15.86172730 13.41013145
v 33.41671452 15.19009192 58.86525288
v 33.63610432 16.32267982 -6.00651372
v 31.53494745 33.96055102 18.60265434
v 40.36373273 0.89526334 -13.34538590
v 6.83658337 33.78973156 6.41645957
v 24.18991923 -6.95969025 13.08380160
v 26.57438070 17.40690321 60.04356965
v -10.61898749 -4.94255079 22.38085866
v 10.94871573 31.30978346 13.52921408
v 12.44581118 23.07677455 5.46123181
v 52.48697475 16.95099659 38.42972592
v 58.04581940 25.10801889 30.02376109
v -13.38149980 31.20513447 24.73734878
v 46.78711668 0.82802272 5.28396899
v 33.70508924 26.11318231 0.44632456
v 2.01952411 19.91393603 -0.78626984
v 25.66403151 46.12917826 36.24124080
v 21.22989297 14.60694242 16.35655575
v 18.35493743 -13.77089135 16.27893932
v 35.53215414 15.36805369 3.72515852
v 25.61147884 -3.30120465 55.96879497
v -41.64999723 19.81999911 16.01000130
v 1.09039224 29.19237129 -1.59626408
v 7.52608711 12.20765803 -1.63451419
v 55.40951341 26.57435648 37.88571805
v -3.48238903 35.49794108 45.72765902
v 58.26395750 15.78266919 53.31774056
v 10.30207984 2.56538717 -1.69936253
v 32.40945563 15.43603931 59.19412151
v 54.00684103 4.46548173 3.33157089
v 40.95720500 2.25803908 18.52953993
v 30.68832494 -18.07993278 39.50848058
v 7.10225338 -10.30318253 14.83309176
v 10.19470673 22.51754887 2.74712872
v -10.91671921 -9.52617917 4.54673311
v 32.53242001 18.01630110 46.72369733
v 36.12002358 27.74857543 -4.64953203
v 58.84665996 10.00835747 -4.93846042
v -8.90051946 23.72810617 3.33784870
v 11.15240715 -4.78864508 36.27260774
v 25.42249300 -4.80155135 12.81345915
v 39.95391354 1.87839603 19.01322603
v 51.87361315 18.06020550 27.36271732
v 56.43708259 26.02867596 27.88498811
v 76.69720054 14.16258141 18.47823709
v -41.84222966 24.53537099 22.50156924
v 23.44901115 13.12232111 16.00178517
v 14.78471886 36.20132059 19.13507469
v 61.22760102 16.64653979 -2.89952848
v 4.21338668 -0.95491373 50.12895539
v 23.61686714 9.68027208 60.02447009
v 24.52320047 -3.87004670 52.45246366
v -15.40314965 30.07230163 34.13902223
v 9.18156188 -1.86485960 51.53442547
v 49.29918796 18.95838417 -3.71970935
v -11.98338624 -8.64248537 16.11929946
v -6.85779564 -12.49498874 5.22513501
v 46.11435533 3.86299076 -11.23395003
v -12.80192472 31.42263740 23.68333004
v 33.72488171 22.09403180 53.12065035
v 32.92705491 -2.18584714 13.40531558
v -1.51439873 1.88460492 3.42503656
v 25.94008297 16.64276980 13.70938402
v -13.83022778 13.98991700 54.68074605
v -5.19416528 32.74831548 21.38251998
v 53.04143950 24.88780580 23.57667685
v 11.54196262 -1.98970851 48.32131416
v 69.54269856 10.64277440 5.64036286
v 10.86890511 25.71984380 60.22950634
v 1.87428668 -3.14071029 0.78351476
v 20.30506171 29.11794186 10.49293950
v 22.88462035 41.45065323 18.34374107
v 0.51231502 3.35860904 2.13425909
v -36.11340746 23.55907857 28.24246883
v 43.84649917 4.21682326 23.40536006
v 25.38290061 32.01487288 11.70771662
v 39.57416862 -7.06991041 -9.72547662
v 21.67949267 8.92643910 8.40935763
v 39.02925551 5.63066173 -8.21178406
v 47.90508002 3.02241906 34.59369019
v 39.82966021 25.02153441 -11.02487370
v 4.78307484 30.59336729 1.00875541
v 32.04009682 1.82643568 -7.43392017
v 45.29767856 26.52017958 22.24389091
v 54.25947905 38.40904683 57.65506625
v 8.50600190 -2.94722803 55.24861440
v -5.43941697 -9.30391811 16.17850363
v -3.94467684 -5.51082613 21.93537727
v -25.90386569 27.14899369 30.04476056
v 6.34730328 32.69585967 32.74067491
v 19.43380386 11.45685557 12.38034666
v 35.23918614 28.88809144 12.31678203
v 50.70345104 7.74973119 14.24456947
v 36.20035946 16.05757326 50.80109462
v 31.48694336 -2.24572117 47.68995568
v -9.74442251 32.68451244 54.93951961
v 3.07101221 -4.78982506 24.14337173
v -6.76777260 17.62169413 59.53979120
v -12.20255066 31.85870871 21.85426652
v -41.81106389 18.43018457 17.56486855
v 34.92905945 28.04574743 2.28187162
v -6.23658486 16.74612612 60.08305773
v 18.80265959 42.44272038 23.62569235
v 61.05565652 6.03437703 42.12355614
v 22.57419936 18.14772189 12.58508768
v 34.46056694 -2.03763042 -11.98224165
v 42.63183102 2.65527191 17.01292582
v 29.45681103 6.05676323 7.11981533
v 60.34111604 22.17897400 20.79626359
v 58.85216221 12.27702666 -5.19554922
v -18.40855926 4.35005361 37.69425675
v 4.09561722 -7.54824188 1.39576511
v 25.93702078 -13.64340447 17.08201692
v 34.25943106 19.84718442 56.71698973
v -1.21013855 -3.06749926 27.58737281
v -27.12027915 3.16050323 28.54451351
v 45.97911611 4.62889578 17.18838140
v 57.84450471 5.77010075 59.91800129
v -18.05520430 -6.38099294 19.77719180
v 40.02794623 -7.48154102 -9.12298821
v -10.84949356 26.92948096 2.11895839
v -4.39375360 0.71770506 61.73152849
v 31.17158450 7.50965159 6.07084390
v 15.26708528 23.91561121 8.55359901
v 53.86979505 26.15574561 39.12236169
v 24.40084331 6.29920093 8.36144295
v 2.33087596 -3.96454660 0.49193774
v 34.45502371 15.86940140 56.72573671
v 61.22564897 10.26738528 46.35703936
v 54.50050160 29.02196907 34.03725103
v 55.43745682 25.53069964 37.02466562
v 18.17898825 41.33884981 34.49936211
v -13.91130034 28.20678987 51.65262520
v 76.97279751 17.55024865 17.79028028
v 59.81790274 11.23016421 44.34825480
v 46.39150202 -4.41388320 -2.25249748
v -20.11965774 32.29771182 19.63979565
v 43.87814924 -8.96298327 -5.46840392
v 15.53836092 41.05184227 49.06770959
v 39.40537572 25.79849213 -10.16417518
v 42.21980274 1.00361824 -13.39399815
v 43.94270852 25.03207698 46.59155756
v 41.94853827 -0.43550780 31.63662180
v 1.88870612 -8.34753364 19.08753812
v 38.54157031 -1.24118081 8.35496653
v 37.97625750 -5.57576120 41.70088843
v 55.03335595 22.69113809 32.83109516
v 32.48241916 -5.63310413 18.04403029
v 30.38264066 17.92312786 59.67764556
v -38.83499652 23.15412275 26.56713687
v 6.23852806 33.43052045 16.70552790
v 54.05712128 27.54208446 31.78649023
v 35.19031405 8.85786675 59.05112624
v 34.63144600 9.90815181 2.14082049
v 29.15310301 27.83919498 8.42829328
v -12.60457933 31.44124895 40.72511941
v 7.02810287 -1.37355377 51.48925260
v 46.63504288 21.14982344 -2.33072694
v 69.41076368 9.93434805 19.60658468
v 42.03016311 2.46758689 -12.18143851
v 8.17253068 5.25341695 64.13408369
v 44.01556775 27.97337063 25.27434006
v -10.16119868 -5.98391984 3.63769173
v 32.03755617 -2.35899980 12.80803978
v 20.64525336 -37.51667216 31.70415387
v 58.18890780 13.57603911 37.13198751
v -31.17530420 29.42931093 22.85254560
v 39.02093694 25.46328306 -10.76703705
v 69.94558126 14.63303529 21.35761268
v 37.48762608 -0.87965123 10.52092668
v 2.45137559 -1.17415620 0.79865608
v -10.12614556 -6.83322316 18.74187402
v 35.14761478 -6.01832289 43.60284656
v 66.05796516 9.33296513 20.55688761
v 48.71460795 22.41521142 9.09897313
v 71.13759965 18.43427680 21.03997394
v 24.27422069 -23.30824547 34.81858224
v 20.01855336 30.75834177 10.45848522
v 38.56461868 30.27253784 52.85671353
v 40.24627805 0.21206100 -13.80813215
v -15.10355435 -0.18014322 31.88704699
v 49.95430261 5.51615842 -9.15162452
v 30.90341203 22.49975875 -0.25943012
v 1.29069970 31.96776658 21.82892896
v 5.68390964 -6.53663836 22.26004377
v 68.86368245 20.62257007 20.11096664
v 60.25383249 12.43524533 -6.56079082
v 35.04494578 14.84162640 56.24160916
v 6.29368378 -5.34014637 27.78764069
v 52.58708447 16.86888374 40.69718719
v -13.00090086 33.51414576 16.17306471
v 2.41825986 35.67637876 44.57865655
v 33.91433880 2.24398240 -10.94873995
v 24.65045080 -9.49393027 37.56026551
v -21.40461653 18.76619831 40.91645405
v -42.06425697 24.09630269 15.89603536
v 57.25367367 24.70262535 33.93044323
v -4.54655057 -0.26687307 58.28838795
v -11.83912344 -5.20857051 4.43100277
v 37.51103580 36.94972396 35.63757241
v 30.44568934 1.22654275 8.98608938
v -33.87603164 -8.14205967 13.49105220
v 34.53405201 15.76905698 53.45557258
v 46.73173651 -3.14493035 -1.26521348
v -9.73644387 34.50873494 48.91519248
v 34.47961435 -3.33093270 -10.99864580
v 40.10313749 -2.81153060 30.52840009
v 31.34833649 -19.60516535 39.14536163
v 33.13692659 3.23442253 3.26764677
v -20.44712938 31.53172135 21.06043883
v 14.11647443 -4.87127900 17.73176715
v 14.53480683 -3.12728132 53.79210040
v 21.47674933 27.43924782 10.92185639
v 60.05150452 11.71608176 55.99325523
v -23.53768423 29.95222621 4.57467791
v 47.51143977 -0.80061704 1.65338849
v 19.55202036 -3.81114241 53.52078378
v 46.72250897 29.70566787 30.28917871
v 47.35659808 -0.51957706 2.48945248
v 2.51474022 36.42556444 12.46353611
v 56.60839751 11.67340018 -3.07017891
v 75.98599046 17.74702594 19.31163855
v 32.64616430 13.26710545 5.47645194
v 6.98361220 33.57692808 36.10438481
v -3.92628647 3.77487997 4.56808601
v -5.72896050 32.43003786 58.98063257
v -3.24295158 -1.13099848 34.46263820
v 27.15265751 27.90656686 9.50011704
v -10.60829964 16.52873866 56.83390051
v 35.21741554 31.33844584 21.20877802
v 35.23202613 5.09598572 -6.96322555
v 50.60815439 17.41251722 39.60341588
v -2.18627090 -0.21201585 62.17207387
v 24.42367375 47.28236794 29.01387401
v 33.24618191 17.78176613 50.97868294
v -4.48938645 6.60708779 62.92212009
v 52.53074691 17.94796996 27.07040496
v 9.45577491 -5.04679373 26.58443525
v 57.15117604 10.42340510 -3.73726944
v 60.29438600 10.78687422 43.41390729
v 52.41044238 22.53801189 16.20509848
v 7.34893372 31.71862662 20.48065327
v 47.48330265 8.19422118 -5.48192672
v 1.49614946 19.65397224 -0.64716762
v 32.70876408 25.58700927 1.90464489
v 7.83281121 -6.70033693 20.48016526
v 1.83972879 32.73093700 1.05489232
v -19.76564713 5.45972586 38.19152340
v -14.14021011 32.31457993 19.56414618
v 15.31292591 33.58176351 15.17273672
v 49.46669191 23.09442870 13.88121396
v 57.11748451 19.29665357 2.34509120
v -7.46936956 -5.57740638 2.98047182
v 62.12197989 10.51799580 49.72684383
v 47.05935717 -0.01113262 42.31944308
v 53.67295071 16.25252329 40.89949280
v 22.48117514 -20.55984363 33.64570439
v 25.36110207 0.06571351 10.71709767
v 31.03083745 6.21897960 5.82913589
v -4.52754041 37.20626235 49.51760545
v 18.21132191 32.00374544 10.91918815
v 2.63304077 35.17860919 6.46256888
v 30.27329221 29.50545214 10.12495719
v 34.86283123 14.79974575 57.01481923
v -3.99167137 -0.78929524 58.94116312
v 46.94570974 17.86970533 38.65394369
v 66.84561819 15.88892750 21.67650312
v 2.10211519 18.46215688 61.75688654
v 35.50729528 2.78001302 55.98877370
v 43.24146360 22.01014757 -10.69339644
v 55.78412116 16.10221528 32.69758075
v 56.07831478 16.43724926 30.96863255
v 58.08332935 10.38457453 -4.23250347
v 43.31515357 -8.05868674 -7.64921261
v 15.04692994 -30.61284125 29.10223603
v 35.27193889 -3.81416455 -11.61829010
v 52.43191868 5.46923187 6.52868580
v 28.77341770 -5.11047756 14.41221125
v -15.26306104 36.46074235 7.62230717
v 32.07666799 -0.42526575 10.38853545
v -19.29758489 36.06049716 7.91532453
v 34.24169868 0.03303969 -12.28508260
v 5.49451681 33.55871886 5.18973311
v -12.56141625 26.13014542 2.94417609
v 8.35534744 -4.29042475 37.80900314
v 29.89340946 -15.31746890 20.76870576
v -3.98664502 32.26426616 24.79159646
v 48.40171337 3.99081828 10.44216286
v 52.14186385 23.83480594 37.10292652
v 40.94063863 33.35957602 32.17379749
v 18.88617128 -8.34996253 17.13296399
v 59.33802947 15.65912180 27.41557546
v -0.36855979 1.01451110 2.76608532
v 20.38700134 -1.21328747 11.37818955
v 3.05214874 32.96322003 3.75200319
v 20.49235441 -25.35561845 33.02762657
v 26.36344358 16.81067795 8.96437466
v 55.18681183 12.60187197 -1.97788444
v -10.62881295 26.08439513 2.41046678
v -22.05627412 31.38528392 20.70657536
v 42.10086912 25.30555800 -5.08288061
v 36.24159098 -5.43972291 -10.27151290
v 37.83849999 23.54279160 -12.85687275
v 14.35813494 16.60405472 8.33067205
v 24.92890880 8.53767805 60.16557664
v -18.96295138 27.52071992 40.17381370
v 42.12008044 2.50885170 17.62920991
v -15.67117870 20.63846402 50.56928471
v 34.51098874 23.81661348 55.73408306
v 42.33149067 -7.93203898 -7.83376396
v 34.37795490 23.94214459 54.79726940
v 49.26973581 5.86251589 12.41909247
v 29.34296988 30.73293902 12.94818521
v 39.63505477 6.80674938 -6.49818918
v 43.37688535 14.56617471 46.43083736
v 10.77236794 31.88666701 15.84449783
v -19.85946111 0.89198927 29.01118435
v -11.28094364 32.03900903 40.90807959
v -12.58216333 36.53218970 6.66021928
v 36.16693616 -1.59293087 49.14696142
v -5.79674402 0.43854991 4.90269950
v 7.53029156 -2.67160544 30.56400828
v 76.83833688 14.73386586 18.75754818
v 21.08575217 3.26010049 61.35795265
v -9.17065423 -7.08286837 3.19414563
v -1.09111611 -9.95408464 15.42753447
v 15.74372314 39.93884474 22.40087464
v 29.23148312 -5.45735750 14.92687780
v 1.90928613 -9.29976813 16.94623381
v 33.74234214 38.31026331 47.42605612
v 37.98304498 36.21206433 34.04845297
v 17.99822040 34.67520699 59.96730179
v 2.46472633 -7.22025754 -0.01468534
v 3.44194495 39.71722350 59.75684524
v -20.54233849 31.31946549 21.61275595
v 18.30458641 5.07532479 6.49362244
v 47.35459387 22.33027294 7.57646514
v 16.90275595 29.61924672 10.92915051
v 68.25202703 20.68820037 21.35891281
v 1.98810105 35.52913293 6.97139651
v 52.63058469 5.10316249 33.81623700
v 51.72534660 28.97932939 30.86468019
v 32.61008486 19.40947957 46.93781212
v 40.45913741 7.92506896 -5.10457903
v 55.99417910 7.78243504 10.07951982
v 38.95955533 30.86553141 26.45901404
v 8.00848752 30.07689863 4.33856249
v 15.71864635 -1.93304068 27.34573931
v 16.44510776 41.07287154 24.75389279
v 37.63534501 28.39182876 52.43748426
v 52.98091844 11.79977413 -0.00987436
v -3.65815102 30.50788864 60.40205806
v 61.33989245 6.70091482 -5.26840985
v 31.33518621 -13.62848934 40.40931910
v -7.79738091 25.54601245 58.07754770
v 30.25055490 -1.62289385 11.23538986
v 12.32527755 30.04974499 12.34090980
v -2.91428063 -6.38911407 2.02934747
v -16.88833162 -10.52369829 5.87001164
v 38.48570958 27.73888782 7.67300325
v 50.46966672 17.27078669 41.46694764
v -3.08434456 -10.58143377 14.17044085
v 26.49160475 16.34622179 14.36272543
v 15.37021529 -3.21604591 47.96797037
v 38.50730136 27.46730298 -4.57295077
v 28.17415819 39.61836174 43.99890825
v 56.83375895 34.64205563 42.75729880
v 32.53930062 21.93925902 58.29563737
v 32.71855414 16.70419052 -6.44066790
v -2.86526512 32.39961714 22.87092805
v -1.20778603 36.12535447 11.68362610
v 35.78389436 0.35708779 53.09898034
v 57.14038014 6.53339829 -5.52555919
v 1.78031088 -0.10846254 41.28811508
v 28.50519493 -2.38925125 55.57160825
v 50.36338046 16.95410162 34.66574103
v 46.00620270 -2.03964743 -11.62697002
v 28.19423936 -8.37190356 39.55166414
v 32.30068460 42.72699729 34.93870795
v -19.76475306 31.81498125 20.90428956
v 37.01875731 28.42110582 6.19433820
v 31.49461001 23.08361232 58.69866908
v 9.97494161 -4.72533191 38.16226125
v 25.84270202 5.18823043 8.84281192
v 11.32379565 31.29165992 22.78986387
v -31.76663071 18.19191128 27.38687955
v 27.37917379 -4.77177696 13.58420681
v 59.78894979 23.82063307 28.18957344
v -36.23068333 12.81929296 23.95421080
v 21.75026201 11.10923663 60.25777385
v 2.22524162 -2.34927842 37.62059286
v 25.70037730 6.82037976 8.36356916
v 7.09143700 -7.77999125 19.33847740
v -12.05188874 -6.44158432 19.08602938
v 46.57150432 -4.88991616 -3.57343303
v 55.51646650 26.36015043 32.05097094
v 21.55776694 22.49734104 10.60593594
v 32.17277676 18.27036589 1.65855279
v 39.75396231 -8.07015970 -8.23709276
v 46.08683661 15.07518906 44.88179460
v 40.33114389 4.62197280 53.86785045
v 42.24247113 29.33680825 27.21200883
v 28.59974839 -3.73449735 43.67909580
v 75.24099946 15.04306775 20.13167925
v -16.59331657 0.67415531 32.47191012
v 50.25883019 6.49586879 11.26796193
v 27.64846012 47.36674577 32.08177537
v 38.04164007 29.08317000 21.33020200
v 0.88418549 32.28402510 27.67378651
v 51.24601349 7.71938497 -6.89771725
v -23.96527305 32.10232407 5.08746551
v -20.19926347 -8.94186180 16.95341989
v 20.93394473 -3.74495657 39.65843841
v 2.83158710 -9.49027203 16.54799283
v -7.86324404 32.18068182 22.70058170
v 43.56075451 33.31026062 34.88856182
v 37.84111887 9.32595972 57.86050856
v 53.12185735 -0.10365911 54.54174429
v 22.46883512 34.90298241 11.88993547
v 0.46881093 17.23852754 0.50596811
v 24.53463338 -5.57757169 12.75295392
v 2.69861007 19.67177354 61.54803559
v 58.42406675 11.96943223 -4.57042595
v 18.86269264 -5.98069560 28.18620950
v 9.46773868 -9.15521011 9.52565204
v 10.89963783 -1.51543377 62.92089075
v 24.38186854 -2.27697240 59.82000753
v -0.53414860 -11.27883885 13.44904583
v 9.52821411 -2.56707333 28.20027620
v 39.84883428 -7.76392780 -8.62153899
v 7.88943470 -10.48821490 14.51584697
v -24.94221739 28.72374468 26.37243085
v -4.37999936 1.32022181 4.66217753
v 17.49642938 -5.36226388 26.37024783
v 29.61303852 17.59834215 7.06423353
v 16.40520990 -2.81531317 44.89683732
v 38.07510063 15.84439352 -12.27798220
v 30.64304218 17.30801351 59.58839878
v -42.14797541 26.10087581 19.28331517
v 42.63406992 24.35209602 -5.34866657
v 5.82674844 -6.32931059 0.73348638
v -9.32577904 31.55193478 28.15816924
v 16.27298445 31.38479963 12.17885874
v -12.54919451 28.33169512 2.13615573
v 42.34875366 2.12675729 15.40214475
v 25.84523149 -2.94050714 46.64113000
v 32.41041303 1.82801287 -3.58198304
v -18.10852252 30.35892360 27.11998299
v 44.57451031 7.46220583 -6.46694237
v 29.98837642 -0.12806262 10.02447028
v 23.78198877 -24.61407706 18.59168708
v -34.97747332 15.01111872 24.12265353
v 18.64383556 40.54974765 21.36606351
v 54.69455943 30.42684123 53.80466208
v 27.44243853 -1.84505293 59.13074687
v 59.09956247 14.02715500 32.18416125
v 26.48436092 -26.45341866 37.35733032
v 32.65552968 37.52128407 49.93592948
v 40.13811052 -3.17973830 43.17367077
v 33.83108228 -2.52964394 -10.89418121
v 76.58661902 18.03232729 17.83832349
v 27.69478783 26.33734979 7.46031851
v 41.38641804 26.63506195 49.18055609
v 57.13147670 15.93949273 53.63203213
v -2.60824547 3.76792834 62.63899058
v 32.76337683 4.00674716 -4.00878442
v -19.83439922 25.59815533 40.36100954
v 57.84132704 37.00099885 47.08180949
v 50.47212541 5.07253967 9.13753454
v 9.26442631 9.12519824 -2.74044182
v -10.33143140 -13.20146304 10.54688450
v 38.20846975 13.43974005 3.94990761
v 24.71253090 11.59477513 60.03173813
v 43.88835281 3.06416932 -11.92397345
v 31.83759004 30.83209135 15.53639304
v 61.96675450 9.83331073 -6.51354343
v -19.95714940 4.29468136 35.05674377
v 22.90584333 8.47133156 8.33125971
v 17.52609946 -2.34640460 60.83495542
v -0.48626008 0.55325549 63.28438222
v 14.37405311 -4.75318218 18.61562766
v 31.67992085 37.92200238 23.04631472
v 38.21314126 7.76407309 -3.36922635
v 18.28449219 -4.75269882 28.05178985
v 55.54516613 18.52555387 25.19557625
v 15.56274761 37.83088550 42.79016331
v 28.88332307 11.83565706 9.82774142
v 1.37145026 -7.72939669 0.38435418
v 22.51032554 42.84885526 22.48966880
v 36.15552559 15.67964628 -6.65468350
v 47.85355553 2.59410450 35.21252051
v 71.88621908 17.56248437 21.00251615
v 25.21025948 -13.50515801 16.52534865
v -36.59977391 22.87586592 28.03662606
v -12.16363162 7.89850298 58.59453604
v 33.90660509 -0.14807559 8.85613728
v 24.88776855 9.91189573 9.60826315
v 46.53837904 2.28463719 34.33863819
v 28.20025012 15.24438988 13.05073313
v 31.08893707 16.25597663 7.09776348
v 76.12890750 13.60002905 18.86040717
v -4.67629731 -4.86985594 2.66697328
v 39.64655474 12.23339606 53.06080729
v 7.51342764 30.66006303 26.29824728
v -6.28652424 -9.30140354 16.06138051
v 6.61057606 -3.39809828 34.42503512
v 26.42657235 -2.27973447 59.09281969
v 27.03268453 17.81690493 60.00791490
v 67.47510284 9.39749926 20.01959458
v 19.84269358 32.78315440 10.64271200
v 3.74881411 0.37460547 0.13953009
v 31.40750900 23.29520695 -5.73765626
v -13.75104580 31.26896173 25.24459548
v -40.06098211 28.97782065 15.03581367
v 18.06371659 -27.00042911 16.15905948
v 2.18811515 28.82557549 -1.47678354
v 58.01791698 17.41158403 -2.80591543
[truncated: 743,695 more chars]
