# Supplementary material for: The Slothful Claw: Osteology and Taphonomy of Nothronychus mckinleyi and N. graffami (Dinosauria: Theropoda) and Anatomical Considerations for Derived Therizinosaurids
Source: PLoS One. 2015 Jun 10;10(6):e0129449. doi: 10.1371/journal.pone.0129449 (PMC4465624; doi:10.1371/journal.pone.0129449)
Supplement: S1 Multimedia — (A) UMNH VP16420 caudal vertebra (B) UMNH VP16420 caudal vertebra (C) UMNH VP16420 caudal vertebra (D) UMNH VP16420 left scapula (E) UMNH VP16420 right scapula (F) UMNH VP16420 humerus (G) UMNH VP16420 ulna (H) UMNH VP16420 radius (I) UMNH VP16420 manual claw (J) UMNH VP16420 pubis (K) UMNH VP16420 ischium (L) UMNH VP16420 femur (M) UMNH VP16420 tibia (N) UMNH VP16420 fibula (O) MSM P2117 caudal vertebra (P) MSM P2117 scapula (Q) MSM P2117 left humerus (R) MSM P2117 right humerus (S) MSM P2117 antebrachial element (T) MSM P2117 ulna (U) MSM P2117 manual phalanx (V) MSM P2117 left ischium (W) MSM P2117 left tibia (X) MSM P2117 right tibia (Y) MSM P2117 fibula (Z) MSM P2117 metatarsal (AA) MSM P2117 pedal claw (BB) MSM P2117 gastralia (CC) MSM P2117 gastralia. (ZIP) [file pone.0129449.s011.zip › MultiS16-NMLScapula.obj]

# Studio
g Polygonal_Model_1
# Number of geometric vertices: 10005
v -52.35856026 -110.60871184 -22.85968326
v -53.94509062 -108.93793404 -23.30478095
v -57.82184750 -92.62695163 -26.15312487
v -55.29965088 -91.48899466 -26.33152343
v -59.78944153 -83.66347104 -23.97257276
v -59.02832001 -83.57498795 -24.26075749
v -62.49949336 -85.11774242 -24.15297367
v -57.87079036 -82.61305839 -23.79611321
v -60.22813916 -82.96902478 -22.85541594
v -63.84094059 -84.35646445 -22.96591923
v -64.57772851 -84.14465189 -21.88687213
v -65.37017226 -84.74744111 -22.62553200
v 115.40433019 25.61211586 -48.09705168
v -65.19462168 -84.42892879 -21.04983479
v -68.56194139 -86.83846146 -23.20782840
v -68.19348782 -85.64738184 -22.08880149
v -54.21261862 -136.37489080 -20.51627450
v -57.62181804 -137.70054281 -19.96846125
v -69.38407570 -86.20955795 -22.04767801
v -69.20046359 -88.75578642 -24.05220084
v -68.68845969 -85.67221463 -21.31401934
v -60.27412042 -135.76227427 -21.01147175
v -60.91055274 -137.09320128 -20.70956863
v -69.72450018 -86.23045683 -20.83171904
v -71.11301273 -86.81584895 -21.86491340
v -71.06016576 -86.74488962 -20.74557915
v -60.84693968 -138.58868182 -19.94501613
v -60.89589745 -140.18353820 -17.38668606
v -61.65253744 -140.08168876 -18.35172623
v -56.78690225 -138.76238465 -18.27970333
v -62.39776313 -136.35493815 -20.91328613
v -159.29083526 -154.93100882 -19.87724565
v -158.19424391 -154.85122800 -19.89065483
v -157.32170641 -154.75250781 -19.95029487
v -71.34179771 -90.29489756 -24.15149100
v -70.69830596 -88.78473938 -23.65990728
v -72.65220582 -87.22604066 -21.24294452
v -71.88245654 -86.95876598 -21.34654485
v -169.46694255 -115.26097357 -21.23141102
v -64.70842659 -140.21326602 -19.09156330
v -66.18034095 -140.35822451 -19.24929209
v -73.84226471 -97.41222858 -24.55542237
v -72.84084707 -89.86870944 -23.75247702
v -74.22801852 -90.10095149 -23.62322994
v -75.72601736 -89.85918015 -23.17059413
v -75.84153861 -88.26681226 -21.31742425
v -149.81427789 -154.26653624 -18.82524975
v 142.94563234 34.79493409 -74.87604767
v 143.59799027 33.59941766 -74.11316037
v -146.13813162 -154.00764346 -19.00325157
v -76.82108134 -88.88382465 -21.99160680
v -66.82118773 -138.63871992 -20.21493949
v -67.73269176 -140.39207995 -19.47283372
v -66.65962189 -141.03609324 -18.68306845
v -67.66005605 -141.33013785 -18.57961528
v -71.70952111 -132.81965256 -20.92262357
v -78.86482775 -89.35122192 -21.72044478
v -79.76169139 -89.77361768 -21.97222598
v -71.05685025 -140.99065959 -19.34012026
v -71.32180035 -142.03222096 -18.43555830
v -71.98086381 -139.56005871 -19.93988454
v -72.79281318 -141.76869392 -18.94279197
v -78.65517586 -97.16627747 -24.10757728
v -80.31195402 -95.70822120 -23.78404513
v -81.06026798 -90.66291898 -22.29669318
v -82.10397512 -96.03156894 -23.61941896
v -82.33445883 -91.11248702 -22.17971161
v -73.49993289 -143.00483465 -17.50264317
v -74.46891814 -142.44635403 -18.66374537
v 64.81620669 -95.73710710 -26.06916800
v 63.48346919 -96.58888727 -26.52895451
v 60.48472971 -96.11606598 -24.25008640
v 60.47626212 -97.15812653 -25.29849857
v 61.37267500 -97.21975774 -26.12417378
v -82.83302933 -90.61235189 -21.33125439
v -84.16350931 -90.95018357 -20.88675275
v -83.59946311 -91.51655436 -22.07988873
v -83.25076103 -90.91604501 -19.78340186
v -84.20722187 -92.79632568 -22.63154835
v -85.61779559 -92.64868498 -22.16232009
v -84.42165703 -91.12066776 -20.00035532
v 50.10574684 -88.83012086 -16.20564424
v -86.95964515 -93.27726066 -22.21416496
v -85.66311002 -102.10850090 -23.27689156
v -86.13525331 -91.92506224 -18.91417429
v -84.45622772 -91.58832580 -19.17923428
v -88.58942240 -92.47111529 -20.80450952
v -79.36725765 -144.45112646 -17.53399521
v -90.09911120 -92.78234094 -19.77758855
v -88.98289502 -92.41603315 -19.75268498
v 51.41821504 -87.47302741 -16.39632136
v 52.64776945 -88.57414126 -16.70694165
v 52.05339938 -90.63731879 -16.99337550
v -90.39308876 -101.27345473 -22.88603038
v -80.78067750 -144.67123151 -17.94149354
v -82.11775124 -145.03259957 -17.96684787
v -81.63141459 -145.23577690 -16.97706431
v -92.95283258 -99.18552637 -22.48756588
v -83.09022337 -145.19810677 -18.11316237
v -84.15981382 -145.71595192 -17.63532497
v -84.38892663 -145.07475495 -18.64684932
v -83.07335526 -145.61757445 -16.39050432
v -94.03316677 -94.23427284 -20.02336457
v -94.37552840 -94.81305629 -20.87429538
v -93.92572194 -95.49690038 -21.60336636
v -85.18577367 -144.19938624 -19.21905577
v -94.32132542 -96.23227268 -21.85050212
v -95.71475536 -96.04769945 -21.42224275
v -86.52567118 -145.06654441 -19.01773363
v -87.46115118 -146.05644345 -18.32273044
v -87.98009157 -145.04714310 -19.29740049
v -88.54281902 -146.64787054 -17.69507490
v -88.81288767 -143.85287464 -19.81732063
v -142.67401397 -151.33647621 -14.11486417
v -192.95190275 -157.21586347 -18.06528866
v -193.73820722 -157.23170340 -17.95587689
v -193.45591962 -157.20273554 -19.03846860
v -101.94165260 -96.54869884 -19.00641434
v -89.79918808 -146.94520831 -17.47232489
v -91.74716473 -145.14875412 -19.76170950
v -100.59808195 -106.90540820 -22.04174735
v -101.48435831 -103.04449499 -21.89550363
v -102.83169150 -96.77692503 -19.01105791
v -103.75761986 -96.93218768 -18.61458085
v -91.15439653 -147.12683856 -17.67056994
v -92.22639352 -147.32329547 -17.70132594
v -104.91107404 -97.53423184 -19.05316301
v -93.38143468 -147.59939909 -17.63884909
v -105.82091659 -97.37926722 -18.24431866
v -106.57215863 -97.70460427 -17.98673905
v -105.11461645 -106.16180301 -22.02207781
v 10.07913798 -114.51431364 -11.74980495
v 11.36561483 -114.54126984 -12.43591588
v 7.58383563 -116.94370955 -12.96448521
v -107.37510026 -97.89415449 -18.32279190
v -108.08777809 -98.15241396 -18.36564578
v -94.09725666 -147.95592427 -16.68869890
v -97.46029973 -148.41678739 -17.96766929
v -96.79041058 -148.52143824 -16.74090698
v -95.57038546 -148.29635620 -16.25720970
v -109.15486515 -101.61224753 -20.78529447
v -108.89799148 -98.32115471 -18.13084632
v -98.24857116 -146.32481337 -20.15437745
v -110.62883586 -100.56744516 -19.91970465
v -111.62882298 -99.90422428 -19.18433979
v -98.60001504 -148.77937734 -17.70476066
v -99.78146106 -147.09073305 -19.94993351
v -100.33851862 -148.34202826 -19.11817677
v -99.74636883 -148.91159534 -18.04958284
v -101.49736702 -146.36310935 -20.30161396
v -101.62188858 -147.67627418 -19.82122287
v -111.24551296 -107.51231015 -21.43047005
v -0.79136546 -62.87873536 -27.99388766
v -27.43698657 -72.43810594 -23.82069454
v -112.60492355 -99.64045137 -18.55313778
v -111.85993254 -99.06685352 -17.61611551
v -112.91712523 -100.26305914 -19.19224113
v -114.21299726 -99.82631356 -18.31403561
v -111.97281629 -99.54992682 -16.18106849
v -101.77919269 -148.79325032 -18.94912496
v -102.81724483 -149.53501523 -18.03117245
v -114.77984488 -100.72518885 -19.22626980
v -114.35357481 -99.56871718 -17.23352633
v -115.22287875 -99.77450222 -17.68399961
v -116.12944305 -100.33305734 -18.44220050
v -115.29663950 -99.81653094 -16.88778773
v -114.23404515 -99.91350025 -16.22618176
v -107.21409321 -144.55114305 -20.55814117
v -116.00414664 -99.89494085 -17.44841598
v -115.55314064 -100.29539466 -16.03988931
v -116.43540859 -100.00930727 -16.69811271
v -104.03729230 -149.50411022 -18.57869141
v -104.86420244 -148.79621565 -19.59794015
v -115.12938887 -107.58989304 -20.96476965
v -116.09781533 -109.44712162 -21.04711533
v -106.22465611 -148.49172533 -20.00195347
v -107.41814226 -146.76968753 -20.61235346
v -115.82115293 -112.64564842 -21.01407014
v -119.58993226 -100.63070804 -17.38163829
v -121.46216631 -102.25937515 -18.97449978
v -122.87539989 -101.53285414 -17.61617698
v -120.41730434 -100.81126541 -16.74471796
v -121.44324183 -101.09334439 -16.51694067
v -110.03038287 -148.59485626 -20.34074254
v -201.51455700 -114.72325027 -13.72199226
v -27.56179869 -72.27541506 -25.41218325
v -122.32907116 -101.24300420 -16.99574478
v -122.57015705 -101.48649663 -16.23484492
v -123.47468734 -101.40241683 -16.98594727
v -109.72443968 -150.20303428 -18.79814081
v -123.75884503 -101.60919279 -16.48173109
v -125.26859343 -101.57559812 -17.08477363
v -125.03881752 -101.88371688 -16.13853499
v -347.03037143 -143.86753738 -38.94353658
v -347.84707427 -143.59954000 -39.49944675
v -348.07562828 -143.40585470 -39.99678418
v -348.48615527 -143.15982163 -39.70344365
v -348.45846891 -142.06831157 -40.69339857
v -347.64349461 -143.02557707 -40.39332643
v -347.13956714 -143.72605085 -39.87178579
v 140.35326242 63.93858790 -55.05792052
v -113.14228177 -150.27198195 -19.05400306
v -114.25630748 -149.74240959 -19.74174939
v -333.52372050 -144.83593404 -35.18556431
v -334.61132646 -144.87273991 -35.25703773
v -333.84770155 -143.91019940 -36.28894687
v -333.83458853 -145.08795738 -34.18353572
v -334.67313647 -143.90428364 -36.49350256
v -335.48626304 -144.26319301 -36.93488985
v -335.91085672 -145.16727626 -35.74627265
v -335.06628871 -145.01053095 -34.74329412
v -332.52814412 -144.60615814 -35.41003168
v -332.38947392 -145.28863132 -34.17182714
v -334.13979411 -143.19765568 -36.59651428
v -165.92934728 -154.78216112 -16.30946808
v -168.90893877 -154.82923388 -16.42904989
v -168.23367774 -155.25934100 -17.00661704
v -166.28673673 -153.41649950 -15.15125763
v -343.13890338 -145.29715478 -36.99868917
v -343.52836013 -144.64560151 -36.63086891
v -344.11364794 -145.17092705 -37.55596653
v -342.22805500 -145.30974627 -36.50924936
v -342.71538258 -145.72535455 -37.14881837
v -344.95297074 -144.77975667 -37.66576946
v -207.32305944 -156.39762580 -16.85081050
v -119.49865520 -140.17225802 -20.97533643
v -213.15705776 -156.64672852 -17.32518710
v -195.66884637 -156.34998679 -16.51880518
v -356.72771931 -126.24584138 -37.41845116
v 76.65715367 -60.36420166 -25.02102591
v 10.51743049 -64.36939538 -36.34138405
v 8.51331558 -65.15789777 -35.73347256
v 9.49247461 -63.28634918 -35.43361649
v -360.56354642 -127.18728185 -39.01399300
v 8.14183615 -63.23499978 -34.45853665
v -234.56168175 -157.87240863 -20.29586211
v -235.51468551 -158.15928578 -20.66506259
v -129.38025594 -102.15246677 -16.78103022
v -116.99424684 -149.70113337 -20.09441331
v -114.44772780 -150.65489709 -18.50240864
v 141.38036966 61.66055053 -53.36191133
v -320.42011619 -145.36166191 -29.57942151
v -319.15083528 -145.71526647 -31.78510442
v -319.86749172 -146.04185522 -31.59335628
v -320.97357512 -145.77151835 -31.95683286
v -335.07359028 -143.13632250 -36.92645580
v -128.56027484 -116.67541414 -20.84708773
v -163.94704580 -107.36428201 -13.76728434
v -339.75592256 -127.54940987 -31.70455247
v -129.15223837 -106.44219071 -19.83000897
v -129.89151478 -105.95515370 -19.53039318
v -328.92602682 -128.58182192 -28.33194472
v -131.84556365 -102.53391415 -16.32621326
v 104.16810960 -10.30432992 -25.28292499
v -132.56269693 -103.00418735 -15.95999114
v -345.44292092 -144.63123679 -38.72893378
v -129.54062223 -110.59315503 -20.54609917
v -160.35804152 -154.02920544 -16.29927754
v -161.35066748 -154.58986163 -16.60951227
v -343.38906407 -130.87734580 -32.75953233
v 154.57479656 31.22146055 -67.77072698
v 79.32671160 -16.48462936 -22.57746831
v 64.94199485 -95.75731307 -33.98154303
v -132.99839199 -103.19396108 -16.72746055
v -133.13175738 -103.11368108 -16.04323834
v -133.79566371 -103.36020589 -16.33460820
v -133.62978399 -103.19241136 -15.97577520
v -119.26946044 -151.02356672 -18.94375682
v -132.15595484 -111.49818450 -20.73491365
v -135.18139720 -103.41587663 -15.86906239
v -135.68580151 -103.49183530 -15.95944911
v -137.17308640 -103.51218283 -15.81719890
v -122.95422703 -151.33865178 -19.42370646
v -120.53697556 -151.25598013 -18.79922114
v -138.56874406 -103.54722291 -15.96993208
v -130.14051318 -136.25493646 -21.53641917
v -140.31627774 -103.55408490 -16.04462601
v -156.70213103 -154.83024716 -19.61519942
v -143.90291274 -104.56780344 -16.17181674
v -128.10516357 -152.05016732 -19.36263032
v -127.33179331 -150.04546940 -20.92725225
v -142.09902287 -106.29861057 -18.68033037
v -143.46979558 -107.59634525 -19.39907484
v -126.75991654 -152.16581523 -17.93489046
v -129.41369414 -152.24990249 -19.19368282
v -129.02578712 -150.09585023 -21.00167796
v -130.31104207 -151.76498890 -20.18004842
v -130.53144515 -152.41907537 -19.12936568
v -131.29831851 -152.30159461 -19.67251673
v -136.53445244 -138.33166659 -21.62546478
v -138.57434690 -132.02595711 -20.85138671
v 58.37628245 -30.22402711 -24.09228869
v 53.95674333 -33.76363218 -27.16128528
v 107.19385743 7.18231685 -39.82745111
v 108.04764926 7.90955685 -41.34765267
v 61.71990559 -27.78226323 -25.33664368
v 62.21152842 -27.45680511 -24.26050976
v -146.20453119 -108.87413472 -19.72886361
v -147.31270075 -104.65840995 -15.17400704
v -147.74151146 -105.10978103 -14.95190058
v -131.99776411 -152.16484666 -20.03245242
v -131.58315420 -152.60356665 -18.87038164
v -143.54647696 -116.25545472 -22.21530303
v -148.99218082 -108.30418020 -18.70020106
v -149.84132349 -105.20651191 -15.02964366
v -133.25239718 -151.66790783 -20.71410231
v -145.35449445 -123.69308621 -22.19198458
v -144.02489364 -121.88410759 -22.31963165
v -149.75208044 -105.83194345 -15.31727239
v -133.78396630 -152.76925266 -17.85121113
v -155.76960146 -154.62760627 -17.92338118
v -146.44429088 -118.79518628 -22.31581695
v -150.18498898 -108.33936930 -18.51053163
v -150.14512837 -109.81616378 -19.88659054
v 50.04825816 -45.89194804 -21.30233869
v -151.68873966 -105.75603694 -14.68336582
v -151.08023584 -106.14250600 -14.42328002
v -135.33203304 -152.78388560 -19.65944655
v -135.17695665 -152.91255713 -18.06435175
v -136.00903749 -152.41655707 -20.28898709
v -152.70809829 -105.90221733 -14.84282780
v -137.14066148 -152.80719101 -19.89536919
v -137.65762746 -152.13468671 -20.71280405
v -136.35689020 -153.02218497 -19.17772554
v -138.06910813 -152.76449919 -20.09408548
v -137.68541813 -153.17757428 -19.06374469
v 93.93475205 0.56543417 -25.64757317
v 95.06241232 1.59624557 -25.32395907
v -144.80650425 -131.92269206 -21.35059796
v -155.98727763 -106.29621893 -14.22982384
v -156.94718063 -106.77003860 -13.95574957
v -157.68320858 -106.68473691 -13.99842650
v -142.77978241 -147.39997685 -22.12920971
v 50.11136457 -66.44365937 -20.33759281
v 161.29179299 27.69616805 -69.89744306
v 182.39243329 41.82575271 -43.52138191
v -160.23719311 -109.13304240 -16.74338616
v -160.30588746 -107.86414891 -14.16851673
v 182.93642998 41.75977036 -46.22824118
v 147.11181819 49.57887903 -65.99757075
v 163.75295818 4.67235688 -54.16718498
v 164.47494924 4.86024003 -54.04618382
v 31.79817647 -49.59366098 -22.65712433
v -161.00434959 -107.26615041 -13.82559910
v 79.92919534 -18.10629107 -22.23875746
v -161.69813275 -107.61243105 -13.77507113
v 183.27176571 31.75058588 -51.71906203
v -144.16538179 -153.36333215 -19.91622150
v 153.64411473 21.03044838 -64.72393125
v 154.44761515 21.27480321 -65.90448320
v 151.85745060 22.91837521 -65.92069566
v 153.75693142 19.97359656 -63.65250796
v 152.39588916 20.87636478 -64.03349340
v 150.92995763 21.65335417 -64.44456428
v 150.99409223 22.94469811 -65.80562145
v 149.75325763 20.76494694 -62.99814582
v 151.37128532 20.56027949 -62.87533045
v 152.41235495 24.60165136 -67.54095852
v 149.04230833 23.67139608 -66.41528010
v -158.52308273 -113.21941018 -20.89146338
v -165.41942954 -109.17373002 -15.17054439
v 154.50292826 22.28886262 -67.16214120
v 155.72564304 20.63673921 -66.58104062
v 153.16461027 23.26473594 -67.03923643
v 156.48129582 21.76208422 -67.99831241
v 155.68238497 23.76648411 -68.68562102
v 153.86800468 24.25510436 -68.04888695
v 157.73469210 17.22677611 -65.01428783
v 156.73562884 18.94192956 -65.81396610
v 158.94503891 17.97841489 -66.16392732
v 159.15291011 16.29516669 -64.89912421
v 159.27630663 17.13156328 -65.56432694
v 183.36772919 26.85185149 -50.29128864
v -162.55535185 -107.97220469 -13.67507409
v -144.66817677 -153.79801393 -18.88441667
v 177.26010084 15.40995948 -58.23022127
v 177.61440575 15.57773538 -57.41689354
v -147.94330299 -151.87191963 -21.51806094
v -151.42783523 -140.62203467 -22.37019315
v -158.06244314 -118.27726662 -22.43394591
v 141.82960987 33.39958191 -74.62009788
v -159.67674553 -114.70054090 -21.60600014
v -160.93549132 -114.81707543 -21.65370993
v 176.82678998 15.75368643 -56.72151968
v -148.98870885 -153.76602113 -20.44411562
v -150.00735223 -152.12157369 -21.55266330
v -150.00407398 -154.01965380 -20.13022639
v -149.03971553 -154.22192216 -19.50309984
v -148.73157442 -151.89522505 -21.54603228
v -153.81944180 -140.41787386 -22.44834229
v -167.51325130 -108.13424736 -13.57467100
v -168.33563149 -108.33439231 -13.55733257
v -150.60500801 -154.26263213 -19.64102499
v -150.73351562 -153.71820331 -20.55557072
v -152.26474404 -154.38422561 -19.38183233
v -152.06471086 -153.65019441 -20.63966356
v -153.80190313 -153.49826217 -20.86028829
v -155.09112179 -140.65498114 -22.54938520
v 158.26842189 1.24095660 -51.26863346
v 159.88960862 2.35345354 -52.23105103
v 159.05326605 0.56262012 -51.60575733
v 160.16863286 1.22077472 -51.02602392
v 160.38122773 1.85905641 -51.29403621
v -164.43231702 -122.44569510 -23.09309132
v -166.65056348 -109.17307436 -14.63085692
v -170.94315588 -110.03789306 -15.18188417
v -168.80770028 -108.22640359 -13.60339392
v -153.50852907 -154.28560972 -20.01120709
v -154.09660339 -154.65675294 -18.89780164
v -156.67141974 -141.47660136 -22.66842686
v -171.54540122 -108.43197256 -13.64526525
v -155.45499325 -151.70328319 -21.81322128
v -172.21790552 -110.04725099 -14.87516705
v -171.00229859 -109.45142061 -14.25553951
v 13.18883244 -74.51225072 -16.58747904
v 9.33374558 -76.86248422 -16.03653468
v -160.39755940 -155.24674952 -19.26047914
v -159.17865932 -155.21113575 -18.83495599
v -160.43756902 -155.23622930 -18.41660775
v -161.46056354 -155.15440702 -19.53749172
v -158.00014138 -155.02019227 -18.38443801
v -161.75386310 -154.86992896 -20.01035400
v -174.66953397 -115.28301239 -20.91214620
v -175.76017976 -114.93298411 -20.45753039
v -178.67411673 -110.03786325 -13.62852380
v -169.18401420 -137.30379939 -22.37973176
v -172.44218290 -123.44869226 -23.48135784
v -176.63586140 -117.37602204 -22.03582786
v 141.53677225 46.86805606 -79.08736914
v -164.70366716 -154.64089811 -20.39239928
v -171.34106159 -136.19469106 -22.42817357
v -173.93407226 -129.39831614 -22.90588617
v 70.76925039 -85.89288592 -22.54635654
v 71.27387822 -87.74870634 -23.58561568
v -176.86395347 -122.39395827 -23.37201685
v -178.71841788 -118.05136502 -22.29017019
v -182.23561347 -110.33634096 -13.65056448
v -183.29203129 -110.74326187 -13.56098522
v 143.17926764 46.19441181 -78.06526124
v 143.76960695 46.18675634 -77.35689729
v -183.87524784 -115.73684961 -20.00111528
v -167.74420440 -155.64866364 -18.71890202
v 151.15703642 24.54151213 -66.55949354
v 147.87265658 29.89804745 -70.09453326
v 149.80024099 27.02130936 -68.12183559
v 147.77985215 27.96427347 -68.89780611
v 149.26831424 29.25635315 -68.59776378
v -187.17306852 -111.55590415 -13.60307168
v -170.17011344 -155.72306514 -18.21309514
v -171.53342068 -155.46141565 -19.63379048
v -5.15238848 -64.63393569 -26.75013244
v -4.40718373 -64.44280595 -25.32167174
v -189.33063745 -111.34223640 -14.17023782
v -190.78253210 -112.74636537 -15.15832357
v -188.02945316 -111.66830361 -13.70279305
v -190.68343937 -112.69041151 -13.50883208
v 63.55366111 -94.80550885 -34.67110917
v -172.03710973 -155.76754510 -17.96122640
v -173.11222851 -150.83891153 -21.98772505
v -184.62216854 -124.47549403 -23.43770303
v -191.74768031 -112.18911409 -14.49495275
v -192.13108718 -112.05342412 -13.70792463
v -175.66816509 -156.05938435 -18.14919896
v -195.63291967 -112.79263347 -14.64572269
v -194.02232766 -112.72418499 -13.49433698
v -195.34139335 -111.87969148 -13.83083500
v -190.41928649 -118.95059049 -22.09156379
v -192.92198122 -117.24155396 -20.65610327
v -195.50251961 -112.11783439 -14.05371912
v -196.89449668 -111.94463819 -13.96166999
v -197.05985487 -112.35059053 -13.93209957
v -227.38340497 -157.91013837 -19.85346153
v -179.27989364 -156.27178550 -18.85196008
v -178.43860388 -156.28664196 -17.98847690
v -177.12196708 -156.16482496 -18.10377277
v -179.92760241 -156.36719763 -17.61088707
v 102.40399092 10.84743068 -26.32019110
v 101.79227591 10.18049940 -26.15421265
v 102.92708874 10.12939773 -25.31813085
v -186.52100861 -141.90240204 -22.82464691
v -199.22041893 -113.15543950 -14.01822548
v -181.26583099 -156.43663704 -18.94473098
v -181.28851056 -156.52129054 -18.09417456
v -182.78002739 -156.59515560 -18.35460216
v -187.41504848 -139.73498344 -22.79690839
v -193.05628538 -124.20759350 -23.23885076
v -199.28584993 -117.61797965 -20.01248673
v -200.48944652 -113.22318763 -14.10632674
v 115.29323459 22.57627621 -45.21898553
v -198.26766849 -114.71885443 -13.42533901
v -200.28734207 -113.56243491 -13.90289888
v -200.45524836 -114.85049874 -13.52026314
v -182.31034279 -156.25934303 -17.00130664
v -198.88299704 -119.01769787 -21.44805901
v -198.56274128 -120.73737383 -22.45783433
v -201.51928067 -113.71754110 -14.89678677
v -204.05156910 -113.58880252 -14.64371756
v -201.50385797 -113.53521049 -14.59770370
v -205.64948022 -112.61981726 -14.38729651
v -185.98254025 -156.68915212 -17.76362211
v -186.96607649 -156.84671700 -18.68777163
v -200.47309995 -119.49682981 -21.71982639
v -207.69423246 -110.96442491 -14.65346385
v -50.29488727 -80.64287156 -21.02246135
v -52.27936432 -81.23034984 -21.15691639
v -52.64931545 -85.64312756 -17.67703332
v -53.74624208 -84.77850258 -18.36508326
v -52.60497704 -86.96986735 -16.93923399
v 152.84021199 19.50236224 -62.21523136
v 134.06184316 53.26678231 -44.65721920
v -201.46596432 -120.48708647 -22.29750901
v 84.39747989 -9.99704935 -23.46890047
v -189.16854262 -156.95314109 -18.13704893
v -188.20820749 -156.88325465 -19.01502535
v -190.38467109 -157.08039701 -18.77747662
v -187.63823807 -156.71031177 -17.53665321
v -190.45625627 -156.79027140 -17.33571105
v -189.10469115 -156.33010864 -16.73461497
v -192.02916324 -157.19836950 -18.88655871
v -191.68417156 -157.07953274 -17.80407131
v 99.86120462 -83.88380706 -35.05610675
v -211.97476983 -110.89286953 -14.89383541
v 19.73358542 -111.15788668 -12.77677715
v -194.58585978 -155.10307252 -20.96940205
v -213.69050443 -111.23407632 -15.03784861
v -194.69213486 -157.14411438 -19.06342432
v -192.50671566 -156.79034591 -17.04451628
v -194.99251246 -157.23595023 -17.96410605
v -210.43680608 -122.65714258 -22.88603783
v -215.15709162 -112.41950095 -14.95908480
v 2.74182390 -118.98703128 -24.54331703
v 1.88844174 -120.02220750 -23.65861833
v 1.57425157 -119.05180663 -24.68746901
v -196.33243978 -157.30096400 -18.89730431
v -197.27669656 -157.36496449 -18.20713282
v -195.54647803 -157.12644160 -19.01122369
v -198.74034822 -157.30397403 -19.16713826
v -197.32820988 -156.97178245 -17.05873571
v -196.31321728 -157.09155798 -17.36400090
v -210.82803607 -120.99575251 -22.22582139
v -210.43519676 -119.29363012 -21.02203667
v -214.13782239 -117.97512323 -19.18823458
v -217.74366498 -112.39516735 -14.94975388
v 136.28275692 38.62876073 -77.64041424
v 135.19278169 37.12522611 -77.03747600
v -217.52363443 -115.69885164 -14.09173943
v -218.20753813 -110.33479869 -15.34522232
v -199.87392426 -156.94461763 -19.75891925
v -200.22766292 -157.44888783 -18.82059127
v -216.60970151 -116.72457308 -13.76613230
v -219.71099079 -110.48629880 -15.56178462
v -201.05539262 -157.29941428 -17.74317771
v -202.44741440 -157.26248920 -17.77151041
v -202.84689963 -157.43674338 -19.06168647
v -201.39093697 -156.27983212 -16.47048444
v -203.33975554 -156.98485076 -19.95142549
v 125.27702749 -12.78210524 -48.71231318
v -71.38171792 -88.09765428 -18.92985590
v 141.32679999 -55.80246076 -39.12354261
v -143.38229597 -153.60538661 -19.16748099
v -212.27724850 -130.47748804 -23.64063449
v -217.67978370 -121.14119530 -22.19434641
v -223.17655385 -109.91911590 -15.84716141
v 156.87693655 29.38139066 -68.33233684
v -204.09935713 -157.37330914 -19.35194433
v -203.63324881 -157.30056167 -18.04985665
v -204.94212210 -157.42868185 -18.61017384
v -205.64500988 -157.21365809 -19.89019103
v -204.45194840 -156.83397651 -20.21813765
v -205.64523339 -156.15941584 -20.72209306
v -206.77025616 -157.43435919 -19.64603923
v -203.39643955 -156.37825429 -16.80354401
v -212.64131367 -132.84821808 -23.49646762
v -219.26032007 -121.75667286 -22.37583883
v -218.16845238 -120.02576143 -21.52588405
v -221.01242840 -121.46985531 -22.23076858
v -225.39070249 -110.60068756 -15.92367142
v -207.82862604 -157.61704743 -19.02706735
v -207.70648122 -157.23493695 -20.02025954
v -208.89282227 -156.97187185 -20.46259120
v -216.61293507 -127.79983878 -23.22172932
v -220.56260705 -120.26578188 -21.58282325
v -222.39828110 -120.16563118 -21.36605978
v -225.17310083 -116.44132435 -14.40745685
v -226.17779672 -112.63383180 -15.66990837
v -227.95394063 -111.68529093 -16.24772884
v -228.85665298 -110.54381728 -16.47554897
v -208.51245522 -157.55566955 -19.65204440
v -209.17606354 -157.64442086 -19.39989068
v -223.62881899 -120.96662819 -21.80094831
v -226.34150088 -120.63208222 -21.33626677
v -230.09546101 -111.76309735 -16.61648974
v -210.46809852 -157.57167339 -19.75483634
v -210.12572944 -157.08757937 -20.53079568
v -211.08262241 -157.34818578 -20.22014186
v -211.46403253 -157.70316124 -19.08319443
v 132.59789348 57.86752328 -76.77476108
v 132.97928870 58.35554376 -76.23545080
v -213.88229728 -156.14193678 -21.40629292
v 146.60447836 30.82980774 -71.35590166
v 137.92335987 59.88734588 -70.18855214
v 139.20527697 60.06280705 -68.64635646
v 138.56761158 61.08104810 -68.30845773
v 139.34276998 58.24561417 -69.95064020
v 136.84839010 60.57218462 -70.86195797
v 140.27896523 14.10649251 -56.04390800
v 140.45704901 15.23490623 -56.71366677
v -234.44105685 -111.71248555 -17.06958748
v -229.88219559 -125.37939847 -23.33984338
v -237.10240424 -112.46250570 -17.10090041
v -238.83800209 -112.10387200 -17.26117171
v -239.43379521 -111.48768663 -17.32597314
v -218.65440905 -157.92199969 -20.51935531
v -218.55351329 -157.87088871 -19.04964633
v 141.00609720 15.94351605 -57.26407841
v -219.44382787 -157.94213116 -20.69921605
v -219.94812787 -158.03031623 -19.56543140
v -220.38428485 -158.05210173 -20.55829205
v -219.92325783 -157.39549696 -21.20099962
v 154.69396114 15.09570051 -58.57048929
v -242.57761240 -111.17058247 -17.30254665
v -221.41301632 -158.11508894 -20.34403384
v -220.79974413 -158.09917450 -19.89978179
v -222.08349407 -158.00845623 -19.71107163
v -221.71832621 -157.99689293 -20.80327086
v -244.42535639 -111.53692007 -17.36875996
v -245.66555023 -110.30575633 -17.31550321
v -223.25006127 -158.14872086 -20.26686445
v -33.95201266 -76.62283629 -27.18651854
v -224.03880954 -157.84683824 -21.17424086
v -224.78726506 -158.06820989 -20.91288008
v -240.60913920 -125.67922473 -22.95486256
v -29.14879099 -73.17024469 -23.38191308
v 143.18752289 -49.64036122 -38.87486458
v -228.10111940 -158.23473036 -21.14264667
v -228.35382819 -158.19381177 -20.24020068
v -227.70838439 -157.04746544 -22.19899930
v -229.03315723 -157.59035945 -21.95770480
v -242.89602041 -127.43610144 -23.45196903
v -242.87752807 -128.30086052 -23.54519814
v -157.68121183 -149.74093437 -13.23005371
v -3.35089723 -65.17888606 -30.30807897
v 135.90823114 57.86528438 -72.69062102
v -251.14452839 -112.47795820 -17.28927717
v -229.35326397 -158.07379782 -21.46126330
v -229.31241989 -158.01678598 -20.20862326
v -230.06755114 -157.76672959 -19.92546394
v -229.80149090 -157.36584365 -22.13536203
v -243.72702837 -129.81280684 -23.72077852
v -253.48499417 -113.10440302 -17.32567325
v -243.16817522 -137.87280023 -23.74790423
v -245.85336447 -132.12458789 -23.80402386
v -244.76207793 -135.28002799 -23.88853766
v 16.45709202 -55.13482168 -28.46949175
v -234.54606533 -157.92338550 -21.67466283
v 136.18806005 54.27417532 -46.06170952
v 133.53019953 55.56620657 -45.37185654
v -244.52891946 -139.50708508 -23.65529351
v -247.86297977 -132.79767334 -23.48030545
v 63.21791559 -42.41136834 -45.87943852
v 61.83016300 -41.37063771 -46.59368470
v 25.77063069 -56.15583807 -39.69408572
v 24.40985478 -56.32989481 -38.93497959
v -260.98558307 -111.40368879 -17.82400161
v -262.26410270 -110.88221520 -18.36398803
v -237.77127266 -157.87440538 -21.69952728
v -241.70567095 -155.42781353 -22.86421880
v -239.46642876 -158.03921223 -21.23015560
v -240.06655812 -157.92249143 -21.46699466
v -240.06149173 -157.53659606 -22.00026624
v -240.85602164 -157.57206082 -21.86371759
v -238.47849667 -157.98398852 -21.63431980
v -239.46049809 -157.57822990 -21.94865793
v -240.95834792 -156.35222197 -22.58377708
v -242.53466725 -156.92245960 -22.36152627
v -241.90026522 -157.45879710 -21.87818475
v -245.61329186 -155.27734160 -23.00464921
v -251.89661980 -133.56478512 -23.75405282
v -267.61242747 -111.70805991 -18.07854883
v -266.68754220 -110.43058336 -18.32309738
v -266.45389199 -112.16437072 -17.91534573
v -243.83929372 -157.37573802 -21.79669589
v 25.11656098 -106.73931986 -12.84504216
v 161.08031571 2.93414947 -49.14885759
v -271.66298032 -112.16277629 -17.89465547
v -246.64673209 -157.13852644 -21.98168263
v 98.22179377 -84.98156071 -34.23573449
v 98.87351841 -84.53102410 -34.67641026
v -307.69386888 -147.67497778 -29.86220643
v -247.94562161 -156.88239038 -22.24646695
v 181.92210793 34.51996297 -46.82391137
v 182.26398528 33.42490271 -48.00503701
v 182.57324398 34.46103260 -48.45819995
v 182.39659071 35.22343561 -46.99186608
v 182.02015758 32.48197585 -47.42251337
v -268.54071021 -120.64400315 -18.08929071
v -271.49710059 -113.70690912 -18.21970567
v -275.22817254 -112.11366206 -18.55843700
v -277.80547738 -111.07398570 -19.04660836
v -273.87729287 -112.52339184 -18.31146516
v -249.92288649 -156.66756034 -22.39207551
v -250.61658025 -156.72793984 -22.13986963
v -250.26986003 -156.12275898 -22.59706892
v 133.95377994 68.60342622 -63.45572323
v -251.88127160 -156.17722273 -22.65333198
v 133.94774497 59.05241147 -75.14613867
v -270.18019557 -120.49977481 -18.49741489
v -0.93629415 -120.05763501 -24.31593649
v -1.68727257 -118.78949404 -25.08028038
v 0.21228446 -118.93788725 -24.91026185
v 0.47684193 -120.32643706 -23.74225296
v -0.43792196 -121.00200355 -23.30809273
v -275.76187253 -111.96245998 -18.62364076
v -279.13528681 -112.78210580 -19.26448569
v -252.75397301 -156.27372265 -22.63841033
v -255.10266423 -155.71518242 -22.95364067
v -254.40284610 -156.30806983 -22.44534530
v -258.68126750 -154.16954458 -23.45027588
v -260.74072719 -153.87740731 -23.58964086
v -364.17940259 -132.71525502 -41.43582657
v 134.81669128 68.18329543 -54.79667708
v 134.11746919 67.81197339 -55.86500466
v 134.30890441 67.47205555 -54.83741686
v 135.68070531 67.56228954 -54.41565439
v -254.98726964 -156.21887147 -22.44895697
v -256.41945004 -155.83725274 -22.75644243
v -257.58054852 -155.44387698 -22.93411084
v -256.17581606 -156.10311925 -22.33750373
v -258.90865922 -155.46077490 -22.71628566
v -259.99432802 -154.82071042 -23.15322496
v -269.92201805 -133.16851854 -24.23539199
v -275.92018247 -123.16130847 -18.62119511
v 152.77914703 51.82830244 -55.77757955
v -261.33283973 -154.83154356 -23.01236615
v -262.41862774 -154.02175486 -23.41430634
v -281.70254827 -111.68600619 -20.04045993
v -285.80892086 -111.50441319 -20.77138424
v 165.08093476 5.16735762 -51.69743672
v 169.20967400 43.93735155 -50.51916465
v 170.99222541 43.38820279 -51.13355443
v 167.95536876 44.08417270 -50.38397387
v 171.07549310 42.78052598 -52.66549438
v -264.05128837 -153.32737565 -23.56605977
v -98.16373885 -143.11742783 -6.95287064
v -265.53586125 -152.16520429 -23.94197881
v -287.50249743 -117.00364947 -20.72628029
v -288.66234422 -115.53805321 -20.37838846
v -287.83187270 -111.97938025 -20.87319456
v 172.15254903 37.59992495 -58.26263130
v 171.54510319 37.38865256 -59.90330130
v 172.90206254 38.18349168 -56.74470216
v -265.25002718 -154.56321836 -22.76376076
v -266.83571935 -154.85480428 -22.35433087
v -266.05540514 -153.88916433 -23.24917540
v -269.13645864 -152.33726799 -24.12865311
v -271.03877068 -152.32026577 -24.20050092
v -290.76147079 -118.50357801 -21.78941481
v -290.59454799 -115.23974687 -20.61628364
v -289.08893466 -115.23219943 -20.33032849
v -291.35069251 -114.83339965 -20.72255500
v -292.13815928 -115.94486982 -21.28680982
v -292.55437851 -113.15762997 -20.85737325
v -289.94911909 -119.01878566 -21.71685174
v -292.21114516 -118.80794168 -22.02675119
v -293.88457537 -118.07581037 -22.08122797
v -294.86539960 -111.96951568 -21.39477059
v -295.65906525 -109.17641222 -22.30506763
v -295.05103827 -108.83630067 -20.68459801
v -296.30002379 -107.68002272 -22.00743183
v -297.03000188 -106.22999817 -22.09999599
v -297.11547494 -109.06982422 -21.55968547
v -295.75687647 -109.76795852 -21.62227407
v -268.02903414 -154.51247990 -22.63064682
v -268.86934042 -154.30304408 -22.76138216
v -269.80352402 -153.97027135 -22.86974527
v -271.35467529 -153.52883935 -23.42696302
v 164.26336765 41.55838862 -63.03510815
v 163.06155920 41.18927941 -64.71189111
v 165.22751749 41.89418629 -61.21034175
v 165.91688991 41.23195261 -63.76959383
v 165.45335948 42.21421853 -59.48508158
v -294.29364204 -112.94471473 -21.34471200
v -297.54438996 -111.09563708 -21.42353542
v 75.45876503 -21.77110501 -34.60352123
v -270.88439465 -153.81059051 -22.91826531
v -272.38753438 -153.66283059 -23.05583097
v -298.59599471 -109.95186120 -21.48130722
v -299.97637868 -108.04347694 -21.57578431
v -301.26994848 -111.33173853 -21.74792066
v 141.92222059 31.45854175 -73.79421592
v 148.51830900 38.74759376 -70.46753913
v 142.53063500 34.23428908 -74.80148226
v 36.82579473 -104.88417000 -30.23310751
v 36.30153462 -102.97013074 -30.84895015
v -301.34469271 -108.55616629 -21.51948586
v -302.54000425 -110.26886106 -21.52275480
v -275.90212226 -150.96411109 -24.82480556
v 147.87185192 39.50644284 -71.17708772
v -276.28803253 -152.13286877 -24.50229414
v -304.46636677 -109.62811857 -21.39515430
v 147.70071208 40.17336294 -70.35163790
v -307.50820041 -106.19432479 -21.59601636
v -306.95796013 -107.42127150 -21.01102844
v 94.20911968 1.10815931 -26.62427165
v 93.53141487 0.37352930 -27.08895132
v -362.04490066 -131.07827306 -40.28928280
v 161.27946973 35.91892868 -71.11275196
v -281.45542741 -151.67039633 -25.04544705
v -310.06067991 -103.88714820 -21.96623012
v -309.45798755 -102.53763199 -22.53811248
v 92.08260477 -4.77378722 -48.83207753
v 92.46346354 -4.90652118 -45.51623389
v 94.04064715 -2.84447079 -49.05279353
v -312.30255961 -101.32168978 -22.49718644
v -26.82697214 -101.43529624 -9.70924739
v 172.00119793 35.05303711 -64.86497074
v 136.63412631 49.14576560 -80.05653322
v 97.23408520 0.10010793 -47.38078639
v -278.69662642 -152.55177021 -22.09735289
v 94.76032108 -2.09125481 -49.16473851
v -300.80726743 -120.87909877 -23.38033170
v -302.21077800 -119.84600872 -23.35433103
v -308.22494626 -107.94136673 -21.58035152
v -318.62467527 -98.71678054 -24.50860664
v -321.66221738 -95.58924288 -24.93377589
v -314.28903341 -100.86788982 -22.50309847
v -315.97846746 -99.82203692 -23.21932279
v -319.47156787 -97.04666585 -24.42988008
v -311.73649430 -102.71451622 -22.23475464
v -351.79117322 -135.24320722 -37.13560104
v 105.21400720 4.80026100 -42.12183505
v 104.30178046 3.50121595 -41.26584902
v 103.92107815 4.25050221 -43.18658635
v -281.19945526 -152.66832709 -24.11328815
v -283.22058916 -151.64463222 -25.23559332
v -283.19305182 -152.47264504 -24.23692495
v 51.28888786 -34.97933596 -23.68327789
v 52.70690098 -33.71231258 -24.49673787
v 53.84656414 -33.01068023 -24.27515946
v 53.74348909 -33.68100896 -23.22077937
v 52.19174549 -34.80994701 -23.10337685
v -312.00405955 -104.32691872 -22.11193368
v -313.77384067 -101.72188282 -22.52461761
v -314.04250860 -99.99998659 -23.04086834
v -315.41496515 -101.55472159 -22.89634943
v 104.29774225 3.56280757 -39.80940953
v -284.67434645 -151.99980140 -25.14046617
v -287.97465563 -148.76037836 -27.03353204
v -315.17302990 -99.43155944 -23.45390990
v -318.76063347 -99.84295815 -24.32380430
v -320.37594914 -99.37301278 -24.27162044
v -318.94710660 -96.41830623 -25.35774745
v -317.61074066 -97.69993275 -24.99385364
v -316.33043289 -98.54342043 -24.16382916
v -320.03670931 -100.81169754 -24.09513295
v -320.18619776 -95.58134526 -25.35808645
v -323.10160995 -93.49375963 -26.33120492
v -321.99513912 -94.93479133 -25.28328262
v -319.81161237 -96.31901234 -24.63030629
v 50.15619844 -101.28220171 -31.31662682
v -304.49190736 -128.75637412 -27.06180885
v -320.11443377 -101.98494047 -23.87333475
v -325.34411550 -96.49513662 -25.00706352
v -323.49538803 -94.95826066 -25.25779605
v -326.82585716 -94.71274912 -23.96639250
v -327.22198963 -96.53486311 -24.95830879
v -329.64855433 -94.25050765 -24.46310222
v -322.81029224 -94.78736669 -25.58862232
v -290.05947709 -150.94645321 -26.58483945
v -290.62113166 -149.62805808 -27.21262537
v -291.18493199 -150.67407489 -26.81869827
v -289.77808356 -151.25025809 -26.30224824
v -293.06083918 -148.52172136 -27.71228552
v 95.82775086 0.69594500 -23.83192442
v 94.47009861 0.27696308 -24.60526116
v 95.13919055 -0.36079550 -23.72535877
v 93.27107668 -0.34221660 -25.20298399
v 96.72974050 -0.92417659 -22.97128551
v 95.79012543 2.83626723 -26.30945481
v -294.69203949 -148.73878658 -27.93337032
v -296.23016715 -147.99696207 -28.23142335
v -296.38659954 -149.98994768 -27.78882347
v 91.04403853 -2.25430983 -25.54131858
v 90.73571116 -2.62522092 -25.28109960
v 91.55686945 -2.44039414 -24.53435212
v -295.84139585 -150.81882477 -26.98672377
v -296.85333371 -150.66714585 -27.31680684
v 122.94287235 47.86014929 -32.15818852
v 123.20712209 45.96210271 -29.76233512
v -310.49507856 -127.28621066 -26.80895664
v 143.10012758 31.22349642 -25.77875927
v -329.21513915 -99.19437766 -25.45876428
v 123.72529507 54.58226427 -42.94659942
v 123.32317233 54.02128398 -42.19567776
v -297.82703519 -149.81439710 -28.05882134
v -297.28984833 -150.52044392 -27.54746750
v -298.48867655 -150.18977225 -27.93931589
v -297.95363545 -150.58958530 -27.52495930
v 83.15867931 -10.25644317 -24.37935024
v 84.02694762 -9.32354853 -24.52307194
v 83.25605094 -9.82693397 -25.51013790
v -298.66325855 -150.69149435 -27.18887106
v -326.10300183 -117.96723306 -25.89983307
v -323.52599502 -117.78578162 -25.51608533
v -299.25575852 -150.34139156 -27.93056145
v -302.02633142 -149.71917868 -28.62689272
v -334.88982916 -104.41633314 -26.68216452
v 75.08490235 -93.66261959 -30.97637743
v 136.51984930 -78.52289081 -37.10004687
v 137.59258389 -78.63827795 -36.54312715
v 137.51786947 -78.70112360 -35.81448644
v 136.81302965 -78.94898206 -35.99691764
v -300.37459731 -150.44148266 -27.57619880
v -308.01707506 -145.95858753 -30.24620004
v -332.57424831 -109.98842120 -26.44986659
v 128.03412974 64.40252066 -53.44090611
v 129.22561169 64.47807699 -53.24289203
v 140.16813040 61.99261919 -52.95677856
v -305.11650443 -149.28524196 -28.92255597
v -309.63498354 -146.46694064 -30.26198596
v -309.30343270 -147.66444266 -29.83476780
v -318.33451986 -135.70933044 -31.04717657
v -337.31415868 -105.16598821 -27.51691081
v -340.63494205 -102.21792012 -28.32986414
v 159.84883904 46.17742077 -47.83670232
v -305.98479509 -149.20528233 -28.88872102
v -308.24229121 -148.67970347 -28.86375412
v -309.05568600 -148.24344218 -29.39430997
v -311.44168973 -146.32742107 -30.47414869
v -310.60439348 -147.19900489 -30.05026467
v -320.22589445 -135.71882248 -31.51142597
v -310.36186218 -147.79056609 -29.50205654
v -309.70871449 -148.22369814 -28.91548537
v -311.18780375 -147.23880589 -28.48100662
v -312.69055605 -147.16857672 -29.06560898
v -310.16087532 -147.73720503 -28.46746147
v 137.69529760 36.33038700 -25.16113594
v 137.45011389 34.74809229 -24.90924671
v 139.34507966 36.19372845 -25.29036067
v -312.12338805 -147.37693965 -30.04571609
v -313.53110075 -147.14790881 -30.32680601
v -314.44928050 -146.73671126 -30.68257123
v -360.30724645 -131.75806403 -39.60252926
v -359.57506299 -131.58853352 -39.48585689
v -361.06532812 -129.09367681 -39.13012147
v -359.30776596 -129.10798192 -38.31012920
v -360.05431414 -132.75256753 -39.70282897
v -326.34860277 -128.48286331 -30.01087718
v -315.03102183 -145.93289793 -31.10806644
v -354.73266244 -135.26879251 -38.05636987
v -316.17146730 -146.64483070 -30.93532845
v -320.26770711 -143.24282110 -32.57945180
v -322.22223282 -142.68320799 -33.04858133
v -44.89063844 -132.46718049 -8.93603545
v -334.81594920 -129.74287570 -29.79377098
v -351.40287876 -130.50180674 -35.93885154
v -349.97770190 -130.92145324 -35.66867858
v -317.11533666 -146.72523737 -30.84553592
v -317.75641441 -145.94966173 -31.54113889
v -320.12227178 -144.89470422 -32.26804361
v -297.05226421 -149.95911717 -25.57482198
v -298.48325253 -148.71791005 -25.07176436
v -294.07176375 -150.12040734 -24.72332306
v -292.23695397 -150.88535845 -24.87190999
v -335.47610044 -125.87955594 -31.28410503
v -328.07731628 -145.14335990 -31.62404522
v -328.97800207 -145.87029815 -32.26603195
v -204.96840775 -154.92410958 -16.00781828
v -321.79930806 -144.45857704 -32.76709840
v -323.36518168 -143.64498854 -33.34216401
v -323.55409861 -145.30733228 -32.88889676
v -322.39010930 -145.81222832 -32.26347268
v -336.24491096 -125.91384351 -31.56527877
v -337.46698499 -126.24914944 -32.24858269
v 137.99583912 -77.76074857 -37.37890720
v -337.79391646 -125.77018142 -31.84670210
v 119.99545991 36.02305800 -45.97290233
v -278.82024646 -150.52096546 -21.22444659
v -283.20595622 -151.57607198 -22.64471352
v -335.65992117 -127.79749930 -33.21822733
v -335.27472615 -128.05369496 -32.53825009
v -337.82044053 -127.27738917 -31.77372366
v -336.76651120 -129.08481061 -30.40587902
v -336.34519577 -128.36247683 -31.41802177
v -336.84000373 -127.71800160 -32.12547675
v -338.43213320 -125.28838217 -31.30946308
v -339.50650692 -125.32263994 -32.00050443
v -344.98110414 -97.13278711 -30.73277511
v -323.35889339 -146.10455930 -32.13781491
v -324.35974479 -146.27674222 -32.08116069
v -339.66645598 -126.25503540 -32.15297312
v -338.70780468 -126.02646649 -31.94717690
v 100.39228201 2.13648658 -45.34889758
v 98.71485084 1.62038789 -47.13636637
v -326.22939348 -144.61091161 -34.00696814
v -326.91809535 -143.33470166 -34.52314064
v -326.95880532 -144.61015165 -34.30081904
v -326.97460055 -145.49012482 -33.68124366
v -351.97192430 -109.69415307 -34.63338315
v -337.78572083 -129.13043797 -30.96138313
v -342.80353785 -126.40887499 -33.09500590
v -328.03729177 -145.44583857 -34.01774168
v -330.35430312 -143.47824454 -35.96264124
v -331.70190454 -143.57703924 -36.41852736
v -332.64517784 -140.57242870 -36.17373854
v 78.47405970 -14.97050747 -24.03229848
v 79.23137397 -15.02740942 -23.25172350
v 78.45516503 -15.99369198 -23.04628678
v 78.08197290 -14.96271510 -25.09225719
v 77.52261311 -15.83530754 -23.88665266
v 79.84457910 -13.94501515 -23.66528101
v -355.49142957 -111.14130914 -35.86671874
v -329.16009426 -145.17697692 -34.49662775
v -345.05134821 -128.21537256 -35.55701673
v -160.95188260 -143.87397468 -10.77781338
v -330.10348678 -145.02082765 -34.87167507
v -330.23571968 -145.69625258 -33.62736106
v -330.88374138 -145.06950974 -34.84973684
v -356.87503219 -124.86156076 -37.30948269
v -331.79843426 -143.99130642 -36.28752381
v -330.96915483 -144.77503300 -35.95508263
v -332.02102780 -144.67139542 -36.34899855
v -119.70531940 -108.44714940 -12.64939364
v -349.56005216 -126.63474679 -35.77849269
v -359.56639051 -109.61281508 -38.03956509
v -333.18829536 -144.78240907 -36.80970520
v -346.32855654 -128.81828845 -37.24719957
v -143.70724559 -147.26449549 -11.00727264
v 141.87858999 59.96830761 -52.27099732
v -336.11842990 -144.16550100 -37.26290911
v -94.82719749 -118.61248314 -8.29324126
v -101.25894099 -97.99514711 -16.37489162
v -336.25733852 -145.64561844 -37.28385642
v -93.79447997 -118.49970371 -8.06908403
v -96.11394256 -118.66751313 -7.98016321
v 145.04453540 38.17556426 -27.45500766
v -337.80115843 -143.22625101 -37.97041625
v -96.64255381 -95.67218274 -17.92212576
v -338.08410168 -143.70566607 -37.90764511
v -359.67996716 -134.72148776 -39.58220407
v 172.47986794 37.57105395 -39.98078406
v -336.96714044 -144.24294233 -37.36408800
v -84.20752734 -135.46846807 -4.44922643
v -340.56594968 -143.81429553 -38.71171176
v -325.32343268 -145.35187185 -30.90750426
v -321.72533870 -143.60816777 -28.92376482
v -320.40274143 -143.13812554 -28.48447487
v 142.08151400 58.77863243 -63.07429075
v -302.19373107 -146.43631876 -25.31130612
v -339.35058117 -145.73177695 -36.73719242
v -372.40371108 -109.14035141 -40.71332887
v -343.44613552 -143.42878759 -39.47982192
v -347.74628282 -140.50659537 -40.56674615
v -365.40260911 -130.91547787 -41.02901369
v -365.06351829 -132.93661177 -41.05920345
v -370.47675252 -111.34303361 -40.82491621
v -141.62214100 -137.54534721 -8.22415017
v -298.05976152 -107.05082119 -21.74912393
v -344.42374110 -143.83716881 -39.84789550
v -346.51869535 -142.90012419 -40.40900990
v -373.31303954 -110.85747182 -41.16914794
v -373.73232841 -108.52674395 -40.11948779
v -373.60733747 -109.81495678 -41.18164629
v -346.85462713 -143.44450831 -40.30667990
v -346.11248970 -144.25311983 -39.44532573
v 130.10020554 66.20183587 -67.32212007
v 129.77088988 65.59486687 -68.17179918
v 130.20907342 65.33541530 -69.11690533
v -121.03303522 -131.03798032 -6.34868164
v -374.91264939 -108.49954188 -41.37117788
v -376.33582950 -106.99914396 -41.66113958
v -379.06569242 -106.09527677 -41.91410169
v -347.30622172 -142.12854207 -40.58850929
v 110.81393808 20.49073577 -52.45218426
v 110.33108085 19.51842941 -51.99979991
v 109.78606343 19.38934065 -53.29842493
v -351.30295157 -140.70178568 -40.54408520
v -359.67046022 -131.53548539 -39.66458514
v -363.08842897 -125.92440844 -40.03555328
v 137.27508485 54.84739318 -46.95637152
v -348.70889783 -142.76248217 -40.27001560
v -349.20409322 -142.05616713 -39.64160755
v -359.40417647 -132.14449584 -39.81309757
v -360.37683487 -132.15743005 -40.30290619
v -359.76618528 -131.70444965 -40.08348286
v -364.75405097 -125.11707842 -40.22273049
v 152.73551643 -6.53477339 -46.46893591
v -383.94826651 -108.04973543 -41.80990160
v -354.51817513 -138.93869519 -40.48505798
v 96.05412930 -6.92999037 -23.02560955
v -357.67534375 -139.50414956 -41.02801532
v 137.83001900 51.80794373 -79.96173203
v 138.47741485 51.50749907 -79.83396947
v 138.81976902 51.08771101 -79.76174355
v 123.95304441 5.58316801 -59.65309590
v 124.16096777 4.90252441 -57.60515854
v 124.97857958 7.22301006 -59.16529149
v -382.54714012 -113.88333887 -42.13695228
v 95.38098425 -2.44740676 -51.26314983
v 94.63439137 -3.04086995 -50.90399459
v 135.80928743 50.75449869 -79.94291931
v 136.16518676 52.16796696 -80.12581617
v 136.76966727 53.34486067 -80.01579344
v 136.10160351 52.74229124 -80.41017503
v 86.94486320 -9.65212565 -47.70791903
v 86.37733012 -9.87760164 -46.73683271
v 147.70928025 49.90557954 -65.05262107
v 171.27670348 45.70340365 -43.29411313
v -387.36215234 -117.87655950 -43.44164208
v 77.23531872 -20.58693767 -35.85496172
v 78.67427915 -19.19837669 -35.36225110
v 77.03164220 -20.63660137 -37.77920082
v -384.55080986 -121.32739276 -43.70742664
v 63.50933015 -30.62781878 -45.65216601
v 63.20650131 -30.13979085 -44.92372647
v 63.51874024 -29.54343148 -44.38091815
v 22.66075462 -56.21123314 -37.16064617
v 24.21385422 -54.54439670 -33.01325068
v 24.16655794 -55.73657900 -37.90891916
v -371.23224139 -137.42278516 -43.37184876
v 64.64612484 -28.67066301 -44.81090605
v 165.46553373 44.76535693 -47.72461951
v 166.73438251 44.76253316 -48.57578874
v 164.00945187 44.63465139 -48.78493026
v 165.79814255 44.35472935 -49.01662841
v 88.62963319 -8.13680980 -45.47722265
v -14.14628420 -67.44583696 -26.98683739
v -12.07022928 -67.75313616 -29.15839106
v -10.55821404 -66.69937819 -28.40198576
v -388.63480091 -108.22457820 -41.78488255
v 142.45019853 47.75125161 -78.47635448
v 158.20245445 12.99453713 -59.07255039
v 157.24717081 13.23285140 -58.44698474
v 158.48141909 12.19782885 -57.50344694
v 159.62961316 12.08119839 -59.19022113
v 156.50312603 13.84374686 -59.33796242
v -356.45359755 -139.18484747 -40.45891389
v 132.55374134 68.16712022 -63.56450915
v -346.32372856 -144.41069961 -38.71572018
v 124.48292226 -12.81536371 -49.36169088
v 125.95835328 -11.57101989 -48.30086976
v 124.80837107 -10.71445271 -49.20781776
v 134.03484225 68.34840775 -63.21559101
v -340.31227231 -145.85256577 -36.22457013
v -341.45998955 -145.60002089 -36.96000203
v -287.45639324 -151.86998248 -24.48294871
v -285.30332446 -151.43522620 -23.11444469
v -284.58052874 -152.02455223 -23.57980236
v -326.74664259 -145.19353211 -31.25522286
v 148.72813225 37.59129345 -28.60675007
v 144.93390918 35.28979421 -26.47444047
v 129.18613851 64.44557011 -54.04929072
v 142.38062501 61.32444367 -53.95229533
v 140.40592313 62.98556924 -53.71747166
v 143.88947189 60.48492715 -54.49889973
v 100.42873770 7.90348928 -25.35051852
v 141.83953404 39.06471655 -27.24641375
v 142.61713624 38.14547509 -26.92332305
v 99.55060482 7.01148296 -25.44193529
v 99.09372777 5.88242710 -24.94308911
v 150.51633120 33.78655016 -28.16295438
v 150.98050237 32.55908564 -28.38266641
v 148.61784875 34.16132554 -27.72761323
v 147.02886343 34.31048989 -27.17040665
v 135.32710075 35.59920192 -24.75194260
v 130.78407943 42.61357337 -28.60508300
v 102.35185176 11.30964328 -28.10504287
v 103.21045667 12.08973024 -28.60577218
v 87.81421930 -5.67056099 -24.62455258
v 89.01897818 -4.70228726 -24.49903637
v 137.14788854 -44.59586740 -43.21326315
v 71.96762413 -21.34912089 -22.91681804
v 77.00464129 -16.75259694 -23.25152606
v -291.06590152 -150.41843057 -23.95541035
v -290.71241617 -151.47355199 -25.38627014
v -243.23856831 -115.64958841 -16.91139117
v 30.09197675 -47.98827693 -24.87174235
v 27.72209048 -49.39194396 -25.10645241
v 115.90357125 31.25530109 -53.33594978
v 114.82851207 28.73738855 -53.36630717
v -302.09976435 -149.12939072 -26.37748234
v 43.50052774 -105.83578795 -27.47145109
v 6.17147656 -119.66409534 -21.67190798
v -271.14513516 -112.25008965 -18.25127192
v 167.82929003 11.89079694 -60.29331312
v 167.89197922 11.00036688 -59.93611366
v 134.40097868 57.17817321 -76.18237287
v -199.29148257 -114.99094218 -13.74848653
v 134.58576798 56.26836792 -77.23699510
v 126.63938105 57.71661177 -53.29109356
v 127.08927691 58.18900838 -55.88095263
v 126.76110864 56.72095343 -55.70216477
v 154.70430255 37.97930479 -66.47820026
v 167.20953584 7.15086283 -56.70267716
v 163.35868835 3.94143583 -50.86355656
v 156.87178075 0.86597446 -50.58155209
v 155.92415631 7.71164382 -55.62244356
v 155.92889488 6.40125526 -54.83817309
v 155.88825941 3.94475413 -53.32563818
v 154.07903492 9.59523581 -56.16081133
v 156.07246757 10.58364846 -56.25897273
v 155.00460565 10.68193931 -56.22061342
v 153.98503840 10.38485859 -56.27978221
v 157.24834800 8.70233029 -56.26048148
v 157.64223039 10.90354100 -56.26996979
v 158.10211003 9.66249872 -56.84486404
v 139.89499211 15.94962366 -57.04820156
v 145.13082802 13.41124158 -56.29419535
v 144.09837127 13.86410929 -57.06634372
v 146.32222056 13.14095780 -57.01792613
v 145.66065371 14.00467195 -57.28558823
v 155.86669743 11.52972132 -56.30056560
v 156.25911951 12.13448681 -56.50519580
v 146.95212245 12.83468679 -56.37425929
v 155.37185967 12.52581924 -56.95221201
v 155.80332279 14.70561512 -59.34360623
v 156.13670647 15.03743976 -61.08076125
v 126.52121484 56.17535859 -56.48712441
v -153.74034643 -106.42199218 -14.20274843
v -138.70388269 -103.42672467 -15.21127764
v -137.53965497 -103.50694507 -15.02877101
v -139.36629891 -103.64428908 -15.08503314
v -140.54226875 -104.65434939 -14.41859733
v -136.50733232 -102.98963636 -15.44783171
v -135.13675332 -103.41715813 -15.11312369
v -134.69190896 -103.92300040 -14.69560619
v -134.32925940 -103.94988954 -15.33894893
v -121.03230506 -101.38729215 -15.78523032
v 94.73388642 -58.66234377 -36.58604249
v -57.32713267 -82.40969479 -23.83978479
v -57.30418861 -81.80339634 -22.50636555
v -52.12634057 -87.95786649 -26.71448700
v -55.96850812 -81.44379407 -22.91902527
v 147.89231122 4.54009930 -50.70465431
v 148.94580841 4.85545723 -49.81733486
v -48.94097522 -85.60387045 -27.02233382
v -50.02842844 -84.63562280 -26.64496750
v -52.44682729 -80.53860813 -23.31282385
v -48.39041084 -83.08967948 -26.69366822
v -49.58788678 -81.85393363 -25.93088523
v -48.25637862 -81.40368760 -26.03077143
v -47.08001018 -82.85003901 -26.93610266
v -49.89400506 -80.93542606 -25.20426363
v -50.67719147 -80.14662564 -23.61016534
v -49.26525056 -80.16280830 -24.66236614
v 146.40152454 7.20395893 -51.68022215
v -47.20913619 -79.96570319 -25.28419532
v -49.31485280 -79.66843992 -23.31317589
v -51.19231716 -80.24971932 -22.34452032
v -49.44827780 -79.82458919 -22.07441814
v -47.95169830 -79.41491157 -24.09609780
v -74.27091897 -88.02041411 -20.14461346
v -72.91693985 -87.57611364 -20.28763480
v -85.29854566 -130.99232316 -20.02818882
v -144.11176741 -148.10362458 -11.47893537
v -51.04080215 -136.56100631 -19.97032017
v -50.20390451 -136.13623381 -20.23557946
v -48.96793142 -136.99312508 -18.30442064
v -46.38952017 -134.13995504 -21.31039463
v -45.29569671 -133.86994600 -21.34779096
v -45.12317851 -135.98860800 -18.81046779
v -44.45177317 -135.91189682 -18.61506514
v -44.74150389 -81.54056221 -26.97397023
v -46.04696110 -78.91479880 -24.43948947
v -41.20052978 -128.04894149 -22.43088745
v -39.83519971 -129.90590930 -22.27794006
v -38.51193562 -129.55130637 -22.28440717
v -44.70910504 -78.65709066 -24.85912666
v -43.25167090 -78.23719829 -25.15276894
v -42.31638089 -78.35458219 -25.80886707
v 134.10738111 5.43841207 -51.72067508
v -39.36986625 -134.11584496 -19.32935789
v -38.00347447 -133.53157043 -19.37456988
v -37.11711243 -131.59877062 -21.30843699
v -36.49540246 -129.78973985 -22.07301930
v -33.95365924 -128.67109478 -22.20726199
v -33.41249377 -125.94886124 -22.61519060
v -38.89500722 -85.83836257 -27.80823410
v -37.67714277 -86.11011505 -27.78395452
v -36.62070259 -133.45113397 -17.68660918
v -34.38777849 -132.68622756 -17.26339012
v -35.75517237 -131.30421937 -21.19180188
v -38.05015236 -77.62130350 -26.53310448
v -41.10302404 -77.00663805 -24.33591895
v -40.21748528 -76.61578059 -23.52792397
v -31.85585514 -129.83943522 -21.59269713
v -41.09987989 -77.12811232 -22.83542044
v -35.68425402 -75.76034963 -25.84878542
v -34.93104503 -75.10546595 -25.02444014
v -34.38125923 -74.96333122 -23.38071540
v -32.82186761 -77.10114866 -27.74775028
v -34.37554836 -75.46409220 -26.06942318
v -27.94329077 -130.93061745 -18.44624989
v -30.90987355 -131.73881173 -18.53282191
v -28.63232605 -127.94329226 -22.20755257
v -33.62271562 -74.62761551 -24.98238161
v -32.96385333 -74.76021349 -26.03602409
v -31.65283054 -74.52327013 -26.58604458
v -32.17849135 -74.08604771 -25.22954345
v -32.56577253 -74.21753556 -23.93509448
v -26.04700066 -130.25735319 -18.96877773
v -25.92314035 -120.62261254 -23.49327132
v -24.22667295 -118.81162226 -23.73812720
v -31.04119189 -73.64653051 -25.37681349
v -30.08196689 -73.56492430 -26.26942098
v -32.26425871 -74.68135655 -22.48777077
v -32.88979828 -76.18334144 -21.04626037
v -23.13118801 -122.03367800 -23.64488691
v -27.62833424 -74.57511127 -28.35082263
v -28.71332876 -73.57837260 -27.13530138
v 142.39087701 -49.91123080 -40.30712321
v 143.42598617 -47.85090312 -39.67768326
v 143.56975257 -46.98841646 -40.12025893
v -22.64625207 -128.34650278 -21.11913078
v -21.48353867 -127.56332755 -21.78650722
v -21.05687186 -128.59098613 -20.09267733
v -24.31946993 -129.95351851 -17.63286814
v -27.02593431 -73.09201360 -27.49826014
v 143.68619025 -46.34244740 -40.46012834
v -20.88382095 -126.53382123 -22.51778916
v -19.45380121 -127.36861408 -21.51801251
v -25.38549900 -74.10866767 -28.83490548
v -23.32657948 -74.35672730 -29.46513146
v -25.88327788 -73.90536368 -28.56310643
v -25.41584894 -72.69894332 -27.86430158
v -22.08918706 -73.69588315 -29.54022959
v 136.85998321 -23.94295856 -47.04409838
v -17.92042516 -126.24469399 -22.40055241
v -24.59687181 -71.61425799 -23.61799590
v -14.58310429 -123.68467450 -23.56924862
v -16.41922072 -126.43830478 -21.89970762
v -19.74034682 -70.29142976 -28.24858949
v -18.17589626 -69.15770471 -27.56997757
v -10.39681956 -121.14614993 -24.32105504
v -12.49528490 -72.61333615 -31.68318048
v -16.31394774 -68.53745878 -27.73348428
v -8.36967770 -120.47064304 -24.59618077
v -230.19653559 -118.16842854 -14.52562399
v -230.87652028 -116.08310789 -15.25416132
v -13.70555442 -68.92166287 -29.55619432
v -11.77722681 -70.71586698 -31.40554950
v -10.38981602 -72.72996008 -32.17909858
v -12.48259377 -69.40577179 -30.44020198
v -10.39073989 -70.26221603 -31.67300299
v -5.99185238 -69.31832433 -32.60619566
v -5.86028397 -71.20276988 -32.98598528
v -10.15284564 -66.07554853 -25.85306205
v 0.95525739 -113.66326362 -26.13907307
v -6.36503100 -66.94919616 -30.91028892
v -6.51216134 -65.95785916 -29.41695601
v -7.28262076 -65.28057158 -27.04323828
v 3.15356231 -117.69834161 -25.43621697
v -3.04639293 -66.42861664 -32.14859590
v -1.88962941 -67.12320447 -33.14962611
v 4.17916710 -116.66912585 -25.85884556
v 6.37869257 -115.94327539 -26.01437829
v 5.35154389 -116.66239798 -25.81495792
v 7.43339304 -114.71622437 -26.35136619
v 2.93400651 -66.26269221 -34.35205668
v 2.35285214 -64.87408280 -33.22580829
v 0.43921388 -61.88342720 -27.06627920
v 9.08485427 -113.86601627 -26.62571706
v 9.20985732 -115.47602713 -26.05926991
v 8.15013051 -116.00349844 -25.88918246
v 6.82637328 -101.64470226 -26.20535530
v 11.12497039 -113.74962330 -26.72858536
v 8.12793989 -102.47597098 -26.31328627
v 6.64515654 -65.49109519 -35.21965444
v 5.28412079 -64.98427689 -34.53098610
v 12.96586543 -114.73024637 -26.17762610
v 4.72835731 -59.98117849 -27.26649120
v 12.59926055 -95.61245143 -27.21082605
v 12.54099794 -65.28773159 -36.87664121
v 10.59004012 -66.09947979 -36.42437235
v 11.67080365 -63.51816654 -36.51493043
v 13.51249032 -62.30832636 -36.77225485
v 6.63098088 -59.19428542 -27.12850831
v 5.34221996 -59.61978063 -25.86074732
v 5.26142074 -60.15157700 -24.64059927
v 6.55961223 -59.31575224 -25.00046603
v 3.91400885 -60.55982783 -24.89948645
v 3.81731638 -60.28063223 -26.11337043
v 13.18653673 -60.96135825 -35.78059375
v 13.10122106 -59.31093544 -32.09288418
v 11.36444509 -60.19844487 -32.34451637
v 11.68325171 -58.43551457 -29.67874892
v 7.98600260 -58.45271423 -26.96988545
v 135.31355560 68.19602102 -62.57274002
v 15.70797525 -58.07127804 -31.82293847
v 130.48137724 -27.25106105 -46.71363160
v 18.91534030 -95.91776133 -28.09449658
v 19.99195851 -90.85762501 -28.20130065
v 19.59996298 -88.39230239 -28.89897674
v 16.32076502 -60.34086645 -37.30696067
v 16.48452878 -61.95646897 -37.86708787
v 17.14730076 -61.02802232 -37.95131668
v 10.64240560 -57.07928166 -25.04626289
v 9.52686556 -57.74828792 -25.00378899
v 8.24582856 -58.22753534 -25.63129179
v 22.55983651 -86.36237681 -29.39411066
v 24.43713881 -87.42374182 -28.92893553
v 21.59972303 -89.97705579 -28.33076566
v 17.34640263 -62.52051890 -38.10837492
v 18.29365641 -61.50339171 -38.41005638
v 19.83106323 -61.27256155 -38.92162815
v 21.41313627 -60.80234423 -39.35692087
v 17.77543873 -57.26163462 -32.46198222
v 13.52133416 -55.54588884 -26.84236318
v 13.97974137 -55.38480729 -25.49617365
v 14.85192776 -54.93716151 -26.17759071
v 13.20002414 -56.10144883 -24.65695888
v 22.81947620 -91.58257395 -28.23717706
v 20.89506015 -58.70546773 -38.64496946
v 23.50933105 -58.83649364 -39.69596326
v 26.15345269 -59.84720215 -40.66807404
v 22.78537862 -59.49724093 -39.63864595
v 19.81469058 -57.77471885 -37.11869940
v 21.16540447 -56.90807849 -36.89688072
v 16.47803560 -56.68655783 -30.21770529
v 16.14251733 -54.43101004 -26.12465993
v 28.09993364 -107.72777349 -29.44542654
v 24.52450618 -90.92842788 -28.42670493
v 17.54283905 -53.90631780 -25.99318884
v 17.11495034 -54.48004603 -24.82971177
v 26.25693008 -57.85803869 -40.46411067
v 25.39842390 -55.27852476 -38.55644166
v 26.91983245 -54.67459187 -39.35310245
v 20.69043182 -52.82668024 -25.42086504
v 21.97566256 -52.29674280 -25.55316500
v 31.18806705 -85.23072302 -29.40941788
v 26.90863982 -88.28306198 -28.76773477
v 27.49382891 -55.76569214 -40.44749588
v 28.66788767 -53.85263264 -39.90661353
v 30.44081479 -54.24305424 -41.36151075
v 30.36465682 -52.70377547 -40.16973451
v 31.97605163 -52.39235610 -41.22743011
v 33.98197889 -53.16912383 -42.52640158
v 30.84370494 -51.76988617 -38.81462291
v 29.95481342 -83.33319426 -30.13380803
v 34.88135338 -84.26180482 -29.70362827
v 31.56447038 -51.80968344 -40.21839425
v 36.28551960 -84.09614861 -29.80600856
v 75.29429346 -89.35965598 -26.45831555
v 34.20735151 -51.36123300 -41.79584980
v 35.36083549 -51.52534693 -42.41478443
v 36.22830659 -50.47414824 -42.28285328
v 37.80290112 -50.17029494 -42.85793751
v 39.39845785 -51.98444799 -43.78248379
v 34.59209204 -49.53465983 -39.22695667
v 40.18693790 -50.90568960 -43.83227974
v 39.21891376 -48.72471467 -42.83312708
v 37.04139218 -48.03110287 -38.41274604
v 38.90604898 -47.16226831 -40.91049358
v 36.48364171 -48.34106937 -38.43573853
v 42.45686904 -83.33666623 -30.60832433
v 43.51725057 -78.08367908 -31.87123314
v 42.58528352 -79.85349000 -31.22571670
v 45.66484690 -79.89326864 -31.34850413
v 40.21271318 -47.32967541 -42.51616448
v 40.78146443 -45.88754103 -41.39316082
v 44.42941770 -46.59446701 -44.21754554
v 46.65308446 -47.25147039 -44.88646612
v 44.19052601 -47.43798450 -44.29502413
v 42.22191498 -46.09299451 -43.00842434
v 42.01738909 -45.32688111 -42.03457758
v 44.66922954 -44.47799176 -43.56827959
v 45.92240229 -81.55967295 -31.25623614
v 48.47040400 -73.75814766 -33.55542943
v 46.03570327 -45.36417872 -44.62325573
v 46.72305286 -46.44223303 -44.91597414
v 45.50666362 -42.52152890 -41.36336595
v 45.28070241 -43.15565899 -42.75642708
v 43.99506748 -43.72661561 -41.87138751
v 46.09910026 -43.31696033 -43.70431975
v 44.14184764 -43.48475486 -40.14133662
v 47.12511227 -41.41372442 -41.76568612
v 46.89855874 -44.15668175 -44.63315010
v 49.63151366 -72.99802452 -33.82203355
v 47.54700884 -45.42114958 -45.12758180
v 48.46367612 -44.84689608 -45.35735399
v 47.21288010 -42.91492328 -44.18709874
v 47.76361957 -42.19475761 -44.03669015
v 52.41146684 -79.93529737 -32.26258978
v 53.15476283 -78.11153680 -32.39042312
v 53.82133648 -75.99233836 -32.65006095
v 55.75956404 -72.49052823 -33.68952498
v 50.10260269 -44.61864382 -45.79406604
v 48.63745719 -43.04691032 -45.04073784
v 50.71820319 -42.78491065 -45.76159269
v 48.65203053 -41.70438647 -44.29540411
v 49.64679852 -41.69623181 -44.97830942
v 49.38102141 -40.50710797 -43.74531284
v 48.32527041 -40.61352462 -42.18857363
v 49.52393845 -39.72838819 -42.02342778
v 50.72006583 -40.93291610 -45.16191408
v 50.66455156 -39.06589746 -40.64340889
v 58.05879459 -74.47193563 -33.35275501
v 58.79094079 -73.23746383 -33.73335674
v 57.55960196 -71.10863924 -34.44554657
v 52.61319131 -41.41866416 -46.06213793
v 54.43505943 -39.76496309 -46.24534398
v 51.91332847 -38.66815940 -44.18708384
v 53.12188715 -37.30243072 -43.37062314
v 67.82662123 -89.56213295 -22.13985100
v 65.92465192 -90.58627486 -21.93273045
v 54.36794087 -37.03986853 -44.62701455
v 53.08629572 -37.46339679 -41.16123542
v 59.99387801 -75.37447661 -33.59443322
v 59.01009217 -71.66692615 -34.26096961
v 72.86698371 -90.15453607 -25.69387294
v 55.96653745 -36.02768108 -44.55972463
v 63.60861659 -81.63351566 -34.34042633
v 60.00817940 -42.77003184 -46.79916427
v 61.21449918 -43.46637428 -46.43925652
v 62.08833680 -45.33418640 -45.65820843
v 58.05179849 -39.99418393 -46.87797278
v 56.43614382 -40.15999287 -46.71495780
v 60.09117141 -41.42965004 -47.00340703
v 59.47062373 -40.54074734 -47.00145870
v 61.27024442 -73.63916188 -33.87378529
v 61.76003814 -70.58138400 -34.51693058
v 58.69922042 -34.79510546 -44.98922080
v 70.61841339 -57.29993060 -37.49542683
v -162.09274530 -155.34828603 -18.77079904
v 63.17884475 -38.34594414 -47.06111923
v 60.29441953 -33.64782035 -45.34792900
v 59.52127278 -32.92571381 -44.13883388
v 60.00684574 -32.19930455 -43.58045757
v 60.92101708 -31.50722757 -43.74663159
v 69.25113499 -70.22390515 -34.39453244
v 69.80319321 -68.20960343 -34.59050506
v 60.38738415 -91.15069360 -20.06525546
v 71.27463818 -68.40425730 -34.56074372
v 72.50522077 -57.52745271 -36.89000010
v 65.98863006 -42.27001220 -44.76865754
v 67.03453511 -39.12135586 -47.05546796
v 68.51191819 -40.12925923 -46.19371518
v 71.53969258 -46.27420008 -41.41302407
v 69.65439022 -47.96034470 -41.19387269
v 69.03204322 -44.09491271 -42.65207425
v 68.17349046 -44.13780198 -42.80378670
v 69.56628710 -35.61542556 -48.13662916
v 70.74619085 -36.38128936 -47.98910394
v 71.28242403 -35.62813997 -48.24067280
v 67.25418568 -26.31102502 -45.44413462
v 67.82111526 -25.94081685 -45.68479583
v 79.10778373 -83.20949227 -36.15742177
v 76.74826682 -59.57780778 -35.37652269
v 73.95490259 -52.49928683 -37.96339035
v 72.86392897 -50.41668937 -39.13471848
v 71.60592079 -48.32719266 -40.42350501
v 77.71964371 -63.28301132 -34.86263007
v 77.64860988 -61.61814556 -34.97622907
v 78.95447314 -60.28060988 -35.10702774
v 77.35567540 -54.93632704 -35.90598330
v 72.71091640 -26.31669678 -47.60534316
v 62.60721385 -97.55091369 -27.76961587
v 85.06120741 -87.64729649 -35.88486835
v 80.97936213 -59.52917412 -34.97968242
v 78.64044607 -57.53887072 -35.22039950
v 74.94457811 -33.14159811 -48.93770069
v 52.51179263 -92.30671823 -17.64722914
v 82.01510459 -56.61640316 -35.16058624
v 81.56477660 -58.37930366 -35.00004858
v 80.04646748 -55.13020232 -35.40346771
v 49.42563176 -101.49100423 -21.21114172
v 46.43645510 -96.07248753 -16.26684703
v 35.18094495 -107.87648708 -18.75951514
v 36.48231179 -107.54083097 -19.42311972
v 36.94694117 -104.27664220 -16.02583006
v 88.96023035 -85.90259403 -35.82565486
v 85.52195877 -65.24747610 -35.85414216
v 22.27569185 -109.60711539 -12.84719817
v 23.98747392 -110.03439128 -14.05232493
v 48.32752794 -97.56237268 -17.72945374
v 77.76743174 -29.03652564 -48.87594283
v 85.12149751 -53.04064602 -36.06568649
v 84.35309678 -44.93795708 -39.75043446
v 80.67065477 -26.64492652 -49.70332235
v 80.49559593 -21.90574817 -49.47181419
v 91.46347642 -66.18206203 -36.09272093
v 90.40322155 -62.57362664 -35.81732512
v 85.71230620 -45.06110027 -39.19542208
v 82.14721084 -33.22429955 -45.74697837
v 82.97632635 -29.78473529 -48.24004322
v 84.34489369 -29.57416326 -47.88669199
v 79.53422517 -16.73607342 -47.03636467
v 98.23749214 -83.60631019 -35.49217433
v 97.49128670 -84.42565799 -35.09846702
v 88.98972720 -53.03256959 -36.40880063
v 90.54017812 -54.67665941 -36.55830398
v -1.67996378 -114.50584233 -8.74491408
v 2.53694272 -117.44650453 -11.82804909
v 100.10991991 -73.26658815 -37.31529042
v 87.84254640 -30.56994453 -45.83818465
v 85.72422713 -26.98256075 -48.90355095
v 102.50800848 -82.98719674 -35.06307676
v 101.17209703 -70.56764513 -37.59943321
v 101.90004110 -72.17223197 -37.47199848
v 93.18353236 -48.28400165 -36.85147315
v 105.52247614 -82.32525736 -34.97636318
v 89.58098292 -24.86646175 -48.83622751
v 89.45536613 -22.51872607 -50.10528862
v 106.08299077 -83.16603303 -34.31033343
v 93.21583807 -44.09253597 -38.30431402
v 109.12919790 -82.49834180 -35.30471399
v 100.30987114 -50.30709133 -37.69767284
v 106.31759465 -71.58197463 -37.79458627
v 108.07283968 -72.53295928 -37.67932579
v 108.46896470 -70.58326900 -37.80003265
v 106.67645931 -69.40542907 -37.99193352
v 90.29957652 -21.55094780 -50.46649277
v 109.65639353 -74.40474629 -37.60563582
v 107.49158263 -67.60458648 -37.51556203
v 93.40158850 -18.77239347 -51.48169771
v 111.51199043 -77.86446065 -37.62379661
v 111.83220148 -73.66177440 -37.70621866
v 96.02722526 -28.35756913 -45.73063925
v 94.00063753 -17.25565456 -52.08599195
v 109.21027511 -65.15477598 -37.06678376
v 113.19559067 -69.27752495 -37.21500188
v 112.42662370 -68.65062565 -37.16843948
v 116.94531888 -79.88055795 -37.34222800
v 118.39734018 -81.29554987 -36.81660444
v 105.64870387 -32.30588511 -42.62706265
v 102.08228230 -16.30193554 -50.77369511
v 101.33056343 -19.11755465 -49.61124435
v 131.11469150 -77.79841125 -37.42463142
v 132.59182870 -79.27200943 -36.72026098
v 130.78008592 -79.56495881 -36.95386276
v 109.06959325 -29.21733633 -44.09420863
v 134.47093964 -78.74048501 -36.93344444
v 134.78223979 -71.08109444 -38.60546649
v 138.50870728 -71.77742571 -39.29802030
v 135.38132608 -68.36594641 -38.88628259
v 108.10410231 -21.82067931 -48.33834246
v 105.80816865 -19.89093982 -49.36557263
v 107.73866624 -18.60609464 -49.89064857
v 101.97555274 -12.08393089 -53.63333970
v 134.86707211 -63.08194995 -39.45971280
v 106.30832613 -13.69733922 -51.95492133
v 135.76090336 -66.37077779 -39.00245205
v 136.58224046 -63.71460855 -39.29510713
v 135.84409654 -62.13895977 -39.71630707
v 132.63699412 -61.14367396 -39.81719911
v -66.25339389 -106.12472892 -11.06283162
v 138.48251104 -63.39051574 -39.06267509
v 133.30739737 -56.40772358 -40.63696787
v -75.58330148 -137.77798414 -6.26949314
v 131.09132648 -50.58025941 -41.04706645
v -50.62394217 -133.55462253 -7.80357327
v -70.93282789 -137.63226569 -7.05002155
v 126.53470039 -39.32718933 -42.69414395
v -55.46963215 -134.63486731 -7.16867764
v -130.24950027 -152.32475102 -17.29061827
v 116.56843871 -23.41558039 -46.40032351
v 114.27563429 -20.20146884 -48.18446562
v 143.17491651 -68.06984544 -38.29891607
v -77.00144500 -140.94217122 -9.28703044
v -78.35927606 -140.95829427 -8.74259602
v 131.51092827 -45.13940588 -41.88048840
v -152.31150389 -153.55396271 -16.76639356
v -43.87112707 -106.65893555 -8.66219588
v 146.35904133 -64.37040120 -36.45974770
v 145.10670304 -62.30132282 -36.74736246
v 145.66074312 -62.53380328 -36.05244681
v -91.03533626 -144.49259639 -9.63524636
v -93.95446628 -139.92796838 -4.72086808
v -91.90434963 -139.75365460 -4.80509084
v -95.39810568 -147.92102575 -14.62254021
v -96.84225917 -148.29120040 -15.05836099
v -93.34161133 -146.98654413 -13.08253966
v 142.17682183 -54.94990572 -38.24885562
v 142.16773212 -53.72833833 -38.76831383
v 142.40637422 -52.89174244 -38.70765865
v -67.08867848 -91.56669676 -15.65063372
v 142.75211096 -51.71813071 -38.40488568
v 122.96060473 -23.03546481 -47.20611125
v 116.56651646 -10.90042852 -53.57674882
v -123.05258960 -145.62126994 -9.32001788
v 143.97223294 -44.94291916 -41.18806496
v 143.89130473 -45.68637908 -40.61309621
v 140.89819789 -40.87197781 -44.44075748
v 121.44744396 -15.77028073 -50.36911741
v 144.21223104 -43.88385639 -41.62251204
v -145.34357190 -153.72717381 -17.54869707
v 125.81498921 -20.44626325 -47.53177613
v 121.39335275 -14.09238018 -51.16550252
v 121.39102817 -13.19066435 -51.61453411
v 144.43197846 -43.19704324 -41.70322791
v 144.45349574 -42.34832525 -42.09727421
v -249.87636507 -155.60992062 -20.25940455
v -238.98194730 -157.32984245 -19.89410631
v 126.03855133 -18.32437515 -47.86498472
v 118.95450950 -7.67360767 -55.19445240
v 25.01433901 -108.65782201 -13.57851271
v -42.44197533 -102.24056989 -11.04725804
v 144.76135373 -39.30855915 -42.56137460
v 137.12167740 -25.00277571 -47.07579315
v 124.01473522 -11.52830664 -50.24926737
v 123.46322089 -8.28518253 -52.08379403
v 144.69903708 -35.12206301 -42.83252358
v 144.43209767 -33.51716697 -42.74911061
v 144.50038970 -29.87043001 -42.93148965
v 144.48595047 -31.05157800 -42.94373095
v 144.76141334 -30.39808571 -43.83000731
v 144.76643503 -29.55934964 -43.45377162
v 144.38591897 -31.88673034 -42.79257730
v 144.72343028 -32.76353329 -43.38876531
v -54.05725911 -84.03152227 -18.95602979
v 141.24605060 -23.47761951 -46.13685235
v 140.12341201 -17.27597788 -46.21570185
v 131.91716373 -8.50786828 -47.62300476
v 108.46630484 2.38540024 -24.67522770
v 120.89686841 3.17327585 -61.75604463
v 145.01340687 -22.92248420 -43.55468228
v 145.01659572 -23.63823541 -43.48008335
v 144.38469708 -18.20795424 -43.41790453
v 144.08452809 -17.60276780 -42.89510101
v 143.87263358 -18.67159456 -42.70905256
v 133.20837915 -4.50113090 -47.84364626
v 122.27397412 4.30381158 -61.55759469
v 121.52023613 5.16297622 -62.60744482
v 120.10437250 5.64695243 -63.08298558
v 120.83631754 6.30876468 -63.38340044
v 145.05319297 -16.36363380 -44.47324574
v 145.72624862 -15.95552266 -44.43754256
v 129.71185148 0.22886317 -48.18204045
v 146.10773325 -15.42399544 -44.68429089
v 146.61686122 -14.96982854 -44.78731379
v 145.96264064 -14.85058665 -45.13110965
v 132.96636939 0.71772822 -48.52119833
v 125.11307001 9.41051450 -61.24871224
v 142.61278510 -71.07909769 -33.59987587
v 131.04106486 -55.04478887 -33.37768465
v 137.09279895 -0.18308093 -49.23462495
v 131.56676292 6.04257686 -52.70987004
v 119.66922879 -64.57702816 -31.80039302
v 132.75411725 5.84068708 -52.22707987
v 128.82262468 7.16994749 -54.82216179
v 127.74553895 6.88050874 -55.35712838
v 85.80837399 -12.15686928 -22.21703529
v 138.55209947 2.41600769 -50.15147477
v 130.50341606 9.32308659 -55.22751436
v 151.20604634 -9.96678695 -46.49445787
v 150.35262704 -10.48524957 -45.95019668
v 150.66142380 -10.52076090 -46.98684067
v 121.74856663 14.38914146 -66.62590802
v 145.11825144 1.25345215 -50.14792830
v 135.42573154 7.78130256 -53.15921083
v 152.20901370 0.58638101 -48.66241291
v 153.83327007 -0.83215494 -48.50578681
v 152.68410742 0.23700138 -48.74983057
v 153.15645933 0.73153182 -48.27630147
v 154.77009118 0.78403385 -49.13637415
v 151.88169479 1.86357740 -49.67525601
v 148.85723591 3.79617442 -50.22581667
v 130.85323572 18.61414127 -61.34780124
v 153.40422094 1.54658395 -48.64391685
v 154.72085774 0.43821533 -49.06546697
v 151.20261908 2.97092344 -49.40468445
v 150.24919808 3.89818731 -49.76219684
v 76.78350061 -62.12397665 -24.52830411
v 154.32393551 1.72502571 -49.38928410
v 152.09160745 3.37182917 -50.20867661
v 154.41995859 2.59204349 -49.65813085
v 149.98944104 4.61914204 -50.50835386
v 148.48229289 6.05031848 -51.28735676
v 145.60262859 8.12485348 -52.38392204
v 158.42495859 -1.69418904 -49.19109121
v 157.99310803 -2.46262946 -49.19634387
v 155.88834882 1.63804239 -49.34541881
v 152.63451636 4.23618872 -51.14443228
v 149.82749522 6.83117053 -52.35954374
v 145.75460553 9.00011044 -53.01587284
v 147.54328132 8.50828178 -51.93383992
v 45.77442259 -38.81971538 -23.43130112
v 54.83904853 -32.33088925 -25.69987811
v 145.67404985 9.55781434 -53.56135219
v 61.22250110 -63.32328171 -22.40038663
v 132.52830505 20.17328888 -61.84846908
v 145.24239302 10.98420937 -54.78160828
v 142.55329967 15.87910950 -56.07901141
v 140.96134901 15.75084403 -56.68698996
v 141.97635651 15.06191678 -56.06462061
v 49.58010465 -63.43105435 -20.65932378
v 127.53126025 23.27814326 -66.30858779
v 144.40384507 13.28888349 -56.24127015
v 143.76294613 14.30294476 -56.51601404
v 152.03358233 11.73064392 -55.04276976
v 148.56062829 13.66588008 -57.12689832
v 142.77607203 15.91148227 -57.52811208
v 124.33490157 25.86470544 -67.11000204
v 152.08972991 12.56748755 -56.10008538
v 144.00166273 17.07347669 -57.81680718
v 155.73209524 10.73326357 -55.94375730
v 146.67850733 15.96396975 -57.78056756
v 154.09849584 13.08831386 -57.12413415
v 147.59273827 16.38057642 -58.23038146
v 132.38723576 25.51998198 -66.37974083
v 130.98193705 26.43092163 -67.31542945
v 156.67040646 11.44087315 -56.20062351
v 132.76316226 25.89775249 -66.89063460
v 131.72297180 26.58793516 -67.57355481
v 132.95005262 25.97504854 -66.30589813
v 157.83050656 12.21180055 -57.68080056
v 135.87628305 24.66946654 -64.84363228
v 134.79082286 25.05152673 -65.24494290
v 133.36347044 25.47128499 -66.32327288
v 133.60123336 26.61839873 -67.29035079
v 134.62306559 25.72048083 -66.81513041
v 132.55564868 27.01221406 -67.80028343
v 130.90761006 27.71569043 -68.71551275
v 132.60087371 27.27132477 -68.01608205
v 131.86821342 28.04804593 -69.00487840
v 156.34579957 13.54552992 -58.42991918
v 151.95518732 14.47158307 -57.49744549
v 152.42707729 13.53778318 -57.02504143
v 151.21665597 12.59396784 -55.92433363
v 152.10190415 15.78813419 -58.02181736
v 153.41868997 16.68750308 -59.05749276
v 149.52583611 16.99505001 -58.94071609
v 135.99261642 25.36058798 -65.72775543
v 134.91865993 25.51087551 -65.56356698
v 133.92998278 26.11189149 -66.35043025
v 132.88006186 26.82255767 -67.09025055
v 133.91631842 27.10877545 -66.95268303
v 131.62313402 27.46929415 -67.71929562
v 132.99524784 27.69826725 -67.99699366
v 27.40764432 -50.73441938 -23.53754640
v 131.56293333 28.11356261 -68.67882609
v 130.60805202 28.40455435 -69.28215921
v 129.42893803 29.78254482 -70.47767192
v 153.86132896 14.38816823 -58.07084590
v 153.10418606 16.44247025 -58.71526897
v 149.30978417 17.48866215 -59.16983634
v 147.04085886 17.19686761 -58.71258304
v 148.47461879 19.87691969 -59.90844592
v 147.28754759 20.70685104 -60.26313826
v 149.82573688 18.82129908 -60.17450988
v 149.16194975 19.48265731 -61.01684645
v 143.68800819 22.02343941 -62.27251515
v 139.21132684 24.09790270 -65.83502144
v 137.70791888 24.59741570 -65.21140039
v 134.56796110 27.12769620 -67.87013263
v 132.70711899 29.30916101 -68.83785874
v 134.32288170 28.01590599 -68.81155819
v 131.34442270 29.47979979 -69.70088929
v 153.23428810 17.82334410 -59.17163566
v 152.40079165 19.06635426 -60.30369923
v 150.89227259 19.16052587 -60.14448777
v 150.29378235 20.12811415 -61.29620224
v 146.01366222 21.04947530 -61.20918691
v 143.40335131 21.40116692 -61.47198752
v 143.82526278 22.90793136 -62.97490746
v 133.70114565 29.05309573 -70.14826685
v 131.78010285 30.50936759 -70.41329890
v 130.12695313 30.38191050 -71.01648301
v 121.13181502 37.67888620 -66.95925444
v 167.96253622 8.20232183 -51.90385133
v 130.45975566 30.91662377 -71.39590383
v 170.27649283 10.61143819 -54.09935862
v 154.38733995 22.96769433 -60.15537307
v 134.82806087 31.19591251 -72.39591330
v 133.74850154 33.18995610 -72.94085622
v 131.09768927 32.90979937 -72.61354476
v 131.78963959 30.86121567 -72.06376642
v 132.63389468 32.31136501 -73.22420925
v 171.52662575 10.55641938 -53.32245678
v 170.53198814 9.94651020 -53.21484059
v 135.51150262 32.04181045 -73.46209884
v 135.33838093 33.84056687 -74.62896407
v 171.29994929 10.56795754 -54.52822149
v 170.55943608 10.27291548 -55.40916696
v 155.02244234 22.90963195 -60.25093049
v 171.36219144 12.82954868 -57.56993964
v 33.15968812 -74.43448901 -16.90013520
v 172.18329012 12.37988193 -57.66684562
v 150.50889552 25.83497390 -66.70583040
v 122.73415923 43.91415790 -67.58546829
v 172.42011428 10.88399719 -54.09127474
v 171.08747363 10.58728527 -53.83316800
v 170.26561499 10.12734231 -54.10404131
v 172.92441428 12.56108843 -56.94773793
v 149.57863092 28.29592116 -67.04445183
v 138.04872334 32.94166550 -74.51939583
v 139.36653733 32.92872012 -73.77911359
v 173.51265252 13.02584447 -57.49019980
v 172.41097987 12.83406373 -57.73080513
v 173.42054844 13.78809381 -57.92541429
v 150.80617368 28.04316394 -67.07378477
v 145.92902362 30.40309809 -70.44452429
v 162.95376420 20.88015713 -65.45751542
v 99.69244152 7.10235955 -29.93948944
v 145.07156610 30.59235401 -71.13381475
v 143.32774282 31.69373050 -72.03022391
v 131.82801008 37.03529388 -75.59118420
v 175.85796118 15.07081278 -58.08534101
v 174.96204376 14.54927213 -57.53565952
v 176.03294551 15.49910288 -57.06866086
v 175.25413632 14.69903812 -57.91183934
v 175.62851310 14.04943597 -59.02035534
v 176.60631239 14.93353862 -58.85732546
v 176.09307170 14.40479513 -59.24602970
v 174.51718450 13.58609647 -58.26792866
v 175.83101988 14.85372614 -56.10631034
v 174.85319078 13.54790013 -56.58301339
v 175.05626380 13.56586721 -59.10498649
v 163.50999475 19.24999617 -64.39001858
v 164.39902782 20.97740024 -64.78253752
v 161.54477000 23.40691350 -67.09197909
v 160.53493321 23.59594405 -66.54160470
v 141.37755334 31.83490038 -73.06957245
v 134.82370973 36.19925678 -76.38563216
v 8.90163612 -58.72431025 -24.22136255
v 177.33472586 15.45852423 -55.94980344
v 175.70702732 14.86139465 -55.79591915
v 176.45469308 14.86292668 -55.02479523
v 177.38945782 15.50030708 -59.60233882
v 178.19391191 16.09296352 -58.81606042
v 176.61137879 14.73248098 -59.72049013
v 175.37698150 13.73253111 -55.73891476
v 159.52081978 24.60117079 -67.96570122
v 149.74950254 30.85926548 -68.44889373
v 150.40868521 30.82919680 -67.86031276
v 153.41340005 31.02789074 -67.45620817
v 151.32834017 32.08211809 -68.14005971
v 146.26900852 28.99503522 -70.71157545
v 145.49663663 31.16251528 -72.22025841
v 134.13229585 36.74733266 -76.70874149
v 133.87171924 34.86558050 -75.12438297
v 132.82568753 37.40709648 -76.48936659
v 165.23239017 22.49043994 -66.22805446
v 167.11111367 23.48052338 -65.66348672
v 157.35729039 28.36992405 -67.92601943
v 158.13994408 28.72968465 -68.51496547
v 149.82317388 34.62762758 -69.66746598
v 152.45158970 27.43029594 -68.12070310
v 153.74596417 28.89291011 -67.83475727
v 150.72707832 26.40232816 -67.58010387
v 137.48547435 32.57614002 -74.45653528
v 135.89745760 32.20688179 -74.01506603
v 133.82442296 39.90306333 -77.73713768
v 180.22173643 19.45193857 -52.55770311
v 180.60868979 20.41911334 -51.85560882
v 180.33243716 20.30897699 -52.69191042
v 164.78349268 28.97326089 -67.94722378
v 161.92515194 27.60367654 -68.59525293
v 163.40819001 28.23744901 -67.96947122
v 157.77294338 30.35973012 -69.01098788
v 158.56748819 29.45254929 -69.25914437
v 154.98414636 31.88120946 -68.12191755
v 135.19407809 41.76895320 -78.38699222
v 129.76105511 44.63237897 -76.32142305
v 127.15557218 45.82102597 -74.51069355
v 163.57341409 28.78027223 -68.59502196
v 163.48490119 28.54592539 -69.04490292
v 163.00076246 27.53825486 -68.97015870
v 159.53411162 29.21706438 -70.06756216
v 160.01310945 26.84772760 -69.95298713
v 158.61707926 27.98781544 -69.89106536
v 161.71254218 25.71845241 -69.36223805
v 158.70904922 26.43103711 -69.66079026
v 159.74485874 25.40476248 -69.27127391
v 155.49191833 27.84982882 -68.52147728
v 154.62967753 33.27092156 -68.39779764
v 155.23084998 33.71484578 -68.48405302
v 4.54838620 -118.97244304 -24.13386665
v 161.07833385 30.99068813 -70.34057379
v 155.99389374 34.98370573 -68.75199080
v 151.34978294 36.21794283 -68.81568581
v 133.82014632 44.63873431 -78.68038863
v 125.48878789 46.95443437 -72.50192016
v -19.13396083 -76.58589631 -18.65042374
v 165.05697370 27.54971385 -68.88112426
v 162.19493747 30.67178279 -70.09717077
v 153.84905040 35.68871319 -67.95347482
v 156.21739626 36.73861921 -68.88502836
v 153.93663943 36.21970862 -67.60986894
v 144.86244321 41.05311632 -75.74997842
v 165.50914943 6.09925389 -55.75270206
v 157.54096210 36.01519018 -69.64647770
v 155.18142283 36.72615439 -67.92259961
v 155.88496625 37.73583472 -68.87800992
v 167.24550724 8.59143306 -58.21076035
v 147.87383378 39.13009912 -71.72503322
v 146.86331153 40.73712975 -73.59711826
v 157.51701593 37.67810762 -69.32174414
v 154.77748215 36.56470776 -66.97858870
v 155.47464788 37.51605377 -68.02516431
v 156.43914044 38.51317987 -67.97050685
v 155.54533899 37.47347370 -67.51675904
v 146.51229978 42.65003279 -73.53825867
v 167.42788255 32.18732774 -68.75479966
v -337.52450347 -145.50144970 -34.51744094
v 158.24592113 39.13362697 -68.92680377
v 157.21693635 38.98483515 -68.47701967
v 158.14138949 39.33619335 -69.63884085
v 155.00085056 38.72936964 -66.15127623
v -152.54245698 -147.78587222 -12.01793272
v 159.66193378 39.32756931 -69.51846182
v 158.93509984 39.49313611 -68.94253939
v 147.12345600 41.90193862 -70.39502263
v -10.04148461 -104.49129343 -7.38749001
v 175.86843669 31.18950315 -64.12583590
v 171.57244682 33.19758549 -67.27874279
v 171.33313417 34.47419032 -67.31811166
v 170.77024281 34.91573408 -67.24473834
v 171.60980403 34.88433361 -66.78676605
v -336.66673303 -144.64524388 -34.51421484
v 157.90885687 39.45872188 -68.41770560
v 156.42528236 38.16233575 -68.59590858
v 157.39913285 38.71410340 -69.68307495
v 156.33739531 37.87229210 -70.37303597
v 155.73711693 36.99810430 -68.63555312
v 142.64248312 46.77962884 -78.47878337
v 172.26433754 34.73098949 -66.07331336
v 171.00037634 35.35856307 -66.60264730
v 170.50443590 36.13848612 -66.46338105
v 160.77877581 40.35601392 -68.01687181
v 12.20994163 -56.93692341 -24.11450818
v 133.95938277 53.44504118 -79.66337353
v 56.02182075 -31.45044670 -25.18133819
v 167.73459315 39.01131079 -67.18206406
v 163.32265735 40.79967737 -66.67931378
v 132.84996152 55.32155931 -78.47768813
v 139.39790428 52.00790241 -79.28133756
v 138.85264099 52.66920850 -79.22328264
v 139.97846842 51.41743273 -79.19202000
v 136.33954525 54.53576148 -79.78550345
v 136.91057265 54.96000126 -78.89294624
v 135.39706171 55.02129719 -79.62173223
v 135.60958207 55.82920089 -78.27103138
v 134.67377424 55.95086142 -78.19613069
v 135.42069495 52.91241035 -80.58996499
v 134.37396288 53.29189450 -79.86789942
v 133.73182714 55.76391146 -78.27500999
v 134.01634991 56.18465319 -77.79595256
v 132.86630809 55.84787950 -78.31217349
v -38.46029192 -81.31299168 -18.33059639
v 168.11908782 8.39300174 -57.49824271
v 145.09280026 -24.53042939 -43.56241971
v 145.10041475 -25.26685037 -43.49724203
v 24.00983498 -108.73211175 -13.13093025
v -46.30133137 -115.15562981 -5.49675245
v -157.32051432 -154.72264588 -17.88026094
v 146.46938443 -63.94885480 -35.61460972
v 146.72791958 -64.62462991 -36.02110967
v 147.21293747 -66.50494784 -35.46757996
v 147.01505005 -67.94641167 -35.22966057
v 146.88336849 -68.58689338 -35.81638262
v 146.53885365 -69.05800104 -34.68839452
v 146.51899040 -69.60906833 -35.49905121
v 146.02769911 -70.49834728 -35.06828845
v 145.56011558 -70.46729326 -34.47926417
v 146.32588625 -69.89886612 -36.07014567
v 145.95469832 -70.87832689 -35.77566892
v 146.43873274 -69.25265491 -36.31277010
v 145.01322806 -72.20105082 -35.05029902
v 145.42694390 -71.95790112 -35.96608341
v 144.39271390 -73.76410067 -35.82156077
v 144.13323998 -72.63813168 -37.31967881
v 142.16075838 -72.87194580 -38.61618415
v 140.39380848 -72.42843509 -39.16279227
v 143.07107031 -75.35166293 -36.43058240
v 137.76263595 -75.38672537 -38.58821094
v 141.98784530 -74.71204549 -34.26227719
v 139.92579281 -77.43199170 -36.86000034
v 140.31383395 -77.44424045 -35.96269712
v 140.39854705 -77.07292587 -35.23889184
v 139.22326267 -77.83331722 -35.41339189
v 133.30115378 -79.85536009 -36.05203703
v 136.14720106 -78.66455615 -35.16985103
v 136.03982329 -79.16232944 -36.03527695
v 134.90261137 -79.50916141 -35.96981615
v 133.92174244 -79.64716107 -35.67103669
v 134.21887159 -79.22853529 -35.22423655
v 131.81418180 -80.08119464 -36.31709889
v 133.18407536 -79.72034067 -35.44396535
v 132.59887695 -79.11309600 -34.74106267
v 129.00459766 -80.12349904 -37.20231354
v 127.91585922 -80.11239767 -37.35087439
v 130.17441332 -80.81249148 -35.63879430
v 131.73083961 -80.27601987 -35.57461500
v 126.38238072 -81.68774843 -36.77337617
v 128.53716314 -81.06997609 -36.72501817
v 126.61200762 -81.38628304 -35.70501134
v 123.19835275 -80.43599874 -37.01637313
v 125.96997619 -82.21047372 -36.40987724
v 124.57478791 -82.19191432 -36.26029938
v 126.40035152 -81.92392439 -36.17793322
v 123.87535721 -82.23040402 -36.49629653
v 121.41093612 -81.62775636 -36.62045300
v 119.85515803 -82.16933906 -36.33018583
v 117.42126942 -81.95457608 -36.43679619
v 114.23682421 -81.03758842 -36.94684058
v 113.19810897 -81.43348247 -36.61398590
v 110.93216389 -82.11556077 -35.88944674
v 98.89143705 -84.96259898 -33.41503441
v 97.41901606 -85.36078036 -33.77804905
v 95.62329203 -85.91531217 -33.81945565
v 94.42259371 -86.28848940 -33.52856636
v 93.75403076 -86.36157215 -34.33812782
v 92.74771065 -86.79634333 -33.46345574
v 91.85276926 -86.58014238 -34.80648622
v 92.75522828 -86.68980002 -34.22212228
v 90.66148847 -87.25720644 -34.63529423
v 89.48533982 -87.12185174 -35.18782929
v 91.68584645 -87.23036200 -34.07365084
v 91.10289812 -87.27256954 -33.09158608
v 90.60129523 -87.70752698 -33.85252506
v 89.46181834 -87.95759827 -33.13982114
v 87.84128726 -88.81020546 -34.21432525
v 86.60343289 -89.22399580 -34.33611244
v 87.05981076 -88.98261189 -33.06006268
v 86.68745309 -88.35510164 -35.20129994
v 85.55144817 -88.81934732 -35.29922292
v 85.04464477 -89.93182331 -34.36930105
v 85.46268195 -89.80385214 -33.37570652
v 85.30462533 -89.35337514 -32.13763237
v 84.16214585 -90.20047635 -32.56974742
v 88.35353702 -87.63138950 -32.09298104
v 84.07238871 -90.24419636 -34.51813757
v 82.86468685 -90.65449238 -32.22427145
v 81.55491203 -91.49744362 -33.15801173
v 81.87284321 -90.51602334 -31.15467541
v 81.25865459 -91.44268185 -34.41106901
v 80.37056774 -91.81454033 -32.19991177
v 80.31869680 -91.23121947 -35.27500480
v 78.51535827 -92.65873581 -32.96122327
v 80.36870509 -90.70738405 -30.41314706
v 78.99028063 -92.01022983 -31.34077415
v 81.21176064 -90.44404328 -30.64419143
v 77.66780257 -92.10786968 -30.46370484
v 71.72953337 -95.13854980 -32.09927306
v 71.02747262 -95.23884952 -30.90967424
v 71.02186978 -93.79296750 -35.09614617
v 69.82865185 -95.33556551 -29.74405326
v 68.91464442 -95.57060152 -33.38237479
v 67.63299555 -94.99641508 -34.36002135
v 67.24857539 -96.27261758 -29.66636047
v 64.40759450 -97.18383104 -32.12513030
v 62.70288676 -98.01861644 -29.64691631
v 60.61589345 -97.48283029 -33.13424066
v 58.97825956 -97.82330692 -33.16611052
v 58.39302018 -98.65356237 -32.39411488
v 56.07181787 -97.78638184 -33.48039463
v 56.91923201 -99.89875555 -25.74058622
v 56.17624521 -99.16649014 -32.40495920
v 51.28712207 -95.61525285 -33.59493241
v 51.82204768 -98.12211990 -33.25371444
v 50.69880188 -98.82661700 -32.89922327
v 44.76614296 -96.02715075 -32.48940781
v 53.37861925 -101.12588853 -30.66918999
v 52.98648030 -101.69619322 -29.73662689
v 43.00905392 -97.02951461 -32.22096711
v 51.71743780 -101.94057971 -30.07765114
v 50.89986324 -102.50630975 -29.43042107
v 49.54595864 -99.38549250 -32.58875012
v 49.74820465 -103.13820094 -28.86320278
v 40.30678049 -100.03250092 -31.75773472
v 145.58108151 55.81165850 -61.39329821
v 46.93480954 -104.72549498 -26.86069533
v 45.39275542 -105.13972491 -23.88514392
v 44.91918162 -105.46572506 -26.77890286
v 44.73910853 -105.05242646 -28.51131745
v 44.17578131 -104.36318070 -29.85227667
v 40.38064182 -103.39561105 -31.02297336
v 44.93983835 -104.50916737 -21.85652219
v 43.66458952 -105.68426549 -23.40666950
v 38.87799010 -103.53624076 -30.92304990
v 44.12565008 -104.79115695 -21.63533866
v 34.27546844 -102.91979462 -30.61038069
v 42.34872013 -105.17664254 -20.56731656
v 41.14281759 -106.08799011 -20.97960934
v 38.18255290 -107.35382885 -27.86689438
v 37.60881349 -108.21848363 -26.31233446
v 36.29434854 -107.55123198 -28.28097902
v 36.30945086 -105.96676171 -29.61475775
v 36.12107038 -108.50065947 -26.91686526
v 35.10586545 -107.95468092 -28.20538729
v 34.66173634 -109.31293666 -26.12042613
v 33.99660811 -108.39363188 -28.12104858
v 32.88002312 -107.94466734 -28.87534350
v 33.68270397 -109.75586623 -25.70385672
v 32.57966042 -110.25698483 -24.93969165
v 33.28059986 -109.16163027 -27.41874382
v 32.24620596 -109.85086113 -26.77918039
v 31.94402158 -108.85027796 -28.33920717
v 31.76502883 -110.51637679 -25.05403943
v 31.24685958 -109.51020569 -27.79958770
v 30.88694811 -110.16596854 -26.93411335
v 27.80511044 -110.81801355 -27.17001177
v 27.36083418 -109.85980928 -28.26910652
v 28.21270749 -111.78542674 -23.16628955
v 25.80343559 -110.11862010 -28.16436067
v 25.97538196 -111.63267493 -26.71232447
v 26.30066872 -112.56895959 -22.26358838
v 23.89826253 -111.70203239 -27.12246776
v 23.47077802 -112.63763160 -26.14031360
v 22.16187119 -112.07973212 -27.05968730
v 21.39372192 -112.90158331 -26.42943151
v 19.95283924 -113.63608390 -25.99432506
v 18.49167794 -113.22216690 -26.67845786
v 17.89189130 -115.42653292 -23.60678650
v 18.11095327 -114.21031505 -25.84434301
v 15.96055739 -115.37119001 -24.95939657
v 15.79060405 -116.14219844 -23.57262373
v 15.15360735 -116.62519723 -20.62209137
v 14.61783331 -115.68088830 -25.00842325
v 14.59617633 -114.37206715 -26.26617253
v 10.37115883 -114.98641968 -26.23265982
v 10.33369359 -117.99652129 -23.01038057
v 8.68380163 -118.27982217 -23.42778817
v 7.70696579 -117.07949638 -25.23520403
v 6.35888893 -117.28683114 -25.34739859
v 5.22756437 -117.87845194 -25.07771365
v 5.41112712 -120.02029270 -19.72995326
v 4.53061191 -120.20919472 -21.63404785
v 2.95364950 -120.05785108 -15.66295698
v 2.82852165 -120.74034661 -21.80175297
v 1.33593404 -121.21965736 -21.81840315
v 1.59953139 -121.09059095 -16.73678309
v -1.03623210 -121.96851522 -22.18430862
v -2.70823599 -122.14639783 -22.87605405
v -3.64324986 -122.71714956 -22.48468995
v -4.87730606 -122.85824120 -22.80850708
v -6.74165832 -121.92192674 -24.05887656
v -6.31273584 -122.95334041 -23.14726077
v -5.19174337 -123.57950956 -16.19758457
v -6.40167529 -124.16484207 -20.76554671
v -7.21398788 -123.49484116 -22.71946333
v -8.17664340 -124.55635518 -21.27125300
v -8.67119059 -124.02907014 -22.52709121
v -7.51693407 -124.06530976 -15.88412747
v -14.38789442 -126.49744749 -20.70671692
v -17.30139740 -127.64166296 -17.37346500
v -17.55291224 -127.46831775 -20.56871727
v -18.89571175 -127.99474597 -20.07280476
v -20.47723718 -128.77976894 -18.42283271
v -19.94375698 -128.36301327 -19.85790394
v -22.70199172 -129.34726477 -16.66855067
v -33.93026441 -132.49553740 -17.91631803
v -46.23981193 -136.48322225 -17.40635559
v -47.20887914 -136.70940697 -16.97589643
v -48.47171158 -136.95602119 -16.13309234
v -50.03535748 -137.46419549 -16.95898734
v -56.11402169 -138.37963343 -14.09263350
v -55.36711589 -138.65782320 -16.29525796
v -119.90610510 -151.40008926 -17.36773178
v -64.59414959 -140.98809659 -15.91613330
v 115.88449031 27.96522528 -40.45233503
v 118.66416782 27.10440569 -64.38152492
v 116.89421535 28.95413153 -61.70111522
v 119.11768466 28.17390300 -64.69235569
v -72.14539498 -142.72287488 -14.85577412
v -74.56751913 -142.98075438 -14.19804152
v -90.70009738 -146.70722187 -13.40194792
v -89.77624029 -145.99484205 -12.28861231
v -128.51956487 -151.72779560 -16.21548086
v -138.56238127 -152.09642053 -20.79029940
v -139.64430988 -152.24377811 -20.72713152
v -139.14284110 -153.03306282 -19.78261024
v -146.47975564 -153.53007615 -16.70371182
v -21.97190002 -71.40172273 -22.94892259
v -22.96952344 -71.55406475 -23.08490500
v -161.23256087 -155.11360765 -17.66358130
v 84.50775594 -88.29540014 -30.51972762
v 77.59522647 -88.30264211 -26.91215463
v 68.72895360 -87.06056327 -21.53884061
v 61.16608903 -85.86288244 -18.85514334
v 141.02721214 35.10505706 -25.01429059
v 141.13351703 34.53766182 -24.80079792
v 51.31512135 -94.11539882 -17.45973900
v 52.65604332 -99.33640063 -21.75679244
v 43.82865503 -100.25914013 -17.17682742
v 41.24927521 -100.35406053 -16.18886553
v 40.55615142 -98.99120778 -15.10695927
v 41.41973332 -101.94531083 -16.93146117
v 40.10638222 -99.24842417 -14.83406965
v 38.29377517 -100.79447180 -15.00885841
v 13.92528135 -110.00567675 -10.48051100
v 12.37599179 -110.40728539 -10.30737255
v 10.06757282 -114.20983821 -11.99079398
v 5.66773769 -106.70790821 -8.42245854
v -7.98405893 -119.50207502 -9.77518596
v -10.46504267 -111.64772511 -6.52396819
v -8.54296144 -117.46311188 -8.35816655
v -16.94010198 -120.73441595 -7.69708538
v -16.85549878 -118.31843108 -7.03691039
v -15.50340559 -117.22061038 -6.89760549
v -24.85867590 -121.99664861 -6.96756691
v -23.84074777 -127.31301785 -11.02014538
v -25.30017495 -126.58086419 -9.61654168
v -30.37337586 -128.38123739 -10.01225691
v -34.64958817 -125.18140674 -6.82805432
v -34.80652347 -129.14031744 -9.47907194
v -44.60377619 -127.14830041 -5.66810323
v 137.85365224 26.00257657 -69.08769161
v 136.59539819 26.91039070 -70.29671222
v 135.27701795 28.28276902 -71.55141979
v 136.18409634 29.08259630 -73.05984199
v 136.31483912 26.60196647 -69.09061968
v 138.05754483 25.44922754 -66.83604419
v 138.86362314 25.12379549 -67.92804599
v 136.50698960 26.31534636 -67.42904335
v -49.73094910 -128.36043537 -4.80817677
v 141.38926566 23.23536389 -65.91278315
v 141.78059995 22.88466878 -63.97406012
v 144.04340088 22.41991833 -64.74000961
v 140.75128734 23.24195765 -65.24989009
v 140.62617719 23.74344505 -64.44012374
v 166.33160412 13.30277231 -62.93700635
v 167.42661595 11.47629227 -60.38898975
v 167.67029464 7.97874294 -57.67616630
v 168.25839877 8.11119750 -56.91941082
v -46.34212703 -133.17677379 -9.00940411
v -50.46530813 -129.85785306 -5.15719131
v 163.50132227 4.55721887 -50.31498894
v 161.32369637 2.87129008 -52.34111845
v 169.82723773 9.51525010 -55.99616095
v -54.57841605 -131.31627440 -5.10980887
v -55.95519021 -130.38900495 -4.72142315
v -57.13159963 -132.68433511 -5.44339372
v -58.29758197 -131.18422031 -4.77856677
v -60.58874354 -131.77961111 -4.78790840
v -62.62102723 -133.24795663 -5.11863409
v -63.38091195 -134.93177295 -5.68669522
v -64.35192376 -133.95641744 -5.23785502
v -66.57370180 -135.10033488 -5.62291779
v 113.06954175 25.03668517 -53.30310389
v -67.73708016 -135.91939211 -6.06728345
v 126.12016499 53.46074328 -55.12361228
v -75.04624873 -141.68931544 -11.16267499
v 140.70640504 35.01854092 -24.35508743
v 138.68053257 57.05688894 -70.81712782
v -79.33222502 -141.87966287 -9.61479731
v 136.27395034 55.67177013 -75.03148168
v 140.51084220 58.43245238 -69.07063723
v 141.57828689 57.29135498 -69.32292879
v -87.11461723 -144.36282218 -10.69505699
v -88.57540786 -145.20046115 -11.38145756
v -90.34740180 -145.26042342 -10.83463430
v 105.37413508 11.20404992 -51.36955157
v 107.43871331 10.75342204 -47.07282037
v 146.55786753 58.45250562 -53.97807062
v 146.04309201 58.91643465 -54.56088483
v 145.46644688 58.77816677 -52.79093981
v 141.74245298 62.23816797 -55.95634878
v 142.89802313 61.13890186 -55.60661480
v 142.55398512 61.21389568 -57.10156634
v 141.90714061 61.84235960 -57.56612122
v -103.92766446 -142.27078855 -7.05629634
v 128.43556702 41.99434817 -26.43727884
v 87.77085692 -9.16843116 -48.36139455
v -103.58434916 -140.51523805 -6.00693934
v 86.43572032 -9.92931146 -45.03391311
v 156.10651672 47.53182083 -56.32647872
v 157.39011765 47.37267643 -53.63716558
v 155.79389036 48.89102653 -52.61036381
v 165.74122012 44.18833554 -50.41321740
v -116.59442633 -144.09615099 -7.49876536
v 159.73623097 45.87906599 -51.87508464
v -123.36554378 -147.11639285 -10.62640175
v -124.87588078 -147.88118005 -11.37120835
v -127.35420465 -148.20355177 -11.38789114
v -124.60236251 -142.67696440 -7.97104463
v 123.35212529 47.99823463 -67.11408496
v 122.70091474 44.40004379 -67.11468101
v -128.72605026 -149.42304790 -12.64970936
v -131.03048503 -147.95066416 -11.20067853
v 83.82930607 -14.82823025 -36.79828346
v 82.11456239 -16.32067002 -36.31379455
v 85.06266773 -13.67592905 -36.46672890
v 84.63168889 -14.12971690 -38.08512539
v 81.05130494 -17.32428186 -37.34149784
v 79.98119295 -18.21060665 -36.19000316
v 87.89911121 -11.27451938 -37.26246208
v 90.05320817 -9.62696597 -38.26613352
v 85.86779237 -13.03820685 -36.78083792
v 86.78285033 -12.25215290 -37.20264137
v 85.57765186 -13.26461323 -38.19573298
v 89.87706155 -8.96804407 -35.97800434
v -135.28726995 -147.70925045 -11.34979445
v -137.74214685 -146.03140950 -10.22241637
v 105.79563677 5.26791299 -40.07621855
v 104.90455478 4.54437733 -39.26336765
v 104.44056988 9.83705651 -51.09488219
v 97.14262933 0.35294337 -48.88625816
v 95.94101459 -0.89367700 -49.54649135
v 96.86287493 -0.13398286 -50.48990995
v -153.15581858 -148.53340387 -12.54727971
v -20.33938468 -71.63934410 -22.36049809
v -155.53371608 -154.41702306 -17.73714274
v 4.79026139 -61.48479506 -23.42904545
v 11.19704731 -57.81354755 -23.82648177
v -18.59349385 -71.02802396 -22.54000492
v -163.04689646 -154.35992181 -15.97905904
v 65.83238393 -25.42002872 -23.29256758
v 65.52997977 -24.74240214 -24.37743731
v -289.10610080 -128.22671235 -20.98536305
v -292.16283560 -125.34219027 -21.48815058
v -181.64855242 -155.54627776 -16.13141410
v -184.95203555 -155.45131266 -16.00000449
v -186.16466224 -154.72647548 -15.43826703
v -186.24804914 -156.01246059 -16.50146209
v -187.53600121 -155.73900938 -16.17580466
v 105.54798692 13.37385457 -26.21030249
v 106.33649677 13.67558260 -25.91475286
v -191.56603515 -156.56261146 -16.80091582
v -348.52254391 -135.97145677 -36.11008078
v -349.54732656 -138.00165057 -37.71394119
v -351.15662217 -136.98302209 -38.09703514
v 141.98394120 38.30295056 -27.41167881
v 140.13323188 39.39379007 -27.24913880
v 134.24290717 54.64283377 -44.97376829
v -240.24173617 -157.41743147 -20.22309043
v 150.75300634 49.73629490 -45.17126828
v 151.93864703 49.02613163 -44.54056546
v -242.60839820 -157.10622072 -20.51490732
v -242.05531180 -157.41609037 -20.73318325
v -243.96356940 -156.88464046 -20.56318521
v 131.92431629 54.20106277 -44.19090599
v 131.93580508 56.41487241 -45.08461803
v 148.66067469 47.30157182 -41.53552651
v 160.78376770 2.01559882 -50.00633374
v -260.82685590 -155.24128079 -21.74880914
v -259.72792506 -155.06240726 -21.24245092
v -261.36660576 -154.87097204 -21.25206403
v 131.96052611 59.98894200 -48.45625535
v -261.75704598 -154.17365730 -20.92386782
v -262.97345757 -154.61988747 -21.39429189
v 166.89284146 42.26521030 -42.79572517
v -348.21924567 -130.69450855 -35.06835923
v 182.81711638 30.27052060 -48.29236120
v -298.89997840 -105.19675165 -22.18153886
v -299.83761907 -106.48548603 -21.88633382
v -315.21195173 -145.13632655 -28.47593091
v -316.52075052 -145.86412907 -29.33589742
v -326.48357749 -146.06378973 -32.64172375
v 31.35956824 -47.08207771 -24.99257401
v -327.47420669 -145.93848586 -32.27429837
v -331.38102293 -145.30184865 -34.43976119
v -331.90450072 -145.47438920 -33.07643533
v -332.72758126 -145.21296322 -33.15637261
v 67.77387857 -27.20942348 -22.02794701
v -336.24696732 -144.85198259 -34.25730020
v -336.45844460 -145.21433413 -35.42503342
v -336.78913116 -144.47677135 -33.96184742
v -339.80354667 -145.98017931 -35.73092818
v -338.51614594 -146.35650814 -35.25941446
v -340.53078294 -145.59131861 -35.81283242
v -341.20419621 -145.60735226 -36.26806661
v -345.92637420 -143.77635717 -37.00313717
v -345.89159489 -142.17078686 -36.76462173
v -347.95650840 -143.09987426 -38.94238174
v -353.77922654 -138.65286112 -39.79805112
v 130.03255427 -14.53913469 -34.01468694
v 134.07176733 -22.74773456 -36.05253249
v 109.00975019 8.18124413 -24.59274605
v 110.17888784 -4.00459440 -26.28264949
v 144.13204789 -37.37578541 -41.86017439
v 131.80942833 -29.38723564 -34.63232145
v 106.76147044 -17.92289317 -28.20115164
v 137.07427680 -49.29893464 -35.80276296
v 133.90812278 -47.44147509 -34.52051803
v 136.82872057 -51.03607103 -35.37815437
v 98.51098806 -5.53781213 -23.21526222
v 141.83807373 -55.63586578 -37.26333380
v -216.57580137 -122.05898017 -13.12573906
v 132.76921213 -53.64588276 -33.89262035
v 129.02210653 -52.33190581 -32.76834637
v 138.97232711 -60.24980173 -34.13739800
v 136.35322452 -61.55036762 -33.29758346
v 138.36523890 -62.19791248 -33.43351185
v 133.98216665 -56.77859113 -33.83019939
v 101.00092739 -30.00375442 -28.82709913
v 136.88337803 -76.01827383 -33.81136060
v 90.45422822 -20.53092234 -23.65451492
v 128.45778465 -69.90832835 -32.82783926
v 84.61566269 -12.88487110 -22.16619812
v -198.11877608 -115.35222083 -13.21012247
v 83.48447084 -12.21852843 -22.64924906
v 82.02712238 -12.46318966 -23.22112210
v 127.61923671 -81.74289763 -36.47718951
v 107.62914270 -62.88938969 -29.57351692
v 78.39919627 -20.67063004 -22.03722298
v -147.10135758 -136.06710732 -8.65657628
v 72.12099433 -23.27957191 -22.24230766
v 83.24369043 -45.68164423 -27.02999674
v 155.73827922 38.73057663 -66.06286764
v 155.58680892 39.31795806 -65.22206217
v 93.69247407 -67.40032881 -27.39642747
v 70.55008411 -23.22603203 -22.63146266
v 81.71444386 -47.96235636 -26.82672068
v 68.71833652 -24.90463294 -22.46522717
v 80.96512407 -50.63749477 -26.84647404
v 91.69697016 -78.48714292 -28.45948562
v 66.15384668 -24.49887805 -23.90020713
v 75.86865872 -53.49233001 -25.81481822
v 89.20586109 -80.57628572 -28.25050987
v 64.65057284 -30.86674586 -21.86496742
v 62.30267137 -28.19127217 -23.30539562
v 61.52048334 -28.92660908 -23.14002067
v 87.94274181 -81.52640611 -28.12822722
v 88.27119321 -85.59902757 -30.41877784
v 63.10059875 -32.10770339 -21.91466279
v 60.92357263 -32.04400837 -22.05652185
v 60.76760590 -29.47091311 -23.07974920
v 59.95435640 -30.90776689 -22.55219966
v 59.74074081 -29.93108705 -23.24555255
v 59.03605372 -32.63809159 -22.28405699
v 73.55560362 -64.57683444 -23.68660457
v 56.70668557 -32.94225410 -22.54285291
v 59.34517458 -29.51358445 -24.33629707
v 55.48616499 -31.84629977 -24.74975027
v 68.76467913 -59.11487713 -24.52887781
v 68.83499771 -63.94676864 -23.52475002
v 66.88091904 -61.37016416 -24.03934672
v 53.71918529 -37.84395382 -21.57992125
v 53.18481475 -35.57960317 -22.21392840
v 73.05973023 -77.78082788 -22.47119136
v 65.37548453 -63.66673857 -23.18029851
v 73.08199257 -81.31579310 -22.67484553
v -132.23838806 -108.82718116 -12.60277070
v 50.10878295 -35.88606790 -23.57714996
v 53.84675413 -47.64370620 -21.26988024
v 49.85168576 -38.62649947 -21.80018649
v 48.67771640 -36.86769679 -23.46267924
v 49.05928671 -36.23316064 -24.36232381
v 47.01744765 -37.78963536 -23.69769663
v 47.67420888 -37.06368431 -24.71506596
v 45.27628422 -38.52558136 -24.56216514
v 46.55013606 -37.73037344 -24.64287728
v 55.77738956 -64.54031169 -21.39970101
v 41.74372181 -40.70192948 -24.67323840
v 40.72565585 -41.49644822 -24.10052344
v -266.98350906 -153.55516970 -23.45635556
v 59.71002951 -86.27104759 -18.42340827
v 38.76842558 -42.44799167 -24.41496588
v 39.68591616 -41.75985977 -25.03894456
v 36.34151444 -43.77032816 -25.23711510
v 34.23029184 -46.00770772 -23.70361611
v 32.10780770 -47.53617570 -23.67009223
v 34.30138528 -45.17216980 -24.75002408
v 31.59612045 -50.63079298 -22.31808379
v 29.51983735 -50.61682314 -22.74241485
v 30.03697284 -49.25207794 -23.38052355
v 28.33911031 -51.75097287 -22.58680761
v 26.57814696 -50.22587255 -24.74112995
v 25.07430688 -50.96033961 -25.16128682
v 22.15616032 -52.69624665 -24.31446686
v 37.49519959 -94.62479502 -13.49559706
v 37.26425767 -99.27348047 -14.30129446
v 27.84618177 -100.19233823 -12.24516146
v 29.82714586 -99.24734384 -12.57954258
v 19.17747408 -71.82732224 -17.15568453
v 27.87042968 -93.00930798 -12.30170298
v 23.90664071 -99.29282218 -11.00750361
v 1.70471543 -62.39714846 -23.64826947
v 3.12105170 -61.59352139 -23.83530326
v -83.35347474 -126.05404854 -4.26064106
v -82.32972026 -125.23338199 -4.38630814
v -82.17210323 -122.81947583 -5.11836726
v 1.40938221 -104.01989520 -8.00265372
v -3.20127048 -108.43064636 -7.22737191
v -5.18545648 -108.69734734 -7.04301894
v -17.75160991 -91.92597121 -13.39682750
v -22.82864787 -88.01331371 -14.29971494
v 146.82024717 42.55805910 -70.03811747
v -16.31484926 -97.46849537 -10.59114002
v -29.37296405 -80.90486377 -17.61486381
v -13.99140805 -106.09043390 -6.83424203
v -12.50882167 -111.95147038 -6.36616908
v -17.47535169 -113.29165846 -6.18188176
v -25.78197420 -95.35329044 -12.86806073
v -24.64725077 -95.67473829 -12.62835413
v -25.26718192 -97.42631018 -11.78843807
v -18.87797564 -113.78368735 -6.10552821
v -19.87101324 -110.77518016 -6.13645185
v -30.61188571 -106.84596747 -7.67578464
v -30.64741194 -115.01939595 -5.43530611
v -49.17220026 -80.40381968 -20.89339867
v -47.52767086 -79.91037518 -21.03259042
v -136.29108667 -137.97071576 -7.72609003
v -143.48518848 -130.16995788 -9.27200075
v -142.49511063 -132.14135170 -9.09678265
v -139.11603391 -143.53249967 -9.16056521
v -40.74170440 -108.24391246 -7.50183268
v -55.88740110 -81.73129708 -21.76907659
v -46.79117352 -100.14664382 -11.81689650
v -45.54410651 -102.38334537 -10.93102433
v -41.11009464 -110.57721823 -6.54406473
v -42.22026467 -122.84366041 -5.42694004
v -58.27990919 -93.78079325 -14.57295194
v -45.43086141 -116.97190255 -5.10693062
v 148.18002284 26.43640339 -67.26399809
v 149.55610037 26.26692504 -66.59338623
v 150.66942573 25.05339496 -66.72562659
v -48.40146005 -115.66400528 -5.45437634
v -47.03272879 -123.44045937 -4.89436602
v -50.56829378 -116.04961008 -5.41471504
v -174.64511096 -142.26603508 -11.08934544
v -168.81452501 -148.09544384 -12.42809556
v -51.95060000 -119.59383637 -4.81159240
v -56.46985769 -122.48426676 -4.46429616
v -57.38834292 -123.55818599 -4.47101844
v -59.43050608 -123.54324013 -4.44857264
v -60.91320142 -121.25951052 -4.72649233
v -60.58028713 -124.35068190 -4.40551341
v -62.72123754 -122.06686288 -4.65161493
v -63.42283636 -125.67988038 -4.20886884
v -66.59021974 -124.77232516 -4.03234782
v -67.68020988 -123.71969223 -4.17919829
v -68.66734475 -125.80983341 -4.00598068
v -69.45773959 -128.00270319 -4.16790089
v -84.62943882 -96.45442665 -15.36896639
v -73.06759804 -120.22504956 -5.60640963
v -70.30000538 -125.99840760 -4.05308278
v -71.79392874 -127.87325680 -3.95877333
v 127.61871517 64.05273080 -52.95930430
v -74.72974062 -122.26334959 -4.92997747
v -76.39012486 -127.58132815 -3.89311067
v 126.78690255 57.69385025 -45.88233680
v 125.90250373 57.74552375 -46.32446542
v 146.45849168 42.96902567 -35.34420580
v 149.32835102 44.16710138 -37.15705872
v 155.74398637 31.59049526 -31.81928024
v -85.23818851 -115.81729352 -8.31796508
v -80.93078434 -125.05926192 -4.37034806
v -86.11480892 -119.14019287 -7.00015714
v 132.00935721 40.78411683 -26.08441934
v 111.86999828 25.83000064 -27.89000049
v 112.16749251 25.09070002 -29.09472026
v 112.20046133 25.80830455 -29.22972292
v 111.46120727 24.63726513 -29.99295853
v 112.28527129 23.99147302 -27.93691121
v 112.31708527 26.54273063 -28.76217477
v 112.54323274 27.52365358 -29.33404222
v 112.48598248 27.31301263 -30.91134876
v 112.42407560 28.09150703 -27.86678635
v 112.32721806 29.11773697 -27.90771425
v 106.64443672 15.76196030 -32.09240735
v 106.05350882 14.84712679 -31.85069934
v -84.46120471 -137.93253899 -5.53348614
v 96.50402516 -2.48863176 -22.91207947
v 95.17824650 -1.35375001 -23.39052968
v 92.95266867 -0.21430438 -26.30764805
v 95.41067481 -2.46065436 -23.13285135
v -103.45671326 -100.68479925 -14.62719310
v 111.75501347 21.00155130 -26.80448070
v 111.01043224 22.19164930 -28.29153463
v 110.59267074 21.31698467 -28.16906385
v 96.61719203 3.69425630 -25.90436861
v -91.22064710 -129.40847874 -4.08960506
v 80.29922843 -13.00638635 -24.40002002
v -92.18448400 -127.18816102 -4.55583120
v -92.62958914 -131.89023733 -4.04393673
v -308.85693431 -148.10410142 -28.28575112
v -306.95647001 -148.64777029 -27.95522101
v -109.54459757 -100.21706671 -15.28146490
v 118.28886718 35.57502106 -53.65011096
v 108.30201209 18.13306101 -33.29341114
v 107.65030980 17.34914631 -32.59131312
v 107.10127652 16.29946753 -32.60350972
v 108.89899731 19.33545060 -33.47628191
v -94.95156258 -129.45814431 -4.18551499
v -94.85949576 -132.26994872 -4.04401636
v 113.40321600 24.37802777 -51.76570266
v 112.52947897 24.14116822 -53.46325785
v 111.96295917 15.95200412 -46.83952406
v 109.85912383 18.98294874 -55.53284660
v 111.29365861 22.10072987 -54.28174883
v -98.46351296 -129.90082800 -4.30392846
v 92.15454012 -5.46357222 -34.19873863
v 89.43985403 -8.12667049 -43.53557155
v 90.28102458 -7.12160906 -44.36876997
v 95.24244070 -4.76129400 -37.55354881
v 94.21347827 -5.91532374 -37.81166673
v 97.93987125 -2.94725504 -39.68054056
v 95.89931369 -4.85097570 -39.47091475
v 94.69133615 -5.97028295 -39.51572999
v 88.49868178 -8.58607795 -48.62683639
v 87.41321415 -10.03851928 -48.94390702
v 75.91634989 -21.50171436 -37.76562214
v 71.76541537 -24.65578727 -35.50772741
v 62.41103634 -30.27166985 -43.34779084
v 151.53662860 44.49987039 -64.09668177
v 168.89680922 41.26902297 -58.34555626
v -120.36000937 -137.18976080 -5.74441301
v 154.61415052 39.40733150 -65.26623666
v 154.18249369 38.40811178 -66.03627652
v 154.95750308 38.68151456 -65.71852416
v 155.08960187 42.90784895 -62.69565970
v -128.38687003 -102.59759426 -15.45641851
v 149.07118678 46.19661719 -65.92679769
v 142.34583080 56.31232634 -69.35770810
v 141.97817445 50.38732663 -72.88768888
v 142.05494523 59.04495716 -61.88277900
v -132.76422024 -103.98129374 -14.84431606
v -133.47536325 -104.51401770 -14.49159626
v 135.90537012 68.44755262 -62.47847527
v 135.63469052 68.20332259 -61.86025590
v -121.65740132 -139.12738860 -6.39308244
v 155.43591976 37.92401031 -67.01490283
v 160.26714444 34.59665924 -34.32716057
v 162.68447042 35.42483225 -36.13971174
v 159.49104726 34.87302363 -33.92572701
v 120.67115307 47.98534140 -39.87187520
v 121.14516646 49.20544475 -40.20418972
v 119.53190714 44.56735775 -38.78077865
v -264.37023282 -154.89070117 -22.40565419
v 126.88103318 57.94499442 -57.09686875
v 115.77901244 22.41666429 -63.63716722
v 116.99223518 23.50813523 -64.05387074
v -128.37368250 -134.91906226 -6.88926177
v -142.16373861 -104.81079668 -14.30449076
v -131.08287752 -139.80735838 -7.34378584
v -132.35260546 -142.87807047 -8.43736343
v 168.06681454 7.57658668 -53.56941745
v 165.85063934 5.60633978 -52.83967778
v 167.30137169 6.88929157 -53.77174541
v 169.38325763 9.02187172 -52.95769125
v 165.31659663 5.58762439 -54.87323552
v -133.93332064 -141.53200388 -8.03786144
v 159.44726765 19.10295896 -67.03460217
v 158.54319930 20.54256387 -67.99737364
v -132.43980706 -138.41296732 -7.20949611
v -142.68000424 -105.48999906 -14.56000004
v 180.39251864 18.15751567 -56.76108226
v -135.08982956 -137.60666549 -7.47438800
v -145.47812939 -105.06840795 -14.62747809
v -144.49296892 -105.44624925 -13.90168350
v -149.64917302 -138.13878596 -8.98844749
v -154.05485034 -120.63708901 -11.11065131
v -155.57822585 -147.68017828 -12.05601171
v -161.08112037 -145.92723548 -11.43403351
v 67.81326979 -23.09690602 -24.19156022
v 67.14101881 -23.68533798 -23.99853617
v 68.48363578 -22.53181487 -24.41127412
v 134.36201215 67.98405200 -57.30054900
v -173.53616655 -146.54044807 -12.07890827
v -189.32616711 -141.45085216 -11.80408988
v 132.56314397 58.88957530 -76.02757215
v 131.18650019 60.29421836 -75.03366470
v 133.24464858 68.07430834 -65.18519670
v 133.37539136 68.18252802 -64.44774568
v 26.40064619 -50.20069703 -26.38908289
v 31.88756853 -47.14380577 -26.52208321
v -200.17805696 -151.19126439 -14.38349672
v 24.41888861 -53.47345024 -30.82301654
v 23.52177352 -51.63174495 -25.64382926
v 30.21354415 -50.65261200 -30.76454438
v -233.05924237 -152.20782161 -17.72648096
v -233.33312571 -117.15529114 -15.25968127
v -243.12748015 -144.32923496 -16.22163691
v 145.79546452 58.85797366 -56.35232851
v 148.08480442 50.84196851 -63.94387037
v -255.34170866 -154.98855710 -20.69158107
v -264.43189383 -110.88055372 -18.25487986
v -268.78365874 -111.00572348 -18.33919063
v -274.88988638 -152.40700543 -21.26277983
v -274.22136068 -153.50411832 -22.76225016
v -277.73615718 -151.37360990 -21.27046138
v -284.36595201 -109.99169946 -20.44903487
v 0.74860157 -62.19932064 -24.36556295
v -298.56842756 -150.09082854 -26.25158057
v -303.41410637 -147.86233008 -26.04821138
v -304.98787761 -149.04503524 -27.40662359
v -302.31985450 -107.21915960 -22.34324440
v -310.33891439 -129.47098911 -24.47009459
v -313.16909194 -130.59888780 -24.89863522
v -343.04207563 -129.73977625 -32.50581026
v -343.74552965 -132.01794028 -33.09541941
v -344.35975552 -129.80838120 -33.35383162
v -344.85000372 -130.72410226 -33.33123401
v 112.67058551 26.01133846 -36.69336811
v -345.21999955 -131.34999573 -33.98000076
v -347.38460183 -131.43755496 -34.32716429
v -346.28057480 -130.07546961 -34.19984877
v -354.55292463 -137.87360489 -39.09683973
v -354.79226708 -136.55731082 -38.61746565
v -357.93811083 -134.67510045 -39.10187259
v -358.11147094 -131.51335716 -38.60830143
v 131.72064722 65.00039995 -52.92617902
v -385.40393114 -105.06615788 -41.75103828
v -387.90151477 -106.49184138 -41.52980447
v 132.75752962 66.03605300 -53.94870043
v 136.80103421 59.00117382 -50.60900748
v 144.55372095 57.83045664 -51.12595856
v 149.28528666 53.93354595 -49.35855418
v 153.22060883 49.52177405 -45.89627311
v 166.49529338 43.03668439 -43.19914803
v 160.77315807 46.23999819 -45.56157812
v 163.95813227 45.03142089 -44.35246438
v 164.02083635 45.44983432 -45.01943290
v 135.36936045 58.46675858 -49.49908704
v 163.70546818 45.62903941 -45.68916559
v 165.50955176 44.85185817 -44.30991411
v 165.20191729 45.62786594 -45.03383487
v 166.27763212 45.09624094 -45.06748915
v 165.26359320 44.83762011 -45.62611505
v 166.73168540 45.64061016 -44.71870884
v 134.00536776 66.23097509 -53.52559313
v 164.21914101 45.29857635 -46.46421969
v 165.99753499 46.06798291 -44.75818947
v 166.97491705 45.63674331 -45.43912038
v 167.97888279 46.38401791 -44.43948343
v 133.46467912 66.49878621 -53.98761854
v 167.12480783 45.93418911 -44.12502050
v 148.11004698 56.54731393 -51.91200972
v 175.38863420 43.63004863 -41.80073366
v 177.15471983 42.54933819 -40.94167799
v 181.98372424 30.95611930 -46.68529332
v 134.55487788 59.28325281 -49.64509979
v 126.88598037 62.61841208 -51.93187669
v 126.59153342 61.93049252 -51.34232715
v 130.23689389 60.98007411 -49.01764169
v 151.35830641 47.22822830 -41.80402681
v 179.70071733 19.59794573 -50.92010647
v 128.30249965 63.84905428 -53.46407741
v 127.97389925 63.23258579 -53.44400555
v 176.27447844 14.52249102 -54.10234630
v 154.24223244 45.45332864 -39.75715861
v 174.99989271 15.08098748 -51.28253251
v 157.68085420 41.51812568 -37.72067651
v 167.54415631 31.17070720 -39.83892500
v 176.07516050 14.23830260 -54.89566177
v 163.69697452 35.97848117 -37.14333847
v 164.80731964 34.01912004 -37.62799129
v 127.18448043 61.40511110 -50.32067746
v 152.28886902 44.61813346 -37.74097562
v 153.87156606 43.53644699 -36.97453812
v 165.24988413 29.64281850 -39.35009614
v 165.91069102 27.47366577 -39.98148069
v 127.10808218 61.78870425 -51.07728019
v 162.24244237 34.41713750 -35.53465009
v 163.56606781 27.78807841 -38.64800930
v 165.44185579 26.12548135 -40.12161493
v 162.99104691 28.49359252 -38.06876764
v 126.37066841 61.57533824 -50.85558444
v 131.43065572 59.00491029 -46.94004729
v 146.56054974 45.65215483 -39.11329806
v 126.74856186 60.02825499 -49.03277755
v 159.57053006 32.79518336 -33.99123624
v 126.27683580 59.26990137 -48.52696508
v 126.07355416 59.16840211 -49.42615330
v 125.99107623 58.72619897 -47.85162210
v 125.89044869 58.54682252 -48.81219193
v 126.52303278 59.85152721 -49.82696101
v 140.20088315 32.90420771 -74.19235259
v 157.17299283 33.14201534 -32.63998032
v 125.47142804 57.98102170 -47.26142809
v 125.28359890 58.03138763 -48.23048413
v 125.14097989 57.16267973 -47.93831706
v 124.95515496 57.10804835 -46.00241780
v 156.26928210 35.31051800 -32.12147579
v 124.47115779 56.54443055 -45.21579668
v 156.78469837 25.22211708 -35.99598259
v 150.58730543 36.30966693 -28.68511155
v 146.59625292 40.99714383 -31.36943653
v 156.36999905 24.90565181 -35.86099669
v 149.70146120 36.03605554 -28.07240374
v 149.92401004 35.54583341 -28.28792110
v 151.08321607 33.65477547 -28.81183103
v 152.34358609 33.92839432 -28.48045528
v 151.60699189 35.09272262 -28.23349088
v 151.92838013 32.95375407 -28.81074697
v 152.32962370 32.11516142 -28.95793505
v 123.40326607 53.62462997 -41.48138314
v 126.62427127 50.81554875 -38.05800900
v 151.60697699 32.92490914 -28.82509492
v 122.53671885 53.16923931 -40.23940861
v 144.14535463 38.39708120 -28.08105573
v 144.55659688 37.42005304 -27.17087604
v 122.31934816 52.69397423 -39.12274912
v 121.80952728 51.89879239 -37.49063984
v 143.36954057 37.51802072 -27.48005465
v 143.05663109 38.66315261 -27.19211765
v 146.40606940 32.80575201 -27.18195505
v 148.50728214 29.96292524 -28.06216292
v 159.70587730 0.13588120 -49.79747906
v 159.76084769 0.08128168 -51.11324787
v 122.71990627 48.83437976 -33.54888409
v 151.52089298 13.79986573 -37.51787171
v 121.64211273 50.71748421 -35.80579162
v 122.13745713 49.22062904 -34.65905413
v 139.50373232 34.39994901 -24.59315956
v 141.90953970 30.85426986 -25.33802949
v 150.45961738 15.89915529 -36.11804172
v 175.32113194 13.68225832 -60.48137695
v 140.54799080 33.36814791 -23.77690561
v 139.40109313 31.90058097 -25.16387776
v 137.42515445 32.47395530 -24.80634488
v 141.25393331 32.12248906 -24.81079474
v 141.06999338 33.56000036 -23.26999977
v 141.45077765 32.43782744 -24.36951362
v 178.66542935 17.13408157 -59.67472121
v 143.86264980 26.90248936 -25.60424246
v 123.40974808 44.75982860 -28.12339552
v 135.57828963 33.43082219 -24.36879836
v 137.65208423 30.44730425 -24.59816262
v 142.93700457 25.76274425 -25.51725321
v 131.33367896 39.16124254 -24.86273460
v 138.02258670 28.94972079 -24.50776100
v 129.46708500 38.27670589 -24.28708225
v 129.50642407 34.52391550 -23.18077534
v 144.44418252 15.59005491 -31.99854121
v 146.61671221 5.61594125 -38.18020970
v 126.55560672 37.44154423 -24.16450344
v 137.71933317 23.08578789 -24.29891005
v 122.55519629 38.27416897 -23.85728993
v 126.00837648 35.65252200 -23.66490848
v 123.87882173 36.59639880 -23.61953445
v 131.34831190 28.46265398 -22.08673023
v 138.71900737 18.81397516 -27.16208436
v 139.27927613 16.72298089 -28.47280353
v 138.96507025 17.26397127 -28.09097245
v 122.03934044 36.97984666 -23.29624817
v 124.33443964 34.78364646 -23.33967015
v 128.92626226 27.95055322 -22.68467657
v 130.80130517 27.00832114 -22.34231122
v 132.65700638 27.03884058 -22.26690948
v 133.01815093 23.33096601 -22.71079831
v 139.48515058 14.65180516 -29.46506254
v 146.27265930 0.52106928 -39.98837247
v 144.14136112 2.18640757 -38.09553012
v 120.78303099 30.31089157 -23.99503998
v 124.67138469 32.29492903 -23.30773696
v 131.33630157 24.91047606 -23.07939716
v 137.13191450 12.83751149 -29.18941528
v 131.75080717 23.16574380 -22.84161933
v 142.46815443 -0.96446107 -38.16916794
v 129.40150499 22.28881419 -23.05002697
v 128.28762829 23.74423854 -23.87218922
v 125.73283911 25.90555139 -23.65910076
v 124.95087832 23.64083007 -24.42536131
v 127.44070590 19.29990202 -24.45834689
v 122.38079309 23.66375551 -24.75777455
v 125.70364773 18.73854361 -24.92925338
v 128.75369191 17.97208376 -24.67807196
v 120.05423009 28.36990356 -24.44237843
v 116.95958674 25.97979456 -26.01265535
v 121.14531547 21.85256965 -25.03002621
v 122.53326178 21.28113620 -24.88312870
v 126.14230812 16.47751965 -25.29636584
v 128.31844389 20.36270872 -23.76362681
v 123.12901765 18.24199222 -24.97407608
v 126.91076100 14.80469014 -25.76862462
v 117.75310338 23.60399067 -25.88474192
v 118.58863384 22.87616208 -25.61070397
v 130.02187014 10.06355044 -27.43285149
v 131.26012683 6.01773197 -29.36329134
v 116.23035371 23.82062562 -26.38297901
v 113.88949305 27.79927664 -27.70684101
v 115.00661820 23.58986065 -26.66953020
v 114.14931715 26.65356174 -27.36457996
v 133.83947313 -3.58678331 -34.06558931
v 117.95949191 20.38025856 -25.17626062
v 128.50098312 7.80973071 -27.97075547
v 118.53413284 17.84292795 -24.74147268
v 130.25234640 -1.18237128 -31.52737394
v 112.83816397 27.48788334 -28.33798341
v 112.63500154 25.25391430 -27.88306028
v 117.69599468 16.03496447 -24.61730316
v 116.88970774 17.47723296 -24.45665374
v 112.23495752 23.09767716 -27.55688690
v 111.00220680 23.16332422 -29.27837335
v 133.74896348 33.24624524 -74.34641570
v 116.29053205 15.99443890 -24.34012853
v 110.14480144 21.51602320 -29.37522903
v 109.50878263 20.89888416 -31.55373037
v 111.39519513 24.30162579 -34.63741019
v 115.05700648 16.28535613 -24.25186522
v 109.26734656 19.89598386 -29.04919162
v 115.14019966 14.75943904 -24.26749654
v 108.67077112 18.73241737 -28.52922678
v 112.73086071 9.61797871 -25.01974255
v 110.08271575 10.56034025 -24.38233234
v 105.57989776 11.75690629 -25.10206774
v 104.22690213 13.15390132 -29.05937843
v 106.06729984 9.06571746 -24.37334508
v 99.38140213 7.39909708 -26.19925514
v 98.64081442 6.37632422 -26.24659985
v 99.22147542 4.53889370 -23.91588315
v 98.04842621 5.45574212 -25.96010081
v 97.86196798 5.39015094 -27.09990740
v 97.71477431 4.49061533 -25.14442801
v 97.37899899 4.77950787 -26.62748098
v 97.20664471 4.30072658 -28.14018168
v 97.86397964 4.81180055 -28.70455012
v 98.60146791 2.06613378 -23.12434278
v 96.86326236 4.14929073 -26.55235864
v 146.22965455 9.09499079 -53.60348150
v 80.72534949 -12.64794450 -27.01957896
v 80.05321771 -13.03303614 -25.60431324
v 79.95653152 -13.31111975 -26.69509500
v 78.96571606 -14.41393606 -26.71988495
v 43.48279536 -39.59745169 -24.86288548
v 35.27538106 -44.46323961 -24.99251254
v 35.00235826 -44.63340715 -25.70339106
v 33.63360837 -45.56787759 -25.75215511
v -3.39170406 -64.42793459 -24.23185483
v -2.62490986 -65.46276808 -22.89559692
v -3.95129109 -65.74695557 -23.16009067
v -5.20481728 -67.17333198 -22.46534638
v -5.10590198 -65.32125175 -24.12406541
v -7.07933912 -66.59657508 -23.40795472
v -9.50188283 -65.96970558 -25.45891143
v -10.66968497 -67.21701473 -23.97752181
v -17.04780944 -70.26681304 -22.98304252
v -23.98967743 -72.46719301 -22.37157896
v -29.09437381 -74.25010204 -21.87465504
v -30.64380772 -74.08762723 -22.65517786
v -35.00100598 -76.37881488 -21.38962783
v -37.10793331 -77.44400948 -20.98618262
v -39.10227120 -77.17919350 -21.77670039
v -42.16504470 -77.36691087 -23.25516939
v -44.04990003 -78.13659310 -22.70340733
v -45.75525597 -78.92262191 -21.94157057
v 149.80161190 44.94636878 -65.84182382
v 122.00449407 44.82457042 -46.72762007
v 122.06616998 43.41182485 -47.80251160
v 52.98692733 -38.81995380 -37.54262254
v 56.92462251 -35.60283035 -38.76461461
v 57.50361085 -35.80303863 -36.40267998
v 55.38736284 -37.31144220 -35.95947102
v 54.10025269 -38.18936646 -36.38674319
v 51.49630830 -39.92012516 -36.54447943
v 51.61185190 -39.73872215 -34.60351750
v 123.39472771 49.44474995 -64.11316991
v 123.35070223 49.67973009 -61.59568205
v 122.64609337 47.62139916 -61.80403754
v 122.64645100 46.70564458 -63.98957223
v 122.01480567 44.10999268 -64.33154643
v 123.34705889 49.66937378 -59.76186320
v 121.95277959 45.84056884 -60.41508541
v 120.50389498 41.44765064 -56.46120012
v 121.08480930 43.40856895 -56.02977425
v 121.17219716 40.78771546 -65.18598646
v 120.43796480 40.07816687 -62.94792145
v 121.16259336 42.72353277 -53.41114849
v 119.98496205 36.43155470 -65.11581689
v 119.15519834 38.20356727 -58.02863464
v 121.92818522 42.33546928 -49.31873083
v 118.17520112 34.00149941 -51.72421783
v 120.31538039 37.12444007 -46.20314017
v 117.11437255 28.80539000 -44.06491295
v 116.98018759 30.71923368 -39.90908712
v 119.22966689 42.61265695 -38.13912347
v 116.32674932 27.18674205 -45.68750411
v 116.38613045 27.09912881 -43.71483624
v 117.42165685 36.89271584 -34.74519774
v 116.26343429 35.14915332 -32.54633024
v 116.00940675 25.98351426 -44.76211220
v 116.31575972 28.89719605 -40.53658247
v 116.13549292 30.54330312 -37.89076209
v 115.68163335 31.22386523 -35.87855026
v 115.82645029 32.70187974 -33.89896825
v 114.92471397 33.17126632 -30.94568662
v 114.33560401 28.86947803 -36.87985241
v 113.50227892 29.17406522 -34.54636410
v 112.21130192 23.81893620 -55.48901856
v 114.87827450 35.38765386 -26.22914128
v 115.23619294 28.58684771 -38.61792758
v 112.78493702 27.23930590 -35.70208326
v 111.75902933 25.10796487 -34.90426391
v 111.47678643 14.45936784 -45.77478766
v 110.81118882 22.81346358 -34.73995626
v 110.19948870 13.72126956 -46.84635252
v 110.58441550 12.35830039 -44.30679977
v 111.20074242 13.44787795 -41.75714403
v 110.06892473 21.64424397 -33.99206698
v 110.54060608 17.67878048 -58.09962004
v 108.88575017 16.07504860 -56.39884248
v 108.84132981 11.69951074 -46.38351128
v 109.64883119 10.51594317 -43.21562871
v 109.47787762 20.52965946 -33.64804760
v 107.55372792 14.26826697 -54.89191413
v 109.01913047 9.31945350 -41.97341949
v 107.14476556 13.29951640 -54.74684387
v 108.94972086 12.54689135 -58.10073018
v 105.20466417 9.73325595 -54.50214073
v 107.97615349 16.00712724 -34.50809419
v 105.76033592 10.85089613 -34.26363692
v 105.38318008 7.30636204 -56.42372370
v 103.57461870 5.28417435 -44.52951252
v 105.25155813 13.08152359 -32.26470202
v 103.64132375 9.25328955 -32.52948448
v 102.42441297 6.15681615 -47.19798267
v 103.28619927 2.37521948 -39.84560072
v 103.15483809 2.50092614 -41.89695045
v 99.62846339 -1.50564977 -40.45140743
v 101.12448037 4.81684972 -33.24559331
v 101.50724649 0.01513321 -55.19853160
v 100.96792132 -1.17034721 -54.94853482
v 98.78871590 -0.27174922 -53.27728018
v 99.12148863 1.95711479 -52.07926407
v 99.99700636 3.90010467 -50.81368983
v 98.43407571 3.85651900 -30.91001511
v 97.90664166 0.27255478 -51.89912021
v 92.96914190 -5.76588837 -35.85720435
v 91.19889885 -8.82447604 -39.27629068
v 89.16190267 -9.09110717 -49.79361221
v 90.21154046 -8.57059564 -50.25278777
v 85.81641316 -12.37834059 -40.08807242
v 82.68706501 -14.38149437 -48.21348563
v 79.56118882 -18.36915687 -38.42365369
v 78.22852582 -17.12487824 -42.56786406
v 79.24885303 -17.32324995 -40.92952609
v 76.86017454 -18.36543716 -42.44982824
v 77.74014771 -17.23862812 -43.53490472
v 77.81977952 -17.42232591 -45.14739662
v 73.72495532 -21.31316066 -45.88515684
v 71.08531147 -24.42740835 -33.05761516
v 68.56678426 -27.26172656 -37.05240041
v 65.71559608 -29.10884656 -36.68572009
v 65.19625336 -28.22192758 -42.02159122
v 67.72276014 -27.53007412 -34.75738689
v 66.25548005 -27.59227902 -31.98987246
v 65.63190371 -28.89260836 -34.60308537
v 62.32883409 -32.01892599 -35.64879671
v 63.84751201 -30.66183254 -35.05400196
v 64.36300278 -28.74363959 -43.26017946
v 62.63452768 -31.23567812 -33.11880305
v 61.35534495 -32.40555897 -33.44758973
v 60.50903723 -33.41155872 -34.42770615
v 59.03334916 -33.68356824 -32.27854520
v 59.28796902 -34.37339142 -34.42598507
v 57.60744214 -35.19579023 -33.01306069
v 58.44903737 -33.26387331 -42.25714877
v 59.56957862 -32.57557377 -41.91727191
v 59.55913290 -34.34180841 -36.18291020
v 55.54330721 -36.51866317 -32.55030513
v 54.22291532 -37.72804514 -33.29379857
v 51.81533843 -38.17652911 -30.96847236
v 52.67089233 -38.77425194 -33.36091712
v 51.01625249 -39.51041400 -32.39462152
v 49.99263212 -40.67770392 -33.79774839
v 48.92994836 -41.49915650 -34.57506374
v 48.25448617 -41.71766341 -37.37682849
v 47.67224565 -42.12500155 -34.19976681
v 46.86968029 -42.58235916 -36.48391739
v 43.12711209 -44.63727027 -34.03763846
v 41.28600657 -44.40842941 -30.06974049
v 42.15924814 -44.84178871 -32.18301013
v 40.74794427 -45.53696513 -31.78329021
v 39.38728198 -45.89496553 -30.78340739
v 32.97247365 -50.28353259 -33.03791955
v 28.74829434 -52.23551765 -32.42382407
v 134.25363600 61.36513874 -72.87954539
v 166.01692140 42.41199419 -58.57443810
v 169.44690049 41.94714502 -56.79637939
v 166.40825570 42.75313020 -56.95945397
v 167.41433740 43.94547269 -51.20777711
v 164.53245282 44.80095580 -45.79528794
v 166.55191779 41.19645059 -62.99296767
v 163.18464279 44.18240115 -53.52703854
v 162.41350770 44.32765022 -53.64623293
v 171.23338580 36.80584952 -62.04485148
v 167.10697114 43.80430281 -49.42331463
v 167.69523919 45.98090798 -44.64631155
v 169.40833628 45.38631439 -48.33896458
v 168.73212159 46.23461887 -46.43830657
v 168.32844913 46.12805694 -45.91196775
v 173.60793054 39.18616101 -54.98483405
v 173.38578403 40.31993076 -54.05886099
v 172.97153175 42.10801795 -51.69215798
v 173.45421016 41.48244113 -51.93978921
v 174.01288450 41.64180532 -51.05928704
v 173.99291694 43.77255961 -49.38194901
v 150.60162544 35.25847197 -28.01471762
v 174.69860613 41.92232341 -50.26463792
v 175.42931437 41.82638973 -49.74674061
v 175.96195638 44.06999424 -47.72092029
v 176.43143237 42.69689694 -48.57454449
v 178.38875949 44.42581534 -45.53544149
v 177.34730244 44.08209398 -43.49053651
v 178.97139490 44.06457767 -43.40652749
v 177.16732621 43.55868325 -42.26525128
v 178.97003889 43.62201318 -42.69752651
v 178.27627063 42.96338558 -41.66553169
v 169.53441501 25.74791387 -67.13137776
v 179.12669480 42.76711866 -41.60553217
v 180.32199144 42.45800525 -41.08579084
v 179.32936549 41.96684435 -40.92327133
v 181.67033792 33.49874914 -47.36156762
v 180.29661477 41.88115150 -41.29323363
v 181.63360655 30.94129637 -47.67063633
v 164.39959407 14.31486569 -63.93065304
v 166.93684459 27.59766020 -68.56176257
v 165.33669829 44.50719059 -47.48814926
v 166.21008515 44.54750568 -47.72701487
v 166.26593471 44.29337010 -48.78852516
v 164.03129697 33.81004184 -70.71418315
v 160.96694767 41.80539772 -60.70264056
v 160.31686962 42.44699702 -59.48338658
v 155.99627793 48.48976433 -54.25109342
v 154.49988842 46.67661339 -60.08040905
v 153.90059352 47.39677534 -60.08564681
v 157.13080764 38.23320568 -70.69751620
v 150.03791451 54.03825641 -58.15320089
v 148.98067713 56.12528697 -55.98736927
v 143.06814969 30.18249944 -70.97505778
v 146.52445912 44.85768825 -69.01615858
v 148.16381037 53.43194678 -61.09976023
v 147.34640718 53.48440632 -62.50447035
v 147.28988707 54.55186591 -60.66076458
v 145.67099512 58.20922926 -57.73532763
v 145.32604814 47.60344326 -68.50600243
v 145.91331780 45.51386461 -69.32555884
v 144.23806965 57.81058595 -59.82405692
v 142.57146418 60.59309840 -58.33746865
v 144.11200583 48.06460440 -69.92286444
v 144.99768615 52.49841511 -68.14972311
v 142.96805859 59.62266773 -59.01132151
v 145.53870261 52.81586573 -67.39834696
v 144.93817091 54.50958014 -67.17674434
v 144.47876811 52.60401964 -68.70109588
v 143.02821457 48.81589860 -72.14064896
v 144.13167536 54.84771729 -68.17830354
v 121.37559056 52.59317160 -38.36812451
v 141.19313657 52.18904093 -71.65207714
v 141.02776349 51.47302151 -72.63854891
v 138.90554011 65.52919000 -54.27996442
v 139.00752366 66.18490070 -60.01023203
v 140.47978818 51.99037865 -72.83125073
v 139.82500136 53.13729122 -72.22209126
v 139.12124932 53.56401578 -72.59658724
v 137.85417378 62.24549934 -67.59611517
v 137.83857226 63.86274844 -64.77699429
v 138.72246444 54.70914021 -72.02846557
v 136.15317643 68.22080910 -56.54229969
v 135.23693383 67.89287925 -55.36655337
v 138.03352416 54.43766341 -72.80684263
v 137.35355437 55.36337569 -72.56823778
v 137.14984059 62.31047213 -68.86586547
v 136.65266335 68.44956428 -57.95858428
v -189.84916806 -111.61645502 -13.84584419
v 136.84502244 64.17251378 -66.38758630
v 136.77746058 68.65562499 -59.28273126
v 135.82997024 68.82406771 -59.16348845
v 135.95764339 68.68029386 -57.90754780
v 135.60371101 68.84576380 -58.52454156
v 135.41930914 68.44907999 -57.25828186
v 136.44334674 68.58442724 -61.25938147
v 134.85892117 68.32575053 -57.93199688
v 136.36183739 61.79957092 -70.59132308
v 135.48044860 68.39786470 -59.78995189
v 134.72878933 68.29544157 -59.17850509
v 134.26104188 67.62693822 -57.89016187
v 135.64111292 64.13425505 -68.26584041
v 136.54166460 68.16127151 -61.92347780
v 135.12323797 68.39153171 -60.52843109
v 135.53020358 68.22608411 -61.21332943
v 133.91074538 68.24252009 -58.98285285
v 134.64832306 67.89023429 -57.64032900
v -194.37393546 -112.43553460 -13.59264087
v 134.29783285 68.39510053 -61.64902449
v 135.28458774 68.55142117 -62.28993833
v 135.77616215 59.51015279 -72.42038846
v 136.27110422 60.47604233 -71.52903825
v 134.79864597 62.98460811 -70.61865926
v 135.35770774 60.65540016 -72.42812961
v 134.07643139 68.63784790 -62.34216318
v 134.77134705 68.68200749 -62.78415769
v 134.65864956 62.20258772 -71.70619071
v 133.71603191 68.33790988 -62.12475896
v 132.31916726 68.06539744 -64.95372206
v 132.52870739 67.92609394 -65.66018611
v 131.98642433 68.36263090 -65.67911804
v 132.00585544 58.27620253 -76.33426040
v 132.01676309 59.59118158 -75.48415661
v 131.45335019 59.08163264 -75.71350038
v 129.97859716 64.51077014 -70.46434283
v 129.64551151 64.83901292 -69.29529458
v 143.46301556 37.75510192 -26.90975368
v 148.64195883 35.79509258 -27.72360854
v 149.36660230 34.99508277 -27.66971290
v 150.25381744 34.13198516 -27.76310779
v 151.57008171 34.17686373 -28.01972814
v 151.15417540 33.29874575 -27.88514458
v 165.00626504 44.82138902 -46.09056935
v 139.61432874 64.29836154 -54.06831577
v 136.40253246 66.92423671 -53.84840816
v 132.16443360 67.70670414 -66.32073224
v 134.11730528 68.22978705 -62.69696355
v 128.68635356 63.26953322 -70.41855901
v 133.58432055 66.84720516 -54.34292182
v 134.75640118 67.37463176 -54.95677516
v 129.01951373 64.24193084 -69.91237402
v 129.54273820 65.52390009 -60.72245911
v 129.09525633 66.37000293 -64.32173401
v 127.76079774 60.06655470 -56.97631463
v 124.45496768 51.33697391 -57.30299279
v 123.86778742 51.35938898 -59.09852311
v 121.16623670 43.17007214 -54.14482951
v 124.78420883 56.11272529 -63.16128373
v 125.16374886 58.25255066 -65.51327556
v 126.29739940 59.41426381 -50.43654889
v 125.38155913 51.39226466 -54.71362546
v 126.47424638 54.91043627 -55.32506853
v 129.03131545 63.40707839 -58.00016224
v 129.01873887 63.58534098 -56.55287951
v 134.33772326 68.29145551 -61.57650426
v 134.84011590 68.23907048 -62.20923737
v 134.94700193 68.09637696 -58.55454132
v 134.28784907 67.69359857 -58.94441903
v 135.32701135 68.23246926 -60.13308838
v 134.48667526 68.01208109 -60.60270965
v 134.71031189 68.13533604 -59.56881121
v 135.75324416 68.37729365 -58.86961147
v 135.61268151 68.38345528 -58.15197527
v 133.18848610 66.08455628 -53.96275222
v 126.11173093 59.13435295 -49.88552630
v 121.37172371 49.78364706 -39.85107318
v 119.84329671 46.08589038 -33.02385658
v 124.90660697 56.95528165 -65.23594260
v 125.36075711 57.48015270 -67.33059138
v 126.34405494 57.73950368 -69.83384490
v 127.74126232 55.52932993 -72.87785411
v 117.73879081 35.91476753 -57.86506832
v 117.43748188 34.11478177 -60.16876549
v 119.00942028 34.35555845 -63.83500993
v 119.38755959 35.30905396 -64.27895278
v 116.49528146 29.20827828 -60.87152287
v 116.02855474 26.89378336 -61.47147343
v 115.53051323 25.78372136 -61.54636294
v 119.32767183 24.59117211 -65.21286815
v 113.74641210 21.56826854 -61.70333922
v 114.27900940 20.44098265 -62.65292317
v 115.61121792 20.03309876 -64.01018798
v 113.12075704 16.26150496 -61.68941036
v 115.11579156 15.45594912 -63.25501949
v 113.21038753 9.04473756 -61.92942336
v 111.37058586 8.51899385 -60.93593687
v 109.92670059 10.56231651 -59.73477662
v 108.58902335 4.68940474 -58.89276043
v 104.11491990 -5.46910195 -56.02673814
v 104.25491631 -2.07817042 -56.50563538
v 105.25167733 -1.13716163 -56.99104071
v 106.35352880 -0.92696480 -57.39442632
v 112.84942925 -2.90668872 -58.40236321
v 108.43999684 2.46987166 -58.57872218
v 127.47076154 -4.88840044 -47.36663774
v 126.23935938 -6.59923302 -47.74807021
v 126.47834420 -8.57508089 -47.71766439
v 109.39974338 15.01263119 -36.78296879
v 127.31659412 5.00258664 -53.91798913
v 126.68408453 6.71692519 -56.15003407
v 155.79758584 -0.44492973 -49.24771562
v 155.72552383 1.21410796 -49.33074117
v 152.62560546 2.83569773 -50.13335869
v 156.02378547 2.34829634 -49.95555803
v 153.26412022 2.79709231 -49.81788993
v 156.62176907 -0.24881499 -49.89250749
v 155.96139431 2.55201315 -52.25826055
v 152.71665156 3.97425890 -50.44103041
v 152.78986096 5.16052684 -51.18658766
v 160.72861850 2.77673174 -52.49081552
v 161.34975851 3.44563019 -53.03934589
v 162.02625632 4.84454120 -54.42819744
v 149.25937355 11.39685418 -56.69189617
v 124.06972796 24.36528914 -66.74133241
v 150.80896020 11.83934323 -55.89202791
v 148.66204560 12.28598505 -56.83180317
v 150.03162622 12.40717433 -56.32506311
v 143.13511550 14.69589490 -57.86046386
v 142.14791358 15.92185162 -58.15707147
v 153.64496410 11.07861567 -56.02316186
v 146.94209397 13.80711328 -57.49188736
v 148.17109704 13.72536644 -57.54107982
v 144.78424191 14.97454848 -58.53546783
v 143.63716543 15.91069065 -58.02037939
v 141.65475965 16.88096486 -58.15748498
v 148.98140728 13.57249636 -57.43713677
v 149.73627031 12.92101573 -56.92847446
v 148.19848537 14.81673215 -57.72066489
v 147.17532694 14.31690063 -58.20297077
v 144.33072507 16.00132324 -59.00569260
v 142.16735959 17.15786755 -58.49677324
v 154.46296334 12.07836717 -56.56956881
v 147.19735086 15.51058702 -58.10716003
v 146.54825628 16.24621451 -58.54533985
v 140.03811777 20.44980414 -60.59719622
v 159.11152959 10.23031212 -57.34999478
v 159.71499681 10.62604785 -57.86188319
v 160.88283062 10.72819065 -58.58747661
v 154.87153828 15.81037603 -60.10865048
v 155.26942909 15.04408848 -59.87899005
v 154.78537977 16.35162346 -60.63676998
v 152.76597440 17.99566671 -59.57865715
v 154.02029455 18.00889894 -59.81666967
v 133.93636048 26.89252794 -67.72857159
v 135.81819832 26.79148875 -67.49197841
v 133.02490115 27.65692025 -68.25107336
v 132.61236250 29.25884724 -70.15760988
v 157.49026835 15.46699647 -63.18778545
v 153.20841968 18.96880195 -60.24423242
v 154.00430560 18.22271571 -61.61803752
v 148.34588766 20.70216648 -61.57284603
v 148.34006131 21.31378278 -62.49417737
v 145.60796320 21.50813863 -63.94577771
v 146.74416184 21.58372477 -64.69887495
v 147.49713242 21.20766602 -64.20896947
v 138.98032904 24.64297041 -67.13020056
v 161.99970245 15.18115960 -64.17991221
v 150.80291033 20.55218257 -61.98150665
v 134.02378559 29.17647175 -70.75723261
v 133.95898044 30.35778739 -71.43946737
v 163.14357519 16.47289470 -64.05269355
v 134.79579985 29.47638929 -71.96092606
v 165.05539417 18.41418445 -62.93988973
v 164.62431848 17.17187837 -63.33883852
v 145.36993206 23.71475659 -67.50614941
v 133.98106396 31.88676760 -72.50580192
v 162.62391210 18.15518737 -64.73521888
v 146.05417848 25.44089593 -68.57395172
v 135.45288146 30.80426343 -72.63402641
v 134.33840871 32.66671672 -73.50651920
v 161.46834195 19.56580952 -66.55146182
v 144.61569488 25.68933740 -69.72159445
v 137.30432093 31.39469400 -73.59288633
v 125.64589083 6.56060129 -57.18746409
v 125.91126561 -9.94968042 -48.09599370
v 125.10427833 -8.38143006 -48.64194989
v 125.03147125 -5.54613955 -48.55912179
v 124.77270514 1.17817777 -51.66040733
v 123.30808491 2.73020822 -56.64328113
v 124.20532852 3.44916666 -55.10647595
v 145.62760293 27.47160383 -69.60853189
v 146.76727355 27.30561793 -68.14623624
v 144.03355122 29.19880301 -70.05920261
v 140.89775085 28.06128375 -71.97795808
v 162.92703152 19.90383118 -65.64146280
v 160.18325090 20.63053660 -67.82107800
v 157.76224434 21.68111503 -68.47555190
v 158.87451172 22.23768644 -68.51071119
v 159.56234932 21.53142355 -68.19371879
v 162.18498349 20.46477608 -66.55612588
v 160.60429811 23.36611971 -67.18759239
v 157.52893686 23.21948856 -68.81302595
v 159.26232934 23.98329787 -68.57831031
v 163.19863498 21.46669850 -66.07276201
v 164.16127980 23.21311086 -67.27727503
v 162.41657734 23.62434939 -67.70845503
v 153.28021348 26.33512579 -68.34795326
v 152.24459767 26.23775415 -67.84292310
v 154.83924747 25.52046441 -68.72974336
v 156.89329803 24.46586639 -68.83624941
v 156.50656819 25.77052638 -68.40349734
v 160.59398651 24.53372255 -68.50500405
v 158.02459419 25.21239966 -68.90707463
v 161.63747013 24.29801226 -68.46672297
v 162.79609501 24.70326982 -68.49630922
v 166.55284166 24.36128072 -67.94950366
v 164.24210370 24.00981635 -68.68870556
v 164.16299343 25.80341883 -68.45915318
v 168.09725761 24.34008196 -67.05509871
v 166.61408544 25.81285127 -68.47584993
v 167.74435341 25.24364367 -67.79217720
v 172.18679190 33.56927261 -67.44816899
v 132.80420005 25.33168904 -22.45255001
v 130.94072044 21.88921534 -21.75338939
v 131.99023902 23.24310876 -22.93777093
v 131.98705018 21.63022757 -23.26523699
v 133.39558244 21.63423970 -23.29513058
v 136.26915216 22.83152938 -23.69966917
v 135.76796651 22.08126895 -23.79407734
v 137.06462085 22.86308259 -24.11405742
v 138.63167167 22.17716724 -25.00287257
v 180.44769764 41.36168584 -51.21452734
v 178.62316966 40.80341011 -53.40151861
v 182.50219524 41.13716260 -48.66997525
v 181.79407716 42.56951436 -48.88379574
v 181.51713908 41.76216945 -49.80612919
v 178.56135964 40.42991251 -53.83042246
v 175.91081560 37.24448010 -59.75776538
v 176.16319656 36.38193011 -60.01280248
v 183.11187625 32.99039975 -50.14085770
v 176.17022991 36.05841473 -60.46123058
v 175.99026859 20.48829012 -64.60970640
v 178.10404301 16.80320688 -60.29153615
v 175.96694827 19.63758469 -64.30911273
v 174.29026961 14.24753759 -63.54382634
v 174.84553158 13.15942965 -55.96172810
v 173.80996048 13.44192959 -57.83575401
v 174.00521040 13.07281386 -61.52751297
v 174.35069382 13.67177349 -59.65705216
v 174.71632361 13.13214656 -58.53679404
v 173.67634177 13.33992090 -58.84075537
v 180.98413944 20.61735094 -52.72610858
v 181.61621690 21.19430527 -54.01319638
v 181.43554032 23.61324430 -57.35952780
v 176.51151121 34.50421989 -62.17576936
v 175.98094046 34.17025506 -63.04306537
v 176.00959539 31.93874657 -63.10859323
v 171.39779031 34.17042643 -67.65494496
v 183.32257867 26.69329755 -51.54192448
v 182.40553141 25.24554357 -53.97935957
v 183.12276900 25.90875700 -49.99563470
v 183.00415576 25.09455197 -50.74599013
v 182.69748986 24.05788377 -51.16373673
v 182.00993538 44.03103888 -46.30612954
v 181.00674450 44.69361901 -45.51624879
v 181.94940686 43.64201799 -44.51240599
v 179.06135321 44.58736628 -45.80174014
v 179.47900295 44.52526197 -44.06259209
v 180.85953593 42.50168055 -41.88872129
v 180.93115091 43.16495731 -42.50418767
v 179.40452695 43.62449050 -42.36350581
v 129.23763692 21.79331519 -23.08830991
v 8.34788661 -113.79767209 -10.50828397
v 107.31592774 8.64450354 -24.36680533
v 78.45974714 -70.32718509 -24.08567816
v 28.68758887 -95.70933133 -12.15767581
v 61.87954172 -30.89638054 -42.11337119
v -297.20535874 -150.56094527 -26.62635781
v -295.81454396 -150.59337020 -26.02509409
v -289.14093971 -151.69891715 -24.87433702
v -289.36052322 -151.56465769 -25.83727986
v -287.91078925 -151.86163783 -25.36584437
v -304.05569077 -149.57632124 -27.80648321
v -306.81687593 -149.01621640 -28.82714383
v -293.68501902 -151.04719996 -26.08045004
v -303.29024792 -149.85622466 -28.03209983
v -302.18327045 -150.09221435 -27.95707248
v -305.50095439 -149.33225513 -28.37044001
v -300.52688718 -150.20403266 -27.08834782
v -288.19832206 -151.50281787 -26.03641152
v -299.42992330 -149.62984622 -26.00551024
v -304.28379774 -149.61558580 -28.50030549
v -318.02874804 -146.26593888 -29.95584533
v -319.64248419 -146.12112939 -30.28571606
v -318.85442138 -146.50726318 -31.06557764
v -322.07262516 -146.28408849 -31.21870942
v -323.60348105 -146.13714814 -31.35471046
v -326.17497444 -145.98856866 -31.74366802
v -320.38718462 -146.21931314 -31.13841079
v -320.89585066 -146.06505632 -30.46346456
v -316.01831317 -146.89935744 -30.05385213
v -319.17172670 -145.78758180 -29.76024337
v -311.09645963 -147.77664840 -29.09148112
v -314.62773681 -147.15728164 -30.17279878
v -285.41430831 -152.17319131 -24.45949614
v -276.17377043 -152.98831463 -23.81522395
v -277.36896276 -153.15510333 -23.37666228
v -273.54007959 -153.26239169 -23.67141284
v -263.13725114 -154.97499704 -22.47711085
v -258.43450427 -155.74023128 -22.23542519
v -253.35744023 -156.42654896 -22.39815332
v -251.95887685 -156.59180284 -22.25342020
v -271.55676484 -153.80012989 -22.23250642
v -249.20973182 -156.68903291 -22.30742201
v -253.04424763 -156.43586218 -21.81186900
v -254.10908461 -156.39437735 -22.09125832
v -244.69114840 -157.27849305 -22.03514613
v -236.41753197 -158.23905170 -21.03446238
v -230.89361191 -158.08384120 -21.44136094
v -254.41157818 -156.11571074 -21.68226428
v -229.86838222 -158.22508931 -20.65338008
v -249.08743799 -156.78970516 -21.69524319
v -280.26971221 -152.81869471 -23.39304052
v -279.31174636 -152.95380354 -23.41531403
v -231.18813336 -158.05822611 -20.30836977
v -262.22431660 -155.14630079 -21.90595865
v -262.09414005 -155.07557988 -22.57533744
v -234.67908800 -158.25220942 -21.22788876
v -233.70780051 -158.20138156 -20.64970881
v -238.15672100 -158.06467831 -20.83185688
v -241.21604860 -157.74090588 -21.06426843
v -239.38578367 -157.93485940 -20.70295438
v -242.92738736 -157.51369298 -21.27883025
v -244.51400340 -157.32510388 -21.34702541
v -245.55443227 -157.26856887 -21.79365605
v -245.93926966 -156.84226155 -20.92687041
v -250.27889013 -156.36606514 -21.19913511
v -267.72373915 -153.98688614 -21.80403844
v -255.75745106 -155.77782691 -21.50192112
v -250.92652440 -156.65121377 -21.95278183
v -259.67356563 -155.53420782 -22.08801173
v -255.27170300 -156.20018542 -22.12719060
v -251.65960193 -156.36843443 -21.50310203
v -261.09617949 -155.29403090 -22.36526273
v -263.84124160 -154.86198664 -22.07594179
v -265.72552323 -154.92063761 -21.80288732
v -268.34291220 -154.23485637 -22.13061787
v -274.96239543 -153.21907401 -23.54088612
v -278.57634425 -152.96775103 -23.71401712
v -281.59448504 -152.52721310 -23.19187298
v -233.20703208 -158.13532472 -21.37620933
v -232.03079402 -158.16909075 -21.43343724
v -197.31986523 -154.69375253 -15.52551053
v -183.52995813 -156.54428303 -17.62371510
v -95.68236023 -139.41517472 -4.50449530
v -103.32091898 -138.29439878 -5.26745804
v -102.54995525 -141.18862152 -6.20696228
v -94.49713677 -138.44069839 -4.29641129
v -99.14491326 -142.12395251 -6.02830993
v -97.44498879 -139.52714205 -4.63382434
v -100.94155371 -141.15126431 -5.81959076
v -99.82571006 -137.19744980 -4.47371323
v -108.24413598 -134.21836495 -4.83779749
v -38.67723048 -127.38679349 -7.55607849
v -65.16301632 -130.09783626 -4.86948900
v -50.98830536 -127.86547840 -4.65251319
v 63.45856935 -47.47154564 -44.38319802
v -29.24663946 -80.04313707 -28.74368243
v -28.86270732 -84.21788365 -28.46405469
v 8.19834042 -66.49398804 -35.81500798
v 28.48064527 -68.29405576 -38.24262321
v -3.65876313 -94.32664514 -26.68175288
v -15.55909682 -74.96336848 -30.86653166
v 26.01618320 -60.68683788 -40.64354300
v 48.83178696 -58.30648169 -42.23788902
v 22.17021212 -67.57446378 -38.05435449
v 23.57969619 -61.35259941 -39.96478766
v 25.87569319 -69.19730455 -37.73570433
v -22.70775288 -76.25000924 -29.76332791
v 3.50218709 -69.39656287 -34.94025767
v -29.96316366 -98.27632457 -12.27028761
v -32.35573694 -97.69558161 -12.32802588
v -11.91768516 -106.23474419 -6.74805278
v -36.67637333 -75.71759075 -22.90810272
v -43.51679981 -77.85398513 -24.11113493
v -44.94316876 -78.31723988 -23.75384606
v -81.14146441 -89.90357071 -21.17313258
v -80.35099506 -93.51253510 -16.20122604
v -98.49542379 -95.84271163 -19.70991120
v -97.62418270 -95.60772032 -19.90327984
v 68.28930974 -25.37702397 -42.34193265
v 69.67723370 -23.67657050 -43.25244576
v 2.44174735 -60.91369316 -26.89184435
v 10.46240609 -57.09560961 -27.03437395
v 6.90874876 -58.85817483 -26.10741183
v 38.63693029 -42.61939228 -25.94720758
v 44.53385249 -39.36319426 -26.09600686
v 42.50508174 -40.35555571 -25.85970424
v 41.65419191 -41.61363840 -27.01670118
v 41.00558162 -41.19430482 -25.84432065
v 30.44065461 -47.74714261 -25.91967955
v 19.10878159 -53.35890502 -25.55884793
v 18.13637465 -53.82135138 -25.23457445
v 18.07258464 -53.74118313 -26.59861371
v 108.35623741 11.70747168 -37.13506088
v 110.37500203 13.77900597 -38.79750893
v 19.29104514 -113.44366521 -15.30797873
v 114.09399658 -81.91938698 -35.98665819
v 98.36314619 -84.54714715 -32.96716511
v 115.83016068 -81.97399229 -35.89279205
v 114.71825093 -81.99992031 -35.43915227
v 130.20206988 -80.59622347 -36.45522520
v 128.90975177 -81.29198104 -36.07182950
v 113.13278228 -82.09984750 -35.33445299
v 111.18292809 -82.22833276 -35.15527397
v 112.36871779 -82.04102516 -35.95184535
v 125.29271841 -81.74493164 -35.93019396
v 119.02330071 -81.95839822 -35.77919304
v 120.75427920 -81.98388666 -35.89203209
v 103.49363834 -83.30789953 -33.42430666
v 104.05089706 -82.64824003 -33.22834522
v 110.70750654 -80.09725809 -33.49741548
v 93.48988533 -86.19146049 -32.79683366
v 96.54401243 -85.44872701 -32.95291215
v 122.02610075 -81.94092661 -35.91864184
v 94.77099776 -85.88113636 -32.83745423
v 108.75815153 -79.52646911 -32.93212876
v 114.34806883 -81.64954931 -34.92200375
v 108.39492828 -82.42374659 -34.39784050
v 110.57923734 -81.87964559 -34.51034054
v 109.72258449 -82.21255988 -34.71297026
v 105.62034696 -82.03027397 -33.31160173
v 96.49545699 -85.63972265 -33.90192613
v 123.13183397 -6.30331598 -53.50790173
v 123.78585339 -4.37037367 -53.12037468
v 123.77306819 -5.76358940 -52.50888690
v 122.71155417 -0.22484870 -56.79804087
v 123.14799428 -0.28796631 -55.50333112
v 124.64927882 -7.26227602 -49.42078516
v 123.89703840 -6.91313716 -51.55819654
v 124.55047667 -9.53092985 -49.67975244
v 137.46589422 -33.67372602 -46.43805698
v 136.46110892 -32.83233196 -46.58932239
v 142.62771606 -60.59452519 -37.65004501
v 143.33169162 -59.97089669 -37.04111651
v 143.42771471 -73.36685061 -34.37258676
v 144.45066452 -71.08815759 -34.07285362
v 143.65909994 -74.13515449 -34.94939208
v 142.19535887 -56.30047247 -37.95043752
v 142.56377518 -57.36552179 -37.31159121
v 146.49784565 -64.49409574 -34.89738703
v 144.19440925 -69.72641498 -33.60777348
v 143.95804703 -60.27963385 -36.23651713
v 144.74405348 -61.39304116 -35.81621870
v 144.42119002 -62.77912110 -34.26001593
v 143.05596054 -59.01866779 -36.78630292
v 142.06285775 -58.42853710 -36.17507219
v 134.11362469 -56.15981668 -40.74627161
v 142.20955968 -52.90050432 -37.85653412
v 142.36292243 -51.92786828 -38.06975856
v 143.82430911 -45.81153765 -40.42787850
v 144.12567019 -44.74637285 -40.64010456
v 144.45129037 -43.48825663 -41.11572355
v 144.68644559 -42.54016653 -41.70831665
v 144.89856362 -39.64428604 -42.41723940
v 145.02100646 -38.66530582 -42.46994108
v 144.90699768 -40.47235101 -41.98385030
v 144.64569092 -26.54416859 -44.13266852
v 145.02443373 -26.00234933 -43.88889670
v 144.98692751 -27.31084637 -43.78817230
v 143.25228333 -47.60953039 -39.52207416
v 144.51225102 -34.69530120 -43.52917522
v 143.79224181 -43.81259903 -40.69159925
v 144.56377923 -31.86351061 -44.00872812
v 144.61466670 -33.93321857 -43.38463023
v 144.50435340 -37.99873218 -41.98190197
v 154.38018739 -7.26065179 -47.40169644
v 153.51785719 -7.98386894 -46.95403576
v 144.30591464 -19.51084659 -43.97484660
v 143.25913787 -18.94131489 -44.68063638
v 144.82377470 -16.53736830 -43.23608428
v 148.75890315 -12.70447019 -45.62550411
v 148.17322791 -13.27937283 -45.88469863
v 148.83902669 -12.42689788 -46.39836401
v 152.02677250 -8.36162176 -46.20989785
v 149.82748032 -11.77977398 -46.28225416
v 148.91748130 -12.11128011 -45.43042183
v 147.45855331 -13.74708861 -44.68441755
v 147.96450734 -13.64528667 -45.16066611
v 148.44071865 -12.88063452 -45.20486295
v 146.19162679 -15.41584358 -44.19103637
v 145.40693164 -16.07190818 -43.76752675
v 144.62925494 -20.68195678 -43.69400442
v 147.58472145 -13.85829877 -45.48331723
v 141.18802547 -19.63145658 -45.49482465
v 157.21477568 43.57716441 -40.00077024
v -92.52640605 -138.16036284 -4.35415376
v 132.88886845 54.54552174 -78.82077247
v 161.08195484 31.63474798 -70.51996142
v 116.12194777 38.10834140 -26.13055706
v 126.92017853 -13.53092771 -48.05234447
v 151.16807818 13.55289761 -57.01481923
v 110.57222635 20.73637210 -54.23029512
v 111.30872369 15.45013580 -59.93957072
v 10.29583067 -117.68091470 -17.18604192
v -269.18104291 -127.20565498 -17.09109731
v -192.24031270 -113.08488250 -13.38055730
v 133.45305622 54.11884561 -79.54056561
v 149.90116656 36.96856275 -28.65016088
v -342.56359935 -143.94862950 -39.27487507
v -181.67604506 -110.93982309 -13.50896433
v -28.96574512 -121.37646973 -23.17191474
v -71.84606045 -89.92908895 -23.94121513
v -330.36592603 -144.43810284 -31.87176585
v -205.13890684 -116.04686826 -13.41899205
v 123.20352346 39.47684169 -69.86854970
v -340.40597081 -126.72299147 -33.70206431
v -369.57046390 -109.13551599 -40.71507230
v 81.85009658 -40.43998569 -42.58222505
v 144.50585842 -42.68059134 -41.26815498
v -27.24163234 -130.09376824 -20.04822344
v 144.98767257 36.28692776 -26.65200271
v -256.59334660 -153.80111337 -23.55475537
v -284.08995271 -111.63851619 -20.45030519
v -31.45435825 -76.31523162 -20.68130299
v -251.51377916 -146.99597657 -17.38438942
v -127.03518569 -101.71777010 -16.60941169
v 178.51677537 38.93002868 -55.47586828
v 148.96897972 49.45688695 -44.18574274
v 123.96880239 49.67784137 -56.79400265
v -243.15403402 -157.33467042 -21.93530463
v 90.15917778 -38.80476579 -27.89447457
v -15.25273733 -79.52909172 -17.16627367
v 159.02630985 -0.87241078 -49.44243655
v 48.67485911 -60.37716568 -20.49162611
v 129.42257524 64.16702271 -57.42523447
v 136.15494967 -60.25918201 -40.12345150
v -249.19584394 -111.64653301 -17.50394888
v 152.58230269 46.25645652 -40.41085392
v -110.54830253 -112.08138615 -11.09076198
v -74.63499904 -120.42744458 -5.66247432
v -113.33402246 -100.69116205 -15.38977772
v 86.26901358 -87.07077801 -35.80334783
v -70.61318308 -96.70501947 -24.86676350
v -129.79161739 -103.98057103 -14.41165619
v -209.07835662 -116.25219882 -17.83660613
v 140.73118567 19.80234310 -60.02843753
v 7.45812524 -119.30914223 -20.63848265
v 137.06439734 24.25957844 -64.57614154
v 71.63245976 -94.29778904 -29.35241349
v 93.14041585 -20.14670894 -50.64785853
v 135.81961393 -16.22102968 -46.86243087
v -349.92337227 -129.87525761 -35.80385819
v -91.13676101 -96.46443278 -22.38595113
v 55.65952137 -32.92015940 -27.69499645
v -204.11346853 -113.77131939 -14.18561954
v -166.20317101 -107.88376629 -13.60499579
v -148.84223044 -105.24707288 -14.95609805
v 67.30954349 -68.49002093 -34.58957747
v -355.77294230 -121.19557709 -36.32900491
v -169.11050677 -108.76987129 -13.49469926
v -144.08405125 -128.59292328 -9.46100987
v 132.87158310 66.23056531 -54.61213365
v -7.06931949 -73.88482988 -18.85930635
v 182.48042464 29.86501716 -47.47309536
v -93.07382256 -145.30758560 -19.90528405
v 53.02748457 -50.05449057 -44.77144405
v -13.34550418 -91.18329734 -13.14670313
v -41.64121673 -130.64208627 -22.14589156
v -86.22799069 -117.28078127 -7.77022308
v 142.42909849 21.84844576 -61.64108962
v -147.74107933 -122.66287208 -22.32998423
v -227.78436542 -129.41801548 -23.48229662
v -207.06044137 -115.42235315 -16.95709862
v 109.71711576 -51.54186115 -29.17991020
v -77.25051790 -90.33658355 -23.05464447
v 166.61731899 34.03254598 -38.72913867
v -95.99611163 -95.00145912 -20.00444569
v 174.32366312 12.31601462 -53.43168601
v 99.62678701 3.98088712 -32.28776157
v 66.36641175 -80.17045259 -20.21931671
v 133.03682208 68.23327392 -64.03209269
v 125.21442771 40.34914449 -24.99485202
v 19.93308961 -114.89808559 -22.14995772
v -233.94143581 -116.01255089 -16.16063341
v 125.32350421 19.41568404 -66.74353033
v 58.41683224 -99.54131395 -30.58617562
v -327.62232423 -145.96317708 -32.83646703
v 95.10236979 -38.86231408 -28.57384086
v 115.58746547 25.95140785 -26.67308040
v -209.25605297 -112.31185496 -14.65801895
v -202.51506567 -114.13805932 -14.02842533
v 52.49293521 -96.94243222 -19.84782889
v -48.43201488 -134.90433991 -20.96711658
v 152.87253261 51.73313990 -53.15400288
v 179.70645428 32.88653493 -42.42244363
v 153.79461646 23.50500785 -60.58039516
v 131.68169558 45.38509250 -77.66453177
v 75.49711317 -86.79632843 -25.20861104
v 141.78498089 -54.52710390 -39.04817998
v 136.68830693 3.62416659 -50.42228848
v 161.82684898 22.23379165 -66.28093868
v 135.74865460 55.92475086 -76.36801153
v -70.45266777 -142.60339737 -16.69352129
v -204.26535606 -115.17186463 -16.89726487
v 138.83872330 33.91199559 -74.89165664
v 144.82566714 -38.58831525 -42.64503717
v -115.53653330 -149.29132164 -20.19741386
v 68.69240850 -36.23630479 -47.95942083
v -147.01741934 -105.45092821 -14.63634241
v 143.69788766 -36.72827780 -41.69299081
v -235.44694483 -112.99614608 -16.95254445
v 17.68231951 -56.41882122 -22.83594199
v -214.79997039 -156.20554984 -17.13536680
v 167.66349971 10.40727459 -59.54778939
v 139.18931782 22.50074409 -62.60219216
v -177.85835266 -110.83692312 -13.38402089
v 179.26378548 39.78642076 -40.38001224
v 15.37461672 -109.71011221 -27.77891979
v -270.32443881 -153.42400968 -23.54616858
v -162.81843185 -139.89524543 -22.34154381
v 68.51062924 -93.36854517 -26.00557543
v -170.36059499 -109.08020288 -13.49072531
v 73.69522005 -93.26086938 -29.28467840
v -264.34236765 -154.48051691 -21.58694528
v -84.21159536 -95.59667110 -23.31942692
v -276.65892243 -136.04559004 -25.51206574
v 149.04451370 14.17201851 -35.52366793
v 143.55434477 -46.79341987 -39.94971141
v 132.99070299 -64.95697051 -38.91535103
v 145.61128616 33.87014568 -26.71255730
v 7.09202234 -117.59913713 -13.66413478
v 128.78708541 63.84920329 -52.39603296
v 110.89024693 -75.41120052 -37.70947456
v -64.93725628 -137.39316165 -20.58636025
v 144.42236722 -39.19525072 -41.66512564
v -67.46754050 -88.73378485 -24.54329096
v -342.32446551 -126.07894838 -32.84025937
v 87.16197312 -68.28206033 -36.28242016
v -100.15952587 -98.88236970 -21.59021795
v 107.34822601 0.48079708 -57.90147930
v 125.69700181 60.15390530 -65.46286494
v 138.72110844 -44.58986968 -43.46461594
v 31.20497614 -110.53485423 -21.96006849
v -192.91360676 -119.02290583 -22.02619985
v 130.59322536 11.89251803 -26.84788592
v 123.24152142 46.75854743 -30.90535477
v -359.44509506 -113.41254413 -37.82540187
v 76.35446638 -64.90133703 -34.67426077
v 148.24220538 37.54903749 -71.43376023
v 106.43570125 -35.64395756 -41.74183309
v 159.92507339 45.73855549 -50.41140318
v 137.18956709 43.23241487 -78.91295105
v 99.09919649 -79.26999778 -30.96945398
v -337.61322498 -124.96829778 -31.26911074
v -172.84072936 -109.38368738 -13.51299509
v -104.82620448 -97.69766033 -17.60059409
v -144.77400482 -105.79057038 -14.15441465
v 127.48700380 47.61410877 -74.52543825
v -315.54573774 -100.64847022 -23.16535637
v 53.04747075 -100.52477568 -23.25644344
v 40.32187164 -45.84928229 -39.89770263
v 158.30624104 -0.19897733 -50.80730468
v 158.01070631 -1.47815666 -49.85314980
v 158.98893774 -0.90338488 -50.16314611
v 152.04922855 -8.52020737 -47.18241468
v 151.49568021 -9.17664450 -47.14178294
v 151.50976181 -9.48874746 -46.73157260
v 149.96515214 10.75158827 -55.62214553
v 154.44260836 3.57147446 -51.57185718
v 153.83520722 4.56084870 -51.94632336
v 153.42032909 4.04170062 -51.12499744
v 146.77156508 10.61734278 -54.96343225
v 150.06406605 8.05068016 -53.10641229
v 153.03988755 5.82867209 -52.32996866
v 150.90209246 10.00205986 -54.76757139
v 151.20950341 11.06042042 -55.20364270
v 148.73968065 10.80689114 -55.94934896
v 153.74162793 3.47935222 -50.50843582
v 146.79279923 9.66905896 -54.08636481
v 147.39480615 9.16014984 -53.34314331
v 151.93712711 9.63031221 -54.85954136
v 154.49137986 6.62646396 -54.43335325
v 154.92266417 2.97394628 -50.70847273
v 134.52638686 54.36392128 -79.64368910
v 135.24350524 53.80073190 -80.09423316
v 121.97178602 52.39614099 -40.21661729
v 121.14076316 50.53552985 -37.57787496
v 121.33263052 47.71026596 -32.76773915
v 119.28944290 40.99239036 -25.68708733
v 117.37786233 35.53899750 -24.22864176
v 115.09776115 31.56146407 -25.85847862
v 121.52876705 49.49412122 -35.82163528
v 122.33050168 52.47186869 -41.14206135
v 121.39466405 46.28406838 -30.66072054
v 121.09472603 43.84201020 -27.57393941
v 120.38843334 39.63097185 -24.44157377
v 115.27496576 29.70217541 -26.31764114
v 119.87569928 44.97851059 -31.13008849
v 120.62148005 37.89792210 -23.66477810
v 112.91255802 28.99626829 -27.54019573
v 116.31390452 33.33003074 -24.80722778
v 118.66470426 37.79128566 -24.09338392
v 119.47418004 35.43349355 -23.72052334
v 121.54357880 51.76579207 -39.41758350
v 123.75022471 54.29623276 -44.06918958
v 122.08584696 45.09181902 -28.67481485
v 120.45992911 44.61369663 -29.28788774
v 120.23188174 42.47028008 -26.52628906
v 119.58038807 43.06253418 -28.05424854
v 115.85562676 35.25715321 -24.97999556
v 117.99851805 39.32469711 -25.07668734
v 117.56315082 40.17208889 -26.76669322
v 116.67432636 37.32204437 -24.83239956
v 118.25075746 41.58994555 -28.41798216
v 116.26603454 37.87567839 -28.01185288
v 118.90453100 41.79887474 -26.96383372
v 114.71138149 33.37782249 -25.83166584
v 145.18199861 21.61663957 -62.37967312
v 147.01718092 21.15295269 -61.74468994
v 146.79056406 21.23990096 -63.23902309
v 157.16698766 27.47543342 -68.27961653
v 155.31538427 30.05710244 -68.00203770
v 151.37788653 29.40098941 -67.30301678
v 150.11473000 29.46929634 -67.43107736
v 157.82706439 26.87542140 -68.92213225
v 151.60055459 27.96389908 -67.52523780
v 151.77272260 30.70216812 -67.50959158
v 152.41582692 28.73645537 -67.62909889
v 152.59116888 29.82502617 -67.42652506
v 141.25844836 26.46080777 -70.82124054
v 137.81422377 28.90914865 -72.71578908
v 139.28154111 27.02115476 -71.24886662
v 136.83757186 28.20258960 -72.21920043
v 139.27753270 28.54093350 -72.24838436
v 137.63488829 30.10770679 -73.15261662
v 136.59909368 30.31480871 -73.18775356
v 173.18774760 13.06747552 -60.31814963
v 173.25247824 13.16085830 -62.55149841
v 174.37510192 16.11015201 -64.07988816
v 175.37415028 36.69797257 -60.44149399
v 174.36301708 39.57749531 -54.38373610
v 181.27925694 43.65891963 -47.63143510
v 174.47705567 40.86459056 -52.15619132
v 171.87596858 35.90851277 -63.54747713
v 171.07565701 11.79837994 -57.68154189
v 170.53958774 12.35715393 -58.69470164
v 172.58134484 14.32539523 -63.82020563
v 169.66144741 22.73710258 -65.42028487
v 176.99261010 23.10418896 -64.16900456
v 175.85942149 33.20636600 -63.07741255
v 175.79804361 35.61740741 -61.71453372
v 175.54131150 37.74206340 -58.45620856
v 179.36570942 42.51595587 -49.86961558
v 177.40021646 40.58936983 -53.69175598
v 175.34962296 41.20227322 -51.12614855
v 166.60609841 16.89425111 -62.67398596
v 175.07255077 19.26289313 -64.76352364
v 174.59988594 31.06583282 -65.27364999
v 166.27800465 29.27641757 -68.27769428
v 166.94210470 18.34353618 -62.85215914
v 167.00337827 15.14773164 -62.83094734
v 172.61520028 30.03049269 -66.69131666
v 172.68332839 36.57538071 -61.01311743
v 175.22867024 35.11979058 -62.78472394
v 167.88023710 28.69493701 -68.23768467
v 169.46710646 13.60340975 -62.65322864
v 173.68571460 35.13805568 -63.35651129
v 169.18046772 12.86188047 -62.15925142
v 173.71302843 38.41436282 -56.18754774
v 171.33867741 12.69074623 -59.61894616
v 173.03496599 33.18259493 -66.13284349
v 180.63822389 44.35585439 -46.60017788
v 166.50471091 21.88297175 -64.57715482
v 169.64492202 24.14085157 -66.33376330
v 172.18981683 32.44599327 -67.02808291
v 180.73056638 42.48316959 -49.68389124
v 180.07202446 42.08717123 -50.57901889
v 178.89770865 41.60076380 -51.84211582
v 176.92318559 27.76773274 -64.61291015
v 172.98924923 37.01945767 -59.56068635
v 173.39655757 21.93704806 -65.43194503
v 170.59139907 13.95857800 -63.04344535
v 171.92202806 13.46401125 -63.09872121
v 173.85812104 34.21135619 -64.20365721
v 168.03966463 12.86003366 -62.24749237
v 170.06132007 12.30018213 -60.05209684
v 167.94508696 22.07833901 -64.70021605
v 171.06010020 24.85995740 -66.45766646
v 170.95994949 23.44687469 -65.87122381
v 180.36942184 43.10907423 -48.85505140
v 173.39982092 16.34216867 -64.34635073
v 173.17406833 15.24914242 -64.13817406
v 173.46762121 14.47036024 -63.95501643
v 171.57477140 14.42415826 -63.53692710
v 173.33824933 13.71137239 -63.48301470
v 168.48485172 23.42665941 -65.82000107
v 175.70456862 30.17680719 -65.00760466
v 176.69963837 37.80739754 -57.86724761
v 166.92981124 22.59292454 -64.95482475
v -344.14857626 -144.68762279 -38.88101503
v -338.01326156 -145.03905177 -37.44469956
v -342.07028151 -144.79948580 -38.44727576
v -343.12129021 -144.42694187 -39.03833404
v -337.52214909 -145.83444595 -36.64968535
v -337.11242676 -145.33175528 -37.28098422
v -307.06325173 -104.87695038 -22.04917185
v -307.05934763 -104.65741903 -22.46970497
v -301.71215534 -105.84872216 -23.21555093
v -301.70202255 -106.00882769 -22.81352878
v -352.96922922 -138.73080909 -40.72440043
v -362.38098145 -137.73801923 -42.15800390
v -325.02478361 -127.04749405 -29.17544544
v -339.63862062 -94.16764975 -29.09833007
v -330.81132174 -93.15688163 -26.18289366
v -352.89594531 -139.63767886 -40.60732573
v -356.29466176 -138.81225884 -41.05466232
v -358.29377174 -139.24084604 -41.39545932
v -362.24636436 -138.15858960 -42.01336950
v -353.25413942 -129.99580801 -39.24339265
v -316.44412875 -98.21280092 -24.66832288
v -342.35253930 -95.26526183 -29.89009954
v -390.85134864 -113.71816695 -42.83679649
v -368.91677976 -138.02203536 -43.28793287
v -360.24016142 -138.26572895 -41.66227207
v -344.93860602 -126.04144216 -35.05398706
v -388.15042377 -104.05079275 -42.07839444
v -370.85056305 -137.78267801 -43.50043088
v -346.28796577 -126.82758272 -36.16964072
v -348.26713800 -127.67130136 -37.27253154
v -372.04045057 -137.79254258 -43.64442080
v -349.23797846 -141.35128260 -40.90134799
v -356.77736998 -99.49264675 -36.30764037
v -389.52815533 -107.90938884 -41.86161608
v -319.47153807 -96.00025415 -25.89705586
v -315.14325738 -99.08232093 -23.82654883
v -333.63801241 -93.49057078 -27.01836638
v -363.81849647 -138.35877180 -42.45264083
v -354.29510474 -138.13517988 -40.79215974
v -389.67859745 -106.17114604 -41.70365632
v -326.80457830 -93.22294593 -25.71341582
v -331.92929626 -93.46862882 -25.32053553
v -330.49330115 -93.80271286 -26.69566683
v -323.67897034 -93.63564104 -26.34877712
v -329.62280512 -93.26896071 -25.20681173
v -358.43628645 -99.59925711 -37.04994917
v -324.13905859 -94.06889230 -26.41850524
v -326.25213265 -93.30244362 -26.18704922
v -330.79525828 -93.07637811 -25.60083568
v -328.34970951 -93.38425845 -26.29395202
v -328.75680923 -93.03471446 -25.79304390
v -332.81263709 -93.19481254 -26.11020021
v -390.03112912 -116.62812531 -43.76732558
v -383.04814696 -101.43623501 -42.65857488
v -363.18457127 -99.67647493 -39.02959079
v -332.33907819 -94.17433292 -27.15831250
v -187.28333712 -111.95299774 -14.43563681
v -169.43156719 -109.26355422 -14.40351736
v -158.95204246 -107.24899173 -14.40328546
v -167.88744926 -108.85757953 -14.33067210
v -178.39816213 -110.60403287 -14.27775156
v -175.79890788 -110.25068164 -14.39792290
v -283.79309177 -115.46609551 -21.67839371
v -283.50806236 -118.19198728 -22.29055762
v -283.13639760 -119.50094998 -22.33668976
v -283.45391154 -116.88321084 -21.70877345
v -283.77142549 -114.26547170 -21.08085714
v -202.87841558 -113.85467649 -14.55330849
v -205.90861142 -113.98853362 -15.77567309
v -209.82924104 -112.22623289 -15.21371864
v -216.07309580 -112.22500354 -15.72107151
v -227.18550265 -111.53627932 -16.61582850
v -248.00443649 -111.48127168 -17.51582325
v -255.73468208 -111.89393699 -17.63332263
v -260.40157676 -111.58520728 -17.84416288
v -270.88165283 -112.25392669 -18.83387752
v -237.99313605 -112.84912378 -17.66620763
v -258.26299191 -111.60890013 -17.48346537
v -274.75780249 -113.17772418 -19.83902976
v -274.39069748 -112.41501570 -19.02912557
v -272.54724503 -112.98913509 -19.57729086
v -279.22239900 -112.67091334 -19.87898536
v -236.07926071 -112.98672855 -17.55827479
v -253.64553928 -112.68968135 -17.88336970
v -251.60557032 -113.77243698 -18.19016784
v -272.66094089 -112.38949001 -18.75586994
v -273.40537310 -114.05373365 -20.25384083
v -275.95740557 -112.29263246 -19.33385432
v -267.49455929 -112.13740706 -19.05673556
v -257.40900636 -113.02456260 -18.42500269
v -252.10243464 -112.96353489 -17.68073998
v -250.63222647 -112.77391762 -17.71525852
v -294.86083984 -107.31770843 -21.92622237
v -292.70437360 -108.40165615 -21.75410092
v -286.75585985 -109.52681303 -20.76111548
v -289.14028406 -109.06493664 -21.07248269
v -291.52473807 -108.60306770 -21.38385177
v -293.90916228 -108.14119130 -21.69521898
v -327.11699605 -126.05059147 -29.72055227
v -310.88882685 -102.52564400 -22.52365276
v -300.83552003 -107.57034272 -23.42319675
v -311.41322851 -102.88100690 -24.37208593
v -319.91752982 -98.28096628 -25.89468285
v -308.20253491 -105.16829044 -24.38715845
v -316.51237607 -99.77453202 -24.95987527
v -314.38568234 -100.66930205 -24.29357730
v -302.82673240 -107.57091641 -23.92238192
v -304.80247736 -106.07115924 -23.70567061
v -306.26231432 -106.28566146 -24.36086163
v -310.37652493 -104.62782532 -24.81114492
v -314.40293789 -103.43352705 -25.37756599
v -312.64239550 -101.48354620 -23.77178706
v -306.78206682 -105.11133075 -23.71706441
v -310.98300219 -102.28206217 -23.31503853
v -309.64776874 -103.45527530 -23.88298512
v -308.14155936 -104.07011211 -23.44362438
v -350.38965940 -141.50328934 -40.42352363
v -350.71995854 -141.21952653 -40.80279171
v -349.69052672 -141.89358056 -40.65550119
v -370.59336901 -105.09310663 -40.85415229
v -374.00189042 -107.04600066 -41.01698101
v -372.39316106 -107.06707090 -40.77183455
v -362.05226183 -99.83122349 -38.62744942
v -390.47086239 -115.81182480 -43.39046776
v -389.33783770 -118.63674968 -44.04780641
v 122.39255011 -82.35067874 -36.34967655
v -378.82316113 -131.68250024 -44.50723156
v 147.91959524 5.49035938 -50.93532056
v -167.90562868 -110.42045057 -16.46789350
v 143.40849221 -45.61427608 -40.10733590
v -283.66792202 -135.51707566 -26.15176700
v -59.57130343 -102.15595365 -12.29040977
v -98.20140153 -95.80667317 -18.96206662
v -365.49195647 -138.69252801 -42.84242541
v -331.06112480 -130.81948459 -28.56003493
v -66.94227457 -85.38794518 -20.48021555
v -230.12445867 -112.09969968 -17.20495895
v -236.02554202 -116.56383425 -16.06612839
v -154.10484374 -105.85694760 -14.61885776
v -186.87735498 -111.01141572 -13.70076369
v 171.93293571 13.01521901 -58.36227164
v -241.91878736 -123.48284572 -22.19755575
v -333.60368013 -126.43755972 -31.63702786
v -73.25528562 -87.66368032 -22.02455327
v -375.41404366 -101.53957456 -42.17065126
v -156.95476532 -106.98430985 -14.75513447
v 99.86222535 -84.01360363 -32.86886215
v -130.61101735 -102.54315287 -15.95690101
v 143.65465939 36.04227304 -26.25384554
v 103.24841738 -33.25798362 -42.28098691
v -283.99664164 -113.41090500 -21.21913619
v -11.89962495 -90.58181942 -13.27018626
v 121.74035609 50.60653389 -40.64758122
v -22.75992371 -110.17520726 -23.62856455
v -253.08829546 -134.19386744 -23.86035398
v -35.33325717 -126.64322555 -22.58646674
v -141.52050018 -151.34251118 -14.16973583
v 155.62681854 47.14690149 -57.96143785
v 145.33810318 39.68568519 -75.04677773
v 125.12432039 54.89055440 -43.16016659
v 82.63177425 -10.51092613 -25.81150457
v 20.50011046 -71.42005116 -17.19707809
v 182.82854557 35.11868417 -49.31014031
v 154.38285470 -5.24183549 -47.68435657
v 144.42521334 -40.39035365 -41.46126285
v 45.97037286 -84.36389267 -15.70341922
v -214.75262940 -126.51862204 -12.96252012
v 131.85530901 56.52907863 -77.34767348
v -306.11556768 -146.99193835 -26.52648091
v 144.27709579 55.53408340 -67.21689552
v 153.43214571 -4.50093206 -47.83916473
v 48.84930328 -103.61153632 -28.51420827
v -286.42326593 -137.67322898 -20.38474008
v -13.87251168 -67.35950708 -26.06218308
v -149.16819334 -135.07108390 -8.77467077
v 89.23888206 -88.35752308 -33.96119550
v -382.44795799 -105.67776114 -41.92340001
v 118.41797084 -23.85995537 -46.26173526
v -54.95060608 -91.06421471 -15.22622257
v -211.52068675 -135.86039841 -23.26606214
v 135.88818908 68.03558022 -55.51876873
v 163.34553063 29.99122255 -69.42301244
v -338.37541938 -124.03000146 -31.21678159
v -185.74586511 -110.91651022 -13.63543049
v -188.69587779 -111.89582199 -14.21833504
v 50.78523979 -58.42347443 -41.81244224
v 54.48440090 -36.28202155 -41.41964018
v -28.21808681 -101.17420554 -24.39764328
v -341.77473187 -140.53507149 -34.67228264
v -77.21527666 -135.41309536 -5.07905660
v -96.14426643 -127.84342468 -20.81170864
v -333.67305994 -125.51899254 -30.09855561
v -356.29725456 -99.58457202 -36.07887402
v 172.75258899 12.83780672 -61.46334484
v 113.32384497 17.14243181 -61.84982881
v -55.17768115 -136.64142787 -20.39860189
v -129.60781157 -134.28759575 -21.30598761
v 157.51573443 8.36672354 -44.33442652
v -140.67544043 -103.49193960 -15.99340886
v -242.44801700 -119.62386966 -15.49046766
v 74.23325628 -38.68335858 -45.06691918
v 118.93590540 43.31713542 -32.75571018
v -126.00407004 -101.60081834 -16.87184349
v 141.32764935 -12.32576370 -46.38769105
v -193.07249784 -112.16229200 -14.41939548
v 82.76381344 -15.56884311 -21.96727507
v -317.74917245 -134.68445837 -25.92198364
v -307.82237649 -119.16486174 -26.10056102
v -341.83666110 -129.93225455 -31.94834292
v 125.94193220 52.50689015 -71.12508267
v 103.06800902 -83.67161453 -34.34073552
v -247.69736826 -150.77726543 -18.44743080
v -200.01591742 -130.99953532 -23.51606265
v 134.73635912 42.01065749 -28.94086204
v -219.08394992 -118.51545423 -19.85777356
v 137.87324727 5.19274408 -32.62371570
v 121.40844762 -12.49582134 -51.97305977
v -226.90330446 -157.58791566 -21.79063112
v 124.23862517 55.97622320 -45.59195042
v -91.81443602 -111.03385687 -11.13892999
v 126.86352432 -81.96850866 -36.48776188
v 76.99518651 -20.01610771 -33.76651183
v -332.67396688 -125.07955730 -29.66253087
v 31.81378916 -85.59723943 -13.42796441
v -57.57993087 -114.93720114 -6.72854390
v 125.97641349 59.79875848 -67.56310165
v 117.39663780 -39.81954232 -42.10492596
v -76.60756260 -105.39916903 -23.40174653
v -230.73427379 -145.95028758 -23.09363335
v -142.49895513 -103.76787931 -15.94371349
v 179.42969501 32.88501501 -56.69227615
v 97.89775312 -0.54425409 -35.80822796
v 148.85759354 31.38796613 -69.45788115
v 158.96371007 40.98857939 -62.62484193
v -177.50082910 -155.61796725 -19.86695267
v 83.64418149 -86.40255779 -28.83714996
v -336.43767238 -126.17681921 -32.47424588
v 67.06083566 -81.32530004 -34.69245508
v -142.82235503 -153.34816277 -19.72069964
v -285.95060110 -122.74543941 -23.68783765
v 128.80809605 64.35073167 -53.96654084
v -316.46504998 -101.99561715 -23.11030962
v 123.23226035 -29.24641967 -45.27160153
v 136.75957918 37.34740242 -25.37272871
v -92.47525781 -96.49905562 -15.68390056
v -78.43464613 -92.56573021 -16.04035124
v -336.05772257 -102.73798555 -26.84604377
v -331.91868663 -135.84470749 -29.65846658
v 128.92854214 -32.83824772 -44.80110481
v 173.81052673 33.74768049 -40.24495557
v -102.51092166 -98.65771234 -15.94087295
v -85.75095236 -139.94945586 -6.22190675
v -0.38916297 -116.88083410 -25.69779940
v 127.05615163 26.55697055 -67.74008274
v 38.90844062 -63.78362328 -40.80852121
v -86.34825051 -141.73652232 -7.55579956
v -174.76755381 -110.05971581 -13.40753678
v 85.03080904 -21.38108015 -50.48612133
v -3.62691190 -63.94331157 -26.70462616
v 85.06552875 -40.75290635 -41.23434424
v 181.71910942 34.32362899 -45.49744725
v 4.41227295 -116.98480695 -12.07214873
v 164.42489624 5.31292986 -50.44126511
v 74.68795776 -49.89401996 -38.96958008
v -377.80371308 -108.33267868 -41.77367687
v 99.36372191 -17.22285710 -50.76050386
v 129.74444032 12.84345053 -57.85170943
v 140.09658992 2.83545326 -50.68189651
v 161.96589172 7.09202792 -47.90197313
v 170.20566761 14.19395953 -49.29408059
v 94.82034296 -74.26898926 -28.60637009
v -357.97604918 -99.65573996 -36.91627830
v -262.45433092 -111.95489764 -18.01119931
v 177.12371051 21.44871093 -46.74632847
v -335.56529880 -107.14234412 -27.07398124
v -72.22440094 -98.17116708 -24.65467341
v 83.06490630 -42.70188138 -41.25243053
v 129.46009636 60.31405181 -48.24019223
v -377.87145376 -132.80485570 -44.48205233
v -222.46201336 -157.67866373 -19.33816075
v 42.56495088 -45.07583007 -42.35621542
v -69.05974448 -107.69182444 -10.82218718
v 122.55790085 5.84627921 -62.38726154
v 113.12748492 -71.32310420 -32.08695725
v -181.66890740 -113.35999519 -12.78114505
v 174.55010116 18.06287654 -48.44928160
v -345.31435370 -123.21621925 -33.37488323
v -124.47486818 -139.28051293 -6.70610275
v 177.04081535 31.36589006 -63.05982918
v 22.06498571 -64.25075978 -19.25406791
v 135.70491970 41.10250250 -27.61844546
v 69.05005127 -22.14027382 -25.31138994
v -207.60828257 -112.78145760 -15.28136060
v -302.18073726 -127.75103748 -26.50545537
v 157.84503520 47.46967554 -46.67522386
v 131.96107745 -3.21854465 -47.88322747
v 172.91465402 45.13403028 -47.71032557
v 41.15283117 -42.58765653 -23.03932048
v -266.74926281 -132.03532994 -16.79524034
v 122.02242017 2.94927787 -60.93164906
v 61.83175370 -33.35360810 -46.14296928
v 138.00804317 50.81185326 -79.82787490
v 70.94752043 -92.60546416 -26.73123963
v -9.90358181 -125.08857250 -21.30486444
v 95.02980113 -6.53075147 -52.59845406
v 142.51932502 -13.98215257 -45.88817805
v 138.08155060 -78.56534421 -35.94411165
v 72.96819240 -43.24719682 -42.55938530
v 150.05637705 52.53113061 -48.13291505
v -237.70366609 -157.27882087 -19.66721006
v -344.98327971 -132.35944510 -33.53391960
v 0.86951791 -104.00018841 -25.80633759
v 15.89821465 -57.19503760 -22.72964083
v 137.32481003 6.68358104 -52.59292945
v -275.57501197 -142.02301204 -19.11021955
v 145.57299018 22.18551561 -65.67183137
v -99.20445830 -121.31971121 -6.81944098
v -151.54168010 -150.67295730 -13.99684604
v 56.34474754 -90.62168747 -18.44162308
v 7.74021493 -113.65901679 -10.60782187
v 143.85752380 57.26635084 -61.98748946
v -234.04738307 -150.70283413 -17.35691354
v 46.38563097 -79.02565598 -16.65294543
v -337.16118336 -135.57110727 -31.36279061
v 90.72444588 -17.04427600 -51.57657340
v 29.02972698 -48.59475419 -25.07888153
v 4.32940479 -90.18971771 -28.17574888
v -376.02305412 -109.90520567 -41.67003557
v -270.08596063 -117.55935103 -21.10024542
v 22.80333452 -52.20076442 -27.17633173
v 144.08105612 51.67055875 -45.30695081
v -14.28652275 -73.46799970 -31.24006279
v 158.18600357 42.64085740 -60.85719541
v 69.80648637 -72.98074663 -34.51116756
v -317.95015931 -138.09534907 -31.34872019
v -84.03366059 -98.82727265 -14.29790631
v 124.53508377 33.74500200 -70.06190717
v -238.17223310 -114.99746889 -16.74941182
v -83.32981914 -101.91226006 -13.11783679
v 143.80082488 53.02148312 -69.30226833
v 119.73356456 24.12710898 -65.53956121
v 142.51828194 -52.21504718 -38.82365674
v -166.85853899 -137.23231852 -22.30319753
v 35.02690420 -82.18124509 -30.32722138
v -233.65966976 -156.93849325 -22.35542238
v 125.56654215 57.13226274 -60.40028855
v 108.85202140 15.48132952 -49.50138927
v 64.77065384 -86.41600609 -35.25311500
v 119.49542165 13.47456966 -65.74932486
v 129.00081277 -28.69638614 -46.32076249
v -293.43333840 -120.54401636 -22.28037640
v 82.99870044 -12.73703203 -45.24367675
v 146.79698646 42.34312102 -72.50470668
v 80.35296202 -89.01829273 -36.58992797
v 62.35229596 -51.79914832 -42.91013256
v 105.52071780 11.15633361 -53.13717574
v 130.31524420 27.23795921 -68.22449714
v 148.27869833 18.28376390 -59.47924778
v 27.14649215 -63.63765895 -19.10429262
v -42.10754111 -81.37868345 -18.76042224
v -122.48761952 -141.45354927 -7.39068864
v 147.83231914 -10.29756572 -47.63545096
v -169.07253861 -153.45165133 -21.24152891
v -305.32339215 -135.67377627 -23.95920455
v -49.29305986 -129.61094081 -5.30968048
v -135.30170918 -151.92277730 -15.68714529
v 132.11865723 7.83223752 -28.96275558
v -345.70020437 -129.20923531 -36.17449850
v 74.44101572 -18.64026487 -26.84969082
v -334.79535580 -119.88456547 -31.01550043
v 145.39650083 31.77898377 -72.42240012
v -356.67088628 -126.92685425 -39.41706195
v 174.12351072 34.35713425 -40.17190263
v 126.56089664 43.33082959 -27.60623023
v -203.08402181 -114.01910335 -15.49468935
v -115.13701826 -101.04489326 -15.29941056
v -364.10301924 -122.08399177 -39.69835117
v 135.93748212 69.00472194 -60.10892242
v 74.45838302 -27.99821272 -48.25793952
v 158.77386928 44.56159845 -41.96564853
v -43.58321056 -135.06832719 -14.51401692
v 26.35480091 -73.39683175 -35.34260392
v 133.48437846 61.32079661 -50.37662014
v -259.25537944 -120.16490847 -21.35811187
v 104.08401489 -83.48312229 -34.27432105
v 162.09232807 8.01932346 -56.98689073
v -196.26095891 -113.40812594 -13.53076193
v -36.70145571 -82.43837953 -17.37183332
v -170.08800805 -140.44852555 -22.73049392
v 128.83570790 11.01052295 -57.15314299
v 177.81575024 31.44053742 -60.29300019
v 27.06448920 -83.04467052 -30.47830984
v 29.83550169 -103.61395031 -13.46250344
v 43.44660416 -57.89103732 -43.31850633
v 2.02464405 -73.29207659 -34.31993350
v 59.28435922 -36.03401035 -45.77191547
v -298.88197780 -136.59690320 -22.46197499
v -83.37803930 -127.35687196 -20.15966922
v 136.05329394 -40.36316276 -36.07651964
v 2.45023798 -80.88778704 -15.29668551
v -184.84878540 -137.36018538 -11.45984791
v -263.40794563 -112.43221909 -18.95291172
v 154.12329137 -2.56007165 -46.80746049
v 30.25860153 -78.77416909 -15.38894046
v -157.29317069 -155.04561365 -18.94582249
v -250.37032366 -143.38178933 -16.62750542
v -182.78582394 -136.65530086 -22.71639742
v 65.53953886 -70.41590661 -21.40442841
v 40.93379155 -63.34650517 -40.91804475
v 121.36429548 -40.86544737 -30.98658845
v -247.72693217 -116.37600511 -17.24271849
v -24.59997311 -95.26246786 -25.64653754
v 134.96719301 67.40476936 -54.43080887
v -45.39025947 -96.23490274 -25.56972206
v -389.26512003 -110.60760170 -42.86853969
v -343.59160066 -113.72172832 -31.62021190
v 166.54935479 10.09261329 -49.33733121
v 53.88540402 -63.42922896 -21.26863040
v -136.26137376 -149.39405024 -21.62157930
v 24.10092019 -62.39809096 -40.01795873
v -219.22466159 -119.26686019 -13.59717827
v -379.69720364 -130.69698215 -44.56949607
v 173.56488109 36.83422506 -39.89951313
v -12.26013713 -83.84705335 -29.61640991
v 177.84066498 20.03206499 -48.18592966
v -386.15149260 -123.07723612 -44.75388303
v 130.14936447 24.83173460 -66.34632498
v -78.32700759 -114.54069614 -8.94646067
v 135.88282466 55.87995797 -75.97506791
v 141.64736867 5.71596622 -52.15347186
v -188.93341720 -113.14486712 -13.27039208
v 127.66698003 -7.80775212 -47.43037745
v -112.75794357 -118.17153543 -20.76794580
v -42.67775640 -106.25040531 -23.47438782
v 56.81036413 -97.03358263 -22.34757692
v -245.04122138 -131.69839978 -15.10433853
v -342.67511964 -128.47699225 -32.55083784
v -260.73366404 -117.86867678 -20.76580748
v -218.37259829 -112.00314760 -16.29166119
v 116.19094014 -31.13376908 -30.59026413
v 135.28023660 -59.50962007 -33.76748040
v 129.37526405 66.51591510 -63.37850541
v -131.55834377 -151.59524977 -15.41712787
v -102.36914456 -124.54748154 -20.81344463
v -326.96613669 -102.65902430 -25.29279143
v 30.65492958 -68.18951666 -18.23673770
v -279.75019813 -115.31597376 -20.90581693
v 152.06162632 -9.01964121 -46.85264081
v -284.33653712 -132.03760982 -19.63303238
v 169.43430901 11.97993290 -50.37158355
v -370.35602331 -102.05560923 -41.17929563
v -102.35513747 -149.01362360 -14.89999052
v 148.30215275 38.36391121 -71.28102332
v -198.24789464 -112.82619089 -13.98709230
v -335.21786332 -124.08418953 -30.16103804
v 168.02632809 41.09865054 -60.11331826
v -96.28108144 -135.48205793 -20.69080994
v -66.04417413 -131.84170425 -5.06309327
v 146.86855674 36.38739511 -27.07700431
v 143.86621118 -73.41621816 -37.28463873
v -49.34277013 -136.31820679 -13.12873699
v -47.08016291 -131.64246082 -22.14539982
v 174.11169410 25.73633753 -66.06438011
v -290.39674997 -148.55472744 -22.93858863
v 125.52678585 -62.14974448 -32.39592165
v -191.19130075 -117.74016917 -12.47148961
v -312.10312247 -110.27906835 -22.83428796
v -39.26516697 -126.29874051 -22.51186594
v 181.73031509 22.57380821 -49.98341203
v -365.18913507 -138.68744671 -42.78872162
v 136.84552908 51.23055354 -79.83564585
v -274.99225736 -124.70339984 -17.91111939
v -324.75519180 -144.83241737 -33.49098563
v -240.16709626 -133.95555317 -23.34263176
v 120.29150128 11.11515239 -65.20015746
v -137.66475022 -103.65990549 -16.15311205
v 126.95738673 50.03781617 -73.41862470
v 145.41670680 45.14816776 -70.92242688
v 45.64528540 -105.27817160 -26.17084607
v 40.13704509 -73.44764471 -34.70624238
v 124.01185930 30.04315495 -23.53244089
v 30.16271070 -62.87586689 -19.17902380
v -155.82148731 -111.02543026 -12.43926492
v 145.14909685 -6.30081072 -48.44248667
v 52.68644914 -50.93898997 -21.06548473
v 125.16087294 -79.76575941 -37.30734438
v 110.73472351 -48.12635481 -29.28541787
v 96.36282921 -1.01802102 -46.65466398
v -388.27067614 -104.20226306 -41.66892916
v -161.71187162 -153.41879427 -21.08170651
v 142.20595360 17.14614965 -29.89154495
v -362.07661033 -119.67833340 -38.58474642
v 140.38126171 -0.92965394 -36.98894009
v -103.45783085 -99.06799346 -20.73752880
v 137.19061017 40.98258913 -27.84849331
v 76.36725903 -39.97294977 -43.58837381
v 143.17910373 -73.62806797 -37.81853989
v 74.56793636 -54.59541082 -25.61795339
v 164.46739435 10.22016257 -47.75584489
v -334.42220092 -133.33274424 -34.61263701
v -345.16540170 -97.63414413 -31.04813397
v 169.36072707 38.30720484 -66.19086862
v -108.72886330 -138.94380629 -5.81301842
v -59.09739435 -82.90172368 -20.83548903
v -343.78114343 -122.10936099 -33.83463249
v -152.52991021 -150.33239126 -21.96419239
v 114.60983753 22.26911671 -48.62793535
v 80.14308661 -15.24160895 -43.82179677
v 145.41897178 7.25967484 -51.85977370
v 171.69006169 43.41295362 -41.90870374
v 176.03029311 40.70130736 -52.73096263
v -209.26821232 -153.02810073 -21.94973826
v 135.58077812 48.54031280 -80.07156104
v -237.67094314 -144.40308511 -15.83142951
v -86.09595150 -95.12884170 -16.28260687
v 150.70319176 5.52481599 -51.37425661
v 113.97710443 26.73693374 -38.28629479
v 25.36072582 -112.62497306 -25.07075295
v -14.99979384 -98.72257710 -25.19659884
v 97.86785394 -68.16393882 -28.35798264
v -54.08103392 -136.08384132 -9.50647891
v -341.40369296 -125.06711483 -32.40507841
v -121.49863690 -151.44206583 -18.76097731
v 81.13970608 -25.25628917 -49.78869483
v 127.51394510 57.84253404 -45.90697587
v -271.49939537 -124.31839854 -17.39056036
v -189.83295560 -114.50500041 -12.94106245
v -17.98601821 -116.87105894 -6.61938777
v 131.61638379 -33.61504525 -34.34095159
v -52.66603827 -132.47987628 -21.79301716
v -238.81113529 -154.41042185 -18.38826388
v -342.51829982 -100.74774176 -29.36372720
v -31.13733605 -96.67736292 -12.75961101
v 28.44814770 -48.90254512 -25.81944130
v -330.90713620 -125.36606193 -29.22551148
v -207.69363642 -128.84077430 -23.51259999
v -199.35519993 -113.46746981 -14.46513925
v 45.86057365 -58.99873748 -42.46766493
v -345.35303712 -105.44124991 -32.19330683
v 142.42535830 -22.15940692 -40.97433761
v -266.06714725 -136.81711257 -24.39778484
v 38.27802092 -104.51454669 -30.47650680
v 166.77951813 41.25726223 -62.38558143
v 149.74735677 -1.46864855 -48.76619205
v -263.24257255 -117.75712669 -18.15097034
v 174.76731539 37.03421727 -39.94279727
v 181.04560673 21.40027285 -50.24658516
v -252.20808387 -147.67922461 -23.37953076
v 75.03176481 -55.18782139 -36.70082986
v -190.35989046 -137.80659437 -22.83143811
v -366.90393090 -103.85349393 -40.14265910
v 67.80149043 -96.07273340 -32.86728263
v -208.67885649 -123.67183715 -12.67970912
v 125.51034987 20.57036012 -66.75549597
v 177.44830251 35.19357368 -58.64284933
v 156.60859644 17.39250682 -63.87814134
v 116.26754701 17.84046367 -64.45477158
v 144.72974837 -37.78748587 -42.81941056
v -312.08959222 -139.23855126 -30.65104969
v 144.24231648 22.85812236 -66.46559387
v -146.92525566 -147.69122005 -22.02505805
v -319.49833035 -125.44286251 -26.27822198
v -177.70104110 -146.53500915 -12.16046978
v 140.77356458 47.74082825 -40.57030752
v 180.45571446 22.70647138 -48.31196740
v 134.65414941 49.59957674 -79.54610884
v 113.35416883 -26.33500844 -30.35484441
v 132.02786446 -60.05818769 -33.20500255
v 182.29526281 31.58614412 -47.85051197
v -251.06272101 -120.44902146 -16.47166163
v 135.14788449 68.03883612 -56.80404231
v 135.83727181 -76.83052868 -33.94330293
v 153.81453931 49.69160259 -57.54148960
v -371.90625072 -101.81002319 -41.54774547
v -159.19366479 -107.23032057 -13.90871033
v -114.84631151 -115.66898227 -20.83986625
v -315.66378474 -144.45486665 -31.49794415
v -281.42192960 -149.48663116 -25.54739639
v -21.10819332 -115.55664241 -6.07555546
v -60.38624793 -104.17003930 -11.66781783
v 85.28352529 -18.98813993 -50.58119446
v 153.86223793 50.72530732 -52.12218687
v -329.07894254 -143.59188080 -35.27949378
v 110.58422178 16.87869616 -25.72851069
v -289.19535875 -129.88173962 -20.61605081
v -26.38124116 -81.45885170 -28.90031226
v 152.90164948 -8.19369592 -47.13670164
v 120.60581148 -78.04326713 -37.14749217
v -43.36567596 -135.84870100 -17.95886271
v -150.76512098 -125.52240491 -22.33529463
v -321.02984190 -119.17125434 -25.34051985
v -18.63304526 -92.29644388 -13.40678707
v -332.58986473 -130.07657230 -29.02805246
v 127.69763172 39.43186626 -73.52808118
v 119.25972253 17.04006456 -66.63817167
v 63.10608238 -56.12562597 -40.67929089
v -36.50201112 -132.16164708 -13.16219475
v 129.43653762 63.06090206 -71.40750438
v 51.87563971 -68.43470037 -19.89313774
v 131.58485293 66.27804041 -67.90716946
v 140.39321244 61.14517897 -62.27366254
v -214.62488174 -113.66961896 -14.68016580
v -257.77849555 -124.83604252 -16.27532206
v -359.07691717 -138.73127103 -41.25472903
v 157.08056092 -2.02141469 -49.48743060
v 79.20864969 -18.72223057 -48.25780541
v 84.94921029 -10.93763858 -46.33168504
v 133.35943222 62.67230213 -71.90811634
v 132.96866417 57.69887194 -46.32949457
v -67.80143827 -110.38208753 -9.53029376
v -168.55944693 -153.92419696 -15.57067502
v 87.91644126 -88.34342659 -34.78413448
v 43.35569218 -53.11547965 -44.41877455
v 181.87242746 38.36087883 -51.17124319
v -120.84371597 -102.53744572 -14.75518104
v 183.03617835 40.88278860 -47.06416279
v 66.78934395 -94.60043162 -26.09406225
v -229.31022942 -155.93235195 -18.71350035
v 106.10166192 15.16342722 -28.08038890
v 176.28888786 21.45629004 -64.57751244
v 16.77598990 -58.59694257 -35.67866609
v 40.07174075 -44.86318305 -22.33177796
v -358.62123966 -129.68032062 -40.37744179
v -54.98120934 -113.23126405 -22.52288349
v -49.01574925 -125.92604756 -4.55134502
v 128.18728387 61.11648306 -72.14946300
v 140.31212032 -41.65496305 -44.40360516
v 77.82587409 -78.97492498 -35.72015837
v 71.18682563 -42.20800102 -43.56776178
v 149.53978360 26.24426037 -30.02182208
v 127.95107067 60.96112728 -55.57698011
v -190.94106555 -117.32054502 -20.86341009
v -173.98059368 -136.80088520 -22.55900390
v 138.73572648 53.60148847 -73.42639565
v 134.14053619 58.38181823 -75.46881586
v -355.84837198 -134.83327627 -38.33036870
v 173.89610410 12.71844283 -52.32338980
v 66.82170928 -23.83599803 -24.17661995
v 77.86429673 -55.36926165 -26.05325170
v 159.15781260 46.00484297 -43.86635497
v 138.11008632 -61.81802601 -39.37332332
v 121.34712189 17.43981801 -67.32791662
v -173.09965193 -139.43876326 -22.60841988
v 139.06180859 -11.78832818 -46.79984972
v -203.56915891 -127.93855369 -23.63520674
v 144.59440112 -41.80342332 -41.42585024
v -337.39233017 -136.24207675 -36.58957779
v 114.52670395 -77.59146392 -37.76082024
v 119.65730786 45.88013515 -38.04202378
v -267.11818576 -128.96987796 -23.30095321
v 133.43437016 60.15342474 -49.58328977
v 136.32392883 27.89586037 -24.00563471
v -35.62881798 -103.45698148 -9.76893120
v 31.57182410 -72.73572683 -35.31133011
v -82.40277320 -95.95372528 -15.17214160
v 84.14421976 -9.28838179 -26.56581812
v 124.04429168 55.78093976 -44.30979490
v 110.82723737 -27.24507637 -30.09524010
v 170.12879252 46.01690918 -43.70657727
v -83.44025910 -94.32037175 -16.50491916
v -58.52226913 -137.42817938 -9.81462467
v -14.96765483 -91.62233770 -13.17516528
v -343.83895993 -112.94236034 -32.69695118
v 176.83330178 31.10925667 -63.68846446
v -329.08973098 -145.75445652 -33.54186937
v 100.23070127 -26.94120817 -28.09345722
v 37.10401803 -77.31243968 -16.24936983
v 133.62155855 25.05422384 -65.55575877
v 143.02641153 -47.69913107 -40.63124210
v 107.50278085 -23.84596132 -47.21278325
v 86.71556413 -25.58384836 -49.45665225
v -230.73306680 -143.27827096 -23.12267013
v 107.23011196 -5.31718601 -56.42527342
v -347.91916609 -101.53350234 -32.61647746
v -222.21761942 -156.94971383 -18.77718233
v 58.41908604 -89.76797014 -18.82156357
v 137.45710254 -66.38258696 -39.26136345
v -201.90502703 -157.29174018 -19.55435984
v -145.57749033 -139.05599713 -22.11891115
v 141.81326330 19.80632916 -60.20364538
v 56.67619780 -57.92220309 -21.69286832
v -344.94075179 -98.85815531 -30.51042557
v 144.44872737 -61.19770184 -36.85360029
v 89.17804062 -8.42893496 -22.82497846
v 120.80791593 -80.34715056 -36.96887568
v -316.16324186 -122.94653803 -25.58251470
v 118.44688654 34.99689326 -39.82652351
v 144.91383731 -36.60411388 -42.84309223
v 115.15166610 -73.95489514 -37.27360815
v -44.39593107 -79.14138585 -20.97646333
v 141.81740582 30.61772510 -71.90584391
v 142.98766851 -34.24745053 -45.05871981
v 138.08734715 43.29755902 -32.11949766
v 150.30895174 42.46916622 -66.34356827
v 180.62530458 20.66066861 -50.63956603
v -95.27497739 -141.78825915 -5.90368779
v 24.73092638 -90.94610065 -12.37869449
v 157.73242712 2.37535383 -52.55839974
v 128.32310796 18.49779300 -64.20348585
v -54.81486768 -88.00973743 -16.37489535
v 78.54968309 -16.44249633 -44.26575825
v -157.60673583 -135.12893021 -21.89743705
v -271.37979865 -114.70928043 -20.43517306
v -104.56556082 -149.61604774 -15.62322490
v 130.48370183 66.66967273 -67.00810790
v 131.79905713 18.91812868 -60.95378473
v -167.72468388 -153.74150872 -21.02437243
v 171.35119438 37.23027557 -39.92858157
v -342.04789996 -115.63171446 -31.09336458
v -332.38917589 -123.22721630 -30.73101677
v 153.94918621 45.04621401 -61.60351261
v 150.46034753 -0.02333106 -48.91169444
v -215.64157307 -133.42745602 -23.09469879
v -150.76665580 -152.55789459 -21.36238664
v 136.73390448 66.09097868 -53.42243239
v -77.65372097 -111.44658178 -10.14698204
v 54.94331941 -99.89441186 -23.89234491
v 142.02474058 -34.61731225 -40.67304358
v 88.19699287 -41.33916274 -27.69415639
v 131.31727278 -3.57562257 -32.93701261
v 123.90641868 8.71130917 -63.04074079
v -5.49436500 -95.39799392 -26.37506649
v 71.33959234 -93.52508187 -35.31518951
v 129.11292911 62.31952831 -50.39592832
v -297.48991132 -132.60965049 -21.74419165
v -173.65780473 -112.59121448 -17.73472317
v 49.93413389 -64.49425220 -38.62024844
v -3.50444950 -123.33651632 -20.90332657
v -5.21072233 -117.20212549 -8.71563982
v -264.38736916 -122.91795015 -17.13161357
v -193.39695573 -156.72180057 -16.82573184
v -149.06145632 -108.87378454 -13.06338515
v 105.48505187 -67.98056513 -37.89316863
v 83.68434757 -42.96217859 -26.69812180
v -236.69882119 -154.25652266 -18.12840998
v -325.95229149 -124.82631952 -27.54890732
v 140.80552757 -68.08885187 -39.26116228
v -107.61488974 -100.88310391 -14.84028436
v -250.08338690 -120.41202933 -20.74056305
v 58.93919617 -98.16268086 -24.94193800
v 123.49005789 -32.05877915 -44.70195621
v 142.59269834 49.50596765 -76.35021210
v 29.97537330 -92.64472872 -12.48326153
v -208.27049017 -149.20528233 -22.33540639
v 144.51228082 -41.56347364 -42.32246056
v 134.32012498 64.01991099 -69.74390894
v 114.42346126 33.38749707 -28.58198434
v -235.64194143 -156.75355494 -19.23620887
v -104.13291305 -100.39450973 -14.88059480
v 49.79313910 -76.38390362 -32.53278136
v -224.64174032 -127.40601599 -23.58517610
v -100.93964636 -149.19184148 -18.04612763
v -237.65395582 -148.56727421 -17.00552925
v -358.77177119 -134.74999368 -39.32289407
v -49.23078045 -136.41463220 -19.62558739
v 100.56105256 -10.00555791 -24.24913831
v -142.96723902 -107.04284161 -13.43336608
v 130.40547073 -10.14726050 -47.60811105
v 134.62436199 -43.54169965 -42.63357073
v -147.70287275 -109.99652743 -20.24430595
v 177.85730958 38.65076229 -39.88787159
v -29.90817279 -128.78537178 -21.98044024
v -50.42839050 -107.56596923 -8.79462436
v -304.73178625 -148.48111570 -29.42627855
v -343.74144673 -127.08316743 -33.61459449
v 143.01471412 -50.76909438 -38.54617104
v 113.70509118 -27.93380059 -44.91284490
v 143.08950305 22.83453569 -66.10510498
v 126.92326307 61.21335179 -52.28834972
v 128.50929797 -57.61115998 -32.67350420
v 127.70445645 -15.87352157 -33.36078674
v 151.11121535 35.33870727 -69.07551736
v 64.02412057 -89.23046291 -35.38248688
v -359.72756147 -128.86330485 -38.46056387
v -359.31986570 -134.88535583 -41.38729721
v -31.05063923 -108.45847428 -23.41599390
v 153.31254900 -5.88513725 -47.53196239
v 32.77054057 -51.73250288 -41.23824835
v -104.86071557 -102.91931033 -21.73306420
v 156.23301268 15.57401940 -61.77386269
v -266.43639803 -120.92737108 -17.80935377
v 111.50436103 7.83406012 -25.10820888
v -356.00155592 -138.50270212 -39.96403143
v -377.45061517 -117.63085425 -43.04924607
v -283.39168429 -119.79895085 -22.66161516
v 154.81394529 -1.14012265 -46.65264860
v -65.80045074 -91.18846059 -15.77077433
v 100.23325682 2.97433208 -33.95037726
v -152.66466141 -138.40296865 -22.10488729
v -318.14816594 -124.45028871 -26.09510906
v -130.45111299 -104.46444154 -18.60848814
v 128.94800305 -66.03495777 -32.92754665
v 124.57618117 -80.55766672 -35.26721895
v 123.03831428 47.00779542 -48.46704751
v -139.77067173 -150.04138649 -12.88393326
v -154.99900281 -109.43196714 -12.87674997
v 167.29712486 35.94166413 -39.12283853
v 133.90660286 27.29122713 -22.65906893
v 124.92872030 17.68917590 -66.66811556
v -99.43634272 -97.28355706 -21.10704407
v 139.55162466 7.50593748 -32.65434131
v 111.21394485 15.36370255 -39.58328068
v -359.85097289 -100.10339320 -37.75856644
v -110.89625955 -134.99802351 -4.97578736
v 28.03931199 -103.79020870 -29.92537059
v -204.97588813 -155.05881608 -21.11844160
v 153.69832516 44.37240586 -37.91468590
v -303.80252004 -148.93531799 -26.84383094
v -144.29111779 -107.29824752 -13.38431612
v -194.21571493 -155.97972274 -20.47283947
v -313.31411004 -107.88562149 -22.67740108
v 5.74064953 -119.37227100 -16.81615040
v 86.29279584 -31.74899891 -45.65702751
v 158.52749348 -0.21829976 -48.38438332
v -198.35753739 -138.92433047 -12.05075067
v 135.95958054 -7.91910104 -47.51392454
v -107.90579766 -147.21205831 -11.49850711
v -6.77558174 -102.39295661 -25.33300966
v 84.87541974 -8.60775448 -24.26204458
v 11.72353979 -56.26844615 -26.18329041
v 111.46666855 23.50668423 -28.65306474
v -208.85208249 -120.92718482 -22.36440033
v 13.96541391 -63.43068928 -20.17094940
v -167.56266356 -155.22642434 -16.87125303
v -22.71743119 -109.92716253 -6.30446710
v 130.47067821 28.63587253 -69.72231716
v 96.74907476 -64.59629536 -36.69144958
v -266.02423191 -149.97105300 -19.73323710
v -56.92648143 -139.09210265 -16.58795401
v -260.39645076 -154.01501954 -20.50895616
v 67.69795716 -65.74014574 -35.25269032
v -207.36134052 -115.87157100 -13.53581622
v 130.47073781 14.68545292 -26.12550557
v 177.74799466 32.13035688 -41.88748449
v -6.99395034 -121.34540081 -11.61580719
v -65.60235471 -140.84224403 -14.27970361
v -131.70787692 -122.26431817 -20.95043659
v -95.56905925 -148.10502529 -17.73877442
v -151.09840035 -126.09788775 -9.85387061
v 120.84977329 47.95428365 -36.72648594
v 131.26289845 64.31955099 -52.23930255
v -363.99286985 -102.77757049 -39.21484575
v -139.16571438 -146.27532661 -10.22440474
v 90.55058658 -76.31435245 -27.61274204
v -231.47824407 -154.80193496 -18.48177426
v 147.12421596 -13.16263061 -44.13142800
v -124.70909953 -121.49430811 -8.50583240
v -7.81985559 -65.74120373 -24.83075298
v -34.71762314 -85.20467579 -28.14495005
v 120.88365108 -18.37048307 -31.69681132
v 129.84272838 58.54584277 -75.02055913
v 129.85529006 51.40601471 -75.99432766
v -186.89322472 -121.39110267 -23.14738929
v 132.01652467 -63.28024715 -39.23190385
v 174.92154241 44.28926483 -42.32833162
v 124.16081131 -21.33522928 -47.65436798
v -359.43999887 -122.79167771 -39.43199664
v -94.84771639 -97.58128226 -15.40347468
v 120.39814889 -23.36893231 -46.67465389
v 14.69484717 -57.34620988 -30.13495542
v -200.64353943 -113.42965811 -14.34936002
v 147.45435119 42.38762707 -34.50266644
v -240.36806822 -137.57845759 -23.45648222
v 147.15386927 3.51987150 -50.49918592
v 128.51653993 21.00249194 -65.21833688
v -355.89763522 -104.58166897 -36.39332578
v 121.12233788 -32.04881027 -44.54077035
v 3.07426811 -94.76434439 -10.53688955
v 166.29612446 39.15328905 -68.00358742
v 146.09421790 36.68941557 -26.93609335
v -340.62871337 -144.80619133 -35.62381119
v -260.52606106 -137.26882637 -16.76373370
v 144.56138015 18.71215925 -30.91043606
v 42.22443700 -41.89664871 -23.09051529
v 42.87147149 -61.15987524 -41.84683412
v 129.58621979 63.40257823 -51.46786943
v -292.20506549 -124.74884838 -24.71377328
v 95.72302550 -58.25464055 -27.99155749
v -231.46466911 -153.90011668 -23.03986810
v 138.00086081 42.77711362 -30.81670962
v 14.94767424 -60.06569043 -36.09736636
v -328.32998037 -137.32136786 -28.99526060
v -55.96988648 -94.98800337 -25.69347806
v 147.99350500 48.15211892 -42.29971021
v 127.32177973 59.71396714 -54.51643467
v 176.73197389 41.69055447 -50.34343526
v -272.36154675 -121.50125206 -18.04257743
v 135.74489951 59.83714387 -50.65167695
v -350.93533993 -126.74762309 -37.79059276
v -149.55502748 -119.15719509 -11.00346912
v -72.96455652 -91.38058871 -15.85495099
v -216.88657999 -137.16897368 -22.98860624
v 152.62299776 2.35546287 -49.00410771
v -361.57831550 -109.13372785 -38.43976185
v -264.84185457 -132.08849728 -23.74674939
v -10.88526286 -117.57993698 -7.91696087
v 51.10411346 -65.39286673 -20.71220800
v 62.37026304 -95.58117390 -24.59081262
v 130.23035228 26.69383213 -67.71685183
v 80.35412431 -39.26305845 -43.47235337
v -33.56016055 -116.08128995 -5.34427725
v -136.78798079 -110.35238951 -20.60786076
v 35.73874384 -55.19773066 -20.82232013
v 141.96459949 -56.74406886 -38.20336983
v -171.43878341 -154.61963415 -20.63075267
v -217.86886454 -154.54389155 -16.73522964
v 90.24032205 -9.14473087 -22.63762988
v -48.50596562 -118.42359602 -4.89581516
v 104.77689654 13.83984834 -28.92480977
v -386.11274958 -111.42547429 -43.28389838
v 138.16107810 23.22738059 -63.50377202
v -211.08531952 -157.06866980 -17.60515757
v 150.84752440 37.38386184 -68.79696995
v 151.24845505 31.41350299 -28.68403867
v 147.26255834 41.40668735 -32.46418014
v -308.88819695 -144.41511035 -30.32189421
v 107.95079917 -6.57216087 -55.99283054
v 78.51031423 -79.24462110 -24.28114228
v 130.53388894 37.49107569 -24.06994253
v 130.62246144 60.34084037 -74.63806123
v 25.27592145 -110.63212156 -15.70960879
v -143.42424273 -149.98421073 -21.83803916
v 158.53574872 31.88649565 -69.95943189
v -358.26012492 -111.38337106 -37.43248433
v 73.66751134 -94.40357238 -31.37031570
v -101.12585872 -97.68013656 -20.78705467
v -23.93505722 -91.76024050 -13.56438175
v 128.50779295 61.19435653 -49.40076172
v -356.43604398 -102.81950980 -36.39234230
v 139.81543481 -45.45826092 -38.03325072
v 177.87259817 32.99068287 -58.87426063
v -180.71919680 -110.32309383 -13.68259918
v 126.67246163 23.76137860 -66.57890975
v 7.91260879 -117.66894907 -14.30039480
v -251.05944276 -155.33085167 -20.14260739
v -122.46157974 -102.22789645 -15.18778689
v 162.06775606 28.92467007 -69.73508745
v -10.13612002 -80.76998591 -30.90657853
v -97.03694284 -98.00181538 -15.55302925
v 122.14736640 -23.16854335 -32.10386634
v -5.77959931 -65.20235538 -24.73037131
v -79.55762744 -140.22023976 -7.83720613
v 136.19039953 47.57199436 -80.25811613
v -369.11913753 -136.89962029 -43.07917878
v 126.54489279 60.80627069 -51.20432377
v -199.26875830 -114.33804780 -13.59088067
v 161.67713702 32.90582448 -70.89988142
v 162.97060251 5.59921656 -49.22261089
v 143.19853485 54.79410291 -69.38105077
v 15.08373767 -61.22985482 -37.15369850
v 20.81855945 -52.97181383 -24.77015555
v 160.76171398 32.55178779 -34.69214216
v -186.54909730 -117.70369112 -12.00022269
v 123.63453954 -2.24368554 -53.84773016
v -120.60124427 -145.76241374 -8.95455666
v 132.89052248 -73.94111156 -37.98032552
v 112.35300452 -39.69989717 -41.34415463
v 148.13727140 57.11033195 -53.42913046
v -109.73338038 -103.62803191 -21.27413638
v -231.68048263 -113.96005005 -16.38048515
v -323.27306271 -127.53102183 -28.96059491
v -237.23399639 -137.12337613 -14.76452034
v 171.41069472 10.94034500 -56.84668198
v 154.88725901 6.50034891 -43.51138696
v 38.61265630 -44.66198757 -22.66398072
v 129.04091179 27.29428373 -68.33846867
v -380.08168340 -113.58980834 -41.71291739
v 53.75781283 -45.22057995 -46.08111084
v -248.62861633 -147.55740762 -17.44983904
v 172.94874787 35.96742824 -62.35047057
v 137.50526309 66.37097895 -63.08259070
v -384.14746523 -101.64633393 -42.74010286
v 142.28838682 -43.16218570 -43.53760183
v 95.21366656 -3.70514928 -52.02769116
v -29.35291454 -93.42947602 -13.39861006
v 128.50275636 62.35637143 -56.53267354
v 182.66607821 33.08117390 -52.82166228
v -116.90112948 -150.39260685 -14.88933805
v 139.65384662 18.99930649 -59.10039321
v -79.35498655 -143.72023940 -18.64398643
v 178.26572061 40.61528295 -40.10010511
v 7.26491679 -101.48750246 -8.63442570
v -41.77847505 -78.65425199 -20.98108269
v 147.98144996 40.16937315 -70.04442066
v -113.13231289 -149.62980151 -14.14578501
v -14.07500729 -68.77621263 -23.59628864
v 41.99008271 -61.61399931 -19.91716214
v -92.05301106 -147.53642678 -16.18931256
v -207.72606134 -154.78083491 -15.95307887
v -277.44919062 -152.50954032 -21.80049755
v -31.48490191 -73.83011281 -23.78374152
v 156.09203279 39.96913880 -64.36099112
v 145.79243958 43.01113263 -74.79471713
v -269.05018091 -114.11768943 -20.05898766
v -202.58231461 -123.78525734 -23.24647084
v -21.61855064 -128.81328166 -16.02817699
v -76.92644000 -89.60537612 -18.25779676
v 92.31819957 -10.36850456 -51.82832852
v 157.75336325 47.26720974 -45.53281143
v -8.72355793 -97.63494134 -25.78689344
v 157.45703876 0.92575455 -47.14159667
v 123.96606803 49.24220592 -34.89143029
v -84.70962197 -141.02795720 -7.32158311
v -18.18854921 -120.45106292 -7.32326414
v 28.14402245 -54.92735654 -21.58615924
v 132.12621212 41.53592512 -26.93545260
v 161.69527173 16.34506881 -64.66571987
v -96.83745354 -102.63108462 -22.41373248
v 134.24450159 68.16126406 -64.07710165
v 132.42268562 7.05374638 -53.27001959
v -266.49096608 -120.00076473 -21.57052606
v 67.49425828 -45.82189769 -23.13595638
v -224.90942478 -154.42085266 -22.69931696
v -112.81865090 -145.84057033 -8.70323740
v 82.36128092 -76.45502687 -25.21968074
v -224.50853884 -119.30947006 -20.41071281
v -31.51558340 -100.23509711 -11.37179602
v 163.80238533 10.75363159 -59.63105708
v 116.68898910 22.33235165 -25.98374896
v 125.48620999 55.76315150 -58.72390047
v 117.43739992 24.52520467 -63.96720558
v 33.10004249 -88.43982220 -13.00968789
v -156.79074824 -133.83784890 -9.77820903
v 154.33524549 -0.27581639 -48.73456806
v -323.47956300 -125.32940507 -27.10255794
v -282.08348155 -131.82066381 -25.35125241
v -9.42415651 -86.18643135 -29.11391295
v 19.57590133 -53.62720042 -24.50621314
v 29.62804772 -52.20545456 -34.38502178
v -200.33729076 -156.34368360 -20.37020773
v 152.13856101 51.79516971 -57.80368298
v -50.05218834 -121.89657241 -21.91698737
v 167.84274578 35.87998450 -69.00258362
v -61.03029475 -138.53761554 -11.56874187
v -31.07415140 -84.35315639 -28.39748748
v 139.70211148 17.06772484 -57.60191008
v -134.75562632 -114.00943249 -21.07487991
v -87.79120445 -103.65934670 -22.86529727
v 112.15225607 17.88974367 -60.43757126
v 123.14286828 23.25911075 -66.70881063
v 180.62087893 25.78773350 -58.93660709
v -36.06162220 -106.18734360 -23.64622056
v 101.51433200 -5.01043536 -55.18971384
v -80.10081202 -137.77665794 -20.10599524
v 173.67008328 30.89604713 -41.19625315
v 162.66286373 5.46190282 -55.06389216
v 142.29327440 -19.71866935 -45.05535215
v -107.30094463 -149.44404364 -14.70533758
v 156.50038421 44.34867576 -40.32752663
v 109.22984779 -1.71557930 -57.95348063
v 90.03275633 -64.09775466 -26.71869472
v -218.81675720 -125.15556812 -12.97379285
v -65.88758528 -136.53200865 -6.69615250
v 156.84951842 39.01929036 -66.53165817
v 88.07592839 -7.93004595 -30.70228733
v -2.09970656 -121.14871293 -23.74096401
v -103.02505642 -148.64167571 -19.39708181
v -212.09445596 -138.27531040 -12.85742875
v 171.47208750 19.24953610 -64.49445337
v 78.72769237 -41.14256799 -42.66485199
v -142.09976792 -153.02355587 -20.10110579
v 180.03511429 19.15083081 -58.96991491
v 140.18258452 60.90567634 -52.38299817
v 109.22212154 -24.11377802 -29.49534915
v -38.79390284 -84.08441395 -16.84319042
v 125.57868659 -14.34060838 -48.46508801
v -361.12758517 -137.67917454 -41.39146209
v 26.84289031 -108.56358707 -29.04861420
v 176.45595968 38.33901510 -39.75701332
v -382.25036860 -110.71404815 -43.05687547
v -89.67626840 -119.39378828 -7.37627503
v 162.99229860 14.48439807 -63.89739364
v -340.98157287 -142.88511872 -35.11920571
v -375.28178096 -121.55026197 -41.63751379
v 153.23463082 43.97680610 -62.98369914
v 92.19330549 -71.39816135 -27.40907669
v -369.31657791 -105.13567179 -40.90573266
v -240.02647400 -143.97644997 -15.85979573
v -63.98420781 -136.70831919 -7.39517808
v -94.25798059 -118.04162711 -8.35488178
v -168.88946295 -129.27334011 -22.85922132
v -377.03821063 -127.26670504 -43.16321015
v 115.28124660 5.49169304 -25.77225678
v -354.09167409 -107.29725659 -35.69673002
v 144.22504604 20.91360837 -61.36789173
v -79.43520695 -117.27189273 -7.57714501
v -304.64679003 -112.82495409 -25.20399913
v -18.66391674 -92.36299992 -26.61876194
v 66.35495275 -36.79177910 -47.71968722
v -29.62369099 -101.63076967 -10.17947681
v 155.51725030 41.19950160 -63.65600228
v -234.23735797 -126.73285604 -23.42123352
v 91.13966674 -4.22087358 -23.60340208
v -107.49113560 -144.36872303 -8.39751679
v 81.40751719 -15.35114739 -47.89296165
v -32.60274976 -75.78659803 -27.23626420
v 42.63325408 -53.10620740 -20.57343908
v -349.83778000 -109.00753736 -33.70778263
v 164.88154233 38.89204189 -68.93918663
v 120.40828168 35.54410487 -65.92039019
v -161.11513972 -110.17256975 -17.78932847
v -112.06513643 -130.76877594 -20.22201009
v 135.47119498 5.33641828 -51.70723796
v 130.05162776 56.50521070 -75.75988024
v -322.04514742 -96.83350474 -24.61040765
v -213.58105540 -139.94441926 -23.03415909
v 29.92921695 -107.67942667 -14.81767930
v 50.99013820 -35.69099680 -27.17096172
v 72.45950401 -92.25363284 -36.03668138
v 151.34233236 20.22438869 -61.40525267
v -326.81366801 -145.61684430 -33.53870660
v 62.29278818 -40.58988765 -22.03678340
v 59.60109085 -45.45899108 -46.09536007
v -111.23990268 -138.75931501 -5.85541874
v 3.78111331 -109.63659734 -26.13164485
v -297.44645953 -141.35748148 -22.83420414
v 173.79795015 14.61494435 -50.74417591
v -300.34548044 -109.90709066 -21.51243947
v 126.34247541 48.10575768 -73.29580933
v 154.74940836 26.31279454 -33.85013342
v 181.78075552 39.50531781 -42.35555604
v 81.54617250 -21.06279694 -49.69273880
v 156.87997639 37.00908273 -33.23508799
v -32.65626356 -121.39882147 -22.86479436
v -364.49757218 -109.13418978 -39.33863342
v -150.98507702 -152.50097215 -15.47811646
v -343.94618869 -96.12651169 -30.46245500
v 145.14353871 59.27298963 -53.36459726
v 143.99644732 27.29602717 -25.59129894
v 168.40417683 39.12777826 -66.41525030
v 67.16476381 -36.48953140 -47.80988768
v -116.60160124 -105.40590435 -20.54755576
v 142.75905490 17.91924797 -59.29975957
v 150.61831474 54.54679579 -53.24348807
v 80.60300350 -61.95031852 -25.19478090
v -206.57546818 -118.58717352 -20.66584863
v -147.88670838 -139.68752325 -22.18350768
v -107.82375932 -148.62965047 -20.14416456
v -11.88864559 -114.88841474 -7.00247847
v 122.75148928 27.63702720 -67.39410758
v 99.21138734 -1.49015710 -22.60526270
v 145.60347795 16.36257954 -58.75290558
v 29.09773402 -56.28027767 -41.26734659
v -129.64616716 -126.87627971 -7.84501247
v -167.20990837 -151.13534033 -13.97226378
v -282.88298845 -125.35347044 -19.27960850
v 82.21710473 -37.03375906 -25.12421273
v 30.71427345 -108.61034691 -16.31690376
v -124.59506840 -130.89323044 -6.50903070
v -159.53382850 -140.82375169 -22.67724834
v 137.68620789 54.47699502 -73.73131812
v 120.62973529 -38.51833940 -42.92206094
v 130.55750728 25.84763803 -66.99154526
v 53.17520350 -96.03321552 -33.88791159
v 3.11004254 -115.31058699 -10.59418917
v 102.88164765 7.55425682 -49.17520657
v 136.72682643 41.21078923 -78.42776179
v 103.76912355 -82.24243671 -35.25388613
v 75.47611743 -63.77668679 -24.04546179
v 54.03663591 -93.98558736 -34.15132314
v 137.24501431 -55.08639291 -40.95232487
v 136.37018204 -25.15174821 -37.10256517
v 182.24585056 22.85227366 -51.14515498
v 140.70318639 52.33496055 -71.98160887
v 14.80441913 -111.58325523 -11.43614389
v -17.20415801 -89.19848502 -13.89410812
v 95.54787725 -20.19916289 -49.81579632
v -89.71560001 -95.14939785 -22.28483558
v 131.04318082 -22.18619548 -34.90586579
v 140.24500549 -43.30986366 -43.97475347
v 182.20110238 24.47303943 -48.92872274
v 12.65058666 -112.07008362 -11.17472630
v 167.86958277 41.58794880 -59.14572254
v -343.29205751 -145.05930245 -38.24818879
v 53.16751450 -43.16559806 -46.27523571
v 130.28022647 52.16281116 -41.38618335
v 98.65967929 6.55066269 -27.32230909
v 61.78531423 -78.01894099 -33.98368880
v 97.12180495 -37.31436282 -41.11359641
v 179.48642373 43.82714257 -47.56103083
v 135.91605425 41.93435237 -29.07201461
v -189.21487033 -154.90154922 -21.10470831
v -238.41457069 -142.34599471 -15.48493002
v 150.08397400 23.11778441 -32.96321630
v 136.24154031 67.59531051 -54.54969034
v 113.01609129 23.53386022 -38.75538707
v 140.37877321 -60.39669365 -38.74283284
v -170.42174935 -153.60540152 -15.42230789
v -156.48011863 -116.39940739 -22.08043262
v -236.66100204 -118.55315417 -15.24304878
v 170.55471241 33.38874876 -39.92971405
v 18.29525456 -56.56246841 -31.36836737
v -141.64410532 -105.97415268 -13.82914651
v 143.43750477 38.96011412 -27.42715180
v -144.56167817 -152.43883431 -20.87589540
v 139.08329606 61.49675325 -65.66264480
v 111.94448918 14.70112707 -24.38336797
v 100.23818165 3.72550474 -23.26514199
v 88.68875355 -20.17739415 -51.13957450
v -59.15924162 -92.07225591 -15.23513719
v -183.85705352 -153.76424789 -15.10306541
v -54.62319404 -87.47143298 -26.61593817
v -341.14721417 -116.74141139 -30.81691824
v 158.31956267 22.18823135 -37.88620606
v 165.95010459 30.35590984 -39.58214447
v 115.22548646 30.52167594 -55.41260540
v 19.30252276 -59.07683820 -38.13724592
v 97.68188000 -81.68590814 -31.48645908
v 136.31452620 67.34800339 -63.67187947
v 87.79027313 -63.53453547 -35.48707813
v 9.29700118 -93.00540388 -27.44004503
v -383.82110000 -115.87347835 -43.68413612
v -85.29311419 -134.30030644 -4.19060653
v -13.27146683 -118.98553371 -24.35302176
v 129.63068485 54.00376767 -75.55299997
v 80.76102287 -16.62584580 -48.24429005
v -241.91184342 -156.26455843 -19.81830411
v -206.46330714 -125.71989000 -23.52760918
v -263.13248277 -151.52978897 -20.03182843
v 176.65447295 35.14276817 -60.34750864
v -291.53725505 -125.75668097 -21.33478224
v -69.76390630 -135.34481823 -5.63084614
v 84.27326381 -11.88194565 -44.27563772
v 25.19239672 -113.01385611 -21.50867321
v 124.38332289 56.89454824 -45.88969052
v 145.92939615 57.69490451 -51.54172331
v -71.96460664 -108.80038887 -10.64140256
v -289.66063261 -126.32596493 -21.00229450
v 62.36231700 -70.55300474 -20.75579949
v 112.53746599 4.47608158 -25.42039379
v 146.90406621 -67.96875596 -34.69833359
v 148.22979271 41.08317569 -68.81635636
v 181.06617033 19.83060874 -57.07044899
v 162.32919693 33.10874850 -35.61689705
v 0.50553883 -119.36192214 -12.80631125
v -78.41756195 -90.45071155 -17.70189591
v -33.66766870 -116.00576341 -22.82342315
v -232.55598545 -158.13900530 -20.52099817
v -76.04277134 -124.01828915 -20.64639144
v 162.82992065 37.21667081 -37.48119622
v -159.82757509 -112.92833835 -20.66065744
v 130.11710346 3.94215342 -50.68990961
v -357.95605183 -129.58167493 -37.93165088
v 79.31855321 -25.77088401 -49.63264987
v -209.64209735 -137.47799397 -12.71982212
v -87.93926239 -123.84644896 -5.18034911
v 47.83225060 -75.05632937 -33.00167993
v -254.80040908 -117.49839783 -17.46249013
v -65.88760763 -139.70229030 -12.05279585
v 142.88903773 -48.68412763 -40.28198868
v -61.34560704 -83.44361186 -20.91330662
v 64.06475604 -37.05139831 -47.46150225
v -100.43983161 -115.00521749 -21.30908892
v 90.03130347 -17.46911928 -23.00481498
v 25.75010806 -89.17921036 -28.62909809
v -4.10410203 -66.47781283 -31.65309504
v 112.16592044 22.50769921 -27.30333805
v -61.78694591 -140.09080827 -14.88026325
v 109.96095836 -16.81781746 -29.00716662
v 144.70167458 9.12082754 -53.12352255
v 152.39547193 5.47159510 -42.46705398
v 168.73265803 31.67982399 -68.24855506
v 127.20613182 28.21813524 -68.97948682
v 113.79425973 17.56433770 -24.63423647
v 156.61279857 43.20401326 -61.41919270
v -106.67181015 -117.68961698 -21.20810375
v 118.86288226 -81.74407482 -36.59216687
v -15.76713845 -72.76500762 -30.79593182
v 126.54948235 -19.14703660 -33.20220113
v -163.50701451 -153.32639217 -15.16943611
v 64.78271633 -32.27841109 -46.76870257
v -275.87303519 -116.65268242 -21.04508504
v -251.76396966 -122.71144986 -16.10407420
v -290.38643837 -136.14284992 -20.89242078
v 131.90259039 -77.90525258 -34.12241861
v 179.97254431 38.84546086 -53.08683962
v -128.38231027 -152.25961804 -18.07035692
v 148.12701941 42.19011590 -68.29283386
v -16.27186500 -85.61267704 -28.67786027
v 55.49354106 -36.17497534 -21.76767029
v -207.01512694 -119.53422427 -21.53137326
v -179.77082729 -119.92747337 -11.83789317
v -126.54209137 -143.54459941 -21.61856182
v 160.94852984 4.38722642 -48.30229282
v 50.18978938 -45.21028697 -21.27022855
v -329.39910889 -144.52871680 -35.19324958
v -137.40858436 -149.24131334 -12.47568149
v -232.02818632 -111.20418459 -16.87774062
v -4.48052818 -123.75082076 -18.03657226
v 146.75061405 46.05703056 -68.24604422
v 133.02180171 -9.89559386 -47.49218747
v 60.70321053 -31.63579106 -42.35526547
v 143.82824302 -74.50746000 -36.55282408
v 137.00598478 11.91714499 -54.98186499
v 120.69243938 19.76066642 -67.11053848
v 11.20508276 -74.85477626 -16.50711894
v -40.95371440 -135.06568968 -16.43521525
v 105.20317405 -60.84464490 -29.02973816
v -61.10113114 -122.81143665 -21.46046609
v -110.49226671 -126.12560391 -20.32831311
v 123.81284684 16.81363583 -66.96484983
v 132.73517787 -72.23393023 -33.26207772
v 96.94559872 0.99811540 -23.35536107
v -222.49665856 -150.92553198 -16.63948596
v 12.68519182 -116.79875106 -24.06147867
v 42.45295376 -106.12326860 -22.78991975
v 163.17671537 45.74408755 -46.15274444
v -222.61713445 -127.05041468 -23.48084003
v 94.00175512 -56.83317780 -36.58654541
v -341.45420790 -95.24025768 -29.42989767
v 123.77462536 -81.99442923 -36.01515666
v -272.72313833 -130.96293807 -24.06236529
v 104.56687957 11.06652338 -32.68327937
v 139.47783411 -35.80879793 -45.64663395
v -372.81686068 -125.84656477 -42.16321930
v -30.49902990 -93.52945536 -25.76872893
v 178.19853127 28.17368694 -63.22278827
v 181.75765872 21.74675465 -52.25469917
v 94.80106086 -1.91557012 -32.47160465
v -211.44923568 -112.10990697 -14.80388176
v 142.63300598 -24.82371219 -45.62433809
v 136.64135337 -36.69216111 -44.98593137
v 24.52773601 -51.36709288 -26.92666650
v -64.88652527 -88.63092959 -25.03961325
v 177.91627347 36.20627895 -57.69601092
v -47.59843647 -128.95679474 -5.51849836
v 112.64111102 -22.48336375 -47.09636793
v -169.96413469 -120.01058459 -11.53995842
v 36.59193218 -101.06190294 -14.51450493
v 107.05578327 16.98730886 -29.91937846
v 123.25425446 48.40990156 -57.25227296
v 146.69549465 6.29893737 -51.32002756
v -298.78136516 -121.17623538 -23.14611338
v -246.70308828 -128.16196680 -15.17467853
v -333.24018121 -143.27090979 -32.14040026
v 82.54638314 -15.92014730 -49.01237786
v -110.36530137 -148.11387658 -12.19584700
v 133.31915438 64.54054266 -52.31182277
v -191.53673947 -154.12087739 -14.93846066
v 104.27555442 -79.44940031 -36.12646833
v -138.77643645 -138.76369596 -21.84184641
v 0.06202399 -92.96111763 -27.09694579
v 67.24580377 -41.37660936 -45.15152425
v 112.93268204 -8.41534697 -28.40230986
v -144.74502206 -151.03758872 -13.60603515
v 44.82317716 -42.66427457 -22.34045975
v 176.86796188 15.51841572 -61.01156771
v -214.80756998 -119.43560094 -21.03547752
v 74.32048023 -41.42497107 -43.15175489
v 140.68958163 -37.41347045 -44.96542364
v 153.55265141 23.59680273 -34.88465771
v -111.43926531 -121.11195922 -7.93339219
v 105.66662252 14.96602409 -29.77634966
v 140.23190737 35.92554480 -75.77201724
v 135.87169349 56.30405992 -74.17593151
v -258.72361660 -129.52746451 -16.11167379
v -1.18362950 -117.75378138 -25.43571033
v 112.56541312 28.64098735 -28.82695198
v 103.05632651 -12.29791716 -25.50570667
v -342.51448512 -133.27126205 -37.33893484
v -91.26187861 -122.11115658 -6.32817345
v 136.60891354 -32.86980465 -37.04303503
v -151.30896866 -117.52886325 -11.43505983
v -76.05197281 -134.22903419 -20.51197179
v 117.62454361 18.34155060 -65.65443426
v 32.19045699 -110.40145159 -23.37096073
v 126.58712268 61.77591905 -67.70765781
v -1.83236331 -108.24928433 -25.67251958
v -105.74211180 -124.36104566 -5.98845910
v -90.33723176 -129.48299944 -20.51113546
v 181.54811859 22.17550389 -56.85980245
v 91.87544137 -62.56235391 -36.03698313
v -126.98736787 -149.97684956 -13.55157979
v 13.26060016 -59.14229155 -22.15774916
v -281.91009164 -123.79036099 -19.30912584
v -211.68030798 -112.76338995 -15.87603241
v -173.48070443 -151.97131038 -14.43445217
v 140.33962786 23.03317562 -63.46401572
v 180.78348041 44.05024648 -43.43928397
v 128.28241289 -75.13583452 -37.86310926
v -66.63599610 -141.53848588 -17.74110645
v -81.01846278 -133.53970647 -20.25952004
v 122.51394987 34.61390734 -68.28485429
v -386.35149598 -124.36052412 -44.90844160
v -186.08880043 -155.41957319 -20.67692764
v -128.88178229 -113.30597103 -20.84187418
v 134.48671997 66.76166505 -66.15789980
v 11.15666516 -62.55597621 -35.92488170
v -198.76532257 -115.99627137 -13.07947002
v -87.65789866 -140.02434909 -5.69764804
v -132.95763731 -152.76132524 -19.09866370
v -63.61187249 -135.04394889 -5.70479361
v 147.42891490 37.79148683 -72.45744765
v -8.72772094 -89.95860815 -13.32411449
v 169.17380691 28.48363854 -67.96145439
v -58.81005898 -89.22628313 -16.45084843
v -126.30839646 -104.61837053 -19.79330368
v -73.02746177 -88.82500976 -18.32692884
v -45.58099434 -80.42112738 -19.88772675
v 129.85491753 -76.02794468 -37.81358898
v 161.70322895 35.96530482 -35.73846817
v -202.23489404 -156.14271164 -20.63866891
v 144.58844066 -29.31206301 -44.01636869
v -68.17156821 -142.00593531 -15.32764919
v 147.42641151 40.17914087 -72.19327241
v 135.45119762 42.80988500 -78.66649330
v 99.28336740 -77.19317079 -36.52657568
v -347.99674153 -139.57884908 -37.26797923
v -120.99000067 -119.47894841 -20.55172995
v 76.48821920 -28.57359499 -48.67086560
v 29.96622212 -110.67213118 -26.44647658
v -71.80982828 -87.20328659 -20.32209747
v -315.32478333 -102.15897858 -25.30827001
v 148.94314110 8.46948102 -52.68148705
v 35.42596102 -109.19912905 -22.87926711
v -351.19035840 -138.31631839 -39.24482316
v 98.27120602 -76.48660243 -29.98558246
v 124.95233119 15.71226679 -65.98725915
v 150.97209811 51.72029138 -47.82693461
v 50.95563084 -93.88553351 -33.50236267
v 167.22132266 12.41692901 -48.70900884
v 58.41899291 -95.21286935 -22.02116512
v 131.18194044 65.49826264 -57.74217844
v -129.00474668 -108.03021491 -12.58159522
v -131.32241368 -104.71310467 -14.28680122
v -2.45623779 -69.63030994 -20.37099749
v 135.25694609 27.70358510 -69.32640821
v -289.28104043 -150.30802786 -26.92840621
v 98.10427576 -71.16060704 -28.86764891
v 106.75914586 -8.51609372 -55.08514866
v 118.18996072 33.04956108 -62.82540411
v 139.57239687 65.85419923 -58.75313655
v 85.37583798 -55.48122153 -26.90586634
v 160.11050344 0.73227339 -49.85174909
v -146.13224566 -107.51325637 -18.60317960
v -176.46668851 -152.13687718 -21.56154998
v 98.59538078 -32.34922886 -28.81197818
v 114.61435258 21.69019356 -43.38462278
v 76.55971497 -38.22395578 -44.79765147
v -220.52110732 -153.44291925 -16.95731096
v -263.31764460 -114.23335224 -17.88133383
v 39.05603290 -72.03801721 -35.61244532
v -68.25164706 -138.96080852 -9.86442622
v -238.32051456 -155.96796572 -18.86058785
v -279.71267700 -149.99434352 -25.33170767
v 169.26929355 37.04608977 -39.95182365
v -349.94712472 -113.76722902 -33.81469101
v 156.76581860 33.38252753 -69.14968044
v -62.41367757 -134.54267383 -21.28639445
v 139.89804685 40.48598558 -27.99752168
v 127.96960771 59.92731452 -48.03578183
v 66.10494107 -35.28572991 -22.13637717
v -194.76774335 -119.03491616 -21.99219540
v -109.55811292 -99.97893870 -19.76738125
v -144.07444000 -108.98748785 -20.19920014
v 74.51599091 -69.90957260 -23.27774093
v -265.46519995 -114.03634399 -19.77787726
v 87.34069020 -10.59747674 -34.71870348
v 81.71898127 -87.69287169 -36.65236384
v -138.26256990 -150.83183348 -21.41775005
v -308.33014846 -105.80594093 -21.57922089
v -269.07014847 -122.64293432 -17.73934811
v -163.40988874 -108.96015167 -15.43126069
v -186.20945513 -135.80220938 -22.72482030
v -106.92456365 -109.59558934 -21.83136344
v 13.46367598 -83.63778889 -30.85276112
v 97.86617756 -65.70088118 -28.14606577
v -152.57830918 -136.72231138 -21.81316540
v 134.57310200 21.89138904 -23.31099100
v 94.04760599 -23.93741719 -47.65155911
v -46.95264995 -136.26767695 -15.07108007
v 165.54272175 41.53699055 -42.32279956
v 22.58601598 -70.58836520 -36.96079552
v 143.35976541 -32.32104704 -41.65730253
v -324.99918342 -143.60827208 -29.79118191
v 92.84915775 -4.77339886 -23.10599759
v 0.99539000 -64.73135203 -32.43547305
v 122.36195058 44.30981725 -51.92261562
v 129.27585840 60.70818007 -73.56458157
v 130.64007461 67.28906929 -63.17868829
v -155.19270301 -150.79382062 -14.29046597
v 171.68340087 45.79675198 -44.70640048
v 28.41688879 -109.91106182 -16.62434079
v -6.80696452 -101.81572288 -8.12742859
v -278.02968025 -125.68254769 -18.40509288
v -209.14493501 -130.90132177 -23.56334776
v 127.84796953 29.43967842 -70.07960975
v 112.03384399 11.04946528 -61.28967553
v -175.63571036 -127.26223469 -23.31118658
v 179.41419780 17.00411364 -58.22990090
v -108.05045068 -149.70302582 -19.33467761
v -70.33113390 -91.01235121 -16.09639451
v 33.52568299 -84.15736258 -29.66945246
v 141.39243960 62.47300282 -54.75592613
v 107.09654540 -79.02838290 -32.47024491
v -319.74241138 -105.13217002 -23.71936664
v -238.72639239 -152.24935114 -17.89233834
v 149.42525327 -9.29138530 -47.78163135
v -55.57572842 -86.20823175 -26.42153762
v -131.86739385 -103.98250073 -17.99541339
v -154.94892001 -154.68907356 -19.37090047
v -66.93051010 -125.18884242 -21.12684026
v 56.18255958 -95.74788809 -34.29631516
v 103.52981836 -69.57691163 -37.92947158
v -148.97570014 -152.65978873 -15.35052806
v 152.09528804 52.22126469 -50.82549155
v -99.77306426 -139.08141851 -4.76247957
v 127.02527642 -23.44260737 -33.46619010
v 72.75996357 -41.38302803 -43.65509003
v -124.52033907 -113.93669993 -20.80104128
v 142.78301597 57.13317543 -68.00486147
v 140.95990360 -76.93020254 -35.56250036
v -237.36099899 -127.44548917 -14.17367719
v 133.73810053 -6.57463633 -47.67083749
v -217.32789278 -157.34377503 -21.05040662
v -168.38276386 -125.30596554 -23.45068380
v 81.11529797 -18.50101911 -49.25296828
v 180.06688356 29.73788790 -44.34982687
v 87.75281906 -9.52260662 -22.69520611
v 126.06416643 -13.88052758 -32.69965574
v 94.46725994 1.27246336 -26.03880875
v 141.94844663 22.63813093 -62.71777302
v -200.06713271 -116.10095203 -13.12135532
v 127.26862729 62.94271350 -68.58672202
v -202.90617645 -114.65167254 -16.35669917
v -203.43236625 -121.04029208 -22.47098647
v 60.81967801 -93.85289252 -34.93116423
v 142.85494387 4.06225491 -51.47600546
v -75.71890205 -143.56106520 -15.37429169
v 139.26915824 20.72332054 -26.16589144
v -43.30714419 -131.11162186 -22.12376893
v 125.26087463 -30.87002411 -45.05392164
v 64.63009119 -97.37960249 -30.86502291
v -25.66580661 -91.44223481 -13.70610483
v 89.34246749 -68.58195364 -26.50611103
v 152.63731778 33.96727145 -28.91614102
v 50.20023882 -76.36434585 -32.51998499
v -33.06651488 -91.59743786 -13.80096469
v -372.09928036 -123.23683500 -41.58164188
v 131.99903071 60.94690412 -74.36723262
v -166.22005403 -155.43772280 -19.55659688
v -184.12448466 -121.42536044 -23.15872721
v 135.40309668 44.95039582 -35.88620201
v 136.94256544 -59.78526920 -40.10741413
v -278.47743034 -139.94906843 -25.83641931
v 152.25616097 10.81911940 -55.08206040
v -14.71574977 -123.31996858 -10.32874361
v -114.12470788 -99.50290620 -17.22918637
v -54.69976738 -121.19473517 -4.56733303
v -272.51076698 -134.70639288 -24.77104962
v 28.09716202 -86.54275537 -29.07067537
v 140.54897428 45.53321376 -79.19314504
v -136.21859252 -106.10091686 -18.80824380
v 94.10114586 -5.11751138 -22.99365215
v -193.20687652 -120.18562108 -22.50922844
v -362.81400919 -132.60442019 -41.74504057
v 144.93422210 30.02580255 -72.02731073
v -230.81338406 -156.31891787 -22.66056091
v -162.99113631 -113.69673908 -20.93107626
v -75.25368780 -91.03498608 -16.31675661
v 156.87668324 38.61500695 -68.54163110
v -314.55829740 -146.69726789 -29.33476679
v -373.77220392 -104.47940975 -41.45744815
v 83.51222426 -47.70194367 -38.38491067
v 127.05358863 -55.97108230 -32.38791972
v -60.89581549 -139.67153430 -18.86387914
v 106.89699650 -80.03215492 -36.05829179
v 143.87346804 47.40607366 -71.25725597
v -18.70591566 -73.12222570 -30.12242913
v -369.67796087 -127.54668295 -42.54740477
v 136.47201657 56.51625246 -72.53333181
v 110.98681390 -75.94501227 -32.56170452
v 180.01529574 18.17233302 -58.27052891
v 137.09251583 -59.17674303 -34.18112174
v 109.46892202 -71.96183503 -37.76679933
v -264.87493515 -138.24681938 -17.16894284
v -271.58427238 -119.48837340 -18.35568063
v -113.23658377 -99.45957363 -16.74869098
v 134.45340097 -62.79701740 -33.00756589
v 141.74778759 -69.60533559 -39.07459602
v -263.98262382 -153.28288078 -20.89611813
v 5.58160804 -78.70779932 -15.65329731
v 129.74283099 -48.14342037 -40.77742994
v 148.77213538 27.96271630 -28.68180163
v -68.67675483 -134.60826874 -5.43144299
v -101.11174732 -138.03315163 -20.73360793
v 122.19967693 -1.66118122 -57.21567944
v 114.65442926 -35.81582010 -43.09279099
v 128.85305285 -8.80614948 -32.82198310
v 172.89473116 13.27215973 -58.12714994
v 130.44482470 -62.07977608 -32.97159076
v -340.19929171 -129.76138294 -31.38822317
v -89.47922289 -113.39995265 -10.05891338
v 39.96028379 -97.73148596 -14.16585781
v 153.49936485 -3.81588959 -46.79574445
v -167.63803363 -112.47655004 -12.41030917
v 78.43632996 -51.62849650 -26.40349232
v -69.45233047 -137.20640540 -6.88366499
v -76.30376518 -91.47252887 -23.68317358
v 168.30496490 34.29346532 -39.35786337
v 45.76393589 -97.99397737 -32.66360238
v 139.14462924 26.09691210 -69.98581439
v 144.06572282 -10.60190517 -46.98478803
v -17.94360578 -123.91686440 -9.39817633
v 141.07066393 -39.61578012 -39.22692686
v 66.25930965 -95.91524303 -27.75976062
v 127.53331661 11.59283984 -58.87710303
v -243.33414435 -113.41954768 -17.29685254
v -275.36407113 -153.11932564 -22.11146429
v 127.75364518 62.30959296 -50.87482184
v 25.92804469 -112.52605915 -24.92911555
v 145.95030248 34.67320651 -26.67576261
v 44.82501745 -43.29148307 -38.88433427
v 143.04021001 -38.36815432 -43.79076138
v 131.57969713 -72.69725204 -38.13678771
v 132.38018751 12.56196108 -56.22093752
v -97.06661850 -137.54661381 -4.23319871
v 20.65527439 -61.00567803 -20.50062642
v 143.97788048 21.55974507 -28.89525145
v 0.50959131 -63.35158646 -29.57902662
v 90.73415399 -69.40495968 -36.67171299
v 165.16231000 44.34183985 -49.02935773
v 159.60320830 40.61282054 -63.32871318
v -187.72886693 -155.81074357 -20.50942183
v 125.31664968 -38.43489662 -43.08273271
v 66.96633995 -24.06069078 -26.06396191
v 34.81215984 -47.45985195 -29.21958454
v -96.71679139 -126.96081400 -4.93555749
v 155.95440567 44.71224919 -60.24161726
v 122.61035293 -4.05898225 -55.44028804
v 73.29922915 -25.01520701 -21.99052460
v 84.04562622 -49.77149889 -27.15776488
v 30.14351428 -106.12895340 -14.05249815
v 123.98180366 26.95608139 -23.84724841
v -188.11677396 -144.70756054 -22.53044024
v 4.29516053 -112.82578111 -26.20372549
v 91.16366506 -35.30840203 -43.26306283
v 169.09854114 8.57562199 -53.24326456
v -174.84684289 -153.48890424 -21.19598351
v -127.28345394 -126.86270475 -7.53046712
v 118.85689944 12.10484095 -65.01417607
v 115.10356516 7.87137914 -62.38281727
v 43.28912497 -42.05869883 -28.54354493
v 108.99602622 11.56191807 -24.30790849
v -97.07930684 -96.62851691 -21.45069093
v 121.11788988 40.86785764 -25.02409182
v 183.55122209 27.79491246 -50.64873025
v -215.13450146 -157.69232810 -20.48983797
v 136.27143204 20.30037344 -25.44480003
v -173.07278514 -116.47757888 -21.80339769
v -277.88764238 -149.92900193 -25.20625666
v -179.66230214 -143.69255304 -11.58566959
v 99.06221181 -37.14417294 -41.06374085
v 74.23265278 -83.61244202 -23.55197445
v -366.82191491 -113.82237077 -40.23334011
v -338.03614974 -120.24278194 -30.30045331
v 165.09930789 32.53833205 -38.28388825
v 105.68937659 8.75888765 -46.61270604
v 77.85806060 -44.41073909 -25.34357458
v 152.55424380 37.57027537 -67.39310175
v 52.81655490 -65.64455479 -20.88571526
v 154.62659299 18.19298603 -62.30865419
v 47.46231809 -78.30668986 -31.87426180
v 131.45337999 65.55584818 -54.53922227
v 49.13813248 -86.86468750 -16.14732854
v 179.14445698 20.91667801 -48.42981696
v -201.33975148 -154.94811535 -15.70850983
v 177.76757479 15.60428739 -56.26836419
v -268.49383116 -112.18036711 -18.17381196
v 131.09150529 -33.37880224 -44.97747868
v 71.03977352 -26.36224777 -21.99521288
v 60.26455015 -32.73098916 -44.79240626
v -146.83237672 -109.48965698 -12.73386925
v 154.63908017 36.83316708 -31.64364770
v 130.49483299 41.65852070 -26.68210864
v 150.03919601 31.10804223 -28.42883021
v 24.37775582 -113.14827949 -24.27983098
v -189.90895152 -123.71370941 -23.40595052
v 141.16251469 53.91796678 -47.56289348
v 174.68471825 20.35713196 -65.05746394
v 142.77747273 4.18362953 -36.30670533
v 144.96301115 -69.02137399 -37.48679906
v 129.56632674 59.44968015 -47.17370123
v -353.77633572 -134.57953930 -37.57895157
v -134.04755294 -108.70520025 -12.71067467
v 129.45358455 40.55837542 -25.29432625
v -353.13862562 -119.44794655 -35.14368832
v -40.51103070 -134.89994407 -18.55715737
v 107.01046884 -76.62014663 -36.60106286
v -197.23807275 -152.07970142 -14.48885351
v -170.98449171 -125.09340048 -23.48565869
v -219.54458952 -113.61245066 -14.89854697
v -162.19869256 -108.76094550 -15.42426832
v 75.43570548 -20.48970014 -40.78136757
v 19.29327101 -55.02248928 -23.28276448
v 125.00438094 57.40914121 -47.19610885
v 11.48653030 -111.81832105 -27.07903273
v 133.96908343 35.58950871 -24.23257381
v 137.31427491 39.22544047 -26.34635009
v 141.30261540 62.29204684 -54.04205993
v 14.65327106 -115.41014910 -15.84636793
v 86.00579202 -10.42845286 -22.64199220
v -261.34860516 -141.88599586 -17.51690730
v 175.11422932 13.80337775 -52.47727782
v 110.91664433 21.01911604 -55.90090156
v -314.60672617 -138.95039260 -30.92726134
v -87.12533861 -94.97124702 -22.73140103
v 81.19080216 -14.71780334 -22.40386978
v -30.75928800 -89.17609602 -14.56796099
v -147.69333601 -105.91840744 -16.09130763
v 123.90284240 48.47549647 -49.66090247
v -288.44553232 -151.01897717 -26.48277394
v 122.48056382 -15.41602332 -50.20249635
v 138.76134157 -76.97883248 -37.80746460
v -170.94324529 -109.95905846 -13.25317938
v 44.78121549 -55.37951365 -44.03831437
v 26.77893080 -52.56705731 -31.01241589
v 117.47433245 13.91597185 -64.64476138
v 113.64189535 -1.35129783 -59.23667178
v -92.69813448 -94.41544861 -17.47026853
v 182.84554780 41.61827266 -44.76922378
v -222.03125060 -124.68357384 -23.06202240
v -57.99414590 -128.92246246 -21.64416388
v 89.86911178 -37.46701404 -27.70229988
v 89.85006064 -19.37721111 -51.38298869
v 28.81145477 -63.09176981 -40.84304720
v 140.18723369 50.07362366 -79.49741930
v 124.28896129 -81.99119568 -36.67217121
v -109.54021662 -98.73925894 -18.49593967
v 162.75869310 33.57499465 -70.94735652
v 106.80031776 6.31614216 -40.48146307
v 120.72839588 26.31355822 -65.99393487
v -113.30950260 -148.16135168 -11.50588319
v 79.52348888 -87.48500049 -36.76731139
v -44.45831105 -104.30515558 -9.91261844
v 58.08040500 -63.64192814 -21.79434337
v -72.59450108 -94.25366670 -24.58018251
v -39.06065226 -98.83455187 -12.12196890
v -324.87055659 -129.72837687 -30.31731397
v -154.64757383 -133.40266049 -21.86705358
v 151.55766904 53.57586592 -55.49331382
v 54.95070294 -66.57366455 -20.85492760
v -267.12891459 -151.62311494 -20.46716586
v 134.34644043 40.66973925 -26.60997212
v 38.81603479 -107.57545382 -21.65953442
v -48.80050197 -84.66605842 -17.48872362
v 89.29319680 -65.59299678 -35.87937728
v 182.87746608 35.87322682 -48.86864498
v -126.48008764 -138.61142099 -6.78534666
v -18.30603741 -69.46163625 -24.44016933
v 15.47356788 -72.82132655 -17.07603224
v 80.35309613 -91.87497944 -34.04797241
v -139.24537599 -139.57190514 -8.19059927
v 75.01959056 -63.39859962 -34.77559611
v 113.42769116 1.78396795 -26.06032789
v -306.10424280 -108.78124833 -21.39915526
v 46.18229717 -62.81251460 -20.12581378
v 118.68098378 -78.97475362 -37.26601973
v -328.43187451 -144.54701543 -34.82787684
v 142.30333269 -44.75184903 -39.73797709
v 10.14117897 -87.45431155 -12.81702053
v 122.87776917 2.72865687 -59.07681212
v -127.67089903 -146.89552784 -10.32979693
v 115.91840535 -13.09331972 -30.12027591
v -56.23760447 -137.36316562 -19.96056549
v -312.85649538 -145.33199370 -27.81488001
v 23.99894595 -52.61385813 -28.96129899
v 72.50422984 -90.40956199 -36.42718494
v -366.89072847 -138.18557560 -43.04479808
v -318.66058707 -101.87900066 -25.80027655
v -237.48663068 -158.13359618 -21.25104330
v -126.30058825 -106.22105747 -20.33691667
v -93.36368740 -95.49613297 -16.45686291
v 128.54406238 26.38742886 -67.67584383
v -226.08472407 -157.97682106 -21.32574469
v -272.38163352 -127.50223279 -17.12028682
v -136.58730686 -142.36532152 -8.59889667
v -233.48899186 -114.92251605 -18.76243390
v 108.60480368 -10.60725283 -53.47552523
v 123.17093462 26.32315829 -67.05573201
v -67.90847331 -89.63499218 -16.98300801
v 91.53123945 -14.52696044 -51.67357996
v 133.93388689 -58.44103917 -40.42557999
v -163.26840222 -154.68682349 -20.32928728
v -229.81069982 -148.71281385 -16.18983038
v -275.89994669 -132.43091106 -24.84759316
v 91.58856422 -7.23490398 -35.84298119
v -154.41717207 -124.52497333 -22.75342494
v -293.43003035 -114.21526968 -21.27640508
v 91.21667594 -20.14280856 -51.14284530
v -384.01830196 -116.65757746 -42.69057885
v 167.34731197 28.23603339 -68.44719499
v -236.36643589 -154.38582003 -22.77778648
v -31.05313517 -127.22787261 -22.62181230
v -24.97431077 -86.76242828 -14.88206349
v -81.48814738 -145.10597289 -15.58352448
v 48.43758792 -100.11688620 -32.26841614
v -157.93469548 -115.45658112 -21.82028070
v -331.41890168 -125.84879994 -30.75105324
v -366.90491438 -107.88294673 -40.06429762
v 133.89419019 -20.07681690 -47.35311493
v -133.90041888 -135.80785692 -7.36164348
v 148.09013903 21.91457897 -65.02751261
v -158.37977827 -140.79576731 -22.71654084
v 125.16666949 42.44652763 -72.48631865
v 61.48970127 -54.79547754 -41.78572819
v 29.87766080 -110.21745205 -18.58701557
v 140.23292065 -58.29704553 -35.32933071
v -128.54485214 -140.22512734 -7.19613535
v 95.12366354 -79.33624089 -29.79429252
v -362.23334074 -135.39722562 -40.86124524
v -143.03858578 -152.71838009 -15.82861505
v 14.59887810 -59.23698470 -33.85492414
v -140.32274485 -151.84633434 -21.00443095
v 155.34125268 -4.96500963 -48.29009622
v 121.22258544 -50.99928752 -39.41376880
v -124.97733533 -145.24590969 -9.23350174
v 178.81086469 38.35829347 -40.22470489
v -80.50707728 -106.92334175 -11.82713453
v 71.52917981 -89.00678903 -36.28966957
v 161.68452799 41.38408974 -62.03213707
v -327.47659087 -144.59381998 -34.54081714
v -223.30515087 -117.90107191 -14.02477175
v -368.28970909 -122.26363271 -40.80898687
v -327.35347748 -141.35383070 -34.55574065
v -278.55789661 -122.57290632 -22.52189256
v -119.00099367 -144.73222196 -8.00497178
v 134.08429921 -76.84671879 -37.53848001
v 87.27754653 -12.92889100 -22.09534124
v 103.92589867 -3.75331403 -56.20801821
v 141.24605060 -51.07371137 -41.22394323
v -5.46501344 -78.69285345 -32.21409023
v 112.18800396 -43.30538586 -29.61104549
v -316.64007902 -136.01760566 -30.80212325
v 183.04392695 40.06637633 -45.26096582
v 175.38779974 43.41493919 -48.86605591
v -158.46599638 -108.30705613 -16.31070487
v -162.84643114 -138.00536096 -10.02593432
v -11.22661214 -122.18341976 -10.48675086
v 149.94455874 15.59689641 -58.28355998
v -227.29404271 -158.17989409 -21.22097462
v -120.70553750 -121.09456956 -8.59511457
v -309.10599232 -139.49903846 -30.17661348
v 161.26133502 33.98595750 -34.81107950
v -27.52434462 -127.01053917 -22.46977203
v -78.03797722 -89.41047639 -22.15018868
v 117.12362617 31.64577857 -61.09376624
v 139.40919936 -28.25073153 -38.91739622
v -345.82105279 -143.91405880 -40.32212868
v 175.80470443 38.32031786 -57.05084652
v -21.01872303 -126.81889534 -11.87194418
v 160.52573919 13.58368248 -62.78762966
v -20.44987492 -87.92606741 -14.18800838
v -309.84279513 -106.80187494 -21.68687433
v 177.17997730 25.24174191 -64.26826864
v -146.91351354 -149.50579405 -12.21800596
v -37.38895804 -78.85630429 -19.97013018
v -42.69058630 -135.55133343 -16.31395333
v -324.42954183 -124.82848018 -28.88444252
v 2.48069433 -111.10462993 -8.54468811
v 179.56383526 16.98910445 -57.67223239
v 183.17532539 26.06270462 -51.94458738
v -124.60141629 -101.76582634 -17.63696410
v -308.41079354 -136.13563776 -29.66485545
v 125.08663535 44.54370961 -28.64170074
v 169.44065690 34.46117416 -39.64202106
v 93.30279380 -1.23768812 -24.31862801
v 134.93406773 8.41671322 -53.49233001
v 141.61874354 51.07397959 -76.76412165
v -225.02698004 -149.39861000 -16.48591459
v 73.55833054 -47.79807106 -24.68143962
v 151.29305422 -9.85048432 -47.06952721
v 94.75936741 1.14561501 -28.86471711
v 183.14473331 39.58041593 -47.72191495
v 8.58075265 -116.05220288 -12.27858383
v -281.39150143 -113.90484869 -20.67041583
v -31.05563670 -130.84419072 -20.53199336
v -348.11484814 -123.30675870 -35.86419672
v -280.07069230 -128.25824320 -18.51942204
v 96.28506750 -82.32481033 -35.95728800
v 154.83760834 39.84786943 -64.79301304
v -261.31874323 -121.71033770 -17.05954224
v -141.46324992 -109.36482251 -20.73835023
v 128.17892432 62.43607774 -54.74985018
v -233.50799084 -124.71754104 -13.97582702
v -225.62579811 -156.63386881 -22.22768776
v -206.11442626 -156.85953200 -17.34960265
v 127.60008872 35.07472202 -23.54909293
v 147.97289670 48.25686663 -65.74840099
v 67.97252595 -42.48651117 -43.91577840
v -59.47177485 -139.50790465 -18.45964976
v 128.82326543 64.65574354 -69.08512115
v -117.92961508 -100.23231059 -17.09401980
v 165.84342718 17.53668115 -44.42071542
v 145.96568048 51.13223568 -67.22570956
v 172.34818637 24.57109280 -66.21923298
v 148.87426794 20.53480968 -33.61329436
v 173.19644988 12.80110516 -51.78558081
v 22.03307301 -98.44778478 -28.58035825
v 124.43061173 -3.47067369 -49.47848991
v 101.83741152 2.82043521 -23.10487069
v 136.64881885 67.77238101 -55.02004921
v 98.44999760 1.21615943 -33.81882235
v 148.74458313 45.71141675 -39.63294625
v -5.16069122 -99.98369217 -8.69890582
v -367.93756485 -125.45494735 -40.95781595
v -66.35365635 -141.58672094 -15.93881100
v 153.34171057 36.47811711 -30.48020415
v 130.16809523 17.69597642 -61.20707840
v -133.01573694 -148.31912518 -21.56382427
v 85.31950414 -8.98116175 -23.61599915
v -258.31186771 -150.79723299 -23.70394394
v 119.33840811 45.02494261 -37.19485551
v 132.88658857 39.77178037 -25.50038882
v 121.75963819 25.67765117 -66.44020975
v 93.22220087 -35.90314090 -28.06157805
v -364.65135217 -135.95260680 -42.04600304
v 123.93048406 -2.68178829 -50.76273531
v -4.15675063 -106.56958073 -7.21624820
v 152.29928493 42.53528267 -35.18490121
v -202.15836167 -148.55408669 -22.37435617
v 101.37493908 -82.79494196 -32.61553124
v 36.41668707 -108.53526741 -21.54447697
v 138.19967210 -46.09354585 -43.13132912
v 171.97364569 45.40378600 -42.85680130
v -229.23022509 -155.81060946 -22.74069749
v 144.43297684 45.88438570 -74.65644181
v -173.80969226 -116.79681391 -21.95561491
v 151.22322738 -9.16194264 -46.02247477
v -149.20671284 -112.56186664 -21.34146728
v -56.15701154 -81.92852139 -23.86815846
v 3.38126859 -92.56788343 -27.39751339
v 110.24176329 -51.86982080 -38.58520091
v 132.85113871 22.93402515 -64.08918649
v 132.27380812 43.18468273 -31.22398444
v -67.65605509 -85.44966578 -20.72100528
v 57.98249692 -36.09372303 -45.40291056
v 143.71700585 45.98680884 -39.01474178
v -91.48279577 -103.94621640 -22.51496725
v 155.59008718 18.66669580 -63.81403655
v 128.18816304 65.49520791 -65.18755108
v 166.03520513 28.40254828 -68.54936481
v 159.61010754 42.08939523 -39.41793740
v 85.00617743 -78.37971300 -36.50652617
v -138.23071122 -137.82611489 -7.98773672
v 137.53072917 -22.72454835 -37.73002326
v 143.97880435 30.60950339 -72.82990962
v 159.21086073 42.10716113 -60.95484272
v 182.63091147 36.21921688 -46.56270146
v -238.25363815 -115.99298567 -19.30154674
v 159.04752910 46.79587856 -46.08304799
v -344.71774101 -128.16630304 -34.10681710
v -60.47637761 -132.70878792 -21.47543058
v 91.84174240 -8.08133837 -51.13282800
v 135.99911332 -66.31023437 -32.91972354
v -261.51844859 -132.17526674 -16.45550318
v 141.36685431 -15.47839120 -46.05536908
v 123.77843261 14.33104184 -66.06885046
v -23.52861688 -123.56811017 -7.92197045
v 103.20974886 -58.81008506 -36.76469624
v 29.30095792 -82.72352815 -14.09782749
v -68.57428700 -92.25454181 -15.34058619
v -58.52876231 -82.18038082 -22.41714485
v -128.78659368 -102.29875147 -16.81726240
v -40.86410254 -106.52404279 -8.45812541
v -342.70510077 -134.30634141 -37.79207170
v -265.16476274 -128.38551402 -16.73827134
v 145.86655796 -69.98825073 -36.63957864
v 104.12742198 -15.44411480 -51.01863667
v -133.45582783 -152.05202997 -15.96372202
v 146.31237090 43.72186959 -70.96531242
v 32.99874812 -46.38064280 -24.14513566
v 45.29995099 -76.71244442 -32.39624947
v -81.54840022 -93.88209134 -16.40725136
v 138.15665245 -13.43584619 -46.61509395
v 123.75541776 -1.43865985 -29.76820618
v 65.34163654 -29.64344993 -46.25250772
v 127.83947587 24.90184642 -66.81081653
v 34.49123353 -106.71230406 -29.35348079
v 124.77709353 -82.26546645 -36.59089282
v 67.04398990 -27.26492286 -46.25456035
v 46.27757519 -103.96610945 -22.03895897
v 37.35278174 -95.87289393 -30.93143925
v 56.22227862 -48.38506877 -45.15160993
v -269.99366283 -113.41800541 -18.24289933
v -334.79258418 -144.51250434 -33.67225826
v 143.21975410 42.86238179 -34.33964774
v 150.06493032 36.99522465 -69.62255388
v 167.60368645 45.18584162 -48.48907143
v -145.49365640 -152.97526121 -15.80706984
v -29.60399166 -74.98234510 -27.92640589
v 112.59017885 30.64236790 -27.93868445
v 41.38229415 -45.13505474 -40.20352662
v -304.99008298 -146.27823234 -29.91076186
v -131.91056252 -103.21430862 -15.39280545
v 14.17347975 -55.72206900 -27.80704573
v -97.71094471 -96.34840488 -17.39135012
v 74.00968671 -26.97817236 -47.94659093
v 108.81073773 -14.64843191 -51.68363824
v 41.96514934 -69.54761595 -19.06942017
v 110.57181656 23.19040149 -31.72337264
v 57.63198435 -61.61227450 -21.85935341
v -346.37400508 -123.76881391 -35.22145748
v 92.96557307 -86.17442101 -34.84691307
v 133.64014030 -13.73270154 -47.05063999
v 148.05796742 16.16530120 -58.20197612
v -41.25170037 -134.24003124 -20.19709162
v 129.32460010 -4.29585855 -47.31477425
v -155.81765771 -153.75782549 -20.85359767
v 181.17110431 19.82928626 -55.74634671
v -356.33409023 -133.86303186 -40.70838913
v 168.55145991 27.45097689 -68.03339720
v 118.74055117 36.99824587 -60.43936685
v -239.53141272 -155.69357574 -22.70469442
v 104.62959856 -8.90308619 -55.16739935
v 144.13058758 24.45243113 -68.63500923
v 123.24281782 52.84125730 -43.82962734
v -162.64548898 -110.28800160 -12.68553454
v -235.54797471 -158.16396475 -21.38436958
v -135.13958454 -129.42095101 -8.39465670
v 163.87067735 32.05978125 -70.15892863
v 120.14850229 40.09636119 -52.12403461
v -251.77600980 -126.93721056 -15.63998684
v -15.73032700 -107.70788789 -6.56078849
v -274.35514331 -152.66130865 -24.11300689
v -263.65911961 -154.50753272 -22.96062931
v 89.13403004 -45.97029090 -37.50937060
v -355.61329126 -129.88249958 -37.34480962
v -174.86326396 -120.42181939 -22.87515067
v 108.82705450 -81.70683682 -33.93006697
v 148.53225648 -3.52208759 -48.43500257
v -3.62354983 -119.33372170 -10.73564403
v -0.11050912 -72.29157537 -34.21870992
v 6.01246348 -60.62042713 -23.67983572
v 182.11919069 23.43854308 -49.78414252
v -127.49217451 -120.07578462 -8.73152260
v -322.68467546 -144.18096840 -29.35035899
v 78.34953815 -17.99151488 -46.92501202
v -186.27409637 -156.53409064 -19.65819113
v 162.71398962 34.91141647 -71.10498846
v -207.28743076 -123.95830452 -23.27371016
v 91.75314754 -11.31988689 -22.48434164
v 141.32614434 21.10775746 -61.09039485
v 150.78282356 53.36644500 -50.37934706
v 18.96428503 -81.82419091 -31.37862682
v -165.54749012 -108.02505165 -13.65903299
v -20.79573646 -81.54867589 -29.28150445
v 122.34967202 13.01554963 -65.95155597
v -96.66962922 -146.08636498 -20.06198280
v -20.51592246 -73.77223670 -29.92278896
v 174.79553819 45.06516457 -46.18085921
v 135.12739539 68.25280190 -62.34047562
v -61.67167053 -136.56759262 -7.66911963
v -249.11348522 -113.00991476 -17.91218109
v 96.46863490 -24.58125725 -47.17483744
v -70.17093897 -87.34685183 -22.91166596
v -173.84076118 -113.15191537 -12.55604718
v 128.96072865 -6.19639456 -47.33518139
v 168.41562092 33.08932111 -68.51452589
v -15.18677641 -126.79973245 -20.73671483
v -165.63029587 -108.23480785 -14.04007059
v 125.93373656 55.23669720 -70.09756565
v -216.43969417 -157.60159492 -18.45681854
v 93.47797930 -65.14039636 -36.23060510
v -316.33639336 -119.09280717 -26.74681880
v 78.54549587 -29.90773506 -48.76549542
v -214.10390735 -157.40536153 -20.72853222
v -290.54787755 -109.48560387 -21.58197947
v 89.87768739 -11.94395684 -50.95879361
v 132.88477063 39.33167458 -77.15826482
v 143.36617291 -30.70244566 -41.65715352
v -201.39303803 -157.21827745 -19.62802559
v -200.09461045 -154.47509289 -21.26063220
v 20.34781687 -98.21095318 -10.37396677
v 45.53249851 -103.70251536 -30.15403077
v -24.27568100 -125.93586743 -9.35539789
v 169.51236129 34.61464494 -68.06692481
v -221.11853957 -157.45927393 -21.29491977
v -287.72711754 -128.64066660 -20.41954733
v -117.35366285 -125.11166930 -20.28826252
v 37.10412607 -59.15647373 -20.01876570
v -317.70583987 -141.63701236 -31.76589310
v 138.47836852 54.02747914 -77.75814831
v 140.89359343 43.74298453 -35.00308841
v 162.78660297 43.16378757 -55.69807068
v 100.20998865 -33.63293409 -42.33258963
v 145.53473890 20.10277100 -30.99095635
v -136.14392281 -103.60958427 -14.80288431
v 148.16439152 7.80677563 -51.75819620
v -138.88804615 -130.68822026 -8.72179214
v 5.70075307 -65.96606225 -20.50916106
v 139.30498064 -42.18406230 -44.23244298
v -388.17441463 -118.80415678 -44.33130845
v 157.59263933 41.51728004 -62.47924641
v 152.17795968 35.65189242 -29.05106544
v 104.00419682 -14.40204121 -51.58542097
v -55.66652864 -134.64969397 -21.23693749
v 116.92143232 19.54439096 -24.91574176
v -120.00425905 -103.12869400 -19.67029460
v 77.74744183 -31.38355166 -48.55271801
v 166.66226089 38.69670630 -40.33881426
v -59.46487188 -82.59582520 -22.79032022
v 64.91746008 -42.83944890 -44.98297721
v 140.16431570 -45.23658380 -43.30606759
v 125.84622204 56.78249151 -45.10287195
v 159.59109366 36.27384081 -34.51358154
v -127.20032036 -106.55912012 -20.25838383
v -103.29910368 -96.81400657 -18.51588488
v 64.78942931 -97.06272930 -29.14718166
v 171.02240026 38.48391399 -59.64325368
v 131.51547313 57.24620447 -76.77036524
v 121.10997736 4.38463502 -62.37024814
v 81.95267618 -51.72127858 -36.59038246
v -6.28525298 -65.01187384 -27.25036629
v 158.27190876 46.38375714 -54.43887413
v 1.75552152 -70.33713162 -19.29805055
v 28.66668068 -111.36482656 -25.47695674
v -58.48394707 -120.07388473 -4.80090268
v 106.86207563 -74.50552285 -36.97751090
v -53.16023156 -131.72528148 -5.58854826
v 182.49897659 39.79410604 -43.45557466
v 97.63663262 -2.99485517 -41.78131372
v -97.58501500 -111.32524908 -11.00884564
v 25.03791451 -65.74580818 -39.35961425
v -223.96863997 -157.40358829 -21.61356248
v 45.46014220 -52.09522322 -44.48585212
v 153.62681448 50.61310530 -49.29901287
v 139.39668238 -40.49385712 -44.58206892
v 129.95745242 -36.36651486 -43.39883476
v 84.14774388 -11.25234272 -22.84694836
v 103.73989493 -26.32772364 -28.77888829
v -217.58261323 -142.57283509 -13.71010952
v -378.99571657 -101.54345632 -42.52577201
v -284.23166275 -144.35954392 -26.43923089
v 87.48874813 -36.11579537 -26.60141513
v 41.66260734 -87.85713464 -14.20954708
v 115.38074166 23.86394888 -47.47563601
v 170.42703927 37.20661998 -65.42794406
v -83.45703036 -142.62077212 -9.06317681
v 35.17798334 -91.48335457 -13.03212717
v 86.92236245 -21.10591717 -50.76034367
v -84.88428593 -120.77569216 -20.49463987
v -77.11992413 -123.41432273 -4.60614823
v 148.52301776 40.20887613 -31.29364178
v 78.65802944 -38.29282150 -44.37187314
v 123.25439602 -4.74873977 -54.24058810
v 133.41572881 -68.47891212 -32.82232955
v -101.05795413 -96.37157619 -19.03660037
v 133.41794908 57.73166567 -76.40769333
v -6.52115745 -119.19633299 -9.83162411
v -190.89476764 -120.85033208 -22.82581665
v 84.48655903 -15.58176801 -21.93293907
v 109.23265666 -64.55662102 -29.97776493
v -354.61604595 -102.29586810 -35.69899499
v 141.43957198 19.45462637 -28.24516594
v 28.11656706 -111.53598130 -20.17870918
v 119.90180612 37.43896633 -48.24208096
v -250.28651953 -155.24362028 -22.81820215
v 31.39156103 -95.65080702 -12.50954438
v 32.41479769 -106.59205168 -29.75338511
v 120.24991214 15.50678443 -66.76027179
v 152.08022296 -1.18841475 -44.34231296
v -84.52499658 -91.54408425 -21.78303339
v -160.44053435 -117.94269830 -22.46165834
v -177.77414620 -152.92467177 -14.61669523
v 102.06653923 -52.22142115 -37.56683320
v -366.90866947 -112.29242384 -40.43604806
v 169.34724152 46.15048319 -46.81027681
v -285.56013107 -142.32106507 -26.83046274
v 181.53060973 43.11453179 -42.95867682
v 73.35656881 -18.83348078 -24.72831123
v 121.53560668 -1.15366385 -58.30485374
v 139.83851671 -51.50160193 -41.84921458
v -210.74369550 -116.85406417 -13.53054773
v -223.97454083 -156.97795153 -19.00443248
v -377.59175897 -131.62443042 -44.14915666
v -350.36411881 -99.64601696 -33.27729180
v 132.42469728 42.30652004 -77.51805335
v -180.99212646 -123.92047048 -23.62502739
v 181.22309446 42.01519489 -41.90783203
v 76.28686726 -74.04371351 -23.49395491
v -136.37036085 -151.39202774 -21.11849375
v 85.91756970 -35.93357280 -43.70173067
v 141.65683091 -36.63229570 -44.84120756
v 11.04533859 -68.42096150 -36.21508926
v -231.29269481 -139.55716789 -14.39449377
v -12.13407796 -66.73684716 -27.28828043
v 79.32431996 -30.60888313 -23.17746170
v -225.95876455 -124.40373749 -23.12533744
v -283.11157227 -128.59006226 -19.15439032
v 28.62661332 -49.48765412 -23.94704148
v -390.55037498 -115.11276662 -43.37991774
v -230.39419949 -147.16443419 -15.79276659
v -113.35038394 -146.77217603 -20.92150971
v 127.97646224 54.77484316 -42.98016056
v 90.14213085 -5.33900550 -30.09847738
v 106.79436475 13.65001593 -51.11749098
v -293.14583540 -149.98853207 -24.27935600
v 37.03609109 -51.46982521 -43.02059859
v 151.83746815 17.23531634 -58.90391767
v -360.16055942 -111.14862561 -38.36524859
v 95.64559162 -13.46024778 -53.11858281
v -134.14005935 -104.86707836 -14.19333648
v 142.00808108 58.06612968 -67.79392064
v 124.10568446 7.69390678 -61.99991331
v -16.42823778 -125.29362738 -22.95665815
v 126.66538358 22.22966962 -66.41774625
v 128.03833187 31.34240210 -22.69093134
v 143.76762509 32.58569539 -73.81075621
v -285.09652615 -123.52613360 -20.40995844
v 148.38936925 35.68574041 -27.83255093
v 29.33117189 -103.11863571 -30.09214252
v -287.64143586 -150.61987936 -23.14519323
v 46.53897136 -38.09795529 -26.22472309
v 105.37523776 -3.90270352 -56.56544864
v 127.48138607 58.42347443 -46.45313323
v -78.56192440 -142.43984222 -19.37560923
v 61.36638299 -31.99246526 -45.12454942
v 177.39036679 40.19266367 -39.82557729
v -315.14322758 -147.04632759 -30.52052297
v 57.63434246 -93.20566803 -34.75090861
v -73.32826406 -141.32152498 -11.07227616
v -94.67476606 -94.98670697 -20.95470577
v 123.81429225 13.50500621 -65.55801630
v -119.09032613 -100.56627542 -16.42698422
v 147.00727165 56.10200018 -50.34196749
v 126.68244541 58.79583955 -47.30838165
v -240.17818272 -143.65805686 -23.14060368
v 9.33819730 -105.62261939 -8.89260508
v 69.96642053 -21.54967375 -24.28388596
v -307.08757043 -109.48088765 -25.22870898
v 166.72945023 32.49283507 -39.19187561
v 87.54743636 -6.87598437 -23.79338816
v -318.03336740 -131.98702037 -29.79159355
v 48.66109043 -95.51528096 -16.87554456
v 117.02881008 -68.89196485 -37.75595501
v -72.47901708 -127.74954736 -3.91452061
v 98.20694476 -14.74559680 -52.94012278
v 84.64003354 -75.01816005 -25.72536655
v -100.90251267 -96.63979709 -18.20533723
v 144.37416196 34.67601538 -73.93179089
v 64.20546770 -66.49636477 -35.68232805
v -167.22396016 -141.45630598 -22.74315432
v 107.25816339 -8.64181016 -25.87046288
v -0.57883060 -65.17356634 -32.19127283
v 137.37305999 4.69728187 -51.35506019
v -11.29038539 -69.56787407 -22.18901739
v -223.76504540 -157.73445368 -19.57936212
v 88.76369148 -49.82523993 -36.63268313
v 71.13531977 -22.27142639 -28.83363888
v 120.49447000 37.19126806 -65.92755020
v 71.09868526 -43.61694679 -42.68151149
v 100.83469748 -0.11091684 -22.75436185
v -106.37034476 -121.03707343 -20.89985646
v 122.94517457 18.66389252 -67.32797623
v 131.58263266 52.54416913 -77.48804986
v -369.02382970 -127.91988254 -41.62411764
v 85.44498682 -7.92666711 -24.49798398
v 48.39877412 -103.14200819 -22.56226167
v -9.32534784 -68.96983832 -31.39195964
v 155.29710054 1.92767032 -45.43963075
v -330.41527867 -131.04349375 -32.67613426
v 169.01119053 9.07381531 -52.27506906
v -119.87656355 -104.54210639 -20.10601386
v 154.61046994 34.90773588 -30.75776435
v 159.76050496 41.47114977 -61.75102666
v -278.66417170 -151.80063248 -24.87674728
v -340.15008807 -94.36842054 -29.31973897
v 100.36631674 -56.19135872 -36.49036586
v 140.16625285 33.76331925 -74.74078983
v -156.10919893 -106.87929392 -13.90273962
v 41.80911183 -85.85868031 -30.60598858
v 160.65703332 33.74722227 -71.02847099
v 93.64379197 -8.03628471 -52.09103599
v 115.88469148 17.68093556 -24.39519390
v 128.31319869 52.51136050 -40.41396454
v 136.06305420 67.79535115 -63.09779733
v 126.54240429 24.94731173 -66.89105928
v -268.28950644 -143.09044182 -18.32260564
v 143.32686365 14.15341441 -56.42890558
v 137.52046227 -77.82530040 -34.71263126
v 73.51802289 -22.52003737 -22.08119817
v 153.38076651 48.69687557 -44.46570203
v -151.93831921 -135.06600261 -9.07956529
v -192.39406288 -149.47192371 -22.26873673
v 73.48204404 -22.69674838 -39.61895779
v -56.04225397 -128.72295082 -4.62355372
v 100.01858324 -0.84341806 -41.86902940
v -288.38622570 -123.08149040 -20.86234279
v -17.67664403 -108.87400806 -6.35253266
v 113.74390870 6.18494023 -61.56653166
v 47.60073870 -95.48091888 -32.94394538
v 12.00891938 -78.68244499 -33.26261044
v 96.37411684 -15.73195867 -24.15709384
v 129.87038493 5.02054999 -52.27610469
v -113.08518797 -142.49150455 -20.99146694
v -30.58591858 -122.50553817 -5.91758126
v 11.71593275 -57.15022609 -28.22025120
v -78.10800523 -95.50087899 -14.64518718
v 132.50699639 31.98432922 -22.74096012
v 116.28773808 -63.11152130 -31.20716475
v -180.96698821 -127.21210718 -11.46669034
v 129.08895314 62.04123050 -72.31108099
v -33.08499604 -95.04391998 -12.91677170
v 76.13068074 -23.10019173 -21.89548500
v 129.89631295 -80.68900555 -35.40056571
v -381.61984086 -128.78146768 -44.69633847
v -129.47836518 -116.35114253 -9.89391096
v -337.81114221 -127.72753835 -33.33786502
v 136.85278594 55.31550199 -73.32858443
v -50.54198205 -135.35197079 -10.05782280
v -354.42802310 -108.50786418 -36.35124862
v 130.89065254 64.67562169 -52.96745896
v -238.82907629 -157.54604340 -21.98800072
v 130.43799996 57.43672699 -45.39343715
v 124.49461222 -4.83551668 -49.35373366
v -236.23864353 -148.64282310 -22.86185138
v -380.12912869 -129.02256846 -44.61781308
v 180.77355623 27.83522755 -56.43780529
v -220.43804824 -155.80987930 -17.80545898
v -73.57282937 -143.21908355 -15.88699222
v -89.34559673 -141.08510315 -6.19372912
v 141.51465893 36.44872084 -75.85513592
v -21.84111439 -125.47536194 -23.10993522
v -68.60883534 -140.66255093 -19.43284832
v 123.64473939 9.65836365 -63.81646544
v -55.37845194 -111.92633957 -7.69490935
v -328.30610871 -130.98408282 -27.92908810
v 87.68695593 -16.68880694 -50.72804168
v -202.18053460 -128.84356081 -23.65661971
v -56.46530911 -133.81721079 -6.26328168
v -237.23189533 -158.12076628 -20.55306174
v 129.16746736 -28.44611555 -33.80931541
v 176.54205859 15.50247241 -57.37115815
v -155.19957244 -106.04114085 -14.53819778
v 132.77703524 46.42864317 -78.60697806
v -26.53155662 -76.03758574 -29.15379591
v 56.88377470 -93.80009770 -20.23751661
v 158.35358202 26.73359588 -36.34626418
v 47.17871919 -74.03028011 -18.06041226
v -247.77029455 -122.79292196 -15.55017941
v 96.32019699 -40.32097012 -39.82290998
v 113.54530603 -57.52247199 -30.16554378
v 177.21119523 39.94365409 -54.58086357
v 176.03781819 16.79439284 -50.87202042
v 122.99738824 15.48037864 -66.87162071
v -172.98536003 -155.82671762 -17.90274680
v -170.67903280 -132.30271637 -22.47116528
v -139.65712488 -117.46972054 -21.78722806
v 130.68169355 61.63094193 -73.64740968
v 93.08878332 -16.54898375 -52.03417316
v 64.60148841 -60.32125652 -23.57139811
v -264.10964131 -119.85847354 -17.87372492
v 135.38539410 -30.41582368 -36.45402938
v 33.84811804 -47.83790186 -22.85902016
v 128.08251381 -0.98303671 -47.96918482
v 97.08066285 -38.48310560 -28.92581932
v -142.09419489 -112.23529279 -21.55475877
v -60.33633649 -82.74496347 -21.98586240
v 144.64361966 59.37039107 -57.21502379
v -24.80086870 -84.17247236 -28.47884223
v 134.00375843 -26.05535276 -35.84362939
v -64.47954476 -92.91150421 -15.07203933
v 127.61761248 40.84959999 -25.26753768
v -22.76972309 -126.65733695 -22.64088206
v -225.03681481 -145.87657154 -15.10045491
v -91.15669131 -134.70391929 -4.37826989
v 73.22199643 -24.39982072 -47.18771577
v 135.50570607 57.48849362 -73.72014970
v -188.57765198 -154.99638021 -15.56643564
v 138.78749311 -19.52925324 -46.26663402
v 58.76462534 -82.57502317 -18.00517365
v 170.56360841 45.25411874 -42.69414768
v 12.60055415 -55.88150024 -26.53706819
v 123.35842848 30.09118326 -68.47650558
v 57.08012357 -65.97573310 -36.84569895
v -205.65985143 -121.23826891 -22.51731046
v 4.62914957 -64.01497871 -33.37175772
v 126.80922449 22.46580087 -24.51805770
v 10.61765198 -56.90684170 -25.34015849
v 138.42844963 -32.71494806 -46.70680314
v 112.16130108 -81.58206195 -34.48345512
v 113.44347149 22.93593995 -60.46704203
v 93.14738959 -26.63589828 -46.81298509
v 118.88949573 35.67111492 -62.89567053
v 89.37252313 -7.22748507 -47.69639298
v 122.92043120 11.31340954 -64.97339159
v 80.01691848 -20.20599507 -49.13999513
v 141.05896652 -57.12185428 -36.29482538
v -296.48309946 -112.03493178 -21.40432596
v -344.92748976 -142.43516326 -36.21558473
v -103.23335230 -134.03080404 -4.50033089
v -133.08694959 -105.53819686 -18.99029315
v -120.55391818 -147.98970520 -11.17007993
v 126.44883990 18.64581555 -66.04824215
v -8.46424513 -106.77549988 -6.93025254
v -7.79249007 -122.69401550 -12.95779925
v -361.84507608 -127.37946212 -39.56286237
v 121.10060453 39.81862962 -47.59393632
v -134.04096663 -150.40186048 -21.32366784
v 54.43068966 -94.57302839 -19.58861947
v -338.13336492 -95.84616870 -28.89170684
v 113.27475309 -15.29038325 -51.33694410
v -52.43684724 -116.41006917 -22.04728685
v 120.39212137 17.81061105 -67.18627363
v 127.91652977 -18.07300560 -47.45544121
v -101.62898898 -101.00606084 -21.64463513
v 120.14151365 -8.70949030 -54.04067785
v -156.55063093 -153.23494375 -16.25457034
v 113.31973225 25.83809569 -54.42881957
v -99.01430458 -119.38117445 -7.58003257
v -118.26290935 -138.46884668 -5.67225367
v -120.53605914 -148.91007543 -20.80343105
v 130.48964739 -29.23390828 -46.36778310
v 117.44349450 26.24386176 -63.40742111
v -152.72219479 -151.81720257 -21.64660394
v -90.60075134 -93.15189719 -18.76514778
v 90.59064835 -50.94916373 -36.53679788
v -310.94393134 -127.42209435 -26.92805044
v 125.35269558 43.19482669 -27.03221887
v -145.93404531 -125.08860230 -9.66476928
v 161.01293266 43.26913878 -56.44252151
v -167.12684929 -109.14073884 -13.30339443
v -37.61247918 -117.48309433 -5.10316109
v 157.76905417 47.41733894 -49.33144152
v -157.07065165 -126.17699802 -10.31246781
v -15.68884589 -70.42757422 -29.94413115
v 145.32808959 -63.34613264 -36.98942065
v 99.83695298 0.82156219 -53.86748165
v -50.93610659 -82.69707114 -19.12079193
v 111.16427183 -25.29230714 -45.96637189
v 100.76791793 -55.96690252 -28.43502536
v 172.26126790 45.15965283 -42.63157398
v 156.21869266 -4.20114677 -48.63109812
v -11.92970667 -67.81838089 -23.78034964
v -245.21435797 -156.24272823 -20.23737691
v 88.83395046 -4.29354608 -25.80088563
v 168.97533834 11.79018617 -59.67349559
v -164.49381411 -155.53309023 -18.67230050
v 77.08297670 -57.35698715 -25.80604888
v -79.62698489 -122.81406671 -20.52022889
v -17.54549332 -71.38384134 -29.84088287
v -387.76549697 -114.36816305 -43.60993952
v -293.38318110 -150.86548030 -25.44462495
v 142.08655059 50.70551112 -71.67778909
v -247.03395367 -155.82297742 -20.11129260
v 168.11418533 33.16797689 -39.45166618
v -43.52876917 -113.80444467 -5.64890821
v 158.32749009 43.54731366 -59.36537683
v 127.97683477 57.40307271 -72.97892869
v 160.43092310 45.60564831 -48.88903722
v -215.79366922 -114.63533342 -17.55106077
v 140.39908350 -8.75731464 -47.84820229
v 101.88069940 1.14520860 -38.97651285
v -82.62137324 -92.56292135 -22.85154723
v 114.28686976 19.58205365 -25.15039407
v 84.68034118 -89.36643600 -35.28892621
v 101.04484856 5.46565745 -49.16843772
v -118.90022457 -150.06710589 -20.08976787
v 165.10543227 30.05266190 -68.63649189
v 158.27150643 15.78210481 -64.10899013
v -308.84340405 -110.05332321 -22.14779332
v -234.91977155 -119.27100271 -14.98639490
v 63.04774433 -92.72136539 -35.28336436
v -14.85824678 -121.45498395 -8.71383492
v 121.21608853 48.08494076 -35.34676880
v -260.20005345 -112.69780993 -17.76202582
v 169.77225244 42.82349721 -54.58432063
v 112.71242797 18.78599264 -60.99913642
v -213.35987747 -157.48357773 -18.07034016
v 8.92208610 -106.37350380 -26.62975341
v 143.21172237 18.51451397 -59.91316959
v 147.11675048 43.72147098 -68.83303076
v 114.63435739 -20.62335052 -30.34609742
v 176.75027251 38.51697966 -56.92745000
v 28.17862667 -97.02704102 -12.07105257
v -157.99863636 -121.50036544 -10.88309288
v -165.74849188 -145.99849284 -11.39738224
v 123.24943393 4.15013032 -59.75970253
v -178.78252268 -155.36035597 -20.20886354
v 57.46177584 -30.46451695 -25.47364123
v 117.59032309 -36.88083589 -43.20203140
v -187.52519786 -156.63532913 -19.54990812
v -57.50401318 -82.22422004 -21.45580202
v 109.97577012 -4.93432628 -57.01623112
v 170.90076208 38.72218728 -40.55536911
v -364.25107718 -129.09114361 -40.98600522
v 57.40356818 -98.59560430 -24.03546870
v 162.22584248 44.10358518 -42.56422445
v -380.39308786 -107.36675560 -42.66307130
v -119.40098554 -110.90423167 -11.69859059
v 66.07995927 -51.47371069 -23.37200008
v -44.29677874 -110.87153852 -6.84309471
v -8.37178342 -121.27564847 -11.06625237
v 99.60498661 -26.65806748 -46.30874097
v -48.57347161 -119.55158412 -21.80993930
v 140.22162557 42.92981699 -78.41521502
v -2.49469024 -63.83306533 -28.08673866
v 125.10624528 44.63598132 -72.62433320
v 164.54716027 44.23664883 -51.80402845
v 122.31807411 3.42337321 -60.93818694
v 122.91734666 24.86368641 -66.66523218
v 176.99041963 29.77935597 -64.47669119
v 140.33025503 -13.31302617 -46.29953578
v 117.31407046 -25.63047223 -31.01381660
v 139.08645511 63.20337206 -53.05254087
v 99.77510571 -8.61672405 -54.33683842
v -278.69650722 -123.93675745 -18.83428916
v -246.01039290 -143.39001477 -23.33674952
v -289.31713104 -149.21836555 -22.86723442
v -44.79540512 -131.82894886 -22.06252143
v 107.65332729 10.13352536 -37.08219156
v 171.79219425 44.72527653 -48.93379286
v -318.16619635 -102.01004148 -23.50630239
v 147.10332453 40.50685093 -30.85683472
v 77.60518789 -24.31459725 -49.17996749
v 127.46667862 4.92802076 -28.48973870
v 118.58136952 41.24042764 -36.20214015
v 107.27351159 7.87457544 -58.04046988
v -291.83536768 -139.62228596 -27.67358907
v -0.87660470 -103.55136544 -7.92266335
v 142.13846624 44.45445910 -78.49922776
v -357.43978620 -137.14975119 -39.99958187
v -259.86403227 -118.80524457 -17.99450815
v -317.98106432 -98.43252599 -25.25382489
v 180.87050319 22.70678617 -58.89566615
v 99.88397360 -84.58280563 -34.17667374
v 105.31415045 -31.79616481 -29.52204831
v -43.71728003 -128.69875133 -22.31958136
v 132.58120418 66.38364494 -59.03821811
v -40.40387645 -82.08374679 -18.10355484
v 149.44742620 4.17846674 -41.03209078
v 129.34991717 20.32050304 -64.22949582
v -214.85239267 -131.26976788 -23.22010323
v -197.90329039 -123.34980816 -23.14170077
v 140.82844555 43.18963364 -78.39857042
v -336.07923985 -124.24571812 -30.50723299
v -78.95600796 -90.72189033 -22.95027487
v -121.14229053 -127.75874138 -7.09964288
v 82.75473863 -20.07833123 -50.01624301
v 170.63376307 34.14697200 -67.68624485
v 133.10317695 66.28382206 -67.69657135
v 163.84744644 6.58848882 -56.35524914
v 126.81040168 -10.17048396 -47.83853516
v 37.32711449 -63.36683780 -41.06017202
v -75.26718080 -135.77827811 -5.30323246
v 153.61508727 0.55215089 -44.87883300
v 181.70320988 36.29320115 -43.76724735
v 144.99653876 -10.68383735 -47.12794349
v 174.94432628 21.71674371 -45.81667110
v -70.24472207 -142.43860543 -15.13554249
v -345.41603923 -126.46786869 -34.49084610
v -38.17448020 -101.60920769 -24.48142506
v 93.06014329 -55.03450334 -36.67747602
v 113.07749897 13.47526535 -24.16306920
v 177.66338587 38.16854581 -57.14486539
v 157.91994333 35.37424654 -33.13375264
v -44.99119520 -136.16196811 -16.69819839
v -171.17448151 -152.33756602 -21.82246745
v 100.01671314 -1.13733730 -40.86570442
v -349.36261177 -129.62836027 -37.90161014
v 0.25455267 -118.47703159 -11.79306209
v -270.36499977 -150.96826851 -20.21105587
v -163.12158108 -115.46574533 -21.87020332
v -310.75888872 -104.69385982 -21.85296081
v 85.73321998 -19.32288334 -50.72210729
v 73.64413142 -59.04429406 -25.38093738
v 120.31040341 10.55280585 -25.83654225
v -342.02140570 -122.44908512 -32.00005740
v -87.87730336 -121.83539569 -20.28674074
v -210.77924967 -154.80430424 -21.71259746
v 143.95633340 56.76047876 -65.07378817
v 21.49252035 -92.50190109 -28.10469642
v -18.78684014 -71.25517726 -29.38614972
v 133.21815431 10.49448736 -54.96892706
v 121.35586143 -74.86807555 -33.23358297
v -6.89434865 -68.22928041 -31.81636706
v 72.60664552 -23.99501204 -37.70555928
v 86.60987020 -44.53648254 -27.59128250
v -192.82469153 -151.26129985 -13.92345410
v -124.65192378 -105.43240607 -13.33434694
v 83.74376595 -53.85849252 -35.75729206
v 27.43826620 -57.82186612 -40.84421322
v 109.32043940 8.35536979 -59.62298065
v 133.94387066 -46.28282785 -34.57720950
v 16.38381369 -59.08240750 -21.64774574
v -226.80461407 -158.26520324 -20.64647153
v -325.91509819 -126.61617994 -27.58393995
v -186.76806986 -154.00569141 -21.28286473
v 170.60309649 10.38471237 -52.29196697
v 124.14974719 -14.49150871 -49.32826012
v 180.74171245 28.12064625 -45.45839876
v -28.86044607 -84.05295014 -16.26314595
v -63.15942854 -83.63755047 -21.47250064
v 56.93175644 -34.79444981 -21.98184468
v -151.19370818 -106.19786382 -15.55269770
v -77.55963504 -88.69997412 -20.99178731
v -172.20295966 -153.22312713 -21.45276032
v -272.71196246 -122.83667177 -17.75959879
v -59.07405540 -139.32289183 -14.60026857
v 145.78042924 -68.94015521 -33.93311054
v 131.00315630 21.57605067 -63.75435740
v -373.75432253 -103.67786139 -41.85891524
v 143.30515265 -71.51285559 -38.23579848
v -262.22854853 -117.50014126 -18.13821681
v -15.97436517 -77.03607529 -30.56539036
v -150.49150586 -134.53550637 -21.44645900
v -189.36210871 -115.37141353 -18.62571388
v -108.27358812 -143.31376553 -20.65429837
v -92.75591373 -93.67331117 -19.92221922
v 86.27658337 -7.04298727 -24.65560474
v 140.79795778 -66.66876376 -38.97637501
v 181.93013966 41.56963900 -42.53057390
v 140.67460597 18.34455319 -58.83178860
v -232.39853978 -129.29688394 -13.83720152
v -113.68522048 -150.64978600 -16.56299643
v 124.26397949 51.99497193 -67.65299290
v 97.47748077 -21.10459656 -48.88064787
v 151.57817304 29.62639555 -29.24630046
v 80.92070371 -30.12052737 -48.59859869
v -181.10400438 -118.66127700 -22.48184197
v -117.49297380 -100.48408061 -16.08306915
v -227.89813578 -157.18525648 -19.19157244
v 34.65814888 -49.95889217 -22.15919644
v -292.82215238 -148.85200560 -23.52641523
v 180.85385859 37.41579875 -41.93032160
v -358.37477446 -125.48819184 -38.25953603
v 121.90448493 42.57094115 -50.38729310
v 122.71734327 -78.61600071 -37.13674098
v -343.60781312 -135.71095467 -38.51949051
v 5.37789846 -114.02266473 -10.32556500
v 42.23768041 -71.86640054 -18.46724004
v 120.51268667 -3.83252697 -57.10024387
v 134.41689312 0.95998618 -48.76372591
v 54.50644344 -101.14732385 -25.66077746
v -3.53801809 -118.11443418 -9.74517316
v 115.93280733 -25.70351213 -45.61142251
v 119.90351975 9.95490327 -64.79471177
v 105.30374199 1.67216593 -57.10111186
v -105.50891608 -149.95074272 -16.14983752
v 161.56134009 45.01320049 -50.24752766
v -314.19017911 -125.23123622 -25.56918189
v -137.03994453 -145.49815655 -21.80299535
v 26.92317776 -93.92364323 -28.82174216
v 100.41470081 8.67632218 -29.35114689
v 64.12684172 -25.81186220 -24.84412864
v -77.85901427 -139.77232575 -7.56149553
v 31.18814155 -52.61680484 -21.73539251
v 144.31607723 -67.68175215 -33.34166855
v 90.87034315 -85.71757376 -35.56644917
v -257.72348046 -121.53641135 -16.81649312
v 56.53681606 -41.41613469 -46.78233713
v 97.51528502 -36.11012921 -29.05007638
v 144.18119192 -19.75248195 -42.72004217
v -353.10432315 -124.78475273 -36.13243252
v -177.88931727 -135.05373895 -22.77008258
v -100.94938427 -134.16089118 -4.34151432
v 121.41652405 -11.17647067 -31.18547797
v -18.41516979 -125.60650706 -22.92563394
v 111.24276370 17.22302474 -48.70529473
v -170.80126703 -150.18874407 -13.51958513
v 115.55600911 -76.25923306 -33.31491351
v 143.09947193 27.66954154 -25.23312904
v -213.11435103 -117.14503914 -13.55102286
v -213.13551068 -122.13856727 -12.99096365
v 72.20450789 -19.80983652 -25.08903109
v -44.77214813 -133.75718892 -10.86103357
v -261.68459654 -149.16327596 -19.15954240
v -345.05677223 -107.69258440 -31.31874651
v 178.31596732 24.83238094 -63.04439157
v 111.09802127 -10.65169647 -53.63995209
v -182.37450719 -114.97934908 -19.35651526
v -338.14993501 -128.16773355 -31.11704439
v 123.88542295 -0.95051079 -51.66684464
v 74.74066317 -93.92020851 -33.73622894
v -220.76503932 -115.77980220 -14.50097933
v 22.45430648 -85.24713665 -13.45922239
v 106.68556392 9.54936631 -56.84665963
v 80.83116263 -16.80619456 -22.17223868
v -331.32386208 -142.11578667 -36.28643602
v -271.76299691 -132.81458616 -17.18527637
v -174.70948398 -110.33639312 -15.07989969
v 151.92779899 40.56492075 -65.88132679
v -251.16816163 -115.53418636 -18.79947260
v 88.10888231 -11.05525251 -36.97208688
v -48.76492172 -83.22723210 -18.17058399
v 125.38352609 51.34895816 -52.92582139
v -9.41506214 -124.10877645 -14.52378742
v 148.79013598 -11.60305832 -44.98616606
v -317.70911813 -131.36169314 -25.48898384
v 157.15906024 -3.51419416 -49.16880652
v -352.43457556 -140.06097615 -40.56476057
v -192.30428338 -114.76392299 -17.69116335
v -347.21308947 -98.62849861 -31.78493306
v 127.55948305 62.42448837 -53.31225693
v 165.25194049 30.63855506 -68.66723299
v 97.98862040 -41.13305733 -39.66816515
v 141.54478908 50.90425536 -73.89830798
v 128.06370854 64.64982033 -67.41530448
v 178.70886624 41.81922227 -40.67480937
v -147.64371514 -107.30625689 -13.63196690
v -177.98958719 -126.30611658 -23.52065779
v 153.10388803 36.31471843 -67.76261330
v 163.15495968 30.43511510 -69.70673054
v 179.03113365 27.61963941 -61.71636656
v -297.02830315 -142.93493330 -28.44909020
v 143.99290085 -34.41900015 -42.24945605
v 83.21400732 -14.04188666 -22.07015455
v 37.80533373 -85.70761234 -29.81718071
v -341.03599191 -142.20692217 -38.84874284
v -114.89251256 -135.68554819 -5.02060214
v 182.76812136 27.08331868 -53.20301279
v -364.34143782 -106.66129738 -39.64294866
v 159.32957828 13.66199180 -62.31499463
v 57.58608505 -34.19429064 -40.94147310
v 125.37017465 56.60153925 -48.44155535
v 40.29641300 -81.54814690 -30.69766238
v 144.97114718 25.42490326 -26.97254904
v 166.24665260 9.94564686 -59.41477418
v -129.92359698 -137.82344759 -7.08818622
v -118.75958741 -146.32250369 -9.12872981
v 151.83949471 43.72058064 -36.32932901
v 31.84003010 -104.40028459 -30.30236252
v 83.95041525 -21.15533501 -22.62981609
v 102.45335847 6.68876385 -52.38974839
v 105.06714135 -20.49496956 -28.10885012
v -92.64925867 -113.86974156 -10.20882558
v -186.15573645 -125.64744055 -23.41625094
v 134.81777906 -48.30109328 -42.82492772
v 137.06713915 21.56573534 -24.72173423
v -249.39864874 -155.29467165 -22.82564156
v 7.72817247 -59.08198655 -24.50744435
v 141.82423055 -42.41337627 -43.96403581
v 91.35369956 -79.06488329 -36.71161458
v -61.14406511 -135.07100940 -6.07953779
v 112.65724897 19.86511797 -25.75374208
v 173.16883802 11.43877581 -53.29751223
v 126.57228112 10.23099665 -26.95978247
v 169.78704929 30.89556843 -67.79497862
v 180.72809279 23.83023128 -59.23837796
v 118.96340549 24.94750917 -25.36855079
v 147.53569663 33.47991034 -70.82701474
v 178.59363556 41.80995375 -51.29899830
v 173.37775230 18.86437088 -64.83033299
v 170.11725903 45.77454180 -43.15553978
v -312.66343594 -123.24661762 -25.12011118
v -186.67986989 -148.77428114 -22.13861793
v 168.29027236 27.63974667 -40.82674533
v -345.04184127 -144.00202036 -40.09014741
v 34.76806358 -74.56497103 -34.13365036
v 43.40591654 -106.04508221 -24.93906207
v 27.97311544 -106.44046962 -13.55659589
v 74.33623821 -90.14289826 -36.56502813
v 128.34431231 -79.75538820 -34.79164466
v -150.75984597 -109.79351401 -12.88477890
v 81.18037134 -87.12752908 -27.84199081
v 127.54580379 -4.61475691 -31.74218535
v 129.85770404 46.25876248 -76.40764117
v -127.89346278 -103.74543071 -18.77095550
v -221.00085020 -131.94075227 -13.43384385
v 59.35459957 -48.71263355 -45.02066970
v -343.87812018 -124.28698689 -34.10973772
v 89.29533511 -26.93146840 -47.72191867
v 76.33163035 -34.85997766 -47.76028171
v -48.10560122 -133.91357660 -9.18351021
v 124.70474094 53.72655764 -68.00671667
v -10.59433632 -68.80674511 -30.81836738
v -155.12934327 -148.33685756 -12.45540287
v 53.87907848 -35.63945368 -22.03040756
v -351.91702843 -133.98070633 -40.17380998
v -49.47172105 -116.21826142 -21.81738801
v -82.07145333 -118.82589757 -6.93730963
v -24.06874485 -128.11729312 -21.62948065
v 157.82056749 13.57282698 -60.75574085
v 109.50657725 15.15476499 -25.37534758
v 26.06766112 -87.40826696 -13.02083861
v -363.09841275 -137.05869019 -41.77989066
v 131.53113425 67.20998138 -66.90812856
v 144.88853514 -67.91398674 -37.65106946
v -30.45434318 -74.89951700 -27.56499685
v 38.94780576 -56.40282482 -43.75706241
v -246.76738679 -144.10634339 -16.41749777
v -25.02188087 -124.57083166 -8.15850589
v -105.78879714 -140.47294855 -6.01690123
v -372.37462401 -137.69355416 -43.76244172
v 121.83959782 20.74684761 -67.05593318
v 0.99919841 -63.73228133 -22.90409617
v -129.14671004 -151.00187063 -14.81021941
v -268.65839958 -153.58637273 -23.47309887
v -33.55469927 -111.50718480 -5.92939463
v 183.47436190 31.55839443 -50.50318316
v -18.94682273 -75.77030361 -30.23182414
v -197.85198569 -149.92611110 -14.04283755
v 124.84105676 -40.55520147 -42.19583422
v 84.40335095 -64.31443244 -25.57934821
v -115.17580599 -135.04898548 -20.53296380
v 144.83806491 -70.45287639 -37.33443469
v 63.51856887 -63.92075866 -36.82716191
v -299.54004288 -122.48419225 -23.18283729
v -25.92754737 -119.21571195 -6.12261891
v 64.89674002 -94.08962727 -24.18370545
v 163.51822019 14.89983965 -44.57786307
v -333.92417431 -120.94608694 -29.01191451
v 168.44399273 40.13646394 -41.82004184
v 141.22262597 -33.88625756 -46.03478312
v 131.68793917 67.89916009 -65.67665190
v -192.10594893 -152.47011185 -21.86953276
v 32.40626678 -106.70067370 -15.13275970
v 106.05239868 -62.48120591 -36.82948276
v -304.10087109 -137.94608414 -29.43126671
v 129.08606231 -16.81303978 -47.54204676
v 67.88870692 -77.58463174 -20.91676556
v 119.07977611 37.50257567 -54.65148389
v 159.78334844 36.07541695 -70.95418870
v -250.62403083 -133.55134428 -23.61094765
v -82.84753561 -92.12344885 -18.19213107
v -316.76027179 -128.17694247 -25.58038756
v -302.85179615 -140.21764696 -23.83802459
v 74.64455068 -19.64391582 -43.56846213
v 128.70691717 5.44430455 -53.44625935
v -281.51938319 -122.10857123 -19.61660385
v 175.21694303 23.74436520 -44.69995573
v -164.85901177 -155.36008775 -17.33159460
v 25.01023561 -112.66631633 -19.16312799
v 122.87381291 1.96224358 -28.43890898
v 102.32027620 -21.15063928 -48.80862683
v 144.43092048 -4.81520547 -49.01066050
v -57.29021877 -83.76845717 -19.30706203
v -199.11310077 -120.59254944 -12.50985172
v 125.11847913 39.22633454 -71.47119939
v 108.23524743 15.97030088 -26.47090144
v 139.74499702 24.40254949 -24.75730143
v -91.20526165 -143.53606105 -20.15720308
v 155.18544614 49.38463122 -49.24000055
v -120.28712779 -130.06281853 -20.26854269
v -380.40056825 -101.53882205 -42.65823215
v 183.35317075 28.10124680 -51.93659663
v 133.98702443 -47.43399844 -42.65142605
v -198.73160124 -157.36445785 -17.82403700
v 62.60532886 -31.98261559 -45.97385600
v -202.13261247 -118.04054677 -20.30984871
v 107.87787288 -77.91074365 -36.53934225
v 162.80221939 41.94522277 -59.66532603
v 38.46253082 -102.86424309 -15.98999277
v 167.14707017 37.73983940 -68.70089471
v -252.16495991 -153.32388878 -19.09917220
v 139.73528147 -28.92888524 -47.26462811
v -81.27251267 -104.33679074 -12.44688500
v -30.82150035 -81.40060306 -28.65912020
v -285.81225872 -127.29625404 -19.90646124
v -45.93523592 -135.58134437 -19.87863146
v -138.06036115 -103.79026830 -14.72959202
v -207.83236623 -123.51239473 -23.17906916
v 78.20671797 -16.80848561 -29.46309373
v -147.29626477 -134.49469209 -21.31869644
v 84.34708416 -12.63107266 -48.30252379
v 132.00902939 17.30841585 -59.52335894
v 67.89112836 -46.43165320 -42.16793552
v 112.14308441 -42.93208197 -40.34480825
v 11.90188993 -103.42951864 -9.11184773
v 62.06660718 -96.84085101 -26.01861767
v -262.04022765 -130.34521043 -23.44959229
v 62.67442554 -35.17940268 -46.93735391
v 178.94604802 30.83565645 -43.04578528
v -8.01883452 -76.82198286 -32.25348890
v 141.15194976 -63.99304420 -38.34702820
v 55.27833477 -79.58880067 -32.69696608
v -52.19933391 -137.01246679 -12.73623295
v -304.59424853 -143.54854822 -29.94351089
v -125.66439807 -150.32939613 -20.71984112
v -135.21519303 -133.97802413 -20.97619884
v 145.02251148 -26.50139295 -43.41293126
v 72.63431698 -21.18953317 -43.20157692
v 16.06704108 -79.62251455 -15.45397658
v -283.67859125 -149.96279776 -25.94625019
v 176.51432753 37.29987517 -58.84279683
v 94.34198588 -84.81068164 -35.47642753
v -110.69665104 -143.98102462 -7.61821400
v 135.86156070 -5.24757011 -47.85777256
v 137.95182109 67.99891591 -57.90145695
v 79.61457968 -89.06164765 -28.34771760
v 146.36722207 -67.47110188 -36.84810549
v -57.31355026 -85.38171649 -25.93313716
v 137.65013218 -11.86292805 -37.72482276
v -204.54983413 -118.10880899 -13.02557718
v -272.91953564 -151.89719200 -24.39788729
v 96.32245451 -83.48128945 -31.92010522
v 53.96881327 -101.71340406 -27.41923928
v -253.67173553 -153.91269326 -23.41753431
v 166.86259210 7.33089773 -51.23567209
v 134.29197669 -50.71046948 -34.43976864
v 72.91753590 -57.57027492 -25.46340413
v 83.07544142 -35.20629928 -44.24307123
v 146.09631896 -63.51701915 -36.36395931
v 128.80806625 65.99381566 -65.72087109
v 174.55661297 12.25902606 -54.39838395
v 143.03192496 9.97904129 -53.78942937
v -43.61293092 -100.42262077 -11.84522267
v 2.22320459 -116.56314135 -25.98489448
v -320.17201185 -123.98983538 -27.82194130
v 147.05075324 -66.68633968 -34.87394750
v 97.19824791 -4.52712458 -53.47097293
v 149.71444011 15.20559750 -58.02661926
v -78.68862897 -144.36842501 -15.61017148
v -299.43531752 -148.45588803 -25.13882145
v -174.85244572 -138.63839209 -10.75606886
v -38.71528059 -131.53551519 -10.94174758
v 121.04386836 12.78270222 -65.94476104
v 43.46673563 -40.35257921 -26.74487978
v -336.05664968 -129.28202748 -33.45696628
v -238.86811733 -156.60972893 -22.44664729
v 156.11852705 33.76474231 -31.78548813
v -123.03622812 -105.38168997 -20.21366172
v -314.25559521 -141.01730287 -26.55466646
v -295.41313648 -147.08240330 -23.59967865
v -53.01650241 -134.64665413 -7.91365560
v 157.02310205 40.21289945 -63.93549591
v -195.14289498 -115.61032385 -12.83522416
v 146.25532925 13.18214647 -33.97260606
v -109.57974195 -101.30321234 -14.59576562
v 62.83485889 -88.56458962 -20.05321346
v 127.67787278 8.67111888 -56.55700713
v 143.77382398 27.12585218 -70.12791932
v 178.74617875 26.46734565 -62.68838793
v 138.25742900 47.85622656 -80.00831306
v 136.66984439 -76.18793100 -38.27891871
v 27.38936245 -104.16251421 -29.77023274
v -340.06610513 -137.89963722 -37.60189191
v 137.39433885 52.74134502 -45.43203488
v -136.83600724 -123.40942770 -9.14080068
v -71.11863047 -92.87092835 -15.14274627
v -181.66846037 -155.80368042 -20.07728256
v -187.10289896 -114.56757784 -12.64937874
v -352.91141272 -136.81463897 -38.87207806
v 94.75953132 -67.35078245 -36.68424115
v 99.78740662 -1.08033593 -39.24397007
v 55.40283769 -32.44559839 -23.49054255
v 114.42568153 27.97529101 -56.15721643
v 56.82792515 -35.30704230 -44.37061399
v -304.85904217 -107.83016682 -24.50945042
v 60.30225009 -33.56420621 -37.74395958
v -82.43367821 -107.41745681 -11.69914752
v 135.32020152 18.21720041 -26.72890760
v 104.86441106 -3.25930654 -23.99827540
v 86.98517829 -77.83140987 -26.79153159
v 7.40924897 -115.01673609 -11.18916087
v 59.16565284 -96.46849334 -34.08845887
v 126.54931843 60.69048494 -50.30463263
v -19.20993999 -74.59118962 -20.05924284
v 141.74938202 59.83862281 -60.94140932
v 126.92227960 63.19593638 -64.87642229
v -297.51554132 -132.75395334 -27.24254131
v -177.03971267 -154.43445742 -20.74946836
v -6.93899905 -87.24068105 -14.25600518
v 147.88010716 54.97234687 -49.55499992
v -85.56487411 -109.62577909 -11.03053428
v -59.05721337 -138.49411905 -19.69911158
v 118.46815795 32.60255232 -48.66415635
v 182.81467259 37.28500009 -49.89743233
v -181.49390817 -152.62004733 -21.61058597
v 83.32597464 -27.57270634 -49.17630181
v 124.71347302 49.91075024 -69.93924826
v 142.56358147 -32.46879578 -45.83215714
v 182.38456547 32.01116994 -53.38840932
v -120.03677338 -101.20714456 -15.64648747
v -314.11343813 -144.67778802 -31.21291101
v -304.67456579 -122.30177969 -23.67437445
v -270.99499106 -153.61575782 -21.86261863
v -343.72219443 -117.89871752 -33.25521573
v 64.37835097 -29.95260805 -38.49939257
v -346.78193927 -127.20629573 -35.02869233
v 102.37954557 10.54150704 -30.03855050
v 150.85582435 3.27445101 -42.41825268
v 163.12734783 39.34477642 -69.23111528
v 153.13154459 33.18744153 -68.20381433
v 101.67077184 4.31846548 -53.67875472
v -117.40484834 -100.19842535 -17.56539382
v 25.68025328 -54.60488051 -37.33284026
v 164.64839876 45.06791756 -44.44264993
v -22.35993929 -113.76158148 -5.87082189
v 36.33556142 -52.37510055 -21.39427327
v 119.92231756 8.20153672 -64.18282539
v -346.10396624 -144.34979856 -37.65670210
v -136.62952185 -152.71154046 -17.04541221
v 143.88252795 19.98562552 -60.76196209
v -33.05632621 -127.19023228 -7.97986891
v 135.68694890 -79.14965600 -36.49368882
v 54.67712134 -80.23680001 -17.41975918
v 36.45276278 -46.35075480 -22.70415798
v 133.90634954 -78.04984599 -34.26316753
v 128.90487909 -36.84268519 -43.15619543
v -71.43646479 -141.92141593 -13.02476041
v -76.12850517 -137.88196445 -6.26676856
v 150.99713206 54.12472039 -56.15632981
v 34.30454433 -107.29502141 -17.02903584
v -79.70665395 -144.70413327 -16.80336706
v -128.58779728 -144.11655068 -21.75450884
v 182.32223392 24.54122901 -54.07897756
v 166.40359163 45.68967223 -44.99723390
v 73.75026494 -57.70697072 -25.62363632
v 137.70566881 67.34200567 -61.61266193
v 81.03802055 -11.97303273 -25.23119561
v 82.41364360 -24.15649220 -49.82048273
v 106.84230179 -6.46965392 -25.18014982
v 28.19865197 -108.72951895 -28.99764478
v 136.52488589 -9.68944933 -47.33569920
v 115.62890559 27.85149030 -60.06637588
v 99.93384033 8.57255422 -27.05418319
v 108.80851746 19.71166208 -31.11397661
v -19.07731220 -79.21892405 -17.39064232
v -145.14058828 -148.41425419 -11.56997774
v 123.44381213 -37.09057346 -43.86033863
v -84.51830596 -123.92818183 -4.84393025
v 46.89279944 -49.18869585 -44.71425712
v -220.51557899 -157.44648874 -18.80916208
v 128.99151444 37.61511296 -73.98239523
v 158.31691027 39.67625275 -67.90713966
v -157.16272593 -124.40051138 -22.83450961
v -199.74394143 -121.99575454 -22.88352326
v 148.95714819 -9.43552144 -44.37143728
v -330.14136553 -129.94687259 -28.30066718
v 111.71966046 -32.55367279 -43.49489883
v -364.16789889 -132.37413764 -41.44588113
v 108.38769376 -81.88547939 -35.59932858
v 119.93160099 26.86406858 -65.46649337
v -65.11878967 -93.05385500 -25.40070564
v 105.26435822 10.00680774 -24.61491153
v 153.41031551 -1.29909080 -48.49240929
v -329.06678319 -127.81457603 -30.67783639
v -40.42690247 -133.35847855 -20.79512924
v -239.71484601 -118.80026013 -15.44201840
v -1.95805356 -71.06845826 -33.95371884
v 100.18367320 -83.67981762 -35.19009799
v -69.56405938 -90.88393301 -24.64167774
v -275.20033717 -150.99796653 -20.62141337
v 98.59806299 2.07492639 -48.79568145
v -346.65131569 -139.71161842 -36.42016649
v -138.54013383 -111.11562699 -20.95402032
v -22.02159353 -76.42997801 -18.93641241
v 78.59631628 -28.05566043 -49.24046248
v -19.28788796 -124.54958260 -23.40116166
v -16.33458026 -68.64837557 -24.95495975
v 121.47373706 7.32057355 -63.83224577
v 124.27954376 -22.44535089 -47.41084203
v 32.84675628 -54.83211949 -42.44581982
v 50.76594278 -101.62241757 -22.51150645
v 64.23915923 -28.92800234 -42.23988950
v -1.19305332 -108.49797726 -7.44629698
v 124.89861250 -19.35069449 -48.05180058
v 84.10152793 -14.53281194 -49.18926954
v 2.15451978 -119.88382787 -14.54878505
v -59.94353443 -98.07078540 -13.45677208
v 63.34938854 -97.69074619 -31.61853552
v -162.53772378 -119.40129846 -11.29659079
v -318.34346056 -112.66609281 -26.52379870
v 48.60128835 -37.30777279 -27.07214467
v 164.38162327 43.89961064 -53.70020494
v 41.24138877 -66.54207408 -39.02125731
v 94.37218308 -3.37152695 -23.21382612
v -108.45420510 -108.85003209 -12.11288199
v 112.93401569 29.84348126 -30.20000644
v 132.63590634 19.67791468 -24.68509972
v 56.78377673 -99.53951836 -31.76372498
v 103.02900523 -43.95348951 -29.14808504
v 8.28666519 -60.21610275 -23.21680821
v -224.22406077 -125.35880506 -13.13765440
v -316.97994471 -145.73156834 -31.52137622
v -15.75222798 -79.89634573 -30.15945666
v -63.40598315 -128.33260000 -21.56240307
v 132.91291893 -35.46448797 -44.36768219
v -58.20719153 -133.31271708 -21.34677581
v -373.95244837 -101.48641467 -41.93385690
v -86.27541363 -137.73645461 -4.92605893
v 137.40453124 58.77565965 -70.96066326
v -179.69769239 -156.15637600 -19.30870488
v -59.80720744 -133.84954631 -5.50529128
v 135.26131213 46.72155902 -38.53593394
v 78.71394604 -31.85968101 -48.10352251
v -57.26984888 -136.41273975 -8.46707541
v 145.72733641 17.69984700 -59.29830670
v -62.23597005 -140.56108892 -16.89712517
v -326.96890831 -107.84649849 -25.09150840
v -12.69831508 -126.18386745 -19.95552517
v 79.28036153 -92.39239991 -33.45525637
v 146.51225507 -7.51963165 -48.13374951
v 112.26837337 13.35447840 -61.15196645
v -129.64852154 -103.16620022 -17.67466217
v -383.68433714 -110.60285568 -42.07491130
v -33.63737464 -130.48437238 -11.32852864
v 0.77050726 -66.03981555 -33.61498937
v 175.68464577 21.45695314 -64.98625129
v -10.59097704 -93.88487786 -26.55731700
v 99.76202250 -2.81171151 -54.40721288
v -276.63359046 -114.20068145 -20.37675492
v -249.66895580 -154.14726734 -19.37458478
v -203.17254961 -136.10172272 -23.15189689
v -273.93245697 -151.91814303 -20.83308809
v 139.34075832 30.29355779 -72.53216952
v -195.26235759 -113.85528743 -16.27458259
v 142.01471210 -76.29028708 -35.78896448
v -89.80024606 -93.15467626 -21.06370404
v 96.56102210 -4.30931849 -22.97820710
v -150.88656545 -110.76279730 -20.47590353
v 147.45879173 -5.58418967 -48.23873192
v -188.58106434 -119.39556897 -22.54212834
v -46.56660184 -136.33674383 -18.57979037
v 20.48771828 -94.98235583 -10.82207542
v 66.01945311 -26.39026009 -22.61327393
v -298.99412394 -110.70763320 -23.89354631
v -122.96435982 -148.51371944 -12.16145325
v -263.13951612 -151.23565495 -23.99891987
v -44.42971572 -134.55754519 -20.73406801
v 116.44572765 33.52051973 -55.98257110
v -105.98035157 -146.61151171 -20.50377801
v 121.01003528 23.43937941 -66.24774635
v -185.48245728 -156.69664741 -19.10854131
v 32.83372894 -49.52708632 -30.80148622
v 147.20432460 27.84454077 -27.90880762
v 143.87878776 57.90130049 -50.96876994
v 35.34719720 -49.35958236 -34.73202884
v 123.57471883 -3.75150656 -54.12314832
v 106.78859055 11.74178068 -55.41456863
v 180.09263277 18.22903007 -54.59786206
v -36.12576053 -90.20490944 -26.48349479
v 69.49564070 -22.58628793 -23.35966565
v -153.54156494 -108.02949220 -13.31971958
v 108.96727443 18.11871491 -52.97718197
v -121.21223658 -143.78173649 -8.07109289
v -119.57237870 -104.61496562 -13.83189205
v 76.99780166 -29.85350229 -48.79917577
v -45.63700780 -125.71968138 -5.06617548
v -184.74291265 -156.71557188 -18.61772873
v -90.25865793 -94.51682866 -16.88903011
v -11.55955903 -66.68011099 -25.43999068
v 86.42198890 -48.97356033 -37.24603355
v 183.23594332 30.28384224 -52.16863006
v 124.41048026 49.48978126 -55.13662845
v -133.43089819 -147.35378325 -10.99049300
v -58.26961994 -86.95596457 -26.10627189
v 83.28115195 -15.94443060 -49.36543852
v 108.70294273 17.21884310 -27.00283192
v 136.60018146 44.09367964 -34.43437442
v 146.88977599 39.19184580 -73.41876626
v 137.34111190 68.24200600 -57.17051029
v 84.97846872 -31.53843060 -46.21594772
v -134.13904607 -150.33914149 -13.77027668
v 86.74965799 -40.46444595 -27.20432356
v -253.92678380 -154.19560671 -19.84547451
v -74.65586066 -140.71606100 -19.74369213
v -197.33400643 -130.90088964 -12.06642389
v -69.58086044 -142.13338494 -17.87517965
v -78.98716629 -89.25914764 -19.86224391
v -223.63248467 -111.36015505 -16.44872501
v -305.68453670 -121.36874348 -23.87728915
v 105.15215248 -52.36833543 -37.94006631
v -227.15628147 -141.85941219 -14.34977166
v 135.31461358 67.10546464 -53.86956781
v 174.88074303 34.02610123 -63.63134831
v 72.49621302 -36.81265935 -47.46114463
v -141.90319180 -147.18683064 -10.78809891
v 100.35672039 3.14797112 -52.91332304
v 174.97576773 36.04151681 -61.66096777
v -304.09750342 -125.49275160 -26.42352693
v -141.54316485 -107.75630921 -19.88610253
v 100.09777546 6.42725034 -31.26672655
v -0.31000865 -114.64931816 -25.97685345
v -218.51421893 -157.06306696 -21.35333978
v -384.16975737 -126.24496222 -44.79859769
v -108.02971572 -99.48433936 -15.83010331
v 108.23960602 10.09451691 -58.32845345
v -62.82433867 -138.58552277 -20.13374679
v 141.42702520 48.18045348 -79.12556827
v -8.95162858 -67.22081453 -30.00928648
v -249.37976897 -130.61131537 -23.40724133
v 3.76171782 -81.37530833 -31.91638738
v 133.67573917 30.20823002 -22.79752679
v 15.13496321 -102.91446745 -27.62986720
v -102.40808129 -106.24790192 -22.13943563
v -159.68617797 -110.95683277 -12.47477159
v -77.90160924 -143.12247932 -12.77374197
v -167.75976121 -134.42128897 -10.50957292
v -337.04817295 -142.35712588 -33.23381022
v -97.83834964 -99.77888316 -22.19889127
v 138.50216568 -21.18427493 -46.48799822
v 138.30348849 -44.00492087 -37.18363494
v 160.64999998 14.56661522 -63.77880275
v -362.35541105 -128.82927060 -40.10786116
v -86.98456734 -146.41229808 -17.41506718
v 36.94562614 -71.36837393 -18.26030202
v 69.20807064 -40.63247144 -22.85246737
v -158.70654583 -111.26357317 -19.34832148
v -244.07596886 -153.73311937 -23.04794267
v -190.08503854 -156.35345876 -20.21800540
v 153.57881784 37.12559119 -67.15722382
v 158.61229599 40.56692496 -63.24974447
v 28.48660573 -53.24455723 -38.60549256
v 160.23668647 5.67844184 -54.62979525
v 55.50311878 -101.01427138 -27.72327699
v 146.34934068 29.37489562 -27.06644312
v 154.20909226 7.96714611 -55.44612184
v 127.47554481 -80.93197644 -37.12533787
v 22.19694294 -57.23893270 -38.22997957
v -117.68888682 -100.93591362 -18.76828447
v -321.90951705 -127.21501291 -28.53538096
v -135.17381251 -112.68435419 -11.50670927
v 144.59580183 11.89384889 -55.28558046
v -94.89666671 -132.51039386 -20.84516175
v 64.72405791 -29.30925786 -22.03032374
v 121.73270434 41.65914655 -46.89022899
v 127.35424936 62.15308979 -70.01819462
v 95.18879652 -2.27992423 -46.37345299
v -93.20133924 -94.76894140 -21.41748928
v 136.81899011 52.50548199 -80.41121066
v -126.38786435 -138.82856071 -21.48534730
v 164.71630335 37.27722540 -38.49690035
v 16.16358012 -55.47789857 -24.08379503
v 137.04942167 54.92840335 -78.01890373
v 42.36817360 -96.55222297 -32.11581707
v -163.23067248 -107.86286741 -13.70219421
v 133.30757618 36.06571630 -75.94140619
v 135.82618535 -34.37899053 -45.86949199
v 96.63172066 -31.52770549 -28.21032889
v 39.55661878 -78.33100855 -32.06769004
v 89.12370354 -8.17993656 -49.02251810
v -217.10854769 -155.99401295 -17.16632023
v 175.41263998 44.54553872 -42.96514019
v 107.03184456 -34.09012035 -42.19312593
v 131.81647658 15.78858867 -26.25435404
v 37.47274727 -86.89226955 -13.65886349
v -125.01414120 -151.14349127 -20.09373344
v 93.55099499 -6.93965657 -40.22937641
v -160.15163064 -106.90853745 -13.97635229
v 146.15061879 -2.24922807 -40.63222557
v -134.06306505 -107.83986002 -19.96913180
v 54.99740317 -75.01038909 -32.82885998
v 81.04421198 -35.38867831 -44.75543648
v -93.08294207 -118.55792999 -20.77860385
v 76.87616348 -49.15299639 -38.96963596
v 57.15784431 -98.22174162 -33.11759233
v -319.63583827 -122.52527475 -26.02081187
v 159.72907841 33.68134052 -70.77580690
v 136.39202714 57.23274127 -48.89436439
v 67.15500355 -87.60086447 -20.86468786
v 114.54796791 20.01117356 -46.45947739
v 126.21663511 15.92879742 -64.96008486
v -30.41783907 -130.20865619 -21.06723189
v 117.35084653 9.14322305 -63.55985999
v 21.48715779 -107.38590360 -28.78097259
v -325.29473305 -99.87508506 -25.27637593
v -51.21812597 -106.15364462 -23.35554548
v -37.38758713 -75.91375709 -25.11736751
v -357.72848129 -132.65952468 -38.76326606
v -147.55180478 -152.25003660 -14.78094142
v 176.27751827 19.34834756 -47.99345508
v -298.63247275 -147.87575603 -28.64288911
v -363.55021596 -125.07884204 -39.85866159
v -95.42337060 -99.15494919 -14.79951572
v 165.33875465 37.45370358 -69.73753870
v 90.00055492 -6.82339864 -23.01980741
v -229.02601957 -149.56307411 -22.91743085
v -266.82522893 -117.49714613 -18.20387878
v 49.69874024 -40.99785909 -37.10775450
v -86.70683205 -136.26179099 -4.44950815
v 144.13742721 37.03278303 -26.69174597
v -11.35970373 -125.75423717 -17.87393540
v -106.28041625 -149.51859415 -19.16892454
v -215.79304338 -153.49313617 -16.20560139
v -187.61253357 -150.28394759 -13.54126539
v 10.03773510 -110.52773893 -9.85665526
v 125.67314506 58.09033290 -48.67634550
v -85.47466993 -93.43443066 -22.57867903
v 105.85463047 -47.97951132 -38.49434480
v -113.90734464 -147.25726843 -10.04236937
v -76.46431029 -119.62542683 -21.06864005
v -59.36286226 -85.22798866 -25.25004186
v 128.85010242 23.87859114 -66.13756716
v 123.04414809 -12.83545606 -50.87923631
v -146.67953551 -139.82489705 -8.84651951
v 64.00775909 -90.04648030 -20.93035728
v -316.75627828 -100.65238178 -23.60473201
v -195.11352479 -140.85084200 -12.16862164
v -130.39843738 -131.17483258 -20.97146772
v -111.64757609 -102.57099569 -20.74136958
v 127.67748535 -2.54936353 -47.52663895
v -360.66699028 -135.38296521 -40.01788422
v 147.69747853 25.17343685 -29.61852401
v -333.51412416 -143.56826246 -36.50162369
v -186.24253571 -122.79570103 -11.76665816
v 180.05654216 40.73676094 -40.77907279
v 118.83170158 7.30672665 -26.19023249
v 179.19242382 16.49626717 -56.56279624
v -115.89111388 -145.93043923 -8.58374219
v 152.04964578 45.54267600 -62.82347441
v 75.96861571 -29.59696017 -48.80901426
v 142.13532209 13.67674116 -55.94053492
v -321.64439559 -128.94128263 -26.35770664
v -14.83772043 -126.15981698 -15.29665384
v 140.66044986 37.88214549 -26.64171718
v 137.33088970 68.01839173 -61.32369861
v -260.87224483 -138.48234713 -24.20094609
v 117.16910452 -74.46661592 -37.04712912
v -81.93620294 -90.80390632 -19.26126704
v 140.84489644 22.19114080 -62.22165376
v 138.30840588 -34.32609886 -38.08696941
v 121.52954936 41.13039374 -46.03300244
v 66.04629755 -96.88357264 -30.90007417
v -71.37051225 -123.43771011 -4.47061146
v -364.93530869 -99.93184358 -39.71464932
v -29.37949076 -131.37681782 -17.19075069
v 109.66975987 -13.83413840 -28.48476917
v 50.12513697 -95.87799758 -17.53293350
v -347.73442149 -130.63004613 -37.71027178
v 85.86037904 -10.47545485 -44.51135173
v -118.37019771 -131.24649227 -5.82155911
v -300.54178834 -150.37247539 -27.97941305
v -119.53990161 -124.07626957 -7.86149781
v 159.33801234 46.45603895 -44.91917416
v -30.09383567 -75.42420924 -21.03928104
v 173.25289547 25.84574930 -43.30515489
v -47.24505171 -133.42422247 -21.73267305
v -95.46407312 -119.23366785 -7.84373283
v -87.50212193 -99.82179105 -14.21644352
v -59.12896618 -84.41755176 -19.03793402
v -194.76911426 -123.86227399 -23.18924665
v 38.39585185 -108.14092308 -25.58352612
v -328.30950618 -118.80199611 -26.47447772
v -94.74050254 -145.24288476 -20.12269944
v -106.34844750 -100.61059147 -20.97661793
v -288.72823715 -114.67497796 -22.54957333
v 9.51221026 -112.93670535 -10.69932152
v 153.80813181 31.56268597 -29.93329242
v -3.95117048 -68.52589548 -33.02411735
v 133.47098231 -52.11483315 -41.76837206
v -0.78226149 -122.24808335 -16.52585343
v 126.94807351 -34.73727405 -43.94589365
v -212.00375259 -157.62503445 -19.95275170
v 118.59441549 42.58471355 -30.45003489
v 182.94776976 34.12767127 -51.39084905
v 82.37807453 -26.58367343 -49.61370677
v 128.41613591 -78.63501459 -37.74863482
v -85.97765118 -126.78486109 -4.16558096
v 74.48316365 -93.38114411 -34.80904177
v 56.02227151 -68.60404462 -35.76561809
v 123.00300598 -12.46367767 -51.12916231
v -75.02409071 -93.08819473 -15.12150932
v -178.51428688 -148.21121097 -22.27973007
v 181.98625743 28.39412726 -46.62876576
v 0.86222921 -61.79292500 -24.93269928
v -137.64563203 -108.11268538 -19.88083310
v -156.24433756 -108.06206614 -16.55930094
v 98.08436036 -18.54877546 -50.27166009
v -147.75690436 -154.13440764 -18.19856279
v -133.12594593 -127.40790844 -8.55205674
v -99.74828362 -145.22334933 -9.16477945
v -179.23803627 -153.89695764 -21.09611221
v -90.84379673 -93.19968522 -20.58138885
v -157.34151006 -154.08582985 -20.65052092
v 104.13437337 -80.98670840 -35.70467979
v -99.39805418 -148.49327505 -14.70151823
v 123.21880460 46.00852355 -51.02105811
v 139.82956111 -59.18135867 -39.34969008
v 58.47283453 -42.91427508 -46.77626863
v -53.41027305 -138.22014630 -17.35237800
v 143.39606464 -62.49842793 -34.02284905
v -109.92457718 -127.51601636 -5.49925771
v 140.47533274 64.38072771 -56.80307001
v -152.24501491 -109.52962935 -19.35648732
v -236.48925126 -156.71105683 -22.32360654
v -167.29715466 -154.26211059 -15.70497639
v 156.82801604 12.60432228 -57.41557851
v -279.91971374 -152.64271200 -24.26562831
v -314.01035190 -102.25150734 -22.47043513
v 16.94802940 -59.63417888 -37.23639250
v -345.09688616 -140.64547420 -39.94965926
v -361.03194952 -116.52966589 -38.25702146
v -50.34693703 -137.23687828 -18.69255118
v 50.46560988 -101.02820396 -31.54822066
v -333.32020044 -135.46328247 -34.91076827
v 160.19821167 8.21976643 -56.39079958
v -126.26956403 -152.05298364 -18.93996634
v 89.92479742 -44.31243241 -38.04722801
v 81.05283976 -81.24319464 -36.04340926
v 19.83841322 -53.65368724 -28.07758562
v 131.12403452 35.33881158 -23.33581261
v -19.89120618 -106.18077219 -7.31655257
v 125.80342591 60.08031964 -63.59121948
v -92.30284393 -141.91575348 -6.30120374
v 110.74595898 -29.80514988 -30.19773774
v 166.03998840 35.87811813 -38.52372617
v 141.91249013 -30.13822064 -46.50719091
v -101.85449570 -139.05179501 -5.15307859
v -256.08703494 -136.84386015 -24.02626351
v 160.11540592 9.21989791 -57.18931183
v 175.02278090 39.60594535 -54.35368419
v 126.98309124 40.00985622 -24.82650429
v 120.85495144 46.79584503 -41.06977209
v 140.65548778 24.42578971 -67.60515273
v -290.70001841 -120.97767740 -21.86480537
v 141.88134670 37.00289875 -26.29100718
v -22.03967981 -116.76532775 -23.79342727
v 161.88432276 44.83008757 -51.78463832
v -68.02241504 -142.04983413 -17.12639816
v -2.37635290 -119.47784573 -24.87638220
v 53.84707078 -97.44403511 -33.64413232
v 126.35479867 55.39727584 -43.55315492
v 113.37931454 23.94222468 -27.29017101
v 148.33639562 35.52357852 -70.82336396
v 146.02458477 41.58779979 -74.71080124
v 182.77406693 35.34945846 -50.96126348
v -159.70784426 -134.75573063 -22.02289179
v 127.24876404 -11.96664572 -47.98814654
v -294.54371333 -150.96361935 -26.44325048
v -154.53667939 -154.25445139 -17.49977097
v -209.20905471 -114.02672529 -14.30965774
v -160.98579764 -125.02500415 -22.92923816
v 118.67886037 -10.62259730 -53.35391313
v -326.10693574 -94.07839179 -26.48008056
v 80.77225089 -37.36662120 -43.96169633
v -23.77853170 -72.56080955 -28.49170007
v -316.76211953 -103.76872867 -23.03451486
v 182.13014305 39.62473944 -50.32337829
v 49.15481433 -57.28384107 -20.54156177
v -61.69587746 -128.69445980 -4.49659955
v -26.55402012 -72.15131074 -26.49270371
v -95.51888704 -96.47297114 -16.27372578
v 161.16292775 28.33299525 -37.13314608
v -371.17651105 -113.84252459 -40.91424122
v 168.61487925 40.30568153 -61.34327501
v -157.02706575 -152.70240605 -21.47730812
v 61.28640473 -28.16484869 -24.48074333
v 41.12405330 -82.91806281 -30.45871295
v -180.56844175 -155.91886640 -16.59995317
v 123.97819012 -9.17409547 -50.94859377
v 173.15781116 34.25760940 -64.85141814
v 116.57695472 33.37144479 -57.92278424
v 125.56755543 -70.84412128 -32.67505765
v -2.43091094 -74.59410280 -33.60039368
v -313.60843778 -146.13823593 -30.87114915
v 58.66218358 -99.64466840 -28.36482599
v 141.89456403 13.35064042 -31.17772005
v 107.27566481 13.27306684 -25.20954423
v -367.65021086 -101.59778595 -40.50597176
v 10.56275703 -58.30113962 -23.71030301
v 103.15526277 -7.21240835 -55.53536117
v 131.55148923 67.98699498 -64.52759355
v 173.64259064 23.74130115 -65.87648392
v -280.44062853 -114.63708431 -19.57736909
v -54.02916670 -80.94069362 -23.32145162
v 145.54163814 44.26974431 -74.12422448
v -61.21063605 -85.96417308 -18.41160282
v -6.62606023 -120.43618411 -24.75397661
v -191.07174873 -155.68299592 -15.94175398
v 75.89592040 -21.26597241 -21.89167403
v 15.86182415 -68.87552142 -18.16155761
v -65.16741216 -84.59586650 -20.69858275
v 77.68801600 -92.87227690 -32.08618984
v 146.28632367 -14.48147837 -43.90610009
v 171.71184719 11.00642420 -56.49077520
v 144.86587048 -21.80680260 -43.84754971
v 62.05013767 -98.09675068 -31.53738379
v 48.40490967 -51.05535313 -44.49653625
v 130.33536077 65.44197351 -59.14285034
v 112.52279580 27.79152431 -33.19718316
v -150.74709058 -107.54007846 -13.61614838
v 86.08206362 -62.05109134 -35.34674644
v 81.01698756 -86.18523180 -36.63960472
v 125.67622960 36.04905307 -71.47087902
v -351.96706653 -124.37739968 -37.55265474
v 130.35690784 -52.62332782 -40.77296332
v -52.47853696 -84.33028311 -26.33320354
v -47.81460762 -112.53671348 -6.47786586
v 34.94063020 -50.09697005 -41.07675329
v 147.17930555 26.30236745 -28.56755070
v 131.46100938 62.68327683 -50.68201944
v 131.23659790 1.83839805 -48.68621007
v 177.16714740 44.45382208 -44.86605898
v 68.13556701 -95.06298602 -27.89640799
v 115.58077484 -80.74548095 -37.15061769
v 10.43733489 -113.87123168 -11.51593495
v 171.92564905 27.14332752 -66.92402810
v -11.66992076 -75.53914934 -31.73246607
v -121.43643945 -138.46936822 -21.09041251
v 40.31299427 -44.74813491 -29.75326963
v -325.86121559 -112.33529449 -25.12081526
v 144.26286519 55.72164059 -49.42707345
v 140.19924402 45.01133412 -37.42445633
v 117.26201326 33.65790099 -37.38895059
v 99.25122559 6.94902241 -29.03664298
v -80.75809479 -128.53574753 -4.01295396
v -1.35069375 -121.74604088 -14.88296408
v -152.79026330 -152.37280726 -15.55096172
v 167.20525920 42.22954065 -42.77071357
v 114.61693794 26.62476525 -51.01899803
v 72.04852998 -25.22419393 -47.04985768
v -101.86921060 -127.63427198 -4.95385053
v 71.47682458 -61.37717143 -35.81402451
v -244.24260855 -125.20183623 -22.80068956
v 128.85761261 -4.45138523 -32.19214082
v 121.81440741 49.06417802 -43.52959245
v -77.26662606 -143.94678175 -17.44054444
v 96.69029713 3.08652781 -29.20588106
v -116.75589532 -150.66975355 -19.05547827
v -85.27443558 -143.98904145 -10.64535137
v 38.80370408 -46.56845331 -22.08062261
v -110.58044434 -99.05882180 -18.50279048
v 160.56114435 38.00598904 -70.62625885
v -296.05191946 -149.61847663 -24.90575984
v 140.11563361 -62.54219264 -33.54794905
v -197.38085568 -152.65744925 -21.76179551
v -326.51606202 -98.23165089 -25.31856671
v 125.39945543 59.15253609 -64.23672289
v 72.31140882 -88.10415864 -24.37495440
v 116.35620892 -6.52879989 -56.29698187
v -276.19197965 -121.44197524 -19.23211850
v 181.74427748 44.02987659 -44.86417025
v -36.29870713 -127.51066685 -22.49704301
v -127.34445930 -131.80260360 -6.65728142
v 39.80042785 -107.04816133 -27.60773152
v 155.56551516 14.04390670 -58.23830888
v 67.13994592 -27.78003551 -39.22069073
v 151.50660276 -4.70891735 -45.30137777
v -317.84167886 -144.42734420 -31.93258494
v 109.32850838 12.58493774 -24.38733913
v -5.22593874 -122.79017270 -14.26088158
v 80.96569777 -17.02758297 -35.25170684
v 66.35124981 -91.79410338 -35.46677157
v -39.08064961 -131.27265871 -21.82711288
v 164.46927190 24.31029826 -40.32330215
v 138.02650571 -74.81155545 -33.60119835
v -87.22180128 -146.59401774 -16.19163528
v -153.27776968 -144.67971027 -10.67350339
v -72.19199091 -96.44576907 -14.15792014
v 128.84633243 64.89012390 -61.07912958
v -147.36075699 -146.73365653 -10.83843876
v 81.59849793 -89.94240314 -35.99269688
v 146.94315195 58.15024301 -55.42394891
v -109.08251256 -150.40476620 -18.08307134
v -45.55974156 -86.47705615 -27.61161141
v -359.06034708 -137.62716949 -41.59124941
v -244.95995045 -114.57666755 -17.27263071
v -245.86971104 -156.82804585 -22.42810838
v -29.00290117 -96.70571983 -12.82784808
v 172.81176150 44.12429407 -41.93109646
v 118.33191663 31.15888499 -46.38873786
v 115.03197253 13.30035646 -63.02060932
v -331.63455129 -128.30846012 -31.99439123
v -308.88363719 -125.79999864 -26.74732544
v -389.34847713 -107.06407577 -42.24261269
v 105.91261089 -6.02080394 -56.17100000
v 166.12681746 44.86767575 -46.34974524
v 143.96835864 21.32001705 -61.70609221
v -291.56467319 -130.39417565 -25.96771345
v 78.69309187 -84.88106728 -25.62725917
v 128.16776335 -1.40431442 -30.84100038
v -322.15869427 -96.41221166 -26.32759511
v 121.69536948 11.03143580 -65.26654214
v 116.14133418 11.51572820 -63.43741715
v -117.93935299 -140.16725123 -6.15437934
v -61.78783625 -90.24930745 -25.73161013
v 141.89861715 23.98343943 -25.91099404
v -306.00789189 -148.26333523 -27.17487887
v 82.79154450 -89.44958448 -30.49852885
v 144.46249604 60.07512659 -54.48471382
v -10.05193591 -124.17379022 -22.82623015
v 122.43202329 -8.11346062 -53.15813422
v 163.92140090 40.20775110 -67.80559570
v -131.06204569 -152.58079767 -18.02817918
v 64.77769464 -25.48464201 -23.99177104
v -122.00433016 -151.65457129 -17.75980555
v 5.95885515 -62.42253259 -31.27400950
v -140.72929323 -152.68668532 -16.02574810
v 53.85920405 -91.76332504 -18.04098114
v -28.41851860 -121.94348872 -6.09537866
v 180.43136597 35.35868973 -42.15817153
v 129.83579934 10.14772337 -55.95866591
v 61.89838797 -30.35780974 -22.22828753
v 129.97676432 63.53086978 -71.17960602
v 154.18101847 29.57419120 -31.04005940
v 103.73590887 8.35986063 -24.38738942
v -43.46398637 -80.79089969 -19.23825219
v -169.30882633 -155.70396185 -18.94266717
v 137.76722550 -1.71710574 -35.62770039
v 111.10132188 -1.29541231 -26.04231983
v -50.23889989 -91.21907502 -14.95308615
v 174.17648435 44.34309900 -48.66784811
v 159.61843729 45.86774111 -52.96167359
v -282.28229284 -139.75228369 -26.35589242
v 145.13514936 10.01547929 -53.80009860
v -142.56168902 -152.15727687 -20.91879211
v 97.55221009 -1.14357285 -44.59015280
v -240.23856223 -149.72274005 -17.49387570
v 16.22156240 -109.37742144 -10.76917164
v -228.10459137 -112.83829808 -17.50364527
v 42.45934635 -102.20680386 -31.56967461
v -42.61088744 -130.09028137 -7.85988849
v -215.35789967 -149.51933920 -22.31169678
v 133.97762179 41.78434983 -28.10182236
v -206.95020258 -152.24607289 -15.03174286
v 162.30377555 46.04040459 -45.89156806
v 80.69515973 -31.62759542 -47.62914032
v 17.03313924 -91.03089571 -28.19094062
v -31.52227402 -130.21507859 -11.99894585
v 165.57613015 5.39202243 -53.75643447
v 179.16682363 36.48534045 -40.83010554
v 30.24053946 -63.89611959 -40.67752883
v -273.53692055 -124.41769987 -22.51563221
v -128.38838995 -105.26780784 -19.61860806
v -94.75560486 -94.98167038 -17.59791374
v -349.82189536 -103.04529220 -33.21106732
v -205.10904491 -156.63842857 -17.06898399
v 59.09516662 -93.06182712 -20.80379613
v 162.24163771 40.34129530 -68.23225319
v 125.24214387 -22.98771031 -47.41223156
v -90.47967196 -145.36587894 -19.54264939
v -303.99873853 -112.33523488 -22.15896361
v -193.14545393 -155.50142527 -15.69557562
v 13.50282319 -111.52156442 -27.36097574
v 93.94002706 -44.13495958 -28.48630026
v 132.05049932 58.14884976 -46.18380591
v 144.58051324 -35.72028503 -43.28406230
v 135.68669558 55.53517491 -77.95343548
v -318.72391701 -105.50867021 -26.08278021
v -248.12245369 -136.12715900 -23.44175987
v -137.89181411 -152.25462615 -15.82515612
v 140.66666365 36.85822710 -26.08413808
v 129.20498848 66.05065614 -62.17748672
v 35.92371196 -44.54832152 -26.90820023
v 119.01064962 -78.61500233 -34.11990404
v 52.77989805 -100.15522689 -32.05184639
v 9.20369010 -118.73302609 -20.02050914
v -39.55253586 -76.73961669 -22.54309691
v -35.97275168 -83.62295479 -28.34412828
v -44.26836595 -132.76813924 -21.72956988
v 132.13597238 2.53989291 -49.06528816
v -40.83438218 -88.91280740 -27.01805159
v 52.78400332 -72.86622375 -33.68059546
v 144.21173930 50.02288893 -43.23938116
v -10.94779745 -73.81276041 -19.50728707
v 101.83387250 8.94746277 -25.17078631
v 47.04136774 -41.56945273 -40.06398842
v -26.95474960 -103.10490429 -8.81389622
v 34.87179428 -104.53902930 -30.31974286
v -194.80288029 -154.50201929 -15.21379501
v 91.83108807 -8.19754321 -37.93122247
v -173.53764176 -114.81525004 -20.63435875
v -332.50468969 -139.15225863 -35.75369716
v 65.99114835 -96.44993395 -32.97108412
v 128.05849314 60.99180877 -49.34031144
v 120.20298094 19.64270137 -24.88314733
v 119.35831606 -30.34604713 -31.05588444
v 48.27842116 -40.58140516 -30.99412285
v 163.51361573 45.30368000 -47.07030579
v 109.79916155 17.99239218 -50.80517009
v 121.98644131 45.61556131 -58.36495385
v 109.57904160 16.62929915 -57.32026696
v 173.53558540 37.67053783 -57.42783844
v -41.87300056 -135.45130193 -17.58664660
v 110.93478650 -67.26813316 -37.12622076
v 144.66223121 -24.02452007 -44.34513301
v 58.90483409 -98.93120080 -26.19143017
v 115.54624885 28.84294093 -58.97295475
v -115.38150162 -148.26415479 -20.62579431
v 158.77223015 40.02567381 -64.83618170
v -196.00881636 -112.80329525 -14.47556820
v 148.75161648 51.30385980 -46.11319304
v 97.95647115 -10.68871934 -53.70226502
v 91.92706645 -44.15848851 -38.10777515
v -65.41918963 -86.68534458 -18.76850054
v -360.22081971 -133.01010430 -39.79984671
v 98.71456772 -1.81579089 -53.68517712
v -122.55510688 -150.43069422 -20.30589990
v -370.34645677 -133.26452672 -42.69431904
v 135.71384549 50.96055195 -43.51310432
v 131.99023902 60.71629375 -49.15243760
v -186.26651168 -119.86046284 -11.74847968
v -5.30222571 -72.19324261 -33.18435699
v 78.87782902 -90.04802257 -36.39686853
v 164.12840784 5.75470878 -55.48085645
v -2.18217284 -65.59011340 -22.70974033
v 143.85257661 42.09208861 -76.75812393
v 139.15859163 50.73529109 -43.80042106
v -105.09203374 -135.36377251 -4.81539080
v 150.29236674 12.73523830 -56.73716590
v -381.10804558 -119.83078718 -42.56850854
v 111.84658110 -50.28388649 -29.37794663
v 40.33261538 -55.53293228 -44.04300079
v 62.86446750 -45.58119178 -45.28347775
v 168.61687601 14.86808062 -62.79490143
v 181.27676845 26.24891140 -46.54890671
v -258.98408890 -154.68762815 -20.77867463
v -124.84382838 -151.89372003 -18.94564182
v -254.91666794 -129.42060828 -23.63371290
v -30.22162057 -124.68755990 -22.93952927
v -68.04693490 -104.51925546 -11.72163058
v 52.51832679 -101.23513639 -23.73036742
v -88.03775162 -92.17358381 -20.64803243
v 122.63577431 1.44713814 -58.06772411
v 94.31007504 -4.22198325 -51.55136436
v -98.62829745 -148.92326295 -16.67325571
v -114.43149298 -120.52163482 -8.31466913
v 75.67732036 -21.86169475 -36.52772680
v 139.42363858 54.26578969 -71.86805457
v 83.55326951 -14.80574626 -39.18206319
v 120.09889632 39.32245076 -50.30768365
v -236.20885611 -157.61657059 -19.88821104
v -70.10661811 -89.21479434 -17.60061458
v 86.86731011 -13.05783354 -49.97247085
v 22.90576324 -96.82363272 -10.87567769
v 180.05187809 26.12732910 -45.76429352
v -234.71263051 -153.71723473 -18.02112721
v -274.54841137 -113.86250705 -18.45129021
v -273.84027839 -149.86860752 -24.72580597
v -148.77672493 -127.23970413 -9.47775040
v -54.52533811 -82.14469999 -24.81521666
v 11.02265436 -118.15172434 -22.08098583
v -323.07150960 -129.48922813 -26.72349103
v -257.37887621 -155.92706203 -21.95234038
v -336.69018745 -111.97210848 -28.09879929
v 139.26926255 5.70036937 -52.13524401
v -14.36487585 -125.34107268 -22.62673341
v -349.97615218 -141.15402102 -40.99131376
v -34.21476856 -132.06452131 -19.67388391
v 124.40107018 -16.45296440 -48.93296957
v 108.28141123 15.22725821 -55.79289794
v -134.13135707 -152.08062530 -20.48696391
v 51.03718117 -98.28046709 -19.62453686
v 169.53460872 46.34848237 -45.16776651
v -50.88727921 -137.69069314 -17.35530980
v -167.07623005 -120.81575394 -23.05880748
v 154.21210229 34.74317491 -68.22089851
v -41.12434015 -116.35719985 -5.07590547
v 123.01644683 5.28452173 -61.35588139
v -146.06751502 -113.42190206 -21.64184302
v 136.21647656 46.17920145 -80.06483316
v -219.80740130 -146.17624879 -22.46624976
v 133.23453069 -77.71980017 -37.26290539
v -26.13040991 -110.74539274 -6.04131585
v -8.06168839 -122.34986573 -23.94012548
v -20.60957998 -125.48753619 -10.07111184
v 139.67876136 21.62175067 -61.64692715
v 117.51095206 -5.00462251 -57.18189850
v -340.46107531 -126.33812428 -31.93451464
v 87.21073717 -7.31947739 -23.69902655
v -105.48979789 -100.32908618 -15.06732311
v -222.95255959 -157.80349076 -21.19528316
v 168.65791380 12.26941496 -61.12464517
v -142.84308255 -118.89292300 -10.48368774
v 108.75409096 17.27594621 -51.71509832
v 124.49277192 54.46923897 -46.73638940
v -164.27753866 -136.46605611 -22.13824727
v -166.13224149 -142.33967662 -10.62813029
v -145.99376917 -111.01917922 -20.90741508
v -294.20703650 -129.00733948 -20.99462971
v -296.05448246 -115.94238877 -24.24031310
v 140.74464142 -32.68657997 -46.54393345
v -66.29423052 -84.67144519 -21.32057399
v -119.94828284 -112.32169718 -21.11653052
v 133.63602757 -15.52260388 -35.45086086
v 98.93382341 -13.30497861 -53.45486104
v 50.54814368 -81.07901365 -32.03585744
v -106.94815218 -105.34520447 -21.81809396
v 122.14825302 -44.09147799 -31.03583492
v 144.69566941 46.71610147 -70.06246597
v -333.65920186 -107.54056275 -26.56018548
v -144.02721822 -150.42021871 -21.70911618
v -170.41675746 -116.04190618 -21.61140367
v -253.79663706 -138.72146606 -23.67201447
v 126.52066350 -40.31352326 -32.08139539
v -364.24946785 -122.47548252 -40.68771750
v 37.63626888 -43.11304539 -24.36065860
v -147.89378643 -133.22947919 -8.80523678
v -98.98203611 -145.09421587 -20.46910487
v 58.02284554 -47.27235064 -21.75542153
v 112.04338819 3.60696507 -60.25961041
v -341.24776721 -137.28488982 -33.48965198
v 102.56063938 -65.44099748 -37.53684089
v 137.44243979 18.34313199 -27.11628750
v 141.59695804 -61.99084967 -38.12198713
v -130.88004291 -122.23820388 -8.55351985
v 134.28786397 49.43142459 -41.59448296
v -26.30247176 -129.23242152 -13.26351427
v 129.54941392 12.41247170 -26.52277611
v -82.41105080 -143.38487387 -19.42954585
v -76.33580267 -92.43010730 -15.57467692
v -187.23800778 -112.95361072 -15.59592318
v 142.90398359 36.62284836 -75.58219880
v -123.14394116 -102.13100910 -15.42983018
v 109.88914222 19.23466846 -27.33323164
v -132.22865760 -150.72423220 -21.07802033
v -1.73362670 -98.93990308 -9.24845133
v 109.72283036 -80.40078729 -36.59250587
v 91.92461520 -60.99113449 -27.46700682
v 140.59467614 52.18858272 -75.38364828
v -173.72533679 -146.64959908 -22.38062024
v -184.54796076 -116.36734754 -20.64804547
v -254.86186147 -154.96191382 -23.29081111
v 132.94059038 67.73626059 -61.67087704
v 2.12209392 -61.06029451 -25.30339919
v 101.83710605 5.16503444 -46.56868428
v -357.00845718 -115.32915384 -36.23509407
v 47.56889120 -54.39780653 -43.96039620
v -6.74876990 -82.04045147 -15.78803174
v 108.75140876 9.72186867 -44.16263103
v 36.42201424 -105.82184047 -16.97935723
v 18.21281761 -55.17036840 -23.51309918
v 101.94883496 5.82707487 -23.77673052
v -215.27220309 -158.00873935 -19.48684826
v -159.22909975 -150.15681088 -22.11237513
v 98.71464968 -68.44311953 -37.33089939
v 103.91871631 8.60251673 -49.02252182
v 156.84925020 46.95186019 -43.89512911
v 161.05933487 44.75148022 -53.86637151
v -63.48301470 -84.77963507 -19.97119188
v 67.70799309 -74.34593886 -34.22318399
v 139.95850086 64.77165967 -59.14260074
v 142.93138683 -60.25278941 -35.20645574
v 120.49341202 -25.76659620 -45.82593963
v -21.00194804 -121.64504826 -7.37529341
v -374.93845820 -118.22065711 -41.34738445
v 116.89279974 -54.64384705 -38.55872899
v 35.96648946 -54.39490080 -43.22172701
v 115.19261450 22.19840139 -46.81428522
v 136.90215349 33.33478421 -74.48729873
v 141.51367545 -5.86438365 -48.63078147
v -26.90367773 -124.13135171 -22.97213674
v -372.24191427 -113.26452345 -41.10625759
v -252.45258212 -125.81498921 -22.68317714
v -87.51119673 -143.44263077 -19.65639181
v -14.51969333 -106.74860328 -24.18646589
v -142.20289886 -148.72251451 -11.83254831
v -89.89491314 -98.02839905 -22.77960815
v -52.79187486 -102.27374732 -24.36248213
v 154.83035147 4.53549158 -53.10687050
v -23.87079597 -80.98363876 -16.88788459
v -139.50639963 -149.05388653 -21.77222632
v 0.94109366 -77.11403817 -33.37273747
v -19.97910999 -102.15638578 -24.31032807
v 139.78289068 -69.66540962 -33.38192031
v 117.09354818 34.38886255 -55.01604080
v 27.38666534 -85.24820209 -29.52061780
v -205.41183650 -137.50366867 -12.43306603
v -12.80324534 -124.34060127 -12.45820150
v 114.78962004 -2.82996427 -58.65361542
v 143.55090261 -42.81190410 -42.85996035
v 117.77865887 31.85880184 -24.46071431
v -26.82211995 -122.19548970 -6.48670178
v -252.27972865 -133.86942446 -15.72875306
v 160.51350534 46.21328786 -46.42930254
v -63.72015178 -140.32386243 -14.32349533
v 63.08539957 -60.15739217 -38.46037388
v -146.12467587 -151.66994929 -21.40788361
v -288.96990418 -118.60790104 -21.41851373
v -164.89803791 -150.93097091 -21.77913114
v 142.10703969 36.07053310 -25.89807101
v 105.39179295 8.22793692 -35.32626480
v -222.43201733 -146.22627199 -14.92521819
v -290.88374972 -148.22770655 -27.47669443
v -315.57381153 -131.04821742 -25.11929534
v 34.02168304 -45.77895626 -26.74459480
v -80.12796193 -90.64655751 -22.60351926
v -183.52983892 -155.64472973 -16.16169512
v 120.17360330 37.08480299 -43.82526129
v 175.67647994 44.85854506 -44.35358569
v -207.56867528 -157.25307167 -17.77192764
v -59.37884375 -110.78189313 -22.72053994
v 132.92643428 -47.72134498 -42.25124046
v 145.74971795 15.10327403 -58.39590356
v 140.92557132 -38.72401640 -44.66369376
v 21.84004709 -55.19837514 -22.53463864
v -81.01685345 -135.26891172 -4.72670281
v 159.72027183 1.29196199 -48.78592491
v -13.89856543 -86.37743443 -14.61222861
v -86.91060543 -99.16259348 -23.26500230
v -282.36791492 -145.10858059 -20.66239901
v 92.56289154 -18.00842024 -51.77646130
v 144.21142638 -5.72277047 -40.31743482
v 134.90344584 -2.11311993 -34.17819366
v 144.45824921 48.19833115 -41.15949944
v 147.75119722 -12.70150673 -46.54269665
v 157.55733848 30.66691011 -33.75081718
v -38.18457574 -133.46035779 -14.78083059
v -87.72394061 -94.16104108 -16.97312295
v -208.00527930 -117.25805700 -13.18306942
v -97.13079035 -95.72312236 -20.60598880
v -23.13467488 -96.83528543 -11.94578130
v 106.18723929 -13.59716896 -27.10721083
v 164.94557261 45.66478729 -45.48113048
v -152.36976743 -105.93717545 -15.05740080
v 70.83719969 -33.33455697 -48.57900366
v 18.77873577 -100.92315823 -10.16464178
v 127.14010477 59.64116380 -71.35440409
v -252.37357616 -116.95528775 -17.42487028
v 182.43247271 42.88511351 -44.51283813
v 143.88330281 7.75454054 -52.47700214
v -44.59105805 -84.84438807 -17.23044366
v 130.65226376 18.22377369 -25.00467002
v 181.34208024 20.04617453 -55.90855330
v 87.92408556 -22.65412360 -23.50067347
v 51.59313977 -38.42696548 -21.59925550
v 135.65737009 -19.64036189 -36.65651381
v -72.17503339 -128.25715542 -20.83705924
v 134.75491107 -31.53119236 -46.57785594
v 80.36765456 -19.76477914 -22.27331139
v -106.35920614 -98.26724976 -19.36837099
v 91.25537425 -23.21119048 -49.00803789
v 42.55725816 -82.40840584 -15.24408348
v -235.57908833 -157.55572915 -21.96682990
v -32.30503574 -107.79216141 -7.19911093
v 92.05599874 -1.40042743 -25.20152368
v -116.38219655 -146.34956419 -20.83514817
v 93.45810115 -39.91027921 -40.20610452
v -324.43127036 -145.68683505 -32.89745003
v 60.37086993 -28.92590873 -24.07490276
v 142.63470471 49.39794540 -72.41638750
v -48.58955741 -109.22136158 -22.69305289
v -240.79349637 -129.14198637 -23.42515998
v -320.76525688 -97.32569754 -24.30005930
v 104.40490395 12.69982755 -30.92973679
v -99.32188690 -96.12152725 -18.71740445
v 127.20544636 62.48965114 -51.35267973
v 92.03477204 -13.43611348 -22.63057791
v 163.03309798 11.63079590 -60.29760838
v -365.95144868 -122.87478149 -40.35817459
v 106.57745600 13.50519527 -52.51408741
v -65.04473090 -141.15734398 -17.62292534
v -358.32297802 -117.17321724 -36.99103370
v -40.01733288 -78.19938660 -26.51053667
v 69.01574880 -96.03291750 -31.77666664
v 167.99683869 45.79557478 -47.04801738
v 113.74719441 10.61340142 -62.26543710
v 69.19408590 -26.94297582 -47.34732956
v -46.48165032 -78.78877223 -23.31739478
v 89.58503604 -41.01416469 -39.88581896
v 144.49360967 37.95277700 -75.17911494
v -322.47573137 -137.28758693 -32.51373023
v 101.54964030 1.49544934 -43.17979515
v 61.97326630 -34.50383991 -22.01147191
v 16.30626619 -66.48400426 -37.28602454
v 142.09583402 -64.17459995 -33.42318535
v -39.46620971 -134.70380008 -17.25165732
v 140.86151123 56.03073165 -49.37380552
v -212.49452233 -119.72853541 -21.28946595
v -37.28206828 -111.28636450 -6.14959747
v 103.95804048 -79.46660370 -31.92986920
v 142.55088568 50.61206967 -71.01640105
v 63.15825880 -92.18757600 -21.80564031
v 116.57208949 12.32795231 -25.07363074
v 126.55092776 55.52396923 -54.26867306
v -194.66906786 -153.27079594 -21.63218893
v 105.16202450 13.92815169 -27.46792138
v 142.60800183 -18.61730032 -41.40550643
v 112.27471381 20.03997006 -59.86413360
v -40.79191014 -125.08131564 -6.22986956
v -317.28887558 -107.95994103 -23.20137247
v 122.31308222 -21.22359164 -47.86214232
v -96.17714584 -146.97301388 -12.42779847
v 93.89547259 -84.42044258 -31.73225746
v 142.38318801 1.71750598 -50.42850971
v 68.96446645 -53.28168720 -39.96754810
v -52.75340378 -138.00635934 -15.39749745
v 120.79781294 48.40673134 -38.45687211
v -254.30980325 -150.45751631 -18.44295487
v -212.60516346 -123.33299965 -22.98346721
v -197.58068025 -114.48334903 -16.12733491
v 83.35698396 -90.66673368 -34.32254121
v 85.93273163 -11.32788882 -48.70854691
v 60.65985560 -93.40211004 -21.77934535
v 180.85545301 40.21600261 -41.30138457
v 112.65897751 18.43472943 -48.55420068
v 123.12740088 -10.31494979 -51.83953792
v 103.08638215 10.84901858 -30.78182600
v -304.38196659 -126.53642893 -22.96112664
v -16.85502566 -110.88651419 -6.10291865
v 46.07450217 -101.52760148 -31.61890805
v 149.65930581 39.31568936 -68.48579645
v -45.69981992 -107.37522691 -8.71849246
v 45.02805322 -81.78927749 -31.02783486
v -82.41143078 -141.20210707 -8.14387202
v -313.70583177 -127.66915560 -25.26320517
v -164.33310509 -147.04118669 -11.76927332
v -58.41490626 -135.23304462 -6.65025832
v 139.69862461 59.77422744 -51.69702694
v -102.58974880 -103.76667976 -13.46011553
v 62.45597079 -81.16757125 -19.09283549
v 66.31529331 -28.51955034 -46.36386037
v 130.10367751 65.02331793 -55.11868373
v 181.92857504 22.19413035 -54.29971218
v -42.91804507 -121.55604362 -22.20573835
v -163.50278258 -143.85585487 -10.70498861
v -96.49632126 -147.49422669 -19.11552809
v -345.76055408 -128.30160558 -34.60853174
v 166.27252102 20.53312771 -63.76691163
v 152.56959200 23.77993427 -34.17112306
v -341.18840098 -104.48670387 -28.93630601
v 79.38027382 -29.52079289 -48.94319177
v 178.86549234 30.37877195 -58.80568922
v 149.42386746 36.20872647 -70.13781369
v -89.88197148 -147.06073701 -15.43743070
v 72.11846858 -20.04827932 -24.00575019
v 138.53287697 -78.39246839 -36.29220650
v 123.94048274 11.05455589 -64.04154003
v -18.94166321 -105.16933352 -23.98582175
v -105.37852347 -143.60025525 -7.92257767
v 74.40875471 -65.70939720 -34.59910303
v -358.89309645 -132.47419894 -39.13989663
v -39.70631957 -95.24846822 -13.12059723
v 73.87683541 -22.72526734 -33.67980570
v 133.96729529 37.82948479 -24.89177883
v -322.10057974 -133.82619619 -26.86784230
v -34.68750417 -122.70562351 -6.01166161
v 78.73360813 -19.33896542 -37.17762977
v 164.78547454 44.13646087 -43.83299500
v 153.30307186 33.40134397 -29.38971110
v 165.17728567 31.39707819 -38.84103894
v -15.68140835 -110.16708612 -24.23182316
v 15.61838668 -95.04323453 -10.38399432
v 49.04374480 -97.51082212 -33.13821554
v 121.69145793 -11.06992085 -52.49251053
v 174.46671426 44.79006305 -47.67626897
v -341.25715494 -109.96285081 -31.64372966
v 89.87273276 -5.35992580 -23.56646396
v 87.13370562 -43.63359138 -27.61722542
v -98.26659411 -104.70302403 -22.23072946
v 150.85414052 27.60719322 -29.85749207
v 127.58061290 -50.37941784 -40.44702277
v 137.83963025 68.11918318 -59.50655416
v 31.36997297 -60.88393927 -19.63590458
v -84.54988152 -146.00467682 -16.19433984
v 129.95918095 15.66609740 -59.80364978
v -16.28439687 -69.47725266 -23.59253541
v -20.81488632 -70.38342208 -23.88255112
v 176.79649591 14.86499049 -55.86427450
v 73.52516800 -93.53064746 -34.95168686
v 84.13502574 -39.21096772 -42.28838533
v 117.30662733 -20.41155659 -47.84779996
v -221.58043087 -110.50991714 -15.79964347
v 155.66253662 46.84649035 -42.53853858
v 124.10522252 53.97696793 -61.60965189
v -339.99672532 -124.31039661 -33.16592798
v 17.71277189 -72.28347659 -35.93950719
v -11.05353981 -97.79667109 -9.80496965
v -212.31010556 -121.33556604 -22.31574617
v 147.91430533 -11.36515476 -47.27924243
v -138.42009008 -153.15169096 -17.94755831
v -73.99659604 -87.72479743 -21.13653719
v 142.75418222 -16.72313921 -45.40948942
v 106.36179149 4.92290873 -57.60436133
v 50.60080066 -52.23276094 -44.17872429
v -70.41116059 -141.70117676 -18.74067821
v -296.79727554 -121.47499621 -22.87185006
v -356.30050302 -109.67854410 -36.49199381
v 120.04913390 -16.40750654 -50.13389140
v 18.01743172 -54.20530960 -28.02194469
v -59.45096910 -106.70223087 -10.65007411
v 125.92701614 30.81712686 -70.13627887
v -101.76124424 -114.25177008 -10.00276860
v -101.64970905 -96.75879031 -19.74111609
v 109.34281349 13.89544643 -58.09643865
v -152.11293101 -154.34013307 -18.39975826
v 151.48827434 -7.36675458 -47.49950022
v -2.38687801 -112.48768866 -25.77838115
v -311.04105711 -132.99337029 -24.80459958
v -342.69362688 -139.62462544 -39.00020942
v -41.96832329 -85.20260453 -27.76918933
v -200.28200746 -153.24233472 -14.97465186
v -184.23709273 -114.56352472 -12.58561015
v 68.46130639 -85.71223915 -21.10803314
v 69.48777288 -64.24305588 -35.36728024
v -115.04589766 -150.45934916 -19.11251992
v 107.16356337 -82.22725242 -35.15868261
v 31.99078143 -48.07659984 -28.08766998
v 12.32264284 -90.63459933 -11.58071961
v 64.25717473 -26.34148300 -26.57996677
v -85.14367789 -145.50645649 -18.37857068
v 75.96246898 -20.70681378 -39.81985897
v -282.13492036 -151.28107369 -22.00500481
v -342.93210506 -127.43592262 -34.68576074
v 59.45133790 -33.63016248 -22.09851518
v 125.13546646 20.67998052 -24.95229244
v 128.04739177 65.05654007 -63.23125958
v 74.53361154 -60.75505912 -35.39134562
v 159.16378796 38.12186792 -70.41621953
v 143.57875288 59.44366008 -52.35863104
v -355.05121946 -122.79401720 -38.23051602
v 153.68443727 6.29960420 -53.48705128
v 32.94672072 -50.57499930 -35.69599241
v -72.78609276 -88.70559931 -23.18247780
v -38.31580654 -83.23495835 -28.16444449
v 86.82234585 -87.44893223 -31.09099530
v 25.80017224 -109.85594243 -15.02069645
v 36.14041209 -60.03399566 -42.54924133
v 120.47489733 43.16085204 -41.81351140
v -180.57674170 -154.46434915 -20.96351236
v -53.80504951 -96.65064514 -13.20122182
v -19.64238472 -122.26119637 -7.76273478
v 7.14683207 -119.13033575 -22.58306183
v 3.52400704 -65.31427801 -34.10793096
v -334.60301161 -133.99519026 -30.04977666
v 72.95309752 -19.55146901 -23.74790609
v 65.81261754 -58.49113315 -38.43902051
v 73.54543358 -32.15079382 -49.09051955
v -300.06507039 -128.44522297 -26.41062066
v -181.67418242 -110.52586138 -14.05496337
v 170.96203566 12.87559979 -62.31395900
v -233.26517642 -155.00685573 -22.92538248
v 155.57862818 36.25186533 -68.23491305
v -255.65472245 -115.22374302 -17.70941913
v -140.70057869 -153.20819616 -19.77773570
v 76.69061422 -20.13618499 -47.25328460
v -195.56412101 -127.17613578 -23.28342572
v -153.76287699 -107.45064914 -16.77815244
v -144.96183395 -105.38873821 -16.71483368
v 118.44051629 -47.92539403 -39.81877491
v -4.83733322 -122.02316523 -23.73039350
v 174.22507703 36.99701652 -59.83253941
v -148.03580940 -110.12842506 -20.31082846
v 24.00755137 -57.70614371 -39.58255798
v -333.70018005 -141.73160493 -36.57669947
v 121.76828086 50.43239146 -41.86508060
v 42.13116318 -106.11321777 -28.04594673
v 86.90479398 -38.58502954 -41.99072346
v -150.69703758 -150.21526814 -21.93808183
v 90.89189023 -82.80102164 -36.22011468
v 101.66817158 0.52057317 -40.76492041
v -120.96557021 -150.64899623 -19.87047121
v 111.13822460 21.95822634 -36.35526821
v 129.30893898 64.40671533 -59.33140591
v -57.60078505 -138.75286281 -18.84111203
v 56.04198948 -100.63560307 -29.76736054
v 118.37539077 -12.04618625 -30.54916300
v 25.79027414 -111.63406819 -17.63264835
v -95.69723159 -108.00252110 -12.13915367
v 30.38742766 -48.38666692 -23.92237075
v -52.61421204 -129.36855853 -4.76687681
v -155.41206300 -110.56431383 -19.43500713
v 118.37415397 31.29326180 -44.56667975
v 59.42065641 -29.88410182 -27.47139521
v -92.06920862 -146.13144100 -11.70654502
v -70.54980099 -139.26045597 -20.09397000
v 72.06393778 -73.38064909 -22.46966772
v -380.75971603 -109.36478525 -41.85098410
v -177.52565444 -155.67766130 -16.89329185
v -123.46477062 -151.59206092 -16.71451144
v 107.41097480 -29.93343025 -43.72376949
v 64.13384527 -38.63845393 -47.13286087
v 123.15563112 1.55511149 -55.96261844
v 125.15249848 2.77666259 -52.91086808
v 160.06389260 39.50076178 -69.51510906
v 119.38180029 -35.85201502 -30.92125989
v 80.05023003 -54.61278185 -26.48572996
v 179.22826111 36.57747433 -56.00254238
v 82.87192136 -29.40904163 -23.65284227
v 52.04430595 -46.46158963 -45.84092274
v -226.76205635 -117.30840057 -19.66466568
v -43.28960553 -92.40511060 -26.44189633
v -69.81475651 -138.40073347 -20.28024197
v -66.84979051 -137.21521199 -7.35485507
v -100.74028373 -96.28707170 -19.18843016
v 173.29628766 31.24098666 -66.19636714
v -24.80758727 -78.42542231 -18.18837039
v -338.45549822 -94.46457028 -28.31019089
v 171.11645639 35.51261872 -65.86588174
v 146.68619633 53.28090489 -64.79724497
v -130.62158227 -106.70793056 -19.68963072
v -257.25215673 -134.29568708 -23.90593663
v -184.97277796 -156.43556416 -17.11237989
v 127.25549936 44.08074170 -74.47564602
v 137.72006333 56.19551614 -71.59625739
v 170.86996138 10.69313847 -57.19200149
v 81.75169677 -11.20559033 -25.55613033
v 141.18042588 -4.12258785 -49.09104481
v -389.06049728 -121.78935111 -44.89304498
v -352.06118226 -132.02165067 -36.29316390
v -32.69486502 -78.70617509 -19.04230565
v 84.14007723 -33.20750222 -45.19734159
v 15.19210730 -64.01339918 -37.44569421
v -61.76573411 -94.17399019 -14.50162660
v -167.52161086 -114.56321180 -21.06583491
v -362.29923368 -125.72315335 -39.57566619
v -63.98528069 -140.66499472 -18.24242435
v 107.59074241 12.72806060 -48.68163168
v 119.71820146 -69.06304508 -32.19619766
v 87.42649108 -42.14708880 -39.63036090
v 42.25419462 -43.63073409 -22.50970528
v -24.05296266 -71.04503363 -24.54690263
v 62.90432066 -72.50980288 -33.96189213
v 51.22188106 -36.41447797 -22.39400148
v -321.18603587 -94.66481209 -26.22220479
v 74.67538118 -78.89206707 -22.95068093
v 79.16423678 -13.94422166 -24.69880693
v 134.96868312 67.39979237 -64.92601335
v -254.93541360 -128.67221236 -23.49082381
v 29.88617867 -111.16014421 -24.51325953
v -103.67815197 -97.28823602 -19.37945001
v -186.15183234 -146.29942179 -12.34367397
v -53.55792493 -135.12085378 -21.18051238
v -327.31676102 -138.84478807 -34.01691094
v 180.20027876 20.95580101 -49.46104065
v -28.55848707 -77.72879303 -19.36296932
v 47.40170389 -46.85470089 -21.49366215
v 69.31138039 -88.76604587 -22.53883518
v -109.59890485 -147.07230031 -20.85447311
v -73.70311767 -90.03444016 -16.96107350
v -141.44872129 -139.57875967 -8.36272258
v 94.46420521 1.41551858 -26.67435817
v -93.24917197 -96.98396921 -22.24757522
v 148.71887863 55.34369871 -57.90428817
v 92.85968542 -84.96431261 -35.60150787
v 140.05640149 -24.49271083 -46.99226096
v 77.86326855 -35.24992988 -23.76426198
v 119.07932907 -26.29323862 -31.23372234
v 134.15260613 47.56210744 -79.68398184
v -289.50896859 -142.64971018 -27.50890143
v 67.30835140 -26.25515684 -42.46557876
v 74.58085567 -94.19076145 -32.51890838
v 66.64864719 -43.53590310 -43.63042489
v 70.31010091 -25.49847960 -39.06784952
v 49.60250109 -48.00111055 -45.21342367
v -59.60575119 -92.25264192 -26.11625753
v 144.50874925 45.38004100 -76.28651708
v 179.05129492 32.43665025 -57.35564977
v -363.25982213 -133.98872316 -41.14523903
v 22.67143689 -113.89140785 -20.72681114
v 129.90055978 -11.63002476 -47.66611755
v 151.54130757 34.01043639 -68.73322278
v 18.31764914 -109.94315892 -11.56563219
v 14.33174685 -56.24635890 -23.98636006
v 82.72501081 -11.22405007 -27.72860415
v 145.46768367 -0.13807234 -49.77940023
v 5.70256170 -77.38920301 -33.60386565
v -302.36327648 -126.69606507 -22.57518657
v 84.27540213 -90.38246423 -33.54653344
v -93.09307486 -147.54645526 -14.72613029
v 166.45213962 45.34655437 -44.08988357
v -196.05331123 -117.08137393 -20.04271187
v 103.00928354 -34.06151012 -29.34199758
v -41.95749387 -77.58230716 -25.02337284
v 144.52840388 17.55983196 -59.36957896
v -258.10196996 -117.33768135 -18.17006432
v -215.78495204 -156.01670742 -21.66577801
v 110.64849794 18.86723936 -37.17476502
v -224.88392889 -157.64692426 -19.46563460
v 179.18111384 18.57027784 -52.50247940
v -92.32809395 -94.43168342 -21.42235450
v 126.72887743 42.10585356 -26.16423368
v -14.98377789 -95.16084194 -11.45188510
v 170.96176744 44.24774274 -42.21985117
v 11.79222763 -97.48048335 -9.67432093
v -129.14063036 -148.65368605 -21.33036405
v -80.81236482 -89.76868540 -21.34783380
v -346.83975577 -143.31595600 -37.94261813
v -360.90266705 -112.36782372 -39.12080079
v 120.14897913 38.42784092 -64.15738910
v -190.06325305 -132.77222216 -23.14259112
v -265.91697335 -111.99984699 -17.88281836
v -106.99639469 -102.07637399 -21.41778916
v 122.22944200 37.04666346 -68.46885383
v -302.80685425 -122.71673977 -23.42654020
v -310.04580855 -144.56073940 -26.72799304
v 92.10385382 -74.56705719 -37.01498732
v 157.86226094 45.47598213 -42.61654243
v -212.90260553 -157.16665983 -20.71391419
v -328.10720801 -141.71449840 -30.10917082
v 16.61702432 -114.93438482 -16.41226560
v 115.51945657 27.49671228 -49.67763275
v 25.27674846 -51.55593157 -23.93105440
v -239.24569786 -123.90833348 -22.54718728
v -87.76172251 -92.50993282 -21.30780369
v 50.81703514 -38.84439915 -42.57027432
v 115.71247876 -42.45388508 -40.88595510
v 56.72169849 -34.49577093 -42.96359420
v -212.69485354 -153.59506011 -15.98399319
v 160.26012599 17.47167483 -65.75430185
v 96.42961621 -4.20987746 -41.26194492
v -213.78275752 -153.65375578 -22.00894989
v -176.51081085 -109.68917608 -13.55674211
v 121.24285102 -0.83320658 -58.82403627
v -108.96352679 -118.61953884 -8.64809472
v -139.34513927 -121.49068713 -21.48837969
v -156.33636713 -111.96691543 -20.24387196
v -314.29916620 -134.72017646 -30.16955219
v -8.87488667 -66.54195487 -23.99952896
v -328.09606194 -101.46456957 -27.97167003
v -113.39026690 -110.39333045 -21.30670846
v 76.09140873 -17.30416156 -23.32846075
v -322.38590717 -139.00204003 -27.81641111
v 20.84300108 -113.87480050 -18.01212132
v 75.10741800 -58.13043565 -35.98441929
v 3.11420811 -120.83607912 -19.10258271
v 170.76899111 23.08279462 -44.25661638
v 132.21612573 43.75979677 -77.77281106
v -381.42192364 -117.35959351 -42.25553572
v -52.39769444 -82.82303810 -25.80757998
v -350.01677275 -135.25024056 -36.27458960
v -121.05223536 -114.97652531 -10.42573620
v 112.96527833 21.64619789 -50.64855888
v -94.19555217 -143.93684268 -8.61991476
v -196.94602489 -120.52910775 -22.51355536
v -147.97207713 -154.14188802 -19.45368946
v -35.98757461 -76.71036571 -26.58428438
v -350.77986121 -129.46660817 -38.40864822
v -75.57865977 -88.60221505 -19.43229139
v 83.00992101 -90.34132212 -35.14533117
v -2.22451170 -123.08396399 -20.25899291
v -206.85940981 -151.55975521 -21.98122442
v 147.03437686 -65.54492563 -35.06132960
v 45.37288100 -100.46074539 -32.12002292
v -174.27165806 -155.83051741 -17.69555546
v 109.68611389 -68.08146089 -37.16384247
v -205.16295731 -157.44973719 -18.59834604
v 5.53614553 -114.34188485 -26.26962401
v 88.36049587 -87.38081157 -35.34864634
v -76.12616569 -138.28887045 -20.15607245
v -288.92275691 -151.33501589 -24.03505333
v 136.44818962 44.58204657 -79.51337844
v 87.03256398 -51.25383288 -36.44027561
v 144.47945356 39.34376687 -28.14839035
v 49.88333210 -103.32527012 -25.21827631
v 98.58628362 -7.81365577 -23.52833934
v 147.24324644 18.98247562 -59.69855562
v -51.96552351 -90.61510116 -26.35387145
v 47.11072519 -102.10858285 -20.20077594
v 100.17687082 -11.91677619 -53.84432152
v 103.10748219 1.00620568 -23.22424576
v -105.13249040 -98.07656705 -19.56423372
v -89.53645825 -138.18478584 -4.60048579
v 158.24241936 30.65063804 -69.53916699
v -80.46133816 -134.28093493 -4.53499286
v 165.89371860 22.16254547 -65.08627534
v -308.41088295 -147.54033089 -27.55357884
v 32.45532140 -46.26847431 -25.12528561
v 155.77176213 41.43901914 -36.09459847
v 115.50234258 -66.65816903 -31.61237016
v 145.99952102 53.77499014 -65.98385423
v -87.92892843 -137.44314015 -20.05505376
v -5.10734599 -65.36033005 -29.40353751
v -41.21283814 -117.49291420 -22.19035104
v 175.81866682 25.18681809 -65.26280940
v 149.51896667 55.85437641 -53.46848443
v 87.59993315 -8.89284723 -46.84445634
v 122.33545631 45.63366249 -54.99805510
v -57.86424875 -90.42746574 -26.34758689
v 116.48032069 37.13123873 -30.39317019
v -227.90871561 -122.95006961 -13.68824486
v -96.96370363 -131.99399412 -4.04470647
v -171.40623927 -140.80968499 -10.76294389
v -45.72956637 -84.85197276 -27.58003026
v 128.16992402 35.50072387 -72.89848477
v -109.05861109 -137.74269819 -20.73705941
v -290.10778666 -119.65827644 -23.73604476
v 135.09461284 13.85368593 -27.83176675
v 38.15320507 -105.93993217 -29.55519594
v 158.75653923 36.52380407 -70.36649436
v 131.45680726 40.30912742 -76.48206502
v 8.05092789 -59.24143642 -28.42022479
v -250.07817149 -138.08156550 -23.36310782
v 21.23514190 -112.36246675 -14.83794209
v -290.38202763 -124.40045923 -21.15810663
v 139.79789615 60.02149731 -67.58158654
v 140.66271484 -71.31606340 -39.32240978
v -351.57343745 -124.09605831 -35.69534793
v 100.20300746 -38.66206855 -40.60543329
v -14.85481020 -75.84936917 -18.87912862
v -24.40622076 -127.89668143 -11.57896966
v -39.80971500 -130.19165397 -8.87737051
v 115.94417691 25.77379718 -45.53727806
v -8.21542088 -116.59975350 -8.00591800
v -339.30107951 -135.19461453 -36.87152267
v 133.57822597 0.42894314 -32.35206380
v 98.83382171 0.65825199 -22.74998464
v -117.81715602 -151.05052292 -18.54904182
v -75.69152117 -143.60937476 -17.27385819
v 139.12093639 -76.40864700 -34.19356048
v -85.70308238 -91.32921696 -20.34365386
v -94.63401884 -147.57831395 -18.42994615
v -98.35038334 -140.81318676 -5.12592588
v -29.35924940 -72.91194052 -24.69694987
v -35.91978550 -78.41352373 -27.45404467
v 71.21081650 -25.14688112 -37.35512123
v 128.58061492 -42.47966036 -41.98876396
v 93.52535754 -3.39125004 -49.32285473
v 169.45895553 38.97877410 -64.50437754
v -96.54093534 -141.95254445 -5.90611203
v 40.08466378 -42.11337119 -23.71787466
v -45.15687749 -123.81746620 -5.18011535
v 77.06316561 -93.23945642 -32.57006034
v 109.87382382 11.56215090 -39.65763003
v 98.27318788 -12.16449309 -53.64913121
v 168.23768616 9.67734307 -51.02180317
v -51.39318481 -80.94604313 -24.73369986
v 122.98638374 43.92132163 -27.10949816
v -70.00440359 -131.49078190 -4.80263447
v 45.80608755 -39.81453180 -22.69499563
v -132.98706710 -132.76487589 -7.53293186
v 142.84084737 39.46100548 -76.51980221
v 70.09525597 -60.94307452 -24.67923053
v 77.95637101 -20.51494271 -48.41038957
v 131.06952608 -39.59188983 -42.67561063
v -39.70826417 -103.65363210 -10.11639554
v 71.31598890 -22.42674492 -42.89193824
v -20.25067620 -123.87731671 -8.57145432
v 132.67594576 60.04310027 -74.99056309
v -169.29975152 -113.76686394 -20.09700611
v -247.17009068 -114.20068145 -17.57930033
v -23.70413765 -70.82428038 -25.64008720
v -194.86692548 -155.52650392 -20.81566118
v -4.42462694 -117.22089350 -25.07509105
v 116.26921594 -72.04335928 -32.56934881
v 132.73854554 67.33901799 -66.99223816
v 21.82751335 -100.70518404 -10.62380616
v 0.43238976 -111.93604022 -26.13124251
v 173.49410057 12.23175135 -56.23661727
v -284.67735648 -116.77102745 -20.42805031
v 122.53523618 44.70550269 -49.06386137
v 141.35840535 -21.08762972 -45.52028328
v -182.15252459 -154.87563610 -15.51814284
v 87.92353421 -10.53071860 -49.70245808
v 105.06369174 -53.78047749 -28.68773043
v 72.55663723 -32.47687221 -48.98289591
v 123.16158414 -6.94917981 -53.13983932
v 133.29537213 68.61267239 -63.34747374
v -105.82762957 -149.88704026 -18.45058054
v 144.69364285 -40.78336805 -42.32004285
v 95.69104016 -77.15275139 -36.76579148
v 58.57130513 -33.63098204 -43.95318776
v -189.90096450 -117.58997291 -21.21419832
v 144.57929134 44.68692467 -76.53982192
v 118.90713871 19.53249052 -66.52829796
v -173.79724979 -155.73424101 -19.35178414
v 100.80681741 -59.27562341 -36.64737567
v 146.71573043 -65.85910916 -34.38018635
v -189.26276267 -126.67149305 -23.52803014
v 143.06670427 25.15892871 -69.40528750
v -60.86758524 -85.72810143 -25.04958399
v -253.40735912 -155.96385300 -22.84237929
v 40.25630280 -58.30538645 -43.41902956
v 142.80742407 -35.95071658 -44.48178411
v -168.52796078 -151.13721788 -21.89124562
v -346.65143490 -111.74231768 -32.59321302
v -107.55135864 -145.48853040 -9.47726052
v -33.05411711 -78.26279104 -28.03515643
v 169.04130578 20.33505961 -64.13078308
v 81.44117892 -53.90462652 -35.68098694
v 131.12390041 -38.27815875 -33.72823820
v -15.69874771 -127.14876235 -17.71964505
v 137.92355359 -51.71685666 -42.16713458
v -80.04654199 -141.27926528 -19.85631883
v -274.83808994 -149.55535531 -20.23157291
v 70.23663074 -94.57285702 -34.47111696
v 130.87898493 63.95326555 -70.87999582
v 23.61727320 -51.92795396 -24.55228753
v 127.52015889 28.20195630 -22.84853160
v 160.49632430 40.83925486 -63.33512068
v 68.93681735 -26.15977451 -33.22175145
v 159.08169746 44.69081387 -56.36113137
v -303.58684063 -149.54832196 -28.84317748
v 121.76690251 24.11703207 -66.41926616
v 11.02805696 -61.47576123 -34.83011946
v 31.97443113 -109.36911404 -18.78121868
v -69.13254410 -86.95638925 -19.50418577
v -299.32934046 -114.66706544 -22.07002044
v -216.79812670 -122.23656476 -22.59128541
v -13.89895193 -67.81630218 -28.19622867
v -13.89116514 -111.12350225 -6.20275829
v 110.12344807 -19.36983503 -49.31948334
v 82.54751563 -13.38735409 -46.88274860
v 74.21290874 -72.76270539 -35.13611853
v 122.06479907 9.84530244 -64.81255591
v 80.63586056 -61.38145551 -35.12444720
v 83.98938179 -83.80501717 -27.63935737
v 146.96228504 43.78091544 -68.95966083
v 77.76022702 -92.63408184 -34.33130682
v 66.56650454 -24.04998615 -25.09786561
v -94.35015172 -121.02538347 -6.85422216
v 68.88365000 -39.17368129 -46.94884270
v 101.82324797 2.52621574 -54.85096574
v -9.89403669 -107.02483356 -24.86926317
v 50.40152743 -78.73371243 -32.10486844
v -163.46341372 -142.80232787 -22.56513201
v 164.25034404 35.73532775 -37.33582422
v -282.56356716 -118.77290905 -20.18295415
v 113.35673928 15.02684969 -24.18884076
v -309.09520388 -122.94054031 -24.38368835
v -250.04690886 -122.73284793 -21.57142758
v 145.08417249 -16.63869061 -43.78139228
v -192.56937504 -156.96826577 -19.58120242
v -31.94629773 -128.57182324 -22.24399149
v 99.13811833 -55.56422099 -36.35537624
v 157.29655325 5.45223011 -45.47746107
v 142.96077192 34.95739400 -25.88578127
v -293.60550642 -150.41466057 -27.21728384
v 157.12137520 34.17560086 -32.51606598
v 35.17403454 -109.36722904 -24.90033209
v -89.20148760 -145.73960006 -19.11475137
v -175.00136793 -148.04591238 -12.50970270
v 132.46269524 48.05720598 -38.76808286
v 182.47266114 42.96640679 -47.00408131
v 121.74919993 15.78415930 -67.12651253
v 181.84790015 33.22201222 -46.86820135
v -110.23833603 -150.42917430 -16.44430123
v -352.95471549 -139.39893246 -40.25588185
v -118.14871430 -148.74409139 -20.67934722
v 27.15913951 -60.36595255 -19.94471624
v -279.14440632 -135.51430404 -25.84516071
v 55.00108749 -41.02419317 -21.60825208
v 111.88063771 22.53023535 -52.74380371
v -37.13720292 -133.60686600 -16.24723151
v -211.46428585 -156.29021823 -17.00507849
v 77.01604068 -15.89348540 -25.79451166
v 58.15014243 -77.49951631 -33.20247680
v 171.63176835 44.27180067 -49.58192632
v 0.01288995 -122.21850455 -19.84151080
v 175.41721463 16.90352149 -50.10421202
v -194.74215806 -144.01552081 -22.52425998
v 72.28745520 -94.83052045 -33.17065537
v 62.03192100 -30.98962270 -44.68964413
v 96.13857418 3.22875590 -27.39540674
v -193.95604730 -113.29913884 -13.29633873
v -210.25063097 -156.08812869 -21.25676349
v 133.08705389 53.46675590 -78.97370309
v -141.11755788 -123.20368737 -9.56859812
v 133.39990377 68.19856912 -61.79338694
v 134.30888951 65.87833911 -53.12743038
v -254.83247638 -120.54143846 -16.73066244
v -52.91746929 -129.64184582 -21.97927050
v 68.58606637 -24.61060882 -43.99056733
v -139.26899433 -105.39775342 -18.21481995
v 67.15016067 -94.68462318 -34.63386372
v -154.99491990 -149.45864677 -22.23282866
v 154.41520512 12.63278350 -40.01063108
v 59.74359810 -98.67498279 -31.71411529
v 140.98292589 24.53980781 -25.15212633
v 133.70366395 -42.66321659 -42.39727557
v -132.08255172 -105.72303087 -13.87427375
v 134.84328985 45.71685567 -79.57022637
v 141.87440276 -44.91132870 -43.02118346
v 117.51240492 29.23933044 -62.58229911
v 78.07256281 -17.98124798 -22.38836698
v 141.47120714 45.60939968 -38.52019832
v 113.14187944 -4.75833705 -57.45361745
v -277.06712484 -147.59638906 -25.09878576
v -321.70343399 -123.88043851 -26.73909068
v 132.95729458 61.65403128 -73.44549894
v 66.64653867 -34.50950980 -47.57065699
v -73.89955968 -100.53583235 -24.16766994
v 140.57332277 56.49306998 -70.45295089
v 143.87302101 33.65265951 -26.02508664
v 176.17084086 21.32767998 -46.37109116
v 143.87015998 -20.66984214 -44.40418258
v 76.09216869 -91.53503925 -28.74138020
v 68.59766692 -37.97064722 -47.57728800
v -27.99265273 -128.41090560 -10.89968532
v 140.72759449 -77.10371912 -36.69879586
v 169.77214813 40.77493027 -41.97642580
v -14.48763441 -67.66309589 -25.55760555
v 144.13604140 -22.53752574 -44.56702992
v 76.18962973 -16.63586497 -24.24435690
v 142.12143421 -16.46366529 -41.05652869
v -302.62157321 -132.12470710 -27.94092521
v -244.60731447 -118.88245493 -15.79817571
v 54.46751788 -36.16692498 -43.09126362
v 130.82163036 20.01755312 -62.71262467
v -40.34416005 -128.03405523 -7.27523863
v 112.83723265 16.32556319 -45.13017833
v -199.96915758 -156.57253563 -16.58391953
v 123.49369377 41.02178290 -70.42124122
v 46.97054997 -104.67901081 -24.49703589
v 133.42505693 -11.33644208 -34.99076888
v -82.06517249 -90.36557376 -20.33481747
v -365.01806974 -133.98194313 -41.76383093
v -159.67972577 -147.58637547 -12.09482178
v -272.69354463 -152.78345346 -24.04596098
v 4.33365908 -119.71077323 -23.15058745
v 145.03411949 41.01280496 -30.56851216
v -158.24697912 -139.76664841 -9.86478850
v 69.25871968 -26.29609220 -22.00916223
v 54.41404507 -88.61909807 -17.16791838
v -143.41820776 -139.95240629 -22.05831185
v -28.04932371 -97.47726470 -12.42496166
v -339.35385942 -145.12650669 -37.64209896
v 75.58007538 -18.57340708 -22.67173864
v -348.98751974 -125.62267482 -35.34292057
v 175.46607554 13.37661315 -53.82385105
v 48.37973788 -81.31689578 -16.39114134
v 64.69226629 -41.38169065 -45.77442631
v 140.90709388 -0.26488665 -49.91032556
v -11.41721290 -125.46519935 -21.36154100
v 124.60324913 53.15049365 -40.68551213
v 24.49832112 -55.07093295 -36.32491827
v -246.92901969 -119.69237775 -15.92656970
v -34.28912163 -118.87905002 -5.36146993
v 70.36434859 -24.27130193 -22.32419513
v 128.91738117 63.83859366 -55.09983003
v 140.57181776 30.53090721 -24.93457124
v 145.18979192 -71.69583440 -36.51557118
v 161.03002429 39.42991421 -69.68580186
v 0.92921942 -85.44544131 -14.03066516
v -350.89927912 -139.97024298 -40.90058804
v -16.58491790 -123.99613112 -23.61285500
v 108.14447701 -55.64488471 -28.98004465
v -226.08010471 -156.23566508 -18.70675758
v -116.76796526 -151.04962885 -18.03125069
v 129.42610681 59.48925018 -74.34476167
v 174.63201284 17.67021790 -64.49035555
v 166.03517532 7.63311656 -50.09845272
v 44.51151937 -39.14282471 -24.02330190
v 0.36254054 -115.93378335 -10.09576395
v 60.46258286 -28.75236236 -26.02738887
v -217.59246290 -119.06981468 -20.72253823
v 144.13481951 40.45684263 -29.22688983
v 132.35591352 3.62766325 -49.85486344
v 69.30455565 -27.57699415 -47.64446244
v -195.40977478 -135.33249497 -22.98949100
v 161.83701158 40.93932733 -66.45504385
v -42.15424880 -79.72367853 -26.78232826
v 134.19215381 59.98779833 -74.26627725
v 165.62661529 32.54112229 -69.65023279
v -144.80431378 -142.64307916 -9.27956682
v 182.77524412 27.47198381 -47.76768014
v 36.48403287 -47.42750525 -30.47588468
v -38.87199983 -120.87623030 -5.22796949
v -22.22458832 -71.43275440 -28.11634541
v 48.82990569 -93.35492551 -16.52942412
v 83.88324082 -87.82725781 -36.16054729
v -27.88000554 -124.11762774 -7.01392256
v 60.39160490 -37.51400858 -46.56162113
v 61.50772423 -48.58829454 -44.70010847
v 173.55555296 11.56262029 -54.96602878
v 4.15684376 -62.25773320 -29.91694398
v 124.77256358 -0.76350558 -49.85230044
v 4.17887326 -99.57271814 -8.99569131
v -70.55093348 -124.48564917 -20.77229321
v 100.66348314 -61.34500355 -28.53433415
v 134.09876823 18.76474731 -26.02971718
v 149.26744998 55.18587306 -51.18574202
v 121.67137861 -73.05912673 -37.38472983
v 147.58761227 57.08450451 -56.69668317
v -151.98904276 -106.69441521 -14.04196676
v 144.14580166 -16.92687906 -44.65247318
v 69.24194098 -25.05011670 -46.04506865
v 131.77506626 -77.10406929 -33.87955949
v -123.17948043 -103.69179398 -19.68076639
v 15.01138881 -90.85268527 -28.22219580
v 64.84128535 -40.14126584 -46.44416273
v 52.63517052 -85.13449132 -16.57342352
v -385.77911258 -101.92803293 -42.41190851
v 113.77934366 19.73323524 -48.16364124
v 95.40742636 -22.32551388 -48.23181033
v -25.64152516 -126.44970417 -22.58976176
v -245.45940757 -154.75778282 -19.50372756
v -53.88142914 -118.58740449 -5.00113191
v -250.55661798 -151.77720785 -23.18059653
v 175.19931495 28.38310041 -65.72412699
v 27.21074969 -53.39816958 -33.42325985
v -216.28846228 -124.66581911 -23.06772582
v 30.52723967 -108.32674801 -29.09455076
v 100.22775829 3.93033540 -47.83686996
v 43.57591644 -99.76941347 -32.18782321
v -62.24623695 -83.49677175 -22.62345701
v 130.10296226 64.88127261 -57.07639456
v 140.57001472 -26.64839476 -47.20302671
v 73.61756265 -28.99362706 -22.19891734
v 111.66084558 25.46701953 -32.22516552
v -46.93199694 -82.08260685 -18.73463020
v 129.99716401 6.99556479 -54.04890701
v -162.38446534 -153.56165171 -15.27774893
v 113.76427859 30.44411354 -32.47762471
v 96.37670964 -58.99634212 -36.73065826
v 122.33605236 -35.07823497 -44.33907568
v 53.74217406 -34.16087106 -22.77686819
v 83.69319886 -23.87926541 -49.94991049
v -28.63395028 -72.79462367 -25.89856274
v 131.54636323 67.60213524 -62.50826269
v -70.01189142 -120.98701298 -5.01743145
v 112.44074255 20.21571435 -39.58405182
v -386.35742664 -102.32377052 -42.39278659
v 112.88476735 20.64722963 -50.07646978
v -91.99754149 -93.64859760 -18.42482015
v -201.07902586 -157.42400289 -19.05302517
v -30.28305247 -88.22640777 -27.20781788
v 49.92439598 -35.63510254 -25.05422197
v 42.66400263 -48.03569987 -21.59766667
v 56.69654161 -31.26696870 -24.07955378
v 63.64800036 -30.39109334 -45.62691227
v -151.64776146 -115.54356664 -22.08096720
v -141.79757237 -144.24791932 -9.51370969
v 55.21652475 -38.15928102 -45.96152902
v 71.07172906 -21.11666463 -23.60352874
v -227.14085877 -155.47716618 -22.72184938
v -357.33330250 -127.81549990 -37.69721091
v -49.34236780 -134.20327008 -21.46462537
v -368.04005504 -119.05662715 -40.70649296
v 133.46476853 24.52969551 -22.56798744
v 160.88828444 43.84829849 -41.76520184
v 95.84040940 -2.59418134 -35.65221652
v 122.79047072 50.00865459 -35.70163622
v 136.22322679 -22.37881534 -47.11547866
v 137.92689145 27.80721150 -71.88277692
v 130.01550734 55.17929047 -44.00498047
v 140.08963108 17.08705723 -57.54109472
v -30.48728779 -125.79001486 -7.39619648
v -77.92107761 -108.41734707 -23.02210592
v 64.98903781 -84.51257646 -19.86959390
v 168.33923757 46.32271826 -44.68880594
v 160.30611098 28.75405736 -70.13881952
v 150.22166073 18.73470098 -35.18895805
v 83.24814588 -19.20556836 -50.15697703
v -97.51717746 -147.60541916 -19.27052252
v -35.53035483 -99.15868193 -11.93089318
v 104.25611585 11.81719545 -25.72258376
v 2.71515734 -65.40743262 -21.57070488
v 70.57327777 -39.93111104 -45.72473466
v 119.58473921 2.58446019 -61.61560491
v 158.56900811 14.95377813 -63.52120638
v 107.58464783 0.22232713 -24.63478595
v 144.97977495 -72.78021425 -36.06643528
v -38.15889731 -129.75808978 -9.13310051
v -64.00176883 -102.76103765 -12.00068928
v 141.46524668 -50.55683479 -37.91109845
v 144.26842332 -65.00922889 -33.48943219
v -230.10797799 -123.77835065 -22.80001342
v 58.39624256 -37.68923506 -46.23451456
v -87.61211485 -141.47545397 -7.14068394
v -153.39821577 -142.41664112 -9.95569676
v -137.54841685 -118.24326217 -10.18026937
v -27.31774747 -130.69297373 -16.63031057
v 80.85863292 -82.09189028 -25.65974370
v 123.55065346 -46.02988809 -40.55669904
v 125.89374185 53.71244997 -56.38586357
v -132.91364908 -152.10773051 -20.31210624
v 87.33198792 -21.95080183 -50.58078468
v 70.48659772 -26.50673874 -47.52842337
v 142.51379669 -74.80632514 -37.75208816
v 11.11938898 -61.49811298 -21.53524570
v -85.66746116 -92.93856472 -17.82581024
v 79.08640802 -91.47878736 -35.47580913
v -4.26224479 -120.65091729 -24.57085438
v 121.39885128 31.36756644 -66.90237671
v -306.85707927 -148.80561829 -29.24703993
v 127.88462639 -19.09148507 -47.32809588
v 23.69879559 -101.98716074 -11.16586477
v 35.43948010 -44.88016665 -23.96863326
v 75.46260953 -19.68801394 -45.57180777
v 123.01580608 -20.04317194 -48.37308452
v 131.23530149 -55.79875782 -40.41395336
v 146.04036510 13.18479609 -55.96569553
v -276.10135078 -153.29034626 -22.76962996
v -49.24383014 -112.46879399 -6.54783472
v -42.61047766 -133.25145841 -11.67664956
v 164.71464932 7.53826089 -57.54094198
v 129.43176925 64.67823684 -54.44912985
v -39.84988853 -76.91808790 -25.34240671
v 71.68668509 -20.21014690 -25.02881736
v 143.33194494 -74.90569353 -35.36223993
v -196.83909416 -143.92612875 -12.63757516
v -101.47766769 -149.36572313 -16.08182862
v 107.41472244 -38.67916018 -41.15011171
v -336.25593781 -143.59411597 -37.40722686
v 100.72027147 6.14205468 -24.15386401
v 138.88210058 -37.60795668 -45.04052922
v 141.11131430 62.22170964 -59.30544063
v 88.43522519 -29.14146706 -46.57654837
v -349.05487299 -129.48457897 -35.71612015
v 96.92942351 -3.19335680 -38.04164752
v 116.06445163 0.22796016 -60.14076993
v 177.94089019 28.54158357 -43.75699908
v -195.03036141 -118.01930517 -21.20514773
v 129.71004844 19.91728134 -23.81484583
v 124.68125671 27.64113620 -68.06645542
v 140.28581977 -49.14012551 -42.29562357
v 143.12908053 -46.15789279 -41.47942364
v 142.30737090 54.68926579 -70.14977932
v -270.91604471 -121.91756070 -17.85913296
v 101.83561593 -9.88082774 -54.61236835
v -105.93783855 -130.74772060 -4.55506798
v 53.78428102 -38.33027929 -34.57255289
v -329.64232564 -97.01754898 -27.44264342
v 21.00200765 -88.70770782 -12.44401373
v -365.93893170 -132.06698000 -41.80428758
v -74.65696335 -88.13056350 -22.05688879
v 124.31303412 28.78127061 -68.53138655
v -326.24647021 -123.41918051 -27.38906816
v 20.84712125 -114.27708715 -24.35137518
v -61.88075244 -139.55350220 -19.26543564
v -213.93476427 -142.07160473 -13.25711329
v 144.81802285 31.68550134 -26.48270316
v 127.32437253 63.89210373 -66.64784253
v 90.77157080 -47.51372337 -36.89346835
v 119.48556453 34.40141305 -46.70299962
v -362.36748099 -113.62257600 -39.57824036
v -303.45663428 -149.57322180 -27.34855749
v 141.11505449 -74.68187809 -38.47608715
v -190.04037976 -156.89454973 -19.52404901
v 18.00274476 -112.77434230 -13.62751797
v 152.66808867 9.27949976 -55.23689836
v 139.27726448 -64.86056745 -38.96689415
v -94.17323768 -146.58826590 -19.35829222
v 106.89392686 16.70046151 -29.47478741
v 117.24431813 -42.04466566 -41.21125489
v 77.43386179 -35.69784760 -46.60230130
v -18.72985624 -99.70407188 -9.68925841
v -13.94897979 -70.89963555 -30.76453693
v 130.99612296 67.60375202 -65.37081301
v -42.46702790 -131.23188913 -8.92022811
v -328.70528102 -96.39557451 -25.03479831
v 60.46999618 -98.71918708 -28.08692120
v 56.73472583 -86.75224334 -17.54196920
v 132.44488835 11.71787269 -27.42407657
v -147.38969505 -153.80790830 -17.08457246
v 163.34076226 45.57416961 -44.64883730
v -165.75047374 -117.47746170 -22.31435105
v 178.16080153 19.24151182 -61.54635549
v 136.69183850 2.53818277 -49.77390543
v -344.61432695 -141.72920585 -35.98694503
v 53.40663716 -33.34625438 -25.81147105
v -357.42884874 -107.41755366 -37.08343580
v 43.34130511 -97.01327980 -15.27148020
v 97.63568640 -72.20066339 -37.41552308
v 118.84633452 -0.26907309 -60.07732823
v -187.33499944 -152.08160877 -14.12170567
v 165.93702137 44.21627522 -43.91754419
v 57.81849846 -78.48321646 -18.31181161
v -220.70944309 -127.39115953 -23.42726476
v 70.84392011 -90.58961272 -24.81556684
v -174.14303124 -154.76959944 -20.47734149
v 157.84958005 18.21289584 -39.32095692
v 82.10988343 -16.23418368 -38.79028186
v -17.73118414 -68.72099638 -26.30335838
v 166.41673446 35.35547480 -69.86229122
v 106.56733066 12.87841052 -34.51177850
v -16.47697575 -125.21173060 -11.70211285
v -78.03423703 -143.53504777 -18.45938712
v 132.23432004 14.64274712 -57.45948851
v -153.29661965 -139.19076324 -9.29161068
v 140.37333429 -55.20331487 -40.08989409
v -36.27564013 -123.72139096 -6.24118233
v 96.45115584 -1.05248671 -51.28303915
v -54.57753316 -84.11509544 -26.00805275
v 132.16383755 56.05342239 -77.68618315
v 134.92517173 65.75818360 -66.97060168
v -146.99502289 -118.01120639 -22.32369035
v 102.66990215 4.00396902 -36.02862358
v 58.73503163 -86.56448871 -34.17894617
v 129.73999977 65.06432593 -69.79327649
v 134.03110206 66.93834811 -55.40582165
v 122.73586541 -17.23564230 -49.58621785
v 51.56509578 -102.81448811 -27.44651400
v 147.12496102 51.78616941 -65.10619819
v 77.85300165 -32.88674727 -48.09739813
v 93.00660342 -50.00549927 -36.44037247
v 134.48159397 51.94190890 -79.26056534
v -241.71417952 -155.32736480 -19.35480535
v 67.50950962 -24.30084907 -23.11339043
v -105.14152795 -98.45381975 -16.66454971
v -46.74797133 -126.83756649 -4.96211322
v -183.04383755 -129.26463783 -23.16582575
v -58.42184275 -84.05394107 -24.90637638
v 103.26436162 -66.10120088 -28.98081951
v -34.53572467 -130.77145815 -21.37829736
v -377.13938951 -122.93446809 -42.15963557
v -66.91285968 -85.49240977 -22.86682837
v -260.28081775 -152.60955691 -23.85217883
v 164.04277086 41.80481285 -41.96715355
v 112.37964034 -79.39299941 -37.56114841
v 138.43335211 38.16767782 -77.26902515
v 98.95738214 -47.80434445 -38.14849257
v 136.99851930 47.41706327 -40.13834894
v 108.84088278 17.66149886 -54.56104502
v 52.29866505 -53.73318121 -20.90151981
v -109.98031497 -98.53103757 -17.54176989
v 148.57953787 51.77203566 -62.33105808
v 152.96255052 50.18195137 -46.83453962
v 63.73663247 -27.78320201 -28.82987447
v -166.36297107 -110.09963602 -16.52813703
v 4.73802723 -118.71206015 -14.08697478
v -80.45526594 -92.17771888 -17.14770310
v 163.20717335 33.99314731 -36.22156382
v -10.25978569 -125.46259165 -20.14379203
v -285.51584482 -150.21304786 -26.28609166
v 132.80858099 64.58416581 -69.81851906
v 83.80077034 -50.90221763 -36.74078733
v 142.20541716 -62.04324216 -33.94056112
v 38.90356049 -42.84913465 -26.67567693
v -171.14505172 -155.78050911 -18.53895746
v 93.54005009 -3.73869715 -33.07266533
v -141.73212647 -133.73549283 -8.89082812
v 4.87573585 -67.34006107 -35.14627367
v 116.24578387 27.32541226 -42.21084714
v 94.05905753 -5.62111102 -51.91472545
v 122.12907523 42.60296002 -26.03648975
v -215.39725363 -121.08162045 -22.20886759
v 145.24500072 27.44410187 -26.39564499
v -149.05546606 -149.46767688 -12.47274410
v 70.74105740 -21.60174958 -23.29719253
v 142.20373333 48.59622940 -78.59975100
v -48.12891781 -131.94938004 -22.07908593
v 75.60355961 -22.04056457 -47.88799584
v -336.25894785 -143.93281937 -33.63164142
v -64.30125982 -127.29480863 -4.36624233
v 126.14279985 56.24176934 -51.49231479
v -331.86259866 -144.70747113 -32.40634128
v 131.28869236 65.79809636 -68.45650822
v -125.10809302 -151.97420120 -17.57966913
v 95.28388828 -85.84258705 -34.36516598
v -171.16077244 -155.17941117 -16.73141681
v 144.16268468 -26.66715160 -42.39497334
v 153.31310034 14.08418175 -57.46218562
v 139.22546804 -20.55891417 -38.85561973
v -3.20287282 -123.10335785 -16.52559824
v -182.75083601 -156.43368661 -19.28616315
v 91.50621295 -81.44247532 -29.45158072
v 126.78639591 1.17303967 -49.75669831
v 61.07819453 -91.54388309 -35.10507569
v -317.70372391 -98.58208150 -24.72360060
v 138.67896795 53.12298611 -79.04834300
v 3.87645233 -104.22417521 -25.94687603
v 167.11933911 43.46037284 -54.31821570
v 168.72668266 38.00049052 -40.36610201
v -130.91787696 -151.04305744 -20.79218999
v 127.94664502 61.09425053 -59.05718729
v -182.44841695 -140.70287347 -22.77199738
v -3.48035991 -71.95296884 -19.21669394
v 172.16908932 42.74034873 -51.46669969
v 173.69771004 17.09573716 -48.78789559
v -53.27700824 -137.81040907 -18.67309585
v 104.29988801 -29.40259129 -44.13320497
v 156.37478232 48.39217290 -46.87168077
v 53.33109945 -38.35295513 -45.18480226
v -279.87161279 -152.83346176 -22.92980812
v -150.12377501 -153.75457704 -17.07286760
v -50.64100027 -87.10280061 -26.87454782
v 9.98387672 -117.18121916 -24.52748455
v 26.31176822 -52.25843936 -22.95852080
v 63.12213093 -96.85829282 -33.26800466
v 141.45481586 -13.80685251 -40.23842886
v -22.17796817 -129.29025292 -19.15374584
v 144.93170381 -28.27996016 -43.77154633
v 153.88800204 50.49522221 -55.06993085
v 136.65319979 -11.61287911 -46.90027609
v 160.84800661 42.59890318 -58.44334885
v -256.59424067 -153.20546925 -19.73067224
v 120.95990032 -9.91206709 -53.13669518
v 166.59086943 40.33834860 -65.97110629
v 105.57118803 13.86735775 -32.12118894
v -27.71542408 -129.61132824 -20.86911537
v -273.11211824 -153.47149968 -22.09749632
v -87.45662868 -91.94306284 -19.76807043
v 19.23112012 -75.13438910 -34.76154804
v -295.27899623 -136.75510883 -27.75635570
v 61.52242422 -48.47417772 -22.36715518
v 167.54814982 37.11307049 -39.66639191
v -190.07094204 -120.08227408 -12.11479586
v 72.25421816 -23.29065092 -46.18586227
v -72.31243700 -142.84464717 -17.30683632
v 25.67075752 -68.10277700 -18.07338186
v -349.64501858 -127.12864578 -35.91087461
v -183.47346783 -118.04391444 -22.10716903
v -110.85806787 -149.31231737 -19.94986832
v -351.24957561 -121.67210132 -36.80415452
v 41.39846563 -48.62348735 -43.81293058
v 110.63499749 -45.80464587 -39.43076357
v 181.09939992 30.80763109 -45.04314438
v 70.28064132 -65.94394147 -23.07028696
v 141.18197560 -76.13179833 -37.58967295
v -178.45258117 -150.04448593 -13.34228087
v 112.67261207 16.17738418 -43.63026097
v 72.81802595 -21.03357017 -44.24205795
v 62.60429323 -31.65244311 -37.95473278
v -12.85254955 -119.29872632 -7.92993326
v -103.98840159 -149.89481866 -17.15847105
v 152.60507166 39.21317309 -32.25388005
v 183.05177987 38.66166994 -45.69034278
v 143.32954586 10.41990891 -33.24164823
v 145.31064034 -64.91612643 -37.28654608
v -223.12013805 -154.80546653 -18.03491451
v -161.33359075 -121.35673314 -22.85923809
v -34.80554745 -80.60494810 -17.98032038
v 165.01972079 40.89394584 -65.55383652
v 120.79268694 1.71468803 -60.99598482
v 157.68577158 19.74497177 -67.18869507
v 141.40343666 -76.04449242 -34.81017426
v -56.24468997 -118.85920167 -21.77712508
v -14.97494616 -67.81410426 -27.30802447
v 72.90195674 -91.41723067 -26.71538293
v 144.58873868 44.07371581 -36.81680933
v 128.20978463 -80.82877845 -35.32890230
v -4.47574398 -90.60462564 -12.67595775
v 113.63158375 21.98801376 -26.47565305
v 104.66077924 8.63617938 -33.89007226
v 132.80196488 22.29608968 -23.07502925
v 40.41058570 -105.32642156 -19.13264208
v 125.47762692 -2.84277555 -48.47899079
v 5.74045395 -103.31627727 -8.29656981
v -98.44459593 -97.77858108 -15.95413126
v 63.47062439 -96.54122591 -33.53831172
v 41.60146043 -104.06868160 -18.58221181
v 82.61817694 -11.05729584 -23.94738980
v 168.22624207 45.61970010 -43.48088056
v 63.89773637 -73.64302129 -33.93532708
v 27.04308182 -62.52314150 -40.72974622
v -100.03538430 -96.80505842 -20.50087415
v 176.99797451 15.29474929 -54.78813499
v 36.01579368 -99.92036223 -30.98020516
v 140.99939167 63.20377439 -57.64268711
v 125.72222948 -4.01875982 -48.08593541
v -21.10904455 -72.46640325 -29.27840129
v -310.71999669 -106.33847117 -25.29743314
v 137.93359697 66.48451835 -54.21027541
v 121.65920436 -5.15360385 -55.56814373
v 126.88508630 -15.72234556 -47.97905684
v 107.89698362 16.11555927 -53.75772715
v 139.87287879 52.62580886 -73.15570861
v 115.41493237 23.91050942 -43.86966676
v 19.28330027 -63.63064796 -38.40503469
v -1.80036563 -64.82334435 -30.89103475
v 107.71165788 17.27353968 -28.27992477
v 43.61398146 -40.20153731 -23.54199439
v -325.75395703 -146.24002576 -32.13170543
v -11.24927308 -103.12214494 -24.75132607
v 6.91685500 -111.15854979 -9.61220823
v -6.41950592 -65.05531073 -25.87865666
v 151.30743384 7.90457893 -53.57795954
v -337.36979961 -93.82127225 -28.13688479
v 173.38438332 43.16130653 -50.29332638
v 43.30529645 -104.76372391 -29.72634323
v -313.47331405 -128.03453207 -27.56518312
v 127.71886587 52.96213925 -73.54175299
v 125.81999600 -77.62516290 -34.29370746
v 129.26805019 -50.28942972 -32.68805146
v -184.45420265 -154.28841114 -21.20851725
v -268.52771640 -125.39505959 -17.28424616
v -185.60479581 -141.54717326 -11.57263573
v -355.35982251 -135.68840921 -40.88365659
v 153.03894877 49.59784448 -59.01173502
v 131.58509135 -17.67969877 -47.55556583
v -335.78565717 -93.57190132 -26.99046582
v 31.08550608 -106.73233122 -29.79674377
v -311.99643016 -137.81006634 -25.46140552
v 135.18533111 56.64699525 -47.26469517
v 156.28914535 31.69988096 -68.62354279
v -244.46742237 -112.35348880 -17.74281450
v -36.78645939 -128.13480198 -8.49147700
v 63.25054914 -29.88138795 -31.41867742
v 152.83802152 34.96452048 -68.29886883
v -170.08879781 -145.30280232 -11.61314733
v 54.65533957 -100.33536702 -31.42361343
v -350.48997402 -126.26001239 -35.69282219
v 165.26213288 44.59344968 -46.73494026
v 49.48254302 -103.61816734 -27.28583477
v -390.82521200 -112.18757182 -42.45307297
v 134.30136442 55.08571863 -79.03935760
v 123.03525209 8.51156656 -63.77941370
v 181.58358335 25.54355189 -56.23150244
v 140.02463222 -53.43649164 -40.98535329
v 107.03500360 15.16221091 -26.73695609
v 137.38690317 -39.26920518 -44.44418475
v -325.10742545 -143.24682951 -33.91342610
v -277.62535214 -129.72442806 -18.15546490
v -178.03975940 -141.55967534 -11.12909056
v 139.00107145 -68.60948354 -39.57550600
v -128.08680534 -104.45424169 -13.88064865
v 9.26223770 -70.56430727 -35.71285680
v 96.06934339 -64.84322250 -27.88927034
v -89.28421885 -95.43769807 -16.16864093
v 144.38599348 -15.31019807 -45.22076994
v -335.93681455 -144.90437508 -34.24901143
v -96.16863728 -115.16101658 -21.17105015
v -282.47657418 -149.79790151 -21.69763297
v 49.73936826 -41.16562009 -21.25707828
v -58.48760903 -139.52912390 -16.72304980
v -14.34121747 -71.47751749 -21.45340294
v 84.79779959 -26.11133270 -49.42364246
v -155.71460128 -154.62556481 -19.86584254
v 138.93914223 13.12806085 -55.45089766
v 139.03410733 -75.23456961 -38.63073140
v 58.66141990 -34.76700559 -34.11493078
v -114.71496522 -144.13350821 -7.52146635
v 31.63316846 -51.05968565 -33.58191624
v 154.43965793 46.38943076 -40.89529812
v 135.11133194 56.96808547 -75.25305450
v -121.43767625 -133.56713951 -6.03144150
v -135.39546728 -104.67991978 -17.76346005
v 139.03154433 -26.88297629 -47.45672271
v -63.69833648 -95.21999955 -25.27590469
v 136.45106554 -56.24448881 -34.73953903
v 115.79945683 -81.53801411 -36.67569906
v 175.92184246 34.44466367 -40.51015526
v -297.11860418 -128.34337354 -21.47515304
v 72.22735137 -34.40253809 -22.54636958
v -3.94503586 -121.07812613 -12.42556423
v 17.09370129 -111.83856428 -12.29675952
v 121.68323249 5.37627237 -27.28415094
v -183.83319676 -111.61658168 -14.65123147
v -101.30298883 -100.20856559 -14.64693528
v 114.59835619 23.38816039 -62.02455610
v -140.84649086 -116.32495373 -21.94347233
v 128.15387547 56.17238209 -44.40977424
v 134.92055237 23.14337716 -23.18885364
v -6.28188578 -124.24684316 -20.36092058
v 138.79446685 -8.02389812 -37.55702823
v 176.16081238 40.63319787 -39.86752033
v -321.86618447 -133.47427547 -31.10113181
v 31.11374192 -88.34277838 -28.99996564
v 120.14974654 0.24435489 -60.27885526
v -75.70108771 -142.56931841 -18.89556646
v 140.53849876 51.33957043 -78.90617102
v 125.41350722 23.95288646 -66.70030206
v 127.08246708 17.29948260 -24.89427477
v 61.38459593 -39.01957721 -46.86504230
v -83.63324404 -113.44596744 -9.25722066
v -102.80079395 -99.82402623 -21.19251899
v 120.58553845 -81.09395206 -35.27464718
v -96.76063061 -98.14936668 -22.10553177
v 66.57538563 -50.88650435 -41.73333570
v 87.08588034 -84.26245302 -29.13726680
v -206.58637583 -142.59608090 -12.97859102
v -32.85128251 -101.22976452 -10.89454256
v -143.12456548 -136.39691472 -21.67893387
v -269.25912499 -137.40120828 -24.63082597
v -324.17905331 -98.00872952 -26.77334845
v -66.18236005 -134.54495370 -21.09634690
v 92.69273281 -7.70076690 -38.61758858
v 169.78318989 39.73239660 -59.82618406
v 77.92472094 -22.24536613 -49.02669787
v 174.28520322 45.28037831 -44.05485466
v -90.97865224 -127.27423012 -4.38804459
v 71.04194164 -23.00548926 -44.89139840
v 135.51145792 39.36425596 -25.90666339
v -100.61690211 -117.49458313 -8.57135653
v -39.12001848 -122.28102237 -5.51488018
v 70.23205608 -25.91877244 -35.57845578
v -249.04498458 -127.09850073 -22.95553498
v 128.99908423 2.35997862 -49.47667196
v -286.73422337 -151.75347030 -23.73278700
v 146.19804919 -64.80333954 -34.27182883
v -53.18422616 -115.14214426 -5.96892973
v 173.67990315 32.93439373 -65.39421529
v 21.83734626 -55.45120686 -32.35924989
v -330.23265004 -96.37034684 -25.28051287
v -300.68367720 -106.49000108 -22.89455384
v -47.83286527 -79.23046499 -22.50644937
v 161.66198254 2.62694340 -50.39289221
v -277.03672647 -136.11961901 -18.50404963
v 181.14820123 32.56481141 -44.64938119
v 93.32458675 -73.55064899 -37.15863451
v 64.01670724 -27.56518312 -22.86371589
v -247.65886366 -156.48992360 -20.72965913
v 152.64642239 42.48332977 -64.36695904
v -71.78764045 -135.99164784 -5.68844099
v 152.37808228 -8.95647705 -46.76157236
v -65.26426226 -86.32554114 -24.17362668
v -22.33034186 -94.95866299 -12.76733819
v -107.74429888 -142.09719002 -6.75195362
v -269.97876167 -119.67612803 -18.28027144
v 75.62296838 -31.87716007 -49.03581366
v 162.46998310 45.89075968 -44.73540559
v -80.46079427 -143.52491498 -19.07452382
v 165.73384404 11.97192352 -61.02154776
v 66.48437679 -48.44327271 -42.43017733
v 79.74996418 -26.47324279 -22.47096039
v -361.15342379 -129.87641990 -39.41881657
v -166.22120142 -155.61085939 -18.32227968
v -286.56762838 -152.08598971 -24.73465540
v -213.27717602 -157.84122050 -19.62648705
v 141.76648855 -52.69540101 -40.01025483
v 27.14106627 -108.43246430 -14.36517481
v -27.15502679 -126.61267817 -9.06049926
v -111.19874567 -100.44934601 -15.23713116
v 97.10772336 -84.99000967 -34.76862609
v -87.80101687 -103.82466763 -12.99256366
v 88.85171264 -10.43882407 -39.25073519
v 103.97365689 5.53746987 -55.64565212
v 107.46300220 17.71252789 -30.63947521
v -177.87715793 -111.05813831 -15.10604285
v 149.31832254 33.52475166 -27.87546813
v 84.29381251 -8.81619379 -25.26256628
v 73.93483818 -19.96184327 -22.66325243
v -276.18515491 -120.46269327 -19.41935718
v -103.85777056 -122.28366733 -6.75038761
v 45.05715519 -98.30276668 -16.55653305
v 169.73592341 35.73947772 -67.65995175
v -1.26348564 -62.57033348 -26.15044452
v 69.10816580 -93.59118342 -35.26454791
v 172.11700976 41.20905697 -54.96978015
v 5.34593873 -72.67819345 -34.82563794
v -286.23902798 -113.63594979 -20.44275589
v -349.28077459 -118.58521402 -33.88041258
v 90.34170955 -6.55217981 -45.62828317
v 94.46566552 -42.11747646 -39.11518678
v 94.50950474 -16.52217098 -52.45499685
v 151.30443871 47.31959850 -62.34028563
v -72.83284515 -138.48435879 -7.30981585
v 108.09280723 -27.45212056 -45.00081018
v -138.20496202 -105.41133583 -13.89816124
v -203.31156254 -114.31800574 -13.96492682
v 145.89756727 54.93850261 -63.25808913
v 138.89747858 18.15981790 -58.36062878
v 105.16598821 -70.47796994 -38.01433370
v 90.71784467 -85.47127247 -31.28481284
v 84.19135958 -80.22359759 -26.30415000
v -216.68086946 -158.10763836 -19.91917752
v 73.71006161 -30.37182987 -48.92412946
v 139.32029903 66.19936973 -56.13293499
v 122.52959609 40.93911126 -68.94782931
v -11.42679062 -122.66336381 -23.87522347
v -334.08635855 -94.14498508 -27.52940543
v 94.27686781 -4.77585522 -43.29303280
v 180.94666302 29.76264246 -55.00645936
v 134.57803428 63.66735697 -51.85920373
v 91.83095396 -18.97224970 -51.50409415
v 83.76654983 -83.80839229 -36.08405590
v -268.49189401 -141.55967534 -24.61237088
v 69.95839626 -79.67174053 -21.42382786
v 159.60864723 40.23512825 -67.86919385
v 76.11972839 -18.59594695 -43.81872341
v 12.79753912 -117.63523519 -21.52547427
v 40.10028765 -107.56725818 -23.97302724
v 122.17377871 0.36892219 -58.47971141
v 7.51529401 -66.92789495 -19.69148591
v 80.22505790 -65.24492055 -35.31285375
v 169.36713457 16.65438525 -63.20691854
v -241.92187190 -112.63927817 -17.41454192
v -307.21637607 -140.89837670 -25.14762431
v 141.98221266 -47.58124426 -41.73642769
v 73.94730300 -92.22822636 -35.98481417
v 130.03684580 35.60854495 -73.65882397
v 129.88793850 25.47448874 -23.30626920
v -7.17016216 -124.50994551 -18.19843799
v -323.53016734 -96.38713300 -25.07710829
v -329.26279306 -125.85751712 -28.83851156
v 165.68657756 34.32026878 -70.22742182
v 6.85831159 -118.31671000 -24.21169542
v 98.04221243 -15.94915800 -52.24687606
v 111.53586209 13.78494874 -43.33220422
v -301.34993792 -137.89820671 -28.95498276
v 37.59712353 -43.73145476 -23.53453450
v 92.55770594 -2.42919172 -24.01260659
v 144.89977062 -27.42873505 -43.25935245
v 152.34579146 51.39802024 -48.75890911
v 16.71730913 -93.38719398 -27.90045924
v -27.28439681 -77.43085921 -29.13753875
v 14.19619471 -107.35759139 -10.07118914
v 96.27653658 2.60018534 -24.78447743
v -71.59052044 -114.06906694 -8.39897431
v -337.62422204 -130.68875670 -30.60501069
v 176.86736584 32.47331828 -62.19040602
v 113.25091869 25.30699968 -57.08109215
v 144.06883717 -32.58928284 -44.59972307
v 54.67176810 -35.54520756 -30.04364669
v 45.61553523 -41.66286439 -22.24497311
v 146.96939290 -67.15081632 -36.30466387
v -146.05973661 -105.33626378 -15.89992270
v 57.97135830 -95.21008283 -34.55933556
v 35.52518785 -65.03397971 -19.10842210
v -82.81210065 -138.09129596 -6.14156667
v -299.91000891 -149.87087250 -28.33465487
v 86.56272292 -13.37851863 -22.07394876
v -20.64743824 -69.72192973 -26.62470751
v -164.11082447 -125.12333691 -23.08511361
v -271.00402117 -138.85673881 -17.68251695
v 8.93954188 -62.00446561 -33.50463882
v -143.96932721 -137.90100813 -8.28496646
v -227.93571651 -116.23495817 -15.06219339
v -232.40131140 -156.34679794 -19.19507235
v 132.53688812 34.03106704 -73.68917018
v 139.27668333 53.54928225 -77.12430507
v -301.93707347 -148.23901653 -29.22393009
v -333.29325914 -111.69497669 -29.89527397
v 76.88774914 -18.19370873 -44.89286616
v -290.25602341 -132.00180233 -20.74244432
v -162.81574965 -155.13120592 -19.74176057
v 119.50567365 22.23729156 -65.97431004
v 147.47162163 32.53925592 -27.84238383
v -31.34554252 -124.36238676 -6.41027652
v 109.99745876 -9.89076402 -27.55607851
v -66.34905934 -118.83472651 -21.45639062
v -28.42721157 -115.28780311 -23.09274860
v 37.85346448 -42.83342883 -25.48703551
v -228.55140269 -157.53312409 -19.51668784
v -212.41338551 -127.66627967 -23.48379232
v 93.09477359 -22.65878953 -48.62405732
v -133.76441598 -122.09714204 -8.98473244
v -272.60503173 -130.96377254 -17.15309173
v -222.59055078 -155.77399731 -22.30056748
v 130.94128668 20.58249339 -23.56973849
v 92.40755439 -6.17925636 -22.80150354
v 136.91483438 -48.57331887 -42.91895777
v -88.10448647 -129.92112339 -3.83387157
v 140.57776332 -47.43716866 -42.54496098
v 149.12451804 41.23863950 -33.01543742
v -56.76705390 -86.10763401 -17.54572988
v -292.13809967 -151.24155581 -26.01813152
v -1.84697821 -111.32591218 -7.75167393
v -161.47163510 -151.82705224 -21.69140242
v 124.28384274 52.03882232 -38.86763752
v -26.04008280 -73.91928136 -21.56996354
v 34.72779319 -95.39599717 -13.10173795
v 17.30688103 -115.93247950 -21.30008675
v -87.00728416 -145.92723548 -13.65693193
v 41.16728529 -98.92838448 -15.09181131
v -353.93813252 -112.79491335 -35.15100479
v -191.35072827 -145.04630864 -12.40935735
v -321.74181938 -100.75988621 -24.26541038
v 127.72157788 -81.60727471 -35.98441184
v -291.60189629 -123.20712954 -21.70366049
v 146.95604146 -14.35330510 -45.43719068
v -219.57446635 -156.11883998 -21.88408747
v 133.37066770 67.07870960 -59.58370864
v -116.11400545 -101.93582624 -19.78142373
v 171.72658443 11.28992066 -52.23290995
v -21.77667990 -70.14370710 -25.11015721
v 139.78520036 60.73909998 -65.25212526
v -45.45955732 -79.93131876 -25.90059303
v 58.89319256 -73.76202941 -19.50006373
v 71.59323245 -22.05015719 -43.61238331
v -379.62028384 -103.37103158 -42.63438284
v -35.30322760 -130.08049130 -10.29625814
v -363.08535933 -113.33701015 -39.24157470
v 169.19375956 43.39139163 -52.33951658
v -134.67143476 -117.77155846 -21.28098533
v 182.89269507 33.51186216 -49.56515133
v -167.47060418 -122.44050205 -23.39472063
v 23.27375673 -110.50920188 -27.98468433
v -119.18599159 -147.07402885 -21.00238763
v 10.33123583 -116.53363705 -14.14289884
v 160.80978513 40.32708704 -38.70965168
v 161.68935597 2.99401185 -52.46916041
v 169.05216873 35.83962470 -39.68526796
v 136.53948903 -17.56997034 -46.80067673
v 81.65140450 -14.13752697 -43.90020296
v 92.74740517 -0.81392325 -28.24389376
v -123.24070185 -103.90850157 -14.01111763
v -147.71559834 -153.82787585 -20.21123655
v -96.65987641 -123.60946089 -20.82501911
v 170.78687251 37.24522144 -63.54506314
v 32.89403394 -60.94443798 -41.94448143
v -30.49141541 -131.48190081 -19.24717985
v -7.03772856 -70.32539696 -32.65358508
v 83.50902051 -13.24349083 -48.05037379
v 140.62657952 31.13041632 -72.23284245
v -276.23602748 -119.35386807 -19.47879419
v 113.43875527 17.56947488 -46.05320096
v -171.68475688 -139.00661469 -10.64030174
v -1.98624004 -63.49515915 -24.40050617
v -38.63728046 -132.71576166 -20.86564526
v 64.51205909 -29.32434529 -32.23126382
v -223.40293229 -149.79523420 -22.50944450
v 128.55026126 62.19397113 -58.37574601
v 165.26727378 34.68118608 -37.87907586
v -142.97798276 -132.59069622 -21.16118185
v -259.96255875 -125.77557564 -22.72240259
v 129.82177734 31.20025620 -22.44462073
v -267.30376482 -151.39032900 -24.27761257
v -203.79948616 -119.35722083 -21.49607055
v -240.75333774 -115.26125669 -17.02635922
v -63.01213801 -118.45900118 -5.68657415
v 110.49458385 11.93979010 -41.19408503
v -348.48475456 -132.56570697 -34.90012884
v 5.84799284 -117.43786931 -12.86027860
v 139.15827870 26.38093196 -24.40971136
v -343.43698621 -103.62441838 -31.35982901
v 137.11392879 54.37168106 -79.31741327
v 124.28756803 21.21176384 -66.96261466
v -58.26321989 -136.59684360 -20.66315897
v -173.77954721 -154.45831418 -15.93854465
v 163.38407993 13.24015763 -63.01984191
v -123.36785346 -102.52546519 -18.89088936
v 74.25001264 -33.95534679 -48.82000387
v 25.70395544 -96.24230117 -11.55188214
v 129.77832556 -46.98662087 -40.92155397
v 145.91957629 -63.32071871 -35.16172245
v 169.88499463 38.88675570 -62.06558272
v 147.14643359 -14.37551714 -44.88369077
v 9.05781146 -83.54624361 -14.23183549
v 87.11475134 -11.54097728 -49.66472834
v -140.96829295 -135.60569286 -8.46007373
v 151.59507096 6.39628991 -52.28227749
v 136.90279424 65.37725776 -65.08274376
v 42.86723584 -50.64868554 -44.38341781
v 71.05002552 -82.77422935 -22.06971496
v -152.06122398 -118.94074082 -22.60028943
v -307.33835697 -118.98960173 -23.72491173
v 69.53326613 -88.50009739 -35.95781699
v -129.91246581 -102.15799510 -16.73945598
v -39.94284943 -81.33207262 -27.68690325
v 60.46306714 -67.39422679 -21.33061551
v 91.40201658 -1.76722079 -26.74392983
v 127.42565572 -73.55041057 -33.24668109
v 130.40432334 -1.50987133 -47.84973338
v 34.12197158 -56.93620443 -42.78825969
v -261.27684116 -112.67156899 -18.78644712
v -103.18300873 -128.90434265 -4.64935834
v 134.75924730 16.59510471 -27.06556022
v 16.00931957 -113.14887553 -26.92816220
v -241.38635397 -156.88028932 -20.00328712
v -247.90804088 -156.30640090 -22.61942811
v -341.42759442 -128.35679948 -31.69231862
v -102.12865472 -98.45434129 -20.87761648
v 147.90172875 18.20280962 -33.89281407
v 121.90670520 28.49890664 -67.10325927
v 47.16677591 -39.03030977 -22.39834704
v -282.58949518 -125.82874298 -23.95691350
v 52.21242830 -69.39394027 -35.64493731
v 95.11918575 -10.27255505 -22.90309966
v -132.90882111 -145.55546641 -9.82232485
v -34.35252979 -132.53754377 -15.49765095
v -78.82147282 -94.65927631 -15.08756634
v 133.34430754 -7.88631849 -34.55790877
v -32.35973418 -132.12065399 -18.07739399
v 21.30100131 -53.75851318 -23.53756689
v 58.11515078 -31.18589707 -23.11091870
v 128.43613327 22.79259637 -65.80971926
v -338.59562874 -96.69199586 -27.98934653
v -339.42982554 -143.95079017 -38.43670711
v -133.32921267 -130.22454083 -20.90653405
v 100.71112961 -13.14088237 -53.22899669
v -67.41973758 -85.15562862 -21.71447873
v -269.94627714 -113.08574677 -19.58845742
v -377.40138173 -109.51641947 -42.36799851
v 146.60990238 52.33176798 -46.49862275
v 86.90265566 -58.39022994 -35.60144454
v -46.95484787 -131.64493442 -7.33930105
v 149.82512593 -10.69622673 -47.28037491
v 126.26489997 8.89115408 -58.38311464
v 173.68002236 40.52371159 -53.02043259
v -199.42401350 -156.29246831 -20.39220184
v -41.37290642 -134.92381573 -19.16102320
v 143.67678761 -17.33464003 -42.38396138
v -237.70610988 -126.65061653 -23.44513312
v 102.52472013 -84.07917619 -33.88599306
v -78.86492461 -89.13298696 -21.19549736
v 173.49879444 38.40784356 -40.04009441
v 172.40802944 40.11521488 -56.14553392
v 20.61739378 -106.07038438 -11.54733449
v -218.18628907 -150.34770966 -15.80255851
v -123.06788564 -149.33627844 -20.87315544
v 137.19207048 23.98690023 -64.16415423
v 127.34881043 -0.55631786 -48.31025377
v 176.78733170 16.49592631 -62.15751544
v -127.44806707 -141.79314673 -7.59222684
v -38.43842074 -76.18370652 -24.95101281
v 137.32606173 67.80634075 -55.77932298
v -104.34884578 -148.88134599 -14.22266103
v -91.19883180 -146.50595188 -18.76959950
v 142.30035245 26.69053525 -70.79944760
v -90.72414786 -139.40192759 -4.76235989
v 54.77152392 -97.89607674 -21.85171098
v 124.85963851 13.48760631 -64.45464492
v 171.81643844 12.75072806 -61.88208237
v 117.70398170 -4.27542487 -28.74326147
v 182.21557140 35.69830954 -52.19287425
v 139.71176744 1.01512345 -49.95454848
v 66.82644784 -30.40097468 -47.02818766
v 120.77765167 41.86691716 -59.35550109
v 102.79211402 -20.59194818 -27.47179940
v 11.29419543 -117.97971278 -19.39841360
v 148.46357703 36.18116677 -27.72940323
v -61.75573170 -87.63502538 -25.41630715
v 166.37131572 41.92529619 -60.25540084
v 76.81108266 -52.99249664 -36.74269468
v -141.14041626 -109.17972773 -12.62257341
v -137.29402423 -105.22510111 -18.05167459
v -281.47566319 -120.15783042 -20.01929842
v -319.03865933 -127.13062763 -27.88910829
v -124.77336079 -119.31487173 -20.43171600
v 60.68772450 -98.79297018 -30.09677678
v 41.54773429 -90.33556283 -14.10663966
v 167.15756059 42.24916920 -58.21380019
v 124.89772588 49.86666143 -52.81513929
v 113.81100118 -72.34706730 -37.29514405
v 167.90720820 40.20568356 -64.68747556
v 45.96463591 -42.36739129 -31.66637570
v 131.18626177 55.14697358 -77.17859745
v -41.42199457 -77.76175439 -21.93607949
v -107.10850358 -115.04095793 -10.03764197
v 46.15400359 -68.33744049 -19.64997314
v -158.79036486 -154.56898510 -17.34608039
v -180.40601909 -122.10693210 -23.42891321
v 136.08957827 68.50518286 -57.51251429
v 174.68872666 13.63466308 -62.17630580
v -75.11741668 -126.03242695 -4.02678689
v 62.88996339 -39.95009512 -46.66954651
v 146.37090266 -65.33832848 -36.74376011
v 125.62952936 47.26654664 -32.89366886
v 118.64682287 3.50567675 -61.93289161
v 141.94275439 -58.50525200 -38.09669614
v -307.25029111 -128.14195454 -27.01950260
v -184.58455801 -156.11481667 -20.04227415
v 170.65036297 20.97848803 -45.40918395
v 123.79681319 1.31570699 -53.57217789
v 107.50713199 -28.25226635 -29.80078012
v 139.72547650 -56.29326776 -40.10810703
v 80.08816838 -28.45948935 -49.37730730
v -333.15464854 -127.06001103 -29.81045656
v 144.21314001 12.71380018 -55.62163517
v 37.28490323 -48.52800444 -41.25886410
v 140.28371871 52.40381882 -77.83328742
v 103.49612683 1.19888631 -56.15461618
v -196.73162699 -157.03025460 -19.44240928
v 112.88746446 -76.13077760 -37.77616844
v -318.23340058 -144.08369362 -28.54910865
v -334.83535051 -138.79381120 -36.61190718
v 145.66966891 19.95863952 -60.64000726
v 67.52839684 -29.94304523 -21.89718559
v -390.53988457 -110.78637838 -42.34940559
v -18.39064434 -128.11766565 -18.50473508
v 61.71696261 -59.59897861 -22.80016989
v -107.71289468 -98.16572070 -17.34674163
v 108.79691690 -60.91507152 -37.37658262
v 125.64210594 12.71208934 -62.55538762
v 127.36427784 63.77135962 -63.41515481
v 135.62440872 68.09881330 -61.05015799
v 102.90784389 -6.18124148 -23.82237092
v 172.22231627 19.05171573 -46.99837416
v 138.65359128 23.73989858 -64.56667185
v 97.36546874 -1.82109338 -52.73480713
v 9.34228115 -57.57271871 -26.49484016
v -54.77776751 -82.43657649 -20.49272321
v 131.91822171 65.02983719 -52.91675031
v 143.31501722 47.27512598 -77.55226642
v 43.54121536 -103.21038216 -30.99056706
v -82.95775950 -144.48100328 -18.88105273
v -330.66403866 -115.19972980 -26.42663382
v 141.80812240 -54.50597778 -37.37127036
v -105.39779067 -147.64389396 -20.25099099
v -164.96467590 -113.54040354 -20.66427842
v -97.47540206 -144.90304887 -9.32644494
v -209.71329510 -157.60186315 -18.43224838
v -350.95852613 -139.96002078 -39.98676315
v 140.15246928 39.40192610 -77.38190144
v 128.59253585 49.00512472 -37.20907494
v -106.57770187 -114.64574933 -21.54646628
v 123.54656309 51.34185404 -46.52892798
v -345.55551410 -143.73476803 -36.91764548
v 66.11286104 -70.39204240 -34.10176560
v 82.34801143 -58.41109902 -26.18521452
v -6.98584272 -70.11240721 -20.82901821
v 135.18407941 19.05469969 -60.19352004
v -10.28543059 -120.31174451 -9.36608016
v -10.79660933 -78.41302454 -17.34490693
v -51.98356137 -136.25866175 -20.47337778
v -350.13881326 -132.21769035 -35.59967503
v -86.70583367 -113.58318478 -21.79474011
v -105.85462302 -132.30331242 -20.60337365
v 29.42784317 -73.25037569 -17.24924147
v -54.80979383 -105.82384467 -23.85980077
v -0.92817581 -91.25691652 -12.11401820
v 69.99347359 -51.61279067 -40.04557058
v 171.49971426 41.55022651 -41.67046025
v 47.22649604 -103.91189903 -29.13642861
v 44.15528476 -44.11255568 -35.63933447
v 43.36908832 -74.55673069 -33.74544159
v 65.62662125 -93.82420033 -35.01436859
v -64.92961198 -139.30405676 -19.86548305
v 70.58461756 -92.06421673 -36.00698709
v -104.39114273 -145.38128674 -9.52291954
v -140.05492628 -126.39439106 -21.13600634
v 124.27115440 4.63728281 -56.79860339
v 2.34311214 -96.21382505 -26.64561011
v 140.14020562 8.49270355 -53.10712382
v 106.80864006 6.46291906 -42.27351770
v 129.10620868 -46.10012844 -32.60645643
v -160.20385921 -154.29402888 -20.56445554
v 86.66341752 -6.52424945 -26.41555108
v -20.65123990 -121.37069553 -23.77284132
v 126.82698667 -61.78258732 -38.92257810
v -16.49929956 -69.46591288 -28.83724868
v -126.09401345 -102.89482772 -14.95274249
v -29.90134433 -76.38224214 -28.38942222
v 168.53028536 43.05052012 -55.20745739
v -347.57113457 -136.36863232 -39.79146853
v 138.71093094 -23.42315018 -46.96541280
v -257.64361024 -114.45619911 -19.18091066
v 128.21151316 44.03807968 -30.09505011
v 36.20009869 -48.47869277 -32.45630488
v 130.07895648 53.63366380 -42.83249751
v -323.17563891 -145.56342363 -30.45486286
v -4.60548000 -115.47625065 -8.14312045
v 97.79417515 2.84173433 -23.75887893
v 124.74394590 -67.82565266 -38.10804710
v 153.76560390 -7.33641535 -47.35550284
v 108.88474435 18.05076003 -34.65549275
v -143.72760057 -120.80623209 -22.41534553
v 139.81530070 -55.88779226 -36.05491668
v -232.24842548 -157.52470493 -22.08741382
v -177.80783772 -114.76535350 -12.43340224
v 43.73957589 -58.35868791 -20.15622146
v -18.19942333 -127.29853392 -14.83511087
v 154.07881141 15.96517116 -58.70278925
v -223.45095873 -122.79600650 -22.69333415
v 163.11581433 36.97037324 -70.69956511
v -3.96923628 -87.68454939 -28.87267061
v -80.76903224 -97.83197939 -14.10631742
v 95.70083022 -51.91740394 -36.39934957
v 133.69695842 43.59865561 -32.94193745
v -283.02168846 -116.43895507 -20.09499073
v 123.96291643 53.00496891 -63.78556788
v -334.14348960 -144.77828145 -33.47231075
v 39.18879479 -84.08596367 -30.02650850
v 92.21673757 -86.30315959 -32.53142163
v 168.54466498 16.18071087 -47.00020701
v 104.08862680 -61.82567030 -36.73196584
v -132.23969936 -140.31182230 -21.71976864
v 150.02705157 1.99275953 -49.27664250
v 111.30662262 -28.86446752 -44.42943260
v 80.06098121 -15.28972574 -45.59124634
v 48.73671010 -104.06888276 -26.46532468
v -352.19421983 -135.37621498 -40.49236327
v 23.14352058 -107.17971623 -29.04459275
v -96.58028930 -95.19547224 -19.18021031
v 156.95476532 14.41245805 -61.26168370
v -37.50052303 -75.69991052 -24.08111654
v 115.12412131 24.93495867 -41.47883505
v 137.05451787 35.32360494 -75.85735619
v 132.83973932 51.74251646 -78.32287252
v 105.85722327 5.15211280 -40.99492729
v 161.86471283 31.36065975 -35.91100127
v -334.30460095 -95.24547309 -26.25304274
v -45.67994922 -117.59310216 -21.70500346
v 121.96508795 39.98137265 -68.13888252
v 116.14309251 -78.76609266 -37.55980358
v 63.94635141 -86.69330925 -19.84144188
v 142.63454080 42.65052453 -77.56706327
v 103.47110778 12.20101677 -27.04095840
v 126.36452913 52.30468139 -39.51963782
v -360.09073257 -130.14502823 -38.91868889
v -55.17226085 -137.75692880 -19.37158778
v 183.10518563 37.80250251 -47.86048830
v 115.99192023 -81.65776730 -34.98696908
v 123.99834394 15.19818511 -25.52081458
v 149.87519383 9.27239284 -53.98449302
v 89.81070668 -3.73625476 -24.66704883
v -206.69144392 -156.33273125 -20.72676830
v 157.22724795 -2.17015855 -48.39754850
v -312.82401085 -102.91890800 -24.93656613
v -86.46998554 -126.92949176 -20.12258768
v -224.48985279 -158.03141892 -20.07428743
v -29.12137099 -109.89627242 -6.35582162
v -26.38465725 -127.98720598 -21.96795121
v 71.05631381 -24.19409342 -46.14289477
v 105.67117482 11.12583280 -49.89555478
v 117.53927916 40.32543302 -29.61821854
v 143.13153923 -1.88532437 -49.77129027
v -5.43839298 -109.02367532 -25.21044388
v -12.13826705 -108.58365893 -6.39718026
v -285.59884429 -151.79607272 -25.57411790
v -331.21809363 -102.70219296 -26.01112239
v -286.25082970 -137.05980778 -26.64100006
v -241.27933383 -112.97371238 -17.92089641
v 1.61057757 -68.51206720 -34.60650519
v 12.56199833 -112.98578233 -26.98484994
v 168.90923679 8.31717439 -55.76423928
v 145.91039717 -67.56447256 -33.78893062
v 147.36296237 37.19327226 -27.52856165
v -244.05889213 -156.60896897 -22.64009044
v -25.49380250 -71.56206667 -26.09567717
v -174.99977350 -155.79065681 -19.45805177
v -80.18179238 -90.43053538 -18.67875643
v 63.26756626 -26.56566910 -24.16463569
v -177.83465981 -116.32335186 -21.39836922
v 81.22534305 -67.80793518 -24.70578812
v 133.02208483 56.83812127 -77.35655457
v -43.77295822 -83.43392611 -27.56868489
v 121.52519077 1.22739119 -60.29614434
v 72.14551419 -79.24509794 -35.03020480
v 144.50700581 -13.59139383 -45.81607506
v 40.41901231 -101.64111108 -31.60710633
v -219.19976175 -154.60632741 -22.22406678
v -225.17853975 -112.46147752 -15.55658504
v 139.92348313 42.00910404 -29.76048551
v -342.88147092 -125.08936226 -32.97304735
v -230.77870905 -126.65235996 -13.61542288
v 99.76343811 -82.00055361 -35.99744663
v 123.10825288 -2.76501430 -55.40198088
v 40.30819982 -97.44694084 -14.15814646
v 150.14258027 32.26352111 -68.81263107
v 103.52234542 -74.99609143 -36.65382788
v 135.15846431 -14.36779369 -36.09749675
v 158.78881514 33.24085847 -33.52820501
v 134.39956307 -26.91098489 -46.64351419
v -23.07267115 -70.92154771 -26.85970813
v -105.53048551 -150.12685955 -17.44849794
v -335.29850841 -98.60338271 -26.96006745
v 36.82982549 -101.98128223 -31.07369505
v -25.90494044 -71.71749324 -24.29324575
v 110.26459932 -81.78352565 -36.06794402
v -240.91613293 -125.28021634 -14.54769168
v -123.48715961 -134.63518023 -6.15539635
v 143.50397885 49.38717186 -70.07368654
v 123.96541238 -5.57285408 -51.24917254
v 15.43485373 -113.79317194 -13.64636421
v -121.58916146 -110.40330678 -20.89647762
v -360.08402705 -99.98007119 -37.72648051
v 142.02491939 33.18972513 -25.09194799
v -112.66463995 -148.86151254 -20.32135800
v 180.38819730 32.81573206 -43.15140471
v -386.28080487 -106.40395433 -42.76960343
v -24.51630309 -129.52658534 -19.98832822
v 182.08886683 26.50092915 -54.51120809
v -142.40811765 -149.87702668 -21.78431489
v -87.14395016 -141.24731719 -19.85323615
v 21.91546187 -108.30665380 -12.24956382
v 183.65640938 29.95235287 -50.48983917
v 161.23548150 11.46029681 -59.42356586
v 134.54127312 -30.54914996 -46.57233506
v -294.96535659 -126.81047618 -21.28835954
v -61.51492894 -109.00548100 -9.59244277
v -114.13017660 -150.79377592 -17.86239073
v 171.69791460 21.79654501 -65.25937468
[truncated: 344,794 more chars]
