# Supplementary material for: The Slothful Claw: Osteology and Taphonomy of Nothronychus mckinleyi and N. graffami (Dinosauria: Theropoda) and Anatomical Considerations for Derived Therizinosaurids
Source: PLoS One. 2015 Jun 10;10(6):e0129449. doi: 10.1371/journal.pone.0129449 (PMC4465624; doi:10.1371/journal.pone.0129449)
Supplement: S1 Multimedia — (A) UMNH VP16420 caudal vertebra (B) UMNH VP16420 caudal vertebra (C) UMNH VP16420 caudal vertebra (D) UMNH VP16420 left scapula (E) UMNH VP16420 right scapula (F) UMNH VP16420 humerus (G) UMNH VP16420 ulna (H) UMNH VP16420 radius (I) UMNH VP16420 manual claw (J) UMNH VP16420 pubis (K) UMNH VP16420 ischium (L) UMNH VP16420 femur (M) UMNH VP16420 tibia (N) UMNH VP16420 fibula (O) MSM P2117 caudal vertebra (P) MSM P2117 scapula (Q) MSM P2117 left humerus (R) MSM P2117 right humerus (S) MSM P2117 antebrachial element (T) MSM P2117 ulna (U) MSM P2117 manual phalanx (V) MSM P2117 left ischium (W) MSM P2117 left tibia (X) MSM P2117 right tibia (Y) MSM P2117 fibula (Z) MSM P2117 metatarsal (AA) MSM P2117 pedal claw (BB) MSM P2117 gastralia (CC) MSM P2117 gastralia. (ZIP) [file pone.0129449.s011.zip › MultiS17-NMLHum.obj]

# Studio
g Polygonal_Model_1
# Number of geometric vertices: 15410
v -2.50191963 -40.49409926 -10.38440503
v -1.73912663 -37.81440109 -9.57441330
v -2.30430858 -34.10141543 -8.16067029
v -2.77850148 -31.67155758 -7.45087862
v -3.67537816 -25.70706792 -5.85065084
v -4.45788307 -20.77324130 -4.79221577
v -7.04000005 -12.05000002 -2.67000007
v -6.38824841 -8.66819918 -2.19629984
v -7.82882050 -6.58421544 -1.07848109
v -7.16922665 -3.49228689 -0.26176681
v -9.03370138 0.06706385 1.20288809
v -9.96884797 6.00951165 2.71381345
v -9.36062820 9.85024590 3.82591248
v -10.68709604 18.69056560 5.76696359
v -12.40265928 19.82932724 6.04950823
v -12.93999981 25.58000013 7.38000032
v -12.44919095 31.18848987 8.02909117
v -13.32149003 36.94615141 8.61694850
v -14.30861559 39.18154165 8.51370860
v -14.13064636 41.99802876 8.10289849
v -3.77770816 -41.42262414 -10.44964418
v -13.14357575 17.67996326 6.35951897
v -15.68613574 36.86977178 8.15567374
v -16.02450199 41.18663445 7.77959032
v -6.89242315 -31.10312484 -6.39501074
v -8.86372942 -18.50547269 -3.35575151
v -10.03878284 -10.84022131 -1.50539458
v -10.80000028 -6.26000017 -0.04999981
v -12.02699542 1.20805961 2.30985880
v -14.01534770 10.66504326 5.27101755
v -14.59651627 13.54231685 6.41560229
v -14.22655769 19.01824214 6.52747089
v -14.70460463 21.13019489 6.74508698
v -15.46069141 27.66370587 8.33214633
v -16.79000072 34.61999819 8.43000039
v -17.07999967 37.62000054 8.03999975
v -10.63035242 -15.82115702 -2.23723846
v -13.73644173 3.76983942 3.67984921
v -9.08087846 -36.82342544 -7.58227985
v -11.49805728 -18.66885833 -2.61482783
v -12.21999992 -14.05999996 -1.39999983
v -19.29319650 32.85730630 8.80124141
v -19.49550584 35.84612906 8.66959710
v -10.52151807 -34.37041491 -6.13753730
v -11.11674588 -29.63266335 -4.68543358
v -13.29713408 -15.60965367 -1.30898017
v -14.31665104 -9.47378669 0.31670570
v -17.95000024 14.05999996 6.91999961
v -18.64350401 22.02730253 7.80523662
v -19.89045925 28.48941460 8.89289565
v -21.48544602 38.60216588 8.37816764
v -21.48463205 41.74199328 7.94641953
v -10.39932668 -41.89243168 -9.01703909
v -10.44533495 -40.41932896 -8.51609744
v -11.42615546 -36.09921783 -6.29356923
v -13.78990617 -21.38224244 -2.27995543
v -14.88924678 -14.10045940 -0.59826404
v -15.37000015 -11.06000040 0.27999989
v -15.68337716 -8.50736443 1.41437096
v -16.37000032 -5.03000012 2.37999973
v -16.81624539 -2.09477590 3.46876727
v -18.10463145 4.98108100 5.37574803
v -20.57999931 24.08999950 8.46000016
v -21.53901570 35.80644354 8.65494460
v -12.91960943 -34.76807475 -5.61561808
v -14.85881582 -26.26919933 -2.59122602
v -19.85801198 8.40139110 6.64719939
v -20.73828503 13.23061623 7.73395505
v -21.08371444 19.01144534 7.95831718
v -23.47723395 38.35346177 8.08031671
v -11.90534979 -44.23580319 -9.02065076
v -12.43262179 -42.19874367 -8.00996460
v -13.43596540 -38.24700788 -6.35528332
v -14.22368269 -33.38049725 -4.55572875
v -15.96492156 -21.78604528 -1.38644269
v -16.46494679 -18.74559931 -0.70939650
v -17.20945910 -14.32572771 0.26630351
v -17.65999943 -11.66000031 1.04000024
v -18.06335337 -9.24576167 2.22298480
v -18.48529093 -6.53443672 3.16139683
v -21.89199626 20.49081959 8.34565517
v -22.84606174 25.50623007 8.93086288
v -13.95385619 -41.12192616 -6.93522207
v -14.82558064 -37.80469671 -5.44755021
v -14.77418747 -36.10889614 -5.25831804
v -15.47060069 -31.36109188 -3.42456764
v -15.85067436 -29.00868095 -2.82047526
v -17.80941151 -16.24329761 0.27154465
v -19.22321133 -4.51481808 4.13610786
v -23.34689908 15.75663313 8.42222851
v -22.93736301 17.80170947 8.06770287
v -25.42925440 39.02644292 8.01359303
v -15.11894166 -39.88977522 -6.14668336
v -15.82513377 -34.85669568 -4.37818794
v -19.07278039 -13.88850529 1.21043622
v -19.41528730 -11.65240724 2.03436846
v -19.72975954 -9.55184270 2.97493651
v -24.96199310 21.36505768 8.55962001
v -15.15593100 -42.77552292 -6.98509254
v -15.86565748 -38.63249347 -5.35402214
v -15.93401097 -37.11222485 -4.89800982
v -16.32398181 -33.00088271 -3.56672565
v -17.52267592 -28.09667587 -1.94112095
v -15.08425362 -46.89329490 -8.66217539
v -24.38902482 13.87865562 8.64297897
v -17.50947349 -35.50551087 -3.60250496
v -20.51778696 -16.11095667 1.52242230
v -21.35662176 -10.82915440 3.16992891
v -28.00977044 37.08660975 7.81575963
v -25.69582872 8.73116031 8.44388735
v -23.24172668 -6.36104029 5.20604895
v -15.77225700 -49.75313321 -9.53621604
v -14.98872880 -50.86652935 -10.70855837
v -14.28186335 -48.52812737 -9.71517526
v -12.84123491 -48.04594815 -10.26164182
v -14.45262227 -39.73957151 -6.40343223
v -16.17329940 -31.50433674 -3.10324482
v -16.26787707 -28.99154462 -2.64393026
v -11.81198191 -48.39588702 -10.61983686
v -12.59398833 -46.69680446 -9.68146510
v -12.65479159 -44.62895170 -8.84121936
v -13.11912946 -42.11536050 -7.65706412
v -13.56315613 -39.66333345 -6.77588535
v -13.85396719 -37.20045462 -5.70536032
v -18.85143295 -7.13136140 3.20120086
v -13.59110139 -34.71443802 -5.43474127
v -13.48494273 -33.76600891 -4.10517119
v -14.10121191 -31.16298281 -3.94347357
v -15.06148931 -29.13428284 -3.18026938
v -17.27916300 -12.69002724 0.71188231
v -17.68805459 -10.41848678 1.46581314
v -20.54386772 8.01648851 6.92894636
v -21.26329951 12.31521275 7.63438875
v -9.82039236 -49.51548204 -12.36882620
v -10.16768813 -47.05331102 -11.21211890
v -10.84950380 -42.75170341 -8.94812960
v -11.53874584 -40.01447558 -7.82016478
v -11.64526865 -37.13042662 -6.76668156
v -12.25655712 -35.25550291 -5.24383597
v -13.98897171 -25.69469996 -2.81264028
v -14.53326270 -20.99830471 -1.82207336
v -16.05945826 -14.17032629 -0.10837309
v -16.97027870 -8.56412854 1.88248826
v -17.58440211 -6.18746039 2.69570225
v -22.14346081 22.75029942 8.55658110
v -22.44495787 23.76063541 8.81375838
v -11.99888252 -32.70120546 -5.52579295
v -15.52999951 -11.88999973 0.15000009
v -16.88714325 -4.07177582 2.88270786
v -19.05624010 6.52204826 6.08833833
v -18.40280369 10.65964065 6.63488172
v -20.50264925 17.72635989 7.81574287
v -20.83303407 19.88623105 8.07883870
v -7.33966008 -49.61296543 -13.14320415
v -8.56770296 -47.88696766 -12.20809668
v -8.70499015 -45.88343948 -11.47551741
v -9.53737646 -40.89761898 -8.98580626
v -10.38608421 -37.25187108 -7.17738317
v -12.82774098 -22.38692343 -2.75309733
v -15.31534363 -9.64922924 0.65526261
v -13.15499935 -16.42535441 -1.63147377
v -13.27436883 -14.05996736 -1.17076258
v -13.85178138 -11.81827765 -0.42354368
v -18.35040189 15.03877342 7.09412200
v -19.37737130 24.77086522 8.26966111
v -20.36420256 27.46964991 8.67873337
v -20.64652182 29.88740057 8.82064179
v -6.42419187 -47.50639200 -12.43767701
v -7.38923810 -45.13070732 -11.38837822
v -7.21737323 -43.27278957 -10.60563512
v -7.95531552 -40.55443406 -9.41391475
v -8.02687649 -38.43115270 -8.65382981
v -8.48218519 -35.55304557 -7.21828360
v -9.43283457 -32.58153424 -6.08553318
v -11.09108701 -19.92172748 -3.01128742
v -16.93029702 9.03601293 5.69433346
v -17.33115315 13.47911917 6.91859191
v -20.22548392 32.66007826 8.80010333
v -11.56497374 -17.60303788 -2.33719358
v -11.10791788 -13.64713069 -1.55876041
v -12.03452889 -11.77105214 -1.08564086
v -11.99405361 -10.23139060 -0.59153041
v -12.77589053 -7.17480714 0.62073814
v -13.27166706 -4.87951282 1.17795600
v -13.95230088 -0.51122322 2.71284394
v -4.86129383 -46.78799212 -12.36127317
v -6.94708107 -35.92467308 -7.83346500
v -8.02423526 -29.92399037 -5.77464746
v -9.62011889 -20.60026117 -3.53740761
v -16.53162017 21.49917744 7.22392369
v -3.01444507 -50.54488406 -14.42030072
v -10.08298341 -9.33556072 -1.14718918
v -14.37355578 12.27467787 6.01617293
v -14.79842421 14.25174437 6.65026763
v -3.31986998 -44.92898285 -11.77164074
v -11.83667965 2.82058539 2.70743296
v -13.13247345 10.41716430 4.75598127
v -14.39000014 17.93999970 6.65000034
v -14.67000041 20.15000023 6.46999944
v -15.75000025 26.49999969 8.18999950
v -16.82424918 33.73426944 8.51624086
v -6.99129375 -20.71497589 -4.31385543
v -8.22731853 -12.76233234 -2.31040805
v -8.78074672 -9.34117194 -1.54893927
v -14.10000026 22.25999907 6.91000000
v -14.44999967 24.39000085 7.35000009
v -0.59601094 -49.89477620 -14.38761316
v -9.89740528 0.28518101 1.48190628
v -11.81119028 13.21207266 5.64247463
v -12.30469439 16.44596085 6.18454581
v -12.44327892 18.59549992 6.04188209
v -13.04428931 20.45341395 6.33753790
v -14.63137008 27.82633901 8.05668440
v -1.21786201 -44.61591691 -12.02430110
v -1.73902640 -39.38737884 -10.04304737
v -5.46899252 -18.50214787 -4.29495610
v -5.83000015 -16.21999964 -3.71999992
v -6.68815291 -6.71264855 -1.58768659
v -9.25448909 3.88383702 2.07820418
v -12.40000036 23.22000079 6.97000045
v -14.05998599 31.58457205 8.17503221
v -4.07165708 -21.89837955 -5.15893148
v -5.88000007 -10.52999962 -2.71999999
v -7.24108843 -1.86517881 0.22272616
v -12.68639881 26.92747675 7.69088604
v 1.55477016 -49.25479367 -14.82643001
v 0.76079386 -45.64654827 -12.90427521
v 0.46210250 -43.99824888 -12.03830447
v -0.86540758 -36.58483922 -9.36870370
v -3.72115080 -19.29061487 -4.68608411
v -4.82940907 -13.63058481 -3.53478803
v -9.53416247 15.65244049 5.38823521
v 1.87677983 -47.63964564 -14.19004425
v 1.16223644 -41.54994711 -11.21303346
v -0.76625659 -34.30635110 -8.37145559
v -2.10748403 -25.19046143 -5.90960216
v -3.37000005 -16.82999916 -4.37999982
v -4.71000001 -8.15999974 -2.60000001
v -5.02034323 -6.52189739 -1.61261403
v -6.38388004 0.38265975 0.59667509
v -6.65357849 3.26527772 1.24880765
v -7.21989153 6.52985228 2.18069809
v -8.15613754 9.18072183 3.38501530
v -9.59437806 21.52028680 6.44432520
v 0.77123789 -37.70570084 -9.94894747
v -0.05269980 -32.92549029 -8.11957754
v -3.87957599 -11.60354447 -3.60908988
v -4.57365671 -4.53031249 -1.06808834
v 2.96711386 -45.93899101 -13.44843674
v 2.68175779 -44.03899983 -12.50969246
v 2.35880120 -42.23873094 -11.52701117
v 2.42277631 -40.70646316 -11.11006923
v -1.58023427 -18.59782264 -4.81724925
v -2.19811685 -14.30257875 -4.36924817
v -9.85999964 33.02999958 7.91999977
v 4.26076446 -48.35909232 -14.89849202
v 1.74213178 -35.20774096 -8.98287073
v 0.98065869 -30.64373881 -7.51849357
v 0.62562362 -28.33608165 -6.79365452
v 0.27250120 -25.97441152 -6.36334484
v -1.30099826 -15.65008797 -4.60348744
v -2.35460396 -12.46169955 -4.01616376
v -1.94659107 -9.74414311 -3.14185745
v -2.45002145 -7.89185986 -2.56482419
v -4.05682111 3.70486593 1.07002340
v -8.42168182 25.97223222 7.26976898
v 4.94360039 -50.88288337 -16.12676494
v 4.39380435 -46.52464017 -13.70766386
v 3.55913956 -42.14056209 -11.59359049
v 3.38639249 -39.56507519 -10.75554732
v 2.74343765 -37.22907230 -9.79373790
v -5.88000007 16.86000079 5.35999984
v 1.08300347 -18.54102314 -5.17056556
v -5.61999995 20.12000047 5.96999936
v 6.27546897 -49.07127097 -15.48889000
v 5.18270303 -45.13445124 -13.06012273
v 4.99146013 -42.50075668 -11.82539295
v 3.27760424 -30.49245104 -7.41763692
v 3.16038984 -28.83855253 -7.16848066
v 0.71722380 -14.11047857 -3.84731521
v -0.73018408 -9.50087048 -2.47426820
v -1.05038995 -4.36423300 -0.55662135
v -1.11612608 -1.90762256 0.05390591
v -1.82488060 2.05378328 1.21058943
v -6.63999980 32.65000135 7.17000011
v 4.27275710 -33.79636630 -8.42601340
v 2.58366182 -25.05547553 -6.18207455
v 2.90305447 -21.18010819 -5.53173805
v 1.95237761 -17.92394184 -4.97681089
v 1.57412491 -15.42767137 -4.06857254
v 1.45089952 -13.86558264 -3.10075609
v 0.76498062 -11.08706091 -2.19857530
v 0.28303859 -7.73385353 -1.38892268
v -0.07842786 -5.47436485 -0.53380826
v -2.26561795 8.65153223 3.25236982
v -4.80052922 22.23336510 6.25275588
v -6.71443995 26.42899752 7.18946010
v -6.43121637 31.01324849 7.24849803
v 9.03002638 -51.48397759 -16.61611907
v 8.79218336 -49.64003712 -15.67430981
v 8.28406122 -47.81383276 -14.90771025
v 8.09050538 -45.98711058 -13.79339024
v 8.18490330 -44.18296739 -12.58529816
v 7.28955492 -38.99631649 -10.27715299
v 6.05184212 -34.02463719 -8.44228733
v 5.69362007 -31.64227679 -7.83576909
v 5.35000023 -29.27999943 -7.24000065
v 5.00593195 -26.98386647 -6.59792731
v 3.56876082 -19.12118495 -5.02044521
v 3.29143018 -16.03982598 -3.37705924
v 1.15204160 -2.93917325 1.00599870
v 0.86100865 -0.71210926 1.26003043
v -0.85286720 11.20977476 4.27191006
v -1.24932383 13.43812328 4.65312367
v 7.41885649 -36.92044318 -9.55815800
v 6.01643370 -25.39284341 -6.18419144
v 3.83900898 -14.07432277 -2.13720649
v 3.15006124 -9.61450394 -0.54472836
v 2.91839871 -6.93404488 0.46465854
v 2.05897051 -4.07587225 0.96174236
v 0.34984588 9.25953593 3.92106874
v -2.84390827 31.08310699 7.09729875
v 9.68937296 -48.66095260 -15.20413533
v 10.23807190 -46.87801749 -14.21492826
v 9.53947194 -45.18121853 -13.12555932
v 9.08598863 -42.57379472 -11.93323545
v 8.58822279 -39.51027989 -10.52864362
v 7.80673092 -34.71051529 -8.71713739
v 7.46254344 -32.34005719 -7.99711887
v 5.66999987 -20.46000026 -4.67999978
v 5.11999987 -17.30999909 -3.09000001
v 2.89791333 -2.36620987 1.60874019
v 0.43000001 15.10000043 4.94999997
v -0.30519872 19.43251304 5.69065847
v -0.32000002 20.43999918 5.86999999
v -0.27342656 24.44281057 6.07555592
v -1.18999998 26.86999924 6.50000013
v 4.57744766 -11.17021497 0.03749821
v 3.80365131 -5.12602692 1.42408093
v 1.73522811 12.55532913 4.68884874
v -0.58215647 29.23992462 6.19501527
v 8.44643917 -30.13174795 -7.05479505
v 8.04043096 -23.24675769 -5.10543352
v 5.25351334 -9.60169453 1.01957167
v 4.22534440 0.70750952 2.45132204
v 1.98742258 16.42226428 5.06890286
v 1.06622872 22.85972610 5.57465851
v 0.16773837 25.52883513 5.91324875
v -0.19373708 33.15423429 6.21742988
v 10.66687983 -40.23949429 -10.48844308
v 7.87539594 -21.07566781 -3.62937083
v 6.32157736 -12.47652899 0.39465047
v 4.87659732 -1.53662940 2.25613429
v 4.30781813 2.78106844 2.80479901
v 3.65643133 8.20132252 3.83784901
v 2.77345371 11.60468627 4.49318904
v 2.87216622 14.65679239 4.88064718
v 1.92682154 20.51344328 5.31554176
v 11.91342063 -42.89352521 -11.92032173
v 10.19261405 -32.07276389 -7.37255998
v 9.51891672 -27.43322402 -6.07284065
v 6.15960639 -9.45265405 1.47093693
v 4.92624566 4.25111176 3.12711275
v 7.20980763 -7.68011948 2.10897811
v 3.75730544 17.92993024 4.94277105
v 3.22000007 22.26999961 5.10000018
v 2.70314934 24.88103509 5.25011588
v 1.59425975 33.79726782 5.65256923
v 12.28587516 -37.18597442 -9.15280823
v 8.64451285 -13.48163933 1.02312362
v 5.36797754 11.18081156 4.15000180
v 4.81708953 15.48984647 4.57260665
v 9.36006103 -19.06276867 -1.33488665
v 8.00676271 0.41167083 2.73815519
v 5.04705822 19.92530376 4.35417658
v 14.18240741 -40.45921564 -10.63037850
v 10.42461023 -17.15418510 0.20663280
v 8.71093757 -8.13827757 2.10197223
v 5.62676461 22.49379456 3.94134782
v 3.80494213 33.20278600 4.07713093
v 10.24924871 -5.08912792 2.14946014
v 17.43755490 -49.54965413 -13.31754494
v 14.00179137 -27.13561617 -3.94751644
v 12.52336241 -20.50902322 -0.92657533
v 9.08317138 8.40957742 2.52409698
v 8.47540796 13.52806296 2.73334607
v 17.04960503 -41.75508395 -10.42259485
v 16.47952944 -38.56071085 -8.92816111
v 13.27356137 -18.62865686 0.06744444
v 11.01457048 -1.48884789 1.60471059
v 14.27058503 -23.88134412 -2.10741744
v 12.56705355 -8.58464558 1.18642813
v 10.67713648 6.70742337 1.43195759
v 9.81276017 14.84312769 0.75735064
v 17.42739603 -36.25229374 -7.57044600
v 12.97277119 -5.45816310 0.78975374
v 12.98246905 -4.04739659 0.72873954
v 12.62930315 -2.49186042 0.69823174
v 12.47818768 0.89297339 0.42852302
v 11.54916640 3.20587889 0.92217774
v 11.78339310 4.05385625 0.54625218
v 11.41040027 5.77091612 0.59920538
v 11.29223686 7.76514038 0.46375379
v 14.63596337 -14.50375374 0.41744052
v 13.54030054 -1.27306872 0.52013068
v 12.88064197 0.11953421 0.09718593
v 12.67744228 1.83636113 0.08327385
v 12.05815747 3.24946106 0.16166760
v 12.11716793 4.56543593 -0.15681749
v 12.37563044 6.41746866 -0.59607666
v 12.09375169 7.52737746 -0.63485082
v 11.57474797 9.69227962 -0.81926706
v 19.19538341 -39.96069357 -8.55579227
v 13.98951560 -4.51093446 -0.18744217
v 13.71960714 -3.08017735 -0.44049416
v 15.18290304 -10.01098286 -0.17193714
v 14.65431228 -6.37661479 -0.53666986
v 14.15381767 -1.94946514 -1.43474399
v 14.03766219 -0.47270316 -1.44145160
v 13.90251610 1.01315568 -1.28383469
v 13.51202559 2.46039196 -1.90048816
v 13.43000028 3.98000004 -2.29999982
v 14.86000046 -3.56999994 -1.64999987
v 15.44999983 -3.40999989 -3.01999995
v 20.15768550 -31.20845556 -3.41418362
v 18.01138744 -19.20018531 -0.96041843
v 16.45999961 -6.94000022 -2.91000027
v 19.77551170 -29.20544147 -2.86354357
v 19.28052865 -23.81692082 -1.62664300
v 17.47663878 -12.51208130 -1.59461971
v 22.22314849 -38.99100795 -7.12275086
v 17.95520820 -15.08470997 -1.51723716
v 25.01804940 -48.80922660 -13.00261077
v 25.97270347 -46.46843672 -11.85147651
v 21.49211243 -20.10248601 -2.66764523
v 26.78777277 -43.53750870 -10.73168311
v 25.75948834 -39.40958157 -8.15744419
v 27.22475119 -45.58976740 -12.47875299
v 24.74519238 -31.95155412 -5.52922068
v 24.22670275 -28.63423154 -4.80139488
v 23.65930937 -25.32331087 -4.28686989
v 27.90844999 -43.17219555 -11.79245859
v 26.92482620 -39.46855292 -9.09949932
v 26.99010074 -38.05997968 -9.29005165
v 26.30357258 -35.02563760 -7.96415098
v 28.01977284 -40.49994797 -10.89016255
v 26.39999986 -32.55999833 -7.88000040
v 28.50019000 -42.37796739 -12.66874000
v 28.29997987 -38.49000484 -11.42000407
v 27.41576545 -42.97851026 -11.03656273
v 25.66430718 -36.62719578 -7.18887569
v 25.67766793 -41.32836312 -8.96839611
v 21.22474276 -21.83429524 -2.69689457
v 26.30107291 -44.98481750 -11.17866393
v 26.54063702 -49.59990829 -15.81925713
v 22.04970643 -30.74875660 -3.61281633
v 25.10941774 -47.57327214 -12.03359384
v 21.49158716 -29.20393459 -3.06938123
v 25.10903962 -50.10311678 -14.28604778
v 19.11756955 -8.50687362 -6.57688640
v 23.66962284 -52.07834393 -15.16617276
v 23.65988679 -50.03867298 -13.17410637
v 20.10826766 -32.33287483 -3.84045020
v 15.52395336 -6.39729947 -1.79973652
v 15.70000127 -4.41000005 -2.78999982
v 22.16712385 -43.26960444 -9.27516352
v 14.88090307 -4.38763481 -1.36142515
v 15.03999904 -3.07000033 -2.09000055
v 14.28957656 -1.09591719 -1.64970988
v 14.68805224 0.25636458 -1.85748946
v 20.81675828 -38.41311112 -7.12866941
v 17.88257435 -23.84493500 -1.36418885
v 14.78162315 -5.77893900 -0.63292682
v 14.11015913 -2.50510522 -1.08846580
v 12.93594949 6.90906402 -2.25890335
v 24.01958220 -53.91119421 -18.83300953
v 13.85402679 -1.37994578 0.05182286
v 13.15340865 0.73397049 -0.16949697
v 12.84989342 3.40064196 -0.73067727
v 12.78000046 5.12999995 -1.01999973
v 11.90033462 6.36062399 0.02490947
v 23.02112617 -53.52410674 -16.55678265
v 22.69981056 -52.83433571 -15.38026612
v 21.84191719 -48.87423292 -11.86058577
v 15.21037333 -15.92667028 0.18445926
v 12.71815691 -2.00170465 0.63239032
v 11.50471158 4.46501095 0.78489201
v 11.05458383 6.62059011 0.85333933
v 10.64324658 8.78246315 1.22294424
v 9.50628612 19.45489459 -0.92499255
v 19.34350282 -40.56008533 -8.91388487
v 16.18996821 -26.17010474 -2.43970123
v 12.24288065 -5.03686350 1.28683890
v 11.60215028 -2.55939877 1.24675909
v 10.18950343 4.89469664 2.09055631
v 9.77057405 7.40982592 1.96919823
v 21.16131410 -54.48680371 -16.99746400
v 19.74674873 -50.92964321 -13.35193124
v 19.96028982 -48.08517918 -11.70465909
v 13.59213982 -21.37348987 -1.09549728
v 12.28926331 -12.90970203 1.08796265
v 11.48373075 -8.63911957 1.55466527
v 10.72294172 -4.38349787 1.87811954
v 10.68616379 -1.71018974 1.88091304
v 9.41555575 2.75345915 2.17872136
v 19.09691282 -51.85783282 -14.31981660
v 15.97475633 -37.20175847 -8.56158789
v 14.84405529 -31.78905323 -6.41818717
v 9.59501881 -6.99582417 2.01880513
v 7.60052307 8.91104247 3.34748812
v 5.45345759 15.82057029 4.26773448
v 19.04811524 -55.48351258 -18.99513789
v 18.05312373 -54.57529798 -16.93703793
v 17.52314530 -52.98720673 -15.36206435
v 17.90406182 -51.38862133 -14.26752936
v 15.93257301 -39.94935751 -9.89923161
v 12.17382494 -26.62529238 -4.68748715
v 10.41775849 -19.15960759 -0.88771031
v 9.56585724 -15.49559925 0.64692780
v 8.86972900 -10.34136768 1.65779446
v 7.55869271 -3.27881705 2.52102013
v 5.88623481 5.59149869 3.36400536
v 3.10999993 19.78000067 5.03999973
v 17.50632189 -55.99232018 -20.36750689
v 16.88761450 -55.17956614 -18.20777729
v 16.17692038 -53.61743271 -16.44089259
v 15.82339033 -51.90562457 -15.38881101
v 11.96848694 -31.35124221 -6.95241103
v 8.77322163 -17.99322292 -1.10121653
v 3.48022347 9.42630041 4.06872807
v 2.75020977 13.01067043 4.61589638
v 2.31999997 15.11000004 4.96000005
v 1.89976394 17.23144390 5.25383977
v 15.51020890 -55.66089973 -19.46896687
v 13.69142625 -49.19198155 -15.32158162
v 12.50012498 -45.08884996 -13.28645926
v 12.34052423 -40.47574103 -10.74451953
v 6.10880321 -13.51501886 -0.08239919
v 3.67829646 -2.75125611 1.82538980
v 3.24912462 0.93612651 2.27112090
v 2.90986919 3.29332193 2.64875242
v 1.24999997 11.66999992 4.45999997
v 13.72119784 -56.44674599 -20.52874304
v 13.48934136 -55.01632765 -19.34976131
v 10.91991737 -43.53103414 -12.52470911
v 8.51596519 -32.41219372 -7.98099209
v 6.97370805 -23.61254022 -5.61273564
v 7.53733143 -22.01791480 -4.65877121
v 6.17408985 -18.16572621 -2.98993709
v 3.89442174 -10.32080129 -0.06621347
v 3.18232900 -7.30010355 0.46429277
v 1.88741286 -1.09360868 1.40500232
v -0.36118185 13.56865838 4.81373072
v -1.30999996 15.58000036 4.87999991
v 12.00240012 -56.75059557 -20.35314217
v 11.44040376 -53.30939963 -17.71199517
v 10.15502959 -49.21172187 -15.50937723
v 9.69781540 -47.86627367 -14.81228787
v 8.80325865 -41.86718911 -11.53884642
v 7.84763414 -38.41388598 -10.13116632
v 5.66092785 -30.13586253 -7.45026860
v 4.71018255 -21.33197896 -5.35448408
v 3.12184636 -15.28172009 -2.90170801
v 2.42144102 -13.27284425 -2.46369862
v 1.94970449 -9.90015641 -1.25123584
v 1.25874311 -7.12026190 -0.47005282
v 0.41538576 -2.25337874 0.77092065
v 0.16414243 -0.59483887 1.01224694
v -0.70854742 10.29783301 4.06167656
v -4.17779665 18.09654757 5.34363976
v 9.76979360 -54.30652201 -17.88227633
v 10.80105081 -55.00811338 -18.50045100
v 10.17709449 -52.07580701 -16.86443016
v 8.81648995 -50.58446527 -16.23474993
v 7.74012273 -46.97034135 -14.48634639
v 6.16999250 -41.50827229 -11.54109742
v 6.14839932 -36.91993281 -9.54900403
v 5.68829523 -32.87056461 -8.18501320
v 4.30502137 -28.71120907 -7.43258325
v 3.70610761 -26.83893032 -6.79312414
v 3.03157698 -20.05322091 -5.32153435
v 1.97286485 -16.54412039 -4.44181357
v 0.46466212 -10.10880433 -2.20570341
v -0.14810472 -7.72187067 -1.64683571
v -1.02055958 -3.32296756 -0.29564442
v -1.51797954 -1.04091829 0.11302699
v -1.90818915 0.92984893 0.64500433
v 9.01999976 -58.00999701 -21.90000005
v 7.01239938 -49.11958799 -15.54141846
v 5.68131078 -43.43772307 -12.43590657
v 4.86011757 -39.64042664 -10.80333535
v 2.59195059 -28.62999588 -7.04486296
v -0.18620359 -14.23882134 -4.18775063
v -0.53564657 -12.82930840 -3.77635402
v 0.40221840 -13.15694023 -3.49187269
v -3.97745613 2.83176545 0.87302155
v -2.97519774 4.20169532 1.54855731
v -5.01814391 8.18061735 2.43408792
v 7.40000047 -58.01000074 -21.13999985
v 6.72959583 -54.80451137 -18.23550463
v 5.01710922 -48.66597056 -15.20369109
v 1.92824251 -34.67498347 -8.76467582
v 0.63062506 -26.83714777 -6.45216461
v -0.84428489 -19.75565776 -5.21555543
v -2.61475542 -15.62561095 -4.49316110
v -2.65367958 -10.53876989 -3.49222985
v -3.08899954 -8.75915401 -2.95407302
v -6.08402397 4.78211278 1.49009516
v -7.12100090 10.59862040 3.31498403
v 3.36683681 -46.62730545 -13.76461145
v 2.99852155 -44.92231086 -12.99054176
v 2.93487706 -41.52758792 -11.43052895
v 1.44309411 -38.43476996 -10.20483952
v -0.43108818 -31.35149553 -7.62506528
v -0.50743931 -28.75940874 -6.83335168
v -3.34000005 -14.03999981 -4.12000017
v -4.30947077 -7.42091984 -2.23405496
v -5.97152160 -0.66888204 0.25632404
v 5.19999908 -59.82000008 -23.38000014
v 4.90999874 -58.74999985 -21.42000012
v 4.59999964 -57.52999708 -20.01000009
v 2.58071139 -48.75503480 -14.91736621
v 0.00725891 -36.56281903 -9.49102826
v -0.62735414 -33.61482173 -8.30753800
v -2.45176791 -26.26733668 -6.18489739
v -3.22900270 -21.76389284 -5.21597266
v -3.64196114 -18.41858774 -4.46363166
v -4.87843994 -15.95443301 -4.03130567
v -5.31068444 -11.59323286 -3.16865672
v -5.53686079 -8.74832645 -2.36996892
v -8.58474802 2.42782687 1.49118761
v 1.14175060 -47.66277596 -13.81753944
v 0.88864769 -44.70635206 -12.56376877
v 0.34294956 -42.24089161 -11.26210950
v -7.36700045 -8.30982160 -1.83236122
v -8.29475094 -2.10175570 0.48164726
v -10.72899345 7.27927266 3.20209377
v 2.89474498 -59.45797265 -19.94295977
v -1.49191834 -40.20263627 -10.46893559
v -2.20342143 -36.93195805 -9.16326512
v -2.66439910 -34.68609601 -8.28070473
v -5.04649570 -23.14082161 -5.16002858
v -8.16003419 -10.68417355 -2.15183105
v 1.08150369 -56.51684105 -18.09114404
v -0.93488418 -46.74483463 -12.91709207
v -3.83144803 -33.49032253 -7.72407465
v -11.04964036 0.90225576 1.86244014
v -10.89025382 4.15131589 2.60487734
v 1.22109265 -59.75366384 -19.83926259
v 0.48095602 -58.14078078 -18.59826781
v -0.56337955 -50.71352050 -14.79125675
v -2.50537717 -43.64020005 -11.41702011
v 0.21013214 -56.70711026 -17.77110063
v -8.50711670 -21.28040418 -3.91936954
v -10.08286793 -8.35678447 -0.80612884
v -11.93624549 -2.83819344 1.34823390
v -1.05899572 -62.75294721 -23.07839692
v -0.13961412 -61.31158397 -21.47283405
v -0.46147162 -60.15287712 -19.90767382
v -2.25453940 -53.53395641 -16.13772474
v -2.97021354 -49.32492226 -13.78943678
v -1.91986049 -58.55657160 -17.81296171
v -2.24603084 -56.69454113 -17.13741198
v -7.44338194 -33.21767971 -6.81439880
v -10.09663288 -19.14884523 -3.21539259
v -10.78716293 -16.69136249 -2.32886965
v -12.66444381 -8.59586429 0.08809694
v -13.02349381 -6.26512989 0.80192869
v -3.67895979 -54.82886732 -16.33203030
v -4.49826010 -52.38493904 -14.97523673
v -5.66222658 -47.55754769 -12.57560123
v -6.34634541 -44.67299953 -11.36274915
v -6.70093950 -41.17866978 -9.97364148
v -11.51602436 -22.15558104 -3.17086652
v -12.56657206 -15.16642887 -1.44762080
v -12.89986167 -12.83699926 -1.04331085
v -13.05001415 -10.94430406 -0.47818426
v -5.69166895 -50.74094236 -14.14665114
v -7.42131239 -46.75617814 -12.01583352
v -8.20129737 -39.61778432 -8.97014234
v -12.93679513 -17.85864122 -1.92981842
v -14.87827674 -8.49903375 1.00638485
v -5.72612369 -55.52991107 -16.15483500
v -5.77462884 -54.04735357 -15.49627166
v -8.07261094 -45.43395713 -11.43715903
v -8.90184753 -43.57696325 -10.30449010
v -10.98401938 -33.67325664 -5.74729452
v -12.00254913 -28.23616005 -4.18127608
v -12.61072513 -24.96737614 -3.14315269
v -14.55000043 -16.38999954 -1.14999991
v -14.96347506 -12.94195000 -0.35387173
v -15.75000025 -10.76999959 0.45999981
v -16.70574211 -6.59492146 2.16006604
v -18.94779876 4.51377826 5.72108338
v -6.20371290 -60.78506634 -18.72382499
v -6.87999977 -57.56000057 -16.82000048
v -8.15605558 -52.68750340 -14.38073628
v -8.95486120 -50.22116005 -13.04258592
v -9.05635394 -47.61766270 -11.98185887
v -10.44465601 -42.69547760 -9.26114526
v -10.54193918 -39.53072429 -8.19690619
v -12.43248582 -32.68782422 -5.36736846
v -14.72007856 -21.82271704 -1.89283292
v -15.67367278 -19.02847178 -0.92589832
v -17.85718091 -8.63294490 2.22088420
v -18.11045408 -4.57158359 3.62151093
v -7.35312561 -61.50333583 -20.02643235
v -8.25106446 -58.46934393 -16.77549258
v -8.57694168 -55.83450571 -15.57361614
v -9.53747146 -51.15832761 -13.15662824
v -10.09831950 -48.20745811 -11.57049276
v -10.73912345 -47.13884369 -10.85195038
v -11.37256529 -43.98768023 -9.20637697
v -11.61708683 -42.75674745 -8.53472576
v -12.00058963 -40.90459272 -7.86374230
v -12.29651738 -39.61224109 -7.38772657
v -12.61608675 -38.47840801 -6.92158518
v -12.90369034 -36.75556183 -6.17594412
v -13.19945324 -35.33482924 -5.60850417
v -13.35306372 -34.06827152 -4.65035997
v -13.79079744 -32.34657645 -4.40887408
v -16.88173413 -16.32288843 -0.33504638
v -18.09000038 -12.83999998 0.94000011
v -18.82266253 -7.86941871 3.08157364
v -20.23175173 -2.64004478 4.94727725
v -21.97862044 5.36377728 7.01004732
v -9.08999983 -59.54999849 -18.20000075
v -9.67855752 -58.34012851 -16.36516675
v -10.06456371 -55.04957214 -14.94822931
v -10.45175456 -53.77829820 -14.07808438
v -10.68451907 -52.73665488 -13.42728548
v -10.98602824 -51.18579790 -12.66380865
v -11.88258734 -46.78458720 -9.98970028
v -12.61126343 -43.96672547 -8.52357689
v -15.85688628 -29.43672426 -2.85810465
v -16.37829840 -25.47200210 -1.76241563
v -18.84971000 -15.35245124 0.77941461
v -19.64675263 -12.48977240 1.98452477
v -11.06139272 -56.69021606 -14.97052889
v -13.36316019 -45.93315721 -8.97612423
v -14.56965413 -40.68766907 -6.57927990
v -15.21646325 -37.29315102 -5.14093367
v -15.75478725 -35.34958512 -4.48555825
v -16.13213867 -33.57174248 -3.81464465
v -19.58227344 -17.67483540 0.65119960
v -21.46355063 -9.08268336 3.72756808
v -13.64510413 -49.69031736 -10.67285147
v -13.49358261 -48.09621722 -9.98861529
v -14.76392150 -45.13607547 -7.94706866
v -17.93438010 -30.88969178 -2.35686405
v -21.82516642 -12.82135304 2.98597640
v -13.32824584 -56.83529750 -14.42668214
v -16.19385555 -43.94256696 -6.76415116
v -16.67617448 -41.12403095 -5.53362165
v -17.60495082 -37.71883622 -4.10639169
v -18.31972227 -34.23020616 -2.96105514
v -20.97574621 -21.86378092 0.72415953
v -13.44480086 -60.60397997 -17.71112531
v -13.69390357 -59.46040899 -15.74598812
v -14.60619271 -56.25018850 -13.76684941
v -16.69095457 -46.19560391 -7.44112814
v -23.57137948 -17.75441691 2.81372550
v -24.29102734 -12.55285926 4.45746211
v -18.10612343 -43.29796135 -5.34957135
v -20.62945254 -30.60277924 -0.90799265
v -21.46364562 -29.21931259 -0.17227083
v -22.39802480 -25.74618347 0.72766113
v -24.14654195 -16.27257280 3.56005761
v -24.58945476 -10.35484206 5.16795227
v -25.48378333 -8.90673138 5.96085563
v -27.19020657 -5.46829030 7.28226220
v -15.15107509 -60.56885794 -17.39042252
v -15.81559516 -56.66048825 -13.30213994
v -17.67421141 -49.83929172 -8.19985196
v -17.94787124 -48.11004922 -7.26763112
v -18.69436353 -45.19226402 -5.75078279
v -19.41102743 -40.56751356 -3.77163803
v -20.04554681 -39.38091919 -3.23650008
v -20.58263123 -37.55572438 -2.35721678
v -20.81615105 -36.46580130 -1.87557924
v -23.47794548 -23.73813652 1.72425876
v -19.27561499 -43.36339608 -4.55969898
v -22.40376547 -33.84277970 -0.61866816
v -22.31587470 -30.92997149 -0.14791160
v -23.23215082 -30.24050407 0.38153311
v -23.48413691 -27.22748369 1.04869867
v -26.01512335 -15.94830677 4.64877672
v -26.51820146 -13.72512896 5.52726956
v -26.88037045 -12.04578206 6.02806685
v -26.99920721 -10.46997122 6.40423503
v -28.12586911 -8.48495401 7.19733350
v -28.07004564 -7.07653118 7.36320531
v -17.00999960 -59.41000208 -17.35999994
v -17.21000113 -58.74000117 -15.88000171
v -17.45999977 -57.90000036 -14.29999992
v -20.20892501 -45.51780596 -4.85717040
v -21.63962647 -40.25150836 -2.64994497
v -21.94533125 -38.69072720 -2.08289246
v -22.20460959 -37.60271892 -1.56934059
v -22.20622078 -36.02521122 -1.01954548
v -18.02000031 -58.87999758 -15.92999697
v -22.13246562 -41.71540588 -2.70889699
v -23.42631295 -34.67763588 -0.25547860
v -24.29618314 -32.23250434 0.83357911
v -25.59766918 -29.87841144 1.99613301
v -27.76888199 -15.84200189 5.75721962
v -28.93842012 -12.09715381 7.04294164
v -29.23204564 -10.12091525 7.51357898
v -18.77999865 -59.57999825 -17.33999886
v -19.17999983 -58.28000233 -14.43999913
v -23.47413637 -40.97334668 -1.56362483
v -23.68510701 -39.83389959 -1.28125935
v -27.02832222 -24.78057332 3.65542294
v -27.34246850 -23.29517528 4.02600598
v -20.09999938 -58.94999951 -15.27000032
v -21.60000056 -53.41999978 -8.41999985
v -25.74677207 -34.47403386 1.07988250
v -26.54152550 -32.90627152 1.68771215
v -26.51305124 -32.48254210 1.74542412
v -26.77378431 -30.47380596 2.39828089
v -27.84814499 -27.95660682 3.63885728
v -27.98394486 -26.91441402 3.83105851
v -28.79589610 -21.38211951 5.26929786
v -30.10047972 -17.03398861 6.47528935
v -30.55109456 -13.56475800 7.41430605
v -31.96822479 -11.12754177 8.26715119
v -21.12000063 -59.58000198 -16.03999920
v -21.32000029 -58.95999819 -14.38999921
v -23.83785881 -50.70200935 -4.73257108
v -23.75010401 -48.64246398 -3.97960749
v -24.17984791 -47.53762111 -3.36814206
v -26.86000057 -36.60000116 0.93999947
v -27.08658949 -30.01047857 2.83338595
v -29.23239768 -26.01667866 4.66010673
v -23.56999926 -55.16999960 -7.91999977
v -24.21064116 -53.29089984 -5.96055016
v -25.58076940 -47.22259939 -2.19588261
v -25.94999969 -45.54000124 -1.65000011
v -26.24148503 -44.14601997 -0.68827765
v -28.18999998 -35.97000241 1.87999918
v -28.83000113 -33.19999948 2.60999938
v -28.66203338 -31.84762597 3.22073488
v -30.51592223 -25.16405471 5.64495800
v -32.71722049 -15.11183009 7.79489614
v -23.52000028 -59.77999792 -14.17000033
v -24.19000305 -57.57000297 -9.77000128
v -24.42000061 -56.80000037 -8.24000034
v -25.03426187 -54.58062887 -5.88029064
v -25.35175160 -53.28378454 -5.12019917
v -26.13515966 -50.03046989 -2.79421848
v -26.77416429 -48.78536612 -2.25380179
v -27.69745328 -43.17482933 0.33916239
v -28.68396416 -38.83624449 2.09581712
v -29.08266149 -37.63218969 2.43129209
v -29.68999930 -34.91000086 2.91999988
v -30.67943268 -28.25053781 5.27086621
v -24.66999926 -60.27999893 -14.41999990
v -24.86000024 -59.65000018 -13.04000057
v -25.44000000 -57.87000060 -8.41000024
v -25.66999942 -57.06999823 -7.16000004
v -25.93000047 -56.09000102 -6.03999989
v -26.25617571 -53.64120007 -4.73291613
v -26.79017559 -52.47443914 -3.76437930
v -27.87999995 -48.14000055 -1.20999967
v -28.92201953 -46.78860307 -0.15549990
v -28.52999978 -45.43999955 0.11000016
v -29.85638008 -38.56116533 3.07816477
v -30.41810170 -34.50777009 3.91046610
v -32.33330697 -27.43696980 6.26500743
v -26.22999996 -59.91999805 -10.75999998
v -26.45999938 -59.14999917 -9.13999975
v -26.73000097 -58.21000040 -7.45999953
v -26.99000016 -57.22999945 -6.26999978
v -27.24999934 -56.23999983 -5.28000016
v -28.47861126 -51.59158260 -2.48640659
v -28.69999968 -50.31000078 -1.79999974
v -29.02999893 -48.96999896 -0.97999943
v -29.36000004 -47.64999822 -0.13999997
v -29.67000008 -46.31000012 0.56999992
v -30.27748317 -45.35757750 1.61795435
v -30.63919954 -40.64844549 3.64486361
v -32.12863579 -34.43007916 5.10995230
v -32.91616961 -31.65837005 6.21075369
v -33.09569880 -30.47107346 6.42664637
v -28.97522971 -53.54038626 -2.55230721
v -29.54999916 -52.06000060 -1.99999986
v -30.52061051 -40.83210975 3.41296359
v -32.70305693 -37.02317551 4.92681051
v -33.74570981 -33.23702887 6.25903485
v -36.19815409 -22.27078564 7.91971013
v -28.30999903 -61.36000156 -9.78999957
v -28.48999947 -60.74000150 -8.39999877
v -29.72183935 -55.41625246 -2.63976934
v -30.61534092 -51.45282671 -0.25642832
v -31.36999905 -49.27999899 0.68000006
v -31.62278235 -47.33537510 2.04133149
v -31.17996082 -44.98108849 3.50019638
v -29.57013436 -60.18844619 -6.45549549
v -29.81479093 -59.68599021 -4.70397901
v -33.32753852 -45.20960897 4.30651009
v -33.02090988 -42.28972644 4.71601170
v -30.19999899 -61.42999977 -7.96000008
v -30.79404496 -58.66868794 -3.57760838
v -31.48365766 -56.40738457 -2.49312213
v -32.32854977 -51.78719759 1.47556642
v -32.90336952 -50.14923587 2.36679334
v -40.24713859 -19.20901984 7.76357250
v -31.49928153 -61.63728610 -5.82142221
v -33.01059455 -53.09846997 0.99342852
v -32.49468654 -58.70942771 -2.97456328
v -41.40825197 -22.19295874 7.46314926
v -43.07147861 -18.32164824 6.87034614
v -38.29407319 -39.05698657 6.57207565
v -33.73203799 -63.58452886 -8.92364327
v -34.12829712 -60.92549115 -5.20859938
v -42.51181707 -25.83452500 6.94472622
v -42.64567792 -23.04535918 7.05123739
v -43.43398660 -20.75802721 6.61346689
v -40.36697373 -38.80141675 6.68469211
v -40.99530727 -36.24561056 6.82181912
v -42.25223139 -30.89824878 6.87373057
v -42.72660986 -27.64494717 6.86642760
v -37.90614754 -52.76738107 2.20133294
v -38.49325702 -50.55998638 3.60397203
v -42.40654409 -34.28850695 6.64448692
v -44.18110102 -25.42861551 6.21946715
v -45.02938315 -22.39570022 5.82710607
v -38.45421597 -54.37080562 1.07433437
v -41.52242094 -41.01755843 5.95415337
v -42.69003868 -37.84261644 6.22313144
v -43.45557466 -32.41819888 6.45883381
v -43.99596900 -30.04264832 6.27410086
v -44.13682222 -28.07623893 6.19971612
v -41.09012336 -46.88834772 4.45551798
v -41.97758436 -43.94252598 5.17103914
v -43.55589300 -35.35233065 6.20813342
v -46.57942429 -23.20289798 4.83503472
v -45.44686526 -30.77103198 5.67761250
v -44.92167383 -38.08692098 5.56988595
v -47.67166078 -24.75136705 3.76724289
v -43.07537898 -48.67315292 3.31228971
v -45.63894123 -39.86531869 4.96683409
v -45.79223320 -42.42014885 4.18547215
v -47.88930714 -33.76517072 3.93705582
v -47.20860720 -39.90150616 4.08502948
v -49.50409755 -46.19823024 0.76216843
v -50.15413091 -44.72720623 0.44483694
v -50.05164817 -47.88941145 -0.29683125
v -50.58664083 -45.81756145 -0.36576804
v -50.92242360 -49.06503111 -1.75480393
v -51.42071471 -52.81777307 -4.84215142
v -52.00352892 -51.13798007 -4.22240701
v -49.10055548 -56.63103610 -5.67606045
v -50.17180368 -48.51418734 -0.63844747
v -49.87600818 -47.22791910 0.09226818
v -50.33288151 -44.51995715 0.19536572
v -44.30316016 -62.06584349 -11.50987297
v -42.07289591 -62.41347268 -10.39263979
v -42.11740568 -47.90371656 3.76264215
v -36.10796854 -63.81626427 -10.57193801
v -37.10997105 -59.22487006 -2.61905021
v -36.77442297 -51.84143037 2.63034296
v -36.90319881 -50.80113932 3.30279092
v -34.94121134 -54.78274450 0.18380021
v -35.52585095 -51.60912126 2.44666543
v -35.81290320 -49.98308048 3.34471255
v -32.09421784 -60.87072566 -5.36742574
v -29.93473969 -64.08256292 -10.31574514
v -30.16531095 -63.28937411 -8.74296855
v -30.53587489 -61.92849204 -6.18179841
v -30.70932254 -60.87258086 -5.45534212
v -31.81575984 -58.12726542 -2.64858431
v -28.69999968 -62.52000481 -11.11999992
v -28.84999849 -61.92999706 -9.12000053
v -29.05484661 -60.95303223 -7.49965804
v -30.15517630 -55.52806333 -2.49949819
v -30.05821630 -53.79862711 -1.75080833
v -30.45740910 -50.78855157 0.04715558
v -30.91000021 -49.02999848 0.61000045
v -31.99036419 -49.38526452 2.36831885
v -30.95586412 -47.54454270 1.72411418
v -28.53962220 -62.53421307 -18.55150424
v -27.56560966 -62.44995818 -19.04249005
v -27.42000110 -61.28000095 -10.52999962
v -27.56000124 -60.60000136 -8.76000058
v -28.95480953 -61.31196767 -8.00020341
v -27.73999982 -59.67000127 -7.17999926
v -28.46634760 -54.89087477 -3.32229119
v -29.73829955 -56.11809343 -3.21345893
v -28.16176973 -53.42264101 -3.32554406
v -29.72424775 -54.51671779 -2.22411635
v -28.86000089 -52.11000144 -2.30000005
v -29.31999974 -48.96999896 -0.50999952
v -29.55999970 -47.37000167 0.31000003
v -29.79999967 -45.72999850 1.02999993
v -30.67918308 -46.76583782 1.94096472
v -26.00000054 -60.46000123 -11.57000009
v -27.35498361 -61.00341678 -10.08231565
v -26.31000057 -58.91000107 -8.08000006
v -27.48826146 -59.95596200 -7.93868955
v -26.44260973 -57.83457309 -6.80156564
v -26.67000145 -56.62000179 -5.53000020
v -26.88273042 -54.98310551 -4.73852037
v -28.06521580 -54.14434522 -3.54372151
v -27.14124694 -53.33232507 -4.06210637
v -27.69538201 -52.09584534 -3.11926077
v -28.31047401 -52.73718759 -3.00473906
v -27.64953673 -48.79427701 -1.63380336
v -27.63322927 -46.75029218 -0.63062261
v -28.24999951 -45.23000121 0.10000008
v -28.13399397 -43.86724159 1.05309603
v -24.18000065 -61.08999997 -16.51999913
v -24.32000078 -60.63999981 -14.58999980
v -24.51345697 -59.75931883 -12.97054440
v -25.53024888 -60.10149792 -10.93482599
v -24.80000071 -58.17000195 -9.37000010
v -25.88193864 -58.98864195 -9.03123152
v -24.97045882 -57.08801746 -7.76438275
v -24.90903623 -55.46535552 -6.13286206
v -26.08615160 -56.73139170 -6.23871479
v -25.33264831 -54.02086303 -5.52704697
v -26.42408758 -54.43394184 -4.82286979
v -25.38812719 -52.62295529 -4.65738215
v -27.23472938 -52.52661929 -3.62026901
v -26.04012378 -49.25342649 -2.80079246
v -26.48000047 -45.91000080 -1.33000000
v -26.56342275 -44.26746815 -0.46610544
v -28.12335081 -44.43591461 0.22014993
v -22.50999957 -60.51000208 -16.73999988
v -22.66999893 -59.93000045 -14.66999948
v -23.84690940 -60.60476229 -15.24743531
v -24.83098209 -57.40492791 -8.10308848
v -23.49000052 -54.85000089 -7.57000037
v -24.60214682 -56.16698042 -7.02937972
v -23.73158373 -53.29233408 -6.63106330
v -24.46653508 -54.18024585 -6.42038742
v -24.09263700 -51.65437609 -5.26684523
v -24.27485026 -48.88132587 -3.78701696
v -24.47974868 -47.17057571 -3.11039342
v -25.92996135 -44.76284608 -0.95456955
v -26.56677365 -43.35321859 -0.34504791
v -20.39074525 -61.11166626 -18.42328534
v -20.90570517 -59.79908258 -15.85272886
v -20.48594318 -60.10008976 -13.30521051
v -21.88821696 -59.20934305 -13.52304127
v -23.00070971 -53.90894786 -7.21386960
v -23.18389714 -51.82409659 -6.15499634
v -23.70266989 -49.33959991 -4.22875257
v -23.91581796 -47.69940302 -3.57663818
v -24.62063916 -46.32215947 -2.88237189
v -23.22254144 -40.44129699 -1.62363029
v -23.38829450 -38.97290677 -1.17729488
v -18.95714737 -60.63456088 -16.48484170
v -20.36978304 -60.97566336 -16.91824757
v -19.38480511 -57.82531202 -11.90121844
v -20.49037255 -58.79961699 -14.13775794
v -21.47146873 -53.22794616 -8.18909798
v -20.88840492 -41.89215228 -3.43639613
v -21.27679251 -39.59427029 -2.55863578
v -22.65338972 -39.65627030 -1.96182844
v -16.98837057 -60.70845574 -17.40619913
v -18.49515364 -48.67734760 -6.95144152
v -18.68050545 -46.32742330 -6.00469345
v -18.85828376 -44.28016767 -5.37068676
v -19.00704950 -42.12061688 -4.32336703
v -20.45152895 -44.38792169 -4.28897515
v -19.35578510 -39.92570564 -3.68978409
v -21.30562812 -40.77844694 -3.00243427
v -19.44979094 -37.76872158 -2.86945677
v -19.62652989 -35.50859913 -2.31160270
v -14.80195858 -62.13244051 -23.75952154
v -15.31492453 -61.26996130 -19.15819198
v -15.59942681 -59.22314897 -15.02073370
v -15.54193348 -57.50619993 -13.62509467
v -16.26299135 -51.54950172 -10.13968699
v -16.42459445 -49.57395792 -9.01272427
v -17.29291677 -43.44760999 -5.91646228
v -17.49896258 -41.79782420 -5.40390518
v -17.79907756 -36.91407293 -3.80229624
v -18.13912578 -33.13272074 -2.80276127
v -13.34000006 -62.38000095 -24.35999922
v -13.90056219 -61.81065366 -21.80893533
v -13.54407240 -59.82021242 -16.16846584
v -14.08110373 -56.25810474 -13.96820974
v -15.22171125 -55.96771464 -13.40609230
v -15.18792380 -49.29707199 -9.70324874
v -16.08562469 -50.12283847 -9.49977245
v -11.84706576 -62.79680878 -26.94500796
v -11.86623424 -62.06032261 -22.18907513
v -11.73018198 -61.37407571 -20.08476667
v -12.83906214 -61.71793863 -21.53627947
v -12.01516017 -60.73470414 -18.10421608
v -11.89097110 -59.35469270 -16.07958227
v -13.42271175 -60.13959646 -16.67696051
v -14.02696036 -51.96817219 -11.75835077
v -14.55230545 -50.07349327 -10.44718828
v -12.93065306 -47.50469327 -9.96480882
v -13.25881016 -45.24185881 -8.64128955
v -15.06147906 -44.61121559 -7.61993090
v -13.64974678 -41.79346189 -7.24946801
v -13.98895029 -39.41562027 -6.53784815
v -14.13160563 -37.41686791 -5.68473712
v -15.30111674 -37.92459518 -5.34494640
v -14.33343999 -35.13512760 -5.04154013
v -14.48084228 -32.90625662 -4.24323045
v -9.99999978 -63.34000081 -28.57000008
v -10.10279823 -62.85251677 -26.17180161
v -10.24795789 -62.11914122 -21.72913961
v -10.33344772 -61.43561751 -19.70215887
v -11.73312776 -61.14035100 -19.14536767
v -10.58131829 -60.49992517 -17.96719991
v -10.75403765 -59.09530073 -16.21230692
v -10.26842743 -57.51097575 -15.69396071
v -10.88024490 -55.47278747 -14.80434835
v -11.45493053 -48.53980988 -10.82263794
v -13.15411832 -48.52951691 -10.33638604
v -11.25549432 -46.77953571 -10.32121852
v -11.74144819 -45.21508142 -9.52259824
v -11.79919299 -43.45369339 -8.67124833
v -13.21614627 -44.37876493 -8.35714489
v -12.09050883 -37.72771731 -6.86056726
v -12.62883656 -34.25361216 -5.47097251
v -12.67128065 -32.46063739 -4.68982104
v -12.91068736 -30.46143986 -4.35966859
v -8.34625959 -64.11822885 -30.67088500
v -9.58884414 -63.42534721 -27.69117430
v -8.60586949 -63.16484511 -25.97466111
v -8.88803229 -62.36182153 -21.83894068
v -8.78592674 -60.67334116 -18.28777418
v -9.48980171 -61.69869751 -20.02699487
v -8.87220539 -59.40848589 -16.61757939
v -10.28347481 -59.33898687 -17.65443198
v -10.60249563 -58.38624015 -15.85592330
v -9.22000036 -55.64999953 -15.36000054
v -9.34999995 -53.89999971 -14.53999989
v -9.55755450 -50.37613958 -12.82441150
v -9.69911646 -48.63464832 -12.11603079
v -11.31861191 -44.60697249 -9.49084666
v -10.27766708 -38.97435218 -8.05693120
v -10.91834716 -36.94301844 -6.87746471
v -6.30876329 -63.26926500 -24.41916615
v -7.31359795 -60.94633043 -18.67512241
v -7.37694977 -59.21824276 -17.12907106
v -7.53000099 -57.23999813 -16.38000086
v -7.84111861 -55.68677932 -15.71566425
v -8.00978485 -53.57980728 -14.73062113
v -7.33796367 -51.37103051 -14.12294712
v -7.96988327 -50.56323856 -13.58358655
v -8.31947755 -48.53958637 -12.61541620
v -9.69787221 -47.39078134 -11.66040078
v -8.25970247 -46.52363807 -11.82583813
v -8.49947892 -42.64918715 -9.99878440
v -8.62975698 -41.24463350 -9.41211451
v -8.75943806 -39.45647180 -8.61759484
v -9.77552775 -37.61149943 -7.57026719
v -9.01765097 -33.83811563 -6.38141716
v -5.69257978 -64.54627961 -32.16441348
v -5.90294180 -56.60226196 -16.50955528
v -6.00109668 -54.77746576 -15.70482180
v -6.18347898 -53.06458846 -14.94862419
v -6.44301996 -49.60624129 -13.25610466
v -6.69967523 -45.69512233 -11.63895056
v -6.85088383 -44.20003295 -10.98624524
v -6.80206204 -42.62694344 -10.40302496
v -3.86491301 -63.74897808 -24.71652813
v -4.68209153 -56.56526238 -16.70015231
v -4.11498453 -55.10442331 -16.31444506
v -4.76229051 -53.41144279 -15.46103507
v -4.63780249 -51.60696432 -14.60592449
v -6.57292269 -22.22763933 -4.61213756
v -2.66813370 -64.69924003 -30.17034568
v -3.82805569 -58.54576454 -17.43726805
v -2.70741154 -53.94644663 -16.22791588
v -1.03291916 -64.83232230 -32.55294263
v -1.52619660 -62.79669702 -23.03680591
v -1.56759843 -59.40895528 -18.44617911
v -1.42119313 -56.13256618 -17.14146324
v -2.05891905 -52.62851715 -15.70768282
v -2.00897432 -50.67109317 -14.60913941
v -3.36112012 -20.33227496 -4.95508406
v 0.05999816 -64.40000236 -29.98000011
v -0.00999973 -63.47999722 -25.90000071
v 0.04859467 -62.74953485 -23.67575839
v -0.17384089 -61.81192026 -22.09221199
v -0.33467732 -60.66064909 -20.55660449
v -0.29695663 -57.69417807 -17.97529124
v -0.76004333 -45.15782371 -12.30342034
v -1.42931496 -33.62437338 -8.23692419
v -1.65917818 -21.65896259 -5.49808517
v 0.92017156 -64.54789639 -31.03293292
v 1.47271273 -63.47914785 -27.09314600
v 1.05999981 -59.03999880 -19.23000067
v 0.70198585 -55.54545298 -17.65908487
v 0.79416839 -50.68145692 -15.06347489
v 0.76372974 -46.80807143 -13.26033194
v 0.40520536 -39.42725807 -10.48597693
v 0.27042467 -35.68045050 -9.08712484
v -0.42587161 -32.04817325 -7.83221144
v -0.75469987 -24.87874962 -6.18564012
v 2.42857821 -63.73818964 -29.13695946
v 2.11569760 -63.58631700 -28.39054726
v 2.11280957 -63.05445731 -26.55405924
v 1.98509730 -44.55024004 -12.71038409
v 1.78010412 -41.83466733 -11.39789913
v 1.64613931 -37.19290346 -9.83231608
v 1.66795077 -34.08781067 -8.55968706
v 1.24492671 -29.28177826 -7.18879700
v 0.98331447 -22.88521826 -5.90304472
v 3.31999990 -58.88999999 -20.43000050
v 2.25182367 -19.85923387 -5.25640277
v 4.67208633 -63.10279667 -33.34014863
v 4.39999765 -61.47999689 -25.46999976
v 4.38000029 -60.89999899 -23.83000031
v 4.35758522 -57.68726766 -19.70912516
v 3.73607012 -49.19575155 -15.34239575
v 3.43650300 -43.62117499 -12.30344456
v 3.72019131 -40.21926224 -11.02827769
v 3.33312713 -34.64206681 -8.79350584
v 3.59364506 -17.57456735 -4.21957625
v 5.27364900 -59.35805663 -21.75994031
v 5.30241663 -56.68644607 -18.65573227
v 5.11012785 -51.73827708 -16.50654711
v 5.08149853 -47.70568013 -14.47959431
v 4.76980582 -45.85783929 -13.42775393
v 4.91456501 -30.70046194 -7.62746902
v 4.68666572 -28.91075425 -7.27448426
v 3.79196508 -20.28511651 -5.30060241
v 4.37999982 -16.10000059 -2.73000007
v 6.26999931 -58.38000029 -20.49000002
v 6.17464492 -55.12744561 -18.38417351
v 5.99027658 -42.83003137 -12.06900179
v 5.93517767 -39.15856406 -10.45878138
v 5.85851446 -27.66991965 -6.67266361
v 7.23000010 -58.98999795 -21.74999937
v 6.83487346 -48.43103513 -15.21810237
v 6.78421650 -32.07390383 -7.99266621
v 6.30561309 -22.31378853 -5.35435835
v 8.14932305 -57.99462646 -20.98533884
v 8.07198882 -53.17739025 -17.57147908
v 8.09370354 -50.34432560 -16.17346518
v 6.95580710 -46.43420130 -14.12111428
v 7.89131038 -40.43439031 -10.97223721
v 8.07133410 -37.67179325 -9.82840266
v 9.32690874 -49.05035719 -15.35901427
v 9.12067201 -43.86151955 -12.46736478
v 9.35752597 -34.03795138 -8.41178466
v 8.76029767 -31.48348257 -7.57455220
v 8.61941278 -25.08427761 -5.56552038
v 8.66597425 -22.11529948 -4.09090612
v 8.91875848 -14.55172524 0.80991833
v 9.95999947 -58.82999673 -24.15000089
v 9.94262472 -58.13451856 -22.57005498
v 10.19204315 -53.80633473 -17.63571799
v 9.93551128 -45.99540681 -13.63693457
v 9.80157778 -38.93562779 -10.19593049
v 10.55531763 -51.03600025 -16.56268537
v 10.70176344 -48.26951027 -15.00229258
v 10.46807319 -15.78266732 0.71554520
v 10.35081409 -8.70652590 1.69663620
v 12.10501231 -58.77265707 -28.73519249
v 11.62894163 -58.81429836 -26.42168663
v 11.64531708 -54.25801501 -18.34929548
v 11.45762578 -33.27658027 -7.57173216
v 12.15719432 -57.91408569 -21.66396566
v 12.21542060 -52.93644592 -17.59222336
v 12.70992029 -49.72411320 -15.80155455
v 12.37561554 -6.47217222 1.31513714
v 13.57214339 -58.26688558 -27.06094086
v 13.23067676 -54.16927114 -18.67325045
v 13.41401599 -52.58292705 -17.18147844
v 13.89710046 -57.12056160 -21.21178247
v 14.06919304 -50.74536800 -15.84217325
v 14.67478462 -35.05717218 -8.03150330
v 14.21323512 -27.96375751 -4.46973043
v 14.33960255 -10.45201626 0.46155255
v 14.47589416 -3.29915853 -0.87156723
v 14.55122046 -58.10374394 -27.62554586
v 14.10121750 -52.98237130 -17.40451530
v 15.19197412 -14.87027388 0.18248080
v 15.19172918 -5.85829094 -1.19262398
v 15.80814272 -57.89028108 -26.13108419
v 15.40792640 -57.82905221 -24.19978380
v 15.54882992 -45.70236057 -12.88496517
v 15.99858142 -41.64075479 -10.83328109
v 16.04169607 -57.97278509 -27.71158703
v 16.18052833 -56.74835294 -21.70833573
v 16.32269844 -55.56951836 -19.03511584
v 15.94332978 -53.74252051 -16.69689827
v 16.55808836 -52.04254016 -15.08500520
v 15.82790911 -49.28922281 -14.05094378
v 17.52945594 -57.34337866 -24.89920519
v 17.38000102 -57.13000149 -23.35999906
v 18.37173477 -18.79981533 -1.12396304
v 18.57464015 -57.30232969 -27.11315639
v 18.44000071 -56.35999888 -21.47000097
v 18.87106150 -55.83549291 -20.04704438
v 18.44274253 -55.37195504 -18.32313277
v 18.52754876 -54.13903296 -16.25794545
v 18.40642281 -51.92029849 -14.42819741
v 18.59834045 -50.31177402 -13.41735385
v 19.40271817 -57.16755241 -24.04125221
v 19.54089291 -53.05470899 -15.18397219
v 20.05518042 -46.43244296 -11.06639113
v 19.32120696 -20.96632496 -1.54563703
v 20.35124227 -57.07106739 -24.94003065
v 20.54605260 -56.73942342 -22.74354920
v 20.57259716 -56.09445646 -20.46217583
v 20.37106268 -55.23022264 -18.04827712
v 20.45824751 -51.64161697 -13.70500494
v 20.90305649 -40.58094695 -8.30341224
v 21.36709914 -36.52172163 -5.69264637
v 22.02911116 -55.98062649 -26.62341297
v 22.94563130 -55.61663955 -23.56360108
v 22.96604402 -55.41157350 -21.67616785
v 22.52057381 -51.29348487 -13.71670421
v 22.54469693 -44.91127655 -9.98732075
v 23.45967665 -38.60916942 -7.08442321
v 22.67038263 -28.80018204 -3.66490334
v 23.45343120 -24.93005060 -4.17812308
v 24.31109734 -40.80899805 -8.41450598
v 23.76112714 -52.61177197 -15.98200016
v 19.94323172 -57.07678571 -26.85587481
v 19.98263597 -56.91671744 -23.51366170
v 20.06999962 -56.67999759 -22.15999924
v 20.06058581 -55.68437278 -19.45953071
v 20.26070468 -40.79683498 -8.69704410
v 18.61999929 -57.35000223 -24.80000071
v 18.71660538 -56.98356032 -22.57613093
v 18.65999959 -56.26999959 -21.04999870
v 19.50083673 -55.20036817 -17.98759960
v 18.69596913 -52.46417597 -14.73196223
v 18.74000020 -51.36999860 -14.03999981
v 18.54221523 -49.67204109 -12.91970629
v 18.89567077 -37.45995834 -7.56205153
v 17.37941802 -57.45151266 -29.44922633
v 17.22065918 -57.59744346 -26.66070126
v 16.95606112 -57.39536881 -24.32265133
v 16.96000062 -57.10000172 -22.56000042
v 17.07482524 -56.34753034 -21.12724818
v 18.06319878 -55.93348294 -20.34115791
v 16.99344814 -55.66462874 -19.14119907
v 17.35996827 -54.71700430 -17.33075641
v 16.83468558 -53.34849283 -15.92508145
v 17.07000099 -51.69000104 -14.58000019
v 16.78526588 -24.62708019 -1.62733288
v 15.52043669 -58.04441869 -27.63557434
v 15.36999922 -57.97320232 -25.37460625
v 16.76862314 -57.56624788 -24.78272282
v 15.18643461 -57.80044571 -23.73048663
v 14.75254819 -57.02756345 -21.48853801
v 14.97945003 -55.33257499 -19.06927116
v 16.87161252 -56.03200570 -20.24217136
v 15.20020422 -52.67223716 -16.35893807
v 15.19578788 -50.87261647 -15.35332017
v 15.72811604 -21.25998586 -0.66481245
v 12.67576963 -58.36024880 -32.66157955
v 12.45697681 -58.48699436 -26.80357546
v 14.86141607 -58.18021670 -26.69516951
v 13.14009726 -58.22002143 -24.35905486
v 13.08715809 -57.72560835 -21.70082182
v 12.97027618 -56.25201762 -20.22081800
v 12.62302976 -54.35384065 -18.71018857
v 12.70281151 -52.22139880 -17.23441482
v 13.19042500 -48.14787954 -14.90332652
v 13.34741432 -40.70055112 -10.80166176
v 13.43313791 -36.70039400 -9.00985487
v 13.85617070 -30.74722178 -6.36682147
v 14.37947899 -29.25875224 -5.34771523
v 13.20468169 -28.84745039 -5.66759892
v 12.90145796 -27.33639441 -4.60954988
v 13.78990524 -24.29024130 -2.50437181
v 12.34324370 -58.64951015 -31.37893602
v 12.78134808 -58.44857171 -27.66578272
v 10.65552793 -59.33662504 -27.19240822
v 10.68999991 -58.66000056 -24.19000119
v 12.32441422 -58.50410089 -25.74136481
v 12.30884995 -58.50482732 -23.90868403
v 10.82217321 -54.17459458 -17.97384396
v 12.26628479 -53.57500911 -18.07032898
v 12.10774016 -51.04841664 -16.56986773
v 11.20213978 -49.96577650 -16.02029614
v 12.83841394 -48.91778529 -15.37814271
v 11.00086700 -47.67654091 -14.71489388
v 11.06392685 -45.42504996 -13.52516748
v 11.32408716 -34.71909463 -8.23389832
v 11.78367343 -3.00547620 1.27001514
v 13.94999959 -1.59999996 -0.36000001
v 12.08779681 -0.53272198 1.39202515
v 12.59789243 -2.15207832 0.70603471
v 8.46000016 -58.77999961 -22.46000059
v 10.24900749 -58.25532600 -22.61371352
v 8.72165058 -55.77533320 -18.67984608
v 8.69230367 -53.82529646 -17.69849844
v 9.68570821 -54.89722267 -18.28616671
v 8.29904806 -51.03041604 -16.54294506
v 8.73563252 -48.83800447 -15.25037736
v 8.96629505 -42.12805256 -11.60690375
v 9.47966240 -40.30176997 -10.69519203
v 9.22436640 -15.99277556 0.34464113
v 10.68312954 -13.95308971 1.10653695
v 9.48557071 -9.68070142 1.81474141
v 11.49893925 -5.96700329 1.71670283
v 10.00968926 -4.14362922 2.20519304
v 10.19891631 -1.10134378 2.14711227
v 9.93905868 0.80286030 2.19057640
v 9.96833015 3.46015207 2.08978122
v 11.72519289 4.77441074 0.38831326
v 10.06692741 8.37122090 1.80622633
v 10.73542796 5.97491907 1.53059117
v 6.48857746 -61.87223271 -33.47800300
v 7.30233686 -61.50617823 -33.62971172
v 6.15999848 -58.82000178 -21.03000134
v 7.84677546 -58.54853243 -21.49128169
v 6.31241826 -54.32099104 -17.87962578
v 7.20528048 -55.53796887 -18.57712120
v 6.51212176 -52.08683759 -16.77339152
v 6.76538702 -49.67696592 -15.89734666
v 7.82118738 -48.79524931 -15.34266304
v 6.55269902 -45.44577003 -13.49157095
v 6.69950433 -42.98677668 -12.04769500
v 6.04889495 -40.21589458 -11.00698672
v 6.86727604 -38.06634247 -9.94232018
v 7.15951063 -28.47172134 -6.65169628
v 9.24490299 -12.25899998 1.39785965
v 8.17497168 -1.27561903 2.62938719
v 7.96673167 5.76895708 3.04845115
v 7.86525011 10.90264693 3.24368547
v 3.34453420 -63.24285269 -36.36060283
v 3.32762511 -63.96264583 -33.23358297
v 3.00890394 -63.42899054 -28.03713828
v 5.33336168 -62.31307983 -27.83251181
v 5.01648756 -61.31464243 -25.24478734
v 3.33403749 -61.66651845 -22.89821953
v 5.37410378 -60.56289747 -23.55798520
v 3.84578086 -60.09009480 -20.42208053
v 5.66070061 -60.19917876 -21.33390121
v 5.41916303 -55.34601584 -18.39522086
v 5.23250410 -53.68559062 -17.54497364
v 5.50125958 -52.52356455 -16.86791331
v 4.08175820 -50.02417043 -15.79087414
v 4.10516141 -47.94903472 -14.56983574
v 5.98329725 -48.27641696 -15.06319642
v 4.60144784 -45.31423748 -13.19549605
v 4.38922504 -43.22168231 -12.20742334
v 4.93943784 -29.93980236 -7.43586617
v 6.73052622 -30.06655350 -7.29176123
v 4.91700787 -27.87036262 -7.09180860
v 4.96000005 -25.42000078 -6.18000003
v 6.57306053 -24.69903044 -5.96069032
v 4.67210915 -19.99294013 -4.88273194
v 5.25842328 -15.66250809 -2.17449060
v 7.31478259 -13.32606468 0.64220361
v 5.46000013 -10.80999989 0.72000001
v 6.55700127 -13.02136946 0.36187121
v 7.79581117 -9.37610399 1.85594568
v 5.55820903 -0.64256601 2.75752018
v 6.30082423 9.70570929 3.83486995
v 1.42437546 -63.71630728 -36.29577905
v 2.28573801 -63.84824216 -35.67309678
v 2.15294072 -63.54948878 -36.24406457
v 2.93152081 -64.13616240 -33.14415738
v 1.41408644 -64.12243098 -29.91272509
v 2.93369684 -63.56070191 -28.51691470
v 1.40165444 -63.68170679 -27.72493847
v 2.23961147 -63.34965676 -27.53211558
v 3.28152906 -62.78569251 -25.83499812
v 2.00433237 -60.72261930 -21.01660334
v 2.72769551 -60.18240377 -20.45300789
v 1.96243869 -59.33118239 -19.66132410
v 1.50608667 -51.19214579 -15.64655453
v 2.69181421 -50.60778558 -15.48453514
v 1.52977160 -46.30986601 -13.28656357
v 3.87937319 -45.66643387 -13.37405574
v 1.92890328 -44.07439753 -12.45682128
v 2.12688046 -41.61363095 -11.39024273
v 1.79124018 -43.68983209 -12.20031921
v 2.17427546 -39.11066428 -10.39543096
v 2.18613679 -36.26884893 -9.48814023
v 4.20269184 -37.52321750 -9.96867847
v 2.36379635 -34.04561430 -8.46975297
v 4.32365062 -32.62240067 -8.15903954
v 2.52371375 -29.24979106 -7.10022077
v 2.80201156 -26.85608715 -6.70974143
v 3.92245874 -22.29163982 -5.54026710
v 2.76604854 -12.34296989 -1.93526584
v 5.17723197 -12.22180203 -0.31309421
v 2.78862566 -10.22880524 -0.94690063
v 4.83559119 -9.99788288 0.70240500
v 3.26943095 -7.06850318 0.65175764
v 5.25903981 -6.91014994 1.62657758
v 3.32141016 -4.34821658 1.47488958
v 3.57699045 -1.75512047 1.81528833
v 4.73354710 -3.15556535 2.05284217
v 5.59017854 -1.49313046 2.65683420
v 3.58187617 1.42949400 2.39835144
v 3.68405413 4.50037187 2.82929116
v -1.27986446 -63.70908022 -37.66280413
v -1.31520082 -64.57744539 -34.97831151
v -1.79895072 -64.85869735 -32.00987726
v -1.42097264 -64.47217613 -29.12130766
v 0.41421881 -64.51967359 -30.45153804
v 0.65762439 -63.95682693 -28.80555950
v -0.76715328 -63.75622749 -26.74684487
v -0.37263546 -64.04161453 -28.39800715
v 0.91135781 -63.44096363 -26.61937289
v -0.84965472 -62.89004534 -23.44081737
v -1.05898222 -63.66685778 -25.66391230
v -0.93659118 -61.42428890 -20.94832435
v 0.62218506 -61.22347713 -21.73299342
v -0.95226610 -60.17619744 -19.54942942
v -1.00304687 -58.51432681 -18.06634292
v -0.05831243 -59.69314277 -19.55865137
v 0.71899552 -57.23589286 -18.18224229
v -0.48117363 -56.16295710 -17.41780713
v -0.75440214 -53.44383419 -16.33414440
v 1.29669195 -50.04566908 -14.90097214
v -0.10573619 -46.83228210 -13.13771773
v -0.28972820 -44.14279386 -11.96186338
v -0.19069845 -41.56972468 -10.98777354
v -0.74366981 -38.93592954 -10.02307795
v 0.07612526 -34.59748998 -8.53424519
v 2.62046047 -35.15408561 -8.91501550
v -0.07241925 -32.53440931 -7.99315050
v 0.60694502 -14.88729194 -4.22208337
v 0.78707485 -12.56427635 -2.80397176
v 0.87213382 -9.14832111 -1.51475717
v 0.45037491 -6.49918057 -0.63368335
v 3.06656957 -7.98894092 0.06565598
v 0.93225302 -4.27249074 0.45306020
v 2.20776815 -5.90669550 0.59115537
v 0.86077454 -1.58049422 0.95747091
v 2.57055392 -1.62109244 1.56984408
v 1.26690581 0.98595046 1.94084190
v 2.41284817 -0.23110375 1.82004343
v 1.10150338 3.66199180 2.60453066
v 1.87766145 11.16394904 4.44379961
v -3.80319683 -63.55334818 -38.03957999
v -3.87729122 -64.07869607 -35.24398059
v -3.78798321 -64.70964104 -32.48684481
v -3.50940018 -64.43410367 -27.41714939
v -0.75853278 -63.46831471 -24.94550869
v -2.51369947 -59.92836133 -18.61623488
v -2.83753360 -55.74617162 -16.62250422
v -2.82395328 -53.26605216 -15.91435075
v -2.68902676 -51.16928369 -14.68134671
v -1.40088855 -48.53278771 -13.55701964
v -2.38792528 -45.06770149 -12.01036852
v -2.34334194 -41.86336696 -10.79657115
v -2.23695417 -37.40071133 -9.39219352
v -1.86345645 -27.48896740 -6.46254839
v -1.62367849 -23.63520674 -5.82701294
v -1.50017033 -19.73751187 -5.10720164
v -1.82687643 -16.93771780 -4.65671113
v 0.53485419 -15.81449062 -4.60511958
v -1.30431238 -13.87257781 -4.28724801
v -0.75059955 -11.04720868 -3.19849933
v -1.63480162 -8.49021785 -2.59049190
v -1.23637903 -6.30134298 -1.64129771
v -1.01032772 -1.08873169 0.37812963
v -0.89960860 1.38187944 1.36607129
v 1.28455705 -0.24615868 1.57405087
v -0.44796380 12.56468613 4.65768855
v -6.00663992 -63.82738054 -35.36341712
v -5.07044978 -61.79144233 -20.49881220
v -4.90166107 -57.78557435 -16.96703583
v -4.87562316 -55.42123690 -16.23531431
v -3.60791711 -53.85331437 -15.98198339
v -5.09752426 -52.74099857 -15.03814105
v -4.19905409 -50.79992488 -14.28554393
v -4.05198010 -32.49068186 -7.33393990
v -3.82308755 -21.72976919 -5.11793094
v -3.92640941 -16.19483344 -4.22092248
v -3.46387131 -12.75055483 -3.87344998
v -4.41319076 -10.57112217 -3.23033659
v -3.30965640 -7.50063546 -2.45582918
v -3.26053333 -2.86560901 -0.84427389
v -1.25515077 9.27489996 3.60774272
v -7.08304066 -62.28921562 -21.75387554
v -6.25501713 -57.90749937 -16.72020741
v -5.33344410 -56.04187772 -16.39302634
v -6.74000010 -55.33999950 -15.70999995
v -4.88342764 -54.64622751 -15.97949862
v -6.63888315 -53.06585506 -14.74266220
v -6.35618297 -48.27552289 -12.85320055
v -6.04149327 -46.62427306 -12.06305344
v -5.08448109 -45.16401887 -11.75712422
v -5.90975676 -18.92005280 -4.29660175
v -5.90289151 -12.95162458 -3.15573835
v -5.09455521 -9.88323800 -2.77076196
v -5.47069078 -7.51779601 -2.21118703
v -5.57574537 12.36897893 3.66660836
v -9.82161332 -63.44172359 -32.57507458
v -8.30778759 -62.93971837 -35.90668738
v -9.48098116 -63.61652166 -30.54690734
v -9.32298787 -62.79779971 -24.93007667
v -7.87137914 -63.67921084 -26.73505060
v -8.51931516 -61.04459241 -18.73741113
v -8.44091736 -59.14472789 -16.37243293
v -7.53205363 -60.11457369 -17.75298268
v -7.02486420 -58.36844444 -16.19299501
v -8.17448087 -56.60536513 -15.94454423
v -8.44000001 -54.43000048 -14.88999929
v -8.38263612 -51.92396045 -13.91450223
v -8.31070822 -49.56015572 -13.01370468
v -8.21401458 -47.18936235 -12.08149455
v -7.42728682 -21.38866484 -4.20199474
v -6.15271321 -16.88151434 -3.74598149
v -7.33059645 -9.42968298 -2.00179685
v -6.49242708 -1.33832381 0.26380728
v -7.04048667 1.78357470 1.02054758
v -6.79522613 4.57917061 1.59959926
v -7.00312853 17.98988506 5.70517313
v -10.54999977 -62.44000420 -23.08999747
v -10.37648134 -61.80575490 -20.61223239
v -10.19272488 -60.85814908 -18.37587729
v -10.10731980 -59.17611718 -16.54132083
v -10.10741200 -56.28202483 -15.34627378
v -9.95957479 -54.39190567 -14.65251297
v -9.71819367 -51.29224434 -13.14915437
v -9.58608557 -40.20614550 -8.66022706
v -9.45482124 -35.62149405 -6.94024516
v -8.95440765 -33.30622241 -6.28193608
v -8.84137861 -24.40129966 -4.25766408
v -9.28749982 -19.57982592 -3.40618775
v -9.17151850 -16.29294455 -2.79839989
v -9.02215391 -7.94672500 -1.09081273
v -9.57899634 -4.57911659 0.00832274
v -8.70340969 6.84477109 2.70482386
v -6.73855236 14.73440044 4.63469559
v -12.32040208 -62.44542822 -30.23211285
v -12.32000068 -62.67999858 -27.95000002
v -10.86580381 -62.78751045 -26.95970982
v -12.16000039 -62.66000122 -25.55000037
v -12.02897448 -62.34880537 -23.25119264
v -10.67028940 -62.69620359 -24.52670597
v -11.77471969 -61.67926639 -21.12059109
v -11.83344331 -61.00962311 -18.55453104
v -11.35546528 -59.71416831 -16.58199355
v -11.47535816 -58.09194595 -15.33932332
v -10.14951244 -50.62557012 -12.74957601
v -11.24538481 -49.77071285 -11.70062181
v -10.86688694 -47.77834192 -10.87164693
v -10.32121852 -48.90787601 -11.77036576
v -11.12942304 -43.43900084 -9.03180055
v -11.23429369 -41.11618549 -8.23540334
v -10.67668106 -10.20909101 -1.13680598
v -10.38253587 -2.84668012 0.88570343
v -10.99954266 1.69369474 2.16164603
v -10.26610937 15.10956883 5.57531742
v -10.23032051 18.14070903 5.78115182
v -13.95813283 -62.22314388 -30.17864190
v -12.29120512 -62.57324666 -29.10072543
v -13.67004495 -62.55337596 -26.80884860
v -13.23059388 -62.57514656 -25.16607754
v -12.91603409 -62.09269539 -22.50220999
v -12.90979981 -61.40442193 -20.43778449
v -12.98784837 -60.76870114 -18.02911423
v -12.87474763 -59.36533213 -15.80803655
v -12.57732604 -45.74765265 -9.27026756
v -12.54849602 -43.54473948 -8.40476435
v -12.33899593 -36.41503304 -5.98296383
v -12.30462641 -34.16077420 -5.25984168
v -12.30320428 -27.67915837 -3.91927268
v -12.29795441 -18.41920614 -2.24707974
v -11.78812422 -16.35528542 -1.86944497
v -12.00263016 -13.11033964 -1.24572241
v -12.13634666 -6.71367021 0.45396565
v -11.72129344 20.03283799 6.01207325
v -15.11229016 -62.16476858 -28.21848728
v -14.56812862 -62.45384365 -25.90179071
v -14.67317343 -61.58496067 -20.92249505
v -14.81738500 -61.13890931 -18.73248816
v -14.40204401 -59.02672559 -15.09399712
v -14.19784781 -56.70751259 -14.04187549
v -12.94467505 -57.35602602 -14.61567730
v -14.16911744 -50.74449629 -10.91935392
v -13.76380213 -48.83415624 -10.22460405
v -14.29324225 -46.81175202 -8.93682521
v -13.95596657 -44.69777271 -8.12921301
v -13.72156572 -40.03620520 -6.80015935
v -12.78330386 -41.37591645 -7.53596704
v -13.86678126 -37.50896826 -5.85675286
v -13.85547966 -35.21911055 -5.24543598
v -13.61200493 -33.35377946 -4.16011503
v -12.61765976 -34.08605233 -5.28986473
v -13.73577490 -10.11002529 0.05169368
v -13.89466040 -7.64570618 0.91226760
v -13.64384964 1.65884278 3.01481667
v -13.61439936 9.53458436 4.59766202
v -13.64529133 15.54000285 6.53788587
v -13.54468707 18.61169375 6.29769312
v -13.36251851 21.44228108 6.65901136
v -13.68400641 23.54102954 7.04115164
v -16.10871032 -61.95527688 -26.79986879
v -16.33789018 -61.95533276 -24.51967821
v -16.83003269 -61.74454093 -21.77839167
v -16.06543921 -61.38652191 -19.89663765
v -15.94493538 -59.68249589 -15.57692047
v -15.73278569 -58.16103145 -13.84503301
v -14.13478516 -36.61265969 -5.65119926
v -15.28960187 -34.72214565 -4.29654494
v -15.32662101 -32.28077665 -3.81770032
v -15.28960560 -30.12632579 -3.25182220
v -15.10267239 -27.79906988 -2.78459303
v -15.24699479 -20.91730386 -1.38425466
v -15.27397521 -18.51400360 -1.02308812
v -15.09665139 -15.48392233 -0.72186021
v -15.53756092 -13.28517310 -0.11288812
v -15.31160995 -11.49864867 0.18207697
v -15.45085385 -9.01221205 1.10177812
v -15.28946497 -4.44134418 2.10826541
v -15.19782748 -2.10006745 2.92824674
v -15.14879800 15.24744090 6.81555644
v -15.18124156 18.68323609 6.61504269
v -17.21707359 -51.69614032 -9.41736251
v -17.21094176 -42.75204241 -5.86445909
v -16.79325663 11.69280708 6.34232815
v -16.84594899 16.64387994 6.93345908
v -16.57377370 19.28544790 6.87451288
v -16.87882654 22.15894312 7.47008808
v -19.56017129 -61.28361076 -24.04170670
v -19.16445978 -61.20365858 -19.47051100
v -18.57918315 -60.17267331 -15.31622745
v -18.55751127 -58.83769318 -13.17754388
v -17.02722348 -48.58077690 -8.09111912
v -18.28622259 -45.67330703 -6.10974943
v -17.21881703 -28.62490714 -2.14555743
v -18.19823869 -14.53331020 0.71198115
v -18.68364029 -12.30403967 1.51117297
v -18.95932667 -10.13265736 2.46731099
v -18.39231700 -8.51517636 2.66759540
v -18.16595718 -3.13545577 3.99856828
v -18.44743267 15.77302255 7.22010946
v -20.26885748 -60.89223176 -16.31269231
v -20.07815987 -60.30145288 -14.16520867
v -20.02808824 -58.40471759 -13.09981383
v -18.74027401 -49.65488613 -7.24851852
v -19.67819966 -46.39129713 -5.23774046
v -19.53213848 -43.89864951 -4.67730267
v -19.86243762 -40.11638090 -3.46327061
v -19.95067857 -28.79196964 -0.96216390
v -20.02629265 -9.74082388 3.01908189
v -19.86322366 -7.96196423 3.53125762
v -20.03970742 -5.03124576 4.26867511
v -20.33064887 5.99937700 6.62613986
v -20.16770281 10.97100880 7.10232370
v -21.84000239 -59.73999947 -13.60000018
v -21.25281841 -59.14118513 -11.54678315
v -21.48815244 -53.62974480 -7.74462335
v -19.76786368 -44.71841082 -4.95771319
v -19.73241381 -36.26009449 -2.31245719
v -21.43000066 -35.50999984 -1.36000023
v -21.41502872 -33.14946592 -0.87310787
v -19.63935047 -32.61963278 -1.61430647
v -21.47999965 -30.82000092 -0.52999990
v -21.35799825 -23.48400652 0.76019444
v -21.47119679 -21.13419399 1.32158224
v -22.45466597 16.70898311 8.09526443
v -21.72482200 21.44319192 8.47036112
v -22.35490456 19.46063526 8.20598472
v -23.29504304 -60.69305912 -23.34123850
v -23.18835817 -61.15990505 -22.28575014
v -22.53871225 -60.53224206 -16.66154899
v -22.24160731 -60.13339013 -15.04446939
v -21.58098854 -59.53208357 -11.67903095
v -23.04000035 -54.63000014 -7.12999981
v -23.01999927 -52.51000077 -6.17999956
v -23.05676602 -50.43375120 -5.23415254
v -22.84967341 -40.04199430 -1.86615286
v -21.98938280 -39.68189284 -2.31368374
v -22.87407406 -38.05286810 -1.22240360
v -22.60002308 -35.29334068 -0.81171235
v -21.80557139 -36.45807132 -1.42106204
v -21.81354538 -34.96591374 -1.06947776
v -22.94264175 -33.57790038 -0.18826507
v -23.09999987 -30.89999966 0.07999995
v -21.52901143 -29.68527749 -0.30892546
v -23.05755392 -29.01780605 0.66499948
v -21.96718752 -27.81697735 0.48091862
v -23.16092886 -11.53486967 4.18203371
v -23.56362529 11.41646132 8.19525402
v -25.26187338 -62.55343556 -17.10986346
v -24.90147389 -62.19197065 -14.95898049
v -24.90938641 -62.07660213 -12.82835007
v -24.85454455 -59.73719433 -11.60017960
v -24.58943054 -57.83733726 -7.98831880
v -24.72154610 -55.79287186 -6.54846290
v -24.69024248 -54.89697307 -6.13636617
v -24.62914586 -51.21952295 -4.45408793
v -24.40576069 -49.71228540 -3.85024725
v -23.29587378 -49.87613484 -4.51761531
v -24.58982542 -47.73605615 -3.18516279
v -24.45999905 -39.68999907 -0.57000038
v -24.51003343 -35.66863388 0.36856896
v -23.99932407 -33.44375640 0.49027591
v -24.01988022 -31.54650331 0.72038907
v -24.91865866 -28.21390145 1.78634934
v -24.56727251 -25.85445158 1.88444660
v -24.53166060 -23.35026674 2.45601730
v -24.56411161 -18.96369830 3.11409892
v -24.83000048 -6.20000018 6.24999963
v -26.14000067 -61.09999865 -11.09999977
v -25.97272955 -55.09870499 -5.31897228
v -24.65540543 -55.73166907 -6.49524946
v -25.78723617 -53.04509029 -4.64511290
v -25.45528114 -51.55074596 -3.89739336
v -25.37765354 -50.06749555 -3.23677319
v -25.79363249 -48.10691625 -2.43335590
v -24.70764332 -49.29792881 -3.61985923
v -25.74859187 -46.21732980 -1.49559509
v -25.89229494 -44.20214891 -0.96962973
v -25.32574162 -39.17428851 0.00385531
v -25.71906708 -35.27781367 0.96400961
v -25.90725943 -33.77949074 1.30559725
v -26.14320628 -31.22587688 1.85966375
v -25.87177791 -29.71436083 2.16479553
v -25.23625642 -27.52950415 2.14400887
v -26.08877607 -14.46656138 5.07891830
v -26.22730844 -12.58800831 5.54966833
v -26.16532706 -10.70236880 5.90066705
v -27.18657628 -2.75828154 7.80752767
v -28.64215896 -61.55933440 -22.64488488
v -28.17284502 -62.47900799 -18.86635460
v -27.40000002 -62.32000142 -11.31999958
v -27.13000029 -60.80999970 -8.19000043
v -27.03000046 -59.79000032 -6.86000008
v -26.92999877 -56.95999786 -4.85999975
v -26.74183249 -51.68293417 -3.31068016
v -26.79221332 -50.43182895 -2.63280352
v -25.96871182 -48.62380400 -0.81495271
v -27.16793120 -47.04846814 -1.06594188
v -27.29624137 -45.96176744 -0.50408783
v -26.90999955 -44.02000085 0.06999985
v -27.00000070 -38.61000016 1.16999994
v -27.04000100 -36.83000058 1.50000013
v -27.07999945 -34.88999978 1.71999994
v -27.11999975 -33.04000199 2.02000001
v -27.14000084 -31.30999953 2.41999957
v -27.19262429 -28.98295596 3.23738833
v -27.55554393 -27.44030207 3.48002790
v -27.23620832 -25.25054850 3.64866178
v -26.88093670 -24.46259744 3.69878090
v -27.36278065 -21.84277587 4.38583223
v -26.79783478 -8.88436846 6.67447830
v -27.02558041 -6.71708165 6.96896901
v -28.47906016 4.66217333 8.87254067
v -28.70462276 -62.76085228 -10.35284437
v -28.26999873 -61.22000143 -7.35999970
v -28.29162776 -59.98831987 -6.19152142
v -28.11378986 -59.40334499 -4.55342559
v -28.09000015 -55.41000143 -3.71999992
v -28.52723934 -53.66143212 -3.06125241
v -27.88552828 -49.73993823 0.00772102
v -28.16000022 -39.26999867 1.75999955
v -28.64269726 -10.84848680 7.12361606
v -29.64938618 -4.19295346 8.41571204
v -30.25760129 -2.36338424 8.70578270
v -29.45945412 0.08207721 8.61809961
v -29.06366251 7.73929572 9.15151648
v -31.50836378 -62.36839294 -19.31688003
v -30.50000034 -63.10000271 -16.89000055
v -29.55024689 -64.19141591 -11.18645445
v -29.54293787 -63.86286020 -9.99869965
v -30.06817959 -62.99373507 -8.12632032
v -27.86796354 -62.25556135 -7.49135297
v -29.55237590 -60.38098410 -6.53712545
v -28.35876308 -55.61466515 -1.89527427
v -29.37477641 -54.10249904 -2.29176111
v -29.16000038 -52.60999873 -1.53999974
v -29.13000062 -48.59000072 0.20999981
v -28.56751531 -47.09480330 1.38457387
v -29.17807736 -45.60701922 1.16429746
v -29.22070585 -40.49889743 2.54480680
v -29.30000052 -38.66000101 2.58999923
v -29.24104035 -36.53804958 2.80340738
v -29.45999987 -32.85000101 3.37000005
v -29.02078256 -31.30775318 3.56724532
v -29.28593941 -29.37222086 4.18306654
v -29.26243842 -27.62359194 4.49997000
v -29.74872664 -25.37328564 5.05355420
v -29.83259037 -9.20789223 7.96257518
v -30.49631417 2.89125531 8.95107258
v -32.41099045 -61.43173575 -21.08683810
v -31.86616674 -61.87540293 -20.02713457
v -31.62999824 -63.40000033 -16.64000005
v -30.72319925 -64.12801147 -10.40605735
v -30.85401095 -63.62050027 -8.85215215
v -30.13467789 -61.48158014 -5.78648690
v -30.27557768 -59.29616094 -4.30509076
v -30.36338091 -55.70541695 -2.53383932
v -30.25510348 -50.48394203 -0.00619249
v -30.31120263 -47.61786386 0.94342179
v -30.38085625 -35.72971374 3.55716818
v -30.85000068 -15.27000032 7.28999963
v -30.60877323 -4.71383706 8.51232000
v -30.26106767 -0.82862296 8.74531362
v -33.45387802 -61.22835353 -22.20511250
v -33.16466510 -61.88402325 -19.88120563
v -32.50182793 -63.07285279 -17.75797084
v -31.67203441 -63.82607669 -9.13017429
v -30.93988821 -49.92429540 1.28541479
v -30.90439923 -47.18080536 2.22330680
v -31.05999902 -45.74999958 2.38000089
v -30.63730896 -40.87998718 3.53928842
v -30.60565144 -40.97260162 3.67593835
v -31.21002391 -38.46391290 3.94209381
v -31.56961873 -34.52564403 4.75241942
v -31.26840293 -29.23658863 5.66840870
v -31.50000051 -26.38000064 6.04000036
v -31.62638098 -23.58577028 6.30864548
v -32.31283650 -9.76458006 8.56240187
v -33.91940892 -61.43384427 -21.13047242
v -34.07685459 -62.30546162 -19.20992322
v -33.60764682 -63.30253929 -17.80139282
v -32.97393024 -64.38181549 -12.94158399
v -32.77999908 -64.19999897 -11.28000021
v -32.24739432 -62.32417375 -6.56499062
v -32.50420466 -60.59657782 -5.09861903
v -31.29684180 -51.75685138 1.38878636
v -32.03000128 -36.49999946 4.66999970
v -32.34596923 -13.51182163 8.03979114
v -32.70165995 -3.46624898 8.85822065
v -35.12420505 -61.56131253 -21.21190540
v -35.01292318 -62.22657487 -19.52213049
v -33.97677839 -64.30001557 -15.59180580
v -33.83632749 -64.45147842 -13.25551048
v -33.55000168 -64.25999850 -11.43000089
v -33.04735571 -62.72557378 -7.23997131
v -32.76789561 -60.96663326 -5.43135265
v -32.76297823 -59.17613953 -3.36419768
v -32.13059530 -57.47163668 -1.71456486
v -32.38848969 -53.47857997 0.71273732
v -32.37344697 -50.32344908 2.16073799
v -32.44765475 -45.70972174 3.72888753
v -30.46782315 -40.70286825 3.58015345
v -32.15296939 -41.41695797 4.41374769
v -32.68494830 -38.29626366 4.71505430
v -32.97972307 -32.44199231 6.06238423
v -32.72195160 -29.42321263 6.38616178
v -35.71968898 -61.66328117 -21.19886503
v -33.84852782 -63.41443956 -8.54063407
v -33.09413046 -60.23900956 -4.58165305
v -33.22169185 -58.75541270 -2.76911957
v -33.87143463 -11.34256925 8.63303524
v -35.57358310 -64.01504576 -16.42394438
v -34.57459807 -63.65703791 -9.29796230
v -33.73577073 -55.05132303 0.10245248
v -33.62704441 -44.24728826 4.61124815
v -33.89004618 -36.69938073 5.65629452
v -34.28178653 -22.52236381 7.46131549
v -34.07040983 -46.68385535 4.38541127
v -37.19855100 -62.97603995 -18.28755252
v -35.61273590 -13.44628818 8.49646702
v -39.26246241 -61.75136939 -20.70463821
v -37.59755194 -63.94374371 -14.57070652
v -37.11671382 -63.91165406 -12.16554921
v -40.89021683 -61.14900857 -21.24515921
v -39.58216310 -63.36008757 -17.19250157
v -35.94564646 -60.01041457 -3.48654040
v -35.94235331 -58.21195617 -1.70595502
v -38.55130449 -63.73499334 -12.72824220
v -38.29000145 -63.21000308 -10.38999949
v -37.41988540 -61.31100282 -5.72445430
v -36.42200306 -54.95142564 0.23266065
v -36.49973869 -51.52347311 2.80641159
v -36.39193624 -49.18054864 3.74357053
v -37.33895719 -52.05719545 2.53041508
v -37.56857291 -38.73039037 6.49288297
v -38.67438063 -25.83352849 7.62659917
v -42.68075526 -62.78943270 -16.45229571
v -44.66040432 -61.01850420 -19.89310607
v -40.40808603 -48.91355336 3.92043591
v -40.49067572 -39.49100897 6.55605970
v -46.22415081 -60.26456878 -20.29066347
v -41.54588655 -52.53452435 1.80872111
v -41.49653763 -37.85353899 6.66505191
v -47.55343124 -60.20614132 -19.29871738
v -45.64060643 -62.04624474 -13.07961438
v -44.58816350 -61.45539135 -8.13567545
v -42.55037755 -45.96254975 4.31384565
v -42.64512658 -41.70191288 5.47487056
v -42.56991297 -39.40021619 6.15582895
v -48.36118594 -60.57415530 -16.23934507
v -48.70013520 -59.77043509 -18.67436618
v -44.65827346 -43.96181181 4.25610179
v -44.47295889 -39.75188732 5.43113705
v -48.92032966 -57.96844512 -7.02766143
v -47.43769765 -52.97010392 -1.74392550
v -49.87649620 -54.50905487 -4.53935750
v -45.70288584 -53.62046137 -0.96874504
v -49.68651012 -56.68782815 -22.53739908
v -44.69668493 -53.87471989 -0.63560071
v -47.53226414 -59.62895602 -20.37993632
v -47.77818173 -60.61170995 -17.70091057
v -46.43776268 -61.73554808 -14.09610920
v -43.88153180 -62.04197928 -9.90046561
v -41.81642830 -50.78539625 2.84740562
v -45.76470703 -58.42194706 -22.81257510
v -43.38980466 -61.88201904 -8.62537324
v -42.37791151 -60.80079079 -5.78987179
v -41.81826860 -46.41554877 4.42017429
v -44.66325045 -62.13876233 -16.84891805
v -42.80281812 -62.76541948 -12.34474964
v -40.42120650 -54.18336391 0.94763061
v -41.33858159 -62.25388125 -9.08605009
v -39.68429193 -52.31084675 2.34761206
v -40.56796432 -62.54129112 -9.79253091
v -39.45555910 -60.55978313 -4.21945425
v -39.00504112 -59.43812802 -2.75507546
v -40.94111547 -63.21548671 -16.41211286
v -38.86927664 -60.53269282 -4.00589360
v -38.51709887 -47.37462476 4.78141615
v -39.16395083 -41.02914780 6.22970378
v -38.57448325 -61.19568273 -5.38627058
v -38.12396154 -60.19641832 -3.50139709
v -37.79233992 -55.59732020 -0.02723701
v -37.53882647 -59.07983705 -2.50431173
v -37.18850762 -57.25800991 -1.11172290
v -36.62650660 -58.48194286 -1.92297192
v -36.09559312 -51.91175640 2.40653986
v -36.23552248 -50.31337962 3.36011010
v -36.34726629 -47.97508568 4.25093900
v -36.84458882 -39.29293156 6.13264134
v -39.04276341 -62.68996745 -18.90724339
v -39.03174400 -59.25425887 -23.74332212
v -35.90385988 -64.25044686 -14.92699143
v -37.30861843 -59.75994095 -23.86203781
v -35.61855108 -62.64985353 -19.07469518
v -33.03675354 -64.24479187 -11.67770009
v -32.40334988 -62.56410480 -7.00172083
v -32.09760040 -60.28046086 -4.75168554
v -31.77328035 -58.46285820 -3.05929105
v -31.36217967 -48.53811488 2.47739512
v -32.19976276 -46.29370943 3.19197797
v -30.57186306 -40.83856568 3.52673419
v -33.31839666 -32.00596198 6.21088129
v -33.55215117 -29.53088842 6.59640366
v -35.81663966 -59.50020626 -24.62316118
v -34.52922404 -61.85879931 -20.13264596
v -33.06335211 -63.66511434 -16.95938036
v -34.84379873 -63.45321983 -17.75408536
v -31.23519942 -64.14353848 -10.21952834
v -30.73358908 -63.07905167 -8.11433140
v -30.53288907 -59.38919634 -4.35991120
v -30.52067943 -55.13393879 -2.01174780
v -30.76503426 -50.34516007 0.10556735
v -31.60533682 -47.46358097 1.91390875
v -30.89084104 -45.97849771 1.98602863
v -30.82506359 -43.63392666 3.53574730
v -31.26880899 -37.61501610 3.86503106
v -31.83066100 -35.45559943 4.70087398
v -33.12964737 -26.44592337 6.70102518
v -33.01073983 -61.25505269 -21.71109430
v -32.26494789 -62.24356592 -19.24859732
v -33.01166743 -62.59180605 -18.63517240
v -31.58000112 -63.06999922 -17.71000028
v -29.57769297 -64.02572244 -10.32097451
v -30.44822998 -63.78174573 -9.30753630
v -29.24120426 -62.48112395 -8.33121501
v -28.97464670 -60.78003719 -6.46717520
v -30.54878116 -59.66300890 -4.61534876
v -30.00320122 -55.87401241 -2.78833346
v -28.83939631 -54.52441797 -2.77751358
v -29.36848812 -51.60109699 -1.69407763
v -30.29392660 -51.33717507 -0.33396907
v -29.67496030 -49.50894415 -0.31903145
v -29.51554582 -45.01715675 1.35914097
v -29.65392917 -39.59131613 2.87661306
v -30.23999929 -37.42999956 3.20000038
v -30.46000004 -35.42999923 3.59999971
v -30.53157590 -33.16618130 4.14317939
v -32.66809136 -58.44943598 -26.74127743
v -32.25265816 -61.08969077 -22.45680429
v -31.09000064 -61.46999821 -21.88999951
v -30.31187877 -62.24708632 -19.54206266
v -29.36272882 -62.93816119 -17.19167642
v -31.13591298 -63.15793097 -17.25196652
v -29.69157696 -64.23787028 -11.78485341
v -27.80999988 -62.55999953 -10.39000042
v -29.06902693 -62.78894097 -11.06051821
v -27.36013941 -61.58549339 -8.52179434
v -27.46010385 -59.76840854 -7.02265231
v -27.34000050 -56.35000020 -4.43000114
v -28.54964510 -55.82123622 -3.37900780
v -27.80270204 -53.02522331 -3.49591323
v -28.83793227 -53.13225463 -2.25235289
v -27.65095420 -50.93698949 -2.53773620
v -28.25963870 -49.33972657 -1.51381863
v -29.37799878 -50.01693591 -0.87401143
v -28.11286971 -47.21067473 -0.57331007
v -27.31701732 -44.90245134 -0.05625934
v -28.33198942 -40.19183293 1.93249981
v -28.76999974 -38.07999939 2.23000022
v -28.88865769 -36.09123453 2.78719189
v -29.43938039 -32.43777156 3.49050038
v -30.70046194 -32.44186193 4.27190168
v -29.29225378 -30.44058010 3.96861974
v -30.40674329 -22.90080301 5.89938182
v -31.72999993 -12.50000019 8.00999999
v -31.15986474 -60.94759330 -23.18249270
v -27.96179056 -62.52876669 -18.33067648
v -28.64481509 -62.28329241 -20.56669444
v -26.51999891 -61.71000004 -12.02999987
v -27.85424329 -62.73118407 -11.47832163
v -27.54198760 -60.64783037 -7.62898568
v -26.14891902 -54.63587865 -5.09587862
v -27.43755654 -54.88307029 -4.25687619
v -26.20407566 -52.65162140 -4.10053693
v -26.01533569 -50.78133568 -3.15508526
v -26.60779655 -49.54582825 -2.43174750
v -26.67206712 -44.94612664 -0.52476424
v -28.07210013 -46.76833376 -0.41025999
v -26.96563862 -39.05658051 1.10090256
v -28.84366736 -39.50413689 2.21397798
v -27.42999978 -37.34000027 1.55000086
v -27.66999975 -35.42000055 1.94999995
v -27.86999941 -33.61999989 2.40000011
v -27.78902091 -31.85744211 2.63190502
v -28.51945721 -29.84474786 3.78969079
v -28.28961983 -27.83031389 3.99721507
v -28.67851034 -26.22893453 4.31797793
v -28.89598906 -24.33848009 4.81063407
v -29.44645286 -20.70638351 5.75689925
v -28.42998318 -60.75480580 -24.40268546
v -28.88891473 -61.93990260 -21.71554044
v -25.71105398 -62.47792393 -16.57640934
v -25.06203204 -62.24577501 -14.46171943
v -24.87394400 -60.97668782 -12.60429434
v -26.01465397 -61.01505086 -10.74380521
v -23.62001315 -60.07231027 -10.19208599
v -25.85900947 -59.80704725 -9.78148822
v -24.40507524 -55.46925217 -6.30818773
v -24.77140911 -53.71966213 -5.78175578
v -24.85242113 -51.88239366 -4.64627426
v -24.70999956 -50.54999888 -3.78999999
v -24.86651577 -48.50701243 -3.20307747
v -25.07117204 -46.85979709 -2.25315057
v -26.51169337 -47.98123986 -1.96955167
v -25.21547489 -44.82123628 -1.42947363
v -26.02312528 -47.27802426 -0.39934696
v -25.83999932 -38.97999972 0.38999974
v -26.08999982 -37.08000109 0.78000082
v -26.56907961 -35.13032198 1.34960061
v -26.56999975 -33.33000094 1.63000019
v -26.76999941 -31.61000088 2.10000062
v -26.67506784 -29.71720882 2.62843631
v -26.91362053 -28.21681462 3.01659876
v -27.51877904 -26.22593567 3.61929508
v -27.79430524 -24.04571511 4.19631926
v -28.84753048 -15.58153704 6.29608473
v -29.48999964 -10.73999982 7.53000006
v -28.01643685 -58.17126110 -28.18876505
v -26.43057890 -60.59665233 -24.69604462
v -25.57488717 -62.57585436 -18.60711351
v -23.12999964 -54.17000130 -6.68999972
v -24.38115142 -55.00039831 -6.02876814
v -23.72757718 -52.44571343 -5.84850414
v -23.49678427 -51.04098096 -5.31750359
v -23.50922301 -49.45800826 -4.27260762
v -23.72730337 -47.54836857 -3.58793326
v -24.46235530 -39.35380280 -0.56807924
v -24.67359602 -37.73513436 0.33963885
v -25.19933879 -35.79668328 0.70276862
v -25.36355890 -33.97819027 1.12314417
v -24.92345683 -32.04381466 1.27500971
v -25.83043836 -30.28177470 1.96294487
v -25.97527020 -28.07531320 2.44421908
v -26.65090933 -25.71883611 3.27233318
v -27.79749781 -16.76297002 5.50814997
v -28.97179313 -8.11791606 7.78526906
v -25.99389106 -59.72972140 -25.81239305
v -22.05962129 -61.67818978 -15.68548195
v -21.80618607 -60.12186781 -12.11694628
v -23.00390974 -41.36111960 -2.00379407
v -23.22433330 -39.78310153 -1.60035572
v -23.45000021 -38.12000155 -0.65999996
v -23.69000018 -36.32999957 -0.21000043
v -23.99999835 -34.29999948 0.18000015
v -24.01460707 -32.69995004 0.58507128
v -24.49999936 -30.65999970 1.10000011
v -25.23870580 -28.88890915 2.04711501
v -25.24064295 -26.78780816 2.31634895
v -25.38376488 -24.47796427 2.77264509
v -26.73345432 -15.05855285 5.41464891
v -27.25999989 -11.47000026 6.34999992
v -27.52999961 -9.68999974 6.82999985
v -22.66439795 -60.86841598 -22.73913287
v -22.68812247 -61.11147627 -21.88922092
v -22.18610607 -61.46071479 -19.85877752
v -20.66769637 -52.43147537 -6.74214819
v -22.32163027 -40.28407857 -2.31066719
v -22.66765758 -38.56636584 -1.62863790
v -22.53999934 -37.07000241 -0.94999972
v -23.44487235 -33.01332891 0.12511807
v -23.79779704 -27.52100118 1.18502148
v -24.42934364 -58.11917409 -29.19567004
v -22.05552347 -60.81646681 -23.29758368
v -21.61756344 -60.93609333 -21.85990289
v -21.42669819 -61.21399254 -20.17242089
v -20.59506066 -61.07456610 -17.57090725
v -19.95256729 -60.68202481 -15.17758518
v -19.52834800 -59.13275853 -12.77974341
v -21.11853845 -38.35480288 -2.38598161
v -20.25726065 -36.41441464 -2.03309860
v -21.99457586 -35.60454771 -1.12980185
v -21.45923674 -34.08465534 -0.94509346
v -22.26999961 -32.44999796 -0.26999961
v -22.25324325 -30.21342680 -0.11650598
v -22.91000076 -28.20999920 0.79999986
v -25.14317073 -13.53720576 4.77071898
v -25.61563998 -11.80603728 5.45138028
v -25.26681125 -9.78490058 5.60784992
v -26.07919835 -8.18376802 6.45261630
v -23.29706214 -58.06767568 -29.62896042
v -21.79842442 -60.04789844 -25.95442720
v -21.20280638 -60.84202230 -23.96523952
v -20.58794349 -61.16860360 -21.91244811
v -19.96466517 -61.06917933 -19.58744042
v -18.78897473 -59.39210951 -13.46193347
v -19.33255792 -48.79525304 -6.18031481
v -19.24850792 -47.40138724 -5.73680596
v -20.55968344 -40.51734880 -3.35062877
v -21.18236199 -60.02584472 -26.80252120
v -20.22580802 -61.17891148 -23.51889014
v -18.07835139 -59.55209211 -14.33505304
v -19.18971166 -45.41397840 -5.50148217
v -20.01887187 -38.56194764 -2.84151011
v -20.02467215 -36.67995706 -2.23499187
v -20.38704231 -35.31717137 -1.78053929
v -20.53860761 -33.59681368 -1.30382855
v -20.97820677 -31.27784282 -0.89260202
v -20.90260759 -29.67322618 -0.57932991
v -21.52199484 -27.44921111 0.26559058
v -18.03799160 -49.04803634 -7.49985501
v -18.91508885 -43.53273660 -4.87572607
v -18.72414537 -40.19494355 -4.04856866
v -21.30616270 -25.19218437 0.39820347
v -22.69308269 -16.48192666 2.83227605
v -23.11733924 -13.37731071 3.80703830
v -24.04801175 -11.19285636 4.77495603
v -24.04642478 -7.76612246 5.45341149
v -17.90386252 -46.19798809 -6.50545023
v -18.88249628 -38.30400854 -3.51257250
v -19.02075484 -36.60681471 -2.81369989
v -19.49111558 -33.87836367 -2.16170936
v -19.79481801 -31.03582934 -1.31679827
v -20.12402751 -59.37416106 -28.83783914
v -18.96953955 -60.88674814 -26.60602517
v -16.47087000 -59.40218270 -14.73403536
v -16.80240780 -58.25420097 -13.34438939
v -17.51117595 -44.11236197 -6.00065477
v -20.92313021 -18.29894260 1.25398708
v -16.63849689 -50.58845133 -9.47535876
v -18.97723600 -59.36289579 -29.20766175
v -17.88261905 -61.29665673 -26.27677284
v -15.07411804 -59.43013355 -15.48455749
v -15.76686278 -51.76701397 -10.80086548
v -16.03454351 -44.78272051 -7.18919467
v -20.36019973 -14.50814866 1.90421438
v -17.73468405 -60.08989364 -28.75353210
v -17.00648293 -61.54637411 -27.04096586
v -14.58051149 -59.74746123 -15.85423388
v -14.82632663 -56.75394088 -13.73954955
v -17.35494100 -29.23505008 -2.15121964
v -16.11994393 -60.92206389 -30.02774715
v -16.05306379 -61.86511368 -27.76158229
v -15.51280450 -62.18973175 -26.22004040
v -15.71524143 -62.07456067 -24.01115187
v -14.88721278 -61.96177006 -22.33804390
v -14.45810031 -49.31201786 -10.13902854
v -15.56723658 -37.75269166 -5.14608668
v -17.99946651 -18.19581911 -0.06591327
v -15.48133511 -61.90323830 -28.86494808
v -14.79468029 -62.34535202 -26.97413228
v -14.27148469 -62.44377047 -24.88380671
v -13.61286081 -61.52231991 -20.89176886
v -13.10363691 -61.02141365 -18.62844452
v -12.41333690 -59.80542675 -16.44068398
v -13.27302679 -50.77783391 -11.28997374
v -13.77645507 -45.11178285 -8.33989494
v -14.37879074 -41.89539328 -6.94906898
v -13.98771256 -40.26784003 -6.78212056
v -18.43832806 -11.25290152 1.76811276
v -18.41127127 -9.37726162 2.41988967
v -18.23636889 -7.35918712 2.82223383
v -14.80915770 -61.95726246 -29.79470603
v -14.36217036 -62.30430305 -29.17115763
v -13.09201401 -62.65541911 -26.02059767
v -12.87034154 -62.31814995 -23.45654368
v -12.24109624 -61.24822795 -19.38739233
v -12.44580280 -60.29516831 -17.27452315
v -11.48692425 -59.09529328 -15.94506390
v -12.16412522 -57.13266134 -14.69010580
v -12.46528141 -48.64870012 -10.56146529
v -13.12704757 -40.55486992 -7.19740242
v -12.97694352 -38.92250732 -6.83646929
v -13.20270821 -37.49275953 -6.17300533
v -13.40385526 -36.00317240 -5.05826762
v -13.60885985 -34.41905230 -4.72707488
v -14.05007858 -32.46385977 -4.54100454
v -14.35608417 -28.65748852 -3.32494034
v -16.13043621 -17.66043901 -0.63606113
v -16.07286558 -15.24334867 -0.28668236
v -16.30645618 -13.29568867 0.21598092
v -17.74068549 -3.65566532 3.62490467
v -13.56188394 -62.08504364 -31.15507588
v -13.50359153 -62.39836663 -29.74230424
v -12.16747984 -62.76933849 -27.21623518
v -10.72519273 -59.62197483 -16.65078849
v -10.89769509 -50.11536554 -12.04488240
v -12.35760655 -40.47149047 -7.53694354
v -13.86957522 -19.87104118 -1.80476578
v -15.00425581 -11.57393679 0.07877580
v -16.05919376 -9.42707155 1.18044717
v -15.71225934 -5.56848990 2.07025628
v -12.58554030 -62.40570918 -31.75714985
v -11.68750878 -62.79759109 -28.38490903
v -11.18135918 -62.76114285 -25.80857277
v -9.47121251 -62.02895567 -21.01786621
v -9.55119729 -61.11400574 -18.83261278
v -9.20000020 -59.86999720 -16.50000177
v -9.40908492 -54.63600531 -14.79772851
v -9.99042764 -52.96859145 -13.77961878
v -10.01968794 -50.34612864 -12.64222711
v -10.35618689 -47.65129834 -11.21496968
v -10.42640395 -46.18361220 -10.73024422
v -10.93416940 -42.04948246 -8.64595361
v -10.92712767 -40.69638252 -8.36071000
v -11.35234069 -34.74054858 -5.96867921
v -11.70326583 -32.90921077 -5.29933721
v -12.08606921 -27.28485875 -3.87365231
v -13.72397132 -17.33197458 -1.59777352
v -14.29187600 -15.25925007 -0.93257619
v -12.22140063 -62.07277253 -32.89085627
v -11.39010396 -62.83902377 -32.18870983
v -9.98494122 -63.40206414 -29.64372560
v -9.45645105 -63.08495998 -26.38362907
v -8.49257596 -61.44945696 -19.46626604
v -8.48193280 -56.30831420 -15.80182090
v -8.90396629 -51.03169382 -13.37374933
v -9.08014737 -47.01010510 -11.77260000
v -13.21177930 -11.82441786 -0.69267815
v -13.96964677 -6.70835190 1.16888899
v -13.72833829 -3.76822171 1.77746173
v -10.67544799 -62.70705909 -33.67439657
v -8.48570000 -64.05600160 -31.50572628
v -8.14292207 -64.01966512 -28.74255367
v -7.86513183 -63.00264597 -24.06707592
v -7.66353728 -62.16590106 -21.12167701
v -6.96238689 -60.38897857 -18.07225682
v -7.42731383 -53.88318747 -14.89350479
v -7.40819098 -48.93160611 -12.92390842
v -7.95387756 -45.70738226 -11.56620774
v -7.98242539 -43.37694496 -10.36537904
v -8.77174083 -40.33654183 -8.99293926
v -8.59300699 -37.68543899 -8.14087968
v -8.75516422 -34.78646278 -6.76238956
v -8.65159929 -31.51132166 -5.87730249
v -9.60748550 -26.61632001 -4.37719421
v -10.23494639 -22.04794995 -3.47956433
v -10.04922204 -17.75228418 -2.75969948
v -11.06791850 -14.77495488 -1.82089151
v -9.96292569 -62.23985180 -35.36250815
v -8.96151643 -63.35584074 -34.08210725
v -7.88639020 -64.07713890 -32.27919340
v -5.73755847 -61.12654507 -19.23889294
v -5.64507768 -59.43338573 -17.54913852
v -6.96466258 -44.65818033 -11.23863738
v -7.07321707 -41.92636907 -10.17892081
v -10.27074642 -12.39262708 -1.55537727
v -11.35037839 -6.25302596 0.19670458
v -11.61659695 -3.88871087 0.95912628
v -9.09895916 -61.47522479 -37.35999018
v -4.87243477 -63.15582246 -23.30730110
v -4.69703833 -61.20250002 -19.59790476
v -4.55668103 -59.51556191 -17.80880615
v -5.72450133 -52.27640644 -14.79411591
v -5.64992987 -47.22827300 -12.38471642
v -6.19211840 -43.32366213 -10.79673972
v -8.20766948 -20.06808668 -3.71640688
v -9.02904663 -17.48595759 -3.04932822
v -9.55297891 -10.00190526 -1.44841918
v -7.46153761 -62.54755706 -37.44096309
v -3.82236415 -61.54970452 -20.34617402
v -3.76998982 -57.52017349 -17.12452248
v -4.07592580 -44.40800846 -11.46922261
v -8.96265265 -5.78555465 -0.33671450
v -9.49509908 -0.79871941 1.20025047
v -2.47006002 -59.13736299 -18.01611483
v -3.00685200 -57.39759281 -17.11431891
v -2.91193253 -54.51072380 -16.34273678
v -3.44202342 -52.47513950 -15.30789305
v -3.79175344 -50.15137047 -14.17425089
v -2.20853789 -62.21149862 -21.55909874
v -1.77727535 -60.39777026 -19.29499581
v -3.08934762 -46.56263068 -12.46488187
v -8.03001877 -3.92725226 -0.08085873
v -5.51446527 -62.23933399 -39.45754841
v -4.93069692 -63.85019422 -35.66395491
v -4.36256174 -64.36239183 -33.70722756
v -2.00106786 -62.60816008 -22.36073278
v -1.89408567 -61.81441247 -21.03655785
v -0.97618328 -59.82230231 -19.05349828
v -1.48560083 -53.21847275 -16.06121100
v -2.88681057 -39.19450566 -9.92952846
v -6.10629190 -9.46553983 -2.35116156
v -4.59668785 -62.93992698 -39.01266307
v -1.58527296 -64.16463107 -27.16421522
v -1.24513137 -63.56146932 -24.92650226
v -0.80595346 -62.54300475 -22.77235501
v -0.83214673 -56.93577975 -17.51652732
v -1.03517063 -51.65069178 -15.30839223
v -1.42582145 -44.11597177 -11.77125145
v -2.05572555 -34.99791399 -8.37650988
v -3.10644833 -22.67888002 -5.38007077
v -5.25641814 -5.57360239 -1.21750135
v -2.84861680 -64.05109167 -36.38117760
v -2.08326662 -64.77949023 -33.55174884
v -0.32740977 -63.21907043 -24.50648695
v -0.16328620 -58.43505263 -18.34000461
v -0.10334031 -45.98265886 -12.80543581
v -0.29531770 -42.08774492 -11.16638537
v -2.33443920 -19.68296431 -4.85449377
v -2.63879821 -18.26720126 -4.60721133
v -3.95741127 -9.82452929 -3.16454307
v -3.90127790 -8.08832329 -2.66567501
v -2.14499235 -63.57846409 -38.28443214
v -1.94401923 -64.23203647 -36.38975322
v -0.63591835 -64.79740143 -33.71449932
v -0.41858060 -64.83372301 -31.54893592
v 0.68880577 -63.69289756 -27.06877887
v 1.90670043 -60.06713584 -20.23938671
v 1.64547970 -50.52749068 -15.20378701
v 1.31913484 -48.81987721 -14.55218904
v 1.40362571 -44.15128753 -12.41856907
v 0.98494790 -40.11814669 -10.60329005
v 1.09501497 -36.42855957 -9.44070797
v 0.58897311 -33.79032388 -8.38047918
v -0.96989324 -62.70118058 -39.81599957
v 0.55426609 -63.99228424 -36.47377715
v 0.77628234 -64.66603279 -33.47643465
v 0.61691238 -64.76005912 -32.06116334
v 1.88544835 -64.30403888 -30.28067201
v 3.65394610 -59.72920731 -20.06905340
v 2.61713727 -49.53526706 -15.22432640
v 2.62728846 -43.07854176 -11.94279082
v 1.55514863 -26.32746659 -6.44167839
v -0.34377174 -61.03628129 -41.46188125
v 0.02468553 -61.69426814 -40.87546840
v 1.45287008 -63.33246827 -37.31773421
v 2.76850630 -64.22261894 -32.07847103
v 2.64886091 -64.19514865 -30.62428534
v 2.78522470 -63.99985403 -29.61512282
v 3.52168898 -63.17967176 -27.19271742
v 4.15989524 -62.42142990 -25.24519898
v 4.03570291 -61.85416505 -23.57007749
v 4.77626361 -60.37783250 -21.15190402
v 4.65000095 -59.08999965 -19.67999898
v 4.62742476 -57.65987560 -18.86977628
v 4.31481795 -47.46786505 -14.25146591
v 3.95585224 -38.29401731 -10.13967860
v 3.12808738 -33.71459246 -8.33983347
v 3.61970277 -31.52459487 -7.67772458
v 3.38246836 -29.63837609 -7.23874895
v 2.97353417 -22.81988598 -5.70166996
v 3.07128881 -63.69649619 -35.48617288
v 3.67000047 -63.85000050 -33.42999890
v 4.27853502 -63.27706575 -30.01178056
v 4.56459308 -62.91592866 -28.27275731
v 4.94716829 -62.48636916 -26.81305259
v 5.30000264 -62.06000224 -25.19999817
v 5.57000050 -61.40999869 -23.65000173
v 5.81000047 -60.60999632 -22.12999947
v 5.99999959 -59.58000198 -20.68000101
v 6.09505409 -53.55275795 -17.44549535
v 5.77697251 -51.91130191 -16.63316227
v 5.83240064 -46.60911113 -13.94055318
v 3.37747182 -60.68610400 -40.87841511
v 4.17000195 -62.63000518 -37.52000257
v 5.00894384 -63.04108351 -33.89652446
v 7.10663339 -61.03188917 -24.51527305
v 7.21999956 -60.29000133 -22.54999988
v 7.43999984 -59.44000185 -21.04000002
v 6.80250907 -53.16380039 -17.29473472
v 7.72200245 -51.91074312 -16.93879068
v 7.59640709 -49.80361462 -15.87727480
v 7.41047598 -47.97675833 -14.99452349
v 7.12756719 -41.91192240 -11.65007148
v 7.21364189 -39.68705237 -10.66479646
v 7.83183891 -36.11538559 -9.08619724
v 4.85628517 -60.04147977 -40.76484591
v 5.28000249 -61.28999963 -39.00000080
v 5.76000009 -61.93000078 -37.20000014
v 6.22999901 -62.31000274 -35.27000174
v 7.98149873 -60.69009006 -24.62160960
v 8.38034227 -59.90458280 -22.84688689
v 8.76000058 -59.39000100 -22.02000096
v 9.31275822 -54.16601151 -17.79519580
v 9.25107766 -48.85588214 -15.25683794
v 8.97915009 -46.93336785 -14.26053606
v 8.86489823 -38.06467727 -9.89509653
v 6.00063801 -59.73378196 -40.47461972
v 6.92447973 -60.80008298 -37.94999793
v 7.42999930 -61.17999926 -36.41999885
v 7.57507747 -61.53411418 -35.12855992
v 9.70010180 -60.01036614 -26.28648281
v 10.00380330 -59.64261666 -24.00392294
v 10.12000069 -59.36000124 -22.77000062
v 10.30014642 -45.21354288 -13.31379917
v 8.16488825 -58.64124373 -39.74644095
v 8.31383839 -59.54890326 -38.51541132
v 8.82845651 -60.14420465 -36.70021519
v 9.25000198 -60.55000052 -34.57999974
v 11.51661295 -58.76095220 -22.34316804
v 11.70433778 -57.92105943 -21.30300924
v 11.79204695 -31.96271881 -7.07738241
v 9.29000229 -57.76000395 -39.60000351
v 10.61999984 -59.61000174 -34.21999887
v 10.94985101 -59.53520536 -32.42092580
v 11.85055636 -58.70584026 -27.25428529
v 12.20568642 -58.58974531 -25.43544024
v 12.88300101 -58.13432485 -22.17072621
v 13.03961314 -55.81948534 -19.78545263
v 13.32665794 -50.60658231 -16.08460583
v 13.18889577 -43.36605966 -12.25848868
v 11.61735132 -18.94099079 -0.34134209
v 11.11999992 -57.91999772 -37.17000037
v 11.50000095 -58.48000199 -35.62000021
v 11.48852427 -59.10495296 -34.01749954
v 11.85500249 -59.03320014 -32.39535913
v 12.63907272 -58.57852101 -30.49026430
v 12.78348453 -58.55565891 -29.00497057
v 13.36093061 -58.27553943 -27.77870931
v 13.59709725 -58.30771849 -24.98713136
v 13.92809395 -58.12917277 -24.16617051
v 13.85396812 -57.74461851 -22.26057835
v 14.78275750 -36.20134667 -8.53942428
v 12.93993462 -29.53833342 -6.14002254
v 12.33163662 -55.11240661 -38.15147281
v 12.28000037 -56.15000054 -36.92999855
v 12.74000015 -57.23999813 -35.19000113
v 13.11000157 -57.81999975 -33.64000097
v 13.41999974 -58.09000134 -32.19999745
v 13.94552924 -58.20354819 -30.11686541
v 14.82471731 -58.18518251 -25.62869713
v 14.86664545 -58.07282776 -24.63124692
v 15.03537409 -57.40490183 -22.39039354
v 15.52396454 -56.91679195 -21.71579562
v 16.15729928 -56.00380525 -19.72019300
v 15.95071144 -54.06767875 -17.04142988
v 13.22588976 -54.46571484 -37.56247088
v 13.58000003 -55.11000007 -36.33999825
v 12.69650366 -56.44106120 -36.08535230
v 13.99999950 -56.24999851 -34.80999917
v 14.22203705 -56.78335950 -33.66705030
v 14.69319779 -57.84589425 -31.33602440
v 15.62325656 -58.04287270 -27.00543217
v 16.17999934 -57.64999986 -24.22999963
v 17.57569611 -55.45738712 -18.56063679
v 17.45929383 -54.04828489 -16.37610793
v 16.03078470 -52.88445950 -15.92507958
v 17.48035848 -51.97203532 -14.62161075
v 16.22218080 -50.92198029 -14.57733475
v 16.91279374 -48.26854169 -13.06524500
v 14.09352012 -55.47628179 -35.39687023
v 15.27000032 -55.25000021 -34.21000019
v 15.61000012 -56.26000091 -32.97999874
v 16.03361592 -57.26120248 -31.44693747
v 16.40526019 -57.66956508 -29.69694696
v 16.33126661 -57.87249655 -27.39965357
v 18.00617762 -56.92055076 -22.35251665
v 17.70081557 -55.78164756 -19.48784105
v 19.07154359 -54.74679917 -17.08851196
v 18.45169067 -53.04388329 -15.18148277
v 19.14563403 -51.07728019 -13.66425212
v 18.75758357 -48.70261997 -12.49340922
v 18.69536191 -45.25767639 -11.21260133
v 16.46871120 -54.62210998 -33.56990218
v 17.11000130 -56.89000338 -31.20000102
v 17.59781316 -57.57214874 -28.03920954
v 19.74073052 -55.36073074 -18.55832897
v 19.58269440 -53.94874141 -16.01918973
v 19.85616423 -52.26971209 -14.36365955
v 18.54076050 -40.98244756 -9.38916206
v 17.79000089 -55.62000349 -31.79000318
v 18.12000014 -56.69999868 -30.55000119
v 18.59257743 -57.31813982 -28.27924117
v 19.16133426 -57.32443184 -25.88759176
v 19.40921694 -57.04359710 -23.30475859
v 20.36369964 -54.20810729 -16.46455564
v 20.71416192 -50.67872629 -12.94495631
v 20.94232477 -49.07491803 -11.96809113
v 19.67095584 -56.18208274 -29.89679761
v 19.50228587 -57.09032714 -27.80719660
v 20.26120946 -56.49913102 -21.45199105
v 20.93607001 -55.40593341 -18.70710403
v 21.21268213 -54.93760481 -17.82377623
v 21.25201933 -52.98960209 -15.16863983
v 21.41352557 -51.16299912 -13.33829109
v 20.66912316 -42.21755639 -9.21832491
v 21.32855915 -39.43556547 -7.56258797
v 21.14111371 -30.20234033 -3.22679221
v 19.54091713 -53.97951975 -32.10502863
v 20.05906589 -57.15016648 -25.68782307
v 20.04696429 -57.10868910 -24.28500354
v 21.32659778 -55.71557581 -19.72600631
v 22.13727497 -54.36656252 -17.29075424
v 21.40063606 -52.01888084 -14.09512945
v 18.53878237 -50.72533712 -34.72153097
v 19.39000003 -53.09999734 -32.91000053
v 20.07840946 -54.98580262 -31.01888299
v 20.44924162 -56.52419478 -28.26346643
v 22.35427126 -55.47079071 -20.22965066
v 22.19011821 -52.27109045 -14.54271469
v 19.91517097 -51.83834955 -33.56276825
v 20.37103660 -53.37074399 -32.28379786
v 21.12044394 -56.70888722 -25.77840537
v 21.88093960 -56.34679273 -24.26095121
v 21.40935324 -53.15784737 -31.73102066
v 24.07493629 -43.64657030 -9.57195926
v 23.67808297 -42.18928516 -8.89515225
v 22.69824408 -55.72675541 -25.34611523
v 24.30927381 -54.45477366 -22.86903374
v 21.80071734 -55.77528104 -27.87026763
v 22.25013077 -52.01905221 -31.87370300
v 23.60687032 -54.86955866 -25.71649477
v 24.86992627 -51.52129382 -15.69962315
v 23.70436303 -51.69880018 -30.25510162
v 23.61352369 -53.88303101 -27.90137008
v 24.61810969 -53.94300073 -24.35685508
v 25.22909082 -52.72233486 -18.83064210
v 26.18946880 -37.99002990 -7.97909312
v 25.12999997 -53.22000012 -28.00999954
v 24.59779568 -53.40209976 -26.06993355
v 25.83391033 -52.59320885 -21.16912976
v 26.08864382 -51.22497305 -17.75907725
v 26.18492208 -48.85606095 -14.14833311
v 25.32741241 -51.23233050 -27.51040086
v 26.38529241 -51.53406039 -20.00899799
v 27.34782360 -44.09886152 -11.59126125
v 27.06127241 -50.16640574 -19.07469891
v 27.52000093 -49.74000156 -17.88000017
v 27.21439861 -49.27287996 -23.01390097
v 28.08994986 -45.11967674 -13.43377680
v 27.86592953 -42.15718061 -11.23665087
v 27.80075185 -48.40454832 -20.61097883
v 28.20999920 -47.38000035 -19.33999918
v 28.04000117 -47.80999944 -17.35999994
v 28.06700207 -44.13704202 -12.63318583
v 26.90193802 -40.53823277 -9.43590980
v 25.33437125 -53.29592153 -22.02223241
v 26.15459263 -40.62229022 -8.86326097
v 25.33488162 -34.55744311 -6.38629543
v 23.23882468 -53.42321470 -29.37518992
v 23.07097241 -54.99375612 -26.91919915
v 24.11886863 -54.52423543 -21.35306410
v 25.72973445 -43.64158213 -10.11415944
v 22.49171026 -52.86316946 -30.97823262
v 21.23613469 -56.40808865 -27.14559808
v 22.38219604 -54.93281782 -18.76581460
v 23.22678082 -54.00802568 -17.70278998
v 23.00724015 -51.97476968 -14.57953267
v 19.23216507 -51.42369866 -34.10350531
v 21.64012007 -50.90644583 -33.03128108
v 20.60917392 -56.79046363 -27.12391131
v 20.81427164 -56.87144399 -24.00022931
v 21.60574868 -56.34967983 -22.64014259
v 21.54316753 -56.02044612 -21.00604773
v 18.54000054 -54.54999954 -32.21999854
v 18.84000190 -55.98999932 -30.72999977
v 19.10842024 -56.93376064 -29.04867381
v 19.61525157 -57.24696815 -24.93769675
v 19.62369308 -57.07598478 -23.73996563
v 19.52926815 -56.36955798 -21.08990960
v 20.27039602 -55.45664206 -18.64547841
v 20.24467476 -54.85432595 -17.32706465
v 20.70573717 -49.88630116 -12.43563555
v 21.30706422 -47.96147719 -11.41405758
v 17.97381043 -57.42243305 -25.77580884
v 18.56505498 -57.20650405 -23.47266860
v 18.85990798 -53.60177904 -15.64278454
v 19.52689700 -51.64929852 -13.92182987
v 20.04008740 -50.16377196 -12.70896755
v 19.71350238 -38.46789896 -7.57102994
v 15.39999992 -52.65999958 -36.01000085
v 15.90000093 -55.08999899 -33.59000012
v 16.40000008 -57.19999969 -31.05000034
v 16.38598368 -57.83924833 -28.37798744
v 17.13000052 -57.64000118 -25.48999898
v 17.89949648 -57.10867792 -22.86886796
v 17.95553975 -56.09064177 -20.80171183
v 17.86732860 -55.06928265 -17.73983799
v 18.16078275 -53.60298976 -15.73183760
v 17.95913279 -52.31817439 -14.72916361
v 19.16812919 -49.83479902 -12.76128367
v 14.57742695 -54.71352488 -35.57553887
v 14.72995244 -56.17643520 -34.06126797
v 14.91999999 -56.74999952 -33.08000043
v 15.15000034 -57.45000020 -31.78999946
v 15.89947753 -58.00791085 -27.42509916
v 16.01068862 -57.86230415 -25.10280907
v 16.65122062 -54.54704165 -17.25912094
v 16.61421545 -53.96233127 -16.57970622
v 17.32053980 -52.22385749 -14.85067979
v 12.44990621 -53.55221033 -39.06007484
v 13.27213459 -56.01010844 -35.99751741
v 13.45542353 -56.49614334 -35.23593396
v 13.60882167 -57.09557235 -34.16081145
v 14.04000074 -57.87000060 -32.37999976
v 14.15251847 -58.14997107 -31.20665252
v 15.30408580 -58.03414807 -28.73819321
v 15.37673734 -57.61278048 -23.29773456
v 15.67214169 -56.48156255 -20.57367750
v 15.69141261 -54.92546409 -18.26124452
v 15.72442614 -53.51010710 -16.64093137
v 11.51758898 -55.03682047 -39.36443105
v 12.25887239 -56.95633963 -36.32595018
v 12.22528704 -57.52891302 -35.75273231
v 12.33530790 -58.51766095 -33.65473077
v 13.28155398 -58.40373412 -30.85379116
v 14.14413378 -58.31128731 -25.81639029
v 14.57187068 -57.83671886 -23.45370874
v 14.46072292 -56.57499656 -20.73916607
v 11.51834056 -56.34111166 -38.32313418
v 11.77166216 -57.60609359 -36.44166142
v 12.15288136 -58.27943981 -34.72549841
v 11.98896300 -58.89439583 -33.18678960
v 12.71314640 -58.47122893 -28.36764604
v 13.08885962 -58.43807012 -25.90031363
v 13.47400248 -57.48323351 -21.51352540
v 13.54727428 -55.83135784 -19.95902136
v 13.91093247 -53.94065753 -18.36840063
v 13.76545522 -47.03123495 -13.98517005
v 15.05198516 -40.53822905 -10.52107476
v 14.92202841 -39.01713714 -9.58472863
v 14.54063784 -37.00882569 -8.96046497
v 11.02790516 -58.35609138 -36.61236912
v 11.14741154 -58.99502710 -35.11235490
v 11.44823059 -59.27487835 -33.18231925
v 12.21487205 -58.59699100 -27.80073136
v 12.47962844 -58.40512738 -25.04548617
v 13.12384661 -58.04610625 -22.71864936
v 12.99449708 -57.19237030 -20.99596523
v 13.79199699 -51.75135657 -16.31289721
v 13.86680733 -49.88405481 -15.59456624
v 12.68985774 -42.05686972 -11.42121665
v 13.38992734 -28.32418121 -5.22186421
v 9.96656623 -57.37005547 -39.32726756
v 10.55194065 -58.33051726 -37.45809197
v 11.34151407 -59.03788656 -28.15382555
v 11.79682277 -58.83416906 -25.51953308
v 12.45584153 -58.40325728 -23.03822525
v 12.07134873 -57.50521272 -21.00765333
v 9.88443661 -56.57856539 -40.00198096
v 11.42361853 -57.64089525 -20.80925740
v 12.00958807 -47.55360633 -14.72265180
v 8.64609610 -56.53002486 -40.93698412
v 8.97999946 -58.80000070 -38.75999898
v 9.19999834 -59.48999897 -37.53999993
v 9.43999924 -60.00999734 -36.12999991
v 9.80271585 -60.21947041 -34.67470780
v 10.99196076 -58.56183916 -21.81472629
v 10.48553269 -52.92093381 -17.28097163
v 10.67672763 -44.29641739 -12.88335305
v 8.01791623 -57.99278989 -40.49012810
v 7.67815858 -59.33176726 -39.54485059
v 8.32000189 -59.95000154 -38.02999854
v 8.53999890 -60.47999859 -36.63000092
v 8.79289769 -60.71261317 -35.62593088
v 9.89999995 -59.95000154 -24.86000024
v 10.08467842 -59.05718729 -22.00844139
v 10.20509657 -54.44376171 -18.01855862
v 6.67939847 -57.77122453 -41.39742255
v 7.05532730 -59.01880190 -40.41828960
v 7.34686665 -60.07545441 -38.91729936
v 7.84828700 -61.28521264 -35.77371687
v 7.81117845 -61.37502566 -34.24699977
v 8.64422508 -60.57228521 -25.44384450
v 8.90999939 -60.22000313 -24.08000082
v 8.69484898 -59.01112780 -21.04792185
v 9.39710438 -53.17733064 -17.28298515
v 8.41742009 -51.46974325 -16.67648368
v 5.18147042 -58.77262354 -41.53520241
v 6.32906752 -60.73533744 -38.95002231
v 6.39534509 -61.42339483 -37.54507005
v 6.42459514 -62.00458482 -36.25019267
v 6.46688091 -62.15374544 -34.13227946
v 7.44117051 -61.14958227 -25.43547563
v 7.71491975 -60.60822681 -23.68900552
v 7.63129070 -59.89673361 -22.00905420
v 7.52540212 -47.54490033 -14.79443349
v 3.67540773 -59.42586064 -41.68377072
v 3.80870956 -61.50981411 -39.71351311
v 4.62155836 -61.94952503 -38.45952451
v 5.16955415 -62.51176447 -36.72930971
v 5.31676179 -62.89689243 -34.74967927
v 6.33067964 -61.56700850 -25.01510642
v 6.52179448 -61.12658605 -23.65482226
v 6.63984613 -60.04058197 -21.60159126
v 7.22669810 -54.32786047 -17.93275028
v 6.03086408 -53.00246924 -17.13019051
v 5.80011075 -51.31029710 -16.46650210
v 5.22109494 -49.25109446 -15.49186651
v 5.37791615 -45.92234641 -13.48938234
v 5.26355254 -43.00231487 -12.12656405
v 1.70658110 -58.88254568 -42.39714146
v 2.18498311 -61.51354685 -40.50640389
v 2.59479042 -63.16673756 -37.04461455
v 4.16917261 -63.49238753 -34.60509703
v 3.96194961 -63.59784305 -31.15017153
v 3.47260502 -63.57371062 -28.73796225
v 4.26061731 -62.67225742 -26.06175281
v 5.71115781 -61.70885637 -24.36652035
v 4.72198660 -59.77734923 -20.32763325
v 4.60000103 -58.60999972 -19.05000024
v 3.59308231 -47.49736562 -14.26617056
v -0.29027282 -59.05228853 -42.52002016
v 0.82236796 -62.07731366 -40.29120132
v 1.60616986 -64.19286132 -35.23602337
v 3.01340991 -64.03731555 -34.12702680
v 3.45835858 -63.87922913 -30.97734600
v 2.56515178 -64.03283030 -29.60905991
v 2.77689518 -59.04104188 -20.00270970
v 4.25857119 -59.53899771 -19.88826692
v 2.42775260 -51.69834197 -16.05716906
v 2.05493625 -49.25419018 -14.99828324
v 3.35933315 -48.26063290 -14.80956562
v 1.71391107 -47.00516164 -13.67250551
v 2.03029090 -45.48259079 -13.16893566
v 3.31016560 -44.29430887 -12.66742218
v 1.67931244 -42.91845858 -11.65393367
v -1.68524543 -60.27748436 -41.96813330
v 0.08128331 -60.10687724 -42.01084748
v -1.09000038 -63.25999647 -38.86000067
v 0.08368892 -62.85021454 -39.37530890
v -0.79906429 -64.17629123 -36.51532158
v -0.06601265 -64.50852007 -35.09518504
v -0.05806662 -64.84781951 -32.61173144
v -0.60824724 -64.72600996 -30.61493486
v 0.58818253 -63.89138103 -27.93148719
v 2.30977335 -61.39381230 -22.03923650
v 0.24106984 -58.82062763 -18.74052919
v 0.45472797 -49.79978874 -14.59313557
v 1.96839683 -49.88705367 -15.05932305
v 0.07916897 -45.13482749 -12.52114587
v -0.22545218 -43.07244718 -11.40588149
v -4.16640379 -57.99710378 -42.58089140
v -3.70663754 -61.93936989 -40.48822448
v -3.04615847 -63.43021989 -38.54161501
v -2.68437108 -64.00877982 -36.89783067
v -2.57764244 -64.44443762 -35.08483618
v -1.29445828 -64.69490379 -30.18616885
v -1.74585963 -63.94965202 -26.11677907
v -1.35276595 -63.26961517 -24.11584929
v -1.31878199 -62.12171912 -21.76260948
v 0.20953639 -59.21927840 -19.01855133
v -1.68577617 -57.52081424 -17.45501347
v -1.54393853 -54.06287313 -16.33963361
v -1.76104798 -49.96228963 -14.21245933
v -2.10522464 -44.27770898 -11.72523387
v -5.33274189 -60.61891466 -40.98059610
v -4.65220865 -63.32491338 -38.23636472
v -4.30737436 -63.88718635 -36.47946194
v -4.10696585 -64.28418308 -34.42270309
v -2.61573610 -64.18982148 -26.42356046
v -2.93360394 -62.90510297 -22.78220654
v -3.35611426 -51.71507597 -14.81174678
v -6.52793143 -59.80774760 -40.78153893
v -4.37807338 -62.42365763 -21.87407389
v -4.95054526 -50.04499480 -13.95289227
v -7.17369793 -61.04514003 -39.52416778
v -5.75262308 -64.04738873 -26.24417283
v -5.48863318 -62.13451922 -21.20719850
v -5.49387094 -60.69993973 -18.75472814
v -5.58907492 -58.52296203 -17.06326753
v -7.78057845 -60.92266738 -39.15830329
v -6.32158993 -62.02580407 -20.88180557
v -6.44648774 -58.90494213 -17.07269065
v -8.32130201 -60.19929051 -39.23175484
v -6.64802827 -57.83138052 -41.61449522
v -5.33943344 -57.25188553 -42.40462556
v -4.51453263 -60.58692932 -41.35585576
v -3.63470451 -63.84881586 -36.90706566
v -4.00644867 -56.95508048 -42.89809614
v -3.97467799 -59.18052793 -42.21459851
v -3.48200556 -60.86517498 -41.39703512
v -3.34380637 -64.38793242 -33.96020457
v -2.86073959 -64.53807652 -28.35490555
v -3.18321004 -59.92080644 -42.03397408
v -1.85560854 -64.80665505 -31.12330846
v -2.17983546 -63.71010095 -24.91177246
v -3.38543835 -56.74911290 -43.01133752
v -2.06820085 -63.97930533 -37.10393980
v -4.98340279 -59.87384543 -41.58554599
v -4.07515606 -62.62677163 -39.62865099
v -4.64379508 -61.28474697 -40.79176486
v -4.48894221 -63.68526816 -37.34019399
v -4.83785011 -64.16442245 -34.75102410
v -4.27228864 -64.55036253 -32.44940192
v -4.95566987 -64.56320733 -28.42246927
v -4.70457412 -58.57599527 -17.27447100
v -6.90902863 -63.93431872 -34.44420546
v -7.78387906 -61.46332994 -38.64657134
v -7.30714342 -63.54491413 -25.45562945
v -10.86659171 -48.51721600 -11.14914101
v -8.87717679 -62.67143041 -23.29842374
v -8.62179138 -62.00139597 -20.71860433
v -9.10641067 -58.79538879 -39.36941922
v -9.13729612 -63.85151297 -31.52503073
v -9.81131382 -60.67377329 -18.12168956
v -9.75000020 -59.82000008 -16.18999988
v -12.02729624 -47.49347642 -10.22233162
v -10.34535747 -59.26793069 -37.87954897
v -10.67474484 -60.91609597 -36.21404618
v -11.62734628 -61.42146513 -34.52441469
v -10.49227361 -63.35478276 -30.85272573
v -10.96304692 -63.05363774 -29.25565653
v -9.71278362 -63.10574710 -26.81549825
v -11.72725856 -59.91132185 -16.81105979
v -11.67819370 -58.80606174 -15.66329412
v -12.38943730 -49.77784678 -11.07033435
v -13.23716342 -61.83343008 -32.09869191
v -13.18522263 -62.52201647 -29.10310775
v -12.53743190 -62.73549795 -26.75628103
v -12.97855657 -61.30172685 -19.35575716
v -12.42954470 -61.06383726 -18.79791357
v -13.51910084 -60.83060056 -32.85591304
v -14.22052179 -61.34067476 -31.54003620
v -14.43000045 -61.72000244 -30.74000031
v -14.16156162 -62.47659400 -27.94682793
v -13.84199969 -62.55044788 -25.82990192
v -13.82504031 -62.14440614 -23.04666676
v -13.90615012 -61.06830016 -18.60355586
v -13.97376601 -59.71026793 -15.95686376
v -14.73906077 -57.81169608 -14.16862942
v -14.91795201 -60.49998477 -31.67273104
v -15.61576687 -60.78157574 -30.74959666
v -15.78953676 -61.38845161 -29.72163633
v -15.41000046 -62.10999936 -27.34000050
v -15.40437713 -62.24096194 -24.98352341
v -15.79138450 -61.69676036 -21.62081935
v -15.18442854 -60.13491750 -16.28555357
v -15.41389152 -58.77401680 -14.35790770
v -16.68999903 -61.37999892 -28.23000029
v -16.48000069 -61.85000017 -25.62000044
v -16.30778611 -61.96539849 -22.96102792
v -16.75820537 -61.56918779 -20.86796425
v -16.87424257 -57.68042803 -13.04328162
v -17.67413132 -59.63378027 -29.55908701
v -17.04648137 -58.61535668 -13.49042449
v -18.65849644 -58.35450441 -30.33029288
v -18.24823581 -61.33865938 -25.08490533
v -18.02113280 -61.63961440 -21.55018412
v -18.78677309 -60.11831760 -15.03081061
v -19.20668408 -60.44140831 -15.38140979
v -19.19992827 -59.29816514 -13.20674084
v -21.06921375 -59.23474580 -28.64594944
v -19.80442181 -59.43388864 -13.07772473
v -20.34396119 -53.97991464 -7.65754050
v -20.32265440 -60.64631417 -25.89637600
v -20.12298629 -60.98278239 -17.54636131
v -20.43009549 -60.89752913 -15.72647691
v -20.76415531 -53.45008895 -7.06183538
v -21.09592967 -60.94440818 -23.04985188
v -20.72377875 -61.22362614 -19.59902607
v -22.42969722 -57.61047825 -30.38005158
v -21.40294947 -59.61965397 -11.89426519
v -22.36532606 -59.23695117 -27.60074474
v -22.19714224 -60.22218987 -25.12212656
v -22.08290808 -60.91427803 -22.60261588
v -21.85968123 -61.15131453 -20.94472945
v -21.74943313 -61.59956381 -19.08898354
v -21.74277045 -60.76435000 -13.30482215
v -21.73156850 -59.31985751 -11.29979827
v -21.73133381 -56.71809986 -7.55577069
v -22.36714959 -61.80348247 -19.01683211
v -23.77188578 -58.82028490 -28.24701555
v -23.67435209 -60.02993509 -25.45755729
v -23.19860458 -60.97878888 -22.60875702
v -23.31156097 -61.72353774 -20.92316374
v -22.53728919 -60.81707403 -12.73476612
v -22.90168591 -59.56372991 -10.33965405
v -25.98062903 -51.86427385 -33.38707983
v -23.81166257 -61.39199436 -22.31183276
v -24.20646511 -61.98840216 -20.95555328
v -23.21462519 -60.88310480 -12.50430848
v -24.18291569 -62.22338974 -19.93331872
v -24.18269217 -58.53315070 -6.72762748
v -24.12478253 -58.80971998 -7.18702795
v -24.85733666 -60.12053043 -25.11105500
v -23.32693897 -59.41107497 -9.52766277
v -23.49356562 -59.33966488 -27.21181326
v -22.63880149 -61.43065169 -20.58946155
v -22.37087116 -61.87799200 -18.16441678
v -22.07101695 -61.75601110 -16.33188874
v -22.19448425 -59.35449526 -10.94696857
v -25.55893920 -62.31231615 -20.47041804
v -24.28981476 -62.37084046 -18.71895604
v -24.52440560 -62.39962205 -16.46802574
v -24.47302639 -58.85021761 -6.68005599
v -25.19132197 -62.40417063 -13.57059088
v -25.30637756 -62.26243824 -10.69174241
v -25.20365827 -59.99935791 -6.72217319
v -25.63916706 -62.06988916 -9.24992282
v -25.67829192 -60.41390821 -6.64449856
v -26.26956627 -62.58817017 -16.80857688
v -26.37626790 -63.14212829 -12.05858216
v -27.30809525 -62.37164512 -20.64761519
v -26.98923647 -63.37742507 -12.87674997
v -28.61035801 -62.66929954 -17.87587628
v -29.08268571 -63.84418160 -10.18965803
v -30.64337000 -62.87605315 -18.03332381
v -30.63507192 -63.34671378 -8.52939580
v -31.92154691 -59.54199284 -25.73258057
v -31.42100200 -61.66754663 -20.75231262
v -31.76987916 -62.71799654 -18.55671220
v -32.01827407 -64.09146637 -9.98750888
v -32.01363236 -62.60951608 -7.06397230
v -31.63627908 -59.75604430 -4.32145642
v -33.31064433 -60.91290712 -23.12827110
v -33.19908679 -64.31299448 -15.13263118
v -33.37599337 -64.43139166 -14.08817805
v -34.87798199 -61.67604774 -20.63106373
v -34.69851613 -62.67041713 -18.78451556
v -34.20912474 -63.83506209 -16.96900465
v -34.84665975 -64.28933889 -15.53230081
v -36.89256683 -61.54999882 -21.30535245
v -36.06943414 -63.22573870 -18.10913160
v -38.05845231 -63.78428638 -15.84797911
v -37.78330609 -63.09521943 -9.47699696
v -39.69630972 -60.23800746 -22.59207703
v -40.17810896 -63.43773752 -12.38110475
v -40.15778750 -62.34709173 -8.46550614
v -41.29675776 -62.67077476 -18.35137047
v -41.79647192 -63.22401762 -14.04153462
v -42.46057570 -62.16155738 -9.19149164
v -43.57551038 -61.07646972 -6.81173755
v -37.57564351 -52.12500319 -29.25497107
v -45.23220658 -60.42584032 -20.50103992
v -46.34150490 -61.41005829 -10.26635990
v -45.27601972 -53.52548510 -25.84544942
v -48.29080030 -60.67885458 -12.28419412
v -46.34368420 -47.65735939 -25.40739998
v -48.25073481 -56.08727783 -23.91945571
v -47.56801948 -37.77292371 -24.60465766
v -51.63528025 -56.22753128 -20.19936778
v -50.63429475 -46.06556147 -25.28033592
v -49.32875186 -43.11739653 -25.35062470
v -49.22610894 -59.76757407 -17.38311164
v -45.87728530 -39.04918581 -24.11461622
v -42.13180766 -24.83775094 -21.88091911
v -41.48126021 -29.00775895 -22.25633711
v -45.91777921 -61.24877557 -18.44842732
v -39.72924501 -38.90704736 -23.24240841
v -35.04951298 -27.59591863 -21.49040438
v -44.39889640 -62.53211945 -14.35103640
v -25.50755814 -1.42092549 -21.60529234
v -26.94089711 -6.80288346 -21.42244577
v -38.00028563 -47.26398364 -28.93527411
v -24.17384274 -3.78889125 -20.93889564
v -23.45615812 -5.14819240 -20.58531530
v -23.84470403 -7.25757796 -20.82922682
v -39.66856748 -63.66900355 -14.80417140
v -35.28587520 -45.93650624 -30.12541123
v -18.41278188 -6.41460810 -20.39934509
v -18.56285147 -8.35498609 -20.02906986
v -25.20905063 -26.71016194 -21.90273441
v -36.15979105 -55.23985252 -28.36356126
v -37.82215342 -61.57674640 -21.04591951
v -33.81185606 -49.95454475 -31.08854033
v -29.91000004 -42.15000197 -29.34999950
v -30.55064566 -43.32445562 -30.97567707
v -31.42224997 -45.31778395 -31.94962814
v -36.09173372 -61.92248315 -20.56394704
v -29.00875732 -41.62231460 -28.83434109
v -20.81355266 -24.94614758 -20.46697401
v -22.18038216 -27.20212564 -21.66164666
v -28.60753052 -42.04300046 -29.32365239
v -33.57261792 -58.73631686 -25.99319257
v -34.73969921 -61.15678698 -22.56469429
v -34.07211229 -62.85143644 -18.51548254
v -34.45422277 -64.15186822 -16.19951613
v -34.30035710 -64.43653256 -14.47124034
v -17.02739857 -14.51183483 -20.16146109
v -18.20960082 -19.11834441 -20.21875978
v -18.91104691 -19.83598061 -20.34931816
v -27.36052871 -42.14660451 -29.23054993
v -28.00642699 -43.48199815 -31.54748306
v -33.66132081 -64.06762451 -16.31966233
v -18.43384467 -20.46331018 -20.58614232
v -20.51772736 -26.48920566 -20.94094083
v -26.56786330 -42.47397929 -30.03231063
v -32.44671598 -60.61653048 -23.88546430
v -31.47635609 -62.57068366 -18.92360672
v -31.55996278 -60.56657434 -24.08582903
v -31.14925325 -62.59318441 -18.88175309
v -18.45326275 -25.09822324 -20.44288069
v -30.46976775 -61.09735742 -23.18485081
v -17.80612208 -24.09316599 -20.57909779
v -17.98112132 -26.64982714 -20.82275227
v -23.22786860 -39.49208558 -25.48364922
v -24.22612906 -42.44437441 -28.73830684
v -24.66198616 -42.80752316 -29.72744219
v -29.48740683 -59.19449031 -26.74909309
v -29.41463888 -62.62299418 -18.05380359
v -15.73196612 -23.06212299 -21.53714187
v -16.89361036 -26.29519254 -21.02168277
v -28.57459150 -62.52203137 -19.47111636
v -23.61124754 -42.75203124 -28.81786600
v -27.40310505 -57.95330554 -28.44876982
v -21.48333564 -42.63428971 -27.47007832
v -14.86571226 -25.91613308 -22.31479622
v -15.24046902 -27.79081091 -22.21744135
v -16.15330204 -29.97983992 -22.58075029
v -27.02302672 -61.65657938 -22.69043587
v -15.76181129 -29.48540449 -22.41430059
v -21.18094079 -45.66756263 -30.85515648
v -11.34006865 -20.90225182 -24.45992455
v -12.98204809 -25.49643442 -23.61073159
v -15.14834538 -30.33252992 -23.07199501
v -20.59659921 -46.25104740 -30.94515204
v -21.51788399 -48.54852706 -32.90464729
v -15.12025110 -34.01774913 -24.35370721
v -16.09989814 -37.18499839 -24.96059611
v -13.89210764 -31.82525560 -24.07770604
v -21.34975605 -51.14848912 -33.21958706
v -23.23052846 -59.65274945 -26.57458186
v -10.81964280 -24.11249466 -24.72106740
v -22.24021778 -60.57661772 -24.03671294
v -23.72561209 -61.70875952 -21.43495344
v -12.54406944 -30.41092865 -24.93056282
v -16.37185551 -40.47818109 -26.04697645
v -8.33008718 -18.36576872 -25.55146255
v -8.80120788 -19.45345104 -25.35962500
v -9.85706132 -23.10916409 -25.18386021
v -10.29758994 -24.44712445 -24.97465909
v -11.49434410 -27.89493091 -25.03827401
v -12.44996954 -29.49383855 -24.96015839
v -13.17735016 -32.44803473 -24.76888150
v -10.43218747 -25.67891032 -25.10109171
v -12.08795421 -30.50305322 -25.32507107
v -14.22706805 -37.31668368 -25.27062595
v -21.45812288 -60.95963717 -22.57682569
v -11.39760483 -26.93589404 -24.85503256
v -11.21948753 -27.18462981 -24.96769652
v -11.92449313 -28.82056311 -25.07741377
v -8.83148145 -22.08141983 -25.59840120
v -9.75889992 -23.71787094 -25.22467822
v -10.06650832 -25.10875091 -25.30161105
v -10.78723837 -26.50821209 -25.03073402
v -9.52028111 -25.00995621 -25.84430203
v -14.12058063 -37.99595684 -25.51585622
v -7.92694185 -21.12683281 -26.03069507
v -8.65221210 -24.92471971 -26.58421174
v -11.41858194 -31.31320328 -26.52159147
v -21.31055854 -60.53448841 -24.58821237
v -6.70897495 -21.05116658 -26.94003843
v -7.41385808 -22.34955691 -26.63975954
v -9.10375826 -26.29370242 -26.57433413
v -10.02266724 -28.94506603 -26.74347162
v -11.45232469 -32.48777986 -26.93271451
v -6.27093296 -20.49084380 -27.07781084
v -6.73515396 -22.41371945 -26.95097961
v -7.49732740 -24.09528196 -26.91650391
v -8.30762833 -25.68427660 -26.82540566
v -5.65289333 -20.34285478 -27.39755809
v -11.64692920 -37.97846660 -25.81353858
v -20.17079666 -59.97565016 -27.68251672
v -5.91170089 -23.34040590 -27.46432275
v -10.93018148 -36.84004024 -26.88013203
v -20.33892460 -58.75266716 -29.61844765
v -5.59724728 -22.80340903 -27.55990438
v -6.36257092 -25.31337924 -27.83070691
v -10.61999705 -37.32999787 -27.17999741
v -12.01499440 -40.50685838 -27.07794309
v -13.23645376 -42.21359640 -27.49984711
v -3.88290570 -20.57940327 -27.95380913
v -4.83466266 -22.91097119 -27.99349837
v -9.03234165 -32.01372549 -28.19310687
v -9.59936995 -34.37142447 -28.63962390
v -10.87321155 -37.01927513 -28.54416519
v -11.49746682 -39.80903327 -27.42582187
v -12.07091007 -41.61875322 -27.43407339
v -18.50813814 -60.85604802 -26.86055563
v -4.69601573 -23.87433499 -28.29948999
v -9.63192061 -35.85033119 -29.02975120
v -12.81226892 -43.78290847 -28.34591269
v -2.14906665 -19.10220273 -28.33661251
v -2.93178973 -20.82905360 -28.26924995
v -5.39073581 -26.88073553 -28.68550271
v -6.71519805 -29.62223999 -28.85321341
v -7.70612713 -32.23310784 -28.97552028
v -9.04571917 -35.82312539 -29.16814759
v -9.73197445 -37.72534803 -28.99042889
v -10.32923814 -39.03368860 -28.44230086
v -2.56790686 -21.58887871 -28.45389396
v -3.35674663 -23.38188887 -28.46976183
v -4.76648053 -26.68195590 -28.78933027
v -6.50602998 -30.43436073 -29.01065722
v -7.89996795 -33.62999484 -29.13181670
v -15.89605957 -52.22880095 -32.60429949
v -2.21348810 -21.43115737 -28.49287726
v -2.70313723 -22.61482738 -28.50228734
v -7.82632176 -34.56793725 -29.34534103
v -15.46203997 -51.07797310 -32.25117549
v -2.02926295 -21.73540741 -28.58436480
v -2.56456481 -23.28470908 -28.65914814
v -7.36461626 -33.24018046 -29.37247045
v -9.13484208 -37.71008551 -29.33942899
v -2.88040470 -23.75533804 -28.67545187
v -10.33865009 -39.66450691 -28.47294323
v -2.68392381 -23.66382815 -28.71358395
v -4.81151976 -27.18948200 -28.91330607
v -6.18189899 -30.06788157 -29.08641100
v -8.45720340 -35.19919142 -29.15872820
v -17.89949089 -53.42011154 -32.54853562
v -1.72380486 -22.19603211 -28.73619087
v -2.62204628 -23.93994853 -28.84243801
v -3.51377740 -25.62083863 -29.09261547
v -4.52945428 -27.54417807 -29.16005440
v -8.30365065 -35.70421785 -29.38497253
v -9.11930855 -37.45416552 -29.35654856
v -2.08674301 -23.37423898 -28.96142565
v -8.99104122 -37.68609837 -29.43927608
v -10.35221945 -41.98356345 -28.43715809
v -1.96248782 -23.97377044 -29.19062600
v -4.37079137 -28.21757272 -29.58507650
v -7.53963226 -35.13639793 -29.82438542
v -8.89123604 -37.93474287 -29.58804928
v -9.50160623 -39.76994380 -29.35624868
v -10.97267587 -43.12480614 -28.32988650
v -15.47922846 -50.65669864 -32.02454001
v -6.28098892 -33.54078904 -30.24413250
v -9.04854480 -39.26553205 -29.63741682
v -9.78370570 -40.91206193 -29.35221046
v -9.91150830 -42.14191437 -28.81481685
v -2.71277246 -27.14188211 -29.84411083
v -8.53681192 -39.84806687 -29.96303700
v -15.14905039 -51.17742717 -32.61248022
v -16.80537313 -55.15358970 -33.04557875
v -8.50256067 -40.31696171 -30.06951697
v -15.68158716 -52.82855779 -32.98038244
v -16.98634773 -58.95122886 -30.68059124
v -17.04088785 -60.56702137 -29.39470485
v -6.34228671 -37.52173856 -31.03954159
v -12.80483697 -49.97734353 -33.05353224
v -15.56510199 -57.64559656 -32.49146789
v -15.89000039 -59.25000086 -31.05000220
v -6.15561660 -38.12761977 -31.19939566
v -7.23585114 -40.31644762 -30.81667796
v -15.06714523 -55.18813059 -34.41387787
v -14.90164921 -56.99624866 -33.61644968
v -6.99426560 -40.55641964 -31.18767217
v -8.20205268 -42.97786206 -30.29992618
v -8.67379084 -44.15382817 -30.18721007
v -6.60162605 -40.39976746 -31.62108734
v -8.12722277 -44.12392899 -30.69893084
v -11.87138446 -50.70791766 -34.22208875
v -3.10885208 -33.87543559 -31.77036718
v -7.88791291 -44.31919008 -31.06721304
v -11.53807901 -50.82473904 -34.62933376
v 7.61650456 -12.39936054 -28.19631994
v -7.77937006 -44.58770528 -31.34618700
v -8.71844403 -46.97702453 -32.40682185
v -9.16416012 -48.13084006 -33.29025209
v -10.82450338 -50.44515803 -34.77752209
v -12.21220195 -51.97284743 -36.03541851
v -13.47455382 -55.14999107 -36.10223904
v -13.42818793 -57.20267817 -35.09246930
v -13.83591630 -58.77675861 -33.43739733
v -10.12342889 -50.21388456 -35.02851352
v -10.92055347 -51.09804496 -35.69167480
v -7.37359282 -46.79007456 -33.76378119
v -9.46201198 -49.95006695 -35.40732339
v -12.46107649 -56.79757148 -36.44136339
v 2.94269738 -25.40858649 -31.07527085
v -6.74593588 -46.16700113 -34.43335369
v -6.94101164 -46.48422450 -34.31598470
v -8.09726585 -48.73721302 -35.43340787
v -8.73731170 -49.88433793 -36.39689833
v -9.91775189 -50.88479072 -36.70758009
v -11.87199913 -57.58135393 -36.73942015
v -12.44234480 -60.29446051 -34.23340619
v 7.20255962 -17.18721539 -29.60034460
v -4.47123079 -44.10314187 -35.34251451
v -6.83980854 -47.36647010 -35.66660360
v -7.62163242 -49.10904914 -36.98015213
v -8.82864650 -50.45791715 -37.59305552
v -9.46240313 -50.77139288 -37.55982593
v -11.88680530 -59.64719877 -35.42211652
v -1.97867304 -38.98094594 -34.30393338
v -3.09047592 -41.82184860 -34.92866084
v -4.23277449 -43.83722320 -35.29639542
v -6.06642943 -46.83385044 -37.00838238
v -7.71416491 -49.66208711 -38.06186467
v -7.02278316 -48.05607349 -36.32922098
v -9.31000058 -50.74955523 -37.75908798
v -1.24623021 -39.09799829 -34.53667834
v -2.45100446 -41.67128354 -35.26330739
v -3.74731096 -43.82636026 -35.66270322
v -4.89547150 -46.04885355 -37.31696680
v -9.40363854 -57.17294663 -39.63660076
v -3.23853642 -44.41506788 -36.61533445
v -4.83899936 -46.44185305 -37.99143434
v -2.21130508 -43.43548045 -36.51813045
v -3.53668514 -45.84341496 -38.08800131
v -8.05798545 -58.38640034 -40.43328390
v -1.50715560 -44.30653155 -37.68214583
v -0.97984483 -44.78552192 -38.42349350
v -3.75318131 -50.23874342 -42.60590672
v 1.05705333 -44.21162978 -37.97525167
v -3.28867976 -58.48583579 -42.50789434
v -2.96697696 -57.21439794 -42.92690754
v -2.70830421 -58.94117430 -42.46611521
v -2.52161478 -61.62942201 -40.94797373
v -2.88926950 -63.67700547 -37.63178363
v -1.54700200 -58.16486105 -42.73396730
v 0.01000000 -57.41000175 -43.09000075
v -0.23718309 -62.28774786 -40.27058184
v -0.07000071 -63.24999779 -38.06000203
v 10.52237116 0.10346310 -19.29347590
v 3.59289953 -43.57109964 -38.21993247
v 4.61555226 -40.84889963 -36.85510904
v 2.35864334 -60.42845547 -41.42492637
v 1.71848631 -62.64019758 -39.08241913
v 5.80180669 -43.23448241 -39.11916167
v 4.50340519 -57.25228786 -42.42387041
v 5.40861068 -60.66540256 -39.83579949
v 4.79553640 -61.38731912 -39.27453980
v 4.94188815 -62.27683648 -37.48789430
v 6.02332689 -59.12576243 -40.94536975
v 7.07605341 -59.36343968 -40.07567093
v 9.68841463 -49.12245646 -41.21290147
v 10.74538752 -56.44080788 -39.27901015
v 12.85823993 -47.28192836 -38.96518797
v 12.72983942 -49.84181747 -39.32586312
v 13.75505980 -52.24788561 -38.06049749
v 12.83376012 -43.19430888 -37.99134865
v 15.50793368 -57.55963549 -31.19671158
v 12.34543137 -39.60276768 -36.68382764
v 14.88877833 -44.74353045 -37.16845065
v 17.07720011 -57.23182485 -30.45465052
v 14.35877569 -42.57822409 -36.90280020
v 15.96167497 -45.00167817 -36.60113364
v 18.12879555 -46.63228244 -36.05058044
v 18.71632040 -53.71676758 -32.68834576
v 18.17231253 -57.26006627 -29.19663861
v 16.97001979 -42.60672256 -36.04853898
v 18.15298945 -45.03747448 -36.15107760
v 20.69864050 -53.96638438 -31.58238530
v 19.41619627 -45.50715163 -35.78058630
v 20.39788291 -47.85985500 -34.96006131
v 20.32403462 -49.89321902 -34.30094197
v 20.69780417 -52.41908878 -32.79006481
v 20.14280669 -56.91067874 -27.52232179
v 19.00730841 -42.15788841 -35.52213684
v 10.72743535 -26.53392032 -31.76910058
v 18.88430677 -40.78963771 -35.09081900
v 19.34107020 -44.08864304 -35.77848896
v 20.57920769 -46.30127177 -35.16837209
v 21.45683020 -48.34134504 -34.23399851
v 18.73790100 -37.86213323 -34.32626650
v 19.75866035 -41.21850058 -35.02119705
v 20.33470757 -43.05127636 -35.24853662
v 21.58175409 -47.00852931 -34.44373235
v 22.24436961 -49.18752238 -33.38284791
v 23.03931303 -50.57255551 -31.96362033
v 22.87526056 -53.03762853 -30.29925935
v 22.52161689 -54.68358845 -28.69158424
v 19.58090439 -40.33647850 -34.78285298
v 20.82411386 -42.40602627 -34.87296030
v 21.58397809 -45.75065523 -34.60083157
v 22.37110585 -47.69352451 -33.71535614
v 16.95174910 -36.02676839 -34.22342241
v 19.39334534 -38.98755834 -34.33116898
v 24.62999895 -55.94999716 -26.71999857
v 19.85490508 -39.10864517 -34.25073251
v 23.41774106 -47.79176787 -32.59376064
v 24.28032085 -52.56967619 -28.35371532
v 26.08999796 -55.12999743 -27.28999965
v 25.57999827 -55.85999787 -25.58000013
v 26.47775970 -52.81824619 -29.57745828
v 19.61279847 -38.28940541 -34.10853446
v 26.99864097 -54.06887829 -27.89912373
v 26.80728212 -55.04707992 -24.90983903
v 26.30053461 -55.41070923 -23.63000251
v 22.96639420 -42.86844656 -33.15494582
v 24.71253835 -53.98776755 -21.67624235
v 20.59107088 -38.11412305 -33.62614289
v 23.60924706 -43.61958057 -32.40511566
v 27.88628079 -51.37818679 -29.21665832
v 22.45366201 -40.63089937 -33.12723339
v 28.35999802 -51.02000013 -28.79999951
v 28.11999992 -53.47999930 -25.11000074
v 26.96000040 -55.00999838 -21.20999992
v 28.31980400 -49.89996180 -29.09984812
v 27.31000073 -54.91999909 -20.51999979
v 19.68494616 -36.67593375 -33.38064998
v 20.97626962 -37.94988990 -33.24327990
v 22.24605717 -39.47275504 -32.88212791
v 28.20999920 -54.23000082 -21.01000026
v 17.91537553 -34.17786211 -32.91783854
v 21.74819261 -38.22244704 -32.74393827
v 22.98682928 -40.05882889 -32.21192583
v 29.44000065 -49.78000000 -27.00000070
v 29.44999933 -50.59000105 -25.76000057
v 29.14999984 -52.99999937 -21.64999954
v 21.38974890 -36.97830439 -32.61807933
v 22.93634042 -38.66805136 -31.74333647
v 24.80000071 -40.89000076 -30.93000315
v 25.76000057 -42.19999909 -30.30000068
v 25.67596547 -44.98440027 -29.20348383
v 26.15062892 -45.69033533 -28.43597345
v 28.62999961 -46.11000046 -28.44000049
v 29.36000004 -47.35000059 -27.56999992
v 17.37044938 -31.75896406 -31.87398612
v 19.75000091 -33.87999907 -32.09999949
v 20.92999965 -34.98999774 -32.00000152
v 21.97907493 -35.86175293 -31.60723299
v 22.50766382 -37.13011742 -31.65175021
v 24.08999950 -38.55999932 -30.77000007
v 25.11999942 -39.85999897 -30.16000055
v 26.01999976 -41.11000150 -29.41000089
v 27.04999968 -42.41000116 -28.81000005
v 30.91000021 -49.35000092 -22.98000082
v 29.68999930 -51.73999816 -17.16000028
v 28.95000018 -51.95999891 -15.70999995
v 15.04801027 -29.20477837 -31.47435188
v 19.44999956 -32.51000121 -31.49000183
v 20.70055529 -33.68555754 -31.45261854
v 22.79492281 -36.05571017 -30.70207313
v 28.44999917 -42.45999828 -27.30000019
v 30.50000034 -49.80000108 -17.43000001
v 29.79999967 -50.51000044 -15.16999956
v 13.25927489 -26.90375224 -31.00723214
v 18.39643344 -31.60227090 -31.09750897
v 19.98999901 -31.89000115 -30.81000224
v 21.19999938 -32.94999897 -30.61000071
v 24.70000088 -36.61999851 -28.92999910
v 26.63999982 -39.00000080 -27.34999917
v 27.68000029 -40.33000022 -26.41999908
v 27.59562433 -42.35253856 -24.62829463
v 29.21074815 -43.13124344 -26.29888058
v 27.91952342 -43.50795224 -23.95620756
v 31.10874072 -47.86146805 -17.49875210
v 30.62999994 -48.68999869 -15.27999993
v 29.81000021 -49.07999933 -13.36000022
v 12.05162890 -25.09174682 -30.87475710
v 14.54055682 -27.23718062 -30.61533533
v 17.12466031 -28.43078226 -30.00331298
v 18.69716495 -29.46463227 -29.83707190
v 20.08000016 -30.93999997 -30.20000085
v 26.75000019 -37.82000020 -26.44000016
v 27.73999982 -39.08000141 -25.41000023
v 28.73937041 -45.51980644 -19.12607066
v 31.31999820 -46.48000002 -16.20999910
v 10.03111433 -21.77833021 -30.45807779
v 12.06128020 -23.88128266 -30.50431423
v 14.03546799 -25.73852055 -29.98274937
v 16.80088229 -27.70331316 -29.73034047
v 18.08580384 -28.56049500 -29.75985408
v 25.39999969 -35.19000113 -26.55000053
v 26.39999986 -36.30999848 -25.69000050
v 27.31000073 -37.40999848 -24.76999909
v 13.00992630 -23.54838699 -29.87110987
v 15.05060773 -25.39388463 -29.22118641
v 18.05536449 -27.57673711 -29.31495383
v 20.50000057 -29.33000028 -28.89999934
v 21.67999931 -30.38999997 -28.33000012
v 25.11000074 -33.76999870 -25.93999915
v 30.10104410 -39.46591541 -20.84488422
v 30.88000044 -44.44999993 -11.43999957
v 9.99778882 -20.50329000 -30.00344150
v 12.42000051 -22.59999886 -29.87000160
v 13.89990561 -23.72962609 -29.40656804
v 16.77066647 -25.91181919 -28.67864072
v 18.50777119 -26.72047354 -28.57578732
v 19.47999932 -27.58000046 -28.47000025
v 20.64000070 -28.48999947 -28.04999985
v 21.81999944 -29.50000018 -27.44000033
v 29.58000079 -37.53000125 -20.43000050
v 30.61906435 -38.78032789 -19.11971718
v 31.35793656 -39.95051235 -17.55952276
v 31.90999851 -42.69000143 -12.31000014
v 9.11030546 -19.90460046 -30.03927507
v 14.24903050 -22.99039997 -28.91115844
v 15.63089341 -23.82378280 -28.36827934
v 17.23505929 -25.24655685 -28.26124616
v 18.55632477 -25.89327656 -27.95405872
v 19.60000023 -26.72999911 -27.65000053
v 27.74981782 -34.32747722 -21.54011279
v 28.76047790 -35.39419174 -20.32594569
v 11.45746373 -20.07213980 -29.13592942
v 14.39150330 -22.29925431 -28.41167711
v 16.10049978 -23.54595251 -28.11751142
v 18.64208840 -24.97130074 -27.25861222
v 24.46000092 -30.00999987 -23.62000011
v 12.65324093 -20.28851956 -28.46890315
v 15.00148885 -21.98277228 -27.90707350
v 16.11810736 -22.79958688 -27.78147720
v 18.68983172 -24.37009104 -26.76988393
v 22.94000052 -27.86000073 -23.84999953
v 24.21000041 -28.89000066 -23.01000059
v 25.12999997 -29.82999943 -21.94000036
v 26.17999911 -30.79999983 -20.96999995
v 29.64000031 -34.46999937 -16.55000076
v 30.40000051 -35.44000164 -15.15000034
v 31.06999956 -36.49000078 -13.46999966
v 31.52000159 -37.39999980 -11.83000021
v 31.45999834 -38.10000047 -10.01000032
v 9.60853510 -18.10938492 -29.13020551
v 12.68118434 -19.76121776 -28.06279622
v 15.29431809 -21.20866813 -27.20176801
v 17.09999889 -22.57000096 -26.93999931
v 17.95663685 -23.45560305 -26.86681040
v 23.90985377 -27.95362100 -22.38476463
v 24.76000041 -28.71000022 -21.43999934
v 30.53000011 -34.86999869 -13.36999983
v 30.93999997 -35.64999998 -11.90000027
v 31.10999987 -36.37000173 -10.25999989
v 30.67000024 -36.78999841 -8.58999975
v 9.31019615 -17.17462204 -28.98065373
v 12.26069778 -19.36963387 -28.15945633
v 14.53380380 -20.49005777 -27.03960426
v 16.38256386 -21.33568563 -26.58480033
v 18.48999970 -22.88000099 -25.71999840
v 20.43999918 -24.35999922 -24.35999922
v 23.74314331 -27.18715183 -21.44137211
v 24.63000081 -27.95000002 -20.40999942
v 30.64999916 -34.46999937 -11.04000024
v 30.50000034 -35.42000055 -8.25999957
v 11.91609353 -18.25845428 -27.71367319
v 17.51540601 -21.53059468 -25.63540637
v 19.86000128 -23.14000018 -24.16000143
v 24.11437221 -26.83524601 -20.26398107
v 25.04000068 -27.48999931 -19.00999993
v 27.18999982 -29.26000021 -16.96000062
v 29.41999957 -31.67000040 -13.20999954
v 30.47999926 -33.72000158 -8.87000002
v 30.07999994 -34.01999921 -7.47000007
v 8.10679048 -15.18338639 -28.83880213
v 11.83436997 -17.29208604 -27.38429978
v 18.41999963 -21.35000005 -24.43000115
v 21.84000053 -24.01999943 -21.26000077
v 22.73000032 -24.76000041 -20.30000091
v 29.75000069 -31.22000024 -10.83000004
v 30.02999909 -32.41999820 -7.68999988
v 29.14999984 -32.60000050 -5.96999982
v 12.51196675 -17.02422276 -26.73932537
v 18.37000065 -20.53000033 -23.79000001
v 25.31999908 -25.98999999 -16.40000008
v 28.89999934 -29.31999974 -10.99000033
v 29.44000065 -30.81000037 -7.13999989
v 28.72000076 -31.08000010 -5.32000000
v 13.44755478 -16.58378169 -25.76865256
v 15.69972932 -18.28568429 -24.15582910
v 18.13999936 -19.58999969 -23.14000018
v 21.16999961 -21.94000036 -19.64000054
v 28.79000083 -28.50000001 -8.63999967
v 28.81000005 -29.12000008 -6.65999996
v 28.17999944 -29.40000035 -4.92999982
v 15.71361721 -17.72720367 -23.83611351
v 18.14000122 -18.78999919 -22.29999937
v 21.08000033 -20.99999972 -18.67000014
v 28.10999937 -27.11999975 -7.13999989
v 27.72999927 -27.62000076 -4.92999982
v 16.16042852 -16.92699641 -23.29545841
v 17.98999868 -17.93999970 -21.64000086
v 20.40999942 -19.74000037 -18.30999926
v 25.25000088 -23.21000025 -12.17000000
v 26.66999958 -24.66999926 -8.80999956
v 27.29834244 -25.41519888 -6.96935877
v 27.28999965 -25.94999969 -4.98999981
v 27.74116397 -27.21964382 -5.45861479
v 26.62000060 -26.11000091 -3.50999995
v 20.33999935 -18.85999925 -17.41999947
v 26.83999948 -24.14000034 -5.71999978
v 26.59000084 -24.55000021 -3.83999990
v 22.29000069 -19.44000088 -14.05999996
v 25.56256391 -23.29758927 -6.44810731
v 26.21999942 -23.21000025 -3.83999990
v 25.08599870 -21.04747854 -7.74678681
v 24.87481758 -22.24088088 -5.45546319
v 24.76999909 -22.19000086 -2.16999999
v 25.31999908 -21.40999958 -3.56999994
v 14.60608561 -13.97280581 -23.41171540
v 20.91487125 -17.58536883 -14.60033469
v 14.82232194 -13.78183626 -22.90797234
v 20.66140808 -16.62543975 -14.00613785
v 22.54948579 -17.64652506 -10.37837472
v 14.28195741 -14.43802193 -24.10289086
v 24.47559498 -19.58948374 -6.36050059
v 21.29398845 -17.37421192 -13.32383510
v 22.44143374 -17.15525426 -10.02301835
v 23.54528755 -17.58118719 -5.62240137
v 16.31359570 -14.12171777 -20.95522918
v 19.88174208 -16.05905406 -15.11116512
v 21.81000076 -16.44000039 -10.92999987
v 22.72294648 -16.74846373 -8.76078475
v 23.14999886 -16.95000008 -6.47999998
v 17.41880365 -14.28838726 -18.58654059
v 18.65792833 -14.70876299 -16.56217128
v 20.01615241 -15.60238190 -14.41989653
v 20.85999958 -15.42000007 -12.36000005
v 22.47999981 -15.93999937 -7.98000023
v 22.94999920 -16.14000089 -5.71000017
v 21.29999921 -16.03000052 -0.66000002
v 15.04279487 -13.14936858 -22.02135324
v 17.58000068 -13.65999971 -17.66000129
v 18.81151274 -14.14075866 -15.06863907
v 19.94062774 -14.74137418 -13.39138858
v 20.99999972 -14.61999957 -11.04999986
v 22.43999951 -15.08999988 -6.63000019
v 22.41565846 -15.23921918 -5.11117605
v 21.29068784 -15.85851051 -3.15459073
v 20.46000026 -14.94000014 -0.31999999
v 12.34332845 -11.64773013 -24.27085862
v 14.78608884 -12.20304519 -21.24644816
v 16.03495516 -12.45431509 -18.99214275
v 17.44999923 -12.81000022 -16.95000008
v 21.98843844 -14.22966924 -5.51691791
v 21.02000080 -14.06999957 -1.20999978
v 8.43687542 -9.93830618 -26.86783299
v 14.70467448 -11.48328837 -20.72791010
v 15.74272476 -11.72708534 -19.15892586
v 16.88000001 -11.83999982 -16.99000038
v 21.19000070 -12.96999957 -8.17999989
v 21.48794010 -13.15149385 -5.23243519
v 20.40000074 -13.03000003 -1.03000016
v 15.07524680 -11.06175408 -19.71818320
v 15.82000032 -10.75000037 -18.16999912
v 16.76907949 -11.34864986 -15.86350240
v 20.94000019 -12.05999963 -7.12000020
v 20.87417617 -12.29151059 -4.27307701
v 20.71999945 -12.12999970 -2.52000010
v 20.03999986 -12.02999987 -1.15999999
v 18.91000010 -11.83999982 0.11000000
v 8.56833253 -8.30564648 -26.12034045
v 14.69381992 -9.80913639 -19.30135489
v 15.02815261 -9.34726652 -18.28512363
v 16.16852731 -9.91596002 -15.48138075
v 17.56679267 -10.44957899 -13.29525746
v 20.27999982 -10.97999979 -7.54000014
v 20.32043599 -10.91648359 -4.51654382
v 19.90027167 -11.20461430 -3.48345214
v 19.23999935 -10.92999987 -0.56999997
v 12.70721480 -8.56252946 -21.33819461
v 13.88921961 -9.14055016 -19.90385912
v 15.04361257 -8.75634607 -17.56587625
v 16.45975560 -9.33382567 -14.57018964
v 17.79999956 -9.45000071 -12.74000015
v 20.02999932 -9.99999978 -6.87999977
v 20.13000101 -10.04999969 -5.32000046
v 18.97052675 -10.27801912 -2.83536525
v 19.09999922 -9.92999971 -0.95000002
v 17.96999946 -9.73999966 0.29000000
v 13.63709569 -7.84125272 -19.01035383
v 14.63719364 -7.87550211 -17.51862466
v 16.12923853 -8.36271513 -14.39404022
v 17.25999825 -8.45000055 -13.03000003
v 18.75000075 -8.94999970 -0.89000002
v 16.89000055 -8.63000005 0.89000002
v 13.98393139 -7.48171471 -18.35068874
v 14.57820274 -7.14096194 -16.71911404
v 16.15628786 -7.69255683 -14.14613426
v 17.10000075 -7.65000004 -12.55000010
v 18.53192411 -8.28584377 -9.74420086
v 18.80381815 -7.96894077 -3.91867757
v 16.46489091 -7.76047632 0.97158417
v 11.62154879 -6.05507800 -21.28704637
v 14.02875967 -6.78246142 -17.85206236
v 14.69644438 -6.28796965 -15.36110416
v 16.02770574 -6.91798050 -13.79224472
v 16.91903546 -7.00253202 -11.83669083
v 17.99000055 -7.23999972 -9.66000091
v 18.74999888 -7.42000015 -7.44999992
v 18.07985269 -7.38295540 -3.03575932
v 16.19051211 -7.02983281 0.94057294
v 14.03727941 -6.15747739 -16.95139706
v 14.75810073 -6.20747032 -15.18671494
v 16.45089313 -6.40885858 -12.59487309
v 16.80258848 -6.60212245 -11.46056317
v 17.68999919 -6.65000034 -9.54000000
v 18.33003201 -6.86094956 -8.02732073
v 18.36618595 -6.91559212 -3.78260575
v 18.05000007 -6.81999978 -1.55999966
v 16.69126935 -6.57957932 0.30119630
v 13.36151827 -5.35013014 -18.07516627
v 15.83630033 -5.96262282 -13.29118293
v 16.47023670 -5.98891452 -11.54350769
v 17.40227826 -6.20554900 -9.43842344
v 18.41862872 -6.42713625 -5.66480216
v 13.08026537 -4.89505241 -18.17172766
v 16.11612737 -5.19099412 -11.60344854
v 17.27177203 -5.60528738 -9.15981364
v 14.74173274 -5.34957089 1.84204779
v 15.71349613 -5.03389770 -12.46038824
v 17.83155091 -5.41912671 -7.39982678
v 17.69692078 -5.48349880 -1.90381752
v 16.64208807 -5.35685197 -0.21014837
v 17.47303829 -5.12467744 -1.89520512
v 16.56659506 -4.89325728 -0.03764990
v 16.34015143 -4.41548182 -9.84755624
v 17.33112149 -4.84793819 -2.50219344
v 16.51325077 -4.74043237 -0.88381727
v 17.39101484 -4.24404768 -6.87358622
v 17.59405062 -4.49962122 -3.76355811
v 17.16886461 -4.49244678 -2.15821667
v 14.97653592 -4.04740032 1.35667343
v 17.36044325 -4.20953892 -2.52324971
v 16.58972912 -4.14080452 -0.91129984
v 17.27262884 -3.94190056 -2.37483135
v 17.26185158 -3.76541005 -3.68173514
v 15.52009862 -3.59090511 -0.17807705
v 13.51150312 -2.65229400 -15.48029575
v 15.17266035 -3.05952248 -12.30459753
v 16.15683734 -2.76628765 -9.02760867
v 17.07286760 -3.38131026 -3.41788912
v 14.17409722 -2.86271493 1.69302954
v 13.91653717 -2.42398307 -14.50886950
v 15.38409386 -2.48489645 -10.94877813
v 16.54847153 -2.96905707 -7.94425607
v 17.16151461 -3.03339516 -5.74890617
v 17.05055125 -2.91959499 -3.95684876
v 16.34288765 -2.92902696 -1.03324919
v 14.29376472 -2.27918918 -13.39431386
v 15.64962231 -2.47015129 -10.14987472
v 16.07828215 -2.43181945 -8.23774654
v 17.03857817 -2.70056422 -5.55985793
v 16.79882780 -3.03207617 -2.98183039
v 15.94317518 -2.51394836 -0.61246351
v 14.12021369 -2.20990786 1.40023406
v 12.38850132 -1.61279645 -17.08073728
v 14.53835517 -2.19347305 -12.71901000
v 15.59384540 -1.96554186 -9.06147901
v 16.34682156 -2.34718923 -7.11788377
v 16.89933613 -2.36802641 -4.99965204
v 16.41433872 -2.61541829 -2.60471320
v 14.60016891 -1.95000693 0.86018821
v 13.43000028 -1.73999998 1.80999970
v 12.95443159 -1.89622829 -16.17578790
v 14.58049659 -1.74744427 -12.08249014
v 15.29851090 -1.69689767 -9.85589437
v 15.88075235 -2.01943540 -8.07103980
v 16.55334607 -2.16844236 -3.15530971
v 13.87818716 -1.73049921 0.57736033
v 15.32918867 -1.79673603 -10.19757614
v 15.59291407 -1.53601076 -8.37835111
v 16.56507701 -1.69588148 -4.17116238
v 16.04411937 -1.89332245 -2.43509375
v 15.59518557 -1.38856389 -0.71550842
v 13.95571325 -1.27479574 0.65463991
v 12.62999978 -0.85000001 2.19000014
v 15.84761404 -1.15946133 -7.49452319
v 16.43293537 -1.22434599 -5.30461920
v 16.14110731 -1.12760020 -3.29422299
v 15.28206281 -1.19331735 -1.82379736
v 14.92192969 -0.86727022 0.14497936
v 12.86448538 -0.64956467 0.89177373
v 12.59191800 -0.42709167 2.27226946
v 13.70846573 -0.44360015 -12.70040683
v 15.96656255 -0.56472025 -4.39494243
v 15.56758489 -0.71930635 -2.36683036
v 15.49001597 -0.50211692 -0.82376978
v 14.24776949 -0.28053124 0.86796872
v 12.79899385 -0.01912674 2.12327088
v 9.83426161 1.11461419 -19.74719577
v 11.90723013 0.58534672 -16.09283499
v 13.50719202 0.07103034 -12.68950384
v 15.78887366 -0.03652197 -4.50715236
v 15.26444498 0.28107708 -2.57803896
v 15.26998356 0.00999537 -0.72000775
v 14.20777477 0.21401343 0.78134041
v 12.47000042 0.52000000 2.16000038
v 13.80390208 0.39452509 -11.76640112
v 14.73040972 0.47298215 -9.35451873
v 15.65132104 0.38050715 -5.69023984
v 15.77933319 -0.07608660 -3.69158504
v 14.91000038 0.61000005 -0.27999998
v 13.70886900 0.81984611 1.22881297
v 12.48000003 1.04000000 2.18000007
v 13.31971399 1.19253248 -12.16390450
v 15.50373249 0.97509078 -5.65735064
v 15.36518894 0.94137597 -3.44002969
v 14.69999924 1.22999982 -0.23000033
v 13.35856691 1.47969881 1.49857788
v 11.08946372 2.45091016 -16.68113843
v 12.80828938 1.95909897 -13.04863859
v 14.20382969 1.76940369 -9.44878533
v 15.10627475 1.68249663 -6.53492706
v 15.28040972 1.59885827 -4.46993625
v 14.65999894 1.88999972 -0.41000039
v 11.12648472 2.94578588 -16.30358212
v 14.88280483 2.40187580 -6.29129028
v 14.87450022 2.48069945 -4.03807266
v 14.96999990 2.51000002 -1.95000018
v 14.39000014 2.64000008 -0.34999987
v 11.45999972 3.18999984 2.59999977
v 10.76999959 3.68999992 -16.56999998
v 14.57277127 2.80373800 -7.13074394
v 14.66202736 3.10767908 -4.73786332
v 14.74999916 3.22999991 -2.21000030
v 13.89000006 3.41999996 -0.01000014
v 12.34713756 3.70926829 1.74701994
v 14.08595592 3.09551763 -8.23654328
v 14.42864910 3.79176368 -5.71591221
v 13.89824226 4.86595882 -4.05414961
v 13.50800321 4.64669336 -2.07389169
v 12.84999959 5.03999973 0.75999968
v 10.52860543 5.47831552 1.81922119
v 13.06460053 5.68148820 -9.03314166
v 13.78545910 5.37945656 -5.29320212
v 13.64661939 5.17124915 -3.09136556
v 10.42120252 5.64595452 1.92075712
v 10.97999979 6.85000001 -14.25000001
v 13.01775128 6.55130390 -8.12539551
v 13.26558273 6.78581512 -5.01598371
v 13.15178722 6.93666376 -3.23938206
v 12.62559928 6.80262176 -1.24093983
v 10.34812909 5.82748465 1.92797033
v 9.48524568 7.65068643 -17.69981720
v 10.30294690 5.59578044 2.00306647
v 12.53604982 8.24155286 -9.05139372
v 12.53384911 9.05464124 -3.10117169
v 11.82596292 8.55672453 -0.53104234
v 11.29262336 8.52897018 0.32954750
v 8.90392158 9.58599616 2.70376541
v 11.54999994 9.33999941 -10.94000041
v 11.91424392 9.00419243 -0.99718361
v 10.88469476 9.43687838 0.57386892
v 9.38906800 9.74671450 2.35733506
v 12.37813290 9.65112820 -6.70117233
v 12.48153020 9.77221224 -4.59991954
v 12.39205245 9.62130073 -3.24692880
v 11.68408524 11.05078403 -9.13648587
v 12.15450186 10.69736760 -6.26852363
v 12.21089158 10.63311379 -3.82707757
v 11.63405459 10.99937223 -1.35014066
v 11.82871312 11.56870276 -2.48005125
v 7.93638453 12.61873171 3.20572848
v 11.23356819 12.63927575 -1.43544120
v 8.19932111 13.20997532 2.96246540
v 10.54304186 13.97826988 -9.78864543
v 6.90318039 15.68800211 3.65908328
v 6.38185674 15.81608690 -19.42802407
v 8.41280352 15.61676618 -14.81691934
v 8.46938509 17.33912341 2.05301074
v 10.16369369 18.37435551 -5.33267530
v 9.73938964 18.33375171 -0.89219469
v 6.60818676 19.42765899 -17.02970266
v 9.80809703 19.16451380 -6.52236585
v -6.63000019 22.36000076 -24.38000031
v 9.67638008 20.92891932 -3.98058072
v 6.18163124 21.91417292 3.53574473
v 8.53437372 21.62613533 -10.00486221
v 9.56153497 21.61666006 -5.18156495
v 9.18603502 21.76387422 -1.74070115
v 9.47288144 22.12001570 -4.59243963
v 8.97576474 22.55750820 -1.31738826
v 4.25971206 23.81215617 4.63143690
v 8.56798422 23.35166931 -0.25224051
v 6.11952366 23.33190478 3.42526613
v 5.98204089 24.67788383 3.37191974
v 8.23159795 25.00714175 -0.21023490
v 8.52771755 25.17692745 -1.42122235
v -5.03952010 27.28239261 -23.87564443
v 4.64521768 26.55717731 -18.83236133
v -4.50761616 29.41775881 -24.04769324
v -4.13688086 30.03335185 -23.97191525
v 4.40755626 28.02700549 -18.94851774
v 8.22334550 27.61336789 -5.81877399
v -4.72152699 30.38334846 -24.04204942
v 1.84179074 29.02729623 -21.81862295
v 8.07190873 28.61198410 -5.20291831
v 3.32590682 29.45545688 4.84162942
v -3.79529782 30.66445142 -23.82615767
v 4.25607199 29.48875353 -18.90673675
v 7.96287786 29.15426902 -7.25975400
v -4.62142099 31.76531568 -23.86443876
v 6.38747541 30.01684323 -11.99959684
v 7.40248663 29.96059880 -8.99569318
v 7.64409360 30.03544733 -5.34017151
v 7.36150099 30.26486374 -1.21951511
v -3.22040147 32.29000419 -23.39849994
v 5.12684556 30.88443726 -16.65918157
v 6.04411401 30.83428182 -12.90804148
v 7.12978002 30.72533943 -9.78356693
v 1.78852002 32.55843371 5.60356863
v 0.79968624 32.16943145 -22.21955918
v 6.28431188 31.47786856 -11.67455781
v 7.17435777 31.42789379 -8.64708982
v -2.97449855 33.85956213 -23.29851501
v 7.14643719 32.14068711 -8.62528849
v 3.02116713 33.62934664 4.68392298
v 2.93974765 33.16175193 -20.04440688
v 5.95033169 32.81414136 -12.37526443
v 3.81801627 34.13839638 3.95940337
v -0.45653159 34.31524336 -22.58152701
v -0.43733759 35.69869697 6.40660431
v -2.76089017 35.10056064 -23.06434512
v 5.21510094 34.22263637 -15.11983201
v 7.01085851 34.00039300 -6.08801004
v 6.62395824 34.30363536 -1.35384768
v -3.34184477 35.36209837 -23.16318266
v -2.59999977 35.82999855 -22.94000052
v 2.51329760 35.26502103 -20.28444037
v 5.17901313 35.26492789 -14.47705086
v 6.05617976 35.79212725 -0.43403285
v 3.79500166 36.46604344 3.60399694
v -4.38135630 38.49556297 -22.68357389
v -4.25999891 39.51000050 -22.47999981
v 4.36399877 38.41968998 -15.97699523
v 6.03836728 39.09124061 -3.25572095
v -4.66000009 41.31999984 -22.32000045
v 6.17320696 40.13493285 -6.04183832
v 4.37567011 44.20328885 -14.41857032
v 5.62016526 44.77015510 -5.35850506
v 3.96940671 46.52576894 0.54970058
v 5.34912199 46.27061635 -4.26375540
v 4.78425948 46.95366696 -12.06021290
v 5.20215742 48.22696373 -3.31766694
v 4.94938204 47.99591005 -11.15522441
v 1.35619647 49.80348423 3.62150115
v -1.87971583 51.23644322 5.42895356
v 5.02372487 48.41865599 -10.63517947
v -1.71234913 52.55087093 5.13441768
v 2.64804089 51.67677626 1.54700107
v 4.75026201 51.36601627 -2.84032454
v -2.26305262 54.47372794 5.34684397
v 4.72263666 52.33130604 -3.84499202
v 4.57551517 52.97239125 -3.37872282
v 2.60400889 53.94462124 1.08312932
v 0.23442344 54.92298678 3.17435595
v 4.96396469 52.75050923 -9.45561472
v 4.90973145 53.18564549 -5.59300045
v 3.71591561 53.99647355 -1.07681716
v 4.61350754 53.46265063 -10.30144002
v 4.96998988 53.56452614 -6.64411765
v 1.66278949 55.35424501 1.68796815
v -3.28819454 56.94519728 5.64344740
v 2.07682210 53.48210409 -16.02087915
v 4.55344794 54.26114425 -5.04986150
v 1.95124338 53.74850705 -16.15826599
v 3.92679172 56.99070543 -5.23022981
v 3.11558787 57.40323290 -10.36682818
v 3.36027914 57.81355500 -7.36378320
v 1.80359045 57.25512281 -14.66516312
v 2.52027716 58.91086534 -10.31972282
v -3.46830999 61.55022234 2.90244236
v 0.85045875 59.39698964 -13.59815337
v 2.07797391 59.73944813 -8.93726386
v 2.29677628 59.84961241 -6.38382742
v -1.54771993 61.32499129 0.90430374
v -2.78570340 30.26750498 -23.61202799
v -31.83664009 26.72375180 -17.79867336
v -28.87107246 26.34240314 -20.20864747
v -2.71390099 26.49448626 -23.73151667
v -1.42418640 26.08515322 -23.50052260
v -33.47527608 27.11124532 -16.31990820
v 1.26551825 25.31350963 -22.68613875
v 0.37528065 22.42160030 -23.41235057
v -4.32030903 20.71915381 -24.28986132
v 3.21893231 21.76263370 -22.03807048
v -5.62394410 20.43515258 -24.35103431
v 4.59526852 22.40884863 -19.93320882
v -6.69000018 19.82999966 -24.28000048
v -4.97994293 19.88986321 -24.27175827
v -9.71003249 19.14797164 -24.52419139
v -7.47000007 19.36000027 -24.26999994
v -8.14612675 18.77561025 -24.28055555
v -7.66635826 18.32808182 -24.23500828
v -10.56603249 17.93600433 -24.09501001
v -8.42995662 17.96211861 -24.20539968
v 2.63175042 18.70567910 -23.01636152
v -27.47416124 18.30758154 -21.05163410
v -7.45318644 17.50000194 -24.24231917
v -27.81343646 17.76045561 -20.83783783
v -12.64000032 16.28000103 -23.69000018
v -24.07049574 15.97633772 -21.73924260
v -19.69963126 15.81391133 -21.99248597
v -9.01160389 15.77168703 -24.12522398
v -18.40772852 14.72392678 -22.03169093
v -10.08130796 15.26065543 -24.12952110
v -0.69014460 15.56005422 -24.17319641
v 3.00352159 15.90905339 -23.30696955
v -24.79597367 15.21761436 -21.68568410
v -20.47723718 14.89526220 -21.78185992
v -16.29986241 15.41998610 -22.81978540
v -16.03218168 13.05070613 -22.82322384
v -1.89622189 13.33655789 -24.43408035
v 2.51186499 13.64521217 -23.97354692
v -40.14465585 16.38590358 -8.45671352
v -35.67275032 13.16403132 -16.94996282
v -36.30597889 13.00533675 -16.23686589
v -26.04548819 11.31770108 -21.42422460
v -22.15204574 11.75911352 -21.65993303
v -12.66673487 11.50062494 -23.56901020
v -36.61347553 12.60381378 -15.89825936
v 2.56138179 11.20816451 -24.31858890
v -12.72694767 10.35449468 -23.62351492
v -8.31604470 10.20423044 -24.63117801
v -17.07446016 9.89499222 -22.53087424
v -13.65084574 9.78497509 -23.40615168
v -23.21342938 8.52318294 -21.81418240
v -18.68039928 8.61994922 -22.23220095
v 7.41999969 9.25999973 -20.41999996
v -26.18920989 6.50941627 -21.81183919
v -21.81170136 6.65888051 -21.83173038
v -17.50978269 6.70854002 -22.21224271
v -37.11564466 6.12398237 -15.53149708
v -36.62088886 4.01987135 -16.18102007
v -19.04308982 3.09900474 -21.81803808
v 1.53512438 2.90632830 -25.90447851
v 4.47472092 3.05642677 -25.00720508
v 7.49027403 4.01831279 -21.67967893
v -35.10894254 3.25204991 -17.53613539
v -26.80254914 2.40902277 -21.80644684
v -21.69495821 3.17546190 -21.39456384
v 2.10563396 2.30889581 -25.89518391
v 7.09096808 3.30553087 -22.40478061
v -36.48645058 3.42030218 -16.33287035
v -24.64074828 2.25475361 -21.53572068
v -22.31120132 2.21210532 -21.47113904
v -11.50985062 1.32889801 -24.03966710
v 7.61265773 2.90609826 -21.79164253
v -36.34060919 2.43196730 -16.63241722
v -32.35710040 1.86580466 -19.84077878
v -26.33295953 1.62370561 -21.75716124
v -23.21306244 1.37112290 -21.55989967
v -18.59032921 1.78981386 -21.81845717
v -14.42526095 1.56363810 -22.98318781
v 7.76082510 2.04620161 -22.17844687
v 9.53583419 4.10279399 -18.55079643
v -34.06770155 1.53953175 -18.53490248
v -25.33791587 1.11005048 -21.74306102
v -21.90088853 1.29738881 -21.44930884
v -3.07957176 0.75829669 -25.99845454
v 5.69440145 1.41259097 -24.73822236
v -33.18430111 1.12172822 -19.28884722
v -26.94272809 0.56416489 -21.68789133
v -23.93576130 0.73173724 -21.63471282
v -3.40722688 0.28093415 -26.09215677
v -34.27704051 0.48759655 -18.51122268
v -28.54364179 0.20240096 -21.53273486
v -25.31868592 0.25029777 -21.77430317
v -20.64429224 0.55200682 -21.33058757
v -11.61933877 -0.15788412 -23.92263710
v -5.73488045 0.33908326 -25.65197833
v -0.72997686 -0.17634196 -26.24891698
v 3.50899808 0.00259956 -25.96214786
v -33.40741992 -0.14759137 -19.31066625
v -23.01577851 -0.85223373 -21.41359635
v -20.21591738 -0.15926847 -21.30930126
v 5.22708939 -0.28966373 -25.46845004
v 8.23779311 0.71242015 -22.28643931
v -34.08619389 -0.45842314 -18.95947568
v -28.00001390 -1.50049338 -21.56763710
v -11.92515250 -1.04542612 -23.73714931
v -30.89466505 -1.52979163 -20.91758326
v -16.18974470 -1.32347818 -22.23718353
v -9.36602801 -1.66493794 -24.61945452
v -31.04560822 -2.07822770 -20.90508305
v -18.82966235 -1.67446153 -21.25553973
v -11.73808519 -2.01111473 -23.66132289
v -7.74114206 -2.38138274 -25.33876710
v -30.06868064 -2.58676894 -21.12736180
v -25.75070970 -2.47414550 -21.35019004
v -19.51709948 -1.86475739 -21.03085071
v -10.96211653 -2.44820653 -23.91755022
v -9.97071993 -2.48392439 -24.34667945
v -23.37014116 -2.53933668 -21.14539221
v -11.95270382 -3.06579866 -23.53552729
v -3.54119181 -3.49052413 -26.54339187
v -0.98157884 -3.51707125 -26.73261799
v 2.40236823 -3.38034052 -26.76768973
v -44.94462162 -1.32070214 -10.03076695
v -34.42671522 -3.58502171 -19.33820732
v -17.05243811 -3.35562625 -21.60942927
v -12.52737455 -3.66866868 -23.37538451
v -2.64121313 -4.08306206 -26.74855478
v -44.75709051 -2.09454307 -10.67706477
v -35.06490216 -4.04675351 -19.13580671
v -27.76831575 -4.25726920 -21.34802379
v -14.95146286 -4.04609088 -22.58542925
v -11.10163517 -4.45833430 -23.97598512
v -6.04052097 -4.40672832 -25.90896748
v -0.87000005 -4.69999993 -26.89000033
v -37.90373355 -4.50432440 -18.46683584
v -33.51606801 -4.66441642 -20.03532089
v -24.69472773 -4.61631129 -20.90078034
v -12.91370578 -4.14461782 -23.28136936
v -10.12182329 -4.99709416 -24.52751994
v 0.01777330 -5.29565848 -27.11289935
v 4.25405381 -5.12347044 -27.01916359
v -36.48790345 -5.28802956 -19.14055645
v -18.33719946 -5.20443171 -20.69258690
v -15.60047269 -5.23163658 -22.08984829
v -11.33420784 -5.54998359 -24.08968471
v -1.22109253 -5.96028054 -27.04273164
v -17.33545028 -5.66263869 -21.07959427
v -14.78465367 -5.92785701 -22.54183590
v -35.57767347 -6.63042441 -19.87784170
v 11.74324192 -5.25982911 -20.64223774
v -15.70391282 -7.05506653 -21.88710868
v -11.35554537 -7.49696139 -24.33754317
v -26.45204216 -7.99376611 -21.24486119
v -21.69619687 -7.40695745 -19.94400658
v -11.84191555 -8.11787415 -24.05467816
v -3.39862378 -8.59535765 -26.87566355
v 0.39739534 -8.97082407 -27.46961080
v 7.62145640 -8.51339847 -26.85443871
v 10.46603918 -7.08601484 -23.42771553
v -38.84558380 -8.59204773 -19.08034831
v -19.84808594 -7.77263008 -19.84274015
v -25.35439283 -9.74073820 -21.13659307
v -19.56675015 -8.84008687 -19.75835301
v -6.53294940 -9.97280143 -26.03839338
v -18.44619401 -9.11214203 -19.99359392
v -7.13057816 -10.26731916 -25.90494044
v 0.47352401 -10.56932192 -27.86724269
v -15.43626469 -10.24481747 -22.14737795
v -8.20733979 -10.73790714 -25.38439631
v -9.51849483 -10.99762041 -24.84519966
v 11.59492694 -10.09972300 -23.79001677
v -14.44586832 -11.28332689 -22.89899252
v -7.99996126 -11.79366931 -25.48181638
v -4.64885868 -12.03267090 -26.83999203
v -37.85982355 -12.10632641 -20.32118291
v -5.86382812 -11.93400379 -26.41699836
v -13.56123760 -12.47917674 -23.36463146
v -8.65825266 -12.62611616 -25.21860972
v -2.66136439 -13.14651221 -27.56186202
v -17.73446240 -12.03859970 -20.03542893
v -17.40865409 -13.10776174 -20.09358816
v -14.14093003 -13.28836754 -23.04714173
v -4.55395412 -14.41912726 -27.20606141
v -13.80572561 -14.19124659 -23.12000096
v -4.02980484 -15.16349148 -27.45188400
v -47.77314141 -13.29181530 -13.29538040
v -13.15502636 -14.62316141 -23.48812297
v -2.84389197 -14.73977417 -27.73561142
v -17.59577915 -14.63024970 -19.90400255
v -13.36883940 -14.95573297 -23.31677079
v -6.72248472 -15.52663557 -26.49364807
v -18.36550236 -14.75900318 -19.65133473
v -11.58523001 -15.54285642 -24.07029644
v -4.65667946 -16.10895433 -27.23984234
v -18.49931292 -15.30704927 -19.61949840
v -15.03023133 -16.05595648 -22.27764018
v -8.64691939 -16.76418260 -25.38677491
v -37.60821000 -16.98413678 -21.03821002
v -23.39697257 -16.29145071 -20.17591894
v -15.83561487 -16.27473719 -21.38236724
v -13.08793854 -16.67981409 -23.31410348
v -9.21256654 -16.96223207 -25.25224164
v -4.61503677 -17.40562543 -27.39044838
v -17.87328906 -15.86288959 -19.81008612
v -16.42727852 -16.61622152 -20.68535239
v -13.26711383 -17.30279438 -23.22395146
v -8.43537133 -17.28576049 -25.45532584
v -40.57369754 -18.01751927 -20.71912400
v -13.12641148 -17.61607081 -23.27565849
v -49.58820716 -17.23308302 -13.99973687
v -18.84940453 -18.04382727 -19.85650510
v -16.80303551 -17.68183522 -20.56806348
v -7.00154388 -19.08696070 -26.46170929
v -4.30086209 -19.55703273 -27.59317867
v 3.53796734 -19.34447140 -29.86356802
v 8.57762434 -19.10912246 -29.93550338
v -14.46921285 -18.49541068 -22.52980880
v -7.59916427 -19.29956861 -25.98133311
v 8.05244409 -20.18518187 -30.32954782
v -19.54009384 -19.27337423 -20.03552020
v -16.95189252 -18.92574318 -20.69040760
v -14.27215338 -19.19763908 -22.58589491
v -6.89082174 -19.86597106 -26.62166767
v -4.15567681 -20.01840994 -27.80761942
v -27.35431306 -20.08986846 -20.89954354
v -17.76218228 -19.68155056 -20.53040080
v -8.50241911 -20.67527920 -25.57211742
v -6.97850483 -20.69242671 -26.69129334
v -47.98040912 -20.89574002 -18.15357246
v -45.08825764 -21.13136277 -19.99650523
v -26.04992501 -20.94905451 -20.90371586
v -20.87249979 -20.60163207 -20.28008364
v -17.42883399 -20.62043734 -20.94176412
v -15.72587900 -20.80832049 -21.75368555
v -13.17477133 -21.07963897 -23.40769209
v -10.94680373 -21.30511962 -24.71167780
v -7.09483167 -21.07734233 -26.68396197
v -5.53496461 -21.76238038 -27.57449821
v -42.15744883 -22.78790064 -21.45303972
v -17.07091928 -21.73607983 -20.95534280
v -11.32981293 -22.19333127 -24.34880100
v -8.72051064 -22.65913412 -25.92540719
v -1.14122732 -22.80871570 -29.18893658
v -42.90206358 -24.23476055 -21.65441401
v -38.25833276 -25.06751008 -21.60186693
v -28.73461321 -23.11339229 -21.02337033
v -23.58040772 -22.85045199 -20.90701833
v -17.60568283 -22.85138704 -20.76840959
v -15.19503817 -22.55941182 -21.82068676
v -5.47012361 -23.65643904 -27.78911404
v -3.08238575 -24.44048598 -28.84742245
v -0.55851840 -24.14655127 -29.58084270
v 1.86180568 -24.17290583 -30.35017662
v -21.02307044 -23.27377349 -20.28692141
v -12.89270259 -23.80999178 -23.42171408
v -11.18020341 -24.04408716 -24.57039058
v -9.34256241 -24.31381308 -25.70542507
v -5.98555012 -24.76117201 -27.95419842
v -51.98953301 -24.70919304 -17.01737568
v -22.06929587 -23.96447770 -20.57976089
v -15.50200768 -24.03316088 -21.70025371
v -13.27841915 -24.63264391 -23.24562892
v -5.61474171 -25.32155067 -28.26461010
v -0.86521672 -25.69953538 -30.02490476
v -12.38739118 -24.85411614 -23.88193086
v -7.70966196 -25.76604858 -27.18292363
v -4.34058486 -26.22974291 -28.84891257
v 0.40552937 -26.37331933 -30.49192950
v -15.53043630 -25.83102323 -21.81913517
v -12.48388179 -25.54496564 -24.03958701
v -9.96700116 -25.84190853 -25.58816969
v -6.20348193 -26.43601596 -28.14815007
v -52.55453289 -26.75889060 -17.86033995
v -50.71169138 -26.96648426 -19.65123229
v -12.18768023 -26.35880560 -24.54908937
v -9.32285469 -26.77545883 -26.58552676
v -7.04971608 -26.87124163 -27.80186571
v -9.63265356 -27.07226947 -26.41330846
v -52.98366398 -27.53994428 -17.87301525
v -50.92281476 -28.06883678 -20.24531364
v -17.46563800 -26.65230818 -20.90205811
v -9.85228922 -27.48789638 -26.39939263
v -52.26565525 -28.44632044 -19.37331073
v -50.28450862 -28.42736989 -20.71828023
v -11.80113200 -27.28151157 -24.81051721
v -5.47734182 -28.27570029 -29.07225862
v -0.66169136 -28.58900279 -30.96809052
v -20.65672725 -27.62641199 -21.72085270
v -17.10379124 -27.29775384 -21.17752284
v -15.51623642 -27.15495601 -21.88242972
v -6.34725718 -28.88746932 -28.85074168
v -14.75239452 -27.70050429 -22.89331332
v -13.04762159 -28.04408595 -24.42976274
v -10.34158561 -28.48465554 -26.46000870
v -5.04186237 -29.23919633 -29.54614908
v -15.66803083 -28.20581570 -21.97996527
v -13.69404048 -28.70791405 -24.05289933
v 4.36069025 -29.86231633 -32.44224563
v -51.48212612 -30.57486750 -21.13590762
v -48.80676791 -30.86426668 -22.62167446
v -44.39807311 -30.63321300 -22.77195081
v -15.63475095 -28.70697156 -22.14277722
v -14.54360597 -29.23811972 -23.14828336
v -12.98100036 -29.72962894 -24.70376529
v 7.11943302 -30.56231141 -33.07309374
v -53.59038711 -30.77112883 -18.36882904
v -51.11536756 -31.42200783 -21.83626406
v -48.50288481 -31.84339032 -23.23504910
v -45.82183063 -31.66099638 -23.29893783
v -15.01615252 -29.76215445 -22.84468897
v -8.78181402 -30.89927882 -28.22551876
v -3.70645244 -31.26024455 -30.78209236
v -53.07537690 -31.31574392 -19.21038516
v -16.73426852 -30.31115606 -22.92533219
v -15.47652762 -30.16093187 -22.83603884
v -13.59867211 -30.60224280 -24.35353771
v -11.87889557 -31.12269379 -25.93283914
v -10.34963783 -31.05636500 -27.20529959
v -1.63096504 -31.64298460 -31.67353198
v -15.75622894 -30.97571619 -23.27388711
v -14.08122946 -31.01747669 -23.87182601
v -5.75184124 -31.87791258 -30.02248332
v -2.24976451 -32.32191876 -31.65381029
v -53.12366784 -32.37021714 -19.20263283
v -51.03908107 -33.51958841 -22.59241417
v -48.63422364 -33.59673172 -23.88693020
v -43.35417598 -32.75699914 -22.78440259
v -33.95184129 -32.15439990 -22.28081413
v -14.36978765 -31.71683103 -23.83110113
v -12.03889959 -32.20839053 -26.06482431
v -4.00481373 -32.69550949 -30.95444664
v 5.61759248 -32.85648301 -33.63866732
v -49.43374917 -34.30014849 -23.89681153
v -47.25994170 -33.61338750 -23.94740097
v -14.70975857 -31.99087828 -23.78352545
v -11.87455375 -32.65153617 -26.44312195
v -0.51532494 -33.40643644 -32.65042603
v 4.35575889 -33.37553889 -33.47596154
v -49.63230342 -34.82970223 -23.96162041
v -10.81214938 -33.24828669 -27.41111256
v -4.50705597 -33.71310607 -31.06180578
v -49.75800216 -35.05420685 -23.95386621
v -11.74525265 -33.58664364 -27.11340971
v 3.45614739 -34.26613286 -33.65990520
v -50.01232401 -35.46005487 -23.88151921
v -47.76312783 -34.96167436 -24.24976788
v -12.04176899 -34.21196342 -27.04639174
v -1.81620067 -34.74464267 -32.77515620
v 2.60206079 -34.69586745 -33.75605494
v -48.79996926 -36.08568013 -24.36716296
v -45.50085962 -35.46432033 -23.65347184
v -23.27463590 -34.37264264 -23.71493541
v -13.91271688 -33.98091719 -24.73588847
v -4.51092981 -35.55577621 -31.61189333
v -15.05795866 -34.51971337 -24.53098074
v -12.06451003 -34.98156369 -27.28489228
v -10.38857549 -34.93724763 -28.34036388
v -8.04169755 -35.48222408 -29.51631695
v -2.43256195 -35.66177189 -32.78063238
v -49.86581579 -36.60041094 -24.09422211
v -36.32133082 -35.62838212 -22.60440774
v -27.19254047 -35.58634222 -24.18824099
v -16.93880372 -34.99744087 -24.18171987
v -11.28785126 -35.27777269 -27.98990160
v 6.17064908 -36.01605818 -35.14463827
v -47.69074917 -37.42558882 -24.58722703
v -29.50594015 -36.08795255 -24.40346964
v -14.01051879 -35.15696153 -24.89541657
v -7.95985945 -35.98046675 -29.83707376
v -6.00160984 -36.11145169 -31.03999048
v -3.80338589 -36.15200520 -32.32460842
v 0.32496278 -36.21722758 -33.95410627
v -49.56752434 -37.17913106 -24.28751253
v -48.75698313 -37.54917532 -24.55374412
v -36.52300686 -36.79354116 -22.96807803
v -5.04201138 -36.80724278 -31.73363209
v -47.65788466 -38.17788512 -24.64376390
v -45.43723911 -37.79206425 -23.78492244
v -37.84098849 -37.08394989 -22.85521664
v 10.03992837 -36.49597988 -35.63801944
v -48.79474640 -38.01622242 -24.60110188
v -12.00432051 -36.22240201 -27.59767324
v -8.59076809 -36.55933216 -29.47318740
v -49.20419678 -37.93774918 -24.49246868
v -7.92836584 -36.38509288 -29.99996021
v -6.18747063 -36.74099967 -31.06881492
v 8.20615049 -36.36297211 -35.57250649
v -52.44841427 -38.00894693 -20.68430744
v -8.10411479 -36.74289957 -29.95187975
v 3.42707010 -37.16770932 -34.88123044
v 6.22283248 -36.77131236 -35.37360206
v -50.13201386 -39.25131634 -24.09612946
v -44.54853758 -38.75976056 -23.64916913
v -40.29958695 -38.47256675 -23.14011380
v -32.19569102 -38.15460950 -24.73962680
v -27.98168175 -37.93231025 -25.35180002
v -23.80138822 -37.44802997 -24.64445867
v -14.97020386 -36.93806380 -24.99158122
v -13.04552332 -36.79401428 -25.96302144
v -10.16224828 -37.14723885 -28.92847359
v -7.30321743 -37.49437258 -30.40577471
v -4.67094453 -37.55414858 -32.01915324
v -1.60937582 -37.62048483 -33.91107172
v 2.23939214 -37.83793002 -34.68104824
v 4.77263471 -37.31403872 -35.12861580
v -52.76007578 -39.79518637 -20.62365972
v -51.13102123 -40.11135548 -23.18166383
v -35.10881960 -39.00195286 -24.23827723
v -30.99065647 -39.16106373 -25.89026839
v -25.98427981 -38.65060583 -25.52516386
v -22.38103561 -37.96544299 -24.71246570
v -12.14432251 -37.71288320 -27.23209187
v -5.92990452 -38.45188767 -31.37591109
v -1.50563067 -38.46189752 -34.29201245
v 11.27604116 -37.78965771 -36.11782566
v -35.43562442 -40.09962454 -24.78068881
v -32.96328709 -39.84218091 -25.77259019
v -25.41613951 -39.23439980 -25.74590221
v -11.49519626 -38.57547417 -27.75999159
v -9.97799821 -38.58945519 -28.76199223
v -8.83668847 -38.32738474 -29.67566997
v -6.66450197 -38.60826790 -31.04216047
v -2.78153783 -39.48704898 -33.96761045
v -0.39654397 -38.92220557 -34.73692760
v 6.47571310 -39.26244006 -36.47475690
v -52.38570273 -41.18815064 -21.76522277
v -24.67266843 -39.83632848 -26.00203082
v -16.26958698 -39.01120648 -25.47687665
v -8.25049635 -39.17764127 -29.94096093
v -6.48180814 -39.49809819 -31.27151728
v -4.31152526 -39.56935555 -33.07513520
v -2.04373174 -39.75622728 -34.57991779
v 0.48348459 -39.60204870 -35.12250632
v -51.96633935 -41.95405915 -22.56770059
v -50.15245080 -42.24882275 -24.87205900
v -33.15364197 -41.18521884 -26.76971443
v -10.01186389 -40.02785683 -28.89271453
v -7.11870985 -39.65070844 -30.84940091
v -3.59954801 -40.21926224 -33.70596468
v -1.45185343 -39.77099806 -34.87019241
v 4.18971386 -39.95143250 -36.25963256
v 7.12908618 -40.57956487 -37.67817095
v 10.54596808 -39.52417895 -37.15891019
v -52.14432254 -42.62846336 -22.60455862
v -49.98400435 -43.25344414 -25.19160137
v -40.37804902 -41.77888483 -24.04547669
v -36.79285944 -41.49595648 -25.26163682
v -29.33570184 -42.46842861 -30.20691499
v -27.45386213 -42.66044497 -30.55598959
v -26.03356913 -41.12157971 -27.21580304
v -6.28616475 -40.55506364 -32.18081966
v -1.47664023 -40.67825153 -35.29829904
v -51.25588924 -42.82363132 -24.12611619
v -34.04716402 -42.20256582 -27.29908563
v -31.76105395 -42.75867343 -29.90695648
v -27.02391893 -43.00900921 -30.97820096
v -7.41175842 -40.81930965 -30.87408096
v -5.94564155 -41.17925465 -32.81373531
v -3.86270229 -41.18601233 -34.18149799
v -1.82114076 -41.19453207 -35.39537638
v 5.26898634 -40.81903026 -37.08551824
v -50.77958107 -43.27262193 -24.70774949
v -45.59365287 -43.17396134 -24.57847260
v -32.61495009 -43.42557117 -30.29482812
v -31.07996099 -43.06604341 -30.58611602
v -29.48906645 -43.07597503 -30.98657914
v -27.45461464 -43.42094064 -31.48553148
v -24.98679794 -43.61488298 -31.07998148
v -11.11036818 -40.70959613 -27.89111063
v -33.29229727 -43.70945320 -30.15799262
v -28.68253551 -43.60442236 -31.59736842
v -16.27763174 -41.28855839 -26.41498484
v -7.53327645 -41.43559560 -30.80547974
v -34.43330899 -43.87434199 -29.35792133
v -32.94439614 -44.05180737 -30.65576591
v -24.07598682 -44.14650798 -31.24041110
v -11.04304194 -41.84787348 -27.92918123
v -7.16049317 -42.02374443 -31.62372485
v -4.07191599 -42.34832525 -34.71397609
v -1.93127606 -42.44599119 -36.04101017
v -49.65609685 -44.84279081 -25.53558350
v -28.99776772 -44.59780455 -32.24279359
v -9.09705367 -42.14748740 -29.62664142
v -4.63873893 -42.60593653 -34.35410559
v -2.91570555 -42.94434935 -35.61050817
v -35.76950356 -44.86311227 -29.13914807
v -29.92509678 -45.05689442 -32.25536272
v -26.73520334 -44.75730658 -32.45577961
v -23.08523469 -44.18951645 -30.65346368
v -21.85135521 -43.50340739 -28.38685736
v -8.29760544 -42.56198183 -30.17823771
v -5.90958353 -43.02817211 -33.67952630
v -4.38783644 -43.14381257 -34.76796672
v -2.59395456 -43.31295565 -36.27512231
v -46.20589316 -45.70518062 -24.96790327
v -36.78517789 -45.81142589 -29.04187143
v -30.06180376 -45.61063647 -32.52916038
v -12.50416040 -42.94547439 -28.00906636
v -10.13444643 -42.69134998 -28.63744833
v -8.58361181 -42.93471947 -29.90788408
v -4.89486614 -43.97454858 -34.97539088
v -3.34014022 -43.79083216 -35.92925146
v -38.19971904 -46.01834714 -28.16945873
v -36.56613082 -45.77435926 -29.19609658
v -11.10283379 -44.10684854 -28.74502167
v -8.92043021 -43.52826625 -29.74906377
v -7.71029899 -43.86150464 -31.14935942
v -6.59845071 -43.93388331 -33.40507671
v -5.49072213 -44.18740794 -34.84852985
v -5.31339645 -44.53897104 -35.21132097
v 13.40362709 -42.73668304 -37.48770803
v -31.10537119 -46.53685540 -32.48048201
v -27.51656808 -46.60319537 -33.31560642
v -24.24531989 -46.13162577 -32.74035826
v -7.67207425 -44.30546984 -31.35121614
v -6.67036558 -44.42969710 -33.43036026
v -4.16314462 -45.07362843 -36.54967248
v -2.41597230 -45.37598044 -38.25152665
v -0.64955599 -44.94462907 -38.71507570
v 2.65087327 -44.60556805 -38.63930702
v -49.87946525 -47.76529968 -25.65654553
v -8.34417343 -44.77054626 -30.84199876
v -5.55301132 -45.14360055 -35.77845544
v -4.38658474 -45.62811553 -37.21377254
v -42.51384363 -47.72397131 -26.46685950
v -32.86232054 -47.68096283 -31.89822286
v -7.27707660 -45.21856830 -32.56709874
v -5.65210776 -45.85832730 -36.33423522
v -4.14260942 -46.05333135 -37.98843920
v -2.27919663 -46.44849151 -39.85460475
v -50.71612075 -48.17207903 -25.23520775
v -34.57196429 -48.18897322 -31.02836199
v -6.94939494 -45.91928050 -33.72122347
v -5.99742355 -46.42572626 -36.45772487
v -4.50685341 -46.75709829 -38.54892775
v -10.40953211 -46.24793679 -30.55334464
v -6.04312681 -45.91152072 -35.88098660
v -5.39521221 -46.42039165 -37.35127300
v -3.92099749 -46.94259167 -39.29822892
v 0.83191833 -46.27176002 -39.83681649
v 5.14062308 -46.18785530 -40.93784839
v -20.82574181 -47.43343964 -32.04871342
v -6.32999977 -46.67000100 -36.10999882
v -5.38753113 -46.80569842 -37.77245805
v -4.44868905 -47.14381322 -39.04597834
v -34.29856524 -48.96546900 -31.16333485
v -13.76754604 -47.07055539 -29.93272245
v -6.26734272 -46.90850154 -36.49473935
v -5.51525271 -47.15821519 -38.09174150
v -4.07844316 -47.36532271 -39.82707486
v -1.75927242 -47.56874964 -41.26231372
v 2.30770349 -46.40798643 -40.15239328
v -33.15850720 -49.15202782 -31.60946071
v -3.98449134 -47.75528982 -40.37310556
v -4.55566868 -47.91190848 -40.00305012
v -6.64138561 -47.85294458 -37.16885671
v -53.20990086 -50.24404451 -22.27050066
v -50.34179986 -50.40382594 -25.20718984
v -7.38822389 -47.39561304 -34.50759500
v -6.37595868 -47.87043110 -37.87661716
v -6.02163235 -48.54866862 -39.33688998
v -6.80999970 -48.42999950 -37.96999902
v 2.86852429 -48.03294688 -41.95936024
v -19.02421750 -49.02053624 -32.10572526
v -12.26431038 -48.43065888 -31.61503375
v -3.70012061 -49.19076338 -41.99244082
v 3.49029084 -48.27893898 -42.27143899
v -24.53595772 -50.19173771 -33.68691728
v -10.95464174 -48.67926985 -32.65315667
v -50.40629953 -51.16316676 -25.03744699
v -27.14760974 -50.32409728 -33.57982263
v -6.81927614 -49.36068133 -39.35956210
v -5.31322649 -49.67494681 -41.30566120
v -3.26444209 -49.62705448 -42.50107333
v -32.03724325 -51.02746561 -31.97235242
v -9.47662909 -49.20883477 -34.38907489
v -27.49310434 -50.63436925 -33.45248848
v -12.13436201 -49.35340956 -32.72607550
v -43.57855767 -51.69374123 -26.88497119
v -32.44274110 -50.76449737 -31.76671639
v -3.76173318 -49.64848980 -42.29662567
v -44.88700256 -52.10408941 -26.30954981
v -19.13030446 -50.27841032 -32.59568661
v -15.74534550 -49.96788129 -31.63650259
v -10.07771213 -49.78310317 -34.47756544
v -10.21008193 -50.55589229 -35.53064540
v -7.52727734 -50.37392303 -40.06814212
v -3.15760402 -50.54229498 -43.07709634
v -13.91368546 -50.93980581 -33.38388354
v -9.12612118 -51.37615278 -39.54407200
v -7.87375402 -51.22152343 -40.66050053
v 1.40003848 -51.13359913 -43.74450073
v -8.51752888 -51.55444145 -40.37879780
v -10.96878573 -51.66127160 -37.28928044
v -14.78774939 -52.12627351 -33.76838937
v -9.80001967 -52.12425813 -39.51553255
v -15.58033936 -52.19255388 -32.86670893
v -13.01067974 -52.05849931 -35.36632285
v -15.25622979 -52.00520530 -33.16760436
v -37.06013784 -54.05703560 -28.78668718
v -15.43206442 -52.43593827 -33.12822059
v -36.09856963 -54.29065600 -29.03051488
v -15.20610228 -52.47622356 -33.35171565
v 10.99490840 -50.45972764 -40.60276598
v -2.44910410 -52.21635848 -43.76195744
v 1.67957018 -52.25811154 -43.90305281
v 10.32596920 -51.73107609 -41.08813405
v -15.35342820 -53.53953689 -33.53231400
v -10.34691092 -53.65921557 -39.69313577
v -10.06222982 -54.34079468 -40.04409909
v -7.71945948 -53.94984782 -41.83068871
v -11.09455433 -54.29332703 -39.00923952
v 12.39440404 -51.69763416 -39.52826560
v 10.43987740 -53.19966748 -40.89507833
v 11.39701903 -52.41328105 -40.29622674
v -0.33047699 -54.97673899 -43.90943050
v -22.91395515 -56.36895448 -31.45059198
v -14.01498728 -55.52173033 -35.45145318
v -14.24641442 -55.91303855 -35.04655883
v -12.73201127 -55.70714921 -36.82901338
v -11.15049515 -56.69229850 -38.48126903
v 0.16095435 -55.82244694 -43.69631037
v 9.83131770 -55.56971207 -40.60601816
v -33.93784165 -57.96018243 -26.58722550
v -17.12964103 -56.48728460 -32.28008747
v -14.75924999 -56.44362420 -34.22354534
v -13.15211039 -56.30724877 -36.01433709
v -12.12621480 -56.37223274 -37.33320534
v -10.33308078 -56.20900169 -39.49378431
v -6.40818151 -56.37715384 -42.08972678
v -4.86130314 -56.57769740 -42.70496592
v 10.55525336 -55.66922575 -39.98263925
v 8.22406169 -53.70252952 -41.99390486
v -14.93334491 -54.46646363 -34.38711166
v -5.66433836 -54.95862663 -42.78564453
v -14.43556417 -53.83069813 -34.66159478
v -47.20893502 -56.00775406 -24.27799068
v -20.64218186 -53.94477397 -32.53097087
v -14.94732965 -53.70198190 -33.98680687
v -10.88455506 -53.83343250 -39.15420175
v -5.83107490 -53.71378735 -42.81232879
v -10.72738320 -53.06206644 -38.96265104
v -27.08617598 -53.65781859 -32.61613846
v -11.06221229 -51.48694664 -36.66676208
v -10.44081617 -51.77356675 -38.33772242
v -9.62557457 -51.04544759 -38.11544180
v -8.36415216 -51.03133246 -40.02908245
v -7.27041950 -51.40897259 -41.26208276
v -4.01776936 -51.01585761 -42.97525808
v -0.83796418 -51.35266483 -43.78281534
v 3.57601023 -50.20335689 -43.19902882
v -50.30005053 -53.15753073 -24.41398427
v -8.19014478 -50.36979541 -39.22012076
v -6.51499769 -50.49646273 -41.02979600
v 8.00815783 -48.96555841 -41.82199389
v -10.92065778 -49.61883277 -33.62936154
v -7.35000055 -49.47999865 -38.61999884
v -6.52099401 -49.59482327 -39.97580707
v -46.53518647 -51.56525224 -25.77457391
v -30.47059104 -50.61858892 -32.60397911
v -26.27309598 -50.27265474 -33.66917372
v -9.52755660 -48.53472486 -33.60316902
v -3.80555820 -48.11359197 -40.91841727
v -14.90311883 -47.16626555 -29.86147441
v -6.03678124 -47.30950296 -37.69653291
v -4.95376671 -47.08776996 -38.65705803
v -19.98150349 -46.94708809 -30.99495918
v -9.17262305 -46.01771757 -31.18411452
v -5.74083393 -46.28423601 -36.75905615
v -4.03284840 -46.48616165 -38.61498088
v -7.85909500 -45.17937079 -31.62760660
v -6.41999999 -46.06999829 -35.28999910
v -4.83766897 -45.61483115 -36.71037033
v -2.87926709 -45.54428533 -38.11632097
v -26.90955810 -46.78175971 -33.36632624
v -17.75637828 -44.85504329 -28.41498889
v -13.69191241 -44.76633668 -28.60898338
v -9.47995670 -44.96854544 -30.10472655
v -7.38897314 -44.43245381 -31.89232945
v -4.30191588 -44.47769001 -35.77994183
v -22.17471227 -45.16281560 -31.12494387
v -20.52325569 -44.61054504 -29.04349938
v -11.98082324 -43.75315085 -28.33594009
v -9.68580507 -43.55223849 -29.18812633
v -8.25098250 -43.51021722 -30.36505170
v -5.83641743 -43.69016364 -34.20599923
v -3.92847415 -43.80318895 -35.51028296
v -1.40286854 -43.82659495 -37.19372675
v -37.16197610 -45.59826851 -28.63301896
v -32.95701742 -45.80438882 -31.46487474
v -28.23241241 -45.84771395 -32.98799321
v -25.76536499 -45.44864595 -32.73096308
v -15.10107610 -43.15989837 -27.64298022
v -7.77969416 -42.92517528 -30.78817762
v -5.16822236 -42.95371473 -34.12608802
v -3.47882765 -43.02684590 -35.36504880
v -1.68258604 -43.10131073 -36.61003336
v 6.82909600 -41.81652889 -38.40439767
v -48.57565090 -45.78052834 -25.54770000
v -44.41872984 -44.73472759 -24.53367971
v -35.26152298 -44.78900880 -29.54502963
v -25.95156431 -44.62540895 -32.28086233
v -22.87007682 -43.36012155 -29.16992083
v -12.54810020 -42.13987291 -27.68566832
v -9.61733423 -41.87561572 -29.28892523
v -48.55243862 -44.82240602 -25.49022622
v -45.44752464 -44.48094964 -24.64547753
v -33.83729607 -43.87221485 -29.90479022
v -23.92331138 -43.57148707 -30.43705598
v -0.60399564 -40.96005857 -35.62004492
v 5.77318203 -40.48002884 -37.08110750
v 13.41999974 -39.42000121 -36.13999858
v -50.88481680 -44.16812584 -24.80292134
v -48.54373634 -44.07917336 -25.47656931
v -40.55173323 -42.86067560 -24.52714182
v -33.32430869 -43.13129187 -29.44412827
v -25.91546066 -43.08232293 -30.77513725
v -13.09028734 -40.22778571 -26.60666220
v -6.85949204 -40.11824355 -31.12156317
v -5.57383383 -40.29996693 -32.64130652
v -3.01590702 -40.37407413 -34.11978483
v -51.86337605 -43.77833754 -23.72699231
v -39.94051740 -41.95369035 -24.21127446
v -35.94592214 -41.77861288 -25.70750378
v -27.92540565 -42.38393903 -30.09051085
v -25.44000000 -41.85000062 -28.35999988
v -3.38011398 -39.20662403 -33.37939829
v -1.65933662 -39.28494453 -34.49114040
v -51.89173296 -43.17028821 -23.40610698
v -49.14385080 -42.21736267 -25.20729974
v -46.70601338 -41.94776341 -24.87228252
v -27.92000026 -41.23000056 -28.17999944
v -25.78642033 -39.82366249 -26.15902387
v -7.03439210 -38.21823001 -30.61000444
v -2.63467873 -38.42572123 -33.58787671
v -0.32899401 -38.16778585 -34.28556398
v 3.43252020 -37.91893646 -35.04570201
v 6.23292942 -37.64000535 -35.60222313
v -52.45715380 -42.06297919 -21.70099877
v -38.30864280 -39.89977017 -23.87796342
v -34.04879943 -39.61828351 -24.97828379
v -21.28785849 -38.38625550 -24.89158697
v -17.43575744 -37.79710829 -25.00223368
v -12.72539888 -37.61941195 -26.34539455
v -11.46163791 -37.55592927 -28.03129889
v -10.42181812 -37.74923086 -28.72214653
v -7.96690490 -37.22381219 -30.09353951
v 5.65123186 -36.75679490 -35.15997157
v -51.52757838 -39.48300332 -22.45043032
v -43.35287586 -39.49721530 -23.54641818
v -34.04586762 -38.19760680 -24.11845513
v 15.02442919 -34.68994051 -34.03516114
v -51.00041255 -39.23893347 -23.39611202
v -43.54310036 -38.55241835 -23.44074845
v 15.85272886 -33.47742558 -33.42070058
v -49.04293641 -38.66865486 -24.58790690
v -15.49665630 -34.80752558 -24.46296252
v 8.60487204 -33.87123719 -34.16431695
v 16.12452976 -32.51865134 -32.64800832
v -1.71806582 -33.74873102 -32.39660710
v 3.19608208 -33.31807256 -33.30673277
v 6.90608006 -33.03499147 -33.87263045
v -11.85146812 -33.17923844 -26.80065297
v -4.71646618 -32.54307061 -30.60438856
v 0.04220973 -32.76623785 -32.59227052
v 5.02466643 -32.17139095 -33.40969235
v 13.12556304 -31.45725280 -33.13291073
v 16.70312695 -30.79517558 -31.43477067
v -8.36151559 -32.21116960 -28.72890979
v -5.08527132 -32.39309788 -30.43389507
v 3.88288242 -31.59420937 -32.98871964
v -49.27906021 -35.17747670 -24.14331399
v -46.91410437 -34.43723544 -24.04805459
v -12.17516605 -31.48042783 -25.58779530
v -8.41617957 -31.38390183 -28.53560075
v -2.13354081 -31.20811097 -31.28231689
v 16.29124209 -29.53594923 -30.95166758
v 17.80806854 -29.20698747 -29.98729981
v -50.01509562 -34.81467068 -23.74703437
v -15.84132761 -30.20751476 -22.76375704
v -14.44916334 -30.37966229 -23.45749363
v -13.18415720 -30.23644164 -24.54974130
v 15.70258848 -28.36677060 -30.51553108
v 17.52730086 -28.05070207 -29.73766811
v -51.97835714 -33.08948502 -21.46190591
v -49.69450831 -33.19485858 -23.42828177
v -47.78459296 -33.14360976 -23.82466197
v -16.55596495 -29.48978543 -22.24748209
v -15.15285764 -29.00073677 -22.51282707
v -13.81933596 -29.70266156 -24.08699133
v -11.86032780 -29.63936515 -25.22719838
v -10.57441160 -29.74787354 -26.59312449
v -7.71730300 -29.58802879 -28.32631208
v 15.79999924 -27.45000087 -29.92000058
v 17.62442850 -26.77975968 -28.91227417
v -51.75982043 -31.91866353 -21.39094099
v -49.34722558 -32.23991767 -23.13618176
v -16.39244519 -28.42473611 -21.76766284
v -11.19305845 -28.91786769 -25.68017505
v -4.91096079 -28.66767906 -29.37534265
v 15.31629171 -26.38200298 -29.54251319
v 17.41659082 -26.12452209 -28.61222625
v 18.42124201 -25.81930161 -26.44095942
v -52.48307809 -31.93797171 -20.43926343
v -50.21701381 -31.07824177 -22.31577225
v -48.19194973 -31.38279170 -23.07011560
v -23.63290638 -28.42738107 -22.25500159
v -16.36822894 -27.57898159 -21.49342559
v -10.57438087 -27.64988132 -25.81107244
v 12.30844483 -26.18216164 -31.04259260
v 17.68000051 -25.05999990 -26.86999924
v -18.68350618 -26.29664354 -20.66329680
v -10.27391292 -26.67654119 -25.52219108
v 10.59215143 -25.38967691 -31.44221008
v 13.24094553 -24.75692518 -30.03791161
v 15.32766875 -24.39022996 -28.68149243
v 17.13999920 -24.11000058 -26.96000040
v -50.88617653 -28.63945626 -20.62925696
v -11.80652902 -25.56030266 -24.61262420
v -6.92626368 -25.48864856 -27.61498839
v -4.31633927 -25.45533888 -28.73897925
v 5.56680467 -24.98805523 -31.43265843
v 10.60741581 -24.32934754 -31.11054748
v 14.64375388 -23.76124822 -28.82739156
v -45.11574656 -26.55367926 -21.98245749
v -19.09642294 -24.62492511 -20.29080130
v -13.84142134 -24.42030422 -22.76234515
v -11.38482150 -24.42390285 -24.54250678
v -8.88861809 -24.47891049 -26.28101967
v -6.53014751 -24.47042428 -27.57015266
v -3.82856233 -24.14635755 -28.49912457
v -1.53317628 -24.35676567 -29.44253385
v 10.99064387 -22.90371992 -30.39501049
v 13.79091479 -22.30953053 -28.72568369
v 15.88173769 -21.92294225 -27.38129534
v -30.51494062 -24.78148602 -21.18596248
v -20.69212683 -23.67255278 -20.25352418
v -12.99701724 -23.18041399 -23.37534167
v -10.95663756 -23.54342677 -24.68341216
v -8.49033706 -23.55089039 -26.31561458
v -6.07424974 -23.83609302 -27.52921730
v -1.50493823 -23.52658100 -29.22340482
v 13.03442102 -21.72207460 -28.90037373
v 14.37113155 -21.10471390 -27.58048661
v -45.04999891 -25.08999966 -21.45999856
v -21.73119225 -23.08536321 -20.42748034
v -16.50716551 -22.65533246 -21.12122439
v -12.07809709 -22.26446941 -23.90606143
v -5.99307753 -22.26489782 -27.37661265
v -3.01933475 -22.08528481 -28.45926583
v -0.51525875 -22.25007489 -29.28453498
v 12.19992153 -20.86291462 -29.13694084
v 13.58008757 -20.73021606 -27.81328373
v -44.30922121 -23.96072075 -21.28789388
v -23.08297902 -21.72640525 -20.58349922
v -18.30171980 -21.42431028 -20.68322711
v -15.65510966 -21.36625163 -21.67640813
v -11.72198635 -21.45761438 -24.13048409
v -10.37269272 -21.33528888 -24.97945167
v -8.23423266 -21.71601541 -25.89774132
v -3.16400570 -21.31134644 -28.32425199
v 8.93296767 -20.39532363 -30.26569635
v 13.10171932 -19.64683458 -27.53206156
v 15.56626614 -18.90279911 -24.64388870
v -50.97312853 -22.77194522 -16.74490981
v -17.97292754 -20.57359554 -20.67804150
v -15.24047554 -20.59621736 -22.06198685
v -13.05298321 -20.46846971 -23.50066602
v 11.40210498 -19.03907396 -28.52783725
v 15.14000073 -18.02000031 -24.49999936
v 19.42148991 -17.32254028 -17.43826456
v -49.09650236 -21.64589427 -17.61637256
v -44.93867233 -21.83081023 -20.30773833
v -41.36726260 -22.08192274 -21.40985616
v -26.97276138 -20.39861307 -20.92844807
v -22.70117030 -19.80060339 -20.35585046
v -13.53169326 -19.03842390 -23.09321240
v -8.15206859 -19.64882016 -25.64564720
v 12.50208262 -17.94018969 -27.08454989
v 14.45767842 -17.45365746 -24.96859059
v -46.23093456 -21.09251544 -19.38958839
v -43.24151948 -20.74850164 -20.61369270
v -26.25338361 -19.24785227 -20.80167085
v -14.95788153 -18.46675389 -22.20733277
v -7.51768565 -18.28883030 -26.07761137
v -1.30122737 -18.29399727 -28.41166221
v 1.19610992 -18.20343360 -29.17904779
v 10.76554228 -17.02359319 -27.85633877
v 12.68560626 -16.54510386 -26.41687170
v -12.44278438 -17.68822409 -23.64507876
v 9.73541941 -16.30875468 -28.42912078
v -8.18833336 -16.64301194 -25.60481615
v -5.87096298 -16.61875099 -26.84986591
v -17.77378283 -15.17534629 -19.81747523
v -8.79824068 -14.87435680 -25.31365864
v -5.21728257 -14.81909305 -26.98179893
v 13.60629871 -12.26178370 -23.04815315
v -44.20704395 -15.88214561 -18.31519790
v -23.46487902 -14.64795880 -20.30211687
v -19.72937584 -14.86870181 -19.50451359
v -14.52147029 -14.10919055 -22.81558327
v 16.29194245 -10.79810504 -16.28672332
v -36.45196557 -14.78606556 -20.90559527
v -26.09999105 -13.91998306 -21.05888166
v -18.23606528 -12.82855868 -19.76037212
v -5.34341438 -12.53980119 -26.72817186
v 15.48543014 -9.60147567 -17.29463972
v -39.13939372 -14.10038304 -20.34822479
v -23.95651489 -12.36427762 -20.26630193
v -5.29036904 -11.99375186 -26.63594671
v -9.42583010 -11.85830310 -24.85754155
v 12.26393133 -9.33005754 -22.59327471
v -43.17558557 -12.36899756 -17.57509261
v -24.61041510 -11.43521816 -20.60303465
v -20.37810162 -10.88892575 -19.62887868
v -16.03501849 -10.90099663 -21.60578594
v -9.13911872 -10.88286657 -24.96341430
v -4.13433975 -10.80263872 -26.85903944
v -0.76916785 -10.70390642 -27.72497013
v -23.41542393 -10.11733711 -20.28949000
v -18.63067970 -10.27621422 -19.87000555
v -9.05019790 -10.05769800 -25.12278408
v 12.64481619 -7.52945757 -20.48016153
v -24.27756786 -10.00348292 -20.63370682
v -15.11496585 -9.60415881 -22.26476930
v -8.24831892 -9.44242720 -25.40512942
v -4.90922481 -9.34000872 -26.51818469
v -1.53647945 -9.28006414 -27.39689313
v -15.01020789 -9.09101404 -22.16540277
v -4.10451600 -8.33286904 -26.70388110
v 12.03391701 -5.79474494 -20.47966607
v -47.09140956 -8.75804294 -11.33656129
v -24.66266416 -8.26154742 -21.07024007
v -4.94950358 -8.13846663 -26.55247599
v -1.58588344 -8.04673042 -27.25299262
v 10.34247223 -6.26554200 -23.02809805
v -25.45919642 -8.36544856 -21.22122422
v -18.99123006 -7.41612772 -20.02522908
v -12.17529923 -7.69827934 -23.89801294
v -8.83240905 -7.63378898 -25.20445734
v -22.78524451 -7.46593438 -20.24283633
v -17.56093651 -6.82312762 -20.82867734
v 11.47213299 -4.58940491 -20.54581791
v -18.27731356 -5.77286351 -20.57917975
v -15.95935598 -6.26587681 -21.87874541
v -3.05046747 -6.09914027 -26.90939419
v 0.71644591 -5.92950312 -27.14157850
v -38.93673420 -6.05069986 -18.35691556
v -12.71858532 -5.27237123 -23.42233993
v -10.98139863 -5.28788893 -24.15110730
v -4.94992267 -5.21526951 -26.29121207
v -1.91000011 -5.26000001 -26.93000063
v -34.76513177 -5.47497254 -19.69244517
v -25.74875206 -5.17609995 -21.21595293
v -14.15004116 -4.53807553 -22.96713740
v -11.54946536 -4.74642916 -23.80042151
v -9.18872189 -4.59624175 -25.00959113
v -4.99535212 -4.33994504 -26.31201409
v -2.96341861 -4.48323833 -26.69692039
v -0.18260034 -3.99341062 -26.93447098
v -46.01189494 -3.49745899 -9.70368460
v -34.66311097 -4.47813747 -19.41791177
v -25.55689961 -4.24960302 -21.08939923
v -23.10813591 -4.28899704 -20.64290829
v -17.65084080 -3.49738356 -21.33121900
v -13.91527057 -3.86266829 -22.96887338
v -2.81293318 -3.52381379 -26.59255639
v -35.44987738 -3.48235620 -18.88433471
v -24.22155999 -2.92916503 -21.20124735
v -19.25399341 -2.81597185 -21.01729810
v -11.57248206 -2.78745941 -23.65994267
v -6.63627218 -2.86261505 -25.63432045
v -33.93331915 -2.46141409 -19.46106926
v -31.13375045 -2.61026993 -20.93219757
v -21.35059610 -1.81650661 -20.86078189
v -18.50399002 -1.59415381 -21.35889977
v -14.46022000 -1.81144511 -22.88693748
v -10.13146155 -1.54327706 -24.28945340
v -7.77967600 -1.80923706 -25.25832504
v -44.72978041 -0.22053195 -9.67488158
v -34.55974162 -1.28111115 -18.87851208
v -31.83669224 -1.82012084 -20.71523294
v -29.74371053 -1.83477439 -21.22140490
v -18.76036264 -0.81469840 -21.49252594
v -9.88455117 -0.65097422 -24.42580275
v -2.25358061 -0.81600132 -26.37712657
v -37.18261048 -0.13433894 -17.13868976
v -32.65275061 -0.79742598 -20.20820230
v -29.73938733 -0.56380476 -21.21942490
v -22.21061848 -0.03497913 -21.30004391
v -12.11549342 0.14159826 -23.84650707
v -4.69793798 0.22396317 -25.96122958
v -24.80498701 0.61677053 -21.63084410
v -22.43495174 0.80383825 -21.51592821
v -9.88246500 1.05496880 -24.53807555
v -6.17780583 1.08658860 -25.53305030
v -1.23911991 1.23127922 -26.12606250
v 3.72440275 1.64752791 -25.62357113
v 6.99497387 2.37293495 -22.95297757
v 10.17844956 2.81621958 -17.86312461
v -28.26257423 1.44911883 -21.61207050
v -24.42284487 1.53716456 -21.53385058
v -22.46434242 1.42130884 -21.50702290
v -10.04775241 1.87566876 -24.29327369
v -1.41778868 2.02523265 -25.99287778
v -14.30922654 2.52904417 -23.03331904
v -9.00163315 1.73313601 -24.66588840
v -22.63999172 2.84896558 -21.37663215
v 1.80450233 3.69967916 -25.76173842
v -4.77829436 3.70924128 -25.41003004
v 0.15030416 3.92029341 -25.84777586
v -24.73566309 3.72161763 -21.69007063
v -35.43514758 4.38134279 -17.73277670
v -33.27015042 4.14441060 -19.57919076
v -30.48652224 4.19333437 -20.65952867
v -20.58767900 4.43100790 -21.66811936
v -16.41030051 4.51926421 -22.34557644
v -32.21140802 5.06474823 -20.09600215
v -13.44414335 4.87020751 -23.27335440
v -34.25925225 5.41307870 -18.96860823
v -26.76657587 5.21790003 -21.74580656
v -23.49836193 5.37781976 -21.60223015
v -19.33793165 5.53493388 -21.89079113
v -15.90195298 5.96951321 -22.55686745
v -42.61491075 8.68807826 -8.18556827
v -37.08698228 8.53848178 -15.78022726
v -20.66421509 9.37910471 -21.74844593
v -16.39479958 9.78043396 -22.74592966
v -12.28734199 9.70934425 -23.78152870
v 3.45264794 9.55131929 -24.43564311
v -23.53108115 10.33612154 -21.61936462
v -18.33135262 10.12472808 -22.01396599
v -15.25801886 10.38415171 -22.98731171
v -35.97014397 12.36353908 -16.76330715
v 3.21599026 12.22674362 -23.95624667
v -37.18977794 13.66478950 -13.88435252
v -35.99664941 13.64384312 -16.37116261
v -9.77516919 12.38868106 -24.26755242
v 4.24690964 13.16892821 -23.08605053
v -18.06602813 13.34055793 -22.00017497
v -27.26044133 15.26913699 -21.11274190
v -35.81811488 16.49709605 -15.85310884
v -21.49027959 16.02047682 -21.81060985
v -7.62947230 15.92947915 -24.28441308
v -2.73661339 16.11129940 -24.20972660
v 1.43655133 16.36950113 -23.82010035
v -10.49528550 16.06942527 -23.88548292
v -1.90047862 16.81068167 -24.20323715
v 2.34386767 17.16873795 -23.41926098
v -28.79600413 17.37057604 -20.54103091
v -10.04679035 17.15131290 -24.05768074
v 2.85785622 17.88344979 -22.96372876
v -9.32576042 17.79845543 -24.14265648
v -38.96532208 22.25518785 -7.99118262
v -38.35494444 23.33710901 -8.45834892
v -27.93972380 21.82883956 -20.77799663
v -28.88097428 24.18296225 -20.25280893
v -29.58552726 25.88089183 -19.74757574
v -36.06872261 30.15667573 -9.86791495
v 0.87217981 28.52306329 -22.46562392
v 0.18277964 30.41351959 -22.67884649
v -2.02292670 30.12225963 -23.43319356
v 0.53186092 30.68402782 -22.50847779
v -33.11564401 31.92602098 -15.48366621
v -31.95350245 30.96218593 -17.34589040
v -2.01551570 31.10590577 -23.35911058
v -0.48557515 31.37579560 -22.81801961
v -35.33520177 33.35333243 -10.26280317
v -2.17434927 31.56671301 -23.33415113
v -0.12337485 32.02950582 -22.68911712
v -2.29424052 32.07906708 -23.25590700
v -30.28910980 32.26183727 -18.77092943
v -1.65018940 32.39127249 -23.13016541
v -2.33046361 32.83945471 -23.14832620
v -0.72877732 33.13223273 -22.72550017
v -2.70400662 33.68793055 -23.24229293
v -2.84039625 34.39701349 -23.17208238
v -1.66450068 36.31639853 -22.65472896
v -0.02148322 36.38338670 -22.05607854
v 0.64302166 37.81550750 -21.18453570
v -2.60434859 39.22384232 -22.13088050
v -0.66212285 39.63795304 -21.27077803
v -30.31262197 40.20890594 -16.07346162
v -2.81931646 39.69025984 -22.09379710
v -30.77644669 40.83369300 -14.80844524
v -28.42294984 39.89579156 -18.51298101
v -33.45293924 41.84934497 -9.78098623
v -29.61890958 40.80423340 -16.59009419
v -1.58857228 41.63856432 -21.33991756
v -1.87887938 41.94053262 -21.46356553
v -28.76646072 42.15511307 -17.09667966
v 1.61992665 43.41750592 -19.21709999
v -28.75237539 42.95105487 -16.93962328
v -2.55521457 43.31466928 -21.61440626
v -1.17258227 43.10988262 -21.21551335
v -32.67945349 45.56142539 -8.04300886
v -2.05140631 43.53882000 -21.39860950
v 1.41526852 44.26541924 -19.31327954
v -2.69393274 43.99066791 -21.62552811
v -0.33492988 44.25343871 -20.70914581
v -31.09222837 44.41872239 -12.31571939
v -2.71287607 44.65617612 -21.66066132
v -3.04962019 44.89404336 -21.78894728
v 1.41616538 45.42251676 -19.00038682
v 1.24682568 46.25718668 -19.14856583
v -29.40532565 45.90281844 -14.55382165
v -25.78597702 44.74413395 -19.93521489
v 0.71730994 46.10644653 -19.75825243
v -5.14545850 45.18957064 -22.58359082
v 1.64586387 46.89049721 -18.39309372
v -29.15286832 46.61180824 -14.82530031
v -6.77077845 46.07283324 -23.08774926
v 0.80836343 46.85295373 -19.60679144
v -22.92736247 45.69365084 -22.51988463
v -6.15487993 46.55928165 -23.00271019
v -23.30916189 46.35243118 -22.29837142
v 0.36177988 47.77749628 -19.92654800
v 1.56170991 48.70092869 -18.13309826
v -27.04260685 47.04913497 -18.42539385
v -22.74542116 46.37252539 -22.62136340
v -6.45905221 47.73380607 -23.23934250
v -20.07509582 47.18850553 -23.65940437
v -5.95158618 48.14058170 -23.09222333
v -19.81644332 48.11461642 -23.75237830
v -8.81550647 48.71250689 -23.56014587
v -0.81139471 49.83157665 -20.72555758
v -5.46123041 49.34838042 -22.94954658
v -16.70555584 49.79841411 -23.97887968
v -6.53924327 50.63243210 -23.38458225
v -7.28883408 51.66652799 -23.45153876
v -21.58359811 51.03425309 -22.33835869
v -0.27072875 53.45329270 -19.72981915
v -1.48568291 54.65591699 -20.25432326
v -18.42234097 52.75387689 -23.65452051
v -18.61518621 52.80026048 -23.54684472
v -12.39579078 53.93390357 -23.93099852
v -24.23366345 53.50706726 -19.46142875
v -1.88335846 55.39121851 -20.13595402
v -24.88124743 52.28210241 -19.65792663
v -4.08014003 53.28749865 -21.86175250
v -24.32665043 51.71355233 -20.07482201
v -15.43580554 53.85123193 -23.81825447
v -24.39616993 54.97827008 -17.16230623
v -21.28501609 55.23486808 -18.58729497
v -19.59239691 55.36303669 -19.36381683
v -7.53925927 56.97132647 -21.06642537
v -2.84417020 58.22587013 -18.66528578
v -3.18776350 58.35303664 -18.65016110
v -26.78769454 58.59473720 -2.97777983
v -13.72186095 57.43706226 -19.45130900
v -14.30638600 57.58835375 -19.15448904
v -11.85011584 58.22945386 -19.10798065
v -19.82084103 57.33647570 -17.46317185
v -13.16342130 57.78138340 -19.33689043
v -12.41037995 58.30717459 -19.04082485
v -6.92249741 61.61804497 -11.71118300
v -12.15078775 59.97565016 -16.27255417
v -12.54791673 57.81029165 -19.46242712
v -12.41471339 57.96873197 -19.36352439
v -3.08130798 60.34480035 -14.02216498
v -3.40544665 59.88866836 -14.93353210
v -16.75618254 57.61844292 -18.15950684
v -3.54091940 60.53531915 -13.75503745
v -22.59045281 56.68685958 -15.73374867
v -19.94975843 56.65294454 -17.91276783
v -23.32281880 56.56000227 -14.69429396
v -26.06409416 52.84120888 -17.67870225
v -26.50885470 52.01504007 -17.68851653
v -10.14988497 55.05943298 -23.24332483
v -26.73154324 51.00135878 -17.58969016
v -26.85999870 49.92999882 -17.95000024
v -26.96358785 49.69586432 -17.78136939
v -26.84024721 49.62317646 -18.37429032
v -10.74783597 55.26965857 -23.14426564
v -8.08532629 56.69640377 -21.45636640
v -18.62458885 52.63904482 -23.58660661
v -16.75131544 53.39695141 -23.84124137
v -15.30314703 54.62152511 -23.24634790
v -7.85098411 57.00198933 -21.12106606
v -3.34483059 59.59277228 -15.61328396
v -24.51620437 52.07663029 -19.89855245
v -11.70924492 56.35187402 -21.18537016
v -7.58317811 57.15445802 -20.87981254
v -26.41088143 51.37735233 -18.29277351
v -28.07511762 51.91254616 -14.34041094
v -26.91445127 50.25340244 -17.33094268
v -29.72903475 48.87212068 -11.58690918
v -14.28542379 55.96015602 -21.02613635
v -28.73932756 49.22863096 -13.88840284
v -20.11210099 53.22396755 -22.43595943
v -9.06803925 58.35849792 -18.30496080
v -29.65767682 47.78841883 -12.69982290
v -28.43351290 49.01667684 -14.70501442
v -32.35989809 44.36455667 -9.68459435
v -29.42048945 47.27025330 -13.49475048
v -28.72215770 46.55177519 -15.48534725
v -14.53516632 54.65527251 -23.33692461
v -7.36031542 57.55557492 -20.30726708
v -1.58071530 59.50812995 -15.70846699
v 2.38509616 55.57106808 -14.20881506
v -26.68613195 43.19828376 -19.30804737
v -23.58505689 45.13064027 -22.24151604
v -22.83445559 46.08507082 -22.57738076
v -20.62270232 47.82451689 -23.52542803
v -17.65807159 47.42891341 -23.92871305
v -0.83975017 54.74535003 -19.76188459
v -32.93674067 39.56133127 -12.37290539
v -25.62113479 44.01750863 -20.32795735
v -13.51973508 47.17845097 -23.99755269
v -14.94576409 47.97695950 -24.00784381
v -24.52252991 42.28719696 -22.00332284
v -11.37816068 46.58904672 -23.79250526
v -29.23919819 39.98106346 -17.57880673
v -25.99450760 41.07370228 -21.08723670
v -5.89260645 46.95151374 -23.03328551
v -32.38670900 37.88456321 -14.03432991
v -5.87398233 45.94444856 -22.81328477
v -6.35999953 45.24999857 -22.79000171
v -3.74581665 45.18486187 -22.07249589
v -2.68585607 43.57900470 -21.63902670
v -32.10585192 35.31137854 -16.13020897
v -2.76518916 40.55241123 -21.82548493
v -2.20889435 41.30724072 -21.63560130
v -30.09033762 36.89038381 -17.48291776
v -4.53999965 43.90000179 -22.42000028
v 0.15532537 44.13646087 -20.38695663
v -27.14243159 39.57022354 -20.16568184
v -1.80381665 45.74830458 -21.26420662
v -25.65138415 40.40714726 -21.44105732
v -6.45481609 46.81828991 -23.14571477
v 1.59142306 46.02485895 -18.59285496
v -0.88837580 48.67270589 -20.77263966
v -21.57649212 45.39417103 -22.99111336
v -20.06050758 46.26881331 -23.56074378
v -18.67000014 46.96999863 -23.86000007
v -15.87999985 47.66000062 -23.93000014
v -7.63362925 49.53768104 -23.48771878
v 1.71660073 49.43587631 -17.63883978
v -29.12903577 42.36218333 -16.23709686
v -25.44759400 44.68613490 -20.47202177
v -23.11622724 45.32277584 -22.41985314
v -6.94788620 50.99042878 -23.49143289
v 3.18234903 49.60675538 -14.94577248
v -23.63664657 48.28127101 -21.55056037
v -9.35035478 52.49602720 -23.89993332
v 0.89419866 52.61282250 -18.46073754
v 3.78518831 52.03937739 -13.52124661
v -26.15085430 48.66440594 -19.51220073
v -11.46391593 55.18765375 -23.16188067
v -12.58875523 55.56380004 -22.33540080
v 2.04184419 55.97778782 -14.76750430
v -11.13077998 56.61572143 -20.84219269
v 1.41706481 57.32356757 -15.46149887
v -6.18613744 57.87942931 -19.69093643
v 1.20526366 57.83325806 -15.48306737
v -18.67202297 55.03893644 -20.77457495
v -18.72987673 55.03178760 -20.70125937
v -4.10426827 58.47457796 -18.71493645
v 2.40196567 56.47492409 -13.49516772
v -6.98076934 57.05337971 -20.80676518
v -16.87365212 54.21600491 -23.27805758
v -17.08334312 53.64206433 -23.65121804
v -1.74403354 57.32066557 -18.90707947
v -12.34942954 56.19187281 -21.33423835
v -5.86893735 57.54611641 -20.03069595
v 2.06738315 56.54555187 -14.40002117
v -12.29878236 58.09870735 -19.25324835
v -19.90479603 55.40229008 -19.12923716
v -12.88976613 58.38490278 -18.85902695
v -2.47913948 59.69546735 -15.26831184
v -0.03832889 59.73247811 -13.88442703
v -12.78597675 58.82717296 -18.27925444
v 2.92721926 58.06720629 -10.13276167
v -18.84319633 57.60735646 -17.63952151
v -23.52072857 55.72849140 -16.46421477
v -11.39884908 60.96851453 -13.87076732
v -7.07494700 61.64696440 -11.86772157
v -26.67881548 54.13926020 -14.85681999
v -5.10326400 61.71187386 -9.07623209
v -9.36217140 62.28808314 -9.91249736
v -4.35840944 61.99211255 -7.44405715
v -12.04435341 62.37291172 -9.42862406
v -16.65212400 62.13285029 -10.10428835
v -9.66421980 62.66424060 -7.52835302
v -8.18129163 62.68927455 -6.69156341
v 1.32790837 59.38072875 -1.05705927
v -10.78586187 62.47204542 -7.17204157
v 1.05863879 59.30956826 -0.73698518
v 0.51810528 59.73450094 -0.53952221
v -20.63066512 61.11019477 -9.84307285
v -9.23983473 62.45996803 -5.44315949
v 0.29798097 58.34349617 1.02715741
v -15.25009889 62.31209263 -6.90988218
v -13.69841211 62.23992258 -5.96530223
v -3.89860268 61.53114513 -1.29459461
v -16.78607613 62.03112379 -6.50509447
v -16.60468057 61.81605905 -5.81665803
v -17.12232083 61.79909408 -6.31187065
v -8.49605910 62.35400960 -2.20952299
v -2.30265735 61.70479581 0.79648336
v -10.56182105 62.02405691 -0.94833691
v -9.54878796 61.66298687 1.44974701
v -5.84518583 61.44478917 4.30558575
v -9.90215689 60.79952791 4.79579298
v -7.73785915 61.06950343 5.02620544
v -8.13661143 59.88456309 5.92288701
v -12.34151330 59.43544582 5.24665834
v -11.04764175 60.12742221 5.17352438
v -9.01030656 59.41523239 6.04521297
v -10.89897659 59.90955234 5.44546545
v -16.96735993 59.59293619 5.08517679
v -19.28310841 59.93803218 4.63537918
v -30.16179055 54.67146635 0.21338764
v -17.25305244 59.77228656 4.90305154
v -11.68652251 59.85011160 5.17562078
v -9.46270116 60.15117466 5.58892451
v -13.44493404 60.28127298 0.95423416
v -17.49321818 61.02101132 -3.52440216
v -12.58291677 62.00628355 -2.15671374
v -7.09653087 61.94600463 1.02809281
v -21.08553611 60.93794852 -9.27604269
v -14.68803827 62.31559068 -6.11756649
v -3.89952376 61.70289591 0.45234300
v -15.39849397 62.40707636 -7.82276969
v 0.10852968 59.86930802 -0.13957330
v -15.97199589 61.11018732 -12.55327556
v -8.19671992 62.65250593 -8.03161319
v -14.79030028 61.13521382 -12.86292449
v 1.97909912 52.16680095 2.56472640
v 1.62791531 59.74352360 -1.95857184
v 2.66778353 56.02899566 -0.01162645
v -9.43750609 60.96129492 -13.62468675
v -2.80899229 61.06122211 -8.45597778
v -0.64761715 60.72936580 -6.33018836
v 2.64334073 57.59042129 -1.18497806
v 2.72109569 58.98324400 -3.26344953
v -4.58581420 61.33375689 -11.90404128
v -3.51396878 60.19811332 -14.39771801
v -2.98411842 60.04083902 -14.57282901
v -3.25856730 59.16246772 -16.68123715
v 1.97324739 59.16716531 -11.73270028
v 5.91857638 41.26061499 -3.89588089
v 4.94834734 45.80001906 -11.45850029
v 7.62846647 28.37105840 -0.66045806
v 7.93308485 29.21431325 -5.09076053
v 6.59602787 31.62976727 -11.01020165
v 7.33066443 28.96796726 -9.62172542
v 6.22576242 28.75857987 -13.17344513
v 9.33062099 20.65442130 -2.02644081
v 8.16080905 15.93492925 2.68808333
v 9.31717642 21.67892084 -6.61815237
v 9.93802585 19.53414455 -4.71009780
v 10.16411278 17.41741970 -1.74008962
v 10.34649741 15.85833915 -8.01495463
v -3.49997240 24.73019809 -23.75173196
v 2.36975797 26.16773732 -21.79461159
v 5.59800491 25.11626109 -16.97402075
v 7.96510186 22.91684039 -11.17857825
v 9.75384843 20.62103339 -4.84929141
v 0.40060075 25.89571103 -22.93884009
v -3.21029220 25.83841421 -23.70920777
v 6.52325759 26.06642060 -13.87770008
v 8.67850892 23.82279374 -8.01149663
v -3.54413944 29.66053970 -23.86291139
v 0.21610956 27.95235440 -22.74418063
v -3.72478226 28.42644975 -23.88862334
v -2.85316003 31.49386123 -23.37225154
v 4.52990318 31.36086091 -17.93403924
v 6.12919265 29.75093387 -13.44223320
v 7.04398425 27.30764262 -11.21557411
v -3.64824664 31.87816218 -23.57567661
v -2.83243973 32.56029636 -23.25306833
v -0.87107689 32.22000971 -22.98124880
v 4.33179783 32.99148381 -17.46867038
v 5.97129483 30.46170250 -13.81688192
v 7.10738823 29.75194901 -9.99347121
v 7.99953099 28.63041312 -6.08699489
v -3.50804441 33.24167430 -23.49065617
v -2.67122802 32.85673633 -23.20939675
v 5.56864263 33.05320814 -14.13282566
v 6.47510029 32.39334002 -11.23025734
v 7.97764119 28.59208733 -2.46028020
v -3.08314571 36.26174480 -22.94872142
v -1.88539666 35.01723707 -23.00588600
v -3.10782157 36.97211295 -22.77287468
v 6.38712524 30.02837673 1.30858785
v -2.52758455 37.60494292 -22.35568687
v -1.04501413 37.87316754 -21.71918377
v -1.93709973 38.29386458 -21.95686474
v -3.34031321 39.04379904 -22.41173387
v -0.17512572 40.08112103 -20.99248394
v -3.94999981 40.55000097 -22.25000039
v 4.93332790 33.99598226 2.69183517
v -3.29901138 41.66288301 -21.93779871
v -0.68339385 42.10199416 -21.02665417
v -3.38999974 43.48000139 -22.02999964
v -4.53052903 45.42770237 -22.41336182
v 2.08910066 45.28862983 -18.29826832
v 5.78891998 42.68003255 -7.21497741
v -3.66569567 47.63453081 -21.93815634
v 5.63095696 43.62329841 -3.80902132
v -0.15633837 49.00451005 -20.30770853
v 5.16037410 47.25856334 -10.16232371
v 5.52958809 46.03312165 -5.83706982
v -3.12560750 50.47062039 -21.78528719
v 4.41919640 51.02729797 -1.51659548
v 1.35387073 52.70164460 -17.83275604
v -8.02895240 51.24482885 -23.73808809
v -0.06882950 50.01898110 -20.13477869
v 2.13958579 49.71679673 -17.00856350
v 4.40193899 49.30212349 -12.96604611
v 5.07705798 49.32387918 -3.21355416
v 2.48601614 48.66674915 -16.57103375
v 4.66801831 48.31531644 -12.34196592
v 5.32576488 47.65729979 -7.99795892
v 4.54384973 47.49331996 -1.03837729
v 2.01186421 47.28388414 3.21051967
v -0.37697924 48.08713496 -20.58839798
v 5.52999321 47.00742289 -6.75086677
v 4.81132744 46.62996903 -1.75923249
v -5.09610726 47.43848369 -22.77239785
v -2.00194540 47.46964946 -21.46606147
v 0.17162348 46.93998024 -20.18578351
v 4.57774987 46.47913575 -13.31718639
v 5.46436477 46.12662271 -8.40174686
v -1.58808986 46.50929570 -21.26868255
v -4.74874862 45.58823630 -22.47168683
v 0.88850129 44.95849833 -19.71240528
v 5.59994718 44.02251914 -7.48714013
v 5.18543692 43.79916936 -2.02095509
v -3.69411078 44.68926415 -22.16125466
v 5.26853278 43.15002635 -10.57085395
v 5.07394038 42.74345562 -0.57360844
v -4.00435040 42.23814234 -22.27347530
v -2.54866737 42.24556312 -21.75484411
v -0.17487185 41.22749716 -20.82441002
v -4.22527082 41.67248681 -22.30086364
v -4.01523151 41.45980626 -22.26565592
v -2.29860400 40.78271985 -21.68915421
v -0.29229230 40.76426104 -20.95950954
v -1.57366134 40.40352628 -21.45375125
v 5.22916438 39.07947615 0.32865361
v -3.34811304 39.88026455 -22.24164456
v -1.49071054 39.80811313 -21.54715545
v -1.38723571 39.23504427 -21.63243294
v -2.69946759 38.46700490 -22.31734619
v 0.14831212 36.82533652 -21.81863040
v -0.88062388 36.27349436 -22.45027572
v -3.11746611 34.91389751 -23.17136154
v -1.20998151 33.19821507 -23.01825583
v 4.05345997 32.49930590 -18.28119159
v 6.80644205 32.06672892 -10.25087759
v -1.55022100 31.56887740 -23.21223542
v 6.82710344 30.59047461 -10.76345798
v 7.46293413 30.42758815 -2.29277299
v 5.73488092 30.53838201 2.38892669
v 4.75540059 29.93843518 -17.82252453
v 7.66026322 28.89394946 -8.71803425
v -0.65990479 28.65325846 -23.06802943
v 6.25037728 27.77373418 -13.98068946
v 7.44581688 27.29162015 0.49241452
v -0.50935021 27.16643736 -23.03355932
v 8.08897056 25.84517747 -9.13978461
v 0.05870718 25.42741597 -23.03063311
v 3.32288584 24.93408509 -21.16280049
v 7.50574470 24.29646440 -11.89953089
v 8.98060855 24.00401421 -6.13646768
v -0.39700701 23.92682619 -23.42642844
v 9.33111086 22.12932892 -3.72780790
v 7.25786993 22.45199122 -13.29510938
v 9.72928572 20.53210139 -5.58330538
v 9.40238964 21.89990506 -3.14758788
v 8.89574829 21.92750387 -0.49791764
v 8.11852235 19.02418211 -12.61447184
v 7.01482501 17.32340641 -17.51429215
v 8.37000087 17.26000011 -14.05999996
v 9.50247329 16.86003990 -9.94667970
v 9.36894864 15.12957364 -12.42655329
v 10.90613939 14.77258001 -7.23597826
v 11.03471033 14.44385853 -2.79783946
v 2.47548358 14.48209397 -23.81219156
v 11.41883060 12.63895072 -7.42733059
v 12.30413467 9.74724162 -7.53267808
v 12.42073905 9.99015942 -5.17458515
v 11.68597583 12.29951251 -5.06158872
v 12.00414822 10.66854130 -2.42591719
v 11.63372025 12.72423565 -3.43615445
v 11.18858065 10.15463937 -0.09413641
v 3.00395093 10.06519515 -24.44931306
v 9.01912712 9.33266152 -17.42440462
v 10.82160790 8.87037162 -12.76056375
v 12.58404739 8.35145265 -7.09671900
v 12.38989178 9.50860139 -6.27920218
v 12.74999976 8.20999965 -5.43999998
v 12.75000069 8.07000045 -2.91999988
v 12.53523771 9.31269303 -3.99905583
v 11.84011623 7.97828101 -0.52334025
v 12.12377660 9.43488255 -2.09192070
v 11.49118226 9.25593264 -0.23696321
v 8.57024081 7.42515875 -19.50113848
v 10.11000015 7.13999989 -16.10999927
v 11.56509761 7.55379209 -11.71915047
v 12.75456976 6.53445022 -9.17424913
v 13.26638833 6.22548023 -6.62185904
v 13.48000020 6.06000004 -4.24999977
v 12.77268399 8.06390960 -3.97592364
v 13.20619509 5.80243766 -1.92837452
v 12.34832872 7.97455851 -1.36045390
v 12.25727983 5.69178397 -0.31784357
v 9.23999865 5.52999973 -19.01999861
v 11.68802753 6.31643971 -12.27302290
v 13.31000123 4.47000004 -8.84999987
v 13.94350827 4.33013448 -6.68285461
v 13.25254142 6.65579317 -5.64468047
v 14.15000018 4.10000002 -4.32999991
v 13.51368055 3.44162481 -1.55045034
v 13.41881044 5.75991068 -3.17195407
v 13.32544349 4.03635902 0.04552740
v 12.67288066 5.98542346 -0.94890705
v 8.41129571 3.87922348 -20.37412487
v 10.39083954 3.53318523 -17.36222580
v 13.09144404 2.70211487 -11.42313983
v 13.35428935 4.99577448 -7.87073094
v 14.80848808 2.04220600 -7.04912283
v 15.03824629 2.19887192 -4.98196390
v 14.74536769 2.15457543 -2.17314065
v 14.14400246 3.47222784 -3.10619106
v 13.24535254 1.90055009 -0.73334994
v 2.34543928 2.74972827 -25.84247291
v 11.14141382 1.16039999 -17.00701937
v 13.12151365 0.48077654 -13.00138049
v 15.18000662 1.78279926 -5.55414800
v 15.58742579 0.66839583 -4.51375637
v 14.87872098 1.94570201 -3.14963190
v 14.82426468 0.26219216 -1.86157587
v 14.53355700 1.60125003 -1.44243927
v 14.38046806 0.30075930 -0.32140641
v 13.29451147 -0.19399326 -13.23643792
v 14.09048401 0.67351264 -10.58606338
v 16.07185788 -1.55351777 -7.03650108
v 15.88362642 -0.28035420 -4.39579412
v 15.97255282 -1.46089285 -1.83166331
v 15.87060280 -0.23383986 -4.24652826
v 14.85694852 -1.50535023 -0.36474428
v 4.13567666 -1.17784424 -26.04403161
v 7.50352349 -0.98589982 -24.07867089
v 9.94786248 -1.83548767 -21.23987861
v 12.52782065 -0.52889669 -15.38338698
v 14.66800272 -2.67598196 -12.88710535
v 15.90636931 -1.74675928 -7.60425441
v 17.18323119 -3.12973466 -4.58671106
v 16.33143798 -3.29215731 -2.20555929
v 3.15114111 -2.32782285 -26.54603496
v 13.81931268 -3.79343634 -15.43777995
v 15.74738137 -4.19660704 -11.33918390
v 17.29300246 -4.45985980 -7.37483241
v 17.14441553 -3.06856842 -5.12705278
v 17.23522320 -4.95785708 -2.87487078
v 16.61097631 -5.20640984 -0.55376568
v 12.00221572 -4.91242204 -19.97772977
v 16.13302529 -5.63019188 -12.26667222
v 16.99410379 -6.24949392 -10.34822967
v 17.78742857 -6.20289659 -8.37810710
v 16.76407270 -4.60124435 -8.99298117
v 17.14999974 -6.95999991 -1.74999982
v 17.05129631 -5.55737037 -1.35741942
v 12.95044925 -6.73865713 -19.41401884
v 14.46231827 -6.24539796 -15.88801108
v 15.22498392 -7.22296536 -15.16113151
v 16.74063690 -7.34076137 -13.00906576
v 17.42613316 -7.29082339 -10.76828502
v 19.05895956 -8.40230938 -6.90236455
v 18.87320727 -8.26511160 -6.92603411
v 19.08160187 -8.48620664 -6.45074248
v 17.99000055 -8.56999960 -2.56999978
v 13.15999962 -8.27999972 -20.10999992
v 14.55969550 -8.44726618 -18.15880835
v 15.27727675 -8.58548749 -16.51142165
v 16.89715125 -9.52854939 -13.94918282
v 17.58721843 -8.55899882 -12.28894573
v 18.96997355 -8.60318914 -6.80969050
v 18.97755824 -8.47545080 -6.70758821
v 19.04545352 -8.40903167 -6.48386171
v 19.00310069 -8.61780997 -6.61180634
v 13.86000030 -10.04999969 -20.44999972
v 14.23069276 -8.90026335 -19.05009337
v 15.73370397 -9.78846848 -16.50626399
v 15.78741148 -8.89277924 -15.41994233
v 16.82039909 -10.56481060 -14.75413423
v 17.19352044 -9.72604845 -13.52756750
v 18.16076785 -11.45124994 -12.96023466
v 18.97463575 -8.58091190 -6.74410537
v 15.62060975 -12.71642931 -20.27547359
v 16.29805751 -12.12259196 -18.18121411
v 16.81627333 -12.49017846 -17.63402298
v 16.68214239 -13.16357870 -18.44335347
v 17.95635186 -13.69847357 -16.37583226
v 17.90918969 -13.09881546 -15.50911367
v 20.19911632 -14.53998499 -12.32363377
v 11.29753888 -16.32873155 -27.26219594
v 13.56423367 -14.96617217 -24.95947666
v 17.00285450 -16.84349775 -21.99148759
v 10.08982211 -17.67268032 -28.66703086
v 12.24541012 -16.09533839 -26.54888853
v 14.95999936 -18.53000000 -24.91999976
v 15.25816321 -17.04694889 -24.03877676
v 16.47882909 -18.28713156 -23.38637225
v 16.63404144 -17.30099693 -22.63993584
v 17.21168682 -17.85920747 -22.35371619
v 20.44000104 -19.81999911 -15.54000005
v 21.43999934 -20.06999962 -13.58999964
v 22.93412946 -20.74530162 -3.61988298
v 6.33524824 -19.42589320 -30.13707139
v 11.14288904 -18.24398898 -28.20113674
v 12.87098043 -18.90196092 -27.14139037
v 13.88649736 -20.05205117 -27.05909126
v 21.04606293 -21.25989459 -16.27048664
v 19.91336979 -19.76657845 -16.60970785
v 21.91999927 -21.67000063 -14.55000043
v 22.13033848 -20.54230124 -12.44428474
v 23.67000096 -22.18000032 -10.70000045
v 24.13815074 -22.41089754 -8.81966110
v 24.56000075 -22.64999971 -6.88999984
v 24.79000017 -22.88999967 -4.81999991
v 8.53452925 -21.04081959 -30.52172624
v 14.00671527 -21.62597515 -28.16831507
v 17.90999994 -22.05000073 -23.82999845
v 21.73000015 -23.01000059 -17.03999937
v 21.78261615 -22.34218270 -15.70773870
v 23.31993729 -22.11025544 -11.61317248
v 24.49776419 -22.90500142 -8.15866329
v 25.49999952 -24.50999990 -5.52000012
v 24.87536520 -23.18276837 -5.69445780
v 25.31999908 -24.69000034 -4.05000011
v 13.35730683 -22.82438427 -29.37040851
v 15.14828578 -23.13720062 -28.39161456
v 17.95999892 -23.45000021 -25.22999980
v 19.02000047 -23.66999909 -23.75999838
v 25.83999932 -25.76000057 -8.70000012
v 26.09132044 -26.01949498 -6.63994020
v 8.81806668 -24.27916415 -31.39080852
v 14.67307378 -24.59713630 -29.07496877
v 16.18786901 -24.37976561 -28.32670696
v 19.29000020 -25.20999871 -24.82999861
v 26.83999948 -27.59999968 -7.82999955
v 26.53999999 -27.87999995 -5.59999980
v 8.83028191 -26.01580694 -31.88691288
v 13.25312722 -26.17699094 -30.55636585
v 18.60999875 -26.65000036 -27.10000053
v 27.63999999 -29.40000035 -7.54000014
v 27.17999928 -29.65000086 -5.64000010
v 13.61194067 -28.12447771 -31.43860027
v 16.64598100 -26.68603510 -29.16571125
v 19.47000064 -28.44999917 -27.41000056
v 18.16786081 -27.63199247 -28.17269601
v 24.14000034 -29.50000018 -20.08000016
v 28.26000005 -31.25999868 -7.42000015
v 27.76000090 -31.47000074 -5.94000006
v 9.70508531 -28.03620510 -32.29554370
v 13.89427204 -29.58700433 -31.99772537
v 18.28557998 -30.26715852 -30.26130423
v 17.04572886 -29.45463918 -30.34627065
v 19.27337609 -31.12358041 -30.42563796
v 19.07305978 -30.88290617 -30.34221008
v 21.13999985 -30.34999967 -26.79999918
v 20.33078484 -28.85963395 -26.54539980
v 22.33999968 -30.61000071 -24.97999929
v 28.17000076 -33.24000165 -6.39999984
v 17.47589372 -30.18664941 -30.53349443
v 18.94198917 -31.69228137 -30.93196079
v 17.64988527 -30.82048334 -30.85840680
v 18.68767850 -31.13737889 -30.62133491
v 20.88999934 -32.01000020 -28.61000039
v 19.27901804 -31.47661313 -30.67179769
v 22.87624404 -31.72511980 -25.21220408
v 29.22999859 -34.62000191 -10.23999974
v 28.79349887 -33.02151337 -9.40433796
v 28.99999917 -34.94999930 -8.03999975
v 10.93878224 -33.61445665 -34.32930633
v 18.69265176 -33.42219815 -32.18584135
v 17.70426519 -33.04658085 -32.37508237
v 21.31000161 -34.01000053 -29.65999953
v 19.87250336 -32.89158270 -30.21976352
v 20.73234133 -32.26742521 -28.82665396
v 21.78116888 -33.58197212 -28.62030081
v 24.62000027 -34.68000144 -24.86000024
v 29.65999953 -36.64999828 -11.21999975
v 29.37000059 -37.00000048 -8.98000039
v 29.15594913 -34.94364023 -9.31275077
v 13.47869728 -36.14228964 -34.94551033
v 20.56561783 -34.26752985 -30.52917868
v 22.06999995 -36.48000211 -30.51000088
v 20.86490206 -34.62561965 -30.49528785
v 22.25579694 -34.97752175 -29.06514332
v 22.30406739 -36.11339629 -29.87353876
v 24.33797903 -35.36623344 -26.20666288
v 29.30341475 -39.49232027 -15.78654349
v 30.37000075 -39.09999877 -12.38999981
v 29.71476503 -37.26791218 -12.90773321
v 30.02999909 -39.48000073 -10.09999961
v 29.59619835 -37.00316325 -10.41240711
v 14.75169603 -38.73137757 -35.69542617
v 18.48230883 -39.59175944 -34.82857719
v 22.11356536 -38.60035539 -32.63872489
v 24.11999926 -39.76000100 -29.27000076
v 22.26765640 -37.94787452 -32.15020895
v 23.18148874 -38.07602450 -29.72745337
v 25.31128563 -38.16250712 -26.12621151
v 27.92000026 -40.63000157 -22.98000082
v 27.53191255 -38.06113452 -21.67620137
v 28.90403010 -41.04428738 -20.01332678
v 29.14111875 -42.38525406 -15.10820258
v 29.27073278 -41.57761484 -17.56713167
v 29.01759930 -40.15815258 -13.38991802
v 15.49999975 -42.55000129 -36.35999933
v 16.23276249 -40.63063487 -35.73376685
v 20.01396380 -41.96345434 -35.14958173
v 17.60564744 -40.87240621 -35.50268337
v 20.45668848 -40.44199362 -34.45006907
v 22.89999835 -42.85999760 -32.03000128
v 21.69326879 -40.87089375 -32.67445788
v 23.11596647 -41.56182334 -31.26735240
v 25.29222891 -42.56476089 -28.96864526
v 24.19475280 -41.91784933 -30.05668707
v 25.23142844 -41.12204537 -28.19807827
v 27.30475552 -43.63401234 -25.64297244
v 27.74759941 -41.07715935 -23.71129021
v 27.11720206 -41.23364016 -25.07905476
v 28.53856236 -43.80627349 -21.75394073
v 29.06793728 -44.38213259 -17.15142094
v 29.05966528 -43.28024387 -19.14209127
v 28.40070426 -45.31881213 -14.39938694
v 28.83671597 -44.65166107 -15.34704678
v 28.59766781 -44.01723295 -13.90331145
v 14.48000036 -46.03999853 -37.25999966
v 16.93305373 -44.43562031 -36.23067588
v 15.24863299 -43.56458783 -36.60396114
v 15.66438191 -45.84116489 -36.76786646
v 19.02241446 -44.87226903 -35.93346477
v 18.18052679 -43.52605715 -35.99371389
v 23.09999987 -46.17999867 -32.85999969
v 21.76503092 -45.72830722 -33.69271383
v 20.59816383 -44.97532174 -34.38028693
v 22.49813266 -44.50665787 -32.87479281
v 24.19056371 -44.18620467 -30.99719062
v 25.17600544 -43.54463518 -29.48307991
v 23.81088398 -42.74934530 -31.63169324
v 25.65020323 -47.07896337 -29.42525968
v 24.79966357 -44.96589303 -30.45267984
v 26.18557774 -43.69622096 -27.95620449
v 27.68306434 -46.68818042 -23.92189205
v 29.30999920 -48.57999831 -17.06999913
v 29.73498777 -46.30451277 -17.85187609
v 27.29123645 -47.79145494 -14.77713324
v 27.73975953 -46.36967927 -13.93611263
v 14.53477237 -49.38558117 -37.70625964
v 15.28041810 -48.40343073 -37.10858524
v 16.69661701 -49.22794551 -35.90123728
v 16.21229574 -47.62727767 -36.31194308
v 16.69686660 -46.05560377 -36.38671339
v 17.30858162 -45.22031173 -36.25102714
v 22.56895974 -50.03027245 -32.73859620
v 21.20549232 -47.27796093 -33.93190354
v 25.25024861 -49.81841892 -29.02311087
v 23.18595350 -49.36348274 -32.39467740
v 24.28446710 -49.05784130 -31.03201464
v 24.72031303 -46.62892222 -31.08518571
v 26.41784772 -50.22847652 -25.19825846
v 26.00284293 -48.32606763 -28.28245424
v 26.05475299 -49.36745390 -27.45462954
v 28.79000083 -51.24999955 -21.50000073
v 29.37375195 -49.61146414 -20.40742896
v 28.83999981 -51.84999853 -18.44999939
v 29.07377295 -50.10376126 -18.13043654
v 27.87192352 -47.77982831 -16.47898555
v -0.54658274 -27.39693411 -6.61864365
v -3.35859298 -27.22229995 -6.26992341
v -13.97719886 -22.46450074 -2.28435942
v -16.40139520 -21.22549154 -1.07262598
v -19.56862584 -20.08450404 0.30674599
v -23.38116057 -19.57648993 2.59654224
v -26.62938461 -18.04696023 4.40754043
v -29.16120179 -17.35009812 6.13335893
v -32.40504488 -16.21275209 7.67595880
v -40.43757915 -12.05815934 7.57676736
v -13.73848319 -23.03812653 -2.35514808
v -37.25368157 -15.21324087 8.23051669
v -22.10497856 -20.94882727 1.66277064
v -37.09396720 -15.77121951 8.24238453
v -40.72447121 -13.22967466 7.39978207
v -41.55427217 -13.41032702 7.18967337
v -15.80112241 -24.08819832 -1.62510842
v -19.65722814 -22.76122198 -0.14710960
v -22.17892371 -21.70740813 1.67162949
v -25.23862384 -21.33472450 3.17680044
v -28.28405239 -20.30556463 5.21994336
v -36.71400622 -17.12222025 8.17494094
v -40.61869159 -14.49695323 7.46484613
v -14.50084429 -24.88065325 -2.32507801
v -24.36248027 -21.95310406 2.71581882
v -27.96891890 -21.04979195 4.85249609
v -41.33025557 -14.18665238 7.32984720
v -43.27677563 -12.34880183 6.40217401
v -15.54517355 -25.33335425 -2.08321959
v -25.91992915 -22.19900303 3.45714181
v -29.48149107 -21.37470245 5.63282892
v -40.42081535 -16.03778452 7.67904986
v -12.67948374 -27.22760476 -3.60163720
v -22.59423025 -23.55105430 1.28985988
v -28.18285115 -22.20925875 4.82900953
v -29.28392403 -22.44173922 5.46873361
v -30.83538823 -21.78529091 6.28074585
v -34.80464220 -20.27202770 7.94374477
v -9.25374404 -29.11883593 -5.20273251
v -13.88042420 -27.53426321 -3.16135120
v -16.68002084 -26.60300583 -2.06901948
v -22.42607623 -24.55638163 0.99459186
v -24.86347035 -24.00941029 2.42317794
v -26.48686804 -23.66002649 3.65689839
v -28.45156565 -23.26901816 4.68783919
v -29.93585169 -23.22000079 5.66400820
v -32.07247704 -22.27212116 6.70782523
v -39.71195221 -18.47782545 7.72626139
v -13.24035972 -28.67923304 -3.79593647
v -16.41722396 -28.00615318 -2.44935206
v -18.73826981 -26.89532004 -1.23922701
v -23.09357934 -25.31998418 1.21441227
v -24.98386428 -25.08548461 2.30884668
v -26.75080672 -24.78914149 3.50691983
v -28.37004699 -24.38154072 4.60598804
v -30.35630658 -23.93859066 5.73189184
v -32.22500905 -23.31198379 6.67783758
v -35.31251475 -22.12737314 7.83855934
v -43.55200008 -16.95559360 6.39990158
v -10.08035429 -30.85209988 -5.35777444
v -13.79356999 -29.60181609 -3.77645041
v -16.67609066 -28.94062735 -2.39651743
v -19.34899576 -27.89195627 -1.22634752
v -22.16912806 -26.82379261 0.67974540
v -24.02465418 -26.69825777 1.38565723
v -25.51000006 -26.14000067 2.58000009
v -27.54632197 -25.54699965 3.78012238
v -28.81341800 -25.23235418 4.61831316
v -30.86285666 -24.98495951 5.81054948
v -9.81222000 -31.86854720 -5.77576598
v -12.00595777 -31.41560778 -4.90349671
v -16.58114977 -30.02811782 -2.61071860
v -21.68187685 -28.79932709 0.10991529
v -23.97101745 -28.22075225 1.28065795
v -26.57217719 -26.96633339 3.12445825
v -28.68558839 -27.28834562 4.24356153
v -30.59992567 -26.11529827 5.53094363
v -38.05322200 -23.41390774 7.62843201
v -42.82315820 -20.62926255 6.81452500
v -43.75062510 -19.36000586 6.59342296
v -6.11152453 -34.55852345 -7.48123182
v -9.98968817 -33.56059268 -6.05525123
v -12.09000032 -32.71000087 -4.40999959
v -14.56140541 -31.90017864 -3.38415871
v -17.16197841 -31.07413277 -2.59873341
v -19.64931563 -30.12835421 -1.31869677
v -22.19625004 -29.54999171 0.01658704
v -24.27145466 -29.27980013 1.35113636
v -26.62766911 -28.75065058 2.88208039
v -28.88310328 -28.21348049 4.24847938
v -31.52640536 -27.98684873 5.86504163
v -37.49343380 -24.52872507 7.61072058
v -40.51832855 -23.35636504 7.46253831
v -43.17153990 -21.63722552 6.74139941
v -44.58691552 -20.33836022 6.13156194
v -9.60422121 -34.82935578 -6.48525404
v -12.03999948 -33.98999944 -4.82999953
v -14.69111536 -33.20456669 -4.19760775
v -17.12953486 -32.47004747 -2.98331352
v -20.49273066 -32.24167228 -1.07960904
v -25.27028322 -30.68765998 1.59217173
v -27.44834498 -29.81355228 3.16751772
v -30.25548533 -29.54996005 4.97493520
v -32.02101961 -28.72510627 6.13606628
v -35.06729379 -27.83899382 7.27939280
v -40.58488831 -25.15702322 7.36658974
v -43.66527870 -22.38976024 6.51852833
v -10.26991662 -35.54908931 -6.58050505
v -12.27999944 -35.27000174 -4.97999974
v -14.66999948 -34.60000083 -3.75999999
v -20.69108747 -33.14428404 -1.11618661
v -23.73508550 -32.14511275 0.44302558
v -25.72890557 -32.00305253 1.62180013
v -28.16116624 -31.24327399 3.11375502
v -30.36610968 -30.69396690 4.90160286
v -32.16889501 -31.12687171 6.03920734
v -35.25515273 -29.33499776 7.16426130
v -38.82696852 -27.04820223 7.45618390
v -42.43925586 -25.36103874 6.99317316
v -44.83526200 -23.48685637 6.08811341
v -6.49956195 -38.05464134 -8.82053282
v -14.75000009 -35.93000025 -4.10000002
v -16.31141081 -35.40641442 -4.15894762
v -18.70553195 -34.86756608 -2.79510510
v -20.93355916 -34.51027721 -1.29778287
v -23.50345813 -33.82464126 0.05782449
v -25.47453530 -33.06955844 1.34847511
v -27.89000049 -32.73000196 3.09999939
v -32.38983080 -32.12098405 5.95927611
v -38.11066970 -29.16139737 7.50196446
v -42.00636968 -27.87915058 6.96367072
v -43.93742234 -25.81127733 6.28378754
v -7.11459760 -39.37193751 -9.06150602
v -9.46258195 -38.44471648 -8.00043810
v -20.12866549 -36.15301847 -2.06362968
v -25.01190268 -34.79039297 0.76301029
v -27.07999945 -34.38999876 2.39000027
v -29.41999957 -33.93999860 3.84000083
v -31.53862432 -33.40138122 4.83614672
v -37.09235787 -31.70445934 7.28199258
v -44.07089576 -27.25736238 6.16906537
v -16.66336134 -37.69685328 -4.55747498
v -18.77778023 -37.40321100 -3.23579833
v -20.14401369 -36.40553355 -2.06756336
v -23.67759496 -37.22610697 -0.17404469
v -25.96986666 -36.20918840 1.14752026
v -28.24999951 -35.67999974 2.95999995
v -35.58012471 -33.98083523 6.76036254
v -43.10867563 -29.60032970 6.68760855
v -45.76855898 -26.62045322 5.46268560
v -7.46872276 -41.44030437 -9.91526619
v -20.14144696 -36.50069609 -2.11031269
v -24.11035262 -37.90336847 -0.06314363
v -26.22716501 -37.50704974 1.14110718
v -28.45000103 -37.11000085 2.99999979
v -39.50674459 -32.58790448 7.04741152
v -43.39641333 -30.95101938 6.47070212
v -46.09649628 -29.08324264 5.24091674
v -7.56438635 -42.59014502 -10.22762712
v -26.32453479 -38.50407153 0.91818103
v -31.10712394 -38.33245486 3.86550603
v -35.86710617 -36.75202653 6.38337806
v -39.83065486 -34.87026691 6.90103555
v -42.75079817 -33.14773366 6.66681770
v -45.53805292 -31.28366545 5.64915361
v -7.57507980 -43.88863221 -10.68099868
v -18.41668040 -40.97199813 -4.41729883
v -25.52802302 -40.06368667 0.38631153
v -27.75977738 -40.14813155 1.71450700
v -30.06378934 -39.44315389 3.42142698
v -32.34080970 -39.20399025 4.66854451
v -34.89167243 -38.31960261 5.95640345
v -38.95419091 -36.66111082 6.89304341
v -41.87840596 -35.69180146 6.54176949
v -44.22681406 -33.94097462 5.93186030
v -7.52827618 -44.48822886 -10.99449955
v -18.89708266 -42.90335625 -4.60777897
v -29.96000089 -40.81000015 3.34999966
v -32.44648874 -40.29470682 4.57333215
v -38.30123693 -38.05571422 6.71746163
v -42.60100052 -36.14366427 6.30621053
v -43.85364428 -35.04000977 6.13660784
v -15.64811915 -44.31815073 -7.18213059
v -29.09000032 -42.22000018 2.51999940
v -31.41000122 -41.85000062 3.99999972
v -38.01000118 -39.79000077 6.31999969
v -40.61573371 -38.47221658 6.74316986
v -43.26861352 -37.11643443 6.13736641
v -14.36143462 -45.38140073 -8.21274798
v -25.63000098 -44.07000169 0.11999999
v -27.70770155 -43.47383231 1.51732180
v -30.19063361 -43.54444891 3.16885533
v -32.60999918 -42.95000061 4.53000003
v -35.19457206 -42.19745845 5.51502034
v -39.03786466 -40.13057053 6.44442812
v -44.85569149 -37.39325702 5.61506441
v -24.89000000 -45.38999870 -0.70999935
v -28.28999981 -44.98000070 1.67999999
v -30.60000017 -44.64000091 3.16999946
v -32.57783130 -44.65476424 4.18725889
v -35.49075872 -43.38982701 5.33181336
v -39.64489698 -41.63582996 5.99710084
v -42.28306934 -40.63234851 5.87256346
v -8.83205235 -49.91208017 -12.94485014
v -26.13000013 -46.50000110 -0.11999995
v -31.84000030 -45.78999802 3.75000038
v -42.03482717 -41.75282642 5.64887840
v -44.61890832 -40.25377706 5.28899720
v -9.23669897 -49.94835705 -12.79230416
v -11.69813517 -48.99492860 -10.94510127
v -32.27995709 -47.03256860 3.65647720
v -34.78175774 -46.73992470 4.58012708
v -9.46679898 -50.69754273 -12.99601048
v -21.92574926 -49.28915948 -3.91098484
v -27.69535594 -48.80557209 0.23048298
v -38.73522580 -46.12989351 5.06710075
v -42.30543226 -44.83762011 4.69365483
v -45.47355324 -42.61412844 4.33461694
v -48.18680510 -40.83753377 3.08043580
v -10.12290921 -51.62908882 -13.08604889
v -21.59084193 -50.67852885 -4.80130594
v -22.42999896 -50.48000067 -4.02999902
v -24.66999926 -50.34000054 -2.32999981
v -25.82000010 -50.20999908 -1.57000020
v -27.46317536 -50.07182062 -0.46144630
v -28.41453254 -49.82510954 0.33737399
v -39.23663870 -47.25269228 4.70955344
v -46.02525011 -43.56133938 3.65278590
v -10.14377084 -52.26317793 -13.37347832
v -22.56000042 -51.55999959 -4.47000004
v -24.76999909 -51.47999898 -2.72000022
v -26.06959455 -51.15457624 -1.80896185
v -27.61186473 -51.25261471 -0.84958447
v -28.36776711 -51.49273574 -0.35850902
v -29.16373871 -51.62284523 0.23167528
v -30.25322035 -51.54293031 1.07638410
v -31.49947152 -51.14459619 1.65971334
v -39.22430798 -48.29664528 4.31835139
v -21.77000046 -52.71000043 -5.58000011
v -24.01999943 -52.58999765 -3.89999920
v -25.07820353 -52.34910548 -3.03446781
v -26.27000213 -52.49999836 -2.19999952
v -27.40000002 -52.43000016 -1.39000115
v -30.89639172 -52.32965574 1.02074374
v -31.66281804 -52.09266394 1.30429876
v -36.06018797 -50.79109222 3.10790841
v -41.08264670 -48.90082777 3.72095872
v -44.35832053 -46.98039219 3.20407934
v -20.96530423 -54.13097888 -6.99359272
v -21.75999992 -53.87999862 -5.98999998
v -23.93201366 -53.47275734 -4.32053953
v -25.35988390 -53.36726457 -3.34876589
v -26.13280714 -53.52840945 -2.85003311
v -27.39051171 -53.61510441 -1.80759060
v -29.87047657 -53.54876444 0.01228372
v -31.03286400 -53.35086584 0.54333697
v -32.00855106 -52.66176164 1.08490512
v -36.66709736 -52.09833384 2.36518262
v -41.40669107 -50.07984489 3.30209266
v -19.98756826 -54.98298258 -8.35282542
v -21.11874893 -54.90426719 -7.07113603
v -22.15141803 -54.76409197 -5.96654136
v -23.11000042 -55.02999946 -5.34000015
v -26.34402178 -54.84652519 -3.09741753
v -28.51999924 -54.71000075 -1.49999943
v -29.67000008 -54.60999906 -0.72999997
v -34.80179980 -53.34083363 1.19842927
v -40.11929035 -51.72957107 2.59595877
v -42.43155196 -50.97881705 2.52727699
v -21.00355737 -55.96699938 -7.79474247
v -22.10515551 -56.07301369 -6.61540078
v -24.22999963 -56.16999790 -4.87000030
v -25.39999969 -56.04000017 -4.14999900
v -26.50000155 -56.05000257 -3.23999883
v -28.07052992 -55.90416119 -2.23124563
v -28.50381844 -55.83710596 -1.89761096
v -30.02433106 -55.67344278 -1.07189547
v -35.27013585 -54.19874936 0.53054997
v -47.57525399 -48.97772521 0.94210927
v -11.00770384 -57.54591897 -15.29266033
v -16.23455994 -57.30828643 -13.21179792
v -22.19060995 -57.03432858 -7.22355675
v -23.67730439 -57.64352903 -6.14586752
v -24.53999966 -57.27000162 -5.11999940
v -26.79000050 -57.21000209 -3.42999958
v -27.97999978 -57.06999823 -2.73000030
v -29.46682461 -56.83091283 -1.97369279
v -30.45113012 -56.69916421 -1.56138313
v -35.75076163 -55.16277254 0.09123283
v -39.63782266 -54.05550078 1.21531903
v -46.40425742 -50.84445328 0.53956290
v -11.18904166 -58.80088732 -15.83914272
v -16.20942540 -57.93584511 -13.46432324
v -23.12720753 -57.95438588 -7.08003063
v -24.23598431 -58.29452351 -6.31323317
v -11.24801952 -59.40419808 -16.30234718
v -13.81060947 -58.87790024 -15.18430747
v -16.41003415 -58.63353983 -13.80614564
v -18.66731048 -58.03815648 -12.59378064
v -27.21283771 -58.86287615 -4.35060402
v -32.39293769 -58.00918862 -2.35268171
v -34.43560749 -57.63337761 -1.38251029
v -49.68429729 -50.70585757 -1.38305791
v -11.17636263 -60.09998173 -17.20901392
v -13.10311537 -59.87522751 -16.36864431
v -15.08510113 -59.06621367 -14.96048924
v -19.42528039 -58.59704316 -12.37970404
v -25.51279962 -60.03175303 -6.39854930
v -31.53884411 -58.91330168 -3.59224947
v -34.01537985 -58.49914625 -2.36620870
v -11.47661731 -60.64855680 -17.93948747
v -26.23133734 -60.89776009 -6.74185390
v -29.61370349 -60.23434550 -5.10371430
v -37.32987866 -58.65606666 -2.16870871
v -50.07419735 -52.68500373 -3.36755230
v -12.05942221 -61.11118197 -18.97248439
v -14.60732892 -60.68315729 -17.83145033
v -19.17351969 -60.28328463 -14.98183701
v -21.15963399 -60.44540927 -13.22544925
v -25.64423904 -61.62903830 -8.39037262
v -27.07105502 -61.64965779 -7.07148295
v -29.51154858 -61.20963767 -5.67666348
v -34.16160494 -60.28832868 -4.40232083
v -49.44979772 -54.09024656 -3.81701044
v -14.49329127 -61.31545082 -19.50064674
v -19.76726763 -60.75412780 -16.43680595
v -26.52746998 -62.60684133 -9.06743482
v -30.26135825 -61.93503365 -6.27849204
v -40.87470844 -59.85046551 -4.00490034
v -21.40093967 -61.42916903 -16.05947502
v -25.41665174 -62.47851625 -11.49126794
v -29.67067808 -62.86542863 -8.12256616
v -37.14995086 -61.02759391 -4.97508142
v -24.74606596 -62.09128723 -14.45228048
v -28.94366905 -62.88018823 -8.68142862
v -30.81315011 -63.32148612 -8.46014451
v -32.58781508 -62.89805472 -7.60272983
v -37.67497092 -61.68914586 -6.83287671
v -28.58324908 -63.64301592 -10.06277744
v -30.15060909 -63.63645941 -9.17349476
v -32.03457221 -63.46383691 -8.41356814
v -36.85908765 -62.20984086 -7.25634303
v -29.85082753 -64.13123757 -10.50506718
v -44.08405721 -61.55649573 -8.25357717
v -46.42602056 -60.40503457 -8.00909568
v -36.90122813 -63.17099929 -9.29146167
v -29.08832021 -64.13198262 -11.59675606
v -31.22539259 -64.24063444 -10.89534536
v -45.26304826 -61.22033671 -8.19677021
v -30.17451428 -64.21001256 -10.77096537
v -29.44866754 -64.09014016 -10.62918734
v -33.54073688 -63.72393668 -9.17063374
v -35.58331728 -63.19223344 -8.52860510
v -42.89110005 -61.28744036 -6.78513013
v -29.65008654 -63.63332272 -9.45578888
v -26.39940940 -63.09981644 -11.26327738
v -27.90221199 -63.43574822 -9.86829679
v -29.66896258 -63.38192523 -9.07258503
v -31.39286488 -63.23866546 -8.14697519
v -20.98267712 -61.17964536 -16.67042822
v -25.89304559 -62.62721866 -10.32182388
v -28.16063724 -62.83438951 -8.54008645
v -31.47137910 -62.78236955 -7.37736421
v -19.12335493 -60.88648736 -17.26248674
v -20.63984238 -61.04929745 -16.31871052
v -25.52855760 -62.46996298 -10.83258446
v -27.89939195 -62.60015815 -8.10057204
v -30.75167537 -62.72444129 -7.36913038
v -17.86866412 -61.09843776 -18.00966449
v -24.40875210 -61.44068018 -11.66130044
v -25.10311268 -61.87330931 -10.00191923
v -26.20878071 -62.52796203 -9.34513565
v -26.84803307 -62.64001131 -8.80943332
v -36.94753721 -60.67354232 -4.25757514
v -47.33350873 -57.08080158 -4.43510571
v -18.00467260 -60.42885780 -16.03611745
v -25.04129149 -61.30713224 -8.94404482
v -26.25881881 -62.23038211 -8.62717908
v -33.19995478 -60.75551361 -5.16851107
v -38.37134689 -59.92120132 -3.17510264
v -18.60319637 -59.90818888 -14.78954684
v -20.94969712 -60.02476811 -12.68922538
v -26.23004094 -61.62539497 -7.70741981
v -28.10867876 -61.93405762 -6.93186978
v -29.96127307 -60.98172441 -5.52000385
v -37.40491718 -59.48989093 -2.77376687
v -19.34386231 -59.64474007 -13.58065754
v -20.48174106 -59.68030170 -12.67116517
v -27.39821561 -60.98023057 -6.12759404
v -29.13109586 -60.68006903 -5.34456642
v -36.51223332 -59.04060602 -2.53951689
v -39.83275965 -58.34763125 -2.10536807
v -48.56643453 -54.17329073 -3.22456099
v -20.25342919 -59.12036821 -12.16917299
v -26.29920840 -60.21700427 -5.95366023
v -33.88733044 -59.00659040 -2.90296576
v -40.59138894 -57.26836249 -1.52648729
v -27.19421685 -59.84408408 -5.16376086
v -30.16897663 -58.95398930 -3.92609602
v -47.27445170 -53.93772945 -2.16704374
v -50.64876005 -52.11511627 -3.38857993
v -23.78857881 -58.29988793 -6.81988755
v -51.19265616 -51.09962821 -3.17366747
v -22.56773785 -57.60635063 -7.34478142
v -24.20756035 -57.91767314 -5.79848327
v -27.34973282 -57.80396238 -3.52326478
v -31.27079457 -57.57219717 -2.06258334
v -47.20718041 -52.56284401 -1.29970792
v -50.59939250 -50.95157400 -2.57151597
v -22.79587463 -57.16439709 -6.62296917
v -24.84897152 -57.64438584 -5.07166469
v -26.41262859 -57.27135018 -3.69957439
v -28.95227447 -57.23470822 -2.41473410
v -41.17067903 -54.70847338 0.19606810
v -47.89229110 -52.20945179 -1.45201874
v -23.39028008 -56.45818636 -5.60161239
v -25.42464621 -56.98824674 -4.34710644
v -27.20599994 -56.89791590 -3.05901538
v -28.68529782 -56.52097985 -2.07609357
v -52.09823325 -48.52759466 -3.45693715
v -23.69911969 -55.65087125 -5.10251475
v -25.62999912 -55.90999871 -3.86000006
v -27.19043009 -56.21313304 -2.83760740
v -29.30485271 -55.93837798 -1.49172370
v -39.06219453 -54.25086990 1.14092301
v -41.11567140 -53.40195447 1.32905541
v -51.40541494 -48.66508022 -2.24552932
v -52.27437615 -47.68050835 -3.59980413
v -53.88138071 -46.21691629 -5.49693219
v -27.25005709 -55.08873612 -2.24325061
v -28.47000025 -55.13000116 -1.51000009
v -34.18698162 -54.28254977 0.36568244
v -37.05223277 -53.75840887 1.27479807
v -51.27894878 -47.54517600 -2.04452360
v -24.74665083 -53.87229845 -4.00250591
v -26.63999982 -53.93999815 -2.50000111
v -28.80087309 -53.65132540 -0.68644376
v -35.66504642 -52.85414681 1.74910692
v -44.28542405 -50.67001656 1.92232442
v -50.89078099 -47.27637768 -1.31197099
v -23.07999879 -52.71999910 -4.46999958
v -24.62199703 -52.97763646 -3.61735816
v -25.70477873 -52.76113376 -2.73714447
v -26.82000026 -52.82000080 -1.90999953
v -30.17281368 -52.82882601 0.52081811
v -35.62154248 -52.10566521 2.14838865
v -37.59746626 -51.41115189 3.04967561
v -50.32129213 -46.48926854 -0.09056707
v -52.88352445 -43.96914318 -3.26186139
v -23.06786366 -51.47099867 -3.90984258
v -24.31672625 -51.80059001 -3.18452436
v -25.51528811 -51.84972286 -2.34514242
v -26.57000162 -51.69000104 -1.52000017
v -27.78828889 -51.82653666 -0.88132673
v -28.79977971 -52.06550658 -0.12360196
v -29.91852909 -52.16388404 0.65870275
v -35.36818177 -51.06793717 2.83165975
v -37.83919662 -50.68923160 3.50250257
v -50.54818466 -44.76770386 -0.21544311
v -52.96075717 -42.69826412 -3.11146630
v -22.95260504 -50.54290965 -3.59195285
v -24.27221835 -50.75594038 -2.74605257
v -25.33917129 -50.70132390 -1.99701265
v -26.44792385 -50.65246299 -1.16583868
v -30.44205345 -50.75331032 1.44095568
v -31.46287426 -50.30781031 1.95280707
v -37.13021800 -49.95209351 3.71657778
v -43.73464361 -46.84485495 3.46068339
v -51.04570091 -43.08968410 -0.96217351
v -52.54646391 -41.31384194 -2.23910064
v -26.49999782 -49.32999983 -0.66000066
v -27.75000036 -49.35000092 0.18999973
v -30.89891560 -49.28595200 2.09655450
v -37.86131740 -48.22847992 4.46437858
v -40.92178121 -47.32212052 4.28717723
v -50.22219568 -42.42990166 0.36079212
v -54.04824391 -38.93868998 -4.06359322
v -26.69000067 -48.11999947 -0.17999903
v -31.25852719 -47.75518551 2.81492434
v -33.13003480 -47.93589562 3.44490283
v -35.39416939 -47.43823782 4.44980245
v -43.81894693 -44.88105327 4.27751709
v -51.60096288 -40.08341581 -0.90423255
v -53.44570801 -38.54097426 -3.19068437
v -25.32000095 -46.91999778 -0.74999966
v -27.82999910 -46.92000151 0.98000001
v -30.33000045 -46.85999826 2.54000002
v -31.56000003 -46.88999802 3.44999949
v -35.40343046 -46.32511735 4.75780061
v -43.45848411 -43.60627756 4.80020139
v -46.46656290 -42.37141460 3.82209616
v -48.90720546 -40.50290585 2.50410661
v -50.43562129 -39.56426680 0.54404314
v -52.51801386 -37.87336498 -1.90808589
v -24.25999939 -45.69000006 -1.12000038
v -28.04999985 -45.66000029 1.43999944
v -30.56000173 -45.57000101 2.98999972
v -31.79999813 -45.54000124 3.81000014
v -45.58654502 -41.45674407 4.50330740
v -48.01284894 -40.19691423 3.29511799
v -49.04922098 -39.83350098 2.31229933
v -24.15950969 -44.38457638 -0.89487439
v -24.99069832 -44.47951168 -0.32055069
v -27.97999978 -44.30999979 1.68000069
v -29.23999913 -44.25999895 2.46000011
v -30.48999980 -44.22000051 3.27999983
v -31.73999861 -44.17999834 4.05999878
v -34.68681872 -43.98096353 5.14232740
v -42.37318039 -41.26626253 5.64966211
v -45.06785050 -40.34901410 5.06868307
v -49.30476099 -38.12364489 2.30091927
v -50.26173592 -36.74130514 1.12944609
v -52.15356871 -35.01655906 -1.24997844
v -24.71494116 -43.06595400 -0.32893461
v -25.90866201 -43.09114814 0.58738334
v -26.91784315 -42.93180257 1.25515484
v -29.54000048 -42.84000024 2.94000003
v -30.78999929 -42.78999940 3.74000031
v -32.13093057 -42.36253724 4.35500685
v -37.57905960 -41.16734117 5.94149670
v -40.37988186 -40.78374058 6.27730554
v -43.44742373 -39.54280168 5.79602504
v -50.12388900 -35.75109690 1.51797128
v -52.03045532 -33.56111050 -1.21029536
v -53.49164456 -32.42455423 -3.24767153
v -29.89720553 -41.64123535 3.34010203
v -31.37000278 -41.18999839 4.23999922
v -41.25294834 -38.91430795 6.54790923
v -44.46526617 -37.11398318 5.81553392
v -48.12744260 -34.79009122 3.58046452
v -49.76458102 -34.32578966 2.08780472
v -50.57183281 -33.33072737 0.85347157
v -52.55353078 -31.79122880 -1.84466760
v -29.26342003 -39.56290334 2.51000584
v -30.26999906 -39.73000124 3.78000131
v -31.51712194 -39.77550939 4.26573958
v -33.55063498 -39.39041123 5.28075593
v -36.52181104 -38.18910941 6.29950315
v -40.18578306 -37.90445253 6.85124937
v -43.57207194 -36.30974144 6.02418650
v -47.80721664 -34.13358331 3.90758691
v -48.96634817 -33.04589912 2.81919539
v -50.26295409 -31.41648322 1.12964772
v -51.48397014 -30.70956282 -0.48696404
v -52.64822394 -29.97610904 -2.25362857
v -24.63976666 -38.51040080 0.01209575
v -25.41646175 -38.19015622 0.56437840
v -27.71333791 -38.48513588 1.57390884
v -30.59669584 -38.54568303 3.64403310
v -32.06860274 -37.71098331 4.45217965
v -36.90336645 -37.12670878 6.64518401
v -40.24000093 -36.10999882 6.84000039
v -43.23772341 -34.56064314 6.39406266
v -48.86851832 -31.62395582 2.76903505
v -49.96746406 -31.04252554 1.48026471
v -51.53343827 -29.88004498 -0.65678736
v -24.31712300 -37.24659979 0.25182145
v -25.00524931 -36.75805032 0.69088023
v -26.82000026 -36.94999963 2.00999901
v -28.11999992 -36.83000058 2.76000029
v -29.91235629 -36.37231886 3.18376673
v -32.44924173 -36.05492413 5.02064824
v -41.00464657 -34.52181816 6.78202417
v -43.57851669 -33.26926380 6.25775754
v -49.78717119 -29.50592525 1.85758469
v -50.77763647 -28.81617658 0.33012617
v -51.79674178 -27.41622739 -1.19037437
v -24.22506548 -36.63174435 0.22596390
v -26.04000084 -35.47000140 1.68999971
v -27.51000039 -35.36999971 2.61999993
v -28.97999994 -35.25000066 3.48000065
v -32.53871948 -35.34041718 5.17708482
v -34.32308137 -34.45759788 6.12338120
v -38.76002133 -33.54005516 7.14074122
v -43.32341999 -31.80000186 6.55306317
v -49.77618530 -27.72847004 1.51947374
v -51.38290301 -25.95823444 -0.94595959
v -24.73374270 -33.74532238 0.88259543
v -26.18999965 -33.97000208 2.09000055
v -27.66999975 -33.84999931 2.99000018
v -31.06991574 -34.14767236 4.47126431
v -32.36356005 -33.43629465 5.61809028
v -35.98758206 -32.36721456 7.16627948
v -41.81936756 -30.75389192 6.89530605
v -44.74369809 -29.31821160 5.91657311
v -47.61017114 -28.29516493 3.77959246
v -48.46844822 -27.10972354 2.81566964
v -49.42896217 -26.39965154 1.69177575
v -51.18246749 -24.73064512 -0.99937269
v -24.54197966 -32.88088739 0.95699099
v -25.91578662 -32.80620277 1.56231935
v -27.96999924 -32.23000094 3.42000066
v -30.00892699 -31.54740483 4.33834270
v -31.63442761 -31.95952997 5.55843860
v -44.60003972 -27.78521739 5.98546630
v -45.41722685 -26.85632557 5.60729625
v -50.56600273 -23.41702580 0.02968936
v -24.85261112 -31.39357641 1.32428179
v -27.54419111 -30.72757460 2.93318857
v -28.44820172 -30.55805713 3.52127454
v -29.83938903 -30.30303307 4.44988580
v -31.16515093 -30.57334386 5.54024614
v -32.05264732 -29.92698178 6.08705636
v -34.06802937 -30.44089861 6.76339213
v -37.37999871 -29.09000032 7.50000030
v -41.50692001 -27.47673355 7.20172701
v -43.73013228 -26.51191317 6.33590622
v -46.34336010 -26.38994530 4.98695346
v -47.78082296 -23.81790802 3.68377403
v -49.21103269 -23.09652232 1.60332397
v -25.27341992 -29.83244509 1.91010989
v -25.95418878 -29.09901924 2.48564896
v -27.98823453 -28.60534564 3.74656776
v -26.76827461 -29.29294482 2.94185407
v -31.39237314 -28.56805734 5.76305483
v -32.96488523 -28.45309302 6.45078998
v -36.15000099 -27.71000005 7.47000054
v -39.50222209 -26.60209127 7.48241739
v -43.13245416 -25.04281327 6.71810843
v -45.57935894 -23.98724295 5.65609010
v -47.62368277 -23.23013544 3.77029832
v -48.62446710 -22.02686109 2.29316996
v -24.64479581 -27.51534060 1.67242251
v -25.68301558 -27.00208127 2.57950532
v -28.03895995 -27.43563801 3.76859494
v -29.65554968 -27.06579491 4.70663235
v -31.32841736 -26.95979550 5.68838231
v -37.81015053 -25.43949708 7.66837783
v -45.89704424 -21.66783437 5.29031269
v -46.32286355 -23.08982611 5.06443856
v -47.05891386 -20.94299532 3.88985244
v -23.69049564 -25.57402849 1.42032863
v -25.53446963 -25.31009726 2.80819414
v -24.70691875 -26.83764696 1.86533795
v -27.85677277 -25.17354488 4.11047693
v -25.95912479 -25.99291503 2.96667009
v -29.16052006 -25.03855526 4.82372427
v -30.97766452 -25.70197172 5.86224999
v -34.03801471 -24.58395064 7.14534149
v -40.49599543 -22.65049890 7.61569291
v -42.63854399 -21.66138217 7.01875053
v -44.33990642 -20.81352472 6.24480890
v -46.69386521 -19.90502700 4.35486808
v -47.02769965 -19.06205900 4.06897767
v -47.97051102 -18.32453720 2.63477559
v -48.63604903 -17.36389473 1.40315841
v -26.00934915 -24.76383001 3.21934791
v -27.22875401 -24.47146736 3.85981286
v -29.24153395 -23.56709726 5.19894902
v -30.58483079 -23.42950180 5.88309579
v -40.67264125 -20.57901025 7.57876178
v -42.18883440 -19.72497068 7.08880369
v -44.90740970 -17.96108671 5.80802560
v -45.15008256 -20.22261545 5.55727258
v -45.27266696 -18.02200079 5.53619023
v -47.20747843 -17.22360589 3.63127422
v -49.59499463 -16.80230536 -0.20035879
v -26.56897530 -22.13047817 3.75704397
v -30.15157953 -21.51591703 5.86682977
v -37.25980222 -19.41180415 8.01090617
v -41.80214927 -18.24093424 7.23192282
v -45.43858767 -16.82461239 5.23148570
v -46.78493738 -16.46306925 4.15943330
v -47.63184488 -14.69088625 2.57083960
v -48.69748652 -13.42653297 0.53413439
v -37.63572872 -18.07326078 8.16642493
v -45.54873332 -13.91312107 4.96587297
v -47.14484513 -13.19581270 3.09435278
v -47.78518900 -12.37353683 1.62144809
v -22.09632099 -19.42641847 1.96091994
v -25.57811141 -18.85713823 3.72527144
v -30.32584116 -18.15355010 6.43395353
v -45.17634213 -14.25563358 5.27889375
v -46.36623710 -11.77011523 3.98758939
v -47.30991647 -11.23076957 2.43767002
v -21.94121480 -17.78621040 2.10930523
v -25.30492283 -17.26237684 3.99316801
v -26.65673755 -16.93805680 4.72223852
v -28.74613926 -16.71295613 6.03816798
v -38.96461427 -13.87320366 7.96612259
v -42.33757034 -12.31047418 6.70572463
v -45.46677321 -10.55796165 4.68540192
v -44.28654909 -11.27923094 5.65726217
v -46.41467333 -9.74445511 3.31859826
v -26.56736225 -15.43120574 5.20236557
v -29.96000089 -14.84000031 6.98000006
v -33.36000070 -14.05000035 8.15000013
v -37.22928092 -12.86700834 8.42125155
v -39.95875642 -11.74692903 7.75780436
v -43.29999909 -9.94999986 6.02999935
v -44.59000006 -9.12000053 4.92000161
v -21.31677978 -14.69952986 2.17728317
v -26.19099431 -13.92958499 5.36837475
v -29.61999923 -13.29000015 7.12999981
v -31.33000061 -12.91000005 7.78999971
v -32.71323815 -12.08689436 8.25524330
v -36.46000102 -11.35000028 8.46000016
v -42.98963398 -9.08133201 6.50140131
v -43.58884692 -6.69306144 6.09210739
v -45.74496672 -6.28789980 3.86724086
v -25.35321005 -12.67574541 5.20087685
v -27.80999988 -12.14999985 6.58999989
v -34.48477387 -10.46098303 8.68945103
v -37.48792410 -8.78326874 8.54789186
v -40.19684717 -7.78890867 7.77713861
v -42.52583161 -7.32789654 6.67238142
v -43.39701310 -7.01830769 6.24869298
v -44.98148710 -6.21745503 4.80354344
v -21.03074081 -11.97091211 2.75939726
v -24.88228679 -11.54257823 5.19605726
v -27.86539495 -10.73746942 6.83810469
v -30.61000071 -10.13999991 8.05999991
v -33.53000060 -9.29000042 8.63999967
v -36.29085794 -8.54568277 8.79728794
v -38.90924528 -7.45896669 8.02231673
v -42.90297627 -4.19885851 6.18006941
v -43.35914552 -4.10922430 5.88111300
v -44.86326501 -3.55880870 4.18197317
v -23.45157787 -10.28889883 4.54786699
v -26.14999935 -9.75999981 6.15000026
v -28.92000042 -9.18000005 7.47999968
v -31.67000040 -8.48999992 8.46000016
v -34.41999853 -7.60000013 8.76000058
v -37.60942444 -6.56091329 8.23119376
v -40.17174616 -5.60716307 7.64820212
v -42.74664447 -3.58894677 6.20029867
v -44.59463060 -2.33220193 3.86314513
v -20.72860859 -9.58452839 3.21925757
v -23.83396402 -9.25196987 5.07490151
v -27.58999914 -8.20999965 7.07000028
v -33.10000151 -6.71999948 8.73999950
v -35.85999832 -5.65000111 8.48999992
v -38.98277879 -3.94546380 7.80087244
v -41.41630605 -3.08579369 6.79223752
v -43.78376901 -1.64944748 4.82182391
v -19.27360892 -8.73354077 3.06322426
v -25.91000125 -7.36999977 6.55000005
v -29.02670205 -7.04419380 7.92202912
v -31.44999966 -5.94000006 8.55999999
v -34.21000019 -4.98999981 8.71000066
v -37.05563769 -3.77658452 8.29169527
v -39.38627988 -2.65836297 7.62350345
v -41.89710319 -1.59458874 6.45221071
v -43.62119734 0.41150991 4.52859933
v -19.47489195 -7.55967153 3.43159959
v -26.27999894 -6.04999997 6.90000039
v -29.06000055 -5.35999937 8.03999975
v -31.81999922 -4.53999918 8.70999973
v -34.57999974 -3.51999979 8.68999958
v -36.88003123 -2.38349615 8.27163830
v -40.38309306 -0.67917811 7.08550448
v -42.72004217 0.49643847 5.55894990
v -43.99530590 1.70408050 3.24019487
v -19.24829371 -6.66786497 3.59763438
v -21.20114118 -6.03280542 4.55396855
v -25.53999983 -5.03999973 6.81999978
v -28.33000012 -4.33999998 7.97000062
v -31.09000064 -3.52000003 8.70000012
v -33.84999931 -2.52999994 8.82999972
v -36.43890470 -1.27232098 8.40406585
v -38.67868334 0.13771781 7.74221774
v -40.51197693 0.67166518 6.92926487
v -42.98000038 2.26999982 4.42000059
v -19.19595711 -5.40095614 3.94181907
v -21.24389634 -4.85703442 4.76334756
v -25.90999939 -3.75999999 7.23000057
v -28.69999968 -3.00000003 8.25999957
v -31.45999834 -2.15000007 8.89999978
v -34.01031718 -1.04514614 8.73166788
v -36.76368296 0.62550115 8.27856734
v -39.14456815 0.88268926 7.56011112
v -41.37000069 2.48000002 6.01999974
v -18.79557781 -4.37413389 4.04097978
v -25.14999919 -2.79000006 7.04000052
v -28.81000005 -1.78000005 8.36000033
v -32.57543966 -1.01661263 8.91630165
v -33.50656107 0.14561473 8.80349707
v -36.44471988 1.28503295 8.33182409
v -38.67765516 2.38185795 7.63269607
v -40.77578336 3.39135551 6.37820875
v -42.51509905 4.48962580 4.79300972
v -19.01279949 -3.24201700 4.30776039
v -28.69999968 -0.65999996 8.34999979
v -31.45999834 0.23999999 8.89999978
v -33.00029039 1.16733753 8.84019118
v -36.29545495 2.40957062 8.21861066
v -38.34654018 3.34583595 7.71984411
v -40.56959227 4.73021111 6.45468570
v -42.44109988 5.76837920 4.52801026
v -18.85977387 -2.33727763 4.29551443
v -28.37000042 0.24000002 8.29000026
v -30.44999950 0.90999965 8.76000058
v -32.51999989 1.68999983 8.82000010
v -34.44197029 2.48733093 8.73994548
v -36.52382270 3.59595241 8.07715859
v -38.37941214 4.49110614 7.73415389
v -40.61887041 6.05469616 6.27772836
v -19.62266862 -1.13542017 5.09729516
v -22.23759890 -0.52139792 6.00894354
v -30.61999939 1.96000002 8.87999963
v -32.57210925 2.78971577 8.93543754
v -35.07741168 3.49858776 8.51890817
v -36.61547974 4.54278151 8.02948326
v -39.81547803 5.61555801 6.93751452
v -41.12635925 6.83800550 5.85005945
v -29.34999950 2.46999995 8.78000073
v -31.41999990 3.21000046 9.02999938
v -34.43851694 4.30530449 8.48520640
v -36.88581288 5.58613520 7.95809925
v -38.78385201 6.67500449 7.43921846
v -23.31595123 1.64898485 6.81068888
v -27.47000009 2.88000004 8.43000039
v -30.60000017 3.93000012 9.06000007
v -33.32990408 5.22744935 8.68822727
v -35.73963046 6.17979513 8.23605061
v -39.96856883 8.36120825 6.68231351
v -27.35999972 3.87000013 8.48000031
v -33.57373923 6.26361184 8.60257261
v -39.44378346 8.69064406 6.99100271
v -40.60845822 10.47862507 5.76913077
v -28.85467559 5.48822992 8.94358568
v -31.54763952 6.72491267 9.05211177
v -34.35136750 7.73104187 8.50366615
v -37.07071766 8.96774512 8.10810924
v -39.42169622 9.40656289 6.94046915
v -18.80645379 3.72780906 5.62105980
v -31.34826571 7.57681765 9.05763730
v -33.78000110 8.72999988 8.55000038
v -36.79148480 9.97706130 8.15544650
v -38.93017396 11.34901308 6.92222081
v -21.82714641 6.09088922 7.09435716
v -26.14395693 7.24438019 8.56491458
v -33.05999935 9.87000018 8.65999982
v -35.72989628 11.12687308 8.47103074
v -38.65025565 12.76218239 6.94095762
v -18.49947684 6.50920486 5.78756398
v -28.59093249 9.63080488 9.13048349
v -32.00000152 11.04999986 8.84000026
v -36.81909293 13.28648347 7.91353453
v -39.22891989 14.57506698 6.40748953
v -18.22971925 8.08889978 5.98779274
v -21.44384757 9.04055778 7.36906100
v -29.32685055 10.66139899 8.98734201
v -34.09800306 13.84171750 8.63281451
v -37.18745708 15.88487811 7.58083118
v -17.57844165 9.54353064 6.00073440
v -25.25269426 11.94018032 8.67393520
v -32.09000081 14.65000026 8.84000026
v -37.10271791 16.71073772 7.56613724
v -17.90520549 11.20274980 6.47077756
v -20.41156776 12.02797238 7.44922040
v -23.20421860 12.57133018 8.29118770
v -28.31999958 14.86000046 8.77000019
v -33.79021212 17.01820828 8.82282760
v -36.38981283 18.43713224 7.70030450
v -16.86227322 12.76015118 6.66087540
v -22.26654068 14.21499904 8.20650440
v -25.24711937 15.34330565 8.51786509
v -30.43000028 17.31999964 8.91999993
v -35.34879908 19.96466517 8.03334266
v -37.71952540 21.11001685 6.45913556
v -16.27751440 13.93578388 6.84239902
v -19.26511154 14.75503296 7.17832986
v -21.96505852 16.22370817 8.09612498
v -29.05000001 18.34000088 8.87999963
v -34.57253799 20.99959552 8.20253883
v -16.59327745 15.27489536 6.96788682
v -18.88142154 16.39543846 7.39661185
v -34.33133662 22.08133601 8.23907088
v -37.18510270 23.59484322 6.29331265
v -16.23108424 16.82522334 6.84356038
v -18.08402687 17.07949862 7.32921250
v -21.31838538 18.19083653 7.93306530
v -23.77725020 19.08311248 8.31292290
v -33.42999890 22.88999967 8.47999938
v -35.91726348 24.24429730 7.12369243
v -16.86652564 18.04086939 6.96368422
v -20.07848769 18.98136735 7.86160491
v -23.53999950 20.23000084 8.48999992
v -28.76999974 22.11000025 9.18000005
v -32.18999878 23.52000028 8.80999956
v -35.06911546 24.97990243 7.34268362
v -37.18473390 26.41281299 4.96568624
v -17.45428517 19.55214515 7.21038738
v -20.50600573 21.10630088 8.31493456
v -23.53173867 21.77031152 8.62813834
v -27.22567692 22.85080217 9.01790522
v -32.34999999 24.87000078 8.82000104
v -17.47339778 21.26151323 7.54409237
v -20.95213719 22.52625860 8.51585995
v -24.66000058 23.43999967 8.96000024
v -28.83017808 25.43584444 9.22193751
v -33.05999935 26.69000067 8.43000039
v -34.23895687 27.51995064 7.46541889
v -17.80891977 22.44599536 7.80427689
v -21.11000009 23.86000007 8.65999982
v -24.63263273 25.07340908 9.06233303
v -28.11694890 26.31331794 9.25009791
v -32.98776224 28.36029418 8.11701920
v -35.39118171 29.79763597 5.77116664
v -20.56000009 25.44000000 8.73999950
v -23.41582812 24.58671480 8.95248353
v -31.63950890 29.32529710 8.37038551
v -16.75953530 26.39039606 8.35180376
v -19.25440505 26.80771984 8.71376880
v -21.93923108 26.58109367 8.82559828
v -28.59013155 30.67844920 8.83819535
v -32.02396259 31.90421686 7.69389560
v -16.89167507 28.27563509 8.67408328
v -19.86692846 29.55087461 8.88939109
v -32.30946139 34.48491544 7.04200473
v -34.89597887 35.77937931 3.74571863
v -15.28563071 29.37666699 8.43487307
v -19.50806193 30.72017059 8.91484227
v -31.17156774 35.76074541 7.15347799
v -14.46075179 31.25969321 8.16590339
v -20.40959522 31.67771548 8.85038916
v -30.33317253 37.93742880 7.03079486
v -13.84624653 32.62289613 8.27031489
v -17.48608239 33.70875865 8.58438760
v -19.65990104 34.79460254 8.61767028
v -24.14000034 37.12999821 8.15999974
v -29.97025102 39.82020169 6.50053378
v -33.98751095 42.12763906 3.12078185
v -17.30410568 35.76981276 8.34053010
v -19.53864843 37.20253333 8.32468085
v -22.97999896 38.61000016 8.16999935
v -26.09093674 40.61495140 7.64912274
v -29.08723801 40.12887552 6.92408159
v -30.76772951 42.68198088 5.34965657
v -12.05000002 35.91999784 8.48000031
v -15.32160118 36.91899031 8.21549911
v -18.40000041 38.52000087 8.10000021
v -28.09872851 42.38009825 6.73179515
v -31.31229803 44.44926977 4.99605061
v -10.98999940 37.08000109 8.46000016
v -13.54744285 38.31996769 8.67091306
v -15.95577784 39.49198872 7.92958681
v -18.93999986 40.33999890 8.24999996
v -22.44303375 41.44710675 7.94338807
v -25.74798837 43.97721589 7.00975861
v -28.07615511 44.42767426 6.26217388
v -16.00917988 40.37556425 7.82874413
v -9.70000029 39.48999941 8.46000016
v -12.75569387 40.60337692 8.77060927
v -14.79815692 42.41734371 7.82896578
v -17.92000048 43.00000146 7.93000031
v -30.24768084 48.50334302 5.47135435
v -9.24789160 40.64899683 8.50242190
v -13.35859857 42.40166023 8.27935059
v -20.16653121 45.46461627 7.53283780
v -24.18500744 47.38212004 6.73380494
v -28.17560919 49.28852990 5.67958411
v -28.32672000 53.17018554 5.85039752
v -27.57408097 54.30140719 5.69641963
v -15.72284289 49.44264144 7.43941544
v -27.58682705 54.90135401 5.56725962
v -14.55179881 50.30765012 7.12573668
v -22.47012779 55.29934168 5.26026729
v -26.28552914 57.09551275 4.88109002
v -3.19111720 40.82023725 7.05859764
v -3.86728509 40.63545540 7.18098180
v -28.66591513 53.38774249 5.70887374
v -29.90051545 54.32442576 3.95683199
v -5.98500622 39.94638845 7.80795980
v -9.11400467 41.09093919 8.47848412
v -12.34534290 42.78971255 8.66997987
v -29.31330539 52.48106644 5.68661094
v -7.93245900 39.65417296 8.25328380
v -10.88433154 41.85854644 8.74332245
v -13.96246534 42.97427088 7.91486260
v -8.44000001 39.17999938 8.24999996
v -15.36188740 43.26636344 7.60995923
v -9.53000039 39.03000057 8.36999994
v -11.77064795 40.39051756 8.73084087
v -19.10287701 44.69446093 7.88160320
v -13.64414860 40.45358300 8.59301165
v -14.99191672 41.64947197 7.99422991
v -18.69023032 43.56067255 7.98409991
v -11.09999977 38.18999976 8.49999953
v -14.46850691 40.24881870 8.38207733
v -17.76999980 42.10999981 7.89999962
v -21.20489255 44.43222284 7.53320847
v -24.24930222 45.96650228 7.16192089
v -27.91234851 48.09658229 5.63318282
v -11.99000049 37.65000030 8.60999990
v -15.19946195 39.88641873 8.05623084
v -23.41829054 44.35748979 7.39428354
v -26.85184777 46.41601071 6.30859891
v -12.73107994 36.95284575 8.62542819
v -14.60147183 38.04131225 8.43342859
v -17.09000021 39.46999833 7.88000040
v -19.53624003 40.98199680 8.27075634
v -24.82090145 44.01077703 7.27539835
v -15.96669480 37.61835769 8.06289352
v -18.92752387 39.02406991 8.25059693
v -23.86000007 42.10999981 7.84000009
v -27.60361135 44.32313889 6.55060541
v -14.83092830 36.01636365 8.43965169
v -17.66465977 37.22068667 8.17516353
v -23.20766263 40.56724161 8.14544503
v -25.71368404 41.83510691 7.62557564
v -28.06761861 43.22820529 6.68203318
v -30.37157468 44.59774122 5.30616753
v -15.86999930 34.82000157 8.30999948
v -18.81000027 36.49999946 8.47999938
v -21.73003927 38.15593570 8.36044364
v -27.05999836 41.24999791 7.42999883
v -29.39694561 42.62872040 6.16458384
v -32.87655488 44.42359880 4.10654442
v -33.86967629 45.18508539 0.61293022
v -17.85262488 34.23331305 8.62407126
v -20.67656070 36.13022342 8.66771583
v -23.73520099 37.71234676 8.11799895
v -26.32999979 39.34000060 7.90000055
v -31.57388046 42.40826145 4.91865957
v -33.61330554 43.11140254 3.40701547
v -19.12000030 33.62999856 8.65999982
v -25.48229508 36.89462692 8.18537083
v -29.22387980 39.59449753 7.03553716
v -31.35249764 40.66036642 5.54374699
v -21.03226073 32.33078495 8.86719860
v -24.03968386 34.60824490 8.63437448
v -34.97487679 41.07223079 -1.10646861
v -35.45000032 39.61000219 -1.44000037
v -34.94949266 37.15122119 3.33864661
v -35.40085629 38.62878308 1.29919150
v -29.08723056 29.50663306 8.94397683
v -33.77782926 31.86849132 6.79814396
v -37.01151535 32.04007074 -5.92129957
v -32.40444139 25.77360347 8.71848036
v -34.02306139 26.67060122 7.81521946
v -35.90313345 27.77345665 5.88049972
v -30.00484593 20.86551860 9.16691124
v -31.95142001 22.64769375 8.90861731
v -31.85527772 24.22468551 8.92889965
v -38.41939941 26.78681724 0.97675214
v -38.68305683 27.20046230 -3.96692427
v -31.04925901 19.81909946 9.14588291
v -33.38223323 20.67249827 8.79851263
v -32.26082772 18.05987209 9.07720625
v -33.31084549 19.23361421 8.93426966
v -34.68844295 19.32585984 8.45427811
v -38.54080290 20.98115534 5.64568443
v -33.49737823 15.38699307 8.85299221
v -33.65346789 18.11309159 8.89926031
v -35.82677245 17.31840521 8.11274815
v -35.72807461 19.07631196 8.00365396
v -37.99296916 18.59832183 6.82570925
v -34.74978730 13.55404034 8.56997445
v -35.24857387 15.08802362 8.47971905
v -40.31376913 16.42717235 4.49263211
v -35.74445099 11.71760354 8.48121103
v -37.77779266 12.77909335 7.49392901
v -41.83684662 15.94901271 -3.50596081
v -38.03296760 10.33957768 7.53806485
v -39.91416469 10.92302520 6.39376510
v -36.53037176 7.61183398 8.24314728
v -42.96467081 11.91744953 -4.47060959
v -35.90252995 5.22097014 8.23306385
v -36.52241081 6.68758480 8.16842355
v -40.00879824 6.79507619 6.74838386
v -41.44909978 7.56326085 5.44956280
v -43.38918999 9.02980659 0.55983401
v -35.34143791 2.53457855 8.49917252
v -37.98831999 4.06657718 7.84682296
v -39.73781317 4.49177949 7.12351594
v -41.37469083 5.53160487 5.78184845
v -43.90241578 8.68116226 -5.15500223
v -34.73383561 0.51990512 8.79074633
v -37.47872636 1.11815997 8.13534297
v -35.52540764 1.39211444 8.62031616
v -37.14423254 2.95760971 8.03652685
v -39.76929560 1.71580142 7.39946729
v -41.64805636 3.28560080 5.73769817
v -34.73768011 -1.79437024 8.79203714
v -36.83000058 -1.15000026 8.32000002
v -36.26895323 0.05468743 8.48075841
v -39.28999975 -0.27000002 7.61000020
v -37.28335351 0.09014552 8.23237002
v -38.68442029 1.57810026 7.79595878
v -41.76430032 0.50384714 6.32984983
v -42.61175916 1.50716095 5.22905542
v -42.46017709 3.36370803 4.96590277
v -44.48215291 2.36256933 2.32267380
v -32.97645599 -4.86453855 8.75495467
v -35.87711602 -3.06839077 8.65332503
v -35.80855578 -1.58989767 8.61932524
v -38.16999868 -2.98999995 8.04000162
v -40.55000097 -2.14999984 7.22000003
v -41.21304303 -0.65167295 6.81869965
v -42.97632352 -1.32760499 5.77810034
v -44.05342415 -0.50106016 4.30669636
v -45.27153820 0.36275273 1.93083729
v -45.85945606 1.72565656 -2.81600980
v -34.85543653 -6.79060165 8.87061842
v -37.40164638 -5.04865125 8.31822120
v -39.70000148 -4.80000069 7.71999918
v -41.99999943 -3.99000011 6.80999923
v -40.07000476 -3.80800734 7.51359994
v -42.27430746 -3.20484582 6.57066330
v -44.05006766 -2.87116179 5.05670812
v -43.36458817 -0.52112294 5.19394130
v -45.04226521 -2.11405312 3.24191689
v -32.92317316 -8.50032922 8.71317182
v -34.87224504 -8.68235901 8.86873901
v -37.87009418 -7.61474157 8.35630484
v -35.46547145 -7.96048436 8.88120849
v -40.19686207 -6.56559225 7.68120959
v -41.01855680 -5.42281009 7.37304939
v -44.56815124 -5.54320216 5.16807986
v -44.20642927 -4.17510420 5.22772130
v -45.77619210 -4.38185316 3.27795953
v -46.56840488 -3.62986582 1.05826755
v -33.29604492 -10.98229922 8.57878104
v -38.68009523 -9.87697486 8.32358096
v -40.84736109 -9.06990562 7.66777666
v -42.78577119 -8.35020468 6.66824402
v -44.44233328 -6.95699453 5.38955303
v -47.72694036 -4.17603925 -3.62898107
v -33.84000063 -12.57999986 8.53999984
v -36.13278642 -12.43227068 8.56813416
v -39.94607180 -9.81936790 7.95231946
v -41.48391634 -10.95090620 7.21797254
v -43.41815040 -8.71619768 6.18458027
v -45.68801448 -9.39647108 4.07527434
v -45.88651657 -6.80657476 3.77673469
v -46.80257663 -8.57209601 2.61610607
v -47.79623076 -5.45044430 -1.44248584
v -47.99211770 -4.81170602 -4.45459224
v -40.72203115 -11.26683969 7.46751530
v -42.58308187 -12.94743828 6.71670213
v -44.68532652 -11.92946732 5.53603470
v -46.51939124 -11.29731908 3.62914242
v -48.61566797 -9.42846853 -1.16052886
v -48.63864183 -7.40739331 -4.23965370
v -38.87315094 -16.61703177 8.05521104
v -43.58514398 -14.51575104 6.34488277
v -46.13558948 -14.54284694 4.56764922
v -45.55784911 -12.29209546 4.89979656
v -47.67647386 -13.38599715 2.27647251
v -46.90177739 -11.58244628 3.18461354
v -49.01932925 -13.04731704 -0.30793643
v -48.23589325 -9.99078713 0.47287237
v -49.43038523 -10.53043269 -4.79206769
v -43.83198544 -18.07502285 6.50234148
v -41.23585299 -17.54239760 7.53856776
v -46.25565186 -16.98968932 4.62604128
v -45.62760890 -15.39324876 5.06253773
v -47.87276313 -16.43913798 2.60578399
v -46.82115838 -15.19292220 3.96296009
v -49.01347309 -14.95994255 0.43660880
v -49.70472679 -12.70812564 -2.23809644
v -41.19574279 -21.44494839 7.48006627
v -39.48272020 -20.32564953 7.91899115
v -44.10656169 -20.44846490 6.41171075
v -41.63049534 -19.49509420 7.31191039
v -46.32871971 -19.88425665 4.70836693
v -44.23667490 -19.41871271 6.30976446
v -47.97313735 -19.15532909 2.86054844
v -46.48005962 -19.00651306 4.59328620
v -46.59634829 -16.94045588 4.39079246
v -47.80924320 -18.48053560 2.96643656
v -49.05251414 -18.27613637 1.18098746
v -50.53805560 -17.61336438 -1.63490279
v -51.03477836 -16.20963402 -3.82739562
v -50.33991858 -14.16808274 -9.18705389
v -36.37180477 -23.60857837 7.71864271
v -41.55774415 -22.97346853 7.40247825
v -46.56340927 -22.56035432 4.83349478
v -44.83376816 -21.13238163 5.95038338
v -48.00307006 -21.41194791 2.93689291
v -46.38990387 -20.62783763 4.72099707
v -48.01311716 -19.88502592 2.83419667
v -49.72060770 -20.58017068 0.46383223
v -50.22390187 -17.91216806 -0.78632042
v -51.67826265 -18.92220043 -4.05969983
v 0.59181207 -20.72635479 -5.37728705
v -3.10912100 -19.11837235 -4.65031154
v -5.36781969 -19.48805153 -4.42214357
v -36.74105182 -25.80917813 7.67718162
v -44.63242367 -25.16852133 6.06029015
v -46.97807133 -25.62917769 4.21549892
v -45.02703249 -24.44644272 5.97510580
v -48.17235470 -24.34711158 3.23346024
v -47.10350931 -23.53768609 4.32201568
v -49.96337369 -23.43863063 0.85395848
v -50.62636361 -20.16097307 -0.84310526
v -52.37549543 -20.50485648 -5.99894347
v -51.02136731 -18.35157163 -12.41802610
v 1.92621816 -22.18062989 -5.65117784
v -37.65000775 -27.96974964 7.56319286
v -43.02945361 -26.25087462 6.78638602
v -45.24903372 -27.24379301 5.67325763
v -48.71044308 -23.86777103 2.45410786
v -50.59926957 -22.91237563 -0.12733116
v -52.70324275 -21.02267742 -10.71240101
v 4.27772524 -23.48382212 -5.74478786
v -42.27772728 -29.34247814 6.86876895
v -44.73556206 -29.75216322 5.98589238
v -43.49889606 -28.11986767 6.52101729
v -46.87127471 -29.50314432 4.81916685
v -45.35128176 -28.50831859 5.60237793
v -49.81396720 -28.52581069 1.71824277
v -51.45106837 -27.35300362 -0.62851986
v -52.58661881 -26.86440945 -2.45958613
v -53.43287066 -25.86142533 -4.63625649
v -53.52984369 -23.72051589 -7.09824776
v -53.25480551 -23.03322777 -11.89566217
v 5.07508824 -24.36250634 -5.94443968
v 3.61870672 -25.55915341 -6.46610791
v 0.33471754 -24.50688183 -6.10971870
v -44.90483552 -31.61109984 5.92990173
v -45.51532120 -30.08142672 5.65973483
v -49.33086410 -28.62774581 2.29698606
v -51.04774609 -29.40472960 0.09772212
v -53.20129171 -26.73255093 -3.67783546
v -54.21036482 -26.44183300 -7.49132503
v 6.17168332 -26.59909613 -6.40261732
v 4.25471831 -25.95682442 -6.49197120
v 2.73897848 -26.05816349 -6.48604054
v -37.01372445 -33.68476778 7.17954338
v -41.68622568 -33.70856121 6.86507160
v -43.20579395 -33.82235020 6.40461640
v -45.03162578 -33.41165185 5.61557570
v -47.15434834 -33.47197175 4.51733125
v -48.31759259 -32.43907169 3.58642847
v -49.70865324 -32.19553828 1.92946801
v -50.93619227 -31.68710694 0.48069944
v -54.65717614 -29.58961017 -6.52602268
v -54.10803109 -25.92958696 -13.51515669
v 6.00508507 -28.37634832 -6.88847527
v 2.40697153 -27.52554789 -6.78558974
v -37.13127971 -35.36128998 7.00250175
v -41.01166502 -35.50169244 6.78513432
v -42.60575399 -35.22393480 6.47195335
v -44.13145781 -35.11594236 6.00935239
v -47.72287235 -33.68537128 4.05061711
v -47.82234505 -32.86049515 4.10476606
v -50.04121736 -33.89374167 1.72517041
v -50.90033263 -33.17780420 0.42433015
v -51.65328830 -31.81536868 -0.41497732
v -52.99288779 -31.97030351 -2.50806869
v -54.56547067 -31.33144975 -5.41732600
v -55.23261428 -30.11856414 -8.72825738
v -55.28853089 -29.13250588 -12.25840952
v 5.80160692 -28.59847806 -7.04159308
v 3.85225704 -29.30181846 -7.24830246
v 0.44487428 -29.07560393 -7.03668268
v -1.68733182 -29.41876836 -6.89897407
v -38.12960163 -36.79179400 6.93497853
v -44.69547793 -36.72958910 5.72014879
v -47.42636159 -36.30298376 3.97827849
v -48.74999821 -35.84000096 3.15999915
v -49.64071512 -35.60469300 2.11562519
v -51.09412968 -35.02862155 0.27519534
v -53.25053260 -33.99936110 -2.69032386
v -54.62824553 -32.85229579 -5.26919495
v -55.50999567 -31.08000197 -9.79999918
v -54.97130752 -29.81389500 -14.60886654
v 4.08620806 -30.28712980 -7.40822544
v -0.19808942 -30.60161695 -7.44174700
v -1.85691239 -30.70164658 -7.21320231
v -37.44330257 -37.85721585 6.60708221
v -40.93009606 -38.04697096 6.75773667
v -43.65880415 -38.34941983 5.99531969
v -49.03433844 -36.95809841 2.76663597
v -50.89410022 -36.38166934 0.45024013
v -52.66000330 -35.59999913 -1.71999761
v -54.06633019 -35.09321809 -3.94858560
v -55.10000139 -33.73000026 -6.82000117
v -55.32255396 -31.09632432 -12.24071626
v 4.53084847 -31.36702254 -7.70004839
v 0.81886083 -31.78111091 -7.67785823
v -35.87552533 -39.38042745 6.06081728
v -40.05127773 -39.53770176 6.61434419
v -43.01378131 -39.61622715 5.96282585
v -46.50877044 -39.41357881 4.60051652
v -52.13275552 -37.25558892 -1.34768279
v -54.87943068 -35.55758670 -5.88603877
v -55.50719798 -34.61740538 -8.85326881
v -55.55112660 -33.12181681 -12.01152988
v -54.17999998 -30.99999949 -17.08000153
v -0.75398176 -33.02522749 -8.08241684
v -2.68529705 -33.03894028 -7.79641187
v -39.95749354 -40.96937925 6.25924161
v -43.02021861 -40.85223377 5.55179687
v -45.47668621 -40.72900116 4.74251527
v -48.68013784 -39.35926780 2.86626653
v -49.45801944 -40.25951773 1.83338532
v -51.23664066 -39.02659565 -0.20404623
v -52.94405296 -38.25912252 -2.43383273
v 2.41511595 -33.49399194 -8.29648226
v -0.93881995 -33.85117650 -8.28118809
v -36.85835749 -41.97846353 5.77393780
v -41.23286158 -41.72119498 5.90081979
v -45.36368698 -42.07720608 4.54066368
v -48.85242507 -41.55302420 2.42845551
v -50.30581355 -41.09246656 0.64362329
v -52.05538869 -39.47312385 -1.41200644
v -53.63378674 -39.22739998 -3.63764120
v -54.92124334 -38.28002140 -6.13974547
v -55.54316565 -37.11039573 -9.11926199
v -55.51999807 -35.50000116 -13.03000003
v -54.45683002 -34.20136496 -15.99605754
v -52.93952301 -32.37209842 -19.66929808
v 0.76679228 -34.40403566 -8.60775914
v -1.41391787 -34.48743001 -8.35743453
v -48.26673865 -42.60690883 2.66095717
v -50.27645081 -41.69823229 0.45022191
v -51.45612359 -41.38837755 -1.09167362
v -53.71747538 -40.42947292 -3.75092495
v -54.83013019 -39.51000422 -6.14997512
v -55.55878952 -38.01123798 -9.90838837
v -55.27783930 -36.35034338 -13.83471023
v -53.91228944 -34.74108875 -17.44431444
v -0.73043577 -35.16653925 -8.64464324
v -2.68917438 -35.74889153 -8.59449711
v -39.77514431 -44.32111606 5.38920611
v -43.95680130 -44.22259703 4.50423779
v -49.98929799 -42.93406010 0.76737936
v -54.50142175 -41.15656391 -5.09928307
v -55.62535673 -38.12899441 -10.72771754
v -54.68686670 -37.14213520 -14.96748347
v -53.48750204 -35.33817828 -18.52360740
v -3.83841502 -36.36720777 -8.59183446
v -46.86400667 -44.54790801 2.91951722
v -49.92475733 -43.93451288 0.78917295
v -50.88871345 -43.58602688 -0.71428425
v -52.26285383 -43.03906858 -2.32081232
v -55.35480753 -39.69445825 -11.39045227
v -55.00598997 -37.97251359 -14.32223152
v -53.51809040 -36.34991869 -18.28312315
v -39.80567679 -45.95918953 4.86291060
v -50.90666562 -44.56624761 -1.00685249
v -54.11265418 -43.38256270 -4.91853803
v -55.02152815 -42.33324528 -6.85886526
v -55.22000417 -40.95999897 -10.17000061
v -36.42981872 -46.45130411 4.90761036
v -44.20876503 -46.31481692 3.53177800
v -50.42361841 -45.09574175 0.03440172
v -55.16458675 -43.22293773 -7.50926184
v -36.11126170 -47.13581502 4.60463064
v -40.48945382 -47.68956080 4.22554463
v -43.81352291 -47.56288230 3.29988520
v -49.29322749 -46.93431035 0.62731863
v -50.60821772 -46.51091993 -0.54202497
v -51.76990852 -46.24111205 -2.42138305
v -53.29155549 -45.38651556 -4.17811424
v -54.93646488 -44.37775165 -6.93045044
v -53.79669368 -39.61827606 -17.58551039
v -47.80897126 -48.10458049 1.27915153
v -50.64359307 -47.76740074 -0.86386170
v -54.62056398 -45.45407742 -6.66149613
v -55.21017686 -44.75720227 -8.96084029
v -35.10138765 -49.16655645 3.61642311
v -38.34987059 -49.13967475 4.17154795
v -44.30244863 -49.32089150 2.50336248
v -50.77851191 -48.55332896 -1.32274907
v -54.32453007 -46.29834741 -6.19023154
v -54.89182472 -45.97914964 -7.83901848
v -52.45560780 -40.37931561 -21.39127068
v -34.89646688 -49.83436316 3.29227909
v -40.71496427 -50.20364374 3.44037800
v -46.78500444 -49.98894036 0.98086707
v -50.19802973 -49.49880019 -1.18486467
v -51.80449784 -48.62346500 -3.03724688
v -53.14531922 -48.25213552 -4.66313679
v -54.25901338 -47.21280560 -6.53821183
v -55.13999984 -45.18999904 -12.23000046
v -54.36682329 -42.81452671 -16.81424305
v -35.38724780 -50.32372847 3.10499780
v -51.59762874 -50.12452975 -3.10769561
v -52.94942483 -49.46712032 -4.82799672
v -53.62945050 -48.54389280 -6.54297369
v -40.98486155 -52.38304660 2.05790158
v -51.77611485 -50.93776435 -3.74867977
v -52.99694091 -43.16767305 -21.04591019
v -36.33901477 -52.39333585 2.09870189
v -52.22198367 -51.32467672 -4.75934520
v -53.20446938 -50.16132072 -6.87043229
v -33.90081227 -53.03763598 1.11350149
v -37.56069019 -53.60999331 1.48908026
v -39.98146579 -53.81142721 1.24722929
v -46.79321125 -53.33507061 -1.51480059
v -51.89954489 -52.35708877 -5.16374502
v -52.97919735 -51.57973617 -7.36021809
v -54.80436236 -49.58847165 -11.63856406
v -55.21319434 -48.05216193 -15.02375677
v -37.33275086 -54.36749011 0.77031669
v -39.62820396 -54.50614542 0.85107319
v -42.11474583 -54.50557172 0.07742361
v -49.04597625 -53.84445563 -3.31676379
v -51.46343634 -53.26956511 -5.34549635
v -53.81004885 -46.44998908 -20.49000934
v -41.83142260 -55.11373654 -0.29018859
v -45.19618303 -54.65821922 -1.51941564
v -41.42726213 -55.50357699 -0.42007095
v -48.68333414 -54.91246283 -3.77105968
v -32.81275555 -54.76418883 0.14606357
v -45.80823332 -55.78088015 -2.41560605
v -49.65889081 -55.45145273 -5.08517679
v -52.83068120 -53.87040973 -9.94007755
v -54.37810346 -51.96856707 -13.64431065
v -33.13853964 -56.40886724 -0.73740893
v -54.27040160 -49.58036542 -19.74742673
v -50.29940978 -56.18385598 -7.01381732
v -51.83887109 -55.30156940 -9.33005195
v -53.31377313 -53.55930701 -13.44125159
v -48.47546294 -57.17640743 -5.67466859
v -52.21897736 -55.45270443 -11.49864774
v -39.79348019 -59.26342309 -2.78257579
v -35.77776253 -59.54638124 -3.01952194
v -37.78294101 -59.85298380 -3.07797641
v -51.18098855 -57.44312704 -12.05334440
v -53.03584784 -55.32164499 -16.40887186
v -38.28311712 -60.44831872 -3.84351355
v -52.44806781 -56.29058182 -15.93391784
v -50.19645765 -58.98040906 -12.28845958
v -49.37442392 -59.55733359 -11.22386288
v -51.91218853 -57.01546744 -17.36805402
v -31.54798225 -61.13291532 -5.45276050
v -44.37393323 -61.77404895 -8.88796896
v -32.49961510 -62.06450984 -6.29612384
v -30.11154570 -62.33432889 -6.89360313
v -49.33837056 -57.66998976 -21.61298506
v -31.53266385 -62.20279261 -6.37948466
v -30.91723099 -61.91051379 -6.10074122
v -31.90988302 -61.96097285 -6.14157831
v -45.14466971 -61.52391806 -8.81497376
v -50.46996474 -58.47492069 -11.60715334
v -36.69245914 -60.34771726 -3.75737972
v -39.11871463 -59.81681868 -3.15557257
v -50.84830150 -57.61706084 -10.93047112
v -52.19481140 -55.94869331 -14.46518674
v -35.95893458 -58.69510025 -2.13157688
v -51.24359578 -56.73126876 -10.29434893
v -53.16884071 -54.73252013 -15.25158994
v -49.61553961 -57.14590847 -6.98093697
v -43.34550351 -56.88155442 -2.09932355
v -47.82164097 -54.20989543 -2.67812866
v -50.42431876 -53.60481888 -4.46859188
v -39.53325003 -53.89321223 1.36321317
v -48.63113910 -52.77308822 -2.29762238
v -51.55128613 -51.96318775 -4.21495503
v -53.08114365 -50.74708909 -6.68248720
v -40.45081511 -52.35096812 2.18627602
v -48.53616655 -51.49175599 -1.16248790
v -52.30177194 -50.26778579 -4.17980365
v -53.58632654 -49.01635274 -7.11692264
v -39.77474198 -50.84341019 3.30680562
v -51.14970356 -49.51898009 -2.36164685
v -52.11545527 -49.31686074 -3.49331065
v -53.42106521 -48.66908118 -5.32323075
v -40.08917883 -50.17710477 3.59241734
v -48.37304726 -49.21016842 0.45462049
v -54.62028459 -46.43367976 -7.12060463
v -55.10672554 -45.00757530 -10.23931615
v -50.49701780 -47.12667689 -0.47076223
v -51.24402046 -46.68816552 -1.76255323
v -53.03248018 -45.63922435 -3.85251199
v -54.57784981 -44.79696602 -6.14561467
v -55.04431203 -42.31983796 -13.48031964
v -38.62779960 -48.08195308 4.52351058
v -42.89142787 -47.18655348 3.70021863
v -45.16766965 -47.22202569 2.72382959
v -47.81524837 -46.89777270 1.69235945
v -49.89606887 -46.24577984 0.37857314
v -53.24211717 -44.36936602 -3.80394142
v -54.83298004 -43.74986142 -6.34411629
v -55.21123484 -42.45766997 -8.21831636
v -37.89728507 -47.12206125 4.84797126
v -42.07603633 -46.87561467 4.16232459
v -45.22804916 -46.18725553 3.04047647
v -47.66850173 -46.12474889 2.02749623
v -50.61961338 -44.46597770 -0.47209964
v -54.71878126 -42.67825931 -5.82874706
v -55.24433777 -40.73929042 -11.16970088
v -37.37000003 -46.20565474 5.07582817
v -41.52154922 -45.89866474 4.63032024
v -44.52905059 -45.42255774 3.69846611
v -47.74932191 -44.84193400 2.36603944
v -50.34562573 -44.09551620 0.11394943
v -51.79862306 -43.24639216 -1.86338520
v -53.53675783 -42.40510985 -3.95813258
v -54.88834158 -41.59933329 -6.44118199
v -55.39000034 -40.13999924 -9.93000064
v -55.25671691 -38.35685551 -13.87747750
v -44.78855059 -44.49305311 3.93240666
v -54.83614281 -40.50860554 -6.04049629
v -55.60561642 -38.77893463 -11.01026963
v -55.10465056 -37.63058037 -14.13311530
v -42.95803607 -44.13051531 4.85982234
v -45.28750107 -43.79253834 4.02158778
v -49.53548312 -42.97764972 1.38270331
v -52.04269662 -41.18201509 -1.66550395
v -54.05692756 -40.41173309 -4.38442314
v -55.07408455 -39.45345432 -7.29272608
v -47.73339629 -42.51702130 3.01259779
v -49.23119769 -42.08766297 1.92210497
v -50.91886595 -41.22136161 -0.19365190
v -52.20007896 -40.62797874 -1.76052027
v -54.16769534 -39.49443251 -4.36608121
v -55.15857786 -38.60946745 -7.11146044
v -55.72658032 -37.13234887 -10.71377564
v -44.70358044 -42.50220209 4.74750577
v -48.28061908 -41.57717153 2.89333402
v -53.05403098 -39.94712234 -2.72595044
v -54.55083400 -38.42076659 -5.07098436
v -55.42016402 -37.39976138 -8.33242293
v -37.50283644 -42.17913374 5.86527586
v -41.85076803 -42.12366790 5.61061874
v -47.54075408 -41.38936102 3.45262652
v -49.32209104 -40.94475508 1.90435478
v -50.66723749 -39.80122507 0.27557148
v -52.40361020 -38.78029063 -1.88431074
v -55.10608107 -37.12968528 -6.69233315
v -54.13601920 -33.46979991 -17.36845821
v 9.28109139 -39.30414841 -10.32478455
v -38.74344379 -41.60417616 6.07267581
v -41.90981388 -41.41331092 5.78216184
v -46.65276408 -40.62636942 4.29590838
v -49.24682528 -40.57114571 2.09440920
v -50.35336316 -39.04469311 0.79433742
v -51.58568919 -38.45944628 -0.65679773
v -53.56670171 -37.40079701 -3.46463313
v -55.60721084 -35.54094210 -9.06041637
v -55.61421812 -34.17041898 -12.70884834
v -38.43934089 -40.76610506 6.23166282
v -41.58259928 -40.53605348 6.05916604
v -44.95872557 -39.84642401 5.25612570
v -47.44455218 -39.39664364 4.01815353
v -49.20725897 -38.79657388 2.22694757
v -53.45187336 -36.63991764 -3.11748218
v -55.02000079 -35.50999984 -6.26000017
v -55.80825731 -34.44357961 -9.87253059
v -55.51999807 -33.25999901 -12.91999966
v -40.02844915 -39.95947540 6.53118175
v -42.21641645 -39.67316821 6.17340673
v -44.83895004 -39.01397064 5.38407266
v -49.08699170 -38.09808195 2.62387423
v -50.12628809 -37.27421910 1.14750303
v -53.60083655 -35.79249233 -3.21311876
v -54.97758463 -34.82939675 -6.22129254
v -55.67999929 -33.68999809 -9.19000059
v -55.52633479 -32.64846280 -12.72844337
v -53.98193747 -31.26031533 -17.70638674
v -39.62872550 -39.15366530 6.69826567
v -44.46019977 -38.31079602 5.70886396
v -50.39872974 -36.29972041 1.05148752
v -51.72666907 -35.56741774 -0.45359004
v -53.24257910 -34.73941982 -2.53595645
v -54.90257964 -34.00065005 -5.77506423
v -55.54398522 -32.94986859 -8.41244310
v -55.48706651 -31.79030865 -12.39966229
v -39.12540525 -38.30670193 6.79292018
v -42.02141613 -38.03458810 6.43313956
v -44.26674917 -37.64185682 5.86271659
v -48.41093346 -36.65213659 3.46187642
v -49.30862412 -36.15882248 2.38843937
v -52.48932913 -34.56747904 -1.68530957
v -54.19972539 -33.58373791 -4.35168808
v -54.90342900 -33.14533085 -6.03071786
v -55.53999916 -31.78999946 -9.56999976
v -55.32035604 -30.60000576 -13.29002809
v 19.92423832 -37.55678609 -7.13924598
v -39.23587501 -37.33260930 6.87355967
v -42.12448373 -37.19952703 6.52985834
v -44.03116927 -36.66890413 5.94691280
v -48.35999757 -35.50999984 3.50999925
v -50.06134883 -34.81723741 1.69939501
v -51.16957054 -33.86758268 0.19695572
v -53.04317549 -33.24313462 -2.42607226
v -54.12524939 -32.60544688 -4.23827441
v -55.20999804 -31.55000135 -7.22000003
v -55.50094694 -30.30566871 -10.49187221
v -54.58624661 -29.07494456 -15.48329368
v 21.42740972 -37.74579987 -6.42778259
v 13.26092053 -35.80284119 -8.59796721
v -38.78792375 -36.25158221 6.98356284
v -41.63798317 -36.30260378 6.68024318
v -44.71372813 -35.92102975 5.71742747
v -47.06383124 -34.72513333 4.31872206
v -50.25872588 -33.59183297 1.41188758
v -51.55999959 -32.97000006 -0.31000105
v -52.76229978 -32.47730434 -2.10738648
v -53.91202122 -31.57197312 -4.07165894
v -55.00000343 -30.62999994 -6.83000078
v -55.38832396 -29.53018807 -10.19015349
v -54.82214689 -28.60016376 -14.14658502
v -53.40538919 -27.51647681 -17.05851220
v 16.63840748 -35.65631807 -7.61434622
v -41.66560248 -34.95091200 6.68234844
v -43.86071116 -34.68009830 6.15468668
v -48.12657461 -33.47304091 3.83532001
v -49.81063679 -32.87360817 1.85869425
v -51.07946694 -32.42204711 0.21044145
v -52.27614567 -31.73034266 -1.37162162
v -54.72080410 -30.24568595 -6.19793171
v -55.13490736 -28.88703346 -9.13343485
v -54.76125702 -27.59628184 -13.22090067
v -53.14999819 -26.61000006 -16.75000042
v 21.81564644 -35.59307382 -5.23539167
v -38.15273568 -34.41710770 7.11829541
v -41.51739180 -34.42012891 6.79435255
v -43.69248450 -33.97993371 6.17463607
v -49.55280572 -31.85454383 2.02963734
v -52.14954540 -30.52628599 -1.31585984
v -53.21637541 -29.88301218 -3.15876328
v -54.39484864 -28.86990272 -6.05348963
v -54.43049222 -26.58981830 -13.23003415
v 19.44435388 -34.90242362 -5.27535891
v -37.84449771 -33.17809477 7.13685900
v -44.41450536 -32.61302412 6.00531930
v -46.48675397 -32.04897791 5.09294495
v -48.13709483 -31.51262552 3.68596846
v -51.03386939 -30.08847684 0.15426961
v -54.36746031 -27.74048224 -6.42055925
v -54.55729365 -26.56385116 -9.98739991
v -54.30679396 -26.02365427 -11.96836960
v 20.17346211 -34.41676125 -4.73723421
v 15.32616094 -33.00565854 -6.88203610
v 12.17773929 -32.57866204 -7.23080849
v 7.90546741 -33.01987797 -8.19775369
v -42.35757887 -32.17150643 6.82202866
v -44.05932501 -31.69625252 6.30506547
v -46.22483999 -30.91966175 5.28795831
v -51.51522905 -28.75114605 -0.58273051
v -53.96702141 -26.62903443 -5.70349721
v -54.30343002 -25.42689070 -10.26224904
v -53.36412787 -24.42618273 -13.27996049
v 10.95569413 -32.06082061 -7.23523553
v 7.85558857 -31.47065267 -7.64345797
v -37.49328107 -31.29787371 7.24386983
v -41.15740955 -31.24175593 6.97890250
v -44.71638799 -30.76823987 6.04367396
v -46.31811380 -30.14899045 5.18898154
v -49.63082448 -28.97753753 2.00856151
v -50.89006200 -28.14660966 0.07694039
v -52.02871561 -27.53457054 -1.56734174
v -53.71326953 -24.17338267 -11.30342856
v 20.13258450 -33.48048776 -4.30233963
v 16.51810855 -32.33273700 -5.88659942
v 13.39101791 -32.31188655 -6.98056258
v -45.13775557 -29.29536067 5.67768933
v -47.23340273 -28.94012071 4.36312938
v -49.99310896 -27.41875872 1.14456273
v -51.36664957 -26.93824470 -0.54932164
v -52.82035470 -25.97841807 -3.36967176
v -53.77000198 -23.83999899 -9.97000001
v -52.98713595 -23.02250080 -12.92170957
v 18.64092425 -32.93570876 -4.64098249
v 7.15882471 -30.81379645 -7.55829457
v -39.40964490 -30.10148183 7.42391217
v -44.42013055 -28.80102955 5.96233550
v -46.29926756 -28.32303382 5.24292700
v -49.28161576 -26.96384862 1.82506465
v -50.72622001 -26.34518594 0.06272476
v -52.34793946 -25.50281398 -2.40376825
v -53.40999737 -24.32999946 -5.64000010
v -53.57109010 -23.31576310 -9.14318021
v 15.55296779 -31.10151179 -5.72550669
v 7.34311901 -29.51711975 -6.97088754
v -39.02910277 -28.88807468 7.48790987
v -42.72959754 -28.31196412 6.74466696
v -45.46034336 -27.54114941 5.54539636
v -47.65531793 -26.20817348 3.56010091
v -52.08449066 -24.60389212 -2.17589643
v -53.10994759 -23.58001471 -5.18001290
v -52.70919204 -21.64755203 -11.81133278
v 21.09000646 -31.63066134 -3.61583312
v -43.19061339 -27.13488229 6.69398159
v -45.22379488 -26.84641071 5.75052854
v -47.40553722 -25.38551018 3.86949279
v -47.54631221 -25.88520944 3.67732230
v -49.00839180 -25.31677298 2.05296767
v -50.52874610 -24.14929494 0.14871880
v 19.68091913 -30.36282025 -3.17692128
v -38.93065453 -26.54025704 7.51658715
v -42.36137494 -26.91953443 7.04190088
v -44.29801553 -26.31791309 6.08690036
v -48.03147912 -24.94435571 3.38113075
v -49.32734370 -24.18215759 1.67926098
v -52.72759870 -21.13084495 -7.16043497
v 15.79530537 -29.55109626 -4.55965195
v -41.40320048 -26.19132586 7.33692991
v -43.98093000 -25.30827932 6.33115368
v -45.78384385 -25.41300096 5.48117422
v -47.98016325 -24.65450205 3.46306711
v -49.05059189 -23.61962013 1.87657145
v -52.42375284 -21.05120756 -4.96394932
v -52.51811072 -20.00817843 -8.33219010
v 15.31112939 -28.93399447 -4.37584287
v 10.64810250 -27.69825794 -5.78574417
v -42.19846427 -24.77214299 7.14664999
v -44.17366162 -24.30469170 6.36274507
v -46.24445736 -23.62220362 5.02974493
v -52.13999748 -19.81000043 -5.11000026
v -52.25459114 -19.42289248 -7.37911789
v -51.34106055 -18.10170338 -11.08947676
v -49.20912161 -18.67601648 -15.55964630
v 15.26791975 -28.26609276 -3.93909868
v 11.62911765 -27.19167806 -5.33163641
v -43.60190779 -23.68185110 6.65293029
v -47.36000299 -22.11999893 3.87000106
v -48.66074398 -21.42261341 2.03450001
v -49.93589222 -20.70943825 0.34633811
v -51.10723898 -20.36001533 -1.85434695
v -51.90000311 -18.64999905 -5.66999987
v -50.73261634 -17.05420949 -11.41049620
v 10.13761107 -26.16750449 -5.46339061
v -39.74341229 -23.24812673 7.58268405
v -42.03799367 -22.34756388 7.28378259
v -44.44694147 -22.17663825 6.19263435
v -46.56999931 -21.42000012 4.67000017
v -47.75916412 -20.74388228 3.06932605
v -49.31895435 -20.28598636 1.09095802
v -50.77252537 -18.97257008 -1.61618507
v -51.61000043 -17.89999940 -4.66999970
v -39.14209083 -22.42347971 7.77317490
v -41.75816104 -21.71172015 7.39746727
v -44.02517900 -21.33765444 6.43817661
v -45.71568593 -19.99929734 5.11949975
v -47.46747389 -19.89066228 3.44698667
v -51.24656484 -17.76561514 -3.26489797
v -51.31294578 -16.73994772 -5.14266081
v 12.78818399 -25.22824705 -3.37011321
v 9.96713061 -24.47851934 -4.76096990
v -38.95372897 -21.42865211 7.86547735
v -41.42278433 -20.91857605 7.46357674
v -43.70412603 -19.92396638 6.58719335
v -45.06817833 -18.89069751 5.66066755
v -47.52424359 -18.71477254 3.44123016
v -48.41047525 -18.19830760 1.93674886
v -50.06833002 -17.11794175 -0.90935343
v 14.91522044 -24.94358271 -2.28849542
v 10.96138079 -24.57807213 -4.01649158
v -43.30619052 -19.34099570 6.72849314
v -44.81709376 -18.42906699 5.92795201
v -47.16999829 -17.89000072 3.88999865
v -48.32834005 -17.18707383 2.01997114
v -49.74142835 -16.14554971 -0.83855644
v -50.77110603 -15.07020928 -4.18980699
v -50.59000105 -13.98999896 -7.22000003
v 15.18253610 -24.08746071 -1.88521785
v -43.69507357 -18.75392720 6.61278237
v -45.96971720 -18.41971278 4.99000726
v -47.41000012 -16.61000028 3.41999857
v -48.47301170 -15.90504125 1.50775095
v -50.09961128 -14.49019834 -2.29072710
v 16.65871963 -23.17894250 -1.16599188
v 12.43745815 -22.67139032 -2.12359894
v 8.00976809 -21.71174996 -4.12834994
v -42.60869697 -17.26293936 7.05525419
v -44.60328072 -17.43886434 5.91905881
v -46.09061405 -16.42085426 4.78915358
v -47.54050449 -15.38962964 2.95199780
v -48.60020801 -14.67296947 1.08096784
v -49.74445328 -13.62487022 -1.80745963
v -45.63888907 -16.00661129 5.05780941
v -48.26423898 -13.66760861 1.15706469
v -49.48431253 -12.58906815 -1.69703597
v -41.48374498 -15.52012842 7.34118419
v -44.70000044 -14.51000012 5.73999994
v -46.47000134 -13.73999938 4.13000118
v -47.50058800 -12.70659268 2.38566753
v -48.56685922 -12.28323299 0.37673180
v -49.27067459 -11.56452857 -1.56712311
v -49.28288236 -10.51239856 -4.14857874
v 6.85081957 -18.64401251 -2.78144726
v -44.70999911 -13.31999991 5.65000111
v -46.42999917 -12.55000010 4.01999708
v -47.56385088 -11.77956536 1.92842353
v -48.78804088 -10.77468693 -0.53760532
v -49.12008345 -9.63997375 -3.97998933
v -48.79697412 -8.58830474 -7.52562936
v 7.24247145 -17.99302362 -2.06303457
v -42.01681167 -13.01218010 6.99362764
v -44.05671358 -11.82083786 5.81361214
v -46.07135803 -11.47250459 4.25498001
v -47.25851864 -10.53460315 2.36077374
v -48.56232181 -9.56112240 -0.62236487
v 10.04827954 -18.18796434 -0.45010913
v -38.96728903 -12.47871295 8.09811242
v -44.64717209 -10.96491516 5.39567089
v -46.13024741 -10.50007064 3.76177905
v -48.48908633 -8.24496802 -2.05495628
v 8.92656855 -16.77743159 -0.15842327
v -37.76000068 -11.62000000 8.44999962
v -40.27000070 -10.99999994 7.73999933
v -44.79005188 -9.94940568 5.02841175
v -47.92371765 -6.14252826 -1.47989043
v -48.18203673 -5.56096993 -4.93950071
v 7.88792875 -15.44818189 0.01136606
v 6.42956002 -14.98630177 -0.90078765
v -37.48000041 -10.56000032 8.58000014
v -40.65946117 -10.14077384 7.67323188
v -44.25652325 -8.45861062 5.43482788
v -46.09865695 -7.61256041 3.52037395
v -46.46727443 -3.26792873 -8.81128386
v 5.42196538 -14.31990508 -1.02735043
v -36.36290506 -9.77592915 8.74342676
v -39.22000155 -8.99999961 8.19000043
v -41.46999866 -8.36999994 7.39999861
v -43.54229942 -7.78158475 6.14226516
v -45.51484808 -6.80982228 4.22579516
v -47.37829417 -5.08449832 -0.16739270
v 7.74647901 -14.08164762 0.55199215
v -35.49734131 -9.08975676 8.85652471
v -38.49910200 -8.37218575 8.27370025
v -43.80080476 -6.10491913 5.88848162
v -45.26903108 -5.57160797 4.31460608
v -46.54806852 -4.65411739 1.93031225
v -47.22611606 -3.68084782 -0.84055879
v 5.35725243 -11.69439312 0.25066128
v 3.24440259 -11.18541136 -1.00233266
v -39.26999867 -6.37999922 7.96000008
v -42.21000150 -5.51999919 6.83000032
v -43.54999959 -5.02999965 5.95000060
v -45.33318430 -3.96388816 3.77046294
v -46.68889940 -3.10234632 0.41662838
v 6.90278178 -11.35705970 1.13565754
v 4.55994159 -10.32246370 0.41023301
v -35.45783088 -6.34035282 8.78601987
v -38.78999874 -5.00999996 7.89000001
v -40.56999832 -4.51999996 7.31999939
v -43.46000031 -3.55000002 5.81000093
v -45.18883675 -2.52802577 3.23498994
v -46.59770802 -0.12699333 -3.70820402
v -45.15254498 0.95631194 -8.29001702
v 6.88342191 -10.36562212 1.43687613
v 4.12961282 -9.21915937 0.54544408
v 1.81352382 -8.31407029 -0.65116701
v -35.84434837 -4.34609270 8.62372294
v -37.67000139 -3.78000061 8.13999958
v -39.51999918 -3.28000006 7.58999912
v -42.76999831 -2.27000006 6.17999956
v -44.36468333 -1.22354785 3.95017955
v -45.72999850 2.05999915 -6.28999947
v 6.40058517 -8.45086947 1.80124666
v 3.57959140 -7.73085468 0.71741128
v -34.96346623 -2.67056213 8.77132453
v -38.13000023 -2.11000023 8.02999921
v -39.90999982 -1.60999957 7.44999992
v -42.24672914 -0.35523271 6.14773342
v -45.58311403 2.79873773 -3.68210534
v 5.91691490 -7.16115581 1.92552875
v 3.35231004 -6.36733277 1.12561334
v 1.00680382 -5.56029519 -0.01947756
v -41.45155847 0.15673437 6.58202823
v -43.55962947 1.48530246 4.15987289
v -44.78960857 2.56536249 1.75438332
v 2.68904748 -4.88894666 1.19220559
v -0.22813953 -3.84212728 0.10934439
v -34.58999842 0.06000015 8.78000073
v -36.44999862 0.52000000 8.39999970
v -38.13999891 0.96999982 7.97999930
v -41.20536149 1.80533889 6.48762891
v -43.19699109 3.11442558 4.09074873
v -44.60950941 4.23082244 0.51913864
v -44.85101625 5.49208978 -2.84673180
v -37.20979020 7.86419399 -15.43767005
v 5.27360896 -4.43895860 2.06388487
v 0.02410462 -2.80440715 0.43552180
v -34.07466784 1.27248873 8.87738913
v -37.51288354 2.14223145 7.99177960
v -40.03999755 2.96999980 7.22999871
v -41.87024012 3.85874626 5.53046400
v -43.68623346 4.51463973 3.10512376
v 0.25664017 -1.27427664 0.79603307
v -33.41789544 2.42338120 8.87490343
v -35.84403917 3.34461848 8.34995322
v -37.42555156 3.87732196 7.88953807
v -39.34000060 4.12000017 7.45000085
v -41.70288518 4.65951534 5.59577765
v 5.37767122 -1.96292833 2.47047027
v 2.79544992 -0.98275603 1.80719420
v -33.33000094 3.85000021 8.87000002
v -35.66827998 4.33491170 8.29660706
v -34.09537673 3.41564300 8.67011491
v -37.59977221 4.66137892 7.91823398
v -39.12899643 5.38998982 7.44780013
v -41.64498672 6.48712507 5.33981947
v 5.16411802 -0.77616668 2.58903485
v 0.39997161 0.40839519 1.54767453
v -34.86803174 5.49869193 8.44013784
v -37.85842285 6.25865581 7.78744370
v -42.84144938 8.23964551 3.21373204
v -43.33715513 10.80748532 -3.57067585
v 2.39893468 0.74667879 2.05698214
v 0.90253074 1.66132569 2.12264131
v -32.22266585 5.94449416 8.99803359
v -34.92830321 6.61132066 8.52631778
v -42.69111529 9.85423382 2.77452264
v 3.30332015 1.89207483 2.53198505
v -32.14305639 7.46637350 8.97163432
v -36.02759168 8.10156856 8.26424453
v -40.38692266 9.62704606 6.14308333
v -42.06999764 13.76999915 -6.06000004
v -36.83556616 14.85980395 -13.94989062
v 3.40437493 2.78997072 2.69880681
v -32.15225786 8.49602465 8.94966628
v -39.09849375 10.28086897 7.03545753
v -42.04944149 12.32595742 2.48881127
v -42.50999913 13.77999969 -1.87000004
v -35.98194569 16.89096168 -15.31005371
v -31.69886395 9.54069663 9.00960993
v -34.39371288 10.04202943 8.65779910
v -36.70678288 11.16313506 8.13723169
v -39.34417665 12.09263690 6.67585945
v -42.15043038 14.49137367 -0.31982863
v -41.89304635 15.67087881 -4.34035063
v -36.12823412 17.69243926 -13.68432771
v -34.58072990 11.27747819 8.70553125
v -37.13667020 12.18942553 7.86427315
v -39.83022645 13.24431598 6.21153694
v -35.30000150 12.89999951 8.53999890
v -37.91064397 13.93658016 7.37592345
v -35.07359698 20.44240572 -15.63293301
v -33.08000043 12.38000020 8.83000065
v -39.67329860 15.83012380 5.66092413
v -40.67866504 16.84065163 3.52544384
v -34.52936187 15.10173921 8.69970024
v -36.20759398 15.85673913 8.08613002
v -40.19222781 17.75433309 4.13591228
v -34.75395218 22.87330292 -13.84770311
v -34.78084132 16.14505984 8.60562176
v -37.78487816 17.31230691 7.13560032
v -40.59379548 20.13014629 0.80384233
v -40.30307010 21.47463150 -3.69325979
v -34.78211910 23.47890660 -13.28571886
v -34.57419947 23.63064326 -14.00662959
v -27.68791839 24.01109785 -20.81469260
v -34.54490751 17.51184836 8.56035389
v -37.19723970 18.15789752 7.41445739
v -38.80142793 19.27716844 5.88214165
v -39.79968652 20.52584849 3.55286640
v -39.49933127 23.08984846 -5.74895507
v -34.57444906 24.35093373 -13.50431051
v -34.32165086 24.93342571 -15.06252959
v -34.18554738 18.80869642 8.69024824
v -36.74589470 18.88878830 7.51057547
v -34.17832404 26.17700584 -14.68466129
v -27.92000026 26.34000033 -20.41000128
v -34.57268700 20.01052909 8.43460672
v -36.79755330 20.39860189 7.19812466
v -37.66708076 25.75889789 -8.76867864
v -35.79044715 25.80724098 -11.17164828
v -33.90482813 27.00529434 -15.64119197
v -30.44862859 26.79660730 -18.95957626
v -34.05017778 19.85917799 8.67989566
v -36.00399941 21.02628537 7.63589004
v -38.09417784 22.22904935 5.82971470
v -39.14593533 22.87038043 3.50097171
v -38.91919926 26.01552010 -5.61751565
v -37.24009544 26.90001391 -9.38004907
v -34.64233130 27.19403990 -12.75740284
v -34.12995860 27.80596539 -14.59555700
v -32.71985054 28.17381732 -16.80258475
v -31.38815612 27.80174837 -18.21930148
v -27.89000049 28.35999988 -20.34999989
v -33.84346887 21.35975473 8.48961715
v -34.19260308 27.99974196 -13.84713035
v -32.66000003 29.23000045 -16.72999933
v -30.85535578 29.35741842 -18.58918928
v -28.16339582 29.43428420 -20.33997886
v -30.24443053 29.39968556 -19.16901208
v -38.72777894 25.74677765 1.60946371
v -38.82064670 26.98373608 -2.82017794
v -33.73989463 30.03336862 -15.07341769
v -33.09357166 30.15856631 -16.16621204
v -28.00589800 30.39075807 -20.36809549
v -32.91030228 31.19025379 -16.25897549
v -33.59704465 24.24797416 8.43588915
v -35.78317910 25.49587935 6.82190666
v -33.41031820 25.34419857 8.44909344
v -36.02572531 26.68859251 6.23559486
v -37.62269765 27.89278515 3.53853544
v -38.15737367 29.76756357 -1.58189342
v -33.96660089 32.73829445 -12.96142023
v -33.26054662 26.07888728 8.43147282
v -37.15939820 28.94009277 3.86625715
v -37.81054541 30.58566526 -0.47265287
v -28.08284014 35.08139774 -20.36361769
v -37.22450510 32.84453228 -4.07432159
v -31.91678599 35.97340360 -16.17158204
v -27.31674723 36.13407910 -20.84500343
v -34.77283940 35.67240760 -10.57186443
v -32.63778985 36.70154139 -14.17511050
v -31.34120256 37.16205060 -16.33564569
v -26.97722428 38.21791708 -20.73241770
v -36.78849712 32.49829262 2.22130516
v -36.25354171 35.37820652 -6.29858393
v -31.84565157 37.65033558 -15.23092296
v -30.53127602 37.93261573 -16.86875336
v -25.53937770 39.16646168 -21.58606984
v -25.02003126 40.09009153 -21.83411084
v -24.58633110 40.98993540 -22.01143838
v -28.05673517 40.36477581 -18.62405427
v -25.33211373 41.55512154 -21.58683725
v -25.10654368 42.85694659 -21.52905613
v -34.22614560 36.58869490 4.13867086
v -35.59936956 36.99075058 2.13474245
v -35.58945283 39.49505091 -4.65554604
v -26.04091540 43.14024374 -19.98751983
v -31.86160326 35.56674346 6.98823575
v -35.66758707 39.49977830 -2.68908287
v -34.21915695 41.36789963 -8.14571977
v -24.07229319 43.90299693 -22.06066251
v -35.21102667 38.64517808 2.11210805
v -35.30254960 40.40800035 -1.79927936
v -34.18204561 42.22497717 -7.45783141
v -29.02098000 44.59630698 -15.82515799
v -23.66823703 45.75373977 -22.13638835
v -30.96850403 37.71255165 6.73462963
v -35.00062600 40.14939442 1.72460079
v -35.12553498 41.14321247 -1.93574233
v -34.70317274 42.60946065 -4.97019617
v -34.16331112 43.11356694 -7.06237694
v -33.36239234 43.50287095 -8.32860824
v -29.64183502 45.04049569 -14.34597280
v -28.07708643 45.72596028 -17.39127003
v -24.15950783 46.28675804 -21.62586898
v -30.69768660 38.95628452 6.54847082
v -34.89343077 42.71682352 -2.89552216
v -34.72868353 43.43374819 -4.37243609
v -33.70590508 44.69534382 -7.03896163
v -32.84974396 44.96961087 -8.20529833
v -31.26125783 45.18854618 -11.38927788
v -34.52152014 44.40883175 -4.73364303
v -33.69518369 45.36504671 -6.61531882
v -30.16252071 47.02673480 -12.23596372
v -28.74332853 48.08868095 -14.93431907
v -27.68194489 48.07845503 -17.42447726
v -30.97878210 41.49445891 5.59550850
v -34.30773690 45.50749809 -2.61990889
v -34.31648016 45.28930411 -4.72764904
v -33.09173509 46.35397345 -6.96349470
v -27.98000164 48.72000217 -16.14999957
v -27.33214572 48.69116098 -17.93619245
v -29.49883230 41.81154072 6.37283316
v -33.06911141 46.96993157 -6.35868264
v -31.24495596 47.75695503 -9.29478556
v -29.17318232 48.71167243 -13.03041726
v -27.85695158 49.43594709 -15.70969261
v -26.58623643 50.09716749 -18.67887191
v -28.97789143 42.24688932 6.50160201
v -32.86889195 47.66855016 -6.10496430
v -28.78652886 49.81214181 -13.51129171
v -27.25992724 50.21220818 -16.47199877
v -32.35380352 44.46620494 4.48924815
v -33.87214988 47.02536389 -1.66482746
v -33.37014467 47.90830985 -4.44432162
v -29.84948456 49.59025607 -10.97977627
v -26.91563591 50.92503875 -16.81606285
v -30.94799630 49.82022196 -7.91521370
v -29.19955552 50.69382116 -11.76769566
v -28.04206312 51.57784373 -14.59726039
v -26.86084062 51.73601583 -16.60583727
v -33.53636712 48.40072617 -2.21656193
v -26.95002779 52.08341777 -16.26944542
v -29.10372987 51.23861879 -11.10537909
v -28.08856033 52.14687437 -14.09124676
v -33.34557265 48.79277200 -0.32133047
v -29.43434939 52.06246674 -9.86803323
v -18.70536432 55.02576381 -20.99066414
v -28.50065753 54.78468165 -9.85116325
v -12.24876661 56.41396344 -20.88863030
v -21.34521864 56.12015724 -17.50580035
v -32.38005191 51.05611309 -0.49300340
v -31.22325987 52.11639404 -4.61960491
v -27.74280310 53.90653759 -12.66872417
v -29.84348312 52.27702111 -8.68720282
v -31.92267567 50.39658397 -4.78911586
v -30.63809313 51.00433528 -8.00985750
v -28.29334326 52.21209675 -13.35449982
v -33.59087184 48.31393063 -1.48465764
v -30.12929484 50.02260953 -9.74240061
v -28.63597125 50.99748820 -13.57844006
v -27.66031027 51.34067684 -15.31559043
v -33.75931084 46.50574550 -0.18849796
v -33.65098312 47.40035534 -4.29664738
v -27.54946798 50.20384490 -15.84747806
v -26.62027255 50.64441636 -18.29738170
v -33.70267898 46.24673352 -5.81636513
v -27.53329650 48.82583767 -17.40436070
v -27.06088684 49.22849685 -18.19240674
v -33.04007649 42.58001968 4.05314798
v -34.45921093 45.02756521 -3.91234597
v -34.21899676 44.94472221 -5.61401108
v -33.09539706 45.31254247 -7.55021488
v -31.29817918 46.02961987 -10.50171256
v -28.77900004 47.25663736 -15.30577708
v -27.15093270 48.06911945 -18.39935780
v -33.43475237 41.49452597 3.78168048
v -34.78000313 43.18000004 -3.78999999
v -33.87814388 43.97768527 -7.20172934
v -29.10123579 45.43579742 -15.12112934
v -33.87287259 39.89054635 3.67312762
v -35.09540856 41.75344482 -3.62926000
v -28.43298949 45.35501450 -16.83897153
v -27.44917758 44.82610896 -18.38621311
v -24.28583428 45.76333985 -21.58709615
v -35.20137817 39.81997818 1.20532070
v -34.47108343 41.20555893 -7.74493255
v -22.21000008 44.73000020 -22.61999995
v -20.40000074 44.84999925 -23.15000072
v -35.63144058 38.56620565 0.40116598
v -27.33851783 42.87838191 -18.60579662
v -25.49174242 43.00117493 -21.06796205
v -35.94478592 37.82847524 -4.70159156
v -36.34878248 36.12301126 -4.75080963
v -34.64360163 37.19326481 -9.92870610
v -32.10442513 34.33649987 -16.50352404
v -26.91921592 35.36225483 -21.12222463
v -37.94151917 29.44358625 -0.19349020
v -34.20909494 31.44880757 -12.63423916
v -29.17391062 33.10780227 -19.69495043
v -38.00948337 28.50821987 1.58824294
v -38.62261027 27.83077024 -2.98011373
v -33.91038999 30.40978871 -13.72034568
v -33.53095800 29.78026681 -15.67871496
v -33.25582668 32.52670169 -15.05596377
v -30.06487340 31.34477511 -19.06252652
v -38.90597448 25.30277148 0.49831637
v -37.56441176 26.72069333 -8.58198386
v -35.08195654 27.78694220 -12.00852823
v -33.94876793 29.38151546 -14.43435159
v -33.29059109 28.25965174 -16.33402891
v -32.85780549 29.95187789 -16.61019586
v -27.42141113 29.11653742 -20.59863135
v -35.29842570 25.35929531 -11.94032189
v -28.43302488 26.98752098 -20.34416981
v -39.94058445 22.09879272 -4.82779322
v -36.76620498 23.05577695 -10.73740236
v -34.24189985 24.04123917 -15.66628367
v -34.32513401 25.13287030 -14.12809454
v -40.83614424 19.54724081 -0.12119194
v -40.52596539 20.13506554 -4.94700018
v -35.77847034 21.50538936 -12.27732748
v -41.24798626 17.74341054 -0.50043646
v -35.98263115 19.13763396 -13.18784710
v -35.33458337 20.67488432 -13.74083944
v -35.18174589 19.93788406 -15.56383818
v -35.10130942 21.32035233 -14.75014351
v -40.66989571 15.48186131 4.22641309
v -40.89697450 15.03233239 -7.99367391
v -35.98272428 15.85700735 -15.77338949
v -36.74836457 14.47877102 -14.75462038
v -41.68038443 10.57355478 4.23623621
v -36.03257984 12.90756930 -16.60674252
v -42.33441502 8.77508242 3.94040672
v -42.84349084 10.32870449 1.29040843
v -43.69116947 9.47036780 -4.38005757
v -37.76146844 10.69648657 -14.01951071
v -35.62707454 11.10834721 -17.15149358
v -26.05657652 12.13439554 -21.44371346
v -44.30395365 7.63040641 -4.12463211
v -26.89816803 11.70293801 -21.33894153
v -43.00521687 5.39624272 3.75517900
v -44.72323507 5.85088134 -4.68024425
v -43.63080114 3.52056231 3.39587848
v -44.11493614 4.79974877 1.78931397
v -45.19602656 4.32595285 -3.05215293
v -44.72917691 4.13972419 -7.23976456
v -42.10267216 4.52312594 -10.90459712
v -22.82924019 6.53648609 -21.73376083
v -18.34889688 6.87091146 -22.12973870
v -13.14120367 7.31009990 -23.48641306
v -43.88698936 1.54844532 3.60724563
v -45.48716918 1.75920257 -0.57056971
v -45.88542879 1.97545229 -5.19012054
v -31.41415119 3.84877855 -20.26823163
v -14.77745920 5.05081331 -22.89708517
v -44.58685964 -0.43813651 3.44176427
v -46.23040929 -0.32359795 -1.34150754
v -43.55703294 0.28048648 -11.01585291
v -40.00880569 0.73025230 -14.50922620
v -35.77264771 1.19182654 -17.38063805
v -31.91109747 1.46282301 -20.26335709
v -25.27184598 2.08671065 -21.63296193
v -27.54146233 2.75797327 -21.71660773
v -23.76383916 3.52671603 -21.44019864
v -17.78001897 2.60342425 -22.05545641
v -8.84185266 3.30579490 -24.66534823
v -45.77255249 -2.49651517 2.27919756
v -46.53787613 -2.46841437 0.19319693
v -46.29525170 -1.67324662 -8.02293513
v -9.88699775 2.84800120 -24.35437217
v -45.22520304 -4.64734109 4.18704143
v -46.64521664 -4.40579513 1.40327669
v -47.89876565 -4.96774307 -3.50147439
v -36.76066548 -3.06943944 -18.48253421
v -29.02266197 -1.47380168 -21.41483314
v -24.10037071 -1.86072593 -21.41959779
v -24.49822240 0.09008400 -21.67844400
v -17.25540869 -0.03946706 -22.00606465
v -9.09411907 0.08014932 -24.82771873
v -4.78905207 -0.83335122 -25.98012798
v -47.67350107 -4.62375721 -1.73502229
v -48.28277603 -6.36944873 -5.97023964
v -31.52509034 -4.71510133 -20.98023891
v -26.92991868 -3.09603871 -21.29543014
v -13.78811337 -3.24038370 -23.02241325
v -11.24544255 -1.27603346 -23.86776358
v -2.07972527 -2.84336135 -26.66335739
v -48.13129082 -6.94288500 -1.75708404
v -48.17093909 -6.66430127 -7.15003721
v -47.37592861 -8.11599288 -10.62243618
v -40.96064344 -7.48837600 -17.40359142
v -21.22213319 -4.58413735 -20.34760080
v -12.99648453 -6.58302614 -23.45405146
v -3.93747026 -5.09175006 -26.62364580
v -1.52532023 -4.70194360 -26.88508853
v -46.89637944 -10.45814250 2.82090297
v -48.11000451 -10.44999994 0.63000148
v -48.65536839 -9.09765903 -2.03850679
v -48.89853671 -8.81224778 -4.74622194
v -49.16046932 -10.21691319 -8.72465130
v -20.65335400 -8.03167839 -19.78935860
v -11.69910561 -7.57339597 -24.14450794
v 0.36703743 -6.92686951 -27.24363469
v -47.18999937 -12.31999975 2.71999952
v -48.90100658 -11.32229995 -0.80605043
v -49.91900176 -12.24198937 -4.25655767
v -49.63110015 -11.04580890 -7.51269748
v -38.30489889 -11.10313367 -19.98614706
v -47.74598777 -14.17298429 2.18085805
v -49.04722050 -14.16911185 0.08263954
v -49.98607561 -13.22442479 -2.90295342
v -21.84591815 -12.12013885 -19.76140402
v -8.70519318 -11.42720133 -25.11314303
v -47.84170538 -15.71877673 2.39348179
v -49.24178496 -15.86894318 0.31052285
v -50.35537481 -14.80482798 -3.41640227
v -50.84485933 -14.87402897 -5.87769644
v -50.71587488 -15.66877216 -9.98707302
v -17.41410978 -14.00754508 -19.98874545
v -15.48249088 -13.57730478 -21.76917158
v -47.98568785 -17.43524708 2.59948173
v -50.84615573 -17.94648170 -2.23382073
v -51.56474933 -17.83698052 -5.70426136
v -18.82049069 -15.87710157 -19.59356479
v -0.30153780 -12.59767078 -28.13024633
v -48.24737832 -18.84368621 2.36291788
v -52.13002115 -19.02059652 -6.55864598
v -51.26964301 -16.96060225 -8.54435936
v -50.95057935 -18.89036782 -13.24868761
v -10.64703148 -16.83141477 -24.71026219
v -8.19362327 -15.42015653 -25.71692504
v -48.10602218 -21.01788111 2.67200312
v -51.63000152 -20.68999968 -3.19999992
v -52.37606913 -20.17647773 -6.95523759
v -50.90549588 -20.20661533 -14.67128098
v -17.52575859 -18.98099668 -20.39003931
v -15.97632281 -18.63887347 -21.40638046
v -14.15351313 -16.78699441 -22.83937670
v -2.85757310 -18.01844500 -28.09869312
v -48.11285064 -22.04532176 2.81945430
v -52.76760459 -22.14492485 -6.10658573
v -47.23415151 -21.61774226 -18.92825216
v -44.17340830 -21.83865942 -20.70616372
v -21.88561484 -20.41589655 -20.34142986
v -16.62336849 -20.26838996 -21.26667090
v -14.05787002 -20.37508972 -22.82464691
v -11.15136221 -20.32422088 -24.64050986
v -7.23101385 -19.75989714 -26.32441744
v -3.42566543 -20.12532391 -28.03706378
v -49.41463470 -23.80108088 1.53604150
v -53.27343568 -23.63899164 -6.07958017
v -53.17687988 -23.53013121 -12.95702346
v -22.00397663 -22.10935764 -20.54810710
v -11.30388957 -21.58042975 -24.44970794
v -12.36718707 -21.50758356 -23.78750592
v -10.87238081 -20.82269453 -24.77702126
v -7.35312700 -21.07847482 -26.44326724
v -9.08850599 -20.25926113 -25.27482994
v -4.49741958 -21.15752548 -27.93025039
v -5.96055295 -20.77631466 -27.32671984
v -49.72500727 -24.60080571 1.21864548
v -53.50000039 -25.15999973 -5.35999984
v -54.12119627 -25.13972670 -8.93974677
v -49.79101568 -24.21932295 -18.61879602
v -45.48876733 -24.60111678 -21.10748179
v -21.27649449 -23.79454114 -20.35335079
v -11.53358724 -23.11830036 -24.34314974
v -10.09574533 -23.13535288 -25.08891933
v -48.63647372 -26.20611899 2.62455922
v -49.95797947 -26.54716559 1.08623842
v -51.94176361 -26.57533437 -1.50660845
v -54.37610298 -26.64806321 -8.27886537
v -54.67687547 -26.93360671 -12.35303562
v -54.10373583 -27.30664611 -15.33878129
v -48.74914140 -26.28132142 -20.14842071
v -19.98756640 -23.81346561 -20.20715550
v -13.64694536 -23.62023667 -23.06091227
v -10.86918544 -24.82544072 -24.83511902
v -9.07221902 -25.09059012 -26.33209527
v -5.41825034 -24.46200512 -28.17936055
v -49.24657196 -27.89126523 2.24048318
v -50.31726509 -27.99947560 0.92586386
v -52.24666744 -28.06355990 -1.79188594
v -53.94219980 -28.00829336 -5.00383275
v -54.80000377 -28.12999859 -8.45999923
v -55.08000031 -28.10000069 -11.81999967
v -54.05728519 -28.75437774 -16.65076613
v -51.59497261 -27.97045931 -19.67980899
v -15.50120581 -26.41603164 -21.81891538
v -11.54801808 -26.54092386 -24.78450350
v -0.80556382 -26.08613856 -30.23987263
v -49.30192977 -29.32035550 2.36359634
v -54.03443053 -29.57985178 -4.89867805
v -55.05999923 -29.58999947 -8.06000084
v -54.43354696 -30.18992022 -16.45374671
v -52.53221467 -29.27763388 -19.46161687
v -30.65246530 -28.65608409 -21.76998183
v -15.30381665 -28.40992995 -22.25705795
v -14.35280312 -28.18592638 -23.38022739
v -11.09645795 -28.00865285 -25.42473190
v -6.24900777 -27.77149715 -28.63559872
v -52.60160938 -30.97428568 -2.20335182
v -55.22217602 -30.87948635 -8.28527194
v -55.48214912 -31.04971349 -10.93016751
v -54.45374548 -31.29458427 -16.60380326
v -52.53573880 -30.39544821 -19.89961043
v -50.57265610 -30.43180704 -21.70762792
v -47.73803800 -30.82848527 -22.79695496
v -32.31845796 -30.25708348 -21.97379619
v -26.37948096 -29.99848686 -22.78708294
v -13.37571908 -29.39971909 -24.43423495
v -11.88197173 -30.13299033 -25.43639392
v -7.46482098 -28.51479128 -28.24270539
v -49.37618598 -32.31715411 2.31632148
v -50.45928434 -32.49601275 0.95348875
v -52.27695405 -32.60702640 -1.47380074
v -54.87488210 -32.39155188 -6.12541661
v -55.14915287 -32.60480240 -14.23484460
v -53.56562138 -33.10682252 -18.58886518
v -27.52875909 -31.60250187 -23.06604572
v -9.74002387 -31.08431958 -27.61474811
v -49.46221039 -33.83158892 2.35245144
v -52.91786417 -34.07528251 -2.32436531
v -55.17265573 -34.65031460 -7.53941434
v -50.22831261 -34.17801112 -23.42921495
v -11.40155364 -32.89202601 -27.10152045
v -7.92517886 -32.67158195 -29.03798223
v -6.25923509 -32.67051652 -30.01258336
v -49.25745353 -35.30647233 2.57660844
v -52.69346386 -35.08814052 -1.89563341
v -54.51934040 -35.52884236 -5.11619169
v -55.39480224 -35.19881144 -8.37938488
v -55.75251952 -36.32014990 -11.70254312
v -54.65883017 -35.47639027 -15.29265661
v -53.17882076 -35.78098118 -19.34581622
v -50.77381805 -35.14287993 -23.21767434
v -49.37044531 -36.76259145 2.25266814
v -50.65000057 -36.77000105 0.52999950
v -52.79000103 -36.86000034 -2.24999944
v -54.50000241 -36.91000119 -4.96999873
v -55.29626086 -36.95823252 -8.00095871
v -55.49078435 -37.03699633 -13.01476452
v -53.26323956 -36.82056814 -19.28441785
v -14.62748181 -36.01915389 -24.85427633
v -49.73733053 -38.10622171 1.70234917
v -53.93377319 -38.42073679 -3.84656712
v -55.09768799 -37.85336390 -7.08068861
v -55.63459545 -38.14442828 -11.94438245
v -54.35792357 -38.24641556 -15.88951051
v -52.93243378 -38.18342835 -19.99185979
v -48.15600440 -37.91799769 -24.63590913
v -49.57924411 -39.39423710 1.76770275
v -50.66244304 -39.35645148 0.34308305
v -52.63087153 -39.37799484 -2.19539902
v -54.58021909 -40.01355916 -5.17738843
v -55.24439737 -39.59919512 -12.99943030
v -54.54177037 -39.56992179 -15.87047614
v -53.32171917 -39.67352957 -19.62686144
v -50.69161206 -40.08775577 -23.80027436
v -40.42068496 -39.23672065 -23.28449115
v -36.57180816 -39.14619610 -24.01722036
v -32.78613091 -38.30527887 -24.63591285
v -21.14781365 -39.15066272 -25.26540309
v -17.21039228 -38.71769831 -25.38021095
v -11.94712892 -38.74505684 -27.13931352
v -49.80115965 -40.63790664 1.23036234
v -53.94515395 -40.81037641 -4.18595178
v -55.19257486 -41.13938659 -11.59433648
v -54.46915329 -40.84134847 -16.18139446
v -53.14433202 -40.80560058 -20.32381296
v -40.07077590 -40.54892808 -23.67505245
v -36.85607016 -40.61438888 -24.73594248
v -33.57539698 -40.52592814 -26.14046261
v -49.79383200 -42.21251979 0.98958320
v -52.00722814 -41.95721075 -1.88145891
v -53.87054384 -41.67644680 -4.35274141
v -55.07385731 -42.49568656 -7.16896821
v -54.87256125 -42.09068790 -15.04591666
v -51.50356889 -41.90961644 -23.42057042
v -29.86218221 -41.39161110 -28.49086188
v -28.99276279 -40.83474353 -27.69040316
v -50.31152070 -43.11494902 0.20892140
v -51.20135471 -43.13678667 -1.20287971
v -53.48454043 -43.27090457 -4.07909323
v -54.95046079 -42.98895597 -6.53108116
v -53.54094133 -43.28987747 -19.81034316
v -51.71228200 -43.38362440 -23.78806844
v -42.05044731 -43.09904575 -24.35025945
v -34.21000019 -42.96999797 -28.38000096
v -32.02829883 -43.35924238 -30.50928377
v -12.92997878 -42.57283360 -27.78173797
v -50.46392977 -44.50244829 -0.07755027
v -52.46049166 -44.52702031 -2.77517829
v -54.36295271 -44.45068538 -5.68822538
v -55.23291975 -44.45579275 -8.65453016
v -55.21000177 -44.48999837 -13.58000003
v -54.36624959 -44.49056461 -17.96868071
v -52.99216509 -44.48239133 -22.09703252
v -50.00301823 -44.21709105 -25.35312623
v -27.72226371 -44.98782381 -32.60390088
v -9.36535932 -44.13921759 -29.65212241
v -50.20073056 -45.95067725 0.13859778
v -52.16903239 -45.85813731 -2.90537346
v -54.24999818 -45.62000185 -5.86000038
v -55.10221049 -45.66339403 -8.91119242
v -55.24183437 -45.66941038 -13.40984646
v -53.20135877 -46.05143517 -22.30610885
v -50.71234703 -45.20205781 -25.13148822
v -36.35102138 -45.14000937 -28.86086702
v -50.73854700 -46.47038877 -1.00021460
v -52.11511627 -46.66312784 -3.14243138
v -53.95000055 -46.79000005 -5.63000003
v -55.03179133 -46.99843377 -16.48367383
v -53.55716497 -47.25003988 -21.76427655
v -50.56964606 -46.93279043 -25.37218481
v -38.46215084 -46.48619145 -28.24713103
v -32.06731379 -46.48443684 -32.08694980
v -28.16863917 -46.86860740 -33.32709149
v -51.00803450 -47.84335196 -1.44449237
v -52.01341584 -47.95122519 -3.21588921
v -53.79000306 -48.03000018 -5.93999913
v -54.33112383 -48.07036743 -8.64971057
v -54.98998985 -48.09999838 -11.59000210
v -55.01002446 -48.77935350 -16.66530594
v -54.04575169 -48.14049229 -20.35552263
v -29.80006300 -47.93471843 -33.11852366
v -52.64771357 -49.31287467 -4.26527485
v -53.39059606 -49.42236468 -6.83119660
v -55.11509627 -49.39351976 -14.12726939
v -43.40570793 -49.35267195 -26.91821195
v -39.87818211 -49.28338155 -28.17553282
v -35.72135419 -49.21336100 -30.47957644
v -31.22487664 -49.36364293 -32.56690875
v -50.68962276 -50.35448447 -2.22962629
v -52.74000391 -50.42000115 -5.11999940
v -53.35889012 -50.47242716 -7.87755661
v -54.76624891 -50.55016279 -12.91885599
v -54.81376126 -50.60319975 -16.36232063
v -53.86435241 -49.80689660 -20.93219571
v -52.72634327 -50.57181045 -23.02337438
v -45.80419511 -50.52689835 -26.26050450
v -27.72480249 -50.29883236 -33.44554454
v -54.23665047 -51.66760087 -12.61157822
v -54.62635309 -51.77573860 -15.41649178
v -54.16343361 -51.12688243 -19.33062263
v -51.93600431 -52.97375098 -6.07102877
v -53.70045081 -52.66715214 -11.35493908
v -53.67729068 -52.82649398 -19.39306408
v -38.97478431 -52.65706405 -28.41224708
v -34.63576362 -52.61556059 -30.17731570
v -29.47641164 -52.55345255 -32.42386505
v -51.84240639 -55.03197387 -21.48020081
v -49.65031147 -54.39151078 -24.22082610
v -47.01299593 -54.64775115 -25.01288243
v -52.93922499 -55.35019934 -17.55888388
v -49.30076003 -55.57711050 -23.79168756
v -52.18907446 -56.14520237 -18.74604821
v -51.24883354 -55.21330982 -22.26929925
v -47.59860411 -53.08853462 -25.21952614
v -32.31834993 -55.09105697 -30.15721962
v -53.80876362 -51.78526789 -10.09952836
v -54.75969985 -51.19883269 -14.55702353
v -40.89609161 -51.26061291 -27.73153968
v -32.38070756 -51.16938055 -31.75003082
v -51.60188302 -49.24823716 -2.85767647
v -55.09154499 -48.88971522 -12.64045201
v -29.45610881 -49.07796904 -33.18032622
v -52.41391808 -48.61434549 -3.92977893
v -53.56204510 -47.51538485 -5.14530716
v -53.42797935 -48.82159457 -6.01360248
v -52.90433764 -47.02476412 -23.06393348
v -50.75865611 -45.23815215 -0.83258020
v -54.17244509 -45.07417977 -5.52161643
v -55.11363223 -44.71758381 -8.04816373
v -54.84294146 -47.02021554 -9.02273972
v -55.19999936 -44.38000172 -11.16999984
v -54.62000147 -44.09999773 -16.90999977
v -47.77479544 -43.94460842 -25.35407059
v -33.63597393 -44.18219998 -30.32847494
v -28.90302241 -46.54925689 -33.13940018
v -50.60094967 -42.73267090 -0.30124432
v -52.59344354 -42.16640815 -2.44420371
v -49.43776876 -43.62120852 -25.41196719
v -42.06781834 -41.51475057 -23.81004207
v -32.80103579 -41.70735553 -27.51224674
v -35.28733552 -44.03452948 -28.52301672
v -28.94535661 -41.24855995 -28.31341885
v -30.96271679 -41.98133200 -29.05877493
v -13.07353191 -45.65522075 -29.28378619
v -17.65736938 -42.49135405 -26.91269107
v -50.15035719 -40.06802291 0.83780196
v -52.35291645 -39.58779201 -1.88630982
v -53.44415084 -41.88129306 -3.71512608
v -54.60451171 -38.98631036 -5.22830151
v -55.27857319 -40.52559659 -12.03168184
v -54.83109877 -38.32720220 -14.87533469
v -53.66111174 -38.24974969 -18.13679375
v -52.35151574 -39.27801922 -21.37787454
v -50.73508248 -40.90549052 -23.81086908
v -41.34999961 -38.66999969 -23.33999984
v -31.36765212 -40.78605399 -27.20045112
v -20.82174644 -40.03475234 -25.76162107
v -10.73340233 -42.56657138 -28.26191299
v -9.82527714 -40.39393365 -29.28357944
v -49.36752468 -37.44074330 2.21382524
v -54.28208038 -38.63324970 -4.46488196
v -55.54129928 -38.51550072 -9.42799170
v -55.24555966 -35.17442569 -14.08935245
v -52.76666209 -35.49702093 -20.19051462
v -48.31062630 -35.13519466 -24.26983602
v -12.46237289 -38.45107183 -26.65225975
v -49.44000021 -34.74999964 2.42000003
v -49.79331046 -36.60489991 1.73042947
v -51.43112689 -34.22631323 -0.32527754
v -55.13999984 -33.16999972 -6.62000058
v -55.39000034 -32.43000060 -13.57000042
v -53.65963653 -34.10930187 -18.35991256
v -50.82954094 -32.12485462 -22.34418876
v -47.71894962 -32.07107633 -23.42510596
v -12.27070764 -35.27301177 -27.17382088
v -50.11704937 -31.71279281 1.35015824
v -52.52403766 -33.61091763 -1.84598868
v -54.43627760 -33.26116502 -4.92197834
v -55.05531654 -30.15738167 -7.42840627
v -54.97889221 -31.42392263 -15.22030029
v -48.62099513 -29.14550528 -21.86403237
v -14.50060308 -32.97702968 -24.19128455
v -9.53455269 -33.01976621 -28.20319869
v -49.95066300 -29.10306677 1.67626073
v -51.79831758 -28.19925733 -1.03942922
v -50.00837892 -30.15082702 1.55448960
v -53.39562520 -27.54928544 -3.82367615
v -54.31011319 -27.05744654 -7.48830941
v -55.18629774 -29.50810082 -9.09454189
v -55.03138527 -28.30236591 -12.84527872
v -52.45999992 -26.11000091 -17.35999994
v -29.86397408 -31.07039444 -22.68821001
v -20.07327601 -31.81710839 -23.17158319
v -16.10803977 -30.37957661 -22.85729721
v -8.23204406 -30.48672713 -28.37088518
v -7.02084647 -31.21554106 -29.07050774
v -49.54424500 -25.74669383 1.37377728
v -50.63614249 -27.80745178 0.52772032
v -53.04247513 -24.82770570 -4.63331025
v -53.99872363 -26.19981393 -6.85278326
v -53.49955708 -23.86213653 -12.41916325
v -54.48094755 -26.47433430 -11.50383893
v -50.66899583 -25.06558411 -18.42897944
v -27.90355124 -27.78350748 -22.09478430
v -19.28478293 -28.04102749 -21.77407779
v -17.06497557 -28.98364328 -21.93911374
v -17.60064438 -29.69935723 -22.55039290
v -13.68700620 -27.56706253 -23.85099418
v -48.70709404 -23.12723361 2.20443611
v -52.57188156 -21.36758342 -6.42160652
v -52.80540138 -23.29270355 -13.50134704
v -49.79946092 -20.37011087 -16.05434902
v -47.95043543 -22.82924764 -18.82893965
v -19.15020496 -25.66886134 -20.46196721
v -13.64197768 -25.29072203 -23.03180471
v -8.76911171 -25.56477673 -26.63785592
v -48.06147888 -20.48453316 2.69431039
v -49.89622533 -19.83682252 0.05581328
v -51.74814165 -18.19127798 -6.24122983
v -52.49347910 -21.27682604 -5.87475533
v -51.77172273 -18.08301173 -9.25929844
v -52.03416571 -20.49876563 -12.70216797
v -15.73829725 -22.06960134 -21.53400704
v -14.85487726 -24.43939820 -22.21279964
v -13.25867604 -22.28426374 -23.28065783
v -10.76752879 -22.85405062 -24.79600348
v -12.02633698 -23.98014441 -24.07685854
v -10.48968267 -25.04897118 -24.96323176
v -7.39948545 -22.81739004 -26.68525651
v -5.94614912 -24.26112816 -27.82620303
v -47.57769406 -17.81581342 3.19812726
v -49.18710887 -17.27322862 0.60553843
v -50.53455383 -16.59465954 -2.08284892
v -50.74123293 -19.29430477 -1.28129427
v -50.99251866 -15.51398728 -8.07817001
v -51.02509633 -17.76560396 -11.61435060
v -38.18798810 -15.77091962 -20.78982070
v -19.16418597 -20.83981782 -20.43501660
v -16.46506414 -21.14519849 -21.30192704
v -14.04064335 -21.55048586 -22.72793837
v -11.95373479 -20.33473365 -24.06380326
v -10.77164151 -21.87694609 -24.76617321
v -7.44249951 -21.60075866 -26.51262470
v -47.95340821 -14.95921984 1.90873607
v -49.52776432 -14.21254408 -0.89587324
v -50.12000352 -13.60999979 -3.74999968
v -47.54281044 -12.37125136 2.13674875
v -49.50999469 -10.59000101 -6.03000028
v -49.66358840 -11.94009744 -9.23734438
v -7.54153356 -17.21811481 -26.04541369
v -47.12348804 -9.95191652 2.49159406
v -48.75000194 -8.64999928 -2.97999987
v -48.82999510 -8.11000075 -5.71999978
v -17.12926850 -11.87077630 -20.56008764
v -48.35895449 -8.30245670 -1.45685184
v -48.25021699 -6.08049659 -3.67911742
v -10.11924166 -10.55565942 -24.78178963
v -6.51268335 -12.48261612 -26.33217163
v -47.91278765 -5.47751319 -2.33035488
v -45.29610276 -2.93416902 -10.49833745
v -33.12065825 -3.80787905 -20.17790452
v -20.44561878 -7.06151500 -19.90531944
v -7.09391152 -8.86800233 -25.84836259
v -11.20225247 -8.82414542 -24.38636869
v -45.32049224 -3.32127954 3.33480537
v -46.31068558 -2.65978696 1.22024561
v -47.47579619 -4.01554676 -2.08366872
v -46.70282081 -1.10463914 -5.82486670
v -44.36980188 -0.72629476 -10.56154445
v -32.96200186 -2.33407784 -20.19418590
v -13.51281069 -7.88414758 -23.18951115
v -10.61698329 -6.19113864 -24.56280030
v -6.11970294 -6.93345396 -26.05253644
v -2.66966689 -8.71555228 -27.15625055
v -44.62784529 -1.24448363 3.40995472
v -45.45726255 -1.06616458 2.01611826
v -46.55099660 -0.96837548 -1.45641097
v -14.91882000 -4.94766468 -22.55408466
v -5.51941944 -4.87616006 -26.18511394
v -2.82738986 -5.26743568 -26.85843222
v -5.75621566 -5.41185448 -26.15957707
v -45.98406702 0.64720691 -1.94338197
v -45.42511702 3.03162122 -5.28020505
v -5.88288205 -2.98651261 -25.95044859
v -43.54999214 2.59705191 3.51254456
v -45.32116279 2.90061254 -1.61045056
v -44.48348656 5.23807760 -6.85760844
v -37.65578941 3.88832972 -15.37676156
v -35.65792367 3.47821298 -17.11975411
v -44.24297810 6.46269461 -6.31890446
v -35.53153202 9.16615594 -17.66910776
v -43.25170070 9.90140438 -6.34718174
v -37.18578070 11.04522310 -15.22530708
v -41.85607284 8.70651007 4.57025832
v -43.03376377 9.56373662 1.70523813
v -42.20309854 11.89019252 -7.34702591
v -39.68999907 12.03584485 -10.95650252
v -37.15228662 12.46912219 -14.87667114
v -26.53967217 10.57990734 -21.28655091
v -22.09302783 9.31541063 -21.73254639
v -42.76761785 11.15322579 1.25979213
v -42.83336550 12.90444098 -3.97724612
v -36.70825809 13.53514008 -15.45654982
v -19.28043924 9.84858721 -21.88958973
v -42.44123399 13.97894789 -4.70115989
v -37.92305663 14.45448026 -12.05632091
v -36.23509035 14.72174749 -15.82251675
v -42.16644913 15.11713583 -3.72076989
v -41.49651900 14.92522936 -7.08614802
v -36.51760891 15.62386565 -14.62141424
v -41.76842049 14.17002827 2.08926131
v -42.10303724 15.41560236 -2.18004058
v -41.18170589 16.59256034 -6.58363104
v -38.99455816 16.67795144 -9.99695528
v -36.16882861 16.94448106 -14.29826207
v -35.67127511 16.96011424 -15.95549844
v -41.51344299 16.96542092 -4.30224510
v -39.89145532 14.80835117 5.70517546
v -40.41443765 19.00670677 -6.77159242
v -39.87006098 19.51581985 -7.64077064
v -29.77761813 19.74233612 -19.57283355
v -34.74090621 20.87925933 -16.12842269
v -33.21914747 21.04516141 -17.54613966
v -34.92014110 21.36120386 -15.54056630
v -36.62535921 21.94018476 -11.04497630
v -34.83338282 22.17414416 -15.19516762
v -35.00587866 21.95407264 -13.68622482
v -34.79815274 22.42619172 -14.48184717
v -39.23233598 19.02055554 5.26981987
v -39.62320834 22.43479528 -6.11639908
v -35.00984609 22.82613702 -13.05834204
v -34.69847515 23.00026082 -14.62938730
v -39.07822445 19.64835823 5.34002902
v -39.25424069 23.11937325 -6.69320999
v -34.96421501 23.37343432 -12.91053742
v -39.25194591 24.31675233 -5.92444139
v -35.20298004 23.81202020 -12.38521188
v -34.40874815 24.34995398 -14.23917338
v -38.39286044 24.51580204 -8.03377759
v -39.49547559 24.27849360 -2.34982278
v -38.61000016 25.38000047 -7.02999998
v -34.08867121 26.75698325 -15.16100857
v -33.57703984 26.40211023 -16.26464166
v -31.38219193 26.27156302 -18.29452813
v -37.42988408 26.01105906 -9.25016496
v -35.25670618 26.70511790 -11.94869541
v -33.80515799 27.85749920 -15.62978141
v -32.56517649 27.30596997 -17.00276695
v -29.42000516 27.18560025 -19.88527365
v -37.89425269 27.36095712 -7.73167750
v -34.24043208 27.23199874 -13.68429698
v -33.77306461 28.92084233 -15.43922909
v -32.20048547 28.10297161 -17.45367236
v -30.35514615 28.18510123 -19.18506064
v -28.49782258 27.70421095 -20.30733228
v -37.74708137 24.11799319 5.41603100
v -38.54293749 25.34079552 3.10004712
v -38.35754097 27.86673233 -5.67701599
v -36.55403852 28.59607339 -9.94304847
v -34.28162262 28.51414867 -13.13602179
v -33.37389603 29.26432341 -16.09721966
v -31.71924502 29.19562533 -17.79497787
v -29.21656705 28.63424458 -20.00983059
v -37.36342117 24.84723367 5.54201799
v -38.68255019 27.15058066 -0.55812317
v -33.43641013 30.48299626 -15.60589671
v -29.46262807 30.02282791 -19.72832717
v -36.76254302 25.26034229 6.02567149
v -38.06982934 26.20381303 3.63043183
v -37.71152347 29.64520641 -6.19583996
v -33.76177698 30.38058616 -14.61892761
v -33.56410563 30.96382134 -15.10209404
v -37.64794022 27.09555067 3.82007216
v -38.17966953 28.55764888 0.07986962
v -33.57615322 31.97279200 -14.32071999
v -37.91646659 29.54939008 0.56765164
v -36.93275154 31.50808811 -7.37793045
v -34.52466801 32.30609745 -11.75273117
v -32.83151239 32.87714720 -15.89242928
v -31.41528368 32.88253769 -17.67053828
v -36.69162467 27.72545069 5.18151280
v -37.02635318 31.78199381 -6.87198434
v -33.35769475 33.31362084 -14.46953602
v -32.68778697 34.00051594 -15.73345810
v -30.99208139 34.16223079 -17.54814759
v -37.10339963 29.69220094 3.39955557
v -37.10565343 32.96361864 -5.05405106
v -31.54750541 34.91089866 -16.89826883
v -28.89591455 34.81009603 -19.64293979
v -32.93303773 34.76049751 -14.42223322
v -29.61471118 34.71691534 -18.78438890
v -27.52735652 34.78502482 -20.78747563
v -36.05547920 34.70381349 -8.11267551
v -29.42924388 35.56545824 -18.57264712
v -27.64033154 35.50096974 -20.67530900
v -37.36446425 33.04836154 -1.12244580
v -32.49852359 35.94990447 -14.91967216
v -32.12411329 36.07942909 -15.79355262
v -25.96476302 35.17398983 -21.50035091
v -31.93671629 36.32042557 -15.96877351
v -31.98106587 36.77956387 -15.64570330
v -28.58709916 36.72765568 -19.37320828
v -31.41761199 37.66894341 -16.01991802
v -27.22999826 37.21999750 -20.69999836
v -35.81677750 34.79792923 3.02751758
v -35.87016836 37.87355125 0.18192315
v -34.81211141 40.38752243 -7.58066867
v -33.69411081 41.17966816 -9.77197383
v -33.74151513 41.93947837 -8.81591998
v -25.78007057 42.01652110 -20.97530663
v -35.35771742 39.41710293 0.47291044
v -35.24098173 40.79307988 -1.99896772
v -34.93474051 41.93954542 -4.35930025
v -33.55789185 42.92011634 -8.53890181
v -29.31682952 43.17420721 -15.61015658
v -34.92769599 41.93135723 -1.76588283
v -34.85000134 42.64999926 -3.89999989
v -34.36433896 43.65670308 -6.15849113
v -29.53227051 44.12497953 -14.74303100
v -26.21271648 44.02704909 -19.52818595
v -34.56999734 43.91000047 -3.82000022
v -34.03668851 44.51036826 -6.54783705
v -32.44076669 45.06364092 -8.87350645
v -30.51013872 45.46034709 -12.72610854
v -27.66999975 45.97999901 -17.88000017
v -34.00719166 40.85577279 3.34429997
v -34.45000201 44.78000104 -2.51000025
v -34.12269801 45.71052641 -5.10662002
v -31.10622987 46.56724259 -10.39150730
v -29.22877297 47.11316526 -14.46943264
v -27.57171169 47.17692733 -17.82512292
v -22.32395299 45.92246190 -22.80894108
v -34.12000090 46.33000121 -2.55999994
v -33.31234306 47.40456119 -5.47082070
v -29.86707725 48.19279537 -11.97352540
v -27.62212791 49.31153730 -16.70786738
v -26.75578743 49.28234965 -18.71117204
v -27.43713371 47.58603871 -18.00506935
v -21.01299353 47.06161469 -23.39804918
v -33.64862874 47.91253805 -3.00348154
v -31.16565198 48.99825156 -8.32466036
v -19.39612441 47.62668535 -23.84339273
v -32.72430599 43.97471994 4.27164230
v -26.72076970 51.69800669 -17.01647602
v -27.17986889 51.31199211 -16.08091779
v -29.32979539 52.85973102 -9.70309880
v -25.53866804 53.76622453 -17.51304604
v -23.26171845 55.70740253 -16.87263325
v -29.97255139 54.68030646 -1.07825012
v -19.59678158 55.18800765 -19.70402338
v -22.97561802 56.94125220 -14.28488083
v -19.48184334 57.20173195 -17.78265275
v -27.70253457 58.45015869 -0.76797663
v -19.74266209 58.11323971 -16.45921916
v -27.88819745 55.63796684 5.17118024
v -21.96341380 59.61257964 -11.19341236
v -26.75661072 57.63089284 4.35691653
v -23.54677208 59.28699672 -4.80303029
v -16.97839424 58.14536661 -17.38480106
v -25.60140938 58.09848011 4.62887157
v -27.00197883 56.92822114 4.73427027
v -28.01451273 55.13392761 5.33012953
v -26.92075633 56.29303306 5.10233408
v -29.24240194 55.90366572 -1.46050844
v -30.84981628 53.35339159 1.98925915
v -27.13484503 58.08914453 -3.61214229
v -20.82444355 55.27633056 -18.77488382
v -20.69989592 61.13316864 -9.48379282
v -21.03772201 60.77054143 -6.79822732
v -14.97236919 56.92576990 -19.40813288
v -13.89977708 58.38564038 -18.50363985
v -22.83905074 60.07204205 4.02797759
v -12.62508426 58.07447061 -19.23665404
v -11.98266540 55.94635755 -21.92312106
v -15.28830640 61.67483330 -11.67570520
v -12.22895458 58.63086507 -18.64279807
v -11.67940348 56.61489815 -20.60610801
v -20.53763904 60.24426222 4.07077558
v -14.73523770 62.48115003 -7.97544792
v -9.12850350 56.85519055 -21.37561701
v -15.22843447 62.13353574 -5.34024276
v -12.39178516 61.68858707 -11.71500701
v -13.85400537 62.34068424 -6.51482632
v -10.32807771 60.57750061 -14.81387112
v -8.21733661 58.35054815 -18.27403903
v -10.06634161 61.70129403 -12.00405788
v -8.39160010 59.60850418 -16.32399857
v -17.52063818 58.68978798 5.55006089
v -17.05828868 59.23983455 5.37414849
v -6.94936840 58.96459892 -17.04899594
v -8.31755158 61.28867343 -13.01467791
v -9.55743436 62.62139231 -8.38077534
v -5.43202180 58.64235759 -18.15371402
v -16.29080996 58.79751220 5.58108650
v -15.96141793 58.41959268 5.63008012
v -16.57474227 59.32676420 5.34340227
v -12.98937108 61.61956489 -1.68378116
v -16.36515744 59.09814686 5.48548577
v -12.10113429 61.97658926 -1.73556793
v -15.34380391 59.77018178 4.87344945
v -14.32005782 59.36582014 5.09020081
v -13.00419401 60.02270430 2.99788360
v -4.66931565 61.93914637 -8.10959563
v -2.19546282 60.77131629 -12.36718707
v -6.59584207 62.05789000 -1.25700771
v -7.16728438 62.23500147 -0.80308266
v -3.07549722 61.20397523 -9.18334071
v -12.04613876 59.80839580 5.03293518
v -6.67814724 62.06160039 -0.57188887
v -3.02300625 61.46708131 -6.79424591
v -9.86086391 60.55917591 5.14872093
v 1.40155072 59.72700566 -11.42910868
v -6.79849042 61.53101847 4.29411512
v 2.48115603 58.69736895 -11.09253615
v 2.56684027 57.19956756 -11.91903464
v -5.16253943 61.56534702 3.77695472
v 4.34253318 50.18036067 -12.71111891
v 1.86822156 60.04798785 -3.21631948
v 0.85201312 60.06032601 -1.25201594
v 0.73272944 59.81351063 -0.84891642
v 0.50271139 59.94457006 -0.75783319
v 1.99445710 60.08674949 -6.42164750
v 1.51748268 60.23021787 -8.09769332
v -5.52907074 61.74149737 0.16567422
v -4.34632320 61.54560298 -1.61312625
v -0.39405227 60.64783782 -6.88222935
v 2.31618178 58.60546976 -11.83367427
v -8.19902774 60.92870235 5.14426688
v -6.60892669 60.82591042 5.24965767
v -4.39592870 61.69465184 3.18260025
v -2.61456450 61.76888198 1.07230735
v 3.56150907 57.08045885 -7.96236005
v 1.88251550 59.90002677 -9.05528571
v -4.29485273 61.61624566 -2.72980588
v -0.58993796 60.59156731 -7.44115980
v -2.17452459 60.86118892 -8.13470222
v 2.08868668 55.11945486 -14.87953588
v -7.16416305 61.86544150 3.25922272
v -3.99289746 61.85884401 2.59055989
v 4.80938843 53.89168859 -5.85553842
v 5.76858083 43.62471402 -5.81093691
v 4.59236372 54.91620675 -7.55238300
v -0.65746292 60.59281155 -8.01576953
v -13.32823746 61.83863059 -2.48271809
v -10.54878067 62.56451458 -5.63449133
v -6.27930230 61.83191389 -10.27927082
v -20.96840926 60.41463464 3.82861448
v -7.99657591 62.16792390 -10.27890481
v -18.65013689 60.26253104 -0.05106958
v -10.06636862 62.20235303 -10.08882932
v -4.45251307 59.46063623 -15.93706012
v -16.67890884 60.97902358 -2.83494988
v -14.27497622 62.21643463 -5.35554159
v -12.50175573 62.46031076 -7.98714813
v -19.12795939 60.09900197 -1.57323328
v -16.79838449 61.43499166 -4.15835157
v -15.64078405 62.25777790 -6.26771431
v -5.49054099 58.98168683 -17.55572297
v -17.06399024 62.15991080 -7.46639352
v -8.41254741 59.10459161 -16.86774753
v -8.52467772 58.61730501 -17.69186556
v -12.89663371 60.72132662 -14.46534041
v -14.01275676 59.88281220 -15.55772498
v -12.08474301 59.10672620 -17.95136742
v -23.48486893 58.85940790 -8.93265195
v -28.83856930 56.56361580 -2.50817696
v -25.50331689 57.21060932 -10.03370713
v -29.92477268 54.67172340 -4.18631686
v -30.16663156 54.14976180 -5.25064720
v -27.76192315 55.16013503 -10.87057032
v -35.81979498 38.59781846 -1.96793233
v -35.32983363 40.31259567 -3.48848407
v -33.91624615 42.11020842 -8.23608041
v -35.49697250 39.18731213 -0.19842177
v -35.19235179 41.18517041 -2.50572013
v -34.91888568 42.17175767 -4.18911641
v -34.51479226 43.80486161 -5.18923486
v -34.46622565 43.48130152 -1.18585932
v -34.51967239 44.62014884 -3.25792166
v -30.10445461 54.54454571 -3.38703091
v -25.14276654 58.66378173 -4.16848948
v -27.17202902 58.57974291 -2.41184724
v -24.51097034 58.75778571 -4.66714054
v -28.78935449 56.70521408 -1.78279029
v -28.12920138 55.07101119 -10.30346472
v -19.27817799 55.50796166 -19.26297136
v -29.96220812 51.28078535 -9.02733207
v -28.14606391 53.12525854 -12.29301188
v -27.71391347 52.96441168 -14.12217040
v -24.39168841 54.69481647 -17.75969751
v -28.39040756 52.03548074 -12.77147140
v -29.43834476 49.91047084 -11.61019783
v -24.94654804 53.88647690 -18.29645596
v -29.45301868 48.53170738 -12.46379595
v -28.21617201 49.30545762 -14.97165952
v -30.76779656 45.82755640 -11.67083438
v -32.32504055 46.97079957 -7.64274830
v -30.19613214 48.75731096 -10.78724023
v -26.60763822 52.67892405 -16.92692004
v -28.67142856 51.86958611 -11.89270243
v -25.82310326 54.42309380 -15.89904726
v -16.95506461 60.28516218 -1.30353682
v -35.71074829 6.67422405 8.37655272
v -33.06969255 6.12453418 8.76749214
v -30.96465208 5.86625142 9.17015877
v -10.26625000 -3.43343220 0.57554943
v -6.44648448 -4.84977523 -0.83805603
v -3.60523816 -6.21352578 -1.70556293
v -1.58402883 -7.41077214 -2.20158789
v 0.00145266 -7.08241574 -1.23856275
v 2.33019213 -7.05854641 0.04598911
v 4.54330025 -6.81312196 1.31306751
v 11.18552499 -7.47724716 1.70219934
v -38.24131936 7.58670317 7.63976853
v -32.80273825 6.93488307 8.81911349
v -16.27295278 0.44474407 3.92596982
v -9.70427692 -2.94543826 0.63092931
v -2.44165957 -6.77911425 -2.09123828
v 1.50047429 -5.94830140 0.10977593
v 4.34838608 -5.83263580 1.47009699
v 6.58810697 -5.90322586 2.21108459
v 10.32105088 -6.31621759 2.06738990
v -43.02574322 6.96340576 3.26297199
v -38.15842792 8.13838001 7.63076032
v -35.13853997 8.16631969 8.45333748
v -32.94000030 7.65000004 8.79999902
v -13.97973951 0.08873845 2.90614902
v -10.36443003 -1.66687788 1.19367277
v -5.78467548 -3.72143951 -0.60021074
v 1.64146454 -4.95513156 0.45616386
v 4.57541831 -5.01515670 1.69680454
v 6.44606771 -4.87935590 2.32054666
v 9.42282565 -5.78822987 2.27020169
v -43.22077334 7.56712025 2.58651213
v -38.56736049 9.07206815 7.42747169
v -35.89000180 9.01999976 8.30000080
v -33.27090666 8.49894900 8.75428692
v -19.75965127 4.12847521 5.94008481
v -12.71629520 0.62284281 2.43055075
v -8.75535421 -1.37667626 0.94291626
v -5.39237587 -2.66941544 -0.41979150
v 1.42835511 -4.07755189 0.76530036
v 3.99226882 -4.14257450 1.77349988
v 6.03938941 -3.78803816 2.30397098
v 9.10919160 -4.41207411 2.35067029
v -43.01660508 8.99025612 2.15412769
v -40.90499505 9.94282309 5.47127007
v -38.50473836 10.60755458 7.19722593
v -35.84000096 10.35999972 8.38000048
v -33.43735263 10.68151835 8.78969301
v -30.75000085 9.57999937 9.06999968
v -16.64678939 4.06699441 4.82828310
v -12.76788767 2.35471013 2.98486813
v -10.03797818 0.98159211 1.56514510
v -7.23000010 -0.35000002 0.75000006
v -4.49463632 -1.44156511 -0.10623396
v -2.02031597 -1.92812446 -0.29387488
v 1.99978403 -2.18281732 1.29173347
v 4.54450538 -2.39618169 2.02827388
v 9.88280401 -2.69709830 2.19023181
v 12.55000010 -4.16000001 1.89999992
v -37.94576973 11.54596545 7.40914466
v -36.34741902 12.16266956 8.19368195
v -33.27702731 11.34676021 8.83878302
v -30.18824570 10.98387223 9.02554952
v -19.33785900 7.23308884 6.37467671
v -12.80208956 4.16314462 3.33927013
v -2.07804050 -0.42757016 0.09850982
v -0.27779173 -1.66679383 0.47571128
v 0.66527893 -0.29939425 1.38093787
v 3.04440013 -0.04020700 1.97602203
v 4.54061478 -0.32635729 2.36042705
v 6.61949255 -0.50466741 2.85545504
v 9.56673175 -1.06809963 2.36495887
v 12.89999951 -2.64999992 1.58999988
v 14.19892255 -3.22189718 1.37537194
v -41.35228321 12.82436308 3.79545055
v -38.85977715 14.10245337 6.84030913
v -34.86999869 13.90999928 8.51999968
v -32.74999931 13.65000010 8.91999993
v -19.39420961 9.38890036 6.68296171
v -15.94585180 7.80822942 5.13054337
v 2.60341633 2.02485849 2.43163132
v 1.70423323 1.48998655 2.13702116
v 7.13005336 1.58682640 2.92571425
v 10.87826863 -0.77273819 1.76492019
v 12.58556731 -0.78746694 0.93867007
v 12.21548114 -2.04783143 1.83712097
v 14.04886693 -1.32632616 0.58493519
v -35.73361039 14.43776116 8.17821827
v -34.27365050 15.54599404 8.74684099
v -32.21999854 15.68000019 8.96000024
v -26.36748552 13.73459492 8.82815756
v -21.67107910 12.67184503 7.80616049
v -16.06368646 8.70923046 5.40746190
v -11.52470056 7.95733370 3.64595582
v -7.77783198 4.23718290 1.82363193
v -5.01062581 5.63566200 1.57163397
v -6.19014353 3.99091421 1.33284333
v 3.66362208 2.27732165 2.65433942
v 6.32527471 3.79590550 3.20769846
v 8.47005472 1.39608188 2.65972549
v 12.09940668 -0.33468023 1.62900507
v 12.81453483 0.89792832 0.12458555
v -36.87657416 17.66155660 7.61265308
v -35.05058959 18.29999313 8.27006996
v -32.93950856 16.53579995 8.89965612
v -30.54999188 18.60527880 9.08571016
v -18.35649647 11.91427279 6.74549770
v -15.58618341 12.81704288 6.31291838
v -12.18846906 9.65334103 4.26144758
v -6.76683942 9.05037671 2.87500373
v -0.22617645 7.72584882 3.49974469
v 1.85196276 5.89960488 2.97014927
v 11.09994296 4.92564682 1.36141805
v 12.73285411 3.62130278 0.85831492
v -34.27198902 18.01150106 8.67871754
v -32.35464543 20.24743520 8.96101259
v -19.63978633 16.38599485 7.40356464
v -17.68201217 15.61466325 6.98308041
v -15.67950659 16.16038568 6.87921653
v -13.64599727 14.53689579 6.39750389
v -7.50825834 11.31112035 3.55708040
v 2.41245772 10.21158788 4.21654759
v 1.57071755 8.39992892 3.65290814
v 4.98386100 9.23261605 3.98167269
v 9.61431302 6.39305171 2.28583347
v 11.46716531 4.03030077 1.00193254
v -39.58093747 20.79129778 3.94428056
v -33.14311802 21.93979360 8.69039446
v -31.05011769 21.68003097 9.06150695
v -28.96000072 21.23999968 9.08000022
v -15.64723253 17.45269261 6.73630042
v -14.25897330 16.59352519 6.69131195
v -10.95187943 13.85606639 5.52960951
v -4.56510345 11.11735683 3.30387964
v -1.62121956 12.62523793 4.31770878
v 0.80570061 13.28949817 4.82793432
v 2.28678831 12.07894925 4.59760008
v 4.42050444 11.50960103 4.32383316
v 6.16249861 8.85075610 3.73585266
v 10.78744233 7.80378887 1.19068427
v -38.89394924 22.51405083 4.26741736
v -34.77999941 23.64999987 8.02000053
v -31.41000122 23.45000021 9.01000015
v -22.66358398 21.63734660 8.47123656
v -19.60915327 20.25953867 8.02155770
v -16.00972190 18.57817546 6.73840242
v -12.18021661 17.56219566 6.05487125
v -4.11988609 15.44168871 4.98541165
v -4.01363475 13.09752092 3.92722525
v -1.03696098 14.33993131 4.82859742
v 2.85000005 13.91000021 4.86000022
v 9.19266976 11.16492692 2.30225362
v -34.30963308 25.33957548 7.98179768
v -31.45999834 25.05999990 9.03000031
v -23.11999910 23.11000042 8.69000051
v -19.80455965 22.32930809 8.08136072
v -16.12597331 20.53135447 6.91593578
v -13.43541313 19.66657862 6.19517406
v -11.47683803 19.17052269 5.86211029
v -9.85000003 18.65999959 5.65999979
v -8.33402015 16.87370241 5.43809682
v 0.56000025 16.18999988 5.18999994
v 2.23337649 14.34428059 4.93224291
v 3.75935831 14.82150890 4.78040148
v 7.08999997 13.96999974 3.58999963
v -33.77117962 26.00133233 8.11430160
v -30.81999905 26.44999884 9.04000085
v -27.48806775 25.76890960 9.14869085
v -22.46968262 24.54885840 8.80664960
v -19.09568720 23.40694703 8.01099278
v -15.59671666 22.00986072 7.14036543
v -13.80896475 20.27550526 6.44972268
v -12.12808117 21.08733542 6.32021436
v -4.97461343 18.64688843 5.52740786
v 3.18087614 17.14775525 4.95411688
v 6.25366578 17.11441390 3.92663386
v 8.69053137 14.55502771 2.42862664
v -34.84008834 27.51178108 6.85680145
v -31.92999959 27.89000049 8.59000068
v -28.58918533 27.48061158 9.24200099
v -23.57999980 26.31000057 8.92999955
v -20.32898739 24.60122854 8.46091192
v -14.95886408 23.16842601 7.22740218
v -7.36000016 21.44999988 6.20999979
v -2.13999976 20.06999962 5.68999955
v 1.33999996 19.27999966 5.58000011
v 4.27160505 18.23010482 4.73451987
v 7.39572244 16.95176587 3.21469177
v -37.05583140 28.18977274 4.35711769
v -34.68192369 28.87298539 6.64009200
v -30.09000048 29.13000062 8.80999956
v -25.07919446 28.16881426 9.11114644
v -20.53022385 26.57406963 8.72010179
v -16.21149480 25.32245219 8.03733990
v -12.96341978 24.55436252 7.18130032
v -9.80000012 23.77000079 6.73000002
v -6.32999931 22.80000038 6.26000017
v -2.85999989 21.95999958 6.05000043
v 0.63000014 21.06999978 5.73000032
v 4.00424330 19.86959577 4.75720130
v -36.80096939 29.55098450 4.13435372
v -34.42738205 30.32055683 6.58050459
v -29.89999950 30.50000034 8.57999921
v -21.69727534 28.78304198 8.78032856
v -14.25839495 26.72163770 7.81684741
v -11.33000012 26.00999922 7.34000001
v -7.86000025 25.00000037 6.80000009
v -4.39999998 24.08999950 6.45000022
v -0.89999969 23.18999916 6.08000020
v 2.30111368 21.06422745 5.15183294
v 6.24118745 20.32976598 3.49246105
v 8.36689677 18.94115284 1.65826385
v -21.31956071 30.43094464 8.77579674
v -14.53999989 28.68999913 8.08000006
v -11.11999992 27.79000066 7.71999964
v -2.45000026 25.46000108 6.63999980
v 1.11999991 24.24000017 5.68999955
v 5.14810020 23.32653478 4.23506740
v -36.36269644 32.19076619 3.48562375
v -33.94336626 33.11406448 6.12669438
v -17.25226454 31.21906146 8.73428211
v -10.41000057 29.30999920 7.72999972
v -1.45369361 25.57465248 6.45425636
v 1.53026625 25.59518442 5.58065530
v 3.79890809 24.41398054 4.79978044
v -36.16578132 33.23645517 3.29056010
v -33.22306648 34.66323391 6.24694908
v -29.96999957 34.91999954 7.88000040
v -15.13429824 32.12519363 8.32178630
v -12.77136523 29.96733412 7.89105427
v -9.61000007 30.72000109 7.47000054
v -5.97163616 29.81320955 7.31753977
v -2.22999998 28.89999934 6.75000018
v 3.43423756 25.73270537 4.76374058
v -36.19448841 34.69174728 2.17333506
v -31.85760230 36.49991006 6.68288814
v -29.06893753 36.32078320 7.77616026
v -25.71427450 35.94328091 8.23958218
v -20.68000101 35.15000269 8.60000122
v -17.49642752 34.38513353 8.49930849
v -10.42999979 32.79000148 7.86999986
v -1.00149971 30.85696511 6.58219261
v 2.54963874 28.87430042 5.30894287
v -32.19661862 37.53405064 6.00517355
v -25.63007548 37.40023449 8.06186441
v -22.81070128 37.53178939 8.24785326
v -18.93281937 35.99731252 8.57651420
v -13.79000023 35.39000079 8.46000016
v -9.59822349 35.04829109 7.82267191
v -6.51718769 33.54215994 7.23936222
v -2.92000012 32.63999894 7.15999957
v 0.71893597 31.27067909 5.86840790
v -31.67999908 38.88000175 5.90000022
v -24.66980554 38.23611885 8.00439157
v -22.21146040 38.34562376 8.22134875
v -18.21016148 37.30989993 8.20512604
v -14.75555915 36.96379811 8.35687574
v -11.57339662 36.43815219 8.44375789
v -8.05000030 35.34999862 7.51999998
v -5.54455305 33.77481550 7.03743380
v -1.01000024 33.53999928 6.53000036
v 2.46722577 32.22203627 5.10928128
v -31.83678538 39.98872638 5.15615242
v -28.66999991 40.36999866 7.00000068
v -25.26919357 40.35978392 7.80004309
v -18.22378859 39.23959658 8.11411161
v -15.12000058 38.55000064 8.24000034
v -11.52980886 38.07709366 8.52175616
v -9.12003871 37.55207360 8.02563224
v -6.09192485 35.85147858 7.12141115
v -1.13999995 35.13000160 6.58999989
v 2.08896608 34.09604356 5.24026016
v -31.93325549 41.39069840 4.86989412
v -28.58000062 41.66999832 6.80999923
v -21.81986906 41.11989588 8.09912570
v -18.26633699 40.09903967 8.06985423
v -13.92179821 39.81563821 8.57345760
v -12.04189658 39.41459209 8.62866174
v -8.79846327 38.55850920 8.15144088
v -1.44999998 36.69000044 6.62000012
v 1.61345489 35.45921668 5.33239031
v 4.48083924 33.83667022 3.21177416
v -34.62363780 41.50144383 1.64603267
v -31.95999935 42.56999865 4.67000017
v -28.98647450 42.87767410 6.29097456
v -25.60999990 42.86000133 7.41999922
v -18.82999949 41.99999943 8.08000099
v -15.26168175 41.00959748 7.96012487
v -13.36460095 41.48772359 8.57362617
v -10.37737355 40.33247754 8.56614020
v -7.00584613 40.72925448 8.06271564
v -3.13636102 38.28890622 6.80273119
v -34.18214619 43.01718995 2.08419282
v -19.30055954 43.39129105 7.92669039
v -11.60816103 42.83721000 8.69650859
v -3.57743958 40.11935741 6.98184408
v -10.63362788 47.68109694 7.98736885
v 3.85259790 43.55974495 1.51074014
v -29.26650830 53.12853679 5.47835883
v -7.83011131 50.27384311 7.42569892
v -11.46941911 51.71517655 6.53260387
v -7.12446729 51.68010294 7.11422041
v -0.21916814 49.08518866 4.78779757
v -27.29699947 55.43386191 5.46797784
v -9.84338950 52.66029388 6.30027940
v -6.68043690 52.69130319 7.07743224
v -27.19928138 55.68702891 5.34243369
v -7.28177931 54.03757468 6.67860638
v -10.86307224 53.21462825 6.11994555
v -10.54694317 52.14023590 6.39872765
v -0.34674496 49.80905727 4.80984664
v -10.89298353 51.25319585 6.76197466
v -8.02303385 51.31478608 7.08479946
v -9.32064187 50.28626695 7.16368295
v -6.45999983 49.92999882 7.62999989
v -3.76842148 49.04677719 6.41761813
v -7.57545186 49.39219356 7.84601737
v -33.25835243 48.12551662 0.91858051
v -33.16397220 47.45484143 1.83344434
v -30.16554378 49.19311777 5.52179292
v -29.70778197 47.90688679 5.48701920
v -29.69624288 51.99898779 5.49668027
v -8.24926421 48.65233973 8.08059610
v -28.03383954 52.68572643 5.87977655
v -7.38814706 50.00330135 7.55243143
v -28.48313749 54.02803794 5.56060858
v -12.11850997 51.66691914 6.55509578
v -27.11455151 55.34497648 5.46983536
v -10.24962310 54.52931672 6.03653118
v -24.32001755 57.66994506 4.94161574
v -20.95000073 57.34999850 5.34000015
v -15.89000039 56.83000013 5.90000162
v -10.75999998 56.06999993 6.03999989
v -5.54625737 55.14260381 6.70517143
v 1.28250581 52.72733420 3.11503303
v -24.18578044 58.44047666 4.77051316
v -22.59601466 58.27237666 4.97064088
v -20.09880356 58.60467255 5.26076555
v -16.81559719 57.86966160 5.78279560
v -13.29999976 57.64999986 5.71000017
v -7.48466281 57.11510777 6.56948891
v -5.86125581 56.59285933 6.49103476
v -1.30272238 55.14332652 4.50700615
v -25.16369522 59.14762244 3.84517992
v -22.70390466 59.51581895 4.50386573
v -20.23537084 59.71949920 4.74949460
v -18.25623773 59.00442228 5.36646321
v -15.22000041 58.91999975 5.40000014
v -10.11526678 58.42049792 6.04412705
v -7.48142507 58.21431056 6.42540073
v -5.06646326 57.53654242 6.25491887
v -21.17773890 60.08204073 4.29024315
v -13.36000022 59.42999944 5.03000058
v -11.17685158 59.29793790 5.64877223
v -7.93161243 59.11568180 6.22953195
v -4.52650106 58.36616084 5.88286947
v -12.35561166 59.90332365 4.69170930
v -10.30370314 59.99456719 5.55559946
v -7.27204839 59.84867364 5.95569657
v 2.26376182 55.29850721 1.03901769
v -9.78091266 60.74565277 4.93182568
v -11.39826793 59.76471305 5.38521213
v -6.66672923 59.53965709 6.03132974
v -23.27462658 59.82945487 4.11576452
v -22.10373431 60.05736813 4.22911718
v -19.82321218 60.26780978 4.16998053
v -17.56764390 59.48823690 5.14421519
v -15.06167650 59.50190872 5.11607062
v -10.00779215 59.49199200 5.84890321
v -6.96569029 58.97617340 6.25790004
v -5.33938129 58.47173557 6.10894477
v 0.46286505 55.76644838 2.60429014
v -23.77337590 59.35159698 4.33788355
v -21.43110335 59.14072320 4.87857359
v -19.13550310 59.20103565 5.23703499
v -16.77322946 58.84862319 5.55616058
v -14.03999981 58.35000053 5.47000021
v -11.49000041 58.12999979 5.78999985
v -8.50210898 58.09359998 6.37686346
v -6.39999984 57.67999962 6.40999991
v -3.91746266 57.58389831 5.83878299
v -1.51075481 55.97563088 4.55011753
v -23.43180217 57.64795467 4.96086851
v -18.67004111 57.49759451 5.67031186
v -14.43000045 57.13000149 5.65999979
v -8.91749561 56.21672794 6.43811235
v -4.33980208 56.10708892 6.28363248
v -25.16889572 56.87330663 4.87630256
v -11.52000017 55.27000129 5.86999999
v -6.47009490 54.96029928 6.71161339
v 0.37168426 52.43965983 3.96271003
v -9.33051296 51.88449100 6.55177701
v -6.56186091 51.23485625 7.34449504
v -8.35035928 50.33082515 7.31211482
v -6.14514900 48.73054475 7.78830191
v -2.64946837 47.29056731 6.39240490
v -33.35807845 47.61715233 0.42441537
v -26.51571482 48.97772893 5.63386641
v -31.15042299 46.94923386 5.06843906
v -31.20620362 45.85149512 5.07479673
v -34.25103426 43.69278997 0.42102474
v -22.39013650 45.10046169 7.46838935
v -9.65134520 43.46025735 8.54806229
v -22.33626507 44.80549321 7.44786486
v -14.36985563 43.50722209 7.72465905
v -31.93994612 45.30305043 4.73016687
v -34.16750208 44.81137171 -0.91306493
v -34.05379504 45.99907994 -1.50620588
v -29.36757728 48.83373901 5.64593310
v -17.99193770 47.97202721 7.35322898
v -13.71516753 46.71315476 7.67857069
v -28.92042138 52.85511166 5.74838417
v -6.89115934 49.71735924 7.69600505
v -3.05921445 48.30681905 6.27946854
v 0.29073484 47.06527665 5.03958715
v -28.05418335 54.46396768 5.58125693
v -7.62205664 53.43427137 6.63598906
v -27.38877572 56.52662367 4.84784087
v -20.38512938 56.44953251 5.59022697
v -29.60958518 55.45423925 1.89437426
v -27.92167664 55.89121208 4.97913687
v -24.53109436 55.31235412 4.89332108
v 2.79589556 47.54397646 2.13994971
v -12.47067843 50.98374933 6.99295336
v -9.92789678 51.26094818 6.84659183
v -7.36629590 50.95391348 7.21064210
v -8.35758820 49.74881560 7.62615586
v -2.10888777 47.85076529 6.12264173
v -33.39513764 48.09094593 -0.38238641
v -5.70104877 47.78085276 7.81767443
v -33.80869329 46.51907086 -0.92920067
v -18.67061853 48.46424237 7.15997722
v -14.00030125 45.70139572 7.63385091
v -30.34058586 43.57490689 5.36227273
v -28.51773426 45.22262514 6.04149606
v -24.90286157 43.73482242 7.28893513
v -20.53999901 43.43999922 7.93999899
v -16.00013860 42.42982715 7.72708748
v -12.30754051 41.88028350 8.77433456
v -35.23524478 40.22154212 0.26388068
v -32.87708014 41.78597778 4.27226396
v -31.35417029 43.05388033 5.01451408
v -28.37201580 42.21030325 6.74465904
v -24.81797896 43.04084927 7.52434786
v -20.06886341 42.06003994 8.14725086
v -14.39887658 41.14249349 8.31131171
v -8.48656241 39.80422765 8.32840800
v -0.31999999 37.03999892 6.37000008
v -32.58097917 40.56207463 4.53458028
v -24.39315431 40.78877717 7.92519841
v -16.46951772 39.87793252 7.90283456
v -11.32006198 38.75005618 8.59946478
v -7.44999992 37.51000017 7.73999980
v -3.53999925 36.33999825 6.98000006
v 2.79067364 35.30261666 4.64417180
v -35.83918139 38.17342222 -0.71068940
v -33.93008187 39.11843151 3.81362904
v -30.90501949 39.66915235 6.11048983
v -27.35307254 40.12798145 7.53875077
v -15.30768909 37.50735521 8.17369670
v -16.43949933 39.09573704 7.97115825
v -13.54707964 37.36910969 8.61230772
v -11.73999999 37.20999882 8.51000007
v -8.12000036 36.06000170 7.73000019
v -4.27999999 34.99000147 7.16000004
v -25.79430304 38.32007945 8.03143438
v -21.54999971 37.59999946 8.46999977
v -17.69999973 36.74999997 8.34000017
v -15.56000020 36.29000112 8.29000026
v -11.50999963 35.53999960 8.35999940
v -7.55293993 34.19731185 7.56413117
v -3.25915939 33.44970569 7.21777277
v 0.31243698 31.96370974 6.06575049
v -33.37502852 36.55031696 5.08983899
v -29.98062223 37.45267913 7.31173810
v -26.44403093 37.08828986 8.15113820
v -22.18006551 36.61106527 8.53100419
v -18.49126257 35.64856201 8.59553553
v -14.94823489 34.85332057 8.35638214
v -10.98000072 33.92999992 8.22000112
v -7.37999985 32.77000040 7.42999977
v -3.46113509 32.18347207 7.26272818
v -1.30413088 32.11376444 6.69362443
v 4.17342037 28.67845446 4.26146528
v -33.90167281 35.31225026 5.03104366
v -30.55527434 36.38853133 7.37255020
v -14.76433780 33.29582140 8.31889268
v -12.40781974 32.95803815 8.31764471
v -0.82486111 29.94760871 6.40208181
v -31.51019290 34.97467935 7.26645719
v -20.74261010 33.44649822 8.78683198
v -17.24028401 32.76952356 8.72740895
v -12.95041107 31.67465702 8.21590610
v 0.35999995 27.86999941 6.01999974
v 2.53209774 26.91982500 5.06480830
v -33.38152543 33.24573487 6.70991791
v 1.01009244 26.36998519 5.57048107
v -31.65422007 33.14496577 7.62785040
v -19.65112612 31.99067712 8.89546331
v -12.47198693 28.81054953 7.79136363
v -33.18627179 30.66261113 7.43103074
v -17.48188399 29.20879424 8.82800482
v -20.69023252 30.84413521 8.87500588
v -8.65999982 27.38999948 7.47999968
v -12.56056130 54.58340794 5.92320506
v -35.88969633 -11.72551233 -20.66210099
v -34.52932835 22.97016419 -15.63683525
v -18.63987930 39.51964527 8.23194161
v -1.64473092 48.74422401 5.79479802
v 20.51525749 -52.44110897 -14.44873866
v -7.04495795 -63.30314279 -36.38488799
v -21.30488679 -21.35844901 -20.39601654
v -41.83423147 15.73209092 -0.55849249
v -12.42516935 60.11682004 2.55521340
v -53.01266909 -27.72141993 -3.18396115
v -2.85159983 57.65468627 5.16718160
v -24.90543202 -36.07130423 0.57338958
v -3.71200684 -16.42275602 -27.59574912
v -51.34828389 -56.05475232 -9.15471837
v 9.09615494 -43.46183315 -39.27332163
v -50.13494194 -19.50187609 -15.11145383
v -6.32155268 -60.56698412 -18.40091124
v 8.92182626 -50.47563836 -41.67185724
v 11.17891446 -38.68119046 -9.76561755
v -25.38464591 46.57423869 6.74985908
v 3.16580967 -44.93910447 -39.21912983
v -51.93912238 -53.04609984 -22.94011414
v 15.30448347 -31.75963461 -32.60475770
v 1.97147042 42.11221263 -18.91824231
v -22.19423652 59.62845683 -3.20176454
v -33.30897167 -63.46201897 -8.54265317
v -24.25020188 56.37405440 4.93492419
v -33.34704041 35.95484421 -13.14685307
v 9.15507320 -10.90873498 -26.73936822
v 0.42742438 42.30281711 -20.28176375
v 0.17496811 31.62489459 -22.55747654
v -26.43491141 54.11176383 5.18451678
v -50.72305724 -22.37233147 -0.56889071
v 3.79159162 50.68728700 -13.71184085
v -41.19087756 -29.34080735 6.96726469
v -22.11657725 56.24611676 -16.84034057
v -22.11466618 -44.26291585 -29.80119921
v 7.48126628 20.48546448 2.51098908
v -18.89710315 52.80200392 -23.38112518
v -0.14352669 42.90546849 -20.69447748
v 0.35841353 5.05177584 -25.57294071
v 17.49265753 -16.51216485 -21.04548365
v 4.21940442 46.38454318 -14.44704272
v -15.56344610 62.00855225 -10.91780793
v -49.12620038 -25.16577952 -19.46745627
v -21.91973664 -12.56707031 -19.75746453
v -22.08042704 -35.21321341 -23.99583906
v 9.55213513 0.31751298 -20.55881172
v 15.61491936 -5.10157598 1.13489293
v -19.27830651 60.24206057 4.23100544
v -18.60459521 1.00819487 -21.74798958
v -29.98053841 45.71758211 -13.38641532
v -13.10852356 -38.34984079 -26.13500133
v -22.22453430 32.35297278 8.80173780
v -16.38859510 53.06920037 -24.01110344
v -14.77390528 44.20028627 7.58906035
v -23.34340103 60.30948460 3.29173799
v -33.81043673 -57.44944885 -1.34191255
v -7.68150063 -4.95310221 -0.48159395
v -20.81976831 2.77489237 6.15480822
v -26.41570009 58.58585984 -3.23494873
v 23.79917353 -45.14675587 -32.41636232
v -14.37324565 54.18876559 -23.69395830
v -51.09565333 -15.71206748 -6.25150325
v 9.18087177 -4.58287448 -23.73002283
v -34.32610631 43.82024333 -0.44476811
v -0.09772386 17.98712835 5.38857095
v -10.77661850 60.62434614 2.62150355
v 20.19596100 -16.87520184 -15.29577840
v 9.02236905 -47.92467505 -41.23872891
v -47.36090079 -60.37615612 -8.99266358
v -9.75509360 -55.96591160 -40.09652138
v 14.67923634 -15.96816257 -24.40615371
v -4.03323164 -22.27266692 -28.27344276
v -20.55244148 -60.52372605 -14.10649251
v -23.86000007 -46.75999656 -1.69999979
v -24.53473955 -60.96086279 -23.74863066
v -4.09009540 51.25248432 6.43903064
v 5.54126687 1.94306299 3.00705247
v -22.50200324 -6.38989545 -20.25429532
v -11.91847119 -53.43415961 -37.67844290
v -27.98263915 -53.14848945 -32.53007680
v -25.68767220 59.00462717 -2.97016208
v -38.35547715 -60.86158007 -4.56198677
v -39.07560557 -57.07753077 -1.01829844
v -2.89735524 -58.02691355 -17.38837361
v 4.70131636 -62.04915792 -24.45199899
v 10.57686005 -11.18452195 -25.47424659
v -41.27448052 -63.04963678 -11.52976230
v -29.40337732 -14.27929103 -20.97318880
v -2.99394876 58.59698355 -18.16955395
v -19.41177435 -25.55933967 -0.72969613
v 2.42707809 49.88116026 -16.30593464
v -28.16033363 -36.82474792 -24.75876920
v -23.49168435 59.52923745 -6.34622434
v -11.86635811 -35.02136841 -27.47097239
v -8.84587690 -17.69853756 -25.33536404
v -46.76145315 -6.11537369 -10.15692856
v -29.08576652 56.03933334 -4.59423708
v -49.66126010 -36.15753725 -24.13883805
v 19.49925721 -16.49403013 -16.59286767
v -36.67004406 28.91640551 4.66559501
v -23.55160192 56.22843280 -15.12836013
v 12.43472099 -4.19307360 -18.76049116
v -10.96822228 60.68915501 -14.48851731
v 4.23268043 54.18814346 -2.85319705
v -6.21591508 62.02733517 -3.68870841
v -8.55993852 47.45479301 -23.58807623
v -31.36957437 50.94134435 -6.21052878
v -49.13194850 -49.72556233 -0.32622274
v 8.62616207 24.09431711 -0.89911697
v -44.65569183 -8.32835492 -14.05557711
v -10.84955968 54.85454574 -23.43476191
v -3.17424722 -51.63995177 -43.48105192
v 24.64000136 -31.13999963 -21.27999999
v -25.01104027 -5.22670895 -21.05625533
v -35.78506410 -60.37364900 -4.05120803
v 2.69802869 42.41768271 -18.18864979
v -16.14621095 -8.34975578 -21.45683765
v -2.43326160 61.71076000 0.20654133
v -3.40616913 45.25933415 -21.91555314
v -38.91205043 19.24772561 -9.17616673
v -14.31462448 -54.74677682 -35.25058553
v -16.14344120 -50.69122091 -31.91227093
v 11.01517305 14.63116892 -5.05663920
v -0.73317130 -55.29534444 -17.15307869
v -15.87663963 60.05651131 0.47916881
v -49.89636689 -58.81476030 -18.74232851
v -14.79742210 60.05964056 -15.10297786
v 3.63080623 -35.05695239 -33.95766020
v 24.95536394 -53.55144292 -20.47197707
v -1.14837999 47.60217667 -21.07711323
v -1.14120450 61.30467355 -0.78520109
v -31.26715869 -6.78886985 -21.17463015
v 2.69700121 56.06755987 -12.65555900
v -50.12051761 -32.11662918 -22.82500826
v -53.04887146 -53.95781994 -11.24331355
v -40.10079801 -57.89368227 -24.64098670
v 5.90734556 13.70776910 -21.13565244
v -19.31166276 60.52082777 2.26575206
v -16.60615020 57.54400790 -18.29525642
v -20.32132819 46.13478482 7.47622317
v -36.04525328 -57.52563104 -1.21676619
v -12.81526685 56.01487681 -21.37238160
v -11.81131601 43.35883632 8.63572396
v -15.91486484 62.33194843 -7.53210625
v 0.94232179 56.21708184 -16.74618199
v 4.75835614 36.78372130 2.13379227
v -32.94936568 47.24588245 2.62169866
v 3.16464528 48.86070266 -15.41640610
v -47.74275050 -51.07694492 -25.68370849
v 4.60549630 -51.14793405 -43.00438613
v -32.19377622 -40.48835114 -26.67925693
v -6.34193933 -30.93969636 -29.23502587
v -38.47385198 -20.40729858 8.01320188
v -44.27311942 -48.45031723 2.76450603
v -31.46379814 49.33604598 4.63383226
v 15.70615172 -15.95301554 -23.39152247
v -8.52759276 62.33973429 -3.28284618
v -21.46502957 60.69369614 2.93656113
v -22.33130112 -8.15915223 4.34464402
v 6.27852138 25.97409301 -14.75617569
v -19.67492141 -41.60660133 -3.93587071
v -32.48992935 -19.30122636 7.22636050
v -12.15932891 60.06183848 3.56220361
v 14.89160862 -32.56604448 -6.76889718
v -44.28762197 -48.32533374 -26.03986673
v 2.60566175 24.33477156 -21.98480256
v -18.16384308 -55.42242527 -32.29713812
v -3.31016583 45.91813311 -21.84499241
v 4.33481997 -6.42870646 -27.24121697
v -36.83455288 -61.19987741 -5.65896463
v 2.34679482 53.59404907 -15.35438094
v 4.77143098 36.56519577 -15.52567072
v -18.12973805 -48.31753671 -31.19802475
v -22.45831676 -8.36441014 -20.12860961
v 5.57276281 30.07563390 -15.05921595
v -10.80852095 49.32787642 7.59307202
v -23.92346412 55.38517609 -16.89211093
v -34.96012092 -8.17553885 -20.47081478
v 6.02848222 39.59978372 -8.98071006
v -24.97585304 10.45216713 8.45133513
v -15.18178824 -46.03722692 -8.23091529
v -21.50671370 -16.27543196 1.95623841
v -14.58018739 -41.49814695 -26.76641755
v -18.26382801 -11.79303508 -19.83454823
v -18.21603067 -23.20066281 -20.54995112
v -45.90207338 -48.83922637 1.80543691
v -53.41738462 -31.71624988 -18.49973388
v -8.80675111 61.67709827 2.78224703
v -31.84487671 -47.16747627 -32.33252838
v -21.61219530 60.68680063 1.22625742
v 1.25587289 55.45268580 -16.54565334
v -19.89928633 -25.03055148 -20.34967765
v -22.17186615 54.73165959 -19.17233318
v 24.18000065 -21.49000019 -12.38999981
v -0.36896073 58.14332515 -17.24967733
v 8.56336579 23.17688987 -9.06988978
v -20.58377676 -44.00997981 -28.41811813
v -32.45364502 -49.41216856 -32.02676773
v -38.41993585 22.73116820 4.97298501
v -0.59875892 58.21905285 2.26848875
v -24.05912243 -52.52653360 -33.29072148
v -25.80487542 54.98452857 -14.36247770
v -6.68092445 11.72055863 -24.58261885
v 5.79983369 33.51494297 -13.28687556
v 1.44715654 -11.55187748 -28.00478414
v -6.99015660 13.81017175 -24.47704971
v -9.24286712 61.37945130 3.42897722
v 11.34289894 -53.78242955 -40.06801546
v -31.28252178 -61.92456558 -6.08856045
v -40.92346132 10.54943539 -9.89156961
v -4.04917542 57.91463330 -19.38518323
v -29.85075861 55.17885089 0.74515998
v 1.05004001 20.94035782 -23.33246358
v -50.47418177 -29.41164002 1.04055495
v -47.67473042 -10.50101779 1.67293532
v -22.85152674 59.64800715 -2.19183764
v -17.81495288 -36.13954410 -24.45846424
v 5.35423635 -2.37998017 2.44786520
v -15.46766981 62.37312779 -9.04936343
v -30.37456423 7.01340707 9.15248692
v -25.22199601 58.05150419 -7.70218205
v -11.27134543 -45.40724307 -29.58644181
v -29.87464890 42.99377277 -14.66955245
v -15.09295125 13.88575137 -23.16754311
v -30.70528246 53.63447964 2.48793280
v 15.33261128 -3.06773069 0.70056232
v 12.34181877 -34.11587328 -34.23911706
v 2.14865594 33.82689878 -20.98016068
v 8.75779521 -16.56127907 -29.06689234
v -34.11729261 38.90179098 -10.03445592
v 8.29973631 1.93902757 -21.43929899
v -14.52268753 -6.99802861 -22.47692458
v -4.59985482 62.04131991 2.00322014
v -21.62230387 -61.29533052 -15.23552276
v -23.11750315 -20.84658295 -20.49840614
v -51.76463723 -48.00773039 -2.76978570
v 5.56901935 40.56957364 -1.40011660
v 5.54046361 45.84357142 -4.97133238
v -4.45967400 -36.25365347 -31.99086338
v -3.17706005 61.71788275 2.24265875
v -29.69059721 -28.61039899 4.55559650
v -53.36219817 -52.49126256 -20.71598917
v 6.12806156 25.06020479 -15.41185938
v -53.80120873 -36.49977967 -3.57765006
v -10.91533620 57.33469874 -19.80012469
v -52.51890421 -23.94169010 -3.40261054
v 24.42972921 -37.35054657 -6.76179538
v -11.96252555 -55.60815707 -37.94044256
v -5.97574282 -22.86833711 -27.38134749
v -35.16226262 18.43152381 -16.13095962
v -0.63319533 61.09908968 -0.96045830
v -38.96272555 8.27762112 7.29286205
v -40.67191109 -62.02900782 -19.96101439
v -33.19091722 -61.97594479 -6.24207035
v -15.04896861 53.47223952 -23.98355678
v -7.39997067 -42.39285365 -31.26189858
v -34.06978771 46.29497603 -4.22361353
v -24.82224070 60.06263569 2.52729724
v 4.56450274 -3.93995922 -26.69033594
v -22.21506462 -2.43310141 5.76955732
v 2.30494677 59.53148380 -3.12594045
v -38.82530704 -55.26623875 0.22516603
v 16.84574597 -29.35599722 -3.59615614
v -42.61670262 -8.99364613 -16.51330106
v 6.54667011 -2.19561066 2.64577125
v -13.24318629 57.40470812 -19.57718283
v -45.11399195 -41.37643427 4.77218349
v 4.02725441 17.33376086 -22.07635157
v -35.53161770 -37.76720166 -23.65265228
v -41.17960483 -19.90304142 7.46153435
v -18.17179285 52.87756771 -23.68847094
v -2.40834011 20.13492957 -24.10637215
v -5.09455893 61.62390858 -1.91334495
v -23.91634695 -4.54824371 -20.71473375
v -40.88186845 7.95890857 5.97162358
v 2.05783779 45.89389637 3.73603310
v -32.84479305 -13.95260729 -21.01668343
v 0.30229817 60.66406891 -6.44430891
v 13.26188166 -41.47148877 -37.11909056
v -32.91413561 -55.44979870 -29.52010930
v -0.65030699 60.18122658 1.01046613
v -3.96399107 -26.49872564 -29.07957137
v -10.56365669 57.75186419 -19.33873072
v 5.83128631 -43.88721287 -39.63438049
v 3.13381152 -54.37548459 -43.61201450
v 19.85580288 -36.41187027 -6.13554474
v -54.92705479 -39.88522291 -7.28334626
v 8.95157829 3.91841354 -19.49795522
v -0.42404258 -7.27464585 -27.34539285
v -29.28324975 50.84468797 -11.04468852
v -27.84795128 53.21349576 -13.52954097
v -3.41757084 61.51922420 -0.61344221
v -22.97932468 59.40124020 -2.87815812
v -2.05901777 27.42009424 -23.52420986
v 17.36108772 -33.75152498 -5.84814465
v 19.36850883 -33.93141553 -4.77186590
v -49.76971075 -38.21361437 -24.27552454
v -31.29470721 52.31245235 -2.27061752
v -28.96745689 -3.01743438 -21.32431604
v -12.58799993 -36.94695979 -26.67652443
v -27.86730230 58.14416707 -1.99024123
v -18.83267425 -59.62682143 -14.04962502
v -27.93547697 52.63663083 -13.98752816
v -31.72923625 20.61901614 -18.40318926
v -12.56999094 48.22816327 7.89661892
v -35.19741446 -58.58078599 -2.10976298
v -24.41180125 53.55538428 -19.26841028
v -37.93799132 -14.44167923 -20.71770281
v -6.56498130 -32.25751594 -29.56821211
v -25.98380856 -36.74102947 -24.58578721
v -4.07921150 61.56327948 -3.36334226
v -18.60431395 55.09750545 -20.59303969
v -17.61779375 -18.31854135 -20.22055909
v -29.91963737 -46.80514708 -32.95007348
v -9.56171378 -41.71973094 -9.22202785
v 11.08210068 -51.55878142 -16.84028842
v -21.43699862 45.31883076 7.48131098
v -41.51156545 0.72780170 -12.98079360
v -4.53310460 -55.39435148 -43.09995845
v 7.49498326 31.00597858 -7.74969533
v -33.42928365 6.19208906 -19.51225102
v -6.73256395 -36.23987734 -30.67384660
v -12.09607627 -36.90838814 -27.45251358
v -10.76413598 -26.80775337 -25.12674406
v -32.86218643 -24.23828840 6.78691966
v -24.21593666 55.40741608 -15.88913053
v -10.47697291 7.01227132 -24.30420183
v -20.38268745 -22.55849168 -20.26036941
v -27.91618370 57.31083080 -5.38082561
v 3.74916825 55.42802811 -10.42897347
v -41.11905769 12.21049763 4.66798386
v -19.92033795 6.03615260 -21.96708508
v -22.35642448 50.53973943 -21.82063833
v -10.91463678 48.53030294 7.74311321
v -39.43988681 -49.02481288 4.12580511
v -18.71470921 58.09359998 -17.00014248
v -41.57169908 -0.56757568 -13.35607003
v -5.61022013 47.10847512 7.87753612
v 1.26062182 27.29554661 -22.37929963
v -36.91380844 34.43266079 -4.02274868
v -34.25275534 -45.88276893 -30.83930537
v -39.08994421 -31.88979626 7.29668979
v 2.44464120 -26.55969746 -6.59923488
v -34.62654352 34.77930650 -11.18722931
v 0.08754196 -52.15777084 -43.96343976
v -44.29863393 -42.41321608 -24.12641980
v -42.52274707 -11.41901128 -17.73155108
v -14.87965975 44.98614743 7.55751273
v -29.88598682 31.91822022 -19.03366111
v -38.99933025 16.77061990 6.33155741
v -8.06050655 -17.37602055 -3.36717768
v -34.13445875 -47.50128463 -31.23118170
v -32.93290734 -46.69052362 4.00826009
v -22.54534326 -17.89920963 -20.19459754
v -2.10102205 61.43296510 1.68834126
v -26.56510472 53.85081470 -15.39779454
v 0.88651176 60.48982218 -7.55867315
v -13.10488861 54.12595347 6.06427435
v 5.44227706 44.11191121 -9.08490550
v -4.02327674 61.91410497 -7.03310687
v -49.64766279 -53.09787020 -3.29908379
v 6.56155031 24.99940805 2.63583660
v -1.77902228 53.63865942 -20.72300948
v -29.33683991 -61.42747030 -22.78007194
v 29.40297313 -52.22913250 -23.21664430
v -51.78779364 -53.73787135 -6.57147635
v -18.67730916 50.18572882 -23.81636947
v -9.05697234 -30.57938814 -5.61093446
v 16.40941203 -15.60572907 -22.33777940
v -43.12689230 -10.72092447 -16.90873504
v 28.63598056 -32.62110054 -10.78975853
v -31.34331852 41.31045938 -13.63683585
v -48.05277660 -16.07802510 2.13278783
v -13.44042923 60.49000472 0.30691054
v -50.14285445 -58.64238366 -10.88290010
v -18.98594201 52.39410326 -23.46398309
v -10.71192138 -35.75127944 -28.49650756
v -23.12238328 -17.03254320 -20.12251876
v -2.83687515 -2.48511392 -26.44976974
v 5.42070577 50.26759207 -7.74108898
v 6.57253014 -53.01971734 -42.72909835
v -37.76920214 -13.16884998 -20.46860009
v 1.43743749 14.25848808 -24.11533147
v 25.30365996 -21.94859087 -6.70081982
v -22.15880901 54.55551669 -19.53766309
v -25.06072260 -59.16922912 -6.03862992
v -52.80243605 -28.45789306 -18.74177158
v -27.89397724 57.02057108 -6.88727107
v 1.93473499 56.21619150 0.97677554
v -13.79893813 -12.45323755 -0.63402992
v -11.52392291 13.81680742 -23.81155081
v -17.63973944 55.62446266 5.94380870
v -34.73503888 40.65256193 2.21506157
v 18.86043325 -15.71536250 -17.10594818
v 1.97516847 57.83101544 -13.18296138
v -31.98990598 51.27885938 1.96586922
v -30.78620136 52.57678032 4.11326531
v -24.91758019 59.73479524 3.19245062
v -23.20543490 -61.92766502 -15.06478433
v 24.82111566 -26.45930275 -18.12127605
v -16.60865359 59.23356488 -15.63404873
v -39.44032639 9.91745200 -12.01602817
v -23.00664410 60.39592251 -0.26882443
v -10.72579063 -23.37349206 -3.40532535
v -18.90017651 -51.45416036 -32.72192180
v -23.97585660 50.84206164 -20.54807357
v -35.13058648 5.59424423 -18.23805645
v -3.84453591 -63.16390634 -38.91206533
v -10.66201553 12.36061193 -24.02800322
v 1.45179965 -43.20458695 -37.25605831
v -16.18554816 -54.75857109 -33.48027542
v 10.37317608 -35.41544080 -34.99176726
v -47.63803631 -51.53338239 -0.62617048
v -29.92887422 -23.93350005 -21.15331218
v -15.67126065 -55.16197532 -33.88171643
v -54.28465828 -52.64364183 -14.82018083
v -9.22674313 -41.43794626 -29.73003872
v -26.13119781 54.09418419 -15.91269299
v -12.02207059 46.72644660 8.00537597
v -26.42687038 46.59217969 -19.21975240
v -50.76896772 -55.19605428 -22.90694974
v -46.76511139 -40.32825306 -24.61301908
v -2.78823380 14.49266728 -24.26246926
v -10.51126793 60.23835018 5.27728582
v -47.70676419 -55.43936044 -3.37692839
v 7.81002501 -11.07056811 -27.70084701
v -2.38198228 42.96640307 6.83060288
v -48.92948270 -56.30090833 -23.47081527
v -29.97099236 6.43149437 -20.85029334
v -38.20493817 -32.00102597 -21.87845856
v -53.34690213 -54.68868092 -16.86169207
v -23.85372855 56.27338961 -14.57826234
v 3.55788413 28.08575705 -20.07511631
v -7.95575138 60.74504182 -13.89476657
v -33.27558562 48.93559963 -2.15452118
v 19.87564377 -16.43652841 -15.50583541
v -39.92531076 -63.09851259 -10.65649651
v -20.08455992 56.46274984 -17.95769483
v -11.24000270 -3.29284323 0.99948759
v -6.70246501 -59.79414284 -17.59101078
v -31.96991608 -63.68207932 -8.76772776
v 28.79999951 -32.94999897 -8.41999985
v -37.86852583 -17.09813252 8.14746879
v -33.77179056 -61.30283326 -5.66679891
v -39.86308351 7.11886818 -12.41258718
v -51.07358098 -50.96394941 -24.61098693
v -37.62743995 -46.58637196 -28.89202721
v -1.16366055 -45.83870620 -39.51537237
v -11.70023438 -42.51963273 -27.88621373
v -25.22041835 51.86536163 -19.56659742
v 14.51984048 -4.30765469 -14.43869527
v -2.45035882 58.85216594 -17.51210727
v -23.00686948 -36.42349318 -24.30124953
v 0.78096311 45.81750557 4.91179898
v -45.38248852 -50.93149096 -26.34606697
v 6.09181868 39.69233111 -3.79629643
v -10.77572443 -27.68103406 -4.46324842
v -9.43986978 -4.54610912 -24.87127483
v -16.84157737 55.42086437 -21.16329782
v -4.52754041 60.90525910 4.40213317
v -47.31849954 -57.24279210 -23.34251627
v 1.43516774 59.24743786 -12.85022125
v -54.07930911 -42.43314266 -4.67757275
v -41.92474857 -61.83432788 -7.79815158
v -42.85675287 6.22992683 3.80037795
v -4.55182511 53.52239311 -21.97251283
v -44.10957173 -54.74934354 -25.72531626
v -44.58133876 -57.75310472 -3.39249731
v 2.53101275 58.34363028 -11.45617291
v 1.02069019 4.97631216 2.77748122
v -8.05020332 53.88117582 -23.32475781
v -0.50957268 57.64849856 -17.80168153
v -12.59001717 60.02428010 4.36266279
v 8.48618429 -11.34161465 -27.46684104
v -28.61882001 38.08130696 -18.82945560
v -37.76833043 -58.72347578 -2.25253217
v 20.81000060 -28.68999913 -25.67999996
v -4.10320656 46.81452364 -22.18200080
v 10.47945302 16.54716954 -5.79209020
v -13.06227595 59.89965796 4.59363079
v -35.00988707 17.30880514 -16.64664969
v -8.39485694 61.74411997 -12.00886630
v -49.61662740 -46.72341049 -25.68853833
v 4.49811388 39.41321000 1.81669020
v 11.33561414 -23.05004001 -3.02910665
v -51.06619000 -23.13081361 -0.81702607
v -22.23033644 -21.29504085 -20.42913996
v -29.02962081 48.15335572 5.60453301
v 4.42830939 54.67211455 -9.58176330
v 8.72534048 -13.08699977 -27.84682065
v 2.92644766 50.72326958 -15.12552984
v 26.26603656 -39.82217237 -28.55794318
v 5.22387726 21.90836519 -19.00213026
v -21.54835686 -29.95551191 -22.54384756
v -4.34625475 61.53378636 -1.13590714
v -31.87395260 -37.71614283 -24.65554699
v -19.52135935 57.76595697 -17.12382771
v 2.21263245 -16.27261564 -29.06530164
v -42.88933054 -61.54139712 -19.96953599
v -50.61019957 -16.27819426 -10.70425659
v -38.59039024 -56.40339106 -0.56666904
v -24.88525398 47.09133878 6.70216884
v -7.40498491 -52.48734728 -14.39486537
v -46.95612937 -12.11718097 -13.61507550
v -28.48008834 10.22543944 -21.12471312
v -0.34318893 47.31472209 -20.59315518
v -20.94194479 -60.92960387 -14.91243578
v -46.16810009 -44.89982128 3.14525212
v 20.93158662 -33.06262940 -4.07934375
v 2.17914814 45.71805522 -18.02503876
v -41.26367345 8.62986315 5.36528416
v -23.10369536 -11.75787114 -20.09421401
v -18.21615361 60.36512181 1.28496042
v -12.78769597 62.27497384 -5.78919426
v -18.48678291 -61.64991111 -22.16772549
v -38.91500458 -26.87108144 -21.71463519
v -23.19851145 53.96419764 5.20293415
v -7.21100112 -30.27177788 -28.73151377
v 24.37997609 -19.45905946 -3.19813075
v 2.11567804 -39.23234344 -35.14485061
v -32.10075200 42.98983514 -11.16903871
v 1.13388523 -26.88719332 -30.91161884
v 7.04893190 6.57998584 -22.09307626
v -52.96824500 -46.35889456 -4.10247082
v -14.81158659 51.16952956 6.83092466
v -15.97114280 54.86600474 -22.80516736
v -2.39535328 29.23301421 -23.54998514
v -37.33800724 30.46562523 2.31188792
v -9.70050972 -28.04061212 -26.77995525
v -24.23958294 60.10793522 3.19593027
v -29.65648286 51.29543319 5.61311608
v -4.23859758 61.52662262 -1.90376665
v -0.18431694 -48.52350056 -13.95216864
v -3.72352451 -45.87578401 -12.19670847
v -17.71809720 -60.19527838 -15.72568528
v -34.83276069 26.29202418 7.13407714
v 2.84221326 59.23172459 -5.15127927
v -16.45441353 59.65135992 5.01926942
v -22.33170718 -50.29730871 -33.43237191
v 0.01836372 -49.24640059 -42.75728017
v -25.22313967 -11.38221752 -20.92108689
v 9.04268771 23.74269627 -5.41867502
v -22.91693725 -53.81338671 -5.11363987
v -21.90217562 60.30689180 -6.15277234
v -31.68627620 36.43500805 -16.23765379
v -16.11893438 -42.21368954 -26.85032040
v -34.64638442 -58.98086727 -25.36533028
v -8.60401057 -34.27190334 -28.92463282
v 17.62278192 -4.01454698 -4.76969173
v -51.34981126 -46.30146548 -24.78916943
v 5.01872459 -13.95604573 -28.89823727
v 23.55842292 -19.35310848 -10.25596634
v 25.56999959 -37.26999834 -24.94000085
v 14.45273496 -54.73439768 -18.81424524
v 20.69271356 -17.96915755 -15.44024795
v 8.82823486 -26.70272626 -6.03521662
v -13.87520134 -40.57051986 -26.50696412
v 2.06452934 58.38101357 -0.91047946
v -21.00862376 48.08660224 7.14042736
v 16.06093906 -25.54165013 -28.78684364
v -49.77571219 -26.64114907 -19.97421496
v 4.88525908 0.84616273 -25.38664266
v -22.53933996 57.27816373 -14.20415938
v -30.96775152 39.65117037 -15.53437300
v -26.53179690 49.62773621 -18.92618835
v -21.35759778 57.55985156 -15.96952416
v -20.01773566 60.12703478 -0.90747385
v 3.00321216 55.41272834 -12.72961218
v 6.75449474 34.73312035 -7.89098535
v 12.66472600 -14.54497781 -25.53569898
v -46.20463774 -6.53417315 3.23668006
v -5.82915591 -33.46231952 -7.30367331
v -12.77261879 62.27334961 -3.64220887
v -28.19747850 48.61143231 5.61927631
v -1.26166060 -27.74506435 -30.44680133
v -51.41124874 -22.59755693 -15.89944959
v 0.18498041 -45.67575455 -39.35010359
v 24.04856868 -19.49177496 -9.15469788
v -5.76983159 57.58448318 -20.02274059
v -44.31177303 -2.74224812 -11.64779160
v 11.73323113 -7.23650213 -21.83845639
v -10.47330722 -48.04790393 -32.24154189
v -6.51301863 61.25739962 -12.91017700
v -32.40371868 -59.78032947 -4.20287391
v -28.14054862 50.18854141 5.70709631
v -36.21599823 34.21625495 2.58717034
v -0.00959733 -20.29693872 -28.98754179
v -36.56729683 -28.84160355 -21.61128074
v -46.48013040 -21.91757411 -19.39102262
v 0.12082238 -4.59503895 -0.09873206
v -28.19054760 55.59663475 -9.44452919
v -15.04714973 54.97999489 -22.86715619
v -6.28897874 61.85335666 1.20360765
v -48.58335480 -16.56657271 -14.82711174
v -19.52631027 61.36683002 -10.80747787
v -49.84864593 -27.49764919 -20.31494305
v -42.93512926 -56.79677799 -24.93450604
v 1.12149527 36.13293916 -21.46015875
v -13.68796360 -57.80062452 -14.62911256
v -22.21795917 58.84104595 -12.24628929
v -4.31603752 -34.68468785 -31.35958686
v 2.29382515 46.74203321 -17.64816232
v -27.28543803 52.62565240 5.62610105
v 10.32000035 -30.75154498 -6.88389037
v -43.57942939 -54.62054163 -0.55041816
v -27.47928724 56.98613450 -8.14321171
v -38.45605254 26.22942254 2.50564958
v 4.35965927 29.76522595 4.02987748
v 2.06801179 60.05134806 -5.46018127
v -31.70180693 -53.29024792 -31.46371245
v 3.80774774 24.34730530 -20.61363868
v -23.27933349 60.15872955 3.83465295
v 3.08893062 27.91897394 4.99397516
v -18.69075000 49.30169880 7.06595136
v -5.89814456 -47.98723757 -38.60116750
v -37.93608770 20.06956562 6.46425225
v -10.46722848 -34.08388421 -27.90838294
v -32.49182925 50.55955052 -1.52493094
v -40.80426693 18.12748238 1.85619178
v -13.33649177 -8.30915850 0.50134078
v -2.75998004 59.82556194 4.09336900
v -12.98980135 11.03691105 -23.56870100
v -27.86099352 56.26506731 4.74510482
v -34.67256203 -32.82393888 6.66975323
v -11.04037277 -46.34110257 -30.33642657
v -39.41016644 8.25020671 -12.53097504
v 26.13000013 -28.37999910 -17.99000055
v -15.58382344 -49.19408262 -31.38483688
v -14.70390055 -51.28046498 -33.09091926
v 12.62993366 -15.65960795 -25.98045394
v -13.28017376 -11.07335836 -23.51895534
v 0.19593595 60.96060574 -3.02910316
v -51.35455728 -19.11228523 -2.85055721
v -13.82299326 -55.22904173 -35.74365750
v -26.15029179 59.52456221 -1.01085601
v -27.77148038 44.14222762 -18.12391169
v -46.27908021 -61.64984778 -11.45413797
v -34.46365893 42.53431782 -6.37335517
v 9.12598986 -36.47128865 -35.61370447
v 7.02053681 -50.65451190 -16.35165513
v -30.03631532 34.79559720 -18.26901175
v 1.25962438 1.83285354 -25.95872059
v -20.29510029 57.52219632 -16.96498692
v -21.70893550 -2.94078235 -20.71674354
v 3.39433807 54.84594405 -0.74752094
v -45.87664828 1.35496899 -2.10768310
v -41.58590734 17.05964282 -2.69186590
v 3.54132592 -53.39756235 -43.59317571
v -16.07728750 -11.75889187 -21.58324793
v -13.42304889 59.91109088 -15.74216038
v -13.40772863 -29.94419448 -24.45341274
v -35.68216041 18.61378551 -14.93594609
v -26.22621693 57.86265060 -5.70133375
v 23.94592948 -20.05978860 -4.74725012
v -33.91774371 35.31287983 -12.26905547
v -29.22239900 51.90350115 5.74988360
v -32.91944414 22.42953517 -17.47737639
v 24.84084480 -20.79976350 -2.84259557
v -14.64122999 3.60967824 -22.99348265
v -9.39188246 -25.68563074 -26.22820064
v -9.26711876 -52.90602520 -40.48807174
v -3.43362731 -22.70619757 -28.45927328
v -23.39264937 -49.73843694 -33.57313946
v -13.77943531 -30.64074181 -3.92170111
v -20.66320553 57.71984160 -16.41927660
v -44.59477961 -24.72517453 -21.37217298
v -25.95122717 42.36080870 -20.41903138
v -10.92729252 56.91606924 -20.34802362
v 3.68579314 56.35818467 -9.60716605
v -32.63313323 24.33028631 -17.37688296
v -22.80925959 -51.42880604 -33.45400468
v -37.97543421 18.50799844 -10.64536721
v -36.08001024 9.93386470 -16.99086279
v -38.21965680 15.59270918 -11.40135061
v -3.12845642 22.92824909 -23.97423983
v 24.39999953 -23.80000055 -11.19000092
v -3.79760913 61.75968051 -5.83831361
v -32.32538328 32.55552426 -16.73073135
v -6.50836295 -51.05911568 -41.42659158
v 17.00704917 -30.18335812 -30.78676201
v 12.76066713 -55.24148792 -19.37867515
v -12.15741690 57.84928054 -19.45935935
v -35.98364815 -18.00532639 -21.00839652
v -13.31182104 62.18626350 -5.19478647
v -3.55191948 59.32343006 -16.27235487
v -8.87602568 4.14581923 -24.59323592
v -30.12695722 53.72129753 4.21399716
v -11.26081217 -25.12857877 -24.73959140
v -1.26678369 55.24684116 -19.87608522
v -11.66605670 54.33649942 -23.74495752
v -15.27423225 -58.09248984 -14.05708585
v -12.31423207 -20.70870996 -2.76832585
v -33.89526904 -6.39386987 -20.46945505
v 29.01857533 -38.94930705 -18.09479296
v -40.86372256 -37.61723265 -22.93515392
v -36.43763810 17.70276576 -12.86710706
v -17.11875945 57.47999996 -18.19016971
v 2.06334493 59.82748792 -3.10268463
v -8.60998593 45.86824775 8.53500329
v -50.70817843 -41.99632630 -0.27564078
v -17.35070907 -40.01995176 -25.85908957
v -13.43644410 56.39022961 -20.42008564
v -9.28957295 54.81310561 -23.23422581
v -16.83872938 -13.95640988 -20.32779157
v -42.35208035 10.34500264 -7.88689498
v -5.22473222 57.76613578 -19.75683309
v -20.45811899 60.23854762 -4.85473778
v -36.92214936 -47.23479971 4.64016013
v -22.32256532 53.00853029 -21.09075710
v -2.04236060 61.55601144 -0.47418688
v -26.58000030 -46.90999910 0.09999957
v -51.80941150 -37.70073876 -1.02281244
v -8.84795748 -11.86352968 -25.09076335
v 1.53239898 54.61456254 -16.19683579
v -2.41868664 45.38225383 -21.60873450
v -2.74856179 61.59463525 2.08301307
v -18.55132729 18.36620644 7.60522857
v -24.73518997 60.21743640 2.04228261
v 0.70269429 -41.46924987 -35.97522900
v 1.81125267 45.32242194 4.15242417
v 4.72808490 38.15747052 1.73285767
v -50.65852031 -58.55414271 -17.09305309
v -27.30993181 55.18176407 5.49706491
v -28.81335095 46.64400592 5.62618347
v -41.02314636 18.12168024 -5.28988522
v -28.48838083 57.18881637 -3.31418961
v -26.97476372 24.62127805 9.12794843
v 22.72893302 -41.81987047 -33.19107741
v -10.72346419 -45.25868967 -29.60569970
v -28.59434113 -5.18894056 -21.44772559
v -10.65078564 -29.12863344 -26.39772370
v 5.26235253 30.67918122 3.00402031
v -39.41699117 -25.85537173 7.58253364
v 0.70443022 36.02296859 -21.75770700
v -23.38605933 59.52714756 -5.58298780
v -0.82989543 -36.80806234 -33.88059139
v 17.78093725 -15.80488123 -19.48866807
v 5.81679400 -7.22500356 -27.17252448
v -31.82027861 26.03011392 -17.82815531
v -46.42790556 -52.93586478 -0.96320029
v -32.80118853 -62.46897951 -6.80253468
v -45.74279115 -30.98304197 -23.18245918
v -26.99609846 57.88867176 -4.21610847
v -26.78792365 40.81171006 -19.95779388
v -40.25034234 17.16321521 4.19498328
v 0.33662890 42.48129949 5.67408931
v -32.71167353 19.68178153 -17.98359863
v -9.72026587 -13.33043724 -2.03481154
v -6.11170474 61.81865185 -1.53322646
v 19.91304010 -49.33001474 -12.27620244
v -7.03313574 -33.58206525 -29.75163236
v -26.44203603 58.39354545 3.62938014
v -11.07394975 61.21185794 -13.09774723
v -43.10201108 -47.62344062 -26.04403161
v -11.31233759 -34.33896601 -27.61982754
v -23.69483747 59.68917534 -2.17725802
v -3.54599999 61.50208786 -1.95788662
v -35.47971323 40.05182907 -2.24285340
v -11.86135411 -41.71679914 -8.19662213
v -4.35751490 5.30756125 -25.28517507
v -3.37730115 58.05765837 -19.05204915
v -15.85165225 52.59523913 6.55187480
v 0.41292337 50.36480725 4.33098059
v 18.53315160 -29.97173741 -3.27204308
v -43.31514239 -49.96260628 2.74802535
v 21.90627158 -50.00142008 -12.55007368
v -31.36073798 -20.81630193 -20.95028758
v -40.10539874 -54.87019196 0.48972003
v -18.08872260 53.26559767 -23.55118096
v -1.83650281 9.01796948 -25.20638704
v -12.60016952 56.87584728 -20.01592331
v -34.92777795 33.73596072 4.56811069
v -3.87671567 54.78595570 -20.99453099
v 0.32407415 51.30534619 -19.33600381
v -3.49397515 17.58668758 -24.43420514
v -37.71341592 -48.85167629 -29.41445634
v 15.91666788 -14.27134499 -21.98803797
v -22.65621535 -9.20579303 -20.09530552
v -32.36778080 -50.31666160 -31.92769364
v -2.11224845 2.41969572 -25.89027025
v -23.47297035 52.32795700 -20.50381154
v -9.57695208 62.32522428 -9.58737545
v 22.83696830 -18.46196316 -3.85310315
v -31.57928959 -63.61264735 -8.66413396
v -10.90860553 52.30181664 -23.98680337
v -1.37310917 60.93864143 -5.31325396
v -24.38118123 -35.85977480 -24.22187477
v -18.85785349 61.00253761 -12.32043561
v -12.26740144 47.42366821 7.98831880
v -24.44702387 57.71661922 -10.16044803
v -20.10669373 59.38937142 -13.68833706
v -30.02564609 -35.45264527 -24.01124872
v -21.12253197 6.19779620 -21.80967666
v -15.50042722 60.44421718 -1.35892781
v -7.09980261 61.17581576 -13.13780714
v 18.79604533 -17.06611365 -18.47390831
v 22.45000005 -32.29000047 -26.59000084
v -27.84453705 56.89800903 -7.52843451
v -24.22653139 59.25678089 -2.86040432
v 3.26946354 58.22532251 -7.02649727
v 20.95303498 -41.79630056 -34.63886306
v -20.91684751 -20.82401700 0.81071624
v -40.56848958 19.09854077 2.15431699
v -13.73010129 54.55854535 -23.44969846
v 9.60647315 -7.46508781 -24.66180734
v -14.73591663 5.59814833 4.21453919
v -44.17586699 -53.07660997 -26.34926699
v -23.02818000 60.26697159 3.70709621
v -7.52974628 47.88933322 8.24682228
v -12.01844588 -54.56244200 -37.90928423
v -24.21036176 8.37857742 -21.82284556
v -0.32855337 61.12180650 -2.56918371
v -9.03683808 -2.89989868 -24.86544847
v -41.07239097 -42.87955910 -24.43268523
v -6.04668586 42.46105254 7.88002461
v -46.21951282 -56.59312382 -24.10194464
v -11.24440785 -38.77027705 -7.59639125
v -43.06340590 -28.97107601 -22.58866653
v -16.90261252 59.98118594 4.61306842
v -48.45446348 -48.44569787 -25.86232312
v -19.40492354 4.05365042 -21.89022675
v -52.57238448 -35.95796227 -20.54437436
v -39.23606873 -30.25120310 -21.81542292
v 8.95775855 -52.02298984 -16.82176813
v -33.45503286 -58.11134726 -2.03016540
v -35.01611575 16.23756811 -16.97810926
v -44.51002181 -20.51315084 -19.93993297
v 9.29736719 2.99389660 -19.33913119
v -25.00906028 -41.15138948 -27.02705190
v -16.49591140 55.86956814 -20.16315609
v -27.06813067 58.80357698 1.16676977
v -15.77232778 -39.56474736 -5.71253290
v -12.02603988 49.55854267 7.55769014
v 14.54505324 -31.50393441 -32.80841932
v -12.62515783 57.22733960 -19.78425123
v 0.70411980 60.59284508 -2.13983934
v -8.34409893 61.96858734 -11.34604774
v -10.24224237 9.43305250 3.98373650
v -49.34291169 -52.39661410 -25.14006943
v -20.29622719 55.07586524 -19.69434321
v -42.77116433 -60.99299714 -6.23345701
v -24.80527572 9.87371244 -21.49158716
v -39.10525888 -50.12141168 3.75944912
v -42.20879078 -27.56919153 -22.21211419
v -22.97982387 58.73202905 -11.38202939
v -5.36286458 -62.83893436 -38.73312101
v -15.13948105 -2.17766361 -22.61844464
v -5.54629508 -28.90089527 -29.10724282
v -10.48809104 -26.29599534 -25.18821321
v -16.10532589 12.15534937 -22.58469537
v -44.38357428 5.65790711 -0.26771732
v -43.57520491 9.08122491 -1.08934508
v -1.31547835 40.75205699 6.47738064
v -37.89979219 -30.64067289 -21.68586291
v 7.39259133 -50.85090548 -42.17927158
v -37.96692193 -43.02393645 -25.51450394
v -43.71435568 -59.23653021 -4.57426207
v -22.80919626 60.57466194 0.51609863
v -10.21224633 57.60075897 -19.54767108
v -10.03370062 59.28277224 -17.16009527
v -0.37248619 56.32703006 -18.50373484
v 20.27928457 -24.93866906 -25.12194775
v 3.08282580 58.63956362 -4.05330025
v -27.40836889 57.22922087 -7.42280716
v -37.09141538 -44.10325363 5.46408631
v -22.85791375 59.31029469 -9.43368766
v -18.98555271 61.75296754 -8.07337649
v -27.58703008 39.82991725 -19.59261298
v -48.24293405 -50.25649443 -0.05989520
v 11.97970752 -44.52614859 -38.90022635
v 1.06297340 53.34988981 -18.04452762
v -20.66726051 56.07790500 -17.87615381
v 4.99966880 -20.94471268 -30.33498116
v -0.30636226 60.98192185 -1.37248693
v -15.01078717 47.77844623 7.63096660
v -28.09817903 46.70039937 -17.09203608
v 8.35923664 -5.00020152 -24.85376783
v -28.30424346 46.22095451 5.82177052
v -38.13279793 -38.87504712 -23.47127721
v -17.72032492 -26.97470225 -20.96067928
v -40.66550732 -56.67029321 -25.55053867
v -46.13381997 -8.70616548 3.38617666
v -35.06391495 -63.64098936 -9.31456685
v -0.47254423 58.56151134 -16.84243046
v -29.49276753 55.80733344 0.35800278
v -21.67825587 59.79287624 -4.40814858
v -39.57996517 -56.33787066 -0.64787996
v -38.76483440 -2.63777981 -17.21918583
v -1.89813320 6.68581901 -25.37145093
v -17.48733036 54.53383550 -22.71547727
v 4.45656944 -10.45754366 -28.06771174
v -36.95293516 3.74532770 -15.92362300
v 4.28585149 9.56342928 -24.05965887
v -18.29549484 -6.77497080 -20.40245570
v 24.89129081 -21.66154794 -10.56171674
v -0.29392072 -46.49678618 -40.28861225
v -10.80424618 -55.81901595 -39.18576986
v -28.20221148 56.37078360 4.17127274
v 2.57437769 46.32844776 2.81224377
v -4.60475078 -54.22572047 -43.28093678
v -33.50149095 16.05476998 -18.02004501
v -38.37571293 21.11535519 -9.33606178
v -20.49717866 -45.51322386 -29.86487933
v 5.84543403 38.90655190 -1.76854338
v -29.07407470 56.52534962 0.21132889
v 2.01265886 44.47723553 -18.45920458
v -23.05693738 51.18054897 -21.02312446
v -14.27991968 55.80947921 -21.51487954
v 18.24456640 -6.33051433 -7.18679465
v -19.20720004 50.27372763 6.88217347
v -19.17561702 60.64608693 -12.74815015
v -36.11882031 4.26261080 -16.70442335
v -29.76368740 15.82881622 -19.97369155
v -53.41362208 -26.55132301 -4.37216507
v -36.35516018 -56.37070909 -27.28719078
v 22.61416614 -36.83517873 -5.96928503
v -36.62779182 33.66800770 1.75936811
v -52.05085129 -38.11977804 -1.36636943
v -31.74529225 2.82169157 -20.14754713
v -7.28593394 -11.28387265 -25.91105551
v -10.38933825 -52.32006311 -38.92647848
v -2.40871729 60.90941653 2.81137112
v -9.58852749 60.85659936 4.83563077
v -37.16106713 14.87338357 7.71645410
v -45.07871345 -16.86771773 -18.24188605
v -52.15429142 -46.86889052 -24.06766452
v -17.93769933 -5.51958242 3.26933572
v -0.81985473 57.11251870 -18.46462861
v -25.12523532 51.41092837 -19.68147792
v -32.16677904 31.65117651 -17.09973067
v -24.77036975 54.64649573 -17.19289273
v -27.27346309 -19.24407110 4.77313204
v 8.62737186 25.70784837 -5.84285846
v -30.85479140 2.55068741 -20.69949172
v -37.33373806 -49.08835888 4.00488544
v 20.54999955 -13.63999955 -11.06000040
v -10.32353286 -55.22661284 -39.81255740
v 6.84417272 34.28793326 -2.58305995
v -6.23197854 60.14824659 -14.76705354
v -2.87697278 49.80794713 -21.59474790
v -41.37298465 -52.79610306 -27.51708962
v 2.71565723 54.70076203 -13.89815006
v -6.59914920 61.91171706 0.00405141
v 1.78643456 11.51695941 -24.46908131
v -8.90181400 7.97887333 -24.58829805
v 1.20380765 56.14906177 -16.42753743
v -4.88029141 -13.25437706 -26.96895041
v 2.50806008 38.76307234 -19.17474531
v -32.67142177 -17.50385389 -20.96281014
v -47.67863080 -8.72135069 1.04919949
v -1.01994514 3.23014124 -25.96190572
v -5.36684878 -34.51486304 -30.83590604
v -45.86004093 -27.69951709 -22.11744897
v -7.34082470 -34.46213156 -29.80090864
v -6.48870226 -0.76378504 -25.59342794
v -36.02995351 -50.11993274 -30.24777398
v -34.68777612 41.18263721 -6.17402280
v 7.12778186 33.35377201 -4.85317595
v -39.94679451 5.91245713 -12.69150991
v -8.85336101 62.51652539 -9.17858444
v -25.32797679 -24.25407432 -21.36589959
v -0.66581101 60.51055714 -8.99389386
v 18.86462048 -8.05815775 -8.15440062
v -1.41334836 60.67939848 -7.68366084
v 4.57586814 49.95228723 -1.84464629
v 3.63836880 33.80253166 -18.82932521
v 3.03484872 29.33641151 -20.55916749
v 7.86946248 -11.04957890 1.54158787
v -2.41615740 59.06141177 -16.97793044
v -8.20420031 52.48538777 -23.66096154
v 10.71234047 -23.27517793 -3.60212126
v -20.95190063 52.63506621 -22.19994366
v -3.06078768 24.16925319 -23.85972813
v -38.42568770 -19.65607516 -21.19584382
v 23.56687561 -18.53654161 -8.83416552
v -28.26605737 -15.15829191 6.18170947
v -12.77949009 -1.45493506 -23.54023978
v -20.56314610 58.09666589 -15.87661169
v -17.71327108 -9.82551556 -20.28859407
v -31.72233328 51.83025450 2.31945002
v 24.15104955 -19.06719990 -7.26673100
v -1.64409692 -41.68190807 -35.66009179
v -27.83378027 54.24960703 -11.76362485
v -3.78362229 -18.01691391 -27.76890248
v -5.85893448 -30.52881174 -29.35381979
v -25.79367720 27.24618837 9.19917505
v -20.00213042 56.88413605 -17.74443127
v -28.12056802 40.96603394 -18.21534708
v -45.46051845 -11.55989431 -14.86937888
[truncated: 738,958 more chars]
