# Supplementary material for: The Slothful Claw: Osteology and Taphonomy of Nothronychus mckinleyi and N. graffami (Dinosauria: Theropoda) and Anatomical Considerations for Derived Therizinosaurids
Source: PLoS One. 2015 Jun 10;10(6):e0129449. doi: 10.1371/journal.pone.0129449 (PMC4465624; doi:10.1371/journal.pone.0129449)
Supplement: S1 Multimedia — (A) UMNH VP16420 caudal vertebra (B) UMNH VP16420 caudal vertebra (C) UMNH VP16420 caudal vertebra (D) UMNH VP16420 left scapula (E) UMNH VP16420 right scapula (F) UMNH VP16420 humerus (G) UMNH VP16420 ulna (H) UMNH VP16420 radius (I) UMNH VP16420 manual claw (J) UMNH VP16420 pubis (K) UMNH VP16420 ischium (L) UMNH VP16420 femur (M) UMNH VP16420 tibia (N) UMNH VP16420 fibula (O) MSM P2117 caudal vertebra (P) MSM P2117 scapula (Q) MSM P2117 left humerus (R) MSM P2117 right humerus (S) MSM P2117 antebrachial element (T) MSM P2117 ulna (U) MSM P2117 manual phalanx (V) MSM P2117 left ischium (W) MSM P2117 left tibia (X) MSM P2117 right tibia (Y) MSM P2117 fibula (Z) MSM P2117 metatarsal (AA) MSM P2117 pedal claw (BB) MSM P2117 gastralia (CC) MSM P2117 gastralia. (ZIP) [file pone.0129449.s011.zip › MultiS18-NMRHumerus.obj]

# Studio
g Polygonal_Model_1
# Number of geometric vertices: 15225
v 4.82081063 203.02566886 16.76271111
v 3.37353279 201.74308121 16.99887961
v 3.24766268 203.83578539 17.32751168
v 5.39571606 201.34805143 16.24618284
v -65.86010009 165.61080515 37.93011233
v -54.28509414 138.46528530 36.23195738
v -52.20518634 140.73422551 35.69382802
v -54.56980318 141.20364189 36.46057099
v -7.82688800 197.03179598 25.34079365
v -5.89955831 196.57446444 24.67610314
v -7.21845403 195.41643560 25.02754331
v -120.89186162 181.93222582 30.13579920
v -120.93621492 180.25130033 29.00822833
v -120.16628683 180.16654253 30.82268685
v -6.09921757 199.32244718 24.35358986
v -4.78989771 198.59212637 24.08565953
v -4.26697126 197.78609276 24.14094098
v -4.98767523 193.04019213 24.99357797
v -3.99233308 194.70518827 24.59524386
v -6.13340782 194.13346052 24.84376915
v -3.62499058 196.40423357 24.23638292
v -10.80132369 193.55903566 26.39979869
v -9.31156799 195.70048153 25.88828094
v -8.67788214 193.32410395 25.64705350
v -109.59405452 166.70775414 27.96268277
v -106.76933825 165.28044641 27.39324421
v -108.26773942 167.12099314 30.13518080
v -12.15724926 194.52768564 26.60521865
v -13.27366382 192.68436730 26.59404464
v -11.03556342 191.91879034 26.12825856
v -9.75761469 191.80211425 26.01206489
v -12.68667262 191.89321995 26.29900351
v -111.01923883 171.35129869 33.57861936
v -114.03011531 173.58624935 33.30731764
v -113.08765411 170.73497176 31.83098137
v -16.57923870 191.96885824 27.01554447
v -17.53376797 192.86172092 27.74840221
v -15.78671485 192.34526157 26.96070820
v -18.22468452 190.99771976 27.41755173
v -16.19070210 190.78987837 26.51367709
v -17.29231700 189.26315010 26.41932108
v -15.00597596 191.49176776 26.44492127
v -21.65896818 191.33521616 28.20423432
v -22.51593582 190.12695551 27.81566046
v -22.72896655 191.50777161 28.33649889
v -20.12433670 190.99101424 27.85573713
v -23.68398197 191.37664139 28.36298198
v -25.01945756 190.62186778 28.21047418
v -27.88409777 188.78534436 27.54388005
v -31.51652217 188.78267705 28.03068794
v -29.66200002 189.38492239 28.13817374
v -29.98334542 187.36813962 26.90983377
v -27.79875882 187.14882433 26.46820247
v -25.93701519 187.90011108 26.80873312
v -34.62591395 187.23732233 27.39465795
v -36.62708029 186.05430424 26.36311948
v -36.26862913 187.76567280 27.60049701
v -39.88776729 186.91726029 26.62903070
v -41.31393135 185.76067686 25.23784526
v -42.18707606 184.39559639 24.39818904
v -43.02988946 186.56603992 25.78492649
v -44.56879199 186.99820340 25.87204613
v -48.85179177 183.47074091 23.64512719
v -49.54147711 183.72058868 23.43704551
v -48.89500514 185.57810783 24.57587421
v -53.97701263 181.34097755 21.38126828
v -52.09847540 185.43544412 23.47967401
v -59.26645175 180.61012030 19.86477524
v -56.54478073 184.18940902 21.44643106
v 8.73721857 204.90211248 18.27367954
v 8.47854652 206.04878664 18.89645122
v 9.29878838 205.38066328 19.13313568
v 7.22581428 205.43913543 17.78080687
v 7.76633574 204.05690372 17.27445610
v 0.01163391 182.22889304 32.32302889
v 0.53151569 184.69256163 32.88017586
v -1.87085907 181.71088398 32.27776662
v -10.96698083 195.80225646 26.40932798
v -9.69722122 196.58988714 26.04619600
v -38.09862956 161.48899496 32.47585520
v -35.86230054 163.62942755 32.42972121
v -15.49103763 193.35632026 27.35792473
v -14.56621103 192.29057431 26.65829100
v -14.36520275 193.97324324 27.10965835
v -13.68307136 193.66559386 26.81774087
v -20.76095901 192.98604131 28.36345881
v -22.48877101 193.27951968 28.35814841
v -23.69014919 192.60627031 28.42892520
v -27.93306299 190.73109329 28.40308659
v -34.96140614 188.57970834 27.99298428
v -33.45070034 188.76501918 28.10806595
v -32.65603259 186.74819171 27.01637894
v -42.04167053 188.01739812 26.71031840
v -49.86744002 185.87394059 24.43462238
v 5.67696290 204.15276289 16.99931733
v 6.09960547 205.24217188 17.42298156
v 6.32722629 205.93793690 17.77844504
v 1.87032437 202.23194361 18.40689592
v 1.18814292 203.88458669 19.33104172
v 2.19441438 203.24663818 18.03594269
v 0.88981277 202.94611156 19.85376514
v -2.40774383 199.64103401 23.51469919
v -2.48172297 200.85342228 23.26756343
v -2.75008474 198.11505079 23.92185666
v -0.91530324 200.03899932 22.56000973
v -3.07163573 199.99626279 23.65579642
v -68.97637993 146.54394984 34.12348405
v -70.21508366 148.81335199 34.42087770
v -71.89348340 148.97334576 33.66322070
v -7.91392662 197.34963775 25.35388246
v -6.70408690 197.98776507 24.97821487
v -13.32297362 195.97384334 26.87971666
v -13.14930525 195.24671137 26.92986093
v -14.26842157 196.00005448 27.11150423
v -95.08000314 208.09096098 33.33899379
v -96.37511522 208.40848982 32.27026388
v -95.86086124 206.90058172 33.29843283
v -13.63922749 194.63187456 26.95311047
v -43.15584153 165.82548618 33.15528110
v -44.96701434 167.26052761 33.24799612
v -46.39485478 164.46745396 32.87023306
v -18.58193614 192.62458384 27.94891782
v -19.21822317 192.67041981 28.08083035
v -18.37499440 193.71619821 28.04669738
v -16.47263020 193.03125143 27.53456309
v -24.60060455 192.31082499 28.43753435
v -30.91046400 190.09853899 28.40890922
v -38.26511279 187.89485097 27.40321681
v -48.17753658 186.77762151 25.35247803
v -47.09143937 187.04955280 25.62447265
v -55.64239249 184.86803770 22.18888886
v -52.90791020 185.86303294 23.27097021
v -55.49147353 187.01227009 23.02834205
v 9.75215808 206.20182157 19.83341202
v 9.33430437 207.53046870 19.65804771
v 8.09435733 207.39917457 18.82138290
v 7.03727826 206.58168197 18.15614104
v 2.09251116 204.30198312 18.15810800
v -19.20678839 194.37694550 28.15973386
v -17.19469577 194.25828755 27.82547101
v -42.95086116 163.52979839 32.84052759
v -29.86237034 190.94604254 28.58659998
v -35.96363217 189.46333230 28.14839035
v -45.87420821 187.46536970 25.92194267
v -50.62906444 188.08621168 24.91334267
v 10.93413774 207.99811184 21.09982073
v 10.41779481 206.08459413 20.37155256
v 9.92255565 205.70333302 19.78992112
v 4.77866642 205.26750386 17.54910871
v 3.57002276 205.93871176 17.84443855
v 4.48446814 206.95920289 17.92372949
v -3.37737659 200.56870580 23.56264554
v -4.27152449 199.71749187 23.81088212
v -76.68907940 179.35247719 38.28237951
v -79.02446389 181.76816404 38.26317191
v -83.76996964 179.67009544 39.45033252
v -54.57793549 189.00844455 37.84709796
v -16.37888700 196.78837061 27.29881927
v -15.14276676 196.28456235 27.20420808
v -20.04772983 194.76151466 28.14543992
v -21.04843035 194.39908862 28.21864374
v -19.98875849 195.84007561 27.85634808
v -5.71568543 -75.83187521 42.72781685
v -9.20575950 -73.99528474 40.08605704
v -12.38582004 -76.30893588 36.94315255
v -26.26970597 191.35901332 28.44196744
v -25.98059922 134.10925865 31.41840175
v -24.00414459 131.46781921 31.27817437
v -17.28148758 136.87555492 32.41274133
v -31.07968904 190.86909294 28.58429775
v -32.43492544 190.56586921 28.50068733
v -39.09176588 189.21734393 27.85906196
v -40.91606289 187.91598082 27.02873759
v -37.65430674 189.28818405 28.04921567
v -43.98664460 188.12887371 26.15727857
v -47.14508727 188.40807676 25.92876554
v 5.47779910 207.73690939 18.06196012
v 5.87378815 206.35095239 17.86550693
v 6.58912072 207.35326409 18.20059493
v 1.54637697 205.12065291 18.67873408
v 0.82088966 204.71000671 19.63376626
v -2.55260081 202.84183323 22.75310829
v -1.46488915 201.59596205 22.59109728
v -3.77745368 201.57475770 23.38074893
v -8.33408628 -158.52357447 9.45696421
v -8.44419468 -165.49624503 3.66964308
v -12.59508170 -166.45638645 -0.00111197
v -9.61288065 -164.21075165 3.41689656
v -11.41131110 -164.05422986 2.01178947
v -11.75362617 -155.93969822 7.45531591
v -10.50144155 -159.06883776 6.55491510
v -10.69574989 -161.51586175 4.51265089
v -82.09457994 175.89408159 40.13536125
v -78.00074667 175.16833544 39.78332877
v -79.25450802 177.36460268 39.33065385
v -12.64144573 196.91525400 26.62394010
v -14.06283863 198.46057892 26.28005110
v -18.52350868 194.83438134 28.03395502
v -18.86038855 195.76622546 27.87732705
v -16.02073759 194.15539503 27.60358527
v -19.77452636 195.10735571 28.02352794
v -19.34298128 193.43359768 28.18632312
v -24.28658120 193.94205511 28.12098153
v -24.36568215 192.79977679 28.33789028
v -28.65888178 191.90800190 28.57447974
v -29.94173951 192.34269857 28.54628861
v -41.41596332 188.92771006 27.21844800
v -42.41761193 189.94149566 26.90722048
v -49.47066680 187.34650314 25.17777123
v -56.82788417 187.57109344 22.63503149
v 9.87804588 208.89103413 20.49340867
v 3.03484220 207.43960142 18.08625087
v 2.10934621 206.46022260 18.23415048
v -94.29889917 207.03059435 34.38317776
v -94.00860220 208.56632292 34.23757106
v 0.38937389 204.92380857 19.99444887
v 0.20941094 204.21533287 20.52645758
v -1.17615843 204.83304560 21.44543640
v -0.10182218 203.13654840 21.19255625
v -5.15077636 201.10738277 23.66804145
v -5.72882593 200.00606775 24.07622337
v -6.15363382 202.15839148 23.72736856
v -5.01202745 202.11361349 23.41557853
v -16.80327579 196.14450634 27.54997462
v -54.31403220 188.58754635 37.64031455
v -28.02325226 192.52593815 28.50111201
v -29.53916602 193.06391478 28.44819054
v -27.73848549 193.20078194 28.35160680
v -34.24459696 190.71720541 28.17910351
v -34.46482122 189.80583549 28.30280364
v -36.10820696 192.00849533 27.66211331
v -40.29497504 189.66148794 27.71296352
v -41.63983464 190.85165858 27.47204527
v -48.16678911 187.67604232 25.63033998
v -48.89563099 188.96208704 25.75438842
v -53.41099948 187.12420762 23.38728867
v -55.93581125 189.35161829 23.57309312
v -57.24434555 188.39690089 22.82777615
v 11.43752690 205.88672161 21.22064307
v 11.59440912 207.42724836 21.90574817
v 11.21185068 208.62977207 21.89275622
v 4.23977803 208.95734429 18.22930947
v -88.11915666 205.35998046 37.15701401
v -88.06321770 203.32910120 36.05464473
v -85.87375283 204.04112339 37.67736629
v -85.91893315 201.64144039 36.33353487
v 5.68926008 209.00239050 18.32800172
v 0.76458458 205.97839355 19.26056482
v 0.84962620 208.45034719 18.91831309
v -1.01134425 202.62032747 22.07410336
v -1.69058854 203.93475890 22.10251428
v -2.43902812 205.58117330 21.88227512
v -5.60567155 204.94422317 23.04228768
v -5.37669146 203.53889465 23.10068347
v -4.14161989 200.70195198 23.62590656
v -7.86026567 200.17498732 24.89782497
v -10.01656987 199.07255471 25.64623766
v -6.68244902 199.97596741 24.56081286
v -7.32682645 201.37166977 24.39766191
v -9.11007915 202.14262605 24.52847175
v -13.61350529 197.81596959 26.51381306
v -12.17519864 196.88357413 26.57964453
v -13.91193550 196.47288322 26.91233344
v -12.09688280 197.46698439 26.44660324
v -15.38514066 197.13629782 26.98567696
v 16.19164646 151.94988251 19.12722737
v 14.20614310 148.34344387 19.22304183
v -13.26512452 198.34320247 26.28330514
v -18.34789105 197.32798636 27.25655772
v -17.57502370 195.85177302 27.74850652
v -25.71157925 195.11784613 27.85557695
v -31.11034632 191.93790853 28.50358188
v -32.71868080 192.93296337 27.89321914
v -33.51368010 189.89600241 28.35466526
v -39.14479166 190.98463655 28.07375230
v -36.98435798 190.83046913 28.01921405
v 32.48915449 -153.65713835 21.98855765
v 36.09544039 -149.32702482 21.86992019
v 38.79341483 -151.98379755 20.85812204
v 36.22580692 -151.52324736 21.50025591
v 38.69658709 -161.08985245 19.97349598
v 38.18727657 -163.82789612 20.32738365
v 36.56889126 -163.08374703 19.86077987
v 36.57618538 -157.37444162 20.23542859
v 40.19879550 -158.28050673 19.84613761
v -43.58334467 190.49976766 26.35982446
v -46.31441832 190.06061554 25.78055486
v -50.24054274 188.66376579 25.28463118
v -51.85380951 189.33884799 24.69798364
v -54.02455106 190.74229896 24.32964556
v -50.80841482 191.26872718 38.42964023
v -53.00093815 193.60153377 39.57046196
v -6.55284198 200.89460909 24.22915772
v -10.81009954 197.47622311 26.19751170
v -12.30077446 195.68541646 26.69946291
v -15.84480144 195.65464556 27.49945223
v -17.53806695 196.81605697 27.42711268
v -30.52534722 193.86318326 28.22002023
v -8.97005945 197.76113331 25.71589872
v -14.39433545 195.41980326 27.22998895
v -21.80682309 194.39618289 28.15539017
v -43.98917779 204.48052883 46.76634073
v -39.70411420 205.43920994 45.64838856
v -41.69420525 209.16189253 49.21692982
v -41.78263992 206.54901862 47.50934243
v 2.78199022 205.37139475 17.82427728
v 3.94259393 204.72887158 17.38173701
v -0.37014246 202.37584412 21.69952914
v -4.59807925 198.26088846 24.09273013
v -15.14193881 194.37138736 27.41301805
v -21.60656638 192.64158607 28.39639224
v -27.02347375 192.10594893 28.50288711
v -33.69662911 190.46951830 28.33867259
v 0.65057422 203.78561318 20.14482208
v 10.30350663 205.20369709 19.71475594
v 4.48276475 204.22522724 17.12941937
v -92.82502532 207.22347498 35.27254611
v -3.88969411 198.44649732 23.98484759
v -14.87738825 193.48804653 27.17225812
v -48.96331206 218.98412704 52.31051520
v -47.42865264 215.71233869 52.34255269
v -44.75285113 218.55765581 51.82026699
v -22.17704244 192.21815467 28.41446549
v -21.00520022 192.08261371 28.30374427
v 34.60754454 -161.94485128 20.06758749
v 36.18257120 -160.67248583 19.92239803
v -89.33011442 222.25153446 34.62276608
v -90.32683820 221.43900394 33.19992125
v -89.43606913 220.67035735 35.52798927
v -0.49671758 201.56556368 22.04298973
v -0.25523503 201.54201984 21.78190276
v -3.86922969 197.59207964 24.08228256
v 9.74299572 204.59178090 18.69087853
v 2.58483458 199.06724989 17.83526503
v -5.31675806 -10.03695186 4.86444496
v -1.69655564 -9.08184517 4.20551188
v -3.30187380 -10.31154115 5.01484983
v -0.99105563 181.42832816 32.21135214
v -20.08149400 173.96004498 32.85911679
v -13.64468411 176.96905136 32.86491334
v -18.11302267 178.26962471 32.85679966
v -18.88646185 176.05391145 32.85006806
v -20.57402208 176.49164796 32.90337697
v -8.89764354 196.50450349 25.74978583
v -26.26835927 190.82447886 28.36935595
v -66.54198468 155.68828583 37.76222095
v -66.69973582 154.37920392 37.39978746
v -17.16423035 -178.33851278 0.16729307
v -18.43536273 -176.28790438 -1.40102778
v -15.18062316 -174.72708225 -0.98722347
v -0.48974244 200.83123446 22.08960056
v -55.29473722 154.60264683 35.12195125
v -53.30760404 153.38675678 34.21274200
v -56.08479679 139.91969824 36.66967526
v -0.15242577 201.40753686 21.64019085
v 0.02154150 202.13918388 21.36135660
v 12.98451331 205.15732467 22.75198512
v 12.27405202 203.70832086 20.38691379
v 10.67768782 204.62566614 19.43116635
v 12.20042817 207.45454729 23.49549532
v 12.88097631 206.34295046 25.37888475
v 13.67238723 204.54028249 24.58412014
v -6.52307319 -2.56448798 3.67751811
v -4.06786660 -2.52150255 3.27383960
v -2.78189173 -3.05062672 3.11843399
v -4.82955296 199.69166815 23.97146262
v -0.83060208 137.55789399 32.25199878
v -5.59065398 135.27937233 32.77385607
v 2.53076409 134.77063179 31.91071376
v 6.93189120 209.07947421 18.69507506
v -10.84578410 199.80978966 25.50836280
v -21.89833298 196.19742036 27.68050693
v 32.08274767 -163.32466900 30.34061939
v 32.23301843 -160.25315225 30.35403602
v 27.42415108 -162.09276021 31.46109730
v -37.73277998 192.40882993 27.68478729
v -50.31264573 189.65448439 25.51816031
v 1.77958584 207.44198561 18.51916127
v -28.59327011 194.96370852 27.90560760
v -42.71343350 191.68715179 27.02365816
v -7.40128290 202.66781747 24.04260449
v -12.29899470 199.66126978 25.66906251
v -15.48158936 197.62249291 26.82773769
v -16.41065814 198.15239310 26.71347186
v -24.35802855 195.63849270 27.73728594
v 13.14804424 -156.45027161 35.13576835
v 13.55152763 -155.06258607 35.58896855
v -41.61173478 193.33606958 27.66485326
v -50.96044764 190.66308439 25.53797513
v -48.47111925 192.21276045 25.70381388
v 9.94804222 211.49620414 23.63857254
v 10.65021846 209.19464529 21.44541033
v 11.07350457 206.64255321 20.90960927
v 5.91638358 210.01847088 18.66390370
v 2.26512412 188.11465800 33.25659782
v 3.82597907 184.20536816 32.68362582
v 2.30227155 208.86746049 18.44056137
v -1.52119389 206.34312928 20.96589282
v -6.42294111 203.22304964 23.57744053
v -12.69710343 200.61236620 25.42838082
v -18.46092567 198.69254529 26.68246068
v -26.85870416 196.20665908 27.70329639
v -45.12548074 191.84535742 26.05579607
v -59.19494480 191.47042930 22.36352116
v -60.57886779 189.61685896 21.18254825
v 11.25379559 209.36574042 24.05551448
v 4.82004974 210.10744572 18.50106940
v -0.09078828 209.71137285 19.22153868
v -1.02162035 208.06603134 19.88045685
v -6.76184148 204.53724265 23.45467359
v -11.13249362 202.50664651 24.72116239
v -14.77870718 199.09614325 26.12369321
v -13.26678880 201.69506967 25.19441955
v -17.74781756 200.02785325 26.09652840
v -21.81406505 198.29642773 27.08888054
v 15.33268392 -143.82617176 40.86880758
v 14.70641978 -141.95680618 40.86877033
v -28.40693109 198.22739065 27.59302035
v -43.08994859 193.60189140 27.29583718
v -50.61955750 192.30139256 25.69666505
v -57.82511830 190.92260301 23.04618061
v 10.43447573 6.73541892 26.05897002
v 12.08233647 2.73748836 23.67029153
v 11.68331876 6.00050902 23.74845929
v 11.71987597 9.82643478 22.63324335
v 11.50779892 12.88776193 22.94965833
v 9.79901385 210.61353385 21.51547372
v 8.78813677 212.75557578 25.61764419
v 5.44996047 210.65603197 18.78566854
v 6.56059477 210.97685397 19.31559667
v 1.67211937 210.50460637 18.73790659
v -25.38516559 198.78536463 27.29474381
v -34.93145108 197.21613824 27.77011693
v -33.41790289 194.83588636 27.66504511
v -35.16263142 196.11842930 27.71220542
v -32.49582276 197.60391116 27.80316584
v -35.56741029 194.72034276 27.45982260
v -34.70211104 193.44885647 27.50607021
v -73.01827520 151.36128664 34.38416496
v -73.20579141 155.98890185 36.26398370
v -77.66382396 152.92552114 31.61304444
v -45.53854093 193.23000312 26.32403933
v -52.50401422 191.24628603 25.14109202
v -56.72400445 191.73352420 23.47578108
v 4.44828207 211.43096685 18.87690276
v -1.46997743 209.83070135 19.88084055
v -6.15506107 206.62060380 22.84215949
v -4.24072845 207.41109550 22.10958861
v -3.60166305 206.25860989 22.21352234
v -17.89585501 203.03401351 25.71529709
v -23.31642434 197.68789411 27.35116892
v -39.49358687 194.52589750 27.84517594
v -41.68420285 194.88444924 27.61428617
v -46.87692225 193.77362728 25.91761202
v -53.91942710 192.12391973 24.83608387
v -58.65640938 192.12554395 22.69404009
v -59.59479138 192.70403683 22.33185433
v -60.81431732 191.28344953 21.69528417
v 9.14185867 212.22965419 22.22398482
v 5.23683336 213.23980391 19.90757138
v 7.38204969 212.59637177 20.59527487
v -2.57968297 212.68498898 19.70763505
v 0.46562735 211.76522970 19.08903569
v -7.51452520 207.09139109 23.03404361
v -13.49784806 204.60614562 24.61100370
v -21.75964601 201.07157528 26.61639079
v -26.92146227 200.19140840 27.23718993
v -24.03246239 200.81014931 26.97206102
v -40.46886042 195.97247243 27.78242901
v -38.78776357 195.91887295 27.87178196
v -37.77104244 193.79472733 27.54357457
v -44.54770684 194.16990876 26.94097906
v -45.95252126 194.94500756 26.60472691
v -44.48133335 192.32442975 26.41781420
v -52.15951055 193.08537245 25.48084408
v -53.21630836 192.72592664 25.18380061
v 3.00770835 211.29132807 18.80223677
v 3.11758975 210.27839184 18.66724342
v -2.37463298 209.30543542 20.60209773
v -6.50609611 208.00825953 22.52827771
v -22.95427211 203.09296250 26.45823918
v -23.10275659 199.28027689 27.02418156
v -37.32328489 196.24765217 27.58927271
v -38.15671429 197.02813029 27.85705775
v -44.71646994 195.89613378 26.93801373
v 5.07512363 190.57337940 32.97243267
v 4.92156064 187.65453994 32.77366236
v 3.54153686 192.57330894 33.39832649
v -57.92660639 192.43933260 22.90823311
v 8.72218609 211.79012954 21.10851742
v 9.02348477 210.93873680 20.79364844
v 8.26462451 210.99737287 20.22909373
v 2.72395136 212.61064708 19.11202446
v -3.92874610 209.80232954 21.21797949
v -3.19060613 208.37756991 21.33309655
v -8.11252184 206.63078129 23.25860970
v -8.08503944 208.82672071 22.61019126
v -13.94045167 205.99193871 24.33538809
v -36.06105968 196.67111337 27.72328258
v -36.68478131 198.01060855 27.77595259
v -40.82668573 196.88166678 27.61304006
v -17.16776192 100.02936423 27.21246704
v -6.70304615 -148.55515957 29.10902165
v -6.84524281 -141.72831178 29.07566167
v 1.56837201 -171.31479084 10.21366846
v -1.52185454 -169.53371465 9.34690051
v 3.70549434 -168.79200935 11.58085745
v -58.68040398 193.09467077 22.67022245
v 8.44499376 213.49629760 22.61086181
v 3.18041514 214.84743059 20.21840960
v -15.47223702 204.29988205 25.03339946
v -32.75968134 199.70451295 27.75051072
v -33.82503986 198.54113460 27.85548382
v -38.23347762 197.94176519 27.78734453
v -35.40911525 100.37314147 33.94845128
v -37.22328693 96.36152536 34.99092907
v -34.40621123 97.25703299 33.68918225
v -51.07473955 194.01939213 25.59471130
v -56.74742162 192.49029458 23.44647609
v -55.48985302 192.66876578 24.24757741
v -62.86668032 192.28656590 20.96868306
v 7.76395667 214.30148184 22.49416523
v 7.59238750 213.86760473 21.71001397
v 8.32211599 212.88837492 21.61068283
v -5.90921938 209.78145301 21.81793749
v -5.20980824 211.79603040 20.92473768
v -10.51973738 206.94957674 23.59667048
v 8.28017760 -177.45064199 17.82625355
v 11.62144449 -176.84118450 19.42006312
v 8.79594032 -177.47724056 20.29598504
v -15.55037219 205.99770546 24.56931025
v -21.25172503 204.68370616 25.98197386
v -38.60724717 199.38415289 27.40769275
v -43.44307631 196.43612206 26.94495767
v -43.19819435 195.26305795 27.10420080
v -51.66328698 194.95998323 25.42372979
v -49.31474477 193.72926652 25.59540793
v 6.82024844 47.64129221 26.87536180
v 7.32491584 43.38309914 26.58906765
v 8.75653606 45.12123019 25.98746866
v -64.01889771 192.43973494 20.37699521
v 7.39551568 214.52568471 22.17536978
v 7.90261198 214.45977688 23.35554361
v 0.47156628 213.77384663 19.43767443
v -10.78915782 208.17422867 23.30463007
v -17.89400540 204.93765175 25.33021756
v -26.30178444 202.07482576 26.97347477
v -32.03702345 201.47590339 27.54225396
v -31.09339811 198.81811738 27.68336236
v -31.87243268 -168.89993846 -3.66775785
v -34.47766975 -167.24996269 -3.07697034
v -33.07509795 -166.18707776 -3.51267285
v -44.81487349 109.59374160 35.53454578
v -41.87677428 110.05681008 35.10520980
v -43.56360808 112.52492666 35.41679308
v -43.20302978 117.20442027 34.82228890
v -46.34270072 114.50321972 35.66171229
v -43.20967570 114.90440369 35.04037485
v -53.24803665 193.84796917 25.20600893
v -54.02230471 194.24350560 24.89393577
v -53.45690250 195.41215897 24.98398535
v 7.25908857 214.93594348 22.69012854
v 6.80016121 214.74714577 21.84102125
v -13.23809288 206.88322186 24.01826158
v -36.45691648 200.04180074 27.52114460
v -48.87298495 197.76159525 25.62639862
v -48.12596738 194.93922591 25.47929995
v -50.82562193 196.06086612 25.19096993
v -46.64085805 196.22682035 26.45775490
v 0.35927282 -146.20196819 22.54693583
v -5.64097287 -145.98514140 16.78132825
v -1.80463260 -138.65584135 21.58317342
v -2.78137415 -145.11847496 19.91057768
v -4.27950593 -143.82568002 18.51914637
v 6.58436539 -170.61592638 12.19799835
v 3.78803164 -171.99248075 11.24928519
v -60.11115387 195.18248737 22.29814790
v -56.55954406 194.15043294 23.35109748
v -64.15343285 193.30626726 20.92412487
v -66.16729498 194.69502568 20.65938339
v -62.90286034 194.21885908 21.67895995
v -63.90857697 196.27737999 21.75129578
v 6.33500237 215.72121978 22.52198942
v 0.48797167 215.63708782 20.16399987
v -1.96166150 214.77828920 19.89339851
v -8.93849228 209.82289314 22.45565504
v -15.70769586 207.83731341 24.15889874
v -13.27368058 208.89674127 23.53543602
v -23.24915305 205.57639003 26.17244050
v -29.04233895 203.24961841 26.97644383
v -29.49356101 200.77675581 27.31382661
v -36.61632910 201.95190609 27.09923126
v -34.26776826 202.69788802 27.55765803
v 8.26308969 -131.70164824 38.97421062
v 8.30773730 -127.47205794 39.52687606
v 6.33070478 -131.61423802 38.28481212
v -48.06872830 197.66426086 25.88768862
v -45.74818909 196.90343738 26.73294209
v -55.34470081 195.73737681 23.86846580
v -55.10528758 194.35603917 24.29496683
v -52.32014507 198.86626303 24.81005900
v -51.47628114 195.65626979 25.28814971
v -60.96966937 193.72943044 22.18176797
v 5.04357927 216.67440236 22.33694680
v 5.44197718 215.16175568 21.19020559
v 5.94900502 216.71271324 23.44980091
v 6.52303128 216.36863053 25.61544441
v -0.89129322 216.65474772 20.46840824
v 1.14054326 217.67167747 21.48159593
v -8.85622203 210.71434021 22.14746922
v -53.20711806 129.52698767 36.11709550
v -51.08468980 131.30813837 35.80253199
v -52.58161947 133.01366568 36.21684387
v -25.36057122 204.25577462 26.59829147
v -37.42060065 200.66455007 27.16751769
v -41.58543423 199.26247001 27.27472782
v -42.68455505 197.95259833 27.05741115
v -44.23508421 199.48837161 27.17274986
v -61.74797192 195.68790495 22.21997827
v -68.98210943 193.24614108 18.83885823
v -71.23243064 193.24025512 17.03744009
v -70.41840255 194.80659068 18.27173680
v -69.36712563 195.71380317 19.36024614
v -67.88212806 194.45617497 19.82557215
v -68.38517636 191.35031104 18.01978424
v 12.17246242 -167.73164272 32.60086849
v -4.08752123 215.26810527 20.16117796
v -2.51467898 216.72391891 20.39740607
v -4.14750818 213.67236972 20.16636357
v -6.77574566 213.98392320 20.79411969
v -10.02372801 214.59634602 21.74657211
v -23.13076518 207.64565468 26.00709163
v -19.58967745 207.38947392 25.28606355
v -30.47826700 206.27193153 27.18635090
v -27.91778557 207.54118264 26.81426518
v -36.27158329 204.41362262 27.11081691
v 15.45349136 66.15628302 18.73311214
v 15.22046514 63.95159662 18.81757565
v -42.53576323 201.76357031 26.94836445
v -39.85303640 202.23470032 26.67449228
v -41.03459045 197.86928594 27.44791470
v -48.62240702 199.68871772 26.36807412
v -45.00424117 198.02041352 26.87345818
v -73.37365299 195.32471895 16.91850647
v -73.91647249 193.22630763 15.72192460
v -72.60920852 190.05626440 15.31316247
v 3.94701120 217.65874326 22.62785845
v 2.68830964 218.44416857 22.66496606
v 4.23945952 215.94950557 21.20967954
v 3.02213943 216.80356562 21.40821144
v -4.90598613 217.10407734 20.45444958
v -11.33804023 213.07820082 22.34371006
v -16.05064049 210.32279730 24.13791791
v -24.13519658 209.48213339 26.04853362
v -31.04210272 207.99890161 27.14626491
v -33.68052468 207.02315867 27.20092796
v -31.96242452 204.16852832 27.33012848
v -44.52157393 201.68977976 27.06700191
v -26.73842199 71.47076726 34.47175026
v -28.78734097 70.03545761 34.76991504
v -24.74264428 66.14754349 34.18682888
v -52.01913416 200.63011348 25.31669289
v -58.28417838 199.69630241 23.85934629
v -60.96636131 199.06957448 22.82394469
v -55.68647012 197.35230505 23.71229418
v -65.80003351 197.26060331 21.28056996
v -68.07036698 197.33498991 20.14891058
v -67.58335978 195.53622603 20.22498660
v 4.90878336 217.53178537 23.35877717
v 3.81529657 218.49158406 23.65081012
v -14.51642625 213.05918694 23.64928462
v -12.45790720 211.23331785 22.93162979
v -18.66026036 209.35991406 24.99648184
v -41.93039984 204.43177223 26.34797618
v -53.39080468 202.30551064 25.45242757
v 13.60551175 -166.15550220 32.94390440
v 9.77821928 -167.70212352 32.25802258
v 2.55530747 219.24208105 23.64125848
v -2.21976126 219.73304451 21.94829099
v -4.54382319 219.37128901 21.01622708
v -5.24859410 218.42566133 20.72368003
v -11.54496055 211.81161702 22.56875858
v -20.04572377 210.86324751 25.45098402
v -2.84702866 34.72149000 24.72746186
v -25.56709386 209.67002213 26.20204166
v -36.62697598 206.06730878 26.87812038
v -38.34000975 204.37833667 26.50808729
v 16.07792452 69.42544878 17.85210520
v -48.02230373 202.17712224 26.99406631
v -50.25864393 202.68447697 26.73246339
v -46.16956785 200.54623485 27.12936886
v -72.87976891 196.84547186 17.60008745
v -74.41857457 196.86675072 17.02653058
v 1.91338954 219.24403310 23.12912419
v 1.34364271 218.95919740 22.60177396
v 0.58427546 219.92351115 23.35110307
v -5.88365691 219.27012503 20.90168186
v -5.69055835 217.92723238 20.60962468
v -14.42333777 214.91540968 23.24530110
v -12.26960216 216.33531153 22.36406133
v -19.32077482 213.75529468 25.03931150
v -27.88587846 210.68681777 26.31394565
v -35.63490510 208.13234150 27.08542533
v -33.74719247 208.86342227 26.97153389
v -46.21288180 202.40704715 27.06025355
v -47.50390351 204.01620865 26.83590353
v -59.87179279 200.80435276 23.76870252
v -57.13627860 200.55626333 24.43340980
v -15.68376273 30.37015721 35.72735563
v -16.42754115 34.06103328 35.45851633
v -20.81923187 33.74274820 36.57472879
v -17.34250784 32.07907453 35.91909260
v 1.59140851 221.56484425 22.40222506
v 0.74993004 221.15613520 22.36438543
v -11.46261021 216.81445837 21.96391672
v -15.93326405 215.40783346 23.64682220
v -17.26479642 213.30454946 24.55422096
v -24.80869740 214.02978897 25.70719644
v -29.51777168 209.88559723 26.74404718
v -37.39165515 207.47902989 26.96551010
v -38.67835924 205.73386550 26.51055902
v -38.99491578 208.47237110 26.82254091
v -40.85506126 205.95638454 26.18494630
v -40.72875902 208.02855492 26.22628026
v -48.97791147 203.71519029 26.89864300
v -55.88721856 202.06272602 24.91161041
v -63.06316704 200.45560598 22.52164483
v -66.39313698 199.07958806 21.25396766
v -69.20756400 200.61671734 19.99362744
v -71.23322040 197.91163504 18.78551580
v -76.38560981 196.37551904 15.92993550
v -77.82072574 194.59959865 14.60224483
v -5.10783214 18.26001517 29.33877893
v -4.19362774 17.07233302 29.72087823
v -4.50487761 18.36911589 29.26813066
v -4.04707156 221.99685872 22.50936441
v -1.66214013 221.54878080 23.42722751
v 0.01882093 219.01793778 22.31523581
v -0.05143986 220.01805902 23.19684252
v -8.94723460 217.90315211 20.98151669
v -10.13848279 218.80544722 21.27457969
v -7.58480746 219.11223233 20.92208341
v -16.75261557 -58.73145908 35.25501117
v -17.81692915 -51.31254345 34.65425596
v -20.50426789 -57.67735094 33.34879875
v -17.79420860 -56.30584434 34.64434296
v -18.43556203 -53.70815098 34.32688117
v -7.63665326 216.94979072 20.71703039
v -21.34480514 213.02731335 25.47092177
v -37.08901256 208.85936916 27.01532096
v -43.46564412 204.22182977 26.73555166
v -42.57616401 206.14019036 26.27981640
v -58.69318917 201.41546428 24.35059287
v -64.71123546 198.80415499 21.87065035
v -21.46756463 14.53781687 37.96465695
v -21.48685046 13.08941841 38.13351691
v -6.37255888 219.74414587 21.00898884
v -15.98811336 216.27569199 23.43060263
v -30.26564047 212.36418188 26.27430111
v -3.99174215 5.11007058 31.80770576
v -2.94905785 3.97189567 31.91993386
v -43.92663762 204.85191047 26.70450509
v -53.28771099 203.56775820 26.11582726
v -50.77403784 205.27739823 26.38215944
v -49.72198978 204.32178676 26.73648484
v -60.19922718 201.91603899 24.02128093
v -58.20089951 203.14136147 24.85295944
v -65.91935456 200.99031925 21.67424001
v -74.00440425 198.61471653 17.13042520
v 0.13985659 222.07808495 22.59166352
v -3.49060819 223.40829670 24.40487035
v -4.79049981 220.39198875 21.39572613
v -21.08719200 10.53727046 38.27631101
v -21.04172111 9.11173131 38.23165968
v 1.33571529 2.71188747 31.69612214
v 2.06669886 1.24583486 31.61809966
v 3.52469576 2.23007426 30.83716705
v -11.68930065 57.93512240 24.62618239
v -15.92568122 216.71767533 23.31596613
v -15.52300807 218.92200410 22.91146666
v -12.80327607 219.00206804 22.16556668
v -12.13854086 217.15436876 22.18719199
v -20.44898644 215.16466141 25.02658963
v -27.92951837 212.94154227 26.04334429
v -32.69582614 211.14082634 26.57765523
v -42.18225181 207.74222910 26.02074854
v 1.10241829 -20.46241239 32.79439360
v 0.49373350 -23.65629189 33.23436156
v -34.14513171 210.19816399 26.75440349
v -43.53751987 206.86429739 26.32711641
v -48.59408364 204.63769138 26.86257847
v -54.93196845 203.40040326 25.59310384
v -72.32403010 201.41907036 18.12375709
v -6.33148476 221.75367177 21.79752663
v -1.03222695 -21.83318324 33.66056085
v -13.17024324 221.30508721 22.23729528
v -17.77786948 -130.19835949 24.48628657
v -20.75984888 -132.84501433 23.01289700
v -15.36704134 -129.72229719 25.47520585
v 6.72920933 137.10233569 -7.76177878
v 7.56228436 138.37726414 -8.13165214
v 7.59054534 137.02140749 -8.69341940
v -29.12070230 -128.73345613 23.49826321
v -26.44625865 -133.41934979 21.77568153
v -23.30521494 -128.74485552 23.14938977
v -27.04487182 -129.96391952 22.92886749
v -21.78417146 215.35234153 25.24968795
v -40.02641514 -130.27179241 25.20254813
v -37.03895211 -128.79696488 25.32617748
v -40.59699178 -125.45162439 27.61185914
v -44.27246004 207.81084895 26.09227039
v -43.29437017 207.71463215 26.08151361
v -54.75594103 205.09921014 25.91577731
v -56.09520897 203.65388691 25.45677312
v -61.73372641 203.51958275 23.96162041
v -62.74019927 202.29887962 23.19651656
v -79.88029718 196.73539698 14.23483342
v -82.12097734 200.25148988 13.83650210
v -76.77930593 200.82049072 16.01494662
v -5.57750370 223.57508540 23.19053374
v -7.95057695 223.45119715 22.49004133
v -6.43038563 223.12951088 22.56731316
v -8.55125114 221.65444493 21.59712836
v -5.55300293 222.65875340 22.46095240
v -7.35187624 220.49023211 21.22358792
v -11.43835485 222.04649448 21.89579234
v -12.10767124 219.88637745 21.83944732
v -19.79249716 218.93419325 23.94508757
v -17.15151407 219.30405498 23.31007645
v -17.67738909 216.30431712 23.95723946
v -20.37602663 217.08932519 24.56030436
v -23.40627462 215.93271196 25.43211728
v -28.00128981 214.41900730 25.85372515
v -34.74266455 212.26845682 26.53010748
v -36.07821092 209.72819626 26.90702118
v -40.78533500 210.07393301 26.66411363
v -47.54431173 205.43737710 26.78359300
v -45.18758133 206.81960881 26.49635449
v -49.28141832 205.57442307 26.66149102
v -46.66521028 203.97520065 26.90454014
v -23.36404473 -110.53887010 25.28292127
v -21.44446038 -108.04882646 25.81264637
v -23.60336110 -104.49195653 26.19903907
v -54.10099030 204.80969548 25.95962211
v -63.84393573 203.16159725 22.85353094
v -65.55110961 202.34785974 21.85258083
v -81.99471235 198.22509587 13.57579324
v -9.50234570 222.97237813 22.07120694
v -15.08956123 220.58223188 22.74533175
v -21.69423178 217.95853972 24.71710183
v -27.10606903 215.58301151 25.71486495
v -33.04323927 213.00479770 26.28944255
v -39.60317746 211.00522578 26.91887133
v -37.62656823 210.81940830 26.94177255
v -45.53767294 209.03165638 25.91223642
v -43.71132702 210.10915935 25.83281510
v -43.61751676 -129.15422022 26.08056553
v -51.19328946 205.70449531 26.20175481
v -50.15101656 207.76933432 26.28333680
v -51.02643371 -132.98907876 19.85654794
v -51.16209388 -132.27955997 18.13424379
v -51.75621808 -134.21425223 17.68874377
v -8.44314136 50.80982298 22.55646326
v -7.50258472 53.21574211 22.70157449
v -10.00289340 52.26495489 23.43789488
v -10.33350546 50.88485032 23.41790870
v -9.63916071 49.33877662 22.83577994
v -57.49369413 204.91410792 25.43224394
v -59.83196571 204.21560109 24.78167228
v -71.68735564 204.80705798 19.09524761
v -82.38275349 198.87609780 13.49340752
v -16.00229368 -161.65465117 21.52381837
v -10.78028884 223.10677171 22.11533114
v -10.43299120 224.35599566 22.71410264
v -10.18889062 32.99086168 29.30695750
v -9.66448523 35.09820625 26.66277252
v -17.08728075 221.98610008 23.22111838
v -23.33334647 217.56088734 25.19134246
v -29.77949753 215.76385200 25.72886646
v -27.94697322 217.98156202 25.68943799
v -35.70302576 214.97601271 26.50264837
v -41.60718247 212.32974529 26.41750872
v -38.91994059 213.35053444 27.11086534
v -48.38925600 207.24706352 26.38811804
v -51.68958381 207.28896558 26.02954023
v -7.70387053 225.52579641 24.63510633
v -6.86379289 223.97892177 23.17849919
v -11.13478187 223.63594174 22.35684916
v -36.58574447 212.65405416 26.73533931
v -43.48582029 211.21034026 25.90740100
v -49.05515164 208.86611938 26.53676458
v -10.68318821 27.13115141 32.81724826
v -11.46220602 25.74768662 34.22543779
v -9.15136095 24.76151101 31.12775646
v -56.39243498 206.68284595 25.73146485
v -62.01044843 205.34481108 24.25927296
v -64.19840455 205.66618443 23.32148328
v 29.68904376 -140.31997323 37.29641438
v 28.22339162 -138.71690631 37.82628104
v 28.00136060 -140.12902975 38.31700236
v -9.40776430 -70.34282386 40.48649222
v -15.70203900 -65.26065618 35.57069227
v -15.05840942 -67.37804413 35.69578752
v -69.48916614 205.70816100 20.51628195
v -68.51361692 202.70228386 20.18948272
v -10.61927713 32.79939666 30.43998033
v 19.60989833 -102.22552717 39.27305713
v 22.77545631 -106.38430715 37.55509108
v 23.75573851 -104.47660834 35.00259295
v 20.89162916 -105.84370792 39.06134889
v -14.92328010 223.47408533 22.87452854
v -16.55724831 227.11776197 24.73389171
v -19.34493519 222.39707410 23.81769195
v -17.83124357 225.05372763 24.01304618
v -20.90066671 221.24931216 24.10851792
v -23.79056998 221.65343165 25.04511178
v -24.94234033 219.92999315 25.37099086
v -31.16117604 218.06810796 25.96216835
v -32.84088522 216.02229774 26.13821439
v -11.49953902 31.45930544 32.45885670
v -11.36207208 30.14698252 32.63170272
v -50.94044656 210.05345881 26.46513842
v -56.14015833 208.43756199 25.66014603
v -54.38237265 207.84530044 25.73891915
v -81.61810040 203.18281651 14.33448400
v -4.34113201 -69.65117157 43.37840527
v -3.00002913 -67.81424582 43.47519204
v -7.82497786 -68.77759844 41.78781062
v -13.06981035 225.33945739 23.33330549
v -15.43584745 225.87439418 23.92126806
v -12.18242384 223.38642180 22.35840634
v -20.67800798 222.80573845 24.26350676
v -29.54561450 219.93857622 25.89439042
v -27.07904764 221.19143605 25.57105199
v -25.98167770 218.77841651 25.55730194
v -35.53190082 216.93432331 26.69308521
v -43.38739067 213.15237880 26.14109777
v -42.17347503 215.29860795 26.75283514
v -43.31092164 210.75607836 25.97215772
v -53.93098295 209.49651301 25.97234398
v -52.98776180 208.96887779 26.04814991
v -57.61295184 209.66212451 25.07204749
v -54.91086468 209.48734879 25.85212700
v -65.02886117 207.94311166 24.50534888
v -62.35348806 208.04136992 24.40354787
v -59.49274823 206.79162443 24.98367615
v -75.37210733 204.18983698 17.32326113
v -78.20598036 204.22881842 16.27859101
v -11.18596736 226.12804174 24.01038446
v -19.92222294 221.68086469 23.87088351
v -31.10010736 221.48536146 26.12269297
v -38.05225715 218.27152371 27.22685598
v -39.26753998 216.83627367 27.21682191
v -44.79505122 214.41324055 26.06216073
v -44.92731020 212.47376502 25.83366074
v -46.78049684 213.09210360 26.01208724
v -48.00907895 211.96930110 26.40050091
v -41.61369056 -168.06067526 6.24703383
v -42.44135320 -167.55753756 5.50640095
v -40.74912518 -168.92091930 5.43111749
v -55.62109873 212.21485734 25.70257522
v -58.39323625 208.57734978 25.09456873
v -59.02081728 211.00755036 24.62743036
v -77.07461715 206.27602935 16.92327484
v -74.53186065 206.89608157 17.81741902
v -83.58812332 203.72396708 13.37410789
v -80.96985519 205.59138060 15.28709475
v 18.57171766 -94.35547888 38.29878569
v 19.18292418 -97.42791206 38.59704733
v 20.34783922 -96.22593969 35.53953394
v -13.96936085 227.79151797 25.07654205
v -23.67793024 223.81325066 25.00767633
v -21.24129795 226.41460598 24.65794608
v -18.86604168 226.90208256 24.70066212
v -29.38621491 222.27267921 25.83155222
v -28.71897072 224.47605431 25.50360933
v -26.38941817 224.41571951 25.16676113
v -35.13920680 222.51065075 26.73785947
v -34.29535031 219.45996583 26.57696977
v -41.54199362 218.21667254 27.42474340
v -45.25147378 216.98309481 26.47477575
v -50.98374188 212.54011989 26.57661587
v -53.62284184 213.41632307 26.15937218
v -52.20699683 215.05902708 26.82519145
v -49.10796136 212.11141348 26.59072541
v -70.92585415 207.89426565 20.44962160
v -71.51855528 210.09895205 19.94853280
v -69.89327073 206.88022673 20.79063840
v -72.72721082 207.38546550 19.17129755
v -79.55131680 207.57533610 16.16433077
v 6.98828697 139.39663768 -7.05196941
v -46.53640464 215.09681642 26.09761804
v -48.76632988 213.10193837 26.52435564
v -49.55587164 215.65994620 26.37711540
v -46.36711627 211.38606966 25.91135167
v -56.46533892 210.48104763 25.53010732
v -63.92125040 209.28736031 24.00706150
v -70.70347667 209.14891362 20.69122158
v -77.61342078 209.00872350 16.78286865
v -83.45325291 207.82454312 14.05725069
v -17.28767157 228.44582796 25.44508874
v -23.29673432 227.13913023 25.00651404
v -39.72196579 218.82568300 27.34643593
v -40.02329335 221.97492421 27.58912742
v -38.17525506 221.21869028 27.28321403
v -48.60910401 218.41754019 26.63475275
v 17.21041836 -88.17370236 38.24239597
v 16.58415422 -86.60399914 38.56542334
v 15.72634466 -86.95564419 39.94542733
v -62.69958615 210.79589427 24.12077785
v -63.25611472 213.11986446 23.74037914
v -64.86666203 210.60131490 23.69475178
v -66.83833152 209.30114388 22.88752608
v -69.19088215 208.36490393 21.55442350
v -69.98264045 209.92040634 21.26186900
v -74.06745106 209.15837586 18.24661903
v -10.88780258 226.92327201 25.06030723
v -10.77905297 227.96739638 26.72272548
v 26.47998184 -121.21292204 37.69704327
v 29.85685132 -120.43163925 34.86327827
v 27.07828209 -117.44136363 36.87053174
v 28.93814072 -117.11633205 34.64158624
v -16.38399251 229.65253890 26.74234100
v -18.50602590 229.78618741 26.69772692
v -24.93694052 228.22353244 25.65789409
v -21.46766149 228.60234976 25.68899654
v -25.07596649 225.83866119 24.99958873
v -30.56532890 225.09181499 25.79188533
v -54.73303422 214.54603970 26.06040053
v -66.55646116 211.64642274 22.99541794
v -68.75906885 212.21683919 21.97281457
v -72.98011333 210.55994928 19.06408183
v -81.61326498 210.31939983 15.03944304
v -26.30720101 226.78081691 25.30353330
v -28.52770500 226.70018673 25.57915822
v -34.85305607 225.07479787 26.57206915
v -50.57215691 217.41412580 26.65567584
v -52.44051665 218.65737438 27.04851702
v -54.99160290 216.60794318 26.50733478
v -65.56120515 213.67530525 22.70438895
v -72.25258648 212.26495504 19.85326968
v -74.59621131 210.88701487 18.27419735
v -77.50819623 210.61068773 16.96516015
v -79.32368666 210.81110835 16.29124396
v -82.30244368 211.72849834 14.29836452
v -19.64506134 228.50880027 25.55522509
v -26.74446255 228.56724262 26.08971298
v -37.91688755 223.81001711 27.30420977
v -43.90948638 219.53111887 27.46537142
v -45.41902617 220.70311010 27.55296975
v -43.65209863 221.66872025 27.66216360
v -46.07085511 219.21557188 26.94498003
v -57.82142282 215.96448123 25.86169727
v -58.47008899 215.49475193 25.69200657
v -60.69006771 214.45691586 24.80398677
v -63.27067316 215.15864134 23.71759526
v -64.40319866 215.12860060 23.00930023
v -78.07575911 211.96772158 16.69432595
v -14.41460662 229.68314588 28.12522836
v -32.28957951 225.66053271 26.12734772
v -37.54684702 225.90613365 27.23324858
v -36.67096794 225.78555346 27.01254189
v -42.27449745 223.17032516 27.63716877
v 28.24676223 -141.70828462 38.37111220
v -52.02411860 219.36395764 27.04992890
v -61.35127693 217.28673577 24.65845458
v -59.92501974 216.02439880 25.28893203
v -58.89685079 213.91600370 25.23731813
v -71.68399543 213.54323626 19.98436637
v -72.86544144 213.75302970 19.05564405
v -81.60673827 213.45427632 14.18222208
v -20.62680572 230.06643355 27.00572461
v -20.45523562 230.95905781 28.46322022
v -17.85973087 230.52325845 27.84419432
v -23.05868268 229.62078452 26.67570859
v -25.37728287 230.24408519 27.31863223
v -30.64981103 226.70067847 25.95994063
v -40.58425874 223.71265292 27.59958245
v -67.68558174 214.96725082 21.78378962
v -67.58672744 213.07532489 22.30196260
v -69.93001699 212.60708570 21.30443417
v -16.54403470 230.36488891 28.10489759
v -30.10297194 228.28041017 26.48256160
v -31.63741902 227.61051357 26.48437768
v -46.31962627 222.27463126 27.62253210
v -47.65393957 220.55150568 27.30742656
v -52.66702175 218.94915402 27.00554766
v -58.53421241 216.56821668 25.75698309
v -63.98421526 215.89037776 23.29220250
v -70.57096064 214.39647675 20.48599534
v -77.40440220 213.12424541 16.62904397
v -76.16343349 213.67606521 16.86987095
v -11.67859603 229.09303010 29.49062735
v -28.39223854 228.79558802 26.49413049
v -27.42033638 229.87292707 27.25523151
v -53.52822319 218.82140636 26.86526254
v -66.09448045 216.86065197 21.86238579
v -42.47119650 225.40743649 27.68795379
v -44.03702542 223.62203896 27.65551955
v 27.03030594 -139.76773620 38.68687898
v 27.04285085 -141.15402102 38.91987354
v -58.23556334 217.94714034 25.78243800
v -57.25141615 216.72639251 25.82845464
v -64.15712088 216.60770476 23.05465378
v -17.77309738 231.00891709 28.95067632
v -23.72432314 230.95047474 28.24627794
v -35.06188467 226.75061226 26.88260376
v -39.38221559 227.15589404 27.95151435
v -51.93093047 221.62543237 26.99618414
v -51.52028427 223.10018539 26.93250403
v -48.37816954 223.17360342 27.48952992
v -50.56008697 220.49289942 27.14556456
v -56.67384714 218.33124757 25.99572390
v -54.27919328 220.40450573 26.49821527
v -57.40413442 219.18588877 25.54733492
v -60.14469638 217.42461622 25.22355877
v -60.58596820 218.47853065 24.85502325
v -62.59389222 218.71891618 23.47065322
v -69.21214610 215.26350081 21.03495412
v -73.55324924 214.90456164 17.78471470
v -72.13888317 214.74409103 19.12905835
v -80.14699072 214.52930570 14.35038261
v -77.73316652 214.07464147 16.08861051
v 15.12334589 -140.13798535 40.69278762
v 16.51906967 -137.70219684 40.42215273
v 13.87355849 -137.60295510 40.68247974
v -18.69889908 231.03477061 28.74055691
v -21.97397873 231.21224344 28.65098231
v -29.58440408 230.11474311 27.90977620
v -27.36020088 231.01006448 28.96594815
v -46.75003886 223.79185259 27.63274126
v -58.67929384 219.16684508 25.42174049
v 13.59333284 -157.87884593 34.69328582
v -70.04442066 217.04185009 19.57151294
v -75.62991977 215.27864039 16.48926735
v 13.19196448 -140.88550210 40.78014195
v -19.30819824 230.81135750 28.08996104
v -24.91092123 231.31187260 29.32179905
v -23.43542874 231.38754070 29.28274684
v -31.78794682 229.08216715 27.44902857
v -37.66358644 227.11490095 27.67877467
v -54.48130891 221.42839432 26.20450221
v -57.76249245 220.09459138 25.25269054
v -65.39936364 218.18086505 21.66773938
v -66.78572297 217.91781485 21.16603963
v -68.47964972 216.92992747 20.78514732
v 9.68898088 -132.71442056 39.31334615
v 6.71406882 -132.83959031 38.21731731
v 5.95048070 -135.99181175 37.76274621
v -68.99967790 213.78110349 21.55714668
v -70.04696876 216.06242657 20.06388083
v -71.53933495 216.22291207 18.70776899
v -80.20789921 215.41768312 14.06643819
v -19.93035525 231.39841855 30.25303222
v -33.33644941 227.92026401 27.02317759
v -52.59020254 220.37592530 26.96111239
v -66.54851139 218.98773313 20.74583061
v 22.45531417 -139.70449567 39.60858658
v 21.25424892 -138.49198818 39.67215121
v 21.78543434 -141.02359116 39.81804475
v 5.46903955 -137.62067258 37.50439361
v 6.43192651 -141.27403498 37.96005249
v 8.81315302 -142.20669866 38.86118904
v 25.40240064 -144.00446415 39.45706040
v 26.38383210 -143.75822246 39.16324675
v 25.72568320 -142.38764346 39.40991312
v -23.36512133 231.68814182 30.98969720
v -32.00501576 230.48786819 28.97860110
v -33.91209990 229.56494987 28.43411267
v -39.13271800 228.34682465 28.48519385
v -38.40899840 229.53721881 29.31967936
v -36.38681769 229.50997949 29.32818979
v -35.27202085 228.27726603 27.75149606
v -43.86133701 228.07681561 28.43593620
v -45.32108456 225.56868196 27.70126052
v -52.63124034 223.63878787 26.17691271
v -59.77330729 221.35348618 24.40587804
v -59.25066024 220.13725340 25.01146123
v -60.46643108 219.94210780 24.49475601
v 25.82446858 -109.24300551 32.26501495
v 23.43708836 -107.32413828 29.67986465
v 24.87581596 -106.95704818 33.07803348
v -40.90395197 228.17786038 28.29362825
v -47.40589112 228.22998464 27.22096443
v -46.68908939 225.81815720 27.40615979
v -50.11280626 225.54858029 26.78474225
v -52.08124220 224.60840642 26.03714913
v -61.37839705 221.37956321 23.44974689
v -62.97250092 220.30460835 22.34695479
v -70.65817714 218.55059266 18.43407005
v -72.33192772 217.67070889 17.47974567
v -71.95954025 219.27925944 16.96588472
v -75.50948858 217.89474785 14.62432463
v -77.90124416 217.49801934 14.42609262
v -76.20970905 216.98200703 15.21007158
v -81.07727766 215.09702504 13.72373104
v -82.32841641 216.31455421 12.56325934
v -81.45821840 217.35799313 12.79101986
v -83.17290246 215.26707709 12.43638061
v -83.46948773 216.89532697 12.07697578
v -30.37886135 231.63886368 31.07659332
v -36.52063385 231.30273819 30.97944148
v -39.24801201 229.67875004 29.28703278
v -45.73182389 227.79135406 27.75480412
v -16.38231240 -163.20581734 20.88721655
v -53.25978249 226.17490590 25.37178807
v -55.44802547 223.83700311 25.10901541
v -53.31170931 222.81958163 26.11364797
v -40.98372906 -158.77196193 -0.50537870
v -42.36323759 -160.92467308 0.12673874
v -46.14778608 -158.05491805 2.30589719
v -57.77074769 222.77146578 24.75183271
v -56.95815012 224.85969961 24.87984672
v -68.72255355 220.34774721 19.04342324
v -73.34777713 220.87608278 15.89770988
v -73.24227691 219.80008483 16.01923257
v -74.18257743 218.91556680 15.65427519
v -79.37834412 217.40983427 13.74591235
v -80.22005856 219.50183809 13.10240757
v -77.49893516 219.20406818 14.11449630
v -84.80044454 213.89412880 12.14159001
v -84.87103879 215.82159400 11.71489246
v -86.65226400 214.95270729 11.20141335
v -85.81469208 217.20352769 11.48586534
v -38.57172281 -170.35014927 5.54462289
v -39.56555575 -168.96808147 6.69903541
v -39.67964649 230.44233024 29.87355366
v -38.37523609 231.73543811 31.77033365
v -45.58368772 228.96288335 28.02953310
v -44.89291459 230.31452298 28.95213850
v -41.25507548 229.94479537 29.15252559
v 18.37319136 -143.04114878 40.27847573
v 20.01898736 -142.79872179 39.98880461
v 18.67361926 -141.73971117 40.21154717
v -51.09890923 227.61745751 26.23743191
v -51.59146711 226.30180418 25.96438490
v -52.29219049 227.93672979 25.88355727
v -57.10425600 226.40110552 24.85847473
v -62.69236654 224.75737333 21.98200673
v -63.13663721 223.08635712 21.64173499
v -63.79885226 224.85433519 21.30010165
v -61.22184917 223.82643819 22.88445644
v -62.62387335 221.96136415 22.20235206
v -63.67567927 222.18558192 21.29611745
v -63.82753700 222.64108062 21.15493640
v -68.63828003 223.05785120 18.77795532
v -68.42727959 221.72109783 19.08452995
v -69.81389225 223.81301224 18.13212223
v -66.71621650 223.30947220 19.58880015
v -70.54523379 221.67894244 17.69431494
v -67.34444946 219.97244656 19.87316273
v -65.90359658 221.29245102 20.21444216
v -71.71099633 223.58249128 17.12553017
v -83.88219029 218.67939830 12.05448806
v -86.10016853 219.20537949 11.98414899
v -83.55724812 221.92177176 13.17282673
v -81.49442077 221.57990932 13.11114710
v 18.81916448 -144.58663762 40.10964930
v -35.73970497 232.02109337 35.87131202
v -34.53292325 231.44501448 30.75561672
v -36.72518209 232.10722208 32.41402283
v -21.60301432 -162.33378649 17.31169783
v -18.65740493 -165.90996087 18.31009053
v -18.48280616 -161.78363562 20.15903220
v -41.04594141 231.05131090 30.22953682
v -46.87988386 229.85579073 28.07563357
v -50.72332919 228.77675295 26.75095387
v -56.25905842 228.51876915 25.37241764
v -58.65930393 223.04500639 24.19711277
v -61.54196709 227.05800831 23.38256687
v -63.62456083 227.39273310 22.62011543
v -66.54265523 225.38407147 19.98859644
v -67.62959808 226.05884075 19.75890435
v 27.80442685 -148.03427458 36.80524230
v 25.64925700 -149.82695878 36.80967912
v 24.34108220 -153.94948423 34.26683322
v -79.28349078 221.29985690 13.57597671
v -78.94617319 222.42356837 13.93658947
v 29.38518114 -151.88425779 32.58733451
v 30.06341308 -147.84087241 34.69291329
v -85.92555672 222.40072489 13.66266236
v -38.57696801 232.52010345 33.35566074
v -42.79265553 232.60577023 32.21286088
v -43.46791282 231.43664002 30.22010811
v -45.60751095 231.81624711 30.19884787
v -48.25717583 230.26509583 27.94465981
v -49.51479658 230.41793704 27.65785530
v -55.44934422 226.95741057 25.15749447
v -55.93734980 225.49434006 24.90364015
v -54.24368009 225.80453753 25.17079934
v -54.24782261 227.24498808 25.29248409
v -56.49081245 229.54539955 25.72604269
v -58.75957385 227.92929411 24.61169846
v -62.45813146 228.63763571 23.82463962
v -43.77196729 -158.69157016 0.80144510
v -67.52554327 226.89029574 20.25090158
v -66.45612419 226.71727836 20.56601830
v -64.63523954 222.61781991 20.66321857
v -72.45557010 224.44726527 17.66693965
v -45.23800686 232.43945837 31.32138401
v -47.60321230 231.53656721 29.55289371
v -50.30329525 232.20419884 29.78295274
v -52.12679878 230.75777292 27.30610594
v -53.75409871 230.27783632 26.69356205
v -56.70826510 230.54625094 26.58846788
v -54.84968051 228.51702571 25.52273124
v -17.29973964 -167.35857725 18.28865893
v -18.54807697 -167.67670214 16.58233814
v -16.48279652 -168.30460727 17.84654334
v -84.12840217 224.05332327 14.36712407
v -80.14015108 225.83800554 16.01061039
v -82.18487352 223.23621809 13.84362113
v -44.46656629 231.57818615 39.48028758
v -41.53410345 232.64729977 35.06851941
v -48.20604622 232.93176293 32.66011178
v -46.58571631 232.53041506 31.49363399
v -56.66243285 231.66777194 28.30608748
v -69.56420094 227.93957591 20.64807527
v -65.95633179 227.86900401 21.65728621
v -73.49123806 225.62357783 18.08787882
v -74.65300709 226.48416460 18.17414723
v -72.87405431 226.07156634 19.06705275
v -73.87432456 224.97795522 17.13421568
v -84.93051678 223.85534644 14.56764340
v -46.17115110 233.00057650 34.19717029
v -51.43596977 233.01182687 31.63443133
v -58.55557323 230.60603440 27.20407024
v -58.39043483 229.21460867 25.32189712
v -59.13484097 231.70493543 29.30931933
v -64.32763487 229.10855711 23.99049513
v -11.51913870 28.75667065 33.33272040
v -10.71164850 29.17934954 31.85035661
v -71.07055932 227.09161043 19.76946369
v -71.24601305 228.51683199 21.23545296
v -69.84653324 230.05338013 23.40919152
v -67.30343401 229.34183478 22.81298861
v -76.25058293 225.68890452 16.73963107
v -78.31154019 227.29475796 17.94112287
v -86.83920652 223.54958951 15.46232961
v -88.72171491 222.09435701 14.56031017
v -52.90811136 232.44906962 29.69269454
v -60.59908122 230.75468838 27.72282436
v -65.18448889 228.81393135 23.11410196
v 40.56328908 -163.57938945 20.76631412
v 40.48909247 -165.78510404 22.11653814
v 42.24761948 -164.20850158 22.06942998
v 42.53660142 -162.44255006 21.20189928
v -85.20840853 224.51330721 15.74653201
v -82.75958151 226.67217255 17.65255071
v -55.05704135 233.05165768 31.10758401
v 36.40674427 -166.18196666 28.23883668
v 39.22675923 -165.93654454 27.83508226
v 35.26320308 -164.34183717 28.88910286
v -78.67480069 225.72512925 16.10270701
v -53.90511081 233.38051140 33.29231963
v -51.06627569 233.14443231 35.12724489
v 43.36220771 -163.64406049 24.38117377
v 41.90375656 -163.01685572 26.52361616
v 43.60564426 -162.26463020 25.00944212
v -57.99502879 233.36051404 32.44272247
v -64.07407671 229.99194264 25.59148706
v -65.30992687 231.40017688 27.18197927
v -61.54091656 229.81056571 25.76797083
v -65.69071114 229.91675138 24.60526302
v -46.26176134 -149.20508862 15.38307499
v -43.62194240 -148.47595990 16.64157584
v -49.82934892 -146.52931690 16.11312293
v -50.25969818 -150.16967058 13.78053799
v -73.61987978 230.63015938 24.35463108
v 39.23216090 -167.23667085 27.14159712
v 40.16521946 -166.75499082 26.43563040
v -62.99195439 230.99111021 27.88517624
v -64.42091614 232.54869878 30.01696058
v 34.21676531 -166.11760855 28.84056233
v -27.32885629 -145.96492052 19.46650818
v -32.77726099 -148.30434322 18.36128719
v -27.87285857 -151.70155466 18.71583238
v -27.67859586 -147.11637795 19.28289793
v -29.59323116 -148.63720536 18.80837232
v -67.78740883 230.83087802 25.20256862
v -79.93418723 228.59644890 20.72733268
v -76.70267671 229.39741611 21.69810981
v -73.19649309 227.09320486 19.87133175
v -75.45042783 228.02278399 18.04071851
v -55.77806383 233.40225220 33.10804442
v 41.14425182 -165.24900496 26.39677003
v -82.90784806 227.37717628 20.20835690
v -56.36587739 233.12763870 35.60042754
v -68.34253669 231.97919130 27.98457444
v -69.75002587 232.42975771 32.23753348
v -70.39957494 231.24112189 25.71886964
v 33.40745345 -169.88934577 28.13180350
v 33.93018246 -170.73288560 26.44301020
v 34.06247869 -170.34144700 27.23456360
v -84.67243612 227.35768557 23.81701022
v -52.89356038 231.55292869 40.97292945
v -60.73588505 232.98384249 31.56226501
v -61.00910902 233.19604993 34.44721922
v -63.80263716 233.06512833 32.19058737
v -61.71448156 232.13176429 29.87385169
v -81.68924600 229.09875214 26.58013441
v -77.95695961 230.04566133 24.38337356
v -14.85983562 -168.82419586 18.81882362
v -15.03243111 -167.82109439 19.72683705
v -91.25646949 221.01302445 16.03870839
v -88.69879693 224.43561256 21.66985348
v -86.60306782 224.65711832 17.47629791
v -89.23467994 222.91478515 17.36503467
v -85.10562778 225.89622438 18.68084818
v -72.41903991 231.66465759 27.97004767
v 33.13814104 -171.16926610 25.28417483
v 35.33882648 -170.17722130 24.39087629
v 35.85375100 -170.19891739 25.80645680
v 15.06073494 -170.35393417 31.62393346
v 16.29533060 -172.39795625 29.93560210
v 18.79120618 -170.54612935 31.32400289
v -80.71102947 228.93556952 22.50889130
v -65.45218825 232.69744217 35.28289497
v -76.79505646 230.79650104 27.18972787
v -79.35291529 229.89436984 33.28644484
v -79.30669934 230.18108308 29.56665866
v -72.53208011 231.73785210 34.90182757
v -74.52075183 231.50186241 33.41112286
v -75.42117685 231.33860528 30.60561419
v 27.15321258 -170.20082474 29.92692962
v 24.71664734 -172.36034572 28.28703076
v 30.89156374 -170.09328306 28.86119485
v -67.50901788 228.43383253 21.58742584
v -48.63478616 232.56511986 37.51128912
v -59.89046395 223.30869734 23.53742346
v -69.61698830 219.36486661 18.75064149
v -42.25881770 -167.61961579 4.11153538
v -39.85972703 -169.67239976 3.00755072
v -40.39905220 -166.93271697 0.47149140
v -37.43105754 -171.53927684 2.17633671
v -38.25099766 -169.16865110 0.13421397
v 8.16048216 141.87364280 -6.82855491
v -73.36671650 218.07713807 16.34959504
v -78.55227590 216.20097756 14.49727081
v -27.84294449 231.76334798 34.91334245
v -26.39088780 231.79069161 31.41432628
v -52.49247327 222.28170931 26.71577595
v -73.34361225 216.56593680 17.07783528
v -22.44348638 231.18737340 34.68890116
v -24.99269135 231.68309033 33.63902122
v -11.23309042 -169.05923188 21.46739140
v -10.10373514 -170.73518038 20.71029693
v -8.43618158 -170.69856822 21.73892036
v -57.64277279 223.47028553 24.70706403
v -57.41424486 221.35961056 25.06557107
v -51.26623064 219.52547133 27.02489682
v 7.79315922 134.73126292 -9.61838569
v 5.95275406 132.58728385 -8.35113879
v 5.43938996 134.31225717 -6.89476077
v 34.09457579 -166.89331830 28.80802006
v -52.24799737 217.37958491 26.97874419
v -51.11108348 218.74785423 26.86238475
v -50.79726130 216.41053259 26.75573155
v -57.00064451 215.11290967 25.92368796
v -73.92273098 212.28016913 18.71602423
v -73.12183082 209.84861255 18.84985901
v -76.00491494 209.60748196 17.32928865
v -72.66498357 211.36483550 19.48140375
v -75.02465695 213.21260929 17.66581275
v -67.52028316 211.35461330 22.63102680
v -67.77810305 211.80614829 22.49169163
v 25.86490475 -119.19929832 37.86507249
v -68.33603978 210.69522202 22.26485312
v 15.94574377 142.52616465 -6.10495824
v 14.07599077 144.75822449 -6.81988290
v 15.19712433 143.50005984 -6.58329902
v -10.27432643 222.01940417 21.76089399
v -48.69055375 210.82615852 26.59657970
v -42.54777357 209.28478241 26.04613639
v -36.67711467 -172.05536366 4.74085659
v 28.68892066 -164.41226006 31.46039322
v -11.34877093 -179.97777462 7.50557799
v -12.01070286 -179.69694734 7.47539010
v -12.72356603 -180.36834896 6.38069306
v -10.97837929 -3.59160313 36.46037355
v -7.58397020 -7.39905518 35.08699685
v -7.48518528 -4.93244128 34.51431915
v 4.92265588 218.02012622 24.33145046
v 3.37931607 219.60008144 25.33874661
v -39.17550668 205.29679954 26.34212375
v -78.57061177 190.15073776 13.24317325
v -39.69324380 -153.09791267 0.25852810
v -41.56716540 -156.30257130 0.01468501
v -38.05044666 201.35286450 26.93213522
v 34.66249257 -170.56196928 25.71759373
v -11.30199432 210.36194265 22.76199684
v 6.54547056 213.99149299 20.97339369
v -44.14939880 197.40994275 26.87731385
v -34.91850942 -168.69448125 -2.62360182
v -33.94554555 -169.05274987 -2.94424593
v -35.65711901 -169.67140138 -1.83497521
v -86.33886278 208.17169547 39.39981759
v -87.97712624 208.33425224 38.45799714
v -11.66334283 209.09887552 23.18344638
v -54.18671668 193.33378971 24.86304194
v -17.75830612 -160.86907685 20.77995613
v -20.42811178 -159.16745365 19.41499673
v -59.00042877 191.05294347 21.14760689
v -68.97368282 188.45865130 16.86632819
v 13.33165448 -167.47258604 32.75219351
v -39.47154433 197.28629291 27.78826468
v -74.87313449 187.67404556 14.47441429
v -76.03675127 189.31351602 14.22611717
v -34.50448439 -168.12409461 -3.01765511
v -35.49705073 -167.88019240 -2.56497436
v -52.31919140 194.27111745 25.40965751
v -64.91758674 190.46904147 19.15138587
v -76.64706558 187.56511807 13.67796957
v 14.95477278 44.23560202 16.59104228
v -47.43116349 195.63698769 25.84164031
v -47.81544581 195.36677003 25.62739700
v -47.84228653 195.56511939 25.62615648
v -48.54555428 196.28329575 25.53474344
v -66.93003327 188.69696558 18.24066043
v 15.07438160 142.74241030 12.27420662
v 14.22905363 144.33473349 14.85888474
v 14.08983953 140.96631110 15.10600280
v 10.68021171 40.37293792 23.58172461
v 10.47710236 44.68120262 24.43688735
v 9.20755323 42.76913777 25.60616471
v 4.01236257 42.68998280 27.56579593
v -26.68865584 -156.42698109 17.55222119
v 18.29078235 156.12299740 10.10408252
v 19.59255897 159.17660296 9.32217482
v 19.02492531 157.06926584 12.14609575
v -31.35563806 195.12972236 28.03352475
v -60.93282625 187.55884469 20.41106112
v -71.62462175 187.07209826 15.38796071
v -77.30729878 185.02378464 13.17312103
v -85.89511365 206.49054646 38.92146796
v -65.37597626 186.97492778 18.69623549
v -66.80823863 186.43040955 17.85554364
v -2.32296903 206.95254207 21.28275298
v -56.57960102 188.89777362 23.24066125
v -55.88974059 190.84754586 23.84537645
v -53.06903645 187.66745925 23.60420115
v -59.15033072 188.69739771 21.74623497
v -79.26777750 183.69835615 12.29132991
v 14.42467701 -168.08690131 32.59941190
v 16.29732922 -166.34753346 32.76620433
v -49.44237322 190.75128436 25.76304786
v -47.74899781 193.39691103 25.62635578
v -47.58197442 190.45807421 25.73988214
v -55.94072863 188.10240924 23.16966280
v -54.19918522 188.41299415 23.51316623
v -59.74252522 186.58535182 20.94689012
v 34.16109458 -164.40907121 29.19028886
v 9.15118027 210.16064286 20.46253160
v 8.37724470 209.32744443 19.56833713
v -8.95707868 203.51508260 24.13321100
v -31.77005798 193.97830963 28.01999822
v -54.65168133 187.36360967 23.21669459
v -56.36189505 186.03989482 22.42964692
v -57.11027607 188.04027140 21.39845118
v -60.20294875 185.20030379 20.21578886
v -61.84051558 185.60720980 19.65309680
v -63.65045905 186.56304479 19.32049729
v -65.28455764 184.91573632 18.37924495
v -67.37956405 184.09913778 16.90098457
v -68.81916523 187.51601875 16.76788367
v 32.72335604 -170.84462941 27.15284005
v -18.44524592 -180.44878542 3.75027326
v -19.39157397 -180.17423153 4.30973293
v -19.30520870 -180.31629920 3.04801832
v 35.92655435 -133.36399198 27.61475183
v 35.46037525 -132.17279315 28.06162275
v 36.47737578 -133.35788250 28.70313078
v 13.46842386 -143.85832846 40.88353738
v -32.46759996 194.11170483 27.85105817
v -51.93087459 187.82703578 24.05044809
v -53.53698507 186.13149226 23.18286337
v -53.55448276 187.74020672 23.47992361
v -58.44077468 184.21433866 21.06763609
v -63.47478181 184.23868716 18.78014952
v -72.50731438 184.47448313 14.25879635
v -71.10080868 183.04541707 14.49805684
v -74.20483232 183.08679760 13.42268195
v -77.85458118 183.14799666 12.60751113
v 9.11395997 206.38634264 19.32037622
v 10.29180549 207.21903443 20.33480816
v -16.05617441 199.58160818 26.05881169
v 5.66598726 -174.03130233 11.85282227
v 8.07786733 -175.15456676 13.29082344
v 8.03993363 -176.81773007 14.86408804
v -59.25368890 183.36340785 20.38094215
v -61.20475754 184.03676152 19.45411786
v -67.24305451 182.42438138 16.83822274
v -64.47689980 181.83074892 18.00004207
v -68.96264106 180.56742847 15.47140721
v -68.78676265 182.93510377 15.69147594
v -74.31972027 180.32725155 12.88966555
v 40.09499773 -155.82031012 20.06016858
v 29.03123014 -149.94266629 23.33428897
v -37.79437765 118.24491620 12.24869769
v 36.45355254 -165.32185674 20.32411657
v 34.53734890 -163.31548989 19.80637386
v 35.19161046 -154.34247255 21.25670947
v -40.84898159 118.51686984 12.24313304
v -39.96956721 117.91526526 12.21920550
v -44.85969990 188.08721006 26.08159557
v -43.94840449 185.78341603 25.26068687
v -45.69982365 186.25225127 25.46388470
v -45.89232057 188.88494372 25.98798648
v -50.33986270 185.36463380 24.02151003
v -50.39768293 184.15755033 23.34327810
v -51.74578726 184.85884368 23.37024733
v -50.84234476 187.07814813 24.29440431
v -52.06202716 186.62329018 23.85231294
v -55.31682074 184.24171209 21.77392505
v -55.16981706 183.61015618 21.53387852
v -55.98599091 183.79148841 21.36900276
v -62.02207878 183.08676779 18.88624579
v -60.67507714 182.57869780 19.36303452
v -66.36469066 180.30261993 16.79593697
v -73.23766500 179.99820411 13.28272093
v -72.30300456 182.49237537 14.00264353
v 16.57197066 -160.88439524 33.22092071
v -78.58440280 177.60178447 12.17819005
v 8.41531996 205.42213321 18.55051145
v 11.26606297 204.33300734 19.72317323
v -4.56211669 200.42587817 23.75198156
v -2.94630020 128.60679626 11.96978241
v -4.05507023 127.36070156 12.35566288
v -4.91093472 128.53989005 13.11725006
v -42.93751344 185.43471396 24.90591444
v -41.11173749 187.45835125 26.75219998
v -42.27299616 184.98574197 24.66541715
v -54.48755249 182.45689571 21.36294171
v -53.32044885 184.57911909 22.60321006
v -51.89604312 183.56834352 22.84436673
v 4.32526320 -177.70339549 13.27813696
v 2.16945750 -177.76316404 11.89146284
v -56.84094876 182.87076056 20.82654089
v -59.12005901 181.48817122 20.11402138
v -62.90725619 180.61058223 18.25913042
v -63.74444813 178.91874909 17.75985211
v -73.44894856 179.60450053 13.14224489
v 8.78532697 204.27231491 17.83528924
v 6.79772114 204.33537662 17.11453311
v 8.58074054 203.48952711 17.34386757
v 0.70438359 -130.64600527 35.17475352
v -44.97874156 119.83688921 11.59878168
v -45.52730918 121.74253911 11.80798933
v -42.81011596 118.78017336 11.97005529
v -3.65512492 129.39989567 12.68570777
v -38.80001605 117.41143465 12.14371994
v -45.30229047 184.76219475 24.64104071
v -49.57127944 182.93477595 23.25804159
v -48.10537025 184.87653136 24.15307611
v -50.83999038 183.11449885 22.98785187
v -55.89284748 181.63721263 20.81953920
v -57.20278621 180.61721325 20.35570517
v -62.04088777 181.30010366 18.58855225
v -66.64630026 178.79687250 16.24163240
v 20.32887004 -157.82639384 33.28432888
v -78.15723121 177.20940709 12.22472079
v -2.98939738 199.13434982 23.82859588
v -7.50132743 193.90985370 25.18695220
v -19.03956383 192.12782383 27.87790261
v -22.06628211 187.28519976 26.14484541
v -36.96088865 116.97684228 12.01131009
v -43.25397685 184.38644707 24.39218201
v -44.20626909 182.65604973 23.86572212
v -42.57650301 183.63380432 24.11833592
v -41.68305919 184.81606245 24.63997528
v -47.44602740 182.84437060 23.87526631
v -55.09243906 180.57312071 20.93038522
v -62.45983019 179.02083695 18.26793700
v -61.10869348 178.20942402 18.76554824
v -65.76988101 178.21300030 16.63527824
v 7.35168764 202.65462995 16.57703333
v 10.43409016 202.92463899 18.06419156
v 6.97956281 199.77539778 15.70675336
v -22.53573574 186.68079376 25.83282627
v -35.69009900 186.32276356 26.76273510
v -34.70426798 185.55529416 26.27170458
v -36.13976389 185.26074290 25.76509863
v -40.95723853 183.76170099 24.31241795
v -46.44961655 180.93621731 23.44716527
v -51.64673924 180.91364205 22.20279910
v -52.60739475 181.88026547 21.93718962
v -53.78324538 180.44093251 21.46556787
v -58.93282965 179.52722311 19.92121339
v -59.07807872 177.66404152 19.59353127
v -60.44683605 180.09504676 19.35462467
v -64.58872557 176.96818709 17.11403765
v -66.87130034 177.91576684 16.01287909
v -71.81733102 177.78937519 13.60889431
v -69.97091323 175.95019937 14.19400051
v -72.70354033 176.19051039 13.13929725
v 9.43066645 200.05649328 16.19534567
v 11.68670598 199.63032007 17.27710851
v 4.60825954 199.33174551 16.08916931
v -20.04461177 186.81699038 26.21284500
v -21.77761681 188.46036494 26.84865519
v -26.44028328 186.05938554 25.82250722
v -28.91026624 185.89615822 25.85016005
v -29.84992042 186.30230427 26.18624270
v -33.21298957 184.09393728 25.14925599
v -35.83811224 184.09153819 24.95872974
v -40.06133974 182.00261891 24.13586713
v -39.90346938 184.83673036 24.85565841
v -41.64835066 182.30964243 23.93701673
v -45.84781453 180.03308773 23.29069003
v -43.85982081 180.05901575 23.46339822
v -51.89608410 179.32580411 22.09036238
v -49.47229102 180.56058884 22.97220007
v -50.79804733 181.25937879 22.61085808
v -60.42641774 176.75869167 18.93742010
v -58.01391229 176.03170872 19.81471479
v -63.12642246 177.44813859 17.85152219
v -69.17724758 174.54539239 14.47182707
v 4.24930267 196.23869658 16.17136411
v -21.72745392 186.48362160 25.77938698
v -20.82717419 185.25201082 25.32638982
v -22.73074165 185.78584492 25.53568780
v -24.38784949 182.28419125 25.04726499
v -23.61432277 187.08643317 26.06867068
v -28.10840309 184.65989828 25.37508868
v -27.62696519 182.92126060 25.04172921
v -34.88942236 182.28495121 24.52202328
v -34.37986597 180.86174130 24.39193614
v -37.14380786 182.57571757 24.29346740
v -36.52293235 182.57930875 24.34413135
v -36.40991822 181.21653795 24.23806861
v -36.83289886 178.78878117 24.17447418
v -37.85548732 184.17692184 24.81256798
v -47.48578370 179.19872701 22.90022373
v -49.66491461 177.90946364 22.43251354
v -52.76155844 177.34572291 21.56395279
v -59.33078006 175.93355477 19.29093339
v -65.94408303 174.32062328 16.14674926
v -70.27778029 173.84824157 14.02224973
v -74.69756156 172.36870527 12.85132114
v -77.64758915 172.30343819 12.34764419
v -76.06036961 175.55595934 12.36742828
v -79.96845245 172.31008410 12.27832213
v 8.60086828 197.81801105 15.30631073
v 11.03370823 196.95374370 15.68292081
v 2.84387707 196.10424340 17.81541482
v 4.69854567 193.39235127 15.84666036
v 3.33115179 194.37469542 17.30274968
v 1.74203445 194.63050365 20.17370239
v -2.10787193 196.02656364 23.89991097
v -21.10931091 182.35775828 24.98182282
v -29.46754918 183.69264901 25.19476414
v -31.89793602 179.21353877 24.36323091
v -36.06062382 182.14729428 24.32179824
v -42.19185188 181.52487278 23.80274050
v -48.89056832 175.45741796 22.09083922
v 15.59384633 -96.56345099 27.82374620
v 18.57669652 -93.88704598 30.18011153
v 19.52465996 -95.78993917 30.72550520
v -55.57524413 174.09557104 20.34595422
v -53.14244330 174.40253496 21.03233151
v -66.89290702 172.99363017 15.45789838
v -73.15156609 171.54978216 13.10770959
v -75.03096014 171.41486704 12.67446391
v -79.70434427 169.98860240 12.56550290
v -81.30506426 170.95407844 12.54058629
v -84.66562629 170.41815817 12.85364106
v -83.58819038 173.06061089 12.34965306
v 6.57460792 197.09356129 15.19344002
v 6.41665468 194.14962828 14.82258923
v -9.86983720 186.60624325 24.84229207
v -11.29527017 188.37413192 25.21202900
v -6.57428894 184.62894857 24.87131767
v -12.82005664 186.41379476 24.89999682
v -14.14889749 189.52888250 25.62173270
v -18.84244755 184.43571031 24.94720370
v -16.96999930 186.26999855 25.17999895
v -16.66605100 182.35731125 25.00018477
v -10.55800915 183.84554982 24.76376481
v -14.01664782 183.73586237 24.87586252
v -18.47565733 188.01313639 26.37043223
v -35.08149460 179.95409667 24.35902692
v -35.39097682 178.69657278 24.29125458
v -41.62489623 177.69342661 23.52504432
v -58.72606859 174.02495444 19.35406774
v -65.45514613 170.59184611 15.70131257
v -65.19407779 173.23921621 16.37658477
v -73.90855253 170.17489672 12.74317130
v -71.93778455 170.48263550 13.17148749
v -73.00479710 173.12861979 13.30146194
v -79.69379425 168.12101007 12.77188770
v -19.54476722 183.12014639 24.96223338
v -28.87895703 179.13991213 24.25191365
v -23.63470197 177.52455175 24.02316034
v -26.43741295 180.70805073 24.67789128
v -35.93903780 176.81622505 24.08550307
v -38.10671344 175.74559152 23.64352159
v -43.32429543 176.62058771 23.23442325
v -45.91710120 175.94729364 22.75606804
v -50.83417520 173.15459251 21.48889378
v -56.95173517 171.28299177 19.74678598
v -53.95597592 172.82208800 20.73902264
v -63.89311701 172.50241339 16.89933799
v -5.17968228 -6.25606393 33.50291774
v -69.63451952 169.41323876 13.48265260
v -74.40178841 168.74191165 12.56868057
v -72.71972299 168.86016726 12.68520486
v -75.58964193 170.67739367 12.54731789
v -77.85679400 168.44937205 12.63804547
v -80.38356900 166.25331342 13.04250676
v 8.88937432 194.99889016 14.51051328
v 4.37085051 188.61375749 17.43357442
v 3.83837544 191.46206975 17.17382856
v -19.02410202 181.97181821 24.86852556
v -30.90707026 178.69496346 24.30805191
v -40.02778977 175.00783503 23.39225821
v -53.05565894 173.13598096 20.98535746
v -77.74035633 166.64248705 12.60969602
v 8.15151259 192.35344231 14.14744556
v -36.22788936 174.10589755 23.64473790
v -33.10236335 176.83529854 24.00849387
v -43.30411553 172.69381881 22.86911197
v -45.70325464 174.01406169 22.66550623
v -40.97772390 173.93079400 23.20061997
v -49.72903058 171.34611309 21.72015980
v -54.50189486 170.77824473 20.48808523
v -57.80034885 169.50890422 19.20453645
v -59.35196951 171.89170420 18.72578450
v -61.65459752 170.30172050 17.36871712
v -64.21227008 169.04324293 15.98814689
v -67.04252213 167.30010509 14.17006366
v -69.46542114 166.74564779 12.96539232
v -73.61828536 166.73056781 12.36648206
v -75.87832958 167.54192114 12.40366790
v -79.75217700 164.32358325 13.08139414
v -83.55239034 164.37093914 13.87245022
v 8.95503536 189.97091055 13.55048362
v 6.04581181 187.29270995 15.67567512
v 6.41347701 190.53049386 14.63389210
v 5.06441714 189.45263326 16.13957435
v -7.55923893 183.20204318 24.83061329
v -14.56359308 180.76667190 25.77556483
v -8.77659302 179.49391901 25.31496808
v -10.90400387 181.82832003 25.27357824
v -8.12177546 181.17615581 25.00376105
v -19.02795210 178.75485122 24.16846901
v -27.69338526 176.79512501 23.82785268
v -39.31644186 172.98069596 23.13587256
v -48.39397594 172.06867039 22.02588134
v -53.28091979 168.80995035 20.63096315
v -58.89683217 167.70477593 18.50289479
v -60.99908799 166.34356976 17.28533022
v -72.02491164 164.60947692 12.27690186
v -71.35546207 166.61022604 12.48493791
v -74.90509748 164.28619623 12.16167957
v -71.64762914 167.95480251 12.63324916
v -78.46550643 163.32831979 12.81335391
v 4.21494059 186.96698546 18.99663173
v 2.91888532 189.42336738 20.01197264
v -13.31938989 180.33975363 24.27424118
v -24.94680695 175.26386678 23.52427319
v -27.35879086 173.76230657 23.25843647
v -34.20195729 172.16219008 23.23652618
v -37.14533895 171.90872133 23.18686806
v -45.58845982 169.28637028 22.30212465
v -46.99930549 172.89374769 22.32798375
v -51.08493567 169.64381933 21.32530510
v -50.38335174 166.53430462 21.29585668
v -58.71640146 166.77665710 18.47179793
v -70.58584690 165.66486657 12.52845954
v -69.31024790 164.58098590 12.75740378
v -77.39567757 162.20983863 12.56796438
v 12.71272637 191.53636694 14.56920523
v 10.21542400 192.02107191 13.92375585
v 4.92866524 187.25819886 17.33518578
v -15.08126222 178.63774300 24.07889441
v -9.42202099 178.19893360 25.74406564
v -21.46711014 175.41538179 23.61022867
v -32.06753731 173.15435410 23.35362695
v -31.54911473 175.63553154 23.70519936
v -39.51311484 171.54912651 22.86402322
v -47.35771567 169.35819387 22.17160165
v -56.70325831 167.28827357 19.31940205
v -62.13428825 164.76143897 16.22808166
v -63.15161288 168.12363267 16.31950215
v -68.08689237 165.79730809 13.35563045
v -76.21164620 163.34030032 12.27907650
v -8.23393092 179.80639637 25.17900243
v -15.23257233 177.44439840 24.68974143
v -16.03202149 179.97820675 25.35235696
v -14.09271825 177.68847942 25.25880933
v -23.62767048 174.43057895 23.35177176
v -25.87941103 173.60256612 23.16476218
v -31.80603683 171.30930722 22.95802347
v -35.93526036 170.28079927 22.85985090
v -39.35794532 168.84875298 22.38332294
v -45.79751194 167.33698547 21.88012563
v -54.37666923 167.21463203 20.21322399
v -55.55672571 164.77075219 19.46948096
v -66.27765298 164.47082162 13.98095116
v -69.38271970 163.17689419 12.62566913
v -76.56240463 160.83599627 12.46795710
v -78.43921334 159.78538990 12.87473179
v 8.09548423 188.58538568 13.67644034
v 9.64076631 187.27783859 13.05879653
v -19.03037727 -7.29619525 8.09062738
v -15.21112490 175.52669346 24.32176843
v -29.74916063 172.62272537 23.14233594
v -43.51228848 167.65353084 22.04472758
v -57.52165988 165.16509652 18.72934587
v -59.68447402 163.69591653 17.43388362
v -63.99758905 164.29129243 15.08525386
v -61.91232428 161.75691783 15.51595517
v -71.25834376 162.58451343 12.31067628
v -71.77938521 160.62152386 12.14045286
v -79.31559533 158.27019513 13.00843619
v -81.44898713 159.49581563 13.45099509
v -80.48076183 162.20366955 13.23912665
v -42.65459627 121.15450203 12.17886154
v -16.13933034 174.50687289 23.75220880
v -17.64611527 175.44963956 23.74767698
v -24.74790812 172.74700105 22.97359519
v -39.52848166 167.59347916 22.15830237
v -46.77839577 165.79838097 21.57200500
v -52.77111381 165.21599889 20.66578716
v -50.45216158 162.70875931 21.00717463
v -58.55107307 161.56244278 17.29902811
v -65.31567872 162.67488897 13.93685769
v -7.99231511 174.86320436 25.62763728
v -7.94065744 174.77913201 25.61438084
v -8.20978452 175.10531843 25.65289848
v -15.13348427 174.29491878 24.10762571
v -13.88725266 174.61104691 24.84169044
v -14.22674954 173.06552827 24.31842685
v -20.86763084 171.15212977 22.73177356
v -40.46053439 166.92668200 22.02047408
v -45.13405263 164.58106041 21.59775607
v -48.12439904 164.15472329 21.42427675
v -51.94256455 160.84128618 20.33107542
v -53.36615071 162.02677786 20.01012117
v -63.93938512 161.88992560 14.37622495
v -70.20517439 159.97463465 12.19295431
v -68.88070703 158.58876705 12.27482222
v -78.33082974 156.31869435 12.86834572
v -4.73663816 131.73455000 13.91399093
v -5.06761670 133.52841139 14.54108395
v -3.73057649 132.78071582 13.58212996
v 0.53195748 134.53905284 9.40289441
v 0.14064058 132.22485781 8.94141477
v -0.34688739 134.44231451 10.76936908
v -44.93939877 118.11475456 11.22083515
v -44.17849705 117.22235382 11.14356518
v -21.60133980 170.38299143 22.56082371
v 42.99773276 -160.29232740 26.07842721
v -28.02859060 166.40153527 21.72831632
v -42.57925227 164.17892277 21.68570645
v -52.81837285 158.65121782 19.54247430
v -54.64963987 160.39633751 19.00281757
v -69.15314496 157.61862695 12.15487532
v 11.87902875 185.55457890 12.71566655
v -3.58713791 131.45028055 13.19195144
v -8.59181490 -14.85094894 6.32319553
v -9.17050894 -16.49178192 6.56841509
v -13.86521291 170.10274529 23.17234315
v -15.07228427 170.90830207 23.09968323
v -15.32225218 168.77385974 22.35064097
v -14.24412243 171.70602083 23.78761210
v -16.30105823 170.68178952 22.89719135
v -22.53225818 167.04972088 22.04786800
v -22.19779231 169.28167641 22.38154598
v -23.11123349 170.29285431 22.52314612
v -25.24488047 168.28289628 22.20271714
v -24.51523766 166.18813574 21.93159238
v -36.62511334 161.68524325 21.47144824
v -40.12206197 163.57322037 21.72262967
v -48.31693694 162.71463037 21.31062746
v -50.21469295 158.13761950 20.20643838
v -46.82973400 158.23028982 20.94773762
v -56.54943734 156.46827221 16.82588458
v -63.02434951 158.58016908 14.10238445
v -63.91638517 156.11553192 13.13923579
v -59.76822227 158.21276605 15.63485898
v -65.97046554 158.48983824 12.80213334
v -61.22612208 157.21164644 14.62135836
v -71.48060203 158.52756798 12.02332415
v -70.75054199 155.02755344 11.92481257
v -8.21318571 171.50057852 24.76100065
v -8.25965498 170.00351846 23.70751090
v -8.33150838 170.65687478 24.22807366
v -16.93488471 168.48486662 22.49765769
v -18.08935963 169.91046071 22.79695682
v -15.47173411 167.08670557 22.06806839
v -30.08959815 160.16598046 21.09225839
v -32.70874918 163.03390265 21.75967209
v -32.57657588 166.74710810 21.98302746
v -35.08819640 165.61312973 22.07339182
v -41.01599380 158.86317194 21.36118151
v -44.11241412 159.96643901 21.33309282
v -65.96629322 155.52894771 12.40099315
v -62.96204031 154.57139909 13.02167773
v -71.58745080 153.71167660 12.07037456
v -73.77308607 151.85868740 12.35884707
v -77.10457593 154.21490371 12.73772493
v -73.59533757 157.09659457 12.31151447
v -4.83895419 169.16166246 21.71714231
v -2.89655034 170.48896849 21.88915387
v -10.83023753 167.01318324 22.38253504
v -11.98585145 166.70794785 21.91630192
v -17.58597419 164.60077465 21.30951919
v -15.04911948 165.11341929 21.08904533
v -18.59565824 166.05760157 21.77209221
v 4.43290174 -42.38092154 10.53336542
v 3.92521918 -45.12683302 11.20943855
v -0.44528616 -39.45976496 8.29613116
v -23.99098128 163.76695037 21.41265385
v -25.43995716 162.88429499 21.25091478
v -22.74813689 163.41671348 21.29634283
v -31.59974888 158.22026134 20.86826228
v -40.97991809 156.59642220 21.10309713
v -38.38076815 155.54416180 20.92608251
v -39.02629763 159.55367684 21.38043009
v -47.63206467 155.11415899 20.20761929
v -50.00606179 153.08889747 18.64106208
v -51.49317160 155.23220599 19.02319491
v -56.99663982 154.34424579 15.88741690
v -63.06578964 152.84518898 12.58338429
v -64.98407573 153.11217308 12.09240779
v -71.39814645 149.58024025 11.69019472
v -70.42354345 152.06827223 11.85103878
v -66.58846140 150.23295581 11.55798230
v -68.44659895 153.29521894 11.74210198
v -20.93583718 -77.75041461 10.39530709
v -20.18465847 -83.57616514 10.54453570
v -4.74286219 130.33521175 13.52132298
v -8.82484578 165.32213986 20.47875337
v -10.39720420 165.38597643 21.28216065
v -9.26381070 166.73029959 21.91999182
v -8.87893979 164.24317658 20.26408911
v -8.38821381 164.77014124 20.34043707
v -14.90373723 163.11825812 20.53531632
v -16.65181108 162.63729334 20.79955675
v -14.84098658 161.88672185 20.36691271
v -12.72960380 163.33214939 20.43679915
v -19.61147226 159.75588560 20.47318034
v -21.72421478 160.41098535 20.79851367
v -19.41804402 162.97547519 20.80203034
v -23.60651270 160.27857363 20.85729130
v -28.18139270 159.02101994 20.72892711
v -23.60739559 156.42257035 20.47462203
v -27.54332870 156.04677796 20.25878616
v -37.27054223 154.04859185 20.55550367
v -34.55119953 155.41654825 20.58441937
v -35.43234989 158.15296769 21.24349400
v -46.25939950 151.77388489 19.88237724
v -55.52937463 151.09491348 15.79437405
v -58.42665210 152.84630656 14.67244048
v -61.83120608 150.01499653 12.60325219
v -63.96930665 151.51381493 12.12550048
v -60.69584936 153.04967761 13.59977853
v -68.88943166 148.93795550 11.43745147
v -67.80461967 146.57753706 11.31325029
v -71.43917680 148.10696244 11.64808217
v -66.96969271 148.00833166 11.42917294
v 11.52837928 173.86163771 7.32562412
v 12.21199054 171.34761810 5.28142415
v -9.76191461 160.74465215 19.46258172
v -9.32198763 162.77028620 19.78341490
v -17.33983867 159.27784145 20.31192370
v -18.04645732 161.16356850 20.53294145
v -15.73751122 160.37590802 20.33266239
v -16.31907560 156.55334294 20.06324939
v -21.72589302 158.95071626 20.78613453
v -31.47241101 154.76819873 20.23644745
v -34.67423841 153.22497487 20.23186162
v -38.03415224 150.86251497 20.04126832
v -41.55525193 154.08658981 20.73059790
v -40.91310874 151.63704753 20.30533925
v -43.71718317 150.38046241 19.89644393
v -44.53746974 152.51386166 20.32236196
v -45.62735185 148.38522673 19.10671405
v -48.63290116 150.81875026 18.48252490
v -60.08268148 148.39254320 13.13233282
v -65.52653760 144.67406273 11.19275298
v -67.55913794 144.36289668 11.03601046
v -64.63033706 146.28016949 11.74734347
v 9.43809282 169.15497184 6.00530813
v 10.21559816 169.59628463 5.45076840
v 8.68468080 167.54305363 6.49681129
v 8.80610570 169.45952177 7.38564925
v -8.71771947 159.80896354 19.40661296
v -9.83577501 159.11063552 19.47795600
v -9.03397519 157.99957514 19.33363639
v -15.45010973 158.19370747 20.06429434
v -17.02301577 157.45830536 20.30120790
v -14.25639447 156.36160970 19.25666071
v -15.13048634 154.62754667 19.26299371
v -17.85855182 155.15580773 20.06057650
v -23.67449738 154.48810160 20.12099512
v -20.69828473 153.28639746 19.92819645
v -30.59660085 152.15995908 19.83879320
v -39.35448080 148.32527936 19.60987970
v -36.26898304 150.38098395 19.85812373
v -34.29776803 148.75376225 19.49220151
v -49.00372028 147.98401296 17.55444519
v -51.06213316 149.93752539 17.34527387
v -53.74556407 147.77278900 15.85170068
v -57.84273520 145.79692483 13.39394320
v -59.48046967 143.74333620 11.86108775
v -60.21171808 146.79670334 12.69649714
v -57.69047886 148.12833071 14.15307261
v -67.06853956 143.15682650 10.84743254
v -65.24332613 142.42677391 10.88270731
v -63.02475184 144.92759109 11.71406079
v -63.17116320 142.95311272 11.24368329
v 14.18932714 166.53430462 2.19054008
v 15.13507590 168.04645956 2.93337158
v 7.57593522 165.68660736 7.66416872
v 7.40719819 167.31169820 8.73554777
v 9.67198610 165.94544053 4.43940936
v 6.12089643 165.27256370 9.59537085
v 1.26556656 164.52960670 16.24678448
v 2.30588159 163.21799159 14.45223391
v 0.82157657 163.10746968 16.01375826
v 3.91417183 164.16473687 12.90803403
v 2.81077228 164.77793455 14.73109704
v -8.51949397 157.40491450 19.10022087
v -10.16306132 155.77110648 19.11637746
v -10.28330065 157.27882087 19.44966055
v -11.13549713 155.24660051 19.07197200
v -10.60779020 154.73841131 18.83571409
v -9.11615603 156.62361681 19.10723187
v -8.56852345 154.78782356 18.43776368
v -17.22914167 152.97804773 19.77631263
v -18.16242374 151.95770562 19.70347948
v -18.83862354 153.39383483 19.94413510
v -26.14056692 150.40409565 19.56564561
v -26.30537748 153.15666795 19.88644898
v -31.63296729 147.70500362 19.22390051
v -33.22998062 150.65513551 19.74039897
v -35.94191000 146.94765210 19.23745498
v -42.94950143 143.46691966 18.30385625
v -44.76796836 144.59879696 18.24221201
v -42.12687165 145.76846361 19.00549047
v -47.11801559 145.78852057 17.87293144
v -46.34039849 142.69869030 17.29807816
v -51.26625672 142.09982753 14.74000234
v -48.85027185 142.81740785 15.92865773
v -53.81300673 142.85716414 13.87521159
v -59.27276611 141.00237191 11.32401638
v -61.19014695 142.17025042 11.20336633
v -57.40167573 141.74136519 11.87373605
v -61.62012741 143.83582771 11.46292780
v -61.32754683 145.38300037 11.92466822
v 15.93557931 166.13656282 2.14184960
v 13.42027448 165.29992223 1.77085504
v 14.87911958 164.88318145 1.41267898
v 11.50232181 163.12760115 2.13037850
v 9.15765017 164.98038173 4.90111113
v 10.74751467 164.35405612 2.97806459
v 4.30734362 161.09637916 11.03592664
v 5.80279296 161.31463647 9.05482564
v 4.54783766 159.80523825 10.21843590
v 6.48528198 160.81225872 7.50911562
v 5.70183201 160.20542383 8.74561723
v 4.85262182 158.67412090 9.14543215
v -0.23990202 158.24729204 14.46423121
v 1.21526327 157.67647326 13.22280895
v -0.18464729 156.06008470 13.56984675
v -1.28618209 158.67704153 15.54274093
v -3.12470621 156.03300929 15.66866040
v -10.69845911 152.03502774 18.03237759
v -13.80440313 149.45052564 18.84493604
v -14.60463274 151.87166631 18.92186515
v -19.29636113 148.59595895 19.25236732
v -17.98610389 147.46341109 19.00993846
v -20.53073421 149.70944822 19.43521760
v -23.48340489 148.81138504 19.33264174
v -20.79731598 151.89863741 19.72586289
v -36.75114736 143.41095090 18.53109151
v -51.51563138 138.04651797 13.77041452
v -49.72117022 139.84122872 14.84213583
v -56.43092468 139.35160637 11.74465101
v 13.59953079 164.01574016 1.29963795
v 15.02402779 162.68076003 0.83745993
v 12.95056939 162.34749556 1.08602515
v 12.96231337 164.61372375 1.65246939
v 6.77888701 160.46601534 6.90520182
v 6.48629805 159.44419801 7.14136288
v 6.33372366 159.94232893 7.29141245
v 5.87865803 159.21765566 7.66202528
v 5.89808123 158.48283470 7.71125127
v 3.33349989 156.47803247 10.28016210
v 2.23807152 156.53577447 11.49997301
v 3.57143092 157.94363618 10.28584316
v -2.83745327 152.76822448 15.25194943
v -1.74127566 153.86593342 14.61316273
v -2.17387779 152.21962333 14.97034356
v -14.11713473 147.52312005 18.99103075
v -12.59699557 148.26199412 18.58993806
v 8.51669442 -131.33786619 25.86189285
v 3.86250624 -127.28455663 24.16563034
v 4.84552374 -123.10320139 24.03680421
v 6.37576217 -127.41507590 24.96228926
v -14.23330419 145.96112072 18.96231808
v -21.47930674 146.33512497 18.93545501
v -28.11931446 140.01248777 18.22945662
v -30.91276623 139.08155262 17.88246445
v -35.63295677 142.41729677 18.30690354
v -37.29296103 140.48491418 17.88738184
v -38.27058151 137.66904175 17.30749570
v -41.51460528 139.11312819 17.43264124
v -44.36974972 138.42606544 16.55229181
v -40.11664912 138.37939501 17.44365320
v -41.43671691 141.24846458 17.99138449
v -48.12454432 137.98488677 15.24460595
v -46.37164623 136.13265753 15.11532068
v -57.16207996 136.13551855 10.95058862
v -54.92791906 135.48497856 11.35203429
v 14.08711541 159.42662954 -0.02546662
v 17.22094230 160.17870605 0.89168642
v 16.73721895 163.04497421 1.28251268
v 13.40390090 156.19096160 -1.21522101
v 1.42997410 153.97681296 12.35977560
v -1.46753737 149.98631179 14.72244132
v -1.29274337 151.63119137 14.56914004
v 0.30941496 154.43466604 13.41499109
v 2.72495113 154.24998105 11.39529049
v 3.01468349 155.21723032 10.74085385
v 2.07058014 155.38135171 11.54470909
v 0.95961493 155.36427498 12.66486943
v -18.06250587 142.20912755 18.11087504
v -16.25829190 143.96102726 18.68106425
v -16.83438383 141.40103757 17.85871387
v -15.97441919 146.36294544 18.83122697
v -14.88863677 145.14927566 18.91466975
v -19.03332584 144.75204051 18.64452660
v -14.09592852 144.29768920 18.79674941
v -15.03469143 141.49257541 18.26676168
v -23.78240414 141.47222042 18.51699315
v -20.56835592 141.34307206 18.11358891
v -21.67598158 138.72158527 17.60530658
v -25.47899634 140.82519710 18.40883866
v -25.73773637 143.96040142 18.77897792
v -22.27463946 144.59311962 18.68246123
v -28.57762761 138.15611601 17.93901809
v -26.50886774 141.20773971 18.45019683
v -33.63225609 139.32631910 17.76778139
v -42.92557016 136.59159839 16.19249023
v -41.64511338 134.86169279 15.72952978
v -39.25108165 135.09717584 16.40709303
v -48.82224277 135.03819704 13.97748850
v -44.93283853 134.64356959 14.82309960
v -47.93873429 133.15539062 13.57994135
v -54.05250192 133.76289606 11.31031476
v -55.47289550 134.57238674 11.07759587
v -52.41687596 134.93183255 12.18077447
v 16.10065252 156.98267519 -0.40723730
v -4.25925711 146.54581249 15.55370260
v -5.03813103 145.87858319 15.99036530
v -11.88136078 144.35224235 18.47834699
v -11.00081112 142.43762195 18.18643138
v -10.37934236 140.63967764 17.69488491
v -20.33399977 137.08420098 16.83239453
v -18.76889169 139.70622420 17.43447408
v -19.59219202 142.90128648 18.32219400
v -28.94832939 135.31017303 17.24486426
v -31.04250878 136.81437075 17.51805842
v -35.81353649 134.67976451 16.72626473
v -33.24893862 137.38861680 17.52285101
v -37.60440275 135.91371477 16.93887822
v -44.47056726 136.09649241 15.54942597
v -51.10104010 134.05366242 12.53448520
v -54.94124070 133.42496753 11.02024131
v -0.31077061 146.22561634 13.60963844
v 1.99816702 145.83396912 11.89897582
v -4.20260523 145.99448442 15.38291201
v -4.39507421 147.80987799 14.32952564
v -8.00979510 142.75482297 17.22923107
v -8.30464624 141.94141328 17.14546420
v -9.27613396 142.19716191 17.66117103
v -16.11374319 139.45175707 17.50276983
v -13.68476171 139.40043747 17.87105389
v -21.76504768 137.02236116 17.04697870
v -22.80144952 137.85572350 17.46677049
v -25.98330565 137.12157309 17.69640855
v -31.88717365 134.99084115 17.03569479
v -32.10354224 132.02765584 15.68410732
v -39.03187066 133.48568976 15.66193625
v 13.93893920 154.46148813 -1.92205387
v 15.57606179 154.34189141 -1.79992057
v -30.25704622 43.49499196 7.01437518
v -26.14234388 43.71911660 4.73009981
v -28.09262276 42.16744378 5.99132432
v -25.04691295 125.61121583 14.81715962
v -23.92402850 127.22274661 15.23413043
v -3.96748865 130.17608225 13.09922338
v -3.93640110 131.96855783 13.53716291
v -35.73846072 125.62076747 13.18069827
v -36.92079708 122.79184908 12.64803112
v -3.95673420 146.37245238 15.29383566
v -8.51430651 139.33795691 16.68625697
v -7.81762134 141.07674360 16.65008813
v -6.05289079 140.98323882 16.13456570
v -9.16354638 140.55775106 17.04634167
v -7.06125097 143.46186817 16.87346399
v -12.98982836 136.62056625 17.08081365
v -13.78769055 137.91134953 17.51131564
v -21.30162716 135.85741818 16.60110429
v -22.69081399 135.55359840 16.81387983
v -41.82036966 131.38756156 14.04857635
v -44.55266893 131.71413541 13.62398453
v 14.19682149 153.04125845 -2.56534480
v 8.46282579 148.91745150 -1.13670062
v 7.71679170 148.83834124 0.52339252
v 2.55012629 146.06086910 11.25855558
v 2.44703679 144.85394955 10.98764874
v 0.41277328 144.21652257 13.01877107
v 2.13152822 144.40210164 9.39887669
v 28.80911529 -123.44964594 36.38337553
v 31.33269027 -124.30636585 34.25220028
v 11.84908487 -134.58731771 40.10633379
v -3.49917496 145.95390856 14.98732716
v -4.04489739 145.05878091 15.19625820
v -11.75894309 139.60255682 17.78038405
v -12.21334469 135.15003026 16.65003970
v 18.72071996 72.27796316 6.63136691
v -13.77429441 136.69852912 17.19197817
v 10.12243796 -139.05352354 39.83926773
v -27.86180004 127.79460847 14.95474577
v 15.47040325 152.56944299 -2.58993823
v -29.88980152 45.77590898 6.46484829
v -28.31433900 47.37082124 4.60663065
v 6.76273601 148.95965159 3.06276674
v 6.10212050 146.79889381 1.01061456
v 5.93665661 147.07019925 2.54121935
v 8.88175797 150.85953474 -0.19361488
v 2.04680278 142.75597036 7.59462034
v 2.55095307 144.80687678 7.66646024
v 2.79722898 145.10563016 6.67363452
v 3.48773762 146.05714381 8.45346320
v -23.94580096 131.72546029 16.38915204
v -27.89253928 131.33241236 15.75780474
v -25.44780076 129.28088009 15.79963975
v -24.44605157 130.63128293 16.17401093
v -21.87282965 131.44788146 16.17089845
v -23.02160114 129.53440845 15.92265815
v -30.02064489 130.99221885 15.44379536
v -38.96100819 126.30182505 13.05217668
v -27.43930183 126.38954818 14.64813016
v 13.54029030 149.37382936 -4.58948687
v 12.58201525 148.03491533 -5.31207537
v 11.90266758 149.28123355 -4.31287801
v 7.11724116 146.56600356 -1.66626100
v 8.62644892 147.22669125 -3.26720160
v 5.10378601 144.09735799 -0.47079806
v 5.30746626 145.64606547 2.09222338
v 2.30250834 142.53680408 6.92828977
v 0.82789053 141.85903966 7.04983994
v 1.47033867 143.50268245 7.61927478
v -0.84614597 139.07505572 13.17198481
v -1.98999932 137.56999373 13.73999938
v -6.99784141 137.24668324 16.11526497
v -5.07070450 137.71031797 15.21482226
v -5.48956124 135.30188799 15.26397653
v -6.69434667 133.92874599 15.39564226
v -37.88555041 125.22566319 13.03380542
v 6.81502279 144.06867325 -3.67868459
v 3.96819040 144.08898354 2.74931476
v 3.62889655 141.35341346 0.82523841
v 2.92038894 141.65186882 2.89331260
v 4.26911516 145.55463195 5.30492887
v -81.85593784 220.25267780 41.90631583
v 0.05217429 139.18516040 12.19903771
v 0.44248468 138.02543283 10.95878519
v 1.05955463 141.16485417 8.78238585
v 0.20871172 136.89371943 10.94845030
v -3.39142326 137.99701631 14.67099320
v -3.43955331 135.86267829 14.36502393
v -4.11888305 134.79338586 14.45937622
v -6.44075032 132.51076639 14.76513781
v -8.11588671 132.78324902 15.35248850
v 21.04886621 -99.37526286 35.99675372
v 21.89229988 -100.03556311 33.98361430
v 21.48514986 -98.84879738 33.52626413
v -10.90314426 134.82685387 16.42583869
v -13.97232898 132.27586448 15.62624797
v -20.18516883 130.31820953 15.86446725
v -20.88138089 131.87067211 16.12545364
v -18.91483180 133.11439753 15.83511941
v -22.33980782 128.46523523 15.47045819
v -28.70203182 -87.93552220 29.79755215
v -27.96897851 -85.10167897 30.21014296
v -31.86108917 -85.99464595 30.58279306
v -32.07268938 126.30735338 14.01419006
v -29.65374105 125.42608380 14.22649343
v 19.47936229 -93.69600564 36.32357717
v 19.47567984 -92.64202416 35.51360220
v 18.53955910 -91.41101688 37.31603175
v -37.23802418 126.23150647 13.25457543
v 28.11789513 -143.10044050 38.43615577
v -35.77947989 -89.39263970 30.58904409
v -34.63567793 -91.22226387 30.73419258
v -33.46174955 -88.75462413 30.77882342
v 12.03988213 146.18793130 -6.26089005
v -31.58574551 -68.73847544 16.46307856
v -31.11465834 -65.60717523 15.49034845
v -29.79818359 -67.51123816 14.77759052
v 7.76423793 145.93248069 -3.43656121
v 5.56727406 141.27089083 -3.24220047
v 2.06712377 141.18374884 4.31878772
v 3.06462380 142.71406829 4.30933572
v -0.44650619 136.39192283 11.57305855
v 0.83010370 137.39064336 9.71520506
v 0.18924181 135.71269810 10.53079683
v -1.74606091 135.16956568 12.57113088
v -3.09198792 134.56849754 13.54382653
v -3.44733987 135.75452566 14.24411125
v -2.30207457 132.31372833 12.15692610
v -4.08278918 134.42873955 14.27380648
v 25.51962249 -110.99354178 29.91823666
v -15.23399167 129.79221344 15.19965660
v -13.83958291 129.90079820 14.86941986
v -14.14175145 128.09880078 14.70752433
v -12.22256199 128.99497151 14.22933862
v -20.23724467 128.57726216 15.39959107
v -18.13883334 128.63630056 15.39970748
v -19.62366514 127.69220769 14.99741059
v -31.37147054 124.39777702 13.55571486
v -34.24955904 125.24038553 13.18645850
v -39.09153491 123.46974015 12.47791946
v 10.45915019 146.72498405 -5.32570900
v 11.59044728 147.66748250 -5.26427850
v -78.87755334 158.36347640 34.27305445
v -75.84196329 156.20267391 34.82318670
v 6.33132411 142.57019758 -4.00969945
v 4.76850010 141.53033495 -0.99130929
v 4.31812881 139.52076435 -0.97769010
v 3.00579797 139.09475505 0.66378689
v 2.72418559 140.13849199 1.78758008
v 1.13899412 138.63396645 5.33974357
v 1.61953352 137.78936863 4.19429690
v 1.41127361 136.91045344 6.92272140
v 26.01394244 -154.55275774 32.69406036
v 24.75272864 -155.55220842 32.94426948
v 25.35462007 -156.73674643 32.51838684
v 30.02133034 -164.75275159 31.08774498
v 31.57208115 -165.14313221 30.50004877
v 30.46634980 -164.28211331 30.99456802
v -1.14197715 133.10350478 10.90675686
v -115.54899067 170.60841620 29.67128716
v -115.51266909 170.12959719 28.69554982
v -114.65197802 169.63948309 29.18477729
v -10.74588299 130.19302487 14.33414128
v -116.36815965 170.90989649 28.71057764
v -12.77800091 131.36120141 15.10316413
v -10.89397166 132.82223046 15.70392773
v -16.79127105 126.97707117 14.76845145
v -16.39043912 129.28384542 15.25805797
v -23.07654731 124.92559105 14.79164883
v -29.20916490 124.22190607 13.93853594
v 22.62908407 -101.72754526 33.68095681
v -31.43449500 -88.14328164 30.55850230
v 11.62937749 143.93486083 -7.43486639
v 9.74940136 144.47860420 -6.41065976
v 6.77542482 142.33405888 -4.96557541
v -8.47602542 11.80165075 33.71139988
v -8.96392390 9.97969322 34.48351473
v -45.60502991 161.10445559 32.35528618
v -15.01553040 126.00287795 14.33885563
v -28.25649641 123.50002676 13.78000155
v 5.82085084 147.21217752 4.42738971
v 6.53728750 149.04595912 5.94214816
v -12.37340830 -74.16516542 37.24437207
v -16.09998569 -72.21477479 34.43021700
v -14.90477193 -70.16584277 35.52291542
v -47.16917500 120.90102583 10.97273175
v -48.12073708 122.66406417 10.95813327
v 12.72315159 142.58161187 -8.00856203
v 10.04728209 142.81231165 -7.52249127
v 7.94105325 143.74057949 -5.39543573
v 8.63303337 145.65643668 -4.68364265
v 3.57289612 139.00208473 -0.16805911
v 1.70790288 136.29637659 4.65557817
v 1.72829360 135.36797464 3.63221345
v 1.63404725 134.50466096 5.20996610
v -33.22908655 -66.09487534 17.11606234
v 1.57588278 135.51665843 6.19867723
v -0.79669588 131.33160770 9.87602957
v -3.08064162 130.33945858 12.52889633
v -7.27172801 125.91446936 13.14446609
v -8.69633257 129.19467688 14.10733815
v -6.39521284 127.69055367 13.46885227
v -14.30172380 124.67577308 13.87737039
v 9.30698868 153.46586704 3.91486380
v 7.82247167 150.18051863 1.99218071
v 7.85601046 151.01280808 4.48835874
v -84.03933048 219.35480833 40.68681970
v -9.32288729 8.00314732 35.11399403
v -46.55600339 118.46681684 10.69982350
v 11.11828536 142.13012159 -8.20076652
v 4.64736205 138.04477453 -2.41558859
v 3.82683659 136.28751040 -1.52256549
v -8.65019858 -82.05762506 39.27667439
v -4.53260448 -78.91075313 43.19259897
v -9.94623080 -79.04598862 38.67102414
v -6.22576149 -76.89235359 42.12459177
v -9.21289809 15.50427731 34.28111225
v -8.11398961 13.71458918 32.86205605
v -7.98307825 16.14620909 32.83023089
v 1.32768671 130.85743785 6.98125595
v 0.46515063 129.02675569 8.08677822
v 1.20543852 132.94632733 7.24348892
v -85.30490100 215.90451896 40.05881771
v -5.97798731 125.84717572 12.91806344
v -6.15796214 124.42866713 12.59384863
v -5.96185261 16.48169383 29.89841253
v -8.71520024 19.08861101 33.15611929
v -15.21062106 123.12548608 13.51256296
v 0.76319039 -55.06877974 40.75602442
v -1.37693039 -56.52489886 41.70497507
v 6.34052930 -56.19643629 38.55201975
v -10.21310315 33.60886872 29.15379778
v 14.46811110 141.89092815 -7.70153990
v 8.55030119 139.77591693 -8.24031048
v 9.66387894 141.44146442 -8.04096740
v 6.53486373 140.64896107 -5.70965651
v 3.63686238 135.18862426 -1.80233503
v 5.89635223 138.51159811 -5.64785581
v -2.19157757 128.11754644 11.16871834
v -3.24320025 125.96899271 11.50267664
v -2.28642160 130.17196953 11.75478660
v -5.08072507 125.00385940 12.38943636
v -5.17791789 126.34697556 12.73473073
v -11.44822035 123.26477468 12.99586706
v -6.18301984 23.79456535 27.37437375
v -6.79051457 22.10257202 28.55405770
v -5.59880445 22.44763076 27.64250897
v 24.40788411 -173.55789244 25.10088868
v 18.42592470 -175.33053458 22.42928557
v 22.23500423 -173.99477959 21.23129368
v -55.93433231 103.96041721 25.71593970
v -56.15120381 106.38324916 27.73192152
v -56.78607523 109.31513458 29.22764234
v -9.61596984 16.84892178 34.54816714
v -11.01186685 14.93427809 36.04812175
v -6.66233758 9.06550232 32.29460120
v -7.51542533 9.21637565 33.21104869
v -40.62048718 116.67198688 11.84855308
v -39.59429264 119.11239475 12.37172447
v -10.34942269 34.85392407 28.84998359
v 11.87327877 141.37925208 -8.61154683
v 12.91947626 141.13259315 -8.55092425
v 2.95737665 134.51172411 -1.17023953
v 3.00876447 135.58879495 -0.49383758
v 2.04813015 130.48353791 4.92587686
v 1.62793847 132.38151371 5.67225553
v 1.35787134 128.11356783 6.48532482
v -1.36957807 127.75574625 10.21563634
v -12.62527611 31.29291162 33.87296572
v -23.51588383 121.37268484 13.78656831
v -19.82415654 121.92075700 14.03667498
v -20.14181763 117.71556735 12.57688552
v -22.80459739 123.05238098 14.41045385
v -18.52563210 120.51906437 13.50404043
v 6.25763182 -54.28247526 38.16466033
v 6.91898447 -53.25869471 37.31151298
v -20.67613602 -72.49943167 31.99624643
v -26.42740123 -69.48246807 31.15281835
v -22.93119021 -74.42916930 31.00659139
v -37.58133575 -89.61024880 30.01482226
v -37.74167225 -87.92212605 29.68549728
v -38.57221082 -89.01803941 29.25803885
v 26.10686794 -173.11535776 22.30081335
v -37.83665225 115.65066874 11.74330804
v 10.56592818 140.42973518 -8.78633931
v 11.96460705 140.43900371 -9.01318248
v -76.13612711 181.77944422 37.60074452
v -93.84407848 186.26236916 37.30222955
v -91.78582579 184.02473629 38.26215118
v -91.77908301 185.70290506 37.53180057
v 2.21292349 131.30424917 4.19403939
v 1.95061089 132.66693056 4.55647754
v -83.93149078 177.64545977 39.97656330
v -4.93254932 125.58270991 12.45641336
v -13.45039438 119.34186518 12.76937127
v -11.10172272 120.49592286 12.20900007
v -16.52912796 122.33617902 13.77117261
v -15.80601931 119.83536929 13.12310249
v -24.24710616 119.93575096 12.96925731
v -82.10000396 181.32260442 38.89961913
v -6.18402334 19.92037147 28.90316583
v -24.26319383 123.44942242 14.37476650
v 8.23773630 138.44978809 -8.60681478
v 2.59647076 130.05527854 3.42567754
v -4.97898227 123.22960794 11.77952904
v -39.22335058 114.28640038 11.26821619
v -8.73679947 -48.07927087 40.40801153
v -1.44697842 -46.84327915 39.89008069
v -3.69346375 -43.73591766 39.93819281
v -5.75205870 -46.55809328 40.26672617
v 5.06378477 -49.71995950 37.68917173
v 2.34469073 -50.20092800 38.81449252
v 4.74124262 -52.12084576 38.54859248
v 13.67689297 140.46989381 -8.66281986
v 9.40277986 138.40341568 -9.20681003
v -113.85321617 169.32579875 29.61775661
v -114.26353455 170.14653981 30.32981604
v 0.64963900 128.25396657 7.66471121
v -5.88426040 122.64589220 11.91757899
v -7.85354245 24.16758239 28.92606705
v -18.84026080 116.92400277 12.30032183
v 26.76282078 -173.09932411 24.66230467
v -37.33295947 113.26604337 10.90527885
v -34.01311859 115.62315375 11.38440240
v -36.23184562 118.19267273 11.97799481
v 12.74681836 139.91649449 -9.03032441
v 3.48471873 133.97678733 -2.44609709
v 2.52413750 128.38804722 3.83669720
v -0.98209560 125.01080334 9.13478807
v -0.24737447 126.92135572 8.63067899
v -4.15072078 124.37829375 11.71842497
v -61.03584543 185.45626104 37.21614555
v -48.46689850 -145.31987906 6.68399874
v -42.44879633 -143.19258928 5.01727965
v -42.48189926 -146.08614147 3.94677324
v 11.34660002 139.20198381 -9.20857303
v 12.67716102 138.53073120 -9.06505156
v -86.68687940 189.42759931 35.46365350
v -85.20929515 193.10732186 34.61489081
v -91.70838445 194.69919801 33.57305005
v -87.24281192 193.21699440 34.27495435
v 3.11688986 128.03873420 0.62331348
v 2.90918560 129.41406667 1.97401480
v 1.85544090 125.53782761 4.91750520
v 0.80813322 126.01767480 6.81977160
v -3.25880991 123.95162135 10.96383203
v -1.86616566 122.79653549 9.35746077
v -14.51934408 117.83230305 12.52067462
v -7.32853031 38.77147287 22.71970361
v -7.03472272 39.97403011 22.49242924
v -8.05505365 39.70778733 22.76289836
v -9.10041574 6.14167843 35.11137888
v 10.51458158 137.41336763 -9.52568837
v 8.95059854 136.79094613 -9.51086078
v 2.54374440 122.94188142 1.93603907
v 2.70081474 127.05168128 3.03552393
v 2.91753188 128.04356217 2.28859740
v 0.39587307 122.53574282 6.45807525
v -6.07166300 32.80474618 23.92872423
v -6.16306812 34.27458927 23.51411432
v 0.37800131 124.72408265 7.15450337
v -4.61591035 120.44325471 10.49440354
v -4.09283722 122.76918441 11.10426430
v -12.36606203 118.09095740 12.13380415
v -20.62349953 115.64279348 11.85017545
v -10.23516525 41.02281481 24.44930561
v -10.87435987 40.64697027 26.32070892
v -10.12538001 38.04082051 25.63825622
v -39.65547681 -134.25424695 22.94214629
v -43.43006760 -134.92688537 22.69769274
v -42.25230962 -136.53828204 21.69666439
v -39.25359249 112.02444136 10.36203187
v -41.00999981 114.05000091 10.83000097
v -5.43026766 -50.15440285 41.03515670
v 11.66132744 136.42954826 -9.52728931
v 9.90316272 136.20023429 -9.71260574
v 2.95185437 127.29224563 1.99396093
v -86.87601238 197.57457078 34.64644402
v -87.22542971 194.63655353 34.35808420
v 1.61770743 123.34893644 4.57809307
v -1.62860833 121.32655829 8.64756200
v -13.60971201 116.30942672 11.79563813
v -10.39859839 119.10193413 11.64347865
v -11.10026147 116.44610763 11.30960044
v -13.47353589 117.87420511 12.36329414
v -11.08366810 39.25019503 27.98224613
v -11.68153714 39.19926658 29.49768677
v -11.11087948 36.63073853 29.60401587
v -10.36710944 36.75995395 27.61444077
v -5.32206893 33.12363103 23.83564785
v 14.73439950 137.39210367 -8.45384598
v 13.62073049 134.35056806 -9.73426271
v 9.33494326 136.28442585 -9.68545582
v 6.71653310 131.91789389 -9.48561914
v 7.46161165 131.54961169 -10.25527436
v 8.68193246 131.50957227 -10.98231133
v 8.43585469 132.95720518 -10.46337560
v -95.10642290 209.66513455 32.83758461
v -8.42430815 44.56290230 22.24280126
v -7.47150974 45.02230138 22.06113562
v -8.42849165 45.66640407 22.18486927
v 2.85956287 126.03355944 2.01897882
v -61.32996827 184.73772705 37.08418459
v -3.41847073 120.85983157 9.94477980
v -59.84500423 186.09833717 37.11945936
v -15.29127080 114.45348710 11.27703302
v -39.70538825 59.18853357 24.51329678
v -40.35872221 64.00565058 25.10367893
v -40.99183157 66.06616825 24.42393824
v -93.14018488 206.10776544 34.69770402
v -91.77014232 205.36565781 35.11591256
v -0.27886039 120.12215704 6.72479393
v 1.06319878 122.07745761 5.24060242
v -3.52590298 118.62840503 9.23955068
v -2.65724584 119.87344176 9.05119907
v -7.61146052 46.23213783 22.06330933
v -7.47170020 47.28452861 22.09791355
v -8.52003042 46.94491252 22.22686261
v -38.47245872 192.92488694 38.81907463
v -43.14032197 -133.10226798 23.87800254
v 8.04269873 111.64867133 -11.41214091
v 7.17365462 110.28234661 -9.96416155
v 6.80990331 112.50253767 -9.59489308
v -41.24316946 64.29210305 20.95463499
v 6.61082240 129.54026461 -9.83498245
v 5.74058853 130.87131083 -8.47726781
v 1.52949546 120.71058154 4.10343939
v 1.43127888 121.91088498 4.44207573
v -2.28767260 118.65518987 8.34967848
v -29.65287305 110.08250713 10.22712886
v -27.23196335 111.11715436 10.15198510
v -9.47997160 39.23703358 23.99749868
v -88.26176077 216.59788489 37.99486533
v -86.40263975 217.35000610 39.17902336
v -81.04304969 206.70819283 41.33665934
v -83.14492553 206.82591200 40.10704532
v 8.83008819 132.63335824 -10.65447181
v 10.37709136 131.29672408 -11.23233419
v -55.02264947 191.40356779 38.96489739
v -52.09672451 190.19678235 38.10852021
v 0.85219234 119.47163939 5.26531925
v -2.12073908 116.64072424 7.70479254
v -37.91788593 107.27801919 9.62684955
v -36.26760095 109.57582295 10.22579148
v -39.38763589 110.01607031 9.74152796
v -42.49356315 107.92322457 8.71198904
v -44.56477985 108.73661190 8.43321811
v -89.96654302 218.28976274 36.17052361
v -45.22274807 192.19502807 39.09280524
v 9.82522964 129.72781062 -11.72093302
v 7.78921647 129.97460365 -10.87629888
v 7.75397848 127.82698870 -11.22186054
v -95.53372115 205.36792278 33.93151239
v 5.13278507 125.88161230 -5.89692639
v 4.12989641 125.82468987 -3.48477578
v 4.57531121 128.51920724 -6.13719551
v 5.81221655 127.10957229 -8.39732680
v 3.53583763 122.69198895 -0.80343173
v 4.47924389 120.10192871 -1.96754560
v 3.17128329 119.86476928 1.49179238
v 4.69028810 123.04633111 -4.84384689
v -90.64190835 207.17208087 36.35871038
v -0.75890729 117.94735491 6.92290068
v -0.57338004 115.95784873 6.60402561
v -8.64328351 112.67115921 9.09287017
v -8.04441422 114.65212703 9.86028835
v -6.44420600 112.80039698 8.64592846
v -5.79220289 114.53065276 9.10009816
v -26.36692673 198.41046631 36.76973656
v -17.80073531 200.69225132 35.71122140
v -24.74818192 206.03564382 38.80090639
v -24.94479716 200.87896287 37.12099046
v -20.14582977 202.27725804 36.68702766
v -21.63902856 200.15522838 36.29155084
v -14.73989058 112.39709705 10.17637085
v -18.79242435 110.09363085 9.70524177
v -20.84531076 110.98778248 9.87603329
v -21.30820230 108.99981856 9.30204429
v -7.70092895 43.69143397 22.11518027
v 14.79745936 148.69545400 -4.64694761
v 13.89866881 147.40544558 -5.69757633
v -81.39272779 204.54251766 40.11613131
v -37.60457039 105.82290590 9.45495069
v -84.81799811 209.03067291 40.48686847
v -96.47649527 210.03310382 31.53404221
v -95.62227875 212.20998466 32.16380998
v -97.65815735 210.67656577 30.02293408
v -43.34928468 105.64263910 8.35718587
v -45.00837252 107.04908520 8.38553067
v -46.28240690 109.03535038 8.28629639
v -97.83285856 211.81407571 28.34833041
v -50.23912340 104.68785465 8.68868921
v -50.92994869 103.58411074 8.80488660
v -51.60862207 104.54064608 8.97739641
v 12.39102893 130.10768592 -11.56752557
v 13.10067065 131.95493817 -10.82777232
v 14.06446751 128.89836729 -11.44716982
v 15.30289929 132.36857951 -9.34423134
v -42.50480235 203.32686603 45.06668448
v 8.73057544 129.39685583 -11.47782803
v -72.01761007 211.75645292 48.92052710
v -73.90063256 214.15053308 48.42217639
v -73.88606668 210.72994173 47.89298400
v 5.53443050 124.79431927 -6.98609790
v 0.49454690 116.26021564 5.90457534
v -0.02433942 114.55054581 6.19070046
v -36.17480770 -97.13397175 30.18473648
v -36.90875322 -100.14861077 30.33781797
v -33.73303637 -98.26748818 30.12180515
v -5.04735392 113.63706738 8.51123873
v 15.14915377 150.91373026 -3.62712098
v -17.85980910 110.43950915 9.80389118
v -87.66016364 224.59861636 34.80932489
v -88.74280006 224.25177693 33.86383876
v -88.83759379 223.73838723 34.34965014
v -23.68572354 108.56691003 9.44430102
v -22.47628383 106.74227029 9.06313024
v -35.72726250 106.10570759 9.84295830
v -39.58646953 104.73107547 8.93525966
v -40.64892977 107.77857155 9.12296120
v -46.67997360 104.30975258 8.27111676
v -47.28322104 102.15885192 7.91921560
v -49.25443232 103.31348330 8.38259421
v -48.84008691 105.03368080 8.44142120
v -45.73947936 105.73612154 8.33415054
v 11.65490877 128.41267884 -12.15553284
v 6.84528984 127.10705400 -10.14675293
v -42.56344587 221.28458321 50.89217052
v -28.08857523 211.68577671 43.42375696
v -40.87258503 60.03040448 19.31602508
v -40.49178585 60.07316709 22.24971913
v 0.54396183 118.41271073 5.79556637
v -2.44061090 113.64508420 7.50057958
v -39.80440646 126.08486414 12.81788014
v -40.52431881 129.36931849 13.37419357
v -21.16856538 196.90191746 35.83046794
v -23.38126302 198.03220034 36.26099601
v -36.62509471 127.11644173 13.48828431
v -37.84995526 103.96760702 9.00125597
v -44.40741614 104.34770584 8.01421888
v -51.33993551 102.03909874 8.81366991
v -52.35225335 103.24747860 9.15963203
v 15.49212355 128.24746966 -10.77146269
v 16.04242995 129.56799567 -9.66983661
v 7.42061483 125.83296001 -10.81210934
v 4.82916413 118.34309995 -1.93969742
v 4.96553676 118.41441691 -3.15020420
v 4.76214197 119.63483691 -4.48512705
v -8.46608914 49.03975874 22.38119580
v 3.31374141 114.77799714 2.65330728
v -9.06564109 48.06145653 22.48275653
v -16.99083857 58.26845765 31.08461946
v -16.48235321 56.17590994 31.37123957
v -1.51723588 113.99300396 7.07002869
v -2.99460744 114.63100463 7.95468781
v -5.94937848 111.88884079 8.20106268
v -13.11011612 109.98565704 8.91212188
v 14.78543319 42.57656634 16.83932543
v 14.55792412 40.01230001 15.40310867
v 14.77771625 41.59018025 12.35537603
v -41.95635766 126.35524571 12.42036000
v -1.98179670 192.13950634 33.60981494
v -5.81458677 192.32773781 33.53026882
v -5.45137469 185.42085588 33.05975348
v -5.31780161 190.11041522 33.34715962
v -0.14971719 180.73058128 32.19664097
v -40.22752494 103.51564735 8.60982202
v -11.64564956 55.02275750 25.02989955
v -10.32144204 54.39370126 23.93014543
v -10.62208973 56.04324862 23.98787253
v 13.79913278 126.41820312 -12.28019875
v 15.39903507 125.60608983 -11.78217866
v 15.26374836 127.13156641 -11.36826631
v 8.24736059 124.79560822 -11.97743975
v 4.38139820 117.86595732 -0.26592903
v 4.44783736 115.12189358 0.45301631
v 5.09701390 116.47514254 -2.18327041
v 3.37499566 117.13825911 2.20797933
v 2.29688571 116.07570201 4.07386757
v 2.48343567 114.62423205 3.90661927
v 2.34819064 181.73658848 32.38552436
v 16.26379602 150.13892949 -3.00288317
v 15.96664451 148.75102043 -3.85968736
v -37.77188063 128.65032256 13.71157635
v -8.10844172 48.06045443 22.20334299
v -34.11976993 105.52531481 9.84614994
v -42.42274910 102.42702067 7.98586104
v -39.93134946 101.25415027 7.95405824
v -88.77860755 221.62708640 35.78507528
v -88.72354776 223.08342159 35.12209281
v -45.24135217 102.71658748 7.77715212
v -43.37354004 102.94360667 7.85526074
v -34.22543779 187.01045215 36.33568063
v -33.18765759 189.64354694 36.98305786
v -52.35907808 100.51925480 9.17681307
v -53.67390439 102.29020566 9.64285806
v 9.47850756 125.54171681 -12.54332531
v 14.69232701 124.36498702 -12.40449026
v 2.07176222 113.47214878 4.24400438
v 37.65901551 -141.11641049 29.69348617
v 39.04747590 -140.97934961 27.90529467
v 38.19170967 -137.83051074 28.41635607
v 1.51530944 114.84280229 4.92772926
v -2.52657104 111.83469743 7.07379309
v -1.81947916 110.32499373 6.35434827
v -3.82169499 110.37083715 7.21620722
v -3.71861085 112.82142997 7.80253438
v -0.72854705 112.62770742 6.37762574
v -7.07007060 109.90139842 7.86864571
v -9.06358473 110.79647392 8.39651469
v -9.56678111 108.87157172 8.05991516
v -7.78450212 107.96988010 7.74086500
v -30.31828254 103.56620699 9.35453363
v -32.19183162 103.01237553 9.17178951
v -29.75280210 101.52305663 9.02079698
v -36.77176312 102.60411352 8.66487529
v -34.98422727 101.04295611 8.40010215
v -43.42580959 100.25012493 7.68239237
v -2.95160036 187.91702390 33.28521177
v -0.78583451 188.29108775 33.28046948
v -45.03409937 98.04838151 7.74467457
v -8.83594062 55.99689484 23.19482341
v 16.25181735 125.16990304 -11.15002576
v 16.07605256 126.16164982 -11.01688761
v 8.94599129 123.98305535 -12.50818372
v 8.91531631 123.06645513 -12.59310264
v 9.82373301 123.12369794 -12.99284399
v 11.18001621 124.52911586 -13.03161215
v 10.83254069 126.49579346 -12.63076626
v 9.70639847 127.90863216 -12.15739362
v 11.73711289 -62.15736270 31.57439455
v 12.07898464 -58.38416889 24.68881384
v 11.95645612 -56.00776523 27.14085951
v 11.90967578 -59.89848822 28.09311077
v 12.90980168 -68.93736869 31.56222776
v 12.42301520 -64.15451318 29.18088809
v 12.03950401 -65.65136462 23.67118932
v 12.32740935 -63.74012679 26.51298232
v 12.49039732 -66.02347642 27.79472061
v 12.09427509 -59.61126089 24.89825711
v 1.18548516 112.31707782 4.79457714
v -33.52475539 17.88429357 19.77102458
v -33.33303332 16.20580070 18.51010881
v -33.72460231 16.85225777 21.32704481
v -33.82455185 107.48755932 10.21739282
v -38.97987679 101.59852356 8.16858560
v 15.52521531 123.09731543 -12.19456643
v 5.43290237 119.47440356 -6.83331816
v 1.04340084 111.31821573 4.59002843
v -0.24134520 110.98777503 5.52158151
v -11.66629512 59.14332345 24.60692637
v -10.69949754 57.78378248 23.88305590
v -33.32404047 18.11465621 23.76841195
v -33.40383992 18.86624843 21.56801522
v 8.57437216 121.76681310 -12.42795493
v 8.38318374 123.35861474 -12.21033093
v -13.92649766 -155.40915728 23.73476140
v -17.03692414 -156.23173118 22.19529636
v -15.86689241 -158.74493122 22.23919518
v 5.89278201 118.15988272 -7.38334144
v 5.18357102 117.24623293 -4.90035024
v 4.51606885 112.90232092 0.41479387
v 3.76533368 113.38959634 1.59625628
v 1.16039289 110.55989563 4.16579284
v -5.06850705 108.90420526 7.33784679
v -2.18272582 108.35881531 6.44462276
v -3.37188412 106.21006787 6.86030323
v -5.77961979 106.88711703 7.42859626
v 17.46739633 87.53808588 18.97037216
v 14.72699083 91.57568961 22.29315415
v 12.38471922 86.02494001 23.54098670
v 14.69865721 88.45266700 21.91987447
v 19.79128458 91.89976752 8.35732650
v 19.17102933 89.28383142 11.14265807
v 19.70623247 86.87157929 8.48027412
v -43.25943068 97.79754281 7.68224290
v -13.32851406 172.87895083 33.51502493
v -15.06043877 175.44455826 33.02893415
v 17.12050289 123.32395464 -10.56162082
v 8.29869229 118.76931787 -11.92595810
v 7.17180315 120.48843503 -10.30451525
v -37.24967316 173.23069274 33.38867426
v -40.26272520 178.71423066 35.28290614
v 7.52294110 123.10480326 -11.07854582
v 7.28544593 118.28287691 -9.64265317
v 6.87599834 116.31859094 -9.03508160
v 6.40624715 119.89774555 -8.45571700
v 5.70045924 114.40563947 -7.10478658
v 5.18832449 118.97968501 -5.99069102
v 5.70565835 120.14911324 -7.50544248
v 5.39782923 112.76793480 -1.53707340
v 3.57394293 111.27488315 1.56539737
v 2.73083057 111.30252481 2.70333514
v 3.20023182 112.42703348 2.39994447
v 2.79839663 113.02895099 3.26656643
v -16.21606760 103.26957703 7.75205810
v -18.18091422 105.04253209 8.05657543
v -15.11647832 105.89068383 7.97992479
v -13.83360475 104.46996242 7.86134228
v -32.66622499 99.55106676 8.49303231
v -34.99199077 98.61287475 7.88724050
v -32.72420168 101.35174543 8.72794446
v -40.20582512 99.70773757 7.39938812
v -86.59624308 205.25294542 37.94341162
v 16.11642912 118.76097322 -12.30997127
v 16.04994386 121.34372443 -12.11015228
v 9.89368092 121.21189386 -13.20881490
v 8.17322545 115.99012464 -11.22876164
v 14.82934691 59.78431180 19.46666464
v 5.50648523 114.74256217 -3.58134089
v 5.56040509 112.56570369 -4.43757279
v 4.75344248 111.42155528 0.22647197
v 15.32977913 67.17833877 19.46330629
v 15.73484950 67.02803075 18.06050912
v 4.45372192 109.24281925 0.67497476
v -46.14975676 -115.27189612 21.93874680
v -46.71510682 -118.45889688 20.81606351
v -47.13709280 -117.89616197 23.36132340
v 1.72191870 110.80956459 3.68276401
v -5.10332268 104.33374345 7.26891030
v -2.94842524 103.41119766 6.56262366
v -19.15201731 102.92747617 8.04017577
v -10.77098399 58.80181864 23.94299768
v -44.23153400 94.30096298 7.59549998
v -46.59334570 94.65666115 7.84598850
v -48.15944284 -124.89974499 24.00308847
v -46.92752659 -122.65571952 25.77817626
v -47.92995751 -121.42849714 22.77908288
v 9.27849673 117.07384884 -13.05008959
v 10.07885020 119.21725422 -13.45905289
v 9.20053571 120.25335431 -12.87531573
v 5.42458240 108.82047564 -1.31456996
v 5.06829331 110.95920950 -0.42882419
v 16.81615971 69.00230795 15.69585688
v -6.19474286 102.27207094 7.21522374
v -4.39886376 101.66095942 6.80134166
v -14.08573985 101.61249340 7.80283660
v -59.54249948 166.77333415 36.24139354
v -48.28863591 96.55849636 8.02899338
v -49.01752993 94.75164115 8.75079259
v -46.47927359 96.21844441 7.60366907
v -46.77849263 97.89425135 7.57477246
v -49.21215773 -125.13870001 21.50933258
v 17.72711612 119.93760616 -10.76783706
v 7.85449892 113.91563714 -11.26338542
v 7.02167209 114.65836316 -9.73682199
v -12.70679664 -69.89685446 37.48693317
v -60.01222879 151.05104446 36.50566563
v -62.72701174 150.64597130 36.58354282
v -61.23406813 149.26540852 36.58245504
v -59.57146361 148.64780009 36.54738516
v 5.39618358 110.40226370 -1.19933591
v -61.66666001 148.33043516 36.51928529
v -8.32221191 102.13371366 7.49133015
v -11.42607257 102.38434374 7.72502692
v -9.50569380 98.77543896 7.30132125
v -7.87999760 100.83540529 7.23933196
v -49.36035722 -128.00070643 22.58079126
v -49.65885729 -127.16205418 20.63372359
v -50.06292090 -128.95767391 19.55986954
v -42.56720096 95.34087777 7.26457778
v -45.20088807 91.50471538 7.78709911
v -46.48155347 -119.19132620 26.56784654
v 16.90435223 115.10337889 -12.05981430
v 15.93845896 114.58687484 -12.69714255
v -47.88286611 -134.69794393 22.47035690
v -45.11817172 -133.06088746 23.77244085
v -46.28483206 -130.89203835 24.70507659
v 6.19598012 107.90915787 -5.47825312
v 5.91703225 110.40829122 -3.48126027
v 6.26669032 109.88212377 -6.65021315
v 5.53735532 107.37605393 -2.47405795
v -53.48411575 146.79147303 35.43520346
v 17.79796556 113.43438178 25.97231790
v 20.49273066 112.33561486 23.86077307
v 19.73125339 115.86552113 24.48949590
v 3.88232176 106.45584762 1.54840178
v 4.53249970 104.34103012 0.29011472
v -11.18594036 99.70105439 7.55200488
v -16.18285477 96.70127928 7.78911030
v -16.77458175 99.24955666 7.82953575
v 8.79294798 113.48859221 -12.44208496
v 6.98753353 107.19909519 -7.84404296
v 6.61041541 108.94535482 -7.68732885
v 5.73317846 105.38318753 -4.57232259
v 6.56565931 107.56395757 -7.11313495
v 6.64855400 108.54441673 -7.24253664
v 18.58944260 111.14889383 25.36841109
v 4.60985722 101.40717030 -0.01021919
v 3.63017386 103.33113372 1.71463424
v 22.67910168 107.97648132 20.64901777
v 22.40737900 110.97510904 21.48344554
v 20.71359567 108.23808610 23.33738096
v 21.54982276 105.93360662 21.91819809
v -6.66217087 99.09215569 6.92681083
v 3.23108118 48.49206284 27.94453129
v 2.76779919 45.67167163 27.84374915
v -33.25616941 22.40728401 23.23368005
v -33.64647925 24.60366860 23.76942150
v -33.86851400 23.86059985 21.56166919
v -29.64233421 92.82484651 8.30684882
v -29.77545373 91.81454778 8.11885763
v -27.93164738 92.51351655 8.46101344
v -45.93032971 88.30750734 9.71474685
v -47.20268026 89.82547373 9.92274098
v -45.59723288 89.85281736 8.69574212
v -46.75020650 88.19160610 10.44866815
v -48.09956253 89.29836005 11.08589768
v 14.96887393 111.87987775 -12.64452469
v 13.90878577 111.99007183 -13.35502416
v 16.31182805 113.12673986 -12.20736839
v -33.29595551 14.90971912 18.95829849
v -33.74705836 15.04596509 20.41703649
v 0.45432939 101.80009156 4.59394837
v 1.90043973 101.85606033 3.70483566
v 0.90501632 100.61683506 4.31059860
v 1.53582601 102.90944576 3.95457912
v 2.07544025 99.70795363 3.72770964
v 2.71254033 102.97207534 2.61777989
v -27.18561515 153.92117202 32.46172145
v -29.60237861 156.78186715 32.36065432
v -30.14612012 150.35045147 32.35728294
v -2.46737571 97.79631346 6.36414345
v -1.95981190 95.53550184 6.12718286
v 33.23083743 -167.45166481 29.29484472
v 31.97859228 -168.45421493 29.46943790
v 33.04054216 -168.86213422 28.96383218
v -3.81512428 96.48168087 6.62512193
v -4.43655392 98.89155626 6.61081867
v -8.98215640 93.91315281 7.30087003
v -11.63276378 95.49392760 7.53170950
v -54.79794741 135.32198966 36.53862700
v -46.47078738 86.87139302 10.88963635
v -48.87987673 88.30942214 12.59652898
v -37.87262738 46.12240568 23.38469401
v -37.57078573 44.37975213 23.81537668
v -37.03345358 44.88613456 25.51892214
v -37.23720834 47.43672907 25.71574226
v -50.09705201 88.80197257 13.64533883
v -49.78937656 89.87516165 12.36189157
v 14.27199133 111.30879074 -13.15573137
v 13.95851374 109.63548720 -13.12000118
v 7.37191876 106.31824285 -8.50127079
v 8.70756619 105.71822524 -11.11958083
v 7.51369540 108.46328735 -9.90031287
v 2.43615848 97.13237733 3.52222216
v 1.75592618 98.23098034 4.09225561
v 3.48534482 98.94520044 2.30802014
v -18.67786050 92.98516810 8.15018360
v -17.15184376 92.57436544 8.12808052
v -17.43453927 91.27756953 8.28130543
v -21.35909535 125.09685755 30.74632026
v -15.70505276 123.71136248 30.79240210
v -16.67657495 127.44408846 31.37387708
v -18.53290945 124.43780899 30.78264929
v -36.33120283 89.82026577 6.46103779
v -34.92679074 90.69801867 6.87210402
v -34.22999009 89.11413699 6.72776857
v -37.49382868 90.52740782 6.49850629
v -35.71487963 89.18295801 6.39763242
v 12.69355509 110.67102104 -13.48899398
v 13.08157854 108.84250700 -13.18457630
v 3.88985616 96.52004391 1.86899048
v 2.10146420 94.67598051 3.42870061
v 1.20904611 96.09472007 4.47594700
v -1.36483880 93.80954504 5.72456187
v -3.66366305 93.05071086 6.39898470
v -0.43319308 96.01640701 5.46066230
v -2.78970203 125.99156797 31.27814084
v -0.88027446 133.39413702 32.07547590
v -2.31024390 130.05986810 31.77884966
v -18.16805638 90.66642821 8.35607294
v -17.37013459 89.48712051 8.42484925
v -18.75743270 89.42690492 8.44512787
v 30.63532151 -158.40041637 21.41050249
v 32.87016600 -158.72012079 20.87786980
v 34.34453160 -159.72639620 20.42759024
v -31.01750650 89.56160396 7.41105806
v -31.60103410 86.72371507 6.64586155
v -32.62882307 91.11329913 7.53588742
v -30.83690628 90.98859131 7.80321332
v -33.80193561 140.90986550 31.47228435
v -36.58850864 139.26391304 30.97188100
v -32.02799335 138.31216097 31.35960177
v -44.43681985 85.48960090 9.97783430
v -43.04219410 85.23535728 8.61979369
v -45.23130506 83.83572847 11.44448668
v -43.98887977 86.70490235 9.00940597
v -45.09788752 86.54314280 10.01169533
v -46.89207301 81.22505248 14.86628130
v -46.06925324 81.21589571 13.87997903
v -32.45074302 -95.87865323 30.13025410
v 8.80634598 106.86070472 -11.47357188
v 9.70310997 107.68148303 -12.40893919
v 3.03417305 97.94432670 2.92259967
v 3.74550372 98.02525491 2.05581030
v 4.92396345 95.44283152 0.06250135
v 4.88125533 97.09725529 0.05129706
v -32.65390545 -97.28671610 30.02724424
v -31.46146983 -98.05356711 29.56213430
v -0.90086547 92.56558120 5.30794542
v -6.00898638 91.14328027 6.80544786
v -5.67417592 92.25129336 6.75744889
v -8.23415071 92.80186146 7.19982898
v 2.11496395 -80.25059849 44.88626868
v 5.29980380 -78.21619511 44.61701587
v 1.36309955 -78.21932435 44.77103427
v 15.27599990 154.81853485 24.36682582
v 13.75109423 149.98760819 26.25408024
v 15.87220468 153.13798189 22.00358361
v 14.66957759 151.46869421 24.17667210
v -7.42828380 118.74786019 30.20619228
v -3.94004257 118.89962852 30.07510118
v -6.64839381 120.45184523 30.49064055
v -22.53814973 88.01908791 8.10362399
v -23.34672026 89.39299732 8.22321605
v -20.83563060 87.67741174 8.25188868
v -23.93425629 87.40790188 7.92272668
v -22.58719318 86.92198992 8.01968761
v -41.77449644 85.35660058 7.45761534
v -41.36259109 83.70418102 7.67373480
v -42.61117056 86.45689487 7.72369793
v -42.68172756 82.71603286 9.41564236
v -45.11789605 79.19253409 13.63850851
v -44.36466470 80.32647520 12.37791125
v -17.20866747 -138.24814558 23.81492406
v -15.92107862 -130.91462851 25.15865117
v -31.64524958 -90.50654620 30.24408221
v -38.22075948 48.78476635 23.53136614
v -38.56357187 47.65072092 20.99535055
v 0.19180168 89.64932710 4.40484006
v 1.46919361 90.73416144 3.69985146
v -9.06408019 137.23762333 16.71046205
v -43.76248270 82.30017871 10.77603921
v -42.85090044 81.65645599 10.11099759
v 15.78519493 102.85750777 -10.60832106
v 16.40551910 104.62295264 -10.78254357
v 16.24657586 82.76804537 20.01002990
v 15.37030097 85.60422063 21.01908065
v -49.53114316 90.93932062 27.02244185
v -52.13126540 97.15826809 27.08978206
v -53.03805694 93.84497255 19.74724606
v -51.18385330 93.40033680 25.26256815
v -52.40886658 94.25600618 22.67678827
v 12.83703372 144.61970329 26.48192085
v 12.16710638 143.53756607 27.66491845
v 13.49161286 147.30498195 22.20090665
v 13.40228133 145.30083537 19.44448426
v 13.18757609 145.50600946 23.87085930
v 3.08755576 92.75201708 2.28640647
v 2.21637450 93.03244203 3.36099882
v 2.22720252 92.08811074 3.26681766
v 5.01012802 93.16478670 0.12266176
v 15.87717235 130.19493222 20.96578293
v 15.07629361 133.05436075 22.55548537
v 13.31488416 130.39024174 26.44074708
v -29.87466007 -0.33523075 13.64482287
v -31.87213838 2.45844992 15.96575417
v -29.83273566 3.23941861 13.36453296
v -1.98176038 89.39438313 5.42805064
v -2.93737813 91.11334383 5.91356680
v -3.59397801 88.69820833 6.19305205
v -1.22943230 87.48824894 5.29816607
v -8.89658928 87.30099350 7.39277061
v -8.27869494 88.94337714 7.28726014
v 14.15423490 40.03990069 18.18284392
v 13.83287366 40.59191793 19.51038092
v 12.97733188 40.37318751 21.22141607
v -19.47832666 85.77273786 8.43623746
v -21.90501057 85.73938161 8.16283468
v -31.69848397 -101.39904171 29.15451862
v -34.63868424 -102.04089433 30.17254919
v -33.16570073 -104.11007702 29.67303433
v -41.51262715 81.96649700 8.41172226
v -41.55107960 80.48613369 9.11349710
v -40.38533941 81.21263981 7.77550926
v -45.42682320 77.64648646 14.58451897
v -43.89329255 78.84424925 12.49480247
v -14.12646100 112.62612045 28.96736562
v -11.85451914 108.92322659 28.58695015
v -9.03761946 111.19606346 29.14325893
v -26.24840103 113.36414516 28.40251662
v -26.12828463 115.28857797 28.57947350
v 17.30401441 102.86165029 -9.52696428
v 16.07960276 101.39890760 -9.76925250
v 7.29191443 98.46120328 -6.80375937
v 12.55942695 138.28754425 26.93412453
v 12.69714907 141.74368978 26.34066716
v 14.04714119 136.88156009 22.40058966
v 13.47020641 139.31715488 22.50642329
v 8.19788221 99.40925241 -8.85728281
v 8.11422523 98.39618206 -8.20582453
v 8.27354565 94.55755353 -4.86123934
v 6.45967759 96.81970626 -3.07862018
v 8.83617252 94.29679811 -6.31364761
v 7.40973232 94.63683516 -3.47251841
v 7.06519606 97.57892042 -4.63035796
v -5.02206292 87.74157614 6.71447907
v -5.00906957 85.38559824 6.72398368
v -5.99610060 86.94356680 6.95796544
v -3.80137796 86.42219007 6.31381199
v -5.89591917 88.08802813 6.89245155
v -6.02001604 -178.96203697 14.20804299
v -5.43662114 -178.58996987 15.31823352
v -6.39844500 -178.23152244 15.52561764
v -7.57027185 -178.24049294 14.65313043
v -10.08497458 85.48545837 7.68268667
v -12.02471461 87.69543469 7.84289185
v -16.65833034 84.03920382 8.76935385
v -17.42551289 82.46507496 8.63825530
v -17.91377738 84.33549851 8.71341676
v -15.71259089 85.54079384 8.67299456
v -14.80646804 84.14880931 8.81793629
v -24.17591028 82.35877007 7.55335391
v -21.93821967 82.38977939 8.13869480
v -21.42510377 84.26008373 8.26710183
v -23.29386584 84.76773649 7.85651337
v -15.87851532 166.58285260 33.39736909
v -17.49929041 162.76703775 33.28938782
v -14.78968561 164.28478062 33.47347304
v -35.43215618 -95.63679248 30.31320684
v -34.91011634 -94.66333687 30.43924645
v -35.80097854 -94.86670047 30.30876070
v -30.35670891 -105.27686775 28.33276056
v -28.78817730 -103.22549939 27.93828957
v -40.99981859 79.11683619 9.26350057
v -42.27181524 79.32204008 10.36345307
v -43.23621839 80.90447634 10.86653955
v -104.05591875 163.97929192 25.11521056
v -101.22295469 162.89868951 26.38297901
v -102.79498249 164.35836256 28.34708989
v 11.23033278 102.08722949 -11.41333207
v 12.47153245 99.92586821 -10.50421502
v 10.29437035 100.14395416 -10.32087486
v 11.42817270 97.98476100 -9.70680546
v 8.28693155 96.25621140 -6.98092207
v 14.13643360 63.74174356 21.47970907
v 13.77398241 66.24043733 22.38098718
v 12.12066971 65.35933167 24.17196333
v 12.74035964 67.98079610 23.53154682
v 6.36524335 92.87203103 -1.72447227
v 8.35791696 92.63977408 -4.19992581
v 8.46271217 90.65288305 -4.24657017
v 5.94952004 90.55376798 -0.53997518
v 4.87683155 91.72236919 0.29351615
v 12.54657656 63.58473003 23.63118529
v 13.84662837 62.60056049 21.82915062
v 5.40193124 93.91688555 -0.41271074
v 12.56731153 47.14832455 22.26407826
v 11.21870894 45.22816837 23.71333353
v 13.70197441 44.97065023 20.50278708
v 20.82983777 106.21616244 22.88128994
v 11.01198886 30.58288805 23.57305586
v 11.92193758 31.05591424 21.99828625
v 10.12628246 29.90884706 25.25761351
v -37.40983829 104.23538834 34.26465392
v -34.70509499 103.09784114 32.83434734
v -34.27009657 106.88190907 31.46307170
v -18.50674115 81.87808841 8.44419282
v -16.32328331 81.61985129 8.62413365
v -24.51362833 82.05209672 7.30916485
v -31.09509125 159.43714976 32.35914931
v -30.18852323 162.11049259 32.39263222
v -5.78980800 138.83846998 15.58799110
v -36.10456735 81.80540055 6.28478453
v -35.23036838 80.04629612 6.25102315
v -34.61093828 81.29002154 6.01355731
v -39.05432299 77.81061530 8.26321170
v -39.92965072 77.38231122 9.20821261
v -39.45558518 80.23981750 7.51731405
v -40.65817967 77.01574266 10.07985789
v -41.71517119 78.42081785 10.23865119
v -0.52769919 -73.38455319 44.28783432
v 3.77549673 -73.00479710 44.10603642
v -0.64696430 -70.66661119 44.11292821
v -44.71893981 76.55677944 14.28245939
v -45.48050091 76.00887865 15.75212181
v -44.64139789 75.14331490 15.06201364
v -42.12370142 75.23367554 12.63292227
v -42.57626459 74.27908480 13.66205886
v 15.35711903 62.25112826 18.22593622
v 20.01219988 105.49668223 23.37815426
v 9.79906321 98.44582528 -9.60183796
v 8.94859806 99.68660027 -9.56394617
v 8.81616771 93.37376058 -5.42710628
v 14.50362243 61.81923673 20.40297166
v 14.84957058 60.76484174 19.44321580
v 1.80936372 87.86766976 3.38680716
v 1.23804901 89.20402825 3.53242992
v 2.64032115 89.64823186 2.56053847
v 3.86177632 88.48337829 2.17531086
v -22.21671678 -62.03326210 33.07642415
v -24.11878668 -56.92756176 32.49305487
v -30.33435158 -56.61872774 29.31108326
v -27.62800455 -57.54568800 30.75852245
v -37.36007586 107.75370896 33.55638683
v -10.36839932 137.65330613 17.11195149
v -7.14136520 83.51452649 7.50170322
v -6.11772668 81.58828318 7.45848240
v -8.11394863 81.57367259 8.13210942
v -14.37539142 80.95460385 8.88952054
v -12.76600454 81.85707033 8.96692742
v -11.56016160 79.59192991 8.99634790
v -10.59211511 82.76291937 8.50594509
v -19.58885603 80.73524386 8.19825009
v -25.42251348 80.79071343 6.83825696
v -37.46131435 79.66247201 6.68050023
v -39.06763718 80.46270907 7.19800917
v -43.10272262 76.21089369 13.14013358
v -41.71723872 73.24648649 13.11037038
v -42.65389591 73.19933176 14.18222394
v -39.83807564 73.01426679 10.53070743
v 12.84164842 96.35151923 -8.72259773
v 13.28522246 98.19649905 -9.51961335
v 14.83532228 97.17424959 -8.11212230
v 14.56123684 99.68160838 -9.76284128
v 9.39413812 93.32598001 -6.58418657
v 5.98644884 89.54076469 0.02357192
v 8.13492015 87.71531284 -2.35085678
v 6.35837484 88.21364492 0.12333754
v 5.06276870 90.12555331 0.79405354
v -63.52323294 152.22606063 36.78561002
v -65.86759537 152.10217237 36.64212674
v -64.88796324 149.74726737 36.26782447
v 0.53391454 86.14090830 4.55737812
v -0.19503095 87.35531569 4.75357613
v 1.18419586 86.65671200 4.13367245
v 2.31361855 85.78671515 3.60308634
v 12.76498754 43.14121604 21.66535333
v -84.90600437 149.10969138 23.73882756
v -83.00102502 149.05917645 25.95125511
v -85.69771796 151.25975013 25.25854297
v -15.19017480 79.91357893 8.62827990
v -21.05561644 80.78832924 8.05316586
v -13.14213965 135.26776433 16.73386618
v 14.67254665 68.29742342 21.06836066
v 12.60274835 26.88799053 19.84945871
v 12.38553319 23.71200174 17.18469150
v 12.78593391 29.35270779 16.16522484
v 9.46038123 25.77170916 26.47797763
v 11.74231991 28.99000980 22.69984595
v -37.44256124 77.07972080 7.20393192
v 14.45939578 95.43377906 -7.21029658
v 12.35193014 93.44348311 -7.53237121
v 13.80475331 95.32579035 -7.67924450
v 14.66967911 93.66278350 -6.03173673
v 14.63166066 95.49641609 -7.13820755
v 26.86426416 -148.06619287 37.44757921
v -26.49927326 -51.81659758 31.28310665
v -30.57222813 -52.28327960 28.42321061
v -30.38647026 -54.48137224 28.98894437
v -28.94780971 -55.17281219 30.12023866
v 5.65941213 87.36737818 1.09974993
v 0.03364425 83.51600915 4.64913854
v 1.04796386 84.16130394 4.38548345
v 0.84081548 83.18722248 4.55712155
v -0.38565558 85.60501039 4.84511675
v -4.56151552 81.52899891 7.08564091
v -5.53637557 80.32528311 7.34608620
v -5.49173960 81.65990561 7.29854265
v -4.33017965 80.44321090 7.07287062
v -3.99800902 82.47127384 6.66508637
v -10.05146839 81.44511282 8.67966376
v -9.17977188 80.46439290 8.53872113
v -15.62232152 78.67593318 8.29056185
v -21.17468044 79.62620258 7.75170140
v -28.20903435 78.44549417 5.56998793
v -27.56163105 80.36340773 5.86722326
v -24.53709580 79.18582857 6.81812037
v -29.13591266 79.46944982 5.43002971
v 11.02354843 26.27784573 24.32699315
v 12.18205318 26.72608756 21.73163556
v -34.34049711 78.83471251 5.98354917
v -34.63708982 76.56353712 5.98969031
v -35.67501530 78.47711444 6.29307842
v -33.06993842 78.50731909 5.71388006
v -33.86431560 80.35161346 5.88316843
v -36.51231900 74.84949380 7.51349004
v -39.03365135 75.53238422 9.01610870
v -41.48823023 72.02187181 13.35598622
v -40.87468237 72.22475857 12.52184622
v 13.64691928 91.17239714 -5.75201958
v -32.62276947 -30.92679009 23.02477136
v -32.83056244 -31.24334849 21.59740031
v 0.70945994 81.65263385 4.78946185
v -18.04390177 79.10002023 7.71659845
v -30.25767952 78.68108153 5.17354114
v -32.05583245 76.91232860 5.38180070
v -35.82304344 75.70136338 6.74218219
v -40.99816829 71.22297585 12.87673041
v -8.56311154 -179.63850498 6.99836481
v -8.06377735 -178.45547199 5.15924674
v -5.63054765 -178.72133851 7.59327598
v -9.87615716 -179.48789895 5.00667375
v 10.36134176 92.44856983 -6.76344149
v 12.07251381 89.06679600 -5.48417820
v -79.54583317 148.31474423 27.87872031
v -80.98139614 146.33397758 25.91316588
v 7.18061719 86.20778471 -0.40173484
v 5.80174429 85.87859571 1.13360037
v 6.37749676 84.31443572 0.54850895
v 5.33195492 84.25682783 1.52956310
v 1.63477613 83.64424855 4.15854575
v 2.30352767 82.21384138 3.93845560
v -2.36374117 79.50714976 6.59951195
v -3.32436129 81.17739856 6.64743502
v -1.58712163 81.47018403 5.58113260
v -2.96177808 83.07959884 5.83631592
v -9.99335758 78.51836830 8.61690752
v -10.72419249 75.45185089 8.62699468
v -11.75103616 77.43823528 8.77800304
v -13.85391131 76.53364539 8.41099583
v -15.84799215 76.86485350 7.87069928
v -24.90096353 126.68119371 30.58047593
v -17.40636863 128.39253247 31.46471828
v -21.45905048 78.62316072 7.39473943
v -25.50136670 76.53886825 5.50513389
v -34.07826275 74.37953353 6.17549615
v -35.39249673 74.26470518 6.93550799
v -32.21231326 75.04361868 5.45564061
v -40.21165520 71.22752070 11.53716724
v -39.42123055 71.09267265 10.19987278
v -37.56371140 72.28713483 8.75788834
v -38.21225837 73.56075943 9.28807352
v 17.65887067 87.39738166 -0.53412712
v 16.98327810 88.58931065 -1.63249532
v 19.05395649 90.57704359 0.57626056
v 17.42907614 91.75783396 -2.48964434
v 11.53346151 90.87721258 -6.40665414
v 28.88743952 -145.45571804 37.20435873
v -65.06811082 145.43345571 35.26498005
v -66.16047770 144.63879168 34.76808220
v 8.14771000 86.82911843 -1.98838534
v 4.12951317 84.09556001 2.45806994
v 5.06284088 82.50354230 1.54003117
v 3.76461772 82.40040392 2.77562672
v 4.19100234 86.39060706 2.37959228
v 5.07189985 85.12272686 1.75726425
v -119.49751526 181.90003932 31.62387386
v -7.73499673 78.39880884 7.96748884
v -7.95133226 77.35061646 7.99121056
v -8.79608095 78.74518633 8.36592168
v -6.40620291 78.44655961 7.52399629
v -7.44530093 79.78688180 7.95498583
v -23.86252768 76.97337866 6.15555700
v -31.23408370 76.28415525 5.30200964
v -29.94705364 77.96112448 5.10283979
v -35.27103737 72.87429273 7.60327419
v 18.91829446 87.85758913 2.26302631
v 9.20566451 86.16709709 -3.13211815
v 8.25354923 86.05119586 -1.92489196
v 9.30973887 87.37163991 -3.84750427
v 8.00976995 85.37138253 -1.38722104
v 4.27314220 80.44039458 1.91241619
v 1.56180526 80.58840781 4.62945690
v -0.69380342 78.65899801 6.12429716
v -2.00446066 77.60699093 6.77483575
v -0.40921743 80.36609739 5.54706389
v -0.69906079 77.00297982 6.29401719
v -1.99082703 75.94405860 6.87422417
v -3.59189417 76.35266334 7.21395202
v -120.25416642 183.38604271 30.75347468
v -3.40453861 77.90613174 7.07950676
v -10.01730096 77.43699849 8.58690124
v -4.62400075 175.91500282 32.62315691
v -7.60336639 75.90748370 7.90485553
v -9.65530798 75.38042217 8.57773796
v -14.95083421 74.92496818 7.74519751
v -12.30272744 77.05365866 8.76736641
v -21.80205844 75.76389611 6.34963531
v -23.91864173 129.24222648 31.02358431
v -19.52073351 75.32904297 6.81762723
v 11.94031443 -157.89316595 35.25297344
v -24.24231358 75.03463328 5.49817504
v -37.30431199 69.91863996 8.78304336
v 14.00888059 86.72489971 -3.90261551
v 12.51014136 87.03720570 -4.51075984
v 14.53508716 89.38787133 -4.51721065
v 10.58009733 87.53968775 -4.62412648
v 0.71515213 79.24984396 5.30760270
v 0.34773821 78.11751217 5.65003231
v -5.09394426 77.18094438 7.24382512
v -5.48889721 75.04974306 7.33476365
v -20.57205327 74.75581765 6.34118915
v -22.99017273 76.76488161 6.24776026
v -28.02392654 75.76149702 5.06920600
v -26.61723644 74.36113805 5.20074554
v -29.36151996 72.94286788 5.33801550
v -26.69404447 74.60577786 5.16843423
v -34.41864997 73.26149195 6.78536063
v -32.17960894 71.58003002 6.53867330
v -33.11085701 72.60282338 6.41584629
v 15.42004105 87.69157529 -2.97292066
v 3.28935613 77.12184638 2.44987174
v 1.67938659 78.05703580 4.73344279
v -3.35547165 75.01965761 7.24951737
v -2.73979828 73.25426489 7.02894200
v -1.78791897 73.97518307 6.72205444
v -69.01235878 134.32550430 30.48654087
v -72.94815779 136.70216501 27.82253362
v -73.09556752 133.83728266 25.55598877
v -72.69788533 135.04587114 26.89053677
v -69.02300566 129.97733057 28.05241197
v -69.56915557 132.63309002 29.02896889
v -7.56291393 74.83124733 8.13770946
v -21.47210203 73.51265103 5.92890335
v -27.41938084 73.03663343 5.38860029
v -26.09657496 73.45132530 5.42732002
v -26.02317370 74.78553802 5.19989524
v -39.15214911 66.79991633 11.13338675
v -37.62697801 67.40990281 9.56443604
v 14.70276900 85.04064381 -2.84574600
v 13.16822320 85.49418300 -3.76839959
v 15.07488824 83.96009356 -2.26420979
v 9.98391025 82.33659714 -2.60376697
v 8.73182900 83.52218568 -2.13191751
v 9.77676082 83.38490129 -2.76344270
v 8.45441222 81.90669119 -1.77933241
v 1.96295511 76.34103298 4.19060793
v 1.20140531 77.10491866 5.12128649
v -3.44358967 72.77443260 7.13300286
v -2.84911715 74.05556738 7.11356336
v -8.53544939 73.23616743 8.41854699
v -9.29568056 71.73786312 8.31761956
v 9.51055810 -148.84783328 39.56200555
v 10.56137495 -148.13636243 39.98408094
v 8.87807924 -147.85337448 39.41389546
v -9.82341915 72.89242744 8.47398583
v -21.12719230 72.94020057 6.01151166
v -26.52601898 72.74428010 5.46252448
v -28.39358896 71.57811522 5.42756682
v -32.44750202 70.48589736 7.10027153
v -34.14741531 69.83009726 7.78783625
v -37.44193539 65.59970975 10.37102379
v -38.32171485 64.68728930 11.41316723
v -19.66804080 -158.89292955 1.26259134
v -13.78747076 -164.07807171 0.36374980
v -14.46963195 -161.58290207 1.71030324
v -15.28638601 -159.56079960 2.87290826
v 16.53068513 83.40404183 -0.53169800
v 15.84466361 83.61676335 -1.41985086
v 17.04565622 84.46905762 -0.16968575
v 10.94554178 83.33078772 -3.09548271
v 9.56951920 84.41991359 -2.95206974
v 11.25783008 85.23559570 -3.85310291
v -2.25164858 71.46513462 6.52937964
v -3.43178259 71.77302241 6.95299450
v -6.82882871 71.76525146 7.86353461
v -8.15494917 71.13310695 8.08638148
v -7.77030922 73.71959835 8.26830696
v -20.15341446 71.99364156 6.12415140
v -25.78608878 72.26784527 5.45810442
v 15.56262374 167.39152372 27.24244259
v 16.49478637 169.00768876 26.82579122
v 13.21563777 167.25048423 29.45304289
v 14.73333687 82.13911206 -2.05264753
v 13.21637630 83.62039924 -3.21133388
v -23.41278642 -41.35172069 32.71968290
v -28.87084335 -39.74583372 29.31972221
v -28.90258655 -43.49445552 29.51391973
v -26.40590817 -40.61728716 30.87579645
v -6.12845970 72.93224335 7.72372773
v -5.75370714 71.61590457 7.42135523
v -13.92138842 70.41908801 7.22208805
v -21.58008888 71.96447253 5.80172427
v -27.72805467 70.33342868 5.22893667
v -30.86452931 68.75341386 6.79016300
v -34.32252631 67.39220023 8.09226278
v -36.27636656 65.84181637 9.10629798
v -32.88115561 68.12254339 7.71539984
v 11.96762733 81.18001372 -2.66206823
v 14.74479213 80.01855016 -1.50138466
v 2.89826235 74.95358586 2.35728850
v 3.89728649 76.04726404 1.11145061
v 6.80353120 -177.36722529 20.83634026
v 7.39799999 -177.65362561 19.39784735
v 0.23696192 74.96751100 5.69688482
v -0.32708090 73.70535284 5.83279738
v -5.01477905 72.18611985 7.27455318
v -4.46347427 71.30773365 7.04876799
v -3.97918606 73.17888737 7.17208954
v -10.82565822 71.31052762 8.04981031
v -11.52706891 69.63536143 7.57864304
v -49.99497905 145.16951144 34.16326270
v -52.80039459 144.47271824 35.58917344
v -12.31129561 71.88217342 7.79512338
v -10.50546207 71.93908095 8.28515179
v -18.03665422 71.70489430 6.51953928
v 34.32023525 -166.37632251 20.20777017
v 32.71926567 -168.66278648 20.48886195
v -51.91535503 -137.80395687 18.01218465
v -51.27002299 -135.30361652 19.35615577
v -51.53806135 -136.65278256 18.71891506
v -26.29037015 69.92806494 5.08829439
v -26.28574520 71.15099579 5.41803194
v -24.84469675 69.53030080 5.03141666
v -32.04483166 69.27991658 7.23440293
v -37.80575469 64.88382816 10.88413037
v 16.41124301 81.11685514 -0.09192626
v 16.12252370 82.08519220 -0.66162524
v -31.14258125 -30.92880361 26.19828284
v -28.85496803 -35.98720953 29.35300209
v -24.49834161 -31.10659309 32.92851523
v -29.04440649 -33.14696252 29.07564491
v -27.94145979 -32.75971115 29.95209955
v 1.57536508 74.82549548 4.30484861
v 0.62943815 74.17996973 5.19370288
v 1.20170927 71.50678337 3.75142810
v 1.48629572 -44.70384121 37.46055439
v -3.08962306 70.26405632 6.61902269
v -8.73145554 70.43784112 7.93216936
v -9.03671980 70.69019228 8.04138277
v -9.88787413 71.04697824 8.12804513
v -9.01274756 69.51761991 7.59607367
v -51.59739777 142.44440198 35.45031697
v -12.11706549 70.80558687 7.69865094
v -14.69884627 70.54851204 7.09956884
v -20.64283565 69.54535097 5.58171561
v -29.82014790 68.87853891 6.06562942
v -27.89202519 68.50611418 5.23782708
v -32.07773343 66.95985794 7.53159262
v -35.03994271 64.63879347 8.34248774
v -35.02042219 -173.27356339 0.82843570
v -35.94193980 -172.30241001 0.74656465
v -34.33777019 -172.55225778 -0.80154085
v 13.29542883 78.44656706 -1.74836046
v 9.87679884 79.68699932 -1.96541869
v -1.56193064 69.14351881 5.51569555
v -0.25625393 71.32343948 4.93252510
v -12.80226558 69.54412907 7.38830958
v -26.11165307 69.02108341 4.95147752
v -31.66037053 68.11556965 7.26632262
v -30.54408543 67.36344099 6.78140204
v -36.89220920 64.41954523 10.05295105
v 10.31929161 76.77721977 -1.57814566
v 8.84756353 78.08400691 -1.77448278
v 7.92401843 74.57146049 -1.45771843
v 5.05336188 75.96176118 -0.28006002
v 8.12755059 75.72985440 -1.53542124
v 3.67122446 74.94206727 1.16784265
v 7.62014231 77.48562098 -1.57247344
v -59.00749192 144.50697601 36.88457236
v -60.82616746 144.46622133 36.61280498
v -60.78432873 142.62497425 36.68522462
v 2.02927017 71.47204131 2.33499729
v -69.35344636 123.56975675 19.72855814
v -69.49685514 126.35964155 23.78719486
v -70.10109723 124.90791082 19.71800812
v -14.21623304 69.00681555 6.89599477
v -19.87713203 69.55197453 5.84165193
v -21.03851736 67.99933314 5.26060676
v -25.78287572 68.09318811 4.92987176
v -75.45717806 135.20865142 21.57390118
v -75.29052347 134.32151079 19.77956668
v -31.02362715 65.53538144 7.11996108
v -36.98668629 62.97396868 10.57538763
v 16.74317010 76.95694268 0.88395603
v 15.18523041 75.44919103 -0.16272701
v 16.53919742 78.32537591 0.35823233
v 1.71566952 69.45888698 2.40944466
v -4.11406206 68.89814883 6.57509174
v -3.39245354 66.95737690 6.04441343
v -6.56730914 -15.60311764 36.24634072
v -18.03949662 67.82265753 5.81561727
v -25.75079910 66.18597358 5.10828057
v -24.60681275 67.31779873 5.04372548
v -15.01708198 0.51439862 6.34459872
v -17.55938493 -0.58744691 7.87895173
v -17.13722199 1.96952908 6.86945952
v -70.98697871 142.13439822 31.65042400
v -70.55112720 146.28076553 33.27137604
v -29.48273346 65.70550799 6.25545392
v -58.88520181 110.54266989 26.79732256
v -59.58438292 107.38926381 19.78466660
v -58.54998529 107.72345215 23.52990955
v -58.60620737 106.48006201 21.46265656
v -74.68796521 133.84613395 20.67735232
v -36.03654727 58.13330039 11.07441448
v -36.79410741 59.59891155 10.96491516
v -32.61777759 -174.29025471 -0.56799030
v 6.79787807 72.94008881 -1.26913772
v 8.30875803 73.07679206 -1.47683034
v 9.37327370 73.83978367 -1.58613897
v 11.65559143 75.03199577 -1.45922822
v 2.49573332 69.15315241 1.09814515
v 2.80671823 71.19660079 1.06622197
v -1.89685239 66.93516672 5.19823004
v -9.08280537 65.25816768 7.14557199
v -6.48579188 66.06335938 6.94247149
v -6.28654519 68.05371493 6.89582247
v -32.80038014 -6.88300328 16.92445949
v -30.89854494 -4.14672215 14.50628135
v -29.80669402 -7.16000935 13.41110468
v -16.06354304 66.86863303 5.97603060
v -14.83241189 65.53572416 6.13071490
v -22.55329490 67.18229502 5.01721539
v -21.65914513 65.90883434 5.10559324
v -23.95274676 66.30133092 5.24916127
v -22.85496704 66.03670865 5.12697222
v -22.75241353 68.66281480 5.03496174
v -21.43977955 105.91866821 27.67747082
v -29.94926833 64.58171457 6.59476314
v -29.17874791 67.47150421 5.87747199
v -35.18163040 62.46561930 9.02704243
v 14.90197051 70.73941827 0.58452104
v 13.56024295 72.59511203 -0.50555333
v 7.76679674 71.97355479 -1.40453107
v -3.85583472 66.01998955 5.90949692
v -9.19532217 63.14967573 6.70180237
v -9.70691070 64.40337002 6.99422183
v -24.79779720 64.78071958 5.38361445
v -27.17167512 64.66171145 5.40232332
v -28.38544734 65.01695514 5.71337901
v -31.28911555 63.44375759 7.08650658
v 13.37623782 70.67399472 -0.28509242
v 14.11958318 69.28892434 0.39543331
v -21.15949802 83.21946859 28.65275927
v -19.32521909 84.11937952 26.25233307
v -22.27316052 87.52023429 28.23534980
v 7.50056561 70.59222460 -1.19865290
v -52.15768144 185.22901833 36.13425419
v 9.24733002 70.88211179 -1.35003310
v 9.57814697 72.32233137 -1.47010176
v -7.20909750 64.14750218 6.58025872
v -6.33913185 65.32163173 6.73327688
v -8.27431306 63.16614151 6.55948743
v -2.98441178 80.76634258 27.16930397
v 0.54925401 83.77893269 27.36039832
v -0.65253192 89.17059004 27.38611586
v -0.08107158 85.81352979 27.37094462
v -14.48625512 63.92683834 6.32194383
v -12.58546114 63.98697942 6.57982146
v -15.19180927 63.11139464 6.24236185
v -0.37782843 -43.63225400 38.19762543
v -15.29389061 64.88611549 6.06546178
v -19.57353577 63.78447264 5.54988720
v -20.43362521 65.32043964 5.19294804
v -22.51047269 62.41938844 4.79495758
v -26.11486241 64.08125907 5.42063732
v -3.89093487 87.20355481 27.21783519
v -2.52821390 85.09004116 27.25016698
v -74.32322949 143.42164993 29.62339856
v -72.84214348 145.78472078 31.67536482
v 15.15877340 69.22585517 1.14717090
v 16.27907529 70.27439028 1.92343118
v 16.41440392 72.51209021 1.43701851
v 8.88999924 69.45446134 -1.11952086
v -5.67355007 -23.34767580 36.61662713
v -3.95394908 -23.57563749 35.64497456
v -43.04899275 79.63774353 31.28572181
v -44.23725605 84.83403921 32.19287843
v -46.34388536 81.78846538 27.57527120
v -43.97125542 80.99155128 30.80492839
v -8.03568121 62.20253557 5.86947706
v -10.91722865 -4.73630987 4.99555329
v -10.21844707 -6.21152623 4.61494783
v -12.52627652 -7.47284340 5.09833498
v -11.52914483 63.73751909 6.68998156
v -11.85710356 62.42915243 6.52645994
v -14.56669625 63.01728636 6.32990105
v -20.64901404 61.70149148 5.29900566
v -17.68342592 61.89794838 5.98877994
v -19.41410452 65.48354030 5.43943327
v 15.77709615 68.14673543 2.16373382
v 16.89248160 68.48430634 4.56754630
v -8.15878343 -22.80529402 37.31991723
v 1.27021398 67.43146479 2.61807488
v 1.40860374 65.94692916 2.09329952
v -14.26570211 133.76891613 16.14452153
v 1.31137425 -40.45662284 36.14739701
v -1.80535018 -39.77578133 38.10659423
v -15.73351771 62.34683096 6.22074865
v -17.60224625 63.98722529 5.82420779
v -26.86238475 151.22164786 32.51694888
v -13.76508456 148.25487137 33.03521872
v 15.28525911 66.56123698 2.26472528
v -9.36242379 134.10733640 15.89594968
v -8.86669010 135.61297953 16.32954180
v -4.59820265 23.29408005 27.33844519
v -8.64345487 60.23120880 5.43250935
v -11.50589250 61.05841696 6.26395456
v -15.87974466 59.88571048 6.04108674
v -15.14597237 61.11509353 5.97896753
v 13.87898065 65.93438238 1.42644765
v 12.96942402 64.98554349 1.28217065
v -4.91129234 25.24532191 26.58656612
v -14.04497121 60.51221490 6.05755579
v -12.78363075 60.21694839 6.11285726
v -14.17387370 59.85937268 6.07877644
v -13.72828148 61.55499071 6.14392105
v -19.26880889 60.05868688 5.59677603
v 13.88552599 64.97658789 1.81708438
v 15.19582979 65.16016275 2.80935667
v 14.50016908 67.70351529 1.15075777
v 12.95459550 67.62091070 0.31993029
v 6.78960653 65.78343362 -0.23492724
v 6.78557949 64.13459033 0.40501039
v 5.48752537 65.11718035 0.04237234
v 8.81842803 64.17334825 0.51402039
v -9.89869703 59.97704342 5.78535302
v -8.98631942 58.87059867 5.10539673
v 4.11409279 66.65116549 26.68643929
v 5.85086457 71.78369910 26.25554614
v 1.84163393 69.03333962 27.03337558
v -7.90580828 124.13726747 12.74643838
v -12.58815359 59.38669667 5.94231812
v -35.92880443 55.51141128 11.36495825
v -35.80865636 57.11250752 11.17470767
v 13.54707684 63.93520534 2.07028445
v 5.57299471 63.99749219 0.38084274
v -22.65316434 70.07817179 32.94952959
v -22.66949788 71.90271467 32.66767040
v 42.82757267 -164.58822787 24.25458655
v -26.34862252 85.96679568 31.23349138
v -52.16249451 132.92492926 11.78551000
v -52.70434916 131.31454587 11.21996995
v -11.28757093 59.38233435 5.92267327
v -17.70016737 59.17733908 5.74138388
v -16.05343446 58.57848376 5.74060343
v 12.03219220 64.03643638 0.88649051
v 13.27323727 62.51688302 1.98729872
v 4.91757086 62.87783384 0.58023108
v 6.39039185 63.00434470 0.53349015
v 1.71847560 60.94032526 27.59199776
v 2.23329710 62.04468757 27.41552331
v 0.50979102 62.15715408 27.32677199
v -3.22916941 -90.90705961 16.32728241
v -5.41043375 -86.27481014 14.67769220
v -0.30702146 -85.19743383 16.52156934
v -3.36735207 -87.61286736 15.75868391
v -16.30998217 135.87693870 16.72074385
v -13.08155525 58.05996060 5.62071661
v -11.30395662 57.95866251 5.52373892
v -19.27914843 58.19368362 5.29897772
v 14.86635860 62.87490577 2.98572402
v 13.66376318 60.61232835 2.50534900
v 3.77261708 61.47430092 0.96438418
v 5.13945147 61.69097126 0.70020353
v 2.29626172 66.07275456 27.09115483
v 2.81205564 64.23159689 27.08185092
v 4.06950293 61.63777411 27.21009962
v 7.90364388 63.39886785 26.06507018
v -25.52330680 69.82566416 34.12643075
v -14.73631617 57.41805211 5.25998790
v -14.47117515 58.76084417 5.84774744
v -3.53556732 -20.44415660 34.95390713
v -5.77917183 -20.21154575 36.31369770
v -0.76626986 -19.93308961 33.28804672
v -55.30798063 131.93455338 10.70597861
v -88.82141113 212.64830232 10.84895432
v -90.96574038 214.08490837 10.30677464
v -88.90441060 214.97470140 10.66882629
v -13.11625820 56.38109148 5.23003517
v -17.41621643 57.93064833 5.36518544
v -19.31899786 56.73865229 4.88889543
v -19.43766885 55.19915000 4.73624980
v -13.29956762 116.65997654 29.65428308
v -15.71804471 113.47382516 29.03479896
v 5.45084802 57.60604143 27.40895003
v 5.05525339 54.04442921 27.65415795
v 6.67211646 56.02849647 27.04267390
v -54.20004576 137.35906780 11.99439354
v -17.81868376 56.89040571 4.94670821
v 2.07684678 56.02634326 27.83985995
v 0.74664573 60.66854671 27.56773680
v 13.22683971 59.20537189 2.51979544
v 14.16812558 57.53399059 3.54974344
v 15.23029804 61.00886688 3.74213397
v 7.56301219 59.32894722 0.98384276
v -21.72042243 65.60401618 32.99934790
v -22.10644260 63.12865019 33.76672789
v 3.85347265 57.55989626 1.99667504
v 13.71569000 148.47482741 23.90994318
v 14.87474050 149.94861186 21.17939480
v -34.36347097 159.93940830 32.38814697
v -11.85773965 54.13006991 5.07457880
v -2.94665992 -19.40241456 34.45979208
v 0.08923798 61.35106459 27.35740319
v 13.07993568 56.48715422 3.06489458
v 12.17808854 58.00882727 2.34161504
v -21.89183980 54.39669266 34.56509113
v -26.79096721 55.12943119 35.15643999
v -24.94395897 52.17684805 35.21290049
v -10.63243672 129.70063090 14.16075137
v 6.62216591 57.31761828 27.02687122
v -1.89352140 -11.37664169 32.91041404
v -0.53204026 -13.54256086 32.77328610
v 0.77152089 -10.22187062 32.30587766
v -22.22258225 59.10810083 34.17291865
v -23.00322801 56.47301301 34.60997716
v -11.86694484 53.04973945 5.02775656
v -9.45765153 53.80563065 5.14714792
v -9.25161224 52.77957022 5.25344908
v -8.46448727 53.40130627 5.20977611
v 6.44781115 -47.28653282 35.98092124
v 5.58588747 -46.07033730 36.07057035
v -43.10725257 140.12970030 17.33943820
v -32.50318021 49.98726398 7.25238444
v 14.88407329 54.09706384 5.28577110
v 1.52537378 54.75679040 3.44301085
v 1.91706826 52.02008784 3.88347427
v -0.50552411 52.11980268 4.68353275
v 4.36474429 52.17836425 2.63591995
v -26.90766566 61.93200871 34.61021930
v -29.04490940 58.98756161 34.91694853
v -4.75743646 50.60182139 5.63871907
v -6.40957197 51.29177496 5.61290747
v -11.27912104 51.44194886 4.93701594
v -13.06814421 52.80038342 4.77970764
v -12.51110248 53.41240391 4.95213782
v -18.74976978 53.77144367 4.67489613
v -17.74443686 52.52805725 4.23659012
v -19.30013672 52.94213817 4.57469327
v -16.34117402 54.32553589 4.29774635
v -18.52927357 54.53421548 4.69440082
v -25.59592947 57.39255995 34.86886248
v -33.56451541 48.45011607 9.07545350
v -33.65094960 50.36596209 8.31556413
v 13.94773833 54.90770936 3.79862799
v 0.89235033 50.28205737 4.46561165
v -2.36344733 50.36480352 5.37933689
v -3.77859222 48.34000021 5.62076503
v -5.80591615 48.76850545 5.67881623
v -10.43761522 50.31506345 5.14645316
v -12.28736993 50.81685260 4.85073868
v -16.63008705 51.07525736 3.90943652
v -14.82285094 53.66131663 4.29117912
v -18.16657558 50.91895163 3.78934061
v -24.83815514 51.29847303 4.88086790
v -22.64622971 50.40231347 4.05516988
v -23.55425805 49.45900664 4.09912877
v -21.06398158 52.11899057 4.52772342
v -27.47920901 48.89285192 4.13365383
v 11.39405183 -18.95192079 25.45199916
v 7.42965192 -15.15446603 29.28647026
v 7.93171488 -19.17018555 30.18828109
v 9.43871867 -17.81400479 28.14282291
v -30.05781583 47.68747836 5.66404033
v -31.05610237 45.45284808 7.46398885
v -35.19453481 43.32334176 12.00793032
v -36.37760133 45.10333389 14.09679465
v -33.64065662 46.04704306 9.79870837
v -2.15886068 83.76514167 5.35350526
v -35.34191474 47.96315357 11.73467468
v 12.37990987 51.89062655 3.29757296
v 14.10609111 53.28486115 4.37750714
v 5.31324465 52.49653012 2.19263858
v 3.83446272 53.24792489 2.90969061
v 5.57651278 53.86758968 2.15365295
v 3.53339245 51.71887577 3.06003401
v 4.70382674 55.18796295 2.36925879
v 7.98544101 -8.81186780 27.53485739
v 7.59983109 -6.31168578 28.32846157
v 6.76444313 -7.76818534 28.92945893
v 5.88878430 -9.29761119 29.59156036
v 0.24348580 47.05752432 4.86061210
v -0.60050661 50.02214760 5.02117956
v -26.61065012 7.66124856 35.21627560
v -24.55427498 6.82628015 36.64077818
v -24.56812002 8.54955614 36.84519231
v -11.89406775 48.93761873 5.10565564
v -9.19100549 48.34869877 5.25572989
v -22.45981805 49.20377210 34.61645916
v -17.72801206 49.13967475 3.89597449
v -15.62926732 47.69880697 4.66700783
v -14.52685799 51.43347755 4.21091774
v -18.77574623 53.18870768 33.73879194
v -21.74800448 51.20407417 4.16829111
v -18.35159771 50.48341677 33.77598152
v -28.46576087 45.64521462 5.12882089
v -31.20553121 40.48172385 9.68910847
v 0.26766668 -65.42778760 42.97608510
v 5.09728631 -69.44712251 43.02431643
v 7.12363655 -63.49580735 40.00868648
v 5.02273021 -66.41262025 42.11430997
v 12.95295730 49.76570234 4.08978760
v 14.76442907 51.80151016 5.65366726
v 6.97220955 53.09216306 1.86910015
v -3.99377290 46.88157514 5.39444061
v -5.79547463 45.96996680 5.05780568
v -10.52288245 46.75869271 5.37786214
v -12.26716023 48.52089658 5.16796019
v -21.12247422 50.28910935 3.76626197
v -20.90122551 48.72193933 3.53483600
v -18.10099557 47.88388684 3.95651115
v -18.00130308 52.16937140 33.41506422
v -30.60026467 42.84527153 7.52003118
v 13.22084945 47.93696105 4.59984923
v 14.38933518 49.36073720 5.63582871
v 15.28187096 50.18369853 6.87946798
v 2.24154233 47.52646759 3.75849404
v 2.87529710 49.87693205 3.27041582
v 3.83952679 47.84901440 2.64439243
v -13.61322124 8.34552012 37.82730922
v -14.88038898 9.49139986 38.20364177
v -14.75310698 8.03677179 38.18142787
v -2.52718898 43.68056729 24.30335991
v -2.38856580 47.64764756 25.30619875
v -3.89386970 46.05337977 23.25607091
v -6.88735396 1.50592276 33.77142921
v -7.93918408 2.33572861 34.34332460
v -8.14814214 0.67008834 34.83391181
v -8.85272212 46.99308053 5.31401252
v -9.52333119 46.22456431 5.27179521
v -7.31527293 47.54287377 5.42028621
v -8.45210906 45.97941041 5.11055300
v -7.86348991 46.78537324 5.22317737
v -17.02305861 46.52586579 4.09955811
v -14.05224949 45.49477994 4.91949962
v -24.45662022 44.53686625 4.11139429
v -22.39106782 47.15026170 3.73583520
v -20.60774155 45.42107135 3.88388988
v -23.95001054 48.10509831 4.03175130
v -25.57942457 89.88042176 29.81742844
v -29.35911529 42.81589389 6.51750853
v -38.43479231 59.33882296 26.78200789
v -38.52584586 56.81739002 26.34249069
v -37.23342717 54.15548012 27.90013142
v -36.28034517 59.09787491 30.57570569
v -36.90733016 56.64528906 28.95933203
v 5.06059127 47.72092402 2.13152263
v 5.04311174 49.29726943 2.22038920
v 6.21677842 48.31409827 1.96423777
v -0.30553190 46.12912983 26.91116370
v 0.24514785 48.79691824 4.82423091
v 0.93732914 48.05981740 4.43046493
v 1.31069997 48.88865352 4.22120187
v -5.94765367 44.85491291 4.99654002
v -5.98393055 43.26280206 4.61156154
v -8.35387222 44.38219965 5.05428854
v -12.26290874 46.44513503 5.21246344
v -11.38014346 44.88987103 5.19534061
v -12.48174440 45.05220801 5.14427340
v -13.40628602 47.45590314 5.13214711
v -18.76039244 45.77828199 4.15228959
v -19.75063980 44.85208169 4.18131147
v -19.56346259 46.30839452 3.87765118
v -18.74216646 46.56161740 4.08138707
v -31.41826019 41.93670303 8.94025899
v 12.68104278 46.30342871 4.52352455
v 12.45645527 47.41294682 4.08734521
v 14.68819473 47.59856686 6.41044322
v 12.19462417 48.34950715 3.80624831
v 4.73393453 46.41820863 2.24045874
v 6.57646172 46.80818319 2.06168764
v -2.80412426 44.49326918 4.67824098
v -20.78066394 44.28812489 4.03401908
v 11.61116455 47.09083587 3.58260493
v 10.58490574 45.07968202 3.41162807
v 9.77876037 48.46404865 2.60184240
v 1.54737430 46.05942219 4.26406274
v 2.55869003 45.79875618 3.67792952
v 1.92927709 44.62355003 3.99548234
v 3.23669869 44.60613802 3.24748643
v -13.92730325 6.79040188 37.95443848
v -0.81016566 44.63957250 4.86212177
v -0.51445916 45.83073407 4.97707957
v -2.19828240 46.47503421 5.29211666
v -7.83399772 43.20635647 4.75674029
v -9.72039346 43.56987774 5.12158684
v -9.62369516 44.53804716 5.19346585
v -6.97514834 45.81816867 5.01227565
v -7.05529517 43.80353913 4.84099519
v -12.07429077 43.34267974 5.00446465
v -14.02456313 41.89478233 4.72224876
v -15.56031592 44.22236979 4.29651141
v -21.84062451 43.32070053 4.20288090
v -19.96820420 43.25176403 4.32905834
v -4.75385226 43.76915470 22.70721644
v -6.13292353 46.24360055 22.26908691
v -6.50740089 43.76095533 22.17246965
v -33.75067189 141.89957082 18.21587980
v -12.11365871 -175.37654936 0.48077435
v -13.85778282 -177.10360885 0.50841231
v 12.01219391 43.91350225 4.61517554
v 13.62525113 45.28227448 5.63803921
v -5.87242702 41.34672135 22.44886011
v -4.42146789 42.91423038 4.42233728
v -5.42887719 41.50012881 4.41895565
v -20.66156827 42.22315177 4.58139321
v -21.88753337 42.20348224 4.43238392
v -3.92323779 41.84643924 23.20437692
v -31.39345348 36.77488491 11.33210212
v -31.50262684 38.46256062 10.87560318
v -29.72142212 36.73934937 9.57907550
v -5.68253454 1.99129689 32.99030662
v -6.93963794 2.73713400 33.54617581
v -0.88661676 -174.84234273 21.44583315
v -3.09469271 -176.36422813 19.46258172
v -0.88250026 -178.21532488 16.85456000
v 4.29823110 44.98302937 2.42770300
v 6.29926054 44.18886825 2.09655194
v 4.06819955 43.68323833 2.68484559
v -1.10812183 42.61810705 4.41272091
v 0.75143727 43.57010126 4.32151044
v -2.52597034 39.43764418 4.50257538
v -11.61816344 41.39068723 4.92826104
v -10.26800089 42.64599085 4.98496788
v -20.91422491 40.45460001 4.87132091
v -19.07817461 41.62237421 4.62743361
v -19.44678463 43.14241558 4.32016375
v -27.69162320 38.89549896 7.38196075
v -26.11682937 38.59303892 6.40991237
v 13.33653647 42.97917709 5.92216803
v 12.29339093 42.03509167 5.23782009
v 7.13842921 44.17627305 2.17990787
v 6.98675541 42.88016260 2.29918049
v 0.97891199 41.98251665 3.98512417
v 2.50117248 42.60185733 3.33117694
v -8.75421055 40.98257422 4.80064563
v -7.91314337 39.56131637 4.95885639
v -10.15299745 40.26379809 5.02480567
v -7.45745515 41.00698978 4.65222867
v -8.55835155 42.10798442 4.73450497
v -13.06799427 41.09368473 4.83623939
v -14.26742878 39.63022679 4.75414377
v -16.11818746 41.92175716 4.29134909
v -16.08224399 43.15943271 4.21198690
v -22.06693590 40.95829278 4.56133904
v -27.63596363 37.44506836 7.51396129
v -29.87683378 35.10194272 9.95658059
v -30.90150096 34.24217924 10.96141804
v -31.52897954 35.40075570 11.66712772
v 12.87642773 40.99486023 5.99892717
v 13.00945785 42.07867384 5.80361392
v 6.31086342 42.42764786 2.19175802
v 6.00334583 43.13336685 2.11739563
v -5.43547375 36.41436994 23.14396016
v -7.19242077 37.18503937 23.10108207
v -6.66714599 35.68787500 23.23815785
v 1.62961625 40.84891453 3.40905250
v -4.28159162 37.83601895 4.72963881
v -6.55742362 38.92104328 4.87853354
v -19.37847212 39.49027881 4.94594034
v -25.75909719 37.61918470 6.26970036
v -3.74105107 39.13333640 23.45864289
v -28.57498638 34.73628685 8.55730567
v 12.46083807 39.48388249 5.74963680
v -3.67187010 35.90080515 23.82402495
v 6.63907733 41.74844921 2.33419565
v 5.58996666 41.96524620 2.19384208
v 0.52771257 40.03258049 3.75718577
v -2.06237286 40.95598683 4.40497743
v -6.02088543 37.38917783 4.96561220
v -11.09071914 39.47408870 4.93844133
v -19.06638965 38.93961385 4.90652910
v -25.87023005 36.27061844 6.69202022
v -12.69001421 9.75640863 37.47941181
v -30.01595661 33.31580386 9.79909860
v 18.65433343 176.08729005 26.74505487
v 17.07873680 177.79929936 28.52027491
v 16.56408980 174.53433573 28.69993262
v -25.89700371 47.23545536 35.86132079
v -22.74794504 42.87960380 36.26204655
v -21.59308642 46.49061710 35.53069383
v 6.28834171 40.84910825 2.29951390
v 7.38442363 40.86013138 2.76734913
v 7.62533909 41.86491296 2.70598452
v 6.61219051 43.59134287 2.13377201
v 5.15843695 43.13052073 2.23635277
v 4.73195408 41.03264213 2.42282287
v -20.57864703 12.60355022 38.39648515
v -4.54877783 34.17330980 23.73049594
v -3.22812167 34.08608958 24.40281399
v -24.84461106 37.21050546 5.75162051
v -25.00162274 38.26975077 5.57742734
v -29.33635376 34.25191343 9.21786111
v 11.41075883 39.24838826 4.81622340
v 11.69184223 37.67442703 5.24690840
v -5.38724428 36.27143428 4.82786354
v -3.99532402 34.86417979 4.30553732
v -26.57173201 37.77558357 6.92022638
v -27.64352970 33.94452482 7.74956774
v 5.86032309 40.23340344 2.29396531
v 4.54580085 38.71387988 2.37581786
v 3.38561973 41.15719348 2.72604264
v -7.08630495 38.00430149 5.06864907
v 12.87244074 38.35177794 6.58501079
v -17.58046076 37.54559904 35.53310037
v -18.28640886 35.63934192 35.95339507
v 7.34031061 40.26268050 2.65544211
v 9.81171429 41.34407640 3.65055120
v 10.02772059 40.17976299 3.84973525
v -6.63894555 36.18611023 4.92193643
v -15.06088581 37.63262928 4.70332103
v -21.09105326 38.07795420 5.05739171
v -19.83556896 37.72981837 5.04046725
v -26.65679343 34.46041048 7.27831200
v -3.19787231 5.88291045 31.53809160
v -24.46442284 34.63973850 5.59468521
v 11.38200983 35.70164368 5.36370790
v 12.52593752 36.19698435 6.71814661
v 6.93762675 39.20353204 2.59561813
v -19.03338917 27.37204172 36.72555834
v -17.74032786 29.77797575 36.38938442
v 6.25167927 26.73491649 28.44033204
v 6.20117038 22.86700159 28.60344946
v 8.11533257 25.31438880 27.60807239
v -17.50701480 36.27512231 4.77219978
v -19.32190917 34.54640880 4.79822559
v -26.69849806 32.79941529 7.25574279
v 10.13654098 36.34257987 4.27177176
v 5.74174011 36.58666834 2.48863618
v 4.64661559 35.31340882 2.58204341
v 7.16020307 38.29191253 2.65483628
v -0.24332381 37.12563217 3.76616651
v 0.42881252 35.48188508 3.52118653
v 7.68564176 26.68184787 27.84190513
v -6.87878300 35.03544256 4.74477652
v -13.12024519 34.32884440 4.62048361
v -15.86133800 32.47909248 4.47452348
v -14.72674776 35.55969149 4.61212546
v -26.62651986 30.99041618 7.58401584
v -26.65947005 32.49994293 7.32877152
v -25.40267631 31.09214827 6.74741901
v -25.35712905 32.45226666 6.42015412
v 8.61521345 34.83679146 3.67862801
v 11.69117354 34.37539190 5.99541934
v 6.59251958 35.65705568 2.70726695
v -0.37361920 34.07436237 3.64966411
v -7.34934863 32.51741827 4.63241478
v -13.31201661 30.93923628 4.55932925
v -26.23877674 29.93621491 7.79098365
v -27.48131007 30.78023717 8.14159960
v -26.12690628 31.79403767 7.07368692
v 10.26616432 31.20041080 5.32286754
v 12.28142250 33.79347920 7.21466122
v -21.35236375 31.69429675 36.64598241
v -2.12943717 33.21025893 3.91160510
v 1.67311903 33.41720626 3.21705011
v -5.18810609 31.55428171 4.39871848
v -18.33889075 32.89791197 4.65205079
v -18.55285652 29.49873731 4.84942691
v -20.12279443 32.80536458 4.89272643
v -19.70907487 31.36716783 4.96134814
v -25.19350871 29.03030254 7.56466296
v -24.35720712 29.92688492 6.44113310
v -23.75797182 30.90514988 5.77990571
v -23.84910546 32.96278417 5.46582602
v -26.97774395 25.06840974 10.06355695
v -30.69171868 25.24125390 12.57069688
v 11.54290885 30.71944602 6.79638609
v 8.47115926 32.02819452 4.04563779
v 5.56856580 33.76587853 2.71967519
v 3.98491090 32.19515830 2.84309941
v 5.81275392 32.94860199 2.80160154
v 6.40567578 34.85210240 2.72717513
v -3.38296616 31.86426312 4.06848500
v -5.91877336 30.14212847 4.50352207
v -11.68639027 33.56829286 4.62735211
v -9.35276784 32.43308514 4.66630422
v -24.61998723 26.86213143 7.89337419
v -23.18746597 28.64198759 5.97676774
v -25.47222376 27.80958451 8.25302210
v -26.30964294 28.78534794 8.25731363
v 7.68920174 27.83109806 27.73026749
v 5.92209352 30.57917021 27.94835716
v 2.89554987 25.02188459 29.52632681
v -29.36358936 25.57342313 11.34126075
v 11.70350797 29.04380299 7.78866932
v 2.87233805 30.76520190 3.02048447
v 4.54149116 30.91899119 2.88734096
v -2.09907792 30.71318008 3.85822984
v -3.54729756 33.27137977 4.09863237
v -8.33774544 30.86200543 4.63776244
v -6.30108640 28.35521102 25.64953640
v -5.50629664 26.58448368 26.18766017
v -4.17222828 27.07477100 25.93749017
v -25.81425570 25.24194866 9.34716687
v -25.75681172 26.67932957 8.80986825
v -28.54754217 27.45898999 9.87736322
v -12.15467043 170.01451552 23.85742404
v 10.56400035 29.15809676 5.98613732
v 10.91759000 27.65803784 7.07496749
v 2.49698665 29.59240228 3.10561247
v 0.54462376 30.11463396 3.52056883
v -5.20422775 27.27445215 4.23743250
v -12.43167929 26.90395899 4.40006191
v -12.25943398 29.35177460 4.58283816
v -19.84407566 26.23194084 5.11402264
v -20.46806552 29.49197590 5.23730507
v -17.67645590 27.52858214 4.90217470
v -15.42313397 27.86000818 4.73857578
v -24.25877750 24.98394437 7.87854660
v 4.51471703 29.12450396 2.99082696
v 6.77462993 31.61542118 3.14792572
v 6.57520071 29.74159271 3.34139448
v -13.59570958 28.02936733 4.61374177
v -24.93065223 23.47591333 8.37393943
v -26.78688429 23.22725579 10.37437189
v 10.17548516 26.26311220 6.74324669
v -16.73899777 26.80942044 4.90821432
v -15.10282885 26.84802376 4.68622800
v -22.06390351 24.16359074 5.83399599
v -23.15655723 25.48753470 6.86527044
v -21.74968831 26.34811401 5.95007557
v -32.74266049 19.16052960 28.64045464
v -32.71497414 16.10437222 28.61570008
v -30.30944802 17.04013534 32.02107176
v -27.74854191 19.67744157 11.37172338
v -26.39106289 21.87317237 10.04242245
v -28.51690166 22.08869345 11.98133267
v -4.35561314 29.79740687 24.99594353
v 9.59680136 27.36176178 5.50949108
v 2.12192931 28.35987322 3.20922979
v 3.03749717 26.66040324 3.29731172
v 4.74552391 27.21418627 3.23704351
v -4.00933251 10.25182568 30.96620739
v -3.33661912 12.61497568 30.65929748
v -5.12545602 11.11247577 31.06267191
v -13.07358779 26.30615793 4.24818555
v -19.71789822 23.87667634 4.77914140
v -17.73226261 25.24952404 4.43807943
v -7.84814171 178.27360332 32.41526708
v -5.30474167 31.73639253 24.21464957
v -25.87881498 20.55862360 9.20355599
v -24.96151812 16.93718322 7.80616514
v -29.82227504 19.10918020 13.44182994
v -29.16509658 20.85278928 12.66211271
v 11.24327444 26.56432241 8.33640527
v 9.41745285 24.94462952 6.49771420
v 8.99697095 25.95857158 5.42544480
v 5.60725154 27.51715854 3.31743597
v 5.80370333 25.61509982 3.67877958
v -3.05327354 26.55728534 3.75255500
v -0.54934993 26.97760798 3.57365212
v -10.88127960 26.28284320 4.35692817
v -16.71095937 26.12366714 4.54738643
v -13.11397552 171.38314247 24.17669259
v -11.79482788 171.45034671 24.57830496
v -25.10602772 22.23721147 8.37939046
v -4.75682551 19.45579238 28.82662974
v -6.29801583 30.58623709 24.75434169
v -6.41149282 31.96070716 24.27710779
v -8.41798633 22.61221781 3.26262903
v -4.74135857 10.49876679 31.05910122
v -30.88711388 21.47633396 31.60722554
v 10.14157105 23.04962836 7.56294467
v 6.73757913 27.72937156 3.58983106
v 6.00005314 28.37510780 3.27870925
v -23.88613485 23.84313382 7.28202006
v -31.63458034 19.71554756 15.04340861
v -29.85042334 24.06013012 12.42671721
v -27.86029503 24.49742332 10.84608398
v -30.77632934 143.59155297 18.51486415
v 11.79108582 27.60264650 8.79344344
v -7.62529299 29.17564660 4.61846450
v 8.63727368 28.98307331 4.39458061
v -2.90847337 28.38335186 3.91685916
v 12.39212230 30.63814342 8.85630120
v -0.77965914 32.06918761 3.66583164
v 11.96121518 32.05411509 7.40241352
v -19.33497563 14.20273725 38.42179105
v -21.89188823 32.27037191 5.04878769
v 4.63376287 182.45884776 32.21873939
v 6.64563151 33.61042589 2.88435747
v -19.87223141 16.84360951 37.92206943
v 8.77221953 36.15735844 3.54600186
v 8.69980641 37.53954917 3.56275146
v 7.33463326 36.33603454 2.87550897
v -23.39584008 33.74115378 5.22746798
v -21.60386927 34.79627892 4.90663061
v 13.73891160 38.28111663 8.64738971
v 7.18298927 37.10694984 2.74824305
v -5.92164369 34.93721783 4.63383924
v -22.96547778 36.27377003 5.06304670
v -3.22387484 8.09560623 31.23255260
v -5.23728877 6.02519372 32.07057342
v -1.95884379 6.93015754 31.33499995
v -22.84947596 38.60658035 4.81466111
v 2.82088597 3.66466027 31.03508055
v -121.01037055 183.55940282 29.40346301
v 10.89578029 42.32852906 4.32121055
v -8.33738036 37.94672340 5.09802066
v -22.61368930 11.70795411 37.84649074
v -23.84557202 10.24112292 37.31871396
v -22.50313014 10.07497218 37.84646839
v -16.61800966 39.73105922 4.57955338
v 13.30365334 44.09108311 5.63821988
v 3.42762424 46.23151571 2.87829805
v -16.18099958 7.83864595 38.52852806
v -0.30034929 60.44270843 27.33249217
v 4.49022232 126.37446821 30.25602363
v 0.80662785 126.41924620 30.89023009
v 3.58593068 129.47925925 30.98696098
v -4.73082298 3.07063106 32.40702674
v -6.20475272 3.98781849 32.85870329
v -4.66509629 4.40603029 32.09833801
v -7.77517492 5.79498196 33.83195400
v -22.87504636 42.48965159 4.24820650
v -32.16508031 38.89195994 11.22365519
v -30.48482165 38.79662976 9.75292921
v -30.68905883 36.48294136 10.67473460
v -31.46203235 39.49144483 10.43474209
v 6.19699573 51.62570626 1.99127733
v 7.92355090 51.01476982 1.96719705
v 6.13489607 50.44678971 1.99638284
v 4.69742157 51.08165368 2.34965724
v -7.85446540 4.01552860 34.01869535
v -11.92058343 47.66829312 5.32353343
v -18.14312674 46.32456601 4.16125776
v -17.13062823 44.12406683 4.12939070
v -17.27469824 48.08533564 4.15503513
v -24.10372719 41.63942859 4.58623143
v -32.81215206 39.48153183 11.47649903
v -33.73166546 38.79188374 12.76717614
v -32.21257403 40.88083655 10.40505711
v -29.09861691 -0.70257788 32.44528174
v -25.13953485 4.13121842 35.85609421
v -27.74812840 3.50419758 34.06622633
v -7.19960872 49.16614294 5.65325050
v -7.10687833 50.36745220 5.66689111
v 15.18627256 149.47140217 16.86606929
v -5.89244161 -3.54251289 33.71704742
v -9.06295516 -0.33559362 35.58799624
v 6.59159850 54.85751107 1.83237647
v -0.95589348 -14.57042992 32.93028101
v 1.77840982 -16.18506573 32.46001899
v 10.91478486 -13.57829012 22.94117399
v 8.00943654 -11.81096584 27.61396393
v 9.77733172 -13.41039035 25.47603846
v -13.14604376 50.51772669 4.73256968
v -20.59091069 51.20879784 4.04129550
v 12.21623085 59.48871374 1.98518415
v -8.39045737 52.63740942 5.32748736
v 1.44979381 -24.86607619 32.90489689
v 3.67200212 -22.92872220 32.51388296
v 3.21019255 -25.42730048 32.50946477
v -0.79790724 -16.82979986 33.03178400
v -7.54461950 114.21830207 29.69530039
v -10.38651075 55.04868180 5.03248721
v -9.94678494 57.19649792 4.98450315
v -10.55687200 53.19770798 5.12520690
v -8.71183444 54.51299623 4.92735766
v 6.46861782 -53.38677391 37.77398169
v 5.21944324 -47.82795534 36.88735142
v -15.30101988 54.77406830 4.40141140
v -17.60238037 54.03688177 4.50972468
v -17.81270467 55.83304167 4.81994543
v -16.82856493 53.27108130 4.21564840
v -18.33290607 55.13761193 4.76975692
v -99.97053444 206.74885809 9.26772971
v -97.92322665 204.61644232 8.06847960
v -101.12611949 204.20950651 8.84444453
v -11.77826058 114.19432610 29.34452705
v 7.83088803 62.51552701 0.59093483
v -10.54082904 -16.15091600 36.88868135
v -12.83571497 -17.19006523 37.45391220
v -18.16091873 57.89467320 5.30767487
v -18.61387119 57.09373951 5.01922425
v -4.72947117 -24.97487701 36.39952466
v 8.67184624 66.11267477 -0.24824112
v 10.36280766 67.75116175 -0.52138529
v 12.35281490 69.40913200 -0.41289674
v 10.50568372 69.72122937 -1.00610603
v 4.10046987 64.85567242 0.31742395
v 3.76456277 72.21499085 26.82039142
v -0.49845531 70.51331550 26.92319266
v -12.83010095 62.69551814 6.51876489
v -12.14738190 60.56169420 6.20527286
v -14.76206724 61.81668490 6.17230358
v -13.55541032 -178.88711393 1.98786636
v -12.26722449 -179.85603213 4.12270427
v -14.68245033 -180.05344272 2.97146547
v -28.96909788 147.71939814 19.19443160
v -28.27993967 145.05125582 18.82061176
v -7.38004455 -179.53072488 11.21111121
v -8.67196266 -179.59435284 10.59411187
v -7.52153248 -179.67560887 9.45544057
v -20.45858093 143.60253513 18.47819425
v -25.40510334 -178.43158543 0.87985804
v -23.91596884 -178.67377400 0.41798892
v -26.35526657 -178.23772132 2.77526584
v 1.51310652 -177.92207003 17.43415557
v 2.93932552 -176.85742676 19.27743852
v 1.71613682 68.32034141 2.14193575
v 1.77459361 67.32336432 1.87623163
v 4.49208776 -42.82994941 35.52487865
v 5.46863396 -41.40954837 34.61464867
v 3.32457945 -41.34159163 35.38133949
v -24.76630174 147.12443948 19.12591979
v 17.02752709 74.61436093 1.63096911
v -1.29334023 67.54118949 5.03897434
v -0.11371249 -38.93512115 36.67560592
v -11.92626543 64.85588849 6.68151630
v -18.21621135 64.93971497 5.66024007
v -18.40665750 63.56532872 5.81046008
v -15.81629179 -179.38581109 1.54206657
v 1.24847260 -46.35103047 38.14690560
v -19.72357742 81.68593794 27.55691856
v 17.71237142 76.71242207 2.13667611
v -26.00678615 -36.05058044 31.68493509
v -25.46402626 -33.00640360 32.10751340
v -5.15530119 66.29765779 6.59981091
v -6.44729380 66.95848703 7.00919516
v -4.04838612 66.60985202 6.22383785
v -7.42953876 66.42498076 7.16092158
v -4.73729009 64.97099996 5.84436441
v -5.77727845 64.84176219 6.31221198
v 15.06621391 116.79802090 27.18497068
v 15.42007178 119.04036999 26.99558064
v 12.78624684 117.36349016 27.78958343
v 3.89250019 72.40497321 0.28212366
v -7.94930477 67.46276468 7.20713660
v -6.96728285 67.95691699 7.10428879
v -13.00104801 66.51841849 6.66611502
v -14.85621277 66.80329144 6.21319050
v -13.16807885 67.54734367 6.82507083
v -15.02308715 66.16470963 6.08592713
v -12.46297732 67.02848524 6.84646796
v -6.52024150 -18.49409007 36.56990081
v -4.77827713 -17.21274853 35.44977680
v 4.47567180 -176.55640841 21.44678310
v 5.58735058 -177.82627046 18.70613173
v -20.09445056 66.68726355 5.31750219
v -19.44134571 67.72822142 5.62370196
v -18.85485649 66.55484438 5.55183040
v -42.01765358 126.94947422 32.22480416
v -28.32395956 -47.15284705 29.93635461
v -27.29140781 -44.86541077 30.52115068
v -24.01219495 -44.77598146 32.25183114
v -6.98427157 70.10167092 7.55021675
v -5.63294580 69.28206980 6.92511676
v -3.94139625 69.90145892 6.77156169
v -4.11108695 67.99151748 6.40086923
v -11.33543253 68.14229488 7.19903735
v -11.38574816 66.70818478 6.91819331
v -27.73145586 66.08094275 5.36450511
v -0.48090311 72.34549522 5.48822107
v 0.19199928 73.31392914 5.31913294
v -39.12455589 -129.19780612 10.81699599
v -42.01938584 -129.51290607 12.01703958
v -41.35480896 -124.69232827 13.30715045
v -21.65802196 69.13372129 5.25454991
v -67.19618291 121.59806490 23.08889292
v -69.17245686 124.42737818 21.68145962
v -28.17261033 -29.62222882 30.22000752
v 6.84520975 80.48266917 -0.96886972
v 8.20052344 80.12001961 -1.68107275
v 7.69803999 78.60779017 -1.59248267
v 6.05082139 81.24276251 0.08420559
v 6.34352630 78.23760808 -1.01719354
v -66.94807857 145.67252994 34.63504836
v -66.73565507 143.52673292 34.47739035
v 1.03902735 75.61443001 5.10267261
v -31.16318770 -60.17094478 29.00641970
v -31.63008019 -64.01998550 28.98669802
v -27.60600299 -62.84893304 30.83664924
v -27.83218957 -68.27173382 30.86089902
v -28.52730267 -65.40305912 30.48881516
v -32.79827163 -67.69487262 28.26107293
v -29.74168397 -67.07367301 29.90155853
v -15.45893587 71.76923007 7.09907664
v 6.33794256 82.75023848 0.45378579
v -11.38743199 74.37834144 8.49574152
v -11.06980536 73.20483774 8.37475527
v 35.45623645 -135.61399281 25.89037828
v 31.99154139 -135.83247364 25.12209117
v 34.75150093 -133.28510523 26.52966976
v -0.17025754 81.10157400 5.27421711
v -10.17395034 -149.86664057 11.65952068
v -9.02715791 -152.62602270 11.42009161
v -11.68655325 -152.15493739 8.90795980
v -14.20368347 73.77738506 7.71870185
v -12.39969674 74.19785112 8.23122542
v -20.01188509 73.54078442 6.31547160
v -30.54834902 74.09812510 5.27162338
v 18.28966290 94.29141879 -2.82885856
v 19.16656457 93.44915301 -0.81158197
v -26.56680718 -56.41211569 31.29068390
v -27.51266770 -53.79397795 30.78265302
v -4.34532110 79.31151241 7.09818257
v -10.37310064 78.94709706 8.75242241
v -22.17981964 76.65491104 6.37304131
v -20.50955966 77.21348107 6.90776436
v 8.73487350 1.34532060 27.99009345
v 6.61946461 0.07515585 29.53979559
v 8.62406194 -0.83284680 28.17135490
v 1.00640487 85.05169302 4.31979261
v -27.68161707 -61.51345372 30.77869862
v -14.56640009 77.05336809 8.29123985
v -14.94834200 78.62776518 8.50114040
v -19.76134442 78.85954529 7.56535912
v -5.46193635 82.82530308 7.17554567
v 14.06380255 46.78101465 20.00364661
v 8.97611305 40.80350697 25.65343492
v 9.13757086 37.93190420 25.70571378
v -10.51904168 80.77988774 8.82099103
v -16.47386700 79.90643382 8.27539340
v -23.14698510 80.11511713 7.45977182
v -32.79956430 80.17119765 5.56870503
v 13.88131734 101.86869651 -11.02752052
v -0.86236570 86.90946549 5.01404935
v -5.75038977 85.45875549 6.97399536
v 15.63416421 59.60877985 17.80909859
v -29.67619523 -97.88744152 28.91339175
v -109.68853533 166.60502553 25.50444193
v -106.97010905 165.70170224 24.39455688
v -10.32753754 83.35197717 8.29023588
v -11.26818731 82.46383071 8.70226976
v -11.68591343 84.95641500 8.07736628
v -8.86719674 84.20869708 7.74718029
v 15.26782289 44.59600523 14.87623714
v -17.30594970 81.45062625 8.44422262
v -15.55057336 -77.12873816 34.26159546
v -20.01544274 -78.52963358 31.46596998
v -20.06600425 -81.38625324 31.30159527
v 11.35332882 105.20698875 -12.34374661
v 12.19705120 103.73511910 -12.00724766
v 10.74458379 104.38026488 -11.95606217
v 12.92595826 105.57977855 -12.50712387
v 13.93484510 82.08187670 22.31864445
v -13.01787328 84.23515409 8.44116788
v -12.72295695 85.38672328 8.17439146
v -17.40949787 83.65232497 8.61835200
v -16.11231826 83.18859339 8.74407776
v -18.85338873 83.03649724 8.49126745
v 13.43387738 61.50744855 22.33332396
v 13.44017219 60.09880081 22.20086567
v 14.17448092 41.41347483 18.74005608
v 13.79680354 42.78343916 19.61741038
v 14.30457924 107.93954879 -12.72950694
v 14.76121321 106.78252578 -12.31776085
v 16.00960642 106.95290565 -11.62305102
v 14.74860404 105.69248348 -12.03357801
v 9.51967668 103.88456285 -11.33356337
v 9.54945851 101.99768096 -10.77105757
v 0.99341921 92.32229739 4.30546561
v -0.55573980 91.04529023 5.08777332
v -6.80959038 88.84228766 7.04984693
v -7.40806386 89.92724866 7.10359868
v -14.64444678 86.26549691 8.44653137
v -13.34131975 86.57936752 8.17192346
v -13.39203864 85.19089967 8.33725836
v -14.43148497 88.06278557 8.29986855
v -15.86223394 87.37961203 8.51503480
v -28.82069163 84.03813839 5.87387942
v -27.69555897 82.90147781 6.05177833
v -26.55019239 83.65018666 6.81121042
v -27.90596522 84.98340100 6.36520376
v -33.50276127 82.33279735 5.51011926
v -33.02880004 -97.03690559 30.14733829
v -39.69513252 81.12827688 7.30989734
v -43.49641502 78.80721241 12.13035453
v -42.10867733 78.18806171 10.79454832
v 15.93353041 110.35054922 -12.03966141
v 12.68768683 36.94546223 21.38783224
v 10.18090639 36.43784299 24.92485568
v -0.78854768 92.22637862 5.26770856
v -16.93401672 88.44183385 8.48932564
v -15.74739814 88.57637644 8.41338374
v -24.93193001 85.89974791 7.55899120
v -25.55297501 87.50413358 7.76133314
v -23.76741916 85.76710522 7.71866366
v -24.41836894 85.01423895 7.51999579
v -32.48747438 85.19428968 6.18672930
v -30.84499948 85.15047282 5.91784110
v -31.64674714 82.72659779 5.35545032
v -29.63635139 -99.57589954 28.67467143
v -27.72790194 -100.21431744 27.87778713
v -28.73312868 -102.21768171 28.02339010
v -46.42703757 78.63568515 15.41042980
v -46.36318982 77.36270130 16.37976803
v -25.13593622 -108.09033364 25.88228323
v -1.73533394 92.21717715 5.73585834
v -0.30388689 93.45436841 5.03580878
v -17.62259379 87.09812164 8.50679167
v -24.37087148 88.58708292 8.09117872
v -27.44518034 86.65073663 6.92261523
v -25.22505075 88.98624033 7.97009468
v -29.00593728 88.62729371 7.15074269
v -28.18355151 90.15011787 7.89979752
v -33.62657502 86.97079122 6.25332259
v -29.94211391 87.56294847 6.63554017
v -46.80857807 79.89175618 15.27634915
v 16.26768149 111.74203455 -11.86594181
v 9.25992336 108.51500928 -12.10228726
v 12.11526897 33.66056085 22.48246409
v 11.37451176 35.12810543 23.70461263
v 3.35813244 102.11466998 1.98011054
v 3.78541718 100.34610331 1.78262044
v 4.38567018 98.68476540 0.99009462
v -5.17612090 94.85452622 6.76464383
v -11.73017360 93.11649203 7.69573916
v -34.59279612 85.94635874 5.87462401
v -35.29152274 87.79585361 6.17499510
v -37.59244084 85.57093889 5.99121675
v -39.17920962 84.53878760 6.41864538
v -45.11072487 82.39478618 12.17106264
v 9.17142257 110.57760566 -12.37580366
v 9.37168021 112.38789558 -12.82726973
v 10.19852702 111.62069440 -13.21875025
v 5.08429576 105.38361967 -1.72603340
v 4.99472534 106.91423714 -0.43194726
v 5.24951238 103.02378982 -2.68269982
v -7.65615888 96.72547877 7.06594391
v 10.42287331 3.67256929 26.26949362
v 9.05217323 7.49595277 27.43104473
v 7.89213646 6.25836942 28.40084769
v -12.54510973 95.92204541 7.57930940
v -0.47008676 2.85080401 32.09153935
v -20.85267939 93.57891232 8.35332926
v -18.31760816 94.07829493 7.99758825
v -23.89214188 91.45440906 8.29951838
v -29.76130508 90.00425041 7.62960222
v -11.41223591 -62.69151717 39.56408054
v -17.68868975 -62.93962896 34.62786227
v -16.40922017 -61.19601429 35.55732965
v -14.11852241 -60.89571863 37.37400472
v -37.24945337 89.01546896 6.35011308
v -36.87676042 89.22431618 6.38219155
v -36.70112044 88.35069835 6.32002018
v -39.29600492 86.84093505 6.29546447
v -37.49921918 87.13990450 6.26914669
v -14.98125400 -63.62801045 36.51257604
v -43.36242005 87.71767467 7.95208570
v -45.55080086 82.17443526 12.81842310
v -47.25692421 83.35686475 14.00471292
v -46.22827470 85.23148298 11.55618764
v 12.06555311 118.18087846 -13.67915142
v 12.80085929 115.82966149 -13.74453027
v 10.91846451 115.84169418 -13.68587557
v 2.66043050 104.13172096 2.90926546
v -0.57340408 101.10608488 5.26741240
v -2.53836578 100.82910210 6.25875173
v -1.48071640 101.93673521 5.80955809
v -21.96612023 78.83650064 30.91941774
v -20.77457868 75.61855018 30.57715483
v -19.84316483 78.74161005 28.74366939
v -5.71896276 98.79284352 6.76522823
v -12.14083191 97.32695669 7.52623565
v -38.11622038 44.62606087 21.35914192
v -20.76876350 80.68120480 29.21364643
v -25.68747103 93.55574846 8.52025859
v -23.99936318 93.30408275 8.51658173
v -26.39903501 92.51228720 8.43289495
v -25.14214627 91.27119929 8.26357584
v -22.78394438 92.87856519 8.50947853
v -42.65645891 -131.57306612 24.82619509
v -37.70951927 91.82752669 6.58505736
v -38.93318027 90.79186618 6.48999447
v -39.74660859 89.79120106 6.49535144
v -44.89506409 88.45314384 8.86937045
v -42.15836897 87.82316744 7.07779266
v -43.25554892 89.00312334 7.47014722
v -44.30162907 88.98197114 8.13776534
v 11.81565691 121.62956595 -13.40047270
v 14.17146530 119.94841695 -13.26375455
v 10.39451826 117.30422825 -13.60010542
v -48.68325964 -131.10564649 22.92913757
v -2.80719786 101.96378827 6.40532421
v -14.59765527 98.32205623 7.71885179
v -23.54906313 94.78320926 8.64218362
v -22.24116400 96.71224654 8.53801146
v -22.69936725 94.08657998 8.56910460
v -27.93132141 94.14824098 8.62075202
v -28.85670215 94.55628693 8.59767850
v -27.89132297 96.29461169 8.82682391
v -26.64127573 94.23603117 8.62453599
v -35.15682369 92.43734181 7.07136467
v -36.06812656 94.62480247 7.11410306
v -33.05670992 93.85667741 7.76908221
v -43.13888401 92.15340018 7.04168994
v -41.33937508 90.74392170 6.66937977
v -43.19313169 90.35685658 7.16949673
v -41.69857502 89.25439417 6.80736685
v -46.03844509 86.64856851 10.65082569
v -30.08826822 97.49148041 8.76792707
v -30.95412999 95.69298476 8.39127228
v -38.75270486 93.73642504 6.62442856
v -37.50763834 93.39958429 6.73218165
v -46.58424482 91.62213653 8.53478909
v -48.30161855 90.68779647 10.31473558
v -0.03896843 107.59679973 4.88051912
v -1.06525060 106.59840703 5.79597428
v -7.84310233 105.84174097 7.69491494
v -32.15279058 98.31428528 8.41124728
v -41.76180437 93.51067990 6.75513968
v -43.67807880 96.32673115 7.58907944
v -41.23073071 96.29552066 6.90554082
v -49.19422418 90.86488187 10.97251847
v -48.91123623 92.38250554 9.59082041
v -50.75794086 91.78700298 11.80414669
v 3.26421973 113.25013638 2.55118380
v -0.68640104 109.25917327 5.48463967
v -36.81157157 97.64797240 7.32249394
v -36.81606054 99.87927228 7.82932062
v -38.72974589 96.72340006 6.91584684
v 2.35376693 112.20387369 3.57778347
v -16.30375721 106.99636489 8.33588932
v -27.65190415 100.07029772 8.94768629
v 44.86328363 -158.43480825 23.76323752
v 45.07088661 -154.29209173 23.31996895
v 44.31073740 -155.78031540 24.83709343
v 2.83795642 113.82574588 3.37626645
v -14.48493451 108.88405144 8.77466518
v -11.65541448 106.50559515 8.08594562
v -21.55568264 106.04914278 8.81115999
v -3.19136260 53.89384553 25.16666986
v -3.10265156 55.43758720 25.47092922
v -4.45770193 55.90813607 24.14444275
v -48.32694307 99.87796098 7.78596476
v -48.10623080 98.29398990 7.77199073
v -49.78669435 98.15104306 8.28662328
v -1.56551274 113.27515543 6.98990608
v -10.87696292 109.63589698 8.45674612
v -16.73957705 107.94603080 8.79084878
v -20.07581666 107.05481470 8.76274705
v -25.84692463 105.80945760 9.44056921
v -28.74384634 107.01384395 9.87702794
v -25.15226230 101.32800043 8.89106467
v -26.25936270 108.64181817 9.77297965
v -34.51982513 103.07879001 8.98833200
v -39.08972442 101.16366297 7.98910949
v -45.92514783 100.22974014 7.54878903
v -47.25077748 99.01996702 7.59348786
v -44.05900091 99.83096272 7.71370204
v 5.62519953 128.98872793 -8.43234733
v 2.02829856 121.43139541 3.02416645
v -68.88412684 204.83568311 46.39142379
v -72.89385051 202.97087729 43.73025149
v -2.81935325 115.74468762 8.01929086
v -10.23305021 113.10648918 9.66061186
v -12.72980589 112.06954718 9.61717311
v -18.06998625 109.48509723 9.49103851
v -32.70161524 105.07797450 9.81708802
v -36.47353128 103.99615020 9.12567321
v -50.54815114 100.09646416 8.42569489
v -51.80727318 98.72775525 9.13908426
v -49.37788844 101.50939226 8.15048534
v -8.50811973 43.56275499 22.31669053
v 1.75370486 121.43638730 3.62978526
v -12.59807125 113.59279603 10.22528019
v -10.13073046 115.64813554 10.73834859
v -17.18129590 113.69910836 11.10894512
v -15.79193771 109.68742520 9.26616788
v -21.25578932 113.20003867 10.53680293
v -27.88555436 109.46882516 10.02697460
v -53.68612707 99.85489398 10.20716783
v 3.19841411 128.93275917 -2.58665439
v -1.19929423 119.52109635 7.64297089
v -5.14599914 116.80386961 9.57329944
v -15.97257331 116.25015736 12.02579401
v -25.42431280 111.06923968 9.99998394
v -56.06193468 101.62480175 11.81173697
v -54.70124260 98.38011116 11.92311104
v -52.90806666 97.80318290 10.25410090
v -7.16969231 118.47294867 10.89718472
v -17.49464497 115.03946036 11.56592555
v -19.21016164 114.24005032 11.35703735
v -19.32672039 112.26379126 10.41086484
v -23.98199774 113.37497085 10.34494210
v -31.31878003 110.77199131 10.41572820
v -53.34994197 104.62367535 9.35135130
v -55.10582030 103.99611294 10.18652506
v -112.82932013 169.13624108 30.32299876
v -8.14757869 120.38098276 11.60858199
v -25.34497157 115.50720036 10.87516826
v -23.10696431 115.17488211 11.07355021
v -29.96978723 113.33699524 10.57964191
v -32.05332533 112.52503097 10.72026789
v -32.89450705 110.87214947 10.46964619
v -41.01303965 109.71820354 9.28207487
v -45.67662254 106.41330481 8.36323388
v -55.01503125 106.76950961 9.55206249
v -50.84883422 106.63284361 8.78539030
v -113.51623386 168.60188544 28.52379903
v -19.32495087 115.89615792 11.98862400
v -27.82501280 113.65124583 10.37866250
v -27.45038271 116.13357812 10.90417802
v -47.52825573 111.94309592 8.62867851
v -45.62762007 112.23880947 8.89556948
v -43.67554560 110.27841270 8.77258740
v -51.87981576 108.92692953 8.76148697
v -49.26105589 108.97547752 8.32618121
v -56.92703277 104.85827178 11.35032997
v -17.62063429 116.56264961 11.95123326
v -58.64136666 108.05791616 11.73453219
v -58.28613043 104.74243015 14.49103002
v 3.65035771 133.00634921 -3.68791656
v 2.64388672 131.10987842 1.78638613
v 2.66652158 130.90772927 -0.41538180
v 0.43749594 126.11338496 7.42575945
v -35.51156074 79.40216362 34.23524275
v -33.61044452 80.15903085 34.26858038
v -34.62407738 80.92616498 34.40915793
v -15.07131103 119.97275054 13.17167934
v -11.50099840 122.90383875 12.89629191
v -18.52199621 118.65590513 12.65681256
v -20.57016641 117.98132211 12.73233071
v -25.04040487 118.81297827 12.05382776
v -32.21053630 114.31676894 10.97429078
v -33.91417488 113.33703250 11.04125753
v -42.27216914 113.79826814 10.07352117
v -50.11653900 112.93867230 8.65044631
v 2.68755178 133.20867717 -1.05971482
v 2.39484617 131.88233972 3.41062387
v 0.18055669 127.08275020 8.06144625
v -9.29278508 123.15980345 12.50357088
v -17.22978987 120.78686059 13.56958505
v -28.29094976 120.42053044 12.40043901
v -30.75363114 116.47491902 11.13745756
v -56.50965869 109.94620621 9.76712536
v -53.98460850 109.32943225 9.30877402
v 2.65870173 134.75504518 -0.50722377
v 2.52127927 134.17731225 -0.50098705
v 2.23776582 133.01306963 0.64367708
v -0.48573353 128.79447639 9.37563926
v -9.91955120 27.82078646 30.94334528
v -4.50057862 125.42347610 12.21024152
v -8.93386919 126.37212873 13.26914690
v -10.90253890 125.15808642 13.22130300
v -7.11851614 121.67043239 11.82956900
v -16.17477648 120.97162008 13.53430375
v -12.32911646 124.02460724 13.35555501
v -16.08817838 124.40158427 13.75028584
v -17.70153828 122.81642109 13.92187085
v -24.98334087 119.75774169 12.56613247
v -32.17887506 118.69712919 11.91787049
v -45.40616274 113.51919919 9.24899615
v -47.83979058 113.87036741 8.98810383
v -56.44846335 113.24192584 9.46750864
v -55.40404096 115.49309641 9.61066317
v -52.23068222 112.24812269 9.02035553
v 25.54725111 -108.48069191 34.07131508
v 26.15137398 -109.76697505 34.17491540
v -7.83287082 22.06697129 30.69353104
v -12.29571644 28.90319936 34.16910395
v -25.66045336 120.20413578 12.55906653
v -30.37278168 109.31935906 28.39032747
v -26.97942220 108.16263407 27.75943838
v -26.08353086 111.71250790 28.25422212
v -34.00403261 120.15050650 12.28317153
v -31.66432679 121.47169560 12.50546519
v -44.82259974 115.20908028 9.89939831
v -1.47032482 130.15308976 10.72655991
v -6.50442671 130.44093549 14.08338640
v -12.55585253 125.89241564 13.82439584
v -10.67858096 127.59128213 13.62240314
v -16.29044116 126.16953254 14.42013681
v -17.23149419 124.86971170 13.93550169
v -21.11938596 123.78815562 14.44220543
v -21.66127600 121.61248922 14.05028626
v -30.16681224 122.85372615 13.33719958
v -35.72175279 120.63874304 12.41928432
v -37.37091273 119.62392181 12.28842605
v -48.01308364 116.64183438 9.49931052
v -58.86592343 112.54638433 10.73891111
v 1.54671888 137.00360060 5.43069467
v 1.00812688 135.88210940 8.28081928
v -18.54795404 124.95303154 14.03054316
v -17.06892997 126.96652114 14.77911603
v -20.89752443 126.35514140 14.60503228
v -25.65555833 123.78488481 14.15602956
v -26.95143782 123.26606363 13.83039728
v -25.38909949 122.12117016 13.68528511
v -32.11722150 123.37235361 13.18283286
v -33.74346346 122.68273532 12.80257292
v -41.15999863 120.19000202 12.28999998
v 6.12645829 -43.08524728 34.88627076
v 7.55069125 -43.38241741 33.78627449
v -48.26269671 117.81097203 9.74767935
v -45.89316621 116.45586044 10.03681589
v -58.01352486 116.50305986 9.64473095
v 1.23567658 138.34443688 7.87388999
v 18.95435899 -90.55922180 34.36830267
v 18.05802621 -88.24614435 35.56439653
v -82.31353015 216.91627800 42.14593768
v -80.60403168 217.99015999 43.41078550
v -53.17511037 116.54337496 9.31029581
v -50.03843084 122.38849699 10.13414282
v -49.48746040 119.31763589 9.68240481
v -54.63344604 118.96693707 9.39569715
v 21.41056582 -108.78181458 39.24683854
v 24.28168803 -109.70600694 37.32686490
v -14.67181183 131.11324608 15.44765104
v -12.65132520 133.54539871 16.08628593
v -73.71986657 164.33733702 38.85108232
v -73.52205366 171.00314796 39.26692531
v -76.06884092 165.69891572 39.01897371
v 20.47545463 -101.52488202 37.99454123
v -26.55065432 125.08733571 14.36332893
v -29.89736199 127.09896266 14.56161123
v 8.60939734 -87.09656447 44.48974505
v 10.09374298 -88.31337094 43.93235222
v 9.98219848 -86.03379130 44.06208172
v -49.39936101 121.06333673 10.07969491
v -61.12752855 115.59215933 11.23373490
v -114.03241754 188.05493414 33.48883614
v -110.62030494 185.59998274 35.63974425
v -110.11137813 189.33534622 34.23184901
v -15.53163305 132.56856799 15.71782492
v -16.75866731 130.92854619 15.54444432
v -28.83310989 128.20544839 14.89051431
v -34.41043571 126.89919770 13.59700132
v -41.73573479 123.73676151 12.08994351
v -40.63921049 124.92053956 12.39224058
v -55.46148121 120.25821954 9.55475401
v -63.41422349 114.03840035 14.98194039
v -63.62058967 116.03594571 13.24478630
v -61.73653156 112.25664616 13.66327144
v -62.82052398 117.77788401 11.74784452
v -5.10961656 -179.41354215 11.65165566
v -3.98282241 -178.81406844 15.05699661
v -35.04843265 -87.16613054 30.58445826
v -36.60621867 -88.22603524 30.29416315
v 2.97158654 144.13133264 5.07413410
v -4.33401531 138.46634328 14.98233248
v -11.71330269 136.42676175 16.77986421
v -16.53183810 134.26136971 16.07212424
v 34.60458294 -134.76836681 32.91245550
v 32.39877895 -131.94780052 34.70364958
v 31.82918578 -135.35457850 35.08798033
v -35.02151370 128.36162746 13.85705173
v -48.26159775 123.84197861 11.08391955
v -48.98533225 126.20303035 11.27620414
v -55.73737249 123.49396944 9.90028679
v -53.80022153 121.45869434 9.56433732
v -53.07270214 123.59637022 9.85818915
v -3.76947690 140.95941186 15.27932845
v -16.92947559 132.77909160 15.69857076
v -21.63076028 133.51148367 16.30432904
v -45.82546651 126.26412511 12.22157385
v -64.96926397 118.44174564 13.38837668
v -63.68342787 119.19244379 11.89287659
v 5.17252320 147.56722748 7.42318714
v 4.18332918 147.39708602 9.81658511
v 19.20633577 -91.74313396 35.28313339
v -3.50111863 142.54043996 15.21735452
v -15.22043720 137.29721308 17.27326959
v -17.70250499 137.09580898 16.97317697
v -18.01573299 135.17799973 16.30264334
v -19.71589960 135.40060818 16.38874412
v -38.00266609 129.97354567 14.11175169
v -51.06814578 127.74403393 11.14046760
v -47.39050567 129.41011786 12.80850358
v -56.52916059 125.29550493 9.93119925
v -63.03314865 120.44259161 11.08396892
v -64.63500857 122.10035324 11.66603155
v -62.91732192 122.23736197 10.78377385
v -61.64013594 118.87930334 10.65881364
v 9.43021569 -138.31026852 39.52522576
v -0.41845752 142.92536676 13.53884954
v -5.10156807 143.84672046 15.59410989
v -26.52665414 134.41473246 16.83310606
v -24.41566437 136.37053967 17.31743664
v -32.71245584 128.93679738 14.28658795
v -39.97675702 131.11248612 14.31609411
v -65.13916701 120.23469061 12.65124418
v -35.45975313 132.96635449 16.00746810
v -51.56279728 128.45385075 11.27324905
v -59.43885818 124.28636849 10.08522511
v -62.53042072 123.88209999 10.69536246
v -61.02481484 126.78118050 10.48666053
v -57.99032003 127.58822739 10.24475321
v -66.38224423 120.05131692 14.60840739
v -66.00774825 122.23513424 12.66453881
v 1.40410103 149.28710461 13.14282976
v 1.42460049 148.26893806 13.03471625
v -0.61432464 147.43338525 14.05923627
v -5.81518980 144.61745322 16.26129821
v -10.08079201 143.71982217 18.00836995
v -44.16109249 128.85913253 12.73593679
v -48.03093523 130.97740710 13.04346789
v -50.36218092 130.68813086 12.04872224
v -53.81580070 130.12376428 10.76895837
v -56.46775290 128.68709862 10.31081844
v -65.57691842 125.85102022 11.64560858
v -64.24669921 123.88386577 11.18823327
v -51.91343650 129.39392030 11.28774136
v -64.98164684 129.03517485 11.08783856
v -61.02951616 129.80085611 10.50433330
v -69.11925972 124.61636215 15.04591946
v -67.68137217 122.40893394 14.71534558
v -68.91924143 122.90533632 16.70826785
v -67.32999533 123.92362952 13.26479390
v -67.74561107 121.03201449 16.47198573
v -2.76876846 149.92590249 15.15341178
v -6.03924366 147.63249457 16.61342382
v -5.23179956 149.71153438 16.03771932
v 23.85191247 -141.35724306 39.71350566
v 22.98756130 -140.28073847 39.63428363
v -46.27922177 130.78489900 13.17126583
v -57.29289725 131.69057667 10.55884920
v -59.35763195 130.63780963 10.64361818
v -66.45531207 124.97606128 12.27897778
v -2.59728148 151.77360177 15.06733615
v -0.82305662 153.54980528 14.24674038
v -22.25412242 -156.31727874 1.18503126
v -23.52297120 -154.84428406 1.18718320
v -12.64279243 145.68905532 18.70471053
v 31.32772818 -147.42814004 32.97164291
v 30.82835302 -146.16613090 34.01492909
v 26.29926614 -148.05623889 37.78425604
v 25.40624328 -148.67849648 37.75886819
v -66.41630828 127.05366313 11.81056257
v -67.61393696 128.01390886 12.19817810
v -67.34997034 126.45113468 12.43787445
v -66.40920043 125.96493959 12.02168968
v -3.73475370 153.64424884 15.81194811
v -3.96373216 151.65700018 15.48088249
v -2.65283044 153.99554372 15.10087773
v -61.54842302 132.84122944 10.76219510
v -58.85396153 132.74116814 10.53474937
v -69.76430863 128.90626490 13.52049131
v -67.93490797 130.06119430 11.96146477
v -68.58693808 127.15293467 13.09295185
v -4.64410195 154.28504348 16.31915383
v -15.71681909 149.08058941 19.25913617
v 26.42596699 -148.56253564 37.35610470
v -62.70692497 133.36248696 10.65739430
v -5.17126918 155.19779921 16.89310186
v -5.99130662 154.21847999 16.99711569
v -10.11497062 152.30298042 18.07067543
v -10.81576478 152.31275558 18.12013797
v -9.21955332 152.95816958 18.01846549
v -33.11894089 143.94260943 18.58979650
v -51.77399144 136.27266884 12.95409165
v -60.57105958 136.17613912 10.62634960
v -62.70551682 136.11954451 10.57689823
v -70.85165381 128.06077302 15.03495406
v -69.66597587 126.79569423 14.26633261
v -5.74817322 155.56880832 17.31467992
v -29.90488522 42.69699380 6.93034055
v -10.66850778 152.63308585 18.24416593
v -11.71085797 152.26684511 18.22240464
v -13.81746121 153.30632031 18.74805056
v 24.02123436 -149.72105622 37.41146624
v -17.31506363 151.24367177 19.57243495
v -30.13695963 145.89016140 18.88008974
v -67.43743271 133.16047192 11.33430842
v -69.46083903 131.39705360 12.54926343
v -70.13773173 133.29793513 12.53183838
v -71.61162049 131.71727955 14.09920678
v -6.10470353 155.89161217 17.61922613
v -5.57927787 156.44659102 17.33448915
v -12.66211178 154.49711680 18.83075200
v -10.56979597 153.60212326 18.47182959
v 22.83647843 -151.66684985 36.01512313
v -38.70454803 144.65126395 18.84802058
v -49.26583171 140.01263678 15.04691038
v -54.92930114 139.17508721 12.16959674
v -53.67907509 141.28875732 13.36968970
v -61.30951643 137.63061166 10.77348832
v -59.42082033 138.45433295 10.97089704
v -66.21760130 137.28481531 10.82109287
v -65.80775231 134.08428431 11.03195921
v -63.27231228 132.71051645 10.75242367
v -7.08782068 156.60777688 18.27925257
v -6.39843149 157.79526532 18.11395586
v -13.83718848 154.95888889 18.92636716
v -71.01099938 137.34732568 11.99964806
v -68.03823262 136.30801439 11.28523517
v -7.79243838 158.33641589 18.92226189
v -13.27503100 155.84170818 19.01229098
v 27.30618604 -152.52019465 33.51042420
v 27.03237161 -151.59893036 34.72065926
v -28.10806781 152.04180777 19.77385394
v -39.70984370 145.94647288 19.14687641
v -50.39865524 144.78610456 15.94783738
v -55.28631061 141.38676226 12.57422939
v -60.79286337 140.30906558 10.93322039
v -68.50816309 139.68510926 11.12195943
v -13.25043105 -66.95061922 9.73676518
v -17.24146120 -69.62135434 9.19136778
v -17.06787944 -64.56517428 8.74795672
v -15.06608631 -67.78445095 9.43921134
v -13.23618088 156.76054358 19.18706484
v -18.42778176 157.70936012 20.50888352
v -20.62844858 155.03932536 20.39355971
v -47.31686041 144.27876472 17.30531082
v -55.79846725 143.66947114 13.19664344
v -65.88861346 140.54912329 10.70118882
v -62.98959255 140.67061245 10.90539806
v -75.15722513 134.73756611 16.30642079
v -74.57608730 135.19977033 15.08798357
v -74.31960106 134.01378691 15.51514212
v -74.72923398 133.55109096 16.84712246
v -75.43331385 134.46468115 17.84216426
v -13.61713838 160.55203974 19.86841299
v -13.88624590 158.78888965 19.69481818
v -25.50752275 155.11353314 20.15549503
v -40.63988850 148.92077446 19.71627586
v -49.39114302 146.11527324 16.81042276
v 16.05838723 -145.55881917 40.64324498
v 14.68701754 -145.48076689 40.81528634
v 15.31852875 -146.67358994 40.54471478
v -56.74918741 144.50174570 13.25318124
v -76.17136836 136.72402501 16.48793556
v -74.74379987 136.57514751 14.60222248
v -73.65751266 134.20020044 14.66916595
v -73.28034192 135.45927405 13.96243181
v -10.58453601 163.43814135 20.14283650
v -1.17720501 -77.39561051 14.77241144
v -0.73850411 -80.31399548 15.35185240
v -4.28837072 -80.64605296 14.43537418
v -24.90374260 154.24604714 20.03894933
v -42.71006212 147.97836542 19.31305416
v -49.78894070 147.01245725 16.91268943
v -69.82070953 142.99184084 11.15701627
v -73.68763536 139.33095336 12.83525676
v -73.64643365 137.29402423 13.43107037
v -76.10870153 141.44980907 13.79707176
v -75.12241602 137.97242939 14.35768697
v -41.17196798 150.35907924 20.04338801
v -47.32156545 147.66347408 18.24432798
v -55.38244173 149.43422377 15.44071641
v -62.58466840 148.14078808 12.24026922
v -73.29475135 141.76590741 12.16753293
v -18.50195415 -79.91784811 10.11503208
v -20.75997740 -85.91074497 10.86264662
v -11.73136663 165.39442539 21.18859813
v -33.28015655 160.21925211 21.52356692
v -53.71932313 150.86312592 16.73939638
v -75.17000288 144.06000078 12.60999870
v -80.02012968 146.51006460 15.03170282
v -80.27029037 143.44514906 17.44214259
v -78.50319892 143.47398281 15.21641389
v -78.57221365 139.67628777 18.75218377
v -78.16203684 140.88429511 16.98240824
v -76.26310736 139.83286917 14.84055724
v -12.21876685 168.39586198 22.94241637
v -13.35830148 168.18539798 22.24024571
v -18.89479160 164.96768594 21.34776860
v -20.02010867 166.24364257 21.55320719
v -19.43448931 168.44193637 22.42742665
v -17.06612855 166.34207964 21.89581469
v -27.92924270 164.62679207 21.51180245
v -51.27971992 152.24607289 18.00364256
v -75.10370761 147.42419124 12.30756473
v -44.04902458 157.35211968 21.19828016
v -55.09327352 153.57126296 16.73481055
v -59.66098607 154.65812385 14.55211639
v -59.73749980 151.95327997 13.80811073
v -38.77632692 166.09150171 21.99059725
v -53.25931311 156.07315302 18.62460002
v -59.03501064 155.99134564 15.32348245
v -80.90072125 151.54968202 14.11114167
v -74.73742962 150.67112446 12.32827548
v -77.20030844 149.61276948 12.97532488
v -78.52683961 147.65386283 13.69047537
v -15.85342735 173.75244200 23.61748368
v -15.41457418 172.66938090 23.52112159
v -16.94313809 173.40309918 23.32284488
v -59.49424952 157.03812242 15.39667696
v -54.02895808 158.90151262 18.95956136
v -68.00369918 156.75084293 12.17725500
v -17.61154830 177.33760178 24.00974371
v -26.90152638 170.90535164 22.63263986
v -76.74299926 152.94645727 12.63037045
v -57.48367310 161.97751462 17.97174662
v -79.43758368 154.20149267 13.19218427
v -53.46016958 165.54075480 20.44323832
v -64.66270983 159.61061418 13.51769920
v -86.26861125 150.66611767 18.70396547
v -84.33877677 148.05085957 18.89280602
v -85.63271165 149.09774065 20.30938491
v -83.38031173 149.54832196 16.30910113
v -84.73748714 147.64910936 21.74052037
v -82.21791685 146.49704099 17.26266928
v -82.75877684 145.42368054 20.14531009
v -20.81814222 179.21312153 24.39114824
v -76.49265975 156.26488626 12.62165233
v -86.45493537 152.89106965 17.30198972
v -85.16141772 151.42582357 16.85049012
v -82.07946271 154.99025583 13.99168000
v -81.13815635 156.21960163 13.54371477
v -88.38334680 153.04559469 19.45369132
v -83.76310021 152.16328204 15.51777311
v -74.48149472 162.45725751 12.13616040
v -85.12599021 158.69610012 14.64032196
v -87.70672232 157.70372748 16.28249511
v -86.14812791 155.12591600 16.25177264
v -47.47961834 174.59474504 22.31710404
v -82.62262493 161.68741882 13.67631368
v -91.32460505 155.77879548 21.17516845
v -90.08706361 159.30502117 17.40573347
v -88.22298795 155.33138812 17.84548163
v -35.20229831 181.11239374 24.29261990
v -87.38729358 163.61661255 14.89757746
v -88.37942034 160.35181284 16.15562476
v -30.65671586 185.62665582 25.90847388
v -36.37285903 182.99807608 24.48751032
v -76.33369416 165.73593020 12.33503129
v -92.91730076 162.18580306 17.66965166
v -94.35813129 160.83350778 19.47533526
v -92.52237529 159.23754871 19.30177771
v -39.21882436 185.62218547 25.50353855
v -53.76960337 178.91789973 21.33886144
v -55.33335358 178.81579697 20.75075917
v 26.17958188 -164.15140033 32.02551976
v -76.45018399 168.89742017 12.50264514
v -87.01224625 166.37404263 14.18268122
v -41.52031988 186.96670234 26.36958845
v -39.99854997 188.38933110 27.40946226
v -56.53197691 179.56037819 20.49079351
v -67.52146780 176.91685259 15.49120340
v -73.34461063 175.24495721 12.95803953
v -84.01817828 166.69300199 13.60047888
v 29.44436297 -163.71832788 31.19579889
v -76.53462142 178.37060988 12.24632561
v -73.73075932 176.57907307 12.81281747
v -89.91868049 168.57317090 14.65307456
v -95.09340674 159.54756737 21.38125896
v -99.83867407 162.90646791 21.75096981
v -92.52409637 157.56268799 21.87300846
v -98.24781865 161.24978662 22.98386581
v -35.31390056 190.75070322 27.96632983
v -35.47117859 192.74547696 27.52345800
v -34.67769176 192.17687845 27.68704481
v -33.81982446 191.28030539 28.07463706
v -42.65911877 188.84262443 26.55107528
v -41.31449386 189.99496102 27.48394199
v -60.52422151 181.35495484 19.29141395
v -81.20570332 174.42230880 12.06259802
v -84.40314978 167.82999039 13.31356168
v -36.41573712 193.37069988 27.44655870
v -40.91748595 192.00412929 27.81150490
v -48.78430814 186.25959754 24.97517690
v -61.28889322 182.08879232 18.97079684
v -69.61242110 182.61682987 15.14277980
v -74.55638051 178.46454680 12.63379585
v -79.98230308 175.72315037 11.96496934
v -85.06713808 173.25469851 12.57716026
v -89.71200138 169.86636817 14.35395982
v -86.43358201 169.11204159 13.53433542
v -96.44677490 166.28490388 17.86773652
v -93.94029528 171.37753963 15.60404524
v -94.06896681 167.73998737 16.55805483
v -91.63871408 165.72344303 16.08042046
v -91.90125018 164.12119567 16.64538309
v -44.14521158 191.34593010 26.28708445
v -43.72002929 189.30532038 26.20931529
v -44.95370388 190.30514359 25.92687495
v -51.56615004 186.90849841 24.02480692
v -69.93065029 183.34251642 15.02546296
v -74.71399754 179.76017296 12.67100126
v -83.36758614 177.49767005 11.96477655
v -1.93984713 -153.34118903 31.97706863
v -4.78601502 -148.17593992 30.12750112
v -5.84235182 -151.30715072 29.54846434
v -37.39695251 194.89002228 27.49845944
v -36.29935160 195.73885202 27.51959488
v 21.05161361 -156.79194033 33.48372877
v -46.56171426 191.94094837 25.67325160
v 39.97300565 -166.04621708 27.27065794
v -81.32342994 178.26651037 11.84416190
v -85.88015288 174.17614162 12.63175905
v -91.41633660 171.70690000 14.51698598
v 10.88494156 64.37318772 25.00124648
v -47.87645862 195.32635808 25.58362484
v -0.02101018 -157.63600171 33.28119591
v -3.31302057 -158.25378895 30.72309867
v -69.92468983 184.50701237 15.23461193
v -75.66164434 181.39679730 12.60479353
v -77.96272635 180.41960895 11.95034292
v -80.41721582 179.93213236 11.67728845
v -82.50844479 179.82807755 11.66737918
v -87.15534955 174.91896451 12.78281957
v -92.96016395 172.25837708 14.96448088
v -91.27125144 173.92480373 13.91716208
v -45.07983103 -145.92781663 17.31488109
v -70.87130845 185.71610749 15.10927640
v -81.39960468 181.36516213 11.52000763
v -79.65778559 182.00063705 11.70051843
v -89.46005255 175.96746981 13.13521340
v -86.66877449 177.88048089 12.35605590
v -95.54745257 171.21171951 16.36697166
v -102.51195729 166.89974070 20.82291618
v -99.39678013 168.23267937 18.82540435
v -99.23899919 165.03480077 19.98964697
v -102.94658691 164.51972723 22.33998291
v -43.11665893 197.10184634 26.97135881
v -42.08206385 196.54308259 27.24191546
v -14.06741887 -163.70585561 21.95675112
v -58.86682868 190.46567380 20.22145689
v -73.45090806 186.79274619 14.71307687
v -83.12267065 181.99692667 11.61373127
v -85.22372693 180.18031120 12.06133515
v -89.06672150 178.29912901 12.63698377
v -91.08816832 178.88171971 12.85936683
v -91.45596623 176.20769143 13.46974634
v -93.72933209 174.54788089 14.66590352
v -97.06493467 174.92368817 16.05455950
v -104.92213070 167.72978008 21.38759382
v -37.80638427 202.83937454 26.75287798
v -50.22105947 198.32772017 25.27048811
v -49.97938499 196.76405191 25.24665557
v -50.03156513 195.38229704 25.35770088
v -56.90608919 193.12863052 23.25594984
v -57.87143484 193.77288222 22.81614579
v -56.28581345 195.26338577 23.45508523
v 0.26315099 -175.89357495 8.81889928
v 3.10931494 -176.08964443 10.95663197
v -63.88733536 191.63349271 20.02595365
v -64.04878944 188.31925094 19.32458207
v -62.50671297 190.31293690 20.22005618
v -69.48814541 187.46069074 16.28044806
v -71.18780166 188.92380595 15.66746831
v -69.16515529 189.12027776 16.88686199
v -74.99665767 185.96103787 14.08438291
v -76.50177181 187.70889938 13.75041250
v -81.35366440 183.30839276 11.45223994
v -89.52368796 179.42669988 12.50528917
v -87.75918931 179.82144654 12.21844740
v -95.00662982 176.73762143 14.64452501
v -92.95953810 175.78127980 13.95100262
v -103.04497927 171.13344371 19.49030533
v -101.02301836 169.70036924 19.23541911
v -99.19656068 171.09812796 18.00218411
v -39.98712823 204.73270118 26.28168464
v -51.82918906 196.46744430 25.04626848
v -52.70374194 197.58200645 24.71021563
v -52.01261863 199.86477494 25.10244958
v -59.19965357 194.07537580 22.40468189
v -58.14316869 195.71281970 22.79007994
v -65.31622261 192.49939919 19.79325898
v -64.29395825 194.61654127 21.28462121
v -72.18679786 191.46902859 15.83625004
v -73.18278402 188.83840740 15.12075216
v -78.85847986 187.28184700 12.70985417
v -80.08760214 185.30403078 12.18727697
v -83.72945338 184.41627920 11.49180438
v -85.06006002 182.40013719 11.67098526
v -90.11479467 180.97972870 12.25679088
v -93.16466004 177.61963606 13.54156062
v -100.50316155 174.26632345 17.54926890
v -106.32220656 169.62759197 21.04550228
v -107.15174675 169.03311014 21.52630128
v -105.24390638 169.80554163 20.76261118
v -106.74474388 166.79984331 22.57151529
v -39.73576799 206.33894205 26.30271763
v -54.41573635 199.65545833 24.48534220
v -56.46105483 196.33901119 23.39923754
v -60.61690301 196.63502276 22.38515578
v -67.05585122 193.29959154 19.49367672
v -67.33973324 191.52450562 18.48771237
v -69.51693445 192.16701388 18.07803847
v -78.06640118 189.41777945 13.34580034
v -75.95431805 189.60890174 14.27200250
v -82.11446553 185.26428938 11.46685518
v -84.07633752 186.03619933 11.28794625
v -81.30363375 187.09680438 11.68290339
v -87.63996512 181.62310123 11.87569927
v -89.97163922 182.29389191 11.91380434
v -88.53728324 183.88108909 11.55241299
v -92.27673709 181.72696233 11.99041214
v -93.43691915 179.79390919 12.92342599
v -99.33286160 176.66463554 16.50450006
v -102.91486979 173.47142100 18.61067116
v -108.66714269 167.20783710 23.19435030
v -109.55708474 169.37927902 21.99692093
v -41.91039503 206.26369119 26.15369484
v -56.89769611 197.83484936 23.55954051
v -74.01033491 190.93699753 15.02179634
v -76.65865868 192.04472005 14.20279313
v -79.68822867 190.80536067 12.76933122
v -85.34559608 188.62713873 11.12122554
v -90.63840657 183.74046683 11.45650167
v -47.31038213 -150.14652908 4.06794902
v -41.38424993 -149.67000484 2.10460275
v -46.77041620 -147.91119099 4.75637475
v -45.46745121 -149.19751883 3.64596955
v -94.68209743 178.47104371 13.92045617
v -108.61577094 171.59216106 20.84327117
v -54.10586670 202.06059515 25.19180626
v -59.67905372 198.00813496 22.80375175
v -62.40427494 197.97930121 22.30625041
v -66.33871049 196.20820880 20.89083008
v -71.80044800 194.17616725 17.13672467
v -74.16971773 191.93582237 15.13769198
v -79.84361053 189.05521929 12.44365051
v -87.66491711 186.30771339 10.91047749
v -98.55341166 178.71239781 15.55425208
v -96.17602080 178.26336622 14.66222573
v -102.99391299 174.55902696 18.28657649
v -106.26733303 171.57004774 20.22949234
v -109.31628197 174.36121404 20.09586431
v -105.13758659 173.77665639 19.16071214
v -110.93135923 168.13823581 23.52389507
v -112.60796338 168.92376542 24.03318882
v -112.21170425 169.57336664 23.00560288
v -112.15186864 167.93039441 25.23658052
v -111.11664027 169.83029246 22.32361585
v -41.55530408 208.32549036 26.12218820
v -52.74564773 201.58147812 25.36073886
v -59.07896534 199.85558093 23.69680256
v -14.48417082 -169.99718547 17.21199788
v -65.31586498 197.92750478 21.57225274
v -21.65672183 -166.00082815 15.60703106
v -82.76556432 189.52561915 11.35887578
v -90.10256827 185.17041206 11.02002244
v -91.92620963 184.21301246 11.28528547
v 18.39714311 -172.35527933 29.80155684
v 18.09131727 -173.73654246 28.01726386
v 20.33608593 -172.32075334 29.59920280
v -97.68384695 180.87777495 14.45259247
v -101.98155791 179.55364287 16.82859100
v -110.58884114 171.04697227 21.46632038
v -114.23933506 169.00680959 25.61721951
v -113.73829842 168.59918833 26.48070268
v -43.78537461 208.68559182 25.87392554
v -61.29755080 199.59568977 22.88996242
v -68.28862429 197.59538770 19.98585276
v -46.59258202 -152.26119757 3.05882888
v -44.56868023 -152.00179815 2.17688037
v -41.90405086 -150.91133118 1.69439882
v -44.95624080 -150.32565594 2.91929720
v -78.58741283 193.06527078 13.71581387
v -75.54461807 195.14100254 15.90893045
v -84.88152176 190.39376080 10.79352945
v -83.80597830 191.14425778 10.96774731
v -82.88110048 192.13774800 11.45207323
v -88.61088008 188.54765594 10.48428565
v -89.73542601 186.75735593 10.53596660
v -99.04842079 182.13592470 14.69021291
v -107.04299062 176.48059130 19.03258264
v -110.49936712 172.13109136 21.02785744
v -112.16466129 171.21776938 21.94006555
v -114.64547366 169.67800260 25.10347590
v -114.65637386 169.28082705 25.97192116
v -113.63315582 168.93699765 24.97558296
v -63.21129203 200.13144612 22.42714167
v -63.63374740 202.44206488 22.78890274
v -59.30348486 201.33669674 24.09865893
v -76.00277662 198.01294804 16.39878750
v -73.12466204 197.19336927 17.63566770
v -71.54148817 195.82208991 17.78012142
v -78.45076919 195.24009526 14.47955240
v -81.73509687 194.96652484 12.55983673
v -85.01940966 192.36174226 10.52325964
v -87.85364032 191.94710255 10.10873262
v -19.93118040 192.51808524 28.19408104
v -96.16144747 182.95878172 12.78202888
v -103.22801024 177.61717737 17.55817607
v -105.40429503 178.92964184 17.89707318
v -111.93176359 173.59554768 20.85032500
v -109.78047550 173.25355113 20.45288682
v -115.74153602 171.02967203 24.78436939
v -113.95148188 170.27600110 23.60159159
v -115.33446610 169.95516419 25.82090162
v -45.42681947 210.71447432 25.79134330
v -50.58704689 206.42016828 26.24765597
v -53.19666117 206.36878908 25.86805634
v -50.66107213 208.34724605 26.21861175
v -65.24624676 200.62199235 21.90483175
v -72.23375142 199.50422645 18.03263649
v -67.73118675 200.18826425 20.74799873
v -77.92940736 197.36447930 15.30453563
v -90.17769247 190.92033803 9.49377101
v -90.64983577 187.94254959 10.16956195
v -92.47099608 192.65466928 8.76669958
v -96.45800292 185.42008102 11.98826265
v -94.37355399 184.64288116 11.48483995
v -100.48016906 183.30910802 15.10845497
v -108.21252316 177.26284266 19.19218339
v -114.42872137 172.59174585 22.23239094
v -114.58960176 174.64047670 21.37134224
v -111.84246838 177.97951400 19.91239563
v -115.20281434 171.72022164 23.46742712
v -116.18790030 170.70062459 26.45067871
v -40.68020359 -168.69069636 6.32901676
v -45.88088393 211.91929281 25.82470514
v -53.09920758 207.50318468 25.82177520
v 12.39593327 165.08272290 2.02952232
v -73.96021485 201.26138628 17.30458811
v -74.55385476 199.45605099 16.88702963
v -81.31653816 197.50581682 13.74462433
v -84.37269181 194.07190382 10.88601723
v -86.82005852 194.30999458 9.83015634
v -90.29276669 192.42943823 9.06059891
v -95.37439048 187.79815733 11.15317456
v -97.50925004 188.71438503 11.56778354
v -93.70322526 186.13642454 10.92745736
v -99.01448339 186.38640642 13.33415043
v -98.20637852 183.16212296 13.91637791
v -115.91989547 174.44063723 22.05397189
v -116.45336449 173.19451272 23.50180037
v -52.93787643 209.42337811 25.97557940
v -72.49671221 202.02721655 18.08140613
v -69.15368885 201.98146999 19.88588832
v -79.87782359 198.71269166 14.62735515
v -78.52173597 199.53885674 15.15368652
v -84.91218835 196.56957686 10.76484378
v -90.56297690 194.60342824 8.53581633
v -97.61283547 191.48068130 10.16589627
v -103.46195102 182.69197643 16.35302044
v -103.72761637 185.29762328 15.76843113
v -110.11765897 178.30197513 19.47647519
v -117.33117700 175.40578544 22.42826298
v -116.24877155 176.96267366 21.25098929
v -48.25077951 214.59378302 26.19765140
v -55.49071729 210.04290879 25.76594427
v -54.57412824 211.62451804 25.81101097
v 8.48319568 -175.60212314 25.41399933
v 9.24352743 -174.36164618 27.38300338
v -1.95023592 -172.05218971 23.83635379
v -1.84595631 -174.02581871 22.49463275
v -65.94263762 204.71473038 21.79461159
v -64.75374103 203.99744809 22.41459861
v -68.08796525 203.52920890 20.46612464
v -72.26672024 204.43981886 18.66445877
v -69.90610063 204.10503447 19.55536194
v -75.49687475 201.66769624 16.63024537
v -81.36124164 198.87940586 14.03813530
v -82.86287636 197.67856598 12.84320094
v -87.56329119 197.69418240 9.40071978
v -88.43568712 194.77243721 9.36941523
v -96.28195316 192.57141650 9.21380334
v -100.23342818 190.87634981 11.72477659
v -47.92179167 216.37247503 26.22659132
v -49.83320832 214.26904202 26.64065734
v 6.33819588 -175.18788576 25.34419484
v -67.80444831 205.16040921 20.84070444
v -66.65217131 205.69577813 21.71219513
v -75.68641007 202.88194716 16.78521186
v -80.36967367 199.76249337 14.49305750
v -85.64788103 198.52508605 10.58418211
v -84.16283876 198.42173159 11.85531169
v -92.44453907 195.44631243 8.05360358
v -90.77463299 196.42691314 8.20039120
v -89.37753737 196.28962874 8.69908836
v -103.27362269 187.28461862 14.89216927
v -107.59940743 182.53803253 17.39713550
v -110.07439345 181.92245066 18.25829409
v -110.10359973 185.43112278 17.04668067
v -106.89912736 185.48122048 16.43908024
v -114.27355558 177.57196724 20.60346678
v -113.93104494 181.13428354 19.23734881
v -118.30673367 175.12409389 24.22441728
v -119.20865625 175.35975575 27.09837072
v -119.75404620 177.97446251 24.18564074
v -117.50736088 172.64105380 25.90307780
v -118.22982877 176.95692182 22.48959243
v -50.45459047 215.20431340 26.54185519
v -54.97914180 213.14543486 25.85931122
v -67.32299924 207.01362193 21.81513608
v -66.08240306 206.24601841 22.25982957
v -83.37544650 199.40046966 12.86808029
v -81.02916181 200.42723417 14.31254204
v -94.46241707 197.09160924 7.60682533
v -95.08023411 194.76149976 8.14430974
v -104.78788614 187.44316697 15.15721250
v -113.52680624 183.12236667 18.48488301
v -117.46449023 177.52179503 21.47451602
v -116.88684672 179.26543951 20.69227211
v -120.74091285 177.83655226 26.70666948
v -120.51489204 177.62565613 28.94763276
v -118.10178310 172.76437581 28.02082337
v -119.34077740 175.52934587 29.68214452
v -118.66097897 173.77234995 29.24120426
v -49.72915724 217.31564403 26.51930414
v -60.28163806 210.83511412 24.25916865
v -60.38037315 210.32503247 24.25302006
v -60.74622273 210.64603329 24.17064086
v -61.27678230 210.03851295 24.17631261
v -60.12543663 209.11031961 24.46650527
v -66.45299494 207.21124113 21.34364657
v -66.80999696 208.48999918 21.17000334
v -70.83042711 206.09408617 19.98513564
v -73.94461334 206.24957979 18.11759546
v -76.67966187 203.03475857 16.48225449
v -83.39391649 201.58690214 13.22192978
v -84.88777280 200.48360527 11.59275882
v -86.98017150 199.99507070 10.28988697
v -89.75235373 198.00682366 8.47476907
v -91.93920344 197.95191288 7.83549901
v -99.32289273 193.11144948 9.95457359
v -97.72706777 192.64934957 9.51365661
v -103.14382613 188.58608603 14.28516395
v -117.89809912 177.99530923 21.61066793
v -60.82433835 213.00652623 24.41099659
v -61.86831743 213.85619044 24.10092391
v -76.54296607 204.39210534 16.92388766
v -96.83162719 196.65494561 7.72866886
v -97.92892635 194.51993704 8.62637535
v -101.94142908 193.25721264 11.16538700
v -102.47813165 190.47065079 13.08801956
v -106.46679997 189.63778019 14.62544594
v -107.20138997 187.60347366 15.72388038
v -115.46423286 182.16620386 19.13383417
v -118.59289557 178.37543786 22.06780761
v -55.73682860 213.78853917 25.80021508
v -71.70551270 209.59988236 19.80526559
v -72.94069976 208.70737731 18.88592541
v -73.28665257 207.54210651 18.65042746
v -80.50292730 202.48888433 14.86392505
v -82.78580010 202.86454260 13.54043838
v -81.14439994 204.11762595 14.94892314
v -89.05787021 202.60961354 9.50183533
v -90.18965811 199.93361831 8.43989477
v -91.81008488 203.09084654 8.21143016
v -96.44319117 199.00640845 7.40916515
v -94.12848204 199.11657274 7.45637855
v -100.84862262 195.66772878 9.06839687
v -104.53138500 192.00369716 12.82412000
v -108.61117393 186.87441945 16.28005318
v -111.88106984 186.27540767 16.77480713
v -109.17642713 187.96828389 15.83411731
v -114.93621767 183.36777389 18.56244914
v -119.25858259 180.02977967 21.92385122
v -118.23245883 182.08570778 20.19018307
v -116.69576913 183.96855891 18.69242080
v -120.90858072 181.13856018 23.69785309
v -121.20333314 179.73667383 25.72953515
v -61.90374121 212.42485940 23.95343408
v -61.02055311 211.35278046 24.14890565
v -76.05614513 205.83491027 17.26859063
v -75.02841204 207.94756711 17.62416027
v -79.44148034 205.33281565 15.99256694
v -82.93135464 204.09631729 13.80465552
v -84.28348601 202.89090276 12.80064881
v -92.60912985 200.40528476 7.73714297
v -102.17884928 194.90717351 10.10857522
v -106.97643459 191.76071882 13.52288760
v -110.88848859 189.33098018 15.12480062
v -59.30613354 217.25122631 25.54518357
v -61.74878404 215.57101607 24.49220791
v -63.81732970 214.33977783 23.33773114
v -78.49222422 207.39242435 16.51700772
v -76.67405903 207.69676566 16.99141227
v -83.81380886 206.06085658 13.64240330
v -81.55960590 206.97800815 14.99401964
v -87.27614582 202.22900808 10.75573638
v -87.31917292 205.29299974 11.42973453
v -88.55551481 200.10784268 9.29072220
v -85.67478508 203.66764069 12.21278775
v -97.96720743 198.10757041 7.57169398
v -99.03353453 196.92893326 8.02169181
v -104.32992876 195.25142014 10.50882228
v -108.69282484 190.47331810 14.45010770
v -113.13102394 188.47766519 15.83529636
v -118.21237206 184.06701088 19.66337673
v -117.65106767 184.90518630 19.00718175
v -114.82128501 185.86017191 17.29899831
v -119.79671568 181.97129667 21.86105214
v -59.58803743 218.28153729 25.34656972
v -64.60859627 215.10714293 22.89372124
v -63.13072890 216.65307879 23.72908965
v -70.35725564 212.46069670 21.06071264
v -77.94254273 209.89175141 16.78665914
v -80.41960001 208.88642967 15.83423279
v -85.34918725 205.81696928 12.60214485
v -89.64367211 204.78621125 9.83292703
v -95.14255077 201.87895000 7.48987636
v -102.46160626 195.75020671 9.70927440
v -108.76361281 192.52121449 13.40724993
v -107.12716728 193.96689534 12.21267041
v -111.35445535 192.46092439 14.21478577
v -113.12201619 190.25747478 15.38702287
v -114.08768594 187.32406199 16.51214249
v -115.67834020 187.70010769 17.17520691
v -114.46350068 188.58692050 16.35489799
v -119.51386184 183.94288421 21.17883042
v -118.32278222 185.69457531 19.75459978
v -120.55447698 182.79615045 22.62785286
v -121.07864022 182.79170990 23.50813709
v -121.59186602 181.42536283 25.40118620
v -121.55297399 183.04166198 24.71230552
v -64.69437480 215.84513783 22.71378040
v -76.90896094 211.83913946 17.29583368
v -83.72452110 210.21586657 13.58890440
v -94.44743395 205.55530488 8.04055855
v -91.94096923 205.94625175 8.59416928
v -100.96298158 197.93882966 8.28149728
v -102.62344033 197.15465605 9.08255950
v -104.28077728 198.19718599 9.48097743
v -106.72020912 195.86718082 11.23173535
v -106.69850558 198.02407920 10.75004600
v -109.59090292 189.10415471 15.23729041
v -114.03602362 189.37025964 15.96377417
v -116.96766317 185.99843979 18.29814725
v -53.11883241 221.53270245 26.61523968
v -64.33849037 217.17783809 22.74066396
v -79.14975286 211.97463572 16.09758474
v -98.06367010 199.26199317 7.49234715
v -99.33649004 198.93181324 7.73529662
v -98.42107445 201.00323856 7.60759041
v -102.29272395 198.73435795 8.56962241
v -108.27970505 196.38209045 11.80397999
v -109.66728628 194.76114213 12.83828728
v -59.73767862 219.22756732 25.09350330
v -58.90759826 220.86597979 24.86186288
v -85.68780124 207.99177885 12.50738278
v -88.11535686 208.76023173 11.12038549
v -101.31882131 200.43845475 8.20518751
v -115.18090218 190.12503326 16.66297205
v -113.72558773 191.91877544 15.59237577
v -117.44568497 188.41826916 18.95947009
v -119.68171597 186.83512509 21.73146978
v -120.92331052 184.24524367 23.06591533
v -52.91575193 225.57441890 25.50619282
v -53.41973156 224.32112694 25.55681951
v 9.35482886 -172.53239453 29.44624424
v 7.42993969 -173.22535813 28.22736092
v -58.31333250 221.73309326 24.73532595
v -64.38749284 220.44630349 21.26760967
v -64.09833580 218.84548664 22.07932249
v -65.59040397 219.54445541 20.96138522
v 13.82877026 -157.21379220 34.69666466
v -74.60901141 214.43802118 17.30738021
v -73.52225482 214.27389979 18.29283312
v -80.23620397 211.94130182 15.29574394
v -92.87634492 208.07658136 8.63723364
v -91.22652560 207.87473023 9.43055656
v -103.22745144 199.66174662 8.89210962
v -103.10444236 198.46203923 8.91911611
v -109.93576795 197.15552032 12.92042062
v -111.76757514 196.33722305 14.18792829
v -116.55106395 192.10581481 18.70802976
v -114.94142562 192.58590043 16.72603190
v -52.66096815 226.39475763 25.54479055
v -58.85870010 222.15615213 24.34721403
v -58.89345706 223.93250465 23.93796854
v -74.04240966 215.50446749 17.21380651
v -80.00203222 213.51455152 14.88719601
v -85.75916290 211.11950278 12.41478603
v -102.94485092 201.22493804 8.92693643
v -104.85333949 200.64315200 9.84990876
v -113.60888928 194.14107502 15.55668004
v -79.01906222 214.92569149 14.73748405
v -77.56814361 214.04512227 16.18796028
v -76.88222826 215.89678526 15.42085689
v -84.54642445 212.08624542 12.67493796
v -83.16469193 213.24484050 13.42619490
v -53.21180820 226.92888975 25.42568557
v -50.01961440 227.53746808 26.63606778
v -52.20995098 227.02613473 25.72077326
v -53.53076011 227.96976566 25.57251789
v -63.59118223 221.28358483 21.53582312
v -68.01726669 218.88291836 19.96270195
v -69.39336658 218.17691624 19.54581775
v -74.55795258 216.88346565 16.09240100
v -92.10536629 211.60604060 9.65237617
v -96.31655365 206.66682720 8.28508101
v -100.21625459 202.57416368 8.11762176
v -101.84841603 202.33975351 8.61675758
v -108.80012810 198.73458147 12.17982545
v -118.50456893 190.37672877 21.28376812
v -1.47103402 184.03246999 32.77164698
v -79.64954525 215.32210708 14.30140994
v -115.04828185 194.55109537 17.60141365
v -119.86690760 188.94033134 23.58529344
v -47.76740074 229.17807102 27.42307074
v -48.56504872 227.80258954 26.89772472
v -49.18220267 229.45457697 27.24031173
v -46.70229554 227.30679810 27.31972933
v -50.38135871 230.08637130 27.26041339
v -59.84189361 224.61739182 23.43535982
v -60.87677553 225.50885379 23.11823517
v -64.43705410 221.56651318 20.91160230
v -76.22770965 216.04014933 15.68446495
v -86.38480306 212.92866766 11.80055831
v -103.19330543 202.92167366 9.46905930
v -58.36674571 225.34191608 24.13883805
v -95.24079412 208.38302374 8.61375313
v -107.28772730 200.69263875 11.43833902
v -47.62731493 229.78281975 27.78710425
v -46.65306956 228.59445214 27.52873488
v -117.27687716 193.70388985 21.17766999
v -59.88962203 226.08366609 23.65328558
v -97.47619182 207.71151781 8.80818255
v -110.54006219 199.08568263 13.69140763
v -65.05715847 224.25439954 20.48542909
v -63.41496110 225.94724596 21.89720422
v -62.07985431 225.86590052 22.74676971
v -71.20192051 223.57305884 17.36097224
v -70.62385231 220.64706683 17.61150360
v -72.05547392 221.13348544 16.65090583
v -74.86553490 220.59428692 15.20265080
v -102.59431601 205.51177859 10.16761083
v -109.11700875 200.55377483 12.88609859
v -115.96918851 194.62153316 19.47040670
v -49.46561530 231.18266463 28.44989300
v -50.44697598 230.82327843 27.74883062
v -73.34524393 221.94950283 16.00733958
v -74.98946786 223.45164418 15.69030248
v -94.10885721 210.37101746 9.25270095
v -96.42373770 210.53540707 9.64257773
v -118.94021183 191.90271199 24.14182015
v -120.05595118 189.67615068 24.63060059
v -53.13794315 229.17020321 26.16631053
v -53.43913659 231.74664378 28.34985219
v -54.98858169 231.16530478 27.41186507
v -54.95641753 229.90620136 26.22559853
v -63.17511201 229.08630967 24.27852154
v -67.00351834 226.26447678 20.10044456
v -68.33580136 224.90166128 19.03237216
v -98.74943644 209.02019739 9.82407387
v -105.39775342 203.37589085 11.07438561
v -50.83411559 231.41832650 28.33946422
v -57.58005008 229.07315195 25.31938069
v -77.42753625 222.13938832 14.38114978
v -98.52594137 210.87783575 10.95684245
v -103.72435302 206.80119097 12.44823635
v -106.17832094 204.87512648 13.25617731
v -107.83900321 202.55668461 13.03497050
v -110.02430320 201.27421618 14.53222055
v -111.89072579 199.07654822 15.53191990
v -113.37960511 196.66104019 16.56854153
v -112.82254755 198.79893959 17.57899672
v -60.61094627 229.55361009 25.12382343
v -65.00105560 226.12971067 21.01471461
v -93.87215972 213.07744086 10.23494080
v -100.97806901 208.85352790 11.21705212
v -110.90645194 199.99161363 14.77391459
v -114.63182420 196.84264064 19.26160976
v -115.82154781 195.64265013 20.84501460
v -51.89938471 231.79696500 28.64548750
v -59.49353054 229.97848690 25.73832497
v -82.57257193 219.94288266 12.61023991
v -88.15277368 218.13778579 11.68979052
v -87.79542893 216.51428938 11.09503768
v -99.41120446 212.45789528 13.36470712
v -111.03929579 200.46027005 15.43224324
v -114.92057890 197.11644948 23.57569709
v -58.07065219 229.98613119 25.90893582
v -67.09277630 227.57592797 20.90099081
v -80.22701740 222.83777595 13.75386305
v -78.92697304 223.33569825 14.30298947
v -104.14697230 207.51619339 15.32735117
v -102.20412165 209.93399620 14.23402969
v -54.92578819 234.09980536 27.48775482
v -57.21691623 231.25274479 27.71188691
v -57.72937834 234.74274576 27.93805674
v -68.88655573 226.74028575 19.75482702
v -77.73085684 224.28810596 15.17304871
v -85.10722965 220.61273456 12.52506487
v -89.97458220 216.35480225 10.99222060
v -96.65416926 212.98952401 11.41330320
v -92.19570458 215.47679603 11.08860038
v -108.11883211 203.85912061 15.75444452
v -108.22743922 204.60888743 22.04002067
v -110.98069698 201.26312971 16.95783064
v -70.67005336 225.62879324 18.69078539
v -112.52653599 199.90004599 19.86633800
v -57.00127408 235.02624035 28.35592814
v -68.20476800 227.78820992 20.74180357
v -83.35474133 224.47188199 14.96811118
v -84.02259648 223.37926924 14.01906088
v -80.37032932 224.60328043 14.86480702
v -75.27320087 227.55855322 16.06599055
v -77.85382122 226.68497264 17.20950194
v -91.60737693 218.10421348 12.56202627
v -88.03643286 220.19827366 12.88934145
v -67.66355038 231.60934448 20.30558512
v -67.84485281 228.88568044 22.01157622
v -68.76485795 228.80806029 21.70701139
v -79.83279228 226.73027217 17.20061339
v -96.73805535 214.88843858 13.28273211
v -94.41399574 215.36381543 11.93852909
v -75.56859404 228.92476618 15.90638608
v -75.15230775 227.66289115 16.43237658
v -81.71954006 225.93668103 16.23690873
v -95.06688267 216.85767174 14.06584866
v -98.01942855 215.46211839 16.71957970
v -79.32759821 227.92889178 19.07646470
v -81.38839155 226.72325373 17.23835245
v -90.41457623 220.33454478 14.00195062
v -95.19853443 217.82767773 16.02541469
v -81.24635369 227.26052999 18.11390743
v -92.15334058 219.53666210 14.72679153
v -95.90161592 217.77760983 19.02469806
v -92.82714128 220.72251141 19.61372606
v -93.58569235 218.44048798 14.71695863
v -93.57102215 219.36635673 16.60319977
v -84.18381214 225.51529109 16.69509523
v -120.91254443 186.25059724 25.09459481
v -120.80393732 187.10416555 27.40540914
v -120.61307579 188.54156137 24.80494790
v -118.92224848 191.19364023 26.25867166
v -119.97395754 189.28575516 26.10505000
v -121.15046382 179.29336429 27.49433368
v -117.38085002 176.67935789 21.85263857
v -116.97819829 171.42601311 27.59367786
v -91.71766043 185.97614765 10.74100379
v -115.07463455 169.52103376 26.86826698
v -95.54305673 180.00386655 13.71002570
v -68.33411753 190.30916691 17.60214008
v 8.02176632 -170.38109899 30.75755946
v 10.51863190 -170.70978880 31.05080873
v -46.80126905 -143.39764416 18.30746420
v -52.94802040 189.24480677 24.13245477
v -97.01775759 162.20907867 20.18651739
v 2.87055573 -178.11420560 13.60161137
v -86.79330349 150.31975508 21.99526690
v -88.42573315 152.53585577 21.01948857
v -13.88122793 176.42286420 25.15678108
v -80.80333471 142.80629158 21.56386711
v -83.07252824 145.99785209 22.87576906
v -82.20427483 144.60715652 21.94572799
v -17.34689251 171.48207128 23.01256545
v -73.16740602 144.47228611 11.91627141
v -77.21254975 137.49021292 19.11502890
v -79.09939438 141.03473723 22.67798595
v -77.31795311 138.09551299 21.80526592
v -17.62875915 -88.10873330 10.64236835
v -19.59641837 -86.28683537 10.68959851
v -17.74190366 -86.89839393 10.69033612
v -11.26391906 164.74966705 21.05574310
v -76.32491738 135.84066927 19.71333101
v -12.98786793 162.14080155 20.16906999
v -20.52182145 157.58372843 20.63825913
v -22.03436941 156.48290515 20.59447207
v -5.56636369 163.50103915 19.85821500
v -7.47544225 164.76649046 20.17467283
v -5.37289027 166.54232144 20.18023469
v -25.96012689 -69.99985129 12.66581658
v -26.57522634 -71.92641497 12.99852971
v -12.01585308 160.77159345 19.72399279
v -4.57768422 163.89697790 19.71933618
v -3.97190126 165.12785852 19.77783442
v 6.07847376 -127.78775394 38.67115453
v -12.12024409 159.23149884 19.68598180
v -72.08941132 133.49029422 13.68894149
v -3.45517113 163.42122853 19.16663907
v -1.42601214 161.26313806 17.07333699
v -2.19734525 162.46913373 18.15243997
v -0.54029463 164.30358589 17.49726199
v -74.40987974 132.63656199 18.25059392
v 0.13543403 160.81932187 15.42310044
v -1.70474115 159.15480256 16.31763205
v -0.05036705 162.07480431 16.33383334
v -3.24031501 160.96563637 18.25345680
v -2.47983844 161.69397533 18.09224486
v -71.81066275 128.61086428 16.29804075
v -70.79931349 126.58669055 16.34648256
v -71.88798487 128.05695832 18.35857704
v -72.74799794 129.67681885 17.80744828
v -16.02764055 151.85178816 19.50213127
v 1.76828192 159.42630172 13.26264441
v -70.03305107 124.60314482 17.54367910
v -70.88715583 126.07386708 18.36399548
v 1.54825929 156.72050416 12.51433417
v -6.88453857 153.50134671 16.98127575
v -5.28116059 152.36808360 16.06708393
v -7.06501817 152.12385356 16.70918427
v -8.51223990 151.20306611 17.11704955
v -8.09712335 152.59157121 17.28083938
v -11.18373033 148.65735173 17.93189347
v -12.07349636 150.49299598 18.13985594
v -11.01228874 150.57899058 17.89806969
v -68.19618493 125.71546435 13.29379808
v 2.61241733 158.14465284 11.71327662
v -10.09237394 150.05029738 17.75405928
v -9.26024094 149.03451502 17.35002361
v -9.93170775 151.40597522 17.81447046
v -8.16604774 146.88079059 17.14056917
v -6.47382392 150.91530979 16.28909260
v -68.14504415 121.49221450 18.70345883
v 5.30188391 156.97617829 8.47086217
v -3.89369926 148.67760241 15.76594077
v -9.18270834 145.74012160 17.48401858
v -66.04849547 123.72126430 12.28869893
v -15.94137214 -177.00618505 -0.30172674
v 0.24693302 -177.26773024 18.15044694
v 18.96141097 73.00570607 6.76462566
v -6.73831115 145.15271783 16.88991114
v -66.59698486 118.83610487 18.10321212
v -4.06079832 146.79749310 12.58792076
v -65.35118073 117.61153489 15.29398467
v -3.81622161 143.96548271 15.10667801
v 1.25486206 141.40588045 9.52411536
v 1.36043783 142.25649834 9.87133756
v -64.40789253 115.13308436 17.36659184
v 29.17996235 -132.94485211 36.27509624
v 1.33152539 142.56778359 9.18704085
v 0.81110181 141.21332765 7.59395026
v -9.56596714 131.74268603 14.98095691
v -63.12660873 113.03304881 16.15154743
v 3.08680162 140.67202806 1.35957007
v 3.98350321 142.63118804 0.97312831
v 3.56877991 140.18353820 0.18856718
v 0.33779643 140.82239568 5.90722729
v -27.20995806 124.73465502 14.17534798
v -62.07816675 111.04292423 17.22062565
v -63.21384013 113.11648041 17.91173406
v 2.19603162 139.99809325 2.74335383
v 2.86679179 139.89420235 1.24529155
v 17.35655591 -90.87893367 29.33850139
v 15.22044651 -90.57006240 27.43090875
v 16.53459482 -87.40613610 29.39642407
v 18.76358874 -109.47149992 26.16646886
v 21.92973532 -108.59056562 28.24849822
v 21.76812850 -109.57127064 27.93087065
v 21.32281475 -102.62995213 29.73217517
v 22.69800566 -104.56906259 30.89322522
v -60.59295312 109.10288990 15.56334551
v 21.25058882 -99.78521615 31.23421781
v 21.82525396 -101.11287236 31.67214245
v 2.29926337 134.68973339 0.21504781
v 2.29156204 135.97379625 0.71336678
v 2.36110808 137.20402122 1.11015374
v -32.77761117 -64.01108950 17.07389578
v -30.96996248 -63.15210462 15.58632590
v 3.82905826 130.78027964 -4.61336272
v 4.80635045 130.90974092 -6.77271606
v 3.43082799 131.23762608 -3.62976571
v -34.37879309 -66.25460833 18.35530065
v -34.41230580 -67.95058399 17.94434711
v -56.01426587 99.64177758 13.71076331
v -56.94673210 101.15190595 15.01145493
v -57.33393133 102.35881805 17.90936105
v -58.79019573 105.56634516 18.35967787
v -56.08599633 99.78530556 17.82131009
v 5.14492439 129.87197936 -7.59791955
v -9.52911936 116.18914455 10.77652816
v -35.49227491 111.24184728 10.52688248
v -55.33796176 97.75085002 14.40803427
v -56.05313182 99.13110733 15.71212523
v -55.10436743 97.69476950 17.58955605
v -54.12049964 95.13746947 16.81228727
v -54.81167883 99.16100651 22.34110795
v -1.94715592 -154.72683311 31.95402399
v 5.15359733 120.63393742 -6.36319444
v -52.92762071 96.05887532 11.18918508
v -54.19256166 96.32673115 12.99211569
v 10.83721593 -60.16835943 33.26821700
v 11.32463291 -60.11755392 31.66757897
v 9.41962190 -57.94416368 34.75464880
v 10.65172162 -58.28063190 32.13579580
v 9.59884748 -55.92864007 33.19625929
v 9.74860229 -54.34588343 32.71166235
v -21.59733139 107.37865418 8.99095461
v -50.88816956 96.21452540 9.27777216
v -53.43099684 93.44036132 15.59558418
v -54.41066623 95.75136751 14.99169134
v 36.54327989 -134.81745124 27.32882276
v -34.22066942 96.17713094 7.74973817
v 5.74728614 111.55682057 -4.54332866
v 2.47627310 109.50134695 2.67754518
v -23.78578670 99.38164055 8.78859032
v -38.94227743 95.14951706 6.71737455
v -52.38401145 91.31380171 15.59850667
v -51.42343789 89.02841061 16.82432555
v -51.78419501 90.19308537 18.28929223
v -51.37292296 89.78325129 14.79028724
v -50.81401393 88.48977834 15.15116636
v 5.82596892 111.70869321 -5.70652867
v 2.91627832 106.57144338 2.64769606
v -51.05441809 90.08122236 13.81008606
v -51.89795420 91.47600085 13.78313918
v -49.77113754 86.53437346 22.65670151
v -50.60281232 86.93749458 18.75300333
v -49.15754870 84.05186981 20.24845779
v 8.96421075 115.17185718 -12.71469239
v 9.82601102 116.16244912 -13.38560320
v 6.19116565 111.52523011 -7.85276666
v -0.13893723 104.39176857 4.91016265
v 0.12455253 106.43878579 4.68306150
v -1.81378005 105.00095785 6.12423057
v -25.23897588 96.54060751 8.78767204
v -26.18316188 98.07496518 8.89702607
v -31.59800172 93.48428994 8.06500576
v -39.97564316 94.30152178 6.58982620
v 13.64538725 37.92404756 18.10291968
v -49.71200600 86.98901534 14.63972032
v -50.58773980 87.40395308 15.99614695
v 9.94862616 114.14072663 -13.30704615
v 9.86520108 115.33779651 -13.37683108
v 6.71917247 109.63477194 -8.60851258
v 6.65559992 110.99509150 -9.06535611
v -0.22952263 102.79078037 5.00303414
v -1.27311971 103.69233787 5.64974081
v -20.20842396 97.34715521 8.16820562
v -30.00886925 93.74150634 8.37238226
v -48.31915721 85.90980619 13.41016032
v -49.81260374 85.92379093 15.93872160
v -48.14902693 82.52125978 22.24919386
v -21.51394263 -174.56813157 9.58307274
v -26.07064135 -173.71383309 9.81195178
v -26.89500339 -172.47684300 10.34368761
v -28.68517116 -172.86436260 9.04587936
v -39.58674893 91.35854989 6.52612420
v -48.56348410 84.52855796 14.78884462
v 11.65766828 113.95323277 -13.74045666
v 11.40783448 112.01007664 -13.63700628
v 10.48326399 112.84700781 -13.48106097
v -11.19862311 -174.17581379 14.49205820
v 7.85257574 108.36650431 -10.59119310
v 3.62239499 104.82189059 1.89336471
v 2.45007430 102.11326927 3.06699192
v 1.20516052 104.79969531 4.04186081
v -1.51399407 100.38508475 5.79947466
v -2.51262612 99.65541214 6.28112117
v -15.93955047 94.59450841 7.84890167
v -17.83818752 95.18081695 7.90987164
v -40.44035450 88.16719800 6.68754568
v 20.32524720 159.69409049 11.37106586
v 20.37615515 160.61906517 9.40560922
v -47.77998105 84.74828303 13.56655173
v 10.66303346 110.24225503 -13.25881388
v 7.29001546 108.02868009 -9.06137004
v 3.04891309 100.98017752 2.37311283
v -1.22484670 98.91494364 5.76130161
v -19.46057938 95.71189433 8.05376004
v 2.00503645 -143.64510775 34.77932885
v 4.09426680 -146.94313705 36.29534692
v 5.63986972 -143.13276112 37.35605627
v -27.25727484 91.91734344 8.41034949
v -45.50494626 85.46262234 10.85208636
v -48.39967936 83.41520280 15.53130150
v -47.81546444 81.31060749 16.19813964
v -49.26268011 83.94417912 17.15581492
v 7.83578213 106.92673177 -10.22330113
v 7.92325567 -3.16348649 28.50135975
v 10.18017810 -3.46572371 26.48017928
v 9.88121610 -0.46538131 27.04686671
v 5.94286807 102.86489129 -5.21839643
v 6.72535133 104.66636717 -7.28341145
v 6.51456462 106.40637577 -6.83718408
v -21.29184082 92.11321920 8.39501247
v -22.60409109 91.23612940 8.40229262
v -21.17941342 90.34311771 8.34921654
v -44.96850818 85.05874127 10.61201189
v -48.36826399 81.53779060 18.27844605
v -47.18016833 79.71065491 22.04672433
v -47.74542898 79.87117767 17.91530102
v -47.08362743 78.10391486 18.28789525
v -46.56702280 77.39138603 20.48520558
v 9.39507317 109.29353535 -12.35989481
v 11.58459391 108.65004361 -13.17098737
v 6.98663713 106.24926537 -7.68589042
v 6.46477425 101.16152465 -6.37950655
v 5.30660152 100.51661730 -2.57225684
v -0.05256973 98.13570231 5.21173561
v 4.40337323 51.07706040 27.74625830
v -25.08193441 90.32504261 8.17017443
v -41.14028439 86.48902923 6.81866612
v 10.63035242 107.96846449 -12.88649812
v 11.06113195 106.82952404 -12.72513624
v 9.81777441 106.74304515 -12.21903414
v 12.81135529 107.38556832 -12.94615306
v -39.31915015 73.55540991 31.56960011
v -37.77117655 72.88033515 32.14264289
v -39.57962617 74.77117330 32.00014308
v 8.00089631 105.34700006 -10.13119798
v 7.35744834 101.75330937 -8.41032341
v 8.11143965 102.83368826 -9.87447705
v 6.89775636 105.82831502 -7.59373605
v 5.33396425 98.58630598 -1.65850273
v 5.77026466 99.74800795 -3.90224671
v -4.85823303 159.31057930 33.35536644
v -8.35476164 159.12735462 33.35462883
v -15.23224823 90.02237022 8.27444438
v -23.75715785 89.68707919 8.22576322
v -36.14712507 86.94566786 6.03268202
v -1.95665425 181.00847304 32.19937906
v -3.55109177 181.62800372 32.41968900
v -3.50554613 179.90869284 32.16862679
v -40.52929953 85.10567248 6.83936244
v -47.32514918 78.97338271 17.32386462
v 9.93381441 105.63193262 -12.01723330
v -56.63309991 155.88481724 35.66778451
v -16.29518904 88.98175508 8.43440741
v -37.58952022 83.73048156 6.15829183
v -47.26622626 79.50413227 16.43365063
v -32.48623759 113.50029707 28.75790000
v -31.34174645 114.09765482 28.49205583
v -33.49693865 114.56565559 29.08434346
v 8.04685615 100.52962601 -9.12491791
v 8.03065952 101.53888911 -9.46366508
v 6.22842321 98.39799255 -3.63470055
v 5.50512923 96.27053887 -1.20898592
v 16.48831181 65.53640962 15.51432069
v -5.71056502 90.68626165 6.75139856
v -5.13840653 91.83308482 6.62762858
v -4.15190496 89.68914300 6.33161282
v -26.36410482 84.91221815 7.07809255
v -33.89305249 84.01819319 5.69669297
v -46.98955640 78.49623263 16.69939980
v -45.40676251 75.13411343 21.08841576
v -46.56168446 78.84608954 23.86219613
v -44.69910637 73.80162925 20.58093064
v -45.35986856 74.33831692 18.89455132
v -45.99863291 75.72747767 17.84241386
v 10.90448350 103.50100696 -11.74668875
v 8.81158188 98.59947860 -9.02333576
v 8.80443677 101.11387819 -9.95239336
v 6.81366166 96.23042494 -3.26040364
v 7.76176853 95.95856816 -4.75233281
v 16.60394110 64.86194581 15.00107814
v 16.74342155 67.38013774 15.46666212
v 12.40297593 62.00908497 23.59822765
v -14.27577343 90.20349383 8.19375273
v -10.08633338 89.72100914 7.56163243
v -18.46606657 85.06851643 8.56182072
v -29.27826159 82.10583776 5.48369577
v -29.94826995 83.97775888 5.67366183
v -29.17814441 85.54741740 6.15057861
v -38.63351420 55.19991741 25.75144731
v -39.29550573 56.11751229 24.38185550
v -38.50852698 53.50083485 25.40054359
v -34.38659757 83.19384605 5.65187400
v -39.68025371 82.24985749 6.98138447
v -42.41121188 78.61958444 10.85369289
v -45.05649582 74.00526106 16.72639512
v -32.11206198 112.29120940 28.71750295
v 8.59886315 93.72448176 -5.17369900
v 6.25490071 95.17417848 -2.33430881
v -53.79722640 116.70387536 34.11798552
v -50.28548837 114.80348557 35.34616902
v -53.37335169 118.17654222 34.66832265
v 16.31645299 63.62438947 15.26737586
v -26.31717362 82.17142522 6.57007238
v -33.02536160 81.17441088 5.46669401
v -39.17102143 80.85643500 7.09963031
v -37.86851093 80.22794873 6.71698153
v -38.98221999 78.55058461 7.92738795
v -43.53609309 71.57589495 21.90299146
v -44.06920820 73.13235849 23.66292104
v -42.49771312 70.85839659 24.43790808
v 10.27335227 97.17912227 -9.21132229
v 10.04127692 96.49436176 -8.88734777
v 8.83560162 95.51719576 -7.68955518
v 7.92001653 96.85711563 -6.37925742
v 8.18857737 97.09397703 -7.57210236
v 8.40169936 95.63732892 -6.22674543
v 5.52664511 92.94436127 -0.48723421
v 5.53567382 94.42140907 -0.91300881
v 4.24303394 93.31484139 0.92352123
v 5.62948640 91.54536575 -0.53260941
v -32.98677132 -11.61342859 17.62138121
v -33.30474347 -13.25427461 19.18947697
v 17.01011136 137.17508316 -3.63794947
v 16.96021110 136.04643941 -4.30346699
v 16.92748442 137.83089817 -2.75690039
v -6.27172925 85.00473946 7.11690588
v -8.77677370 85.76065302 7.44123617
v -19.88625340 81.94085956 8.38109478
v -31.62482753 80.13753593 5.23731951
v 14.82708193 64.07477707 19.99198645
v -37.80655935 79.51430976 6.80217333
v -40.64556211 75.65745711 10.35809051
v -40.25848955 74.56775755 10.39608568
v -43.74064505 73.65300506 14.89733718
v -43.89490560 75.77521354 13.90434150
v 9.15212929 97.14397043 -8.69679078
v 7.77624641 90.23238719 -3.00777773
v 9.29896720 94.08216178 -7.27606518
v 1.22304109 89.39982206 3.53861134
v 2.24438589 88.90784532 2.95670540
v -3.73021723 87.28389442 6.30441681
v -2.61289650 86.57623082 5.83483418
v -3.41867353 85.49579233 6.06067246
v -14.02688306 82.58433640 8.88628140
v -15.13827965 81.23447746 8.74797627
v 9.62036662 56.47316203 25.50311200
v 9.41320602 58.24902281 25.69103613
v 8.14727321 55.48105389 26.38341114
v -38.28290850 76.25967264 8.10529478
v -36.82839870 78.51234823 6.54757442
v -40.02860188 74.75078851 10.09652298
v -44.06575859 71.57582790 16.84100553
v -44.62381080 72.84593582 18.52329820
v -43.47894713 70.72947919 19.54151504
v -42.74650291 70.03249228 20.98344080
v 10.97268891 95.87685764 -8.77190940
v 9.78081953 95.78444064 -8.48057494
v 9.11468174 92.58181602 -5.57140401
v 11.06787380 60.10977924 24.48719740
v 11.11229695 57.07088858 24.30972829
v 13.18237092 56.95313960 22.13642932
v 1.33740611 86.08046174 4.16384963
v -1.80721120 85.09780467 5.21841180
v -1.29087828 86.25987917 5.18562179
v -8.22647568 83.31193775 7.82311149
v -20.39823495 79.98909056 7.93639570
v -19.35746893 81.24817908 8.28785356
v 20.32196894 -152.48799324 35.74328870
v 18.13585684 -154.39996123 34.86224264
v 21.04154043 -154.29486334 34.46346521
v 10.85890550 19.84249800 24.67679232
v 11.25787664 20.80785483 23.91614579
v 10.06683242 20.56463063 25.72391927
v -30.18956259 80.08931577 5.20375045
v -29.58765998 78.86867970 5.34542371
v -31.12190217 78.44107598 5.20869251
v 11.99597865 7.95931462 20.83244175
v -43.10236871 74.79215413 13.83301895
v -42.28997603 72.28986919 14.05134238
v -0.68250584 84.56853777 4.80068196
v -0.67919894 86.52357012 4.93048271
v 1.35198596 85.64885706 4.16922383
v 11.05349232 -70.31070441 38.05352747
v 9.76712350 -62.74554878 36.98676080
v 8.78332090 -65.32462686 39.44192454
v 10.11358108 -67.30893999 38.23077679
v -5.71565609 84.91299301 6.90789102
v -6.27832999 82.78821409 7.39586540
v 30.73856421 -127.91480124 26.16694570
v 31.80078045 -125.60665607 27.56181918
v 33.07818994 -128.54130566 27.37244591
v -30.93811311 -158.17187726 15.84272273
v -33.56917575 -155.98465502 15.75440355
v -31.19685873 -161.24124825 14.02276661
v 34.65399519 -151.06004477 30.07955663
v 37.83760965 -155.06213903 29.31545489
v 40.21550715 -150.32096207 28.43880095
v 37.98674792 -151.95901692 29.36310321
v 38.94826770 -148.03342521 28.89456786
v 37.03256324 -150.17934144 29.51974981
v -28.90203148 80.32325655 5.45166805
v 9.48969554 27.67462097 26.34278871
v -36.17393970 75.86255670 6.88375719
v -35.63122451 78.01023126 6.24636095
v -40.58421403 71.58617675 12.23765500
v -14.34513740 -82.99005777 34.49581936
v -16.44884981 -79.31176573 33.55819732
v -42.70762205 68.79407167 18.88435706
v -43.26798767 69.63966787 17.70561934
v 10.04241779 94.03976053 -7.73038389
v 9.41272732 92.18091518 -6.02828339
v -1.28762680 83.98412168 5.01376856
v -2.98215216 84.13733542 5.67305367
v -6.38626469 80.47425002 7.57908961
v -13.09309993 79.67434824 8.91661365
v -28.41028199 79.57418263 5.55126043
v -26.66497603 76.92395896 5.37689263
v -30.51788732 77.08100975 5.11485571
v -30.08338809 75.63814521 5.07888757
v -36.33419052 73.80355150 8.04095436
v -39.37264904 72.11596519 10.04389580
v -43.20403934 71.65436447 15.17838892
v -41.81062430 71.05499506 14.00262117
v -43.12777147 69.81876493 16.29619114
v -42.03930125 68.17037612 21.32219821
v 9.62914154 93.96424145 -7.45790778
v 8.89986940 89.84854817 -4.60932590
v 7.29541108 88.68030459 -1.31748035
v 5.67195704 90.54843336 -0.20949605
v 0.44856951 84.53340828 4.44643991
v -5.67728048 81.75367862 7.31970603
v -7.27854064 -177.69093812 15.74355736
v -17.88336039 78.15694064 7.53220730
v -25.41804500 77.52670348 5.92539087
v -24.08070490 78.24889570 6.59901835
v -28.83161232 77.02437043 5.09851472
v -35.58521718 -166.17211699 -2.59713386
v -40.30577093 71.71235234 11.68427523
v -40.03517330 73.31453264 10.79470944
v -39.79484364 71.08901441 10.83085034
v -33.60273317 -167.89001226 -3.38347815
v -42.26521775 69.28709149 14.98257276
v -42.19101742 67.20095873 18.50014552
v -41.84180498 65.82023948 19.64617893
v -41.36713594 68.88374686 25.63376725
v 9.55313072 93.77370030 -7.35594332
v 9.15664341 88.64253014 -4.34859563
v 9.57730785 89.84742314 -5.23417722
v 17.88477227 -102.71289200 26.98749863
v 20.21868154 -97.79867530 30.90937994
v -0.30516746 83.61043781 4.71508224
v -4.91313357 80.54227382 7.19988486
v -11.88158337 78.69973779 8.95189028
v -18.39361526 77.47559994 7.31109176
v -25.97834170 75.68224519 5.26268920
v -24.01342615 75.94138384 5.74064720
v -33.69726241 73.05204123 6.46712631
v -34.82928872 75.15190542 6.30564289
v -40.55701196 70.59667259 12.25100458
v -42.29488596 67.27712601 16.79682732
v -42.80561581 68.60252470 17.23263599
v 17.00755768 -99.58659858 27.61042118
v -0.25892223 82.33101666 4.91229398
v -26.41959116 -63.16918135 12.58590352
v -29.36423756 -64.14408237 14.60286416
v -28.94148417 -61.37460470 14.44362383
v -7.04604201 79.57511395 7.80332647
v -4.86416183 79.56013083 7.18277646
v -27.26907469 74.66482371 5.15934126
v -29.23669480 74.48427379 5.18781086
v -37.75269166 71.48256153 8.86240974
v -36.14727035 70.38517296 8.15783348
v -40.63111544 69.78405267 12.38946430
v -39.46775943 69.99728829 10.44359617
v 29.05817330 -118.01379919 29.82157283
v 26.58831328 -115.52714556 28.56083214
v 27.64574252 -113.73555660 31.14431538
v -11.50753163 77.80724764 8.84196535
v -12.21761666 76.42305642 8.67528934
v -13.56252842 75.96808672 8.32870509
v -16.90497063 76.19338483 7.48477131
v -18.30622926 74.06636328 6.87058177
v -25.37885867 74.35630262 5.30555146
v -13.50593846 -119.09592152 13.52098584
v -12.87838444 -114.61762339 13.63356598
v -9.45079327 -117.39403754 14.97148629
v -4.32725623 -121.29370123 18.22299510
v 11.68043632 -114.96245861 25.17540753
v 6.18762430 -115.51111192 24.03130941
v 4.59584454 -111.18020862 22.99966291
v 9.65380855 -109.33627933 24.34939519
v 9.21872351 -112.40634322 24.38879758
v 7.69636733 -111.22862995 23.93729612
v -38.34130615 70.87314129 9.33727436
v -37.13869303 71.29642367 8.50274134
v -41.40063375 67.51909852 13.97187263
v -41.67284071 64.61358070 16.11366682
v -41.50960222 65.80875814 14.83016741
v -41.79891944 63.88173997 17.85544306
v 9.81862191 90.10981768 -5.50490292
v 9.88175347 89.84408528 -5.39655006
v 9.59118921 91.21906757 -5.86249307
v -33.49988908 52.85742134 7.63996039
v -32.06228092 52.29206011 6.18479541
v -32.53574669 48.64025488 8.05334095
v 29.58323993 -120.92442065 28.48224714
v 30.40218353 -120.14245987 29.94352765
v 31.46766871 -122.14713544 29.78101932
v -22.98688702 76.16085559 6.09356444
v -27.02613547 73.80658388 5.29601378
v -33.06163847 73.50686938 6.01440389
v -12.87205517 -149.85667169 8.77249893
v -11.02897711 -147.27036655 11.74766012
v 30.47964908 -123.31766635 27.79292688
v 31.70932829 -123.81534278 28.68032455
v -40.14563933 67.19277054 11.97728142
v -40.56213051 65.58798254 13.17317598
v -14.96290416 75.85594058 7.92664383
v -21.16877213 75.47010481 6.42564287
v -23.11271802 74.83392209 5.85331535
v -31.76273778 72.47322053 5.88339614
v -20.30599676 -151.98202431 4.09630686
v -14.73762374 -155.30116856 6.21705595
v -17.03448780 -155.33423424 4.69710678
v -19.64008994 -155.25822341 2.99982214
v 22.97417261 -127.54286826 25.60989186
v 24.42060411 -126.89171731 25.40148795
v 23.85879308 -129.46170568 25.34811012
v 0.45889243 81.04924858 5.07169124
v -7.23189674 73.10573757 8.11859593
v -8.45844112 75.94989240 8.21227860
v -6.03405526 76.20219141 7.36735947
v 22.63564616 -126.14023685 25.77571571
v 23.61812443 -124.83709306 25.57140775
v 21.10134251 -127.70125270 26.06172301
v -26.68913454 -177.83188820 4.46500070
v -26.18454397 -177.13220417 6.07719133
v -28.15933712 -176.55315995 5.51548414
v -21.08665742 74.05509800 6.07722579
v -22.08526246 72.16600329 5.73095120
v -26.99865215 70.16430050 5.16098505
v -28.97144668 72.37785310 5.43469237
v 31.41893074 -131.47066534 25.62599443
v -30.45568988 70.06175816 6.24214578
v -40.92429578 63.96763772 14.46423214
v 15.72692394 164.93864357 1.53394928
v -5.46163693 72.99157977 7.50068063
v -4.19003703 75.90717077 7.32118078
v -2.79552955 72.20714539 6.90278318
v -4.02144529 78.72462273 7.06517184
v -34.56057608 54.65474352 9.54513997
v -20.47245391 71.87817991 6.03253767
v -38.24415058 68.86539608 9.64352023
v -36.05254367 66.60132855 8.80477857
v -36.86819226 66.09995663 9.57720913
v -38.48542646 67.27886945 10.27196180
v -39.51176628 68.42191517 10.83184127
v -39.15063664 65.35014510 12.00501993
v -39.38476369 63.78132850 12.38884684
v -40.14224932 61.72402576 14.16379400
v -41.53927788 62.74463236 18.55898462
v -41.30018875 61.60088629 18.48608814
v -35.81590578 -71.53534144 19.06401664
v -36.01384908 -70.41681558 19.97567900
v -35.34027934 -69.86194849 18.72030087
v 28.27070281 -165.98597169 18.41666549
v 28.62163633 -164.35635090 19.15442571
v 31.35934472 -165.52013159 19.49517056
v -18.55251007 71.00924104 6.29601860
v -50.38430914 -134.34758782 20.79897001
v -49.65065792 -134.97896492 21.38153650
v -49.53322560 -134.26294923 21.64233290
v -24.59617704 69.41173971 4.98540932
v -38.15402836 63.89817595 11.30068488
v -38.18278015 65.91401249 10.87611541
v -40.51489383 58.77149850 18.27577129
v -41.29967093 62.24632263 16.75811224
v -40.28720036 59.11469460 16.24183729
v -11.72109414 -175.94005167 11.52086817
v -9.40733775 -177.86508799 13.28378450
v -10.27888246 -175.65111816 14.34744336
v 4.94898390 -136.68458164 25.26069619
v 8.16184096 -138.75208795 25.67964606
v 4.88444697 -140.29547572 25.19375272
v 6.92017982 79.18933034 -1.25342410
v 6.99293381 78.12441885 -1.37970783
v 5.72054368 79.22898233 -0.27050785
v -4.18143719 71.99299335 7.12656463
v -26.83594637 69.18453425 5.03382785
v -36.03259102 64.07638639 9.39374976
v -33.27453136 65.54666907 7.79078109
v -36.42654419 68.24335456 8.65459535
v -33.20347890 67.09425151 7.76959676
v -38.41569647 62.73738295 11.65896095
v -39.05337304 61.84606627 12.51425035
v -7.08467467 -142.10765064 15.85564576
v -12.29150780 -138.13759387 12.48636097
v -10.48852690 -142.08029211 13.18686455
v -9.50828381 -144.41804588 13.50862440
v -33.94817561 -174.02608693 0.38101614
v 6.52119890 76.90282911 -1.19742646
v -0.74190949 72.02667743 5.56339649
v -3.34111997 70.20936161 6.63451571
v -17.03986339 152.00315416 19.66806687
v -33.21705014 -3.89934867 18.00021157
v -32.38836303 -4.18343162 16.31496102
v -34.96198356 -72.40720838 17.94940419
v -36.08123958 -73.49501550 19.04308051
v -16.14951342 68.90549511 6.35238178
v -23.45017716 68.17229092 4.94566467
v -21.55332826 69.66608018 5.35977213
v -29.61245365 -176.21238530 4.72052209
v -30.95593490 -175.46299100 4.68542846
v -21.97065763 71.44121081 5.54677192
v -26.74738504 68.37166846 4.99997474
v -39.96067867 57.22787231 16.87503047
v -41.04858264 60.54438278 18.73285882
v 6.35363860 75.37342608 -1.17081555
v 0.14896385 71.64435089 4.75433236
v -1.66471221 68.31292808 5.47386566
v -7.74094090 68.77011061 7.28834374
v -7.97010306 69.86026466 7.69838225
v -4.26831376 68.88175011 6.62285462
v -50.03512651 -136.11420989 12.22602371
v -51.73903331 -138.43342662 13.07115797
v -51.35645717 -135.92208922 13.93940765
v -23.90659600 67.42847711 4.97546094
v -36.68237478 61.74341217 10.42518485
v -38.05041686 61.36612222 11.57340687
v 7.18860887 74.47569817 -1.43105933
v 5.38600096 73.90875369 -0.72014070
v 4.37017623 75.85488260 0.47780701
v 6.67775748 -42.38620400 34.23577920
v -7.13419868 65.39478898 6.95928605
v -23.03385176 65.14158845 5.24796965
v -35.30309349 60.23432687 8.91529117
v -38.82266954 59.71039459 13.19713797
v -39.36791047 57.13481456 15.23933653
v -12.01036572 -172.83938825 15.12124576
v 2.96020228 72.86454737 1.35042681
v 2.10282765 70.13616711 1.73900311
v 1.68110209 72.46296853 3.42403119
v 2.76260893 74.21853393 2.18469650
v -26.37220919 64.91686404 5.27834613
v -28.32913026 66.62004441 5.52075729
v -37.07247227 57.40921572 12.45810557
v -39.84864801 55.81239611 18.11334677
v -39.91980106 57.08785728 20.24090476
v -15.23054484 -178.24931443 0.69036963
v 5.73884090 71.21012360 -0.81851555
v 2.00897129 69.00669634 1.66250847
v 1.66109030 70.88255882 3.00016603
v 3.83240846 70.43924183 0.11760107
v 2.85494281 69.92623955 0.83320786
v -2.55223131 67.95149297 5.90189500
v -3.36788991 64.88768011 4.88440040
v -21.57031558 64.07322735 5.07711107
v -38.98623958 -125.79169869 11.78666018
v -51.24430731 -140.65343142 10.86647343
v -29.47479114 63.17278743 6.45829039
v -38.50653023 52.05153674 17.24172197
v -39.66064379 54.77238074 19.69667152
v 11.17232256 72.98529893 -1.34488521
v 4.74328175 69.12514567 -0.36616644
v 7.05892732 68.35700572 -0.84128737
v 1.12078839 68.41731071 3.00017302
v -33.51818025 -6.31049275 19.44038644
v -33.62210840 -3.45791667 20.50169557
v -37.91628405 54.08294126 13.32553755
v -38.33112866 54.03640121 14.56973888
v 11.55920606 71.23634219 -1.02578697
v 3.36364191 68.72168928 0.35728520
v 4.64247260 66.99138135 -0.12947286
v -1.75753364 66.26686454 4.69049066
v -2.08026543 64.86892700 3.57132754
v -11.49621699 -177.57467926 2.00415519
v -10.65260451 -178.76429856 3.54487612
v -11.94053702 -178.92324924 2.83632963
v -8.58421903 62.55553663 6.39160629
v -11.34527754 63.39430809 6.66444236
v -9.48439166 65.36206603 7.11159548
v -15.12644254 64.31738287 6.08838070
v -38.05365041 53.04471403 14.81754147
v 3.30103911 67.55928695 0.38966048
v 2.35372758 67.95144826 1.10375439
v -2.36084615 63.40901554 2.93806964
v -4.03343001 63.13363463 3.64818494
v -6.50102971 61.84450537 4.52478696
v -27.88206562 -153.31016481 0.11809887
v -29.00104783 -155.16552329 -0.76418073
v -24.38426577 -156.79524839 0.51913114
v -15.24801459 63.91809881 6.06989302
v 2.05564057 66.98326766 1.35027245
v 3.07025574 66.59025699 0.52409963
v 2.37830356 65.22846222 0.87935029
v 1.57185702 63.51242214 1.36551051
v -13.88816908 -4.63568512 5.94602711
v -14.50195536 64.42029029 6.29211450
v -36.07909754 53.19772661 10.87203715
v -10.76115016 -180.07147312 6.44651242
v -0.60312904 64.02932853 2.38645310
v -69.57881153 149.77996051 35.13234854
v -67.68952310 150.02740920 35.79742461
v -68.81871819 152.05319226 36.23198345
v -8.93010199 61.82806566 6.23247819
v -13.78756482 -175.39508641 9.87856649
v -13.87300063 -174.27338660 11.04270481
v -15.02976660 -174.40456152 10.00254974
v -37.37594560 51.92721263 13.43337819
v -36.92629561 52.39765346 12.14164309
v -38.38786110 48.30788076 18.42563227
v -38.83417323 49.85224828 20.34864947
v -37.91711107 46.60243168 17.11462624
v -2.58834497 61.47197261 2.45786970
v -7.94197246 61.21662259 5.17893257
v -37.55116090 51.06694996 14.85986169
v 0.30452915 61.15532666 1.76150096
v -7.32874312 59.81041864 4.20369813
v -5.09869121 60.91993302 3.33128311
v -34.64989737 52.19822749 8.99936724
v -36.21672466 51.69607699 11.22245751
v -36.56394035 51.12827197 12.12962531
v -35.52033007 51.51389539 10.22167504
v -37.47727722 47.58841917 15.21090884
v 2.61251885 62.60811538 1.02171430
v 3.16584157 63.45662475 0.78885671
v -35.63654795 50.16199872 11.00059319
v -5.62564610 59.38789994 3.29866377
v -4.14299732 59.59939584 2.78949505
v -12.77491916 59.17330086 5.88395447
v -11.90944575 58.47223476 5.75007731
v -13.83742318 56.86877668 5.16294548
v -36.34288535 49.56783727 13.00327573
v -38.37547451 46.14520818 19.97598447
v -37.96979040 44.06737536 18.92344654
v -4.99376561 58.42559412 3.09772650
v -10.26349887 58.65480006 5.54066850
v -8.60727672 55.94553426 4.53317352
v -34.59785506 50.23523048 9.40412004
v -36.22616082 48.26894030 13.19157518
v -8.06083344 57.71792307 4.19771252
v -35.23899615 48.71185496 11.54016517
v -1.36506348 165.18709064 18.33614334
v 0.51415275 165.28326273 17.18097180
v -6.37312187 58.13756958 3.53258499
v -6.75198622 56.27999827 3.95202031
v -5.16198296 57.08048120 3.33843660
v -11.31092757 51.73164979 4.94939834
v -11.85828354 55.21528795 5.14399447
v -13.13233189 53.16211656 4.77619888
v -31.09172732 50.82489923 5.56937186
v -36.06335446 46.96648940 12.59958744
v -2.72880052 59.40309167 2.48393300
v -28.15172076 -152.00321376 0.44083683
v -31.66848794 -151.02197230 0.57780166
v -30.55367246 -146.35211229 2.53521139
v -29.63511832 50.10212585 4.76145465
v -35.17041355 47.38842323 11.29509229
v -34.28198025 48.50213230 9.88312718
v -37.23311797 43.56862232 16.99872687
v -37.01930121 45.27908564 15.51474351
v -35.52037105 46.05040699 11.80960517
v -35.95611081 44.72646862 12.91894168
v -1.24381972 -60.92134863 42.36644134
v 0.53973362 -58.69121477 41.47349298
v -30.57714552 49.40688983 5.53280115
v -34.79713947 46.24418542 10.82316320
v 0.74964669 166.80888832 17.66130142
v -39.97955099 -136.63853705 7.42579205
v -35.27161479 44.95349526 11.63139474
v -36.63034365 43.28146949 15.02618100
v -36.57415509 41.20260105 16.16032235
v -32.78168291 46.66721076 8.82244110
v -30.71324714 47.32191935 6.60985196
v -8.70394055 51.65660754 5.34318388
v -16.05694368 52.62645707 4.06536227
v -15.40379040 51.51018500 4.04843688
v -12.09100522 50.48301443 4.86405008
v -34.56099704 44.40233484 10.89267340
v 8.93896446 9.77340434 27.36571059
v 8.94245785 11.36570144 27.03105286
v 8.16551968 11.97827421 27.98580006
v 2.34928774 166.19278491 15.91094024
v 11.22368872 17.61199348 23.22006412
v 10.91742329 15.52680973 24.31927063
v 12.12125830 17.37023890 21.04897238
v -18.61614920 50.60163140 3.73752997
v -31.73314407 44.21751201 8.22877977
v -35.81157699 42.80216619 13.33458163
v -34.42244977 43.04038733 11.13096066
v -37.36835346 40.23847356 20.06158233
v -36.51176766 39.55372423 17.36913435
v 2.16302113 167.66268015 16.70982502
v -14.94747214 50.08951202 4.25083051
v -33.21193904 42.39802435 10.26366372
v -35.78205407 39.63673860 15.67571238
v -35.75521335 40.76569155 14.50634934
v -28.17599662 48.34510013 4.36519366
v 24.72083643 -166.64528847 32.19144046
v -30.35842441 44.32413727 7.00872997
v -35.14581174 41.35675356 12.99469545
v -36.04349494 41.84031859 14.31511994
v -36.84603050 37.29467466 19.98511329
v -36.22590005 38.04161772 17.30100997
v -19.18614656 48.82167652 3.63208074
v -34.38234329 42.01397672 11.54646184
v 6.53254613 58.51193890 1.20545796
v -12.07086537 49.65509474 5.02312323
v -30.97901866 41.36675596 8.86561256
v -34.11152586 40.76302797 11.92359347
v -26.29398182 48.47779498 4.04038467
v -29.30778638 44.13366690 6.21718541
v -33.41102228 41.06574506 11.04238629
v -27.06295066 47.82102630 4.12909966
v -34.30114686 39.91574049 12.76641339
v 11.04458608 167.43642092 3.74906138
v 17.86123030 114.40733820 -11.09402254
v 18.25562119 116.08190835 -10.62308811
v -34.93523970 38.45478222 14.64550383
v -34.84959900 36.42769530 15.07383212
v -36.41113639 35.91042385 19.23027262
v -35.55657342 35.07513553 16.58779755
v 19.02939007 113.96142840 -9.34416987
v -29.55184877 42.28936136 6.79885875
v -33.70985016 34.10340101 14.11219221
v 15.75450413 164.17302191 1.26964285
v -34.79161486 32.39249438 15.58254194
v -29.09513004 41.95362329 6.61376398
v -32.54636377 34.75197405 12.64734939
v -33.40811282 36.53400391 12.97893655
v -3.18949623 162.15828061 18.70045997
v -32.02475980 36.82509810 11.87371928
v -36.00547463 33.71275961 19.10045370
v -35.68997234 31.24109097 19.47025396
v -34.69158709 29.23712879 16.49341732
v 2.27720640 -173.48475754 10.23455523
v -33.41089189 31.49727732 13.42366077
v -33.12415630 33.03154185 13.09897751
v -33.90764445 30.10109253 14.41289112
v -34.83004496 27.32689306 20.75012214
v -35.26255488 29.13678624 20.39894275
v -34.86757353 27.90762484 19.02657934
v -34.87016261 28.25262211 22.93105796
v -35.54389998 30.86398728 23.39923941
v 8.50996282 176.87945068 13.23851943
v 9.74058080 178.20388079 12.44209707
v 9.06327926 176.40039325 11.67150587
v -12.81985454 172.98121750 24.83039722
v -11.07653510 172.83652723 25.15389398
v 7.88739789 -177.21885443 21.62539773
v -11.78945322 175.47643185 25.54918453
v -33.78682956 28.27522531 14.83213436
v -32.92518854 30.29291146 12.97405269
v -34.54549238 26.33704990 18.62800866
v -34.00065750 25.94080195 16.61721431
v -34.21323001 26.23982541 23.13068323
v -33.14977512 29.00830470 13.55225593
v -34.12882984 23.56097475 18.90032738
v 11.11505833 -176.92017555 22.03812823
v 10.20152308 -177.22237110 20.94626613
v -32.73735568 27.35157125 13.52927182
v -32.02655911 25.23874305 13.41520902
v 9.14563891 -177.15384066 22.00554311
v -32.08848462 29.17511389 12.28032168
v -30.78630939 27.23633870 11.81321777
v -33.14373270 22.31040038 16.13995619
v -29.00605835 29.09958363 9.56434850
v -30.68912029 29.70553003 10.81940718
v -29.44929712 31.35378659 9.34325904
v -31.75333887 31.76855668 11.49207260
v -33.06048363 22.12316357 25.11753328
v -33.26157108 23.92460033 25.61366186
v -33.07711706 21.04046196 26.55234188
v -33.02758187 22.62481488 26.76949650
v -33.09348971 20.36977187 24.47852492
v 1.67172181 37.77354956 3.03536630
v -34.11258757 23.96651730 20.20839602
v -33.84434432 22.38162421 19.85304430
v 19.85318959 100.71174800 -5.33789443
v 19.62281577 101.45580024 -6.15479657
v 18.86608638 100.44685751 -6.63648266
v -7.65052205 10.07333957 33.18390623
v 9.05259885 149.34402704 -1.68408756
v 9.72219370 147.35950530 -4.27323906
v 33.90835598 -155.65785766 21.30183764
v -37.00691462 40.80454260 24.29167181
v -36.71215102 43.42887923 25.75269155
v -37.50859201 43.06680337 23.19935709
v -61.51060387 175.58120191 18.35370995
v 20.17497271 100.29854625 -4.17541247
v 20.34433186 101.45827383 -4.57356218
v 19.48244870 99.16981310 -4.88243578
v 20.04023641 101.65463388 -5.50603541
v 16.09659381 -160.10092199 15.82195237
v 16.61990210 -158.93253684 16.71841182
v 18.89497973 -159.36399996 16.98227227
v 10.15175320 149.02991056 -3.21028824
v 20.53267695 100.88520497 -3.26402369
v 17.93675311 100.84895045 -8.01077485
v 18.10909994 100.55360943 -7.61639001
v 16.25243202 99.60579127 -8.70093703
v 17.65277982 101.45647079 -8.62410665
v 1.34956301 94.22241151 4.25288733
v 20.13799362 103.03843021 -5.86530846
v 18.89573410 101.52538866 -7.27027422
v 18.80761050 102.72774845 -7.89971836
v -8.85740761 81.72746003 8.34452175
v 38.53095695 -165.92554748 21.24235593
v -11.62427571 80.52712679 9.00488812
v -9.07394011 78.98506522 8.45288858
v -12.17241306 77.72136480 8.84525850
v 17.05029048 83.46159756 0.17925366
v -49.87409711 -133.03075731 21.64667100
v 26.16008371 -124.71939623 25.62732622
v 26.28828026 -122.59018421 26.29013918
v 28.06427330 -122.45737016 26.81089751
v -16.19567350 72.55195081 7.07666483
v -14.86499980 -130.91830909 11.68556325
v -20.99005319 -130.84468246 8.11801571
v -19.68825795 -125.56865811 9.83820669
v -20.16419917 -128.35465372 9.04293079
v -18.33814755 -129.81648743 9.83009115
v 29.45315838 -116.82155728 32.10532665
v -13.65256775 69.65555996 7.19783455
v 18.75540055 73.58951867 5.36179077
v 19.12122592 74.09492880 6.66492106
v 4.03562281 -132.84482062 24.73943122
v 5.39782457 -129.97926772 24.88642745
v 13.76857236 -108.07906091 41.11106321
v 19.48493719 -107.22690076 39.62447122
v 17.59872958 -104.20985520 40.48707709
v 17.84874126 -106.31401092 40.19488767
v -12.60619797 66.44682586 6.75499905
v 18.25768687 156.17428720 1.74530828
v 18.46843399 157.02404082 6.15179725
v 18.20106059 155.86525202 6.51144795
v 16.40561968 -109.89271104 40.83758965
v -10.25491860 65.61507285 6.92354981
v 18.94775964 73.35492224 6.21176837
v -18.15019362 66.64408743 5.72420424
v -16.48611203 66.96054339 5.88862645
v 17.36126654 152.56696939 6.81462837
v 17.66939834 153.19602191 0.28801014
v 18.02407578 154.27142382 5.47547359
v 16.97721332 154.87819910 -0.30804783
v 18.76557805 72.82966375 5.99781517
v 12.30950933 65.99256396 0.53131703
v 16.81213267 153.60449255 -1.03233720
v 12.11776212 -27.04270184 16.38638228
v 12.83921767 -29.37335148 19.31611635
v 12.06188276 -31.18847869 17.19672419
v -9.84489731 23.20037410 33.15634653
v -10.92310250 23.23142812 34.30421650
v -10.52035950 21.62897214 34.38027576
v 12.14347873 64.93634731 0.87093958
v 16.31160453 62.28299066 5.12530887
v 15.82337357 60.17543748 4.79627354
v 14.75897059 59.49149653 3.65542481
v -13.13311514 53.80712822 4.79758065
v 16.28223248 171.79816961 5.54081844
v 7.18555879 -40.58682919 33.28996524
v 7.22008571 -37.74614632 32.67924860
v 3.61049245 -36.09113768 33.51482004
v 9.57900751 53.15548554 2.01482931
v 9.96888522 51.21192709 2.32870225
v 14.97395709 48.92675951 6.56032469
v 28.65417488 -172.65765369 24.14460108
v 15.23777563 48.60476404 7.46962335
v -1.39968505 48.49946871 5.29306941
v 21.23245038 -174.45491254 24.35250580
v -7.51173077 -179.22960222 12.71648146
v 15.34939464 51.23199522 6.96645863
v 8.14794842 47.13058099 2.20940891
v 9.28566884 46.56111822 2.58230907
v 7.54724117 48.00519347 2.09201709
v 6.96571823 49.28747192 1.92092080
v 0.55898336 45.28881237 4.61501861
v -17.35910773 42.37828404 4.24782839
v 14.65197280 171.72136903 5.16262511
v 7.96450768 46.43544927 2.21771561
v 9.82426573 43.54257509 3.49118724
v 7.36496644 45.26019469 2.14441097
v 14.05705512 44.16505620 6.62103202
v 2.94531556 60.25784835 27.61209756
v -0.57710474 62.09832802 27.04344690
v -7.05978787 42.22065583 4.55353595
v 7.87170324 42.78575629 2.70842458
v 9.52091254 42.56912693 3.46121285
v 7.78766163 43.79576817 2.56418507
v 33.50871801 -163.86203468 29.65552546
v -17.48562232 40.18680006 4.56642872
v 14.30082880 42.59871691 7.68632023
v 13.72181159 41.94030911 6.69636624
v 14.04980198 41.13605991 7.63639063
v 14.49883077 42.07153618 8.43433663
v 14.75985348 42.23893583 10.88375784
v 13.54811061 40.07078335 7.03009823
v 14.15039413 40.51725194 8.49510450
v -19.89581063 37.71686181 36.26438603
v -18.10120791 -180.55474758 3.11560440
v -22.23534323 -179.58474159 2.94609414
v -20.55715583 -179.64433134 1.69190823
v -20.57058923 -180.00631034 3.20706656
v 12.98970450 35.28568521 8.75259843
v 13.58563174 36.88907251 10.27753111
v -9.68742464 68.39644909 7.29081593
v 12.36917824 28.59072015 9.66283679
v 12.74026372 28.09652500 11.15468889
v -2.78883404 27.50920691 3.79857095
v 40.75850546 -164.64184225 27.21606568
v 40.32501578 -163.33074868 27.64318138
v 39.89804536 -165.06053507 27.69509330
v 7.85542931 25.16940050 4.67596669
v 7.51188630 26.24923177 4.21943748
v 3.56434588 24.28532019 3.88937327
v 0.81583980 24.52579327 3.85574251
v -2.34427908 24.30020086 3.58266570
v 2.00587255 22.22862095 3.97732155
v 4.09183372 22.28887193 3.98863805
v 5.53137064 23.37075584 3.91770527
v -1.79920648 20.82570456 3.35168699
v -5.83296036 23.02713692 3.27485683
v 21.07782476 -150.73691308 36.85251996
v 18.57716590 -151.54148638 36.71120107
v 8.82116240 23.36706407 6.03471696
v 9.62214358 21.78328857 6.88220980
v 7.34635023 23.10167253 4.76442510
v 3.43663408 19.26196367 3.79349524
v 10.96072886 21.82165906 9.27650928
v 10.22231672 20.41043900 7.78419012
v 6.53076963 20.87389491 4.64081531
v -5.27089275 18.97894405 2.98002921
v -2.01278809 17.06359908 2.46677315
v 0.38784335 19.81844194 3.54141812
v 19.61495355 -156.28513694 33.69913250
v 9.84341837 16.65845700 7.43637327
v 7.47802481 18.63214374 5.76260732
v 8.64867866 20.67153528 6.06547063
v 12.08736282 9.98277962 12.97168713
v 8.13659932 8.61480180 5.71964448
v 9.85795166 10.39374154 6.97186682
v 11.56707015 9.57627874 9.34863184
v 10.78481972 12.70856615 8.59574974
v 11.12403534 18.96290667 10.06419118
v 11.39220316 14.06817790 11.18218619
v -22.48196118 0.37290883 9.88165848
v -20.92195489 -0.56768302 9.45006870
v -22.10026234 -1.82836491 10.19482035
v -20.44046298 2.08055251 8.04911554
v -24.44871143 -0.41969589 10.80971491
v -24.26014841 2.98352586 9.73965600
v 10.64420305 7.30324164 7.60694360
v 9.98411234 6.07768493 6.83940342
v 9.37159080 7.30996765 6.32428052
v 5.62506448 5.75021328 4.62965574
v 4.79138410 8.34045839 4.64661140
v 4.15261742 6.83349371 4.35971841
v -19.06568184 0.06499872 8.42068531
v -19.58853565 -2.80320598 9.11372527
v 11.77256554 5.70946699 9.17777047
v 11.77722588 1.94995885 9.13895760
v 7.72429164 6.42767036 5.34649193
v 6.93780743 3.35165276 5.03673265
v 9.14735999 4.99775074 6.10868121
v 4.73152194 4.17768024 4.26876452
v 10.60373150 4.69726464 7.49102142
v 3.38242878 5.22129005 3.90977925
v 2.85646366 3.57026164 3.67800030
v 0.29181826 4.74983687 2.97836354
v -18.69435236 4.66512376 6.80559827
v 4.72971844 3.02933925 4.27133543
v -16.69000462 -2.27133953 7.67013663
v -17.89871231 2.92930217 6.64599892
v -24.18448031 -3.64639843 11.18877251
v -27.82424539 -1.37021730 12.06973568
v -22.14562893 -3.64525407 10.23668796
v 5.26379980 1.88927213 4.51362086
v 3.73598631 2.21060007 4.03522467
v 6.38115546 1.19802321 4.95600887
v 7.87152816 0.75651548 5.63085824
v 9.57287103 2.16811523 6.56589493
v -14.94203415 -1.44129538 6.56471355
v -15.87283053 -4.54570213 7.26050138
v -24.87903461 -5.92948729 11.37233805
v -26.97311901 -5.44651225 11.74514554
v -13.44276126 -2.75734859 6.16719760
v -12.03691959 -0.96086733 5.17098513
v -23.72097783 -5.58053050 11.00344863
v 12.94746343 4.16926667 12.83039153
v 12.48711627 6.73690671 11.52756717
v 3.60757159 0.35797263 4.09772387
v 3.02438624 1.46711664 3.91611923
v 4.44961712 1.11835031 4.34954744
v -3.25954799 -0.34504474 3.28060938
v -0.14736065 1.38410123 2.84758257
v -2.10331660 -1.50204310 3.32875247
v -12.01395690 -2.79367389 5.42512583
v -12.76826020 -4.41515725 5.69096580
v 6.55430648 184.94720757 16.65660366
v 7.45000364 183.80498886 16.20133035
v 6.83677709 183.11920762 17.60440879
v 5.33673959 184.59261954 18.96631345
v 4.00705962 185.32225490 20.75180225
v -18.90551299 -5.16600395 8.72056652
v -20.18072829 -5.08913491 9.29170940
v -21.72419988 -4.76631755 9.93796345
v -21.46173641 -3.18565359 9.98687372
v -23.17595854 -6.95637148 10.63483302
v 5.81307616 182.07539618 19.42161284
v 4.62005427 180.56301773 21.08355612
v 4.12290962 183.25096369 21.26191929
v -25.57862364 -6.57627871 11.53873652
v 1.43095735 1.75606506 3.39209614
v 0.82675484 -1.45329710 3.05369496
v 0.77116990 -0.27195690 3.00544943
v -1.26888254 0.15564698 2.91765248
v -1.25650282 2.24440196 2.79153115
v -18.36984605 -5.61840832 8.32138583
v 6.39826432 -0.34816403 5.17333252
v 5.19556878 0.55326254 4.62455535
v 2.21704599 -0.22096687 3.48852598
v -5.76137891 -0.04120122 3.41575826
v -4.09413222 -1.85543753 3.40360659
v -7.61097670 -2.41969782 3.81525815
v -8.74096435 -0.10839898 3.67457443
v -11.05152816 -4.07135207 5.00830123
v -20.85551061 -5.93762333 9.52171348
v 9.01525188 0.15547150 6.36203540
v -3.40016489 -2.35540932 3.28067364
v -3.10189626 1.46724295 2.95129954
v -10.43739542 -2.46439944 4.56460891
v -19.64164339 -6.25178497 8.85242224
v -17.95869321 -6.57155784 7.67434016
v 8.00132006 -1.62436638 6.05488243
v 2.67974846 -1.00311101 3.47194821
v -2.80475477 -2.46734521 3.34018166
v -3.62240989 -3.41708586 3.10807233
v -9.67821199 -3.78770335 4.36782511
v -14.62110505 -5.81730949 6.02259720
v 7.20649725 180.57197332 17.56371930
v 6.40161848 -3.58051714 5.24921529
v -24.73923936 -7.95291085 11.06752921
v 5.77921048 -1.94654602 5.06725768
v -0.09355046 -3.88732599 2.99333362
v 16.36121981 179.94639277 29.10060808
v 17.05291122 181.63344264 28.06834690
v 15.51766042 183.88998508 28.96570228
v 5.01577044 -0.70304476 4.69206925
v -24.35366996 -8.58318992 10.78172307
v 4.17857058 -1.92500174 4.32757614
v -9.54259560 -4.87205386 4.27307561
v -13.47477734 -6.01318525 5.51922247
v -22.53509127 -8.85397010 9.77240503
v -10.92145592 -5.91875659 4.94014006
v -25.15248954 -9.25952010 10.93458850
v 4.00766823 -2.96065095 4.16674512
v -20.23026720 -9.71326046 8.24461877
v 4.82230820 -3.18128918 4.57231561
v -24.55852926 -9.40462481 10.60963329
v 3.70803266 -3.93177103 3.80014093
v -13.85977399 -7.11025624 5.54583594
v -11.47711184 -8.68881308 4.80344146
v -16.95504412 -7.83328619 6.87887706
v -24.05229025 -9.75827686 10.23994014
v -14.60993290 -6.99801277 5.88448253
v -25.22831410 -10.29571239 10.65540873
v 7.96719640 -3.77126061 6.13894872
v 7.11129932 -4.96308459 5.45089133
v 15.55406954 181.55556917 29.48198467
v 2.52532563 -7.65407365 3.83407157
v -18.15536618 -10.58946922 7.22097047
v 4.21802094 -5.55370050 4.00316715
v -16.36238024 -11.69049554 6.62754336
v -14.18739744 -10.57550684 5.86814154
v 6.18266081 -4.64341510 4.90450719
v 1.75532699 180.31767011 23.50792103
v 0.23199698 -9.78002418 4.25049430
v -20.76332644 -12.24468369 8.42318963
v -23.34441803 -12.57896051 9.30104963
v -23.19112979 -9.94460844 9.79859941
v -18.05343106 -12.48490158 7.25143030
v -7.21593853 -9.53517854 4.40278603
v -5.12598455 -8.26004706 3.98961827
v -12.19618972 -13.12523801 5.83110331
v -14.89771996 -13.62120174 6.50662649
v -20.53712122 -14.41563014 8.28710571
v -18.53250712 -15.47561586 7.72706047
v -1.30883488 -11.33545488 4.98699537
v -14.43466917 -14.98056296 6.64625783
v -15.92862979 -15.54686297 7.06372736
v -10.17647050 -12.20138557 5.28523512
v -7.48501020 -13.32047675 5.93539653
v -6.55277679 -11.45529188 5.32180304
v -12.99110148 -15.24390653 6.44465769
v -10.20800788 -14.50300310 6.06089504
v -12.90602051 -17.29971729 6.69820933
v -20.43344826 -16.54111966 8.38798936
v -18.60915124 -17.30487309 7.80236442
v 33.66560861 -137.77258992 33.92011300
v 35.83363071 -137.95284927 31.78726137
v -14.23858851 -16.13773219 6.79775933
v -13.03844247 -19.47797462 6.57018228
v -0.46067257 -13.47388700 5.93420723
v -17.05772616 -16.99807495 7.44754449
v 9.40564089 -12.08038814 9.52109229
v 7.28077767 -12.80884165 7.68567435
v 11.14751212 -11.60008553 13.67798727
v 11.45982463 -14.14427534 16.03474282
v 10.00538375 -14.56205081 11.88327093
v 7.78581994 -14.50825948 8.81981757
v -4.34920192 -13.35187070 6.09988440
v -1.85932766 -16.23297483 7.25226849
v -4.98135155 -17.21980982 7.09671155
v 7.95433950 -17.27078669 10.17171238
v -10.64218674 -18.41145754 6.50705304
v -7.07055675 -15.78740962 6.65834919
v -11.18668355 -21.12876438 5.98927634
v -13.70472368 -22.10826986 6.19306182
v -15.28215874 -20.14412731 6.87208259
v 6.79772813 -19.77289468 9.46647208
v 9.76842176 -21.12767845 11.90468390
v -7.51698297 -23.53232726 5.30526787
v -2.80810287 187.26450205 24.98993650
v -1.15242600 185.92177331 24.63132702
v -5.06772753 186.60825491 25.31940863
v -11.55566983 -23.10389094 5.50719723
v 6.87160250 -22.38637581 9.29402374
v -16.40839502 -21.96653001 6.89221360
v -15.95844515 -24.27243255 6.41834550
v -3.86055326 187.18494475 25.19290522
v -6.49251277 191.26653671 25.35120398
v -3.28267855 189.75111842 24.87915196
v 7.06666196 -27.61654556 9.62444022
v 8.49459972 -23.23030680 10.56640968
v 7.61905126 -25.14760010 9.88747273
v 5.63406339 -26.49797685 8.46743863
v 7.06780143 -30.15686199 10.10511536
v 4.12717741 -25.36935918 7.72875873
v 3.60399974 -27.61498652 7.50999153
v 4.16980311 -28.63964438 7.82374945
v 5.17450506 -28.76481600 8.38948134
v 9.40775871 -27.55127661 12.08168082
v 9.38479230 -24.26537685 11.54725254
v 15.71738347 197.81120121 23.17361720
v 15.70688933 197.46328890 24.73170124
v -21.55298181 -42.44114831 9.39470623
v -23.18607457 -43.76976192 10.21631435
v -3.65979970 176.54627562 25.19718744
v -1.53782952 177.76888609 24.79283325
v -0.04930856 175.00443757 23.69715646
v -20.86151578 -44.26878691 9.13971476
v -19.05742288 -43.29119623 7.69453868
v -19.65247467 -45.67186907 8.65851250
v -17.80509949 -45.94618827 7.47196190
v -17.09133014 -47.58588225 7.79820327
v -16.14051126 -43.52550209 6.80174585
v -14.71457258 -46.20638490 7.77151017
v -15.79646021 -48.34021255 7.70132756
v -17.51742698 -49.18344691 7.88059644
v -19.56968755 -48.21315035 8.60749930
v -13.96649145 -48.18964377 7.82400183
v -15.26892651 -50.84093660 7.63289258
v -19.70865205 -50.23737997 8.75861477
v -21.30007930 -49.81042445 9.55431536
v -19.95528862 -52.73628980 8.94641690
v -21.40410431 -46.71607539 9.67881363
v -12.21019588 -48.18630964 7.98551645
v -12.20870204 -49.90895092 7.96704832
v -12.26767525 -46.18136585 8.00117571
v -17.56280102 -50.94759911 7.89040420
v 4.51000687 -45.43899372 11.43302862
v 7.36024138 -43.32482815 12.57235464
v 5.26618585 -40.45666382 10.59422363
v 6.30590785 -41.52875394 11.43599767
v -10.59229486 -47.83346131 8.21057614
v -18.55844818 -51.92395300 8.23233556
v -23.08876626 -53.18925530 10.87861229
v -26.27105638 -52.98459530 12.53141463
v -25.20600148 -50.13589188 11.76444907
v 2.14291527 -46.65583372 11.28693856
v 0.23495036 -43.63043606 10.07099450
v -9.20321792 -49.77163672 8.48642737
v -16.69804007 -52.37919092 7.74508109
v -20.82966641 -54.89013344 9.62110516
v -22.05789089 -56.07129633 10.52056812
v -23.89936335 -55.34536391 11.58919279
v 4.12335014 -47.89663106 11.80343144
v 9.18497331 -45.85011676 14.72514868
v -7.16438890 -47.12749273 8.49004369
v -1.30157650 -46.43425718 10.31802781
v 0.48186685 -49.30352792 11.29281614
v -10.59017517 -51.06529221 8.41012970
v -13.51339277 -51.59531906 7.79963471
v -29.12262082 -53.50676179 14.07775842
v -28.03284861 -56.61588907 13.73485662
v 3.27518652 -49.01809990 11.86304912
v -15.99399373 -53.54658887 7.72860134
v -14.17403296 -53.48977447 7.82758277
v -20.30689269 -56.12225085 9.38758906
v -18.70786026 -54.82185632 8.41176976
v -23.07078801 -57.62422457 11.30112819
v -25.79578012 -58.78685787 12.85715867
v -9.79242288 -53.12054604 8.88088718
v -17.23651960 -53.80589142 7.90980365
v -18.18421483 -53.13410237 8.13735742
v -16.52932912 -55.12642115 7.85964075
v -5.74228074 -50.88994652 9.26957559
v -18.66508648 -57.17628449 8.55925307
v -16.36846922 -56.74823001 7.93438870
v -21.38049155 -57.50051886 10.13625786
v -22.68367819 -60.39433926 10.64775977
v -3.06782499 -51.95041001 10.11090353
v -3.25445365 -49.97834936 9.96308308
v -1.72960269 -51.03188008 10.56218892
v -4.31460701 -53.56432125 9.92725603
v -12.38708850 -51.88800395 8.11468903
v -12.83155382 -55.59705943 8.32555816
v -27.41613239 -59.90702659 13.62221502
v -8.01093969 -54.29699644 9.44010634
v -14.87736031 -55.79670519 7.84659013
v -20.47035657 -59.46150050 9.54806153
v -2.37613660 -53.44420671 10.54160949
v -14.62941151 -57.56290630 7.99781177
v -17.09808409 -58.40204284 8.14952794
v 0.73022611 -51.98630318 11.10090502
v -9.55626275 -56.79151416 9.33230575
v -7.93736428 -56.59028888 9.72204562
v -21.32635750 -61.75634265 9.77309700
v 19.76305991 161.56470776 18.23180541
v 21.46232128 165.31412303 17.63462089
v 20.13199776 164.22376037 19.57156882
v -26.45930834 -60.71593240 12.98732683
v -3.01291235 -54.36810479 10.49530972
v -10.89341752 -56.57397583 8.96076858
v -16.81144536 -60.34638733 8.18470307
v -14.93335981 -60.31733751 8.18245392
v -18.41040142 -59.38807502 8.52769148
v 1.51793810 -56.62420392 11.50324661
v 2.30274419 -53.99925634 11.51972916
v 3.40325618 -54.67531458 11.98676694
v -0.10887082 -54.72573638 10.90355869
v -3.30820307 -57.73847923 10.81290748
v -6.00954052 -56.02156743 9.97535698
v -10.46122052 -58.92081186 9.25336406
v -13.28808162 -58.89796093 8.39111954
v -15.84279910 -60.80432609 8.15816503
v -24.99393933 -61.18876860 12.05571741
v -24.38015677 -65.03965706 11.41596213
v -29.07528915 -65.57258964 14.17860482
v 3.52025381 -54.03639376 11.98784821
v 3.23779695 -55.95129728 12.04986963
v -2.70107761 -49.55839738 10.15972346
v -1.47611217 -48.13772067 10.53997595
v -6.78202836 -56.81646988 9.92092211
v -2.33158260 -57.22558871 10.92898194
v -8.90259538 -58.01498145 9.62337200
v -11.51735056 -60.74811518 9.15615074
v -15.72072320 -61.65720522 8.25130101
v -22.77305909 -64.86856937 10.49831975
v 2.97916331 -57.27127567 12.19459716
v -15.12840949 -62.37443909 8.40395875
v -13.58356979 -61.77362055 8.66507273
v -12.60041818 -60.70437655 8.78299959
v -21.81595564 -63.43748420 9.99793783
v 2.58381292 -56.61822110 11.90179214
v 2.03135051 -58.53320286 12.06935011
v 0.08258048 -58.84248763 11.50185987
v -14.38329462 -63.52987885 8.77403840
v -22.02847227 -65.62624127 10.22514515
v -29.28885259 -67.47332960 14.40243609
v 3.28850839 -58.76525491 12.84507848
v -3.14876903 -58.70991573 10.98816842
v -26.39320865 -68.10501218 12.83718646
v -28.13133970 -68.01699102 13.71470187
v -27.09107846 -66.20627642 13.03155255
v -4.31151316 -61.31229922 11.19268499
v -13.03288434 -62.82981485 9.04541090
v -11.40909549 -63.98428231 9.66616347
v -22.83625491 -66.58832729 10.80109831
v -24.69951659 -67.46970117 11.86791435
v -31.97506443 -71.36234641 16.99442975
v -32.01523051 -72.63995707 16.94628783
v -34.18000042 -70.26000321 17.88000017
v 2.51419842 -59.42577496 12.63230853
v -3.00871325 -63.32582235 11.92556974
v -30.83326854 -71.11071795 16.37305506
v -29.89469282 -72.33764976 15.80374129
v -31.15457669 -72.63883948 16.57940447
v 2.83409818 -60.52782014 13.11753038
v 5.15122991 -57.64707178 13.54678348
v -20.21308430 -66.50664657 9.88779310
v -21.13663219 -68.15153360 10.27045026
v -79.27720249 221.49941325 42.94630513
v -31.91854432 -73.17060977 16.83459803
v 1.54215319 -60.10052189 12.37777248
v -9.46156401 -66.93082303 10.56349091
v -23.23528007 -68.07162613 11.17800921
v -20.21790668 -71.03689015 9.86115169
v -24.09990877 -70.00909746 11.62537187
v -31.46023676 -74.14238900 16.47779904
v -78.77725363 215.55571258 45.43536901
v -79.25949991 218.75111759 44.24232244
v -80.83703369 216.49873257 43.48168522
v -83.81310105 215.81250429 41.18803516
v -26.46636032 -69.44735348 12.94074673
v -25.59319325 -71.03155553 12.43865490
v -29.03158218 -73.94003868 15.09524602
v -30.27903475 -73.74005765 15.97894356
v -23.42015505 -138.10487092 6.33478537
v -23.99160340 -135.98029315 6.43342547
v 2.85232370 -62.64355779 13.93018290
v 1.59588724 -61.71601638 12.81816419
v 7.53922109 -58.88110027 15.50578326
v -14.45536967 -64.93680924 9.04875807
v -27.61564218 -72.80261070 13.69272731
v -28.65434811 -72.17013091 14.59195092
v -28.20938639 -70.30784339 14.06161021
v 1.31425972 -63.09152395 13.15935981
v -0.80022134 -62.05239147 12.08581310
v -2.55573704 -65.25793672 12.47787382
v -15.49051329 -70.50593942 9.47367214
v -17.70745590 -71.87999040 9.39470343
v -25.90143308 -72.91579992 12.57366315
v -80.06228507 222.04408050 42.26985201
v -80.66141605 219.37014163 42.98459366
v -80.74401319 214.30008113 43.98937151
v 1.84662302 -64.21666592 13.82869389
v 3.44511936 -66.43041968 14.71702941
v -7.11416360 -63.39540333 10.90422459
v -5.78186242 -66.35610014 11.82760019
v -20.42422444 -74.04311746 9.90623515
v -26.64047852 -74.65285063 12.92048115
v -27.90952101 -74.50495660 13.91572878
v -25.75919591 -138.24136555 5.96639235
v -76.77066326 217.66120195 46.53636366
v -75.43027401 219.51059997 46.87326774
v -4.02750680 -67.46111065 12.56013941
v -13.43509089 -74.95489717 10.29973477
v -12.80453335 -72.72437215 10.20321250
v -9.27973818 -73.41960818 11.26552187
v -10.97278576 -71.12474740 10.51625237
v -24.87824485 -73.93167913 11.92353293
v -24.70053174 -72.32168317 11.89298090
v -28.53432670 -75.76634735 14.53987230
v -30.09527735 -75.58628172 15.53266123
v -3.34874820 -69.63312626 13.10761739
v 2.19987100 -67.47726351 14.30738810
v -4.36662044 -68.63577664 12.60528620
v -4.70356410 -71.86317444 12.95436826
v -6.54831575 -67.30777025 11.68826781
v -7.67869130 -71.09270990 11.62839588
v -94.00986880 215.00426531 32.97736123
v -92.56233275 217.79665351 33.21980312
v -94.51140463 215.67386389 31.16041608
v -76.28705353 214.67760205 47.20677435
v -77.57224888 213.73522282 46.40442505
v 1.81338878 -65.68855792 14.14874010
v -74.56219941 218.09096634 47.75469005
v -28.47226709 -138.54153454 5.23845479
v -66.08594209 227.96128690 46.12482339
v -26.20051429 -75.49480349 12.57914212
v -27.29469910 -75.88877529 13.39988410
v -18.86212826 -77.96622813 9.95785277
v -25.81880055 -76.89018548 12.21321337
v -87.82874793 219.53563392 37.43730485
v -86.78889275 221.81139886 37.37436235
v 2.12852890 -68.97822767 14.43589479
v -94.21135485 217.52062440 29.82411720
v -96.21997178 214.26342428 29.46102433
v -23.37908186 -75.69327205 10.96063573
v -28.81012484 -78.22770625 14.18324932
v -30.26122786 -78.03151011 14.84361198
v -28.16170827 -78.92775536 13.72028701
v -28.09692919 -77.42317766 13.90520763
v -29.19589728 -77.10523903 14.68301099
v 1.19162560 -70.30206919 14.63777758
v -3.41840950 -70.68579644 13.23715411
v -11.56600751 -76.64639503 11.06302626
v -17.80606806 -76.62906498 9.85656120
v -16.04904234 -75.31906664 9.80827864
v -25.18659085 -79.38327640 11.72269508
v -23.95366132 -77.84657180 11.19114645
v -92.99369156 216.02250636 33.75617787
v -5.46847982 -74.16837662 12.99361791
v -27.20075846 -79.89378273 12.98594289
v -28.86265516 -81.16801083 14.04720638
v -95.15918046 214.32046592 31.47669137
v -30.61026148 -80.01285046 14.76646028
v -92.89399534 214.95677531 34.42555293
v -27.73948014 -81.67921752 13.31242546
v -26.23232082 -80.70508391 12.30742410
v -26.33841522 -78.84100080 12.43872661
v -23.75578135 -80.17703891 11.17161755
v -25.11884645 -80.47001809 11.70331147
v -93.44788641 213.44755590 34.32442248
v 24.81329069 108.39749873 12.46679202
v 24.80894141 110.30788720 11.36735734
v -3.01896129 -76.18490607 14.11953196
v 15.79734311 54.47316915 7.22375466
v 16.26856439 56.06793985 8.70233122
v 18.08268204 68.30105931 10.10456588
v 17.60354638 67.34485924 7.00622238
v 17.74752513 69.40739602 7.36839045
v 24.57805537 107.07036406 10.33364423
v -4.78273211 -77.39645988 13.73402588
v -5.66969905 -80.01209795 13.81269470
v -8.08325689 -77.07126439 12.40203716
v -22.18509279 -81.11224324 10.82222816
v -24.54702929 -83.29808712 11.76445000
v -23.10035191 -84.93271470 11.43825799
v 24.69412051 108.87526721 10.21734346
v -22.10913412 -79.36873287 10.70953626
v 1.11237320 -76.30944252 15.77415690
v -21.10767551 -85.08685231 10.91223955
v 0.97237789 -78.42612267 15.98508097
v 17.22883247 124.30216372 23.39166775
v 16.33220352 122.50855565 25.57671070
v 18.00634153 121.12382799 24.78786185
v -5.39494539 -82.91503787 14.32380360
v -21.58765309 -86.21840179 11.01908274
v -27.13995613 -87.63695508 12.87156902
v -26.56478807 -87.19490469 12.75416836
v 0.84469543 -79.78400588 16.14992879
v 19.07188259 122.69507349 22.65253663
v 18.88335496 124.88054484 20.85121907
v 17.98525266 131.13993406 5.53626893
v 17.63383299 134.28564370 3.85322212
v 17.86275767 132.81889260 5.05805481
v -3.29324952 -82.34541118 15.02068341
v -20.51741444 -87.08611876 10.77425946
v -26.22641437 -88.81182224 12.48045918
v -21.28744870 -87.37047762 10.79308428
v 0.67863578 -80.79034090 16.17262699
v 0.49552921 -82.72194117 16.24487899
v 3.68816266 -83.84984732 17.23084226
v -21.77159674 -88.82378042 10.65923553
v -20.33221722 -88.96736801 10.51044464
v 17.67338999 132.49781728 7.09820073
v -34.58008170 -95.54681927 18.40686612
v -33.32127631 -93.67436916 17.54814759
v -33.06993470 -95.83430737 17.33795181
v -8.11886322 -85.33926308 13.27443495
v -24.05308932 -89.79962766 11.58017851
v -25.03114752 -87.92675287 12.16957159
v -22.15013467 -91.66066349 10.54066792
v -28.24372798 -94.83873099 13.43134884
v 0.35108518 -84.00167525 16.42291993
v 17.27812737 134.22469795 7.62897078
v -27.06999704 -89.89479393 12.38381118
v -25.30478127 -92.29000658 11.51628513
v -8.74677952 -88.03616464 13.28043453
v -12.69913930 -87.12811023 11.90632954
v -25.30738711 -95.00868618 11.39493752
v -36.73204780 -96.64636105 19.61453818
v -34.91686285 -98.32177311 18.25284027
v 1.05461304 -85.99539101 16.90400578
v -18.61943863 -90.80933779 10.44825651
v -15.00705909 -89.72630650 11.22116018
v -16.47657156 -91.41610563 11.04688458
v -17.75683090 -92.35832840 10.67529898
v -32.39763156 -98.78671914 16.41198248
v -31.95077926 -95.53881735 16.36564545
v 0.24920303 -86.74775064 16.93068631
v -9.20396578 -90.88021517 13.52956891
v -11.43238880 -89.47461098 12.37716340
v 16.91414602 144.90227401 -3.75349796
v 16.99938811 143.81933212 -3.36986454
v 16.66105725 143.47140491 -4.70512686
v 15.93270339 132.34275579 20.35898902
v 16.43494330 131.79592788 18.97878945
v -38.68469223 -99.31104630 20.59194259
v -36.17984429 -101.55864060 18.31072196
v 0.05649020 -89.10907805 17.23667234
v -30.77972308 -97.19997644 15.36222640
v -28.25035714 -96.80975974 13.15538585
v -29.53495272 -99.30792451 14.37606756
v -40.64388573 -106.50092363 20.17030120
v -39.02074695 -103.10807079 19.90297623
v -36.89644858 -104.98970002 18.08541827
v -32.31338412 -101.76751018 15.93954302
v -34.08421203 -103.09699178 16.71121828
v -29.33587693 -101.69062763 14.21030983
v 0.70373761 -89.62514997 17.59992726
v -2.01828894 -90.60980380 16.80488326
v -0.63207076 -93.28950197 18.10711995
v 3.09785362 -91.33338928 19.07218248
v -32.18785673 -106.65634274 15.22269379
v -29.73463200 -106.67265207 14.01138306
v -27.96732634 -105.55034876 13.24934512
v 17.07616821 144.55021918 -2.79277680
v -33.57028216 -110.26850343 15.23071621
v -36.61908954 -112.70660907 16.07946865
v -37.64340654 -108.98412764 17.61059836
v -39.50880840 -111.63809150 17.78908446
v -39.50710595 -114.48864639 16.86368883
v -27.53157914 -107.96704888 12.81571854
v -29.76206318 -109.80667174 13.56385276
v -2.60094739 -96.16049379 17.58733764
v -0.63309050 -98.30020368 18.85446906
v -3.95356491 -99.35764223 17.48092659
v -23.09364825 -104.66571897 10.97436063
v -25.22846311 -106.23592138 11.62253506
v -26.07520483 -103.23682427 11.88794617
v 15.87666199 144.70861852 -5.34150284
v -16.51530527 -104.68609631 11.99867297
v -15.89093916 -102.39524394 12.11297419
v -14.38810024 -105.36070913 12.82666624
v -17.89586432 -102.98953205 11.28197182
v -12.76423410 -99.90423918 13.15268222
v -12.40089163 -102.59196162 13.49149924
v -22.52765372 -108.15388709 11.09958533
v -22.95373753 -106.27488047 11.07144542
v -1.38736470 -100.43771565 18.75383221
v 3.04237939 -101.66468471 20.97320929
v -15.65031335 -105.66248000 12.35073805
v -21.14980668 -105.70362210 10.73201187
v -21.75697871 -112.08153516 11.22808829
v -18.77459139 -108.52343589 11.21027581
v -23.50467257 -110.33009738 11.35893259
v -27.44304761 -110.07060111 12.54411414
v -25.31703748 -109.45945978 11.81850210
v -28.22319977 -111.29849404 12.66829669
v 16.95355400 141.31061733 -4.62268619
v 22.53403701 117.78101325 19.78287473
v 22.95542881 115.16922712 20.01387812
v 23.66536669 115.29755592 17.55533367
v 17.17220992 146.04620636 -1.96763081
v 17.13502966 144.06301081 -1.34598510
v -38.59149292 -116.23666435 15.71702212
v -40.51872343 -117.63200164 16.01644419
v -1.53442915 -102.17763484 18.87814701
v -16.01191238 -106.93551600 12.14318909
v -4.90649277 -101.59458965 17.01248623
v -14.83653951 -109.30074751 12.57470343
v -12.47507799 -107.11369663 13.64093088
v -28.17440964 -112.81076074 12.33959198
v -26.64909326 -111.76044494 11.99339516
v -30.33002838 -113.44188452 13.05957325
v -28.35489064 -114.08660561 12.11730205
v 17.56845601 79.72586900 1.69506948
v -1.73487829 -103.54388505 18.88708770
v -16.79995470 -110.77950895 12.06205413
v -24.54683743 -111.72741652 11.39894128
v -24.10365641 -113.29282820 11.09651942
v -12.57529575 -111.82945222 13.73147964
v -23.19394052 -114.70150948 10.85376833
v -21.65782824 -114.15889114 11.06166840
v 2.44222512 -107.59699345 21.55094407
v 0.26296338 -106.94995522 20.40302753
v -13.74808792 -112.87261546 13.24440911
v -25.01505427 -114.59066719 11.02052070
v -26.10720880 -113.59733343 11.45744231
v -17.37934165 -113.66236210 12.22514827
v -21.39497735 -115.58374763 10.97205933
v -23.48730899 -117.83420295 10.57991851
v -24.95937981 -115.93317240 10.81783231
v -28.31922285 -118.23270470 10.91999095
v -26.17766149 -117.24852771 10.77869628
v -30.79375625 -120.34130841 10.81510168
v -2.38936883 -108.79525542 18.96459609
v -19.39766482 -117.07590520 11.53138746
v -20.36852203 -115.67204446 11.20784786
v -15.40106349 -115.85776508 12.71649543
v -20.31739429 -114.62776363 11.30709238
v 16.79713279 124.19642508 -10.84676664
v 17.60885678 123.85267019 -9.19523928
v 17.32865535 122.16003239 -10.59762668
v -15.99927247 -118.09623986 12.63988204
v -29.75140512 -121.77352607 9.99823678
v -2.23744009 -113.03153634 19.44427192
v -0.62955060 -109.92180556 20.04782669
v -4.63402737 -114.87583071 18.19312386
v -31.23352490 -124.57513809 9.53909382
v -33.12785923 -122.99250066 10.66865306
v -2.18329835 -116.10335857 19.70947720
v -28.80363725 -124.45709109 9.09924321
v -30.40733002 -125.61139464 8.99011921
v 1.19270838 -115.90224504 21.58519253
v -26.66838653 -126.63282454 8.13184213
v -30.15162610 -127.23888457 8.39094818
v -28.16024609 -129.58742678 7.35074701
v -22.81969599 -126.26197934 8.58730078
v -25.16443841 -130.02030551 7.30848266
v -28.32107246 -133.25583935 6.20715320
v -23.04704674 -130.51164150 7.61300791
v -23.00523408 -128.66340578 8.02792236
v 19.68409866 118.76841635 -3.76027171
v 20.30599676 118.54975671 0.62411273
v 21.33214846 115.96060544 -2.35028821
v 18.18297058 121.52961642 -8.62188544
v -35.46775132 -139.53091204 4.36598202
v -37.28252277 -139.13176954 4.96105431
v -3.74930142 -127.31699646 19.33296025
v -1.68958853 -128.64470482 20.75005881
v -34.14972126 -141.55524969 3.47509747
v -33.75571221 -140.09350538 4.11535148
v -32.55814314 -142.03999937 3.34235560
v -33.84698555 -143.04958284 2.97281495
v -35.02782434 -144.33839917 2.63031200
v -31.80661052 -145.24833858 2.65525631
v -35.65290570 -147.97055721 1.66059786
v -30.67256138 -142.80821383 3.61700077
v -34.49470550 -149.52793717 1.13943859
v -40.90682790 -145.17265558 3.86431627
v -21.13499306 -139.88748193 6.38638902
v -20.92892118 -137.30907440 6.80621155
v -18.19081791 -138.14322650 7.94384908
v -18.61743256 -140.68476856 7.10962759
v -40.73388129 -143.31360161 4.40549012
v -37.48353943 -143.29357445 3.41417035
v -19.07891221 -136.52412593 7.73498230
v -31.23616427 -139.78151977 4.17561317
v -17.97605678 -135.61557233 8.70778225
v -28.39156799 -141.88143611 4.28185891
v -40.07404670 -141.67517424 4.95741051
v -20.57688124 -134.28477943 7.55553832
v -31.07807972 -136.99047267 5.23190619
v 4.65326710 -88.50851655 18.52920093
v 2.65484839 -86.83799207 17.47653633
v -10.02744678 -123.03912640 14.91053868
v -8.31746962 -123.98225069 15.81552997
v -10.10599267 -126.07817352 15.23585990
v -5.60571533 -123.99777770 17.43829437
v -6.42337976 -119.44853514 16.75215364
v 24.08234775 114.48071152 11.54770330
v 24.26883020 114.64671046 13.04109208
v 19.77002993 125.88833272 8.86775833
v 18.54338124 127.15545297 6.11055084
v 18.92327517 127.09538639 8.08489602
v -9.31820273 -119.88069862 15.07400628
v -17.67939515 -123.12718481 11.47004403
v -16.42942615 -124.37042594 11.92110870
v -8.66989978 -118.82816255 15.41822031
v -15.82595333 -120.85413188 12.67907023
v -13.06668203 -123.89615178 13.89338728
v -31.29697219 -126.08464062 9.06231068
v -31.51881322 -129.05760109 8.12803116
v -1.13726209 -119.37475204 20.28909698
v 19.25492473 124.84122813 5.00994129
v -20.37307993 -120.70102990 10.93200222
v -36.93959489 -116.71307683 14.78610840
v -12.68225536 -121.76837772 13.99607025
v -24.89691786 -122.69905955 9.52923391
v -6.19596522 -107.84739256 16.74851589
v -32.44266659 -120.03809214 11.53588761
v 20.40080912 123.69722128 8.67287070
v -27.20680833 -116.87032878 11.05431840
v -43.81671548 -122.51486629 15.34403395
v -42.12387651 -121.13936990 15.02774935
v -44.80093345 -124.50195104 15.10164142
v 23.82749505 116.49680138 14.52636439
v 22.85582758 119.39536780 16.37917385
v -10.75210422 -111.21708900 14.55401536
v 21.73605748 122.21530080 11.54768560
v 22.87610807 119.58090216 12.84638606
v 22.25710265 118.19604784 10.15330106
v -43.50209981 -120.42523921 16.13543369
v -44.25216466 -119.57404017 17.10150391
v -46.41554505 -121.69049680 17.58001000
v -45.93633115 -123.47949296 16.25986584
v -20.25084756 -111.54315621 11.41102239
v -43.06282103 -119.12568659 16.57674834
v 2.27376306 -104.54898328 21.07828297
v -0.08817966 -102.13157535 19.64632235
v 20.49777657 125.23569167 15.85909911
v 19.21159774 127.15543807 16.10783115
v 20.17291449 124.84109402 18.32843386
v -19.36503127 -104.61458564 10.82430407
v 18.64256896 127.16096640 18.47679354
v 17.21890643 126.69003010 21.05389908
v -17.88252220 -100.40030628 11.27566677
v -19.03649978 -102.71998495 10.87048650
v -23.64789322 -102.54121572 10.88346634
v -21.12041414 -102.87888348 10.53977758
v -21.68761566 -104.49911654 10.69690287
v -18.00212450 -98.32651913 11.13561913
v 2.03100685 -95.16576678 19.35234666
v -14.43233993 -97.05042094 12.29179185
v -8.63088854 -99.79774803 14.82432708
v -34.84015539 -106.77883029 16.58140123
v -33.58687460 -113.46048862 14.47226480
v -12.06500083 -96.53863311 13.07239104
v 1.00396585 -93.92153472 18.90447922
v -16.89304970 -96.65161371 11.41048875
v -16.93314873 -94.90075707 11.16879284
v -43.13624278 -108.86531323 21.23108320
v -41.38133675 -110.27905345 19.38740723
v -12.52488606 -94.18672323 12.58836035
v -27.44696662 -100.08899122 12.59392500
v -20.29107697 -93.70214492 10.34727041
v -19.43947747 -96.67482227 10.62328648
v -14.49257694 -92.78195351 11.75254304
v -31.28242493 -98.43156487 15.76012745
v -31.26018122 -94.43486482 15.86747728
v -33.62021968 -90.79021215 17.46997237
v -30.53641319 -91.51600301 14.65828251
v -36.67969257 -93.85883808 19.89411563
v -38.58698159 -95.89746594 21.01315930
v -38.83779421 -92.76535362 21.65761031
v -35.65564379 -89.81294930 19.21387389
v -39.81795162 -97.22474217 21.90815657
v -40.16901553 -95.18149495 22.70080522
v -32.26239234 -88.83576095 15.60093556
v -39.31798413 -89.79908377 22.55797572
v -37.16435656 -89.51456100 20.42756788
v -24.54639599 -84.59986746 11.88757457
v 19.88611929 126.44250691 13.62775918
v -26.59619227 -82.32180029 12.63856888
v 0.86031685 -72.41626829 14.94907495
v -38.69083524 -84.45706964 23.15214835
v -38.44002634 -85.45342088 22.14515768
v -39.24051672 -86.86224371 23.44040386
v -38.09045628 -83.96442980 21.85617201
v -39.06532377 -84.86241102 25.16167238
v -38.48737106 -83.09222013 23.93895574
v -37.99118847 -81.77361637 25.80609359
v -38.25738281 -83.13244581 22.75022119
v -25.20273626 -142.06598699 4.62070759
v -23.75416644 -139.99012113 5.81944361
v -6.85494114 -57.63419345 10.03393717
v -20.05945146 -63.15687299 9.26366728
v -1.28128496 -56.99754134 10.98346524
v 17.80739613 129.19779122 13.97146471
v 19.26949434 121.22850120 23.44206348
v -25.57287551 -65.29896706 12.11731602
v -1.95460673 -56.71822652 10.92276908
v 20.18681541 123.02492559 20.68533376
v 21.07331529 122.69610167 19.11746338
v 16.62485488 151.87405050 -1.97180640
v 16.96572825 148.85866642 -2.24339124
v -18.62158068 -61.49248779 8.66160262
v -34.58876908 -64.40783292 19.39035393
v -33.77549723 -62.89049983 18.26838218
v -33.15199167 -61.88417226 17.54168049
v 17.47403666 150.62826872 -0.42164879
v -1.71525055 -55.24219200 10.71249787
v 16.52638428 146.73490822 -3.82122025
v 21.27518319 168.89032722 20.90869285
v 21.61826380 167.35328734 19.05455068
v 22.35933207 168.95209253 17.53458008
v 22.25147001 171.46292329 19.00952309
v 5.02030971 149.14427698 9.43191908
v 4.57284274 150.91817081 10.53142920
v 6.00373372 151.06117725 8.82313494
v 6.07897993 149.52443540 7.75275612
v 28.38611230 -143.86475086 38.16750273
v 9.12515167 154.23029661 5.13242697
v 9.92439408 155.77307343 4.13803430
v -2.99170450 -48.14819992 9.95718688
v -6.36257883 -48.12565818 8.82916059
v -4.12944192 -47.49891534 9.49376915
v -0.38207299 -41.98217764 9.33893863
v -28.04602124 -50.60919002 13.25911935
v -26.77404508 -48.97974059 12.52350770
v 5.15604531 -39.49350864 10.27544495
v 2.39372160 -38.88265789 8.83856602
v 5.46915457 -38.00125420 10.08508541
v -4.80434485 140.78281820 15.64237103
v -7.12310150 142.29279757 16.74831472
v -5.65248355 144.87950504 16.21395163
v 8.63515679 154.93640304 6.29215688
v -6.00770395 -42.55787283 7.75379175
v -8.77426192 -41.11199826 6.56028837
v -6.73149340 -39.48187828 6.87930826
v -9.74208489 -42.06854850 6.69647101
v -3.70768528 -41.80750623 8.68359953
v -2.01395643 142.30974019 14.52412922
v -2.29861937 144.63841915 14.47839476
v -4.71463054 -44.60661486 8.69526993
v -8.86495411 -44.96324807 7.88769964
v -11.68010291 -43.74417663 6.97851693
v -13.93393800 -42.77702421 6.53593894
v -12.69116532 -41.12253338 6.07725279
v 3.43477307 148.87718856 11.36833709
v 2.35761539 145.03036439 11.22345217
v 2.53996393 147.24157751 11.83092408
v -13.68628349 -44.59467903 7.22346082
v -25.65328032 -45.19357160 11.55976113
v 3.75522603 -37.09402308 9.00306739
v 4.87233093 -36.71785817 9.41607635
v 2.17636442 148.89466763 12.53488008
v 5.11611486 -34.64876115 9.14225262
v 7.77539285 -39.89461437 12.33671606
v 0.80428878 -36.23028100 7.50321103
v -1.01951137 -35.26913002 6.84966799
v -3.32930009 174.28904772 24.67408590
v -3.27404193 172.37980664 23.86381105
v 2.75496556 151.47310495 12.17192970
v -4.89857513 -39.71382231 7.82603491
v 5.41048031 179.17174101 20.12424730
v -28.46815996 -44.20696199 12.89527677
v -29.76224571 -47.44700342 14.06446658
v -27.27999911 -43.06920990 12.11246476
v 4.09644190 -34.59734842 8.51183292
v 1.25186099 -35.70969403 7.52908411
v -23.56426232 -41.81967676 10.36394201
v -30.88201210 -43.18614677 15.05571045
v -30.72049469 -45.59280351 14.98465799
v 4.56899311 -33.22587535 8.59506335
v 0.27845870 -33.63251686 6.79023890
v -23.82935956 -40.33711553 10.46671532
v -28.28484401 -43.17621887 12.67114375
v -28.89962308 -41.80868715 12.98769843
v 3.10615683 -31.49687871 7.63430493
v 2.48285895 -34.00413319 7.61358999
v -1.47047290 175.59394240 24.40983243
v 5.93422446 180.24125695 19.50350590
v -29.46992964 -33.73232111 13.38312402
v -27.18342282 -32.65512362 12.04985753
v -27.24189125 -34.98450667 12.16035429
v 5.04460605 -31.16145916 8.68150406
v 1.28139206 -32.08078817 6.90600276
v 16.19665511 196.17256522 23.61799218
v 4.46214154 178.22906375 21.05923928
v -0.70821319 -31.61705658 6.22989517
v 1.14488485 -29.34141271 6.77036028
v 3.68697522 -29.53460440 7.65613513
v 12.65660208 203.80957425 28.28875184
v 13.78007885 202.12791860 27.06399746
v 13.37247994 204.33938503 26.43202245
v -19.79888044 189.23230469 27.18081698
v -1.77848432 -27.21004374 6.03741268
v -25.48961341 -37.05383465 11.18934341
v -24.19432998 -34.45380181 10.36436856
v -15.67601599 -31.21763840 5.42455073
v -17.61851087 -30.56630678 6.14782237
v -15.68551548 -27.61358581 5.86218666
v -3.71700665 187.67170608 25.12590028
v -12.40149885 -26.88016929 5.07359765
v -19.83731054 -28.27940322 7.35654123
v -25.44561774 -31.35536611 10.97090356
v -18.34605820 -25.71819164 7.07313465
v -0.54122851 188.19767237 24.16787297
v -28.04268338 -29.93354015 12.25864701
v -23.22757989 -30.08187376 9.62610077
v -25.47844872 -29.90437858 10.90846304
v -4.89461794 -27.33534016 5.35734650
v -6.34303037 -25.06614663 5.24211908
v -3.86812794 -24.90087226 5.85733168
v -5.76188695 -22.79005200 5.93000464
v -10.55893768 -27.59213932 4.79671312
v -10.27987711 -25.01763031 4.97928588
v -21.63001150 -27.64173783 8.71221069
v -25.26312694 -28.38687040 10.79809479
v -21.71648294 -32.69117326 8.73121619
v -3.55007825 181.24443293 25.33005923
v -1.67497003 180.04550040 24.95150641
v -4.06361045 179.20248210 25.37145466
v -8.87531042 -23.74425158 5.15349861
v -8.19581747 -24.87730980 5.02403220
v -13.19627371 -24.78955872 5.55392914
v -9.88229178 -22.73568884 5.38347242
v -21.58318460 -24.93214980 8.52648262
v 1.25819119 190.12996554 22.25033380
v -0.72768051 192.48524308 23.47314171
v -25.55308864 -25.52057803 10.94214898
v -8.50825664 -22.61880040 5.41802729
v 2.18969560 188.16517293 21.92052826
v -18.82116869 -23.50224368 7.50628859
v -21.58177271 -23.83283339 8.55615549
v -19.73931678 -22.57115766 7.90651981
v -18.42066832 -21.18615992 7.58627616
v -27.53781155 -26.98306181 11.96168363
v -25.30383132 -23.19665626 10.84650401
v -22.67602459 -22.42476866 9.33193788
v -6.84161996 179.83132601 25.08584037
v -5.45023289 181.71907961 25.12574755
v -28.26765925 -24.16281030 12.57089525
v -20.23174241 -21.73511125 8.11784994
v -24.37363192 -20.94634995 10.41295938
v -6.47063786 177.39088833 25.32119304
v -20.04442364 -18.92503165 8.30414053
v -22.91213535 -19.93152872 9.64599475
v -8.44262168 178.71354520 25.36122873
v -8.85942020 180.16426265 25.29981919
v -28.75810675 -20.05796134 12.95126136
v -9.52418521 179.31196094 25.58976784
v -7.91408774 180.46665192 25.07716976
v -31.43708035 -23.02368172 15.37561137
v -30.07552400 -26.93758346 13.99832964
v -11.83268707 -16.77272096 6.56438014
v 0.34477576 181.39952421 24.25989695
v 0.75184478 178.89864743 23.95560220
v -2.27414584 181.78100884 25.01721680
v 1.84130145 -11.22309733 4.88730147
v -8.75727367 -12.16924191 5.35470853
v -9.01909452 -13.51455599 5.81834791
v -11.55641861 -14.75848164 6.15768647
v 1.78428693 -9.14217439 4.11861343
v 4.75698709 -10.85613202 5.48300333
v -11.01973746 -16.07306302 6.42053597
v -17.26802997 -18.98256131 7.46400747
v -22.77000435 -17.14693755 9.54442564
v -26.66970529 -17.26408489 11.46130171
v -15.05045220 -17.78013818 7.02238409
v -14.10992444 -14.57184553 6.49649138
v -17.30786078 -14.07230739 7.21482513
v -21.94474638 -15.95814526 9.06798430
v 3.68282991 -7.64648989 4.09691548
v 3.70378932 -8.98574106 4.47352836
v 5.86490473 -5.61332144 4.74584196
v 0.54596044 -7.91502651 3.65274074
v -3.39541957 -7.99889956 4.02747001
v -11.68008428 -10.90905070 5.12921950
v -24.51093495 -15.83867706 10.08505188
v -16.59469679 -13.06188293 6.81278668
v -20.05771548 -13.90749775 8.19646008
v 1.87232508 -5.41053293 3.33702681
v -9.31376033 -10.09719819 4.64246096
v -28.59677933 -14.53841757 12.73775473
v -26.28634311 -14.62835167 10.97251754
v -27.66645886 -13.48805055 11.95525285
v -10.89426037 -9.55651235 4.72806394
v -12.55298033 -9.19559132 5.14696166
v -24.61601980 -14.11182433 9.92519874
v 3.47026414 -6.70126127 3.87763372
v 5.23690274 -4.42060456 4.42433497
v -1.69424061 -4.38651210 3.14002694
v -16.62762649 -9.54924338 6.67802012
v -22.60084637 -13.76412343 9.04380530
v -19.65382509 -11.65836398 8.05464108
v -10.16400475 -7.65039446 4.47347062
v -24.22272228 -11.51472982 9.85991675
v 3.39932833 -2.78618117 3.82780307
v -4.23591165 -6.76842919 3.37226200
v -26.53597109 -12.07449473 11.08787395
v -20.94215900 -9.82679054 8.59278999
v -19.26221326 -9.46863368 7.76560698
v 1.32549892 -3.68554750 3.06345220
v -14.00214154 -8.29886273 5.59027726
v -6.31567650 -7.46548502 3.68914125
v -15.43917600 -8.28496926 6.21498376
v -28.45616825 -12.56117225 12.64142897
v 3.16054025 -1.69559103 3.65173654
v 2.63426127 181.67175353 22.84608409
v 1.07507163 -2.48429761 2.99972435
v -3.05119902 -4.20560781 2.99198739
v -7.42516480 -5.76913822 3.58679215
v -5.15923975 -5.57317724 3.24623403
v -18.69332790 -8.68379883 7.60438992
v -28.11458707 -10.82678884 12.18879037
v 2.98055937 179.23399806 22.59791270
v 1.02845859 183.41897428 23.68177101
v -24.19160493 -10.36825683 10.09983011
v 0.78562245 185.69071591 23.74622412
v -2.00750190 -3.76826036 3.07285087
v -0.07764288 -1.44955562 3.06703756
v -29.61242385 -11.37472317 13.44839856
v -0.60074526 183.46810341 24.52563681
v -4.14460944 -4.39253729 3.05219949
v 2.40516546 -2.93413643 3.24795325
v -5.42954868 -3.75916297 3.29304533
v -21.05290629 -7.75959017 9.33376234
v -26.68884210 -9.15057585 11.59117091
v 18.69096979 181.12933636 25.85328557
v 18.42765510 183.71522427 23.15870486
v 17.38623716 187.47277558 25.42564087
v 16.72615111 184.57694352 27.28554606
v -8.13495182 -4.29032464 3.79400328
v 13.16155121 189.87005949 29.33241241
v 15.69645107 186.66158617 27.74542011
v -19.73178983 -7.72437546 8.39532167
v 1.79384288 -1.60439406 3.13133909
v 17.71744899 183.23650956 26.59348212
v -9.02632624 -3.76638467 4.11275635
v -15.85388742 -6.13206206 6.65987004
v 2.52845883 -1.80637115 3.32740531
v -2.45784759 -3.67178465 3.03263497
v -8.41285102 -3.04971053 3.98687366
v -29.80718017 -8.83568171 13.53280153
v -9.33840312 -2.80764280 4.25214507
v -25.67145228 -7.50327203 11.47336606
v -30.56116588 -10.17095055 14.24827334
v -31.88861907 -10.31389646 15.41068591
v -11.55249309 -3.39194015 5.19483536
v -17.56426506 -4.81759710 8.09021294
v -15.08859545 -5.26619097 6.42523123
v -9.61640850 -1.66894076 4.16497048
v 2.69622868 183.34662914 22.62439393
v -25.42755939 -7.01191416 11.47385314
v -1.97225506 3.64406989 2.82131485
v 2.69456906 184.90259349 22.44367637
v -29.15945463 -4.93926322 12.88881153
v -5.31838322 3.07086296 2.89955572
v -7.52785383 1.58840150 3.28614982
v -10.81088185 1.24871056 4.26629744
v -10.32881625 -0.38129327 4.25344007
v 8.03118199 182.55607784 16.05681516
v -1.24119630 5.35045052 2.53897277
v -6.65296661 3.69023415 3.05988640
v -22.44393155 -3.07605928 10.46784595
v -28.53211761 -3.00043100 12.49841973
v -11.48778852 2.83251610 4.15555760
v 6.94111036 10.36812644 5.37692569
v -14.08560853 2.29234342 5.16141206
v -27.59760991 3.89654119 11.24385186
v -26.17335133 0.98022760 10.91947686
v -14.24514409 4.17920435 4.73911595
v -32.11368993 -1.82390271 16.17635041
v -28.31556089 1.28363352 11.99603360
v -28.66975963 10.27202606 11.64527051
v -27.73950249 8.94375611 10.98467316
v -28.63092162 7.24804634 11.99366059
v -27.66552940 11.00382581 10.45269612
v -29.62426655 11.67510916 12.78297044
v -29.64615822 15.86580463 12.71538623
v -32.27670863 14.27463256 16.73844084
v -31.70940280 16.24754816 15.44320583
v -33.38124603 14.26575147 19.28264834
v -32.94761479 18.41618493 17.13158563
v -33.79853070 13.04925885 20.84020525
v -33.91680866 9.02655721 20.40535584
v -31.54776245 17.02282578 15.03427699
v -23.93602580 21.75592072 7.13007525
v -21.30258828 21.24842815 5.21345297
v -30.59831262 21.78311720 13.44415359
v -33.50122645 20.30366100 18.36841553
v -33.54297578 19.14850250 19.38820258
v -29.39774282 21.58337273 12.73894496
v -13.61873187 172.27014899 24.32786115
v -26.94572136 24.45884608 10.28350927
v -33.64234418 20.29431798 20.13067342
v -26.81206726 26.88309737 9.10177827
v -23.90788682 33.89837593 5.37431799
v -26.55805089 31.94442764 7.33381091
v -28.04378048 31.95168078 8.22733529
v -23.86938408 34.26446021 5.33022126
v -10.64075343 171.41427100 24.75720271
v -10.84527653 170.27591169 24.24122021
v 19.68587004 180.17818034 19.95666698
v 18.45397614 180.69915473 18.05802435
v 18.53930391 181.64262176 20.01130953
v -28.35022099 33.24020654 8.25949479
v -27.83422545 34.37745944 7.84302875
v 5.16188750 43.88521612 2.21994636
v 8.60508997 178.32411826 14.38471489
v 5.55456243 45.12114450 2.16269284
v -3.52280866 40.78806564 4.49059438
v -6.89939084 40.01450911 4.67408076
v -27.63275243 35.08690000 7.69800460
v -31.93137050 33.75534341 11.93941850
v -3.28384107 42.05248505 4.33435291
v -3.23993852 43.40377077 4.44431789
v -4.91185114 39.78137672 4.56824386
v 7.33166374 176.06125772 14.78403248
v -28.52806449 36.27897799 8.18425231
v -4.69692284 163.30283880 19.59458366
v -29.08040024 35.73543951 9.00751352
v -28.80435623 37.50687838 8.21536500
v -4.34516184 44.20942813 4.66416124
v -4.42113495 45.77542096 5.01317624
v -3.47995781 44.08127069 4.56030946
v -22.20416442 39.43458945 4.89551295
v -23.11938070 40.69904238 4.56173765
v -21.47822641 41.43415764 4.65114322
v -4.52389987 161.96048260 19.22236755
v -28.33586559 38.06670010 7.88267422
v -25.95018595 39.71936554 5.89796295
v -29.34275381 39.84169289 7.96153490
v -22.85801247 41.60333052 4.38820757
v -28.39202993 40.67222774 6.76820660
v -18.28218065 43.26166958 4.18238062
v -17.76341721 44.98749971 4.06287005
v -23.54397811 43.62101108 4.15582303
v -18.43754947 44.63708028 4.12299251
v -23.47643115 45.03216222 3.98223568
v -29.84894440 41.73348472 7.29641365
v -16.45107940 46.23608291 4.20070440
v -18.02202687 45.64811662 4.17665904
v -21.77343890 44.66823488 4.00815345
v -36.79988533 37.47643530 22.97399566
v -36.45340353 34.52671692 21.36939205
v -35.71368754 34.31088850 25.79530329
v -35.98735109 37.74531558 26.17197484
v 8.47933441 55.24831638 1.73038943
v -20.72084323 46.73707113 3.67915863
v -18.21062900 46.98331654 4.10308782
v -18.24528538 48.47291857 3.83850583
v -23.83460291 46.47849128 4.02780622
v -34.91362184 39.69491646 13.96608353
v 6.62234705 56.59914762 1.69147749
v -12.69913837 48.46267030 5.18990867
v -19.05076578 47.29008302 3.90152703
v -13.77347205 48.96662012 4.92608640
v -20.27171105 48.17167297 3.57251568
v -26.43975243 46.62829265 4.19283751
v -25.06656386 45.60103267 4.08633659
v -1.83998409 -9.50679090 32.69388899
v 18.46921816 168.94972324 4.98058787
v 17.10636169 167.75535047 3.54186515
v 17.10193418 169.52919960 4.36599134
v -27.28658728 -151.68315172 0.88212802
v -23.12693931 -149.23237264 3.37632233
v -23.64184149 -152.90793777 1.66808779
v -25.37930571 -143.81223917 4.08221781
v -20.46196721 49.26092923 3.55805620
v -25.43400414 47.36101255 3.96873988
v 11.42687723 165.61408341 2.73741805
v -8.25887360 50.15507713 5.46917412
v -10.22286620 51.85920000 5.14037022
v -7.44028110 51.19450018 5.54947462
v 4.99191601 163.91655803 10.99196170
v 5.87367499 162.93244064 9.42195021
v -21.39961906 48.16013947 3.57024744
v -22.59751223 48.76746610 3.75412521
v -2.82795937 -11.67852525 33.31390768
v 22.02545293 173.60970378 13.82718887
v 21.44352905 175.26966333 14.05036636
v 22.10940979 172.61882126 12.82500848
v -0.75692090 167.17152297 18.74400489
v 8.52718391 174.67503250 11.15614641
v 8.12135357 172.80755937 10.82280464
v 7.58919865 173.39666188 12.03406602
v -21.52391523 49.28350821 3.61982314
v -14.90102708 52.33186483 4.14590817
v -13.85278162 52.55300552 4.42632474
v -27.86613256 -145.92581987 3.03532835
v -28.69462967 -148.09708297 2.01646355
v -25.13865195 48.58973995 4.11890959
v 2.48868507 -38.60631213 34.78861600
v -38.07009757 43.94785687 20.64777352
v -37.83509508 42.79479757 21.41439915
v 6.46268716 60.06596237 0.83277549
v 2.07314198 61.88998744 1.22139079
v -15.92010260 56.14646152 4.68742428
v -14.30235617 55.11642992 4.63553984
v -53.34685370 169.83109713 33.87631848
v 10.09477861 61.88440695 0.91840088
v -41.13598168 -137.07785308 7.77525688
v -13.46308179 56.93278834 5.26576443
v -12.98736501 55.39387092 5.07415412
v -18.55530590 56.10941723 4.81948443
v 11.27006300 64.91890550 0.45406417
v -39.03098404 51.01389438 20.61330713
v -20.77920549 57.24557862 4.79708333
v -44.56309974 -135.00387967 10.70960145
v -44.05716062 -139.83374834 7.68989418
v -51.53071135 -134.83126462 15.48451930
v -50.96800998 -132.55053759 16.13553986
v -50.40498823 -133.89012218 14.05428909
v -20.81822976 -179.04682457 5.58116846
v -19.53120343 -177.41127312 6.83319895
v -22.13881537 -178.06717753 6.34047482
v -49.45214465 -131.97916746 14.37632926
v -12.01598626 63.51388991 6.65128278
v -49.92983863 -130.71982563 15.83603024
v -52.02783272 -136.63882017 14.91818484
v -15.91597311 64.43744153 5.89141715
v -13.96234054 69.21767443 6.98598335
v -49.58558455 -128.88938189 16.91837236
v -36.24631464 113.87515068 31.17245622
v -38.17223758 115.01011252 32.45702758
v -37.77380660 112.54227161 32.85770863
v -18.35750043 69.66106594 6.09480590
v -11.34183258 71.86964899 8.06254894
v -10.53505111 70.44354826 7.86303822
v 5.56483725 77.39365846 -0.55897248
v -9.86783020 71.89256698 8.34251102
v -20.94893157 67.10436940 5.21073444
v -35.11607274 -71.00785524 18.35527271
v 10.32667886 81.06058091 -2.42967298
v -37.76317462 66.43790007 10.08471288
v -55.92101812 161.15020216 35.12747586
v -23.77923205 74.17438924 5.52054541
v -1.42794265 83.05843174 5.13554690
v -22.61185274 77.51266658 6.72013778
v -32.84731507 -46.70920596 19.33681220
v -32.41317347 -43.70079935 18.23306456
v -31.86471388 -45.40174454 16.77533239
v -32.46575221 -31.88355267 23.37411605
v -32.79688582 -33.91275555 20.37217095
v 10.25679894 89.58312124 -5.43605257
v -31.76638484 -30.87015636 16.24293812
v -32.39406273 -26.64126270 17.29464158
v -32.90871158 -30.99801391 20.06119303
v -33.10704976 -19.55785416 20.95887437
v -33.12132508 -17.55370386 21.71215974
v -33.02454203 -18.01121980 19.42382008
v 16.54773951 -140.43442905 40.52755237
v -4.44280449 84.39050615 6.41474081
v -32.85107762 -19.50359903 18.18666607
v 27.93334611 -153.90639007 32.04093501
v 5.27763693 89.00230378 1.04932033
v -0.80726837 88.48509192 4.75829421
v -32.99435973 -15.14307968 22.42949978
v -33.15456212 -15.99510387 19.34941299
v -33.35546330 -10.86334046 19.25534569
v -0.87726337 89.52619135 4.98369616
v 16.97566546 147.83534408 6.77566696
v 16.59999043 147.16683328 4.81430022
v 16.98247716 149.39659834 4.62056743
v -24.09814112 84.76389945 7.59630557
v -39.23247382 54.64668572 21.63108252
v -38.80150989 52.94995382 23.46261218
v 0.44911759 93.46491843 4.62191785
v 0.07324376 92.39412844 4.87052230
v -30.15987948 86.50518954 6.28413353
v -44.87550259 75.61014593 25.14520846
v -40.20132497 83.81379396 6.91057043
v -38.20609674 50.99226534 24.38139170
v -29.23141606 87.31392771 6.64418237
v -35.70773825 84.39239860 5.81052853
v -51.19576678 90.04131705 22.14413509
v -50.62243342 91.09871089 24.32456240
v -29.74208817 88.86922151 7.20154215
v 6.04124507 100.01634061 -4.91858134
v -52.96386406 96.45970911 23.99194799
v -1.95025711 174.60757494 32.76721016
v -1.78465724 178.60810459 32.22836554
v -2.64105084 176.84398592 32.39953890
v -51.93130299 120.71936578 35.50710529
v -49.22964051 121.51814997 35.75798124
v -51.61091313 122.64812738 35.70907563
v 1.13582797 100.89507699 4.14608512
v 0.44521457 99.73964095 4.58794320
v -0.42314155 101.43922269 5.09413052
v -38.17020729 89.46737647 6.40533259
v 3.16947978 99.85551983 2.54726596
v -12.42897660 99.01773185 7.61824241
v -50.06055906 86.76075935 15.51307365
v -47.86712304 86.66285127 27.98183635
v -49.11651462 85.14456451 22.78942056
v -6.59647584 100.45560449 7.01671978
v -33.20271149 20.46301030 22.72715792
v -31.38658404 92.19007194 7.93978479
v -50.62168092 88.40680122 21.81665041
v -50.40073022 88.93798292 23.45714904
v -51.23196915 89.11905438 19.54295486
v -44.33050379 89.93557841 7.78323365
v -6.95287902 101.35710984 7.17843743
v -33.89029205 14.97531496 23.73469993
v 6.75521651 -132.20496476 38.33822161
v -51.34431645 88.97460997 18.46858300
v 10.17490961 108.71770978 -12.76200451
v 1.19216391 108.02148283 3.77248600
v -51.17119104 94.06816959 10.58909856
v 6.80008577 108.57012123 -8.04203190
v -33.46739337 17.14394242 26.20787732
v -52.85900086 94.03926879 12.79252581
v -33.54059905 14.96704016 26.55542456
v -50.05252361 94.31736171 9.48209688
v 1.18647167 109.55373943 3.77429393
v -33.58583152 13.22749257 26.32790804
v -33.79529342 11.35178469 24.06476997
v -1.11009786 97.27609903 5.84385917
v 15.16365819 65.62527269 19.54406686
v 0.37152803 95.01285106 4.91630659
v -47.29867727 81.34700358 24.01718125
v 3.03506386 91.64858609 2.33672559
v -36.59201041 169.72289979 32.62815624
v -40.57236761 166.21796787 32.93531388
v -44.82266679 77.93947309 27.80558169
v -46.56710103 80.05283773 25.19560233
v -43.57763752 73.68158549 26.20609105
v -43.69375110 75.41010529 27.92363986
v 18.94182898 -104.75514829 27.08021551
v 17.32682809 -105.02392799 26.17589571
v 20.49168572 -96.36417031 32.18407556
v 20.44978365 -95.17645836 33.32869709
v 21.00465260 -97.24251181 32.89940953
v 0.65400777 81.07513934 4.98020556
v -33.57583657 6.51982008 19.17423867
v -68.57000291 141.46709442 33.07381272
v -67.48370826 142.58956909 34.02636945
v -67.92124361 144.01777089 34.08616781
v 2.58704368 75.68739355 3.12910276
v 2.11956957 74.14263487 3.37041891
v -32.91137144 12.23658398 18.15707609
v -31.42664209 10.55915467 16.09421521
v -32.01310337 9.16166976 17.14128815
v -2.05344590 72.66987860 6.64828951
v -3.63670848 73.88563454 7.25027220
v -0.67528943 75.31455904 6.26964169
v -2.96892016 71.17521018 6.77320221
v -4.18339437 72.24747539 7.12350523
v -27.06434950 67.06406921 5.10109449
v -2.85064103 69.78347152 6.46058703
v -1.03778951 69.55236197 5.28485607
v -27.09631436 65.64306468 5.25164884
v 0.58680697 69.69376653 3.84387467
v -1.98376202 67.40853935 5.45694446
v -27.53008530 63.72082233 5.69592090
v -8.87413882 66.19982421 7.24172406
v -15.46655595 65.77628851 5.99515112
v -2.63770809 66.58758223 5.48680220
v -24.89584498 82.41288364 31.29822016
v -5.61944675 63.66080791 5.44052199
v -39.27707300 52.87203565 19.66351084
v 6.36080839 61.61148101 0.61470317
v -44.23843324 -132.06501305 11.80617139
v -47.25478217 -133.08724761 12.23229058
v -19.29558441 52.08519474 4.32826765
v -2.54647760 -12.09927630 33.25608000
v -31.91206604 -20.10261267 15.78901708
v -24.51035380 50.09064451 4.53853980
v -6.22162456 50.02988130 5.72910625
v -7.38695962 52.60907114 5.32933651
v -34.22829881 27.86682360 26.67658031
v -34.84969214 31.08284436 26.94150060
v -25.95078573 6.01372821 9.63622797
v -23.41314964 11.02993451 7.58266402
v -1.55652303 -24.42013659 6.45795139
v -25.78609809 3.48944496 10.14947612
v -33.45976397 -0.69078885 18.88402179
v -33.87162834 3.10628279 20.24003677
v -33.82623941 0.13360153 21.04637958
v -33.77020732 -1.57738535 21.62431739
v -73.39888811 132.91005790 15.12234192
v -73.18703085 130.96372783 16.50987193
v -32.68199041 -12.64531352 16.91399515
v -31.80481866 -13.50855920 15.30035399
v -32.77094662 -14.52995930 17.32444949
v -32.23093599 -17.21286774 16.10123180
v 1.35397341 -25.12963116 6.99535105
v -30.97218089 -18.21856759 14.91552126
v -32.99798816 -21.60495520 19.90180463
v -32.39877895 -20.93088627 23.82884547
v -32.76436031 -19.00951192 23.07026275
v -72.38984108 129.00897861 18.35638471
v -32.50436485 -21.17110975 17.29366928
v -32.58053586 -22.35997654 17.76244305
v -16.76577702 -20.57429776 7.17027485
v -32.86437318 -23.58333208 18.74973811
v -32.76167437 -28.99850160 18.73506606
v -32.94059634 -27.64971182 19.44802329
v -32.86455199 -29.25626375 21.15626261
v -31.32423386 -36.79153323 15.94306901
v -32.31138736 -33.58276188 17.66552590
v -26.96955577 -39.83910754 11.78722922
v -29.25905958 -38.19290176 13.15413602
v -31.66340292 -40.47174007 16.46528579
v -32.64190629 -38.05991635 19.84216087
v -1.37124222 155.21685779 14.44267668
v 15.87697864 195.69130242 21.17394470
v -30.33634461 -40.93896970 14.29963391
v -32.74463490 -41.83559492 21.12776972
v -32.95274451 -44.63131726 20.98623291
v -31.59555793 -47.53852636 16.45613275
v -32.60821477 -49.79684576 18.47773790
v -30.89747205 -50.21171644 15.53403027
v -31.80642799 -52.72058770 16.68809541
v -30.36554158 -56.63110688 15.09196032
v -33.48644450 -54.21606451 19.66598257
v -32.67528862 -54.44023013 17.98896119
v -33.44649449 -52.15363204 20.07161453
v 25.75089037 -140.24156332 39.17351738
v -33.49054232 -56.53169379 18.92891154
v -32.40107745 -59.61069092 16.86520316
v -33.55215862 -58.82867426 18.82221363
v -33.72292966 -60.27500704 18.95531081
v -34.19438004 -61.91005185 19.51421984
v -34.98262912 -66.73300266 19.27939057
v -35.67619994 -68.49528849 19.91425268
v -24.36132543 -138.40974867 6.13731984
v -34.40776467 -73.61430675 17.46900938
v -28.31115201 -73.47974926 14.30326607
v -36.61949188 -77.50726491 19.31292564
v -37.03203797 -75.46634227 21.08430304
v -35.79654172 -75.68513602 18.21962371
v -37.30081767 -77.96608657 21.37972042
v -37.69914433 -78.33977044 24.23380315
v -36.51541844 -72.28449732 20.89252509
v -37.02427447 -79.01117951 20.08442767
v -37.54939511 -79.55373824 22.30354026
v -59.15866420 120.68719417 10.05414594
v -36.81235760 -80.76769859 19.40714940
v -37.37871721 -83.01202953 20.41143738
v -37.97848895 -82.87825435 21.97463065
v -37.99241781 -81.63625747 23.03498983
v -37.74040192 -85.30166745 20.94366960
v -37.05478832 -85.71983129 19.91334744
v -39.87122700 -87.81030774 25.50597489
v -40.01865163 -89.12543207 24.19985458
v -40.44088721 -90.41821212 25.66374093
v -40.31689465 -90.80813080 24.07932281
v -30.05769849 -87.55040169 14.12770525
v -32.26568922 -86.89297736 15.44179022
v -38.23864833 -87.19378710 21.57591097
v -40.27634487 -92.48380363 23.36736768
v -34.61137041 -138.47601414 4.78707673
v -43.49327832 -106.72780126 22.66192436
v -41.88654944 -102.90740430 22.71754853
v -29.59478274 -115.49999565 12.23195624
v -32.25517273 -115.70993066 13.22301943
v -42.41155833 -114.25173283 18.61206256
v -30.31399287 -116.57307297 12.14267965
v -34.47147459 -117.99586564 13.24662659
v -37.42141277 -118.78807098 14.13792465
v -35.20287946 -115.20191282 14.60798644
v -42.25195572 -115.79088122 17.63577759
v -44.34701428 -115.18678814 19.49779876
v -44.03991997 -117.73812771 17.92698167
v -36.05081514 -120.56081742 12.83711102
v -39.52269256 -119.23690140 14.86182958
v -45.47693580 -116.97091907 19.62310635
v -45.77993602 -118.72729659 18.98208261
v -9.23040230 -114.33840543 15.22757672
v -3.80009902 -111.66191101 18.39439385
v -39.03344274 -121.23757601 13.77082244
v -6.64738333 -113.29042166 16.83968306
v -45.53632811 -119.71456558 18.06331240
v -47.17768356 -121.01552635 19.26301233
v -37.81246766 -123.41962755 12.26077881
v -32.83893317 -131.04836643 7.82957859
v -45.51006481 -129.77740169 13.05038109
v -43.73589158 -126.40993297 13.69702723
v -24.81104247 -139.64881003 5.69801079
v -34.64059904 -133.18999112 7.10243871
v -36.08013690 -131.79855049 8.46462511
v -36.36546806 -128.92603874 9.69612598
v -34.76421162 -135.62625647 5.95494825
v -31.20155632 -134.68280435 6.06787251
v -37.60020062 -131.20029867 9.13200155
v -38.81571442 -133.71945918 8.49435758
v -41.09483957 -131.58343732 10.80020424
v -47.95219377 -130.11567295 14.11177777
v -30.29166535 -135.05713642 5.87295461
v -32.60078654 -136.72208786 5.27426787
v -37.60006651 -133.75638425 7.91298039
v -32.65189379 -138.44484091 4.79826564
v -47.81681672 -137.78060675 10.68222057
v -52.07318068 -135.99920273 16.36207663
v -37.65776008 -137.52849400 5.87612623
v 6.46365806 -90.25453776 19.77074333
v 3.03776981 131.24303520 -2.44695460
v -22.88417518 -145.10987699 4.92962822
v -23.20373058 -141.91065729 5.08813560
v -40.47472030 -135.13897359 8.48710723
v -38.41250390 -138.74647021 5.52721648
v -40.51877931 -139.72665370 5.99799026
v -41.21210426 -98.15264493 23.58863316
v 10.69289912 177.10143328 10.31210832
v 10.97289566 176.31337047 9.47098434
v 9.57634114 175.64190924 10.28327364
v 11.94270048 179.86105382 11.53388619
v 5.85476775 171.57502472 14.27130774
v 6.60356227 173.16707969 13.87721766
v 7.89969880 175.12220144 12.72735093
v 2.24546157 169.95449364 18.18906330
v 4.11552610 170.13490200 16.01441391
v -2.38401373 167.28720069 19.65804584
v 0.30164985 169.01028156 19.60320957
v -12.46039942 165.06849229 20.97228356
v 11.68908644 176.18654668 8.95701535
v 10.59024781 175.59002340 9.22512170
v 6.20115222 171.59278691 13.68214376
v 2.61206459 168.87703538 16.81822352
v 21.02355845 175.28612912 13.36959004
v 20.72282881 174.16429520 11.56509016
v -15.21153562 -85.85344255 11.12952270
v -16.45049639 -84.03404057 10.62173117
v 6.97759120 171.18760943 12.06034236
v 3.41431564 168.02825034 15.61014727
v 4.86575440 169.06531155 14.84572887
v 0.47065888 168.00229251 18.35956797
v 21.56037092 174.93106425 14.02781438
v 1.39685569 168.44095290 17.82497764
v -3.06718587 166.92131758 19.74322088
v -4.84425016 168.19857061 20.93242109
v -7.19072158 168.27094555 21.73912711
v -13.02588917 -79.81096208 11.05632633
v -13.80719338 -82.31563121 11.10186893
v -10.23186930 -79.38230038 11.86722517
v -97.75889665 167.97317564 32.81078860
v -101.15349293 168.19393635 32.44869411
v -99.27944839 167.27598011 31.64748475
v -28.64007093 -86.79073304 13.25903367
v 9.41882469 174.13747311 9.40975174
v 5.79344155 169.10554469 13.45699932
v -20.25470138 -77.33804733 10.14038175
v 21.87114023 172.60995507 11.97198406
v 21.46901749 172.85554111 11.31838094
v 8.69274046 172.36149311 9.54990927
v 4.83322330 168.24506223 14.34134040
v -30.21809272 -94.28575635 14.84010648
v -27.38816664 -94.00925785 13.02338578
v 9.64195747 172.74056375 8.25255178
v 9.94871650 171.66191339 6.98505668
v 6.69376086 169.21629012 11.64994296
v 7.79662794 170.87718844 10.70756279
v 3.89698939 166.68988764 14.39937856
v 20.28951049 172.19002545 9.07020550
v 8.74887500 171.04624212 8.66079330
v 5.30208694 167.55378246 13.05152103
v -0.49045897 -68.43820214 13.60992063
v 11.10629458 172.10359871 6.28996780
v 7.74230668 168.96052659 9.41999257
v -7.84983300 161.89070046 19.51721497
v -6.01709215 161.04732454 19.37155984
v 6.34422619 167.71319509 11.15466282
v 3.97673296 165.88406265 13.86864576
v -7.17438338 160.21372378 19.33940500
v 20.05992085 171.27816379 8.25230964
v 21.52585797 170.50231993 10.22703480
v 5.21680433 166.09588265 11.96228992
v -12.51906808 158.34416449 19.59829032
v 10.77254303 171.24581337 5.93208289
v 6.84898952 167.63871908 9.98854730
v -7.09155900 159.13721919 19.01945285
v -5.95265720 158.66768360 18.31355691
v -6.25715405 159.28532183 18.85302365
v -11.23112068 158.31999481 19.61594634
v -10.89995913 160.03701091 19.59803887
v 20.83267272 169.72482204 8.61528702
v 21.03825286 167.62176156 8.47298652
v 21.68874443 168.66393387 10.17620694
v 9.95418057 170.38282752 6.02994999
v 10.81937458 170.45237124 5.43761067
v 6.22101407 166.73688591 10.57363115
v 0.91369468 161.63207591 15.14934935
v 20.01639456 168.46144199 6.58184476
v 19.87652108 170.22012174 7.25039328
v 16.01923443 170.56751251 4.61590802
v 17.69025624 170.75583339 5.47082908
v 2.18954240 161.59412265 13.75757251
v -3.22950608 159.24344957 17.38244854
v 21.46190777 167.22954810 9.70046874
v 21.37857489 164.90806639 9.36549716
v 9.92930401 168.41648519 5.17617492
v -4.98493575 158.10258687 17.57212542
v 20.60749754 165.81988335 6.73041400
v 19.09758337 166.59131646 4.53939801
v 15.96240886 169.25863922 3.74137890
v 9.50367004 167.04064608 5.05037187
v -11.35329809 156.08660877 19.29919980
v 6.99550798 164.21554983 8.19772854
v 21.00171894 163.92463446 7.97967333
v 20.52558213 163.62875700 6.30936306
v 7.72166578 164.28042948 7.05936784
v 6.65276824 162.60838509 7.86644034
v 3.72515735 159.99409556 11.31894812
v 19.77740787 164.38490152 4.79600672
v 8.74140486 163.78578544 5.35019347
v 7.53451930 161.90314293 6.41479529
v -9.04189143 152.60478854 17.82575995
v 9.73661710 164.53734040 4.09158738
v 17.71218702 165.49219191 2.67573586
v 10.29804163 162.28374839 3.89840547
v -0.42126971 154.79895473 13.80463783
v 5.35617024 159.49268639 8.89529660
v -7.05297105 33.07243064 24.14665930
v 18.87167245 164.66099024 3.51653411
v 8.85771867 161.75039113 5.29151410
v 5.57452301 159.09975767 8.18932429
v 5.89374546 159.78726745 8.13565310
v 10.33673994 159.79024768 4.14689723
v 8.46404675 161.19876504 5.65687520
v 9.30197444 160.29873490 5.25202230
v 4.37337486 157.68550336 9.25179850
v 0.21364570 155.05139530 13.39915302
v 17.51302741 163.90570998 1.99434534
v 18.29749160 163.86877000 2.63023120
v 5.90861635 159.40192342 7.77755026
v 16.58759452 164.64193165 1.75617111
v 11.67532522 164.45150971 2.25155568
v 7.33316457 160.09543836 6.54338626
v 18.03443022 162.35074401 1.97561923
v 5.24005853 158.33587945 8.29878915
v 15.45156259 164.72566128 1.31114922
v 6.11449266 159.78679061 7.58685498
v 6.73891976 158.48053992 7.19732838
v -18.54057051 -173.67555201 9.84325260
v -18.14250834 -174.88969862 8.77459906
v -67.07432866 203.70599627 20.98328061
v 0.76903892 139.79884982 6.33672951
v 0.74644783 139.98407125 5.08648902
v 1.42859470 140.04178345 4.05754801
v 1.86297542 139.25655186 2.91354372
v 1.73628307 137.22972572 3.51300160
v 22.51067385 -114.15917426 26.86850168
v 22.51483127 -111.36549711 27.86919102
v 2.02304078 137.44418323 2.21252278
v 1.97598431 136.10598445 1.85799610
v 1.97191979 134.50562954 1.72230299
v 3.94204818 132.21220672 -4.62905457
v 5.44119719 129.95524704 -8.13814159
v 18.79233122 119.83734369 -7.05941906
v 19.76832189 117.69562215 -7.04717031
v 19.08492856 118.61359328 -8.50449596
v 18.57336983 119.67840046 -9.02661402
v 20.68146504 116.19288474 -5.39113767
v 20.43225616 112.06189543 -7.54763652
v 11.96496282 82.22302049 23.60540628
v 9.44676902 83.61600339 24.50601757
v 10.65961923 79.60475981 24.33126979
v 18.38693582 84.42598581 14.83097021
v 18.32086593 85.20805091 16.15852304
v 19.74066719 85.27193964 8.06935411
v 19.68565769 83.84250849 8.83177016
v 3.58760054 92.52906591 1.62740424
v 4.09723213 92.39817411 1.05597009
v 3.45738651 91.37124568 1.74774742
v -2.67648883 82.71308243 5.75648854
v 0.26560389 81.37439936 5.06265787
v 1.23535108 141.85866714 9.34987050
v 19.09784973 170.02364993 6.18666736
v 18.90861429 171.37217522 6.92780642
v -6.82143820 158.49006176 18.62424612
v -12.38387544 156.55361116 19.29090731
v 20.83375864 171.20020092 9.22254845
v -4.89500957 159.71715748 18.49649847
v -11.51448302 157.30230510 19.52082478
v 21.12087049 172.16028273 10.20112634
v 22.03845046 171.52911425 11.84956916
v 20.90318501 173.17022383 10.64732205
v 10.64025331 -33.79723057 14.93910886
v 8.82505625 -31.73014522 12.04519253
v 6.70044636 -34.00196880 10.35038661
v 8.00031330 -35.90936586 11.82832941
v 21.67238854 173.19846153 12.25247048
v 11.84805110 -38.12837973 18.96882243
v 10.22921130 -36.95858270 15.01205750
v 11.15700416 -36.92102060 16.94331504
v 22.26935327 172.75413871 13.46444618
v 9.64487251 -42.74078831 14.90592584
v 10.23479458 -39.97840360 15.64466208
v -8.73085018 -84.54648405 12.93907501
v 21.67036012 175.52745342 14.90241196
v 20.25028691 176.72508955 14.13070969
v 21.15777321 176.94364488 15.99176228
v 21.64048702 176.29930377 16.11959375
v 6.16267184 173.91568422 15.77528752
v 5.72421821 172.02936113 14.96562548
v 21.18679881 177.61166394 17.11785607
v 21.62159979 176.79701746 16.97881892
v 16.32273011 177.84683406 11.57877129
v 18.02223362 178.34614217 13.72845378
v 5.51208854 174.35717583 17.50495657
v 4.78003733 171.43078148 16.23683795
v 21.04416676 177.90874839 17.39564165
v 17.50185527 180.69608510 15.55909682
v 15.13344888 180.63035607 12.64971308
v 6.14681188 176.12755299 16.96478762
v -9.31929331 168.28776896 23.02180044
v 20.25189996 178.48332226 16.88047312
v 5.74024068 177.12405324 18.48093420
v 3.69971595 172.60822654 19.02040280
v -1.16691261 -41.81569442 9.11920052
v -2.50523374 -39.54360634 8.30760133
v 21.27999999 177.66302824 18.07008870
v 8.56119767 179.88173664 15.47065657
v 7.46740168 178.36809158 16.25281759
v 9.78871156 180.15110493 13.65443971
v -5.93097601 170.54694891 23.51703681
v -9.79382358 169.56357658 23.86981063
v 17.35739224 182.41660297 17.22505689
v -107.67834634 171.65550590 35.20319983
v -106.33992404 170.04555464 34.37453136
v -105.65286130 171.50613666 35.58617458
v -106.27213120 173.31171036 36.38076410
v 17.80839264 182.48328567 18.73670705
v 8.51490162 181.18344247 15.67434706
v 9.08015948 180.84532022 14.79809638
v 6.55124057 178.31927538 17.78851636
v -10.88585332 168.85121167 23.49871770
v 17.83325709 183.02218616 19.39855516
v 9.30125546 182.03593791 14.21293058
v 6.09499449 178.86561155 19.06371675
v -8.95348657 171.02283239 24.58314411
v 17.89719798 183.48528445 19.93141137
v 17.28631929 184.79242921 18.87024939
v -8.14545713 173.50178957 25.45345947
v -5.76294167 173.17229509 25.03275312
v -7.65871862 171.80016637 24.83775653
v 17.82147586 184.40046906 20.31881548
v 18.72500777 182.42998421 21.09665424
v -8.41090083 174.82312024 25.56849457
v 17.56207459 185.29088795 20.51839605
v 17.64324866 186.67751551 21.14078030
v 17.83248223 187.26627529 22.45882526
v 14.67510965 45.70525512 7.20036821
v -12.87702844 177.88016796 25.56831576
v -8.93518608 176.31331086 25.82086436
v -9.54533927 173.95894229 25.52531473
v 17.41148904 187.94520199 20.72100155
v 5.36391186 186.27537787 17.40099490
v -13.31149414 156.54067695 33.05779025
v -15.79289697 154.82884645 32.85068646
v 17.50640385 188.94915283 23.41166884
v 17.01552607 189.75076079 22.03003876
v 17.36436971 190.62049687 22.88037352
v -7.50157330 181.36830628 24.92009662
v -9.05551109 181.86819553 25.10500886
v -12.64708675 179.91119623 27.19172463
v -14.97798879 179.24742401 26.93792991
v 3.10025853 186.85233593 21.32494003
v -2.86859111 185.05030870 25.11369810
v -10.81190165 178.39446664 25.79599991
v 2.07474688 186.68863177 22.57436514
v -7.97594991 185.25789678 24.78194609
v 16.78457297 190.61957300 25.65246262
v 1.21838623 187.79696524 23.01322110
v -10.25729068 180.32196164 25.53366870
v -13.73630110 181.26165867 26.01258270
v 16.70284942 194.04278696 23.30929600
v 16.74029790 192.15360284 20.76984383
v 15.81436582 195.48146427 25.73513798
v -5.83498552 183.82537365 24.96546879
v -4.44608927 183.46038461 25.27059615
v -5.98844932 -8.86000786 4.15437296
v -7.92578142 -11.26337890 5.09017752
v -3.10732261 -9.10678506 4.52614296
v -4.07492369 -9.15310625 4.58336854
v -12.17404008 183.35567415 27.05593221
v -7.32926792 187.25711107 25.31455830
v -8.27645045 186.58262491 25.02455749
v -3.54911573 193.44875216 24.70530011
v 0.01739872 196.81796432 22.25762047
v -8.62955302 188.61509860 25.44355951
v -11.26149483 190.37957489 25.69024265
v -8.58503766 -7.67964637 4.01295628
v -10.52216720 -10.70306078 4.89683310
v -12.39687484 198.83310795 26.00926906
v -15.25317039 201.08436048 25.55955201
v 7.95591343 213.97002041 25.17542988
v 7.41511723 214.90764618 24.90348555
v 7.57778250 214.55350518 26.35564096
v 8.61847214 213.41179311 23.98722433
v -16.76798984 205.62098920 24.93130416
v 6.11205027 216.93256497 24.50420894
v 5.54823130 217.33246744 23.94963242
v 7.72101805 214.45427835 24.48411845
v 9.07583628 212.70434558 23.11071754
v 10.55999938 210.40000021 26.35000274
v 11.22644637 207.98292756 27.55165473
v 11.92168985 208.24934542 25.60584433
v 9.01681185 207.67715573 30.87928146
v 12.09610049 207.20225573 26.66812949
v 11.81110647 205.96307516 27.96762437
v 20.48828825 -136.17904484 25.98163486
v 24.40437116 -135.73846221 25.14578402
v 23.61812815 -140.38176835 25.63799731
v 14.22184054 202.76391506 24.96219240
v -0.42059761 201.05284452 22.06123434
v -56.65285513 131.20013475 35.97806394
v 15.10459557 199.98271763 24.89441261
v 13.91849853 199.58706200 28.07160281
v 12.43400108 202.02952623 29.30619195
v 15.05307853 197.73378968 26.48036182
v 18.34795438 71.13746554 7.05907540
v 18.20881851 71.99198008 5.08437259
v -1.53414125 -6.24960056 3.19217471
v -3.30453087 -5.27705718 3.04729794
v 16.16554707 192.93011725 25.94506368
v -7.40726478 174.74642396 25.66917427
v 0.46085133 176.44476891 23.78540672
v -8.48439243 172.32666910 25.13489500
v -6.04357338 172.34948277 24.78421666
v -7.15171499 172.71064222 25.15422739
v -5.31354919 175.15300214 25.31426586
v -9.73985996 171.98871076 25.03726445
v 3.42270290 177.76171863 22.04553969
v 2.34458549 177.18067765 22.80332334
v -5.09241130 172.23590612 24.45913665
v 3.66510148 176.44596100 21.46467380
v -0.90194860 173.66726696 23.52654003
v 0.92462316 175.15686154 23.24657142
v 14.85618111 42.23715141 11.91392820
v 4.92754672 176.53064430 19.91113648
v 0.60409412 174.26170409 23.06739800
v -5.68591477 171.71701789 24.35218729
v -6.69105817 171.64061964 24.56669696
v -9.71261971 170.63365877 24.47617240
v 5.53607382 177.99237370 19.63908039
v 1.34826382 173.11644554 21.85437642
v -0.58978028 171.55271769 22.06142433
v -4.81014047 171.72124982 23.94942380
v -7.78987585 170.97973824 24.34554324
v 14.78047390 44.64169219 8.34348239
v 18.87914725 181.50496483 21.02496475
v 20.50711215 179.52403426 21.20324410
v 19.13746819 181.07195199 20.82105540
v 1.86473120 175.63797534 22.77793549
v 1.54764706 174.54949021 22.53980190
v 18.72314699 181.73849583 20.72862349
v 19.50832829 181.01063371 22.27797545
v 2.72630341 175.97030103 22.20518142
v 15.00588097 44.01461408 10.18767245
v 15.14505874 44.82061043 11.15573756
v 2.79928511 174.70283806 21.50820009
v 4.17121453 174.94285107 20.11038736
v 3.25345411 -63.36955726 41.64405167
v 0.64978382 -62.40823865 42.28486493
v 2.31368677 -60.12925506 41.08688235
v 5.07539930 -61.52442098 40.43564945
v 2.77268258 -61.58716977 41.30415991
v 14.83808551 42.80882701 9.74161923
v 15.98820649 184.69808996 15.30714147
v 14.06684238 184.15077031 12.96848059
v 1.51319534 171.15239799 20.27223073
v 15.46977181 48.64427447 9.92756523
v 15.69628343 49.48543012 9.45269503
v 21.22876793 177.74559557 17.52943918
v 22.58974686 171.57028615 16.08102582
v 5.16483327 169.43305731 14.68788553
v -16.47299528 217.49529243 23.32161367
v 22.69711159 170.10638118 16.04284346
v 15.56601748 49.39498007 8.29320215
v 22.20197022 167.84639657 12.08551414
v 21.94270678 166.82134569 11.03943121
v 22.11297490 165.54494202 13.21677025
v 15.25989361 46.99688777 9.34613310
v 15.89481905 51.70977861 8.41011386
v 15.84953070 58.57533962 5.39971841
v 21.78990096 163.86561096 11.87900454
v 15.31661209 56.08073249 5.65467449
v 16.77271910 65.02067298 5.28645748
v 21.33520134 163.86300325 9.32531990
v 21.53215185 164.97276723 10.11976600
v 21.40854113 162.43058443 11.43878326
v 16.11836068 58.92468989 7.26407813
v 18.80985498 75.38589090 4.77587571
v 16.43715240 57.52943084 9.13368352
v 15.81589319 56.63414672 7.58590596
v 16.80036262 60.73528528 7.13252509
v 16.75820909 59.41970646 9.76610743
v 16.71377011 60.57403237 9.24480800
v 7.43299397 -122.29347974 24.98037927
v 6.09830534 -123.80648404 24.58164841
v 20.71163803 162.91514039 7.41894264
v 20.97382396 162.51501441 8.80147982
v 8.65032896 165.63022137 5.84275508
v 10.47535799 165.59381783 3.54573992
v 0.15143359 153.81829441 13.58765364
v 3.89827252 153.12477946 10.96989959
v 0.41359349 151.70626342 13.61216605
v 1.72881060 156.21590614 12.00719085
v -3.70794348 152.45532990 15.46557434
v -13.85117974 142.96953380 18.65496486
v -13.56176101 145.08770406 18.86083372
v -12.42558379 142.41591096 18.46435852
v 20.08541673 161.78558767 6.59861928
v 15.75933211 57.66570196 6.81023952
v 0.07318769 150.02416074 13.95001449
v -4.30128211 147.61343598 15.97751491
v -8.30688793 143.49500835 17.42982306
v -13.40576913 141.42316580 18.38351786
v 4.17324342 152.08984911 10.92694886
v 5.43639250 152.97655761 9.83827095
v 4.11280757 154.81758118 9.95860249
v 0.34178537 147.78134227 13.63602187
v -2.02818122 148.36500585 14.87112790
v 23.92105944 -138.69346678 39.17995840
v -8.28213617 139.51376081 16.65647328
v -12.05616072 140.95035195 18.14369485
v -10.45005675 139.28970695 17.42343605
v -12.66496535 138.26306164 17.44552888
v 7.40054017 156.83300793 7.54090166
v 9.28424019 157.61956573 5.69925876
v 8.25434364 156.09264374 6.95573119
v 8.24095868 159.14493799 6.38225675
v 10.61540190 158.16980600 3.45519464
v 7.13902386 151.04174614 6.89116400
v 5.99987572 155.07017076 8.70701391
v -0.36593701 144.73402500 13.61796912
v 0.56939630 145.68379521 13.04963697
v -3.86937964 139.37436044 15.00059105
v -2.98136775 141.17719233 15.00048488
v 18.68373156 161.48760915 2.72190385
v 18.28478090 160.91169417 2.19848403
v 11.62286568 160.56345403 2.03944836
v 18.62137951 156.77490830 4.77644056
v 7.45215407 155.01034260 7.81312212
v -1.23255118 141.83352888 14.09888174
v -5.20066032 136.52786613 15.31567052
v -10.65726858 136.43258810 16.69868641
v -0.72563178 141.33442938 13.69756833
v 1.80243049 143.17101240 11.38824783
v -1.86794775 140.72300494 14.39565420
v -7.19884504 135.25472581 15.88329114
v -17.23278686 135.74452698 16.53453894
v -15.09570051 134.82791185 16.41524024
v 10.37061773 155.00052273 2.42736889
v -1.91709399 139.09034431 14.11239803
v -8.03156942 134.31012630 15.86286910
v 2.80674966 145.26885748 10.45800373
v -0.73863781 140.04196227 13.39888945
v 9.80904978 153.70219946 1.83029135
v 11.35064382 157.23913908 1.41206372
v 11.16890088 154.99043465 0.24778367
v 0.42935833 140.96865058 12.34949194
v 1.27368467 140.39309323 8.82668793
v 0.66073507 138.76709342 10.68425085
v 1.54417066 141.34611189 8.59091245
v 21.05636895 161.56920791 10.70432365
v 21.13757469 161.46874428 12.88369205
v 20.97807638 161.87216341 15.42511210
v 22.02578075 165.11350870 15.01003746
v 21.75759897 163.53575885 13.74856848
v 20.00650205 158.85072947 13.90770171
v 22.43574522 167.56956279 15.57374187
v 20.84133029 166.36627913 19.96421441
v 21.52568661 171.60192132 21.41623944
v 22.28076756 174.22442138 17.34721288
v 21.92492969 173.58416319 20.39212547
v 19.54224147 181.19236827 23.63477834
v 20.18589713 180.04722893 22.79637009
v 21.02861926 178.45912278 21.02470212
v 20.95132694 178.76708508 20.41296288
v 14.97454289 189.86472487 16.01345465
v 15.56778420 192.84898043 18.37862283
v 16.68907702 188.99485469 18.56400631
v 14.11772612 193.19877028 16.38746262
v 19.24999990 191.24999642 22.78999984
v 19.15000007 189.22999501 22.46000059
v 13.89864925 196.84380293 17.94659533
v 14.90296144 199.50608909 21.52721956
v 13.01408652 200.97558200 19.36704479
v 14.61926475 201.79387927 23.28913286
v 13.94134015 203.39716971 23.44462834
v 13.69955949 202.45809853 21.75587974
v 11.48285158 208.55012536 22.75961637
v 12.08129898 206.49169385 22.32726850
v 10.84843557 209.72056687 22.51460031
v -17.84033887 208.65420997 24.68981966
v -33.76702592 25.55606514 25.20833723
v 7.02327909 215.64543247 23.91737141
v -7.18070008 42.56295040 22.19850942
v 5.32730017 217.83727407 25.30929260
v -19.61422153 12.20550295 38.57358918
v 0.79115963 220.09122372 23.61212485
v 5.18158497 217.95877814 26.86895616
v 12.67813426 194.58094239 15.71545564
v 11.16773020 194.07153130 14.70699068
v 13.67313042 187.51204014 13.75758275
v 11.21352240 189.01683390 13.40190228
v 21.91198245 175.82829297 16.66232571
v 21.93801664 176.22657120 18.03926192
v 22.11303636 169.65149343 11.53733023
v 22.39602804 167.08827019 13.89542874
v 22.54899777 169.44348812 13.62694893
v -8.20989162 156.69485927 18.82690191
v 21.87929489 167.66609251 10.75028535
v 21.46924101 163.16018999 10.36932971
v -2.02582753 152.70929039 14.85568937
v 19.89524253 162.49400377 4.83968714
v 19.04856041 162.82390058 3.32682976
v 19.12132092 159.86198187 3.55358538
v 10.69784444 152.79147029 -0.94258570
v 10.54310333 150.79434216 -1.74400804
v 12.60490064 151.45149827 -2.94377748
v 1.58131158 141.27510786 7.68273091
v 0.56271639 137.12589443 10.41500363
v -0.41788601 137.94954121 12.03203294
v 1.09046628 140.27689397 8.36107042
v 0.61243062 136.21735573 9.96752456
v 11.33774966 150.09663999 -3.00798775
v 10.92040259 147.97753096 -4.65300679
v 15.27937874 146.87775075 -5.12412842
v 17.45222881 129.40998375 16.21304639
v -25.53575300 121.83269858 13.44188955
v 21.98736183 122.27899581 13.89882341
v 21.09718882 124.33578819 14.29443993
v 20.76978609 124.75147843 11.54754125
v 23.71522970 116.25790596 12.44561374
v 23.47056381 115.11733383 10.65891422
v 18.01184565 127.24401057 2.77398084
v 19.25587282 123.08113277 2.47853878
v 24.49684218 113.10308427 14.69286438
v 20.43209784 121.43100798 6.57740096
v 21.94676362 120.08225918 10.71312651
v 21.17262594 118.53147298 6.15664851
v 14.21516482 139.69300687 -8.42296332
v 15.67223482 140.17257094 -7.04230834
v 20.51034383 118.79387498 2.32605357
v 13.42394389 139.65128362 -8.90093949
v 23.76488596 113.60249668 9.72843636
v 22.96842448 115.10723084 8.76570586
v 19.30216700 121.66143954 0.55386155
v -28.63988467 -97.00419754 28.64658274
v 24.43705872 110.50973833 9.20347683
v 24.59425852 112.56054789 11.89637091
v 21.95131406 115.79369754 1.92185002
v 21.89237438 115.09372294 0.29867361
v 22.16673084 116.02784693 4.38521011
v 22.85134792 113.25131357 2.48025032
v -14.08856642 -158.12043846 23.21840823
v 22.31281623 112.99204826 -1.49377086
v 16.33718051 127.26607919 -10.26720274
v 12.12062687 126.03598833 -12.73897011
v 20.87548003 113.10724914 -6.42976584
v 21.73080668 111.66778207 -4.41516517
v 16.51019230 123.07131290 -11.39360107
v 18.51315051 118.54740977 -9.82707832
v 13.01042177 124.25244600 -12.96596788
v 21.19662613 110.66074669 -6.03728089
v 14.26604204 122.45056033 -12.91311905
v 15.91782086 124.25430119 -11.73395384
v -32.45469555 153.54909003 32.24135935
v 17.28592999 108.64361376 -10.74458566
v 17.93731935 111.59229279 -10.69874503
v 17.41372608 105.83561659 -10.30466426
v 14.35168926 103.98386419 -11.65326405
v -13.73798493 -98.84716570 32.12774172
v -13.65634706 -92.91562438 33.23903307
v -16.55412093 -98.19762409 30.57730943
v 15.39411675 92.89453179 -4.77562891
v -31.75333887 4.88408655 16.17078856
v -32.28329122 5.82105806 17.13622734
v 18.68073456 79.58915830 3.78239248
v 17.97597297 82.37913251 1.93711987
v 18.11793260 78.32219452 2.66719982
v 4.54282109 77.40684599 0.62213943
v 17.25358516 77.69192010 1.42350094
v 0.78714674 73.19235057 4.61586006
v 0.72069623 71.92721218 4.37371060
v 18.85659806 77.92039216 4.56586806
v 17.97326840 85.55683494 0.95786731
v 17.50238612 96.32376581 -5.19626075
v 19.74309050 96.65545076 -2.15045013
v 19.93668079 98.03236276 -2.81343819
v 19.98806186 96.75519913 3.94016085
v 20.38336359 100.49445182 1.08070823
v 19.95517313 97.98766673 1.01766665
v 13.90846912 106.64637387 -12.58828118
v 17.18296111 106.77571595 -10.64754464
v 18.77029799 107.08582401 -9.11624543
v 5.10092871 94.36160326 -0.00315640
v 15.05673956 139.19878006 12.04871945
v 14.84041568 126.12649798 25.08736961
v 15.45219496 128.67130339 22.42666855
v 18.58086511 104.48325425 -8.76136310
v 19.40353960 109.43626612 -8.93253554
v 2.79130857 105.55741191 2.83309631
v 1.92283164 106.53062165 3.49848997
v 2.92611378 107.73302615 2.56782328
v 22.76691422 109.61387306 1.23862422
v 23.48784171 112.95024306 5.70439734
v 23.74627814 110.65252870 5.19265328
v 17.96793006 123.54477495 -4.70572570
v 24.81941506 110.84032804 13.10513820
v 16.63794369 138.06697726 -6.07680529
v 21.54003270 122.86244333 16.72565751
v 17.15567522 131.09244406 13.16222642
v 18.26232858 129.57197428 10.37668157
v 17.29727536 132.00505078 11.18823048
v 18.79362762 127.52223015 10.16188785
v 15.57923108 134.08042490 19.40724812
v 14.08601459 132.82921910 -10.00966132
v 16.38381742 134.49347019 -7.13988161
v -45.78039423 196.02185488 26.74993686
v -39.89771381 61.45688519 24.80733395
v 1.68365997 118.62346530 4.43370687
v 16.82410762 125.55617094 -10.15158556
v 16.68704301 129.13444638 -7.43347546
v 24.41558801 105.15529662 12.24781014
v 22.68962562 110.59384793 -0.03986404
v 21.41111717 114.12809789 -4.51313378
v 19.01867241 117.12641269 -9.33977775
v 19.77034658 115.85393548 -7.97871128
v 17.76188239 117.52460152 -11.15105022
v 20.56063712 114.66245353 -6.74639177
v 21.15129866 111.90544814 -6.08660001
v 17.45941304 115.89337885 -11.56053506
v 19.65183206 111.68683320 -8.80726799
v 19.74883303 112.57532984 -8.59540142
v 18.87426898 115.47984183 -9.72463191
v 24.18632805 108.10526460 7.80857867
v 23.85742962 104.55799103 9.04810335
v 23.33686128 105.83654791 6.38379576
v 16.77786186 114.29008842 -12.08365057
v 23.41146208 101.06828064 11.78891864
v 22.88606018 103.77303511 6.77330745
v 22.63801172 100.80764443 8.37205071
v 20.63580602 106.76158965 -6.33931858
v 15.32531530 109.51571912 -12.41668686
v 22.76788466 105.50511628 5.08511253
v 21.88433707 97.18626738 10.38716082
v 21.05388977 100.34602880 5.53560164
v 21.38054185 106.80240393 -3.46522499
v 22.32982963 97.39852697 12.66261004
v 22.94797450 99.45382178 15.03632776
v 21.05341293 105.02737015 -3.57091753
v 21.60231955 95.50324082 11.87198889
v 21.10804617 105.82669824 -2.25030351
v 20.48797905 94.38845515 9.79205780
v 20.29973082 95.58521956 7.29329837
v 20.24886757 97.23127633 5.65497065
v 21.08274959 97.97817469 7.19410181
v 20.80888115 102.58717090 -3.15120071
v 20.91360278 104.28941995 -2.04171333
v 19.99715529 93.99057925 7.86158815
v 20.55324800 100.72021931 -1.69002463
v 20.72206885 102.90785879 -0.87646715
v 20.31093463 99.44824129 -2.66623520
v 19.75787431 94.47791427 2.69111828
v 19.67469044 92.66783297 2.15969770
v 19.67173629 89.12134916 4.46729129
v 19.48405989 86.59511060 4.57468536
v 19.21887510 84.09474790 4.45552589
v 19.56372336 85.84693819 6.07064972
v 19.63234320 83.95520598 6.74390793
v 18.87130551 85.27570963 2.77637457
v 19.55047809 82.75967836 7.10732304
v 19.27031949 81.95649087 6.02261210
v 19.09788884 80.18476516 5.59525425
v 19.36766319 80.81267029 6.89330138
v 19.31156963 78.59814912 6.39146799
v 19.27460730 76.11710578 6.70081377
v 0.55748841 71.00674510 4.15461464
v 17.15248264 70.39917260 4.13695304
v 17.36692153 72.26198912 2.86758668
v 0.10749276 67.19096750 3.79451481
v 17.50373282 69.79157776 5.82654029
v 18.98855530 72.61358947 8.24211072
v 18.67107861 71.00878656 9.81125142
v 17.16074347 69.32396442 5.10604354
v 17.44835265 68.62200052 6.16018986
v -9.15072858 -177.63873935 3.39772529
v -8.26677028 65.09166956 7.06260651
v -8.51056725 63.94821405 6.84958883
v -15.82881249 63.84745985 5.95889334
v -22.01046608 83.80579203 29.13393080
v 17.59276167 65.38052857 7.88990781
v -15.57866205 63.82130831 6.00648811
v 8.93324055 67.47695059 25.91956407
v 17.30686426 63.34024668 7.99968187
v 16.08742960 58.04234371 8.08797311
v -44.94288191 -137.10552454 9.78735276
v -7.78384274 53.87872458 5.01208566
v -22.33828418 52.17202380 4.57696337
v -23.67967181 51.68057233 4.80074948
v 16.28565043 54.49922755 9.98354144
v 8.72141588 -13.93857691 27.32955106
v 9.70286876 -15.84232971 26.93305165
v -23.69889989 -1.88766513 35.84134579
v -26.14537627 2.14957749 34.95467454
v -26.66058391 0.05164350 34.36329961
v -5.56934020 47.00966179 5.33341244
v 15.23326896 45.58781162 10.67645010
v -68.82792711 206.46984875 21.03927545
v 12.02278119 40.54041952 5.29268151
v 13.34574260 36.06709465 11.41891163
v 13.11554015 34.15410593 11.61784120
v 12.85712142 32.65997395 13.23887706
v 13.17722071 33.53174031 14.86413740
v 10.60229819 38.31500560 4.34714137
v 12.51664385 31.08640201 12.00227812
v 12.78847083 34.32699665 9.61298589
v 12.62040529 30.92539497 13.39289453
v 10.52384824 34.00333226 5.17396210
v 11.42084599 32.33572468 6.13024645
v 12.96453085 29.00039032 12.30723783
v 12.96529733 29.30355817 13.70694581
v 12.70909887 29.69545126 10.65674052
v 13.06123752 28.35866623 13.44032306
v 13.04098405 27.97737531 14.65452462
v 12.84101699 25.91491118 12.58523203
v 12.37850543 26.24873072 11.27800345
v 12.70134374 30.22170067 15.03663231
v 12.56460045 24.51762743 12.84678467
v 11.77042630 22.77695388 11.68732345
v 12.05615140 22.86276221 13.75574805
v 10.99959388 23.91732484 9.50097572
v 10.47213469 25.24331212 8.03137664
v 11.97759621 21.74841054 15.57616796
v 11.99773233 22.08384685 15.66336676
v 12.03901600 20.84117755 16.84331521
v 12.11300772 22.06913754 16.91011339
v 12.30322011 23.11374806 15.33833984
v 11.94149908 22.32000604 14.22001887
v 12.53469754 23.91995117 14.84671794
v -121.79901451 183.31444263 26.56831965
v -121.25070393 184.75873768 28.12342905
v -121.58482522 183.60552192 28.74100953
v -121.46572024 182.63775110 28.45894359
v -114.36725408 193.42084229 30.26728705
v -112.40923405 191.92080200 32.57439286
v -111.49588972 196.02634013 30.80581129
v -114.67853189 195.16181946 28.09615247
v -88.08521181 224.91236031 32.97649696
v -89.25940841 223.47916663 33.61414000
v -86.49776876 225.97691417 34.19359773
v -84.90953594 227.31208801 32.83362463
v -77.90618390 227.77700424 40.33683985
v -76.84472948 229.07046974 39.50437903
v -79.03336734 228.89329493 37.74770349
v -80.71985096 226.11731291 39.88846019
v -82.87312835 228.60077024 30.19727767
v -75.25896281 230.85956275 36.00750491
v -63.51736188 229.81406748 43.96684095
v -62.18218803 228.18945348 46.65654898
v -59.01288241 229.82105613 44.43615675
v -62.12649122 231.95350170 39.51172531
v -58.82063881 227.48395801 47.75699601
v -29.22277711 228.82533073 40.56426883
v -26.24840289 230.24541140 37.72197291
v -20.38177475 227.60570049 39.73452747
v -23.77663553 229.34669256 38.62336650
v -25.01114644 231.01669550 36.06280684
v -20.28888650 223.53617847 42.36166552
v -25.24516359 223.97626936 44.12819073
v -20.69575712 225.88670254 41.00751877
v -19.09644529 224.62573647 41.47550464
v -24.65886064 226.48797929 42.03581065
v -23.17973785 227.31940448 40.89899734
v -18.49382184 224.85923767 41.13233462
v -15.27452189 222.91783988 41.03265330
v -5.09159779 223.20364416 35.17460823
v -9.44344047 224.08591211 37.60594502
v -3.13235680 218.72392297 37.25199401
v 8.64000246 217.44000912 29.40000035
v -0.11444520 219.88746524 33.79896283
v 0.12574901 217.11702645 35.88918969
v -56.17837608 223.64199162 50.83750561
v -56.38129637 226.04797781 49.16116968
v -61.40717864 226.51867568 48.54381084
v -52.94800177 225.21553934 49.66023192
v -54.50413749 228.17645967 46.77940533
v -67.41230935 222.68252075 49.34348539
v -66.84255600 225.17429292 48.24062437
v -70.21563500 223.68964553 47.76609689
v -70.05900145 226.04680061 46.34184390
v -75.13616979 230.15080392 38.57932985
v -70.43619454 231.44230247 37.86874935
v -76.76663995 220.79187632 45.41954026
v -74.97902215 221.16534412 46.51151597
v -75.26149601 222.70374000 45.42216659
v -78.41899246 222.57590294 42.97677428
v -81.97894692 223.66426885 40.48896208
v -87.42806315 223.72882068 35.86052731
v -85.70912480 223.20836782 37.59774193
v -84.68963951 225.05064309 37.48549521
v -86.24575287 224.81769323 36.31478921
v -93.38385612 220.36536038 23.79029989
v -96.33000195 216.90000594 23.94999936
v -95.33550590 217.57052839 26.75407566
v -92.53050387 221.04130685 26.94877796
v -89.14082497 224.08819199 32.97184035
v -102.37681121 211.35598421 19.59654503
v -101.69000179 207.96999335 27.06000023
v -99.33495522 211.67814732 25.09108372
v -98.74120355 214.27008510 22.49164507
v -111.00212485 200.29515028 26.10262856
v -110.53287238 199.21083748 28.78330089
v -108.78974199 199.07349348 30.49401008
v -112.90995032 197.76946306 27.53102034
v -105.49721867 189.38727677 34.51135010
v -106.85062408 187.15383112 36.00076586
v -103.16654295 187.68677115 36.05693579
v -100.76307505 189.01194632 35.32781079
v -99.79062527 191.04897976 33.98310393
v -102.42694616 193.62336397 33.16586465
v -102.51707584 191.29867852 33.90990943
v -109.25917327 187.44750321 35.42346507
v -105.87730259 183.01737309 37.39796579
v -110.07373780 181.15058541 36.57601029
v -113.51212114 182.61201680 35.25167704
v -116.05837196 185.73962152 33.24438632
v -114.21896517 185.16930938 34.45964307
v -116.06042832 180.69180846 34.21698511
v -116.13044888 183.48959088 33.81317109
v -79.80304956 165.08395970 38.02147135
v -81.61059022 166.42962396 38.11280429
v -83.29744637 166.21984541 37.42011636
v -82.03901350 167.63907671 38.43393549
v -80.83291352 166.98640585 38.45658153
v -120.38519233 186.53991818 28.97907794
v -120.39004266 184.99705195 30.07991239
v -118.46058816 179.40928042 32.43593499
v -117.95680225 182.01820552 33.00642595
v -118.46359819 184.53688920 32.01667964
v -113.12072724 179.22076583 35.42788327
v -112.67954111 176.20517313 35.07425264
v -110.06328464 177.46360600 36.43754497
v -115.81512541 177.27033794 33.84345770
v -121.71062082 182.23729730 25.91513842
v -121.49666250 181.25291169 26.95360966
v -117.98232049 177.04634368 32.37871081
v -119.44063008 177.57083476 31.52268752
v -119.93918568 178.74269187 31.18391335
v -109.90120471 173.77334833 35.42688861
v -85.74877679 167.85965860 37.59440780
v -88.49743009 165.64841568 33.96632522
v -85.27893573 165.22388160 35.55275500
v -88.12130243 169.46990788 37.97731549
v -84.32558924 165.67426920 36.68370843
v -82.86336064 169.48723793 38.95348683
v -120.41675299 178.92077565 30.11577949
v -116.99730903 175.14681816 32.37242997
v -118.79654229 175.95811188 31.31668270
v -90.34772217 163.42520714 30.68403527
v -87.59540319 163.47973049 32.30103850
v -91.72478318 166.09682143 32.58335218
v -85.82091331 163.26300800 33.29495341
v -92.15047956 168.18298399 35.02434865
v -90.90296924 169.66678202 37.18918934
v -80.84528893 161.47439182 35.41256115
v -82.79407024 163.66654634 35.82646325
v -76.84266567 162.85631061 37.80699149
v -119.79296803 176.85595155 30.45086749
v -120.09622157 177.91923881 30.47473542
v -115.41313678 171.70411348 31.12430871
v -116.42058939 173.38024080 31.71741962
v -85.30820161 161.51975095 31.94868937
v -89.33991194 160.06682813 28.59538607
v -76.22914761 159.03930366 36.52231395
v -73.81352782 159.74034369 37.76013106
v -74.63361323 162.78940439 38.51453215
v -42.56189615 148.19107950 31.89368919
v -41.84927046 150.28665960 32.02788904
v -39.49737549 146.95140719 31.63263574
v -38.22298720 150.68638325 32.07720444
v -118.00564080 174.18149114 30.76667339
v -117.10384488 172.71946371 30.51099926
v -118.00553650 173.21442068 30.04271537
v -93.30855310 165.07686675 30.95899336
v -94.21660751 161.82357073 28.32150459
v -96.47013247 165.53424299 30.47954291
v -94.12552416 166.53522849 32.30063617
v -78.55867594 159.95387733 35.72179750
v -21.61263674 142.00371504 32.57641569
v -117.72799492 172.56261408 29.41411361
v -80.51569015 155.94275296 30.97090870
v -43.08395460 146.47024870 31.76925704
v -43.95075515 148.03229272 31.88797086
v -45.06816715 146.24156058 31.99223801
v -41.97541252 144.82854307 31.69703856
v -43.46178100 144.06302571 31.67881817
v -116.63908511 171.64063454 29.72842194
v -117.25507677 171.77011073 28.71987410
v -81.61705732 158.18996727 31.70401976
v -99.39759225 163.04014623 27.97952667
v -99.89707917 165.92355072 30.25479242
v -96.58224136 162.44329512 28.19341980
v -98.10224175 164.17831182 29.30873446
v -28.67759392 143.27976108 32.17307106
v -98.43970090 161.53284907 26.19175054
v -101.00524873 162.52735257 24.12062138
v -31.05207533 146.01762593 32.16618672
v -14.08658735 142.44274795 32.92439133
v -19.24568228 140.20650089 32.56562352
v -16.94924571 141.71305299 32.78168663
v -13.66854366 140.66439867 32.87350386
v -15.64558595 144.57209408 32.99071267
v -87.26800978 158.37641060 28.53077464
v -83.96725357 156.17012978 28.90609391
v -85.25835723 158.95201266 29.87291478
v -87.35043555 156.39506280 27.51526609
v -45.95256969 150.80940723 32.10590407
v -93.60543638 160.14340520 27.34989673
v -22.09693380 145.88171244 32.78613836
v -23.98866042 147.94254303 32.71219507
v -88.80790323 157.54982829 27.37954073
v -70.62303275 156.90024197 37.55033016
v -71.95916772 156.40792251 36.94541380
v -70.61631978 155.34035861 36.90725192
v -71.81084156 154.55029905 36.20629013
v -48.02921787 150.48970282 32.55191073
v -46.58627883 148.45301211 32.48677030
v -34.66228768 148.17059040 32.08853304
v -73.86702299 157.63659775 36.85221821
v -49.00317639 152.78431773 32.47546032
v -49.67809841 151.08557045 32.94682503
v -33.94014016 148.98206294 32.15641901
v -29.31276150 148.45687151 32.38891065
v -91.87211841 161.36927903 28.71824615
v -47.21304029 155.02586961 32.18904510
v -49.50764775 155.34342825 32.49649704
v -38.39352727 152.82231569 32.19090775
v -41.05657712 152.21266448 32.17192739
v -114.91984874 169.40972209 28.10572833
v -114.40459639 168.88795793 27.50469185
v -111.16122454 167.84910858 29.38461676
v -111.76614463 167.45789349 27.20422484
v -104.51813787 166.07066989 30.00662662
v -102.22227871 166.30700231 30.34794889
v -47.93985188 157.11399913 32.23175183
v -65.08041173 157.76349604 37.88571805
v -67.46906787 159.32823718 38.20569068
v -66.81470573 156.78521991 37.95816377
v -69.52185929 158.29873085 38.12212497
v -69.13648546 156.65033460 37.77896240
v -69.48615611 159.87232327 38.33680227
v -44.67336088 154.87489104 32.32908621
v -42.57152230 155.08250892 32.33286366
v -115.90319872 170.27950287 27.74611115
v -66.21850282 161.91942990 38.09894621
v -69.97384876 160.91972589 38.46855834
v -64.59486485 160.72827578 37.76605055
v -51.36786401 158.26374292 33.09104219
v -52.41528526 156.05235100 33.54080766
v -41.97357595 156.93609416 32.40007162
v -102.97662020 167.00465977 31.17822111
v -101.51398182 167.02125967 31.09881468
v -49.77671430 159.55798328 32.57506341
v -104.97006774 168.31284761 32.85847977
v -98.33115339 166.78723693 31.27570823
v -65.21770358 163.37411106 37.90593892
v -53.68400738 162.01683879 34.11760181
v -51.87087506 160.82100570 33.28481317
v -53.14560607 158.81983936 33.91284496
v -108.25621337 168.40596497 32.15954080
v -110.54825038 169.06927526 31.71661869
v -106.62434250 167.60194302 31.75008669
v -108.64210129 170.04355788 33.63456205
v -70.15783340 169.47318614 38.91290724
v -70.09790838 164.55091536 38.66005316
v -70.77031583 166.70538485 38.81753981
v -70.84645331 162.30107844 38.66169974
v -72.58390635 161.49891913 38.44157234
v -64.78628516 163.93335164 37.80160472
v -52.36356705 163.94104064 33.49109367
v -54.13248390 164.79253769 34.26426649
v -53.88730392 160.25859118 34.24328566
v -46.95317522 159.12099183 32.24268556
v -47.27609828 161.82467341 32.47591853
v -106.98221624 168.79266500 33.05795789
v -93.14899147 167.29594767 33.32426772
v -94.75864470 168.95462573 34.81438011
v -96.68416530 168.32126677 33.54704753
v -104.14072126 170.56071758 35.04121676
v -103.27766091 169.00312901 33.57653320
v -51.22017115 162.62447834 33.04072469
v -109.35651511 171.63780332 34.57197174
v -102.25150734 169.80081797 34.40373391
v -71.99188322 169.55409944 39.06965628
v -63.23174387 163.85267675 37.57729381
v -61.69309467 167.19228029 36.81822121
v -50.16939715 162.40084171 32.74536133
v -102.03425586 171.11180723 35.65170243
v -101.15892440 172.52673209 36.80622205
v -103.73501480 172.29379714 36.40727699
v -99.98966753 170.11308670 35.17588601
v -97.52571583 169.67265308 35.06338224
v -79.53646779 170.64377666 39.85644504
v -79.04148847 167.30915010 39.15031999
v -64.91233408 167.64724255 37.72462904
v -54.92632091 164.92509842 34.59694609
v -41.55414924 162.46861219 32.69427642
v -103.33293676 175.25158823 37.66410798
v -98.26352447 173.08995128 37.43210435
v -93.06760877 170.00338435 36.62335500
v -80.83830029 173.24568331 40.05705193
v -82.07624406 171.17579281 39.82046992
v -81.46710694 169.13877428 39.20105845
v -65.24917483 170.29899359 37.74758056
v -62.38510087 170.98161578 36.98083386
v -52.02206969 165.53525627 33.44691545
v -107.27944225 175.70340633 36.94663197
v -106.67616129 178.82283032 37.59379312
v -87.79268712 174.69771206 39.78739679
v -86.92531288 171.98686302 39.12998736
v -84.10109580 173.91814291 40.04831612
v -84.61944759 171.27057910 39.40298036
v -89.66276795 172.15184867 38.54349628
v -69.69031692 171.41243815 38.72750700
v -51.27020180 168.17390919 33.45826268
v -46.84319347 167.28293896 33.23602304
v -97.07575291 177.84090340 39.11553696
v -102.95605659 179.54750359 38.34312037
v -100.72546452 177.12229490 38.51860389
v -84.98873562 177.06015706 40.06908089
v -87.44391054 178.93242836 39.74665329
v -90.85804969 175.61608553 39.44982961
v -58.15158784 172.71523178 35.78533977
v -56.06352538 169.89932954 34.82922539
v -56.30708858 174.86353219 35.23250669
v -101.02845728 182.46838450 38.30527514
v -99.90044683 179.92302775 38.69984299
v -95.95808387 173.98361862 38.30509633
v -83.65038037 176.37324333 40.13852030
v -73.48529249 176.09882355 38.86441886
v -68.90973449 175.46033859 37.91593388
v -71.19576633 177.28582025 38.08462247
v -59.14707109 170.58849335 36.14903241
v -92.32007712 181.18354678 39.13138434
v -90.84144235 178.95202339 39.42608461
v -92.41692722 178.10837924 39.34212402
v -95.20813823 182.71261454 38.67276013
v -95.08401155 180.31437695 38.99081424
v -73.35074991 178.58630419 38.31787780
v -69.00341064 177.64815688 37.59707138
v -64.82305378 177.03115940 36.86030582
v -43.97314414 170.98695040 33.37496147
v -46.54201865 172.02912271 33.33676606
v -118.82428080 187.10799515 30.39321490
v -97.19613194 184.93497372 37.90362924
v -102.28428245 185.56287885 37.26921603
v -97.69904613 181.13738298 38.71878982
v -88.55979890 182.71230161 38.62531483
v -84.14202929 181.09980226 39.10151124
v -71.35818154 178.78536880 37.80326247
v -60.56811661 176.43499374 36.19713336
v -62.65798956 175.34920573 36.61504760
v -55.63852191 176.70424283 35.09166837
v -52.65985057 171.44981027 33.83792564
v -52.02825740 176.54576898 34.06004980
v -119.39953268 188.56616318 28.53983641
v -99.41739589 187.42540479 36.22258455
v -88.96175772 186.74831092 36.80341691
v -86.32028848 185.63768268 37.20428050
v -89.23994005 185.94038486 37.25077212
v -85.65749973 182.46507645 38.70758414
v -81.75954223 182.96436965 38.24181482
v -76.72075927 183.44062567 37.26825118
v -72.85612077 182.81634152 37.20546141
v -70.56714594 181.15869164 37.19207644
v -62.52657622 180.44950068 36.57647222
v -61.39013171 178.25983465 36.31887585
v -58.82379785 176.88205838 35.83730757
v -56.89378455 178.76821756 35.30390561
v -48.98470640 173.07209969 33.47922862
v -46.60787806 175.30474067 33.78833830
v -50.53282902 176.32108927 33.92697498
v -115.93911052 193.06159019 28.97699922
v -116.83145165 190.49793482 30.32466955
v -117.45043844 192.92816520 27.06148103
v -117.07676202 187.27172911 32.04402328
v -118.58450621 190.53712487 27.69714966
v -109.85866934 193.45228374 32.83483908
v -105.79025000 194.72999871 32.96732903
v -107.39405453 192.33913720 33.54305401
v -108.70445520 191.46764278 33.72906521
v -96.53580189 189.19223547 35.22618487
v -90.73594213 187.03322113 36.76176444
v -84.09740776 186.88172102 36.42248735
v -83.18091929 184.86219645 37.35705465
v -81.53942972 186.49427593 36.48664057
v -80.07539064 185.06868184 36.91380098
v -69.48810816 181.85628951 37.07237542
v -62.73826212 182.13702738 36.76920384
v -64.49560821 180.52160740 36.65971383
v -54.14136127 179.83597517 34.84887257
v -58.13487247 181.30101264 35.85664555
v -96.18237615 191.98498130 33.76518190
v -91.22163057 190.33749402 34.90738943
v -93.62097085 189.47653472 35.32427177
v -81.60553873 189.30022418 35.35665944
v -76.06772333 185.06267667 36.45433486
v -75.97238570 189.12477791 36.18824482
v -79.93543148 187.57784367 35.79077125
v -78.57316732 183.62210691 37.46030107
v -64.26010281 183.55858326 37.01589629
v -69.15561110 184.08423662 37.10300848
v -64.82110173 185.89812517 37.32864186
v -60.85624173 179.94630337 36.31218150
v -53.65949124 182.28989840 35.22013873
v -51.91218853 179.45468426 34.48630869
v -48.58668894 179.04052138 34.62535515
v -50.71529001 181.73572421 35.33640876
v -108.62447321 194.81846690 32.66169131
v -99.28016365 193.49752367 33.16574171
v -100.58320314 195.25808096 32.76902437
v -92.24284440 192.55235791 33.90894458
v -97.44373709 195.75843215 32.84460679
v -83.75174552 190.44882059 35.04236042
v -78.62403244 192.22480059 36.16585210
v -82.08279312 192.05127656 35.17550975
v -71.53797150 184.94421244 36.78651527
v -68.51735711 188.33813071 37.62632981
v -60.95252931 182.35744536 36.59044206
v -107.37379640 198.68554175 31.51959181
v -108.29280317 197.10083306 31.94919601
v -102.74729133 198.36531579 32.50794858
v -93.59847009 196.09044492 33.18309411
v -93.28887612 187.23119795 10.62673144
v -74.24212992 192.54234433 37.78740391
v -73.26413691 187.55409122 36.58161312
v -71.10405713 192.54212081 38.73128071
v -59.11228061 184.57801640 36.63289547
v -54.51026186 184.42431092 36.00285947
v -99.15738553 199.64671135 32.84164518
v -94.89378333 199.11392033 33.08303282
v -81.52229339 195.07518411 35.97883880
v -85.71314812 195.21878660 34.69252214
v -69.99413669 190.17039239 38.08209300
v -71.83094323 189.82093036 37.61895746
v -62.62862682 187.89914250 38.17655891
v -56.72928691 186.50598824 36.81327030
v -58.68507922 189.15593624 38.30289468
v -55.91361970 183.11199546 35.63022241
v -107.73641616 202.14375854 28.36762927
v -106.32059723 200.46576858 30.94326518
v -103.95006090 202.86838710 30.78193404
v -100.49641132 201.19839907 32.42458403
v -98.62999618 202.43999362 32.72000328
v -96.97636217 202.75279880 33.42336044
v -91.52912349 198.12105596 33.55491161
v -92.50281751 200.35159588 33.67824107
v -89.85299617 201.22931898 34.55838934
v -83.13344419 198.93179834 36.53029352
v -78.43320817 196.15991414 37.20486537
v -80.55197448 197.94276357 37.23828122
v -74.82345402 197.29489088 39.09580410
v -76.05753839 194.73870099 37.71662340
v -72.54783064 196.59508765 39.43115100
v -62.65435368 189.80862200 38.75449672
v -61.10076979 191.20036066 39.21804577
v -63.55951726 193.65179539 39.91207853
v -102.93000191 206.21000230 28.17999758
v -101.40700638 204.30459082 31.43019229
v -93.84889901 202.82472670 34.07249972
v -76.38449222 200.82393289 40.26231542
v -75.90896636 197.99399376 39.05395046
v -78.98896933 199.67210293 39.05542195
v -67.54148751 193.10535491 39.24591467
v -57.40525573 192.19002128 39.67944905
v -98.80495071 204.06484604 32.57244453
v -97.45144099 206.69977367 32.43196756
v -90.73404968 204.41149175 35.14118493
v -81.30542189 199.71318543 37.89828718
v -83.04448426 201.73361897 37.90612146
v -73.71439785 199.76207614 40.60101137
v -60.67101657 196.68246806 42.27631539
v -66.03470445 196.80793583 41.41233489
v -64.41284716 195.92216611 41.17942974
v -49.42509532 190.77955186 38.23070601
v -79.51847464 202.03353465 40.02606496
v -71.19277865 200.07598400 41.71832651
v -71.04339451 197.77283072 40.43373466
v -68.89661402 198.40131700 41.66036472
v -69.08094883 195.35236061 39.83046860
v -59.04341489 193.46383214 40.46057537
v -49.36777428 193.97865236 39.58094493
v -48.54867980 191.63183868 38.59995306
v -100.14151037 209.65790749 27.47819014
v -99.87282008 205.88481426 31.25159442
v -83.26864243 204.34378088 38.98114711
v -81.37325197 202.87394524 39.33313116
v -74.78957623 201.51484013 41.51869565
v -64.54630196 199.18939471 43.29982772
v -62.22545356 198.91269505 43.30917075
v -45.97438872 193.65157187 39.38394412
v -80.47570288 203.54221761 40.15649483
v -73.28543812 201.49087906 42.29540750
v -69.52510774 201.12776756 43.08654740
v -57.83135071 198.91762733 43.47828776
v -56.56379461 195.06950676 40.74939340
v -42.57501289 196.42913342 40.02751410
v -44.79238391 198.60640168 41.50559008
v -43.79161075 193.27077270 39.39817101
v -97.80683368 209.25688744 30.56976385
v -75.74640960 203.30634713 42.40943491
v -66.33290648 199.51952994 42.93840751
v -66.63359702 201.53102279 44.32851076
v -53.46309394 196.93863392 41.43661261
v -51.40776187 197.88399339 41.75288975
v -41.79812968 193.55919957 39.37133774
v -40.23653641 192.23117828 38.89896348
v -43.31076145 190.93331695 38.72530162
v -92.48523414 209.08780396 35.41954234
v -90.01816809 209.81408656 36.88794374
v -77.46927440 206.07939363 43.23431477
v -75.24906844 205.15148342 43.97742078
v -65.93883038 204.06326652 46.98780552
v -79.92812246 208.49697292 43.41446236
v -73.45878333 205.38680255 45.20342499
v -64.85545635 201.13790035 44.62746158
v -62.68561631 202.65245438 46.59061879
v -52.91837454 200.30210912 44.37176138
v -49.58372191 201.35009289 45.31123862
v -47.93362692 198.81567359 42.24209487
v -48.53400961 196.91203535 40.97208753
v -93.04177761 211.33947372 34.91112962
v -94.11673248 210.17888188 33.97297487
v -86.74146235 210.28707922 39.47879747
v -88.35796267 210.83375812 38.29200566
v -74.09368455 207.69922435 46.43544927
v -77.04435289 208.75382423 45.40152103
v -56.92447349 201.00565255 45.31353340
v -40.27505964 199.00760055 40.57262465
v -97.89955616 213.74574304 25.51115490
v -81.04267716 210.36553383 43.29426214
v -79.39352095 210.24341881 44.54438016
v -82.89711922 209.40557122 41.69973731
v -75.62666386 209.97239649 46.78133503
v -62.67247349 205.16192913 48.61519858
v -65.91968238 207.86526799 49.43843931
v -68.86299700 206.56894147 47.88322747
v -58.21993202 202.78298855 46.87074199
v -59.62056294 205.71437478 49.33779687
v -56.91503361 207.53537118 50.60891807
v -53.63164097 203.30426097 47.32245207
v -56.99948221 203.39569449 47.41706699
v -54.81773987 199.19659197 43.54283959
v -42.47835651 201.18248463 42.77057573
v -39.37186673 202.87619531 42.90757701
v -34.10691768 197.91197777 38.29131648
v -38.63586858 197.77368009 39.75073248
v -36.26229987 202.17111707 40.78780487
v -37.97999024 200.25262237 40.30464217
v -92.52068400 214.03706074 35.12345999
v -91.79091454 212.75527775 35.81945971
v -87.21752465 212.72467077 39.04531896
v -85.18933505 211.88458800 40.50369933
v -80.65258712 212.23984659 44.12100837
v -82.27004111 211.26456559 42.80121997
v -68.76895577 208.70825648 49.05651137
v -69.28668171 211.70087159 49.79352280
v -71.26045972 208.88948441 48.28445241
v -62.55221367 207.86580443 50.18546805
v -45.23656517 201.63913071 44.33184117
v -30.52804060 196.10941410 37.39708662
v -32.19037130 203.58608663 39.88696635
v -29.84492108 198.74399900 37.52996400
v -33.32084045 193.76796484 38.09855878
v -33.74381736 201.89614594 39.60165381
v -87.95036376 214.14305270 38.51700574
v -79.20143753 214.01463449 45.30477524
v -78.06535810 211.84049547 45.88809609
v -82.62632042 213.65395188 42.57008433
v -76.06767863 212.24209666 47.17722163
v -76.74637437 210.67573130 46.41239345
v -62.89254129 211.52904630 51.27602816
v -65.69854170 211.01418138 50.50762743
v -60.27502194 208.58418941 50.83527789
v -58.72035399 210.32558382 51.60323158
v -51.08052492 207.00719953 50.10791868
v -53.64292488 208.03229511 50.83615705
v -53.55660990 205.33679426 49.04455319
v -34.99570861 204.66342568 41.66421667
v -36.89996153 204.81213927 43.03110763
v -26.28405578 201.77218318 37.71216422
v -26.95995569 203.33825052 38.40720281
v -90.04669636 215.86300433 36.82004288
v -91.46308154 216.69520438 35.30957550
v -91.66610241 214.83334899 35.74874625
v -89.57231045 213.04596961 37.25082800
v -84.11775529 213.48088980 41.32575914
v -83.85981619 211.48660779 41.64983332
v -51.02918670 209.87366140 51.42325535
v -54.67699468 211.09503508 52.01224610
v -34.57982838 207.76142180 44.15060952
v -94.03803945 218.76737475 28.62170339
v -92.41701663 216.18014574 34.40597653
v -71.05785608 214.08887208 49.56096783
v -66.36822969 216.03119373 50.99342763
v -66.58993661 212.04937994 50.54708198
v -50.87528750 213.90944719 52.52247304
v -47.31687531 211.99966967 51.68849602
v -47.70890623 207.78378844 50.03593117
v -85.25390178 218.54436398 39.93838280
v -70.91186196 216.61394835 49.61592332
v -61.85724586 217.34166145 51.99126899
v -63.11009079 215.36080539 51.62785575
v -57.47271702 213.65304291 52.37988383
v -61.64352968 213.12734485 51.70173198
v -44.07695308 210.41415632 50.51988363
v -38.68019581 211.35094762 49.18585718
v -40.84596410 207.83147216 48.04017767
v -32.19095618 208.65166187 43.40630025
v -84.94158834 220.56391835 39.65499252
v -75.45304298 215.96617997 47.62127995
v -68.03029776 218.47961843 50.34294724
v -66.10318273 220.71754932 50.42855442
v -68.90577078 216.27804637 50.24942756
v -28.07320096 206.54681325 40.09500146
v -30.52763455 205.45201004 40.23260996
v -89.54869211 223.74010086 32.43949264
v -56.15216494 217.37687290 52.68503353
v -52.03773454 216.94064140 52.77874321
v -54.27455902 214.61474895 52.71439254
v -32.14564174 213.39611709 46.88805714
v -36.25212237 210.02963185 47.23553360
v -35.67307815 212.10955083 48.13473299
v -32.55302459 210.94015241 45.33336312
v -17.98043586 209.80639756 39.19829801
v -15.34463838 204.88916337 36.59080341
v -10.68343408 211.29573882 38.34629059
v -14.49857838 207.39923418 37.44716942
v -14.69639596 209.92055535 38.46475855
v -19.46295798 207.81007409 38.63286227
v -83.93719047 221.96477652 39.85535353
v -73.64878803 220.39060295 47.58630320
v -72.37381488 219.57617998 48.49500954
v -70.23327053 220.75816989 49.01700839
v -58.07511136 219.42488849 52.31235549
v -59.93783474 217.81466901 52.28756741
v -59.26251039 215.55133164 52.36608535
v -43.22701693 214.58964050 51.43724009
v -38.31209242 215.02804756 50.14639720
v -41.08203202 212.12515235 50.33645034
v -33.97564217 215.94476700 48.82048070
v -35.67581624 213.51997554 48.81011695
v -27.88288891 213.51295710 44.57859695
v -23.21481332 213.33484352 42.20415652
v -23.83319661 210.46254039 40.89832678
v -88.22308481 222.22505510 35.96166149
v -68.82012635 221.17504478 49.44764823
v -34.23036262 209.96874571 45.73497176
v -19.61393468 212.20541000 40.60632363
v -15.85654356 212.59549260 39.67398778
v -83.75236392 223.15599024 39.35723752
v -72.74824381 222.83712029 46.84973881
v -52.68749595 219.91045773 52.34342813
v -40.56009278 218.42312813 50.94153807
v -28.90967205 214.87052739 45.92612758
v -24.26953986 216.42450988 44.43586245
v -20.79716139 215.27865529 42.36121848
v -17.20388792 214.53271806 40.71856663
v -89.28254992 223.15184772 34.39431265
v -76.99012756 222.98760712 43.80413890
v -61.71775609 223.25251997 50.55575073
v -64.48153406 223.46895933 49.87027124
v -62.31704354 220.36471963 51.42847821
v -31.03980236 216.05071425 47.55480960
v -23.74888025 215.01126885 43.50214452
v -13.20842840 215.40793777 40.23160040
v -13.91035039 213.19042146 39.53034431
v -7.93812703 216.44321084 39.55298290
v -10.64920146 215.64000845 39.80959952
v -2.99508311 214.78594840 38.39955479
v -4.72897384 213.99179101 38.78143802
v -7.27686100 214.03822303 38.94243762
v -8.10550340 208.36253464 37.04504296
v -3.30384076 212.76861429 38.44922781
v -8.38464592 210.66568792 37.94720769
v -79.27770913 224.11222756 41.86153039
v -74.23284650 224.79864955 44.84288022
v -49.78663474 216.38064086 52.65320465
v -35.79388931 219.44002807 49.54817891
v -50.11195689 222.79626131 51.12236366
v -31.80389106 218.44771504 48.22584614
v -32.37037361 221.05608881 48.17873612
v -36.67382896 222.38942981 49.12866279
v -18.77630129 218.38714182 42.59746522
v -22.80830406 218.80148351 44.17026043
v -10.02875529 217.75214374 40.02937675
v -15.56543540 218.39034557 41.58815742
v -76.88078284 225.25033355 42.71410406
v -46.15331441 222.16527164 51.08517036
v -28.86654437 217.59425104 46.90059274
v -16.30378701 216.82883799 41.54267535
v -83.81412178 226.23026371 37.35494614
v -83.10732991 225.18830001 38.73467073
v -16.70271903 221.07897699 41.83110967
v -9.31796897 219.94884312 39.71914947
v -6.86814543 218.08363497 39.19071704
v -4.08027787 217.02173352 38.46126795
v -5.06008789 216.79233015 38.88583928
v -84.99655128 225.98907351 36.40374914
v -83.09375495 225.90205073 38.27617690
v -77.12629437 226.20163858 41.94499925
v -59.41822752 224.94378686 49.90093783
v -38.69007155 224.22431409 48.42766002
v -39.17830065 221.56815231 50.08625984
v -22.40111493 221.71156108 43.84810850
v -86.15743369 225.70817173 35.39824113
v -82.24315941 226.94796324 37.85575926
v -83.73618871 226.83224082 36.50467843
v -76.58582926 227.13179886 41.73268005
v -62.41404638 225.03021359 49.46483672
v -43.71285066 223.99583459 49.61630702
v -41.69800133 225.38064420 48.11179638
v -41.15185142 223.35867584 49.63150620
v -26.80184878 222.56787121 45.53132877
v -31.52354062 224.33817387 46.22327164
v -29.24732491 220.62468529 47.11380601
v -25.73790401 219.38216686 45.68493739
v -13.10028881 222.53990173 40.33155367
v -12.68879417 219.76479888 40.70144519
v -72.32726365 228.29078138 43.20803285
v -47.11019620 227.01530159 47.29362205
v -18.13410409 223.49692881 41.78316891
v -64.08440322 226.29365325 48.24314266
v -34.35105085 222.39351273 48.33145067
v -14.04727716 224.95184839 39.40666467
v -27.43315324 225.40546954 43.88450086
v -10.67228243 222.27206826 39.46672752
v -37.93909773 227.65013576 44.79535669
v -35.72552651 224.30157661 47.59009182
v -59.41062048 219.30544078 52.19203979
v -58.94776806 221.71799839 51.59435421
v -53.53168398 222.57041931 51.45655945
v -55.88302761 220.78567743 52.12848261
v -7.28882710 221.17815912 38.29246014
v -27.01417729 216.32453799 45.73784024
v -64.46972489 217.57471561 51.34672299
v -23.17248099 209.09537375 39.96289149
v -7.50321755 203.08823884 35.56510434
v -12.08942197 205.86380363 36.57971323
v -9.19964351 205.77931404 36.29785404
v -10.14713570 208.47450197 37.28666902
v -4.02478594 205.97696304 36.86353192
v -7.42732268 205.53439856 36.22972593
v -5.07641584 211.13188565 37.98236325
v -49.56525564 204.58228886 48.23630303
v -44.05045137 207.14049041 48.74113947
v -37.34737635 208.05722475 46.42002285
v -19.85278539 203.45519483 37.02511266
v -46.62911966 204.39559221 47.42963240
v -12.14443333 202.29257643 35.52571312
v -14.91288375 203.32452655 36.07183695
v -59.62242931 199.67733324 44.08951849
v -61.61840260 200.83659887 45.01835257
v -8.17191787 199.49458539 34.77106988
v -10.69809031 201.37156546 35.23864225
v -14.73288983 200.73843002 35.37190333
v -1.90959673 198.30532372 34.90519524
v -7.43161933 200.30219853 34.91960466
v -23.52739312 195.16226649 35.78875959
v -25.85586905 195.42728364 36.43837944
v -27.63779275 195.39158046 36.85635701
v -10.21126844 198.69554043 34.65460613
v -8.02655332 197.91366160 34.54820439
v -4.72270837 197.26057351 34.56915915
v -68.69322062 191.09861553 38.53229061
v -31.43199533 194.24197078 37.71163523
v -8.99572112 196.06618583 34.27060321
v -15.70611447 195.79571486 34.94093567
v -14.60706349 197.95717299 35.11570767
v -13.37823272 197.15905190 34.85311195
v -25.81237629 193.80487502 36.15697846
v -19.24073324 194.82952356 35.23779288
v -1.32437015 194.97723877 34.14583951
v -4.94612753 194.66759264 33.97793695
v -49.19807240 188.49563599 37.34914213
v -38.31660375 191.22533500 38.38138655
v -38.41081634 187.68499792 37.26979345
v -40.53246230 190.10111690 38.37330639
v -31.52663261 193.27375293 37.63292357
v -19.94271018 194.12621856 35.16011313
v -22.18595706 189.26045299 34.31317955
v -22.52714708 192.45469570 34.96343642
v -24.28899892 189.92024660 34.81619433
v -25.10762028 192.53784418 35.62046215
v -13.21238838 193.23332608 34.31231156
v -13.15419655 188.50046396 33.73074904
v -9.93122533 191.53462350 33.76678750
v -8.77129752 190.77223539 33.60087425
v -7.04252068 192.89220870 33.67742896
v -50.87469891 188.39104474 37.26727143
v -44.74934191 188.38244677 37.90840879
v -43.77063364 186.18141115 37.41680831
v -47.92642221 186.62269413 36.84971854
v -43.19276288 188.50360811 38.08422387
v -34.04753283 190.70391357 37.50161827
v -25.13661236 190.51687419 35.20664945
v -25.34989826 189.17857111 34.99564528
v -18.41334067 192.04108417 34.63095054
v -19.52827163 187.22793460 33.82066265
v -16.76638052 194.16877627 34.83464196
v -8.82019009 189.37671185 33.47126022
v -2.99527659 193.11286509 33.76422077
v -46.88997194 181.89248443 35.83521768
v -48.89056459 185.55231392 36.51695698
v -39.05993700 185.24809182 36.72039881
v -31.57649934 182.43575096 34.79979560
v -30.09145707 186.78328395 35.56424379
v -31.69104829 187.85907328 36.11811623
v -30.66251054 188.27468157 36.03575751
v -39.58027065 182.85407126 36.32736951
v -41.91017523 183.94048512 36.76542640
v -35.31360626 181.43038452 35.22077203
v -39.15524483 179.34000492 35.32863036
v -35.12601927 184.06207860 35.81180796
v -23.47387001 185.49017608 34.35963020
v -27.37158164 182.69519508 34.25459936
v -23.37537333 180.71486056 33.35763142
v -25.37089400 183.11679363 34.08099338
v -20.77323757 183.38732421 33.67864713
v -9.83070116 182.75405467 33.15947577
v -14.14448768 182.45221674 33.20276365
v -18.22615229 183.04696679 33.53602439
v -15.43917414 185.07985771 33.57418627
v -16.90240018 188.34310770 33.92951936
v -67.75261462 180.21534383 37.10822761
v -0.38048089 189.53146040 33.36790577
v -36.38806939 177.54995823 34.42417830
v -20.21567337 180.05874753 33.15212578
v -92.46480465 188.84165585 10.12927294
v -32.01238438 177.78097093 33.79673511
v -28.87648903 175.87560415 33.21382031
v -22.60408551 174.96560514 32.82640874
v -21.55550011 177.48753726 32.94373676
v -24.91531521 177.67122388 33.19693357
v -48.52473736 170.17772794 33.34529698
v -43.02467406 172.14497924 33.51112455
v -32.86196664 173.66354167 33.12848136
v -35.29293090 172.68654704 32.97994658
v -26.01125836 173.57155681 32.87823871
v -9.83066671 173.75443876 33.07226673
v -4.92124865 173.01236093 33.13057125
v -5.16914530 175.02434552 32.79129043
v -10.60272846 176.03249848 32.79779479
v -9.98966023 177.30210721 32.60608017
v -33.17182139 164.28476572 32.33622015
v -34.18986499 168.07396710 32.57359564
v -28.99106964 172.29039967 32.83863887
v -31.48455918 174.01672900 33.20318088
v -26.56668983 174.61250722 32.97138959
v -20.65296657 171.41474783 32.96878934
v -18.43142882 169.68563199 33.15062076
v -17.93850772 171.90583050 33.26738998
v -15.97058214 171.61279917 33.48233923
v -3.62588326 173.81325364 32.96338394
v -84.02816206 161.36975586 32.67616034
v -59.84187499 163.69859874 36.69409454
v -53.21151763 166.68941081 33.91369060
v -23.98072183 164.90797698 32.80548751
v -21.52301371 166.56735539 33.01208094
v -8.05305410 169.49523985 33.76087919
v -4.57974058 170.51224411 33.38344395
v -4.89856768 168.43444109 33.54149684
v -11.92684751 166.93031788 33.78709406
v -6.47729822 167.37610102 33.58300775
v -12.52933033 169.04376447 33.84876996
v 2.85104336 168.57898235 33.53816643
v 3.13334097 171.25494778 33.59033167
v -0.82820310 170.35579681 33.61591324
v 4.95708268 173.45719039 33.30510855
v 5.74707100 169.63066161 33.16454217
v 1.84957683 174.07128215 33.31267834
v -57.10954964 165.73780775 35.43838859
v -51.43761635 164.56927359 33.18605572
v -23.25897664 161.03222966 32.78708085
v -26.27664804 162.94561327 32.59202838
v -13.87437247 165.24183750 33.56737271
v -6.37854449 161.50394082 33.44626725
v -9.32101719 166.73958302 33.68886933
v 5.03295753 166.73943400 33.15884247
v 0.23805186 165.79903662 33.18294510
v -81.13918453 153.52280438 29.20953184
v -63.92002851 156.35335445 37.64148802
v -65.41575491 155.95304966 37.77721524
v -57.83179775 157.30337799 36.13388911
v -58.88922513 160.90038419 36.43475845
v -50.14747009 160.76746583 32.69013017
v -46.25580832 158.38721395 32.20214695
v -20.46396770 163.13496232 33.13825652
v -4.28098766 165.05230963 33.45315158
v -3.34312953 166.84375703 33.42057392
v 3.61581659 162.14865446 32.95153752
v 2.61448813 164.64653611 33.13418478
v 5.88091323 164.54239190 32.69935772
v -80.23754507 151.58054233 28.96138839
v -78.37095112 150.24191141 29.72130105
v -69.49009001 154.55159545 36.88558564
v -62.05368415 155.31872213 37.25163639
v -55.28510734 155.46046197 35.08688882
v -18.53307523 162.08831966 33.19576010
v -3.05117900 161.61087155 33.37751701
v 5.72828809 162.30554879 32.44610503
v -77.02464610 148.47645164 29.87594716
v -75.20718127 149.65452254 32.08211809
v -80.74879646 150.34945309 28.13626453
v -63.49267811 154.85851467 37.39628941
v -60.92235446 153.19550037 36.75872087
v -62.44100258 151.26465261 36.65047884
v -59.87164751 154.17098999 36.68124974
v -18.34564842 157.31650591 32.80496970
v 8.13355111 158.03655982 31.52348846
v 8.07409920 162.78544068 31.70445189
v 5.64806582 161.22749448 32.36823902
v 10.30394807 164.01782632 30.69806844
v -75.11426508 146.42761648 30.28649651
v -78.47638428 147.20267057 28.09046768
v -67.88627803 148.04123342 35.03954411
[truncated: 736,121 more chars]
