# Supplementary material for: The Slothful Claw: Osteology and Taphonomy of Nothronychus mckinleyi and N. graffami (Dinosauria: Theropoda) and Anatomical Considerations for Derived Therizinosaurids
Source: PLoS One. 2015 Jun 10;10(6):e0129449. doi: 10.1371/journal.pone.0129449 (PMC4465624; doi:10.1371/journal.pone.0129449)
Supplement: S1 Multimedia — (A) UMNH VP16420 caudal vertebra (B) UMNH VP16420 caudal vertebra (C) UMNH VP16420 caudal vertebra (D) UMNH VP16420 left scapula (E) UMNH VP16420 right scapula (F) UMNH VP16420 humerus (G) UMNH VP16420 ulna (H) UMNH VP16420 radius (I) UMNH VP16420 manual claw (J) UMNH VP16420 pubis (K) UMNH VP16420 ischium (L) UMNH VP16420 femur (M) UMNH VP16420 tibia (N) UMNH VP16420 fibula (O) MSM P2117 caudal vertebra (P) MSM P2117 scapula (Q) MSM P2117 left humerus (R) MSM P2117 right humerus (S) MSM P2117 antebrachial element (T) MSM P2117 ulna (U) MSM P2117 manual phalanx (V) MSM P2117 left ischium (W) MSM P2117 left tibia (X) MSM P2117 right tibia (Y) MSM P2117 fibula (Z) MSM P2117 metatarsal (AA) MSM P2117 pedal claw (BB) MSM P2117 gastralia (CC) MSM P2117 gastralia. (ZIP) [file pone.0129449.s011.zip › MultiS19-NMantebrachium.obj]

# Studio
g Polygonal_Model_1
# Number of geometric vertices: 7531
v 9.28891543 -3.24799959 8.73589423
v 9.55890398 -3.00141750 10.76857373
v 9.34447441 -1.68599107 7.18694925
v 8.88186600 -4.17086761 7.66303157
v 9.72630084 -1.69967965 8.87103751
v 8.74877069 -1.44108955 5.09174215
v 5.17497864 1.25398161 0.07194224
v 6.65574195 0.54179470 1.25404855
v 7.72550469 1.85280421 2.13467982
v 7.88654387 -0.78737648 3.27055296
v 3.47616314 1.65145693 -0.71896327
v 4.84679407 2.42065545 -0.29285325
v 3.11585725 2.99108867 -1.04870112
v 0.36924920 0.85633242 -1.30412146
v -0.76699874 3.63664026 -1.41705049
v -7.40664825 2.15369370 -0.45211532
v -6.79415558 0.79895905 -0.89285098
v -6.34858431 3.36967199 -0.53417729
v -5.03456872 1.19611644 -1.20331044
v 5.98735083 3.89840174 0.43949808
v 6.09404175 2.17028381 0.59896032
v 2.88443780 0.09351536 -0.63145702
v -8.21132213 0.04975584 -0.38113139
v 5.87141281 -2.29563215 1.13610015
v 4.48120572 -0.40108929 0.07405817
v -10.42491477 -2.03404576 0.31250916
v -11.98990922 0.94315555 2.41118250
v -10.60305350 -0.90947608 0.74228377
v -9.24836937 -1.05623947 -0.08628445
v 8.55108723 -6.34245388 9.23070405
v 6.13560248 -4.94728517 2.20373715
v 7.15952367 -4.04825620 3.43542499
v 6.81719603 -2.22480693 2.34928122
v 2.84861214 -0.35800802 -0.53395052
v 1.76350586 -1.07577688 -1.01365033
v 8.52983445 -5.98577224 8.32637027
v 5.89683745 -1.29666622 0.97574107
v 2.62199319 -1.33884756 -0.78676047
v -1.27094146 0.32631416 -1.41769974
v -4.50580753 -0.16459989 -1.38385687
v -2.55161198 1.37357623 -1.43341254
v -7.82491919 -0.51461073 -0.63147658
v 7.91119412 -6.25750795 5.57977241
v 4.89782169 -3.03709437 0.67986891
v 0.32605481 -2.00007670 -1.02172990
v 1.88588572 -2.45000981 -0.88757690
v -3.21496581 -1.39830180 -1.39227358
v -1.38500624 -2.52749864 -1.38352753
v -8.39487650 -1.31279137 -0.55447785
v 8.09218548 -7.56678730 7.85492547
v 7.16665061 -5.32197766 3.85544845
v 4.82896296 -4.19189781 0.91801229
v -2.88006593 -2.26966408 -1.35328947
v -9.06932447 -2.55690911 -0.60202886
v 6.61192229 -7.43800215 3.73931183
v 5.06184017 -7.04620546 1.61984237
v 3.55349784 -3.54657206 0.04540210
v 4.17401921 -4.82227700 0.44008496
v 2.53540697 -5.26373088 -0.21440707
v 2.09930725 -3.61708505 -0.67230029
v -0.20196057 -3.70663148 -1.13323447
v -6.36063935 -2.31615454 -1.10026146
v -9.48779378 -4.00643190 -0.60788251
v -9.84591618 -2.65802280 -0.27207955
v 3.42809549 -6.22058986 0.31511212
v 4.59903013 -5.97247435 1.06817076
v -0.53350860 -5.47277741 -1.15631602
v -6.18888997 -4.80088638 -1.60034711
v -4.15943982 -3.79170827 -1.55479030
v -8.17175210 -3.35139106 -0.88631205
v -11.03587355 -4.54286486 -0.10666540
v 6.24994189 -8.66072066 3.55179003
v 1.92061020 -6.58879289 -0.27462171
v 1.73982547 -4.87535959 -0.70615759
v -7.42541952 -4.50463360 -1.40529429
v 47.72175476 113.64536732 10.04092768
v 47.41705582 113.52191865 10.86827368
v -10.46437118 -5.13168005 -0.45764382
v 7.19524221 -11.34888548 8.36988725
v 6.10536477 -9.56390053 3.69981234
v 7.32683903 -10.32060757 6.17799675
v 4.43941914 -8.95327423 1.53848215
v 3.40767042 -7.38432165 0.59977529
v -0.29229699 -7.51452940 -0.95973961
v -5.20941941 -6.43109949 -1.69155991
v -7.07063032 -5.37491357 -1.50992465
v -9.33263171 -4.97150980 -0.77930157
v 2.21250812 -6.95763063 -0.19361114
v -4.07093484 -5.35469269 -1.61478913
v -8.02005921 -5.87056810 -1.39258010
v -10.39756928 -5.64433914 -0.62076183
v -13.06144893 -6.66992506 0.86374540
v 6.82447292 -12.71110680 7.30491290
v -8.03452451 -6.35786774 -1.54472550
v -10.39363630 -6.65513519 -0.67901844
v -12.79159077 -7.42844306 0.33657823
v 6.78933598 -12.95813639 8.83026235
v 4.52576252 -10.22083964 1.77902495
v -4.93993238 -7.05069257 -1.84613303
v -4.26955335 -8.93978123 -1.73493789
v -2.42795539 -7.79880211 -1.36002828
v -7.27146119 -6.71241712 -1.67061132
v -10.24091896 -7.21397204 -0.76002593
v -13.17853667 -7.93982856 0.55474491
v 6.21634349 -12.83893920 5.34568774
v 1.25929888 -9.37632564 -0.43318063
v -5.34162344 -9.38161463 -1.89711468
v -6.36551622 -7.42902793 -1.63122837
v -7.65092485 -7.82308914 -1.80299848
v -10.57474688 -7.89829716 -0.86860498
v -12.81780098 -8.45207181 0.23120534
v -13.78533151 -7.95741193 1.24054041
v 6.43544644 -14.23426531 7.89020117
v 5.37677109 -11.98778301 3.54564632
v 3.78905144 -11.55196410 1.50025578
v 1.73447561 -10.23604535 -0.13693578
v -8.91208649 -7.85330124 -1.24515186
v -10.15698165 -8.73105321 -1.12957344
v -11.42519992 -8.07595253 -0.52051223
v 6.21243287 -15.09484090 7.85749499
v 4.00831690 -13.02097086 2.18152022
v 1.58692396 -11.38938032 0.00621855
v -2.24043243 -9.73640103 -1.27021282
v -8.35004635 -9.29246657 -1.60490989
v -11.21293008 -9.58375446 -0.72273269
v 5.83145628 -16.52518287 8.56005587
v 3.12366057 -12.52111327 1.21350156
v 1.64183218 -12.51464523 0.47377817
v -1.38333591 -10.96290536 -0.99871540
v 0.64675190 -11.31683029 -0.45236346
v -4.95210569 -10.65643039 -1.81586936
v -6.77052327 -9.36227571 -1.91307941
v 47.85804823 112.17284203 10.50589047
v -9.13547631 -9.93540324 -1.67226046
v -12.60784641 -10.88207494 -0.29496101
v -10.53887326 -10.65784320 -1.03156012
v 5.42046409 -18.05537753 8.17097165
v 5.22359414 -14.28675093 4.38888650
v 3.50965699 -14.79014102 1.92549173
v 2.88972026 -13.50298803 1.28302840
v -2.60522286 -11.81797311 -1.23025873
v 5.33802994 -18.17176864 7.04817427
v 2.60240817 -14.52188101 1.17863540
v 0.54577773 -12.70805579 -0.14042422
v -1.92881143 -12.28107791 -1.28868164
v 34.93709862 119.03095990 5.60109178
v -5.59244445 -12.15068344 -2.07807356
v 5.19804331 -19.01332848 9.14430711
v 3.36444844 -15.99143818 2.03991868
v 4.34261188 -16.72388799 3.45637253
v 1.70576724 -15.04834555 0.76721259
v -0.59164892 -14.17835429 -0.85299934
v 1.48556777 -13.75116780 0.17737708
v -3.88334040 -12.55539618 -1.83056563
v -5.03131514 -14.06221092 -1.86232955
v 5.01087029 -19.80891265 7.88346957
v 1.00419903 -15.89504257 0.57068997
v 21.96732722 122.31408060 21.73976228
v 23.09281006 122.06219137 22.28406630
v 21.25281468 121.94547802 21.67899162
v 12.80999929 88.84999901 21.81000076
v 12.05863617 86.95688844 20.43706551
v -2.92741554 -14.55758233 -1.36977423
v 42.27695614 106.68547451 17.06505381
v 42.75858402 107.40350932 16.28116705
v -0.54106634 -15.99550992 -0.18387729
v -2.34847935 -14.63677734 -1.19517278
v 4.38415352 -22.31095918 7.37892184
v 3.89293605 -17.71216094 3.07977665
v 0.62617194 -16.02934301 0.31190368
v 41.62206501 106.17291927 17.12051220
v -1.33847597 -15.33745322 -0.73071121
v 41.04997963 108.69612545 16.32154733
v 5.06376522 -18.80449057 11.37723587
v 3.98563361 -22.53971249 11.62477396
v 30.57455085 121.86117470 7.81424716
v 29.61964346 120.65307796 8.17020237
v 29.54442054 121.55682594 8.53814371
v 0.94586209 -14.78116307 -0.00220612
v -3.19755147 -13.64303567 -1.63247180
v 5.16586425 -17.26711355 5.70062874
v -1.63521792 -13.31516262 -1.25370570
v 5.74377272 -14.98258300 5.95214590
v 12.89615128 87.00232208 22.12580852
v 6.77642645 -12.34400459 11.06864493
v 44.07504573 119.60566044 6.19803416
v 43.31688583 119.35736239 5.33296214
v 7.90195633 -8.68125632 10.70128102
v 1.64919812 -4.00381861 -0.78410789
v -7.36307027 -3.84865003 -1.18132192
v -5.52661438 -0.73728600 -1.10120582
v -2.22307700 3.47888283 -1.37014815
v -4.67970036 3.81391193 -1.14288379
v 10.37555840 0.11451167 9.73683409
v 10.18817350 -0.87384286 12.07493804
v 9.81110707 -0.47084483 7.75899831
v 9.25567374 2.23925523 4.13152389
v 4.54614731 3.60075920 -0.55077119
v 3.13563901 3.99644719 -1.15097454
v -5.39132161 4.79120016 -0.88267075
v -2.28344789 5.81065053 -1.35760871
v -9.29132942 6.29003253 1.65034737
v -6.72388542 4.75266762 -0.16395049
v -8.25972296 4.76084230 0.61996165
v 10.09204704 1.18150318 7.22979382
v 9.44593921 4.02073655 3.69312894
v 6.60489546 4.75346437 0.61848870
v 7.56707648 4.60618176 1.38065440
v 7.94665050 3.18929506 2.11835746
v 5.28635178 4.49068937 -0.29246954
v 3.85284144 4.83942358 -0.79745631
v -4.76675574 6.76733535 -0.68352942
v -6.24786131 5.56359813 -0.17918510
v 6.48774486 5.50115341 0.42391173
v 6.64195279 7.20984070 -0.09481198
v 0.05698115 6.22745324 -1.53935642
v 3.30650690 6.12122798 -1.07533834
v -2.33660452 7.86807295 -1.24851079
v 10.95398702 1.45966024 11.76870521
v 10.83738077 2.12698407 8.82768072
v 10.27312689 4.63536754 4.74911230
v 9.82218049 2.22003297 5.64790377
v 9.26656555 6.76098932 2.47248006
v 8.59338418 4.89762845 2.41905544
v 7.63731264 5.46182273 1.17054477
v 5.59999980 7.79999979 -0.60000003
v 4.26492235 7.66054727 -0.93144912
v 0.37710919 10.14023181 -1.44704361
v -0.33535680 8.08544084 -1.44939672
v -6.86837919 6.61648670 0.03629498
v -8.88920948 8.23787693 1.77427975
v -6.13404019 9.00230464 0.28072690
v 11.16073597 2.29118648 10.36138833
v 3.65506718 8.01663753 -1.25257706
v -1.66863634 8.77742097 -1.25816558
v 11.70496736 3.88829177 11.73783746
v 9.67487693 7.86141865 2.53361627
v 6.63999980 8.55000038 -0.34000000
v 7.54070515 7.82417133 0.71289839
v 4.62688226 8.55275523 -1.07474136
v -2.08201446 10.30027587 -1.08062103
v 11.52598672 5.04102418 8.11326224
v 8.77774134 9.06643923 1.23964238
v 8.19431618 10.56992263 0.59346377
v 5.59004210 10.05998533 -0.75010676
v 6.66654203 10.96000988 -0.12884956
v 3.81999975 9.25999973 -1.11999991
v 4.57003154 10.94688755 -1.33788423
v -0.21127384 10.98051853 -1.29148725
v 11.98347844 5.16804866 10.08326188
v 11.85999997 6.24000002 7.56999990
v 10.02714876 9.09566414 2.56964820
v 11.05164550 9.45961941 4.10895143
v 5.58250211 11.38895378 -0.82805817
v 0.08114762 11.66964229 -1.36961823
v -5.04814461 10.34891233 -0.04240002
v -6.98120147 9.89038870 1.00812316
v -4.93000029 11.74999960 0.15999981
v 12.32298370 5.84718212 11.28749829
v 12.60336861 8.90148524 7.23614590
v 9.76611860 10.68085991 2.26363051
v 6.38971385 12.63012458 -0.85918908
v 5.07998513 12.71000598 -1.38994784
v 0.65285148 12.38908898 -1.40627066
v 1.62624964 13.74280732 -1.56131573
v 2.53179274 11.47356816 -1.37197075
v -4.83639305 12.92748563 0.32638232
v -7.77651463 12.96390593 2.22258619
v 12.75607757 7.31724175 12.03248277
v 11.59999985 10.56999993 4.36000014
v 8.95462558 11.82469819 1.05589337
v 8.83005932 12.97723129 0.74038102
v 9.70000029 12.57000025 2.02000001
v 7.80239049 12.41352130 0.24675363
v 7.12781586 13.83663807 -0.63313200
v 4.93542571 13.72684911 -1.54380326
v 4.00114059 14.56957124 -1.55157712
v 0.81002165 13.63237202 -1.48115191
v -4.45047626 13.49181961 0.12706104
v 13.25626206 9.30484571 10.73218975
v 12.44407240 6.72192778 14.06288333
v 13.28590233 10.80114674 8.38100817
v 12.47923449 11.63219195 5.24753798
v 12.27255538 12.99425308 4.41377982
v 9.31863487 13.87999021 1.00436376
v 7.46811228 15.28084278 -0.67280361
v 8.16281606 14.41922318 0.14641508
v 5.45000006 14.53999989 -1.44999998
v 4.53122100 15.72011225 -1.36166834
v 1.37166737 16.54519327 -1.43416598
v 5.34154009 15.67219570 -1.43957697
v 2.27407645 14.86202423 -1.53211912
v -1.63358042 15.89059830 -0.71771030
v 0.38178536 15.69920965 -1.31028180
v 12.75236905 10.62292699 6.71944860
v 12.76000030 12.48000003 5.75000001
v 9.91777703 14.42580856 1.73264567
v 8.24441668 15.86632617 -0.11064872
v 5.85144432 16.70999452 -1.24081457
v 5.74017595 17.94998720 -1.34109927
v 2.23979750 17.77835935 -1.43076305
v -3.62506718 17.10310578 0.21141174
v 0.00382567 18.36854778 -0.94517606
v -2.83306465 17.99109951 0.01338665
v -1.35895889 18.07931252 -0.50906715
v 13.51993438 10.54257900 13.54364865
v 13.59056029 12.09139265 8.31224211
v 12.83622440 13.81330285 4.92002256
v 11.06769405 13.33866734 3.11617786
v 11.95727289 14.13864736 3.90318665
v 10.49797516 15.83798416 1.62595883
v 11.14401780 17.10862853 1.89802574
v 12.64157332 16.46945812 3.78884375
v 7.98959844 15.87724313 -0.38502418
v 10.59169229 16.33364707 0.64122974
v 9.03291255 15.20490274 0.60780131
v 9.73376259 17.12110266 0.90621866
v 8.20000004 16.49999991 -0.31000000
v 6.69697626 17.57041924 -1.23247236
v 6.43000007 16.13000035 -1.13999995
v 1.44655572 17.22195558 -1.23531336
v -4.30036569 16.89821295 0.66164113
v 13.95345852 13.11627496 8.21949635
v 7.73726963 17.34563708 -0.66666730
v 9.17543750 19.22395825 -0.16537178
v 7.74989650 18.55002530 -0.93971641
v 44.88999769 119.09999698 6.70000026
v 44.82106119 119.55907941 6.85634743
v 4.04000562 19.26951855 -1.46927335
v 6.46846648 18.81413907 -1.34890433
v -2.51496583 19.26979981 -0.01735593
v 1.89012557 19.78506148 -1.25685008
v 1.60919561 21.35636844 -1.10352016
v 13.98898754 11.80032827 10.69689821
v 14.59252276 14.39890731 8.29133298
v 13.05999979 17.09000021 3.99999972
v 10.75161621 18.62125285 0.93920709
v 10.40773094 19.98839155 0.25815135
v 8.60618614 20.20408399 -0.59037568
v 7.30287423 19.54705082 -1.11566053
v 6.42109942 20.97962983 -1.28597615
v 3.64551391 22.05747552 -1.33984070
v 5.14373090 20.74385807 -1.35952886
v 14.52386100 13.84706330 9.19630378
v 13.90666980 17.17417315 5.15816594
v 11.59710344 19.58826371 1.37578580
v 9.51297861 19.89782415 -0.08212247
v 15.39415307 15.56637324 10.48134733
v 15.08685760 15.88075422 8.45806953
v 14.15819675 18.09617132 5.10823447
v 14.48171679 15.91896825 6.84435759
v 31.96477145 123.84179980 14.06979561
v 31.88830242 124.48563427 14.68347199
v 31.24924749 123.96086007 14.91920929
v 9.56885517 20.90111934 -0.23674055
v 8.63185618 20.87945864 -0.53304690
v 7.45090656 21.21993713 -1.11239566
v 7.12626474 22.81805687 -1.33673125
v 5.95868332 22.98036963 -1.50586758
v 15.25375526 14.97295685 11.74536347
v 15.77166468 16.93992876 10.00111364
v 14.57658596 19.31827143 5.39502548
v 14.19353299 20.94908431 4.26717894
v 13.33214622 19.37110908 3.85079114
v 11.28631830 21.58192173 0.41269767
v 11.19199581 20.59885673 0.61631395
v 12.06554752 21.57362737 1.50941242
v 8.91786162 22.04246074 -0.65273046
v 2.72666593 22.95445465 -1.16546999
v 15.49980883 17.71322638 8.30785278
v 11.68794837 22.25365676 0.70358976
v 10.85542608 23.66697788 0.34047788
v 7.69390631 23.56694639 -1.28176855
v 6.18764665 23.76000397 -1.44563522
v 15.86033031 16.89544506 13.45349196
v 16.05836675 17.11189747 11.62197534
v 15.90544544 20.32021992 7.35145435
v 14.83516861 20.26683651 5.30732842
v 12.22117152 22.59937488 1.30775454
v 28.10094133 123.74940515 17.81497151
v 28.32452208 124.41664189 17.88931154
v 27.77244151 123.45924973 18.44182983
v 6.98788231 24.37390760 -1.39343832
v 9.00005829 22.81400934 -0.65338361
v 8.41060933 25.17828904 -1.03172520
v 3.19389440 26.15531534 -1.06998626
v 16.22699574 17.82592200 10.92319470
v 16.68719016 20.33247612 9.64051951
v 14.80168756 21.69600315 4.45098430
v 12.57900055 23.63458648 1.53327826
v 28.04820053 123.03999811 17.78260991
v 27.86827832 122.06812203 17.81112701
v 12.95538899 22.29337394 2.23199208
v 9.02168639 24.19288270 -0.86791057
v 6.59304019 24.65877496 -1.39724137
v 1.69836485 25.80376342 -0.62330364
v 16.61106199 18.98146234 12.05329318
v 15.28791059 22.39694819 4.96294210
v 13.82789761 23.67264219 3.13796545
v 9.79942922 26.06507018 -0.55363239
v 6.87841512 26.86012164 -1.59518153
v 1.60165736 27.74605341 -0.37378294
v 15.45114443 23.42203818 4.85527096
v 8.86294246 56.57236651 1.66201929
v 10.63999999 58.13999847 1.46000006
v 35.53464264 126.34867430 6.67079166
v 33.68682042 125.15807152 6.94680912
v 34.36345980 127.04539299 7.14125810
v 7.78390840 27.45962143 -1.35470938
v 9.24927276 26.38375945 -0.95090986
v 3.96948028 28.35693397 -0.94110641
v 5.69831626 26.81944892 -1.42275426
v 17.28004031 21.15998417 11.23942249
v 17.23486930 21.39655314 13.63567915
v 15.86860046 24.01314676 5.32817468
v 13.13378848 24.91008677 1.95367541
v 14.46478162 25.45903809 3.27524333
v 13.12053669 26.75978653 1.84961117
v 24.33686331 53.82107571 6.43253233
v 22.58007973 53.59677598 4.52751247
v 23.96920510 56.08608201 5.12828631
v 8.74173176 28.41292135 -1.31536135
v 7.34588876 28.63006853 -1.61535689
v 9.47999954 27.25999989 -0.93999994
v 16.50187559 24.20033142 6.59151282
v 15.50068613 25.96827783 3.97890527
v 21.10968716 56.30005896 2.28040991
v 35.48466042 128.08221579 6.96676038
v 8.78757704 29.79236096 -1.22973183
v 6.80999830 29.66001816 -1.44023029
v 3.86550627 30.32249026 -0.91844756
v 5.53233922 30.88880703 -1.21860730
v 17.84534007 22.88290486 11.84387319
v 17.43566617 23.93514849 8.88211001
v 16.65683649 25.50115064 6.04729587
v 16.21605083 27.91073732 4.27870732
v 35.99920496 130.78425825 8.14681873
v 35.85921228 131.26678765 9.20189824
v 36.89143807 131.04514778 8.50927271
v 10.10318846 28.95722724 -0.74116583
v 10.37925482 27.80011483 -0.31872949
v 7.99772702 30.29561974 -1.38854200
v 2.27470370 31.88429773 -0.01143912
v 0.39302337 31.10353835 0.98498922
v 1.21074507 29.72799726 0.27063256
v 17.50536636 25.61377734 7.52737932
v 18.53605360 25.22126958 10.32065880
v 17.03034900 27.16694027 6.06909068
v 19.63216253 55.79496920 1.58744189
v 43.84553805 119.77177113 8.09960533
v 44.79687288 120.15874684 7.38665601
v 35.96172482 129.70975041 7.29828700
v 34.91631523 130.47815859 8.24042968
v 8.23841617 30.99959344 -1.38467364
v 7.77893560 31.97950870 -1.36602693
v 18.09483208 24.06759933 13.47912103
v 15.60928952 29.46164273 3.59245786
v 37.43151203 130.26027381 7.36118387
v 38.27210143 128.22775543 6.57454925
v 36.16066277 128.54610384 6.78724423
v 43.95018518 121.55916542 5.97991142
v 43.04720834 120.94751000 7.77154230
v 43.73148084 120.19640952 7.86688365
v 40.72018713 123.55695665 4.71705664
v 41.65611789 125.16385317 4.53337003
v 41.95716977 124.07948822 4.60824231
v 10.41943487 31.49782866 -0.83238294
v 10.82353294 30.19568697 -0.56014169
v 10.07999945 30.46000004 -0.88000007
v 11.37607358 31.77068010 -0.27327123
v 8.84674210 31.19084798 -1.28272013
v 3.48019879 31.84127063 -0.29528129
v 5.05168969 31.72946349 -1.01348141
v 0.66481426 32.07995370 1.22156914
v -0.21746141 30.64562380 1.11413328
v 19.00029369 26.25259012 13.08151521
v 17.87298359 27.95124985 7.29390979
v 18.49087887 26.69701353 8.86792503
v 16.31802134 29.74207141 4.02985187
v 14.05624021 29.47859839 2.07331008
v 13.82934302 31.19719028 1.55913655
v 14.79047071 30.96462041 2.44575669
v 14.62456025 32.44480491 1.92205294
v 12.49677315 30.56201711 0.69126842
v 13.03682011 32.56854415 0.85039821
v 9.32566077 33.09751675 -1.14899862
v 10.95000003 33.07000175 -0.63000020
v 7.69246090 32.40088001 -1.17072172
v 8.71838257 34.56547484 -1.22134178
v 4.49992204 33.52416679 -0.40604055
v 6.63329475 34.07014906 -1.19255192
v 1.87122356 32.60234743 0.34600272
v 3.71089927 32.85365924 -0.43992497
v 0.85623475 33.02157298 1.33007113
v -0.71561272 33.40506181 2.38514249
v 18.38313043 25.51728673 14.71632253
v 17.25946367 23.55616540 15.84549062
v 17.83225499 23.64127338 13.93868122
v 18.74204725 26.21764876 10.44271421
v 18.86711828 27.95390971 8.93430226
v 16.47603326 30.94065376 3.95032112
v 11.72963902 32.71394596 -0.14370619
v 12.60845549 32.25415573 0.51299669
v 3.92697752 34.45133939 -0.08303822
v 1.28321582 34.04008225 0.94377191
v -0.18585961 34.78480875 2.30942830
v 19.36526597 27.05545351 12.33028993
v 19.27653886 28.25548686 10.63508820
v 18.72507110 31.66842088 6.98697334
v 16.10649191 31.52123466 3.09353089
v 16.26649871 32.78906643 2.63569388
v 17.49768667 33.96438062 3.69030004
v 15.36324620 32.28751197 2.49294471
v 16.03478566 30.17814457 3.70862614
v 41.50989279 123.07325006 4.52847546
v 23.14698510 113.54669929 21.06888220
v 23.05173129 112.34948039 21.12159319
v 12.27276679 35.04225984 -0.17589581
v 11.40399277 34.05199200 -0.53284026
v 11.30961906 35.85979715 -0.69139875
v 10.10042988 35.45118123 -1.00971665
v 8.74986034 35.39001197 -1.13851973
v 2.14239443 34.60517526 0.49341336
v 5.30356681 35.19110754 -0.66431379
v 2.40328559 35.25508940 0.52308635
v 1.47389993 34.97774526 1.25147286
v 1.36335916 36.33939102 1.49275223
v 19.32659000 27.73396671 14.20200430
v 19.87959631 28.38036790 12.60001771
v 19.61173117 29.30651233 9.93041974
v 17.19485782 32.13860840 3.96746024
v 2.35881540 -29.05028686 7.23265717
v 0.91526663 -33.60227868 11.49837952
v 1.76480832 -30.64869158 9.64019820
v 15.69880731 34.03532878 1.89298822
v 14.90284689 33.14040974 1.67689100
v 14.18325119 34.01784226 1.02612039
v 12.83948496 34.41409767 0.27181520
v 13.64379935 35.02244130 0.70438994
v 12.27608416 35.85932404 -0.17750893
v 5.53418836 36.42667830 -0.41555168
v 6.73208060 35.54774448 -0.83674537
v 2.87894555 36.93192080 0.98765315
v 16.28777385 35.08824110 2.20392994
v 1.10652996 -34.11229700 8.93696677
v 14.65398911 35.25745869 1.20185048
v -0.70046604 -30.26683629 24.26948957
v -0.65530272 -32.46114030 22.16998674
v 9.93809570 36.30957007 -1.12190540
v 10.89838985 37.29921207 -0.97501342
v 4.62703500 36.29225120 -0.29846476
v 5.64647838 37.47209162 -0.54160407
v 2.58530327 38.09797764 1.03881233
v 19.72567476 30.31913750 10.15835162
v 20.30256018 29.88771349 12.46491540
v 19.14630271 30.88314645 7.98752345
v 17.87930913 34.79642048 3.90425348
v 16.52573422 36.17055714 2.09980737
v 14.87166062 36.74833104 1.17327296
v 12.01332454 36.57973558 -0.31624077
v 3.99271771 38.31738606 0.50308724
v 20.11358924 29.82665785 12.86154240
v 20.63674480 32.39548951 10.63128654
v 19.48594674 34.00415927 6.95276540
v 18.19493994 36.91112623 3.53382435
v 18.72371696 35.68479046 5.35612740
v 17.37926528 38.17481175 2.32357602
v 17.27037691 36.60460189 2.51067057
v 15.91085643 37.73440793 1.38814654
v 12.52059452 37.78724745 -0.04313168
v 4.21074545 39.39156979 0.45057741
v 19.11943778 30.09988368 16.53290354
v 19.79536377 30.35031073 14.58244957
v 20.78653127 31.75679222 13.71059939
v 20.53747699 33.14334899 9.97832511
v 14.66875244 38.02827001 0.68182533
v 14.43554927 39.14832324 0.48776821
v 12.44783122 39.58161175 -0.38505145
v 8.05606786 39.21353444 -0.62636170
v 9.82487202 40.89725018 -0.72908914
v 8.21174588 42.37546772 -0.33640492
v 5.35966363 39.98086601 0.04691241
v 21.25827596 35.37583351 9.96479113
v 19.89021897 36.58931330 6.54669059
v 18.75063032 39.09194469 3.76911717
v 19.22559738 116.98394269 22.32849412
v 18.70983839 116.75474048 21.67598158
v 15.74989408 39.37198967 1.26844167
v 12.95047998 39.82993588 -0.10109430
v 13.96688074 41.11756384 0.27408198
v 3.91858863 40.16466811 1.09015033
v 2.34415568 41.51572287 2.29898328
v 21.37963660 33.76604617 12.87079137
v 21.54275216 34.63643044 11.21285744
v 21.37335949 34.70315039 10.56118496
v 20.34650743 36.90676391 7.25768507
v 16.75376855 41.85647145 1.76179770
v 17.54972897 39.35490549 2.48619821
v 12.15496287 42.61488840 -0.51595131
v 11.19664684 41.64732993 -0.68919087
v 13.15002982 40.71999714 -0.04006683
v 4.02924325 42.46855155 1.67422614
v 4.76224441 41.32254422 0.79657719
v 20.67110315 31.80634603 11.60150114
v 21.20283432 36.44325212 8.66086781
v 14.67959117 42.34758392 0.27131563
v 5.14975423 41.39113054 0.70221140
v 5.78335160 43.34507138 0.78307267
v 21.56836167 35.79508886 10.49091481
v 19.84412409 41.89129919 4.37564729
v 18.00209470 40.66011682 3.09634511
v 0.71950495 -30.85571341 17.36623049
v 25.94943717 112.89308220 19.34597827
v 7.82880932 43.02095994 -0.07467866
v 10.84209699 45.10869831 -0.32665354
v 9.61394142 42.89339483 -0.41941469
v 21.16068266 35.10998189 15.80057107
v 21.87774517 37.23461181 10.30780841
v 22.07386121 36.40718386 11.21269818
v 16.61842689 42.74659976 1.50969264
v 19.77146231 116.00223184 22.55224995
v 32.51782060 113.66009712 18.63314025
v 33.01248699 112.99305409 19.16907355
v 13.74999993 43.54000092 0.07999993
v 12.29364891 43.43341663 -0.48987253
v 7.83874281 43.61096770 0.12547968
v 21.46505751 38.36392239 8.37039389
v 16.02666266 43.36443543 0.82769647
v 30.86483106 114.38910663 18.49554293
v 17.50306599 42.46283323 2.54948111
v 5.78440633 43.98792610 1.00834284
v 3.83199635 44.50476915 1.99958426
v 3.26964841 43.05743426 1.98671618
v 22.15166949 38.01108897 10.60122810
v 15.63879661 44.52691972 0.73091057
v 14.31019884 44.74722967 0.09171542
v 13.66792060 44.26094890 -0.09124791
v 9.39813163 45.05452886 -0.24851997
v 6.08461583 44.54299062 1.02800562
v 4.80238022 45.30177638 1.78488053
v 23.00425246 38.74428943 11.62698492
v 21.51530981 42.59477183 6.43220916
v 16.37483388 44.71720383 0.95867575
v 14.07804340 39.53170031 24.28637259
v 14.62055463 45.56206241 0.13249855
v 14.72875848 43.86661947 0.32874249
v 5.88087365 45.54818571 1.38007686
v 22.98337966 39.73506391 10.28566249
v 21.78710699 40.23151100 8.09559785
v 21.30197734 44.91693899 5.38587151
v 18.95000041 44.59000006 2.65999977
v 19.43640783 43.24744642 3.56985047
v 15.48084244 46.26267403 0.61921688
v 3.33835417 -11.08602434 22.81006612
v 13.41072842 46.90492526 -0.19573723
v 9.27406363 47.23121598 0.23461736
v 6.57981029 46.10795528 1.11157051
v 8.43944773 46.37502506 0.37647301
v 6.82177069 45.39391771 0.84149220
v 23.09534512 42.61970893 9.29276831
v 16.99953526 45.24517059 1.34422269
v 15.70213959 45.42475939 0.64890709
v 11.24601811 46.56406492 -0.11831408
v 5.66759938 46.15265876 1.36731192
v 22.58798480 40.59144482 9.47325118
v 29.50304747 114.32469636 18.81981827
v 17.08237082 46.01917416 1.24982873
v 16.02696627 46.27115279 0.81252423
v 15.16601350 47.63181135 0.27471880
v 7.83630740 47.52514139 0.64437115
v 3.04557593 46.24769837 3.28521756
v 3.58843687 47.60460928 3.31221148
v 22.95000106 38.95999864 12.60000002
v 23.15874398 39.71919045 13.53161037
v 22.42000028 36.52000055 12.88999990
v 23.29999954 40.33000022 11.47999987
v 23.72954600 41.76284000 11.14161685
v 22.26760611 43.90060157 7.08163716
v 17.91020669 45.61401904 2.02352717
v 17.24437438 46.96668312 1.16271025
v 15.73306881 46.82446644 0.68404345
v 22.12128416 36.92242503 14.92804103
v 18.15315522 48.60315099 1.49700581
v 16.36894606 47.56378010 0.79090433
v 9.85677540 50.20670965 0.27015005
v 9.17320605 48.27853292 0.29037090
v 6.30446244 47.45625332 1.22676382
v 22.11588249 38.91393542 16.48469083
v 22.51227200 40.96910357 16.71475917
v 23.30360189 43.56919974 9.03814565
v 17.03153178 48.23843390 0.95384155
v 7.42446817 48.87717962 1.42976933
v 8.46061110 49.59556460 0.68823813
v 23.54630828 42.92069376 9.85300355
v 22.75258489 46.23685032 7.10116513
v 19.30530369 48.46097901 2.08112504
v 16.97609760 49.40124974 1.02389790
v 16.23825356 48.66198823 0.73435821
v 14.03945871 50.25551841 0.03029725
v 11.14999969 51.10999942 0.32999986
v 5.51046245 49.09981415 2.17072293
v 23.85588177 43.79843920 10.03807317
v 24.35081080 45.90445384 9.37792100
v 23.28988537 47.31133208 7.46342447
v 19.09057796 50.72593689 1.88990869
v 17.95849018 50.49026757 1.36814057
v 15.48532397 52.40410194 0.15540197
v 15.56892134 50.10641366 0.19778831
v 17.01697707 51.20106414 0.50203322
v 9.17739235 50.29752478 0.63340139
v 6.87411707 52.00857297 1.97673053
v 9.65400692 51.33033916 0.54586621
v 24.63989332 44.65989769 11.81277167
v 15.15465602 52.20123753 0.18143034
v 23.87084812 42.23978147 12.54001074
v 20.40000074 50.53000152 2.68999999
v 17.28434674 52.52077803 0.61385590
v 18.95758510 52.35253647 1.18977274
v 12.87003141 52.74998397 0.17027912
v 12.39422895 51.24072731 0.20564873
v 10.93745697 53.51679772 0.47080801
v 25.23991279 46.12576589 12.61492353
v 24.25490133 47.97858745 8.58740974
v 23.23931828 49.33110997 6.62659854
v 19.99024116 52.75196955 1.84401078
v 16.85000025 53.04000154 0.34000003
v 15.71985148 54.10000309 0.22108889
v 14.19998519 53.47998813 0.13425591
v 12.93446962 53.81565914 0.06338926
v 24.18533713 43.85853931 13.55145406
v 18.20638403 53.49789560 0.82514406
v 20.12824453 53.51033807 1.87227642
v 17.12999865 54.63000014 0.39999990
v 14.40648176 54.80556563 0.03750540
v 9.02300049 53.50252241 1.41324068
v 10.62734053 55.15111610 1.05114083
v 8.08996242 52.07674205 1.45062106
v 6.73000375 53.19000036 2.37000524
v 8.44000001 54.29999903 1.45999994
v 25.90237930 48.23824391 12.31086720
v 26.16398968 50.05436391 11.36214007
v 19.30999570 51.96058378 1.68783066
v 18.66129600 54.94784936 1.05202326
v 16.60752855 55.52088842 0.46620652
v 13.86321522 55.63028529 0.31620715
v 12.53001485 54.44999784 0.35010322
v 17.53909327 55.28243631 0.66721160
v 13.14017922 56.98297545 0.29878513
v 14.97999951 56.52999878 0.24000030
v 26.34453960 49.80920628 12.23666780
v 36.89484298 92.06477553 20.44134215
v 36.05528548 91.90623462 20.57169564
v 36.87788546 90.91641009 20.64958960
v 17.93804020 56.34052306 0.53043157
v 16.54563844 57.04988167 0.45770704
v 7.59000005 55.75999990 2.27000006
v 26.36495791 50.80570281 13.63432966
v 39.97975588 101.40107572 6.78885402
v 39.10380229 104.13232446 6.06812956
v 17.24967547 57.73998797 0.42154652
v 14.96999990 57.50000104 0.13000025
v 26.70031786 50.95254257 12.30662782
v 25.45955218 52.44643241 8.91408231
v 20.77082917 57.40389973 1.77755789
v 18.82934384 58.18143860 0.73198049
v 17.00964198 58.59998986 0.36169941
v 11.57000009 58.97000059 1.15000026
v 26.67560801 54.24686149 9.31675080
v 21.65666595 57.46646225 2.72661215
v 19.75893788 59.37187001 1.00693887
v 42.15540737 96.17578983 19.76105198
v 41.76591709 95.10095417 19.41614971
v 42.67727211 95.31509131 18.60986464
v 17.88969152 58.50103870 0.62022696
v 14.05894104 58.95113572 0.47206023
v 10.21841355 59.66125429 1.76678889
v 7.77000003 58.49999934 2.70000054
v 27.16723830 52.33753100 11.90145314
v 27.11131796 53.60810831 10.28272603
v 21.42486535 58.63493308 2.13058246
v 18.51869188 59.48882550 0.73409174
v 17.33987406 60.55411324 0.41374451
v 15.75014368 60.35955250 0.43291866
v 14.48125020 60.43953821 0.57157961
v 11.35822851 62.00488657 1.97389186
v 12.81597931 60.42516604 1.06624572
v 10.78832150 60.85509807 2.00470374
v 26.71609074 56.19486049 8.31191428
v 26.91880427 55.21322787 9.19061340
v 23.27651717 58.93191695 3.72110470
v 24.27003533 58.24886635 4.85053193
v 21.92645893 58.26625973 2.83961813
v 23.23462628 57.77992308 4.00718767
v 21.61818743 59.25402418 2.21600942
v 18.61432008 61.05263904 0.70897647
v 9.69496835 60.44863909 2.44247960
v 7.81999994 59.92000178 3.01999948
v 9.74292774 61.49524450 2.48963991
v 27.95528248 54.71466854 12.17020303
v 26.91774815 52.67705396 13.99421040
v 27.22282335 54.80557680 9.60994139
v 21.13870718 60.75174734 1.73080422
v 19.76169832 60.09554863 1.10176951
v 42.68052429 98.48085791 20.27860098
v 42.22492501 99.42224622 20.43545991
v -13.44844792 -9.29200836 0.62714738
v 27.27298066 55.50935119 9.33729671
v 27.74393559 58.36529657 8.74874834
v 21.93989605 60.81311405 2.50978698
v 18.62053387 61.91274896 0.71879220
v 19.80667561 61.37921289 1.18684629
v 12.00813986 62.54943460 1.74485880
v 13.51614762 64.01196867 1.37719000
v 14.28925339 62.20050529 0.93391072
v 27.58965641 54.39861119 13.57393898
v 27.47365460 56.09877408 9.45772324
v 24.63560179 61.22108921 4.42934502
v 22.74777740 61.26788259 3.19788558
v 27.88971551 55.79079315 15.13938047
v 26.66281722 53.61237749 15.75187966
v 21.08853124 61.79045141 1.53324264
v 19.23299022 61.96193397 0.91382099
v 11.20166946 62.87330389 2.22039851
v 24.22419935 59.75432694 4.37106472
v 20.09235322 62.45507300 1.17197179
v 11.88695338 64.01719153 1.74384529
v 28.67229655 58.18926543 10.87939832
v 28.19508687 60.45781821 8.20060726
v 27.06918307 59.93227288 7.24661350
v 20.75571567 63.45213205 1.40268845
v 23.46603945 62.48802319 3.47151305
v 22.14525826 62.84461915 2.25295429
v 18.04461144 64.28860873 0.71892131
v 17.03423448 63.55804950 0.62164583
v 16.29914157 65.02101570 0.85105124
v 14.01963178 64.61017579 1.20889454
v 10.47836524 64.32239711 2.50915322
v 8.82257801 62.83887476 3.17327329
v 10.01757290 64.24675137 2.76217191
v 11.80516277 65.11913985 2.30234675
v 28.79047394 57.40905553 13.17933947
v 19.61720176 63.78240138 1.00733479
v 19.17632483 64.74341452 1.07126625
v 38.51623833 99.09392893 19.14472319
v 38.65000233 98.26999903 19.87999864
v 39.37000036 98.91000390 19.39000003
v 19.63154599 64.50781971 1.15982909
v 17.13883318 64.92328644 0.78020355
v 12.84001861 65.25498629 1.49088423
v 28.51851471 57.55152926 14.79589194
v 29.07826751 61.03732064 9.44136363
v 28.72963436 58.90624598 10.40606387
v 24.26166087 62.83704937 3.82728339
v 25.75517260 63.68161738 4.85408166
v 27.92624012 63.69044632 6.60924241
v 20.15426196 65.00923634 1.43440196
v 18.05866137 64.64079767 0.81484683
v 14.09841608 65.63077122 1.49511744
v 29.14516069 58.52401629 12.24086061
v 29.28978205 59.09033492 13.71957269
v 20.96791938 66.05155766 1.49128679
v 23.13266881 65.92421979 2.19118199
v 24.12075922 63.62663209 3.72569403
v 19.63074319 66.41001999 0.94709871
v 16.40576124 66.49152935 0.95607160
v 11.37144584 65.48383832 2.67347577
v 12.14999985 66.72000140 2.64000031
v 24.93533678 63.38996440 4.13653348
v 21.05515450 64.73466009 1.88243145
v 18.25976744 66.54373556 0.69771986
v 15.48745204 67.49124825 1.23751885
v 12.91853096 66.91856682 1.82186579
v 10.15873719 67.41686910 3.55932279
v 8.91333260 65.79880416 4.23290255
v 29.62184511 59.48276073 12.56409287
v 28.64269726 63.93194199 7.33154500
v 24.59106967 64.76709992 3.86363780
v 20.99531703 66.74645841 1.17183477
v 16.02770016 67.32890755 1.04423868
v 29.38365564 59.62521583 13.78660090
v 29.59448844 61.31611764 10.31451020
v 30.28066270 63.21115792 10.29635686
v 29.51525338 63.32407147 9.01397970
v 27.39245072 66.01688266 5.42235095
v 25.29280446 66.13046676 3.98001214
v 26.89835429 65.32195956 5.22383535
v 21.79610729 66.67524576 1.55372091
v 21.93550393 65.62741846 1.91245682
v 20.50295286 67.35889614 1.21656654
v 19.53035779 67.12157279 0.99467079
v 17.77655445 68.56450438 0.94327610
v 16.22372307 67.99806654 1.07037614
v 12.95000035 68.57000291 2.44999956
v 10.78169700 67.83600152 3.20474594
v 29.63461168 60.42018905 13.66399042
v 28.64376456 59.58263949 15.06040525
v 29.92998064 62.05303222 10.77315677
v 28.19774859 67.63698906 5.52142505
v 24.32922460 66.08232856 3.04570049
v 43.88093203 98.25094789 18.93932186
v 44.16547343 98.99934381 19.22673360
v 23.91118556 67.49956310 2.56439042
v 43.39542240 97.60164469 19.23323609
v 21.62962966 67.28830189 1.28334283
v 19.26120743 67.60357320 0.91680937
v 14.51769006 69.96079534 2.01190752
v 30.05141206 60.96480414 13.31490465
v 25.07126704 66.74887985 3.42823984
v 22.62159809 67.45970994 1.71694765
v 44.65029761 99.87708181 18.83032918
v 44.63092983 98.80962968 18.47060397
v 16.63278602 68.99029762 1.14990445
v 29.80133332 61.05356663 14.11906723
v 24.82443303 67.32428819 3.32926237
v 22.02023752 68.30995530 1.33901322
v 20.54551989 68.07259470 1.21194264
v 30.59071675 62.57025152 12.57521752
v 30.74907698 63.19032609 11.60009764
v 29.63848971 64.97360766 8.13856814
v 25.96182376 67.53659993 3.81251471
v 23.25925976 68.82028282 1.86076888
v 20.39690875 69.04913485 1.06509100
v 17.99144782 69.55779344 1.04235578
v 12.17787154 70.36646456 2.92100594
v 30.35695106 62.11264431 14.11298662
v 25.03552474 68.74816865 3.48991202
v 21.35720663 69.44339722 1.17763411
v 19.34479363 69.93710995 1.11038785
v 18.19766127 69.94260103 1.06628460
v 20.65758407 70.12139261 1.07366010
v 16.07039943 70.51973790 1.49197469
v 30.86467460 63.05191666 12.98967376
v 30.84470890 64.78583068 10.47496311
v 31.60624206 67.56110489 10.07153001
v 26.40483528 68.45051050 4.08099918
v 21.98606171 69.84198093 1.44347560
v 15.56604169 71.69122249 1.63311278
v 22.45402895 71.29354775 1.35393336
v 19.48153786 71.01994753 1.10461330
v 17.57366024 72.58949429 1.32671243
v 21.42941952 114.91590738 22.65878394
v 22.18859829 115.28911442 22.17463590
v 31.25114739 64.17880207 13.70667294
v 30.33000045 63.00999969 15.76999947
v 31.37122467 65.54959714 13.36010545
v 31.67000040 66.44000113 12.57000025
v 24.53314140 70.53494453 2.31567770
v 20.58608085 71.66408747 1.09467085
v 31.49041161 66.39986485 10.69980860
v 19.48653720 72.47611880 1.41899940
v 20.90518922 73.35691899 1.17893203
v 18.49680766 73.32181931 1.47520984
v 13.14759906 71.18447125 2.73433863
v 14.49541375 72.54739106 2.31167371
v 31.84000030 66.27999991 14.49999958
v 31.23000078 66.03000313 15.72999917
v 32.18080476 68.25386733 11.18740812
v 29.47605029 70.35432011 5.77166444
v 27.37700008 72.95980304 3.82301374
v 27.09265798 71.12173736 4.09613829
v 22.83780277 72.96185941 1.39714673
v 44.24044117 110.97902060 13.45901191
v 43.67312416 111.15758866 14.16479517
v 19.82367784 73.54561985 1.48618792
v 16.58706926 74.04129952 1.94176263
v 31.80328757 66.38837606 13.60045001
v 32.18800202 67.34330207 13.98936380
v 32.51214698 70.35964727 10.30539908
v 29.65000086 72.77999818 5.22000017
v 28.53521705 71.64677233 4.84984741
v 25.43931082 72.93316722 2.51227687
v 21.08637430 74.20500368 1.26514328
v 22.56489173 74.52337444 1.65918563
v 19.07215454 74.39903915 1.53952744
v 16.18101448 74.10042733 1.99374720
v 32.06999972 67.95000285 14.75999970
v 31.87751025 73.52891564 7.34687224
v 30.51313199 71.62819058 6.48967456
v 30.22884950 73.40035588 5.54119376
v 25.14851652 74.93016124 2.09409278
v 26.07503161 72.83823192 3.14038689
v 23.92321639 74.11079854 1.88453996
v 19.75477487 75.51841438 1.28427020
v 21.29347064 75.04829019 1.17667299
v 18.03687029 75.92166215 1.78751559
v 16.51432924 75.26811957 2.01110146
v 32.52539411 68.39407980 13.65554519
v 33.46366808 71.65125012 11.58071589
v 32.48377144 68.70633364 12.34756876
v 32.24782273 70.87861001 9.52427462
v 23.72163907 75.08466393 1.91631133
v 24.87030439 118.54804307 20.01626417
v 20.64041235 76.23842359 1.18983875
v 22.71493524 75.76777786 1.58752420
v 21.63014747 76.39967650 1.23096525
v 19.83207837 76.61724091 1.43660954
v 18.89110729 76.78148150 1.53071037
v 32.75789693 69.51038539 14.53711558
v 27.49944665 74.50763136 3.73548968
v 25.79000033 75.57000220 2.33000005
v 24.37501401 76.03604347 1.98132568
v 20.74026875 77.56058872 1.38716353
v 19.69850808 78.11982930 1.67906960
v 17.32231490 77.62195170 2.21313140
v 15.61557408 79.59780842 3.25822947
v 13.41266464 75.29370487 3.74842132
v 15.61526302 77.55686343 2.89010769
v 33.34670514 70.83161175 13.83709069
v 33.05195644 70.07589191 12.86198385
v 33.59631449 72.60129601 11.07122190
v 32.18730539 75.97145438 6.86717313
v 31.04916215 74.25140589 6.17204886
v 24.56779964 76.85078681 1.86144281
v 22.72456512 77.30478793 1.60125946
v 32.99999982 70.83000243 15.01000021
v 31.81135654 69.62333620 16.60410874
v 26.04964375 78.01400125 2.73476331
v 33.55836496 72.01985270 12.24635635
v 33.59170631 71.69870287 14.20368254
v -21.41894400 -19.63467710 7.29011744
v -22.98134193 -23.46986160 10.16570907
v -22.05490321 -21.07265219 9.86876432
v 24.22330715 78.42031866 1.71265902
v 22.29423076 79.80112731 1.51115377
v 19.32023652 79.67004180 1.90837239
v 34.12104771 73.70626181 11.72224898
v 27.95941755 77.99825817 3.51419300
v 25.73994547 79.32374626 2.42051156
v 34.65507179 89.48528022 21.24498226
v 35.97866744 88.81400526 20.99580318
v 34.79874879 90.50909430 21.06171288
v 33.41424093 72.36117870 15.89551009
v 33.91755745 72.68793136 13.93758319
v -20.74427716 -17.71816239 10.94034221
v 24.83770251 79.48300987 1.91834720
v 16.55343361 81.51243627 3.39735416
v 17.54518598 80.41132241 2.68866029
v 32.73664787 77.73399353 6.88585779
v 32.03121200 79.07959074 5.76839875
v 30.78368865 77.57487148 5.43767354
v 26.39970742 79.97225970 2.35797139
v 40.30311853 92.33362228 18.54999177
v 20.60471475 80.69828153 1.89622247
v 19.26127821 81.21384680 2.14789691
v 33.30014646 74.52607900 17.25728624
v 32.21594170 71.37767226 17.01414399
v 34.71342847 74.87118244 13.00684456
v 27.74916403 81.07356727 2.86902557
v 25.41377582 80.70726693 1.96019420
v 23.43997546 81.33160323 1.90291635
v 20.31454816 82.06228167 1.92015024
v 34.30891410 73.91621917 14.27824050
v 34.84284878 75.80562681 12.00112887
v 24.64159392 81.70595020 1.85381621
v 22.01782912 82.30233192 1.77974510
v 17.98339933 83.01617205 2.97621195
v 34.40439701 74.71104711 15.39678499
v 34.69095752 76.40574127 10.68635378
v 24.09787849 82.19323307 1.75363477
v 23.28261733 82.43528754 1.94227765
v 17.06073806 83.15660059 3.26025276
v 14.06443957 81.70565963 4.99671930
v 33.67774934 79.89070565 7.08199898
v 25.50954744 82.58630335 2.32346798
v 35.30428559 76.92614198 12.30713911
v -13.37678265 -0.45153743 3.49098956
v -14.97697458 -0.75607374 7.01012695
v 36.05964035 79.52786982 11.93908043
v 32.73587301 79.91807163 6.09334698
v 30.54491989 79.86763120 4.74399282
v 22.72601612 83.97692442 2.01532384
v 34.75999832 75.62000304 15.20999987
v 34.10999849 76.03000104 17.10000075
v 23.90854619 83.29972625 1.68373145
v 16.72200859 84.45936441 3.64337885
v 35.33434123 76.43608749 14.75064456
v 30.57253733 83.47370476 3.97251500
v 30.19642457 81.52723312 4.21991432
v 23.72309938 83.89196545 1.66212290
v 36.51714325 80.04239947 13.07437196
v 34.33370218 81.26488328 7.47970631
v 21.04810439 84.71906185 2.10176269
v 35.60553119 77.73537189 15.95598273
v 35.94169393 78.19002122 14.72078916
v 33.89866278 82.17241615 6.74045132
v 31.68910369 82.83607662 4.90059843
v 32.74146840 80.86123317 5.98321017
v 22.87964523 85.64085513 1.81294081
v 25.47555789 85.16900241 2.00707745
v 26.49993449 86.63999289 2.30933260
v 27.66259573 84.74874496 2.71100365
v 30.13477102 84.45253223 3.66669009
v 28.29381078 85.36335826 2.99278670
v 40.76285660 115.54595828 11.66934986
v 39.91104662 115.17374963 13.10616359
v 24.39862676 85.88912338 1.84460613
v 36.28744930 78.89724523 14.98011779
v 35.86569056 78.96505296 16.28595032
v 35.29986367 79.58123833 17.01339334
v 35.06779298 82.53749460 8.17103405
v 32.43310750 85.84616333 4.82594455
v 32.27165714 83.83887261 5.14139514
v 18.76603067 86.98576689 3.27516324
v 20.32872103 87.44037151 2.71627400
v 16.22587442 99.85995293 22.98092283
v 16.27402753 102.95131058 22.48151042
v 15.69525898 101.60762817 21.66298963
v 22.00072445 88.00157160 2.31657713
v 36.53009236 79.66087759 15.22875205
v 34.93852541 83.47145468 7.65059656
v 30.82647733 85.70894599 3.94760491
v 19.62763816 88.32480013 2.96939933
v 15.93028195 87.78992295 5.01030264
v 36.81153059 80.96609265 13.74127623
v 24.23177287 88.41786534 2.40528747
v 21.21358551 88.55479956 2.52302177
v 36.13984212 79.97788489 16.29794203
v 25.80600418 88.16650510 2.24768091
v 22.58777246 88.49698305 2.28351145
v 21.05359547 89.12900835 2.71827774
v 30.61281517 87.42123842 3.57986987
v 27.13705972 88.29973638 2.50286050
v 21.82854339 89.83981609 2.76839081
v 23.49102497 89.04071152 2.37382366
v 20.54468915 89.74333853 3.20501369
v 19.06000078 89.30999786 3.47999996
v 36.63000092 80.67999780 15.80999978
v 35.77393293 80.85944504 17.38721691
v 36.78862751 80.69632947 15.77764004
v 37.67737746 82.67945796 14.10042215
v 33.41804445 88.45210820 4.81557194
v 34.62275863 86.69839799 6.49346784
v 27.39902586 88.86978030 2.61312560
v 23.75805378 89.63891864 2.32850830
v 26.37624182 89.30157125 2.57771439
v 31.52973950 88.37988228 3.91461840
v 22.94198237 90.49402177 2.48661311
v 37.30000183 81.84999973 15.79000056
v 36.90603748 86.74497902 8.81881732
v 26.92559361 89.83881027 2.42106989
v 24.74370413 90.98994732 2.27325154
v 21.52887918 90.64731002 2.98361760
v 37.81561926 83.30608159 16.11691527
v 36.78344935 81.96918666 16.44719392
v 38.00231963 84.08021927 13.23562860
v 34.75088254 89.25628662 5.81315905
v 31.56677634 89.72956985 3.99471028
v 27.03575790 92.12829918 2.65475595
v 23.03062566 91.06442332 2.68100807
v 19.75600794 90.84629267 3.46408831
v 20.45944519 92.53600985 3.72456713
v 38.62805292 85.22410691 14.32253793
v 38.48397732 84.45291966 15.20991977
v 31.95699304 90.75798094 4.22275485
v 28.08674611 92.72403270 2.82255025
v 25.13659932 93.18197519 2.65269703
v 22.74893038 92.06758440 2.75013852
v 18.83426495 92.00833738 4.13019536
v 18.39930564 90.66639841 4.12550289
v 15.76068997 89.20120448 24.44973961
v 38.81638125 86.21538430 13.76160327
v 37.79549524 87.63375878 9.92309023
v 38.06303442 86.06930077 11.88575570
v 33.01127255 92.01283753 4.49450873
v 30.40885553 91.41477197 3.22448672
v 22.53210172 92.71296114 2.80339271
v 18.17802526 93.29664707 4.92112665
v 25.56148358 121.74534798 20.71000636
v 26.02068521 121.84242159 20.20184509
v 26.65795572 93.48373115 2.74163717
v 22.10368589 93.58172864 3.05547728
v 38.14646602 84.41416919 16.32248424
v 30.53474799 92.15262532 3.39276530
v 32.20634907 92.38141775 4.01443802
v 29.45049666 92.87978709 2.98808585
v 20.86691931 94.04550493 3.64686851
v 38.43956813 85.07512510 16.34675637
v 37.53416240 84.66771245 17.04563573
v 38.30480203 88.07169646 11.20382734
v 35.65460816 93.15735847 5.96328359
v 34.40589085 91.44601971 5.28042996
v 29.94273975 93.01009029 3.09691834
v 31.46225959 94.24066544 3.87967890
v 29.22941931 93.43872964 2.99714366
v 27.32819505 93.17129105 2.72823940
v 39.37836736 87.96395361 13.83081172
v 32.86401182 91.66177362 4.56607714
v 23.38138781 94.46810931 2.88810139
v 18.81858893 94.57059205 4.87812143
v 20.96999995 95.21000087 4.23000008
v 38.48842904 85.86435765 17.13654399
v 39.08650950 86.42503619 16.05232246
v 33.00731629 92.57274121 4.30360064
v 27.49163285 94.30696815 3.00756772
v 32.79609978 93.40535849 4.36536781
v 29.90070730 95.12729943 2.95572937
v 27.28605643 94.99150515 3.06166243
v 25.48711002 96.10366821 3.09426873
v 23.99475314 95.70640326 3.13325180
v 39.06656057 86.58527583 16.93832502
v 39.41355273 87.15982735 14.56682663
v 40.06868973 89.25019205 13.99390865
v 39.76693749 91.60485864 11.38178259
v 39.29610550 89.59326893 12.06695568
v 38.58665004 91.95435047 9.28032026
v 34.15999189 93.11652184 4.77550225
v 33.47130865 93.32350641 4.46046237
v 30.98041564 95.34314275 3.39159253
v 39.36302662 87.03523129 16.66370779
v 27.82985382 95.59122473 3.02307284
v 30.12175858 96.86372429 3.10503459
v 14.71471135 95.18651664 22.52573520
v 14.46035504 94.47829425 22.28499018
v 15.41752741 95.01398355 23.56904000
v 21.89528756 97.32569754 4.61297436
v 39.71789032 87.82093972 16.55256934
v 34.53424573 94.14055198 4.86744940
v 30.72563931 96.44817561 3.29042040
v 26.78616904 96.22398764 3.08659882
v 27.51475200 95.95168382 3.19249183
v 25.63983761 97.06653655 3.32574383
v 22.99679443 97.21682966 4.15659184
v 39.43876550 87.57540584 17.36969315
v 31.64340556 95.59155256 3.80979478
v 27.96989121 96.89594060 3.38925282
v 39.85652328 92.68772602 11.01624221
v 35.34439579 94.47570145 5.31584211
v 36.81934252 94.03923899 6.69956254
v 36.40772030 94.96574849 5.77147631
v 33.14863890 95.87735683 4.29006945
v 28.65662985 96.35116905 3.09393625
v 40.10066018 88.74206990 16.92760177
v 40.76205939 90.88129550 14.48326837
v 26.10815875 119.00808662 18.30287091
v 39.62934762 94.23105419 9.78361256
v 31.17427230 97.13424742 3.36145400
v 28.89010310 97.31565416 3.37711629
v 40.48459977 90.10986239 16.85759239
v 40.69435224 90.23950994 15.86063951
v 37.25254536 94.78805214 6.81691710
v 39.58413750 96.29483521 8.45759362
v 36.93945706 94.95156258 6.21286687
v 30.40768951 97.52769768 3.15354881
v 29.79041263 98.53775054 3.23270913
v 40.38750753 90.08113295 17.59351976
v 41.23335332 91.72477573 14.67774902
v 41.37170315 94.02972460 12.77907938
v 40.68377614 92.17295051 12.91933376
v 37.97473758 95.86551040 6.72143372
v 34.89436209 96.30595148 4.74276068
v 36.31984815 96.59471363 5.54846087
v 25.21000803 101.19999945 4.23002057
v 27.62890980 100.00191629 3.57557391
v 40.76064378 90.49826115 17.01582968
v 40.67520425 94.41277385 11.26005407
v 37.20342368 96.06615454 6.13589073
v 32.10402653 98.88011217 3.65611119
v 29.62814085 98.92933071 3.16656171
v 41.20169953 91.39212966 16.81589149
v 36.82908043 97.05745429 5.74385654
v 32.72702172 99.35957193 3.84715362
v 30.28231487 99.46750104 3.27225518
v 9.85926390 79.21385765 18.99149083
v 41.65080562 92.37875044 15.36296960
v 40.60471058 91.33512527 17.88158901
v 40.39724916 96.30487859 9.95136425
v 37.04773262 97.92089462 5.73627325
v 30.56835942 100.47776997 3.39168333
v 30.74229695 98.30616415 3.38312448
v 41.07816145 92.01050550 17.66293868
v 41.80695862 92.73228794 16.90217666
v 38.01382333 96.98630124 6.63880631
v 34.35252607 99.45032001 4.26472723
v 31.73045442 100.30884296 3.63198435
v -6.58228248 22.35038951 16.60092361
v 42.20459610 93.32286566 16.17009938
v 43.03930327 95.57977319 14.92415462
v 39.44983333 97.36010432 7.83745572
v 38.73077035 96.21898830 7.30539113
v 37.77787089 98.38006645 6.35973830
v 40.05720094 97.18529880 8.60707369
v -7.72333331 22.71691337 12.10008841
v 10.98894980 74.34159517 22.37558551
v 10.09004470 73.23289663 22.11999707
v 38.09153289 98.78506511 6.52009714
v 35.20021960 99.69286621 4.57828399
v 30.90655804 101.32047534 3.61491274
v 41.47112370 92.91993827 17.85323396
v 40.67086428 92.89287031 18.49671453
v 41.44138098 93.33911538 18.34576949
v 2.21312372 31.16385080 23.87012355
v 0.67394419 29.82675284 23.33874069
v 2.23416975 29.50086258 24.03398231
v 42.55218059 94.00510788 16.68867655
v 39.75240886 97.73032367 8.02041125
v 21.51634730 122.49354273 20.98433115
v 20.50508000 121.34552002 20.34863271
v 37.08465770 99.34945405 5.48572186
v 33.81109238 101.87012702 4.01840126
v 31.82202205 102.67350823 3.83370742
v 39.44782168 120.93706429 9.04594362
v 39.23736140 122.08831310 8.75147060
v 39.57088664 98.24603051 7.71065196
v 38.69061917 99.51678663 6.56589307
v 28.76026183 101.85690969 3.66589590
v 40.84071890 97.91338444 9.62965749
v 39.54942897 99.27427024 7.20129488
v 34.94307026 101.36107355 4.35105525
v 26.08989552 102.33590007 4.16741334
v 40.22622108 98.56165200 8.23149923
v 38.00704703 99.80876744 5.91147691
v 35.56324542 100.69283843 4.66256263
v 32.37168491 102.11617500 3.96019546
v 29.76928651 102.05319524 3.59117892
v 26.45341121 103.33108902 4.23084851
v 36.40823811 101.42914206 5.09936456
v 42.35711321 94.13201362 17.97281019
v 42.91396588 94.95379776 16.94044098
v 41.79776087 94.38201040 18.81374419
v 43.28150302 95.93395144 15.33666067
v 41.92135483 98.45957160 10.52062772
v 43.24057698 98.78470004 11.10374648
v 40.14836997 99.31840748 7.69470679
v 35.90515256 102.07992047 4.81912307
v 29.18373048 104.70516980 4.04984877
v 26.91868320 103.98678482 4.25127754
v 36.25036031 112.18929291 16.42093062
v 35.60929373 111.63379997 17.69948006
v 22.85864577 122.33913690 21.95692621
v 23.55302311 122.10710347 22.13660255
v 24.01000075 122.56000191 21.32000029
v 37.68532351 101.15971416 5.49281063
v 36.02613136 103.22844982 4.71785944
v 33.84072334 102.71497071 4.16646432
v 30.31918965 103.58890146 3.66141484
v 25.81599541 105.99648952 5.25885867
v 24.57715943 105.02631962 5.22291893
v 19.22392473 103.62733901 8.93552043
v 17.58034527 101.14501417 9.81233642
v 19.84174177 102.41546482 7.77676748
v 43.07219386 96.14702314 18.54228228
v 43.33624616 95.93652189 17.64063165
v 44.11059991 97.03554958 17.45944470
v 40.87315127 99.67141598 8.53609387
v 36.46195680 102.37227380 4.84692678
v 18.34878325 104.29820418 10.75567957
v 20.80198191 105.87891936 8.51241872
v 19.35999840 105.62071204 10.03706548
v 47.26958647 105.04735261 16.37566090
v 46.54129222 105.04823923 17.20390096
v 46.88058048 104.51190174 16.99816436
v 39.48366269 101.14990920 6.44587725
v 38.13445196 102.48105228 5.73887816
v 39.58782926 100.67744553 6.73640752
v 37.11467981 121.00505084 10.05021576
v 36.93101555 121.74851447 9.79125779
v 34.68148038 103.39407623 4.39803535
v 27.94752270 105.56878895 4.33903560
v 18.08033884 108.66355896 12.57060003
v 18.83235388 107.52944648 10.97757835
v 37.82745078 101.80403292 5.45309763
v 32.30540454 117.71786213 13.18343449
v 35.48796102 104.14560139 4.45001386
v 33.75028819 104.00516540 4.07694746
v 28.09414268 106.40781373 4.51692985
v 30.71565740 105.75636476 3.68883135
v 24.95946363 106.32003099 5.48250554
v 21.24729753 114.25191909 22.51136675
v 41.39300063 101.84342414 7.56013719
v 36.91599891 104.48667407 4.89061465
v 32.35575557 105.20366579 3.78341158
v 32.00760856 118.22078377 13.35935574
v 25.80031753 117.35183746 17.89287850
v 26.42576955 117.01314896 17.41782762
v 32.75492042 116.96240306 13.15176487
v 35.30204296 105.09280115 4.16121259
v 24.78343435 107.03834146 5.79558080
v 18.99766736 114.52929676 22.23116718
v 18.97398196 113.40521276 22.31922001
v 19.38818581 113.85723203 22.41969854
v 36.76009551 106.56242073 4.37215483
v 28.40824053 107.66980797 4.75548999
v 30.28200381 108.55561495 4.46724053
v 32.02171624 106.82741553 3.77954799
v 26.78683959 108.87285322 5.09593124
v 24.93391372 108.29061270 6.17103465
v 23.61922897 106.71033710 6.58879336
v 46.28583044 100.57199001 14.92056623
v 45.80161721 100.69525987 13.11821025
v 46.22848332 102.20386833 13.53477035
v 32.22820535 112.86086589 4.91347304
v 43.40582713 102.93785483 9.03314538
v 44.30626333 104.22564298 9.41077154
v 41.30776227 104.49436307 17.41419174
v 41.78883880 104.11370546 18.13464798
v 41.90187529 104.54959422 17.81135425
v 41.66002199 103.49947214 7.55611062
v 39.67555612 105.65844923 5.96040301
v 37.51590103 107.11249709 4.64048004
v 35.83298624 106.79871589 4.20068949
v 28.85478362 108.58727247 4.66265297
v 24.06813018 109.07497257 6.67077629
v 46.44306004 101.27414763 15.82885534
v 31.18280694 125.64796209 15.84911719
v 32.23156929 126.06836855 15.17582405
v 31.57330677 126.05172396 16.08969644
v 44.78802904 102.88937390 10.25030948
v 41.90542549 106.02863133 7.30952621
v 33.42830762 108.58001560 3.81823862
v 34.91576761 108.28698426 3.85773182
v 30.71625903 109.37805474 4.44653863
v 27.25369297 109.77078229 5.16794063
v 25.68499558 109.58968103 5.84019814
v 22.66380750 107.91644454 7.88003858
v 23.37954938 110.16018689 7.88944494
v 45.96008733 100.12142360 16.46119915
v 45.32750696 100.68554431 17.88673177
v 45.96984014 101.50338709 17.49756746
v 42.53462330 104.42274064 18.46916042
v 47.50123993 105.34241050 15.79555497
v 46.49110138 106.05024546 16.58024266
v 44.98885944 105.37542403 10.09126287
v 40.85134715 106.50837421 6.44383579
v 37.10672259 109.06156898 4.35678801
v 34.98223051 109.92127657 4.00850736
v 33.06321055 109.27376896 3.80169111
v 29.85339984 110.69952697 4.72236099
v 31.51531518 109.75379497 4.26125759
v 32.37470612 108.47058147 3.86572932
v 26.46762133 110.57869345 6.01581996
v 28.81475724 110.87929457 5.18833287
v 38.97714987 128.95306945 6.58429461
v 39.13108632 130.16033173 7.50651164
v 44.46716979 107.94066638 8.90747551
v 17.15947501 69.13981587 25.40046349
v 14.97399993 65.50002843 25.02621152
v 17.70731993 66.25392288 25.40892921
v 16.41987078 66.48989767 25.25911853
v 40.08236155 107.76951909 5.85381687
v 34.68389809 110.68806797 4.12055850
v 31.91718832 109.98940468 4.20230115
v 33.25378522 110.58769375 4.08149278
v 25.01334623 110.71377993 6.67973608
v 4.98887291 29.37052771 24.70090054
v 32.79007971 113.48663270 4.92122024
v 14.03000019 67.22000241 24.83000234
v -12.59092893 6.49712747 5.98441716
v 41.56398028 107.89903998 6.94868760
v 39.66628015 109.30655152 5.49366837
v 32.08350763 111.06576025 4.50072577
v 30.71636893 111.66542768 4.91199829
v 24.89000000 111.90000176 7.60999974
v 17.58885011 95.70399672 6.30533835
v 16.13915712 92.12679416 6.32940698
v 17.62831211 94.49455887 5.76322852
v 45.81414908 107.05909878 10.79046167
v 43.33988205 108.95766318 7.74253905
v -9.34999902 16.20000042 6.01000013
v -9.13508330 14.73277155 5.11202682
v 40.56214914 109.48966444 5.99479768
v 35.38184240 111.28104478 4.02504625
v 32.68760070 111.54470593 4.39606188
v 29.94490601 113.04399371 5.41147310
v 29.62503955 122.44097143 8.73370562
v 47.49410599 104.55835611 15.05138259
v 47.06584290 103.53945941 14.44042195
v 47.49663547 104.58273441 14.49735742
v 17.24558137 43.72145236 2.12305156
v 45.80244049 106.57023638 10.95653325
v -1.37000042 -2.93999980 25.27000010
v 41.34076461 109.55423117 6.49602525
v 38.55570778 111.94016039 4.35623946
v 35.57221964 111.85142398 4.17130673
v 34.00249407 112.10149527 4.42658085
v 31.79423884 112.15128005 4.87361755
v 26.12989955 112.65306175 6.74616359
v 46.72359303 103.71837765 17.17836969
v 47.14330286 103.45456004 16.29670709
v 46.45032808 103.01198065 17.44082011
v 47.62204736 104.89447415 15.03694151
v 46.30136117 108.06980729 15.02424385
v 46.84984684 107.52409697 15.09473380
v 47.34014347 107.06436634 14.71147221
v 45.10778934 107.86844790 9.34306439
v 35.33815965 112.24383116 4.33077151
v 32.37773478 112.27588356 4.75172047
v 30.60805984 112.57997155 5.17248642
v 46.23836279 104.45977002 17.59979874
v 47.66196012 105.16803712 14.98719957
v 47.67886177 106.03446513 14.05905653
v 47.57343978 104.94233668 13.83627579
v 46.19424790 107.55043477 10.75186953
v 36.56128794 112.91003227 4.18784376
v 28.44393998 114.12078887 6.17357809
v 27.54322067 112.46706545 6.09977124
v 47.64804989 105.19844294 15.24298452
v 46.66888341 106.83102161 11.44409366
v 41.50313884 110.04907638 6.48794044
v 21.98246680 52.26134136 4.24123416
v 20.96511982 52.22836137 3.03397700
v 47.25916311 104.25828397 16.33196883
v 22.31854759 47.89704829 5.89468377
v 44.60408166 108.57000202 8.78290366
v 40.96930102 110.91788113 5.82894403
v 23.21843803 120.14354765 22.94564992
v 47.69936204 105.86523265 13.74027971
v -0.97288791 2.63888552 24.80175160
v 41.72480479 109.71202701 6.66783983
v 42.09021106 108.89908671 16.02372341
v 41.57463461 109.42500830 16.13073051
v 33.80312398 113.88964951 4.61984472
v 31.54516220 113.93038183 5.45358099
v 26.25127509 114.61080611 7.62803201
v 24.65252765 113.15714568 8.40343814
v 47.30615020 105.64468056 16.00378752
v 47.08765075 105.34690320 16.53480716
v 47.62413725 106.21512681 14.40007146
v 47.20240459 106.44754022 15.29606245
v 47.60154709 105.61450571 15.32406732
v -3.72920721 -36.40123829 -2.64453515
v -4.48607840 -37.49288246 -2.70698406
v 2.97913724 4.19086451 24.73467588
v 4.63726744 3.11382324 23.91227707
v 41.90456867 110.69030315 6.41553383
v 37.82698512 113.37590218 4.30592569
v 38.95770386 113.52978647 4.28499561
v 25.39948188 118.40668321 19.06352304
v 29.76892889 114.71638083 5.92654618
v 42.90954769 106.88775778 16.70501940
v 42.23176092 108.04314166 15.98192565
v 47.20192030 105.91531545 15.94198681
v 47.21157253 107.87963867 14.19699099
v 47.68785462 106.98720068 13.79731018
v 46.92773148 108.64485800 11.25242840
v 46.97770253 109.23983902 11.05425227
v 4.88490378 16.95152931 24.97042343
v 3.26181250 16.63340256 24.81362782
v 4.22315951 16.56248048 24.89250712
v 42.54789278 111.12211645 6.63479744
v 40.60776904 113.61207068 4.92330361
v 36.42277047 114.24254626 4.15386120
v 37.57878765 114.46084827 4.13769484
v 18.42867211 108.07160288 11.85893361
v 32.30572864 114.60559070 5.19232731
v 31.06282279 115.10795355 5.60425222
v 29.52411771 115.69948494 6.33645942
v 27.96951123 115.07590115 6.73636096
v -16.43574052 -10.49223170 17.31591672
v -18.09433103 -11.46179065 14.40687571
v 47.16576636 105.72994500 16.16604999
v 4.28680051 25.20787902 25.00764094
v 47.39372432 108.59301686 13.36311270
v 47.50767723 108.70925337 12.25383487
v 47.03507572 109.30256546 13.12659308
v 47.69503698 108.24017227 12.77902815
v 47.28954285 109.67601836 11.21046301
v 44.77131367 112.47230321 7.54196430
v -8.65212083 20.02697624 10.88103745
v -9.33694653 16.93307236 14.11460619
v -8.80677812 18.77510361 13.16370349
v 38.89180720 114.75121230 4.21652524
v -11.30216755 11.80952135 11.92496251
v -12.38369290 8.86846241 10.29278710
v -11.24338992 9.88115184 15.14096465
v 34.94736552 114.52396214 4.45909612
v 33.72764960 115.21096528 5.16518718
v 31.78481385 116.39237404 5.79479197
v 27.04995871 115.62386155 7.77158933
v 47.05524072 105.53041101 16.45529456
v 37.73185238 100.84282607 18.95173825
v 37.79134527 99.91106391 18.89353991
v 37.79343516 101.69026256 18.61090027
v 46.48814350 108.66198689 14.18446936
v 47.61853442 107.84339905 13.41427397
v 46.58520222 111.37470603 9.34376568
v 44.04341057 112.23037541 7.28885783
v 41.09492898 114.77237940 4.91882395
v 36.83694452 115.15943706 3.90706863
v 37.83300892 115.29542506 3.80249671
v 30.67938238 116.27454311 6.04126323
v 27.59870887 116.85615778 7.60253379
v 47.04286531 105.76677322 16.23777300
v 42.81156510 105.90146482 17.26474799
v 40.49224034 125.24063885 7.99386017
v 41.03117064 123.94225597 7.64042325
v 35.14232114 131.06632233 8.81058071
v 47.29274660 112.85275966 9.02186614
v 13.27000000 38.58000040 0.14000002
v 36.55999526 130.68129122 10.21296997
v 35.95462069 130.66826761 10.81205253
v 47.11678252 111.97049171 11.82064507
v 7.50132278 32.74878487 24.89590272
v 7.10067898 34.90014747 24.93102849
v 16.34203084 107.18263686 15.60612861
v 16.10204205 108.63717645 16.54952206
v 38.46470267 115.95679820 3.71978083
v 37.90562227 116.64001644 3.73158790
v 33.96653756 116.80060625 5.39237773
v 29.22899276 117.34385788 6.85461983
v 43.65778714 114.84581232 6.27958123
v 43.16192120 116.14174396 5.59973903
v 41.99854657 115.78961462 5.18657360
v -17.56910793 -14.15387727 17.48141646
v 38.72435167 116.97815359 3.75792966
v -17.08231494 -7.31393788 13.05186283
v 33.21199864 117.89555103 5.87704778
v -4.50706063 9.90169309 23.30238186
v -5.73699363 11.11916639 22.46739529
v 2.12703040 49.06721786 18.01750809
v 28.43235247 118.41440201 7.80361984
v 5.70000010 67.84000248 14.65000026
v 4.79893014 64.37189877 12.48060167
v 5.10040578 63.85456771 16.53511263
v 5.07421745 65.04280865 14.79560230
v 47.79629782 112.92386800 10.42428240
v 45.86281255 114.53606933 7.52972299
v 45.95541582 116.03375524 7.55776558
v 36.74139455 116.99843407 4.46103420
v 37.28388995 116.69612676 3.93200852
v 29.45541032 118.35054308 7.37228943
v 19.09520477 30.98398261 17.19174534
v 20.30357905 32.12695196 15.48864506
v 47.61679471 114.22932148 9.65559669
v 41.88505933 118.06719750 4.55173152
v 47.82609269 112.58465797 10.08979790
v 47.75538296 112.99357563 9.85918008
v 7.13332510 32.60870650 25.03989823
v 33.43825042 119.52120811 6.24524383
v 32.64787793 119.11154538 6.43444527
v 31.55822679 118.77330393 6.52156351
v 29.69383635 119.24703419 7.42692500
v 28.56387571 119.60706860 8.17612279
v 20.15332133 36.32393107 18.40361394
v 20.24865150 35.05588695 17.50298589
v 31.71414509 128.66486609 10.49236301
v 32.63564780 128.00119817 9.35865007
v 31.57189116 127.63759494 9.84598044
v 46.41577229 116.03916436 7.98312854
v 43.67463291 117.08004028 5.57828369
v 31.71890974 119.67435479 6.82780566
v 28.91172655 118.79453808 7.72933010
v 18.24894734 31.33136034 18.69578473
v 10.33999957 78.58999819 19.81999911
v 1.09000108 52.17999965 11.57000102
v 2.09904788 54.10724506 9.48257465
v 2.36628740 53.04941908 7.51810893
v 33.70878845 120.85739523 6.43599825
v 30.81557900 120.46282738 7.40189338
v 28.25210989 121.37810886 9.19139571
v 19.04405095 35.12201086 19.72579025
v 47.34071344 115.37630856 9.38816741
v 47.47663811 114.77307230 9.68665350
v 47.39858583 114.58364129 9.07983538
v 29.71069887 125.95763803 17.53952168
v 29.12034839 125.57168305 17.77288690
v 29.77245487 125.31425059 16.82306267
v 43.87246072 118.75169724 5.77789405
v -23.41758832 -25.18573590 6.34506857
v -22.96488173 -23.50836061 6.46800175
v 35.89577973 120.74035406 5.74402791
v 34.50176120 117.87556112 5.45727368
v 31.94857761 120.99350244 7.15236831
v 46.58242315 117.50541627 8.31164699
v 46.87368870 116.69544131 8.69426318
v 44.51993853 118.88348311 6.38715923
v 18.83178204 68.68112832 25.40252358
v 42.05625132 119.06210333 4.57084319
v 42.05176607 120.18927187 4.28671250
v 36.10397130 121.69764936 5.78876166
v 37.81328723 122.32560664 5.26888110
v 33.30145404 121.77909166 6.79325871
v 47.03127965 116.10831320 9.45882406
v 43.52210835 120.52471191 5.54232020
v 42.59477183 121.69223279 4.71261516
v 42.71513596 119.32685226 4.76709055
v 40.62923044 120.72687596 3.90412402
v 39.80967402 120.25440484 4.07088734
v 40.33471644 121.15477771 4.01872071
v 39.02185336 121.64360285 4.56398493
v 38.24980929 120.71009725 4.81992355
v -7.82621559 -24.93085526 27.73104608
v -7.64472829 -23.64869416 27.29152329
v -19.87530850 -14.97883908 10.26062854
v -20.30992880 -16.23753086 7.29807559
v 35.57769954 122.77755886 6.12952793
v 31.58802912 122.14392424 7.42485933
v 6.77841948 68.40796769 17.20089838
v 6.36415090 66.55959785 17.14569144
v 37.11909056 111.27918959 17.07606576
v 46.34483531 118.08983237 8.36222060
v 46.24945298 117.99035966 7.83129223
v 29.11832556 124.91542846 17.06875116
v 29.57030758 125.60798228 17.27986149
v 44.01605949 120.86042762 5.84546383
v 44.33203489 120.76842785 6.44294918
v 45.16993091 119.24300343 7.02045206
v 43.87408495 120.09597570 5.89712057
v 41.24191403 120.77181041 3.94219160
v 19.26626451 97.03937173 26.15251951
v 8.83546472 43.37719083 24.88167211
v 36.20751947 123.66165221 6.07773615
v 37.20963374 123.29934537 5.68951387
v 34.08915550 123.10787290 6.77023083
v 33.06319192 122.45695293 7.00978795
v 20.64070664 78.49056274 25.88778734
v 17.16176793 79.62980866 25.45142360
v 18.66507530 77.75054872 25.71958117
v 19.29371245 81.54346049 25.80063045
v 18.36879365 88.31918240 25.71168542
v 31.77196160 123.14575911 8.04140884
v 21.47543989 96.95630521 26.81086026
v 46.14700377 118.22452396 8.77043605
v 45.64343393 118.63952875 8.70045368
v 45.85826024 118.14978719 9.04479343
v 46.18146271 117.62239784 9.26169381
v 45.94627395 118.59583855 8.56000371
v 30.99068813 125.73499978 16.48941636
v 45.36742344 119.42640692 8.00692383
v 44.15780678 121.11853808 6.14624424
v 43.33752021 122.20340222 5.03269397
v 42.81832650 122.64017016 4.72768163
v 42.18827561 122.63601273 4.46085632
v 41.60415754 121.68963999 4.15259739
v 40.58077559 123.08707088 4.61977627
v 22.37086184 97.27131575 26.95586160
v 34.76044908 123.28673154 6.61880476
v 19.41324957 97.84146398 26.27728134
v 32.73684159 122.85153568 7.35869724
v 33.47761557 122.45177478 6.83817733
v 29.97045219 123.39603901 9.13896319
v 29.22305465 123.27780575 10.00331249
v 22.39872143 97.94127941 26.99080855
v 19.25159246 110.91860384 23.32414314
v 41.90361872 122.25801498 4.34348732
v 46.93073034 112.90320009 8.77190009
v 46.21459544 113.21489513 7.97758903
v 47.46717215 113.49083483 9.18097142
v 30.82196042 124.09942597 8.79537500
v 30.70049919 122.78079987 8.36167950
v 44.17132586 121.24978751 6.38789125
v 43.30197349 122.79526144 5.62564656
v 41.49224982 122.71519750 4.39534476
v 42.58578271 123.36004525 4.66933474
v 38.33436966 123.66928905 5.38722984
v 33.90463069 124.46590513 6.78767357
v 33.40961039 123.68594855 6.88262982
v 43.07883978 123.26616049 5.23697631
v 17.85109937 99.03360158 24.79540929
v 18.99235323 99.57176447 25.60354769
v 37.74407506 125.17271936 5.72378701
v 36.79578379 124.40163642 5.90784289
v 34.79801118 124.83427674 6.77450979
v 32.88851306 124.44934249 7.28269154
v 31.68728575 124.29194152 8.11333489
v 29.96706776 124.16208535 10.11654455
v 18.68105307 96.15180641 25.50574951
v 42.80739650 124.09602851 4.91107302
v 43.01360250 123.57863039 5.13028260
v 38.71988133 125.53650141 5.44490060
v 35.49165651 125.26723742 6.68871216
v 33.21567178 123.86685610 7.04894681
v 31.12549894 124.22335893 8.56629480
v 42.54955053 124.80668724 4.84347949
v 18.86604168 97.64573723 25.96303262
v 18.30884255 98.25257957 25.45530722
v 36.68121248 125.73996186 6.36262959
v 32.81716630 124.86482412 7.41646346
v 30.95749393 124.69019741 8.82493798
v 31.96919709 124.86075610 8.23935308
v 31.82476014 128.16597521 16.54529013
v 31.87008947 128.92735004 16.72413200
v 42.94611886 124.62705374 5.33987256
v 43.10696200 123.94386530 5.47364214
v 21.97132632 99.43742305 26.97029337
v 42.35367104 125.57250261 4.86848177
v 41.91116616 126.13786757 4.73139714
v 38.30716759 125.76593459 5.66676818
v 37.76586428 126.62141025 5.96786011
v 37.14764491 99.44352508 19.47296225
v 32.32972324 125.59683621 8.42987653
v 33.24036300 126.51635706 7.75175728
v 31.49233013 125.63118339 9.18681826
v 42.69378260 125.44055283 5.34412311
v 40.25141150 126.57763064 5.02509065
v 36.45596653 126.74222887 6.43280474
v 30.36389314 125.70062280 9.89614986
v 42.61142761 101.85529292 19.84547824
v 42.63971746 102.85282135 19.40254495
v 42.05946997 102.41148621 19.51776631
v 42.53195226 125.72214007 5.06807631
v 33.23607147 118.14636737 12.36251649
v 33.78873691 117.62826890 12.20116299
v 33.91083330 118.95582080 11.82059385
v 39.04307634 127.36628950 5.47326449
v 36.64018959 127.57962942 6.47595618
v 35.67075357 127.17141211 6.66114222
v 31.91807121 126.59107149 9.15293768
v 30.95020540 126.69217587 9.92708653
v 41.22472182 103.55321318 17.81123877
v 41.79390892 103.49100083 18.48393120
v 41.22368991 126.48524344 4.61441418
v 41.28719494 127.42863595 4.83817980
v 40.06915540 127.44526565 7.22149247
v 40.85393623 127.28053331 4.80144098
v 37.19083592 101.61960125 19.52729374
v 28.68350036 100.90544820 25.72193742
v 32.61773288 127.19289958 8.97570327
v 40.87216035 128.21279466 5.07712085
v 26.18673816 118.83522570 18.02289300
v 33.12889859 127.54212320 8.20945017
v 33.57096761 118.81566793 12.04032265
v 39.53762352 129.06974554 6.14763610
v 33.44031423 128.78210843 8.28639138
v 34.69400853 128.91697884 7.42357643
v 32.46539459 129.16797400 9.52461828
v 15.69465920 41.73167050 1.08579581
v 39.45314512 130.20057976 6.82725338
v 40.41689262 128.88905406 6.77544251
v 40.00412673 129.46861982 5.85512118
v 38.10999915 131.06000423 6.85000047
v 39.36000168 131.78999722 6.21000119
v 37.84003854 130.81301749 8.14174302
v 38.35000098 131.56999648 7.04000145
v 40.86629301 106.91805929 17.03833044
v 26.39354020 107.46265203 23.48011360
v 0.49376895 -18.83506589 24.32630956
v -0.24312062 -19.98558827 24.48610030
v 1.46007328 -20.57587542 22.64945395
v 1.64832093 -17.71781407 23.30635861
v 2.87453039 -18.05555820 22.16239832
v 2.33204057 -17.10585319 22.92498760
v 4.08510631 -18.32828112 18.46780442
v 3.26654944 -20.52947879 18.82814057
v 4.68942430 -18.24584417 15.31494875
v 5.35444682 -16.96672104 12.84907199
v -1.09407422 -19.81881261 25.21001920
v -0.01597716 -20.68761177 24.32301454
v 2.05336465 -20.27127519 22.31291309
v 2.16568680 -21.45423926 21.67264745
v 3.09046963 -19.99194920 20.47227882
v -1.45271712 -19.49069090 25.58917180
v -1.51634437 -22.13251777 25.75773746
v 13.42878304 35.95406562 0.60417701
v -0.42519957 -23.61487970 25.25552362
v 1.18546712 -23.29156920 22.35832997
v 0.21148619 -25.36323667 24.39425327
v 0.37425943 -24.21336435 24.10391532
v -1.36380433 -22.91859500 26.11711249
v -0.94763364 -24.85957555 25.90370178
v -0.08894544 -22.27941342 24.34786409
v 3.52874305 -23.71662669 4.89283726
v 1.20500685 -26.10979974 20.94242163
v 2.97233462 -26.06097236 10.45292430
v -20.58928832 -17.35462248 9.14259255
v 17.61805452 107.78114200 13.21118977
v 17.45689660 109.28686708 13.93388771
v 18.19923148 109.20947790 12.74880022
v 11.91385929 33.76921639 -0.07677259
v 15.94931073 107.86499828 16.80811122
v 2.09574006 -30.16752377 5.87579748
v 2.96438020 -26.37925558 7.07485015
v -1.94723404 -33.70104358 26.19420737
v -1.55669113 -29.95874546 26.55037865
v -3.01078102 -32.48110414 28.11146900
v -2.15011020 -31.71309829 27.09513716
v -1.18432753 -30.45897558 25.34644306
v -4.03902400 -29.59468029 28.66344340
v -4.18066606 -31.67457134 29.08130921
v 0.14069956 -17.38852635 24.79651012
v 1.74548267 -16.38520695 23.48957956
v -20.91694809 -18.28727126 7.84137100
v -0.74576511 -16.81982912 25.64112656
v -0.41285719 -15.44794627 25.50829574
v 2.90737860 -16.22560620 22.56245166
v 1.97713124 -15.81913978 23.34209159
v 0.28053366 -14.91060667 -0.36502857
v 0.62793720 -15.55173099 24.81617220
v 1.24237500 -15.18903486 24.04102869
v 3.51579720 -15.28217085 21.95361815
v 4.59040329 -15.63109830 19.25459504
v 4.13265545 -16.49687253 20.24227753
v 3.40990978 -13.61193694 22.52775989
v 5.54641755 -14.80769180 15.46962094
v 0.70320885 -14.35939316 25.00945702
v 1.65028567 -13.91249895 24.00249243
v 1.73099048 -11.32301427 24.52408336
v 3.11961025 -10.31079330 23.26946892
v 3.92939663 -9.33193136 22.53976837
v 4.78230324 -10.22674982 21.14557661
v 7.16852816 -8.92429147 15.51985834
v 8.07844289 -7.67022325 12.71250192
v 2.91547435 -8.80873390 23.52629043
v 1.62685651 -9.07729659 24.74167570
v 5.46950335 -7.70793110 21.21422067
v 4.57595056 -7.73168867 22.16989547
v 5.98697085 -9.00780037 19.17416975
v 6.86070509 -6.37800712 18.82110350
v 3.07655800 -6.99505908 23.70868623
v 4.16195393 -6.47454942 22.96167426
v 3.88970738 -4.54585021 23.70499447
v 4.81395004 -3.77165317 23.03924412
v 6.42581331 -5.52490540 20.56671679
v 6.65902533 -3.17355781 21.18967287
v 5.50949620 -4.49029449 22.16858417
v 7.40490621 -4.09128377 19.04704422
v 7.71271391 -2.50496110 19.31869611
v 5.34570031 -2.99048261 22.52657712
v 5.40472008 -1.05590594 22.72624150
v 6.26252918 -0.23501158 22.03578688
v 7.13916076 -1.25050650 20.81735060
v 7.92935025 -4.82583558 17.12072641
v 8.56041815 -2.10396061 17.49100350
v 8.85212235 -3.29455105 15.55795502
v 9.70611628 0.02960951 16.15137234
v 31.23843297 115.18041044 16.41682163
v 5.44635998 -0.42133400 22.88883738
v 4.81867231 0.87518099 23.70012552
v 3.31828417 1.17034360 24.50646833
v 1.59624056 -0.67255448 25.06431378
v 2.02000048 0.40999902 24.99999851
v 1.47999998 -1.96000002 24.95999821
v 4.73415805 -1.03913690 23.21647666
v 7.67101254 1.04925525 21.08571865
v 6.10076822 1.09147676 22.43982255
v 7.92676490 3.53812333 21.21753432
v 5.69635443 2.53190240 22.99246192
v 9.51806735 3.99773568 19.39135417
v 10.61136462 2.35377229 15.77484235
v 10.81255544 4.69693216 17.32792519
v 20.11690848 97.32247144 26.52710862
v 5.29862521 3.96692799 23.52481894
v 15.00823535 96.85567021 21.50665782
v 14.74492066 97.76689857 20.68261430
v 13.92104942 95.78945488 19.09510791
v 9.13232379 7.11394241 21.34280466
v 10.21483447 8.45888816 20.59874497
v 9.45149269 9.30989534 21.71168290
v 12.22588960 8.99150316 17.43449643
v 13.03553488 11.38438564 16.68845676
v 11.51925139 7.17118522 17.81284437
v 11.32988837 8.88273679 19.09131370
v 7.74894608 10.47669724 22.91654609
v 7.21656578 9.14092083 23.42285216
v 13.35478388 14.14469630 17.86354929
v 12.37411145 12.63774652 18.89280230
v 11.91403065 10.82329825 18.90072227
v 13.41448817 14.13656306 5.98616898
v 11.61937416 13.09417374 20.16972564
v 10.68338007 13.24829366 21.17111906
v 12.26474904 14.63776547 19.88849416
v 14.42170329 14.89968877 7.40012573
v 12.23962288 15.68855345 3.66692292
v -11.66527718 9.17536672 14.21231683
v 8.05313885 12.21300103 23.11613411
v 10.85640490 14.07729369 21.15540206
v 13.20731267 15.78629017 19.02424730
v 14.36751708 16.29199646 17.34529063
v 6.85552135 14.94234148 24.28386547
v 13.21081258 17.43973419 19.70127039
v 12.27254793 16.21055976 20.34243383
v 9.03835520 15.61255474 22.81080000
v 14.36430588 18.02055538 18.64611171
v 9.56651382 18.36883835 23.05498905
v 8.12631194 17.56844670 23.91348407
v 11.12893876 15.87680727 21.37107775
v 11.82829775 20.67237161 1.28020020
v 12.54952699 20.16233653 2.77855364
v 9.44004767 18.76282692 23.35457318
v 14.94571660 19.07911897 18.25991832
v 13.96965794 19.57759261 19.75531876
v 15.83469287 20.20221390 17.12943614
v 16.52711444 19.87759769 15.16829431
v 14.76794668 20.72944492 19.09777150
v 10.61635930 21.25298791 0.01461025
v 15.03596921 21.77498303 19.18409579
v 13.16914335 20.96318640 20.82588337
v 9.94221214 22.10142463 -0.43622707
v 10.94619464 22.52995409 0.08155414
v 15.19629546 22.71375805 19.31725442
v 40.49099237 123.35839123 8.18674266
v 41.21574759 122.81432748 7.86948483
v 11.62306871 23.27349409 0.73466735
v 12.50262000 19.31204833 21.00659721
v 12.08557002 23.24992232 22.27842435
v 16.23306423 24.61332269 18.66338402
v 14.51170258 23.51604216 20.41142248
v 11.01245545 25.09071864 0.40591441
v 10.74579731 22.75749296 23.10748771
v 9.50190146 23.72307144 24.16081913
v 17.90501364 26.25285834 16.58055373
v 11.50072645 26.89130977 0.57678402
v 18.85152422 28.64220925 16.49553515
v 17.08665676 27.78997459 19.13213730
v 17.01415703 25.99282376 18.09327491
v 17.96898246 28.18049118 17.82321185
v 12.10061088 28.85486744 0.72157540
v 11.56738214 25.93462914 23.31122197
v 14.41306714 28.10572088 21.95487730
v 16.29733853 26.27536096 19.70379055
v 18.50553416 29.36354093 17.54181460
v 17.20832288 30.43333255 5.29279234
v 18.85015704 29.32516858 16.69084094
v 12.94716075 30.36795184 23.37328717
v 16.35093056 30.21215275 20.84167674
v 18.93217489 30.77172302 17.17817225
v 15.56790154 30.81592731 21.51726373
v 18.14140379 33.62087905 5.52116474
v -0.35350365 -34.60941836 18.10463518
v 13.66060320 31.30731359 22.94467017
v 11.58600859 30.22604063 24.04234931
v 15.02273604 30.51779047 21.96043171
v 16.90343395 31.87960386 20.75739205
v 6.75011240 31.78967535 25.02452955
v 14.62237071 30.28921038 22.25116454
v 15.24950098 32.45170042 22.27563038
v 15.44577722 34.32162106 22.46196568
v 21.40011452 37.69652918 17.08306372
v 17.22310297 35.18306464 21.64355293
v 16.14554785 36.87537089 22.57272974
v 14.58870340 35.99678725 23.29720370
v 19.44893971 36.85335442 19.69568618
v 17.07414910 37.20568866 22.01113477
v 18.95332523 37.43557632 20.40327154
v 18.37262698 35.37505120 20.85409686
v 20.30803077 38.21332008 19.43113096
v 16.75181836 37.79286519 22.29737118
v 19.87304166 38.25622052 19.91701685
v 21.27999999 39.96000066 18.44999939
v 13.84741720 37.86798194 23.90970849
v 17.71947742 37.46212646 21.88694850
v 19.67377402 37.67657652 19.89034750
v 20.85355856 39.73599523 19.44821142
v 13.57912831 38.61012310 24.39451404
v 16.18034951 39.40699995 23.23943190
v 37.53065690 121.71611190 9.68355965
v 21.56813070 42.31591150 19.22990568
v 17.75817387 40.35628214 22.43394218
v 20.97512223 41.51046276 19.85870861
v 23.70019630 42.59839281 14.25234694
v 17.21955836 39.66348618 22.63022587
v 19.02586594 42.19258204 21.78018540
v 19.50764842 40.96665978 21.02314867
v 22.08072878 43.06985438 18.39043573
v 23.29869568 44.02460903 16.43897407
v 22.85070717 41.51910543 16.20482281
v 15.18167183 40.57917371 23.72055687
v 18.47285032 41.64388403 21.97274007
v 15.21828864 41.14677757 23.82708527
v 17.84512401 41.79806262 22.64213935
v 20.64998448 43.26847568 20.62030695
v 16.54076017 42.59888083 23.40783179
v 19.51263845 44.13557798 21.85714059
v 20.51651105 44.93369535 21.21878043
v 22.65386097 45.66996545 17.91076548
v 20.93504369 46.00148275 20.64124122
v 15.87544940 44.56074908 24.06324074
v 23.54907431 45.47034949 16.35270379
v 17.73747429 45.41466013 23.03310484
v 23.55778217 47.47072980 17.52870902
v 21.53432928 46.82355747 20.40864155
v 17.38868840 46.22697085 23.28786626
v 15.77010378 45.85997015 24.05032329
v 18.29949394 46.70196399 23.17801863
v 20.41577175 46.00559548 21.51118778
v 22.95789309 49.14296791 19.47620325
v 25.17811209 48.28362912 14.64890596
v 17.45285653 47.06869647 23.35576713
v 20.97507752 46.83867469 20.88963054
v 20.96066251 49.39971119 21.63814567
v 24.35428649 50.11695623 17.44746976
v 25.59371293 48.83953929 13.94388638
v 16.46533795 48.11303318 24.15216528
v 18.73528957 48.31191897 23.25944044
v 22.24249579 49.00636151 20.30461282
v 16.44067653 46.85861245 24.01556820
v 24.91047047 51.11349374 17.02664979
v 14.44562897 50.96411332 25.23711510
v 14.82104138 47.13845253 24.59553257
v 13.43933120 49.47433621 25.27712286
v 19.29740794 48.96764830 23.05697836
v 23.13790470 51.09130591 20.07378452
v 24.61619861 51.20848864 17.78477617
v 15.05123265 51.12115294 25.08813329
v 21.62762731 50.36846548 21.21191099
v 21.01954259 52.07125098 22.31957391
v 25.82937665 51.34698376 15.25148377
v 18.52344722 51.97243392 23.77827652
v 18.80540513 50.27485266 23.47137220
v 16.54252782 52.28902772 24.66799691
v 22.66005427 51.72320828 20.62149532
v 24.91640858 51.97060481 17.37790555
v 19.02701706 50.47065392 23.21962267
v 25.60782991 53.77953127 17.43724942
v 18.28015409 53.23757604 24.08223599
v 23.06805737 53.89552936 20.65627836
v 23.27258699 54.72512171 20.89733258
v 17.11996831 54.64000627 24.85991456
v 20.94484493 55.09666353 22.87405729
v 22.51596004 55.52354828 21.92521840
v 28.37271430 58.25081468 15.48611652
v 26.68400109 55.81631884 16.88832417
v 23.02278951 55.98644912 21.51347511
v 23.60165305 57.17592686 21.24232799
v 25.41682124 56.97256699 18.96514185
v 27.99185552 58.73933062 16.10105112
v 22.53642119 56.40782416 22.05755003
v 17.14693196 57.44171515 25.12634173
v 23.07078429 57.65623972 21.87195979
v 20.82037926 56.27711862 23.26360531
v 25.22176132 59.29299071 20.41622624
v 26.10926889 58.27781186 18.57047901
v 19.43586580 57.90651962 24.12952669
v 23.58950861 58.63902345 21.66526020
v 27.83416212 59.88870934 17.42875390
v 17.71000028 58.16999823 25.05999990
v 28.63491699 60.05452573 16.04942791
v 20.49792372 58.43672529 23.90600741
v 19.75328662 59.60299447 24.30841140
v 23.18732627 59.79825929 22.54461683
v 26.48143843 60.82394719 18.98824796
v 27.89025567 61.82378903 17.57689193
v 29.06800434 61.26049533 16.53163880
v 25.91853961 60.96469611 19.99180019
v 29.98798713 62.23442778 15.81530645
v 20.04192211 60.34549326 24.24574457
v 17.37262681 60.14943123 25.13605170
v 23.36223237 61.18943915 22.77828008
v 24.29567091 60.76657400 22.00368978
v 29.07230146 63.06599826 17.35534891
v 21.58303745 61.26900762 23.76683801
v 23.81184138 62.31734157 22.58331515
v 24.96503107 61.88455224 21.05425298
v 26.03849210 62.79812008 20.10775171
v 21.53087780 63.41800839 24.14200082
v 20.54788731 62.55696714 24.38809350
v 21.73867077 59.08522755 23.25950004
v 25.98560601 64.42234665 20.95358446
v 24.68503453 62.56677955 21.83569968
v 27.39366516 64.30837512 18.98122765
v 20.09229548 61.76910549 24.52523261
v 19.86088604 63.19355965 24.91833083
v 18.20455678 63.40707093 25.18954314
v 29.42898870 65.78397751 17.85007492
v 21.50045522 64.93809819 24.51037243
v 25.22478066 64.04835731 21.38490416
v 25.41047335 65.60979784 22.14051411
v 22.90957980 64.51180577 23.59522693
v 28.36660855 66.22293591 18.87471788
v 26.85060166 65.75429440 20.81532963
v 30.35685979 66.47955626 17.16351695
v 21.51675336 65.77625871 24.58987385
v 28.47589366 64.88063186 18.15052330
v 25.80192685 66.55345857 22.21079729
v 23.32914993 68.06654483 24.24053848
v 22.15612680 65.63409418 24.38543364
v 29.13299948 67.22252816 18.74380186
v 30.70946783 68.47655028 17.36638695
v 21.14910446 66.65033102 24.97800253
v 24.61379766 68.91252846 23.84947613
v 27.40738541 69.49397922 21.58495970
v 25.50998144 67.98660755 22.90893719
v 28.38561498 68.90803576 20.24542913
v 30.33204377 70.15918195 18.79192144
v 21.99344710 69.62460279 25.03702790
v 23.67999963 69.44999844 24.42000061
v 24.75778386 71.86700404 24.28242937
v 25.61933175 70.26898116 23.32809754
v 32.13670850 72.08521664 17.67929085
v 23.76523055 72.03187048 24.77122098
v 28.64539623 71.79725170 21.06996067
v 24.30287190 72.67279923 24.65338074
v 26.23872086 71.12883776 22.97381870
v 31.48412704 75.30501485 19.65783164
v 24.73000064 73.08000326 24.62000027
v 32.16994554 74.23884422 18.63028109
v 24.34140444 73.84030521 25.03003925
v 25.31795576 75.18953085 24.93071370
v 25.92419833 73.97205383 24.05740507
v 32.86419809 75.32119751 18.40932295
v 21.16915397 74.04081523 25.57515912
v 23.39920774 73.62812012 25.25860816
v 21.87836356 76.32135600 25.67899786
v 27.51562558 76.79900527 23.73679541
v 25.59715323 76.62738115 25.04033595
v 33.16261247 78.58788222 19.02100444
v 25.64946562 77.60805637 25.23731254
v 31.43326938 78.76923680 20.89658752
v 34.16647390 79.73422110 18.22811179
v 22.57765271 79.25155759 25.93336999
v 23.04366231 77.54296809 25.65922961
v 24.42793176 79.94061708 25.74506402
v 27.51910500 78.33371311 24.19519424
v 33.05814043 80.03745973 19.69823614
v 32.75735676 76.69672370 18.96832511
v 34.93023664 80.29738814 17.59891398
v 26.73113160 79.86964285 24.99689348
v 34.71608087 80.89306951 18.05539243
v 27.25000121 81.39000088 25.04000254
v 35.04394367 81.60303533 18.36009324
v 26.59999952 81.16000146 25.15999973
v 30.08995764 82.45000988 23.31994288
v 34.40571949 82.25224167 19.09416169
v 36.50841489 83.25614035 17.19668694
v 27.14247257 82.61268586 25.23122728
v 34.80538726 83.84844661 18.93579401
v 37.11070865 83.32669735 16.64259471
v 27.33379975 84.11835879 25.38769692
v 26.77793242 85.67288518 26.07949637
v 30.25186993 83.95189792 23.63945730
v 35.90046242 84.54665542 18.50121841
v 36.17000207 85.65999568 19.30000074
v 32.62200952 85.27480066 21.96701616
v 36.67562082 85.19369364 18.10441166
v 25.12483671 121.71271443 21.29264362
v 37.85315156 86.01105958 18.17059889
v 27.76430920 85.15778184 25.43759532
v 36.83640063 86.36417985 19.15186830
v 27.94729918 86.63615584 25.93043074
v 32.43460506 86.52444184 22.54756540
v 35.51552445 87.79934794 21.04527690
v 37.10821643 87.11111546 19.54232156
v 36.24244407 87.27165312 20.21841332
v 38.59218210 86.72412485 17.97896996
v 31.72548860 87.17514575 23.54217693
v 33.21168199 87.88805455 22.39349857
v 37.21527755 87.87243068 19.81434412
v 27.86402032 88.87853473 26.21460147
v 32.91938454 88.89693022 22.47349359
v 31.68030828 89.26726878 23.81027676
v 29.82981876 86.13747358 24.54991639
v 30.51878326 84.37388390 23.49771746
v 33.63308683 88.27085793 21.93029597
v 36.56735271 88.00329268 20.43584362
v 38.67344558 87.72336692 18.38384941
v 28.57284062 89.47974443 26.02459490
v 29.67523225 88.89322728 25.34315735
v 33.55484083 89.01552856 21.87000774
v 37.21716627 88.68463337 19.98503134
v 38.04104775 89.50819820 19.54450458
v 39.75095227 88.78020942 17.73065515
v 39.14668411 89.70095962 18.56655069
v 40.37513956 89.50871974 16.99962839
v 32.62974694 89.78586644 22.71970361
v 37.12977469 89.77580070 20.32279409
v 38.64888847 89.88031745 19.26061325
v 41.32968187 127.45539844 6.42490992
v 41.66111350 126.49181485 6.65979227
v 31.71871975 127.61083245 16.24877192
v 33.35299715 90.63502401 22.02013135
v 36.70679033 89.84914422 20.66498436
v 37.53665462 90.42977542 20.37751488
v 28.90355140 90.16052634 25.87752230
v 31.63148835 90.23279697 23.71945418
v 36.58002615 90.30544013 20.68569139
v 35.00865772 91.60738438 20.95096558
v 37.67073900 91.14865214 20.46334930
v 30.99362366 90.65037221 24.52580072
v 38.70004788 92.31585264 20.27874067
v 41.12832621 92.53887832 17.94946566
v 27.12706290 92.87032485 26.27746761
v 28.36679667 91.38519317 25.97159147
v 32.12877363 91.14525467 23.29817042
v 34.13694352 91.25337750 21.49658650
v 33.59552845 92.31366217 22.41740189
v 34.03599188 90.16600251 21.47399820
v 34.40304473 92.19840169 21.53029665
v 37.60436177 91.82750434 20.58338933
v 29.73122895 90.65035731 25.43609217
v 32.23826736 92.16345847 23.39439653
v 39.20941800 92.99143404 20.29462345
v 39.44244981 92.38217026 19.62194592
v 38.10987622 92.36997366 20.48707753
v 40.44952989 93.15659851 18.84885877
v 28.48788537 92.35985577 25.70465580
v 30.36925942 91.92048758 24.72436614
v 31.60043061 92.86795557 23.95661175
v 37.41367161 92.57446229 20.44034563
v 36.53562441 93.15346926 20.47877386
v 39.31461275 94.00902689 20.52592859
v 40.21612555 93.51778775 19.42219399
v 38.89382258 93.67771447 20.60590498
v 40.46946019 93.78551692 19.51926760
v 26.82886831 93.91356260 26.38922632
v 28.75644527 94.28413212 25.64479969
v 31.03520162 92.65818447 24.40734208
v 34.04436633 93.24502200 21.84598148
v 33.44075382 93.93170476 22.75183797
v 36.18286923 95.58967501 20.34020238
v 38.78229111 94.42882240 20.64975165
v 41.05890170 94.27703917 19.46325414
v 25.53356811 93.09495240 26.57802776
v 24.93839711 90.16589075 26.47475712
v 30.45245819 93.84001046 24.74243194
v 34.21827778 94.39969808 21.95746079
v 34.98279303 93.34416687 20.94672620
v 39.49265182 94.54759955 20.54549381
v 30.96790053 95.20804882 24.70340393
v 40.50128162 95.03574669 20.12450621
v 41.24443978 95.34783661 19.84897256
v 42.85593703 96.38013691 19.10871454
v 31.52990341 94.50387955 24.39330518
v 31.44860268 96.63285315 24.27242696
v 40.97548500 96.18694335 20.33439837
v 43.39139909 96.77968919 18.58816296
v 27.13805810 94.46351975 26.33825317
v 41.70525447 97.06705809 20.40601522
v 10.09916794 43.24597120 25.28813481
v 42.98859835 96.98463231 19.42479983
v 28.22143771 96.14075720 25.89107864
v 33.56530517 96.36610746 22.98160456
v 43.80832613 97.54381329 18.63703132
v 29.33346480 96.58571333 25.50199069
v 35.63433513 129.45884466 11.29458752
v 35.29408202 128.43982875 11.66258752
v 35.83110869 128.64305079 10.89673210
v 42.65230522 97.47779369 20.00739984
v 44.30263117 97.88832068 18.26841384
v 26.95725486 95.95721960 26.30840801
v 30.74670956 96.12193704 24.72722530
v 24.22231995 95.42113543 26.96420997
v 36.52285784 129.51341271 10.47082618
v 43.05189103 99.21643883 20.16827464
v 43.44433919 98.43688458 19.74774152
v 45.17529532 99.20766205 17.52064563
v 41.73127189 98.68887067 20.54367214
v 20.51942237 93.00105274 26.29464678
v 20.57470754 95.16102821 26.40910074
v 43.73794422 99.79897738 19.73589137
v 29.34993617 100.35443306 25.44723451
v 46.58868909 101.36853904 15.69049060
v 46.36738077 101.25159472 14.02440388
v 27.42032148 99.34194386 26.24075674
v 43.22218895 101.00082308 19.91258748
v 42.16218740 100.82384199 20.16842179
v 44.51442882 101.42710805 18.77450012
v 40.07484391 128.81128490 7.13506993
v 38.84601966 128.51847708 8.27629957
v 46.29715160 101.44720972 16.64065197
v 31.80377558 100.58637708 24.47705343
v 46.76136374 101.91811621 16.19315520
v 46.75365239 101.54793411 15.17857146
v 27.20124647 99.99302030 26.11896768
v 25.46001785 100.38504004 26.16075240
v 27.40925550 100.60323030 25.97675659
v 34.45063904 101.23948753 22.39778265
v 34.18242559 99.64788705 22.65471593
v 43.08769852 101.66323185 19.86141130
v 35.28560698 130.59145212 11.48738805
v 45.46400532 102.02954710 18.06463860
v 44.52426359 102.04190016 18.79404485
v 46.86451703 102.81088948 16.75270870
v 46.47587240 102.19884664 17.15913229
v 47.09382728 102.69327462 15.57790395
v 30.05542792 101.43775493 25.21437407
v 30.89138120 101.16510093 24.93761666
v 29.61668000 100.93372315 25.36061592
v 33.25929493 101.81925446 23.19432050
v 32.50885382 102.45774686 23.72147329
v 44.95309293 103.05160284 18.47982407
v 29.82728556 103.23814303 25.05278587
v 30.82269058 102.60056704 24.69455823
v 32.69107640 103.34485769 23.32115173
v 43.40297729 103.46223414 19.13002320
v 45.18893734 104.46753353 18.20661873
v 44.33264211 103.84998471 18.77065375
v 29.20374833 102.77828574 25.50566010
v 32.19879419 102.92588919 23.76758307
v 31.09911457 103.64492238 23.76924455
v 34.84582901 104.16998714 21.80943824
v 35.53035483 103.51309925 21.45640552
v 33.14896300 104.86354679 22.27690630
v 33.44734013 103.70300710 22.85235003
v 43.66968572 104.23741490 18.77818070
v 44.16562617 104.84680533 18.36621016
v 46.00921273 105.21833599 17.51702279
v 28.64412032 102.74828225 25.75531788
v 29.08039838 103.73499990 25.39460361
v 27.64069475 103.79981995 25.91483854
v 29.96872738 104.16123271 24.29028787
v 28.45295519 103.66067290 25.74644610
v 30.54426238 103.56274992 24.25295115
v 30.41645512 104.35869545 23.56586605
v 35.70694104 104.49983180 20.94186470
v 34.02816504 104.61717844 21.93708345
v 27.66185626 104.90431637 25.63464269
v -10.77060122 -4.50044638 21.68119140
v 34.67274085 109.46843773 19.48374510
v 33.59599039 111.46496981 19.71572638
v 32.99672529 110.05506665 20.18751577
v 34.92047265 111.66098714 18.46692525
v 32.86676109 111.35082692 20.07053606
v 21.56540938 116.64536595 22.99921960
v 21.26794308 115.84169418 22.96206169
v 22.99859002 116.55096710 22.00952545
v 23.75193313 116.98400229 21.52180858
v 2.91579450 50.71886629 18.29413697
v 3.00842524 52.69755796 17.41420478
v 2.56050867 50.64157769 16.83029160
v 24.74525198 118.10151488 20.15530877
v 25.03991313 117.83522367 19.38485913
v 23.16499129 117.87550151 22.17821404
v 23.39146286 118.90028417 22.43420854
v 26.63365006 118.87439340 17.67013036
v 26.34994127 119.44546551 18.21563207
v 26.21464245 118.24523658 17.77563244
v 25.84532462 118.47795546 18.28504726
v 24.82694015 120.35160512 21.30255103
v 26.25683881 119.89258230 18.77110265
v 25.23363754 119.23114210 20.00881173
v 26.76664852 119.98299509 17.94641279
v 26.51526779 120.70503086 18.66972633
v 19.03505810 112.43287474 22.49684930
v 18.84994283 111.05644703 23.10001105
v 27.70405076 120.03630400 16.79791883
v 27.22804993 119.77212131 17.33304188
v 23.59311283 119.55840141 22.58857898
v 24.52037111 121.16890401 21.92902751
v 23.81295525 121.40379846 22.43681066
v 23.46591465 120.80665678 22.76123874
v 23.20175804 121.28652632 22.74288982
v -5.13763307 -32.20990673 29.54740450
v -3.99195170 -33.63650665 28.98516506
v -1.09100679 -38.73774409 13.33385240
v -0.11809126 -35.65971553 13.30435462
v 0.30441818 -36.18025035 10.94081718
v -0.65867434 -36.96397692 15.76438732
v -0.41040327 -40.01179710 9.01830476
v 0.10305810 -38.60183805 6.78751990
v -0.54107711 -38.04922849 2.00266461
v -0.14358506 -38.70699927 3.10307485
v -0.82712929 -37.89217398 0.96907152
v -0.97894855 -39.73205015 1.51482492
v 0.10258829 -36.52970120 2.64908257
v 0.36716391 -35.72846204 4.05305019
v -0.37000005 -33.89000148 1.02999993
v -3.76099534 -37.55575046 -1.79525395
v -2.72691855 -36.70065477 -0.99702401
v -2.91000097 -35.51999852 -2.15999968
v -2.19088234 -35.35782173 -1.14455190
v -1.62073784 -34.58677977 -0.78309420
v -1.00444327 -36.36886925 0.38321209
v -2.48394907 -34.86851603 -2.01071030
v -1.53668097 -33.40803087 -2.39326083
v -3.03324428 -35.24393961 -2.88022566
v -1.88999902 -33.98000076 -2.30000028
v -0.89999998 -33.56000036 0.08000000
v 19.24414933 115.73871225 22.17921428
v -1.64867984 -33.72024000 -2.02925759
v -5.99922100 -27.67982520 28.68952788
v -5.78151457 -29.11506779 29.06937338
v 23.93451519 122.93481827 20.69418691
v 22.66237698 122.92429060 20.97670920
v 0.68956130 -24.91259947 23.20170775
v -3.01246741 -20.69261484 26.73786506
v -2.65889918 -21.92473225 26.93269961
v -1.87554921 -22.72392623 26.53012797
v -2.24721921 -24.02707189 26.97734348
v -4.74451529 -21.46912925 27.29596756
v -4.04685084 -23.23258482 27.71955542
v -3.61423660 -20.19076236 26.96859464
v -3.36262444 -19.34460364 26.55459382
v 4.08049393 -21.39181457 12.97454257
v 25.43440089 126.67465210 18.11009459
v 25.62000044 126.57999992 19.02999915
v 3.45222070 -24.56502616 6.54478744
v -4.06404957 -19.87296715 27.04509720
v -4.15358227 -20.91371827 27.24086680
v 3.79026681 -23.83497730 7.29862461
v 3.28740012 -25.24136938 8.61335360
v -3.34335025 -18.17731000 26.74848028
v -4.51124040 -18.75516772 26.94656700
v -4.62985039 -17.53407717 26.76461637
v -0.98869810 -17.88726076 25.69861338
v -1.93932338 -16.53140411 26.23190358
v -4.72469302 -16.60651341 26.75649896
v -2.67062220 -15.13661165 26.46569908
v -0.27478815 -14.84312676 25.35819635
v -2.60613300 -14.28271178 26.41701512
v -0.34824223 -12.35717442 25.64754710
v 4.45783278 -12.36590929 21.22684568
v 4.59784176 -14.58137296 20.03384009
v -2.19534012 -12.90473435 26.26640908
v -3.01279034 -11.76140644 26.12487786
v -5.62406750 -13.86820339 26.06507763
v 1.10145321 -12.34224625 25.04684590
v 5.28614968 -12.19576225 19.13007535
v -1.04320212 -11.92006096 25.93549341
v -1.31475145 -12.97702268 26.08407103
v -2.31436826 -11.07051037 26.03653073
v -5.69902686 -11.06538251 25.59259534
v -4.06536041 -12.06291001 26.01232193
v 0.49715326 -10.29990427 25.40476993
v -0.29982350 -11.48893777 25.51930957
v -1.39262411 -11.08941529 25.94004199
v 0.60877134 -9.70997568 25.30738711
v -0.00956415 -9.66741331 25.40454641
v -0.90990763 -10.07984579 25.74974485
v -0.16306156 -8.55530519 25.42043664
v 6.31446205 -11.65985968 15.57274256
v -2.50596041 -7.15299789 25.59669502
v -3.95817077 -9.60385799 25.60691163
v 2.03043572 -7.57508678 24.41859618
v 0.80446061 -8.06260575 25.16015433
v -0.84100093 -6.01945445 25.50338581
v -0.29042904 -7.00724823 25.51879361
v -5.08389017 -6.86084200 25.11201613
v 1.81293371 -6.47265092 24.75157008
v 8.28320347 -5.48440451 15.30297101
v -2.10776925 -5.49482508 25.48297308
v -4.09948919 -5.71477646 25.27723461
v 2.84537906 -5.61789749 24.31391925
v 5.58606628 -6.40658988 21.37854509
v -2.12601828 -4.17975103 25.31974390
v 2.31321226 -3.85977677 24.73446541
v 0.87754038 -2.27052462 25.27171187
v -2.10600020 -2.58636917 25.06456710
v 0.91000041 -2.89999996 25.17000027
v -2.00555078 -1.73642195 25.00021085
v -4.02544811 -2.90769944 24.85322580
v 1.16708793 -1.66406285 25.18414892
v -0.15665591 -2.53095920 25.40477552
v -1.84905436 -1.39068149 25.12190118
v -4.12553828 0.85252133 24.57322553
v -1.52005849 -0.28997063 25.10035597
v 0.93270023 1.19958376 24.96161312
v -0.80212130 0.79991895 25.29381029
v -3.09833582 1.90483395 24.83243495
v 1.53999845 2.11997959 24.89934489
v 0.38999994 2.18000007 25.25999956
v 5.12421085 2.28134822 23.58118631
v 3.44000035 2.34000012 24.48000014
v 7.24115595 37.32093796 25.10130405
v 1.88031443 3.71465134 24.89939518
v 0.89000020 3.25000007 25.22999980
v 9.10853222 37.25009039 25.33139288
v -0.69206202 3.23096826 24.91094731
v 8.97081289 5.25294524 20.78127116
v 7.70453783 5.06161526 22.10481651
v 9.70228482 39.27064314 25.28670616
v 9.41384304 40.91664776 24.86726455
v -1.62630377 4.03691782 24.62676354
v 1.78000017 4.56000026 24.89000000
v -3.43544688 4.36847331 24.56279099
v -1.74586731 4.99148294 24.69781227
v 0.48299454 6.05302956 25.04696324
v 2.22039991 5.36788022 24.90180917
v 5.66156581 5.55834034 23.61620218
v 4.11173422 4.88489261 24.49233644
v 10.27413364 6.50965516 19.57256719
v 10.41877177 5.16202394 18.43179576
v 2.34724651 7.01075466 24.92015809
v 2.58999970 5.41000022 24.79999885
v 3.36058531 6.26991503 24.74350668
v 6.62473962 6.38844492 23.23318087
v -0.26334645 5.98896900 25.12363158
v 8.06448795 7.90674891 22.47774787
v -1.00324571 6.73255464 24.94495735
v 1.87932944 7.79970270 24.96498451
v 4.35109343 7.95852114 24.67908151
v 6.48302864 9.72178206 23.99788238
v 0.58394275 8.64110142 24.86336231
v -1.67593698 8.63189809 24.44432303
v 1.21622637 7.67518766 25.16284026
v 1.30171399 8.98022857 25.10684356
v 2.74844584 8.99045262 24.89957958
v 10.66432707 10.49262658 20.51550336
v -2.88400264 9.50912386 24.30446073
v -0.09690365 10.48867777 24.70677719
v 6.72044791 11.23295352 23.94169383
v 1.53384358 10.25561616 25.04949830
v 4.45000036 11.23999991 24.63999949
v 1.89718488 11.92210987 24.90075678
v 5.28191589 12.00470701 24.61263165
v 2.62907590 12.88881060 24.86086823
v 4.93261125 13.26384116 24.81128275
v 6.52183173 12.04966474 24.02295917
v 3.55312717 12.33831979 24.82524700
v 3.09104240 13.73905130 24.92550761
v 6.65461505 13.46072834 24.21212196
v 1.38276303 13.68400455 24.90563504
v 2.49054097 15.14054555 24.83169176
v 5.47000067 14.70000017 24.73000064
v 0.29430099 14.29879479 24.51044507
v -0.36982994 13.51662260 24.68384616
v -1.98433618 16.04578830 23.96630682
v -0.91739639 15.25282115 24.19405431
v 1.00563327 14.85123206 24.76390637
v -1.08916208 16.90670103 24.06037785
v 0.27466737 16.10127464 24.74120818
v 3.81336873 14.67812620 24.95224401
v 5.33139100 15.47968667 24.64614809
v 6.96124975 16.19441621 24.33770895
v 2.06999993 15.27000032 24.75000173
v 6.55293604 17.36728102 24.63263273
v 1.52604980 16.70694165 24.98705313
v 4.51674312 16.10389538 24.95295927
v 2.64978409 16.98631980 24.89517629
v 5.13068959 17.43982174 24.85479787
v 3.31229041 17.89657958 24.92665313
v 5.35964919 18.57156865 24.89922009
v 3.86188529 18.50121655 24.97339994
v 8.59704707 20.45137435 24.15343001
v 7.60030420 18.74991320 24.28078651
v 2.83140829 17.80176722 24.80956726
v 2.78127613 18.94971728 24.73645285
v 9.13716014 20.94499022 23.91872928
v 3.55908135 19.66133714 24.78520945
v 1.19016110 19.23231408 24.80134554
v 5.66113461 20.67430131 25.02269484
v 3.96447862 20.31215094 24.79925379
v 2.15038331 20.83782479 24.84425157
v 4.56608459 21.20015956 25.02238750
v 6.51807478 21.45679295 24.85439181
v 7.47242197 22.17638865 24.70225282
v 4.44070343 21.96521685 24.77483451
v 7.16956146 22.32776210 24.82806146
v 4.27489169 22.89239876 24.82378110
v 6.74519548 23.45219627 24.78154004
v 8.54421034 23.98466133 24.65102822
v 3.91082326 23.84587191 24.80051666
v 7.34932907 24.09558743 24.74941127
v 3.70634161 24.56026338 24.67983589
v 5.69519168 25.02810396 25.12234822
v 13.26973364 24.25360866 21.65464498
v 15.48858173 25.11023730 20.25964111
v 3.13606416 24.82471243 24.51452613
v 47.29414359 115.12959749 10.00618190
v 8.67367722 26.08102560 24.67727289
v 3.55760567 26.02997422 24.81103130
v 7.92544335 26.63619071 24.99043383
v 3.09619214 25.89878812 24.44483526
v 4.70435433 26.27976239 24.94617552
v 9.23377462 26.80850402 24.61068332
v 5.13255782 27.31481381 24.91422370
v 3.80223128 26.85335465 24.88726564
v 8.16977862 27.45783702 24.77736771
v 6.54238136 26.89116076 25.21378919
v 5.36622759 28.38150412 24.87153187
v 8.13010521 28.30731682 24.88955855
v 10.54843701 28.43685821 24.25354347
v 8.70277733 29.20372970 24.76968057
v 7.70190032 28.51281129 25.04641376
v 10.16793679 29.25712802 24.64598045
v 5.79655450 29.88958731 24.79095198
v 7.03118509 29.65427749 25.06564558
v 10.11821069 30.15281633 24.75734614
v 7.64719537 38.98732364 24.97366257
v 5.57746598 30.13690189 24.85761791
v 9.71050933 31.04716539 24.86941218
v 8.01116414 31.04472533 25.09462461
v 6.46442827 30.71794473 24.86074157
v 9.17179789 32.26112574 25.09316243
v 11.85029373 31.85049817 24.21891131
v 5.56306401 31.75174072 25.06753244
v 7.89751206 34.54041481 24.90289882
v 9.10893641 33.23566169 25.17683432
v 10.41264180 32.92866051 24.63893965
v 13.27809040 33.03688765 23.68505858
v 7.49586103 35.40539742 24.89184774
v 8.74779653 35.77172011 25.17300844
v 10.70288941 35.58846936 24.76810291
v 7.66732777 36.24167666 24.94471893
v 10.43351274 36.51862219 24.86213483
v 8.00266955 37.00784594 25.04900657
v 10.78012679 37.53687441 24.93815124
v 12.77397294 37.22774237 24.64208566
v 7.40198232 38.32883388 25.09569377
v 11.58356946 39.66108710 24.96263571
v 12.78153248 39.69528154 24.77144264
v 10.73371898 40.33996537 25.12500621
v 11.79992501 41.01201147 25.11912957
v 9.17722285 41.68744385 24.89206940
v 7.79742841 41.50077701 24.82188679
v 12.06684858 41.83085635 25.02742968
v 10.59915498 41.78024456 25.17545410
v 8.03328212 42.51908883 24.96217750
v 9.97429620 41.17884859 25.04671551
v 13.09808251 41.67681187 24.89120699
v 7.22714234 43.83013025 24.83605035
v 8.10484588 44.61839423 25.02238750
v 9.63248778 44.73828524 25.25231242
v 12.62179855 42.87875816 25.09669773
v 14.81888443 43.64706203 24.32727255
v 12.21982017 44.17815432 25.08942783
v 10.75938344 44.78550330 25.12679249
v 10.01000032 46.40999809 24.96999875
v 11.24673616 46.15413398 25.10865033
v 11.89833693 45.10779306 25.14036559
v 14.03658092 45.33985630 24.32599477
v 10.83757170 47.14900628 24.97518621
v 8.78302380 47.70087823 24.75861832
v 12.73097843 47.28164151 24.88273196
v 11.76033635 48.43078181 25.19605309
v 10.53817198 50.22335798 25.20025708
v 8.71719327 51.44144967 24.62585457
v 11.09055523 52.39975825 25.21838807
v 11.97975688 56.36995286 25.06166697
v 11.87061984 54.87017334 24.99492653
v 10.06482448 54.05794457 24.89486337
v 12.84109429 53.81887779 25.31620488
v 15.30070975 55.92994019 25.02848208
v 14.15591687 54.12755907 25.23630112
v 13.12744338 56.52667955 25.06680228
v 12.97703385 59.48285758 24.99516122
v 16.09810814 59.51791257 25.11751652
v 11.48097869 60.27184427 24.88276735
v 16.09000005 61.25999987 25.16999841
v 12.63981871 61.72004715 24.83082749
v 14.89850786 62.66392022 25.16479976
v 11.49000041 63.28999996 24.62000027
v 11.04130503 62.17969209 24.51717854
v 15.58665652 64.22375143 25.10320209
v 16.99000038 62.15000153 24.97000061
v 14.52844124 68.47587973 25.16392805
v 11.73000038 65.55999815 24.49000068
v 13.68153933 68.09761375 24.89719167
v 14.58999980 69.49999928 25.03000014
v 18.70751195 69.48783994 25.53808875
v 15.07438347 70.39586455 25.21535195
v 17.59797707 70.00429183 25.39675497
v 20.30473761 72.68495858 25.57155862
v 17.78122224 70.59653103 25.55576526
v 19.80013959 69.73860413 25.45706183
v 20.94111592 71.12178206 25.34568124
v 22.51251601 71.00378722 24.99794029
v 14.05000035 74.85999912 24.48000014
v 13.71534728 71.44676149 24.74839799
v 13.29611614 73.05936515 24.44628626
v 14.75708932 73.34163040 24.79898743
v 20.65497823 75.33225417 25.49342066
v 17.48809405 74.32099432 25.45052581
v 15.11483639 74.95885342 25.04158393
v 17.90719666 75.83906502 25.52047186
v 15.92714712 76.67955011 25.17637983
v 21.98035084 79.06945050 25.79927072
v 17.12569781 77.12985575 25.33578128
v 16.10898226 78.20632309 25.26788786
v 22.18939550 81.01069927 25.95187724
v 18.54956709 83.38999003 25.58195405
v 20.11499926 82.53087103 25.89390054
v 17.24711433 84.26020294 25.25866404
v 18.16528663 86.67033166 25.45405738
v 16.08844101 88.08915317 24.81193841
v 20.47544718 89.63937312 26.04494616
v 19.24927160 91.93600714 25.87153576
v 23.33373204 91.75902605 26.58160590
v 24.19586107 92.68178791 26.71561018
v 19.06731352 93.04415435 25.74905194
v 17.93726534 91.85839444 25.36746673
v 24.68508296 94.64728832 26.76585317
v 19.77634989 95.68218142 26.34266205
v 22.90006913 95.55847943 26.95337124
v 21.20054327 94.27274764 26.46410652
v 21.20909467 96.01935744 26.66278183
v 19.96940188 96.19165212 26.47701092
v 23.69856276 96.07062489 27.03768387
v 26.17203258 95.38697451 26.57473646
v 24.40988645 96.25954926 26.95432119
v 26.57373436 96.88309580 26.32860653
v 20.23686096 96.57343477 26.50866471
v 40.95820338 121.44698203 4.00248729
v 23.11170660 96.54420614 27.03427151
v 25.30871704 96.32465988 26.53081901
v 21.03048936 97.09582478 26.66306868
v 23.99616688 97.46861458 26.75195038
v 21.23977058 97.51868248 26.71382017
v 18.12908612 97.55990654 25.26445687
v 20.54657787 98.10461849 26.57487243
v 25.60593747 98.31183404 26.40400454
v 20.24138160 98.25134277 26.50783956
v 19.31883208 98.12550247 26.17545985
v 24.11305904 98.90436381 26.66823938
v 30.62402830 99.80960190 25.03463253
v 35.25304422 96.36469930 21.23360522
v 35.63384712 97.74891287 21.01179212
v 36.50293127 97.14360535 20.09347826
v 38.21810335 97.26644307 19.91300657
v 37.40419820 98.38294983 19.61095631
v 19.63926852 98.86013716 26.22071840
v 23.94956164 99.64937717 26.60241723
v 40.88693485 97.27513790 20.55882663
v 41.48181900 97.87919372 20.57973482
v 40.97480327 98.46919030 20.53610049
v 19.35753785 99.48738664 26.08645521
v 19.70717311 100.39299726 26.39449574
v 22.78856561 100.48861802 26.92792565
v 41.59210995 99.34549779 20.45205049
v 37.52056882 99.28514808 19.19535734
v 38.21709752 99.65232015 18.83953810
v 20.85128799 100.93349218 26.79513767
v 19.22789402 101.26233101 26.19558387
v 18.85533892 100.71857274 25.81453137
v 23.09267037 101.67921335 26.68096125
v 27.29619667 101.59334540 25.98703466
v 36.74911335 100.89955479 20.19652724
v 24.23802577 101.61139071 26.19876154
v 19.83467117 102.72307694 26.53741464
v 19.60738190 101.82656348 26.42234415
v 23.61288480 102.63577104 26.51786432
v 27.96054818 102.33233869 25.90413764
v 29.80122343 101.75150633 25.29948018
v 24.37994629 102.53635049 26.14226192
v 28.85545790 101.62673146 25.73382296
v 29.59337644 102.14929283 25.35374649
v 42.98056290 122.50542641 6.68253843
v 41.75628349 101.81865096 19.68731172
v 41.44228622 101.28707439 19.68368143
v 20.99892683 103.94433141 26.94149874
v 41.59785807 102.36520320 19.25966144
v 43.89206693 102.43616253 19.37362552
v 19.88168806 103.19154710 26.59122460
v 24.85108376 102.87688673 26.00964718
v 30.66987544 102.96943784 24.59447645
v 36.43883765 102.89828479 20.38394846
v 37.39463910 102.08427906 19.11668293
v 38.06079552 102.22763568 18.25974695
v 38.84914517 102.18163580 17.86918938
v 38.49219158 103.08028013 17.95990393
v 39.50301558 103.01253200 17.60214195
v 38.27450797 101.42318904 18.22596043
v 37.79458255 102.97607630 18.51862110
v 19.56563257 102.88817436 26.39071457
v -22.45638333 -24.19443429 13.15769646
v -23.69668335 -26.10441670 11.52581908
v -23.33732881 -27.89913677 14.62396234
v -23.04892801 -26.11392550 13.47554848
v 41.81484878 102.96634585 19.02657375
v 35.52357852 102.58907825 21.49359696
v 46.07102647 102.63055563 17.76545681
v 19.49619316 102.42766887 26.34824999
v 39.14130107 101.31017119 18.03193614
v 38.43181953 100.44151545 18.39434169
v 39.36678544 100.48012435 18.46475713
v 23.19291048 104.26620394 26.76591463
v 19.44320649 103.45744342 26.36393532
v 21.22082375 104.73173112 26.92039870
v 25.28684586 104.28089648 25.96680820
v 32.14577958 104.01736945 23.11215736
v 37.86651418 104.03578728 18.69102754
v 22.52550423 105.10664433 26.78400837
v 23.65563065 104.76600379 26.52142197
v 25.97932890 105.30129820 25.84592439
v 30.01735546 104.55366969 23.84989709
v 21.66338824 104.95352745 26.92534775
v 24.47460406 104.80464995 26.05823614
v 24.98811670 105.51758111 25.84812231
v 28.33236381 104.22948003 25.65136924
v 28.66613492 104.91043329 25.16999654
v 29.57384661 105.59531301 23.47477339
v 30.37460148 104.98214513 22.95935713
v 36.32847965 103.58004272 20.50637268
v 37.35146299 104.98771071 19.13880184
v 19.75643449 105.37894815 26.53544582
v 19.79999617 106.20852560 26.40223876
v 23.28015305 105.84411770 26.27588436
v 26.62101761 106.27770424 25.07960610
v 25.78844503 105.98173738 25.56020021
v 28.33779901 105.68577051 24.82889406
v 29.19162624 105.23659736 24.44344386
v 31.03648126 105.19892722 22.43257314
v 36.46158800 104.53446209 20.11073381
v 38.96047175 105.16295582 17.81391911
v 39.13563862 103.96724194 17.60113239
v 42.36658290 103.76427323 18.88093539
v 42.99661517 104.48194295 18.58173870
v 44.87597570 105.05020618 18.06868427
v 27.53263339 105.67133874 25.28573759
v 29.29189242 105.64445704 23.86304177
v 29.79842201 106.17919266 22.49315381
v 35.92563048 105.51930219 20.20505816
v 39.61778060 104.51863706 17.44735986
v 22.48642221 106.81477934 26.15335025
v 27.68017910 106.11052066 24.79982190
v 25.33749491 106.39961064 25.45560710
v 26.33594349 107.01277852 24.39722605
v 27.18797699 106.59419000 24.18134920
v 28.92446518 106.35009408 23.09345454
v 28.36150303 106.25614226 24.17822741
v 30.75136617 105.73782027 22.20547199
v 34.89558771 105.63036799 20.87790333
v 36.00274026 106.30446672 19.62355524
v 37.25757822 105.74526340 18.99714954
v 39.37760741 106.01741076 17.45112985
v 46.30926996 105.65999150 17.04161800
v 45.24340481 106.11474514 17.35522971
v 22.14862593 107.28091747 26.01027675
v 23.48521538 106.63061589 25.90366825
v 27.32385695 107.22123832 23.44570868
v 29.00589257 106.53648525 22.82228135
v 34.09670666 106.86986148 20.41839994
v 37.98681125 105.74191809 18.39794777
v 37.53735870 106.81490600 18.40805821
v 41.18267447 105.48721254 17.12775789
v 45.95084116 106.35125637 16.81760885
v 19.48562078 107.84313828 25.90161189
v 20.65796219 107.88417608 25.92414990
v 23.04674126 107.66678303 25.37678368
v 26.97361261 107.35885054 23.50453660
v 32.22030029 106.70173913 21.31927758
v 36.11883149 107.58288205 19.00956035
v 40.35398737 105.72319478 17.13056490
v 38.41843829 107.92589933 17.77546480
v 40.23954272 107.58928955 17.17858203
v 42.08377749 105.59702665 17.22191460
v 43.17473993 106.49155825 17.00238325
v 44.49427500 106.47627711 17.21961424
v 36.39633209 128.12450528 10.56144573
v 22.22076058 108.59990865 24.86895025
v 28.16869505 107.67783970 22.70752192
v 40.59288278 106.31594807 17.07813144
v 43.70361939 106.36551678 17.23274216
v 46.46892101 106.93334788 16.00060984
v 18.98802631 108.68231952 25.32998845
v 19.97144707 108.50859433 25.62406659
v 19.17835511 108.29843581 25.61016753
v 21.26088366 109.31671411 24.33118969
v 20.84368095 108.92761499 25.15648119
v 23.27212691 108.30118507 24.30006117
v 23.89996871 108.32394660 23.25474285
v 28.71409804 107.90861398 22.37380296
v 27.71070227 108.06474090 22.62272313
v 45.41486129 107.27351904 16.03473537
v 44.65157539 107.43977129 16.12911373
v 46.16595432 107.27387667 15.83145931
v 45.60101777 107.99825191 15.36306832
v 47.80416936 106.47448152 13.13223783
v 18.79626699 109.24395919 24.87867512
v 19.96979676 109.32025313 24.93202500
v 37.67032921 109.46214199 17.65149646
v 37.38342598 107.84596950 18.26241426
v 42.89458692 108.76449943 15.57784434
v 47.75656015 107.46159405 12.85569277
v 23.56006205 109.84788090 21.73969522
v 26.44611895 109.58860815 22.11680822
v 24.98468943 109.55622792 22.05559611
v 38.74376416 109.72306132 17.19951630
v 43.43425110 108.93534869 15.22198971
v 42.62158275 109.44930464 15.57276770
v 45.54544389 109.24994200 14.03635088
v 19.68971454 110.33602059 23.56913313
v 20.14506236 110.84482074 22.96028472
v 20.90252005 109.94981229 23.10903184
v 19.16226558 109.81731117 24.47872609
v 19.06755008 110.32407731 23.70139770
v 22.45074697 108.92305523 23.29454385
v 22.15140685 109.68703032 22.53545262
v 25.81072785 110.42144150 21.68407850
v 37.91639581 110.03088951 17.31721498
v 42.59509966 109.95280743 15.53195994
v 45.06396130 109.72238332 13.82985711
v 22.27482013 110.70439219 21.94152586
v 25.79025179 111.15272343 21.25860006
v 24.31623638 110.69046706 21.03520930
v 27.80516446 110.73165387 21.64169773
v 26.76748671 110.89231819 21.60661854
v 31.98508173 110.68651825 20.44384181
v 37.43368760 110.25341600 17.42810383
v 46.96439207 109.84560847 12.65001670
v 47.12691903 110.80448329 12.22160924
v 47.49969393 109.27274823 12.66099978
v 41.70553386 126.51151419 4.71455045
v 22.83145674 111.86980456 21.50836587
v 22.01618627 111.63790524 21.99105732
v 23.85184169 111.31126434 20.85476369
v 27.86211856 111.64035648 21.17800526
v 36.79574654 111.40964925 17.10830070
v 43.25318709 110.67970842 14.82513081
v 42.13057831 111.39187962 15.46105929
v 41.88053682 110.42081565 15.86977020
v 44.52044517 111.30978167 13.00886553
v 46.08005285 110.51069945 13.00652605
v 45.42512447 111.63233966 12.58934382
v 45.12203485 110.55396497 13.25710677
v 47.70138115 110.42824388 11.32319309
v 47.49151319 109.82342809 12.07842026
v 18.43209378 112.08571494 22.66125567
v 17.99407415 111.10895872 23.04945327
v 19.85164732 112.38190532 22.61969633
v 20.38562112 112.52935231 22.56421000
v 23.61424267 112.04910278 20.72027512
v 24.09390174 112.31070012 20.18768154
v 25.89870431 112.23995686 20.19640431
v 27.68400125 112.50098795 20.53288370
v 28.77752669 112.34564334 20.72701231
v 30.63275479 111.50791496 20.78696340
v 32.29325637 112.02472448 20.17107978
v 33.66122022 112.79989034 18.80021766
v 35.23464501 111.02956533 18.60280707
v 34.29238126 112.70750314 17.95712113
v 41.61893204 111.63062602 15.64404555
v 44.21401396 111.89079285 12.75274530
v 19.34303902 112.94080317 22.49536477
v 18.73785816 112.97678202 22.34543115
v 18.37613434 112.73135245 22.48019725
v 19.44701187 111.60043627 22.80853502
v 21.70936391 112.81987280 22.11073786
v 24.10155162 112.79191077 19.88712698
v 28.07187289 112.96243966 20.21483891
v 31.72212094 112.62498051 20.11791058
v 35.38204357 112.23416030 16.94614813
v 38.58068213 112.19966412 16.34562761
v 37.55252063 112.30304092 16.43171348
v 42.09233820 112.26627231 15.11323173
v 44.31009293 112.51311749 12.26426009
v 47.78278992 111.38642579 10.52402891
v 19.96249519 113.10909688 22.51626924
v 21.10670879 112.73026466 22.33020775
v 29.69774976 112.83945292 20.43773606
v 28.75797823 113.37685585 20.00133134
v 32.33532235 112.72840202 19.79044080
v 34.93523225 112.50148714 16.98058844
v 33.66763890 113.39924484 17.37653278
v 34.86513346 112.10931093 17.96576753
v 42.99900681 112.12904006 14.32864275
v 43.76488179 111.78048700 13.44548166
v 43.40299964 112.68305033 12.96157576
v 19.51126941 114.82621729 22.36033604
v 20.27746849 114.28491771 22.71413989
v 23.70100468 113.90325427 20.67539841
v 23.51572551 112.98924685 20.39017901
v 24.60113354 113.81980777 19.25527118
v 24.63438176 114.84801769 19.11069453
v 24.29738641 114.57332969 19.55446415
v 29.00290862 114.02140558 19.24904436
v 29.72038276 113.68339509 19.69451644
v 31.47576004 113.65497857 19.31307279
v 30.97983450 113.17805946 19.98274028
v 34.62108597 113.09902370 16.31458290
v 42.00151190 113.04058135 14.59252927
v 43.76159236 112.87821084 12.27635518
v 44.85697299 114.15226758 11.13609318
v 43.66087168 114.15050924 11.34395506
v 20.93425766 114.30379003 22.65232243
v 20.15514858 114.71606046 22.78259955
v 23.32718484 114.24624920 21.15407214
v 22.54078165 114.72988874 21.89108729
v 31.20885789 128.16075981 10.59121732
v 30.71000241 127.59999931 10.90000104
v 24.01043847 114.01040852 20.00876330
v 35.96962616 113.22680861 15.60640708
v 35.80896929 113.93789202 14.79286142
v 36.85212880 114.62246627 13.54259998
v 40.10421038 113.81906271 15.04178531
v 41.24692082 112.51585186 15.42424690
v 40.92079774 113.26930672 15.10826033
v 39.91818801 114.28213120 14.64643423
v 42.85816848 113.97275329 11.93131320
v 43.17124188 113.26996237 12.79346738
v 45.77837139 113.58578503 11.35399565
v 45.60054094 114.39657956 10.92849206
v 46.67299241 113.53479326 11.37416996
v 46.94006592 114.28951472 10.90350281
v 20.34470439 115.53648114 22.98110723
v 19.60980892 115.03557116 22.38087729
v 22.83201553 115.58587849 21.69490792
v 23.64524454 116.02485925 21.41094208
v 24.29522574 115.15700817 19.95103247
v 24.45929497 115.88077247 19.66682449
v 24.84288067 115.97939581 18.99307780
v 26.33686550 114.47706819 18.10654625
v 27.22549438 114.88677561 17.74966344
v 40.39828852 114.42736536 14.26958293
v 41.54445976 114.18403685 13.67493346
v 42.73319989 113.35869879 13.37405667
v 43.02204028 114.59722370 11.33112330
v 42.28775576 114.62535709 11.74084563
v 46.16614804 114.69776183 10.85954159
v 46.26706615 114.14601654 11.12751104
v 47.01594263 113.34308982 8.59925337
v 24.39530753 114.86438662 19.53138970
v 32.97943249 114.83656615 14.61787429
v 33.74944627 115.35809189 13.60021718
v 42.71934181 115.03269523 11.17497124
v 45.61849311 115.41117728 10.61566174
v 47.39946127 114.42022771 10.27898211
v 20.09778470 116.15308374 22.95290306
v 23.96718226 116.19656533 20.53306811
v 25.54283664 116.05970562 18.07158068
v 31.53389692 115.45696855 15.30419104
v 32.06498921 114.67824131 15.85178450
v 35.48515216 115.02622813 13.33848387
v 36.92768142 115.31448364 12.86748331
v 34.61585566 116.34036154 12.51882873
v 42.89770126 115.63718319 10.68599243
v 46.78383842 115.13720453 10.48789360
v 21.59734257 117.52960831 23.22279848
v 20.88773809 117.12548137 23.28803018
v 20.71684226 116.27030373 23.15719984
v 24.39421415 116.83042347 19.86701600
v 25.76505765 116.64620042 17.82729849
v 25.32051876 116.41432345 18.26412976
v 26.90876462 116.07179046 17.11243577
v 27.37638727 117.43550748 16.55435562
v 27.83818170 116.76532775 16.37080126
v 29.99603190 115.90417475 16.03791490
v 28.63258123 116.23591930 16.26570895
v 29.81262840 117.16870964 14.95099720
v 30.89625016 115.97537249 15.31398017
v 40.95555842 115.71849138 11.44820731
v 40.37546366 116.33292586 10.92221774
v 41.38365388 116.25393480 10.59573051
v 41.54255986 115.19497633 11.74213365
v 43.98178682 115.54624140 10.67019906
v 44.87131536 116.24368280 10.05844399
v 47.06690833 115.58426172 9.93294735
v -1.30184367 42.82042384 14.58045095
v 23.76157604 118.72792244 21.87688276
v 26.52104944 116.09585583 17.35819504
v 37.60767356 117.30469763 11.32120658
v 43.65704209 118.14236641 9.12596844
v 46.09625787 116.97736382 9.75309778
v 45.64924166 117.79584736 9.34970751
v 47.10073397 115.84497243 8.86633247
v 46.96599022 115.07345736 8.51671211
v 0.01713459 47.38755897 13.14571686
v 0.15878379 47.30682448 15.74745961
v 0.52036752 48.44407365 15.13955370
v 24.32077937 117.51735955 20.87783255
v 25.64171888 107.60136694 23.97444658
v 26.96373314 117.10490286 16.91336744
v 29.76475470 117.49460548 14.80826363
v 32.80755877 117.75059998 12.82333117
v 35.07748991 117.63760448 11.79701649
v 46.58365622 115.98205566 10.11867169
v 46.06223106 116.38211459 10.08527819
v 46.72275856 116.40506983 8.23688135
v 26.76976658 118.11614037 17.11036265
v 27.18170173 119.40269172 17.38046668
v 27.73724496 119.30437386 16.62864164
v 27.59637311 117.89639294 16.49557054
v 28.71922031 118.00946295 15.57256188
v 29.05686386 118.87591332 15.45020379
v 28.53373252 118.51719767 15.67689143
v 23.03544618 112.07790673 21.18731663
v 30.69678694 117.87448823 14.09876719
v 32.42284060 118.58567595 13.05149309
v 34.42500904 118.29402298 11.70707401
v 36.92309186 118.35266650 11.01274788
v 38.62391785 117.58100986 10.83155815
v 21.87485062 119.56805736 23.31609651
v 22.35457301 120.17451972 23.19806814
v 22.72403985 119.32973564 23.13915268
v 28.33040431 119.03622001 15.88410139
v 28.47000025 119.88999695 16.03999920
v 32.92354196 118.44228208 12.59798091
v 45.56012526 118.31396073 8.97511560
v 24.79329705 119.11903322 20.69072612
v 27.39310451 118.67293715 16.64442196
v 28.00116502 118.53050441 16.11493342
v 35.95248610 118.79854649 11.24549937
v 36.77324206 119.47466433 10.84113400
v 35.81514210 120.00817060 11.19332202
v 38.35681826 118.69539320 10.33448428
v 40.05530104 118.83337051 9.38361231
v 37.69370914 119.61795390 10.34364384
v 29.00303528 120.39368600 15.65367915
v 29.28048931 119.37806755 15.09313006
v 1.81074312 -31.03140369 8.25575273
v 32.21563250 119.55870688 12.79682014
v 32.79331326 120.09386718 12.48707529
v 36.11782938 120.37648261 10.83863247
v 29.45580333 120.98734826 15.22498019
v 29.14011851 121.61419541 15.87307639
v 27.66593918 90.01431614 26.19263157
v 33.15754980 120.82391977 12.20850833
v 33.35976973 120.12615055 12.15599664
v 32.03771263 120.90989202 12.85557076
v 40.79710692 118.19212139 9.43571702
v 41.67234525 119.56311762 8.47335532
v 42.66045615 119.72602457 8.26732628
v 42.24953055 120.47512829 8.13805219
v 43.26164350 120.11165917 8.04759189
v 23.19443226 121.74877524 22.51178958
v 24.39501323 122.05319852 21.85053378
v 25.57261661 121.23369426 20.66441998
v 24.96793121 122.73595482 21.06512338
v 25.37866868 121.91910297 21.01504616
v 27.26186067 121.47859484 18.41153204
v 27.90835500 121.34396285 17.54017547
v 27.64204331 122.48230726 18.29598099
v 28.51388045 121.30177766 16.76617749
v 30.06911278 122.10609764 15.38846083
v 24.32643436 81.36220276 25.72605014
v 31.44816309 122.16328084 13.57594784
v 31.14574216 121.00239843 13.66645657
v 31.72845766 121.91606313 13.27713206
v 30.31086177 121.15139514 14.40084819
v 30.94759956 121.71985209 13.90954852
v 33.23042765 121.93343043 12.07922585
v 34.96337682 121.12227082 11.29599661
v 35.73847935 120.87403983 10.86524222
v 37.65873611 120.64083666 10.07428020
v 38.20876032 120.13459951 9.86947585
v 41.76637903 120.89209259 8.25184397
v 22.78846316 121.93425000 22.41704240
v 28.64309773 122.47121334 17.01923087
v 29.32610549 122.42558599 15.95751196
v 32.50874579 121.90224975 12.81429920
v 34.08408538 122.02742696 11.32595353
v 35.49603000 121.77915126 10.72890777
v 17.83486269 64.65914100 25.37912875
v 19.37803254 64.96077031 25.12608655
v 29.30474095 126.14598870 18.33950169
v 29.91495840 126.36350095 17.86160097
v 26.67624503 91.04327112 26.31598711
v 41.30127653 121.93465978 8.20673816
v 34.80767831 86.87086403 20.97451128
v 26.95520222 122.73944169 19.22407560
v 26.69067122 121.25321478 18.95378344
v 30.67061864 123.13336134 15.16167447
v 29.85008433 123.20771068 15.79701714
v 31.04252554 122.57165462 14.55046330
v 22.72727713 82.76877552 25.90555884
v 31.50804341 122.58356810 13.77472375
v 37.42751479 91.07764065 20.53674310
v 36.11596301 121.15029246 10.44453401
v 36.30543128 121.84976786 10.05034894
v 34.62775052 122.63713032 10.93980856
v 35.63408926 122.79353291 10.23815386
v 22.93070778 88.07673305 26.39660425
v 24.62000027 123.64999950 20.42000182
v 25.30999668 124.59000200 20.28000541
v 24.33000132 124.33999777 19.98999901
v 27.54355036 123.81211668 19.27295327
v 32.31958672 123.87312204 13.49709183
v 31.92091733 122.98831344 13.40098679
v 31.60078079 123.18008393 14.20598570
v 38.35739568 123.28083813 9.20962449
v 37.98671067 122.52806872 9.17503517
v 38.70669752 122.64509499 8.84404406
v 37.44564205 123.17480147 9.44325142
v 36.83876991 122.49683589 9.57348291
v 38.38423640 121.49915099 9.26539116
v 42.61897132 122.35625833 7.17881881
v 24.47884902 124.85339493 19.69293691
v 26.24999918 123.64000082 19.74000037
v 26.51000023 124.82000142 20.03000118
v 24.91904981 125.26883185 19.68529262
v 25.59000440 125.89000165 19.59999464
v 27.55033970 124.56385791 19.49311793
v 26.98335238 124.87345934 19.93530989
v 27.01940201 124.23291057 19.70525645
v 28.72413769 124.37937409 17.18079112
v 29.65001203 124.70909208 16.47672616
v 9.58710723 76.14255697 19.44679022
v 8.76222458 75.47567785 17.58901775
v 32.40066394 124.59088862 14.10956774
v 34.03089941 123.79058450 11.68855652
v 34.72415730 124.44152683 11.20685227
v 33.52712840 123.67092818 12.18282618
v 18.18029583 115.03457278 21.78278379
v 18.87254044 114.95308578 22.11216278
v 18.55228469 115.70209265 21.91506140
v 17.71057583 111.70550436 22.64656313
v 17.10854843 112.08606511 22.18490653
v 17.02433638 111.05580628 22.74017967
v 40.00088573 124.46653843 8.40011612
v 17.93610863 114.14093524 21.97231725
v 18.25398020 113.58883977 22.25180902
v 43.08975488 123.72017652 6.19281176
v 28.44215930 125.17555058 18.74449290
v 28.50929461 123.98023158 17.28936657
v 44.10764575 101.07886791 19.30731349
v 31.39751777 124.88900870 15.38410224
v 32.20409155 125.28055906 14.72576708
v 33.38364884 125.14536083 12.54982036
v 33.28858316 124.33782965 12.41034828
v 35.28581932 124.77494031 10.60752757
v 38.94570097 124.14847314 9.00610816
v 39.64540735 124.56683069 8.62035528
v -6.63675135 26.05934627 11.49224490
v -5.70553262 27.51712129 15.46961349
v -5.98686282 28.80139649 10.91214176
v 43.03979874 124.35673177 5.87386824
v 42.80921444 124.47277457 6.44548237
v 43.23982447 123.19662422 5.50454669
v 27.40300633 125.55117905 19.89940181
v 27.58909017 126.16229057 19.94968951
v 28.24930660 125.64785779 19.38238926
v 12.50999887 79.36999947 22.74999954
v 11.10826619 80.00534028 20.57219483
v 11.17640920 78.50761712 21.61980793
v 33.60498324 124.67296422 12.10558042
v -12.73159124 5.29051665 5.65928966
v 37.67210618 124.44112450 9.34114028
v 37.29940951 125.04310906 9.45282355
v 39.91416469 125.04695356 8.43813550
v 42.02078655 124.71967191 6.96555153
v -4.71005542 31.28683195 15.10552131
v -4.78584180 33.27179328 11.04436722
v 20.12999915 96.67000175 5.18999947
v 16.72849618 98.19854051 8.52809008
v 32.48704597 125.16479194 14.01553117
v 35.12352705 125.24333596 10.91044955
v 35.95910594 125.27003884 10.32743603
v 39.38636184 125.06785989 8.68063699
v 46.87893391 107.09238797 15.44808690
v -5.13564656 29.17057462 15.80197550
v 42.91331023 124.95321780 5.87184913
v 27.70638838 126.98113918 19.96902190
v 28.67091075 126.54310465 19.30243336
v 31.12043440 126.19437277 16.74746908
v 30.37165850 126.11611187 17.37964340
v 12.38000020 34.10999849 0.10000003
v 9.32999980 76.88000053 18.27999949
v 18.51695962 99.31854159 7.76767312
v 18.97101477 97.82375395 6.67689694
v 20.43663338 98.79978001 5.88851376
v 19.31507699 99.91876036 7.33367447
v -10.65799408 9.70033277 4.72347019
v -10.27828921 5.27582131 2.27137399
v -12.18295284 6.05302630 5.22151124
v 36.06733307 126.15475059 10.70825662
v 36.72765940 125.38188696 10.05731709
v 37.23237291 126.25086308 9.72339418
v 42.73721948 125.37813187 6.00762293
v -3.42937838 34.66645256 15.80615900
v -4.30817902 33.42903778 13.47867958
v 11.04145870 76.37940347 22.42291346
v 13.37270439 77.91823149 23.88532087
v 31.51587397 127.37013400 16.70992374
v 30.38620576 127.01246142 17.82476716
v 31.84150532 126.90824270 15.83296433
v 32.74715319 126.41704082 14.02535662
v -13.86137959 2.52765324 6.87909080
v -13.19394354 2.71515828 4.80924174
v -10.62623598 -27.47296542 26.32253617
v -15.73141478 -5.78795839 15.34802932
v 38.00911829 126.36069953 8.94074608
v 42.49627516 125.70792437 6.29673945
v 8.70999973 72.67999649 19.26999912
v 8.06890614 73.24646413 17.66130142
v 7.66000012 74.64999706 15.58999997
v 11.16822939 30.72611615 -0.20443049
v 5.26000094 59.25000086 19.53000203
v 40.02000019 97.68000245 20.38999833
v 4.77409363 60.92493609 17.54844747
v 4.43044072 59.34743211 18.11826788
v 38.58474642 127.16837227 8.48037843
v 39.89698738 126.54192746 7.87345599
v 39.86205161 125.82871318 8.19048844
v 31.54866025 128.48024070 17.17001200
v 30.91124818 128.17043066 17.65279658
v 31.82805702 127.79074907 16.17964357
v 31.88753501 127.64862180 15.88284783
v 37.72197291 125.98542869 9.16498061
v 40.95606506 127.02462077 6.80194749
v 30.04528582 127.90440023 18.42016168
v 29.42698449 127.92146206 19.17648502
v 29.45120819 127.24852562 18.86961609
v 38.38301823 128.17074358 8.61396641
v 34.17718783 127.57274508 13.01061455
v 34.08014029 128.41656804 13.54977116
v -10.86094137 -5.86553616 21.95524983
v 37.43478656 128.26366723 9.51505639
v 17.10999943 107.91999847 14.58999980
v 30.26109003 128.80806625 18.35354231
v 31.11478873 129.01611626 17.78017543
v 32.68041462 128.82511318 14.99758568
v 38.02572936 129.33787704 9.01773572
v 34.89141911 128.93021107 12.51849998
v 35.86089239 127.83707678 10.99036448
v 36.61126643 127.16302276 10.40904783
v 38.24866936 127.67353654 8.73094983
v 20.66869475 109.73705351 23.84440601
v 21.30232565 109.52071100 23.46830629
v 41.82872176 127.60633230 5.39754564
v 41.90225899 127.64763832 5.80691127
v 42.10991040 126.87690556 6.13203552
v 17.49372855 108.47032070 13.45741749
v 31.66452423 129.31552529 17.26087183
v 32.09283948 129.96856868 16.74909517
v 38.08446229 128.31948698 8.87282193
v 41.41930863 128.20434570 6.16656849
v 29.88699265 130.12918830 18.64923909
v 30.23317270 129.60171700 18.43300276
v 31.30324930 130.22302091 17.56370254
v 34.67328101 129.92458045 12.39452790
v 35.21278873 130.14265895 11.80079672
v 34.31141376 129.65036929 13.08395062
v 35.88773683 129.35012579 10.89128107
v 36.29823029 129.00246680 10.43255348
v 35.64456850 129.01996076 11.30180992
v 37.12759912 128.34137678 9.73259751
v 38.93318400 128.62171233 8.04980099
v 40.84583744 128.51318717 6.40689069
v 30.33022583 130.43396175 18.19544099
v 30.86882643 130.75995445 17.78032258
v 30.16353957 131.06918335 18.01740378
v 36.24550998 129.41445410 10.61838027
v 35.72401404 129.78881598 11.27145439
v 37.84652054 128.52752209 9.12726298
v 40.37732258 129.23611701 6.83970889
v -17.69573055 -10.41087508 14.55695927
v 41.17565230 128.73812020 5.66097675
v 41.56424850 128.30044329 5.67403622
v 41.00707546 128.85598838 6.17863005
v 31.02903254 131.10075891 17.48573408
v 32.54419938 130.62816858 15.95445164
v 33.18893909 130.27332723 14.96106572
v 32.81683475 129.36501205 15.44792578
v 33.44608098 131.09000027 13.39954603
v 35.31552106 112.53229529 16.46804065
v 38.50190341 129.76881862 8.57191440
v 40.48693180 129.45291400 6.38768263
v 40.87079689 128.82532179 5.43637900
v 40.65016657 129.20448184 5.66035463
v 30.48321046 131.67108595 17.14904606
v 29.72958051 131.57135248 17.46588573
v 29.49484251 131.26595318 18.04135367
v -22.54718915 -27.17849426 15.64199664
v -0.30824554 19.91233043 -0.62315189
v 33.34155306 131.12415373 13.80717196
v 36.77700460 130.97438216 9.46871471
v 36.96851060 130.58824837 9.79626551
v 38.52004930 130.33813238 8.11974611
v 40.21232948 129.60903347 6.12802431
v 29.24495563 130.91641665 18.52810383
v 30.73107637 131.36295974 17.41810143
v 33.32984820 130.83809614 14.28033970
v 18.20230857 113.10321093 22.35363051
v 33.13377127 131.46248460 13.51550221
v 33.67363662 131.01610541 12.57400401
v 33.87526795 131.22415543 11.87003404
v 34.50330347 131.24881685 11.35845575
v 37.73431852 130.01720607 9.11541469
v 38.33566979 129.59381938 8.71896837
v 40.73458537 129.19655442 5.89002483
v 29.45200354 131.01232052 18.37812550
v 17.85975508 101.72065347 24.71882291
v -17.85711385 -20.35471052 19.43252422
v 33.03700313 131.37124479 14.16897122
v 32.65000507 131.76420331 13.01901042
v 34.04625878 131.56697154 10.68092231
v 33.54034573 131.45667315 11.66538801
v 37.36175597 130.51883876 9.37180035
v 38.76121342 130.52824140 7.33575039
v 39.35930505 129.76640463 7.64125120
v 42.35525802 107.61780292 16.27503149
v 39.22000155 129.99999523 8.66000447
v 36.03971750 131.13373518 10.09023283
v 39.68866915 131.40039146 6.80493284
v 30.00448644 131.85267150 16.59467816
v 40.27605057 103.92191261 17.39545166
v 32.47347847 131.73885643 12.18832005
v 34.84220058 131.45065308 10.50874311
v 37.40167245 130.86378574 8.86920933
v 40.47377035 129.34751809 5.80983935
v 40.30173272 129.51150537 5.82406204
v 39.30350393 131.68394566 6.78013405
v 17.49905944 99.67006743 24.46779422
v -25.53572506 -31.02255426 10.88744495
v -26.42134950 -32.49718249 8.25913437
v -26.74465626 -34.50108692 10.55845991
v -25.07495135 -31.95815161 13.11212592
v -23.91374297 -30.08787706 14.64123093
v -23.22200127 -32.36619383 17.13502593
v -24.10525829 -34.45434198 16.80033468
v -21.53654210 -29.80534732 18.40272732
v -18.25082302 -32.08076209 23.77171442
v -13.68497964 -30.73315881 25.98575316
v -7.86502659 -32.54820034 29.53658439
v -9.13790707 -33.05011243 29.01537903
v -6.02430990 -33.09381381 29.85387668
v -5.16027818 -33.70745480 29.65643443
v -6.20479602 -34.30458531 30.02543002
v -4.97803790 -35.06423905 29.51630577
v -25.34603328 -30.38333356 11.03095897
v -25.24252981 -29.89903279 7.60981627
v -22.72078767 -29.18601967 16.46955125
v -16.36645198 -30.19217961 24.42369424
v -17.94405095 -30.10137379 23.16669188
v -12.40585838 -33.38193148 27.44950354
v -6.52837474 -32.53734112 29.87753227
v -7.02400785 -33.49657357 30.04539944
v -10.73537953 -30.97062185 27.56805904
v -7.36001972 -32.13988617 29.67421710
v -7.39850849 -32.91051462 29.88625132
v -24.79960769 -29.12461385 11.30521949
v -22.67344482 -30.73822707 17.26369187
v -22.83384092 -28.43271196 16.08888805
v -14.75498173 -29.61129136 25.04900657
v -10.57081390 -29.69726734 27.30409987
v -7.93146901 -31.27730265 29.24749814
v -5.24757011 -30.53258173 29.24112417
v -24.39033613 -27.73692831 10.78647282
v -21.91815339 -27.87999809 16.89673401
v -14.15857486 -28.88205275 24.97538365
v -11.79421227 -29.68811616 26.49765648
v -9.20133945 -30.16657755 28.17153372
v -24.10959080 -28.00114453 12.30166387
v -23.78576994 -29.08750251 14.26703017
v -19.08244565 -27.09275857 20.36598697
v -14.76324722 -27.87150256 24.71578680
v -16.17963426 -28.79432775 24.13872071
v -11.85836550 -28.64312008 26.00590140
v -8.16871878 -29.78749014 28.73739786
v -9.92160477 -28.71521004 27.36514248
v -21.81875892 -26.60682052 16.49617217
v -12.95665838 -27.59192698 25.12965538
v -10.36891714 -28.15114520 26.85242705
v -7.16892676 -29.91872653 29.19811197
v -23.52748811 -24.87183176 10.40534675
v -19.15797405 -25.18967353 19.44174245
v -21.68508433 -25.87768249 16.38840511
v -20.38768865 -26.11463889 18.20175163
v -14.36617877 -26.20647848 24.42107163
v -16.33239724 -27.62818523 23.62319827
v -14.57828563 -27.11668424 24.62518774
v -16.11528732 -24.66186509 22.63024822
v -11.20652724 -28.11465785 26.21705644
v -8.58891290 -27.69567631 27.89216861
v -18.00773665 -24.39092286 20.55522054
v -3.31323291 -27.21327171 28.01596746
v -2.80566607 -29.14713509 27.69459039
v -23.53383787 -25.23561381 11.22402772
v -21.49734087 -24.42004159 15.58133028
v -22.42750674 -26.22865140 15.05298633
v -14.18214105 -26.44249611 24.61348288
v -9.40402690 -27.28843316 27.20179595
v -23.20723794 -24.50820431 11.01444475
v -17.00751670 -24.19410273 21.58448473
v -8.12958647 -26.56116709 27.89144404
v -7.23739946 -27.74589509 28.63281220
v -4.66394844 -26.71941742 28.41687761
v -3.71863716 -26.79515071 28.26205269
v -21.96081541 -22.47902378 13.09399027
v -18.90227757 -22.08530717 18.48415658
v -16.22502692 -23.04271795 22.07308076
v -7.82391336 -25.88584460 27.91664191
v -6.38930546 -26.32125095 28.43713574
v -9.13541391 -25.24229512 26.95110813
v -6.78247632 -26.89189650 28.49999443
v -2.70335865 -26.64096653 27.25520171
v -22.28817157 -22.24214002 11.94247510
v -20.15987970 -23.07695709 16.72530174
v -9.69396718 -23.46497215 26.28069371
v -2.40843114 -25.91898479 26.95983462
v -3.67657328 -25.07674135 28.02132815
v -0.49508660 -27.58691460 25.10306239
v -1.74582191 -29.03384529 26.70372277
v -21.94225974 -21.35645784 12.44461909
v -20.81062272 -23.39567244 15.86525142
v -12.16555946 -23.14779535 24.91627634
v -6.51377672 -24.48456548 27.95011736
v -5.46633080 -24.45189096 28.01626548
v -6.21465594 -22.78276347 27.56766789
v -1.44535990 -25.61059408 26.33352950
v -19.30569671 -20.75101994 17.53644459
v -14.86710832 -20.81922255 22.42352813
v -8.82522482 -21.89626917 26.35300905
v -4.83264122 -23.19357730 27.80214883
v -10.59919689 -21.67570964 25.51727556
v -18.91453564 -19.28398944 17.71003194
v -16.53865911 -21.42799459 21.07688971
v -11.84088271 -20.60873806 24.76306073
v -7.02272030 -21.63081802 26.97688527
v -20.67956142 -18.90963316 13.89867626
v -7.23417895 -20.16208321 26.55672841
v -8.55541695 -19.34442297 25.95771477
v -20.30913904 -17.41944812 13.53272796
v 13.18652462 91.83475375 21.29199542
v 13.84659018 91.35437757 22.38429151
v 14.14578222 92.81896055 22.58594893
v -17.31983200 -17.66582951 19.25294101
v -12.55768724 -17.22856984 23.34744297
v -19.90502514 -16.19632170 12.75796723
v -19.35017109 -16.76046476 15.54005593
v -9.91392694 -17.05739088 24.89856444
v -6.01528445 -16.61624759 26.48089081
v -8.02980643 -15.78019559 25.54503828
v -5.91007108 -17.81347953 26.68391727
v -7.59621849 -18.75496842 26.23196319
v -18.26450601 -14.38830420 16.28667302
v -18.70212704 -15.98317362 16.46848395
v -17.74133556 -13.81673571 16.70548134
v -17.43979380 -12.83299737 16.88526012
v -19.53156106 -13.69548216 10.34789346
v -17.15924963 -12.02456746 16.95861295
v -16.16717316 -12.46534847 18.39186810
v -12.30285037 -11.19945850 22.03266695
v -8.67087208 -13.63999769 25.00492521
v -17.30406284 -13.02916091 17.34433696
v -18.63810606 -11.52005978 12.25040574
v -16.36226475 -11.46050170 17.95249619
v -8.08959082 -11.61657460 24.87991378
v -10.91097761 -11.55607216 23.09728414
v -15.34889359 -11.31396834 19.01264489
v -12.70258147 -10.03988553 21.36713825
v -14.55853414 -8.97685718 19.09889095
v -10.46765968 -9.43922158 22.97413163
v -5.84931020 -9.44051426 25.32240748
v -7.95847364 -8.59386567 24.47649464
v -17.65551604 -8.35823268 11.91910729
v -12.79440336 -7.84764998 20.70515044
v -10.69850568 -7.61507265 22.45559357
v -16.54571481 -5.34865959 12.85112370
v -14.69429396 -6.77763810 18.21996085
v -12.35517859 -6.79484662 20.79591714
v -9.59867425 -7.54467072 23.21603522
v -17.66964048 -7.53897103 9.33718495
v -16.99098200 -6.34519849 11.91297267
v -17.00696163 -5.54424943 9.93857160
v -14.43590131 -4.28846199 17.69546047
v -9.96935274 -5.15197637 22.58141898
v -16.55106992 -5.89970918 13.53030745
v -16.25907235 -4.75928001 13.89273163
v -13.42492085 -4.19710577 18.97938550
v -9.21880640 -4.21129772 22.92485908
v -5.53666241 -5.71980933 24.78331141
v 0.15446906 -6.33689901 25.29894747
v -13.43692373 -3.29988729 18.62675697
v -11.88570447 -2.49318546 20.02048120
v -4.79546050 -4.22867574 24.87025224
v -13.93696573 -2.44401535 17.44694635
v -15.60696401 -3.41459154 14.48725630
v -12.62807939 -2.44557299 19.09555122
v -8.43695458 -2.87957955 23.23273942
v -6.58009108 -4.48898459 24.35330488
v -10.56214888 -3.29462206 21.60275728
v 1.22714590 -5.21074282 25.12652799
v -14.69233073 -0.49235049 14.64711409
v -14.66832962 -2.69385194 16.05926827
v -11.80123258 -1.33173401 19.76948977
v -13.47765606 -1.60688569 17.75174029
v -6.99640950 -2.09455355 23.84829894
v -5.24119847 -0.82728482 24.29253049
v -6.06931234 -3.31092440 24.42169189
v -0.78757684 -4.07359190 25.47646500
v -14.65464570 0.49397087 13.74414749
v -13.73144332 2.43933569 14.92203120
v -12.90155482 0.27239427 17.75391214
v -13.63406330 0.66614634 16.09858125
v -11.02241687 -0.45067706 20.34392208
v -11.77038066 0.49994816 19.40251887
v -9.14378744 0.50806522 22.03659527
v -5.96401561 0.00854291 24.16560426
v -6.95971260 1.42992532 23.59955572
v -8.30186717 0.31797148 22.62758836
v 2.97526340 -2.99642072 24.08885583
v -14.19982966 1.62673357 13.59540690
v -15.03654942 0.47975747 12.40334008
v -11.84808929 1.45473809 18.81509647
v -9.11367312 1.71230268 21.92877606
v -4.87751001 1.35191367 24.20521155
v -12.58911844 2.71989079 16.83974639
v -12.08053250 2.53188657 18.35292764
v -10.65545436 2.38839700 19.80899088
v -8.65790341 2.77368561 21.92976139
v -6.54000044 2.59000016 23.70000072
v -8.03321321 2.68432195 22.38578536
v -12.94619683 4.46439907 15.18179197
v -13.79000023 3.94000020 12.81000022
v -10.86909417 4.14972194 19.29924078
v -12.34813035 3.83938709 16.78913832
v -7.78889889 3.91255552 22.20606059
v -8.57773982 5.34938555 21.04756981
v -5.35999937 3.59999971 24.08999950
v -4.73000063 2.60000001 24.17000011
v -6.49016770 4.20765486 22.89871126
v -7.61297904 3.78099433 22.32366055
v -2.79999990 2.98999995 24.57999997
v -9.50547028 6.29547378 19.94662918
v -10.84999926 5.98999998 18.33000034
v -5.89520857 5.35833091 23.31088297
v -7.00190663 6.06051181 22.22233638
v -4.11000010 4.91000013 24.12999980
v -5.93521446 4.43160860 23.38844724
v -12.02846132 7.10328808 15.26991464
v -12.94025779 5.15572866 14.40649852
v -8.80378857 5.45095000 20.54343000
v -6.06631022 6.51099160 23.06639031
v -5.07965405 6.50288071 23.71685952
v -3.61290365 5.61786676 24.45020527
v -12.40016706 6.81407843 14.21446819
v -9.43540316 6.93911267 19.61092465
v -7.77612906 7.47882295 21.23960294
v -4.49375156 6.94803474 23.91447313
v -11.68323122 8.17478914 15.62318671
v -9.69531387 7.39861606 19.41584982
v -5.95501671 8.02536961 22.61529118
v -4.54026693 8.61667376 23.73697795
v -3.05102603 8.03033076 24.10340682
v -11.23769488 9.21197236 15.67160152
v -5.56905661 9.07394197 22.74851501
v -8.49158037 10.32771450 19.99321766
v -10.54587029 10.86524967 16.15408435
v -8.56213365 11.16111036 19.49005947
v -2.66842591 10.80058049 24.20821972
v -9.25370492 12.45573815 17.51128398
v -9.86216217 8.93445872 18.23335700
v -7.30912853 12.05743104 20.68042196
v -7.72902975 14.03195225 19.62507144
v -6.15226291 12.88354769 21.62334137
v -4.79991501 14.40998632 22.57987112
v -2.07111053 12.37028651 24.25307408
v -0.32030605 11.90009154 24.51133542
v -10.25325619 13.23831826 14.30862956
v -7.36647472 13.39657046 20.24831809
v -10.05153917 13.65743671 14.90684133
v -6.13286579 15.16178716 21.16727456
v -2.74903048 15.08102939 23.80774729
v -7.98379071 15.77412896 17.83773862
v -8.36969819 13.41009140 18.68882589
v -5.43608051 16.40786789 21.21263184
v -3.62574449 15.82195424 23.02009426
v -6.64033508 16.40981622 20.14734596
v -9.04098991 15.76474495 15.95296711
v -2.50895671 16.48285426 23.58525060
v -3.58009408 17.02002995 22.95015939
v -8.94274656 16.67660102 15.19843936
v -2.60302168 17.53725111 23.50721881
v -3.77916382 20.60813084 21.87770046
v -5.54803805 18.55617948 20.63976228
v -4.32174001 18.91559176 21.76310681
v -0.51285489 17.61523820 24.18496646
v -1.54024432 18.23547855 23.85411970
v -2.51080538 18.75811443 23.16504903
v -6.44301390 19.51015368 18.69383641
v -5.24646789 20.02399974 20.44191211
v -3.20596946 21.57885768 22.18561433
v -0.41427306 18.69988814 24.02856760
v 0.35873463 20.80613188 23.86935055
v -3.97417089 22.13482000 21.13686875
v -6.82041608 21.63081616 17.21763425
v 0.13993414 23.26272987 23.93675782
v -1.69639580 21.42307162 23.01303297
v -3.19593539 23.47882278 21.61602862
v 1.84369588 21.91583067 24.69957434
v -5.82994521 21.02300711 18.89965869
v -6.33616559 22.60945924 17.50232466
v 1.27999985 23.79000001 24.17999879
v -6.06345013 23.38073216 17.52377488
v -4.50868532 25.18650703 19.31271330
v -3.80220613 23.45968969 20.87074332
v 1.33302528 24.28436652 24.21857789
v -3.50016728 25.87961592 20.51735483
v -5.08439261 26.06775053 17.32765697
v -2.08455045 25.31928197 22.08379656
v -1.85055123 27.53345296 21.60328813
v 0.00401789 27.30901353 23.27436395
v -1.57904963 23.65003526 22.73042127
v -1.12797937 26.12110600 22.69011177
v 1.80517940 26.68590285 24.19016697
v 2.69953837 27.80721150 24.33472127
v -4.24394617 27.20178850 18.36020872
v -2.52978085 28.54569815 20.50630748
v 4.04028175 28.57560106 24.79969338
v -3.40313395 28.06053869 19.62950639
v -1.60819024 30.19340523 21.14196122
v -5.24560176 28.27220410 16.06609486
v -3.30497138 29.41634692 19.05486360
v 1.02109450 28.31242047 23.83103222
v -0.62932970 28.57980877 22.46923000
v -2.13430333 30.39059602 20.17484233
v 0.75196626 31.17893264 23.14653993
v 0.03143462 31.93821386 22.31147885
v 5.04817115 31.82626516 24.99683201
v -3.63829685 30.44971824 17.30662957
v -2.21146550 31.70229122 19.32067983
v 0.61590900 33.14569592 22.52065763
v -3.59933032 31.04959801 17.03796163
v -1.40486343 32.64934197 20.48896812
v 4.94456571 32.62862563 24.94731173
v 4.31945454 30.67854606 24.62947927
v -3.47720552 31.83503449 17.02072471
v -2.10465351 33.86304528 19.09817569
v -0.64798613 33.97721425 21.01576142
v 6.17551291 33.99765864 24.77600984
v 4.17493610 34.40953046 24.48700741
v 3.11499950 32.69615024 24.03050847
v -3.58906738 32.60071948 16.90385677
v 0.10232875 34.97676551 21.54284529
v 2.05066288 33.56464952 23.33091572
v 2.18270160 36.20548174 23.25964905
v -2.33619800 34.73643586 17.37992465
v -0.94998855 36.10498458 19.67662387
v 4.18572919 35.32740846 24.51354265
v 1.39399769 36.88206896 22.33591676
v 6.83098286 35.66835076 25.03925934
v -3.05011845 35.38669646 16.15654863
v -0.01504918 36.28410771 21.03857324
v 2.55611259 38.59890252 22.94386365
v 16.78000018 33.38345513 21.56693302
v -1.73700484 36.25289723 17.76936278
v -0.24876351 37.06669807 20.31422034
v 1.02449325 38.98139670 21.20428160
v 6.47114310 37.90911660 25.07381514
v -0.76586753 38.13973069 18.72877404
v 3.89380613 39.80258107 23.82231131
v 5.37999906 40.52999988 24.56000075
v 4.73823724 38.26279193 24.31463078
v 18.12200807 32.89655223 19.99644749
v -0.32000165 39.17999938 18.96999963
v 1.71000080 40.16000032 21.82999998
v 0.70888648 40.00551254 20.42638697
v 3.91099416 40.73978215 23.62869866
v 6.92000007 40.75000063 24.50999990
v -3.07394355 36.74396500 14.66894522
v 0.68000011 40.53999856 20.05000040
v 0.07285811 41.53706506 18.58070679
v 3.07089323 41.34197906 22.79005013
v 1.68533321 42.52777249 20.94660513
v 4.52730432 42.34772548 23.84161949
v 6.25866652 42.48969629 24.52480048
v 0.80234231 41.06786847 19.85058747
v -0.07787803 41.87940434 17.71904714
v 1.00902165 42.90486500 19.88023520
v -1.39096507 39.06707466 16.61949232
v 2.48016580 43.89366135 21.68387733
v 5.26807178 44.43079233 23.85295555
v -0.20000429 42.25017503 17.05201343
v 0.97016513 43.90916973 18.96698214
v 1.44169468 42.94021428 20.39959282
v 3.89484665 44.35733333 22.73143083
v 11.68251131 43.18181053 25.29535629
v 0.11912465 42.85858944 17.49791764
v 1.70096743 43.89068112 20.25358379
v 7.21816672 45.49832270 24.59143475
v 0.29339717 43.33675280 17.54358038
v 2.93581840 45.18492147 21.78593911
v -0.54734765 44.06203702 16.33115113
v 1.16619724 44.16196421 19.60835792
v 2.43611378 44.52679306 20.92396654
v 5.10835694 45.20693794 23.60813506
v 4.05085133 46.35354131 22.33684435
v 0.23192531 44.16499659 17.15837419
v 1.96812837 45.63822597 19.70298775
v 5.67765953 45.78064755 23.81441928
v 1.54491107 45.07594556 19.59772222
v 1.15086464 44.87894848 19.03161593
v 3.09487269 46.12720385 21.23224735
v 6.20488543 47.35298082 23.97139929
v 1.57113664 45.98767310 18.83108541
v -0.04677954 45.60590535 16.73376560
v 2.69297208 48.03908989 19.56040226
v 3.63957626 47.20237106 20.96848190
v 4.50550765 48.04070294 22.43135497
v 1.43320241 46.77700624 18.39594729
v 7.80351134 48.24273288 24.67884682
v 7.84560852 49.97184873 24.47209321
v 3.72570567 48.64475131 20.91686241
v 5.55071700 49.24285039 23.31680432
v 1.30812556 47.49099910 17.37106033
v 3.40465782 48.34973067 20.24258114
v 1.37913541 48.17289859 17.12047309
v 4.93000075 49.64999855 22.28000015
v 5.99068170 51.35982111 23.04933779
v 9.28544719 49.58664253 24.95346405
v 12.93997001 50.45050383 25.37088096
v 19.62305419 45.62393203 22.03059010
v 1.40081707 48.37679118 16.89464599
v 4.22716979 49.80887845 20.98401636
v 5.68966195 52.00332776 22.37811871
v 1.47407455 49.22979698 15.76042920
v 3.52220610 49.65154454 19.59851198
v 4.87465737 50.95862225 21.20432630
v 19.53945681 46.68316245 22.30982855
v 1.03288796 49.12054539 14.92477022
v 4.13702428 50.88202283 20.25852352
v 7.19428528 52.82903835 23.71339872
v 1.77738920 50.04289374 15.32576885
v 3.44948145 51.51753873 18.98594573
v 4.29518893 51.38902739 20.26939578
v 6.05091453 53.16041410 22.57695235
v 8.24230909 52.28932202 24.34432507
v 14.20908887 52.15861648 25.26788786
v 5.24705742 52.23703012 21.47094160
v 1.31450105 49.96256158 14.22380842
v 3.13439337 51.74119025 18.16216856
v 4.30978229 52.37146094 20.07043175
v 5.52126300 52.93973908 21.78361826
v 1.89000100 51.58000067 14.58000019
v 0.79000025 50.82999915 12.74000015
v 3.56928073 52.59215459 18.80664751
v 4.93439240 53.10437083 20.59793659
v 6.65518269 53.86875942 23.08407798
v 7.90655147 54.57096174 23.83480407
v 3.80351138 53.30311880 18.94901693
v 5.86323766 54.15344983 21.79502137
v 3.54234176 53.69584262 18.12138595
v 4.70464164 54.48481813 20.33753879
v 6.80903485 55.15281856 22.82280847
v 3.04586138 54.53102663 16.33613370
v 1.59351330 53.99607867 12.56977487
v 1.46393885 52.48795450 12.73696963
v 3.84229724 54.82965708 18.81890744
v 5.65162022 55.56891486 21.35707252
v 7.96309579 55.23147434 23.79633300
v 3.52383498 54.62478846 17.89565757
v 4.30133846 56.15123361 19.46367323
v 4.90507064 55.82288653 20.47690749
v 6.98166806 56.75939843 22.72826992
v 9.13647935 57.58263916 24.10888672
v 3.00050830 55.24657294 15.87427594
v 2.12000008 55.75999990 13.34000006
v 3.77533794 55.43069914 18.27221736
v 20.21872438 52.57181078 23.03212509
v 3.92923923 57.25466833 17.11261086
v 5.17565431 57.06332251 20.59025131
v 6.14496227 58.27160552 21.37552202
v 3.34801222 57.33273178 15.84685966
v 2.83781253 55.79076707 15.25703538
v 8.91048927 59.34793130 23.75501022
v 7.42080668 60.03190205 22.35103399
v 7.88700394 58.47212672 23.09347875
v 10.83653327 58.98545682 24.73122999
v 4.09637997 58.27819183 17.01785997
v 5.83721511 60.41366979 20.09698749
v 7.02635944 60.84334478 21.78183571
v 8.33670143 61.08324975 22.93606289
v 9.61139705 61.56978384 23.88761938
v 4.34524799 59.53437462 17.00341702
v 4.66211466 61.31121144 15.56238439
v 5.12958039 60.28015539 19.06284317
v 20.83775960 57.23071843 23.43307808
v 6.06196607 61.43372133 19.98671517
v 6.94979355 62.06873804 21.29445970
v 9.49999876 63.45999986 23.62000011
v 5.11681614 62.30680645 16.46253094
v 3.29551939 59.17815119 13.04979995
v 4.01840359 59.69455093 15.57944808
v 7.56727159 63.75961751 21.35580778
v 9.22189467 65.41427970 22.62804843
v 7.22488528 64.84989822 20.30356042
v 10.12918353 65.19257277 23.68177474
v 6.54837023 66.36548042 19.10160109
v 8.76104832 67.37054139 21.75538614
v 9.52999853 66.55000150 22.63000049
v 5.92364930 64.87476826 18.01742613
v 7.96016678 67.23254919 20.50606906
v 10.28704364 68.94224882 22.91649394
v 10.04560944 66.60868227 23.03355560
v 9.32469498 67.83559173 22.19661139
v 12.74999976 68.22999567 24.60000105
v 18.98799650 65.73224813 25.22841468
v 16.98166318 65.05025923 25.33124760
v 6.82468712 68.00495833 18.79001409
v 6.43336866 67.68579036 17.63327792
v 18.43197830 67.73802638 25.28478019
v 8.34999979 69.60000098 20.30000091
v 8.80490616 70.85043192 20.58661543
v 10.47616638 70.21153718 22.84775674
v 21.06841840 68.84156913 25.15764348
v 7.30310101 69.84314322 17.70029590
v 8.20908137 71.04230672 19.35541630
v 10.05388144 71.67322934 22.41455577
v 16.73858427 71.20266557 25.40768869
v 7.56967720 71.29167765 17.82172546
v 8.94299988 71.88193500 20.25437355
v 9.19000152 73.13000411 21.09000087
v 11.09000016 72.49999791 22.80000038
v 13.33454624 70.66946477 24.63875525
v 7.91000016 71.97999954 17.40000024
v -3.69361532 36.27986088 10.01839805
v -3.90209351 35.32061726 12.13008258
v 12.08813861 74.61805642 23.62440340
v 18.49669404 72.53631204 25.53563379
v 9.05509572 73.85332137 19.39678937
v 8.47381633 74.50149208 17.99272932
v 9.64901689 75.04559308 21.23220265
v 14.46999982 75.98000020 24.57999997
v 12.89698575 76.46328956 23.60958792
v 15.18395450 78.07301730 24.78237823
v 19.81866360 74.61913675 25.50472133
v 8.93028826 76.77750289 17.52614602
v 8.02816730 76.28249377 15.20064287
v 12.19289843 77.62477547 22.73951471
v 12.31000014 78.22000235 22.83000015
v 12.01716624 78.85247469 22.50897512
v 14.27559648 79.61075753 24.35332909
v 19.73566972 76.32634044 25.62998980
v 10.09987667 77.48885453 20.01718618
v 9.34920087 77.85757631 17.68357307
v 12.94537354 79.41105217 23.37450162
v 15.39999992 79.48999852 24.76999909
v 9.81612410 80.51308990 18.12065765
v 8.50901194 78.67672294 15.80907777
v 9.15224198 79.26966250 17.42284745
v 12.29999866 80.44999838 22.22000062
v 17.51415804 80.68577945 25.52222088
v 15.53282514 81.92114532 24.60174263
v 10.71711536 80.48082888 19.32324842
v 11.43949199 81.22950047 20.70138045
v 12.62245700 81.69328421 22.34527469
v 39.08012062 122.85200506 8.72899685
v 13.81999999 80.71000129 23.66000041
v 13.66511732 83.01282674 23.15352112
v 10.63930150 81.69767261 18.63381267
v 12.50999980 82.67000318 21.73000015
v 11.48917247 82.24245161 20.25594003
v 16.61000028 83.07000250 24.98999983
v 15.62044770 84.54395086 24.68801290
v 10.77616122 82.72319287 18.26629601
v 12.25988101 83.72391015 21.21307701
v 11.43855508 83.22684467 19.70047504
v 12.76227180 84.18867737 22.14750648
v 14.48000036 84.31000262 23.71999994
v 13.59176263 84.61056650 23.05402793
v 11.36596128 84.18860286 19.00756173
v 12.15916313 84.77612585 20.69836855
v 14.38306831 85.49095690 23.47896621
v 11.64453384 85.43892950 19.08847876
v 13.03659659 85.88591963 22.51554653
v 13.93395010 86.95560694 23.41635339
v 11.87591255 86.63485199 18.98848452
v 12.51669228 86.19274944 21.43571898
v 15.26108198 86.77483350 24.20675196
v 12.10999954 87.75000274 18.71999912
v 13.41604255 87.86050230 22.67576568
v 14.22875095 88.61872554 23.56966957
v 13.28020357 89.57803994 21.94639668
v 13.38261366 88.98029476 22.34208770
v 13.93798925 89.65517581 23.00334722
v 15.35838842 90.14665335 23.81426282
v 16.84031636 89.92996067 25.07941052
v 18.67573336 89.25025165 25.60435049
v 23.72288331 89.82082456 26.45600028
v 12.18407601 88.93743157 18.32570508
v 12.19956391 88.84934336 20.14115453
v 12.62999978 89.79000151 21.19000070
v 13.34000006 90.76999873 22.01000042
v 16.29463397 91.85895324 24.56962131
v 14.38793074 91.73868597 23.19208346
v 16.40135422 93.10793132 24.33823235
v 13.34967092 92.81364083 20.13464645
v 12.32901402 90.76748788 19.98588257
v 16.47721417 94.27039325 24.21367355
v 14.93000053 93.70999783 23.47999997
v 18.57256331 94.33019161 25.51971376
v 17.28817262 94.09855306 25.11130646
v 22.48545736 93.77067536 26.58529207
v 22.25197852 91.34325385 26.44199133
v 14.09084909 93.42677891 21.40377648
v 16.41603932 95.19054741 23.94475229
v 18.13000068 94.83999759 25.53999983
v 13.46943714 93.81484985 19.42769997
v 12.83517387 96.08864784 16.04884304
v 13.27362750 94.75170076 18.22246425
v 17.66003110 95.73255479 24.72913265
v 36.75683588 89.01605755 20.52735165
v 38.31386194 86.80290729 18.36934127
v 24.95441400 95.60199827 26.82737261
v 13.28040008 98.42209518 17.10780524
v 13.40035070 96.12330049 17.59418659
v 33.53720158 130.72670996 13.60915881
v 33.91579166 130.38019836 13.03595211
v 16.23347774 97.99393266 23.60277995
v 15.44397883 97.92041779 22.58569375
v 17.26600714 98.15946966 24.58106913
v 14.23414145 96.81630135 19.60505359
v 15.10159858 98.61295670 21.53243311
v 16.02795348 98.94575924 23.23234640
v 16.80828072 99.38374907 24.06051010
v 14.97000083 99.00999814 20.65999992
v 15.68517834 98.94272685 22.39454724
v 19.26591247 99.12579507 25.94660781
v 14.94000014 99.59000349 20.30999959
v 17.18901098 100.80122948 24.06938560
v 15.27999993 100.53999722 20.82999982
v 14.31608200 102.07035393 18.96951161
v 14.17663973 99.99908507 18.85265112
v 17.08613150 102.26941854 23.80525507
v 15.31334594 101.91944242 20.58868296
v 17.58000068 103.15000266 24.35000055
v 19.03427579 102.00106353 26.10893175
v 39.24595192 96.31916881 20.30513994
v 39.51246291 95.27274966 20.55907063
v 37.27449849 95.67301720 20.27260698
v 15.47676325 102.56223381 20.43572441
v 18.61430332 102.83050686 25.80595575
v 18.28487217 104.17801887 25.41275695
v 15.76505415 103.45948488 20.72604559
v 16.68497548 103.80352288 23.11308868
v 17.74363033 103.92027348 24.45517667
v 16.94659889 104.47019339 23.66779372
v 14.69960529 103.49183530 19.28558946
v 16.13110676 104.59323972 21.35100774
v 17.74194650 104.78586704 24.70314875
v 17.20950380 105.44837266 23.84744398
v 22.16886729 104.17855531 26.99564956
v 15.61122201 104.28766906 20.65039426
v 16.54745638 105.37861288 22.79156074
v 17.83981733 105.66810519 25.02078004
v 32.10947663 101.56283528 24.16294441
v 37.62501106 126.35745108 9.33978241
v 16.18737355 105.58034480 21.45534009
v 17.41839573 106.45037889 23.87769707
v 16.55619591 106.68420047 22.05849998
v 15.96017741 107.76364803 21.35940082
v 15.28999954 106.36000335 19.51999962
v 16.59918390 107.82184452 22.78232388
v 17.78000034 107.56999999 24.52000044
v 17.87765883 106.80641234 24.95860495
v 17.15407893 108.04624856 23.89792167
v 25.01990087 107.31168836 24.75713193
v 38.92276064 99.69006479 18.78739707
v 18.30899529 109.61412638 24.41406995
v 41.38026014 100.69246590 19.96205002
v 24.77175742 107.90798813 23.93636294
v 18.68917793 110.71676016 23.37960340
v 17.56011508 109.74607617 23.92401360
v 17.47975685 110.60025543 23.19022268
v 18.75943132 97.13374078 25.80513433
v 25.56293644 108.40417445 22.77040854
v 41.23922437 102.60331631 18.40304770
v 24.81195517 110.01302302 21.73100784
v 28.62138115 109.15552825 22.02632651
v 28.92970480 109.73580927 21.82742022
v 41.19862244 108.56201500 6.50855806
v 18.53830554 113.38336021 22.27789909
v 20.89864388 113.68619651 22.59215154
v 22.57443219 112.16440797 21.61009423
v 18.83018576 113.88835311 22.18626253
v 26.59777738 111.44845188 21.24257758
v 42.01158509 105.11343181 17.41284691
v 26.02274157 112.48923093 19.89470981
v 29.21945415 111.36516184 21.18766122
v 23.85018393 110.38209498 21.28574438
v 29.54213880 110.13882607 21.56839147
v 26.34372748 113.52633685 18.75135675
v 36.13384441 110.67283899 18.01377721
v 26.98599175 113.91314119 18.51662062
v 28.96039560 114.38646168 18.69260147
v 33.57527778 113.12613636 18.34727265
v 28.37855928 115.39739370 17.27329753
v 28.12532708 114.03181404 18.80860329
v 30.51009960 113.90940845 19.33071762
v 32.66051784 113.83439600 17.99632981
v 28.96473370 115.58660120 17.11928286
v 29.25939299 114.98153955 17.89592393
v 41.56390950 109.87895727 16.10100269
v 44.61748153 108.90834779 14.72841576
v 30.02294339 114.95283991 17.76663214
v 30.33866175 115.16360193 16.89049788
v 31.06032126 114.64943737 17.34387316
v 7.08578201 72.86566496 14.36718833
v 7.00541586 71.35760039 15.40724933
v 34.55386683 113.95075172 14.84073233
v 44.45954412 110.35785079 13.75246793
v 22.16260880 121.83837593 22.39887416
v 21.60025947 121.85924500 22.13050984
v 38.19214925 114.07470703 14.84549418
v 38.73336315 114.88752812 13.69756740
v 46.60602286 110.91033369 12.59548403
v 39.80296105 114.68368024 14.11404274
v 25.54414421 123.15405905 20.40181495
v 26.47593431 123.10890108 19.62785237
v 40.54636136 114.79704827 13.62764835
v 23.47000502 124.21999872 19.41999979
v 37.71405667 116.51875824 11.67030353
v 41.11669585 115.05419016 12.61594333
v 24.54172820 125.64547360 18.85698177
v 38.89854625 116.86772853 11.06073707
v 26.01399459 126.57590210 19.51820962
v 31.27565235 120.54380774 13.36189732
v 25.94933473 127.29874253 18.80877465
v 26.79999918 128.28999758 19.30000260
v 26.47339925 127.59830058 17.99121499
v 41.70904309 116.98809266 9.92638618
v 17.97253639 107.38502443 12.40612939
v 34.55588594 123.38633835 11.05079986
v 44.71465945 118.56529117 8.83229077
v 46.41108587 116.94417149 7.75293075
v 35.48023105 123.75234812 10.29033493
v 36.58501059 123.73960763 9.63028334
v 18.05998757 115.58936536 21.41393535
v 33.63655135 131.26283884 12.27129996
v 36.70797125 129.28244472 10.24824008
v 41.42522439 126.02937222 6.96749473
v 33.12308341 131.46461546 12.71397248
v 36.22332960 130.06025553 10.74885298
v -18.93370412 -15.26409853 14.92356975
v 42.59344190 125.14607608 6.42940402
v -1.96827692 23.31934869 0.51315152
v 25.34428239 122.93806672 20.70395276
v 37.63706610 128.65662575 9.43765976
v 35.40091962 131.37800992 10.02588775
v -15.38461260 -1.15485908 7.62830116
v -14.69837409 0.58103877 7.61424657
v -14.23115563 2.58981786 11.58729289
v -15.73364995 -2.00767047 7.06750108
v -15.81638865 -1.71493983 11.94724068
v -10.57464164 -1.84563780 21.18649706
v -15.98284766 -2.07567611 8.72678775
v -16.44703746 -4.44271741 7.06478814
v -15.55998717 -3.56000639 4.99002077
v -17.07484573 -5.84844965 8.52659345
v -17.04008132 -6.38767565 6.50203973
v -17.71428064 -8.25375691 7.13509275
v -17.74227992 -9.36212298 5.48986485
v -18.74190010 -10.87916736 9.24982689
v -19.36516911 -13.32208235 8.76587909
v -19.51309666 -14.20366485 6.51069917
v -19.96683143 -14.94865958 7.88783282
v -20.49048059 -16.99609868 6.78996788
v -20.63517459 -18.25210638 5.99226449
v -18.41280982 -16.45046286 17.27430709
v -21.16504312 -19.29557882 6.53373124
v -1.01140689 11.05996501 -1.21310912
v -2.20121490 13.32964655 -0.60972228
v -21.63426951 -20.54027282 6.02969108
v -22.59694599 -22.22431079 6.82921754
v -8.55796132 -23.25155586 26.81868337
v -4.63444041 -25.29082820 28.15028839
v -22.90554531 -23.84043857 5.86188398
v -12.03563530 -23.65861088 24.94867332
v -17.48628356 -23.41099083 20.78641392
v -13.36740702 -24.99818616 24.57063273
v -23.14741537 -23.89644086 8.41922779
v -22.95419946 -23.52612093 10.69700159
v -23.65824580 -25.77053942 6.12084521
v -22.33391441 -21.81874029 8.14484153
v -5.79027552 -19.87091266 26.85547620
v -18.65833811 -11.13601960 10.92969719
v -18.10734160 -10.61617117 5.39523456
v -15.48233535 -5.17224008 3.92525084
v -14.81226552 -2.76910095 4.18852642
v -14.71790671 -0.92440401 6.11830596
v -14.35004454 1.59318023 7.45664630
v -14.34451248 2.76165316 10.39043441
v -13.41961976 1.75662024 4.58617322
v -13.53355683 3.63994227 7.26507977
v -13.53275217 4.93949512 10.07836219
v -12.99733482 5.69560565 6.45646546
v -12.73480151 7.51516083 9.65720788
v -12.58999947 6.95999945 7.18000019
v -12.14722544 8.49572942 6.46555377
v -12.00986374 10.16008295 10.64351201
v -11.42152119 10.02875064 6.23840746
v -10.42039134 11.72712166 5.54887624
v -11.17136702 11.54692192 6.69904659
v -10.99839248 13.26279622 9.51997936
v -8.39795079 15.33776149 17.40545221
v -10.05532779 12.92915642 5.83830522
v -9.43833310 12.45862804 4.49999887
v -9.63580236 9.16958600 2.85525084
v -7.80627737 11.43322140 1.86996406
v -8.86728708 10.26868634 2.42324756
v -7.91252963 12.40435150 2.27920292
v -10.93999948 13.27999961 8.36000033
v -10.47432143 13.31986673 6.59428630
v -9.96398274 16.70147292 10.10933798
v -8.72509088 14.77083284 3.72138782
v -9.75093246 16.89271815 8.11330508
v -9.24530905 18.79097335 11.01922058
v -9.69028100 16.47681370 12.83758972
v -8.97934288 16.88384078 5.29025169
v -8.55831988 18.11159030 5.38694672
v -8.44637863 16.62881486 3.92249832
v -7.85430986 19.81557906 5.25336992
v -7.00858561 18.43830943 2.85948068
v -8.38218909 21.13679796 9.69653390
v -8.13863799 21.61060832 11.43535879
v -7.13862944 21.89540491 5.21050813
v -6.79981569 23.45661260 5.73126553
v -7.42162950 24.57357198 9.60976630
v -3.61934304 22.31970057 1.27093785
v -6.13696920 22.22288772 3.97600839
v -6.73928298 26.46110952 9.70710628
v -6.91951392 25.13819747 7.35307392
v -7.58668641 23.73578399 8.10235646
v -7.02617876 24.39021505 13.16919830
v -5.83161833 24.48322438 4.78430372
v -5.05153323 25.08025989 3.60151986
v -6.16390118 27.19235793 7.31310621
v -5.40447887 26.81846544 5.24973357
v -6.11147238 28.56032550 10.24449058
v -3.35390749 26.51537023 2.46597920
v -4.48661903 26.10876784 3.58942454
v -6.07039174 28.44483778 9.32876766
v -4.10722755 28.42105925 4.22847876
v -5.21384785 28.66507508 5.91249159
v -5.52640809 30.45848757 9.43232421
v -4.55333944 33.31870958 8.81376304
v -5.69744408 28.89850363 8.26319400
v -4.69981041 31.60836920 6.94184843
v -4.15383140 30.10638990 5.04496833
v -4.35162662 34.28958729 10.13717148
v -2.59998604 34.14156660 4.88594919
v -1.52562629 33.92523900 3.42449569
v -3.67404288 34.24384817 6.58665458
v -3.53753101 36.19757295 8.55365954
v -1.68904325 37.39758581 5.14276559
v -2.64876196 38.97225112 11.05666254
v -2.37000128 39.36000168 14.37999960
v -2.73725181 38.24331239 13.07553239
v -1.55577902 35.86479276 4.21148399
v -2.62976810 37.70237789 7.14725209
v -1.58155209 42.99220815 11.59524173
v -2.21571745 40.97601399 10.48065722
v -2.24286434 39.56374899 8.71713832
v -0.63439301 40.95107689 5.49202785
v 1.21119362 39.50697184 2.62133847
v -1.83508219 39.48166594 6.83781505
v -0.17820275 38.01567480 3.53029906
v 1.08316366 42.29896143 3.84587958
v 0.03542450 41.01419449 4.66483273
v -1.47805247 40.45352340 6.66470267
v -1.04008813 44.38577592 11.31678279
v -0.83585666 45.32894865 13.72969430
v -1.30667177 43.54340583 13.13184667
v 0.64202381 44.07956824 5.28147258
v -1.03990128 43.50440577 8.40724818
v -0.76333381 42.47744009 6.84799021
v -0.64254092 46.40829563 12.06205040
v 1.04105426 46.51367292 6.00347668
v -0.24213135 47.61444777 11.11085806
v 0.09443115 47.36847803 9.45097115
v 2.20641890 45.25134712 3.84700997
v 0.52257208 49.30218309 11.51920017
v 0.30309454 48.58792201 13.94939888
v 1.36263075 49.14909601 6.94167102
v 2.11639772 50.24319515 6.28659548
v 3.05671035 48.99756238 4.44538193
v 2.32341723 47.19002917 4.65450389
v 0.16650447 48.77937585 11.31999586
v 2.53709406 51.88421905 6.36940496
v 1.54138904 53.41203883 11.50368899
v 3.97078739 54.91353199 5.98351518
v 2.55999924 57.03999847 11.97000034
v 2.01479555 55.13873696 11.95497997
v 2.84777279 57.57064000 14.00157344
v 4.70112963 58.24965239 6.76064007
v 5.43936063 55.74723706 4.17783018
v 3.32772965 56.16750196 7.62314815
v 6.18200935 54.50941995 3.12213507
v 3.97763308 53.31325158 5.29342284
v 2.93143559 54.10714075 7.17554428
v 3.12281563 58.59944597 12.26235460
v 3.20393220 57.53376335 9.22359433
v 2.45039980 55.94311282 10.66717878
v 3.59646603 59.43793058 9.90212150
v 5.46785211 59.48383361 5.93236368
v 6.45000022 58.43999982 3.93000012
v 5.07549103 61.77774444 8.02725647
v 5.38160978 57.46991932 5.10291616
v 4.25448548 62.15846166 10.46225056
v 4.06893808 60.51600352 9.48022772
v 4.72281594 63.85915726 10.60037035
v 5.67681389 66.82999432 10.68211719
v 7.08833896 67.07054377 7.44912261
v 6.98192231 65.40593505 6.49750698
v 6.06168620 68.75080615 11.02722343
v 5.29604591 66.05329365 12.44523842
v 7.89428223 68.63514334 7.03127729
v 6.93631032 70.51807642 9.85162985
v 6.80204667 68.24087352 8.84647202
v 8.25706962 70.51807642 7.34566059
v 6.98723830 71.97783887 11.36123762
v 9.20153968 71.89942151 6.70101866
v 9.60049499 70.42632997 5.15943300
v 8.14137328 73.15030694 9.18325596
v 7.44883949 74.45930690 13.10482528
v 10.53386647 72.92418182 5.39122103
v 8.48952867 75.19163191 9.67276841
v 7.69539690 74.21646267 11.60850469
v 8.76392704 77.76759565 11.22264285
v 9.59681161 75.70441812 7.82187656
v 11.13590691 74.93151724 5.71617996
v 10.30415017 73.49957526 5.99693228
v 7.73000112 76.11000538 14.10999987
v 8.19647964 77.62831450 13.60078622
v 8.26367456 76.84687525 16.32439531
v 9.56917275 77.11785287 8.50894488
v 10.49178373 78.70943099 7.86127802
v 11.02936920 77.71805674 6.87715691
v 8.55378341 78.63416523 13.60828616
v 9.88347549 78.59830558 8.80547334
v 9.05024167 80.41235059 12.52834685
v 9.28034354 82.19990134 14.16000444
v 11.36559900 81.81021363 8.12648516
v 11.36545744 80.02136648 7.37473369
v 9.88901034 83.20735395 12.07299624
v 9.83825885 83.98000151 13.64716329
v 9.87174921 83.70232582 16.09459892
v 10.40000003 86.35000139 14.43000045
v 11.69006620 83.92404765 8.63571838
v 13.94315157 83.45898241 5.80323627
v 10.39256714 84.36923474 11.77087147
v 10.87807491 83.31461251 9.85325594
v 11.84089296 87.07662672 10.09552926
v 10.66528540 86.91861480 13.29093240
v 10.82220674 88.00941706 14.19029571
v 11.30968239 89.23782408 13.35285045
v 14.97599017 89.37676251 6.46871421
v 11.29327063 90.11160582 15.13048820
v 11.78000029 92.12999791 15.58999997
v 13.34001496 90.12999386 9.18000937
v 12.25593593 93.43969822 13.87350075
v 12.18499057 91.06578678 11.90605108
v 12.30297796 91.74072742 19.17371154
v 12.14000024 93.54999661 15.58999997
v 13.67226709 92.98616648 9.92632285
v 12.33878825 89.08313513 10.50524786
v 15.03733639 92.96292067 8.01183842
v 15.12808166 90.68623930 6.88353647
v 33.61267224 129.96982038 13.98522127
v 14.09599930 95.37686408 10.55104192
v 13.23863398 96.75766528 13.93364929
v 13.04746326 95.21184117 13.28776311
v 13.35908100 97.95207530 15.20819124
v 15.11078514 97.07943350 9.60475206
v 15.82816057 95.98492086 8.39627534
v 13.47387303 98.49271923 14.58816603
v 14.72642273 98.32407534 10.70189942
v 13.64109479 100.10727495 15.20186942
v 14.08252027 100.77929497 13.96060735
v 14.39820789 100.40067881 12.73314282
v 16.26078226 99.99593347 10.64168662
v 13.92177213 101.47983581 16.70987718
v 14.84492421 102.86814719 14.14791681
v 16.26570337 102.00474411 12.09590677
v 14.36000038 102.79999673 17.82999933
v 14.60000034 103.69999707 17.03000069
v 14.80999961 104.51000184 15.76999947
v 15.94292186 104.87425327 14.09865357
v 14.85938858 105.30316085 17.66067557
v 14.94999975 105.08000106 18.53000000
v 15.23999963 106.73999786 17.44000055
v 15.38662147 107.37885535 18.90933514
v 15.36855567 107.69326240 19.96437274
v 15.54000005 107.50000179 18.10000092
v 15.42695425 108.26102644 19.01743002
v 38.67135197 105.16464710 5.47790295
v 5.29680727 51.19422823 3.12707061
v 5.21810679 52.65984312 3.65154236
v 0.60212467 48.49034175 8.96657258
v 10.56485251 7.29594566 4.19101212
v 41.43051803 106.95739836 6.74380595
v 1.22782949 50.76304451 9.29730292
v -5.22756949 30.94257228 12.19036058
v 16.20625332 110.19915342 18.47700030
v 15.59114084 109.45953429 19.21167411
v 18.24162342 111.56298965 14.87687044
v 17.32391305 111.42695695 16.70776680
v 16.63853042 112.51129955 20.88511176
v 16.31740108 111.24885827 21.30611241
v 16.95170626 113.62067610 20.38937807
v 16.99944586 112.88258433 19.40543763
v 18.54890957 110.58377475 12.83147931
v 17.05734618 112.18971759 18.97978410
v 17.86159351 113.52319270 17.38622412
v 20.15237138 112.07909137 12.11068127
v 19.27366480 112.76155710 13.24673835
v 17.77865365 114.05958235 18.34176481
v 18.48818921 114.75207657 17.16377214
v 17.67249033 115.16034603 20.66492289
v 18.21238361 115.66744745 20.08224465
v 18.19363423 115.27473480 19.21960711
v 17.64304936 114.73530531 21.26165479
v 20.61610669 113.85105550 12.64089718
v 18.37622188 116.02668464 19.82512884
v 18.96003634 116.27151072 18.36860552
v 18.91994663 116.73282832 19.43814568
v 18.73230189 117.13783443 21.15564607
v -7.22721033 -5.42189553 24.08991568
v 19.18367855 117.82155186 21.92852832
v 20.99191770 117.09671468 15.01510851
v 20.43718100 117.21517146 16.27434418
v 20.02461068 117.47487634 17.35563576
v 20.51065303 118.74503642 17.80390739
v -1.54464180 42.52577946 13.17802444
v 6.59133121 71.03091478 14.44143802
v 23.13150279 116.62340909 11.79052051
v 20.12812905 119.11688000 18.67658459
v 20.01618966 118.32061410 18.40894483
v 23.26286025 117.57805943 12.09650282
v 24.11286905 116.38858914 10.76042466
v 21.76970430 117.74059385 14.03581630
v 21.98973298 116.32288247 13.01097032
v 22.44444937 118.36188287 13.58516980
v 22.08376117 118.54057759 14.41291720
v 20.81176266 118.48314106 16.81691222
v 21.05132490 119.50319260 16.77441224
v 21.30177803 118.75496805 15.95670544
v 4.50783595 62.85279989 14.87920154
v 24.15770851 118.17985028 11.49680652
v 21.72072046 119.06976253 15.51466808
v 22.41282724 119.86318976 14.94902000
v 22.59411477 119.22312528 14.33703117
v 21.73401974 119.71167475 16.08517207
v 23.38659391 119.95743960 13.46035954
v 22.39765041 120.36553025 15.67291096
v 20.99165693 120.97866833 17.99817383
v 21.39200643 120.51631510 16.81930386
v 22.00481109 121.44351006 16.82778075
v 21.23928443 122.37945944 19.91500705
v 20.61446384 121.27246708 19.36684363
v 20.10210603 120.56715041 20.37717588
v 20.08949593 119.70787495 19.55197379
v 7.03503005 69.56447661 16.99760556
v 21.18493244 121.53003365 22.17660658
v 22.56999910 123.70999902 19.24999990
v 21.88695967 122.98305333 20.31673677
v 23.59727770 121.70708925 14.66262806
v 25.03387071 123.46677482 14.22148012
v 25.11715330 121.97005004 13.64795864
v 24.07348342 123.60189855 15.51684830
v 24.02883396 120.77160180 13.40375282
v 23.19856361 120.63648552 14.37340118
v 23.25414680 121.53737247 15.72716050
v 22.91351743 122.35490233 17.04901643
v 23.47650006 122.63647467 15.98863117
v 22.89438993 123.12892079 17.96152070
v 23.11384119 123.90384823 18.15730520
v 21.76245488 122.25737423 18.26683804
v 23.41884933 123.53064865 16.80182479
v 25.97377263 125.19879639 14.32316843
v 25.25878698 125.35844743 15.53428732
v 26.29026957 124.88438189 13.66262417
v 25.69682896 123.08621407 13.47650681
v 26.45000070 124.19000268 13.46000005
v 24.29289557 124.54769015 16.28847234
v 23.97167496 124.77412820 17.66395383
v 24.54999834 125.11999905 16.75000042
v 25.07604286 125.91393292 17.51947030
v 26.59814991 125.53282082 13.84785958
v 25.57108738 126.31005049 16.97907224
v 24.86710250 125.37953258 16.36664942
v 26.06191300 126.89878047 16.71881787
v 27.78098546 127.76823342 14.53375816
v 26.96313895 126.44132972 14.60379083
v 27.16528811 127.54425406 15.64636268
v 28.54158729 126.52893364 12.48151530
v 29.05780263 127.95177102 13.02996743
v 29.10848893 129.55909967 13.55435140
v 27.75417082 128.29563022 15.20542428
v 28.29831094 128.98664176 15.08102007
v 26.99158899 128.48949432 17.02667773
v 27.49551833 129.76542115 17.18018763
v 27.31631137 129.49457765 18.75714213
v 27.44195983 129.91940975 17.93238334
v 27.53520198 129.10926342 19.36180517
v 27.61436626 130.13251126 18.39430630
v 27.80889347 130.18403947 18.62617768
v 29.85633910 128.22991610 12.03275565
v 29.54252437 128.68651748 12.90426590
v 29.11199257 127.14797258 12.33839057
v 29.86927889 129.15863097 12.68913876
v 31.09677322 128.58594954 11.18817925
v 29.58523482 126.95018947 11.72471885
v 28.87207083 129.74469364 14.54727259
v 27.93349139 130.59009612 18.14845018
v 28.01102027 130.64758480 17.00166799
v 28.59548852 131.27020001 16.74064063
v 31.01138212 130.30159473 12.31460180
v 30.23999929 129.96999919 12.65999954
v 30.72587214 131.11534715 13.13757990
v 29.13622931 131.50829077 15.64075425
v 27.75109746 130.34157455 18.42896454
v 47.13756964 109.09563303 11.67320274
v 33.57927129 130.09174168 8.80395994
v 32.37000108 130.05641103 10.03399305
v 32.71576017 130.64923882 10.04721969
v 31.68312833 129.66619432 10.68826392
v 29.65481952 130.87855279 13.84004857
v 29.81731296 131.74949586 14.98188265
v 30.72339296 131.84107840 13.99026997
v -11.39714476 -11.81515772 -1.08874636
v -13.61374650 -11.58683281 0.21363985
v -15.41441027 -11.52556390 1.41021668
v -18.37665588 -11.81133650 5.29320119
v -17.50697941 -13.28066830 2.80767679
v -9.78780072 -10.60608868 -1.41563069
v -16.18742384 -10.56095678 2.38760468
v 0.55148161 -14.06897139 -0.33216033
v -2.13941187 -13.06503266 -1.37538044
v -15.46449400 -9.90765821 1.84212963
v -14.91041109 -8.65989644 1.85923628
v -15.88991098 -7.63847120 3.22367763
v -16.87255874 -10.17565466 3.46615817
v -14.14368395 -6.55841175 1.95578299
v -15.79403318 -6.27500657 3.94055620
v -17.82294177 -8.15938506 9.54299793
v -13.84720299 -5.45487739 2.02369085
v -12.15413585 -2.54409015 1.61347492
v -14.72530887 -3.81166069 3.39384517
v -13.64284474 -3.82438418 2.37480993
v -13.19909096 -2.03035469 2.70038634
v -11.37514599 -1.17388391 1.31344213
v -16.35066047 -3.38211795 10.34448668
v -14.01256118 0.48062048 5.09957364
v -10.86995844 4.02676966 2.35121557
v -11.95094176 1.90640381 2.77723535
v -10.65439079 2.28053750 1.72444503
v -9.55993496 4.38460521 1.40207005
v -12.54475396 4.25694417 4.87507135
v -9.76477098 8.34794436 2.77889008
v -6.06389670 11.82765234 0.86329586
v -7.92864338 14.23780527 2.60098442
v -7.03898026 16.20973833 2.17129849
v -6.32349309 14.19627294 1.48625195
v -4.71292296 15.72512090 0.71476953
v -10.18223539 15.53946082 8.33672285
v -6.01394428 16.84001274 1.73138990
v -4.28895466 18.91965233 1.08117063
v -7.01042311 20.23015544 3.92971281
v -3.31960781 21.39985748 0.83566725
v -4.81819129 20.49491927 1.98598462
v -6.36954419 20.95982619 3.59318173
v -4.62027686 22.71455899 2.53131683
v -3.32327397 24.60807189 1.74769259
v -7.74869462 22.36661687 7.77294487
v -1.19502028 24.97419529 0.36030120
v -1.85072212 27.29026601 1.39909133
v 0.73797570 27.55458467 0.03709725
v 0.14737230 26.17952041 0.04462510
v -1.60858291 29.30946834 1.75167201
v -0.12121179 28.71291153 0.70461951
v -2.09665042 32.00273216 3.34144034
v 17.78064296 112.62297630 22.36126550
v 34.74106640 129.85107303 7.85429403
v 0.15559992 36.66979074 2.70667369
v -3.68754123 35.39242223 8.09215195
v 1.69124850 37.53576428 1.50541728
v 3.03251646 43.69461536 2.30969093
v 15.76855965 40.40861875 1.43603235
v -0.61383209 44.85196993 8.80331919
v 3.07975453 50.68777874 5.23321982
v 4.41089040 50.15577376 3.63130658
v 7.12000020 57.16000125 2.86999973
v 2.71575223 54.65107039 8.02417099
v 7.84999970 61.34000048 3.53000010
v 7.82434456 64.26461786 4.70228959
v 5.67584578 64.81205672 8.75054859
v 8.03390145 66.02723151 5.39953541
v 7.47576728 66.95978343 6.46999199
v 9.04583000 67.41906703 4.74999472
v 8.92680325 69.34854388 5.57086291
v 11.29623037 69.13835555 3.21906386
v 10.87004039 71.84562087 4.46070544
v 11.85378525 77.46340334 5.83291566
v 20.81485838 121.79853767 21.01120353
v 14.97981790 83.57533813 4.89140954
v 14.82286956 87.76828647 6.13825815
v 18.17221940 89.64163065 4.05961089
v 16.16212726 89.27804977 5.41952997
v 11.57603692 89.09787238 12.38483749
v 17.55956188 91.96272492 5.09898877
v 18.40942167 96.95354849 6.49001496
v 16.92035608 97.00112790 7.58547289
v 22.44269475 100.86848587 5.30420616
v 18.16591620 100.91745108 8.91640503
v 20.58438398 101.37094557 6.84210379
v 33.98235887 94.53122318 4.69821738
v 21.67042531 106.86513036 8.33855662
v 20.69890127 108.08368772 9.62850172
v 37.23492101 100.07054359 5.46542788
v 21.24353684 109.70924795 9.18802340
v 37.27286682 102.63805836 5.08928252
v 22.41262235 111.25424504 9.20179859
v 20.17986402 110.26356369 10.87401435
v 18.96142028 109.64540392 11.69030275
v 18.33038777 109.87266153 12.67725416
v 16.56519994 108.88077319 15.40099550
v 15.79951309 108.84566605 17.77224056
v 19.85792443 110.94210297 11.49396226
v 21.62993513 111.69135571 9.73586272
v 19.90968548 111.20242625 11.61502395
v 1.16428873 51.25082657 10.13077050
v 36.00928187 105.92880845 4.28578351
v 22.13184908 112.26218194 9.68059432
v 22.83105068 113.91931772 10.43089759
v 16.13409817 111.06652021 19.56527494
v 39.30407017 106.08228296 5.62920468
v 24.22987297 115.12573808 9.93325375
v 20.02543770 113.89888823 13.21625803
v 13.68248090 98.02378714 13.36291060
v 20.57560533 113.35629970 12.34197896
v 16.28673635 93.72792393 6.87716622
v 16.30070619 111.68383062 20.17934620
v 16.42503403 110.79014838 22.14877866
v -8.47443379 19.77398060 7.68113788
v 17.30630174 113.41390014 19.21742968
v -7.67340651 21.36019804 6.45290921
v 17.29059406 114.02218789 21.17345668
v 25.17149411 118.29652637 10.90039033
v 41.61503166 109.12401974 6.69583632
v 23.31342176 119.37335134 13.04187626
v 39.50705752 116.09029025 3.93675826
v 26.68011934 120.42065710 10.88972483
v 24.98163842 120.14053762 12.23257836
v 23.74403551 119.83724684 13.03432509
v 22.55890705 118.90599877 13.81839346
v 27.31246315 121.64497375 10.88435017
v 24.85273965 120.89896947 13.03103939
v 25.85955523 122.85311520 13.30529712
v 28.21861394 124.12840873 11.76635176
v 27.49114856 122.84472585 11.21218503
v 26.12623200 122.02002108 12.52801716
v 29.26620655 124.26009029 11.03687845
v 39.18350860 120.15073746 4.06080717
v 29.05164659 125.21900237 11.77184843
v 29.60273251 124.94184822 11.12846006
v 27.39439160 125.37591159 13.02014850
v 29.33846228 126.15922093 11.86120231
v 29.52506952 125.48688054 11.47427596
v 30.23771197 126.55897439 10.65000892
v 29.87394668 125.72161853 11.01274602
v 4.38768556 -21.61427587 10.21678559
v 3.62902344 -23.81404862 11.12145185
v 34.33046862 130.94556332 9.00728256
v 33.56126696 131.21174276 9.85769928
v 40.83446786 119.78674680 3.85601493
v 30.76774813 129.48560715 11.80605683
v 2.06637639 -24.24121834 19.20941472
v 3.44128045 -23.03091809 13.97537813
v 32.79045597 131.08511269 10.36621071
v 31.82644024 130.51761687 11.39797363
v 31.22911043 130.64885139 12.30906323
v 2.48862617 -26.10391192 14.17460479
v 7.37117836 -10.64852439 10.11860464
v 34.73569825 131.41097128 9.67554003
v 33.05027261 131.59903884 11.04844734
v 32.04527870 131.43154979 11.80165354
v 1.55006291 -23.61764945 21.30186558
v 1.20093778 8.86827614 -1.42295705
v 30.83918989 132.04862177 15.02469648
v 31.53805062 132.04054534 14.24871292
v 47.45648056 108.18386823 11.98950503
v 47.44900763 109.63041335 11.55133452
v 24.74150434 108.62272978 22.54442312
v 26.99584886 108.37858915 22.59541303
v 4.78239590 -20.84234171 8.38482659
v -1.79527362 19.72790994 23.31868932
v 32.42040426 114.12397772 16.84381068
v 22.81522378 120.85364759 22.97219075
v 30.87161109 114.97389525 16.86858386
v 32.48336911 114.22290653 16.28987864
v -3.49960616 35.92782095 13.83688860
v 28.84232625 127.45422125 19.50682141
v 28.16118672 127.66328454 19.83217709
v 28.84442732 128.40999663 19.56386305
v 28.46255340 129.07132506 19.55386624
v 24.34917167 89.39372003 26.47646517
v 25.51918663 84.26030725 25.84535629
v 23.00993353 85.43236554 26.17795393
v 29.88576330 129.36574221 18.82648095
v 28.64640392 130.05577028 19.10059713
v 32.11421520 128.16704810 15.68235457
v 26.33137442 87.52591908 26.24105476
v 29.27147783 130.59674203 18.72685179
v 39.37138245 122.87963927 8.68760515
v 31.26147389 130.75630367 17.48546958
v 40.45780376 122.54025042 8.20222497
v 33.12118351 129.31950390 14.60747607
v 47.64362052 105.34591973 13.32037896
v 13.32301088 94.15681660 11.63661573
v 36.66676953 127.91085243 10.17161738
v 46.45584151 105.59153557 16.94986783
v 40.44264928 129.17630374 5.56411594
v 47.62135446 112.23245412 9.63685010
v 47.55499214 110.78199744 10.48297901
v 47.38506675 110.25803536 10.81496757
v 47.04067484 107.99700022 11.03057154
v 47.55673558 107.03253746 12.04934716
v 47.41006345 106.22913390 11.97755430
v 46.06338590 105.91292381 11.13968994
v 47.66969010 106.22248799 12.46967632
v 46.01333290 104.89252210 10.83713770
v 47.71439359 105.71998358 12.96953019
v 46.60650343 104.49454933 12.01041695
v 46.98049277 105.50562292 11.62795536
v 47.58949578 105.10881990 13.39204796
v 46.00216448 104.04060036 11.34677418
v 44.18174177 102.82681882 9.59012751
v 45.26814073 103.55013609 10.51702164
v 45.78869417 103.14041376 11.84940059
v 45.91010138 102.51980275 12.68674340
v 44.20629516 101.70327127 9.96910222
v 46.36451975 102.02585161 14.12677858
v 46.61252722 102.23942995 14.64188937
v 45.26830092 101.18362308 12.25333009
v 46.20104656 102.52916068 13.18969205
v 44.07144338 99.90297258 10.91299951
v 44.96589676 101.71190649 10.96881554
v 45.09638995 99.93709624 12.31978275
v 47.29459062 104.44446653 13.17696087
v 45.59423774 104.33826596 10.54978557
v 47.50218242 105.68965226 12.33682409
v 47.38861695 104.89298403 12.80444209
v 45.39802670 104.72384840 10.35088301
v 42.01420397 102.41885483 7.82775600
v 45.19170895 106.76439106 10.35624091
v 43.29386726 104.50821370 8.67526047
v 45.43385282 107.42945969 10.16497426
v 43.84669662 106.45442456 8.97207018
v 44.07785088 107.83609748 8.73664860
v 42.40542650 106.85595125 7.44595891
v 40.07638991 105.15595973 6.23599626
v 46.58521339 108.44943672 10.31745318
v 45.90219259 108.69843513 9.50083137
v 45.75638473 108.03962499 9.74992197
v 39.96470943 105.87258637 5.99658675
v 46.56609893 109.35190320 9.85050667
v 45.89075968 109.35029387 9.11651552
v 44.90197077 108.60075802 8.86606425
v 44.00756955 108.64061862 8.36302433
v 43.09568927 107.83955455 7.89632183
v 39.75800797 106.60997033 5.76777803
v 47.09008709 110.67134887 9.86189768
v 45.83968595 110.49691588 8.75915959
v 46.63193598 109.67078805 9.72266681
v 44.98428851 109.29802060 8.65960866
v 42.65586659 108.38085413 7.45150819
v 46.31451145 110.87184399 9.17375181
v 44.59482059 110.32459885 7.95175135
v 42.01823473 108.83457959 7.07011297
v 47.40672559 111.25512421 9.89623833
v 47.03551531 112.35414445 9.21770744
v 44.81831193 111.00003123 7.77818682
v 45.35670578 112.05811054 7.77444383
v 45.84186152 111.56470329 8.21315683
v 46.22974992 112.24874854 8.43692943
v 44.46629435 111.38409376 7.63165113
v 42.95416921 110.95710099 6.94901822
v 45.95119134 112.51019686 8.01016949
v 43.82728040 111.57187819 7.29422038
v 46.45506665 114.02768642 8.03727750
v 46.03755847 114.62930590 7.64777092
v 45.78269646 115.23936689 7.48849055
v 45.59687153 115.77861011 7.21855415
v 45.92159763 117.86740273 7.26910355
v 44.28912699 119.79424208 6.33363193
v 38.83760422 117.85273999 3.81629681
v 37.55917400 116.02804810 3.71654844
v 7.43898563 -9.54675488 12.55692355
v 31.81101009 131.90409541 13.05964403
v 22.76530862 120.37491053 14.90290835
v 3.98336072 61.21337041 13.81221972
v 3.76707199 60.65410748 11.98158972
v 17.80808717 113.33825439 22.17636816
v 17.20053703 114.26289380 20.32583207
v 16.10217988 109.83899981 22.07360603
v 15.92499949 110.36195606 21.17867209
v 15.68419486 109.75431651 20.33689804
v 16.96763374 109.81625319 15.37084952
v 19.10403371 111.03365570 12.31824700
v 20.35662904 112.70353943 12.13342883
v -18.57284084 -29.29360792 22.01686054
v -8.00685305 -33.70854631 29.94747646
v -10.91213245 -33.43351930 28.14624272
v -10.12399234 -33.51162747 28.47816981
v -7.87782390 -34.36768055 30.00340052
v -11.01819146 -34.13629159 28.24649215
v -15.15135262 -34.53150392 26.71967074
v -19.12532561 -33.71470794 23.43142778
v -10.58954932 -34.38657150 28.53739448
v -14.46791552 -34.90590677 27.10422687
v -16.21836424 -35.86228937 26.58497170
v -20.80430835 -34.58323330 21.75131254
v -8.67346115 -34.47381407 29.92045507
v -8.01035669 -35.89199111 30.30174971
v -6.39549457 -35.92851013 29.97981571
v -8.49016849 -35.35671905 30.18432111
v -18.20039190 -38.00055385 25.76719038
v -17.50530116 -35.66376492 25.47842823
v -10.98638028 -34.92808342 28.59247103
v -12.39602920 -34.52073410 27.63823792
v -15.68936557 -36.40772030 27.00906992
v -20.48777230 -35.42825952 22.41775207
v -8.93155392 -36.33723035 30.28781340
v -11.94653474 -36.42635047 28.87923643
v -13.01941834 -35.56983918 27.67709084
v -19.80935410 -36.31096333 23.66729453
v -9.30624083 -37.46916354 30.35651520
v -12.15703599 -37.06081584 28.96190248
v -16.30417816 -36.96411476 26.80975385
v -12.95063552 -38.56511414 29.20514718
v -15.72209969 -38.13377023 27.68275328
v -23.74378033 -35.83760187 18.13807711
v -23.72121252 -38.61207888 19.95113119
v -25.70075728 -35.63245013 14.78700060
v -25.38693883 -30.79116717 5.51078795
v -10.27469803 -38.29433396 30.23944423
v -10.58684569 -39.08488154 30.29265068
v -9.28653777 -38.95339370 30.33874743
v -14.75317217 -37.63501346 27.83425711
v -18.65980402 -38.79918903 25.71769059
v -24.12091382 -37.74625808 18.51940528
v -26.93927661 -35.23517027 11.17053349
v -12.44508196 -39.70730305 30.00837937
v -12.15440594 -40.43611512 30.30907363
v -11.10067964 -40.07140175 30.38805537
v -10.13710070 -40.64638540 30.27573228
v -16.27125591 -39.53540325 27.93703601
v -18.14743690 -40.39407894 26.88461542
v -21.46584727 -41.59409180 24.14068021
v -20.00544779 -39.02191669 24.50677007
v -21.93227597 -39.78327289 22.83634059
v -25.78812651 -38.59765083 15.98703675
v -24.76224676 -38.85195032 18.01031642
v -27.15208940 -36.82174161 12.31273171
v -12.20119651 -41.36475548 30.38128465
v -11.01264264 -41.02097079 30.35888635
v -14.58420604 -41.27560556 29.56845984
v -27.67194249 -37.78415173 12.10646331
v -27.77281404 -36.24821827 8.99000373
v -12.84211315 -42.12175682 30.30805662
v -13.91521376 -41.97578505 30.14828451
v -23.72845076 -42.27318242 21.68988809
v -14.42173682 -42.70870984 30.15149944
v -17.41540805 -42.22101346 28.19274180
v -25.54974332 -41.09703004 18.31382699
v -24.83673580 -40.00003263 18.76000501
v -28.52696553 -37.85048425 8.56950134
v -27.81315334 -37.26108745 10.65079775
v -27.55393460 -40.08639976 13.78523652
v -28.63563411 -39.60855305 11.44077908
v -15.84459096 -42.06826910 29.24691513
v -15.26059397 -43.45980659 29.92930636
v -22.55205438 -43.36864501 23.59583043
v -27.78737806 -42.24933684 14.78199847
v -13.97989690 -43.92704368 30.17631359
v -26.43064782 -43.67684200 18.24298315
v -27.26499364 -43.19257289 16.33112133
v -29.06581946 -40.31155258 11.12520508
v -14.66923766 -45.07399723 30.05065583
v -29.72146310 -41.06999561 10.04023757
v -29.40788120 -40.13913870 7.67829875
v -28.74338441 -38.98924962 9.62061714
v -27.46829391 -37.98058257 3.97126842
v -28.35085616 -38.85031119 5.08375652
v -17.53311045 -45.96716911 29.06233631
v -28.84793654 -39.06687349 6.44861115
v -18.73684488 -47.11663350 28.41914259
v -19.90376599 -47.25657776 27.46471576
v -22.76290208 -46.67372257 24.54131283
v -26.22880228 -45.95689476 19.92248744
v -16.58914797 -46.61851376 29.58023176
v -25.22839792 -45.41827366 21.12063766
v -23.47874455 -45.19634694 23.17052893
v -29.85871211 -42.38441586 11.28929388
v -25.19008145 -47.02514410 21.94221690
v -26.99124627 -44.28505898 17.64237694
v -27.55099349 -44.06065494 16.35103300
v -30.00813350 -41.41386971 8.32069200
v -30.46249412 -42.71345213 6.47633197
v -26.96495689 -38.48760948 2.78655882
v -26.28000081 -35.76999903 2.65000085
v -29.04262953 -43.13438386 13.52932956
v -28.90178934 -43.99414361 13.99865560
v -28.86431105 -40.74772820 3.77703994
v -28.06016617 -38.90526667 4.43958957
v -17.15659164 -47.96119779 29.14542891
v -16.45132527 -47.44823650 29.42765690
v -19.42770183 -47.97171429 27.99769863
v -18.69589090 -47.62941971 28.51998247
v -28.31229381 -45.07494345 15.82015119
v -29.62112054 -43.12662408 12.19567750
v -29.00979295 -44.70074922 13.56096845
v -18.04987900 -48.13790694 28.82911079
v -23.55066501 -47.50064760 24.02466908
v -26.31766349 -48.58260602 21.15174010
v -28.52607146 -43.78476366 14.64113500
v -27.85136178 -46.17699608 16.45764522
v -29.93506566 -42.89983213 11.24262996
v -30.07338941 -44.77380589 10.36589872
v -30.02357110 -45.93610391 12.51257863
v -17.44692028 -48.25215787 28.97130884
v -19.35351454 -48.59545827 28.01980451
v -18.83400045 -48.33290726 28.19824405
v -27.91870385 -48.29400778 17.86317676
v -27.02401392 -46.04626819 18.52939092
v -27.48473734 -47.76845127 18.42083223
v -30.34999967 -43.06999967 9.32000019
v -19.91991885 -48.86725545 27.64131129
v -25.40536970 -48.38538915 22.21870609
v -17.52139442 -48.45270142 28.85744534
v -22.00381272 -48.71346056 26.05183050
v -23.82400446 -35.99954396 -0.12067654
v -22.04999886 -34.26000103 -1.14000018
v -23.58072996 -36.52151302 -0.40738512
v -23.78174290 -34.60938483 0.47832404
v -17.06368476 -48.43125492 28.88805419
v -18.38845573 -48.97227511 28.37015875
v -23.66085723 -48.98655415 24.39830638
v -22.13046886 -49.79962856 25.86715110
v -18.70252565 -49.58584160 27.83073671
v -19.98590305 -50.09676516 27.11568587
v -22.88362198 -48.96226153 25.19385889
v -17.73316786 -49.31967333 28.05012837
v -20.41634545 -49.85685647 27.08271705
v -18.91989820 -49.75210503 27.64819004
v -18.41688529 -49.77255687 27.33203955
v -9.74977575 -46.89332098 25.93941242
v -10.12216881 -47.95292392 25.67443252
v -9.12838057 -48.20417613 25.58276616
v -20.87712660 -50.11390895 26.68594941
v -22.75063843 -50.33647642 25.12558550
v -22.13761955 -50.51150173 25.55042505
v -24.88942072 -49.77376014 22.72870205
v -8.66222102 -48.35530743 25.49273893
v -20.42325400 -50.32640323 26.74202621
v -23.58229831 -50.23646727 24.46117625
v -9.03228018 -48.83291200 25.41157044
v -9.80191585 -48.77076671 25.36250651
v -24.42988567 -50.55300891 23.47312309
v -8.24653730 -48.62985387 25.41291900
v -19.70626228 -50.29292405 26.93322673
v -11.31854299 -47.81842232 25.74899420
v -12.18098681 -47.34221846 26.12864971
v -11.89812738 -46.37886584 26.62827633
v -12.58309837 -46.91128433 26.74058639
v -17.21672341 -48.67902026 28.70379016
v -12.53693085 -47.40808159 26.18511952
v -7.31302565 -47.41194472 25.36866814
v -12.01059204 -46.06751725 26.98090114
v -15.49491100 -47.71586880 29.15595844
v -15.74343070 -48.37366939 28.63510139
v -14.96174280 -48.07575792 28.49875763
v -11.42987516 -44.91992667 27.74214558
v -15.61582740 -46.83387280 29.65339832
v -14.58663121 -46.21725157 29.71922792
v -14.85078875 -47.12129757 29.34505232
v -6.89778198 -44.22045872 26.05072781
v -12.21369766 -44.68558729 28.83214317
v -12.91223243 -44.69760135 29.59761396
v -9.31321084 -44.19517890 27.29927562
v -6.57153968 -44.72593591 25.61457269
v -11.15217526 -44.15067285 28.53099070
v -5.97536936 -44.65879127 25.37161112
v -10.27902681 -44.88602653 27.07120217
v -13.65703344 -46.33092880 29.13151681
v -6.17398182 -45.22986710 25.42860806
v -6.17479533 -46.19741067 25.20624921
v -14.04517423 -47.02863842 28.89518626
v -5.58797875 -44.78100315 25.08251742
v -12.87004072 -45.86693645 28.44376862
v -10.92842594 -45.44014856 26.85630880
v -5.69768716 -43.86255890 25.40428005
v -10.14992408 -43.45940799 28.61836925
v -5.97543828 -42.46462882 26.01672895
v -6.39886921 -40.48316926 27.33517438
v -5.93828456 -41.26290604 26.17587522
v -11.86612807 -42.11520776 30.27521260
v -5.73802926 -40.10565579 26.81066282
v -4.68192622 -39.75666314 26.06226876
v -5.35380607 -40.78621790 25.65819211
v -8.16783775 -40.96432030 29.07482907
v -10.67679003 -42.64345393 29.60911579
v -9.10739135 -40.80482200 29.86076288
v -9.85660497 -42.19293222 29.50392291
v -8.97978991 -41.98951274 29.10368703
v -1.98138668 -38.26617450 21.65669389
v -2.89173494 -38.45762834 23.05765450
v -2.87060067 -39.76643458 22.28125557
v -3.29969847 -38.14605623 24.95845966
v -4.19818144 -40.23263976 23.98780733
v -8.79620761 -42.62860119 28.49035896
v -12.31658179 -43.59313473 29.86776643
v -5.34676155 -43.05706918 25.16273409
v -4.22181655 -41.13835469 24.08274077
v -7.53182312 -42.92446747 27.23180316
v -11.21445931 -43.52554306 29.20927480
v -4.79077036 -43.60085353 24.51259829
v -4.40695463 -42.58522391 24.09831062
v -11.84166595 -44.12561283 29.08932790
v -8.70882906 -44.48114708 26.83655359
v -14.67596553 -47.56946862 28.89698371
v -7.53804762 -48.62961546 25.18566325
v -16.38784818 -48.18242043 29.01209518
v -8.14158563 -50.01928285 24.85927939
v -9.99691430 -49.49409887 25.00867844
v -10.74486226 -49.24013466 24.70199950
v -12.89142482 -47.80022427 25.76282062
v -14.61130846 -48.15027863 27.00682357
v -7.97424838 -50.63284189 24.49079230
v -10.33021044 -50.06188899 24.41264130
v -9.02737491 -50.36319792 24.78295565
v -11.87987719 -48.69590700 23.99662882
v -11.37922611 -48.70709777 24.81502108
v -12.75712438 -48.23167622 24.94732477
v -11.93169877 -48.31026867 25.19217134
v -17.23319292 -49.30583015 27.44916268
v -16.27826504 -48.94549772 27.23003551
v -17.06402749 -49.15057868 26.28307045
v -7.09553668 -50.39128289 24.18110147
v -6.91792369 -49.58775267 24.46728386
v -6.25366019 -50.01432449 23.48937467
v -9.57967527 -51.25340447 24.12814274
v -10.50374005 -50.20691827 24.13182333
v -12.10566051 -48.66019264 23.14351685
v -12.69944105 -48.29046503 23.59107323
v -8.01439025 -51.66798458 23.68478663
v -11.02539618 -49.73296449 23.71689118
v -17.29312167 -49.30480197 26.69803239
v -18.20517145 -49.73263294 26.87469125
v -18.00137013 -49.56079647 27.61798538
v -8.18003062 -51.37516186 24.06878769
v -10.36129612 -50.89216679 23.88830297
v -7.59654539 -51.90806091 23.16003665
v -6.46292325 -51.17748305 22.63826691
v -9.38936882 -52.22735927 23.48969691
v -10.83932817 -50.81948638 23.04645628
v -12.59081345 -48.20028320 22.44533971
v -14.32842296 -47.34018818 22.53493480
v -13.55837751 -47.41017893 21.73792385
v -8.74618907 -52.36517265 23.24297465
v -10.16001496 -51.70386285 23.53621274
v -11.75896171 -49.21343178 22.52791449
v -11.37670036 -49.23754930 23.68344180
v -18.96281168 -50.05406961 27.17003785
v -10.61950903 -51.30771920 23.26551825
v -10.62636264 -51.91944167 22.90493250
v -11.12651173 -50.37864298 22.75052853
v -19.22639832 -50.41871220 26.38444677
v -8.50648712 -52.78364196 22.86836877
v -9.70489532 -52.54483595 23.17296714
v -20.14383301 -50.63179508 26.29440464
v -21.27281763 -50.61354488 26.04483068
v -12.77370378 -48.11837152 21.14867233
v -15.25905821 -47.72957042 23.99011701
v -18.00629683 -49.77531731 25.94996057
v -8.34869128 -49.39264432 25.19879304
v -13.86314910 -48.05057123 25.00531636
v -6.23015733 -37.73167357 29.61385250
v -6.58508111 -38.89083117 29.23475951
v -7.65801733 -38.63234818 29.91611324
v -6.51671691 -39.16796669 28.95631455
v -5.15310280 -37.99182922 28.72864529
v -7.99728278 -40.07391259 29.45625782
v -7.49612553 -37.18328848 30.18727154
v -10.26458479 -41.14834592 30.18481284
v -7.02006742 -39.80454057 28.84313092
v -10.88961586 -45.74634880 26.60544217
v -13.81709054 -47.67663777 27.40268782
v -14.14888352 -47.93266580 26.68276988
v -14.21673503 -47.70106450 28.30624022
v -21.21392079 -51.11192167 24.95176531
v -20.35392076 -50.87217316 25.54620430
v -10.90205554 -47.05677927 26.02483518
v -13.96149024 -47.93360084 26.07909404
v -16.75878093 -48.71341586 25.46961792
v -18.56041513 -49.94703084 24.94234964
v -19.55486834 -50.34705997 24.10686389
v -23.88805710 -51.16805807 23.59439805
v -24.84128065 -50.56736991 23.03406224
v -25.84367432 -49.69944432 21.99909464
v -23.08960818 -51.10839382 24.26858619
v -25.24564974 -50.56944117 22.58473821
v 40.02384841 98.05009514 8.29686970
v -23.14376459 -51.47585273 23.14979397
v -25.25945753 -51.19920895 22.15621248
v -26.57908201 -50.13152957 20.94746754
v -26.86719783 -49.34803769 19.99202371
v -10.76554880 -46.67280242 26.13621205
v -21.87287621 -51.30523071 24.29356612
v -26.10643022 -50.37447810 21.65760472
v -21.22800797 -51.16029084 24.08931591
v -25.75346641 -50.63730106 22.01870084
v -25.95995180 -51.17866769 21.25693671
v -22.26026915 -51.37087777 23.71153235
v -22.92750217 -51.29837990 22.92305976
v -24.72525835 -51.55306682 22.17331342
v -27.26691589 -50.34904182 19.49402317
v -5.75168850 -38.89662027 28.45411003
v -5.77517180 -39.57297280 27.59040706
v -23.66857417 -51.63360015 22.47685194
v -23.00997078 -51.04018375 22.50497974
v -25.10386705 -51.59659311 21.60915174
v -24.42134358 -51.81577429 21.68699913
v -26.61607601 -51.12051591 20.45832574
v -26.55020356 -51.95254460 19.23217624
v -26.16987191 -51.80226639 20.22610232
v -4.93232347 -38.67186233 27.92918123
v -24.96129461 -51.93044990 20.70166729
v -27.10262686 -51.93278939 18.67535338
v -27.36332081 -51.62664130 19.16727237
v -28.17709185 -51.48468167 18.00797507
v -26.78044327 -52.02961341 18.55633222
v -28.09346281 -51.73563957 17.09916815
v -28.14140730 -51.60508677 17.71318167
v -27.29021944 -52.02187970 17.81892218
v -26.14948153 -51.55313015 17.29476824
v -27.72246674 -51.76346004 16.48017950
v -28.01928669 -51.56513304 15.60838986
v -15.89130424 -46.98066041 22.46237732
v -28.95462699 -51.16793513 15.11089783
v -29.23480421 -50.81299692 14.54216614
v -28.74317020 -51.08927935 14.54967353
v -29.63976748 -50.29361695 14.08910286
v -29.18413654 -50.71173981 14.01375327
v -29.47987244 -50.26248470 13.54687288
v -29.43612635 -50.57753623 14.95506801
v -29.86505069 -49.30560291 14.27195501
v -29.84770946 -49.60070178 13.10269628
v -16.39775559 -46.64395750 21.82054147
v -15.38370922 -46.24827951 20.38585022
v -17.58403145 -47.21550643 22.70172723
v -17.10370183 -46.79214954 22.08170481
v -29.50415015 -49.65130612 12.37378456
v -29.17056903 -50.50121248 13.59579340
v -13.51618301 -48.04498702 25.38587712
v 44.63561624 97.75121510 15.94303548
v 44.67581585 98.03702682 17.58591458
v -16.41389914 -47.92879894 24.37925711
v -17.49930345 -47.66713455 23.48960191
v -28.56367826 -51.42883956 15.53691924
v -27.99304947 -51.19378492 14.85335920
v -26.99274570 -51.74241215 16.79994911
v -25.36083758 -51.87115446 19.50560696
v -25.24000034 -51.24999955 18.47000048
v -24.60883372 -50.87170750 19.18909699
v -24.13445339 -50.89630187 19.89237033
v -27.45861560 -51.81423202 18.53207313
v -28.65764871 -51.19486526 16.94921777
v -23.78905937 -51.42876506 21.78012580
v -24.31431040 -51.62769556 22.35010080
v -23.85821380 -51.24475062 20.93625255
v -23.09994586 -50.46783015 21.06994204
v -12.91604340 -44.30713505 29.78241816
v -20.49697004 -50.73285475 23.71299081
v 44.30802912 98.72313589 12.21920829
v 44.03614253 97.45009243 13.73646874
v 43.24344918 97.43435681 12.35221233
v -26.88997239 -51.55226588 19.82231438
v -21.32384665 -50.79336464 23.22895080
v 42.02141240 95.20057589 13.27619236
v 41.53121635 95.73338926 12.04683725
v -27.89762802 -51.30497366 18.41938496
v -27.59178728 -50.31666905 18.71256717
v -13.59299384 -47.30186611 28.06221507
v -14.56270181 -48.11925068 27.81221457
v -26.91253275 -51.21150985 15.69542475
v 45.56501284 99.19788688 14.91462905
v 46.01789638 100.38727522 15.43065440
v -17.09292829 -48.30070958 24.38263409
v -29.38907966 -50.03309622 13.01589981
v -28.85823138 -49.75243285 12.36330345
v -28.43447961 -50.17825961 13.21491413
v -30.42211011 -48.32813889 11.10516023
v -29.94654141 -49.11672696 11.90177351
v -28.11405249 -49.55402389 11.98954694
v -29.20011990 -49.32538047 11.64224092
v -30.60628101 -48.03909734 10.38017217
v -29.52513099 -48.72404411 10.53027529
v -16.65910706 -46.57121375 21.41910233
v -27.52639726 -49.09562692 11.64916158
v -17.44981110 -45.64697295 19.55151372
v -17.55483076 -45.07275671 18.78154650
v -18.47671345 -45.42465881 19.31868866
v -15.75348340 -45.82535475 19.70184781
v -28.46897766 -48.80329594 10.41664276
v -29.31338362 -48.93232509 10.91523655
v -27.72253752 -48.36497828 9.93116107
v -28.54639292 -48.52025956 9.68625396
v -29.37335335 -48.62052947 10.04139893
v -13.94749805 -46.78207636 20.22715844
v -14.38285504 -46.03210464 18.76692846
v -29.12948653 -48.62001911 8.58896505
v -12.06005272 -49.16579649 21.17959037
v -12.58401480 -47.86014929 20.04384808
v -16.35446027 -45.01513019 17.85435341
v -16.77233353 -44.86961290 17.13623852
v -15.20523336 -45.54045945 18.50801148
v -16.75793529 -45.03672943 18.41167733
v -17.28441007 -44.69360411 15.76182619
v -19.41091940 -44.51006651 16.81100205
v -18.19983311 -44.53829303 17.38790423
v -19.78915744 -44.37462986 15.92629589
v -16.89584740 -44.99396682 17.32260920
v -25.92844889 -47.38194868 9.60705988
v -25.70906840 -46.95797339 10.41468605
v -28.87471393 -49.84497279 7.20105134
v -28.64134312 -49.16129634 7.64398277
v -29.41885218 -49.11008105 7.34494440
v -7.58989993 -51.21810362 23.91668968
v -6.93028746 -51.01011693 23.53614755
v -10.55712625 -52.80743167 22.38639444
v -11.08336821 -51.63143203 21.88199013
v -11.24338433 -52.36616731 20.95267922
v -11.64651196 -49.58886281 20.43238282
v -11.97833940 -48.84806275 19.97340284
v -11.40489150 -50.24693534 21.44379355
v -15.60988370 -45.01209781 16.63201489
v -15.82130790 -44.85221952 14.84915894
v -18.14516075 -44.21557114 13.97043746
v -23.52883108 -45.40849477 10.22182591
v -24.48634990 -45.96637934 10.35704091
v -22.74695784 -45.71822658 9.03908163
v -26.79424733 -48.03103209 8.46368074
v -26.18067712 -48.24309424 7.73074757
v -28.71351503 -50.62631890 6.61467481
v -28.88685465 -51.00147054 5.98089630
v -8.44375882 -53.08986828 22.57159352
v -9.55314655 -52.87447944 22.92467654
v -8.91401805 -53.71423438 22.19235525
v -10.02472360 -53.48785967 22.19590172
v -10.94217319 -53.39972302 21.45358734
v -10.08040365 -54.30608988 21.66156471
v -11.16668433 -50.58382452 19.61470395
v -12.25773804 -47.26230726 17.90763997
v -14.41670954 -45.38071156 15.91419987
v -17.44693890 -44.37081143 13.86145782
v -21.50975727 -44.00762916 12.17228174
v -20.45837976 -43.84132847 12.35216856
v -22.50270545 -44.82300207 9.86914337
v -27.04797685 -51.63285881 6.32433407
v -8.33912194 -53.12026292 22.08500355
v -9.83519293 -55.21988496 21.16183750
v -10.77891514 -54.96202409 20.80917917
v -12.10030355 -47.88652807 19.11060326
v -12.82529533 -46.43474892 16.28860086
v -13.29368819 -46.30980641 17.23000593
v -16.26245491 -44.64661703 13.63874786
v -19.42436397 -43.97165775 13.08276597
v -18.78721453 -44.02231425 11.71295345
v -19.00254562 -44.04894263 10.65742504
v -23.55176024 -46.57728970 8.35145731
v -26.93656087 -51.99067295 5.96752623
v -26.29074454 -51.74105987 6.23659603
v -8.01625196 -53.70851979 21.39469609
v -9.39946063 -54.38420177 21.75842784
v -11.66408416 -48.28311503 18.41496862
v -11.32230833 -49.36017469 18.13663170
v -13.44010048 -45.80644146 15.50267078
v -16.96250401 -44.45637390 12.67313398
v -20.31261288 -44.04332116 10.29829029
v -21.76258899 -44.37042400 10.14565770
v -20.63545398 -44.43325102 9.24239960
v -22.40883559 -45.89647055 8.32168385
v -21.76547982 -44.90051419 9.03333258
v -24.85000901 -50.82255974 6.37583435
v -25.06423742 -49.91414770 6.44797552
v -23.82031456 -49.75488409 5.98982582
v -25.65460280 -48.57480526 7.16019468
v -24.49733205 -48.62162843 6.57716347
v -8.98913294 -55.25436997 21.13423496
v -8.28629918 -55.84621057 19.99180764
v -8.60295817 -55.16276881 20.98035067
v -9.62756295 -56.97526038 19.65510286
v -10.69964748 -56.64473772 19.73676495
v -11.65509038 -48.12312871 17.54841581
v -11.26051228 -49.61231723 16.72817022
v -24.89739098 -52.18392983 6.23256620
v -23.81523326 -51.62801221 6.11924380
v -25.00068024 -53.13258618 5.63040376
v -25.87806620 -52.32439935 5.89117780
v -26.59170330 -52.82841623 4.73857811
v -26.68325603 -52.93110758 3.64405033
v -26.06057189 -53.32662538 4.10563871
v -9.82359424 -57.94204399 18.79152097
v -10.55848133 -57.45624378 19.22800392
v -14.36605584 -45.39242014 13.39310035
v -12.97710370 -46.10988870 14.24281113
v -17.36425981 -44.78662089 9.88785457
v -17.83889532 -44.36755180 11.03695389
v -16.11607336 -45.03627494 9.97458864
v -18.90199073 -45.04226521 8.22454225
v -19.68358271 -44.73619908 8.52139667
v -26.35674551 -53.09602991 3.12379003
v -25.59963055 -53.90259251 3.70517466
v -12.66246755 -46.42745480 14.52185214
v -13.04410864 -46.13320529 15.79484902
v -14.67283163 -45.17097771 12.41024584
v -18.46360788 -44.82020438 8.83444306
v -18.65538768 -44.25386339 10.14683302
v -20.65511234 -45.44954747 7.52805313
v -22.74733596 -48.09674621 6.00272184
v -22.05569670 -47.36555368 6.20272662
v -24.36720580 -54.59230021 5.31630265
v -25.42470396 -53.89781296 4.28231806
v -11.12069562 -49.12113398 15.75980522
v -12.17514463 -47.16348276 16.08053967
v -20.59097402 -45.68827897 7.23561132
v -24.85788986 -54.85058576 4.20195889
v -10.69891453 -58.23392048 18.50341819
v -10.78648213 -58.83115157 17.92677492
v -11.49689127 -48.29196632 15.10989573
v -12.48405036 -46.60483822 13.89331557
v -15.36365878 -44.93381828 11.44111343
v -17.85338670 -45.15820742 8.60951282
v -20.55244148 -46.02739960 6.91997027
v -24.42704141 -55.15170470 5.01271570
v -10.91240719 -49.21116307 14.78840690
v -12.35149987 -46.77754268 13.05419952
v -15.29492997 -45.52537575 9.42081958
v -14.55979701 -45.59060559 10.19487064
v -23.24512042 -57.74606392 4.66050720
v -23.15036766 -57.60333315 5.08968579
v -24.74851348 -55.27192354 3.43941245
v -9.84817650 -58.53242427 18.10688153
v -11.28203236 -48.15316200 13.69736064
v -14.00090661 -45.59769854 11.28625311
v -12.69737631 -46.46254331 12.08117232
v -16.87509567 -45.39867491 8.67742300
v -15.91456681 -45.31763121 9.36722383
v -22.78234810 -58.00085142 4.78192978
v -23.09062518 -57.97783658 4.35776636
v -22.69399911 -57.77660012 5.18965581
v -9.37135983 -55.99670857 20.58871835
v -10.24713647 -56.02838099 20.46208270
v -11.25143934 -57.47245252 18.66718195
v -10.98956261 -59.08362567 17.57622696
v -20.06432600 -46.53371125 6.56659016
v -22.16740139 -48.78868908 5.38112735
v -21.76831849 -49.12326112 5.14766248
v -23.13048206 -57.25919828 5.39555540
v -25.45152977 -54.10014838 2.62750033
v -11.43580861 -56.15824088 19.14296113
v -11.03992667 -56.97109178 19.26362701
v -11.23824157 -49.79022965 17.46533811
v -23.50903489 -57.10045621 5.14805084
v -23.53529818 -57.42653459 4.77514695
v -10.97500604 -55.83349243 20.08419111
v -11.21469680 -50.14743283 17.78338477
v -23.78449589 -56.42203987 5.36319660
v -23.28839712 -56.88071623 5.50427148
v -26.00906603 -53.33604664 2.74190004
v -25.54269135 -53.49251628 1.79440051
v -26.53448656 -52.57000774 2.37730448
v -25.95049143 -52.51708999 1.56021549
v -6.99758856 -52.32639983 21.46197110
v -11.39739435 -51.37367547 18.10228266
v -11.11279987 -51.57993361 16.21870697
v -17.98559912 -44.75444928 9.37403925
v -19.90287937 -45.55486888 7.37487525
v -11.33146137 -55.14260381 19.92288418
v -11.42487302 -54.39906940 19.21207830
v -11.37419138 -54.21660841 20.06933838
v -11.11747883 -52.14478821 19.42957006
v 21.84790373 103.05099934 6.52376702
v -24.39573221 -53.84939536 5.57476468
v -11.26427390 -53.32537740 20.44120058
v -13.33141234 -46.10317573 16.53516479
v -22.79738151 -48.84685576 5.63099096
v -11.13672368 -50.97433925 21.95245959
v -7.28366571 -49.56385493 24.71045591
v -10.89248434 -51.12438649 22.80864492
v -12.40297221 -47.79883102 19.62316781
v -14.23133165 -45.64018920 16.80239849
v 24.59346317 103.64775360 5.10471407
v -24.33944494 -56.42207339 3.83144361
v -23.95903133 -56.87270314 4.59973235
v -24.71050434 -55.10581285 2.81233620
v -20.44788189 -49.06460270 4.94133355
v -20.77092417 -49.84582588 4.71927319
v -24.19792861 -56.29428104 2.81382212
v -22.80532382 -57.48313293 5.39005781
v -16.28143527 -45.74139044 8.48224480
v -17.54699834 -47.02554271 7.29442062
v -22.62233756 -58.21217224 4.24853526
v -23.25257100 -56.23054877 1.92632037
v -22.87801541 -55.32592535 1.18367956
v -23.72815460 -54.96094376 1.37981155
v -22.52837457 -57.78508261 2.34691030
v -22.99571410 -57.77982622 2.88366457
v -23.02294225 -58.01283941 3.78051819
v -22.40762487 -58.27980861 3.40524851
v -21.99576423 -58.15434456 2.66095228
v -18.41017231 -50.83259940 4.37376834
v -18.93335208 -51.62230879 4.37524170
v -19.13694851 -50.63290149 4.34338674
v -23.56145903 -56.95006624 2.46229069
v -19.71654221 -49.47007820 4.74011945
v -23.41429144 -55.98601326 5.64331375
v -23.93476665 -55.60983345 5.51031390
v 24.88503978 100.00355542 4.12278296
v -19.73761804 -48.60075563 5.34198806
v -24.54186045 -55.06588146 2.40539550
v -24.88688193 -54.50321361 1.99925015
v -23.80096354 -54.22450975 0.72445063
v -24.02720228 -56.95237219 3.39843729
v -23.68886396 -57.20027164 2.92608957
v -22.71110006 -54.83555421 0.62392780
v -14.74326104 -46.76203430 8.32521543
v -21.05405740 -57.39865452 1.29714306
v -20.75833268 -56.14298582 0.40540236
v -15.34399297 -49.94736239 5.72942430
v -19.07917671 -55.63272536 -0.52510796
v -20.12300119 -55.76821044 -0.05121044
v -18.37098785 -56.13218993 -0.01718628
v -18.33592542 -56.64787814 0.59942243
v -19.65519227 -56.78057671 0.50490309
v -17.67324097 -56.15510792 -0.00341486
v -17.20146276 -56.64816499 0.96720294
v 34.82991830 80.20517230 9.07833874
v -11.44422498 -48.08404669 12.14064751
v -10.55393368 -51.26256868 8.61711241
v -11.50135323 -54.14355919 5.64061431
v -12.07157597 -52.70229653 5.65651152
v -10.87000035 -50.57999864 14.58000019
v -11.14868093 -52.10455880 15.46521578
v -11.29358914 -53.16314101 15.85123129
v -10.36168262 -53.43090743 12.53111847
v -10.36696229 -54.46801335 11.48767769
v -10.14942769 -51.65910348 12.47984823
v -10.36156621 -50.64785853 13.31793796
v 38.15540671 93.24400127 8.40784144
v -12.05572765 -57.96160549 3.19026434
v -12.80787401 -57.40352347 3.33856628
v -10.19826531 -55.14830351 9.84511431
v -10.18752716 -56.42741546 9.48979612
v -9.92685836 -55.75747415 9.00088530
v -11.42505463 -57.43370205 4.93049994
v -10.84145159 -58.59704688 5.11819357
v -10.23839600 -58.19378793 6.01332635
v -11.54359244 -58.23468417 4.31977771
v -11.43230684 -54.92344871 15.38866572
v -11.62385475 -55.18526584 17.32079312
v -11.43150963 -52.45715752 17.66132750
v -11.33262087 -52.93825269 16.74199104
v -10.82221791 -58.73228610 11.53198723
v -11.03344467 -61.97838113 12.82731351
v -11.41705643 -60.93359366 12.85003219
v -11.31248754 -61.16578728 14.23060708
v -11.05542947 -61.60982698 11.03287097
v -10.61831787 -61.88427657 9.51035134
v -10.57779323 -62.66946346 10.42569056
v -9.87725239 -61.62607297 7.67102186
v -10.13184991 -62.25344911 8.29434395
v -9.42085590 -61.53851375 6.65287394
v -10.11547167 -60.77101454 8.64950381
v -8.69540591 -61.48102134 5.14266826
v -8.20783805 -61.17473915 4.47842153
v -7.56057631 -61.49751693 4.37911367
v -10.28524712 -62.45750189 13.91360071
v -10.73422469 -62.08585948 13.99007533
v -10.24363749 -62.78722733 13.11073825
v -10.27694810 -62.19345331 14.45428375
v -10.62218193 -61.93110347 14.57992010
v -10.89794468 -61.65016070 14.67839908
v -10.45684796 -61.68118119 15.09285346
v -9.39787924 -63.78023326 9.46854148
v -9.45405290 -63.78307194 10.59081871
v -10.00805292 -63.42677772 11.13163214
v -10.06350853 -63.36056441 10.28887462
v -12.67117355 -56.94182217 1.46431557
v -11.50111761 -56.75575510 0.53914159
v -11.79090142 -57.17994645 1.26881630
v -14.33642022 -55.58089539 3.68695357
v -14.78164177 -54.80615422 3.83415609
v -13.59828189 -56.28848821 3.77865392
v -15.87084122 -56.65298924 0.60802273
v -15.57558496 -56.83086812 1.31002977
v -14.80281819 -56.68733642 0.69693429
v -13.68130744 -46.00317776 10.50248556
v -12.54530158 -48.69590700 8.35289434
v -14.25454207 -48.42910171 7.33063230
v -13.65516800 -49.82594773 6.50800485
v -12.72969041 -56.00915477 4.55887150
v 36.20603681 92.09229797 6.80763787
v 37.26375476 91.05137736 8.15441739
v 39.01936859 94.51407194 8.76122806
v 37.52186522 94.14344281 7.41184223
v -17.22094975 -53.68486419 3.83624365
v -16.57401398 -54.75459993 3.75146326
v -16.39610343 -52.71676183 4.11676290
v -18.24254729 -52.73883045 4.07288130
v -18.42733659 -54.44597825 4.04928019
v -16.49288461 -57.07212910 2.76913471
v -16.32513665 -56.96332827 1.99810090
v -19.36949976 -44.28738356 9.51199047
v -15.34238551 -56.90549314 1.92117842
v -16.82539843 -57.06838891 1.84531661
v -16.39209315 -56.54171109 0.46352251
v -16.88152924 -57.05375224 3.24410247
v -9.71878320 -62.55041808 13.95438705
v -9.75879747 -63.39518726 12.04296667
v -10.58381423 -62.81200051 11.64630707
v -9.44778323 -63.67150694 11.35619730
v -11.18960790 -59.55775827 16.96724445
v -9.13890079 -62.39384785 14.16265965
v -9.18837823 -61.11313030 15.52362926
v -9.58221406 -61.96637824 14.84925300
v -8.53168499 -61.61688268 14.50174674
v -9.04748309 -63.59969825 11.84706111
v -7.86635932 -63.30555677 11.75148506
v -8.62328149 -63.02534044 12.93427218
v -10.27288474 -59.91644412 16.88840054
v -10.53700503 -59.30997431 17.44501665
v -8.92676413 -58.34038556 17.54667051
v -9.96274687 -60.72697788 16.18357934
v -8.75131786 -59.76915359 16.08569361
v -7.66138826 -63.98849934 8.97399709
v -8.42392258 -64.04852122 9.24389809
v -8.88159685 -63.89939040 8.62763729
v -7.37035507 -63.94546479 8.37846193
v -8.14705901 -64.00868297 8.32206663
v -9.95748304 -61.39764190 15.56994114
v -10.83327550 -60.51765755 16.23824425
v -8.69272184 -60.65709516 15.21157008
v -7.55368499 -63.81982565 9.91975982
v -20.85355856 -44.94997486 8.32770206
v -15.81061818 -53.70001495 3.97455692
v -18.93362030 -53.58457565 4.12442815
v -20.89511603 -51.05984956 4.64376900
v -19.74569261 -52.20124498 4.23948700
v -20.98600753 -52.05894262 4.81233234
v -19.74115148 -53.62745747 4.36746888
v -24.79795739 -47.02299088 8.64025392
v -25.75327829 -47.44364321 8.87632743
v -24.88097735 -46.44599184 9.76900198
v -21.53778449 -56.06796220 5.65844355
v -21.99362963 -54.93065715 5.48991421
v -19.83882487 -56.64812773 5.26458723
v -20.93059756 -56.34179339 5.60868485
v -20.57928592 -57.18671530 5.48511231
v -18.80358905 -57.07073957 4.77478094
v -19.62070912 -57.49345198 5.03524952
v -18.97613890 -56.33380637 4.66337940
v -21.74426988 -57.32510239 5.65923657
v -21.47998661 -57.76576698 5.37843816
v -22.25410938 -57.60485306 5.46117220
v -21.63571864 -56.76076189 5.76307485
v -22.14788832 -57.07140639 5.72721008
v -27.95330994 -49.37777296 17.77735539
v -28.12352031 -50.05210638 7.28329876
v -29.35833670 -49.94320497 6.77096751
v -27.47067250 -51.73371732 6.08772691
v -22.35751972 -57.95898288 5.06810332
v -28.35041471 -50.75646937 17.78681763
v -28.28218602 -51.27752572 17.79092476
v -28.26827951 -51.47114769 5.91301452
v -22.31148072 -56.48243427 5.79440733
v -23.23288098 -54.18568850 5.79717895
v -20.09597793 -57.26999789 5.31902025
v -20.25413141 -57.97744915 4.92580095
v -20.30690573 -54.29166928 4.73481277
v -21.28800750 -54.90004271 5.34671638
v -8.07372481 -63.73106688 10.96206903
v -8.85710400 -63.79861385 11.13233250
v -15.06272610 -52.54885554 4.48635919
v -7.34587247 -62.42462248 12.04585563
v -7.64522795 -60.14443561 14.58365656
v -6.61051320 -60.07531285 12.34888192
v -7.20078079 -60.92913449 12.94362266
v -20.02163604 -43.85894910 11.25696860
v -18.08321849 -49.75465685 4.93777171
v -17.01716706 -49.45886135 5.54960547
v -19.23877187 -52.63740197 4.17995499
v -15.50702285 -56.21043593 3.23580904
v -15.93424007 -54.33591455 3.79697885
v -16.22849144 -56.11584708 3.46578425
v -17.16039330 -55.30436710 3.88495368
v -22.38185145 -49.91612211 5.33866975
v -17.12028496 -56.78698421 3.75715317
v -17.73513108 -57.32468516 3.91045632
v -17.29705371 -56.02290109 3.98226455
v -7.16679776 -63.20617348 10.94241999
v -8.47514626 -63.56237084 11.75441872
v -19.71899532 -57.94711784 4.70639439
v -19.27850209 -57.78745934 4.64235432
v -21.17191069 -57.20570311 5.63546969
v -20.74727975 -57.62505159 5.36220148
v -21.50646225 -58.16316605 4.93883993
v -20.99736780 -58.06175992 5.02986182
v -23.42828549 -45.10022327 11.69028226
v -22.17042446 -44.48489100 10.32687165
v -15.36247041 -56.68694526 2.89914757
v -26.38171613 -52.34099180 5.76244760
v -25.38915537 -53.51111293 4.96462313
v -29.38596904 -48.80835861 15.16285446
v -28.78761850 -50.45612901 16.76943526
v -28.41928974 -47.55852371 16.43382944
v -29.30041030 -50.27757213 15.70963860
v -28.88409421 -51.18054524 15.83539881
v -30.46358190 -48.05909097 9.67922062
v -29.61558849 -47.10868001 13.73234577
v -30.30127101 -48.13558981 12.60862406
v -29.09204550 -46.06957361 14.10674863
v -25.89179948 -52.79886350 5.43270633
v -23.54114875 -57.57096782 4.23773378
v -29.30570394 -48.54008928 9.20887385
v -28.50170620 -48.46979305 8.90419446
v -27.46264078 -52.24429816 5.25465515
v -30.76566011 -47.68100008 9.65867378
v -28.93095464 -51.20163038 5.38223144
v -30.83854914 -44.12030056 8.22961517
v -31.09505028 -45.73921859 7.50037329
v -24.72761832 -53.84924635 1.16759376
v -20.94127983 -55.37159368 0.13238966
v -23.95669371 -57.10856989 3.92468367
v -23.33518676 -57.34752119 2.56982096
v -22.02885598 -57.65137821 1.93283998
v -17.69897714 -57.27117509 1.55732664
v -31.12914413 -45.99402845 6.12732396
v -30.94145283 -44.47925836 6.04315801
v -31.00767173 -47.35640064 6.92965789
v -30.31560406 -49.04478043 4.84034698
v -30.70692904 -48.43995720 6.47044508
v -30.73878214 -48.25331271 5.49862394
v -30.36578558 -48.85390401 6.68926071
v -28.89587171 -50.71065947 3.35775921
v -29.44000438 -50.43906718 4.24297340
v -28.88926864 -51.22712255 4.42755315
v -26.90973878 -52.65823752 3.15052224
v -18.42118055 -55.59770763 -0.98836981
v -30.99801205 -45.56638375 5.32092527
v -30.84055148 -46.81130499 4.88642696
v -30.49311787 -48.21867868 4.48362390
v -28.70945074 -49.47463796 2.43390189
v -28.10839936 -50.92979968 2.44643376
v -25.60265176 -52.23863572 1.07358093
v -23.19223434 -53.77756059 0.07246604
v -16.64038748 -55.83854020 -1.30285753
v -15.81653953 -55.19389734 -2.07147142
v -14.92401492 -55.55036664 -1.85072748
v -27.44081058 -51.66336894 2.28534266
v -24.27820489 -53.33204567 0.52132935
v -24.32559431 -52.55592987 0.33161271
v -16.73478261 -55.14680967 -2.02415255
v -30.60813993 -43.29233989 5.43108024
v -30.66377901 -44.07014698 4.67057759
v -30.34779429 -46.76765203 3.82200419
v -30.36544472 -45.96713185 3.79688782
v -30.74594215 -45.20947859 4.71056532
v -29.01267260 -48.56881499 2.58310139
v -23.25639129 -52.71920562 -0.13208500
v -21.36289701 -53.35145444 -0.91755640
v -22.05178700 -54.03736979 -0.25729393
v -18.81685108 -54.04534563 -1.98656693
v -30.45780398 -43.12318563 4.83440747
v -30.18075414 -42.16981307 5.15950937
v -30.41300923 -44.88845542 3.95328784
v -29.54499051 -47.19053581 2.85732723
v -29.37479503 -46.29202187 2.60685920
v -28.17416005 -46.88401893 1.90849626
v -26.58623829 -50.08114874 1.10102911
v -26.60377324 -51.49978772 1.38632662
v -18.14173907 -54.93072420 -1.79718784
v -17.66885258 -55.65293878 -1.23261707
v 25.33974871 84.54857767 2.06249813
v -28.54861692 -44.35039312 2.11393018
v -27.77011320 -46.35379091 1.56283611
v -29.78022397 -46.09100521 3.02643585
v -23.72502908 -49.96096715 0.02644323
v -21.30983584 -51.46951601 -0.90122595
v -14.59751371 -54.89674211 -2.30472255
v -29.73829955 -42.05977544 4.05994663
v -29.10262905 -41.79646447 3.30580235
v -29.22850288 -43.84283349 2.67699384
v -29.82409112 -44.92881894 3.05733620
v -26.82933398 -46.69767618 1.09282939
v -22.72481471 -50.06318912 -0.32350235
v -20.02398297 -52.69093812 -1.75544457
v -17.30530709 -55.28465286 -1.79740367
v -8.68931506 -55.64402044 -0.62553171
v -7.98535626 -55.85531145 0.11123751
v -9.36878100 -56.20043725 -0.03820529
v -29.36310694 -41.38493538 3.90513893
v -27.87028812 -44.60698366 1.71781064
v -19.34467070 -53.48145217 -1.97341642
v -18.27608794 -53.27175185 -2.32174271
v -17.27031171 -54.69363183 -2.18027737
v -7.76234502 -56.48904294 0.94845332
v -6.14246540 -55.86522445 0.33347431
v -27.55735815 -43.49461198 1.39296451
v -23.47548306 -49.19208586 -0.14316571
v -21.69040591 -49.34278876 -0.82196749
v -13.16662971 -54.89439890 -2.33054743
v -25.63669160 -39.91696984 0.71323098
v -27.89429948 -41.13415256 2.51587620
v -27.57105231 -39.78578746 2.84537417
v -12.24765088 -55.74280024 -1.51715672
v -10.67134645 -56.08692765 -0.65440394
v -8.52096640 -57.51490220 1.34854286
v -9.75021441 -56.91842362 0.49520948
v -7.79586285 -57.14984983 1.52453792
v -9.92648676 -57.97734112 1.13483553
v -8.95487424 -58.14635754 1.48183422
v -5.73718827 -57.45098740 2.23134714
v -6.45281747 -57.66525492 2.25522416
v -29.03886884 -47.82749340 2.50999257
v -10.28854214 -58.12190846 1.31058006
v -10.30743215 -57.52590299 0.78087131
v -6.83687115 -58.54664370 2.62465747
v -30.37181683 -43.20528358 4.42515919
v -30.19724414 -44.28105429 3.67203308
v -11.45710330 -57.87469074 1.77611748
v -6.29922841 -59.20066684 2.81646056
v -9.86087974 -58.74655396 1.95807568
v -10.69866680 -58.11863765 1.52680208
v -11.06818300 -58.81740153 2.82914168
v -7.84093235 -59.87445638 3.31322826
v -20.10550164 -57.17092007 0.88761398
v -7.59135094 -60.54350734 3.82050453
v -8.36007204 -60.60574204 3.98337794
v -6.80608163 -61.06653810 3.96885583
v -9.27061308 -59.37270448 2.56206747
v -10.48908196 -59.50363353 3.64762545
v -12.90361769 -57.35230073 2.39929394
v -8.63825437 -58.94646794 2.25427398
v -7.86305871 -59.14627761 2.71006976
v -13.74209020 -57.12591857 2.05468503
v -10.99551283 -57.22651258 0.82545017
v -7.27001764 -59.69660729 3.11214849
v -5.37694944 -58.69927630 2.68303999
v -7.03410385 -56.92001805 1.57696393
v -29.93092313 -47.13725671 3.39191197
v -12.00827397 -57.31496587 1.66296249
v -19.25794594 -57.23196268 0.95972110
v -18.64560135 -57.45952576 1.39505323
v -11.78810373 -58.14377591 2.77838297
v -7.94932619 -58.75768885 2.40714732
v -19.74054985 -57.82004818 1.83916418
v -22.56711386 -55.64529449 0.91958180
v -8.72376841 -60.08305401 3.53059452
v -6.30330993 -60.96864492 3.90857831
v -12.54477445 -57.63469636 3.03755957
v -13.76293693 -57.03551322 2.92564114
v -5.21747256 -60.44874713 3.87109071
v -29.69660051 -50.25843903 4.94010840
v -28.36623788 -51.74129829 4.95253690
v -8.79927259 -60.69635227 4.47115023
v -23.60595949 -57.50835314 3.51897650
v -9.86407045 -58.84936079 7.34514697
v -9.83613357 -58.79906192 6.28914172
v -10.01177542 -58.62949416 8.77809338
v -10.39151382 -56.79322407 6.38188468
v -9.96975042 -58.09653923 8.20043683
v -9.02576931 -61.16461009 5.59774833
v -9.34152771 -60.51639467 5.90955978
v -9.29921400 -60.48276648 5.18483389
v 34.73079950 78.28617841 9.87709966
v -9.43915732 -63.36625665 8.15487839
v -9.40416567 -62.59093434 6.93066465
v -9.04844422 -63.30848485 7.27702770
v -10.58784686 -60.88490412 9.68320761
v -10.38390119 -58.76114219 10.28812025
v -21.05939947 -58.06598440 2.11558118
v -21.14549093 -58.39782953 2.83230282
v -8.96850694 -61.97691709 5.78743359
v -9.62117221 -60.25028601 4.39322321
v 30.47106043 75.35719872 5.62564982
v -9.39945783 -60.22934243 3.80899059
v -7.44336797 -62.79906631 5.54599427
v -8.16881284 -62.76181340 5.79781132
v -7.50414422 -62.23831326 4.95712971
v -6.72778348 -62.53454089 5.33242989
v -6.68006483 -63.00089508 6.03949046
v -8.23755376 -61.91109121 5.01209218
v -10.58140304 -60.14977023 9.79337003
v -10.18009614 -62.97436357 9.31417197
v -8.88140220 -63.61514330 7.60444580
v -8.59816186 -63.54278326 7.13599334
v -8.31521023 -63.79456818 7.53726065
v 45.50348222 99.60024804 13.55640218
v -27.40334719 -50.72313175 14.47089948
v -22.54362032 -58.26025084 3.85484821
v 33.45543891 77.82466710 7.87214004
v -24.29660782 -39.64974731 -0.36605584
v -7.91685376 -63.49515915 6.71651959
v -6.77081151 -63.39540333 6.76721241
v -7.44995987 -63.83187324 7.57672964
v -7.29436520 -63.09144944 5.96979354
v -21.50093205 -50.01280457 -0.85347891
v -8.66938662 -63.19642067 6.72132336
v -25.65615624 -38.10193017 1.14737125
v -16.75898768 -51.98957026 -2.33344384
v -5.31557901 -62.05702946 5.83507866
v -5.19539742 -61.18609011 4.66278242
v -6.00562338 -61.77357212 4.75556869
v -5.93427941 -62.72725016 6.33585267
v -19.87230964 -47.30512574 -1.39568280
v -15.70786163 -53.59379947 -2.61258939
v -24.20926467 -38.49423677 -0.36298463
v -19.22671497 -48.11977968 -1.54997141
v -4.31188475 -60.16827002 4.55015758
v -16.09237492 -51.06070638 -2.41274107
v -12.16907986 -55.13791740 -2.05511297
v -9.98851378 -56.31006882 -0.06893874
v -4.74935677 -58.82117152 2.98749609
v -14.00431152 -53.73454094 -2.62748403
v -11.32668555 -55.40591851 -1.73957553
v -6.17744541 -56.83030188 1.69262884
v -4.64822026 -58.44372511 2.75328546
v -22.39432745 -41.39573500 -1.30381866
v -21.29697241 -42.88021475 -1.57269335
v -18.21547560 -46.54531926 -2.02210667
v -16.10190049 -48.53363335 -2.28004251
v -14.26314097 -48.52877557 -2.42868089
v -14.65669833 -51.26362294 -2.47002253
v -12.96286937 -52.11668462 -2.27596378
v -12.72865850 -53.77548933 -2.55335099
v -11.41130645 -52.92535946 -2.43614241
v -11.81724388 -54.31092530 -2.39878614
v -10.80993097 -54.75020781 -2.18031183
v 35.49095988 80.62204719 10.15555579
v 37.53519058 86.24694496 10.47999877
v -9.37233213 -55.37115782 -1.34093629
v -23.92753214 -37.76973858 -0.37380852
v -22.22841792 -40.50694779 -1.29049877
v -23.74981157 -39.84153271 -0.63859706
v -16.99691638 -46.27038166 -2.28403322
v -15.39416518 -47.68064618 -2.34824372
v -17.52674021 -47.95626551 -1.97891798
v -11.99049596 -53.00324038 -2.52472726
v -8.23354628 -54.82926965 -1.54053909
v -5.66860242 -55.52065745 -0.18690963
v -4.50212788 -56.23595789 1.03980012
v -5.15845791 -56.65153265 1.48361083
v -22.47889526 -37.23417968 -0.95571845
v -21.03196643 -39.54309225 -1.46666518
v -18.38158071 -43.38095710 -1.68648909
v -17.72595383 -44.36328635 -1.92933762
v -15.34936391 -46.65901512 -2.23606336
v -13.85810878 -49.28410053 -2.40199431
v -11.28232479 -51.58656463 -2.38099042
v -6.40722737 -54.26633358 -1.44608610
v -7.92685896 -53.81187052 -2.02720938
v -4.48058033 -55.39665744 0.22542397
v -21.60113491 -38.82731497 -1.31034735
v -22.91924506 -39.33809698 -0.86039287
v -20.73413692 -41.38270393 -1.72783830
v -20.20980790 -39.86981884 -1.63871353
v -19.34328116 -40.65446928 -1.70075730
v -18.15278083 -42.27010906 -1.72035478
v -9.45870858 -52.12248862 -2.33208807
v -9.58966371 -51.16714537 -2.25338549
v -11.05684228 -51.19323358 -2.41255923
v -6.61107339 -53.51480097 -1.80871715
v -5.96658001 -54.49249595 -1.18667621
v -12.57897541 -47.46326804 -2.16445839
v -5.83240855 -53.91829833 -1.39334484
v -15.89800231 -43.49477589 -1.77102908
v -17.35666767 -42.31191054 -1.49868033
v -10.19286551 -48.56073484 -2.18936242
v -7.66181154 -52.60488391 -2.27042334
v -23.57326448 -39.03978691 -0.75995299
v -14.00022302 -46.77898437 -2.15405854
v -8.77197832 -52.44366825 -2.32225121
v -9.42509249 -54.28420007 -2.10281601
v -5.26113855 -54.30288613 -0.92615170
v -19.01875623 -44.96967420 -1.37331348
v -8.96131899 -51.86317116 -2.22376012
v -4.86030942 -53.59608680 -0.93839940
v -5.37762465 -52.83372849 -1.37625623
v -6.36034412 -52.05987021 -1.96585408
v -23.98288064 -39.27379474 -0.59059932
v -3.98962526 -52.71044374 -0.21708761
v -18.57803762 -41.79903492 -1.74491329
v -6.97473856 -51.38107017 -2.21744576
v -8.59991647 -51.33589357 -2.19888426
v -17.80790091 -41.39934108 -1.58165779
v -18.37826334 -40.61032087 -1.67646306
v -15.65912552 -44.39692572 -1.93882058
v -7.98337162 -50.65647513 -2.28577643
v -4.57999995 -51.60000175 -0.68000011
v -5.71322860 -51.82597414 -1.64878403
v -19.13362369 -40.17447680 -1.69403502
v -17.00522378 -43.13673824 -1.63011544
v -2.74981419 -49.52463880 0.69129979
v -4.34988271 -49.58863556 -0.98969729
v -5.76864416 -50.42997003 -1.81441742
v -2.73394678 -51.81333423 1.30124914
v -18.61495897 -39.58514333 -1.91779085
v -14.98148683 -43.81303862 -1.81859627
v -6.63184375 -50.57700351 -2.11361935
v -8.36968515 -52.22023651 -2.28065765
v -19.73501965 -44.66569424 -1.48291711
v -21.73938043 -43.39302704 -1.45729759
v -9.93242767 -55.08832261 -1.78501278
v -20.64363472 -45.11478916 -1.28891226
v -18.59563030 -46.96997628 -1.89118250
v -17.44787581 -48.83651435 -2.01704004
v 36.20214015 83.92821252 9.55406949
v 37.03438863 84.27278697 11.01684757
v -4.58425144 -56.79611862 1.62959634
v -4.90495842 -57.27700889 2.19077640
v -12.46319711 -54.55605686 -2.41432851
v -4.06498834 -57.36853927 2.37949821
v -3.28081497 -57.08514154 3.00413650
v -3.86420893 -58.13143402 3.12303239
v -3.51123651 -56.34266138 1.96131435
v -17.56030135 -49.66681451 -2.14182585
v -5.18684182 -57.63069913 2.40057614
v -19.33227107 -49.11201447 -1.54752948
v 28.84856425 77.68767327 4.11264645
v -4.39709425 -60.96052751 5.75395441
v -4.78526670 -61.63598225 7.68117979
v -5.42673049 -62.51847744 6.84511894
v -3.41115240 -59.04009566 5.19834831
v -3.87564208 -60.08969992 5.51456958
v -3.95456422 -59.04032663 3.80438520
v -13.84098176 -44.19745505 -1.86189462
v -3.26809660 -54.31511626 0.98368467
v -3.67828645 -55.09935319 0.78557554
v -10.36050078 -45.16875744 -2.00411794
v -3.08523327 -54.16371301 1.58984144
v -2.75894441 -52.81916261 1.62095018
v -2.86810310 -53.73817682 2.27693352
v -2.91912700 -54.59099263 2.61345645
v -3.14863911 -54.98448759 1.54655101
v -14.41560127 -40.85308686 -3.54235340
v -13.74757476 -40.08164257 -4.34575556
v -12.40957156 -42.80534387 -1.89332746
v -11.35468949 -43.60585660 -2.02411041
v -11.97589003 -42.70382971 -1.92088878
v -8.68959818 -47.17918113 -2.32460280
v -8.48202873 -45.57767138 -2.32217554
v -7.29374727 -47.92250693 -2.34401971
v -12.69653533 -40.85084796 -4.03291732
v -13.25008925 -40.37813842 -4.32185037
v -12.42294628 -41.90830141 -2.47122324
v -13.53999972 -42.45999828 -2.14000093
v -7.95400236 -44.34661195 -2.18706415
v -6.11974671 -47.49453440 -2.08878983
v -7.57827656 -48.66150022 -2.29048659
v -12.62298692 -40.32964259 -4.47393255
v -11.60399150 -41.65558144 -2.69142142
v -9.64386854 -42.28986427 -2.28996109
v -10.23798436 -43.18763688 -2.00360967
v -9.00725275 -42.67694801 -2.10110866
v -8.84620566 -43.73857379 -2.20140838
v -7.49000022 -42.59999841 -1.82000012
v -6.83069183 -45.80926150 -2.17953231
v -5.20237722 -47.50958458 -1.62294041
v -4.29121405 -45.33029348 -0.38144868
v -5.64817991 -46.30069435 -1.61584199
v -5.53885521 -48.82753640 -1.79678644
v -10.58400888 -41.79904982 -2.52587232
v -8.74628592 -41.62598774 -2.78927549
v -3.78999999 -43.43999922 -0.44000009
v -2.47296528 -48.11022803 1.05465960
v -3.15367407 -45.28034478 0.38661875
v -3.78556736 -47.45880514 -0.55895589
v 34.51503813 75.20993054 11.28041558
v -2.13366491 -47.33928666 1.75383431
v -11.78848930 -42.17791185 -2.22625653
v 14.47182335 78.90754193 3.98445502
v -2.31360178 -49.96410385 1.86256901
v 33.79177675 74.12580401 10.60797181
v -2.50706566 -49.15675893 1.71311421
v -1.90181250 -49.00944978 3.47906607
v -1.97182805 -50.22225529 3.69724259
v 13.94253597 80.23971319 4.77671204
v -15.54216072 -40.81075266 -3.06008267
v -15.05444106 -42.26119816 -1.86076760
v -13.97079974 -43.11988875 -2.01264233
v -4.15080180 -54.24113572 -0.13147404
v -1.96129968 -50.90788752 5.59733575
v -16.55427739 -40.60473666 -2.43891752
v -16.91898331 -41.50924832 -1.68142410
v -15.89666307 -42.18738899 -1.65266229
v -3.17672663 -46.08651996 15.59724379
v -2.33591930 -52.94658244 4.56613256
v -2.35587405 -53.16342413 7.11816177
v -17.46350713 -40.02312198 -2.11745198
v -3.40836588 -55.65511435 1.47631462
v -3.57469241 -47.72470146 15.54683689
v -3.14861024 -55.87559193 2.31954502
v -2.77830102 -56.01775646 6.42208755
v -2.76001589 -54.98716608 6.87379576
v -3.04246228 -50.44040829 10.81284322
v -3.60056758 -50.93639344 13.00331764
v -3.03205685 -52.09763348 10.65902133
v 14.47570417 73.67637008 2.71527655
v -3.69224628 -48.76013473 17.33264327
v -3.87772825 -55.78308180 1.05533854
v -2.93793133 -56.02894723 3.59699642
v -3.02169425 -57.27965012 5.33911353
v -3.77899641 -49.72190410 14.89334367
v -3.12034390 -54.20989171 9.57050920
v -2.34740856 -53.21491137 7.73950480
v -3.98346502 -48.38197306 19.17350851
v -4.47052950 -50.53263530 17.94565655
v -3.25572700 -57.86688626 3.86703620
v -4.49673505 -51.80254951 14.29110859
v -2.86906608 -56.97375908 6.25748886
v -3.95820709 -53.10989171 12.88502291
v -4.75208228 -51.68453977 16.37951285
v -5.28719556 -49.76451769 21.19932137
v -5.00340108 -48.69272187 21.60070837
v -5.51599683 -49.78930205 22.27276564
v -3.41892219 -57.76007101 3.35376267
v -5.88951074 -50.95146969 21.16691321
v -6.31295424 -52.02325061 20.40364966
v -4.87872120 -53.56542766 13.52919918
v -4.94290376 -52.80164257 14.95667268
v -5.05348109 -54.50978130 12.84105144
v -5.66953886 -52.73470283 17.51049608
v -6.51340093 -53.22196335 19.48827878
v -6.72094757 -54.12497371 18.63141917
v -6.62177987 -51.90993845 21.70326002
v -3.41552729 -57.80737847 8.40095710
v -3.77821946 -55.05064875 11.00107934
v -5.83080156 -54.15873602 14.95426893
v -6.60979608 -52.93371901 20.08178458
v -3.93376965 -59.22462791 8.62809271
v -5.02068643 -56.94334209 11.19559165
v -3.77301360 -59.96692181 6.63552480
v -6.50462182 -57.12249875 14.22917843
v -7.28632836 -53.06469649 20.95116675
v -4.96396422 -60.69047004 9.20360908
v 15.78585990 74.70896095 2.28880881
v -5.11200260 -58.19797516 10.90425625
v -6.15200959 -58.02945793 12.74935994
v -7.14540901 -55.26706949 18.25455576
v -6.75272616 -52.33741179 20.94566822
v -2.86859483 -53.65066230 9.83786583
v -3.51024955 -52.87031457 12.23713532
v -2.43585394 -52.36630142 8.90980940
v -3.30225029 -48.72259125 14.05063551
v -5.16649894 -47.64848202 23.38593639
v -5.11900708 -46.63290456 23.71205203
v -5.82347997 -47.26046696 24.55380186
v -7.79803470 -40.50290212 -3.56907747
v -2.25392613 -48.43788967 1.90794247
v -1.72816741 -48.35834354 4.17600898
v -1.86827150 -46.57529667 8.64359271
v -1.89030718 -48.74106124 7.92404544
v -1.63551373 -46.96058854 6.47026626
v -2.93591130 -48.25637117 13.17766495
v -1.99168292 -47.69379646 10.56623273
v -3.99776734 -46.75335437 20.08178830
v -6.49196235 -39.35166448 -3.62027506
v -1.62471330 -46.43668979 3.43103614
v -1.73858565 -46.67567462 7.93394074
v -4.02258057 -44.18468475 21.49683423
v -4.06060321 -43.17742959 23.24452251
v -5.34968823 -45.52000761 24.53808114
v -4.94799437 -44.56688091 24.45102483
v -6.39707036 -42.29580238 26.59370564
v -5.14887972 -37.85655275 -3.10217682
v -4.75749979 -39.61104900 -1.95258122
v -1.83499639 -41.49485007 0.51974168
v -3.25818267 -42.25145653 -0.32563586
v -3.93106136 -39.08333555 -1.34603190
v -3.45017109 -40.74465111 -0.91199344
v -2.03213003 -43.38185489 0.89823926
v -2.24392442 -45.89041322 12.31994200
v -3.09226313 -43.06147248 19.11758631
v -1.77725474 -38.78450394 0.22591968
v -2.02002097 -39.92334381 0.17162418
v -1.34424737 -40.86186737 1.12976239
v -0.52697660 -41.86647758 6.11371500
v -1.25785999 -44.72134635 4.62246453
v -0.98684290 -42.18247160 8.79862253
v -4.15201671 -38.84385154 26.55750513
v -4.61880537 -38.19100186 -2.46138428
v -2.80240807 -37.59313375 -0.85657288
v -1.78513094 -37.47847676 -0.10364398
v -0.28284418 -38.96916658 4.96263336
v -0.28039719 -39.15928304 9.93829127
v -1.18905655 -39.66069221 12.82468624
v -2.20330851 -39.86665979 20.05031891
v -3.36060324 -37.11494803 26.92270279
v -1.92657846 -34.31420028 -1.66987185
v 0.42471400 -37.44218871 5.92481624
v -1.40643399 -40.03016278 16.44062996
v -0.83134649 -37.02698275 17.81803370
v -3.63298529 -35.82631424 28.15053612
v -1.43458310 -33.65387395 -1.88554008
v -1.02743448 -33.12294930 -1.72472652
v -0.61325694 -32.53571317 -1.39090989
v -0.47167289 -35.09575874 0.99789887
v -3.05350334 -37.21289337 25.69232509
v -2.39715003 -35.74977443 25.69398843
v 1.24462147 -33.13809261 5.84338838
v 0.05680409 -30.63816577 -0.87121734
v 0.22451321 -31.04598075 0.81136852
v -0.10475962 -31.95351362 -0.35849056
v 0.15298871 -32.07947314 1.02018204
v -0.80783275 -29.33643945 25.26549250
v -3.92810209 -36.38560697 -2.78231828
v -4.24967473 -37.62048483 28.02963927
v -7.00574275 -41.01577401 -2.54677841
v -2.29669735 -46.66009545 1.08730770
v -1.92038983 -44.98998821 1.34012580
v -1.58180750 -47.44468257 4.69183782
v -2.96079786 -47.35418037 14.16394021
v -3.50297126 -47.08683118 18.82648468
v -5.07997256 -48.25446010 22.42168039
v -5.57765691 -49.20745268 23.07263389
v -5.82702132 -48.61231893 23.87253381
v -5.51184267 -46.13982514 24.54166114
v -1.63644692 -48.82635176 5.14974119
v -4.53775888 -47.31763154 22.07627706
v 30.80842085 68.28262657 8.62428267
v 29.34360504 69.01139766 6.28267182
v -6.70491159 -48.12712222 24.88824725
v -7.20407721 -56.29908293 17.15215482
v -16.87909663 -48.62365499 25.10090545
v -17.60618947 -48.62315953 24.20202829
v -20.78825235 -50.27031898 23.00045453
v -20.19523829 -49.65895414 23.18741381
v -5.58901671 -62.77901679 7.51132844
v -5.87761309 -62.92159110 8.50401819
v -8.13871808 -58.64660442 16.50350168
v -5.94934961 -63.01276386 6.98253280
v -6.80302875 -63.64018470 7.47750653
v -6.24831533 -63.32950294 7.54505396
v -6.42898073 -63.00363690 9.85978171
v -6.90182485 -63.69160116 8.96933861
v -6.73120283 -63.65521252 8.07700027
v -8.59156437 -57.86056072 17.87890494
v -18.50175671 -49.28198084 24.04163405
v -7.76415505 -56.39545247 18.20073836
v -19.58497614 -48.89863729 23.24752882
v -18.62848364 -48.10706526 23.22588302
v -21.23002335 -50.06850883 22.34005183
v -22.25089446 -50.76477677 22.74658345
v -1.26743410 -44.09903660 3.57589475
v -3.63200158 -44.53162104 20.18661797
v -0.88169589 -42.84629971 4.09831293
v -1.16708910 -42.18242317 2.63482565
v -2.28336803 -42.39770398 16.70933701
v -0.52026205 -40.00207037 3.71006667
v -4.01448086 -41.91229865 23.24736491
v -2.86268024 -41.81659222 20.82938701
v -0.65935263 -40.31354934 5.26226638
v -0.45675525 -41.04083404 8.14587343
v -1.15614256 -40.90489447 11.79905422
v -2.34990357 -40.81838951 19.18599010
v -2.16756854 -41.60093889 16.11236297
v -1.33072212 -39.12352026 14.11471050
v 0.91641408 -34.49901938 5.59741445
v -2.81218509 -34.32110325 27.54741907
v 0.45904049 -33.37820992 2.91232090
v 0.98439667 -32.58623555 12.65299413
v 0.96541463 -33.70488063 4.91536129
v -19.91677471 -47.63171077 21.69115283
v -18.67618784 -47.02828825 21.93246968
v -19.56308261 -47.95004800 22.41417766
v -21.40120603 -47.13402689 18.77426915
v -21.34643495 -47.42540792 19.55114305
v -21.60447277 -48.25639725 20.28434165
v -20.60155571 -48.49631339 21.87873982
v -21.52382955 -49.12011325 21.19002491
v -22.62277529 -50.56162179 21.97310701
v -3.13712447 -45.21859065 17.59932935
v -0.97027922 -41.14777967 9.82967950
v -1.85193261 -41.44921526 14.95527383
v -0.24208611 -35.49298644 15.34946356
v -14.85056989 -50.96362531 5.31686796
v -10.20436361 -54.62730676 7.10046012
v -10.51434129 -55.95250428 6.34541409
v -10.86303312 -56.57774955 5.81784034
v -8.76333751 -63.80814314 8.03153124
v -13.87654524 -56.75204098 3.24714137
v -21.57928422 -58.47063288 3.42438044
v -20.37457004 -58.50373954 3.84241389
v -18.70023832 -57.76353553 4.22419515
v -14.61339649 -56.69276416 2.96711153
v -11.60658523 -58.35504830 3.93954245
v -11.08483970 -58.93788487 4.05684952
v -20.73144913 -58.53431672 3.41460505
v -19.19157244 -58.23349208 3.62006435
v -19.92975175 -58.45674500 3.43240122
v -19.28661391 -58.23791772 2.83729448
v -17.22521149 -57.43363127 2.48109596
v -14.40215297 -56.94820732 2.65071937
v -18.30368489 -57.83888698 2.33474560
v -17.54546538 -57.51241371 3.20688379
v -10.04296076 -59.90109220 3.89019749
v -11.80829853 -58.18622559 3.23336176
v -9.80188977 -59.68483165 3.10451537
v -8.68120231 -60.45397371 3.87685164
v -18.41372065 -57.92849883 3.35796806
v -7.48342089 -62.63340265 5.34204533
v -13.70080002 -51.75177380 5.35845244
v -9.97435022 -57.13797361 8.53096135
v -9.97536536 -55.82273751 7.74928462
v -10.36431361 -63.11043352 10.86994540
v -10.53721271 -53.15660313 7.07818102
v -9.96739883 -56.69810250 8.77662841
v -9.84040182 -54.10932377 8.44431203
v -30.04661761 -49.39776286 6.56153169
v -16.42127894 -49.32311177 5.89735433
v -27.27720700 -50.08092523 7.24958489
v -11.52327936 -49.83121157 8.40877183
v -24.46257882 -48.10754210 6.86885323
v -16.56744070 -46.39768600 7.82564655
v -30.65386042 -48.17389324 7.40764197
v -11.56656444 -48.96847159 9.28660668
v -30.07283807 -48.49292338 8.16756953
v -12.93723378 -47.44921997 9.14064329
v -13.72783910 -47.24124819 8.55561905
v -10.57755761 -50.19270256 10.20349655
v -10.12503076 -51.52359977 10.69557015
v -27.22748742 -48.04796353 9.20515135
v -10.08828823 -51.86369270 11.02982089
v -27.98782662 -48.30786958 8.98667891
v -13.18164077 -46.67644203 9.96823702
v 27.75841765 62.08670139 7.08156871
v -14.21815995 -46.00429162 9.69082024
v -10.46811137 -50.21882430 11.67491730
v -15.15488699 -47.27288336 7.76927220
v -10.09924896 -52.97623575 10.61406545
v -11.95678208 -47.84976318 10.12241840
v -11.30999252 -48.57259244 10.55968460
v -26.16612054 -47.67521843 8.61564279
v -10.06346196 -53.58499661 9.69359465
v -10.21410525 -54.40763384 10.21806337
v -13.91072385 -50.46973005 5.91291068
v -10.31138375 -52.43289471 8.00643489
v -21.21056616 -53.32845077 5.10749919
v -10.01512539 -57.37023056 9.09163244
v -11.32246386 -52.51389369 6.31436333
v -10.67192387 -57.69764259 11.37196086
v -29.34783883 -50.78741908 4.97499527
v -12.61035260 -46.92673311 10.55714954
v -11.29418612 -54.23905700 15.02921339
v -10.68486925 -49.59947243 13.85933999
v -27.33748220 -48.28872532 10.15855186
v -27.38050558 -48.67115989 10.76854579
v -25.38256906 -46.67383805 10.21051966
v -27.30554715 -49.74290729 13.29903305
v -23.90456013 -45.56811973 11.15214825
v -24.71888252 -46.36102542 12.40961999
v -23.91305380 -45.62718421 11.88839227
v -21.70731872 -44.27517205 10.60080249
v -21.50546759 -44.08312589 13.02968618
v -22.16846496 -44.29637641 12.66731415
v -22.87048846 -44.70424354 12.60774489
v -22.61817455 -44.65731233 10.73261257
v -27.76000090 -50.46999827 14.03999981
v -31.05191141 -46.93835229 8.46575107
v -10.59009135 -49.54915866 12.80489564
v -9.94139258 -52.55929381 9.29748546
v -26.13616362 -47.87789658 11.60464343
v -25.70269443 -47.12146521 11.11003570
v -26.37394331 -47.70261422 9.23560932
v -12.52635941 -51.19621754 6.12876238
v -27.06812322 -48.67919162 11.26004662
v -29.68253568 -48.49128053 9.47381277
v -19.62294616 -47.72188887 5.93517441
v -23.49113114 -48.69987443 5.98175824
v -29.90688570 -48.48250002 10.15321724
v -26.72999911 -48.87999967 12.88999990
v -25.97874217 -47.88691923 12.14392111
v -25.94168484 -49.21014234 14.20339383
v -26.20966174 -48.77696931 13.11696693
v -22.33383618 -44.65678707 13.71029858
v -21.83412760 -44.85002533 14.99248203
v -20.78930289 -44.15511712 13.92279472
v -22.85999991 -45.82000151 15.15000034
v -20.76649107 -44.58288103 15.56962729
v -21.98950946 -45.76044530 16.28967002
v -20.93809471 -45.35213485 17.19852909
v -18.57029274 -44.19847578 15.71670547
v -19.51243728 -44.81029883 17.61922799
v -17.22098701 -44.89553347 18.18464696
v -19.05728318 -45.05240917 18.53999123
v -20.18598095 -45.92381790 19.10119876
v -19.96707544 -45.20160332 18.15736853
v -19.08000186 -46.10999674 20.19999921
v -19.96332034 -47.08525166 20.83377354
v -19.22796480 -45.53901404 19.32217553
v -18.22443120 -56.95762858 4.46555391
v -24.25458096 -48.49072173 16.40137658
v -22.43751101 -47.45106399 18.14529672
v -29.66117300 -40.69455713 5.88900736
v -29.53380346 -41.27278924 4.42452030
v -29.89737689 -44.04630885 11.44497562
v -30.27637675 -47.11600766 11.15485281
v -30.72715364 -45.68668827 9.12689976
v -27.43129432 -48.50766063 18.63122918
v -19.56217363 -50.95989630 -1.75395666
v -5.90986898 -43.32793131 -1.31877256
v -5.09128906 -44.44598779 -1.23596075
v -5.57428319 -41.86874256 -1.47643173
v -3.08228168 -56.25490099 7.93044642
v -5.52685605 -51.26633495 19.66206729
v -0.82617369 -42.81678796 7.08247116
v -1.22978596 -44.99507695 6.44364581
v -1.18079979 -37.38466278 19.15842853
v -7.47192651 -58.00855160 15.72385244
v -13.40266597 -53.43830213 4.92747221
v 9.03440174 -4.70154034 12.60886807
v 15.07094968 17.82730967 17.28045754
v 14.33350891 14.10729066 15.39923903
v 14.04824760 12.47422863 14.16886970
v 15.13284445 15.87051339 15.04546031
v 11.89904939 6.34462526 16.05995558
v 11.56896632 4.28209407 14.47236352
v 7.89474510 -7.38863088 14.50768020
v 16.75860211 19.62597296 13.76841404
v 15.77832736 18.71010847 16.32089354
v 9.74031631 -1.44139503 14.20935523
v 10.60876809 0.75621618 13.35198618
v 12.77028304 9.06708930 15.68253338
v 1.63974217 -19.91199143 0.98339841
v -0.46039661 -31.55421466 -1.58709870
v -8.04950763 -37.80983761 -4.99210320
v -8.53632297 -39.52426463 -4.50472906
v -10.29082760 -38.44963387 -5.25209587
v -10.93687024 -41.13204777 -3.64362099
v -11.88806538 -40.42757303 -4.44988674
v -23.82970601 -28.42919528 3.68806953
v -24.43682030 -28.42054516 5.04718069
v -12.62236573 -39.51007500 -4.88650706
v -16.35377482 -39.67841342 -3.19994986
v -20.25902830 -34.72254798 -2.12860410
v -18.51386577 -34.03308988 -3.01602506
v -1.20946893 -32.30408207 -2.42220773
v -21.24324627 -37.41506487 -1.46673562
v -21.69844136 -36.02777421 -1.35972595
v -14.71421216 -36.50114313 -4.81470814
v -13.60742748 -35.34491360 -5.13931643
v -23.03678729 -30.73092364 1.11697079
v -26.78962983 -34.93505344 4.46752366
v -27.30768360 -34.85291451 8.23334232
v -27.75076777 -36.03484482 6.94901869
v -26.03293583 -32.88833797 4.88596363
v -27.10612677 -34.51819718 6.44035079
v -9.66973510 -40.91373086 -3.75917903
v -10.65265574 -40.04574940 -4.61608917
v -14.84537125 -26.36285499 -2.68931850
v -14.98850342 -24.33721721 -2.00118450
v -6.66691689 -20.73851228 -2.68312823
v -8.70636106 -19.81114969 -2.55713356
v -24.24987592 -27.06960216 6.42016949
v -19.48825456 -30.64802103 -1.73216697
v -18.18288676 -31.97573870 -2.81942170
v -24.01843108 -26.31652914 9.71183367
v -20.10623179 -18.06551777 4.90600476
v -20.38252167 -19.38417740 4.53710789
v -18.62689294 -14.10409063 4.40347893
v -18.66938174 -15.58135170 3.68715450
v -19.20152828 -17.42400974 3.73194879
v -19.63343658 -16.53716713 4.95707477
v -19.64227296 -19.00365762 3.62456427
v -21.97210118 -22.58102410 5.02634188
v -21.09952271 -20.69986053 4.84235631
v -21.58488892 -24.51321669 3.12952092
v -20.75489797 -22.81702310 3.06962454
v 2.62574316 -19.11753789 1.94225495
v 1.46509963 -18.22033338 0.86783123
v -13.10421526 -30.22818267 -4.36594477
v -8.48830305 -11.57737151 -2.00493191
v -6.76489854 -13.14443350 -2.16211658
v -4.88050794 -31.94604069 -4.40001488
v -3.34862084 -32.23816305 -3.91997350
v -4.34839120 -33.75590965 -4.22386732
v -14.33031168 -14.38409556 -0.02171425
v -15.61472751 -15.87182656 0.52207970
v -0.83516049 -27.13495307 -1.88491750
v 0.33218818 -27.59349160 -0.51671092
v -0.45556427 -28.64029631 -1.82973722
v -1.91328931 -16.62334241 -0.99202630
v -14.58966732 -39.43094611 -4.32936754
v -8.20504781 -33.07813779 -5.15410164
v -8.04081839 -34.95622426 -5.23385918
v -9.36229620 -34.13844109 -5.38052060
v -4.60481225 -35.41013598 -4.05093562
v -7.08938716 -14.67160787 -2.02558259
v -8.24445300 -16.33651555 -2.13056663
v 3.62171722 -19.66599934 3.44787235
v 1.20421685 -27.86224894 1.39812706
v 2.01013079 -25.82247742 2.28481344
v 2.43142014 -17.49109663 1.58391462
v -12.20741309 -31.62660077 -4.88017593
v -12.15483900 -14.02730588 -1.14490732
v 0.51848550 -22.57328667 -0.20666944
v 3.40143149 -21.60987444 3.70294438
v 2.61005224 -20.87165043 2.14656652
v 2.29564100 -23.18950184 1.96914934
v 1.54285610 -21.75273187 0.87207393
v 0.54521021 -29.52646092 0.46624316
v 0.71514031 -25.79345740 -0.09132284
v -0.14423550 -25.64752102 -1.03869743
v 0.61459688 -24.34472367 -0.22307025
v 2.58116401 -25.97609162 4.24819440
v -22.35018834 -25.83545074 3.33470455
v -14.88731429 -12.94803340 0.67769334
v -1.53108477 -25.16316064 -2.06623785
v -2.15900294 -27.01256983 -2.78625195
v -8.39553494 -13.08403350 -2.02773814
v -16.34586230 -13.39763310 1.65268418
v -24.93018471 -29.47293781 5.52088860
v -24.72419105 -28.54181826 9.54989530
v -27.71983854 -36.91830859 5.50202979
v -15.10960422 -32.66394883 -4.33079433
v -16.43959992 -31.42075986 -3.54021718
v -20.13188787 -38.45337033 -1.80245552
v -20.00076324 -36.67304292 -2.15256144
v -17.75266044 -39.17841986 -2.53167399
v -6.01328863 -37.85370290 -4.04167501
v -8.66355468 -40.71296006 -3.73985595
v -4.36822698 -28.66018005 -3.92206619
v -3.70520726 -27.01510862 -3.43254465
v -23.19432050 -32.88501874 0.41804509
v -21.16206847 -31.20628372 -0.81007573
v -21.17785625 -27.08111145 1.13484275
v 2.52511818 -27.02686191 4.92784148
v -1.98444747 -29.93315831 -3.22697079
v -2.13210192 -31.46747127 -3.39296227
v -3.44299688 -30.45630641 -3.87896528
v -9.89438873 -13.86221126 -1.82572834
v -15.82073048 -37.84214333 -4.17492818
v -17.40433089 -38.07943314 -3.17293056
v -17.14227162 -36.58431023 -3.66457808
v 0.01801508 -29.38869596 -1.24060607
v -24.85941537 -32.66456351 2.53740768
v -25.01462400 -34.08533707 1.99093949
v -25.89180321 -34.04926509 3.27338907
v -24.82923493 -31.14079311 3.53874313
v -18.76068301 -38.15174475 -2.43243854
v -23.69961888 -29.81302328 2.48842197
v -14.06643260 -38.22195157 -4.92108939
v -12.24072743 -37.68178821 -5.38288616
v -22.09452912 -32.79314563 -0.58230641
v -20.21775022 -32.65756741 -1.87585002
v -12.82018144 -16.20904915 -1.11586566
v -11.67376526 -17.63979718 -1.71601016
v -10.71699522 -36.88744456 -5.48375631
v -11.92715764 -35.85206345 -5.46275312
v -0.81890979 -30.32640740 -2.27391999
v -11.66511513 -27.16210857 -3.87703674
v -19.90507171 -25.76239221 0.67269203
v 0.86193968 -30.58811836 2.28563719
v 1.40853785 -24.85061623 0.82073756
v 1.16836303 -26.41735971 0.73234789
v -11.18281391 -30.53353354 -4.76007024
v -12.31124252 -33.03644061 -5.13652479
v -0.46361951 -23.74548651 -1.11850526
v -3.76779889 -16.60616510 -1.57208508
v -3.11789801 -18.16930436 -1.56649516
v -9.99821350 -23.91735092 -3.34354863
v -10.46872046 -19.41416413 -2.29861890
v -5.24553144 -15.66956006 -1.81250693
v -5.22559183 -18.99112388 -2.18762970
v -18.43543537 -36.75618768 -2.94841151
v -16.98128134 -35.03586352 -3.82454926
v -22.26950414 -29.26442027 1.04056543
v -9.07875597 -36.71649471 -5.35579538
v -7.01304618 -38.33497316 -4.46996558
v 1.32443686 -23.35588634 0.60649420
v -1.40222709 -28.63609791 -2.67904508
v -4.99969628 -36.71433404 -3.78745236
v -23.07409421 -25.62161162 4.75018425
v -22.49888331 -24.12137389 4.83720331
v -25.90041235 -32.27743506 5.35991089
v -3.33433854 -22.52778225 -2.40758783
v -5.22832992 -22.90481701 -2.94929696
v -4.48933663 -21.06806822 -2.43839133
v -1.59675849 -19.80902813 -1.23532384
v -2.31409189 -21.38793655 -1.80621480
v -1.30720658 -18.15482788 -0.89237205
v -9.69177205 -15.24182037 -1.92757009
v -16.69877023 -17.19151810 1.06139178
v -17.98532531 -16.88581705 2.35759839
v -5.42290742 -30.10463901 -4.35772585
v -7.47326063 -29.36803736 -4.53319214
v -6.85836840 -31.54972568 -4.78552189
v -12.61693984 -22.95036055 -2.53773108
v -10.11168025 -16.44225419 -1.93690811
v -6.39741682 -24.17792566 -3.39825382
v -8.30544438 -21.34239487 -2.87885615
v -3.59175284 -15.57359379 -1.45162444
v -15.29350597 -34.67852250 -4.52351244
v -9.40712821 -25.30867420 -3.73437628
v -9.91314277 -28.83198299 -4.45508491
v -17.35509746 -14.99601360 2.18457123
v -24.04423617 -31.26819804 2.11309921
v -18.90894212 -28.82077917 -1.41873164
v -23.10558222 -27.10215002 3.55320727
v -16.46502875 -26.99681558 -2.14506616
v -16.02574252 -29.72321585 -3.26133543
v -14.17622250 -16.00231417 -0.40513472
v -18.26025546 -24.64835346 -0.13793568
v -16.68163016 -22.96224236 -0.58817188
v -16.36561751 -18.65323633 0.43971420
v -15.29954653 -17.32513495 0.01706241
v -17.71503501 -18.55072938 1.59025681
v -20.29097825 -20.77320404 3.59019102
v -17.89101213 -21.51816711 0.77085785
v -6.34535542 -33.43633562 -4.82000038
v -10.00436023 -35.48001871 -5.48056420
v -6.27050083 -36.86821833 -4.54904139
v -6.11129496 -35.16447544 -4.72880388
v -7.47518661 -36.34782508 -5.04948944
v 3.92548833 -20.60583420 4.59891837
v -10.90470143 -32.26564080 -5.13974065
v -3.07003735 -25.41332506 -2.87783216
v -4.83625475 -25.20101331 -3.37066478
v -14.91213962 -18.84113625 -0.56752365
v -13.26865703 -19.15544271 -1.40823645
v -9.47223138 -17.99640059 -2.21212022
v -9.79361311 -20.98793536 -2.70251394
v -8.19482282 -26.23308823 -3.97547008
v -11.87502686 -28.97288464 -4.27664584
v -14.43583891 -22.41603285 -1.67043763
v -14.53364734 -20.47156915 -1.13226380
v -18.21918227 -26.78890340 -1.03325187
v -19.40860786 -24.13144894 1.00887322
v -1.79686316 -23.07951823 -1.86004920
v -6.51535811 -17.41311327 -2.15374841
v -12.51481473 -34.42277387 -5.29314298
v -3.79315950 -24.01421033 -2.85871932
v -6.95771258 -27.46687643 -4.16293321
v -13.63394503 -23.85427244 -2.46191607
v -12.72533927 -21.03972621 -2.03383062
v -20.73688805 -21.25504054 15.06210119
v -19.33290623 -17.87135936 16.19296148
v -17.22175442 -15.95798694 18.54666322
v 10.56519430 85.73141694 15.94759524
v 9.40194819 81.65204525 16.54415764
v 11.00188866 86.96316928 15.79895243
v 11.14764344 85.35869420 17.49788225
v 11.79919299 87.33029664 17.65591465
v 11.82259806 90.27361125 17.35953428
v 11.54492609 88.66472542 16.33412205
v 12.50691246 93.42922270 17.93259382
v 12.63807155 94.73288059 16.93483070
v 15.10560233 96.06660157 22.99940959
v 14.05538619 95.25003284 20.90069279
v 19.02381890 104.41853851 26.20717883
v 18.35786551 106.52235895 25.61521903
v 18.88520084 105.48594594 26.12000331
v 18.49021576 107.71119595 25.44864267
v 19.11154576 106.83701932 26.06735379
v 16.14686288 108.87281597 22.39573374
v 17.11048372 109.04654860 23.84741046
v 16.68450981 109.88353938 23.05136994
v 17.91500859 108.73097181 24.68746342
v 18.24550517 110.31493545 23.79884198
v 16.63920470 108.73133689 23.26095290
v 22.68975414 121.48439139 22.71839045
v 20.72859742 121.31191045 21.83121815
v 21.67341672 118.68364364 23.38141389
v 21.05098031 117.93860793 23.37298356
v 19.53909360 118.56015772 19.31733079
v 19.43015121 118.71415377 20.23439854
v 19.70282942 119.75022405 21.36196010
v 19.66786012 119.50780451 20.55056766
v 19.58137192 117.79352278 22.63608947
v 19.44969967 118.62325668 21.90568112
v 20.05245350 116.76498502 23.02926779
v 20.26507445 116.04968458 23.04641344
v 20.31092718 120.44520676 22.08665945
v 20.25949769 120.92610449 21.18587121
v 21.98645286 121.03801966 22.88095094
v 21.04487829 120.90658396 22.57659286
v 21.47788741 120.20631135 23.11667614
v 21.12459764 119.40912902 23.25680852
v 20.74822038 118.62745881 23.27970788
v 20.66827565 119.99179423 22.83926122
v 21.56522498 121.47340178 22.48902805
v 20.36428824 117.81177670 23.18692207
v 20.00907809 118.62456053 22.86247909
v 20.46732977 119.24455315 22.99948223
v 19.99322325 119.49079484 22.41802774
v 40.19950703 96.29090130 20.45658790
v 40.46204314 99.33356941 20.00802569
v 41.22009128 99.24674034 20.42504400
v 41.07776657 101.86589509 18.89497600
v 39.81158137 102.14875638 17.83643290
v 40.03503174 101.49421543 18.32322404
v 39.94248807 100.45713186 18.93542893
v 40.48483819 102.85803676 17.73961820
v 40.58289155 102.19807923 18.15359481
v 40.12245685 99.82934594 19.43848841
v 39.57853094 99.84219074 18.95078085
v 43.14215481 100.92055053 9.49309487
v 42.38992557 99.59490597 9.76517331
v 40.63456878 98.48673642 8.80919211
v 41.78893194 100.58915615 8.68918747
v 36.85271740 109.33065414 18.17568950
v 46.58592865 116.83183163 9.54257138
v 46.06265947 118.54675412 8.35357234
v 46.08654603 118.50316077 8.00620206
v 46.43992707 120.23691088 8.11263174
v 44.51442510 115.27304351 6.44847145
v 45.27669027 118.44336987 6.76565059
v 44.64072362 116.80987477 6.19301060
v 44.58493367 117.95618385 6.20176131
v 45.00037804 116.08292162 6.51109731
v 46.01835459 120.12653053 7.47909723
v 46.15794122 121.34358287 7.57455872
v 46.55581340 120.43345720 8.50592926
v 41.26248136 122.43484706 4.26280173
v 39.71031681 121.53559923 4.21253638
v 41.20481759 119.20493841 4.16492764
v 40.60471430 118.63211542 3.88405635
v 39.74792361 118.51508915 3.74454190
v 37.77612001 117.61756241 4.11256729
v 37.22236678 118.23605001 4.73802863
v 37.30158508 115.61858654 3.77939641
v 35.25506705 113.25334013 4.47438797
v 38.34986687 118.65043640 4.25477419
v 35.51613167 115.46234787 4.35637683
v 36.60443053 116.05589837 4.01022844
v 37.51065955 119.19666827 4.81772702
v 35.92977673 117.74536967 5.09810168
v 37.11671382 120.21560222 5.15205972
v 38.69237751 120.18433958 4.29148367
v 38.16959262 119.74478513 4.60417382
v 39.08178583 120.75053155 4.24662186
v 40.56077823 122.06729501 4.19850135
v 38.96781802 119.49185282 4.01580194
v 35.48769280 116.30065739 4.82374988
v 40.58706388 128.72397900 5.33087552
v 41.39639437 128.05898488 5.22581348
v 42.53179580 126.14129484 5.81556512
v 42.17147827 126.92810595 5.52001642
v 41.80616140 126.93737447 4.95418580
v 41.81006178 125.23859739 6.92554750
v 45.61559856 120.55467069 7.02430168
v 40.12163728 121.82715535 8.58143345
v 37.04265878 129.94334102 10.00221446
v 33.77586603 126.02055073 12.40254473
v 33.91214833 127.11434066 13.11322488
v 33.07762370 125.82452595 13.48189823
v 32.93854371 124.79668856 13.08503002
v 34.24785659 126.94279850 12.33635843
v 36.73857078 124.67877567 9.86758247
v 32.90405497 122.35673517 12.37607189
v 29.65227328 119.06573176 14.52695020
v 35.87095439 124.57951158 10.18620562
v 30.66411801 120.50148100 13.75809591
v 29.44899537 120.15903741 14.87953495
v 30.00770509 119.87288296 14.20474797
v 33.30669180 122.75736034 12.15006039
v 32.70911425 122.82321602 12.61415798
v 31.41481057 118.98057908 13.24927714
v 30.29456362 118.97566170 13.92127853
v 30.86990863 119.81908232 13.50348443
v 32.82578290 119.23349649 12.59321254
v 34.64637697 119.94223297 11.57311164
v 33.85122120 120.99901587 11.66083477
v 33.93948451 123.18244576 11.71821263
v 35.00281647 124.24831837 10.70834231
v 30.40968254 124.99772757 16.12381451
v 30.15738539 124.04205650 15.94263501
v 29.12136912 124.11969155 16.60556719
v 31.70218319 130.86912036 16.95598103
v 32.41943941 131.83353841 14.04765900
v 28.32126804 130.10735810 15.55941813
v 30.94589897 131.88520074 16.11501537
v 31.78244084 131.89621270 15.10697696
v 28.45753729 129.56526875 19.35654506
v 28.01152878 129.77389991 19.09500547
v 29.02096324 131.03866577 15.00848122
v 28.96147966 131.55592978 16.28374122
v 28.50198187 131.14887476 17.46615022
v 29.06111442 131.34866953 17.77573302
v 29.16477062 131.60279393 16.93119109
v 26.58628859 125.90005994 19.94983479
v 26.70149878 124.37884510 19.89255100
v 27.18327381 126.52538717 20.01574449
v 27.84275822 128.50208580 19.69533041
v 27.33974531 127.52455473 19.87077855
v 28.28978933 127.04807520 19.73315142
v 28.04762498 129.22891974 19.46417429
v 29.17981707 129.51087952 19.20264587
v 26.58915147 127.04716623 19.74695548
v 29.03608978 131.06647134 18.41483079
v 28.44550833 130.50980866 18.65189523
v 30.22017702 131.98906183 15.75142704
v 29.52376381 131.81559741 16.02890901
v 31.89650923 131.44609332 16.06344245
v 31.17891029 131.47708774 16.90734550
v 28.55980024 130.99555671 18.12188327
v 35.84044799 126.87808275 11.10562030
v 34.79517996 127.76152790 12.25552056
v 34.08608586 125.05327165 11.70981396
v 35.00384837 127.02777982 11.72340009
v 34.54812989 126.11171603 11.67089213
v 35.29036418 126.26869977 11.22584194
v 28.68298627 120.64259499 16.25616848
v 28.06432545 120.50389498 16.77378640
v 27.33805589 120.58948725 17.51755551
v 25.87099560 122.68963456 20.39216645
v 25.44408664 122.29789793 20.91010474
v -23.47837761 -48.51802811 -0.34747127
v -21.55640349 -44.32649538 -1.28546241
v -24.61805008 -43.16011816 -0.31206777
v -25.35573207 -41.57046974 0.12652081
v -21.37417160 -46.20590061 -1.11631351
v -24.55801144 -49.14568365 0.28709718
v -23.35938066 -47.62362316 -0.41242162
v -22.30513655 -45.12371868 -1.06525328
v -22.77976647 -43.94944385 -1.11017772
v -22.37914503 -48.06340113 -0.78696437
v -25.37542395 -46.54899985 0.26311615
v -27.15727128 -44.53914613 1.22089137
v -26.06040984 -44.59882155 0.46541946
v -22.37945050 -46.92072421 -0.86818036
v -24.04096536 -44.95031387 -0.45559014
v -23.57517742 -42.77418926 -0.79926860
v -23.05665240 -56.39584363 5.69653790
v -23.90367351 -54.02213335 5.75862359
v -24.01167713 -54.82079461 5.59763564
v -11.77131850 -59.25423652 15.13558254
v -11.02082245 -61.11200526 15.32744616
v -11.55084837 -60.09287387 15.58868028
v -11.28768828 -58.42231587 17.74379611
v -11.63804345 -57.35927075 15.77742770
v -10.75449586 -55.07813394 12.76086364
v -11.52724586 -57.98007175 14.62813094
v -10.52623801 -52.29990184 14.08277359
v -11.78881899 -58.73149633 16.35521464
v -24.41405505 -50.04834011 18.28853972
v -26.17549151 -51.94623023 18.48449185
v -22.87680842 -49.31516573 19.80826817
v -25.38214065 -51.04041472 17.74026081
v -22.55767025 -48.37635905 19.08641495
v -28.49810570 -50.73302612 13.89660034
v -28.35814841 -51.61028355 16.00361057
v -28.47920731 -51.36404932 15.12663253
v 0.21287070 -27.61812322 22.91165106
v -12.64912449 -48.33663628 24.11936969
v 25.49450845 115.18071592 18.25401932
v 34.62003171 85.59362590 20.42026073
v -3.31468927 -20.09521984 -1.92731479
v 27.01007016 128.42391431 17.91491546
v -12.12502550 -45.35273835 -2.09043641
v 6.39360212 -10.73843241 4.51788120
v 22.69491367 80.47501743 1.67985645
v -17.45183021 -11.18333824 3.80298006
v -23.40294234 -47.33073711 6.97864778
v -20.80784552 -47.84363508 5.60203427
v -19.05061863 -44.04663295 14.16014414
v -14.11788817 -45.23614421 -1.94843602
v 15.93200862 22.20052481 17.94855110
v -11.13245450 -47.61305451 -2.13480089
v -23.10288139 -47.68616334 17.37553999
v -16.73636027 -21.18476480 -0.00378431
v 41.94228351 125.51599741 6.80406345
v 34.92911533 107.61852562 19.66752671
v -16.03335887 -18.57457124 20.82353644
v 19.95825395 107.05769807 26.24376863
v -12.74082530 6.55871490 13.03721499
v 35.81499308 85.78964323 7.90018216
v 19.18430813 115.75683206 17.08509959
v 42.84651577 109.60429162 7.27956649
v -19.34693567 -46.83329165 6.67615561
v -7.46810483 -57.85894394 2.14708713
v 23.84294197 96.58466280 27.02166326
v -9.36226454 -61.00249290 6.41271984
v -18.11457053 -51.78056285 4.35229298
v 27.89454721 77.02250034 3.59519129
v -22.59257995 -51.39274523 23.90790172
v 21.72371186 114.69643563 12.14973722
v -19.75444332 -50.67989975 25.90082958
v 43.71353611 110.60821265 7.47172441
v 7.69200642 37.35376149 -0.99602237
v 28.25074829 116.06123298 16.56493917
v -11.24203857 -50.45583472 20.10351419
v -7.37056043 -54.03358117 20.37960477
v -20.30794322 -58.35521594 2.70228134
v 42.82834008 112.15613782 6.54371828
v -0.07247821 -32.25998953 19.64070275
v 38.88164461 108.95245522 5.16422046
v 8.65949597 40.09084776 24.86430667
v -24.55667034 -47.34773934 7.78368255
v 9.38105956 18.01637188 0.57328015
v 38.00529987 111.60702258 16.72118343
v -7.61924125 -2.64059193 -0.80208114
v 35.38298234 131.15978241 10.74428763
v -28.37155387 -51.53991655 16.47761464
v -20.13062499 -53.85844782 -1.49421173
v -21.03381231 -43.97619143 11.16221957
v -25.70209466 -34.14226696 13.33974488
v -16.59809239 -54.43764850 -2.37979111
v 1.46302872 -7.85988476 -0.43749399
v -28.10718119 -48.91964421 10.75191051
v 39.09888491 110.60200632 5.04841795
v 46.83122039 109.35540497 10.63236222
v 32.75701404 124.22478199 13.03465199
v 40.79208523 110.24346203 6.00476563
v -30.27486056 -49.28649217 5.84559748
v 33.62670541 106.10863566 21.05819248
v 17.40317605 71.22772187 1.29538623
v 27.88127586 74.74306226 22.74811268
v -19.69766989 -15.23980871 11.84988767
v 29.06052209 70.70122659 20.31319961
v -1.64859183 -44.85476762 10.06882358
v -26.89578570 -41.98396578 16.13706909
v 45.68593204 118.87505651 7.49839609
v -19.41043697 -40.97698629 25.82589909
v 23.70370366 110.60139537 21.21414989
v 26.21304989 56.64486811 17.80191436
v -21.24981582 -49.52577129 26.67258121
v 21.81959152 98.68769348 26.92470513
v 27.20885910 109.01834816 22.26118185
v 38.84618729 106.53094202 5.29437652
v 31.04332276 79.91258055 21.65721171
v 36.03304923 99.79322553 20.74370347
v 4.47893189 9.83567815 24.76456016
v 14.26882390 102.18021274 15.92021435
v 10.08181833 81.54655248 10.17502043
v 37.98435628 87.06504107 18.77929457
v 37.93539479 130.47097623 8.74313153
v -18.35167035 -47.82314226 6.39669131
v 21.86902612 101.62627697 27.01662108
v 0.29230249 5.28433546 -1.60132395
v 7.31324079 -6.41319063 4.66313912
v -13.90737202 -11.88415941 20.73615789
v 21.16245590 83.33441615 1.92675460
v 39.83858973 129.90216911 6.83283107
v -18.70282926 -45.54304481 7.86538888
v -10.99306624 -49.98343438 15.63784108
v 47.63139412 105.01137376 15.40763676
v -9.70123056 -9.75780096 23.40219729
v -10.87499410 -56.59326166 12.54174579
v 16.59792662 96.70752287 23.91777001
v -7.39159016 16.92705415 18.88442785
v 32.62387589 100.69664568 23.70987460
v 19.21431907 118.28298867 20.78354731
v -8.58202856 -43.48760843 27.54643932
v -24.46871065 -43.09595749 21.05436288
v 4.46326332 24.59373325 -1.38403743
v 9.01912712 -5.09656221 10.18396951
v -17.60736294 -48.81016165 28.59595977
v -29.90275435 -48.94204065 3.67733208
v 39.57597911 127.74190307 7.56091811
v -14.25927505 -47.79470339 23.71459827
v 11.71878818 15.12544136 20.65660059
v -10.50597616 -61.13243476 15.75704291
v 20.65266855 96.18414938 26.55463666
v 34.00361538 96.44874185 4.40694019
v 4.58766380 57.98650533 19.10818182
v -10.19142754 -18.35838892 24.95418675
v 22.46499993 113.60411346 21.65747061
v -1.92762620 40.27651995 14.84816615
v 21.07479423 99.55879301 26.76655352
v -22.05497585 -58.38910490 3.99093283
v 4.86673275 -15.34111518 3.73032247
v 27.84603834 97.96547145 3.20379087
v 6.55998755 70.47525048 11.77552249
v 26.03666112 111.59227043 21.00853808
v 40.49254209 110.19066721 16.49557613
v 24.34465662 45.35267875 14.70584609
v 24.34796467 107.82788694 24.43132922
v 21.34798281 63.90946358 24.35653843
v 22.47104049 118.51079762 23.07304181
v 35.60924903 119.41009760 5.55541692
v 25.78124963 102.39915550 25.87644383
v 44.52478886 113.15183342 7.30915228
v 28.14680338 94.45773810 25.88266321
v -20.37936263 -49.07016456 27.36005373
v 46.48113623 111.42144352 12.46166229
v 13.42021301 36.55009717 24.00587313
v 27.97957882 79.42008227 3.28272744
v 33.18421170 103.69616002 3.96833057
v 6.80455472 62.65830994 5.22337807
v 22.04992436 102.84732282 27.03308873
v 12.77814899 45.53821683 -0.31321708
v 29.87478673 101.08768940 3.48138693
v -26.56096220 -49.01625589 7.35948607
v 20.82447521 108.12801868 25.80545843
v -27.22001448 -52.58747190 4.34590178
v 19.49911937 117.91736633 18.66770722
v 5.09015145 -14.98979982 17.48975180
v -25.03880486 -36.36784479 0.87126001
v -11.77315693 -57.23102018 17.55500212
v -10.41368209 15.20439982 9.47103743
v 6.03765994 -15.02992678 11.25115622
v -11.62290014 -41.82749614 30.32744117
v 13.57313059 76.98471844 4.09304351
v -27.52466686 -49.12698269 7.67636532
v 26.47084557 121.86305970 19.54843476
v -6.42153714 -56.04179949 14.90679476
v 31.23698197 112.23982275 20.45153268
v 32.71409124 131.31847978 14.99506366
v -19.35420185 -49.79349673 27.57346071
v -10.58876235 -56.18793890 11.45831775
v -3.13730352 37.59746999 10.05467400
v 46.22749239 111.51764542 8.91917851
v 40.18224403 105.02728820 17.22774096
v 12.65737880 86.15974337 8.21644254
v -9.65500344 -13.25031277 24.38529208
v 15.12441225 29.43982370 21.66958526
v -10.60557645 13.79508246 11.85592450
v 40.51153362 116.14181846 4.33392264
v 6.37698453 -14.48963769 9.09676962
v 38.90237957 86.15835756 14.41164874
v 22.96707220 98.48798066 26.99065581
v 26.89654194 112.25616932 20.57546936
v -15.65322839 -56.43013492 -0.20029112
v 29.95609492 109.58267748 21.54517733
v -13.06665223 -47.09166288 27.21613273
v -27.74969302 -49.68741164 12.50068843
v 37.35213727 113.10452968 15.80154523
v -6.52097026 -43.51213202 26.23725682
v -6.26788009 -31.54702485 29.54302728
v 9.09416284 77.49219984 10.06279606
v 40.48172757 125.68318844 4.84929699
v 32.74896741 123.31714481 12.74457481
v 42.75164381 105.35880923 17.65939780
v -18.54320243 -49.15123060 5.20721171
v -21.27027325 -54.17456478 -0.51781605
v 26.29572712 116.25900120 8.76727328
v 38.63080591 90.50696343 19.54074204
v -22.05394395 -55.44104427 0.76240842
v -0.27411358 -0.24904212 -1.36096473
v -21.70275897 -19.93723400 11.37209125
v 31.13353625 70.41221857 7.91448820
v 39.36733305 112.04261333 16.26701467
v -13.47176731 -33.10620040 27.00193785
v -22.70164900 -53.17603052 -0.35188629
v -0.75604429 -21.15308121 25.14722385
v 45.32842338 106.95587844 16.54442400
v 9.67640709 27.58326381 24.57666025
v 1.35367177 -31.61440417 4.47065197
v -19.11902614 -49.17969555 27.99146436
v -25.46971291 -48.88176546 0.61837217
v -11.56215370 -49.63594303 22.36004919
v -16.11293852 -3.52006080 12.98422180
v 25.09340458 51.27930641 8.78428016
v 29.09196727 108.63626748 22.03967981
v 47.60975391 112.54218966 11.11384481
v 37.63076663 105.45097291 5.00069000
v 11.35324873 21.02244645 22.33750373
v 2.49588396 -24.98409897 16.32284001
v -22.27894589 -46.51974514 7.29146041
v 13.52375839 35.40177271 23.82790856
v 9.68615338 38.82798180 -0.91441057
v 24.41235445 119.11130697 21.24258876
v -16.69112407 -48.89074340 28.33628096
v 7.63783045 25.44829249 24.96715076
v -11.67545840 -59.94949862 14.21131473
v -14.04053345 -55.79288304 -1.54336228
v 32.33355284 100.03659129 24.02776293
v 40.79210758 118.09885502 4.00392292
v -21.73538320 -55.40944636 5.52961603
v 30.19209392 77.82194018 21.74741030
v 0.05843068 -17.18860865 -0.05770754
v -19.46381107 -19.60912533 16.85918868
v 11.78816147 69.98331845 23.90826307
v -5.42447856 29.14447151 14.05400969
v 2.99185934 -8.65590479 0.44249150
v -20.07162012 -45.34570128 26.57459863
v 34.24239531 130.66929579 12.31908426
v 2.66933045 52.89537087 16.06818661
v -26.28683671 -47.68457264 0.85700734
v -24.40413274 -51.30907521 22.98499271
v 22.44852856 117.14948714 22.44955860
v 38.60088438 113.09671402 15.78367315
v 3.55839729 29.29199673 -0.90839958
v 41.59810394 118.38702112 8.99745990
v -8.64535943 -63.95539641 10.21639723
v -22.87145890 -38.27025741 -0.92935737
v 27.44481340 119.24714595 9.37387533
v 42.90711507 99.97547418 20.16459778
v 38.14642876 90.00442177 9.57163889
v -24.00176413 -51.89073831 0.16439873
v -20.01209743 -43.98625344 26.22414008
v 9.60817095 13.45636789 22.29422145
v 18.37031916 114.08664286 16.51904732
v -8.67417734 -59.79422852 3.11553082
v -20.39147355 -29.42905203 19.76403221
v -5.43053867 23.96162786 3.75561765
v 30.64016625 116.68573320 14.76118248
v 33.44824165 97.55226970 23.28233607
v 25.49050003 114.05663937 18.67145486
v -11.31672971 -55.91928586 14.53354303
v 16.69439115 85.93418449 25.09463392
v 8.28196108 14.18975554 23.19671214
v -13.46548926 -35.01781076 27.45656297
v -11.22832391 -58.22446570 13.33514601
v -8.69249739 -51.16876960 24.31153134
v 47.40995169 103.87312621 15.52150864
v 21.74579538 106.20217770 26.49862133
v -14.67612293 -45.63513771 17.99118519
v 39.32927921 114.01785910 15.00438061
v -25.55528469 -47.60452360 8.18308443
v -4.79909638 -59.75484103 3.54575412
v 40.55412486 120.56538463 8.76678061
v -7.15693133 -52.16968805 22.29166403
v 2.44302512 10.42190753 24.86614883
v -6.68457989 -55.53136766 16.23928547
v -8.49460158 -46.20088637 25.97270720
v 12.53398694 27.88812667 23.14007469
v 26.36685409 103.13202441 25.79285204
v 26.31772496 60.12399495 18.94827746
v 43.02462935 118.21068078 5.16664563
v 34.24530476 97.89399058 22.66346291
v 22.22669125 116.06750637 22.42102660
v 47.35654965 104.33957726 13.59706279
v 40.30832648 119.80436742 8.92713293
v 20.80512233 82.81300217 1.95176865
v -15.10875020 -14.29927535 20.37379146
v 40.61101004 126.52407587 7.32474541
v 28.21237594 88.45882118 2.75186566
v 20.50868794 54.11134288 2.13076128
v -8.63503944 -54.28287759 21.69818804
v 31.46039322 109.48627442 20.89567669
v 20.36584169 103.91389579 26.78303979
v -22.05537260 -51.72389373 5.24168368
v 31.11894801 117.97703058 6.49676286
v -17.46610180 -53.56687307 -2.42625782
v -3.15524964 -58.26327577 6.96881581
v -7.41839875 -55.66041544 -0.05613152
v -24.41298403 -47.10283875 22.81393111
v -2.71314220 -6.53552078 -1.54246774
v 36.45724803 99.14240986 20.15599050
v -12.41915021 -25.07985570 -3.19260312
v 1.20626448 -31.24640696 13.60087190
v -29.04747054 -41.80201888 12.64599524
v 16.37718827 86.26480401 4.26968141
v -4.98800911 -36.76562011 29.19217572
v 29.33011577 107.18443245 22.33653702
v 44.02768239 110.02451926 14.32609092
v 46.57856375 102.85033286 13.84385396
v -20.31666785 -16.89284109 12.28720229
v -22.66423032 -55.49200997 5.65373944
v 18.56381819 29.57822941 7.54615525
v -7.11139292 -14.13615234 25.62553994
v 38.62719610 100.27701408 6.22525020
v -19.31656338 -42.30466485 -1.76843058
v 44.10625994 114.40891773 6.61172811
v 43.54294017 108.03704709 15.61143622
v 2.66225333 -27.71126851 8.20312183
v -22.45004103 -47.92723805 25.34885518
v -19.53814179 -43.87410358 -1.63319369
v 35.46117991 129.32410836 11.63993683
v -26.15173161 -40.07421434 16.25080593
v 39.50301185 108.96899551 17.26582646
v -3.40321450 -10.64898726 25.72016977
v 19.80008371 40.23686796 4.88681672
v -15.79374075 -8.21766816 17.46848598
v -21.14156261 -18.64830963 11.38244756
v 29.44518998 74.39278811 21.26851492
v 37.45457903 120.38302422 10.31124312
v -15.54364432 -44.87308860 13.24259490
v 18.34674925 113.19679767 15.73383436
v 35.79533100 117.99774319 11.45731565
v -13.18864245 -9.35756974 0.42538220
v -18.81819777 -11.66173816 6.80984836
v 23.15666340 103.20847481 26.82735026
v -10.42889338 -48.44786227 25.40092915
v 24.90744554 48.25846478 9.57600866
v 25.22605099 56.33706599 6.43589580
v 24.12914857 119.51487511 21.95890620
v 20.83772235 48.39436337 3.84729356
v 28.36765535 55.96650019 12.91050762
v 34.26403180 130.14455140 12.70386856
v 41.20375589 99.95951504 20.16783878
v 13.01379129 48.61623794 -0.17467757
v 4.49682074 -19.02052201 5.08187478
v 0.19658118 -30.33910133 20.70472948
v 16.71722345 63.22386861 0.67462522
v 8.54889117 37.27817163 -0.91607688
v 34.23941880 95.08350492 21.96935192
v 31.73166141 107.92028904 21.10037208
v 27.27103606 67.77253002 21.02994546
v -21.70623466 -36.22183949 21.39535546
v -27.63272822 -51.03637278 6.67537097
v 25.01037158 99.06972945 26.46785229
v 21.62334509 100.39304942 26.92825533
v 24.88742396 54.91401628 18.88104156
v 0.90374646 -28.49584818 19.66451667
v 38.44488412 115.27191848 12.62073871
v 42.87362471 114.00859803 6.06222637
v 33.50662813 84.66582745 6.02561655
v 21.69795148 113.57714981 22.14951441
v 24.56301078 100.80766678 26.21841058
v -17.53225550 -26.75312571 22.14558236
v -11.54423598 -49.04695973 19.27383803
v -0.02043726 24.37607013 -0.17247828
v 22.48859964 49.79244247 5.44009916
v -5.45104174 -54.92167547 -0.65838185
v 18.36020499 39.18850794 21.72248997
v 17.64177158 106.46130890 13.12632952
v -3.60993715 -54.01860923 11.48793940
v -29.67094630 -48.80570620 7.82830920
v -21.87240124 -48.40412363 5.46251191
v 32.64889121 97.76623547 3.75103019
v -2.63083330 -44.82369870 15.30555915
v -8.52454733 -45.07698491 26.44283883
v 45.14046386 108.48880559 14.95432947
v -1.46067352 -32.54473209 25.34867264
v 13.22999317 63.96000087 24.90003221
v -6.94394298 -24.69699644 27.95422450
v -30.27951345 -48.45651612 7.77537515
v 23.95550534 53.33386362 19.59810592
v 25.50499700 117.81608313 18.38614233
v 12.16576062 79.08719778 6.09302940
v -7.99641293 -42.03801230 28.24886516
v -14.96763248 -48.12139645 25.98759159
v -15.82207717 -47.97156900 24.58740212
v -15.20997100 0.59309421 10.17572358
v 16.18715003 20.91146447 7.44606182
v 21.46936581 110.48857123 22.47888967
v -26.44676901 -51.08886212 6.57634251
v -24.72819760 -50.24215952 0.43796113
v 33.34196657 116.56778306 12.91758195
v -26.00540593 -51.17832869 0.94017340
v 17.12838747 48.84037003 23.95974100
v -5.73515147 -56.19236082 12.69157510
v 17.26835221 29.68833409 19.30518448
v 36.89766675 111.89126223 4.06353595
v -23.66292290 -45.59057206 13.15779053
v 2.69130478 -21.93436399 19.06392165
v 19.16000061 46.73999920 2.27999990
v -22.72965945 -57.04756826 5.62919304
v 19.68281157 85.78858525 2.57789553
v 12.94728834 88.19403499 8.68107099
v -9.71727725 -11.18432451 -1.51390093
v 29.66118976 128.66534293 19.07059178
v -29.49827351 -50.43718964 5.89551870
v 45.55986077 116.97439849 6.82921614
v -13.18553742 -56.71609938 0.96026645
v 38.69428858 125.87720156 8.66956729
v 41.12012312 97.34921157 10.33626962
v 21.00095525 37.83063218 7.94829428
v 5.75326756 63.01594526 18.26062799
v -0.95401081 -8.44879635 -1.06713560
v 43.77492890 102.77189314 9.29128006
v 20.93755640 117.61853844 15.75908251
v -19.78760026 -58.25407058 4.23279637
v 44.97563466 104.59083319 9.98804905
v -13.94054946 -39.99433294 29.24979851
v -15.34115616 -40.97108170 29.12722901
v 33.46800432 108.22287202 20.32531612
v -24.68996309 -48.04188386 14.80444893
v 40.59428349 126.01108849 7.65340077
v 47.69255593 111.52744293 11.30465418
v 38.22881356 93.33671629 20.66478878
v -20.89967765 -37.64870763 23.03756215
v 36.60614416 107.59413987 4.36415942
v 38.90176117 111.11420393 16.74634032
v -3.12772649 28.21526118 2.94173486
v -22.78180234 -41.42956808 22.59235829
v -2.84733879 -55.02525344 4.63207299
v 41.79671779 114.88285661 5.23166824
v 25.34702048 108.14592987 22.90424705
v -4.82090795 -27.87834033 28.63065340
v -13.60345818 -40.69695994 29.87239137
v -30.19974194 -47.90944234 3.71558964
v 24.08536710 120.25622278 22.25505933
v 34.06109288 109.57218707 3.82066006
v -3.43763200 -16.78782701 26.65395103
v -17.64082350 -33.46092254 24.60271679
v 39.54634815 119.90353465 9.15882923
v 3.21165286 -25.11634119 6.72566565
v 44.04641688 116.16149545 5.98034030
v 40.43284059 114.59007114 4.67558531
v 13.64729926 32.82316774 23.36381376
v 39.68619928 124.62300062 4.89728758
v 0.39471668 -33.37881714 15.28101508
v 30.40922619 72.13748991 19.54087615
v 42.36529395 121.49482965 7.86876027
v 29.58239429 118.35153401 14.59216885
v 42.07679257 97.91652113 20.45426518
v -6.38298271 25.43306537 15.25197458
v -13.00556213 -13.84159550 -0.70333044
v -16.10181667 -43.85831952 29.64583226
v 39.59775344 122.86463380 4.86318953
v 33.71560201 113.56301606 16.53631404
v 32.51884878 107.59833455 3.92488809
v -22.16929384 -51.04804784 24.93198588
v -22.06730656 -58.24860558 4.66416916
v -5.66307316 24.50112440 17.67798699
v 9.70973633 23.28021266 -0.53596363
v 28.96498330 81.15951717 3.56283644
v 46.44668847 104.25703228 12.06835173
v -15.52396640 -45.84622383 -2.10069702
v 27.95362100 117.29492247 16.22164249
v -23.84464629 -25.52472986 7.00798351
v 43.38859394 106.61552846 8.57329182
v 24.77246523 117.13487655 19.31226067
v -2.47662212 -50.97559094 1.45998923
v 42.37940162 116.92979187 5.12729958
v -5.12484880 -7.83779658 25.25660396
v 34.35859457 78.29038799 17.58878492
v 22.20794745 85.73316783 26.23469196
v 7.09550316 20.14176920 24.69282784
v 6.36895560 -12.80633174 13.39424122
v -13.16359639 -46.65578902 28.29679847
v -3.90726281 -57.33443052 9.90289170
v 23.85012247 114.83189464 20.89628763
v 32.11885691 82.65753090 21.53502218
v 1.93107862 24.22959358 -0.90871152
v 19.03342269 83.22779834 2.53711664
v -4.05762950 29.32871133 17.23724790
v -19.36950535 -50.53895339 25.34072660
v -10.96195355 -50.24465173 8.85419082
v 35.42939574 109.95239764 18.92176084
v -19.78719980 -31.56682104 21.66238241
v 23.53775688 109.01121795 22.46705256
v -11.27078291 -51.61396414 6.98683644
v 38.90592977 104.92986441 5.70480106
v -8.68259836 -48.89480397 -2.20954162
v -11.98757254 -5.70482248 0.17121145
v 43.58494654 109.79840159 7.63757201
v -1.86118810 -4.08902299 -1.39233086
v 26.81313828 112.97380924 19.53340322
v 40.15035182 128.55263054 5.35098277
v -13.18233367 -49.26605150 -2.33561941
v 36.05640307 89.12854642 7.30125466
v 23.50613289 94.04157847 2.84214760
v 19.15574446 108.09447616 10.74899174
v -23.66894856 -53.04524302 6.00039633
v -10.85432526 -54.17619273 6.19217521
v -22.41521701 -56.79972097 1.46097341
v 9.72860958 25.07947013 24.26539361
v -17.41857268 -51.77241191 4.33157478
v -21.93788067 -57.99015984 5.13645075
v 39.90341350 117.70533025 3.76463844
v 25.29571392 116.93304032 18.35924573
v 30.23410775 106.90365732 21.98858559
v -17.18310080 -44.61740330 15.21098614
v 1.83154258 -28.70729007 14.44801688
v -10.40997263 -52.69498751 -2.30187573
v 15.74717462 109.20921713 21.30459435
v 30.45704402 65.10081887 16.51790738
v -23.92707020 -55.52421510 2.13197200
v 33.31208602 112.20536381 19.55899224
v -12.15344388 -56.40439317 -0.24166312
v -22.38670550 -33.83633494 19.20051873
v -27.63210982 -45.41760311 17.08487235
v -14.15813994 -47.97104746 24.46403168
v -16.59743302 -47.86203057 6.97820541
v -6.72306819 -61.62772700 4.46354644
v 11.81140076 18.45601574 2.53323489
v -23.11218344 -27.97077037 15.29905852
v 42.28705168 126.20808184 6.29030354
v 21.43025398 100.42516142 5.82187623
v 28.54428254 110.23169011 21.75594494
v 9.96509381 11.55943237 21.35015838
v -13.37137260 -27.30450220 -3.49999079
v 28.66935916 68.96550208 5.45613281
v -9.20152012 -1.37527974 22.31239900
v 34.16730091 107.00127482 3.92692862
v -1.56590191 -36.13107651 22.65517972
v -15.82599245 -51.10067874 4.86161932
v -15.74786566 -32.64595196 25.91396682
v 20.97176202 102.45373845 26.90798976
v 44.62463409 105.80783337 17.73208007
v 45.73654011 103.73604298 18.00848171
v -19.16986890 -14.00164515 12.93241140
v 19.44547892 114.66535181 14.98805825
v -17.91523583 -10.10496076 13.69574759
v -2.63695139 -33.54118019 -3.39170778
v -22.24601619 -44.33273524 11.65660005
v 8.27179290 -4.25820472 5.21597126
v -22.21120521 -42.19726473 23.61332066
v 24.55012687 103.67015749 26.15697123
v 23.55378121 70.03322244 1.85913779
v -6.72138715 -40.04941136 28.26974168
v -27.25060657 -49.74745587 1.36599632
v 19.75955255 104.58458960 26.56158619
v -11.84684597 -48.54985327 9.31717083
v 32.66002610 127.72624195 14.75673169
v -22.14952558 -44.68545318 24.41671863
v -13.07028439 -45.40950432 29.06091511
v -21.23506181 -45.82143575 7.32578430
v 34.97480974 102.73141414 22.04640023
v 37.41095960 109.97895896 4.27498994
v -15.68436250 -16.70824364 20.58066800
v 25.82114376 87.09442616 2.16968940
v 43.33787784 102.09487379 19.69748549
v 19.83401924 111.10897362 22.96481654
v -7.90240802 20.36231570 15.57331160
v -15.87801985 -45.64177990 29.84385006
v 18.43384095 55.31305075 24.26318079
v 16.28813148 28.30205299 20.11564560
v 22.39194885 86.85091883 2.21166899
v 1.75298296 -29.95068952 4.34700493
v -19.54028197 -55.06538600 -0.94579451
v -25.03581718 -53.73128131 5.12494659
v 20.90838924 120.26321143 17.55896583
v -13.45198881 -20.53055540 23.52675423
v 18.46300252 116.27598107 20.61714232
v -8.48132279 18.13394949 15.95790125
v -7.44370045 -58.93063545 14.95217625
v -9.79962666 -32.74167329 -5.24680130
v 32.83519670 86.47257835 4.96751349
v -4.54841368 -44.91514340 23.41288514
v -25.60938150 -50.35707355 16.36145823
v -8.48596636 8.57366342 20.50811239
v -15.23570716 -56.05293438 -1.20205607
v -13.32678553 -5.29352203 19.32517253
v -10.94713435 -53.45320329 14.28692136
v 36.89176217 128.52726877 9.95691586
v 37.42675856 126.82805955 9.42051411
v -11.25579514 -25.23076534 25.43492615
v 6.02399278 -11.46997418 17.08630659
v -0.64221630 39.24278170 4.72314050
v -11.50516979 -48.70554805 16.41335525
v 24.93310533 111.66114360 20.36572061
v 20.81547491 106.31504655 26.44310147
v -8.15991964 -44.11958158 26.81266889
v 9.44632757 1.21907494 17.85998233
v 42.37841442 126.15501881 5.11964364
v 42.13524237 123.04253131 7.32698059
v 39.17676955 127.35566497 8.02613143
v -12.01905776 -50.24973676 7.42097152
v 28.79585139 116.71043187 15.82283527
v -8.70883558 -51.95255578 23.68448302
v 2.55786022 -12.45784108 23.47004972
v 3.96052375 -20.64271830 14.82667215
v 40.37248716 103.79089415 6.69285189
v -25.65525100 -42.63284057 19.41480301
v -6.21893862 -30.02925590 29.26999889
v -10.20885911 -51.04538053 12.13499904
v -13.25046737 -46.84627801 19.22328211
v 33.72486308 75.39604604 9.57498979
v 24.44831654 63.17711622 22.02764526
v -1.80271175 -33.95532444 25.56784637
v 18.20598356 24.17780086 10.74732374
v 40.69753364 101.11578554 7.38631794
v -6.94236392 -28.82801928 28.95916812
v -13.23968358 -13.64907157 21.82879671
v 43.38584840 105.61621934 17.72502437
v -6.59438316 -45.11198029 25.52162856
v -20.95660567 -46.71505094 6.38284534
v 36.11868247 116.61171168 12.20446825
v 14.27456550 12.54325267 11.96711324
v -22.17418514 -51.14538968 -0.50504802
v -14.29134700 -56.43682182 -0.13569217
v -21.00809105 -48.34543914 26.78948641
v 16.68516919 110.17031968 16.93806052
v 43.09253395 119.57856268 5.29543543
v 36.90844402 81.86943829 12.76716962
v 47.06308246 112.96796799 11.39917132
v -28.03574130 -48.31158370 9.44757368
v 31.67461231 97.93587774 24.39570241
v -23.73364940 -50.05576834 19.46638525
v -15.94351791 -48.57601598 26.42607503
v -21.04072645 -58.43350291 4.30953968
v 19.02810298 117.81665683 21.24587819
v 36.37409210 98.36384654 5.21924160
v 31.71255812 117.19224602 13.64780590
v 40.81549495 100.57429224 19.53781582
v 46.92791775 103.82463783 13.16082757
v 7.15114921 46.57983035 24.41783808
v 21.93688415 98.81939739 4.93518682
v -15.24423063 -44.40009594 30.05821817
v 17.41003245 114.27148432 19.46334355
v 42.05519706 107.34387487 16.46321826
v 17.21814461 113.24184388 21.66995779
v 35.86453572 89.97265995 6.84462441
v 45.53184286 109.90549624 8.71538278
v 12.31521182 29.50466238 23.68258126
v 18.04302074 79.33244854 2.26593018
v 29.35238741 90.69593996 2.88916309
v -10.28220542 -59.59026515 4.66232281
v -27.94012055 -52.04061791 3.71389138
v 25.52369982 62.11280450 4.98537673
v 31.19292110 104.06597704 3.74474516
v -22.56588079 -27.65062824 2.35036807
v 15.45440033 108.61627758 20.21705732
v -12.00476941 -45.62269151 27.49619260
v 34.55107287 98.43149781 4.31154389
v -2.61795451 -8.55415687 25.71235597
v 20.46973072 115.64253271 14.41173535
v -1.92939350 41.26738384 10.17611939
v -25.15733801 -46.61881551 11.27884910
v 10.45396086 56.69367686 1.30716653
v -3.72763001 9.19014495 -0.67704695
v 42.56653413 123.74240905 6.91155065
v 13.66954390 27.41798200 2.17365986
v 25.65261722 120.51696330 20.04018985
v 38.23191673 104.22717780 5.55719109
v 0.84539846 25.23391508 23.95286784
v -30.54836392 -48.05921763 8.84657260
v 42.29319096 116.91865325 9.88035928
v -8.33422504 -47.82725498 25.50202236
v 25.26784316 70.22891939 3.31014255
v 7.40019651 -7.63040921 5.16300788
v -10.72894968 -59.60490555 10.90439595
v 12.34743372 34.63183343 24.44946393
v 25.70189536 59.58020315 5.87914698
v 3.44607886 -17.05753990 2.32658326
v 42.47293249 118.76471341 4.71553672
v 16.65949821 73.92179966 25.32943338
v 39.44274411 92.10943431 19.27763224
v -19.34964769 -20.91707289 2.37773499
v 46.27411813 112.39815503 11.94951776
v -22.30402082 -53.40805277 5.52768959
v -2.60923430 -53.52610722 3.04201408
v -17.45733246 -47.14140669 29.20207009
v -0.63256401 -20.95437981 -0.87356137
v 20.14833316 86.34309471 25.99167451
v 32.30993450 105.49964756 21.91881649
v -12.85921130 -50.17036572 6.71386486
v -5.41717699 -61.53648719 9.60748922
v 18.16711575 105.90162128 12.10766938
v -14.86229990 -23.19290861 23.36078696
v 0.72343013 -2.99952528 -0.89696801
v 21.61326259 79.49641347 1.48831506
v 29.07835320 98.49065542 25.81295371
v 7.86377024 -9.24264733 8.39842670
v 5.08068502 -13.02997954 3.55751673
v 11.29713934 38.95131871 -0.85709285
v 0.77806634 -35.85314751 7.46139837
v -15.47207590 -48.60125482 27.72645466
v 28.59644964 131.08898699 16.01463556
v -5.71485469 -59.72532555 3.15140095
v 32.33551234 115.99301547 14.03570268
v -27.49963291 -48.39045927 8.31770618
v -18.08037981 -43.41002926 27.94963494
v -1.43436354 -41.88103974 11.91549841
v 37.34764457 103.69229317 19.17269081
v -7.14057265 -47.11092636 25.39561503
v -5.60966972 -27.83099189 -4.06277087
v 25.57272650 98.45740348 3.53198615
v -10.19843668 -55.72505295 -1.21960777
v -21.48266882 -42.46903583 -1.49790954
v 5.79627184 -10.52507665 18.64483953
v -20.36751620 -54.93185669 4.96456726
v 28.53173576 115.81121385 6.83544669
v -17.41838083 -49.29675162 25.42030811
v -24.43990670 -55.70114031 4.66292910
v -9.01296828 2.43757665 0.39799322
v 34.07590836 73.56599718 15.42388648
v -13.03923782 -48.20547625 24.06136505
v -9.73770302 -14.51099943 24.64758419
v 12.23423891 73.48588854 4.01595654
v 36.91334650 115.96867442 12.37515174
v -12.04467006 -57.29313940 4.39418945
v 42.09571704 93.33010763 17.36432500
v 20.57703026 111.86591536 22.56014943
v -28.25889923 -47.70228267 2.06913217
v 8.03530496 -0.59543678 19.72640865
v -14.22548387 -53.90933529 4.36621299
v 0.58684498 -19.78372037 0.07388822
v -20.38225904 -50.91431737 24.62174557
v -6.37253840 -61.86416000 10.80046874
v -7.01079005 -54.81490120 -1.15695363
v -13.68862297 -45.05454376 29.81775813
v -22.93613739 -57.28923529 2.13218969
v 21.33814245 104.71538454 7.46023608
v 24.43224937 118.44666302 21.01261355
v 40.29570147 94.50507909 20.15821636
v 28.93401496 79.63400334 23.28174934
v 42.52113029 94.57234293 14.91641626
v 45.24242878 105.98696768 10.47141664
v -20.41685767 -28.55395898 -0.27242463
v -12.13357411 -4.26786998 0.66600717
v 46.51753232 117.52670258 8.84589180
v 45.84196582 118.87546629 8.04155227
v 43.85937005 121.20976299 7.24099483
v 45.80977187 118.85583401 8.34899954
v 44.64062303 120.42175233 7.28659658
v 43.59816387 122.03026563 6.06210437
v 43.90295967 121.65506184 6.54443633
v 44.26077008 121.10915780 6.80058170
v 46.83659971 115.83952606 8.34140368
v 39.51137513 129.91257012 6.37590978
v 39.14412484 129.79556620 6.83745276
v 38.53635490 129.65303659 7.03046331
# Number of texture vertex coordinates: 0
g Polygonal_Model_1 Triangles_0
# Number of triangles: 15030
f 1 2 6899
f 2 1 5
f 3 1 4
f 1 3 5
f 4 1 6899
f 6899 2 6363
f 2 5 195
f 2 195 6373
f 6363 2 6373
f 1891 6899 6363
f 3 4 7324
f 5 3 196
f 6 3 7324
f 3 6 196
f 4 6899 36
f 7324 4 43
f 4 36 43
f 5 194 195
f 194 5 196
f 10 6 32
f 6 10 197
f 6 7324 32
f 196 6 205
f 6 197 222
f 205 6 222
f 8 7 21
f 7 8 25
f 7 11 12
f 11 7 25
f 7 12 21
f 8 9 10
f 9 8 21
f 8 10 33
f 25 8 37
f 8 33 37
f 10 9 197
f 9 21 209
f 197 9 209
f 10 32 33
f 12 11 13
f 13 11 14
f 14 11 22
f 22 11 25
f 12 13 198
f 12 20 21
f 20 12 198
f 13 14 15
f 13 15 199
f 198 13 199
f 15 14 39
f 14 22 35
f 14 35 6982
f 14 6982 39
f 15 39 41
f 15 41 192
f 15 192 6882
f 15 6882 199
f 17 16 19
f 16 17 23
f 16 18 19
f 18 16 204
f 16 23 7494
f 16 7494 204
f 17 19 191
f 23 17 42
f 42 17 191
f 19 18 193
f 193 18 200
f 200 18 203
f 203 18 204
f 40 19 41
f 19 40 191
f 41 19 193
f 21 20 209
f 20 198 210
f 20 207 208
f 207 20 210
f 20 208 209
f 22 25 34
f 22 34 35
f 7494 23 28
f 28 23 29
f 29 23 49
f 23 42 49
f 7494 28 4586
f 6899 30 36
f 30 6899 1891
f 31 24 33
f 24 31 52
f 33 24 37
f 37 24 44
f 44 24 52
f 34 25 38
f 25 37 44
f 38 25 44
f 26 28 29
f 28 26 4581
f 26 29 64
f 26 64 71
f 26 71 7519
f 26 7519 4577
f 26 4577 4581
f 27 28 4581
f 28 27 4586
f 27 1066 4222
f 1066 27 4581
f 27 4222 4585
f 27 4585 4586
f 29 49 54
f 29 54 64
f 36 30 50
f 50 30 7472
f 7472 30 188
f 188 30 1891
f 32 7324 51
f 7324 43 51
f 32 31 33
f 31 32 51
f 31 51 55
f 52 31 66
f 31 55 56
f 31 56 66
f 35 34 38
f 35 38 46
f 6982 35 45
f 45 35 46
f 43 36 50
f 38 44 57
f 46 38 57
f 39 6982 48
f 41 39 47
f 47 39 48
f 40 41 47
f 40 47 191
f 6982 45 48
f 192 41 193
f 42 6844 49
f 6844 42 191
f 43 50 7449
f 43 6883 51
f 6883 43 7449
f 44 52 57
f 48 45 61
f 45 7469 61
f 7469 46 60
f 46 57 60
f 47 48 53
f 47 53 69
f 62 47 69
f 47 62 191
f 53 48 7274
f 48 61 7274
f 62 6844 191
f 54 49 6844
f 50 7472 81
f 7449 50 81
f 51 6883 55
f 57 52 58
f 58 52 66
f 7469 60 189
f 53 7274 69
f 54 6844 70
f 54 63 64
f 63 54 70
f 6844 62 190
f 70 6844 190
f 56 55 72
f 55 6883 7449
f 72 55 7449
f 66 56 83
f 56 72 82
f 56 82 83
f 57 58 59
f 57 59 60
f 59 58 65
f 65 58 66
f 60 59 74
f 59 65 73
f 59 73 74
f 60 74 189
f 67 61 7469
f 61 67 7274
f 68 62 69
f 62 68 75
f 62 75 190
f 64 63 71
f 63 70 87
f 71 63 78
f 78 63 87
f 7472 79 81
f 79 7472 4713
f 7472 188 4713
f 65 66 83
f 73 65 88
f 65 83 88
f 67 7469 74
f 73 67 74
f 67 73 84
f 7274 67 7082
f 67 84 7082
f 74 7469 189
f 68 69 89
f 75 68 86
f 68 85 86
f 85 68 89
f 69 7274 89
f 87 70 190
f 7519 71 7272
f 7272 71 78
f 4577 7519 4579
f 72 7449 80
f 72 80 82
f 84 73 6851
f 73 88 6851
f 7274 7082 89
f 75 86 90
f 87 75 90
f 75 87 190
f 76 77 1615
f 77 76 3075
f 742 718 725
f 76 1615 1626
f 751 2278 752
f 783 761 775
f 742 725 705
f 6998 77 7404
f 1615 77 6998
f 7404 77 3051
f 3051 77 3052
f 3052 77 3075
f 7272 78 91
f 78 87 91
f 81 79 93
f 93 79 97
f 97 79 4713
f 7449 6803 80
f 6803 7449 81
f 6803 81 105
f 82 80 98
f 80 6803 98
f 81 93 105
f 83 82 7018
f 82 98 7018
f 88 83 7018
f 7082 84 101
f 84 6851 7195
f 101 84 7195
f 86 85 108
f 85 89 99
f 85 99 108
f 90 86 94
f 94 86 102
f 102 86 108
f 87 90 94
f 91 87 95
f 87 94 95
f 7519 7272 92
f 7272 91 95
f 92 7272 96
f 7272 95 119
f 96 7272 119
f 7519 92 4576
f 7519 4576 4579
f 6851 88 7018
f 89 7082 99
f 92 96 112
f 92 112 4573
f 92 4573 4576
f 93 97 113
f 105 93 113
f 99 7082 101
f 95 94 103
f 94 102 109
f 103 94 117
f 94 109 117
f 95 103 119
f 104 96 111
f 96 104 112
f 111 96 119
f 113 97 6962
f 97 185 6962
f 185 97 4713
f 98 6803 114
f 6803 105 114
f 7018 98 115
f 98 114 115
f 6851 7018 106
f 106 7018 116
f 6851 106 7195
f 100 99 101
f 99 100 107
f 99 107 108
f 100 101 123
f 107 100 131
f 100 123 131
f 101 7195 123
f 102 108 109
f 110 103 118
f 103 110 119
f 103 117 118
f 104 111 112
f 105 113 183
f 114 105 7473
f 7473 105 138
f 138 105 183
f 7018 115 122
f 116 7018 122
f 106 116 130
f 7195 106 129
f 129 106 130
f 108 107 132
f 107 131 132
f 109 108 132
f 124 109 132
f 110 118 119
f 112 111 806
f 111 119 125
f 7115 111 125
f 111 7115 806
f 112 806 4570
f 112 4570 4573
f 120 113 6962
f 113 120 183
f 115 114 121
f 114 7473 121
f 115 121 127
f 122 115 127
f 116 122 130
f 123 7195 129
f 118 117 124
f 119 118 125
f 118 124 134
f 125 118 136
f 118 134 4565
f 136 118 4565
f 7115 125 135
f 126 120 6962
f 120 126 183
f 121 7473 139
f 127 121 140
f 121 139 140
f 122 127 128
f 122 128 130
f 123 129 141
f 131 123 141
f 124 132 6424
f 134 124 6424
f 135 125 136
f 126 137 142
f 137 126 148
f 126 142 181
f 148 126 174
f 174 126 6944
f 126 181 183
f 6944 126 6962
f 6914 7473 138
f 7473 6914 139
f 128 127 140
f 130 128 144
f 128 140 153
f 144 128 153
f 129 130 144
f 141 129 145
f 129 144 182
f 145 129 182
f 132 131 147
f 2002 1992 573
f 132 147 6424
f 1615 133 1625
f 133 1615 6998
f 1625 133 4753
f 133 7205 3005
f 7205 133 6998
f 133 3005 4753
f 4565 134 7186
f 7186 134 6424
f 135 136 4560
f 7115 135 4561
f 135 4560 4561
f 136 7186 4560
f 7186 136 4565
f 142 137 156
f 137 148 156
f 6914 138 183
f 140 139 143
f 139 6914 149
f 143 139 149
f 140 143 153
f 141 145 4568
f 154 141 4568
f 142 156 7127
f 142 7127 181
f 149 6914 150
f 150 6914 181
f 181 6914 183
f 143 149 151
f 143 151 153
f 144 152 182
f 152 144 4567
f 144 153 4567
f 145 182 4568
f 3019 516 3020
f 146 1606 1628
f 1606 146 1661
f 6923 146 1647
f 146 6923 6679
f 146 1628 1647
f 1661 146 6679
f 1843 538 518
f 147 155 6425
f 6424 147 6425
f 156 148 4725
f 148 174 4701
f 148 4701 4725
f 149 150 7453
f 151 149 6445
f 149 7453 6445
f 7453 150 169
f 169 150 7127
f 7127 150 181
f 153 151 179
f 151 157 179
f 157 151 6445
f 167 152 172
f 152 167 182
f 172 152 1876
f 1876 152 4567
f 153 179 4567
f 2962 2980 3134
f 180 154 4568
f 155 163 6544
f 6425 155 6440
f 6440 155 6515
f 6515 155 6544
f 168 156 4725
f 156 168 6567
f 7127 156 6567
f 157 170 1876
f 170 157 7014
f 179 157 1876
f 157 6445 7014
f 160 158 1296
f 1296 158 2452
f 465 464 6974
f 1329 159 1330
f 1331 2451 2452
f 1330 159 3173
f 158 4142 4141
f 3173 159 3195
f 160 1296 4634
f 4493 160 6614
f 160 4634 6614
f 161 162 184
f 162 161 4020
f 161 184 4010
f 161 4010 4013
f 161 4012 4021
f 4020 161 4021
f 184 162 4007
f 4001 162 4003
f 162 4001 4007
f 4003 162 4006
f 4006 162 4009
f 4009 162 4020
f 167 163 4568
f 163 167 6544
f 163 180 4568
f 7453 169 6421
f 7453 6421 6445
f 164 171 1583
f 171 164 1824
f 7419 164 1529
f 1529 164 2905
f 164 1583 2905
f 164 7419 1824
f 165 7419 1529
f 7419 165 3439
f 165 1529 2923
f 1530 165 7099
f 165 1530 3439
f 165 2923 7099
f 170 166 1876
f 166 170 7014
f 166 172 1876
f 172 166 6434
f 6434 166 7014
f 167 172 6434
f 182 167 4568
f 167 6434 6544
f 1851 168 2468
f 168 1851 6567
f 2468 168 4701
f 4701 168 4725
f 6421 169 6442
f 6442 169 7127
f 1583 171 2904
f 171 1824 2910
f 171 2893 2904
f 2893 171 2910
f 7105 173 6918
f 173 7105 2903
f 1509 1510 173
f 1530 173 7419
f 7419 173 1824
f 1824 173 2903
f 7105 2902 2903
f 174 6944 1835
f 174 1835 7380
f 2462 174 7380
f 174 2462 4701
f 2462 175 4701
f 175 2462 4708
f 4701 175 4702
f 4702 175 4708
f 177 176 1648
f 176 178 1464
f 176 1464 1739
f 1648 176 1686
f 1686 176 1739
f 178 177 1649
f 177 1631 1632
f 1631 177 1648
f 177 1632 1649
f 1464 178 1649
f 179 1876 4567
f 4004 184 4007
f 184 4004 4010
f 806 7115 4569
f 7115 4561 4562
f 7115 4562 4569
f 6962 185 6944
f 6944 185 7256
f 7256 185 4828
f 185 4713 4828
f 7402 186 187
f 186 7402 1697
f 7402 187 1675
f 7402 1673 1697
f 187 186 1657
f 1657 186 1665
f 1665 186 4825
f 186 1697 4825
f 7063 187 1657
f 187 7063 7454
f 187 7454 1675
f 188 1891 4828
f 4713 188 4828
f 192 193 201
f 192 201 6882
f 193 200 201
f 195 194 219
f 194 196 205
f 194 205 220
f 219 194 233
f 194 220 233
f 195 219 6374
f 6373 195 6374
f 206 197 209
f 197 206 222
f 198 199 211
f 210 198 211
f 199 6882 217
f 6882 216 217
f 211 199 217
f 201 200 212
f 200 203 213
f 212 200 213
f 6882 201 216
f 201 212 218
f 216 201 218
f 204 7494 4587
f 7494 4586 4587
f 204 202 230
f 202 204 4587
f 230 202 231
f 231 202 4589
f 3311 202 4587
f 202 3311 4589
f 203 204 230
f 213 203 230
f 220 205 222
f 206 209 224
f 206 221 222
f 221 206 223
f 223 206 224
f 208 207 225
f 207 210 214
f 207 214 225
f 209 208 224
f 224 208 225
f 210 211 217
f 214 210 215
f 215 210 226
f 210 217 226
f 212 213 230
f 218 212 7439
f 212 230 7439
f 214 215 225
f 225 215 239
f 215 226 238
f 215 238 239
f 217 216 4718
f 216 218 229
f 216 229 4718
f 226 217 227
f 227 217 234
f 234 217 4718
f 229 218 235
f 235 218 7439
f 219 233 236
f 219 236 6369
f 219 6369 6374
f 220 222 242
f 233 220 250
f 220 242 250
f 222 221 242
f 221 223 4429
f 242 221 251
f 251 221 4429
f 223 224 225
f 223 225 239
f 237 223 239
f 223 237 4429
f 226 227 240
f 238 226 245
f 226 240 245
f 227 234 240
f 228 229 235
f 229 228 4718
f 228 235 4200
f 228 249 255
f 249 228 4200
f 228 255 266
f 228 266 4718
f 7439 230 232
f 230 231 232
f 232 231 257
f 257 231 4239
f 231 4237 4239
f 4237 231 4589
f 232 256 7439
f 256 232 257
f 236 233 250
f 247 234 4718
f 241 235 7439
f 235 241 4200
f 236 250 259
f 236 259 6369
f 237 239 243
f 237 243 252
f 237 252 4429
f 239 238 243
f 243 238 244
f 238 245 246
f 245 240 247
f 256 241 7439
f 241 256 258
f 241 258 4201
f 4200 241 4201
f 250 242 251
f 243 244 261
f 252 243 261
f 261 244 271
f 271 244 274
f 246 245 254
f 245 247 248
f 245 248 254
f 246 254 262
f 246 262 274
f 248 247 266
f 266 247 4718
f 254 248 263
f 263 248 266
f 255 249 4200
f 250 251 259
f 259 251 280
f 251 260 280
f 260 251 4429
f 253 252 261
f 252 253 4429
f 260 253 270
f 253 260 4429
f 253 261 270
f 262 254 263
f 255 264 266
f 264 255 4201
f 255 4200 4201
f 256 257 4590
f 258 256 4590
f 4238 257 4239
f 257 4238 4590
f 258 267 4201
f 267 258 4590
f 269 259 280
f 259 269 281
f 259 281 6369
f 260 270 295
f 280 260 282
f 282 260 295
f 270 261 309
f 261 271 273
f 261 273 309
f 1673 7402 1674
f 262 263 276
f 274 262 275
f 275 262 288
f 262 276 288
f 263 266 277
f 264 265 266
f 265 264 278
f 278 264 4201
f 266 265 277
f 277 265 292
f 265 278 294
f 292 265 294
f 267 279 4201
f 279 267 4593
f 267 4590 4593
f 4236 268 4240
f 268 4236 4591
f 4240 268 4590
f 4590 268 4593
f 268 4591 4593
f 269 280 306
f 281 269 306
f 283 270 284
f 270 283 295
f 284 270 309
f 271 272 273
f 272 271 274
f 273 272 285
f 272 274 287
f 285 272 287
f 273 285 297
f 273 297 309
f 274 275 287
f 275 286 287
f 286 275 288
f 276 277 288
f 288 277 289
f 289 277 292
f 278 293 294
f 293 278 4201
f 279 293 4201
f 293 279 4594
f 279 4593 4594
f 280 282 334
f 306 280 7397
f 7397 280 334
f 281 306 6375
f 281 6368 6369
f 6368 281 6375
f 282 295 307
f 282 307 334
f 283 284 296
f 295 283 296
f 296 284 308
f 308 284 310
f 284 309 310
f 285 287 316
f 287 286 298
f 286 288 320
f 298 286 314
f 318 286 320
f 287 298 316
f 288 289 291
f 288 291 320
f 291 289 299
f 289 292 301
f 299 289 300
f 300 289 301
f 290 292 294
f 292 290 301
f 290 294 321
f 301 290 321
f 291 299 320
f 294 293 305
f 293 302 304
f 302 293 4594
f 293 304 305
f 303 294 305
f 294 303 321
f 295 296 307
f 307 296 323
f 296 308 1947
f 323 296 1947
f 309 297 1952
f 3179 3196 392
f 1653 1652 1623
f 1752 408 1760
f 299 300 319
f 299 319 320
f 300 301 329
f 319 300 330
f 300 329 330
f 303 301 321
f 301 303 332
f 329 301 332
f 304 302 4597
f 322 302 4594
f 302 322 4597
f 303 305 3412
f 332 303 3412
f 305 304 331
f 331 304 4597
f 305 331 3412
f 306 7397 6366
f 1939 306 6366
f 306 1939 6375
f 307 323 344
f 334 307 344
f 308 310 1952
f 1947 308 1952
f 310 309 1952
f 311 312 1952
f 313 312 7303
f 312 313 1952
f 4610 4607 4608
f 312 317 6842
f 337 312 6842
f 312 337 7303
f 336 313 7303
f 313 336 345
f 313 345 1947
f 313 1947 1952
f 246 274 244
f 1653 1651 1652
f 440 441 424
f 317 318 6842
f 318 320 324
f 6842 318 324
f 320 319 324
f 324 319 326
f 326 319 330
f 322 4594 4596
f 322 4596 4597
f 323 335 344
f 335 323 1951
f 323 1947 1951
f 325 6842 326
f 6842 325 337
f 325 326 340
f 337 325 338
f 338 325 347
f 339 325 340
f 325 339 347
f 326 330 340
f 328 327 4825
f 327 1665 4825
f 1665 327 6659
f 327 1696 6659
f 4012 161 4013
f 451 328 4825
f 330 329 343
f 329 332 342
f 329 342 343
f 340 330 341
f 341 330 343
f 3412 331 4599
f 331 4597 4599
f 332 333 342
f 333 332 3412
f 333 7261 369
f 7261 333 7147
f 342 333 369
f 333 3412 7147
f 7397 334 344
f 344 335 349
f 349 335 1951
f 345 336 350
f 350 336 364
f 364 336 7303
f 7303 337 346
f 337 338 346
f 346 338 366
f 338 347 355
f 338 355 1974
f 366 338 1974
f 339 340 357
f 347 339 355
f 355 339 356
f 356 339 357
f 340 341 357
f 341 343 359
f 357 341 358
f 358 341 359
f 343 342 359
f 359 342 6898
f 342 369 6898
f 7397 344 360
f 7397 360 6366
f 348 344 349
f 344 348 360
f 345 350 351
f 345 351 1947
f 346 1966 1967
f 7303 346 1967
f 348 349 361
f 360 348 376
f 348 361 376
f 349 351 370
f 351 349 1951
f 361 349 370
f 351 350 370
f 362 350 364
f 350 362 370
f 1947 351 1951
f 352 353 354
f 353 352 3247
f 352 354 3227
f 3225 352 3226
f 352 3225 3247
f 3226 352 3227
f 354 353 3264
f 353 3247 3265
f 3264 353 3265
f 354 3210 3227
f 3210 354 6719
f 354 3264 6719
f 355 356 368
f 355 368 1977
f 1974 355 1977
f 356 357 368
f 357 358 368
f 358 359 374
f 368 358 384
f 373 358 374
f 358 373 384
f 374 359 6898
f 375 360 376
f 360 375 6367
f 360 6365 6366
f 6365 360 6367
f 361 370 387
f 376 361 387
f 363 362 364
f 362 363 378
f 370 362 377
f 377 362 378
f 363 364 1967
f 378 363 389
f 389 363 393
f 393 363 1967
f 364 7303 1967
f 366 365 1966
f 365 366 1974
f 367 365 371
f 365 367 1966
f 371 365 1978
f 365 1974 1978
f 367 371 379
f 367 379 393
f 367 393 1967
f 1966 367 1967
f 368 384 1977
f 369 7261 6898
f 370 377 388
f 387 370 388
f 379 371 1982
f 371 1978 1982
f 1978 372 1982
f 372 1978 7242
f 1982 372 1987
f 1987 372 7242
f 373 374 383
f 373 383 385
f 384 373 394
f 373 385 394
f 383 374 395
f 374 6898 395
f 7261 386 6898
f 386 7261 396
f 396 7261 7147
f 375 376 397
f 375 397 6371
f 6367 375 6372
f 375 6371 6372
f 376 387 397
f 377 378 7170
f 388 377 7170
f 7170 378 398
f 378 389 398
f 379 390 393
f 390 379 1982
f 380 381 382
f 381 380 3262
f 380 382 391
f 380 391 3262
f 382 381 3224
f 1655 381 1692
f 381 1655 3261
f 1692 381 3243
f 3224 381 3261
f 3243 381 3262
f 391 382 3180
f 3180 382 3208
f 3208 382 3224
f 385 383 395
f 384 394 7242
f 1977 384 7242
f 394 385 400
f 385 395 401
f 400 385 410
f 385 401 409
f 385 409 410
f 6898 386 412
f 386 396 402
f 386 402 411
f 386 411 412
f 395 6898 401
f 401 6898 412
f 387 388 397
f 397 388 413
f 388 7170 434
f 413 388 434
f 389 393 399
f 398 389 403
f 389 399 403
f 393 390 399
f 399 390 416
f 416 390 1987
f 390 1982 1987
f 392 391 3180
f 391 392 3196
f 391 3196 3262
f 392 3178 3179
f 3178 392 3180
f 394 400 7242
f 402 396 4607
f 396 7147 4608
f 4607 396 4608
f 397 413 6371
f 7170 398 425
f 398 403 415
f 398 415 425
f 403 399 417
f 399 416 417
f 400 410 424
f 400 424 441
f 400 441 1991
f 400 1987 7242
f 1987 400 1991
f 409 401 423
f 401 412 423
f 411 402 7026
f 7026 402 445
f 445 402 4607
f 7170 425 434
f 415 403 417
f 404 405 7438
f 405 404 777
f 404 736 739
f 736 404 7438
f 404 739 756
f 404 756 4622
f 777 404 4622
f 7438 405 767
f 767 405 776
f 776 405 777
f 408 406 1760
f 406 408 1796
f 1760 406 1766
f 1766 406 1785
f 1785 406 1796
f 407 408 1752
f 408 407 1781
f 1745 407 1752
f 407 1745 1753
f 407 1753 1767
f 407 1767 1781
f 408 428 1796
f 428 408 1814
f 408 1781 1810
f 408 1810 1813
f 408 1813 1814
f 410 409 424
f 422 409 423
f 409 422 424
f 412 411 430
f 411 7026 431
f 430 411 432
f 411 431 432
f 423 412 430
f 414 413 433
f 413 414 6371
f 433 413 7389
f 413 434 7389
f 414 433 498
f 497 414 498
f 414 497 1972
f 414 1972 6371
f 415 417 426
f 425 415 435
f 415 426 435
f 417 416 418
f 418 416 1987
f 417 418 7441
f 426 417 7441
f 7441 418 1996
f 418 1987 1991
f 418 1991 1996
f 419 420 421
f 420 419 1499
f 419 421 7120
f 7148 419 724
f 419 7148 1499
f 724 419 6996
f 6996 419 763
f 763 419 768
f 768 419 788
f 419 7120 788
f 7072 420 1500
f 449 7072 732
f 732 7072 1500
f 421 420 427
f 427 420 7072
f 420 1499 1500
f 421 427 793
f 7120 421 791
f 791 421 793
f 422 423 429
f 424 422 440
f 422 429 440
f 429 423 442
f 423 430 442
f 434 425 446
f 425 435 446
f 435 426 436
f 436 426 7441
f 480 7441 1996
f 427 7072 449
f 427 449 764
f 427 764 769
f 427 769 793
f 428 1795 1796
f 440 429 469
f 429 442 454
f 429 454 471
f 469 429 471
f 442 430 455
f 432 431 473
f 431 7026 443
f 431 443 472
f 431 472 473
f 455 432 488
f 432 473 488
f 433 7389 456
f 433 456 498
f 434 446 478
f 434 447 7389
f 447 434 478
f 435 436 448
f 446 435 448
f 436 7441 457
f 448 436 2001
f 436 457 479
f 436 479 2001
f 457 7441 480
f 437 438 439
f 438 437 1586
f 437 452 453
f 452 437 458
f 437 453 1586
f 439 438 3414
f 438 1586 4714
f 3414 438 3441
f 3441 438 4178
f 4178 438 4714
f 1822 439 3447
f 439 3414 3447
f 441 440 1996
f 468 440 469
f 440 468 1996
f 1991 441 1996
f 454 442 455
f 443 7026 445
f 444 443 445
f 443 444 474
f 472 443 492
f 443 474 492
f 444 445 475
f 474 444 475
f 475 445 4610
f 445 4607 4610
f 446 448 477
f 446 477 478
f 447 476 7389
f 476 447 499
f 447 478 499
f 477 448 2001
f 449 732 743
f 449 743 754
f 3195 159 1329
f 450 463 3172
f 1718 450 4163
f 3110 450 3170
f 450 3110 4163
f 3170 450 3172
f 453 452 4613
f 452 458 459
f 452 459 460
f 452 460 1814
f 452 1814 4613
f 4553 453 4613
f 453 4553 4703
f 454 455 471
f 471 455 486
f 486 455 488
f 476 456 7389
f 456 476 496
f 456 496 498
f 479 457 514
f 457 480 482
f 457 482 514
f 1778 1766 1785
f 154 147 131
f 460 459 1795
f 1778 459 1794
f 459 1778 1795
f 1694 461 1719
f 1719 461 1740
f 1737 1626 4753
f 463 462 3172
f 462 2805 3234
f 462 3171 3172
f 3171 462 7230
f 7230 462 3234
f 464 465 466
f 464 466 515
f 464 515 1724
f 7236 464 1724
f 464 7236 7227
f 464 7227 6974
f 466 465 1763
f 546 535 537
f 1763 465 1775
f 1775 465 1776
f 578 570 7474
f 515 466 1743
f 1743 466 1757
f 1757 466 1763
f 467 468 469
f 467 469 471
f 470 467 487
f 467 470 3334
f 467 471 486
f 467 486 487
f 484 470 503
f 470 484 3334
f 470 487 502
f 470 502 503
f 473 472 493
f 472 492 493
f 488 473 491
f 473 490 491
f 490 473 493
f 474 475 495
f 492 474 494
f 494 474 495
f 495 475 4611
f 4609 475 4610
f 475 4609 4611
f 496 476 528
f 476 499 507
f 476 507 528
f 478 477 500
f 477 7094 500
f 7094 477 2001
f 499 478 500
f 501 479 514
f 479 501 2001
f 480 481 482
f 481 480 484
f 484 480 1996
f 482 481 483
f 483 481 485
f 481 484 485
f 482 483 513
f 510 482 513
f 482 510 514
f 483 485 536
f 513 483 536
f 485 484 503
f 484 1996 3334
f 485 503 1858
f 536 485 537
f 537 485 538
f 538 485 3304
f 485 1858 3304
f 487 486 519
f 486 488 489
f 486 489 521
f 519 486 521
f 502 487 1858
f 487 519 1858
f 489 488 491
f 489 491 522
f 521 489 522
f 491 490 524
f 490 493 504
f 490 504 524
f 522 491 542
f 491 524 542
f 493 492 504
f 492 494 505
f 504 492 523
f 492 505 523
f 494 495 505
f 505 495 506
f 506 495 4281
f 4281 495 4611
f 496 497 498
f 497 496 1990
f 496 528 1990
f 497 1971 1972
f 1971 497 6810
f 497 1985 6810
f 1985 497 1994
f 497 1990 1994
f 499 500 508
f 507 499 508
f 509 7094 2001
f 508 500 530
f 500 7094 530
f 510 501 514
f 501 510 531
f 501 531 2001
f 503 502 1858
f 504 523 525
f 524 504 551
f 504 525 551
f 505 506 526
f 523 505 526
f 526 506 527
f 527 506 4614
f 506 4281 4288
f 506 4288 4614
f 507 508 529
f 528 507 529
f 529 508 555
f 508 530 555
f 7094 509 556
f 530 7094 556
f 556 509 564
f 564 509 2007
f 509 2001 2007
f 511 510 513
f 510 511 531
f 511 512 531
f 512 511 535
f 511 513 536
f 535 511 536
f 531 512 2007
f 512 535 544
f 512 544 557
f 512 557 2007
f 515 1722 1742
f 1722 515 1743
f 1724 515 1742
f 4753 4810 1575
f 1678 1676 1677
f 4753 1575 4811
f 516 6910 517
f 516 517 3020
f 6910 516 3036
f 516 3019 3035
f 516 3035 3036
f 517 6910 4113
f 2996 6910 7143
f 6910 2996 4113
f 517 2980 3020
f 2980 517 3134
f 3134 517 4113
f 518 519 520
f 519 518 3304
f 518 520 540
f 518 538 3304
f 518 540 1843
f 520 519 521
f 1858 519 3304
f 520 521 549
f 540 520 560
f 520 549 550
f 520 550 560
f 521 522 549
f 522 542 6832
f 522 6832 7130
f 549 522 7130
f 525 523 526
f 524 541 542
f 541 524 551
f 525 526 527
f 525 527 543
f 525 543 551
f 543 527 4616
f 527 4614 4616
f 528 529 562
f 528 562 573
f 528 573 1992
f 1990 528 1992
f 529 555 562
f 530 554 555
f 554 530 556
f 2001 531 2007
f 532 534 3158
f 534 532 7100
f 1860 532 3158
f 532 1860 6479
f 532 1861 7100
f 1861 532 6479
f 7085 534 7291
f 534 7085 6213
f 534 533 545
f 533 534 6213
f 545 533 2425
f 533 2424 2425
f 2424 533 6213
f 534 545 3158
f 7291 534 7100
f 535 536 537
f 544 535 546
f 537 538 539
f 537 539 546
f 539 538 1843
f 546 539 1843
f 540 560 1843
f 542 541 6832
f 6832 541 552
f 541 551 552
f 7130 6832 579
f 551 543 561
f 543 553 561
f 553 543 4616
f 544 546 559
f 557 544 558
f 558 544 559
f 545 2425 7475
f 3158 545 6152
f 6152 545 7475
f 559 546 1843
f 7128 548 6838
f 612 7128 6838
f 7128 612 7139
f 548 547 7159
f 547 548 7128
f 7159 547 1866
f 1866 547 6157
f 547 7128 6796
f 547 6796 6157
f 7388 548 7159
f 548 7388 7313
f 7388 6151 7313
f 6838 548 7313
f 549 7130 7004
f 550 549 7004
f 550 7004 7474
f 550 7474 560
f 552 551 561
f 552 561 571
f 552 571 582
f 552 582 6832
f 561 553 571
f 571 553 591
f 591 553 4294
f 4294 553 4616
f 555 554 604
f 554 556 563
f 554 563 604
f 562 555 574
f 574 555 604
f 563 556 575
f 556 564 575
f 557 558 568
f 557 565 566
f 565 557 568
f 557 566 2007
f 558 559 569
f 568 558 569
f 569 559 576
f 576 559 1588
f 1588 559 1843
f 560 7474 570
f 560 570 1843
f 7004 7130 579
f 573 562 574
f 563 575 594
f 593 563 594
f 563 593 604
f 564 566 584
f 566 564 2007
f 575 564 583
f 583 564 605
f 564 584 596
f 564 596 605
f 566 565 584
f 567 565 568
f 565 567 585
f 584 565 585
f 567 568 569
f 567 569 588
f 585 567 598
f 567 588 598
f 569 576 577
f 7474 7004 580
f 578 7474 600
f 7474 580 600
f 570 578 1588
f 570 1588 1843
f 7004 579 580
f 582 571 591
f 572 573 1622
f 573 572 2002
f 1621 572 1622
f 572 1621 2005
f 572 2000 2002
f 2000 572 2005
f 573 574 1622
f 593 574 604
f 574 593 617
f 574 617 1622
f 575 583 595
f 594 575 595
f 577 576 1588
f 588 577 590
f 577 589 590
f 589 577 1588
f 589 578 601
f 578 589 1588
f 578 600 601
f 580 579 581
f 581 579 582
f 582 579 6832
f 580 581 616
f 600 580 616
f 581 582 607
f 581 607 614
f 581 614 616
f 582 591 603
f 582 603 607
f 595 583 609
f 583 605 609
f 584 585 7107
f 596 584 7193
f 584 7107 7193
f 7107 585 611
f 585 598 611
f 586 587 3253
f 587 586 4458
f 621 586 2447
f 586 621 6623
f 4458 586 6621
f 6621 586 6623
f 3253 587 4167
f 4167 587 7352
f 7352 587 4456
f 4456 587 4458
f 588 590 4618
f 598 588 4618
f 590 589 601
f 599 590 601
f 590 599 606
f 591 592 602
f 592 591 4294
f 591 602 603
f 602 592 633
f 633 592 4617
f 592 4294 4297
f 592 4297 4617
f 593 594 675
f 617 593 675
f 594 595 609
f 594 609 619
f 594 619 675
f 605 596 7193
f 610 7107 611
f 598 597 611
f 597 598 4618
f 611 597 630
f 597 620 630
f 620 597 1816
f 1816 597 4618
f 600 599 601
f 599 600 616
f 606 599 624
f 599 616 625
f 624 599 625
f 603 602 607
f 607 602 608
f 608 602 631
f 631 602 632
f 632 602 633
f 609 605 618
f 605 7193 627
f 618 605 627
f 606 624 646
f 628 606 646
f 606 628 1816
f 606 1816 4618
f 607 608 614
f 614 608 626
f 626 608 631
f 609 618 619
f 610 611 652
f 610 642 7107
f 642 610 650
f 650 610 652
f 611 630 652
f 612 7228 7085
f 7085 7228 6213
f 7228 2424 6213
f 2424 7228 6227
f 612 7291 7139
f 7291 612 7085
f 7139 7291 7001
f 7001 7291 4712
f 612 6838 7228
f 2997 613 3021
f 613 2997 4117
f 7275 613 4117
f 3021 613 7042
f 7042 613 4121
f 4121 613 7275
f 616 614 626
f 616 615 625
f 615 616 638
f 625 615 6934
f 6934 615 663
f 615 638 663
f 616 626 638
f 617 675 682
f 617 682 2017
f 1622 617 1634
f 1634 617 2017
f 619 618 634
f 618 627 634
f 619 634 675
f 627 7193 649
f 7193 7107 649
f 620 628 1468
f 628 620 1816
f 297 285 316
f 311 1952 297
f 621 3076 6623
f 623 622 3010
f 622 623 4125
f 629 622 4129
f 3010 622 3026
f 622 4125 4129
f 623 7296 2987
f 623 2987 4125
f 7296 623 3010
f 624 625 637
f 624 637 646
f 637 625 6934
f 626 631 639
f 638 626 658
f 626 639 659
f 658 626 659
f 634 627 648
f 648 627 665
f 627 649 665
f 628 635 643
f 635 628 646
f 628 643 1468
f 629 666 4128
f 666 629 4134
f 629 4129 4136
f 4134 629 4136
f 652 630 1468
f 1852 7139 4707
f 631 632 640
f 639 631 640
f 632 633 4617
f 640 632 671
f 671 632 4310
f 4310 632 4617
f 641 634 648
f 634 641 675
f 635 636 645
f 643 635 662
f 635 645 662
f 637 636 646
f 636 637 6934
f 645 636 6934
f 656 638 658
f 638 656 663
f 639 640 647
f 639 647 659
f 647 640 664
f 664 640 672
f 640 671 672
f 641 648 676
f 641 673 675
f 673 641 676
f 7107 642 649
f 649 642 660
f 642 650 678
f 660 642 678
f 661 643 668
f 643 661 1468
f 643 662 668
f 2029 644 2033
f 644 2029 2034
f 2033 644 2669
f 644 2034 2046
f 644 2046 2048
f 644 2048 2678
f 2669 644 2671
f 2671 644 2674
f 2674 644 2678
f 653 645 655
f 645 653 662
f 655 645 6934
f 647 657 659
f 657 647 664
f 648 665 677
f 676 648 677
f 649 660 665
f 650 652 7182
f 678 650 695
f 695 650 1502
f 650 7182 7122
f 650 7122 1502
f 652 651 7182
f 651 652 1468
f 7182 651 679
f 679 651 1468
f 653 655 669
f 662 653 668
f 668 653 681
f 653 669 681
f 1882 654 7379
f 654 1882 2480
f 7379 654 1887
f 1887 654 1888
f 1888 654 1889
f 1889 654 2480
f 655 6934 663
f 655 7126 669
f 655 663 7126
f 656 658 670
f 663 656 686
f 656 670 686
f 657 658 659
f 658 657 687
f 657 664 687
f 670 658 687
f 665 660 677
f 677 660 694
f 660 678 690
f 660 690 694
f 667 661 668
f 661 667 679
f 661 679 1468
f 669 7126 699
f 699 7126 720
f 7126 663 686
f 685 7126 686
f 7126 685 700
f 7126 700 720
f 664 672 687
f 666 3024 3025
f 3024 666 4124
f 666 3025 4128
f 4124 666 4131
f 4131 666 4134
f 667 668 680
f 679 667 680
f 680 668 681
f 681 669 684
f 684 669 698
f 698 669 708
f 669 699 708
f 686 670 692
f 670 687 692
f 672 671 4316
f 671 4310 4316
f 687 672 701
f 701 672 4621
f 4315 672 4316
f 672 4315 4621
f 674 673 676
f 673 674 682
f 675 673 682
f 674 676 715
f 682 674 688
f 688 674 689
f 689 674 2045
f 674 715 2039
f 674 2039 2045
f 676 677 715
f 677 694 702
f 677 702 715
f 690 678 695
f 7182 679 680
f 7182 680 683
f 7182 683 696
f 7182 696 7122
f 680 681 684
f 683 680 691
f 680 684 691
f 682 688 2017
f 683 691 697
f 696 683 705
f 683 697 706
f 705 683 706
f 691 684 698
f 685 686 693
f 685 693 710
f 700 685 712
f 685 710 712
f 686 692 693
f 692 687 701
f 688 689 2028
f 2017 688 2028
f 2028 689 2036
f 2036 689 2043
f 2043 689 2045
f 694 690 702
f 690 695 703
f 702 690 703
f 697 691 698
f 693 692 711
f 692 701 711
f 710 693 737
f 693 711 737
f 703 695 704
f 704 695 1502
f 696 705 716
f 696 716 7122
f 697 698 708
f 706 697 709
f 697 708 709
f 708 699 714
f 714 699 719
f 719 699 720
f 700 712 721
f 700 719 720
f 719 700 721
f 711 701 4426
f 4426 701 4621
f 702 703 713
f 702 713 715
f 703 704 723
f 713 703 722
f 722 703 7119
f 703 723 7119
f 723 704 724
f 724 704 1502
f 705 706 718
f 716 705 725
f 705 718 742
f 706 709 718
f 708 707 709
f 707 708 714
f 709 707 717
f 707 714 728
f 717 707 726
f 726 707 727
f 727 707 728
f 709 717 718
f 712 710 737
f 737 711 738
f 738 711 4427
f 711 4426 4427
f 721 712 735
f 735 712 737
f 715 713 730
f 713 722 730
f 714 719 728
f 715 730 2039
f 7122 716 7148
f 7148 716 1500
f 716 725 1500
f 7122 7148 1502
f 7148 724 1502
f 718 717 731
f 717 726 731
f 725 718 732
f 718 731 732
f 719 721 729
f 728 719 729
f 729 721 746
f 721 735 736
f 721 736 746
f 730 722 6919
f 6919 722 2066
f 740 722 7119
f 722 740 2066
f 723 724 6996
f 7119 723 6996
f 1499 7148 1500
f 725 732 1500
f 726 727 733
f 731 726 733
f 727 728 734
f 733 727 744
f 727 734 744
f 728 729 734
f 734 729 746
f 2039 730 2044
f 2044 730 6919
f 2057 6919 2059
f 2059 6919 2066
f 741 7119 6996
f 732 731 743
f 731 733 743
f 743 733 747
f 733 744 747
f 744 734 749
f 745 734 746
f 734 745 749
f 736 735 739
f 735 737 739
f 746 736 7438
f 737 738 739
f 739 738 756
f 756 738 4327
f 4327 738 4427
f 740 7119 741
f 740 741 750
f 740 750 2071
f 2066 740 2071
f 741 6996 763
f 750 741 762
f 762 741 778
f 741 763 778
f 743 747 754
f 747 744 754
f 744 749 755
f 754 744 755
f 745 746 748
f 745 748 749
f 748 746 7438
f 749 748 761
f 748 7438 767
f 761 748 775
f 748 767 775
f 755 749 761
f 757 750 762
f 750 757 2071
f 751 753 2267
f 751 2267 2277
f 751 2277 2278
f 2254 752 2255
f 2255 752 2295
f 752 2278 2295
f 2251 753 2254
f 753 2251 3215
f 2267 753 3215
f 754 755 760
f 754 760 765
f 760 755 766
f 755 761 766
f 756 4327 4622
f 757 762 800
f 757 800 2086
f 2071 757 2086
f 1966 346 366
f 1354 758 7390
f 759 7270 4791
f 759 4791 7381
f 765 760 774
f 760 766 774
f 766 761 783
f 762 778 800
f 763 768 779
f 778 763 779
f 764 765 770
f 769 764 792
f 764 770 780
f 764 780 792
f 770 765 781
f 765 774 781
f 774 766 781
f 781 766 782
f 782 766 783
f 775 767 786
f 767 776 786
f 768 788 789
f 768 789 801
f 769 792 793
f 780 770 794
f 770 781 803
f 802 770 803
f 771 772 773
f 772 771 2299
f 771 773 2300
f 2299 771 2303
f 771 2300 2308
f 2303 771 2306
f 2306 771 2316
f 771 2308 2316
f 773 772 1319
f 1319 772 2290
f 2290 772 2299
f 773 1317 1318
f 1317 773 1319
f 773 1318 1342
f 1341 773 1342
f 773 1341 2300
f 783 775 784
f 784 775 786
f 776 777 797
f 786 776 787
f 796 776 797
f 797 777 4335
f 4335 777 4622
f 778 779 799
f 778 799 815
f 800 778 815
f 799 779 801
f 792 780 794
f 781 782 795
f 781 795 803
f 782 783 7129
f 795 782 7129
f 783 784 814
f 7129 783 814
f 784 786 814
f 785 786 787
f 786 785 812
f 785 787 798
f 785 798 823
f 812 785 823
f 786 812 814
f 789 788 807
f 807 788 816
f 808 788 7120
f 788 808 816
f 801 789 807
f 791 7452 7120
f 7452 791 824
f 817 7452 824
f 790 791 793
f 791 790 824
f 792 790 793
f 790 792 794
f 790 794 809
f 790 809 818
f 790 818 824
f 794 802 809
f 795 810 811
f 810 795 7129
f 796 797 798
f 798 797 4624
f 797 4335 4624
f 823 798 838
f 838 798 4624
f 799 801 816
f 815 799 7123
f 799 816 7123
f 800 815 820
f 800 820 2086
f 801 807 816
f 802 803 811
f 809 802 821
f 802 811 821
f 805 804 2322
f 804 805 2325
f 2316 804 7232
f 804 2316 2323
f 7232 804 2325
f 2322 804 2323
f 805 2322 7031
f 2325 805 2787
f 805 7031 2334
f 805 2334 7125
f 2787 805 7125
f 806 4569 4570
f 808 7120 829
f 816 808 827
f 827 808 852
f 828 808 829
f 808 828 852
f 829 7120 7452
f 818 809 832
f 811 810 822
f 822 810 7129
f 821 811 825
f 811 822 825
f 7129 814 836
f 835 7129 836
f 812 813 814
f 813 812 826
f 812 823 826
f 814 813 836
f 813 826 849
f 836 813 849
f 815 819 820
f 819 815 7123
f 7123 816 827
f 818 817 824
f 817 818 831
f 817 831 853
f 817 853 7428
f 7452 817 7428
f 831 818 832
f 820 819 2101
f 819 7123 850
f 819 850 2100
f 819 2100 2101
f 2086 820 2091
f 2091 820 2093
f 2093 820 2101
f 7123 827 841
f 821 825 830
f 821 830 832
f 825 822 842
f 822 7129 834
f 833 822 834
f 822 833 842
f 826 823 837
f 837 823 839
f 823 838 839
f 834 7129 835
f 826 837 840
f 826 840 849
f 7123 841 850
f 841 827 859
f 827 852 859
f 828 829 6278
f 828 851 852
f 851 828 6278
f 829 7452 6278
f 832 830 869
f 831 832 863
f 853 831 863
f 832 862 863
f 862 832 888
f 832 869 888
f 833 834 848
f 842 833 843
f 843 833 857
f 833 848 857
f 834 835 848
f 835 836 858
f 848 835 865
f 835 858 865
f 836 849 858
f 837 839 866
f 840 837 866
f 839 838 4625
f 6932 838 4624
f 838 6932 4625
f 866 839 874
f 874 839 4625
f 849 840 867
f 840 866 867
f 850 841 860
f 841 859 860
f 842 843 847
f 847 843 856
f 856 843 864
f 843 857 864
f 844 845 846
f 844 846 4097
f 846 845 3336
f 2777 845 2778
f 845 2777 3336
f 846 3336 6639
f 4097 846 6648
f 846 6639 6647
f 846 6647 6648
f 124 117 109
f 857 848 870
f 848 865 870
f 858 849 872
f 849 867 872
f 850 860 2100
f 852 851 881
f 881 851 883
f 883 851 6278
f 859 852 875
f 875 852 881
f 7428 853 868
f 853 863 868
f 855 854 886
f 854 855 7428
f 854 7428 868
f 854 868 877
f 854 877 886
f 876 855 884
f 855 876 6278
f 884 855 886
f 855 6278 7428
f 861 856 864
f 864 857 870
f 865 858 871
f 871 858 872
f 860 859 875
f 860 875 880
f 860 880 896
f 860 896 2100
f 861 864 878
f 869 861 888
f 861 878 887
f 861 887 888
f 863 862 877
f 877 862 899
f 862 888 909
f 899 862 902
f 902 862 909
f 868 863 877
f 6926 2260 2274
f 2260 6926 2283
f 6926 2274 2284
f 2283 6926 2305
f 2305 6926 2318
f 6926 2309 2318
f 4693 6681 6683
f 870 865 891
f 865 871 879
f 865 879 892
f 891 865 892
f 867 866 873
f 873 866 874
f 872 867 893
f 893 867 894
f 890 870 905
f 870 891 905
f 871 872 893
f 879 871 892
f 892 871 906
f 871 893 906
f 873 874 4629
f 894 873 4631
f 873 4629 4630
f 873 4630 4631
f 874 4625 4627
f 874 4627 4629
f 880 875 895
f 875 881 907
f 895 875 907
f 883 876 919
f 876 883 6278
f 876 884 919
f 877 885 886
f 885 877 899
f 887 878 904
f 1723 1734 1674
f 880 895 896
f 881 883 897
f 881 897 907
f 883 882 897
f 882 883 933
f 897 882 918
f 918 882 933
f 883 919 933
f 884 886 920
f 884 898 919
f 898 884 920
f 886 885 920
f 885 899 908
f 888 887 909
f 887 904 909
f 889 890 905
f 889 905 916
f 915 889 916
f 891 892 912
f 905 891 923
f 891 912 923
f 892 906 912
f 893 894 4631
f 906 893 924
f 924 893 4631
f 896 895 913
f 895 907 913
f 896 913 2116
f 2100 896 2105
f 2105 896 2116
f 907 897 917
f 917 897 918
f 919 898 6173
f 898 920 935
f 7310 898 935
f 898 7310 6173
f 899 902 914
f 908 899 914
f 901 900 911
f 900 901 2323
f 900 903 2311
f 903 900 2323
f 911 900 2317
f 900 2311 2317
f 910 901 911
f 901 910 2328
f 2323 901 2328
f 902 909 921
f 914 902 926
f 902 921 926
f 2304 903 2308
f 903 2304 2311
f 2308 903 2316
f 2316 903 2323
f 909 904 915
f 916 905 922
f 922 905 923
f 912 906 931
f 906 924 953
f 931 906 937
f 937 906 953
f 913 907 925
f 907 917 925
f 908 914 920
f 909 915 921
f 910 911 2324
f 1417 910 2324
f 910 1417 2335
f 2328 910 3263
f 910 2335 3263
f 911 2317 5197
f 2324 911 5197
f 923 912 931
f 913 925 2124
f 2116 913 2122
f 2122 913 2124
f 920 914 926
f 915 916 922
f 921 915 7327
f 915 922 927
f 7327 915 936
f 915 927 936
f 917 918 932
f 925 917 932
f 932 918 943
f 918 933 945
f 943 918 945
f 933 919 949
f 919 934 949
f 934 919 6172
f 6172 919 6173
f 920 926 935
f 926 921 7327
f 922 923 928
f 927 922 930
f 922 928 930
f 928 923 929
f 929 923 6859
f 923 931 6859
f 953 924 7498
f 924 4631 4632
f 924 4632 7498
f 925 932 944
f 925 944 2124
f 926 7448 935
f 7448 926 947
f 926 7327 947
f 927 930 936
f 928 929 939
f 930 928 939
f 1678 2761 1676
f 929 6859 939
f 936 930 938
f 938 930 948
f 930 939 948
f 6859 931 937
f 932 943 944
f 945 933 946
f 946 933 949
f 6859 937 940
f 7310 958 6173
f 949 934 957
f 957 934 968
f 968 934 6172
f 935 7448 960
f 7310 935 960
f 7327 936 938
f 7327 938 947
f 939 6859 940
f 940 937 975
f 937 953 954
f 937 954 975
f 947 938 961
f 938 948 951
f 938 951 961
f 939 940 950
f 948 939 950
f 950 940 952
f 952 940 965
f 965 940 975
f 7065 941 942
f 941 7065 2393
f 7065 2392 2393
f 2392 7065 7024
f 7065 2394 7024
f 942 941 3036
f 1368 941 3033
f 941 1368 3036
f 941 2393 3053
f 3033 941 3034
f 3034 941 3053
f 7065 942 3055
f 942 3036 3055
f 944 943 7294
f 943 945 955
f 943 955 956
f 943 956 7294
f 2124 944 2129
f 2129 944 7294
f 945 946 966
f 955 945 966
f 946 949 957
f 946 957 989
f 966 946 967
f 967 946 989
f 7448 947 971
f 947 961 971
f 948 950 951
f 960 7448 981
f 7448 971 981
f 951 950 964
f 950 952 964
f 961 951 972
f 951 964 972
f 964 952 974
f 952 965 974
f 954 7498 6050
f 1006 7498 4360
f 7498 1006 6050
f 954 953 7498
f 975 954 6050
f 956 955 976
f 955 966 967
f 955 967 976
f 7294 956 2150
f 956 976 2157
f 2150 956 2157
f 2143 7294 2150
f 957 968 989
f 6984 958 978
f 958 6984 6173
f 958 7310 970
f 969 958 970
f 958 969 978
f 977 6984 978
f 6984 6172 6173
f 960 959 970
f 959 960 981
f 959 969 970
f 969 959 999
f 959 981 999
f 7310 960 970
f 971 961 982
f 961 972 973
f 961 973 982
f 963 962 3015
f 962 963 4140
f 2970 962 2973
f 962 2970 3015
f 2973 962 4140
f 7090 963 2967
f 963 7090 4140
f 2967 963 3014
f 3014 963 3015
f 972 964 974
f 974 965 985
f 965 975 986
f 985 965 986
f 976 967 987
f 987 967 989
f 968 6984 990
f 6984 968 6172
f 988 968 990
f 968 988 1009
f 989 968 1009
f 6984 977 990
f 978 969 979
f 979 969 999
f 971 980 981
f 980 971 982
f 973 972 984
f 972 974 983
f 972 983 984
f 973 984 994
f 983 974 985
f 986 975 6088
f 975 6050 6088
f 976 987 998
f 976 998 1016
f 976 1016 2157
f 977 978 979
f 977 979 1012
f 990 977 1010
f 1010 977 6025
f 1011 977 1012
f 977 1011 7386
f 977 7386 6025
f 979 999 5827
f 1012 979 5827
f 981 980 1000
f 980 982 991
f 980 991 1001
f 1000 980 1001
f 999 981 1000
f 3012 7237 4727
f 7237 3028 4139
f 3071 7237 4139
f 7237 3071 4730
f 4727 7237 4730
f 984 983 993
f 983 985 997
f 993 983 996
f 996 983 997
f 984 993 995
f 994 984 995
f 985 986 1004
f 997 985 1004
f 1004 986 1007
f 1007 986 6088
f 987 989 1009
f 998 987 1009
f 988 990 1010
f 1009 988 1018
f 988 1010 1018
f 991 994 1001
f 1527 992 2400
f 992 1527 2409
f 992 2399 2400
f 2399 992 7513
f 992 2409 3147
f 992 3147 7513
f 995 993 1002
f 993 996 1002
f 994 995 1014
f 1001 994 1014
f 995 1002 1014
f 996 997 1003
f 1002 996 1003
f 1003 997 1004
f 1008 998 1009
f 998 1008 1015
f 998 1015 1016
f 999 1000 6827
f 999 6827 5827
f 1000 1001 1013
f 1000 1013 1017
f 1000 1017 6827
f 1013 1001 1014
f 1002 1003 7470
f 1014 1002 7470
f 1003 1004 7424
f 7470 1003 1025
f 1003 7424 1025
f 1005 1004 1007
f 1004 1005 7424
f 1005 1007 6023
f 7424 1005 1037
f 1005 1036 1037
f 1036 1005 6029
f 1005 6023 6029
f 1006 6946 1007
f 1007 6946 6023
f 7165 6946 4633
f 6946 7165 6023
f 1006 1007 6088
f 1006 4360 6946
f 6050 1006 6088
f 1008 1009 1018
f 1015 1008 1019
f 1008 1018 1019
f 1018 1010 1026
f 1026 1010 6025
f 1011 1012 5827
f 1038 1011 1040
f 1011 1038 5843
f 1040 1011 5827
f 1011 5843 7386
f 5827 6827 5971
f 1013 1014 1023
f 1017 1013 1023
f 1014 7470 1023
f 1016 1015 1046
f 1015 1019 1032
f 1015 1032 1046
f 1016 1046 2163
f 2157 1016 2163
f 6827 1017 1027
f 1017 1023 1035
f 1027 1017 6930
f 1028 1017 1035
f 1017 1028 6930
f 1023 7470 1024
f 1019 1018 1033
f 1018 1026 1033
f 1032 1019 1033
f 1020 1022 1871
f 1022 1020 4213
f 1020 1871 4199
f 1020 4199 4202
f 1020 4202 4213
f 1022 1021 4211
f 1021 1022 4213
f 1021 3503 3521
f 3503 1021 4210
f 1021 3521 4211
f 4210 1021 4213
f 6983 1022 3542
f 1022 6983 7109
f 1871 1022 7109
f 1022 3535 3542
f 3535 1022 4211
f 6827 1027 5971
f 1027 6930 5971
f 6930 1070 5971
f 1023 1024 6804
f 1035 1023 6804
f 1024 7470 1043
f 6804 1024 1043
f 7470 1025 1043
f 1025 7424 1044
f 1043 1025 1044
f 1033 1026 1052
f 1026 1047 1052
f 1047 1026 6020
f 6020 1026 6025
f 1028 1035 1041
f 1028 1041 6930
f 1030 1029 2232
f 1029 1030 2254
f 1031 1029 2254
f 1029 1031 2265
f 2232 1029 2237
f 2237 1029 2265
f 2220 1030 2232
f 1030 2220 2233
f 1030 2233 4041
f 1030 2250 2254
f 2250 1030 4041
f 1031 2254 2255
f 1031 2255 2263
f 1031 2263 2265
f 7424 1037 1044
f 1032 1033 7495
f 1032 7495 1045
f 1032 1045 2168
f 1046 1032 2168
f 7495 1033 1052
f 1034 1683 1854
f 1683 1034 7092
f 1034 1854 7109
f 7092 1034 7109
f 1035 6804 1050
f 1041 1035 1049
f 1049 1035 1050
f 1037 7262 1044
f 7262 1037 1056
f 1044 7262 1051
f 1051 7262 7068
f 1037 1036 1056
f 1056 1036 1061
f 1061 1036 4635
f 1036 1062 4635
f 1062 1036 6029
f 1039 1038 1040
f 1038 1039 1069
f 1063 1038 1069
f 1038 1063 5843
f 1039 1040 1070
f 1069 1039 1087
f 1039 1070 1087
f 1070 1040 5971
f 1040 5827 5971
f 6930 1041 1048
f 1048 1041 1049
f 1042 7456 1265
f 1245 7456 2241
f 2241 7456 6980
f 6980 7456 2258
f 1042 1265 1270
f 1042 1270 2259
f 1289 1042 2259
f 1042 1289 2273
f 7456 1042 2273
f 6804 1043 1055
f 1050 6804 1055
f 1043 1044 1051
f 1043 1051 1055
f 1045 7495 1057
f 7495 1052 1057
f 1045 1057 1073
f 1045 1073 2179
f 2168 1045 2175
f 2175 1045 2179
f 2163 1046 2168
f 1052 1047 1057
f 1047 1053 1065
f 1053 1047 6020
f 1057 1047 1072
f 1047 1065 1076
f 1072 1047 1076
f 1048 1049 1064
f 6930 1048 7243
f 7243 1048 1091
f 1048 1064 1091
f 1049 1050 1054
f 1049 1054 1064
f 1054 1050 1059
f 1050 1055 1060
f 1059 1050 1060
f 1055 1051 7068
f 1053 1058 1065
f 1058 1053 6020
f 6930 7243 1070
f 1054 1059 1064
f 1060 1055 1071
f 1055 7068 6885
f 1055 6885 1071
f 1056 1061 1075
f 1056 7184 7262
f 7184 1056 1075
f 1057 1072 1073
f 1065 1058 5817
f 5817 1058 7386
f 7386 1058 6020
f 1059 1060 1074
f 1064 1059 1074
f 1060 1071 1074
f 1075 1061 4635
f 1062 7165 4379
f 7165 1062 6029
f 1062 4379 4635
f 1063 1069 1087
f 1081 1063 1087
f 1063 1081 5479
f 1063 5479 5843
f 1077 7243 1092
f 7243 1091 1092
f 1064 1074 5725
f 1091 1064 5725
f 1065 1068 1084
f 1068 1065 5817
f 1076 1065 1084
f 1066 4218 4219
f 4218 1066 4580
f 1066 4219 4583
f 4222 1066 4583
f 4580 1066 4581
f 1067 4179 4180
f 4179 1067 4182
f 1067 4180 4219
f 4182 1067 4219
f 1068 1080 1084
f 1080 1068 7403
f 7403 1068 5881
f 1068 5817 5881
f 1070 7243 1078
f 7243 1077 1078
f 1070 1078 1087
f 1074 1071 1079
f 1071 6885 1082
f 1079 1071 1088
f 1071 1082 1088
f 7184 1075 7087
f 7184 7087 1103
f 7068 7262 7184
f 6885 7068 1082
f 1082 7068 7184
f 1073 1072 1076
f 1073 1076 1083
f 1073 1083 7253
f 2179 1073 2194
f 1073 7253 2194
f 1074 1079 5725
f 1075 4635 7087
f 1083 1076 1084
f 1078 1077 1086
f 1086 1077 1102
f 1077 1092 1111
f 1102 1077 1111
f 1078 1086 1087
f 1079 1088 1096
f 1079 1096 5725
f 1084 1080 1097
f 1097 1080 1109
f 1080 7403 1114
f 1109 1080 1114
f 1085 1081 1087
f 1081 1085 1100
f 1081 1100 5479
f 1082 7184 7346
f 1088 1082 7346
f 7346 7184 1104
f 7184 1103 1104
f 1083 1084 1097
f 1083 1097 1098
f 1083 1098 7253
f 1086 1085 1087
f 1085 1086 1102
f 1100 1085 1110
f 1085 1102 7142
f 1110 1085 7142
f 1096 1088 7346
f 1089 1090 1091
f 1090 1089 7339
f 1089 1091 5725
f 1089 1096 7339
f 1096 1089 5725
f 1091 1090 1093
f 1093 1090 7071
f 1090 7339 7071
f 1092 1091 1093
f 1092 1093 1111
f 1111 1093 1121
f 1093 7071 1121
f 7412 7040 7479
f 7479 7040 3098
f 3095 7040 3097
f 7040 3095 3098
f 1375 7412 7479
f 1094 1095 4152
f 1095 1094 7140
f 1094 3099 3100
f 3099 1094 3102
f 1094 3100 4154
f 3102 1094 4152
f 1095 4144 4146
f 4144 1095 7140
f 1095 4146 4149
f 1095 4149 4152
f 7339 1096 1115
f 1096 7346 1115
f 7346 1104 1108
f 1103 7087 1113
f 1098 1097 1109
f 7253 1098 1099
f 1099 1098 1117
f 1098 1109 1117
f 7253 1099 2188
f 2185 7253 2188
f 1099 1117 1128
f 1099 1128 2195
f 2188 1099 2195
f 1100 1110 5959
f 5479 1100 5881
f 5881 1100 5959
f 1101 1102 1111
f 1102 1101 7142
f 1101 1111 7356
f 7142 1101 7356
f 7346 1108 1119
f 1115 7346 1119
f 1104 1103 1112
f 1112 1103 1126
f 1103 1113 4637
f 1126 1103 4637
f 1108 1104 1116
f 1104 1112 1116
f 1105 1107 4060
f 1107 1105 4063
f 1105 4053 4054
f 4053 1105 4056
f 1105 4054 4059
f 4056 1105 4060
f 1105 4059 4063
f 1106 1107 4063
f 1107 1106 4073
f 1106 4063 4074
f 4073 1106 4078
f 1106 4074 4078
f 4060 1107 4064
f 4064 1107 4070
f 4070 1107 4073
f 1108 1116 1119
f 1109 1114 1129
f 1117 1109 1127
f 1127 1109 1129
f 1110 7142 6819
f 1110 6819 5959
f 7356 1111 1121
f 7339 1115 1118
f 1116 1112 1120
f 1120 1112 1125
f 1125 1112 1126
f 1113 7087 4636
f 1113 4636 4638
f 4637 1113 4638
f 1129 1114 1138
f 1114 7403 1130
f 1114 1130 1138
f 7071 7339 1122
f 7339 1118 1122
f 1118 1115 1135
f 1115 1119 1124
f 1115 1124 1134
f 1115 1134 1135
f 1119 1116 1123
f 1116 1120 1123
f 1117 1127 1128
f 1122 1118 1135
f 1119 1123 1124
f 1123 1120 1125
f 6819 1132 7278
f 1139 6819 7278
f 6819 1139 5959
f 6819 7142 1132
f 1132 7142 7356
f 7356 1121 1136
f 1131 7356 1136
f 1136 1121 7425
f 7425 1121 7071
f 1133 1122 1135
f 1122 1133 7071
f 1124 1123 1137
f 1123 1125 1142
f 1137 1123 1142
f 1134 1124 1137
f 1125 1126 1150
f 1142 1125 1150
f 1150 1126 1159
f 1159 1126 4637
f 1128 1127 1144
f 1127 1129 1144
f 1128 1144 2203
f 2195 1128 2197
f 2197 1128 2199
f 2199 1128 2203
f 1129 1138 1144
f 1130 7403 1145
f 1145 7403 5960
f 7403 5881 5960
f 1138 1130 1143
f 1143 1130 1153
f 1130 1145 1153
f 1131 1132 7356
f 1132 1131 1146
f 1131 1136 1147
f 1146 1131 1181
f 1131 1147 1154
f 1131 1154 1181
f 1132 1146 7278
f 7425 1133 1140
f 1133 7425 7071
f 1133 1135 1140
f 7425 1140 1148
f 7425 1148 1155
f 1135 1134 1141
f 1134 1137 1141
f 1140 1135 1141
f 1147 1136 7425
f 1141 1137 1149
f 1137 1142 1149
f 1138 1143 1144
f 1162 1139 7278
f 1139 1162 5882
f 1139 5882 5959
f 1140 1141 1148
f 1148 1141 1156
f 1141 1149 1157
f 1156 1141 1157
f 1149 1142 1157
f 1142 1150 1151
f 1157 1142 1166
f 1143 1153 1172
f 1143 1172 1178
f 1143 1178 2206
f 2203 1144 2206
f 1145 1152 1153
f 1152 1145 1161
f 1161 1145 1163
f 1163 1145 5960
f 7421 1146 1181
f 1146 7421 7278
f 1147 7425 1165
f 1154 1147 1165
f 7425 1155 1175
f 1165 7425 1175
f 1155 1148 1185
f 1148 1156 1170
f 1148 1170 1185
f 1151 1150 1158
f 1158 1150 1159
f 1151 1158 1167
f 1166 1151 1171
f 1151 1167 1189
f 1171 1151 1176
f 1176 1151 1189
f 1153 1152 1192
f 1152 1161 6963
f 1152 6963 1192
f 1172 1153 1177
f 1177 1153 1192
f 1154 1165 1173
f 1154 1173 1174
f 1154 1174 1187
f 1181 1154 1187
f 1175 1155 1184
f 1184 1155 1194
f 1155 1185 1194
f 1156 1157 7279
f 1170 1156 1198
f 1156 7279 1198
f 1157 1166 7279
f 1158 1159 4640
f 1167 1158 4640
f 1159 4637 4638
f 1159 4638 4640
f 2743 1160 4011
f 1160 2743 4016
f 4011 1160 4015
f 4015 1160 4016
f 1161 1163 1186
f 6963 1161 1186
f 1162 7278 7032
f 1162 7032 1179
f 1162 1179 5882
f 1163 1179 1186
f 1179 1163 5882
f 5882 1163 5960
f 7278 7421 5544
f 7032 7278 5545
f 7278 5544 5545
f 7421 1181 5544
f 1174 1164 1187
f 1164 1174 1193
f 1164 1181 1187
f 1181 1164 1193
f 1173 1165 1175
f 1166 1171 7279
f 1189 1167 1455
f 1454 1167 4640
f 1167 1454 4671
f 1455 1167 4671
f 1169 1168 3175
f 1168 1169 6758
f 1168 2214 3175
f 1168 6758 6759
f 6948 1169 7442
f 7442 1169 3175
f 4148 1169 6948
f 1169 4148 6758
f 1185 1170 1194
f 1194 1170 1197
f 1197 1170 1198
f 7279 1171 1188
f 1171 1176 1188
f 1172 1177 1178
f 1205 7032 5545
f 1174 1173 1183
f 1173 1175 1182
f 1173 1182 1183
f 1174 1183 1195
f 1193 1174 1195
f 1182 1175 1184
f 1188 1176 1190
f 1176 1189 1190
f 1178 1177 1191
f 1191 1177 1192
f 1178 1191 2215
f 1178 2203 2206
f 2203 1178 2213
f 2213 1178 2215
f 1192 6963 1201
f 1186 1179 1204
f 1179 7032 1204
f 1180 1181 1206
f 1181 1180 5544
f 1180 1206 1217
f 1180 1217 1227
f 1180 1227 1229
f 1228 1180 1229
f 1180 1228 5544
f 1181 1193 1206
f 1183 1182 1196
f 1182 1184 1196
f 1195 1183 4646
f 1183 1196 1208
f 1183 1208 1224
f 1183 1224 1230
f 1183 1230 4646
f 1184 1194 1210
f 1196 1184 1210
f 7279 1188 1199
f 1198 7279 1199
f 6963 1186 1201
f 1201 1186 1202
f 1202 1186 1204
f 1188 1190 1199
f 1190 1189 3291
f 1453 1189 1455
f 1189 1453 3291
f 1199 1190 1222
f 1190 1215 1222
f 1215 1190 3291
f 1191 1192 1200
f 1191 1200 2223
f 2215 1191 2223
f 1200 1192 1209
f 1192 1201 1216
f 1209 1192 1216
f 1193 1195 1207
f 1206 1193 1207
f 1194 1197 1210
f 7032 1203 1204
f 1203 7032 1205
f 1207 1195 4646
f 1208 1196 1218
f 1196 1210 1231
f 1196 1211 1218
f 1211 1196 1231
f 1197 1198 1219
f 1210 1197 1220
f 1198 1199 1221
f 1219 1198 1221
f 1221 1199 1222
f 1200 1209 1223
f 1200 1223 2223
f 1201 1202 1216
f 1202 1204 1233
f 1216 1202 1239
f 1202 1233 1239
f 1204 1203 1248
f 1203 1205 1226
f 1203 1226 1248
f 1233 1204 1248
f 1226 1205 1235
f 1235 1205 5491
f 5491 1205 5545
f 1206 1207 4646
f 1217 1206 4646
f 1208 1218 1224
f 1209 1216 1223
f 1210 1220 1231
f 1218 1211 1243
f 1211 1231 1237
f 1211 1237 1244
f 1243 1211 1244
f 1212 1213 4029
f 1213 1212 6601
f 1214 1212 4029
f 1212 1214 6600
f 1932 1212 6600
f 1212 1932 6601
f 4029 1213 4034
f 4034 1213 6601
f 4028 1214 4029
f 1214 4028 4035
f 1214 4035 6600
f 1222 1215 7416
f 1215 3291 3308
f 1215 3308 7416
f 1223 1216 1232
f 1232 1216 1239
f 1227 1217 4646
f 1224 1218 1236
f 1236 1218 1243
f 1220 1219 1225
f 1219 1221 1225
f 1220 1225 1231
f 1221 1222 7486
f 1225 1221 6915
f 6915 1221 7486
f 7486 1222 7416
f 1223 1232 2240
f 2223 1223 2234
f 2234 1223 2240
f 1230 1224 7155
f 1231 1225 1237
f 1237 1225 6915
f 1226 1235 1255
f 1226 1247 1248
f 1247 1226 1255
f 1229 1227 1250
f 1250 1227 4646
f 1228 1229 1242
f 1240 1228 1242
f 1228 1240 5547
f 5544 1228 5547
f 1242 1229 1256
f 1229 1250 1251
f 1229 1251 1256
f 1230 7155 6907
f 1230 6907 4646
f 1232 1239 2242
f 2240 1232 2242
f 1239 1233 1246
f 1246 1233 1248
f 1234 1527 2406
f 1527 1234 2408
f 1234 1809 2404
f 1809 1234 2406
f 1234 2404 2408
f 1255 1235 1266
f 1266 1235 5546
f 1235 5491 5546
f 6907 7155 7433
f 7433 7155 1261
f 1236 1243 1269
f 7155 1236 1257
f 1257 1236 1269
f 1244 1237 6915
f 5460 7486 7416
f 1238 1239 1254
f 1245 1238 1254
f 1238 1245 2242
f 1239 1246 1264
f 1254 1239 1259
f 1259 1239 1264
f 1240 1242 1249
f 1240 1249 5547
f 1266 1241 1281
f 1241 1266 5546
f 1278 1241 1279
f 1241 1278 1281
f 1279 1241 5546
f 1249 1242 1256
f 6907 1250 4646
f 1244 6915 1258
f 1244 1258 1262
f 1244 1262 1269
f 6915 7486 1253
f 1245 1254 1265
f 2240 1245 2241
f 1245 2240 2242
f 1246 1248 7516
f 1264 1246 7516
f 1248 1247 7516
f 1247 1255 5221
f 7516 1247 5220
f 5220 1247 5221
f 1249 1256 1272
f 1249 1272 1279
f 1249 1279 5547
f 1251 1250 7411
f 7411 1250 7433
f 7433 1250 6907
f 1256 1251 1260
f 1251 7411 1260
f 7155 1257 1261
f 1253 1252 1309
f 1252 1253 5460
f 1309 1252 5434
f 1252 4643 5434
f 4643 1252 5460
f 1253 7486 5460
f 6915 1253 1258
f 1258 1253 6935
f 6935 1253 1305
f 1305 1253 1309
f 1254 1259 1265
f 1255 1266 5221
f 1256 1260 1272
f 1260 7411 1267
f 7433 1261 1273
f 1261 1257 1274
f 1262 1257 1269
f 1257 1262 1274
f 1262 1258 6935
f 1259 1264 1271
f 1265 1259 1270
f 1270 1259 1271
f 1260 1267 1272
f 1273 1261 1299
f 1261 1274 1299
f 1262 6935 1268
f 1262 1268 1274
f 6935 1305 1314
f 1263 1643 3281
f 1643 1263 3973
f 1263 3281 3983
f 3974 1263 3979
f 1263 3977 3979
f 3977 1263 3983
f 1264 7516 1276
f 1271 1264 1276
f 7192 1266 1281
f 1266 7192 5221
f 1272 1267 1280
f 1267 7411 1298
f 1280 1267 1298
f 1274 1268 1287
f 1268 6935 1287
f 1270 1271 2259
f 1271 1276 7501
f 1271 7501 1288
f 1271 1288 2259
f 7192 1281 1306
f 1272 1278 1279
f 1278 1272 1303
f 1272 1280 1285
f 1272 1285 1303
f 7411 7433 1286
f 7411 1286 1298
f 7433 1273 1286
f 1286 1273 1308
f 1273 1299 1308
f 1274 1287 1313
f 1299 1274 1313
f 7233 1275 3733
f 1275 7233 4263
f 7342 1275 1282
f 1275 7342 3725
f 1282 1275 4263
f 1275 3725 3731
f 1275 3731 3733
f 7233 3733 7241
f 7233 7241 3738
f 7342 1282 4254
f 7342 1560 7353
f 1560 7342 4254
f 1276 7516 1294
f 1276 1294 7501
f 7516 1277 1320
f 1277 7516 5220
f 1320 1277 5216
f 5216 1277 5220
f 1281 1278 1295
f 1295 1278 1303
f 1279 5546 5547
f 1285 1280 1298
f 1287 6935 1314
f 1281 1295 5143
f 1306 1281 6651
f 1281 5143 6651
f 4254 1282 4257
f 4257 1282 4263
f 1283 1284 3952
f 1284 1283 3961
f 3319 1283 3957
f 1283 3319 3961
f 1283 3952 3957
f 3947 1284 3951
f 1284 3947 3952
f 3951 1284 3961
f 1285 1298 1311
f 1303 1285 1307
f 1285 1304 1307
f 1304 1285 1311
f 1298 1286 1312
f 1286 1308 1312
f 1287 1300 1313
f 1300 1287 7429
f 1287 1314 7429
f 1288 7501 1290
f 1289 1288 1290
f 1288 1289 2259
f 1290 7501 1317
f 7501 1294 1317
f 1289 1290 2273
f 1290 1317 1319
f 1290 1319 2290
f 2273 1290 2290
f 1291 1292 1293
f 1292 1291 3756
f 1291 1293 3765
f 3756 1291 3774
f 1291 3765 3771
f 1291 3771 3774
f 1293 1292 3753
f 1292 3750 3754
f 3750 1292 3757
f 3753 1292 3754
f 1292 3756 3757
f 1293 3745 3748
f 3745 1293 3753
f 1293 3748 3765
f 1294 7516 1318
f 1318 7516 1320
f 1317 1294 1318
f 1295 1303 5143
f 1296 2452 4495
f 465 6974 1801
f 4488 1296 4495
f 1296 4488 4634
f 1297 4488 4489
f 1297 4489 4490
f 1297 4490 6626
f 1311 1298 4649
f 1298 1312 4649
f 1308 1299 1334
f 1299 1313 1334
f 1313 1300 6931
f 1300 7429 6931
f 1301 1302 3233
f 1302 1301 6694
f 7222 1301 3193
f 3193 1301 3233
f 1301 7222 6694
f 1302 3230 3233
f 3230 1302 3986
f 3986 1302 4744
f 4744 1302 6694
f 1303 1307 1323
f 1310 1303 1323
f 1303 1310 5143
f 1307 1304 1354
f 1304 1311 7096
f 1304 7096 1354
f 1305 1309 1315
f 1314 1305 1335
f 1305 1315 1326
f 1325 1305 1326
f 1305 1325 1335
f 7192 1306 1321
f 1321 1306 6651
f 1323 1307 1354
f 1312 1308 1316
f 1316 1308 1324
f 1324 1308 1357
f 1308 1334 1357
f 1315 1309 5434
f 7192 1321 5217
f 7192 5217 5221
f 7222 3154 7067
f 7222 7067 7055
f 1310 1323 1344
f 1310 1344 6651
f 5143 1310 6651
f 7096 1311 1332
f 1332 1311 4649
f 1312 1316 4649
f 1334 1313 6931
f 1314 1335 7429
f 1326 1315 5434
f 1316 1324 1345
f 1316 1332 4649
f 1332 1316 4651
f 1316 1345 4651
f 1318 1320 1342
f 1342 1320 1343
f 1343 1320 5196
f 5196 1320 5216
f 1322 1321 6650
f 6650 1321 6651
f 1322 4776 5215
f 4776 1322 6650
f 1322 5215 5217
f 1344 1323 7390
f 1323 1354 7390
f 1324 1333 1345
f 1333 1324 1357
f 1325 1326 1358
f 1335 1325 1366
f 1325 1358 1365
f 1325 1365 1366
f 1336 1326 1337
f 1326 1336 1358
f 1337 1326 5434
f 1327 1328 2966
f 1328 1327 3000
f 1327 2966 3002
f 3000 1327 3403
f 1327 3002 6970
f 1327 6970 3040
f 1327 3040 3403
f 1328 2390 2988
f 2390 1328 3013
f 2966 1328 4122
f 1328 2988 4122
f 1328 3000 3013
f 1331 1330 3174
f 2418 1330 3173
f 1330 2418 3174
f 2451 1331 3176
f 1331 3174 3176
f 7096 1332 1361
f 1352 7096 1361
f 1361 1332 4651
f 1345 1333 4651
f 1333 1357 1363
f 1333 1363 1370
f 1333 1370 4651
f 1334 6931 1364
f 1357 1334 1364
f 7429 1335 1366
f 1336 1337 1367
f 1358 1336 1365
f 1365 1336 1385
f 1336 1367 1377
f 1336 1377 1385
f 1337 7512 1387
f 7512 1337 5424
f 1367 1337 1387
f 5424 1337 5434
f 1338 7512 1340
f 7512 1338 1347
f 1338 1339 1346
f 1339 1338 4644
f 1338 1340 4644
f 1338 1346 1348
f 1347 1338 1348
f 7512 1347 4647
f 1387 7512 4647
f 1346 1339 4413
f 1339 3292 4410
f 3292 1339 4644
f 1339 4410 4413
f 1340 7512 4645
f 1340 3309 4644
f 3309 1340 4645
f 1341 1342 2304
f 2300 1341 2304
f 1342 1343 2304
f 2304 1343 2311
f 2311 1343 2317
f 2317 1343 5197
f 1343 5196 5197
f 1344 7390 6652
f 1344 6650 6651
f 6650 1344 6652
f 1348 7467 1360
f 1360 7467 1543
f 4161 7467 7151
f 1348 1346 7467
f 1346 4413 7467
f 1347 1348 4648
f 4647 1347 4648
f 1348 1360 7280
f 1348 7280 4648
f 1349 6889 1420
f 6889 1349 1501
f 1349 1350 1351
f 1349 1351 1501
f 1349 1420 1515
f 1349 1515 1516
f 7049 6889 1501
f 7390 1369 6652
f 1351 1350 1488
f 1488 1350 2375
f 2375 1350 2884
f 2884 1350 4751
f 1477 1351 1488
f 1351 1477 1501
f 1353 1352 1361
f 1668 6668 4705
f 1698 1668 4705
f 1353 1361 4651
f 1353 4651 7443
f 1356 1355 2035
f 178 176 177
f 2035 1355 3192
f 1355 7111 3192
f 1363 1357 1364
f 6931 7429 1371
f 7429 1366 1371
f 1364 6931 1371
f 3449 4752 1819
f 1359 1856 1857
f 1360 1543 7280
f 7412 1362 1372
f 1362 7412 1375
f 7412 1372 3135
f 7040 7412 3135
f 1372 1362 3136
f 1362 1375 3122
f 1362 3122 3136
f 1363 1364 1376
f 1370 1363 1376
f 1364 1371 7312
f 1376 1364 7312
f 1366 1365 1382
f 1382 1365 1385
f 1371 1366 1384
f 1366 1382 1383
f 1366 1383 1384
f 1377 1367 1387
f 4645 7512 5424
f 1368 7143 3036
f 7143 1368 4112
f 1368 3033 4112
f 7143 6910 3036
f 1369 1397 4784
f 1397 1369 7381
f 1369 4784 6652
f 1370 1376 4662
f 6999 1370 4662
f 4651 1370 7443
f 1370 6999 7443
f 7312 1371 7238
f 7238 1371 1384
f 3135 1372 6710
f 1372 3136 6710
f 1373 1374 2405
f 1374 1373 3090
f 1373 2405 7164
f 3090 1373 7288
f 7288 1373 7164
f 2405 1374 3127
f 1374 3090 3108
f 3092 1374 3108
f 1374 3092 3120
f 1374 3120 3127
f 1375 7479 7174
f 1375 7174 3122
f 4425 7270 7443
f 1376 7312 4662
f 1385 1377 1386
f 1386 1377 1387
f 1378 1380 3017
f 1380 1378 4114
f 1378 3017 3252
f 1378 3252 3258
f 1378 3258 4114
f 1380 1379 2992
f 1379 1380 4114
f 2992 1379 2993
f 2993 1379 4111
f 4111 1379 4114
f 1380 2992 3006
f 1380 3006 3018
f 3017 1380 3018
f 1398 7270 4666
f 7270 1398 4791
f 7270 4425 4666
f 6999 1381 1399
f 1381 6999 4662
f 1399 1381 7208
f 1400 1381 4662
f 1381 1400 7208
f 6999 1399 6872
f 4425 6999 6872
f 1400 7312 1410
f 7312 1400 4662
f 7312 7238 1409
f 7312 1409 1410
f 1383 1382 1401
f 1382 1385 1401
f 1384 1383 7238
f 7238 1383 1429
f 1383 1401 1411
f 1383 1411 1429
f 1385 1386 1413
f 1401 1385 1412
f 1412 1385 1413
f 1386 1387 1402
f 1386 1402 1413
f 1402 1387 1414
f 1414 1387 4647
f 1403 1388 2330
f 1388 1403 5228
f 2330 1388 2341
f 1388 2331 2341
f 2331 1388 5840
f 5227 1388 5228
f 1388 5227 5840
f 1389 1390 2331
f 1390 1389 4774
f 1389 2331 5840
f 4774 1389 4778
f 4778 1389 5840
f 1390 7091 4772
f 7091 1390 4775
f 2331 1390 4772
f 4770 1390 4774
f 1390 4770 4775
f 1391 1445 1486
f 1445 1391 1512
f 1475 1391 1486
f 1391 1475 1487
f 1391 1487 1512
f 1397 1392 4784
f 1392 1397 4786
f 1392 7196 6649
f 7196 1392 4786
f 4784 1392 6649
f 1393 1407 4767
f 1407 1393 4768
f 1393 7199 4768
f 7199 1393 4786
f 1393 4767 7196
f 1393 7196 4786
f 1354 7096 1352
f 1799 1394 3444
f 1394 2893 6956
f 2893 1394 4116
f 1394 6956 3444
f 1396 1395 1419
f 1419 1395 2864
f 1395 1800 2864
f 1396 1419 4116
f 1397 7381 4786
f 1398 4666 4795
f 4791 1398 4795
f 1399 7208 1424
f 6872 1399 6839
f 1399 1424 6839
f 1400 1410 7208
f 1409 7238 1429
f 1411 1401 1427
f 1401 1412 1431
f 1427 1401 1431
f 1413 1402 1443
f 1402 1414 1415
f 1402 1415 1443
f 1416 1403 2338
f 1403 1416 5228
f 1403 2330 2338
f 1404 1405 1406
f 1405 1404 3264
f 1404 1406 1717
f 802 794 770
f 1406 1405 3323
f 1405 3264 3265
f 1405 3265 3293
f 3323 1405 7332
f 1405 3324 7332
f 1717 1406 3302
f 3302 1406 3323
f 4766 7244 4769
f 7244 7414 4770
f 4769 7244 4770
f 4767 1407 4771
f 1407 4768 4769
f 1407 4769 4777
f 4771 1407 4777
f 7199 1422 4783
f 4768 7199 4780
f 4780 7199 4783
f 1408 7248 4786
f 7248 1408 4790
f 4786 7248 4788
f 7381 1408 4786
f 1408 7381 4791
f 1408 1423 4430
f 1423 1408 4791
f 1408 4430 4790
f 7208 1410 1424
f 1409 7219 1410
f 7219 1409 1426
f 1426 1409 1429
f 1410 7219 1425
f 1424 1410 1425
f 1411 1427 1428
f 1411 1428 1429
f 1412 1413 1430
f 1412 1430 1431
f 1430 1413 1443
f 1415 1414 4650
f 1414 4647 4648
f 1414 4648 4650
f 1443 1415 1452
f 1452 1415 4652
f 1415 4650 4652
f 1417 1416 1418
f 1416 1417 2324
f 1418 1416 2338
f 1416 2324 5227
f 1416 5227 5228
f 1417 1418 2349
f 2335 1417 2349
f 1418 2338 2352
f 2349 1418 2829
f 1418 2352 2829
f 7091 1466 4773
f 7414 7091 4775
f 4772 7091 4773
f 1419 6976 4116
f 1419 2864 2865
f 1419 2865 6976
f 6976 1583 2904
f 6976 2904 4116
f 1353 759 7381
f 1352 1353 7381
f 1420 6889 1519
f 1515 1420 1519
f 758 1352 7381
f 1421 1518 2912
f 2884 1421 2894
f 1421 2884 4751
f 2894 1421 2912
f 1422 7517 4761
f 7517 1422 4788
f 1422 7199 4788
f 2756 6824 2762
f 6824 2758 2765
f 2762 6824 2765
f 1423 1439 4430
f 1439 1423 4801
f 1423 4791 4795
f 1423 4795 4801
f 1439 6872 6839
f 6872 1439 4801
f 1424 1425 7337
f 1424 7337 6839
f 7337 1425 1461
f 1440 1425 7219
f 1425 1440 1461
f 1426 1429 1441
f 7219 1426 1442
f 1426 1441 1442
f 1428 1427 1451
f 1427 1431 1451
f 1429 1428 1441
f 1441 1428 1451
f 1431 1430 1495
f 1430 1443 1476
f 1430 1476 1495
f 1451 1431 1463
f 1463 1431 1495
f 7091 7066 1466
f 7066 7091 7414
f 4763 7244 4766
f 7244 4763 7414
f 4785 7517 4788
f 1434 1484 4788
f 1484 1434 4798
f 1503 1434 4789
f 1434 1503 4798
f 1434 4788 4789
f 1438 1435 2714
f 1435 1438 3940
f 1435 1666 2718
f 1666 1435 3940
f 2714 1435 2717
f 2717 1435 2719
f 1435 2718 2720
f 2719 1435 3948
f 1435 2720 3948
f 1436 1438 1446
f 1438 1436 3937
f 1436 1446 7160
f 2712 1436 7160
f 1436 2712 3937
f 1437 1438 3937
f 1438 1437 3940
f 3936 1437 3937
f 1437 3936 3940
f 1446 1438 2714
f 1448 1439 4110
f 1439 1448 4430
f 1439 1449 1460
f 1449 1439 6839
f 1439 1460 4110
f 7179 7337 1461
f 1440 7219 1442
f 1440 1442 1474
f 1461 1440 1474
f 1442 1441 1450
f 1450 1441 1451
f 1442 1450 1462
f 1442 1462 1474
f 1443 1452 1476
f 1737 1623 76
f 428 1814 460
f 1737 76 1626
f 1466 7066 1467
f 1444 2638 2644
f 2638 1444 3748
f 1444 2644 2648
f 1444 2648 3765
f 3748 1444 3765
f 7517 1469 4759
f 1469 7517 4785
f 7517 4759 4761
f 1445 1474 1486
f 1474 1445 1511
f 1511 1445 1544
f 1445 1512 1544
f 4788 7248 4789
f 4789 7248 4800
f 7248 4790 4800
f 1446 2714 2716
f 7160 1446 3935
f 1446 2716 3935
f 3284 1447 3312
f 1447 3284 4225
f 3312 1447 4228
f 1447 4225 4227
f 1447 4227 4228
f 1448 4110 4809
f 4430 1448 4790
f 4790 1448 4806
f 4806 1448 4809
f 1460 1449 6856
f 6853 1449 6839
f 1449 6853 6856
f 7337 7179 1472
f 6853 7337 1472
f 7337 6853 6839
f 1450 1451 1475
f 1462 1450 1475
f 1451 1463 1487
f 1475 1451 1487
f 1476 1452 1514
f 1514 1452 4652
f 1453 1455 4671
f 3291 1453 4641
f 1453 4404 4642
f 4404 1453 4671
f 4641 1453 4642
f 4396 1454 4397
f 1454 4396 4671
f 4397 1454 4638
f 4638 1454 4640
f 1469 1456 1497
f 1456 1469 4785
f 1456 1492 1497
f 1492 1456 4787
f 1456 4785 4787
f 6821 1457 4806
f 1457 6821 7273
f 1457 4799 4800
f 4799 1457 7273
f 1457 4800 4806
f 1458 1459 4242
f 1459 1458 4248
f 1458 4242 4595
f 1458 4245 4249
f 4245 1458 4595
f 4248 1458 4249
f 4235 1459 4236
f 1459 4235 4242
f 4236 1459 4244
f 4244 1459 4250
f 1459 4248 4250
f 1471 1460 6856
f 1460 1471 4679
f 4110 1460 4679
f 7179 1461 1473
f 1473 1461 1485
f 1461 1474 1485
f 1474 1462 1486
f 1462 1475 1486
f 1487 1463 1512
f 1494 1463 1495
f 1463 1494 1528
f 1512 1463 1528
f 1464 1649 1731
f 1730 1464 1731
f 1464 1730 1739
f 1465 1466 1467
f 1466 1465 7049
f 1465 1467 1480
f 1465 1480 6889
f 7049 1465 6889
f 2353 1466 7049
f 1466 2353 4773
f 1480 1467 1489
f 1489 1467 1491
f 1491 1467 7066
f 1469 1497 4759
f 2513 1470 2516
f 1470 2513 3629
f 2516 1470 2518
f 2518 1470 2522
f 1470 2521 2522
f 2521 1470 3629
f 1471 6856 1498
f 1471 1498 1508
f 1471 1508 4679
f 6853 1472 1540
f 1472 1525 1526
f 1525 1472 7179
f 1472 1526 1540
f 1473 1485 1493
f 1473 1493 7179
f 1485 1474 6674
f 1474 1511 6674
f 1476 1494 1495
f 1494 1476 1513
f 1513 1476 1514
f 1477 7318 1479
f 7318 1477 1488
f 1477 1478 1501
f 1478 1477 2351
f 1477 1479 2351
f 7318 1488 2364
f 1501 1478 7049
f 1478 2351 2353
f 1478 2353 7049
f 2351 1479 2352
f 2352 1479 2829
f 1479 7318 2829
f 1480 1489 1496
f 1480 1496 6889
f 1481 1482 1532
f 1482 1481 2924
f 1481 1532 1573
f 1481 1573 7158
f 2924 1481 2925
f 1482 1483 1532
f 1483 1482 3297
f 1482 2924 3297
f 1517 1483 1518
f 1483 1517 1533
f 1518 1483 3297
f 1532 1483 1533
f 1484 4787 4788
f 4787 1484 4794
f 4794 1484 4798
f 1498 6856 1524
f 6856 1504 1524
f 6856 6853 1504
f 1504 6853 1540
f 1493 1485 6674
f 2364 1488 2375
f 1490 1489 1491
f 1489 1490 1517
f 1496 1489 1519
f 1489 1517 1519
f 1490 1491 1506
f 1490 1506 2926
f 1517 1490 1533
f 1533 1490 2926
f 1506 1491 4748
f 4748 1491 4765
f 4765 1491 7066
f 1497 1492 4756
f 4756 1492 4792
f 4792 1492 4794
f 1493 1525 7179
f 1525 1493 1541
f 1541 1493 6674
f 1494 1513 1547
f 1528 1494 1546
f 1546 1494 1547
f 6889 1496 1519
f 1497 4756 4757
f 1497 4757 4758
f 1497 4758 4764
f 4759 1497 4764
f 1508 1498 1524
f 1503 4789 4799
f 4798 1503 4805
f 1503 4799 4805
f 6821 4806 4809
f 1524 1504 6837
f 1504 1540 7213
f 6837 1504 7213
f 1505 2416 7218
f 2416 1505 3142
f 1505 7218 2419
f 1505 2419 4728
f 1505 3141 3142
f 3141 1505 4728
f 2926 1506 4762
f 1506 4748 4762
f 7422 4797 4798
f 4797 7422 4803
f 7422 4798 4805
f 2526 1507 2527
f 1507 2526 2529
f 2527 1507 3662
f 1507 2529 2536
f 1507 2536 2541
f 1507 2541 3662
f 1508 1524 6821
f 4679 1508 4809
f 4809 1508 6821
f 1510 1509 2938
f 1509 2931 2938
f 6918 1510 4132
f 1510 2938 4132
f 1511 1544 1566
f 1565 1511 1566
f 1511 1565 6674
f 1512 1528 1545
f 1544 1512 1545
f 1513 1514 4667
f 1547 1513 1568
f 1568 1513 6979
f 6979 1513 4667
f 1514 4652 4663
f 1514 4663 4664
f 1514 4664 4667
f 1516 1515 1569
f 1518 1515 1519
f 1515 1531 1550
f 1515 1550 1569
f 3406 1808 6687
f 1517 1518 1519
f 2912 1518 3297
f 1521 1520 2436
f 1520 1521 6158
f 2437 1520 2438
f 2438 1520 2444
f 2444 1520 6158
f 1521 2436 6133
f 6117 1521 6133
f 1521 6117 6524
f 6158 1521 6524
f 4803 7422 4814
f 7422 4805 4808
f 7422 4808 4812
f 7422 4812 4814
f 1523 1522 2531
f 1522 1523 2548
f 2531 1522 2533
f 2533 1522 2542
f 2542 1522 2546
f 2546 1522 2552
f 1522 2548 2552
f 1523 1926 1931
f 1926 1523 2530
f 1523 1931 2548
f 2530 1523 2531
f 1539 1524 6837
f 1524 1539 4817
f 6821 1524 4817
f 1526 1525 1542
f 1525 1541 1542
f 1540 1526 7225
f 1526 1542 1561
f 7225 1526 1561
f 1527 2400 7249
f 2406 1527 7164
f 1527 2408 2409
f 1527 7249 7164
f 1545 1528 1546
f 1529 2905 2911
f 1529 2911 2923
f 1530 7419 3439
f 2931 1530 7099
f 1532 1533 1574
f 1532 1552 1573
f 1552 1532 1574
f 1574 1533 2932
f 1533 2926 2932
f 4752 7276 1819
f 6854 1534 4792
f 1534 4756 4792
f 458 437 439
f 6854 4792 4796
f 1556 1535 6854
f 6831 4808 7273
f 6831 7273 4817
f 1537 1536 2599
f 1536 2591 2594
f 2591 1536 2596
f 1536 2594 2598
f 1536 2598 2599
f 1538 1537 2596
f 1537 2581 2590
f 2581 1537 2593
f 1537 2590 2596
f 2593 1537 2597
f 2597 1537 2599
f 1539 6837 4817
f 1540 7225 1577
f 1540 1577 7213
f 1542 1541 1578
f 1565 1541 6674
f 1541 1565 6676
f 1578 1541 6676
f 1561 1542 1579
f 1542 1578 1579
f 1543 1857 4654
f 7280 1543 4654
f 7513 7005 3107
f 2395 7513 2401
f 7513 2395 3118
f 2401 7513 3107
f 7005 7121 3107
f 3147 7005 7513
f 1544 1545 1567
f 1566 1544 1567
f 1545 1546 1580
f 1567 1545 1580
f 1546 1547 7491
f 1580 1546 7491
f 1547 1568 1581
f 7491 1547 1581
f 1548 3394 3579
f 3394 1548 7108
f 1548 3579 3585
f 1548 3585 3588
f 1548 3588 3590
f 7108 1548 3590
f 7321 1549 3394
f 1549 7321 3584
f 3394 1549 3579
f 3574 1549 7319
f 1549 3574 3576
f 1549 3576 3577
f 1549 3577 3579
f 7319 1549 3584
f 4752 6687 7276
f 1569 1550 1582
f 1551 2620 2623
f 2622 1551 2629
f 1551 2623 2632
f 2629 1551 2632
f 1552 1554 1573
f 1554 1552 2960
f 1555 1552 1574
f 1552 1555 2960
f 1553 1555 4721
f 2960 1553 4552
f 4552 1553 4721
f 1573 1554 2939
f 2939 1554 2971
f 2958 1554 2960
f 1554 2958 2971
f 1555 1574 2932
f 1555 2932 4721
f 4755 1556 6854
f 1576 1557 4816
f 1557 1576 6925
f 1557 4813 4816
f 4813 1557 4818
f 4818 1557 6925
f 1560 1558 4246
f 1558 1560 4254
f 4246 1558 4674
f 4253 1558 4254
f 1558 4253 4674
f 1560 1559 7353
f 1559 1560 4247
f 3700 1559 6960
f 1559 3700 3708
f 6960 1559 4247
f 1559 3708 3711
f 1559 3711 7353
f 1560 4246 4247
f 6837 1576 4819
f 4817 6837 4819
f 1561 1579 1596
f 7225 1561 4681
f 1561 1596 4681
f 1564 1562 1953
f 1562 1564 3698
f 1953 1562 4229
f 1562 3698 6960
f 4229 1562 4233
f 4233 1562 6960
f 1563 6818 1953
f 1563 1953 4229
f 1563 4226 6818
f 4226 1563 4228
f 4228 1563 4230
f 1563 4229 4230
f 1564 1953 3684
f 1564 3684 3687
f 1564 3687 3698
f 1565 1566 6676
f 1566 1567 1598
f 1567 1580 7077
f 1598 1567 1606
f 1606 1567 7077
f 1581 1568 6979
f 1570 1572 1805
f 1779 1570 2795
f 1570 1805 2795
f 1571 1779 2788
f 1571 2788 2789
f 1805 1572 2815
f 2815 1572 2816
f 2816 1572 2820
f 7158 1573 2939
f 1575 6955 4811
f 4128 3026 629
f 1575 4802 4807
f 4802 1575 4810
f 1575 4807 6955
f 6925 1576 7098
f 1576 4816 4819
f 1576 6837 7098
f 1577 7225 6961
f 7213 1577 6961
f 1579 1578 6673
f 6673 1578 6677
f 1578 6676 6677
f 1596 1579 4827
f 4827 1579 6673
f 1580 7491 1599
f 1580 1599 7077
f 7491 1581 1599
f 1599 1581 1610
f 1610 1581 7030
f 1581 6979 7030
f 636 635 646
f 4811 6955 4815
f 6925 1616 1736
f 1616 6925 7098
f 6961 7225 4681
f 7393 1583 6976
f 1583 7393 2905
f 1585 1584 3257
f 1584 1585 6692
f 3257 1584 3287
f 3287 1584 3341
f 3341 1584 7204
f 7204 1584 6692
f 7440 1585 7374
f 1585 7440 3288
f 1585 1980 1981
f 1980 1585 3257
f 1585 1981 7374
f 1585 3288 6692
f 1586 4703 4714
f 752 2254 753
f 1587 1735 3069
f 1735 1587 4811
f 1737 1587 3069
f 7213 6961 1602
f 7141 7213 1602
f 1590 1589 3441
f 1589 1590 4172
f 3414 1589 3415
f 1589 3414 3441
f 3415 1589 6695
f 1589 4172 6695
f 1590 2348 3391
f 2348 1590 6845
f 1590 3391 4172
f 6845 1590 3441
f 7205 1591 2959
f 7205 2959 2974
f 7205 2974 3005
f 6998 1591 7205
f 1591 6998 7404
f 2959 1591 6928
f 1591 7458 6928
f 1592 1627 2650
f 1627 1592 3769
f 1592 2650 2652
f 1592 2652 2656
f 2655 1592 2656
f 1592 2655 3769
f 1593 2655 2659
f 2655 1593 3769
f 1593 2659 3780
f 3769 1593 3780
f 1595 1594 1859
f 1594 1595 4656
f 1859 1594 4420
f 1594 3356 7151
f 3356 1594 4656
f 4416 1594 4417
f 1594 4416 4420
f 4417 1594 7151
f 1595 1859 4657
f 7401 1595 4657
f 4656 1595 7401
f 1596 1597 1604
f 1597 1596 4827
f 1596 1604 4681
f 1604 1597 6671
f 1619 1597 4827
f 1597 1619 6671
f 1598 1606 1661
f 1598 1661 6679
f 6676 1598 6686
f 1598 6679 6686
f 7077 1599 1620
f 1599 1610 1620
f 1600 7141 1601
f 1600 1601 7224
f 1600 7098 7141
f 7098 1600 6658
f 1600 7224 6658
f 1601 7141 1602
f 1601 1602 7251
f 1601 7251 1639
f 1601 1639 7224
f 1602 6961 7251
f 1603 7069 3580
f 7069 1603 6590
f 7069 7338 7392
f 7338 7069 6590
f 1603 3574 3575
f 3574 1603 3576
f 1603 3575 4198
f 3576 1603 3583
f 1603 3580 3583
f 1603 4198 6590
f 7251 6961 7011
f 6961 4681 7287
f 6961 7287 7011
f 4681 1604 7287
f 7287 1604 4826
f 4826 1604 6671
f 1605 7321 3394
f 7321 1605 3594
f 3328 1605 7108
f 1605 3328 3606
f 1605 3394 7108
f 3594 1605 3602
f 3602 1605 3606
f 1606 7077 1629
f 1628 1606 1629
f 7077 1620 1631
f 1630 7077 1631
f 1607 1608 3685
f 1608 1607 3689
f 2567 1607 3682
f 1607 2567 3689
f 3682 1607 3685
f 1608 7359 3685
f 7359 1608 3692
f 1608 3689 3696
f 3692 1608 3694
f 3694 1608 3695
f 3695 1608 3696
f 2396 1609 3856
f 3836 1609 3844
f 1609 3836 3856
f 758 7381 1369
f 1620 1610 1641
f 1610 1632 1641
f 1632 1610 7030
f 1611 1614 1688
f 1614 1611 4345
f 1687 1611 3939
f 1611 1687 4492
f 1611 1688 3939
f 1611 4344 4345
f 4344 1611 6916
f 6916 1611 4464
f 4464 1611 4492
f 1612 1614 4345
f 1614 1612 4477
f 4338 1612 4340
f 1612 4338 4831
f 4340 1612 4345
f 4477 1612 4831
f 1614 1613 3930
f 1613 1614 4477
f 1613 3920 7194
f 3920 1613 4477
f 1613 7194 3930
f 1688 1614 3930
f 1615 1625 1626
f 1736 1616 4820
f 4820 1616 4821
f 4821 1616 4822
f 4822 1616 6658
f 1616 7098 6658
f 1638 1617 4164
f 1617 1638 4821
f 4164 1617 7189
f 1617 4821 4822
f 1617 4822 4823
f 1617 4823 7189
f 1624 7251 7011
f 1618 1619 6677
f 6671 1618 6672
f 6672 1618 6679
f 1618 6677 6686
f 6679 1618 6686
f 1619 4827 6677
f 6923 1647 1660
f 6923 1660 6680
f 1629 7077 1630
f 1621 1622 1634
f 1621 1634 1642
f 1621 1642 2005
f 1623 1652 3075
f 7251 1624 7063
f 1639 7251 7063
f 7063 1624 7454
f 7454 1624 1667
f 1667 1624 6668
f 1624 7011 6668
f 1626 1625 4753
f 3051 7458 7404
f 1627 2013 2650
f 2013 1627 2654
f 2654 1627 3764
f 3764 1627 3769
f 1628 1629 1640
f 1628 1640 1662
f 1647 1628 1662
f 1629 1630 1640
f 1630 1631 1640
f 1632 1631 1641
f 1640 1631 1648
f 1649 1632 7030
f 7030 6979 4678
f 1634 1633 1650
f 1633 1634 2017
f 1650 1633 2021
f 1633 2017 2025
f 2021 1633 2025
f 1642 1634 3793
f 1634 1650 3793
f 1635 1636 1637
f 1636 1635 1815
f 1635 1637 3037
f 2961 1776 1801
f 1637 1636 1807
f 1807 1636 1810
f 1810 1636 1813
f 1813 1636 1815
f 1797 1637 1807
f 3037 1637 3038
f 4067 4069 4068
f 3126 1638 4164
f 1639 7063 1657
f 1639 1657 6661
f 6660 1639 6661
f 1639 6660 7224
f 1640 1648 1662
f 2000 1642 7178
f 1642 2000 2005
f 7178 1642 2012
f 2012 1642 3793
f 3281 1643 3282
f 3282 1643 3973
f 1644 3874 3886
f 3874 1644 4661
f 1644 3886 4319
f 1644 4319 4661
f 1646 1645 4623
f 1645 1646 4661
f 1645 4319 4322
f 4319 1645 4661
f 1645 4322 4332
f 1645 4332 4623
f 4318 1646 4329
f 1646 4318 4431
f 4329 1646 4623
f 1646 4431 4661
f 1660 1647 1669
f 1647 1662 1671
f 1669 1647 1685
f 1647 1671 1685
f 1662 1648 1686
f 1649 7030 4682
f 1731 1649 4690
f 1649 4682 4686
f 1649 4686 4690
f 7030 4678 4682
f 1650 2021 2024
f 1650 2024 3793
f 1652 1651 2627
f 1651 1653 3114
f 1651 1672 3105
f 1672 1651 3113
f 2627 1651 3105
f 3113 1651 3114
f 1652 2627 3075
f 1653 1737 4820
f 3114 1653 4820
f 1655 1654 3204
f 3204 1654 3303
f 1369 7390 758
f 1655 1692 1693
f 3203 1655 3204
f 1655 3203 3261
f 1692 1656 1693
f 1656 1692 3244
f 2304 2308 2300
f 1656 3244 6718
f 1657 1665 6661
f 7454 1667 1675
f 1658 1659 4206
f 1659 1658 7247
f 1658 4206 6526
f 7247 1658 4212
f 4212 1658 6525
f 6525 1658 6526
f 4203 1659 4210
f 1659 4203 6417
f 4206 1659 6417
f 1659 7247 4210
f 1660 1669 6680
f 1671 1662 1704
f 1662 1686 1704
f 1663 1664 4164
f 1690 1663 1691
f 1691 1663 4164
f 758 1354 1352
f 1664 3126 4164
f 1665 6659 6661
f 2447 3252 3054
f 2718 1666 3944
f 1667 1668 1675
f 1668 1667 6668
f 7443 7270 759
f 752 753 751
f 3053 3088 6624
f 1670 1669 1702
f 1669 1670 6680
f 1669 1685 1702
f 1670 1679 1680
f 1679 1670 7236
f 1670 1680 6680
f 7236 1670 1744
f 1670 1702 1744
f 1685 1671 1703
f 1703 1671 1729
f 1671 1704 1729
f 6824 2756 2758
f 3026 622 629
f 1468 630 620
f 1673 1674 1720
f 1673 1694 1697
f 1694 1673 1720
f 1353 7443 759
f 1720 1674 1721
f 1721 1674 1722
f 1722 1674 1734
f 1677 1676 4705
f 606 4618 590
f 621 2447 3054
f 1677 4705 6670
f 3053 6624 3076
f 1677 6670 6685
f 2761 1678 6684
f 621 3054 3053
f 3053 3076 621
f 1678 6667 6684
f 1680 1679 6683
f 1679 7236 6667
f 1679 6667 6683
f 6680 1680 6682
f 1680 6681 6682
f 6681 1680 6683
f 1682 1681 7161
f 1681 1682 4204
f 7161 1681 3530
f 3530 1681 3532
f 3532 1681 4204
f 1682 7161 3545
f 1682 3545 3547
f 1682 3547 3557
f 1682 3557 4204
f 1854 1683 4195
f 1683 7092 6861
f 1683 6861 3578
f 1683 3578 4193
f 1683 4193 4195
f 1854 1684 1871
f 1684 1854 4195
f 1871 1684 4196
f 4194 1684 4195
f 1684 4194 6415
f 4196 1684 6415
f 1685 1701 1702
f 1701 1685 1726
f 1685 1703 1726
f 1704 1686 1728
f 1686 1710 1728
f 1710 1686 1739
f 3938 1687 3939
f 1687 3938 3945
f 1687 3945 4492
f 1688 3927 3938
f 1688 3938 3939
f 6843 1689 2957
f 1689 6843 3002
f 2948 6843 2957
f 6843 2948 7209
f 2957 1689 4122
f 2966 1689 3002
f 1689 2966 4122
f 1690 1691 6656
f 6655 1690 6656
f 1691 4164 4824
f 1691 4824 6865
f 6656 1691 6865
f 1692 3243 6720
f 3244 1692 6720
f 1695 1694 1719
f 1694 1695 4825
f 1697 1694 4825
f 1695 1719 1740
f 4753 4811 1587
f 6659 1696 6865
f 1723 1698 2761
f 3039 7259 3019
f 1727 1699 1930
f 3019 3020 3039
f 1699 1756 2755
f 1930 1699 2755
f 7236 1724 6684
f 6667 7236 6684
f 7236 1744 7227
f 2307 1700 2672
f 1700 2307 2681
f 2672 1700 2676
f 2676 1700 2679
f 2679 1700 2680
f 2680 1700 2681
f 1702 1701 1751
f 1701 1726 1752
f 1751 1701 1760
f 1701 1752 1760
f 1744 1702 1751
f 1704 1703 1729
f 1703 1704 1746
f 1726 1703 1745
f 1745 1703 1746
f 1704 1728 1746
f 1705 1707 3972
f 1707 1705 3981
f 1708 1705 2738
f 1705 1708 3981
f 1705 2182 2190
f 2182 1705 3972
f 1705 2190 2735
f 1705 2735 2738
f 1707 1706 2736
f 1706 1707 3981
f 2736 1706 2737
f 2737 1706 3976
f 3976 1706 3981
f 2733 1707 2736
f 1707 2733 3972
f 1708 2738 2740
f 2739 1708 2740
f 1708 2739 3981
f 2742 1709 2743
f 1709 2742 7463
f 2743 1709 4016
f 2744 1709 7463
f 1709 2744 4017
f 4016 1709 4017
f 1728 1710 1753
f 1738 1710 1739
f 1710 1738 1762
f 1753 1710 1754
f 1754 1710 1762
f 2754 1711 2764
f 2764 1711 2766
f 1712 1713 1714
f 1713 1712 1716
f 1712 1714 1715
f 7458 1591 7404
f 1714 1713 3146
f 1713 1718 4163
f 3146 1713 4163
f 1715 1714 3112
f 3112 1714 3146
f 3111 1715 3112
f 1715 3111 6654
f 4753 1587 1737
f 1717 3302 3303
f 801 779 768
f 1720 1721 1747
f 1741 1720 1747
f 1720 1741 2805
f 1721 1722 1743
f 1721 1743 1747
f 1722 1734 1742
f 1734 1723 6666
f 1723 2761 6684
f 6666 1723 6684
f 1724 6666 6684
f 1732 1725 6964
f 1725 1732 2766
f 6964 1725 2765
f 1725 2754 2762
f 1725 2762 2765
f 1726 1745 1752
f 1727 1930 2770
f 1727 2770 2771
f 1746 1728 1761
f 1728 1753 1761
f 1730 1731 1755
f 1730 1738 1739
f 1738 1730 1755
f 1755 1731 4692
f 1731 4689 4692
f 1732 6964 6870
f 2766 1732 6870
f 7341 1733 2940
f 1733 7341 2995
f 2940 1733 2944
f 7341 2940 2941
f 2941 7502 7341
f 7341 7502 2995
f 7502 2978 2995
f 1742 1734 6666
f 1735 1736 3069
f 1736 1735 4815
f 1735 4811 4815
f 3069 1736 4820
f 1736 4815 4818
f 1736 4818 6925
f 1737 3069 4820
f 1738 1755 1768
f 1762 1738 1768
f 1741 1747 3276
f 2805 1741 3276
f 1747 1743 1758
f 1743 1757 1758
f 1750 1744 1751
f 1744 1750 1759
f 7227 1744 1759
f 1745 1746 1761
f 1753 1745 1761
f 1747 1758 3276
f 1749 1748 1765
f 1748 1749 3451
f 1765 1748 4050
f 1748 3451 4054
f 4050 1748 4054
f 1749 1765 4057
f 1749 2784 2785
f 2784 1749 4057
f 1749 2785 2792
f 1749 2792 3430
f 1749 3430 3451
f 1750 1751 1766
f 1759 1750 1777
f 1750 1766 1778
f 1777 1750 1778
f 1751 1760 1766
f 1753 1754 1769
f 1767 1753 1769
f 1754 1762 1768
f 1754 1768 1769
f 1768 1755 1786
f 1786 1755 4700
f 1755 4692 4695
f 1755 4695 4700
f 1756 2751 2755
f 2751 1756 4036
f 1756 2767 4040
f 2767 1756 4104
f 4036 1756 4040
f 1758 1757 1773
f 1757 1763 1772
f 1757 1772 1773
f 1758 1773 3276
f 7227 1759 6974
f 6974 1759 1784
f 1759 1777 1794
f 1784 1759 1794
f 1772 1763 1783
f 1763 1775 1783
f 1764 1765 2767
f 1765 1764 2771
f 1764 2767 4104
f 2767 1765 4050
f 1765 2771 4057
f 1767 1780 1781
f 1769 1768 1782
f 1782 1768 1786
f 1780 1769 1782
f 1770 1771 3342
f 1771 1770 4741
f 3321 1770 3342
f 1770 3321 3344
f 1770 3344 4741
f 3342 1771 3371
f 3371 1771 3372
f 3372 1771 3401
f 3401 1771 4741
f 1773 1772 3274
f 1772 1783 3299
f 3274 1772 3299
f 3260 1773 3274
f 1773 3260 3276
f 6964 1774 6870
f 1774 6964 2780
f 1774 2780 2786
f 6870 1774 6912
f 7137 1774 2786
f 1774 7137 6912
f 1775 1776 7373
f 1783 1775 1790
f 7373 1776 6691
f 1776 2961 6691
f 6974 1784 1801
f 1777 1778 1794
f 1778 1785 1795
f 1779 2778 2788
f 2778 1779 7083
f 1779 2795 7083
f 1781 1780 1797
f 1780 1782 1797
f 1781 1797 1807
f 1781 1807 1810
f 1782 1786 1798
f 1797 1782 1798
f 1783 1790 7373
f 1783 7373 6689
f 3299 1783 3316
f 3316 1783 6689
f 1784 1794 1804
f 1801 1784 1804
f 1795 1785 1796
f 1798 1786 4699
f 4699 1786 4700
f 1787 1788 1789
f 1788 1787 7340
f 1787 1789 2806
f 2333 1787 2334
f 1787 2333 2347
f 2334 1787 2806
f 1787 2347 7340
f 1789 1788 2827
f 1788 7340 2363
f 1788 2363 2864
f 2827 1788 2864
f 2806 1789 2809
f 2809 1789 2827
f 6689 7373 6690
f 6690 7373 6691
f 1791 1792 1811
f 1792 1791 3122
f 1791 1811 3145
f 3122 1791 3145
f 1792 1793 1811
f 1793 1792 3137
f 3083 1792 7174
f 1792 3083 3123
f 7174 1792 3122
f 1792 3123 3137
f 1811 1793 3166
f 1793 3137 6714
f 3166 1793 6714
f 1804 1794 7276
f 1794 1812 7276
f 3038 1798 4699
f 1800 1799 4106
f 1799 3444 6645
f 4106 1799 6645
f 1800 2827 2864
f 2827 1800 4106
f 1802 1801 1804
f 1801 1802 6691
f 1802 1804 1808
f 1802 1808 6688
f 1802 6688 6691
f 2246 1803 3347
f 1803 2246 3386
f 1803 2336 6902
f 2336 1803 3386
f 1803 7375 7070
f 7375 1803 6902
f 3347 1803 7070
f 1808 1804 7276
f 2795 1805 2814
f 2814 1805 2815
f 1806 7471 2329
f 7471 1806 2332
f 1806 2329 2356
f 2332 1806 2342
f 2342 1806 2344
f 2344 1806 2794
f 1806 2356 2803
f 2794 1806 2803
f 6687 1808 7276
f 1809 2403 2404
f 2403 1809 2405
f 2405 1809 2406
f 3145 1811 6713
f 1811 3166 6713
f 1814 1813 4553
f 1813 1815 4553
f 1814 4553 4613
f 4553 1815 4554
f 4554 1815 4556
f 467 3334 468
f 1818 2336 3386
f 2336 1818 3393
f 1818 3386 3393
f 1776 465 1801
f 6879 1822 3447
f 1824 2903 2910
f 7105 6918 2936
f 2936 6918 7209
f 2969 6918 4132
f 1825 7214 3119
f 1825 2875 2898
f 2875 1825 3119
f 1825 2898 4724
f 7214 1825 4105
f 4105 1825 4724
f 7214 2919 6920
f 2919 7214 4723
f 3119 7214 4100
f 4100 7214 6920
f 1827 1826 1836
f 1826 1827 1837
f 1826 1828 1829
f 1828 1826 1837
f 1826 1829 1869
f 1836 1826 2473
f 1826 1869 2473
f 6988 1827 1836
f 1827 6988 1837
f 1829 1828 1838
f 1828 1837 1850
f 1838 1828 1839
f 1839 1828 1845
f 1845 1828 1850
f 1829 1830 1831
f 1830 1829 1838
f 1829 1831 1870
f 1869 1829 1870
f 1831 1830 1874
f 1830 1838 1840
f 1830 1840 1881
f 1874 1830 1881
f 1870 1831 1874
f 1833 1832 1840
f 1832 1833 7380
f 1832 1834 6940
f 1834 1832 7380
f 1832 6940 1880
f 1840 1832 1881
f 1832 1880 1881
f 1833 1840 7181
f 1833 7181 7380
f 6940 1834 1883
f 1834 1835 1883
f 1835 1834 7380
f 6940 1883 7366
f 2486 6940 7366
f 1883 1835 7256
f 1835 6944 7256
f 6988 1836 1841
f 1841 1836 2473
f 1837 6988 1850
f 1838 1839 1840
f 1840 1839 7181
f 1839 1845 4717
f 7181 1839 4717
f 7380 7181 7001
f 7181 4707 7001
f 6988 1841 2454
f 6988 1842 1850
f 1842 6988 2454
f 2454 1841 2461
f 2461 1841 2470
f 2470 1841 2473
f 1844 1842 1848
f 1842 1844 1850
f 1848 1842 2456
f 1842 2454 2455
f 1842 2455 2456
f 2462 7380 4708
f 4708 7380 7001
f 1844 1846 1847
f 1846 1844 1849
f 1844 1847 1850
f 1844 1848 1849
f 1847 1845 1850
f 1845 1847 2453
f 1845 2453 4717
f 1847 1846 2453
f 1846 1849 3540
f 1846 6796 2453
f 6796 1846 3540
f 1849 1848 2457
f 1848 2456 2457
f 1849 2457 3548
f 3540 1849 3548
f 7223 1851 2465
f 1851 7223 6457
f 2465 1851 2468
f 6449 1851 6451
f 1851 6449 6567
f 6451 1851 6457
f 7223 1861 6479
f 6457 7223 6479
f 1852 2453 6796
f 2453 1852 4717
f 7139 1852 6796
f 1852 4707 4717
f 4707 7139 7001
f 1853 7291 7100
f 7291 1853 4712
f 2469 1853 7100
f 1853 2469 4702
f 1853 4702 4712
f 1854 1871 7109
f 3356 1855 7151
f 1855 4161 7151
f 1857 1856 4655
f 3356 1856 3370
f 1856 3356 4656
f 1856 4435 4441
f 4435 1856 4838
f 1856 4441 4655
f 1856 4656 4838
f 4654 1857 4655
f 1859 4420 4423
f 1859 4423 4657
f 1860 3158 6152
f 1860 6152 6991
f 1860 6991 7347
f 1860 7347 6479
f 1861 2469 7100
f 2469 1861 7223
f 1864 1862 1865
f 1862 1864 6211
f 1865 1862 7159
f 1862 7388 7159
f 7388 1862 6151
f 6151 1862 6211
f 1863 1865 1866
f 1865 1863 3515
f 1863 1866 6157
f 3515 1863 3541
f 3541 1863 6157
f 1864 1865 1867
f 1864 1867 1868
f 1864 1868 2422
f 1864 2422 6211
f 1865 7159 1866
f 1867 1865 3515
f 1868 1867 3485
f 1867 7215 2450
f 7215 1867 3514
f 1867 2450 3485
f 3514 1867 3515
f 1868 2421 2422
f 2421 1868 3485
f 1869 1870 1877
f 1872 1869 1873
f 1869 1872 2473
f 1873 1869 1877
f 1870 1874 1875
f 1870 1875 1878
f 1877 1870 1878
f 1871 4196 4197
f 1871 4197 4199
f 1872 1873 2474
f 2473 1872 2474
f 1873 1877 2477
f 2474 1873 2476
f 2476 1873 2478
f 1873 2477 2478
f 1875 1874 1879
f 1879 1874 1881
f 1878 1875 1885
f 1875 1879 1882
f 1875 1882 1885
f 1877 1878 1884
f 1877 1884 2477
f 1884 1878 1885
f 1879 1881 2481
f 1882 1879 2481
f 1881 1880 2481
f 2481 1880 6940
f 1885 1882 7379
f 2480 1882 2481
f 1883 7256 2499
f 7366 1883 2499
f 1884 1885 2485
f 2477 1884 2479
f 2479 1884 2485
f 1885 7379 2485
f 1886 7379 1887
f 1886 1887 1893
f 1886 1893 2495
f 7379 1886 2485
f 2485 1886 2492
f 2492 1886 2495
f 1887 1888 1892
f 1887 1892 1893
f 1888 1889 1895
f 1892 1888 1895
f 1889 1894 1895
f 1894 1889 1896
f 1896 1889 7489
f 1889 2480 2486
f 1889 2486 7489
f 7366 1890 7489
f 1890 7366 2499
f 7489 1890 1897
f 1897 1890 2508
f 1890 2499 4828
f 2508 1890 6370
f 1890 4828 6370
f 4828 1891 6370
f 1891 6363 6370
f 1893 1892 2502
f 1892 1895 1898
f 1892 1898 2502
f 2495 1893 2503
f 1893 2502 2503
f 1895 1894 2512
f 1894 1896 1897
f 1894 1897 2512
f 1898 1895 1899
f 1899 1895 2512
f 1896 7489 1897
f 1902 1897 1905
f 1897 1902 2512
f 1905 1897 1911
f 1911 1897 2508
f 1898 1899 2511
f 2502 1898 2507
f 2507 1898 2511
f 1900 1899 1904
f 1899 1900 2511
f 1904 1899 2512
f 1901 1900 1904
f 1900 1901 3640
f 2511 1900 2514
f 2514 1900 3640
f 1901 1904 1907
f 1901 1907 1922
f 1901 1922 3640
f 1902 1903 1904
f 1903 1902 1905
f 1902 1904 2512
f 1904 1903 1907
f 1903 1905 1906
f 1903 1906 1910
f 1907 1903 1908
f 1908 1903 1910
f 1906 1905 1912
f 1905 1911 1912
f 1906 7504 1910
f 7504 1906 1912
f 1907 1908 1922
f 1909 1908 1910
f 1908 1909 1916
f 1908 1916 1922
f 1910 7504 1923
f 7504 1912 7372
f 1909 1910 1923
f 1916 1909 1924
f 1909 1923 1924
f 1912 1911 1913
f 1913 1911 2508
f 1912 1913 1914
f 7372 1912 1914
f 1914 1913 6373
f 1913 2508 6363
f 1913 6363 6373
f 7372 1914 1928
f 1928 1914 6374
f 1914 6373 6374
f 3079 1915 3080
f 1915 3079 3098
f 3080 1915 4727
f 3095 1915 3098
f 1915 3095 4135
f 1915 4135 4729
f 1915 4136 4727
f 4136 1915 4729
f 1916 1917 1922
f 1917 1916 1924
f 1917 1918 1922
f 1918 1917 2531
f 1917 1924 2530
f 1917 2530 2531
f 1918 1920 1922
f 1920 1918 2528
f 2528 1918 2531
f 1920 1919 1922
f 1919 1920 2525
f 1921 1919 2520
f 1919 1921 3640
f 1922 1919 3640
f 2520 1919 2526
f 1919 2525 2526
f 2525 1920 2528
f 2514 1921 2517
f 1921 2514 3640
f 1921 2515 2517
f 2515 1921 2520
f 1924 1923 1925
f 1923 7504 1927
f 1925 1923 1927
f 1924 1925 1926
f 1924 1926 2530
f 7504 7372 1927
f 1926 1925 2538
f 1925 1927 2537
f 1925 2537 2538
f 1931 1926 2538
f 1927 7372 1929
f 7372 1928 1929
f 1927 1929 2550
f 2537 1927 2549
f 2549 1927 2550
f 1929 1928 6369
f 6369 1928 6374
f 1929 1940 2550
f 1940 1929 6368
f 6368 1929 6369
f 1930 2760 2764
f 1930 2764 2768
f 1930 2768 2770
f 1931 2538 2547
f 1931 2547 2548
f 1932 1933 4051
f 1933 1932 4052
f 1932 4049 4052
f 4049 1932 6600
f 4051 1933 4062
f 1933 4052 4055
f 1933 4055 4062
f 4037 1934 4039
f 1934 4037 6601
f 4039 1934 4045
f 4045 1934 4051
f 4051 1934 6601
f 1935 1936 1937
f 1936 1935 2549
f 1935 1937 2556
f 2537 1935 2538
f 1935 2537 2549
f 2538 1935 2556
f 1937 1936 2566
f 1941 1936 2549
f 1936 1941 2566
f 1937 1942 2556
f 1942 1937 7308
f 1937 2566 7308
f 1938 1939 1946
f 1939 1938 6375
f 1940 1938 1941
f 1938 1940 6368
f 1941 1938 1946
f 1938 6368 6375
f 1939 1944 1945
f 1944 1939 6365
f 1939 1945 1946
f 6365 1939 6366
f 1940 1941 2549
f 1940 2549 2550
f 1941 1946 2566
f 1942 1943 2556
f 1943 1942 2560
f 1942 1954 2569
f 1954 1942 7308
f 2560 1942 2569
f 1943 2554 2556
f 2554 1943 2559
f 2559 1943 2560
f 1945 1944 1950
f 1950 1944 1956
f 1956 1944 1957
f 1957 1944 6365
f 1946 1945 1948
f 1948 1945 1950
f 1946 1948 2566
f 1949 1948 1955
f 1948 1949 7308
f 1948 1950 6904
f 1955 1948 6904
f 2566 1948 7308
f 1949 1955 7035
f 7308 1949 7035
f 1950 1956 1960
f 1950 1960 6904
f 1953 6818 3675
f 3669 1953 3675
f 1953 3669 3679
f 1953 3679 3684
f 1954 7035 7045
f 7035 1954 7308
f 1954 7045 2579
f 2569 1954 2576
f 2576 1954 2579
f 7045 7035 1961
f 7045 1958 2579
f 1955 6904 1965
f 1961 1955 1965
f 1955 1961 7035
f 1956 1957 1962
f 1956 1959 1960
f 1959 1956 1962
f 1962 1957 6364
f 6364 1957 6367
f 1957 6365 6367
f 1958 7045 2592
f 7045 1961 2592
f 2579 1958 2582
f 2582 1958 2591
f 2591 1958 2592
f 1960 1959 1983
f 1959 1962 1970
f 1959 1970 1983
f 6904 1960 1965
f 1965 1960 1983
f 1961 1963 1964
f 1963 1961 1965
f 1961 1964 2592
f 1962 1969 1970
f 1969 1962 6364
f 1964 1963 1968
f 1963 1965 1983
f 1968 1963 7000
f 1963 1983 7000
f 1964 1968 2603
f 2592 1964 2594
f 2594 1964 2603
f 6669 6670 4705
f 1968 7000 2606
f 1968 2602 2603
f 2602 1968 2606
f 1970 1969 1973
f 1969 1971 1973
f 1971 1969 6372
f 1969 6364 6372
f 1970 1973 1976
f 1970 1976 1983
f 1972 1971 6372
f 1973 1971 6810
f 6371 1972 6372
f 1973 6810 1975
f 1973 1975 1976
f 1974 1977 1978
f 1976 1975 1986
f 1979 1975 6810
f 1975 1979 1986
f 1983 1976 7000
f 7000 1976 1984
f 1984 1976 2624
f 1976 1986 2624
f 1978 1977 7242
f 1985 1979 6810
f 1979 1985 2625
f 1986 1979 2625
f 1981 1980 4746
f 1980 3257 4744
f 1980 4744 4746
f 1981 3206 7374
f 3206 1981 4746
f 7000 1984 1988
f 1988 1984 1997
f 1997 1984 2624
f 1985 1994 1999
f 1985 1999 2625
f 7000 1988 2606
f 2624 1986 2625
f 1988 1989 2606
f 1989 1988 7284
f 1988 1997 7284
f 2606 1989 2614
f 2614 1989 2619
f 2619 1989 7284
f 1990 1992 1995
f 1994 1990 1995
f 1995 1992 2000
f 2000 1992 2002
f 1993 1994 1995
f 1994 1993 1999
f 1993 1995 7178
f 1993 7345 1999
f 7345 1993 7178
f 1995 2000 7178
f 7284 1997 6990
f 7060 1997 2624
f 1997 7060 6990
f 7345 1998 2625
f 1999 7345 2625
f 1998 7060 2624
f 1998 7345 6959
f 7060 1998 6959
f 1998 2624 2625
f 7345 7178 6959
f 6990 7060 2640
f 7060 7423 2640
f 7423 7060 6959
f 7423 2010 2646
f 2640 7423 2643
f 2643 7423 2646
f 6959 7178 2004
f 6959 2004 2006
f 6959 2006 2011
f 6959 2011 2014
f 7423 2003 2010
f 2003 7423 6959
f 2009 2003 2014
f 2003 2009 2653
f 2010 2003 2653
f 2014 2003 6959
f 2004 7178 2012
f 2006 2004 2012
f 2011 2006 2015
f 2006 2012 2015
f 6838 2008 7228
f 2008 6144 6227
f 6144 2008 6360
f 7228 2008 6227
f 2008 6838 7313
f 2008 7313 6360
f 2011 2009 2014
f 2009 2011 2015
f 7226 2009 2015
f 2009 7226 2653
f 2646 2010 2649
f 2649 2010 2653
f 2015 2012 3784
f 3784 2012 3793
f 2650 2013 2651
f 2651 2013 2654
f 2653 7226 2658
f 2015 2016 7226
f 2016 2015 3784
f 2016 7003 7226
f 7003 2016 2020
f 2016 2018 2019
f 2018 2016 3784
f 2016 2019 2020
f 2025 2017 2028
f 7226 7003 2658
f 7003 6929 7451
f 7003 7451 2658
f 2019 2018 2022
f 2022 2018 2030
f 2018 2024 2030
f 2024 2018 3784
f 7003 2020 6929
f 2020 2019 2029
f 2019 2022 2026
f 2019 2026 2034
f 2029 2019 2034
f 6929 2020 2029
f 2021 2023 2024
f 2023 2021 2031
f 2021 2025 2031
f 2026 2022 2030
f 2024 2023 2030
f 2023 2027 7150
f 2027 2023 2031
f 2023 7150 2030
f 2024 3784 3793
f 2025 2027 2031
f 2027 2025 2032
f 2025 2028 2032
f 6929 2029 2666
f 7451 6929 2666
f 7150 2026 2030
f 2026 7150 2040
f 2034 2026 2040
f 7150 2027 2042
f 2027 2032 2042
f 7150 2037 2040
f 2032 2028 2038
f 2028 2036 2038
f 2029 2033 2666
f 2032 2038 2042
f 2666 2033 2668
f 2668 2033 2669
f 2034 2040 2046
f 2037 7150 2047
f 7150 2042 2047
f 2035 3192 3233
f 2035 3229 3232
f 3229 2035 3233
f 2038 2036 2050
f 2036 2043 2050
f 2040 2037 2048
f 2037 2047 2049
f 2048 2037 2049
f 2042 2038 2050
f 2039 2044 2045
f 2046 2040 2048
f 2042 2041 2047
f 2041 2042 2050
f 2047 2041 2049
f 2049 2041 2052
f 2041 2050 2052
f 2044 2043 2045
f 2043 2044 2054
f 2050 2043 2055
f 2043 2054 2055
f 2054 2044 2057
f 2044 6919 2057
f 2048 2049 2051
f 2048 2051 2683
f 2678 2048 2682
f 2682 2048 2683
f 2051 2049 2058
f 2049 2052 2058
f 2052 2050 2053
f 2053 2050 2055
f 2056 2051 2058
f 2051 2056 2683
f 2052 2053 3851
f 2058 2052 3851
f 2053 2055 2064
f 2053 2064 3851
f 2055 2054 2060
f 2054 2057 2059
f 2054 2059 2060
f 2055 2060 2068
f 2064 2055 2068
f 2056 2058 2062
f 2056 2062 2689
f 2683 2056 2689
f 2058 2061 2062
f 2061 2058 2063
f 2063 2058 3851
f 2060 2059 2065
f 2065 2059 2070
f 2059 2066 2070
f 2060 2065 2074
f 2068 2060 2074
f 2062 2061 2075
f 2061 2063 2067
f 2061 2067 2075
f 2062 2075 2078
f 2062 2078 2689
f 2067 2063 2073
f 2073 2063 3858
f 2063 3851 3858
f 2064 2068 3858
f 3851 2064 3858
f 2065 2070 2081
f 2074 2065 2081
f 2070 2066 2086
f 2066 2071 2086
f 2067 2072 2075
f 2072 2067 7176
f 2067 2073 7176
f 2069 2068 2074
f 2068 2069 3858
f 2069 2074 2084
f 2080 2069 2092
f 2069 2080 3858
f 2069 2084 2085
f 2069 2085 2092
f 2070 2076 2082
f 2076 2070 2086
f 2081 2070 2082
f 2075 2072 2078
f 2078 2072 2079
f 2079 2072 2083
f 2072 7176 2083
f 2073 2080 2088
f 2080 2073 3858
f 7176 2073 2088
f 2074 2081 2084
f 2082 2076 2091
f 2076 2086 2091
f 2077 2079 2083
f 2079 2077 3850
f 2077 2083 3867
f 3850 2077 3867
f 2078 2079 2692
f 2689 2078 2692
f 2692 2079 2693
f 2693 2079 3850
f 2088 2080 2092
f 2081 2082 7163
f 2084 2081 2090
f 2090 2081 7163
f 2082 2091 7163
f 2083 7176 2089
f 2087 7176 2088
f 7176 2087 2089
f 2083 2089 3867
f 2085 2084 2090
f 2085 2090 2095
f 2092 2085 3898
f 2085 2095 2098
f 2085 2098 3898
f 2087 2088 2092
f 2089 2087 2094
f 2087 2092 3898
f 2094 2087 3898
f 2089 2094 2097
f 2089 2097 2702
f 2089 2702 3867
f 2090 7163 2095
f 2091 2093 7163
f 7163 2093 7138
f 7138 2093 2101
f 2095 7163 2096
f 7163 7138 2096
f 2094 7344 2097
f 7344 2094 3898
f 2095 2096 2098
f 2096 7138 2103
f 2103 7138 2104
f 7344 2098 2109
f 2098 7344 3898
f 2098 2096 2099
f 2099 2096 2102
f 2102 2096 2103
f 2097 7344 2107
f 2097 2107 2701
f 2097 2701 2702
f 2098 2099 2106
f 2098 2106 2109
f 2099 2102 2106
f 7138 2101 6868
f 2104 7138 6868
f 2101 2100 2105
f 6868 2101 2105
f 2102 2103 2106
f 6868 2105 2111
f 2103 2104 2110
f 2106 2103 2108
f 2108 2103 2113
f 2103 2110 2113
f 2104 6868 2111
f 2110 2104 2111
f 2111 2105 2114
f 2114 2105 2116
f 2107 7344 2115
f 7344 2109 2112
f 7344 2112 2115
f 2106 2108 3916
f 2109 2106 3916
f 2107 2115 2705
f 2701 2107 2705
f 2108 2113 2119
f 2108 2119 2136
f 2108 2136 3916
f 2112 2109 3916
f 2110 2111 7062
f 2113 2110 2128
f 2110 7062 2123
f 2110 2123 2132
f 2128 2110 2132
f 7062 2111 2114
f 2115 2112 2118
f 2112 2117 2118
f 2117 2112 3916
f 2119 2113 2128
f 7062 2114 2121
f 2120 7062 2121
f 2114 2116 2122
f 2121 2114 2122
f 2115 2118 2126
f 2115 2126 2705
f 7062 2120 2123
f 2118 2117 2136
f 2136 2117 3916
f 2125 2118 2136
f 2118 2125 2713
f 2126 2118 2713
f 2127 2119 2128
f 2119 2127 2130
f 2119 2130 2136
f 2120 2121 2133
f 2123 2120 2133
f 2121 2122 2129
f 2121 2129 2139
f 2133 2121 2139
f 2122 2124 2129
f 2132 2123 2133
f 2130 2125 2136
f 2125 2130 2140
f 2125 2140 2713
f 2705 2126 2707
f 2707 2126 2713
f 2127 2128 2131
f 2130 2127 2131
f 2131 2128 2138
f 2128 2132 2138
f 2139 2129 2152
f 2129 7294 2143
f 2130 2131 2134
f 2130 2134 2135
f 2130 2135 2140
f 2134 2131 2147
f 2131 2138 7387
f 2131 7387 2147
f 2132 2133 2145
f 2138 2132 2145
f 2137 2133 2139
f 2133 2137 2145
f 2135 2134 6921
f 2134 2147 6921
f 2140 2135 2141
f 2141 2135 6921
f 2137 2139 2149
f 2145 2137 2146
f 2146 2137 2149
f 7387 2138 2145
f 2139 2148 2149
f 2148 2139 2152
f 2140 2141 2142
f 2140 2142 2713
f 2142 2141 3202
f 2141 6921 3202
f 2142 2712 2713
f 2712 2142 3201
f 3201 2142 3202
f 2143 2148 2152
f 2148 2143 2156
f 2143 2150 2156
f 2147 2144 6921
f 2144 2147 2155
f 6921 2144 3202
f 2151 2144 2155
f 2144 2151 3202
f 2145 2146 7387
f 2146 2147 7387
f 2147 2146 2154
f 2146 2149 2153
f 2146 2153 2154
f 2147 2154 2155
f 2149 2148 7133
f 2148 2156 7133
f 2153 2149 7133
f 2156 2150 2157
f 2151 2155 2158
f 2151 2158 3202
f 2154 2153 2161
f 2153 7133 2161
f 2155 2154 2158
f 2158 2154 3944
f 2159 2154 2161
f 2154 2159 2165
f 2164 2154 2165
f 2154 2164 3944
f 7133 2156 2162
f 2156 2157 2163
f 2162 2156 2163
f 3202 2158 3936
f 3936 2158 3940
f 3940 2158 3944
f 7133 2160 2161
f 2160 7133 2162
f 2159 2161 2167
f 2165 2159 2167
f 2161 2160 2167
f 2160 2162 6862
f 2160 6862 2170
f 2167 2160 2172
f 2160 2170 2172
f 2162 2163 6862
f 6862 2163 7229
f 2163 2168 7229
f 2164 2165 2725
f 2724 2164 2725
f 2164 2724 3944
f 2166 2165 2167
f 2165 2166 2169
f 2165 2169 2725
f 2166 2167 2172
f 2169 2166 2171
f 2171 2166 2174
f 2166 2172 2178
f 2174 2166 2178
f 2170 6862 7110
f 6862 7229 7110
f 7229 2168 2175
f 2169 2171 2181
f 2180 2169 2181
f 2169 2180 2725
f 2170 6860 2172
f 6860 2170 7110
f 2171 2174 2181
f 2172 6860 2178
f 2173 7229 2175
f 7229 2173 7110
f 2173 2175 2179
f 2173 2179 2194
f 2173 7013 7110
f 7013 2173 2194
f 2176 2174 2178
f 2174 2176 2181
f 2177 2176 2178
f 2176 2177 2182
f 2181 2176 2182
f 2177 2178 2183
f 2182 2177 2190
f 2177 2183 2184
f 2177 2184 2190
f 2183 2178 6860
f 6860 7110 7013
f 2180 2181 2182
f 2180 2182 2730
f 2180 2721 2725
f 2721 2180 3965
f 2730 2182 3972
f 2183 6860 7013
f 2184 2183 2186
f 2183 7013 7515
f 2186 2183 2192
f 2192 2183 7515
f 2187 7013 2194
f 7253 2185 2194
f 2184 2186 2190
f 7013 2187 6873
f 7013 6873 7515
f 2187 2185 2193
f 2185 2187 2194
f 2185 2188 2193
f 2190 2186 2191
f 2191 2186 2196
f 2186 2192 2196
f 2187 2193 6873
f 2193 2188 2197
f 2188 2195 2197
f 2189 2190 2191
f 2190 2189 2735
f 2189 2191 2738
f 2735 2189 2738
f 2191 2196 2200
f 2191 2200 3183
f 2738 2191 3183
f 2196 2192 7515
f 7515 6873 2201
f 6873 2193 7260
f 2193 2197 2202
f 7260 2193 2202
f 2196 2198 2200
f 2198 2196 7515
f 6873 7260 2201
f 2197 2199 2202
f 2200 2198 2204
f 2198 7515 2201
f 2198 2201 2204
f 7260 2202 2205
f 7260 2205 6799
f 2212 7260 6799
f 2202 2199 2205
f 2199 2203 2205
f 2200 2204 3183
f 2204 2201 2209
f 2201 7260 2209
f 2205 2203 2210
f 2210 2203 2213
f 2207 2204 2209
f 2204 2207 4737
f 3183 2204 4737
f 2209 7260 2231
f 7260 2212 2231
f 2205 2211 6799
f 2208 2207 2216
f 2207 2208 4737
f 2207 2209 2216
f 2208 2216 2218
f 2208 2218 4742
f 4737 2208 4738
f 4738 2208 4742
f 2216 2209 2230
f 2230 2209 2231
f 2211 2210 2213
f 2211 2213 2217
f 2211 2217 2222
f 2211 2222 6799
f 2212 6799 3207
f 2212 2219 2231
f 2219 2212 3207
f 2213 2215 2217
f 2407 2214 2417
f 2214 2407 3175
f 2417 2214 3174
f 3174 2214 3176
f 3176 2214 6759
f 2214 3177 6759
f 2217 2215 6878
f 6878 2215 4042
f 2215 2223 4042
f 2218 2216 2230
f 2217 6878 2221
f 2217 2221 2222
f 2234 6878 4042
f 2227 2218 2236
f 2218 2227 4742
f 2218 2230 2236
f 2224 2219 2225
f 2219 2224 2231
f 2225 2219 3207
f 2220 2222 2233
f 2222 2220 3207
f 2220 2232 3207
f 2222 2221 2226
f 2226 2221 6878
f 2222 2226 2233
f 2222 3207 6799
f 2223 2234 4042
f 2224 2225 2228
f 2224 2228 2229
f 2224 2229 2236
f 2224 2230 2231
f 2230 2224 2236
f 2228 2225 2232
f 2232 2225 3207
f 2226 6878 2239
f 2233 2226 2238
f 2238 2226 2239
f 6878 2234 2239
f 2235 2227 2236
f 2227 2235 3164
f 2292 2227 3164
f 2227 2292 4742
f 2229 2228 2243
f 2228 2232 2237
f 2228 2237 2243
f 2236 2229 2257
f 2229 2243 2253
f 2229 2253 2257
f 2233 2238 4041
f 2239 2234 2241
f 2234 2240 2241
f 2235 2236 2252
f 2235 2252 3164
f 2252 2236 2268
f 2236 2257 2268
f 2243 2237 2249
f 2249 2237 2265
f 2238 2239 2244
f 2238 2244 4041
f 2239 2241 2245
f 2244 2239 2251
f 2239 2245 6980
f 2251 2239 6980
f 2245 2241 6980
f 2243 2249 2262
f 2253 2243 2262
f 2250 2244 2254
f 2244 2250 4041
f 2244 2251 2254
f 2247 2246 3347
f 2246 2247 3369
f 2246 3368 3374
f 2246 3374 3386
f 2247 7305 3369
f 7305 2247 6814
f 7070 2247 3347
f 2247 7070 4170
f 2247 4170 6814
f 3344 2248 3345
f 2262 2249 2264
f 2249 2263 2264
f 2263 2249 2265
f 2251 6980 2256
f 2251 2256 3215
f 2261 2252 2268
f 2252 2261 3164
f 2257 2253 2262
f 2263 2255 2266
f 2266 2255 2295
f 2256 6980 2258
f 2256 2258 2267
f 2256 2267 3215
f 2257 2262 2285
f 2268 2257 2275
f 2275 2257 2285
f 2267 2258 2272
f 2258 7456 2271
f 2258 2270 7206
f 2270 2258 2271
f 2258 7206 2272
f 2260 2261 2274
f 2261 2260 3205
f 2260 2283 2291
f 2260 2291 3205
f 2261 2268 2275
f 2274 2261 2275
f 3164 2261 3205
f 2262 2264 2269
f 2262 2269 2285
f 2264 2263 2266
f 2264 2266 2286
f 2269 2264 2287
f 2264 2286 2287
f 2286 2266 2295
f 2267 2272 2277
f 2271 7456 2273
f 2269 2276 2285
f 2276 2269 2287
f 7206 2270 2281
f 2270 2271 2280
f 2270 7514 2279
f 7514 2270 2280
f 2270 2279 2281
f 2272 7206 2277
f 2271 2273 2280
f 2280 2273 2282
f 2282 2273 2290
f 2274 2275 2293
f 2284 2274 2293
f 2275 2285 2293
f 2285 2276 2293
f 2276 2287 2301
f 2293 2276 2301
f 2278 2277 7206
f 2278 7206 2288
f 2278 2288 2295
f 2279 7514 2296
f 7514 2280 2282
f 2281 2279 2289
f 2289 2279 2296
f 7206 2281 2289
f 2282 2290 7514
f 2291 2283 2750
f 2283 2305 2757
f 2750 2283 2757
f 2284 2293 2297
f 2284 2297 6926
f 2287 2286 2294
f 2294 2286 2295
f 2287 2294 7131
f 2287 7131 2310
f 2301 2287 2310
f 2288 7206 4069
f 7206 2289 4069
f 2295 2288 7131
f 7131 2288 2774
f 2774 2288 2776
f 2776 2288 4069
f 2289 2296 4068
f 2289 4068 4069
f 7514 2290 2298
f 2298 2290 2299
f 2292 2291 2747
f 2291 2292 3205
f 2747 2291 2750
f 2746 2292 2747
f 2292 2746 4018
f 2292 3164 3205
f 2292 4018 4736
f 2292 4736 4742
f 2297 2293 2301
f 2294 2295 7131
f 2296 7514 4068
f 7514 2298 4068
f 2297 2301 2302
f 2297 2302 2319
f 6926 2297 2312
f 2312 2297 2319
f 2298 2299 2303
f 2298 2303 6638
f 4068 2298 6638
f 2302 2301 2310
f 2302 2310 7041
f 2302 7041 7406
f 2319 2302 7406
f 154 180 155
f 180 163 155
f 2305 2318 2757
f 7232 2306 2316
f 2306 7232 2782
f 2307 2672 2675
f 2307 2675 3816
f 2681 2307 2685
f 2685 2307 3816
f 2309 6926 2312
f 2309 2312 7471
f 2309 7471 2759
f 2318 2309 2759
f 7041 2310 7064
f 2310 7131 7064
f 2312 2319 7406
f 7471 2312 7406
f 7064 7131 2774
f 3381 2313 3383
f 2313 3381 3391
f 3383 2313 7103
f 2313 3391 7103
f 2315 2314 3362
f 2314 2315 3383
f 3361 2314 7103
f 2314 3361 6750
f 3362 2314 6752
f 7103 2314 3383
f 2314 6750 6752
f 2907 2315 3362
f 2315 2907 3382
f 3381 2315 3382
f 2315 3381 3383
f 7471 2332 2759
f 2757 2318 2759
f 7406 7041 7010
f 7232 2325 2782
f 2750 2320 4032
f 2320 2750 4043
f 2752 2320 2756
f 2320 2752 4032
f 2756 2320 2758
f 2758 2320 4043
f 2907 7363 3382
f 7363 2907 4750
f 3384 7363 4750
f 3382 2321 3390
f 2321 3382 4169
f 3390 2321 4172
f 2321 4169 6695
f 4172 2321 6695
f 2329 7471 2773
f 7471 7406 2773
f 7041 7064 7010
f 2322 2323 2328
f 2322 2328 7031
f 2324 5196 5227
f 2782 2325 2783
f 2783 2325 6640
f 2325 2787 6640
f 2326 2327 2748
f 2327 2326 2753
f 2745 2326 2748
f 2326 2745 4033
f 2753 2326 4032
f 4032 2326 4033
f 2748 2327 4030
f 2751 2327 6906
f 2327 2751 4030
f 6906 2327 2754
f 2327 2753 2754
f 7031 2328 2333
f 2333 2328 3263
f 7010 7064 2346
f 2356 2329 2773
f 7010 2346 6894
f 7031 2333 2334
f 2338 2330 2340
f 2340 2330 2341
f 2341 2331 4773
f 2331 4772 4773
f 2332 2342 2769
f 2759 2332 2769
f 2339 7010 6894
f 7010 2339 2773
f 7406 7010 2773
f 2347 2333 7340
f 7340 2333 3263
f 7125 2334 4099
f 2334 2806 2807
f 2334 2807 4099
f 2335 2349 2350
f 2335 2350 3263
f 6902 2336 3385
f 3385 2336 3438
f 2336 3393 3438
f 2337 3351 3364
f 3351 2337 3373
f 2337 3364 7375
f 2337 7375 3385
f 3373 2337 3427
f 2337 3385 3427
f 2338 2340 2352
f 2339 6894 4085
f 2339 2355 2773
f 2355 2339 4085
f 2348 7020 3379
f 7020 2348 3425
f 7020 3378 3379
f 3378 7020 7124
f 3423 7020 4168
f 3424 7020 3425
f 7020 3424 4168
f 2340 2341 2353
f 2340 2351 2352
f 2351 2340 2353
f 2353 2341 4773
f 2343 2342 2344
f 2342 2343 7136
f 2769 2342 7136
f 2343 2344 2794
f 7136 2343 7144
f 7144 2343 6924
f 2343 2794 6924
f 6894 2357 4085
f 2345 2346 6874
f 2346 2345 6894
f 2357 2345 7336
f 2345 2357 6894
f 2345 6874 2828
f 7336 2345 2828
f 2346 7064 6874
f 2348 3379 3391
f 3425 2348 6845
f 2350 2349 2359
f 2359 2349 2829
f 2350 2359 2810
f 2350 2810 3263
f 2355 2354 2356
f 2354 2355 2361
f 2356 2354 2801
f 2354 2361 2801
f 2355 2356 2773
f 2361 2355 4085
f 2810 7340 3263
f 2356 2801 2803
f 2358 2357 2362
f 2357 2358 4085
f 2362 2357 2372
f 2357 7336 2372
f 2358 2362 2367
f 2358 2367 4085
f 2359 7318 2365
f 7318 2359 2829
f 2359 2365 2810
f 2361 2360 2804
f 2360 2361 2813
f 2366 2360 2377
f 2360 2366 2804
f 2377 2360 2379
f 2379 2360 2381
f 2381 2360 2813
f 2361 2367 2813
f 2367 2361 4085
f 2801 2361 2804
f 2367 2362 2838
f 2362 2372 2838
f 2363 2365 2373
f 2365 2363 2810
f 2363 2373 2865
f 2864 2363 2865
f 7318 2364 2365
f 2365 2364 2374
f 2374 2364 2866
f 2364 2375 2866
f 2373 2365 2374
f 2376 2366 2377
f 2366 2376 2803
f 2366 2803 2804
f 2368 2367 2838
f 2381 2368 2382
f 2368 2381 2813
f 2382 2368 2838
f 2370 2369 7336
f 2369 2370 2383
f 7336 2369 2372
f 2372 2369 2384
f 2369 2383 2880
f 2384 2369 2880
f 2383 2370 2851
f 2370 7336 2828
f 2370 2828 2851
f 2371 2372 2384
f 2372 2371 2838
f 2371 2384 6858
f 2838 2371 7464
f 7464 2371 6858
f 2373 2374 2865
f 2865 2374 7393
f 2374 2866 7317
f 7393 2374 7317
f 2866 2375 7317
f 2375 2884 2885
f 2375 2885 7317
f 2376 2377 2380
f 2378 2376 2380
f 2376 2378 2800
f 2376 2800 2803
f 2377 2379 2848
f 2380 2377 2847
f 2847 2377 2848
f 2378 2380 2847
f 2378 7061 2800
f 2378 2385 2842
f 2385 2378 2847
f 2379 2381 2382
f 2379 2382 2843
f 2379 2843 2859
f 2848 2379 2859
f 2382 2838 2850
f 2843 2382 2850
f 2383 2851 2861
f 2383 2861 2870
f 2383 2870 2880
f 6858 2384 2880
f 6858 2880 2890
f 7061 2794 2800
f 2794 7061 6924
f 6924 7061 2837
f 2837 7061 2842
f 2842 2385 2867
f 2385 2847 2848
f 2385 2848 2867
f 3354 2386 3599
f 2386 3354 3605
f 2386 7361 3599
f 7361 2386 3613
f 2386 3605 3609
f 2386 3609 3620
f 3613 2386 3620
f 3598 7361 3604
f 3604 7361 3608
f 6967 7289 7132
f 7289 6967 6997
f 6967 7132 7074
f 7132 7289 2899
f 7289 6997 7089
f 6997 2920 7089
f 2869 7289 7089
f 2387 2388 2389
f 2388 2387 2988
f 2387 2389 7202
f 7266 2387 6815
f 2387 7266 2988
f 2387 7202 6815
f 2389 2388 2391
f 2388 2390 7296
f 2390 2388 2988
f 2391 2388 7296
f 2389 2391 2956
f 7202 2389 7074
f 7074 2389 2956
f 2988 7266 4122
f 7296 2390 2987
f 2987 2390 2989
f 2989 2390 3013
f 2956 2391 2986
f 2986 2391 7296
f 2394 7065 3055
f 2393 2392 3088
f 2392 3086 3087
f 3086 2392 7024
f 2392 3087 3088
f 3053 2393 3088
f 2394 2395 2401
f 2395 2394 3056
f 2394 2401 7024
f 2394 3055 3056
f 2395 3056 3077
f 2395 3077 3118
f 2396 3856 3863
f 2396 3863 3870
f 2397 2398 3870
f 2398 2397 7021
f 2397 3870 3875
f 2397 3875 3881
f 7021 2397 3884
f 2397 3881 3884
f 3852 2398 3855
f 3855 2398 3862
f 3862 2398 3873
f 3873 2398 7021
f 2400 2399 7249
f 2399 3089 7249
f 3089 2399 3118
f 3118 2399 7513
f 6922 2401 2402
f 2401 6922 7024
f 6922 2402 3142
f 2402 2401 3107
f 2402 7121 2416
f 7121 2402 3107
f 2402 2416 3142
f 3086 7024 6922
f 2404 2403 3128
f 2403 2405 3127
f 2403 3127 3128
f 2408 2404 2410
f 2410 2404 3128
f 2405 2406 7164
f 7005 2407 7218
f 2407 7005 7442
f 7005 7218 7121
f 7442 7005 3147
f 7218 2407 2417
f 2407 7442 3175
f 7121 7218 2416
f 2409 2408 7442
f 2408 2410 2411
f 2408 2411 7442
f 2409 7442 3147
f 2411 2410 6757
f 2415 2410 3128
f 2410 2415 6757
f 7442 2411 3209
f 2411 3178 3209
f 3178 2411 6757
f 2412 2976 2995
f 2412 2978 2992
f 2978 2412 2995
f 2412 2992 2993
f 3406 6688 1808
f 2977 2413 2995
f 2413 2977 4101
f 2414 2415 3129
f 2415 2414 6757
f 2414 3129 3144
f 2414 3144 6756
f 2414 6756 6757
f 2415 3128 3129
f 7218 2417 2418
f 7218 2418 2419
f 2418 2417 3174
f 2419 2418 2420
f 2420 2418 3173
f 2419 2420 4728
f 2420 3173 6613
f 4728 2420 6613
f 2422 2421 3465
f 2421 3464 3465
f 3464 2421 3474
f 3474 2421 6972
f 6972 2421 3485
f 2422 3465 3467
f 2422 3467 6145
f 2422 6145 6211
f 2424 2423 2425
f 2423 2424 2426
f 2425 2423 6137
f 2423 2426 6209
f 6137 2423 6138
f 6138 2423 6209
f 2426 2424 6227
f 7475 2425 6137
f 6143 2426 6144
f 2426 6143 6209
f 6144 2426 6227
f 2428 7475 6137
f 7475 2428 6142
f 2427 2428 6137
f 2428 2427 6205
f 2427 6137 6225
f 6205 2427 6225
f 6136 2428 6204
f 6204 2428 6205
f 2429 2430 2432
f 2430 2429 2433
f 2431 2429 2432
f 2429 2431 2433
f 2432 2430 6201
f 2430 2433 2434
f 2430 2434 6142
f 6136 2430 6142
f 2430 6136 6201
f 2431 2432 6126
f 2433 2431 2441
f 2441 2431 6135
f 2431 6126 6135
f 6126 2432 6127
f 6127 2432 6128
f 6128 2432 6199
f 6199 2432 6201
f 2434 2433 6212
f 2435 2433 6149
f 2433 2435 6212
f 2433 2441 6149
f 6142 2434 6210
f 6210 2434 6214
f 2434 6212 6214
f 2446 2435 6149
f 2435 2446 6156
f 2435 6156 6212
f 2436 2437 6134
f 2436 6121 6133
f 6121 2436 6134
f 2437 2438 2439
f 2437 2439 2441
f 2437 2441 6135
f 6134 2437 6135
f 2439 2438 2442
f 2442 2438 2444
f 2439 2440 2441
f 2440 2439 6141
f 2439 2442 6141
f 2441 2440 2446
f 1432 1812 1794
f 2441 2446 6149
f 2442 2445 6141
f 2445 2443 2448
f 2443 2445 7322
f 6146 2443 6147
f 6147 2443 6389
f 2443 7322 6389
f 2445 2444 7322
f 2444 6158 6439
f 2444 6439 7322
f 2445 2448 6141
f 2446 6146 6147
f 2446 6147 6148
f 2446 6148 6155
f 2446 6155 6156
f 754 765 449
f 1432 1794 459
f 7215 2449 2450
f 7215 3514 3526
f 2450 2449 7391
f 2449 7215 3531
f 7391 2449 3524
f 3524 2449 3533
f 2449 3531 3533
f 3485 2450 7383
f 7383 2450 7391
f 3525 7215 3526
f 7215 3525 3531
f 2452 2451 4494
f 2451 3176 3221
f 2451 3221 3223
f 2451 3223 4150
f 2451 4150 4494
f 2452 4494 4495
f 2455 2454 2467
f 2460 2454 2461
f 2454 2460 2467
f 2456 2455 2457
f 2457 2455 2459
f 2455 2458 2459
f 2458 2455 2467
f 2457 2459 3539
f 3538 2457 3539
f 2457 3538 3548
f 2459 2458 3552
f 2458 2467 4214
f 2458 3547 3552
f 3547 2458 3557
f 3557 2458 4214
f 3539 2459 4205
f 3546 2459 3552
f 2459 3546 4205
f 2460 2461 2466
f 2460 2466 2467
f 2466 2461 2471
f 2461 2470 2471
f 2464 2463 4153
f 2463 2464 4157
f 4153 2463 4517
f 2463 4157 4159
f 2463 4159 4521
f 4517 2463 4519
f 4519 2463 4521
f 3239 2464 4153
f 2464 3239 4155
f 2464 4155 4157
f 2465 2468 7223
f 2467 2466 4214
f 2466 2471 4214
f 2469 2468 4702
f 2468 2469 7223
f 2468 4701 4702
f 2471 2470 2472
f 2470 7220 2472
f 7220 2470 2474
f 2470 2473 2474
f 2471 2472 3572
f 2471 3572 4214
f 2472 7220 2475
f 2472 2475 3572
f 2474 2476 7220
f 2476 2475 7220
f 2475 2476 2484
f 2475 2484 3570
f 2476 2478 2484
f 2478 2477 2488
f 2477 2479 2488
f 2482 2478 2488
f 2478 2482 2491
f 2484 2478 2491
f 2479 2485 2493
f 2479 2487 2488
f 2487 2479 2493
f 2480 2481 2486
f 2486 2481 6940
f 2483 2482 2489
f 2482 2483 2491
f 2487 2482 2488
f 2482 2487 2489
f 2483 2489 7106
f 2483 7106 2491
f 2490 2484 2491
f 2484 2490 7095
f 3570 2484 7095
f 2485 2492 2493
f 2486 7366 7489
f 2489 2487 2494
f 2487 2493 2494
f 7434 2489 2497
f 2489 2494 2497
f 7106 2490 2491
f 2490 7106 2501
f 2490 2501 3592
f 7095 2490 3592
f 2493 2492 2497
f 2492 2495 2496
f 2492 2496 2497
f 2494 2493 2497
f 7434 2497 2498
f 7434 2498 2500
f 2496 2495 2498
f 2498 2495 2503
f 2499 7256 4828
f 7106 7434 2501
f 2497 2496 2498
f 2500 2498 2505
f 2498 2503 2505
f 7434 2500 2510
f 2504 2500 2505
f 2500 2504 2509
f 2500 2509 2510
f 7434 7252 2501
f 7252 7434 2506
f 2501 7252 3592
f 2506 7434 2510
f 2503 2502 2507
f 2505 2503 3611
f 2503 2507 3611
f 2504 2505 3611
f 2509 2504 3629
f 2504 3611 3621
f 2504 3621 3629
f 2506 2510 3610
f 7252 2506 3610
f 2507 2511 3621
f 3611 2507 3621
f 6363 2508 6370
f 2510 2509 2513
f 2513 2509 3629
f 2510 2513 3614
f 3610 2510 3614
f 2511 2514 3621
f 2513 2516 2519
f 2513 2519 3614
f 2514 2517 3621
f 2517 2515 2521
f 2515 2520 2521
f 2516 2518 2519
f 2517 2521 3629
f 3621 2517 3629
f 2519 2518 3627
f 2518 2522 2523
f 2518 2523 3627
f 3614 2519 3628
f 2519 3627 3628
f 2521 2520 2522
f 2522 2520 2524
f 2524 2520 2526
f 2523 2522 2524
f 2523 2524 2526
f 2523 2526 2527
f 2523 2527 3645
f 3627 2523 3637
f 3637 2523 3645
f 2526 2525 2529
f 2525 2528 2529
f 3645 2527 3659
f 3659 2527 3662
f 2529 2528 2534
f 2528 2531 2533
f 2528 2533 2534
f 2529 2534 2536
f 2532 2662 2664
f 2662 2532 3780
f 2532 2664 2667
f 2532 2667 3788
f 3780 2532 3788
f 2534 2533 2542
f 2536 2534 2555
f 2534 2542 2545
f 2534 2545 2555
f 2535 2539 2647
f 2539 2535 2665
f 2535 2647 2667
f 2535 2660 2663
f 2660 2535 2664
f 2535 2663 2665
f 2664 2535 2667
f 2541 2536 2555
f 2547 2538 2554
f 2554 2538 2556
f 2539 2540 6840
f 2540 2539 2670
f 2647 2539 6840
f 2539 2665 2668
f 2539 2668 2670
f 2540 2670 2677
f 6840 2540 2672
f 2672 2540 2677
f 2543 2541 2544
f 2541 2543 3662
f 2544 2541 2555
f 2545 2542 2546
f 2543 2544 3674
f 2543 3658 3659
f 3658 2543 3667
f 2543 3659 3662
f 3667 2543 3674
f 2544 2555 2557
f 2544 2557 3674
f 2545 2546 2551
f 2545 2551 2563
f 2555 2545 2557
f 2557 2545 2561
f 2561 2545 2563
f 2551 2546 2552
f 2548 2547 2553
f 2553 2547 2559
f 2547 2554 2559
f 2551 2552 2553
f 2551 2553 2559
f 2551 2558 2563
f 2558 2551 2565
f 2551 2559 2565
f 2557 2561 2562
f 2557 2562 3683
f 3674 2557 3683
f 2563 2558 2564
f 2564 2558 2565
f 2559 2560 6875
f 2565 2559 7057
f 2559 6875 7057
f 6875 2560 2571
f 2560 2569 2571
f 2562 2561 2568
f 2561 2563 2564
f 2561 2564 2568
f 2567 2562 2568
f 2562 2567 3683
f 2564 2565 2570
f 2568 2564 2570
f 2565 7057 2570
f 2567 2568 3689
f 2567 3682 3683
f 2568 2570 2572
f 2568 2572 3697
f 3689 2568 3697
f 7057 6875 2571
f 2570 7057 2572
f 7057 2571 2577
f 2572 7057 2577
f 2571 2569 2573
f 2573 2569 2576
f 2571 2573 2577
f 2574 2572 2577
f 2572 2574 2580
f 2572 2580 3697
f 2575 2573 2576
f 2573 2575 2577
f 2574 2577 2578
f 2574 2578 2580
f 2575 2576 2579
f 2577 2575 2578
f 2578 2575 2590
f 2575 2579 2582
f 2575 2582 2590
f 2580 2578 2581
f 2581 2578 2590
f 2580 2581 2593
f 2580 2583 2584
f 2583 2580 2587
f 2580 2584 3697
f 2587 2580 2593
f 2590 2582 2591
f 2584 2583 2586
f 2586 2583 2587
f 2584 2586 3696
f 2584 3696 3697
f 2585 2586 2588
f 2586 2585 3702
f 2585 2588 3709
f 3702 2585 3709
f 2586 2587 2589
f 2588 2586 2589
f 3696 2586 3702
f 2589 2587 2593
f 2588 2589 3716
f 3709 2588 3712
f 3712 2588 3717
f 2588 3716 3717
f 2589 2593 2595
f 2589 2595 3716
f 2590 2591 2596
f 2591 2592 2594
f 2595 2593 2597
f 2598 2594 2600
f 2600 2594 2603
f 2595 2597 2604
f 2595 2604 2605
f 2595 2605 2608
f 2595 2608 3722
f 3716 2595 3722
f 2597 2599 2604
f 2599 2598 2601
f 2598 2600 2601
f 2599 2601 2604
f 2601 2600 2607
f 2600 2603 7255
f 2600 7255 2609
f 2607 2600 2610
f 2600 2609 2610
f 2604 2601 2605
f 2605 2601 2607
f 2603 2602 7255
f 2602 2606 2614
f 7255 2602 2614
f 2605 2607 2611
f 2608 2605 2611
f 2607 2610 2611
f 2608 2611 3723
f 2609 7255 2613
f 2610 2609 2612
f 2612 2609 2613
f 2613 7255 2614
f 2611 2610 2612
f 2611 2612 2615
f 2611 2615 3729
f 3723 2611 3729
f 2612 2613 2615
f 2613 2614 2616
f 2615 2613 2618
f 2613 2616 2618
f 2616 2614 2621
f 2614 2619 2621
f 2617 2615 2618
f 2615 2617 3729
f 2618 2616 2621
f 2617 2618 2623
f 2620 2617 2623
f 2617 2620 3729
f 2618 2621 2623
f 2621 2619 7007
f 2619 7284 7007
f 2620 2622 2626
f 2620 2626 3732
f 3729 2620 3732
f 2623 2621 7007
f 2626 2622 2629
f 2632 2623 2637
f 2623 7007 2637
f 7007 7284 2628
f 2626 2629 2631
f 2626 2631 3744
f 3732 2626 3736
f 3736 2626 7444
f 7444 2626 3744
f 3075 2627 3085
f 3085 2627 3105
f 2628 7284 2633
f 2630 2628 2633
f 2628 2630 7007
f 7284 6990 2633
f 2631 2629 2635
f 2629 2632 2635
f 2630 2633 2636
f 2630 2636 2637
f 7007 2630 2637
f 2631 2635 3745
f 3744 2631 3745
f 2632 2634 2635
f 2634 2632 2637
f 2636 2633 6990
f 2635 2634 3748
f 2634 2637 2638
f 2634 2638 3748
f 3745 2635 3748
f 2637 2636 2642
f 2636 6990 2639
f 2636 2639 2642
f 2638 2637 2642
f 2639 6990 2641
f 6990 2640 2643
f 2641 6990 2643
f 2638 2642 2645
f 2644 2638 2645
f 2639 2641 2642
f 2642 2641 2645
f 2641 2643 2646
f 2645 2641 2650
f 2641 2646 2649
f 2641 2649 2650
f 2644 2645 2651
f 2648 2644 2651
f 2645 2650 2651
[truncated: 137,716 more chars]
