# Supplementary material for: The Slothful Claw: Osteology and Taphonomy of Nothronychus mckinleyi and N. graffami (Dinosauria: Theropoda) and Anatomical Considerations for Derived Therizinosaurids
Source: PLoS One. 2015 Jun 10;10(6):e0129449. doi: 10.1371/journal.pone.0129449 (PMC4465624; doi:10.1371/journal.pone.0129449)
Supplement: S1 Multimedia — (A) UMNH VP16420 caudal vertebra (B) UMNH VP16420 caudal vertebra (C) UMNH VP16420 caudal vertebra (D) UMNH VP16420 left scapula (E) UMNH VP16420 right scapula (F) UMNH VP16420 humerus (G) UMNH VP16420 ulna (H) UMNH VP16420 radius (I) UMNH VP16420 manual claw (J) UMNH VP16420 pubis (K) UMNH VP16420 ischium (L) UMNH VP16420 femur (M) UMNH VP16420 tibia (N) UMNH VP16420 fibula (O) MSM P2117 caudal vertebra (P) MSM P2117 scapula (Q) MSM P2117 left humerus (R) MSM P2117 right humerus (S) MSM P2117 antebrachial element (T) MSM P2117 ulna (U) MSM P2117 manual phalanx (V) MSM P2117 left ischium (W) MSM P2117 left tibia (X) MSM P2117 right tibia (Y) MSM P2117 fibula (Z) MSM P2117 metatarsal (AA) MSM P2117 pedal claw (BB) MSM P2117 gastralia (CC) MSM P2117 gastralia. (ZIP) [file pone.0129449.s011.zip › MultiS2-NGCaudal3.obj]

# Studio
g Polygonal_Model_1
# Number of geometric vertices: 10670
v -14.80912417 -3.14222067 13.19667604
v -15.17377235 -3.53433378 10.60141996
v -15.22812527 -4.37532738 7.69526511
v -14.52171337 -4.34641913 5.04029915
v -14.77000024 -7.01000029 -3.49999988
v -14.40706942 -8.98551662 -5.93224913
v -14.13000003 -10.42999979 -8.34999979
v -14.81295004 -11.56914141 -10.52288804
v -13.53940461 -10.56915708 -17.01044291
v -13.70999962 -9.34999995 -19.57999915
v -13.65721691 -4.44669044 8.06894992
v -13.95166386 1.22489152 22.93540165
v -14.65500612 1.11973903 20.97952738
v -13.66422046 -3.60634713 14.16977029
v -13.15999962 -4.36000014 11.40999980
v -11.79999951 -8.48000031 -4.39000037
v -11.33000012 -10.68000030 -7.81999994
v -10.56714822 -12.16645818 -13.03707622
v -10.76999959 -11.55999955 -15.14999941
v -10.90601273 -10.25435142 -17.58132502
v -12.49545999 -3.61030223 20.32207325
v -12.62187306 -3.81107163 17.61821471
v -11.53397840 -4.68608364 14.15431593
v -11.74601074 -4.41072881 4.67350706
v -9.56999976 -8.94999970 -20.20999976
v -11.58506889 -4.56664106 20.70231363
v -11.78845391 -4.37009567 18.09668913
v -11.26889698 -4.60898783 13.19412701
v -8.97775590 -12.05977518 -13.01883347
v -8.41999985 -11.38999965 -15.90999961
v -7.73619628 -10.49062051 -18.38771626
v -7.87078030 -8.40435829 -20.67702450
v -10.92113554 -5.05447993 19.80533265
v -10.01000032 -4.08999994 9.82000027
v -8.13072640 -10.03422122 -6.41754409
v -7.19999988 -11.57000009 -15.93999937
v -6.69250917 -11.05667278 -18.18910986
v -9.97659005 -5.17397374 26.63786337
v -9.71782766 -5.79650188 23.77235144
v -6.38522347 -11.70970034 -9.45830718
v -6.96422625 -11.62543707 -14.27438948
v -5.85000031 -11.72000077 -16.96000062
v -5.15897805 -11.17594726 -19.64427345
v -5.89000015 -8.42999946 -20.63000016
v -8.77582002 -5.61960228 29.68778089
v -8.73845536 -6.21422473 24.96096119
v -8.32999963 -5.28999977 18.75999942
v -7.95000046 -3.96999996 12.57999986
v -7.63965119 -4.06702468 9.33941733
v -7.00284634 -5.51936822 3.60517204
v -3.99394659 -11.69806253 -19.68968473
v -4.50999988 -8.99000000 -20.81999928
v -8.27344786 -6.30683592 29.13264744
v -7.56000029 -6.51000021 25.48000030
v -7.26999994 -5.67999994 21.26999944
v -7.08999997 -5.02000004 18.29000004
v -6.88000023 -4.39999998 15.15999995
v -6.63000019 -4.06999979 11.90999988
v -4.72052256 -9.01248027 -3.91878048
v -3.18898307 -11.76369470 -11.34178694
v -3.41361458 -11.59559004 -14.92214296
v -3.07000009 -9.59999952 -21.01000026
v -6.79000001 -7.04000005 31.09999932
v -6.27897913 -5.76279545 23.66056107
v -5.32000000 -4.12000017 11.64000016
v -4.44291625 -4.84009041 8.76154564
v -2.95846886 -10.86661220 -7.04573514
v -2.41998024 -11.72888838 -13.12792767
v -1.79999997 -12.24999968 -16.86000079
v -1.60438975 -11.78069040 -20.84236406
v -1.67999999 -9.34000034 -21.27999999
v -1.94999995 -6.64999988 -21.33999951
v -4.79080435 -7.90202525 32.61436522
v -5.18982951 -7.01418240 29.54562940
v -4.85980418 -5.70845371 22.43064158
v -4.57999995 -5.10999933 18.81000027
v -4.06999979 -4.18000016 12.52000034
v -3.69000039 -4.80000069 9.44000017
v -3.31098610 -5.70234004 6.47077989
v -2.89999996 -6.88000023 3.41999996
v -2.62298854 -7.55270803 0.47171244
v -0.97796053 -10.43414138 -5.95473172
v -0.66999998 -11.68000046 -14.48000036
v 0.03456933 -11.99481916 -19.90308985
v -4.78000008 -9.24000051 38.41999918
v -4.01999988 -7.08999997 28.66999991
v -2.32529151 -5.27240802 9.59272124
v -1.04796374 -9.35813226 -2.84361001
v 1.35999999 -12.26000022 -19.44000088
v -3.31032113 -11.37034316 40.34713656
v -3.08970502 -10.57525259 37.15432063
v -2.74999999 -7.30999978 29.24999967
v -1.85999996 -5.26999962 18.45999993
v -2.36453279 -4.74750344 14.66375683
v -0.17000010 -7.27000041 4.64000041
v 2.64999992 -11.61000039 -17.79999956
v 2.99139810 -11.86351944 -20.88392526
v -1.34474901 -12.99370453 41.83607548
v -1.94802531 -12.29609922 39.73430395
v -1.67112285 -11.59953326 36.86416522
v -1.59791065 -10.39602049 33.85236487
v -0.88450545 -6.59135683 23.84670451
v -0.12000012 -5.37000038 15.27999993
v 0.70999993 -6.48999959 8.99000000
v 1.61000004 -8.18999950 2.18000007
v 2.48000002 -10.04999969 -4.29000007
v 3.74505995 -10.73181350 -16.18567668
v 4.60414682 -10.77811327 -22.89724723
v -0.53724390 -13.36158998 42.13841259
v -0.55366859 -13.41918018 39.50710595
v -0.32999992 -12.64000032 36.91999987
v -0.16310986 -10.34849696 32.84666687
v 1.06803852 -5.71904145 17.89100282
v 1.74459058 -6.50696177 11.73627563
v 5.37196035 -11.03655063 -20.58948949
v 0.32693765 -13.26888707 43.16231236
v 1.57468801 -14.50754981 39.81452808
v 1.21188140 -13.54618743 36.91242635
v 1.63999991 -8.93000048 28.48999947
v 3.21000000 -6.68999972 12.74999976
v 4.11102315 -7.43868342 8.85035191
v 7.28504499 -10.91093384 -21.74887061
v 2.19935342 -14.96924926 41.29384831
v 2.49999994 -14.67000041 38.72000054
v 2.99391709 -13.59696127 35.22640467
v 5.01509523 -7.51247862 17.78823696
v 4.89999959 -7.37000117 11.42000034
v 5.35999984 -7.96999969 8.20000004
v 5.93825523 -9.07642394 1.46941445
v 8.63938127 -10.13388019 -6.95012417
v 7.84000009 -10.25999989 -10.99000033
v 8.56890995 -10.59033722 -17.57577434
v 4.38356679 -15.38686920 39.32170570
v 3.81980534 -14.60859086 36.99259833
v 4.82669100 -14.51781671 34.27543119
v 5.49999997 -8.03000014 18.99000071
v 6.67000003 -8.15999974 9.44000017
v 8.89999978 5.64000010 -21.87000029
v 5.20176580 -15.55438060 42.01987386
v 5.35999984 -15.76999947 38.89000043
v 6.41448284 -16.33577049 35.32837331
v 5.95660275 -14.01430275 32.42471069
v 6.59999996 -16.21999964 39.94999826
v 6.92714192 -16.51382633 36.21903807
v 7.37999985 -16.55999944 33.87999907
v 7.96000008 -10.28999966 23.56000058
v 8.63999967 -8.91000032 16.65999927
v 9.52189043 -8.64828285 13.07506487
v 9.91732441 -8.77366960 8.96202493
v 13.51652201 -6.59207674 -24.81443994
v 8.42567813 -16.45127311 39.68972713
v 8.27000011 -16.89000055 37.45999932
v 9.31905862 -17.44146831 34.22732279
v 8.79999995 -15.46999998 31.92999959
v 9.52589046 -13.69517297 29.90992554
v 10.63999999 -9.08999983 11.31999958
v 13.63195293 -9.15544014 -13.52772210
v 14.43034597 -9.30561218 -15.77363908
v 15.15272353 -8.06076638 -23.32880720
v 15.11870325 -5.78480540 -26.05509758
v 9.08999983 -16.14000089 40.73999822
v 9.67000052 -17.05999859 36.91000119
v 10.42999979 -12.65999954 26.90000087
v 10.73999982 -11.13000046 22.98000082
v 11.15608588 -9.07068141 12.22389005
v 14.60000034 -9.85999964 -9.94999986
v 15.42999968 -8.96000024 -17.20999926
v 15.73152654 -8.92992225 -20.32025903
v 11.67939696 -15.11181518 30.03806062
v 13.62000033 -9.70000029 9.30000003
v 15.66134952 -10.01212187 -10.34843735
v 16.79000072 -8.43000039 -18.03000085
v 17.17999950 -8.19000043 -21.15000039
v 17.45999977 -7.27999955 -24.15999956
v 18.27465370 -4.06248821 -26.67745389
v 14.37999960 -10.23999974 15.27000032
v 17.17992127 -10.41632053 -3.26822954
v 18.16000044 -8.13999958 -18.48999970
v 17.94362068 -7.29624275 -22.48394862
v 18.69999990 -5.59999980 -24.89000000
v 18.64000037 -2.25999998 -27.34999917
v 15.11378493 -18.39495450 35.56877375
v 14.63999972 -16.69999957 31.70999885
v 15.03999997 -12.93999981 24.97000061
v 18.30999926 -9.61000007 -6.70999987
v 18.91000010 -9.01000015 -12.50000019
v 19.92000081 -6.67000003 -22.81999961
v 20.09579726 -3.29247979 -25.72942525
v 16.11999981 -18.03999953 33.45999867
v 17.02000014 -11.64999977 19.53000017
v 17.91940629 -10.29882114 10.30622516
v 19.54147033 -8.52891058 -9.55849141
v 20.59120312 -7.56301824 -20.51356621
v 21.80397324 -5.17319329 -22.97379635
v 20.76604590 -2.59561976 -26.57552250
v 20.95121704 0.14220743 -27.94802003
v 21.47999965 -10.42000018 4.98999981
v 23.87999929 -5.47000021 -21.71999961
v 24.00396392 -1.22915686 -25.69705993
v 20.96999995 -16.04999974 28.27000059
v 20.41233517 -14.44260310 25.03555268
v 25.18035844 -5.44445077 -17.81776734
v 22.91000076 -13.39999959 21.20999992
v 24.28000048 -10.95999964 6.15999987
v 25.86999908 -6.87000016 -12.83999998
v 26.48073435 -4.41471487 -18.70479807
v 23.04832265 -18.48214678 35.04534438
v 25.93000047 -13.43999989 6.45000022
v 25.65793879 -11.52650360 0.63279673
v 26.52999945 -10.04000008 -2.66000000
v 26.65000036 -15.18999971 1.52000005
v 28.80285867 -15.04354458 -2.48745084
v 28.43401209 -12.06936408 -5.36859967
v 28.30000035 -9.46000032 -7.08999997
v 28.79999951 -3.89000005 -17.35999994
v 27.58435719 -13.06734793 21.33594081
v 30.11431731 -9.44773480 -10.26607677
v 30.16000055 -0.31999999 -20.05999908
v 27.78932266 -18.62997003 35.60554236
v 28.34455669 -15.62714390 28.93281169
v 29.05827202 -14.18577041 25.45360103
v 31.39287978 -16.65479876 1.26565888
v 32.15918690 -9.17181931 -12.25823071
v 31.86793998 -6.62318897 -14.34910297
v 29.81476672 -13.61794583 24.50744435
v 29.75994907 -11.66209858 19.32777092
v 30.50411120 -11.84244733 15.22549894
v 32.26999938 -17.45999977 7.28000002
v 33.37999806 -8.89000017 -12.80000061
v 32.95132518 1.32949476 -20.97849920
v 31.12909570 -18.06729101 37.36611456
v 35.51644087 -1.57638197 -20.85983567
v 31.84168786 -18.11403781 37.22669184
v 32.35680237 -13.09131086 26.33606642
v 33.20999816 -10.84999926 19.84999888
v 33.70802477 -17.68703200 36.70821339
v 34.04970467 -14.92801961 31.83618188
v 33.86449814 -13.44534103 29.19594944
v 35.28886661 -11.58471219 18.98171939
v 37.06999868 -17.35000126 4.58999956
v 37.42000088 -12.57999893 -4.56999941
v 37.82999888 -5.32000093 -16.60000160
v 38.70568052 -2.81154201 -20.62128112
v 37.59695590 2.11433438 -22.72271737
v 35.78000143 6.58999989 -22.80999906
v 35.16000137 -16.93000086 36.91999987
v 35.02161056 -13.10983580 29.45500985
v 36.13265976 -11.49833854 26.43112652
v 36.28459573 -11.07554790 20.44449933
v 36.76407039 -13.12590297 18.02089997
v 36.46400571 -16.49578474 15.06671309
v 37.84000129 -17.76999980 11.85000036
v 39.49515522 -15.29662684 0.43904842
v 37.05438226 -15.20355884 35.41107103
v 36.87980771 -13.75933271 32.96391666
v 37.12854907 -11.26406156 27.21965685
v 40.45166820 -2.46015587 -22.51624130
v 41.13091901 -2.91309482 -26.35451406
v 40.44143111 -2.20053084 -26.77073143
v 38.41688856 -11.47918683 28.40016782
v 38.43706474 -10.42659581 25.22633038
v 41.26257822 -15.07361140 4.13163193
v 41.34186357 -12.93047145 -0.65223157
v 39.83720765 -11.49234455 30.06314486
v 43.82257164 -3.24261002 -23.54015596
v 43.59756410 -3.55577515 -26.25311352
v 39.66119140 -13.43113836 36.35638207
v 40.31176493 -12.15471514 32.98580274
v 43.61943901 -12.13896554 3.11443559
v 44.51538622 -3.61640519 -26.22929402
v 44.88104209 -3.05655878 -29.77937460
v 40.25849327 -12.19046768 33.37522596
v 45.57235539 -10.12243889 4.29770909
v 43.72839630 -9.50351451 27.36845799
v 46.17794976 -10.64228546 6.90142391
v 48.28791320 -2.58680270 -26.23788454
v 44.66638714 -9.11443308 31.61651269
v 47.26999998 -5.94999874 -1.46999955
v 45.21416873 -9.25700925 28.41958217
v 49.78000000 -2.40999996 -7.57999998
v 50.11101440 -1.38316245 -12.64158543
v 51.10441148 -1.19689386 -22.21347392
v 51.81657523 -0.03616225 -24.74757470
v 51.81999877 -1.43000041 -17.30999909
v 49.04999956 -9.68999974 29.09000032
v 50.65999925 -8.53000022 12.60000002
v 52.68999934 -0.06000053 -15.58000036
v 53.15883458 0.33350367 -21.98185399
v 53.63424867 -4.59706225 4.32764878
v 54.95620519 1.69250369 -14.73125350
v 56.29190058 -1.48640014 -0.80367661
v 56.98000267 -3.01000220 5.52999880
v 58.54000151 3.49000003 -14.96000029
v 57.87673593 -5.55188162 11.38896402
v 58.26999992 -0.54999848 3.06999939
v 59.07995626 3.25147738 -7.89001305
v 60.43400615 4.40807361 -21.57736942
v 60.72000042 3.88000160 -10.84999926
v 60.58000028 1.27999787 4.86999936
v 60.84999815 2.04000040 1.77999993
v 61.11091748 3.28843086 -1.73482939
v 60.78074127 3.47639387 -4.16252343
v 62.69402802 4.99079423 -16.60775766
v 62.99798936 5.02255885 -20.41511424
v 61.53999642 -0.33999965 10.10000147
v 61.88794971 0.83184533 7.52957072
v 61.88619137 1.75281276 4.53884713
v 62.71330267 4.17138776 -6.62293239
v 62.91444600 4.67576087 -9.73728485
v 62.78000027 1.15999999 10.23000013
v 64.26697969 4.29840991 -2.10250332
v 66.52203202 6.05770526 -15.95884189
v 65.51133841 5.78330411 -19.59219202
v 66.57958776 5.92062529 -20.82958259
v 64.66817856 2.08138931 12.10750546
v 64.64330852 1.92378089 7.83425290
v 66.27999991 4.90000006 -7.47000007
v 66.80713594 6.12832606 -15.84892347
v 62.98944354 -14.33376316 32.86713362
v 66.13885611 -14.79534619 32.83206746
v 65.33999741 -14.31000046 30.09999916
v 66.02061540 2.43033911 9.61907301
v 66.55497849 1.98125769 7.22357538
v 66.99000299 2.67999992 2.55999994
v 68.43426824 2.32602097 8.46386980
v 70.00999898 5.43000130 -7.59999827
v 72.33000547 6.54999958 -11.62000187
v 72.89999723 7.35000009 -16.24000072
v 72.92404771 6.87036244 -20.10239661
v 70.07999718 -13.48000020 33.00999850
v 70.41919976 -10.97974088 28.67235988
v 75.25552809 7.39883631 -10.21642610
v 76.34079456 8.11030995 -17.44033583
v 72.29205966 -12.28393614 32.88796544
v 77.50212401 8.20864644 -11.25995349
v 73.12127203 -9.40147787 30.46827018
v 79.03999835 10.02000179 -15.76000080
v 79.85483110 10.57942957 -14.32698499
v -3.73000023 -10.52999962 41.12999886
v -3.76999984 -10.11000015 38.09000179
v -3.84999998 -9.46000032 35.05999967
v -6.13931846 -7.78534822 34.92945433
v -4.31503868 -7.13999895 29.41305749
v -5.68623468 -6.84253359 30.34936078
v -7.01085525 -6.62898691 24.92898330
v -7.59764388 -5.96257439 21.98138461
v -7.78318290 -5.51305059 18.84077676
v -5.19210147 -4.49731201 16.38097875
v -7.32446183 -4.64536762 15.46527818
v -5.62825659 -4.61089425 16.53432660
v -4.79701674 -4.11576638 13.32287304
v -7.36636668 -4.07496141 11.74458954
v -4.18225629 -4.69205063 9.57086589
v -7.86970183 -4.34296066 8.56291223
v -3.87687003 -5.56512922 6.26468146
v -7.05220317 -4.98438533 5.45109017
v -3.70924361 -6.63724216 3.25220823
v -6.76444266 -6.39434718 1.64715992
v -3.58703011 -7.71644805 -0.01477764
v -3.17177782 -8.56641494 -1.89066026
v 0.12070178 -13.70629296 42.19160229
v -1.48470956 -11.50543801 43.57571900
v 0.14000000 -13.84000015 39.48999941
v -2.45026033 -11.92747615 39.84177113
v -0.18105308 -12.30906043 36.40782088
v -3.50983115 -9.99949966 36.60263494
v -2.53806124 -9.44876578 33.29781815
v -1.03889604 -7.51651870 27.34095044
v -3.11502162 -6.50022039 24.22120050
v -3.89587041 -4.87100054 17.94533432
v -0.97152515 -5.19344956 13.70176394
v -1.98429148 -4.92506148 13.52544408
v -0.03566086 -5.96663263 10.77110786
v -3.07504064 -4.54938412 11.74970064
v -1.18598051 -6.68136077 6.43296633
v 0.07913815 -8.71192291 -0.08961394
v 2.33509019 -12.02775631 45.26345432
v 0.24381760 -13.89918011 40.97702354
v 3.53000010 -15.11000004 39.48000073
v 3.37000005 -14.13000003 36.40000150
v 2.13635201 -13.43622152 36.20932624
v 2.15000007 -6.83999993 20.47999948
v 0.32829627 -5.44339418 17.67158136
v 2.24193372 -6.35880698 13.25626392
v 3.00285034 -7.15982215 10.03086194
v 2.98884325 -7.98869599 5.63615980
v 3.00001842 -8.55633337 3.03984038
v 3.29134148 -9.31101944 -0.32800974
v 4.30685561 -9.91952326 -2.38452316
v 6.41569076 -13.75461183 44.55462098
v 3.88612365 -14.66909330 43.06360334
v 6.79000001 -16.03999920 41.29999876
v 3.92302824 -14.68641497 37.96985000
v 7.08999997 -16.62000082 35.02000123
v 4.77877026 -14.43932299 36.27624363
v 4.14944720 -13.60015851 34.61621702
v 5.37795713 -7.70285632 19.76805925
v 4.27335408 -7.67117040 19.84853111
v 5.94348647 -7.73024093 14.04278446
v 2.98817363 -6.66946406 12.58303039
v 5.96999982 -8.24999996 9.75000020
v 3.13515449 -7.39095313 8.69824551
v 6.15999987 -8.58000014 6.35000039
v 6.39999984 -9.13000014 2.98000011
v 6.64999988 -9.71000083 -0.37999984
v 9.60160792 -15.46940673 42.16364026
v 10.32000035 -17.30000041 33.56999904
v 9.82000027 -14.75999970 30.95000051
v 7.49067822 -15.25461860 32.24037960
v 9.42992419 -12.73008808 28.22996303
v 8.07356182 -10.62454376 24.81430210
v 9.05000046 -9.51999985 18.72000098
v 6.18609600 -8.25808570 18.00082065
v 8.99761636 -8.84009432 15.67801647
v 6.42050197 -7.82064069 14.68600798
v 9.43767931 -8.64682812 11.19743381
v 8.79865047 -8.48415215 14.86934721
v 9.30465478 -8.74075666 8.23281333
v 13.26000039 -17.36999862 36.89999878
v 11.75603922 -15.45400266 37.96723112
v 13.53000011 -18.26000027 34.65000167
v 10.85995603 -17.87081920 34.89859402
v 13.24999984 -16.62999950 31.81999922
v 10.28025150 -16.04228280 32.20079094
v 12.63199188 -13.08287773 26.21275000
v 9.32862703 -10.53364109 22.49598317
v 12.29560841 -9.53725725 13.95188179
v 10.25289018 -8.91351420 12.70048227
v 11.69101801 -9.26165190 10.18790528
v 13.34723644 -15.20231552 38.03221881
v 14.26979993 -18.42619479 35.13444588
v 16.32390916 -16.99781790 31.55330196
v 16.01999998 -15.32000024 29.21999991
v 15.44999983 -11.28999982 20.16999945
v 13.40680756 -10.25359426 17.09243841
v 15.49999975 -10.45999955 13.41999974
v 15.82000032 -10.28000005 3.40999989
v 16.17000066 -10.68999991 -3.18000023
v 19.36000027 -18.36000010 34.88999978
v 18.91000010 -9.63000022 -6.44000014
v 21.41277120 -17.62470230 32.05263615
v 21.59000002 -16.14000089 29.37000059
v 20.91508359 -9.78996605 8.25204514
v 19.29890178 -10.83332207 3.44687095
v 24.17000011 -18.53000000 35.03999859
v 24.23594147 -18.40910129 33.26206654
v 23.65543880 -16.10022597 28.06907706
v 21.83087729 -14.36881442 24.42430705
v 23.74967746 -13.17655481 20.78266069
v 26.13000013 -18.24999973 35.73999926
v 25.41002072 -12.08323799 7.32351094
v 26.25999972 -11.54000033 -0.69000002
v 28.02817337 -18.22660118 36.44612804
v 27.64991298 -15.56803565 28.11828069
v 29.56600860 -16.84785075 8.44182633
v 27.28191577 -15.88577032 1.56531227
v 28.78763713 -13.97370268 24.73576181
v 28.43194269 -12.89276313 21.48897946
v 31.07720055 -16.66434482 10.32610238
v 31.16342798 -18.30120012 35.75914353
v 30.33329546 -14.12032172 26.78705566
v 30.44205345 -11.26129087 18.68959330
v 31.15000203 -13.29000015 13.32999952
v 32.21999854 -17.16000028 8.68999958
v 31.69836849 -14.72965907 -2.79727811
v 31.43998235 -11.29444502 17.02399924
v 33.46171603 -16.60021022 13.09364755
v 33.33035484 -17.15349220 38.20385411
v 34.21426937 -17.15939865 35.32165661
v 33.12999383 -14.24971968 30.01609631
v 32.86125511 -10.96650586 19.91224475
v 34.69862044 -14.64532781 32.20847994
v 34.90679711 -12.17705291 26.42826363
v 34.52288359 -10.77964250 19.70623806
v 34.74513814 -12.03021966 17.09832437
v 35.55280343 -13.97794113 31.79257736
v 38.33010420 -17.65517704 8.98748264
v 37.87866235 -12.62752339 -4.39094054
v 37.28625178 -11.60148066 28.39818597
v 37.08183393 -10.66537481 25.11519939
v 38.49992901 -15.80414921 16.69411175
v 39.30886090 -11.89057715 30.75653315
v 38.41172159 -11.07566711 27.55411528
v 41.34244099 -16.60228707 10.32253355
v 41.30000249 -14.19000048 1.33999926
v 41.54999182 -11.27166674 -3.17298947
v 39.40163180 -13.69431429 36.37905046
v 40.15651345 -12.19462324 33.25371444
v 40.59201851 -10.28860640 25.77205934
v 40.38394615 -12.17794977 33.23602676
v 41.80016369 -9.84926987 27.99047530
v 43.12590510 -14.96798731 16.10319503
v 44.04110461 -14.78496660 11.90032996
v 44.85897720 -12.03126647 6.18525641
v 44.10438612 -11.69201639 3.23199970
v 44.35608909 -9.34875105 0.06196711
v 43.82725433 -10.10071952 26.18275024
v 45.58699206 -12.42913399 9.18653607
v 46.64000124 -12.23000046 17.44999923
v 46.86311260 -8.04419070 30.97643517
v 47.95999825 -11.26999967 22.81000093
v 48.48999903 -10.11000015 13.41000013
v 48.84000123 -2.65000062 -9.63999983
v 50.17999932 -10.90000011 19.75999959
v 50.53691939 -2.56891781 -5.75412670
v 51.35000125 -9.97999962 30.33999912
v 51.54029652 -11.34333201 28.43674272
v 52.00999975 -11.47999987 25.58000013
v 50.00093579 -11.06439717 23.83394912
v 52.23999918 -10.68000030 20.80000006
v 52.29000002 -9.01000015 15.99000022
v 52.34000087 -7.32999993 11.11999992
v 52.38999799 -5.65999886 6.18000003
v 54.03000116 -11.38000004 28.62999961
v 54.45000157 -11.57999970 23.79000001
v 54.49767783 -4.07397840 4.22865245
v 57.14984983 -9.13663208 18.21842603
v 54.75131795 -8.27318709 15.39973356
v 56.52000010 -4.20000032 7.20999995
v 56.57000095 -0.63000171 -2.46000104
v 57.91042000 -11.08611654 33.38676691
v 58.52999911 -12.55000010 30.51000088
v 59.12672728 -7.66023900 16.55740291
v 58.29999968 -1.86000031 6.09999942
v 58.28999728 2.57000118 -4.82999906
v 58.57000127 3.16000031 -9.82999988
v 58.45446512 0.30320557 38.90450671
v 54.03709039 2.19651754 35.76428816
v 60.39755046 -11.33799460 23.55499193
v 61.17272750 -8.84937588 19.37025599
v 60.36999822 -4.27999999 11.71000022
v 59.90999937 1.40000135 3.27000045
v 59.98000130 2.79000029 -1.19000010
v 61.51926517 0.42547710 9.09384992
v 60.69006026 0.64200797 6.64374512
v 61.68000028 2.51000072 1.54999946
v 61.84385717 4.35385108 -10.97448170
v 61.65467948 -0.83522504 40.77921808
v 60.21797284 -1.44527515 39.48869184
v 64.26999718 -14.53000028 33.16999972
v 64.83703852 -13.33781052 27.62928791
v 64.03712928 -11.13045309 23.96449260
v 63.82849813 -8.72162543 20.41193470
v 63.63684684 -6.96380343 17.61638746
v 64.38325346 -3.33890738 15.01562260
v 63.40999901 -2.30999989 13.77999969
v 62.50260025 0.44921442 10.92484035
v 63.46696615 2.08001491 6.76456001
v 63.34487349 4.68203612 -6.01734594
v 62.56521493 -0.02370469 41.47054255
v 66.59071147 -13.58044054 30.84551357
v 64.28867579 4.47282381 -2.60217185
v 65.21999836 4.82000131 -8.03999975
v 66.54335558 -14.51136917 34.90747139
v 67.11687148 -12.25820463 28.18245813
v 67.58539379 -10.71373466 25.94005503
v 66.82539731 -9.59292520 23.31222035
v 66.24999642 2.82000052 2.45000003
v 66.24499708 5.24551701 -4.95576998
v 68.15069169 -13.87963165 37.64070943
v 68.41000170 -13.26000039 31.42999858
v 66.82000309 3.10000009 11.26999967
v 67.74999946 5.28999977 -7.79999979
v 68.20543110 5.53143490 -11.28401142
v 69.72991675 -11.34272758 28.15925144
v 69.22219694 -8.80725775 24.96507205
v 67.93701649 2.46894709 9.35778115
v 68.23786348 2.10165093 7.21863052
v 70.17761469 -13.64041958 37.31390461
v 70.71363926 -13.52794934 34.22953933
v 70.19887865 -11.73228584 29.60134484
v 70.86999714 -8.87000002 27.31999941
v 70.58999687 5.95999975 -9.53000039
v 72.00280577 -12.07613759 32.25382417
v 71.41255587 6.76989462 -13.74474820
v 72.43392617 -12.89874408 37.13418171
v 70.58402896 3.22957803 7.12150009
v 71.37258351 3.74194025 3.89690348
v 71.49701566 5.81162749 -4.51912032
v 73.43894243 6.74501061 -11.22094877
v 74.21867549 -12.29820028 36.47526726
v 74.75680113 -11.45341154 33.56619179
v 75.94643533 -10.15673205 35.46457365
v 76.10657811 7.66125089 -10.68154629
v 77.11683214 7.91796017 -15.21249115
v 78.00737023 8.19941517 -13.86301313
v 78.47923785 8.94851424 -12.00858317
v 79.69552279 10.52838936 -13.59678153
v 20.11458203 4.78964439 -30.01490049
v 20.23000084 7.78999925 -29.75000255
v 25.31669289 -2.67732679 -23.56773429
v 27.95156091 -15.10647032 -1.46311370
v 28.13840285 -12.93564867 -4.45589330
v 30.70394881 -8.30180477 -12.04098854
v 30.60183115 -6.34495355 -14.68492858
v 29.86999974 0.86999999 -21.02999948
v 29.40962836 9.11449082 -19.65199225
v 31.66268766 9.28053539 -18.90214160
v 30.16674519 10.92792489 -19.84995976
v 33.22999924 -13.96000013 -4.36000014
v 32.94704109 -9.59224720 -12.15921249
v 33.25999901 10.97000018 -20.22000030
v 33.41462836 12.43870333 -21.29935659
v 35.02999991 -6.63000019 -15.46999998
v 35.05999967 -3.10999993 -18.93999986
v 35.12510657 3.55839590 -22.37314172
v 35.60793400 6.92238333 -22.57616445
v 35.08797288 9.99006070 -22.53538556
v 37.06000000 -1.16999994 -22.01999910
v 36.86987609 6.08044909 -23.25753309
v 37.25652769 10.65557543 -24.19172600
v 38.44005615 -14.06667195 -2.63350131
v 39.12999853 -2.30999989 -23.08000065
v 40.10145739 2.79838988 -28.02655473
v 39.12815079 3.11252475 -24.86974746
v 38.79749030 5.96240303 -24.11942929
v 42.08108783 -0.26927178 -31.77958354
v 42.51910746 3.53919878 -33.02104771
v 41.73490405 12.50329800 -31.31433949
v 41.99048132 14.01232462 -33.53988379
v 42.47729853 17.94685237 -35.73914617
v 42.16011986 21.49152942 -34.61252153
v 44.47717220 6.90907799 -33.91472995
v 45.83240300 2.53138109 -34.55404565
v 45.02278566 10.06824896 -35.21227092
v 46.85435817 16.16866514 -35.90437397
v 46.48445174 18.32488738 -34.96629372
v 48.17003012 4.71989159 -34.17653590
v 46.40984163 12.60648295 -35.38769111
v 45.79247534 13.29238340 -34.80088338
v 50.35476759 6.75224699 -33.26792642
v 50.48000067 9.26000066 -33.33000094
v 52.51956731 12.99309451 -31.98984638
v 54.57211658 11.65152621 -31.22732602
v 56.73667416 11.45272236 -30.54023907
v 61.52357161 8.11411254 -28.37509103
v 63.30575049 6.27382938 -27.03598514
v 63.51974607 8.19610152 -28.90728228
v 64.14382905 12.08859775 -28.64812873
v 65.37941098 7.07502104 -27.90800855
v 66.19250029 10.12422517 -29.15541828
v 65.67051262 12.43673638 -27.22972259
v 67.02495366 8.11626296 -28.28622609
v 68.39695573 12.12781947 -27.05630288
v 68.87000054 7.12999981 -26.86000057
v 63.34201992 -10.96279174 23.71397242
v 70.79531997 12.05182541 -25.60694888
v 65.11999667 -11.11000031 24.22999963
v 74.22356308 12.11636886 -22.47926034
v 65.97000360 -13.36000022 28.69999968
v 76.45134628 9.85747110 -20.10259032
v 77.61298120 8.87586176 -17.60002598
v 69.13999468 -11.83999795 28.29000168
v 71.19999826 -7.89000001 26.56000108
v 79.82088625 11.17458101 -14.76305258
v 71.17700577 -9.74416081 28.26637402
v 71.44770771 -11.73748262 30.39143980
v 72.57393003 -7.13102845 28.22409384
v 72.24424183 -12.59779464 33.39575231
v 67.58999825 -12.91999966 29.21999991
v 69.27081198 -7.94610195 24.39596131
v 70.46468556 5.25324978 -4.09720652
v 70.06999850 4.48000012 -1.26999989
v 68.09999794 5.60999988 -6.87000016
v 70.81445307 8.03309865 -25.43774433
v 70.53747773 11.11884788 -25.94449557
v 62.21000105 -9.63000022 21.08000033
v 62.57311255 -7.87464902 17.98739284
v 62.84999847 -6.04999997 15.78000002
v 66.90212339 7.61131104 -27.89574116
v 67.50866771 9.86526161 -28.58987637
v 69.10359859 8.16366263 -26.75100975
v 60.92000008 -5.12999902 12.52000034
v 60.99092588 -2.59873783 10.37043612
v 64.53388184 6.29443116 -27.02844143
v 64.86999989 8.10000021 -28.79999951
v 64.59328532 10.82032546 -29.45767343
v 68.42305511 10.66400297 -27.93918736
v 58.88000131 -5.22999978 10.91000065
v 61.90000102 5.17000072 -24.69999902
v 54.29836735 -9.22954269 16.53376594
v 53.67100239 -8.09236243 12.64190767
v 55.57852983 -5.05734235 7.34791206
v 55.94997481 -3.57082370 4.33155894
v 56.04208261 -2.12884857 0.43463579
v 53.73937264 -2.01657624 -3.75527563
v 55.43115363 11.99196186 -31.10984154
v 50.51000044 8.34999979 -33.49000216
v 50.39006844 14.25137464 -33.79284218
v 48.02377895 -1.40727474 -31.56795725
v 45.78367993 13.23297992 -34.77134556
v 47.17276245 3.91615136 -34.20973942
v 46.88329995 6.61525596 -35.67502275
v 45.89111358 11.60898339 -35.66629440
v 45.60188204 -3.33724264 -23.06643687
v 45.11013255 -2.18145270 -32.04371408
v 42.21552610 -4.37211944 -18.95188540
v 43.50221157 -3.32205161 -28.16002071
v 43.83694381 -2.58916547 -30.68742901
v 43.35868359 11.58219390 -32.19581023
v 42.97807440 17.47429743 -36.02673858
v 42.46095940 19.37397383 -36.05813906
v 42.56965965 2.68483954 -33.43185410
v 39.97454047 -16.11691155 3.82512249
v 40.59586674 -13.65367603 -1.19207811
v 40.27656093 -8.93760286 -8.47314484
v 41.12259671 -4.45290143 -18.59765686
v 41.22436792 -2.68531987 -27.29621157
v 42.84863919 -2.16919812 -30.41561507
v 41.60678759 9.19672661 -29.27116118
v 41.01134464 6.05583284 -28.58617529
v 36.33225709 -14.42558132 33.43811631
v 39.07166421 -12.38489617 -5.24319150
v 39.90308568 8.55896436 -26.27893537
v 39.29458931 -17.84117147 10.62640734
v 45.09469494 6.04297221 -35.26314721
v 45.11527345 8.88568442 -35.23476049
v 46.61000147 2.52999994 -33.90000015
v 46.54845968 11.55861840 -35.97071394
v 45.65415159 13.54146469 -34.90325809
v 48.58660325 -1.54605322 -30.69591522
v 48.45304787 1.06769369 -32.18932822
v 51.13275722 7.27940723 -32.57278353
v 51.12965032 11.01236884 -32.24351630
v 51.22064427 9.20765288 -32.37244859
v 50.76999962 -7.32000032 9.81000066
v 52.20999941 -9.65999998 17.24000089
v 58.30999836 4.05000011 -22.64999971
v 57.47740343 5.91540104 -24.48212169
v 57.19953775 10.96420828 -30.21086752
v 56.20000139 -5.00000082 8.37999955
v 55.16729131 -3.22121847 2.84911622
v 60.56999788 4.40000137 -18.78999919
v 61.20999902 4.62999986 -23.15999940
v 62.16999888 8.37999955 -28.73999998
v 56.85999990 -10.02999954 19.61999945
v 56.85229227 -7.75855081 15.34467749
v 58.87999758 -2.74999952 8.18000082
v 63.16000223 5.09000104 -17.52999984
v 61.46110967 4.62379493 -20.37739940
v 64.81709331 6.83377404 -27.73237787
v 66.14030898 11.59774046 -28.49563025
v 58.46999958 -11.89999934 23.86999875
v 58.87007341 -5.59253944 12.28721347
v 61.77999824 1.31000136 6.06000097
v 60.70326641 -0.81175828 8.32321309
v 64.60999697 5.29000023 -10.35000011
v 65.35086781 5.75166149 -13.32824212
v 66.34123623 6.03096001 -16.33321866
v 66.00999832 5.95999975 -19.24999990
v 66.74999744 5.59000019 -24.07000028
v 67.25999713 6.43000007 -27.08999999
v 67.57999957 8.99999775 -28.38000096
v 66.27668440 6.94884080 -27.31129341
v 68.70561838 11.33494079 -27.49343403
v 61.17000058 -9.27000027 20.26999928
v 60.28927118 -10.80685761 22.54028618
v 61.60999835 -7.88000040 17.85999909
v 64.26962465 2.64907582 4.47454536
v 65.01665711 3.36308172 2.03174236
v 65.05500525 4.24904795 -0.61685947
v 65.61350077 4.95453365 -3.72451800
v 66.43874943 5.37429051 -8.29435512
v 66.90537184 5.75921964 -10.86543407
v 67.63071567 6.41190726 -15.29553439
v 68.27399880 6.49997219 -19.56281625
v 69.02615726 7.08297500 -25.70001967
v 67.37180799 5.59907313 -22.86330983
v 69.60999966 9.01999976 -26.65999904
v 62.16650456 -10.58723312 22.78362960
v 63.84000182 -5.27000008 15.76999947
v 64.05883282 -1.43990095 13.69641908
v 65.61357528 1.87016372 7.48454453
v 66.54138118 2.55380454 3.49580031
v 67.51000136 4.67000017 -3.40000005
v 68.96442920 6.06415793 -11.44691277
v 69.54000145 6.92000007 -14.80999961
v 63.67000192 -11.95999980 24.80000071
v 65.40735811 -1.05829013 14.30108678
v 69.31035966 5.64289838 -6.13728538
v 69.77885962 6.31655287 -11.38123497
v 70.87490708 7.26092421 -15.89447819
v 71.92000002 7.43000023 -18.05000007
v 72.59081304 7.19538750 -21.76699601
v 72.84913212 8.75919499 -23.89342897
v 73.04999977 12.32999936 -23.39999937
v 65.08272141 -13.86747323 28.77570689
v 66.55999273 -4.36999928 18.44000071
v 65.65358490 -2.77074333 15.62169194
v 68.50323826 2.39834585 4.32506064
v 70.11000067 4.02999902 0.64999977
v 70.84000111 5.04000019 -2.98999995
v 71.46999985 5.97000029 -6.19000010
v 73.59000295 7.66000012 -17.48999953
v 74.19999689 7.54000014 -20.78000084
v 67.18000025 -8.33000056 22.22999930
v 75.05521923 7.59735284 -11.93887927
v 75.92000067 9.60000046 -20.44999972
v 76.48999989 7.73000019 -15.58999997
v 77.55625993 8.03345442 -13.43217492
v 78.40935886 9.46778990 -16.89997874
v 68.70363653 -10.98006032 26.62597783
v 69.02000308 -14.18000087 33.81000087
v 79.67190444 10.52643079 -15.26399329
v 70.84518671 -11.09194104 29.19457294
v 79.63144034 12.05193345 -14.34515882
v 71.51380181 -12.90114131 32.71500766
v 71.85000181 -8.34000017 27.56999992
v 70.77150792 -12.77911477 31.23667464
v 79.87666130 11.14655286 -14.03632946
v 68.19999963 -14.48000036 34.04000029
v 70.01053542 -10.61715093 27.40300819
v 68.08765233 -8.98951199 23.66075478
v 66.92680717 -14.25086707 32.21985698
v 66.02294743 -12.71976251 27.36818418
v 66.27591699 -11.33373939 25.32388084
v 66.93457812 -9.03079286 22.49453962
v 67.84289330 -6.15509786 21.09252475
v 73.48313183 6.83787744 -7.97182880
v 74.45999980 7.15999864 -10.62000077
v 75.42999834 7.55999889 -14.77000117
v 76.33999735 8.15999974 -18.82000081
v 70.29956579 3.17541463 3.01217986
v 71.32300735 5.66111598 -3.69655271
v 71.80350274 5.94432140 -7.46248057
v 72.48000056 6.44999975 -9.22999997
v 73.34999740 7.26000033 -13.15999962
v 74.90810007 7.99849257 -16.67676494
v 75.06000251 8.03000014 -20.87000012
v 64.04949725 -13.99568841 28.88421901
v 65.36644697 -12.31428795 25.96870251
v 65.06209821 -10.47117449 23.13088439
v 65.48297405 -8.26788414 20.61656117
v 66.05216861 -3.91301652 16.51208848
v 66.85999781 2.19999999 8.99000000
v 71.90000266 7.21999910 -14.56999872
v 72.89796323 7.42016267 -18.81989278
v 73.33999872 11.76999975 -22.95999974
v 64.53999877 -2.00000009 14.25000001
v 69.21999902 5.79000032 -10.11000015
v 69.96999681 6.59999996 -13.91000021
v 70.84000111 7.06000021 -18.24999973
v 73.36297631 7.80577632 -22.44220674
v 72.05000520 8.38999916 -24.46000092
v 62.53000349 -9.25000198 20.25000006
v 63.30999732 -4.25000023 13.88000045
v 65.52231312 3.18467920 2.19286839
v 66.98244810 4.06568032 -1.52599206
v 67.55802035 5.32379048 -9.60227102
v 68.33553314 6.41563581 -14.85292986
v 70.49940526 6.64883759 -19.95535009
v 69.90405917 6.64813770 -24.39323999
v 69.89166886 8.37155432 -26.06014535
v 61.74231321 0.53997757 8.66359379
v 64.44908679 4.47082613 -2.47257832
v 65.05491585 5.06616291 -5.28446725
v 65.59333205 5.34625119 -9.91173368
v 66.58793241 6.07430423 -15.70595242
v 66.92606956 6.27750950 -18.59168522
v 67.75197387 5.62804891 -23.39719795
v 68.34000349 5.61999995 -25.83000064
v 69.90628690 7.57303135 -25.69480240
v 68.29000264 9.68999974 -27.90999971
v 59.11999941 -12.45000027 24.41000007
v 59.51999873 -10.69999859 21.15999907
v 59.79999900 -8.75999965 18.34000088
v 59.95042995 -7.47794006 15.66154696
v 59.82984230 -5.17174369 11.77604683
v 60.71000174 -2.18000007 9.06000007
v 61.49487942 0.93341869 6.46199938
v 61.54441833 3.31570930 -0.71874761
v 63.17412853 4.37817257 -8.30456708
v 63.61351162 5.33400988 -12.38333900
v 64.35316801 5.69085544 -17.34875888
v 65.10731578 5.47356345 -21.74483612
v 67.43035465 5.68670733 -24.07952212
v 66.49143994 8.76029581 -28.84487621
v 59.48999897 -0.51999919 5.77000063
v 60.46231464 1.45777455 2.86007649
v 60.41999906 2.90999981 -1.89000007
v 61.01999804 3.66000040 -5.91999991
v 61.68000028 4.21999954 -10.08000039
v 62.20608577 4.91013750 -15.89449868
v 63.05000186 4.81000124 -18.74999888
v 63.55228275 5.24540618 -23.78506213
v 57.94056132 -5.46368537 10.25953237
v 57.75421113 -2.21074140 4.90624784
v 58.55061486 0.16403661 1.19005877
v 58.95999819 1.94999995 -2.22999998
v 59.90000069 3.63999978 -9.47999954
v 60.56999788 3.89999989 -13.85999937
v 61.36081740 4.57009999 -22.32447267
v 62.21999973 5.94000006 -26.41999908
v 56.88864365 -3.63283278 6.76179072
v 56.94893375 -0.89162501 -1.03317632
v 54.30999771 -9.74000059 17.52999984
v 55.18000200 -4.73000016 5.84999984
v 55.86166307 -0.01225326 -5.05290367
v 56.25045300 1.82963477 -9.73010622
v 57.58775026 4.85387957 -24.16709997
v 53.64999920 -4.35000006 2.70000007
v 53.83000150 -2.60000047 -1.19000021
v 54.09979075 -1.17971492 -5.25990315
v 56.20167777 2.41044257 -15.91310278
v 55.62700704 1.92461058 -19.88206990
v 55.50999939 3.40000028 -23.38999882
v 56.83756620 5.78299398 -24.34456907
v 55.15000224 9.75000300 -28.22000161
v 51.16000026 -10.63999999 18.19000021
v 51.41000077 -9.06999968 13.86999991
v 52.66202986 -6.69913925 8.46030563
v 54.03885990 0.56406332 -20.16763762
v 52.90000141 12.12999970 -31.47000074
v 51.88471824 -1.46220799 -20.53088322
v 52.94900388 2.18356308 -25.95367655
v 52.32911184 5.30504249 -29.42032181
v 51.55000091 7.89000001 -32.07999840
v 50.87996274 12.13000249 -32.27991611
v 50.90719461 -0.27242326 -27.08994597
v 50.51000044 2.49999971 -31.33999929
v 49.63736609 5.93781611 -33.32839906
v 50.34064129 13.46095465 -33.71999785
v 48.64823818 -2.32215459 -18.94244365
v 49.39699173 -2.44127377 -23.70959893
v 49.05997217 0.13867213 -31.26990795
v 46.72599584 -6.56951452 -1.64361298
v 47.22696543 5.45428973 -34.87592936
v 45.69981620 11.57030649 -35.18433869
v 45.76000199 -0.55000052 -33.39000046
v 45.25186121 3.24921124 -34.73846614
v 43.36383194 13.78969662 -34.15468708
v 44.18376088 -9.11661424 -0.87538129
v 44.57417130 -3.59975290 -27.29148977
v 43.13360155 -5.34618273 -13.87593336
v 43.76173392 -2.70754634 -30.25238775
v 42.60865226 -7.09836185 -9.07088816
v 40.30435160 14.66697361 -33.53889659
v 41.58398882 -4.40963777 -17.79465005
v 37.27315739 13.17405701 -28.68917398
v 42.90985316 -9.41226911 -3.55147338
v 41.11437872 -3.07482271 -21.38721198
v 40.58000073 -2.49999901 -24.50999990
v 41.74637422 -2.59452849 -27.77958103
v 40.19586369 -0.55422902 -27.78994665
v 37.59321198 16.42872393 -33.85692835
v 42.51517728 -2.68278085 -23.59323204
v 42.64571518 -0.19883523 -32.62250125
v 39.43623230 12.93585170 -31.88003600
v 44.53000054 -3.58000025 -21.54999971
v 44.64999959 -3.32000037 -24.97999929
v 45.75109109 -6.24923175 -3.63116083
v 46.69329152 1.06194976 -33.19536895
v 47.87039012 -6.26489799 0.26891314
v 47.22144827 -3.98710696 -8.06076825
v 48.00318554 -3.12493485 -21.43046819
v 48.20008948 -2.15045246 -29.46033701
v 47.91922495 1.28074631 -32.58638829
v 43.81965101 11.09752059 -32.78834000
v 44.83459145 13.92992586 -35.10656953
v 48.66575822 -2.25937832 -12.32193317
v 50.33809319 0.37927288 -29.50683422
v 49.74633828 0.76431240 -31.12341091
v 49.03603718 4.44263872 -33.01437572
v 45.68286240 13.30132503 -34.79303420
v 50.70508271 -3.60894878 -1.76493544
v 51.85034126 -1.47895806 -6.91252109
v 52.07592621 -0.39276440 -12.93572690
v 51.49514601 -1.75927905 -17.81868935
v 51.49666592 -0.92030253 -22.44896442
v 52.28229240 -0.12937000 -22.95302227
v 54.02950943 -4.18767193 3.68155935
v 55.19281328 -0.77875651 -3.77741386
v 55.87788671 2.09636055 -19.52664182
v 56.09463528 -3.87814618 5.96681843
v 54.64803055 8.96002352 -27.25052275
v 56.93000183 -2.12000008 3.75999999
v 57.44626746 0.23999705 -1.38055475
v 58.12076479 5.58212167 -25.08355118
v 57.70438910 3.01460014 -10.40181052
v 58.45378339 3.46628600 -13.45645823
v 58.96818265 4.03091498 -18.32888834
v 60.38797647 5.05415583 -24.12962727
v 59.30000171 0.38000001 4.53000003
v 59.81021747 3.49616841 -6.89079240
v 60.74376777 4.59836470 -15.21336567
v 61.13027036 4.63808794 -19.15736310
v 61.23000011 7.40000000 -26.03000030
v 60.33902243 -2.79046712 9.71640833
v 61.00145727 3.58769135 -2.19627004
v 61.29845232 4.28533601 -8.96031689
v 62.38999963 5.29999984 -22.77000062
v 62.08999828 9.42000002 -27.69000083
v 61.14611402 0.25131204 8.54713749
v 60.94120443 1.18808309 5.57338493
v 60.25712565 1.42827898 3.83964274
v 61.49348244 3.96607723 -3.14412965
v 61.84006110 4.88182297 -12.32707221
v 63.31750751 5.78918634 -25.03333800
v 61.37818843 0.07176974 9.43618640
v 61.83805689 4.24694223 -7.64380628
v 64.01059777 5.51514840 -20.60996927
v 64.51000273 5.70999878 -24.97000061
v 63.98999691 10.06999984 -28.02000009
v 62.07000092 -0.95999998 11.47999987
v 61.87291816 0.60324540 9.41638928
v 62.30150908 1.58574816 6.53160177
v 62.32000142 2.77000037 3.32000013
v 62.55000085 3.62999970 0.16999993
v 62.83999979 4.50999988 -3.43999988
v 63.95217031 5.15256729 -9.21420380
v 62.46423349 -0.05874154 11.49965264
v 62.65985966 1.25030882 8.78005009
v 62.84721196 2.27865856 5.69284800
v 63.80329281 4.96902037 -5.60295768
v 65.03000110 6.18999964 -16.56999998
v 66.51204079 6.87949406 -26.58002824
v 63.37209046 0.88015065 11.64266467
v 63.23000044 1.46999967 9.10000037
v 65.02943486 5.17946435 -6.52116910
v 66.18999690 6.00000005 -19.44999956
v 64.75948542 4.71283216 -2.68946611
v 65.29216468 5.39215328 -8.79499130
v 66.06028974 6.12876425 -14.05017637
v 64.43983316 2.78729317 3.48808104
v 67.83414632 5.71677694 -22.42893167
v 68.06999445 6.67000189 -25.25999770
v 65.57652354 4.20212699 -0.15137959
v 66.61959738 5.44771180 -9.22546349
v 67.10308045 6.49991957 -16.70205221
v 68.22919101 6.02462469 -21.43429406
v 66.78155810 4.62308899 -2.23293249
v 64.82090056 3.28631350 2.34993012
v 66.88603759 5.45933563 -8.74133781
v 68.90003383 5.99830830 -22.90265448
v 65.74977934 3.47074261 1.59329479
v 64.97061253 3.91410151 1.02837081
v 65.24158269 4.50693211 -1.88578828
v 66.01482630 5.50580863 -8.79784022
v 66.32871181 5.88985719 -11.77466940
v 66.67023897 6.25763601 -14.71016835
v 67.02587754 6.52721757 -17.61014201
v 67.52024591 6.20927569 -20.76985873
v 68.07305664 5.83260460 -24.00610596
v 67.93152541 7.57116638 -25.59656091
v 67.71999598 9.56000108 -27.06999891
v 63.82093579 2.55268347 5.53857116
v 64.07082826 3.41388327 2.34828959
v 64.32878971 4.28064726 -0.85179845
v 66.27999991 6.34000078 -18.17999966
v 66.85195863 5.88101335 -21.69893682
v 62.73387372 1.56023796 7.47419754
v 62.88000196 2.72999983 4.41000005
v 63.80702555 4.81438916 -6.81192055
v 64.41707909 5.41918166 -9.91154276
v 65.28999656 6.02000020 -18.53000000
v 65.71999937 5.76999970 -21.42000012
v 65.88000059 9.51999892 -28.14999968
v 62.16999888 4.13999986 -1.98000018
v 62.62862682 4.58497321 -5.10236062
v 62.16685846 4.39067418 -8.26890301
v 63.14034015 5.15810726 -10.91026794
v 63.47999722 5.43999998 -13.86000030
v 63.83196265 5.67546999 -16.81028679
v 64.30942565 5.48365759 -20.07996850
v 60.53698808 0.83323085 5.71972365
v 61.41401455 3.69372568 -1.95311429
v 61.25970930 3.84164299 -4.97812917
v 61.53722852 4.18626005 -10.55463403
v 63.13999742 5.31000085 -21.46000043
v 63.12000006 9.47999954 -27.58999914
v 59.94901806 3.23429168 -3.26803047
v 61.28000095 4.71000047 -16.66999981
v 61.85999885 4.86999936 -21.12999931
v 61.93999946 8.05999991 -26.53999999
v 61.76000088 9.87000018 -28.00000086
v 58.47513303 -1.25289918 4.62822616
v 59.65999886 3.59999994 -12.21000031
v 60.42360514 4.39497828 -16.80801995
v 60.54294854 4.55648638 -22.71465585
v 60.80000103 7.63999950 -26.30000003
v 57.51313269 -0.92972175 0.38689756
v 59.65999886 4.22999961 -20.02999932
v 60.01999974 4.75999992 -23.18999916
v 57.08000064 0.54999988 -3.53000010
v 57.56312981 2.87771225 -8.74684006
v 55.84773421 -2.52972962 2.95402529
v 57.67999962 3.40000028 -15.99000022
v 58.35215375 4.45774430 -23.86192046
v 57.44782463 8.44205730 -25.56504495
v 55.50000072 0.29000000 -6.65999996
v 52.55154520 -5.39107574 4.30896087
v 53.83000150 -3.30000045 0.62999973
v 54.92224917 -2.00631074 -2.38186237
v 55.22147939 0.68882946 -9.93649755
v 57.49901012 4.41713678 -23.50994013
v 56.56106398 6.92413095 -24.65731278
v 53.21659893 -3.18571995 -0.38826931
v 55.91759831 1.93267851 -19.02706549
v 53.64136025 0.05191078 -14.11432959
v 54.75179479 0.74451836 -18.85754056
v 54.89218980 1.38629728 -21.88473195
v 55.29082566 4.51504951 -23.97445962
v 54.90000173 9.22000036 -27.35999972
v 55.19000068 9.97999962 -29.37000059
v 54.84120548 7.04282010 -25.98353662
v 52.89449915 11.03664655 -30.71317635
v 50.21484569 -1.91855314 -10.13337076
v 52.45781317 -1.22005958 -18.26454327
v 53.31599340 3.78666352 -27.26286277
v 53.09714377 8.36365297 -29.18224782
v 51.96456984 10.37551835 -31.30085766
v 47.83000052 -4.08000126 -6.66000042
v 50.22934452 -2.27790209 -16.45356417
v 51.69000104 4.57000127 -31.04000166
v 51.50713027 7.52629619 -32.25011751
v 48.28361422 -2.76654912 -16.86997339
v 48.51908609 -2.79118889 -20.12855373
v 50.32755062 0.33821145 -29.61815149
v 49.52244088 9.41562653 -33.95697474
v 48.83382842 3.51248635 -32.87985176
v 49.41000044 6.81999931 -33.83000195
v 45.78945786 13.50756269 -34.91919860
v 49.35287684 -0.69127494 -30.82649224
v 48.76320437 0.62578858 -31.87394887
v 45.66509277 13.14679533 -34.88073871
v 45.72999850 18.47000048 -35.39000079
v 46.28000036 19.99000087 -32.93000162
v 47.80999944 19.39999871 -28.86000089
v 46.70910910 20.60029656 -23.45637418
v 46.59000039 20.26999928 -18.67000014
v 47.07109928 15.26170969 -7.29526719
v 46.52936384 15.84051736 -4.09943052
v 46.97014019 12.71938160 -36.05765104
v 48.38747531 17.69139059 -34.15407985
v 44.59694028 4.99646459 -34.71260518
v 45.95838487 6.59324508 -35.77155620
v 47.32508957 10.23613382 -36.41168028
v 47.78761417 6.66672550 -34.82777998
v 52.32965946 14.09900375 -16.20013453
v 54.68000099 12.42000051 -10.56000032
v 56.02999777 11.66000031 -4.90999967
v 57.91144073 12.49301992 -9.75662190
v 59.34999883 12.45999988 -26.58000030
v 58.92879888 11.53149549 4.22727503
v 61.23042479 13.34394887 -20.46013623
v 62.61961907 10.00897121 3.03023867
v 64.88999724 12.65999954 -24.29999970
v 64.44201618 9.93740745 5.36885206
v 64.31763619 9.37457103 8.95519182
v 69.11003590 9.32274852 -4.20995802
v 73.05202633 8.47600680 -23.48390222
v 77.33999938 10.28000005 -19.47000064
v 73.25000316 10.54999977 -23.08000065
v 71.42999768 11.06000040 -24.72000010
v 70.03913075 10.30153409 -26.40963346
v 65.64682722 9.04141646 -29.19714898
v 68.06000322 12.07000017 -25.60999990
v 70.75766474 8.37220903 3.84659553
v 62.90137023 10.42614970 -29.64716777
v 64.93999809 10.92999987 -11.55999955
v 66.98817760 8.66017491 7.13441242
v 61.43347174 12.05007825 -26.09636635
v 63.13373148 9.86447465 -4.82707191
v 64.49732184 9.27218236 7.66678434
v 60.05927548 13.22258823 -15.87390713
v 60.11915952 14.41694703 13.98651116
v 63.34464252 12.63688318 16.30892046
v 64.16486204 13.81552219 19.27256212
v 58.40000138 12.93000020 -15.37999976
v 58.97027627 11.05060894 -0.52004406
v 61.01221219 12.71330472 11.11990400
v 62.03768775 14.15147074 17.79557951
v 54.73372713 12.32439093 -31.35602549
v 56.44216761 13.23018596 -19.72183399
v 56.93689734 12.88292464 -14.59540427
v 57.11999908 11.95000019 -8.41999985
v 57.56999925 11.35999989 -0.93000004
v 59.78915840 14.52380884 13.59957363
v 60.67178771 14.65261076 15.63266106
v 62.38993630 15.66772535 24.95651133
v 54.25995961 13.53990752 -30.19998595
v 55.48632517 11.69020403 -4.96186409
v 56.20044097 11.68241072 -2.41999910
v 61.15603447 15.95610753 27.31196396
v 52.13476345 13.59775569 -32.27955103
v 54.60000038 13.33000045 -13.98999989
v 55.59959263 11.99215651 -0.09502767
v 53.61532420 13.79956026 -19.42655630
v 53.67999896 13.07999901 -11.41000073
v 54.38999832 12.49999739 -1.83999958
v 56.31858110 14.21147306 7.95948412
v 58.50206316 16.41420648 17.48456247
v 60.63699722 15.27597103 28.98473479
v 52.27344483 15.36539849 -29.04255316
v 52.49668285 14.11735918 -16.67453907
v 55.64905331 14.25990555 6.22621272
v 57.00650066 15.98279737 13.29587586
v 58.73033032 16.42459258 26.17757209
v 59.06737223 14.45694920 32.36104175
v 45.85919529 5.14376024 -35.34112871
v 50.51914975 14.30434920 -33.44396129
v 51.49340630 16.11416787 -31.53347597
v 51.71953142 15.73985070 -27.86095999
v 51.83999985 14.51999974 -20.68999968
v 56.35803565 16.27475955 13.16656545
v 57.87306651 14.89731763 32.40504488
v 44.80726272 4.35750233 -34.88935530
v 47.36979678 9.02802497 -36.23308241
v 54.43375930 14.59653769 6.24949345
v 56.79291487 16.38052054 23.55062962
v 45.77162117 8.86869896 -36.11240909
v 55.58120832 16.28952473 24.20064062
v 43.75647008 5.27150417 -33.58345851
v 56.32586032 16.24548249 23.99815619
v 45.63795403 11.24371402 -35.61805189
v 47.75999859 11.11000031 -36.09999642
v 53.59048769 12.61136495 -2.05035415
v 55.22952601 13.73584941 4.87894379
v 56.35607243 14.45708517 9.13362484
v 60.44888124 15.99280722 27.34638937
v 45.02489790 5.17430017 -35.04455090
v 51.61999911 14.69000056 -32.52999857
v 53.39999869 13.89999967 -17.99000055
v 59.01265144 15.31251799 15.11309110
v 59.88001078 15.97001776 18.63999665
v 61.09001115 15.59011824 28.40005048
v 60.80410257 13.06083053 34.97641906
v 49.10457879 8.03560857 -34.41429138
v 51.64083466 13.16883974 -32.33701363
v 54.41248044 13.31891678 -21.58606611
v 55.41000143 11.83000114 -6.89999992
v 56.57000095 11.92999911 0.69000031
v 57.39972740 12.31374498 4.42535337
v 58.34310502 12.80218270 8.02486297
v 59.94178727 14.50714935 13.61194625
v 62.39033863 15.79683460 26.09173581
v 55.03999814 13.55000027 -25.18000081
v 56.71999976 12.40000036 -10.01999993
v 57.14917555 12.05104124 -6.70897262
v 57.21242353 11.63373701 -2.27373163
v 58.92486125 12.47887127 8.05036258
v 61.79999933 14.17999808 17.89000258
v 62.83367425 15.33288788 21.62982710
v 63.45547736 15.23152459 25.32051131
v 54.37676609 12.89938018 -31.28855675
v 58.05975944 12.83153705 -14.27525841
v 57.82898515 12.45944202 -10.41417569
v 60.00617146 14.36975971 13.77943158
v 62.42505461 14.05051444 17.98349805
v 63.91544640 14.55011684 21.04370482
v 64.87381458 14.62621894 23.52004685
v 64.91477787 14.73140717 27.54132263
v 58.99303034 12.54500262 -12.48722058
v 57.26215243 12.62464840 -29.21176888
v 60.25515869 11.09465398 -4.78341011
v 61.16971746 10.17944328 0.50004170
v 59.12813917 13.24164961 -19.89791542
v 55.09322137 12.71457225 -31.12128004
v 58.56662244 13.28599732 -16.67584851
v 60.03813446 10.66662744 0.75782940
v 60.07501110 14.37993720 13.82172853
v 62.18856946 14.17931914 18.21294054
v 52.65999958 13.56999949 -31.99999779
v 53.47999930 13.88999820 -28.17999944
v 53.92999947 13.42999935 -24.23999831
v 56.15999922 11.71000116 -5.64999972
v 56.77000061 11.65999938 -1.78000017
v 57.49218166 11.81608904 1.92897394
v 61.82664633 14.32272792 17.58007519
v 51.05024949 14.85623047 -33.32005441
v 52.08000168 15.41000232 -29.72999960
v 56.12854660 12.68502511 3.42822890
v 61.81550026 15.77398553 27.42671967
v 62.73076683 11.67199854 35.20651162
v 46.04580998 9.71807726 -36.39164940
v 48.58107865 14.37016111 -35.59202701
v 50.88253319 16.58417657 -28.47533859
v 51.89334601 14.29585833 -15.33551328
v 52.61864513 13.42228334 -11.37560699
v 44.16162893 6.93933247 -33.11473504
v 45.75910792 11.46319881 -35.50469875
v 47.86594212 17.00352691 -35.09248048
v 56.90868199 16.84964634 20.95024101
v 45.95785215 17.07507670 -36.12551093
v 48.06392267 19.25893687 -32.38871694
v 48.35060239 19.62304674 -27.30701491
v 43.56874153 17.91245118 -36.26236692
v 45.29789463 20.02445050 -34.72448885
v 46.64000124 21.12000063 -30.57000041
v 47.21999913 20.85000090 -25.84999986
v 47.69000039 19.58999969 -18.99999939
v 47.96936736 15.94035700 -0.62990154
v 50.75305700 15.68660885 8.97938292
v 43.63812134 19.35048588 -36.03614867
v 44.82600838 21.11356147 -33.68593007
v 45.40999979 22.12999947 -29.75999936
v 45.83999887 21.71000093 -25.56000091
v 46.14000022 20.94000019 -21.09999955
v 46.26999795 15.99999890 -5.05000027
v 47.84310237 16.23379067 3.68087017
v 42.55112633 21.83918655 -33.23008493
v 43.52999851 21.77000046 -29.10000086
v 43.78860444 21.50799334 -22.58873917
v 44.84612495 21.11463249 -18.57903041
v 40.97389057 20.63536271 -26.15348063
v 41.21867195 19.98317800 -23.68129976
v 43.21999848 20.33000067 -14.77000024
v 43.21999848 18.94999854 -10.70000045
v 44.15000230 17.06000045 1.23999978
v 45.07439584 17.70580932 5.26234508
v 39.71630335 21.61821350 -30.36010079
v 39.12999853 18.47999915 -23.79000001
v 41.71999916 19.82000098 -11.48999948
v 41.76561534 19.02907901 -7.37161376
v 36.81474552 19.97359283 -32.41629899
v 37.70210966 20.91922052 -29.40379269
v 39.84000161 20.24000138 -14.37999960
v 39.79631886 20.10429651 -9.83288512
v 30.58256209 1.56866084 -20.90146206
v 34.11507979 13.76808994 -21.54525928
v 39.55762833 20.21808550 -12.55617291
v 41.26208648 18.51346716 6.34668116
v 44.25000027 19.34999973 24.52000044
v 37.00999916 19.58000101 -15.10000043
v 37.86646947 20.14644630 -11.72088273
v 39.68441114 18.01196858 6.67434651
v 43.51128638 19.17431690 25.80755949
v 32.37999976 13.31999991 -20.78999951
v 37.89426386 20.30282840 -6.89894566
v 31.55457601 12.97490578 -20.23056149
v 36.27437726 20.33524029 -11.47223264
v 37.00957447 16.81413688 7.59978127
v 41.17183387 19.85170506 22.58929238
v 41.68672860 18.84672791 27.31018327
v 37.50094399 18.96241121 7.87227321
v 30.01768515 14.75295145 -18.69117282
v 35.33000126 16.13999903 7.81000033
v 39.90956023 18.80582422 26.80505626
v 27.86999941 11.55999955 -19.41999979
v 34.81695056 15.86027071 7.75589468
v 35.80057621 18.78572255 8.14696960
v 39.95348886 16.82916284 31.83478862
v 39.89719599 15.32660611 35.38845852
v 27.72999927 12.60000002 -18.92000064
v 28.95435318 14.94396664 -17.37249643
v 30.58285080 17.55259931 -14.39831778
v 35.35321727 18.96131225 8.26763082
v 38.35517168 19.64012906 23.79148826
v 38.70000318 17.51143858 30.45475669
v 38.72409090 16.86316729 33.16813707
v 38.92098367 15.67191072 36.63521260
v 27.07999945 12.62000017 -19.02999915
v 34.35166180 21.89695649 -0.69459144
v 33.07143971 15.63639753 8.24860483
v 34.00046006 17.79648848 8.22954997
v 37.87099198 18.20147596 27.45983377
v 38.34654391 16.74994826 33.99461508
v 26.38000064 12.81000022 -19.84000020
v 28.49616297 15.74738324 -15.13417065
v 32.79742971 15.34468308 8.06082785
v 34.63429213 20.35506070 8.84239841
v 35.79229116 22.30001427 10.95187664
v 26.03000030 12.50999980 -21.05000056
v 32.03498200 21.55811340 -8.69609229
v 32.74294734 15.98438248 8.66075046
v 33.25999901 18.53000000 9.36000049
v 35.42898968 22.60425501 15.02040680
v 36.04369238 18.09635200 27.93256752
v 36.77652404 17.51402766 31.40601143
v 37.08305955 17.13547483 34.30511430
v 24.62000027 13.24000023 -23.21000025
v 25.39999969 14.17999994 -20.89999989
v 27.11809427 14.77284264 -16.30340889
v 27.57190913 16.38365351 -13.63229472
v 33.08000043 19.54000071 10.31999942
v 36.53931990 17.26740599 33.65086019
v 24.29999970 14.20000009 -23.21000025
v 25.18169023 14.99118842 -19.72811669
v 26.21999942 15.19999932 -14.52999935
v 27.08388492 17.16804318 -12.01309916
v 28.86342257 12.53935881 8.61037429
v 29.09858897 15.32005612 10.81376709
v 34.36809778 21.62843756 17.28415675
v 35.11051461 17.77623408 29.92488816
v 36.06523946 17.45607704 36.19386256
v 23.79846387 14.89159185 -23.36225100
v 25.66536330 15.18040057 -14.28546384
v 28.94789726 15.17352555 10.68436727
v 31.80314228 19.10187490 11.61418483
v 32.77062252 21.81283943 12.43894175
v 33.77877176 23.38670194 14.34138976
v 33.48208964 18.14116910 25.28732829
v 34.53571349 17.75790192 32.08658099
v 23.33689667 15.52687492 -23.50532450
v 29.36144732 15.90809785 11.15431078
v 33.04145485 23.77825417 13.91166076
v 28.46194990 21.18803933 -4.68062656
v 31.50303289 17.92508736 23.51797931
v 21.47999965 16.13000035 -26.32000111
v 18.08066294 10.19472536 -30.31671420
v 23.02205749 16.12468809 -13.53141852
v 23.09088036 16.05370268 -10.49772743
v 24.94383417 12.49433961 7.74638355
v 27.58168615 18.30053888 10.47190372
v 22.97521755 16.21956192 -13.05303536
v 23.16151746 16.32110216 -10.10508370
v 25.90382099 20.81061900 -8.15625954
v 24.67603236 13.50487396 4.90747998
v 25.23731627 13.67883570 8.63192417
v 20.52115649 9.88214370 -29.22184020
v 23.97078462 16.00352675 -20.78272030
v 24.63369258 15.36915544 -15.26012085
v 30.30364774 18.83775927 11.97356638
v 32.38817677 18.49328354 22.92978950
v 34.43005681 18.61266419 37.70909458
v 24.44527484 15.51537961 -19.66612600
v 27.21814066 11.95671037 7.56603014
v 30.73564544 18.12993363 22.21222967
v 32.47978538 19.41628009 35.33307463
v 26.86319873 18.36188696 -1.91602972
v 25.77077597 12.45474350 6.48197345
v 30.55458702 17.91884936 22.69354463
v 33.13142061 19.79773678 36.84832528
v 19.95000057 18.30999926 -14.24000040
v 19.55999993 17.30000041 -10.55999938
v 20.63308470 15.90227149 -6.40147831
v 22.37440273 18.88769306 -5.89297758
v 21.50999941 18.00999977 -3.64000001
v 23.39999937 18.02000031 -1.81000028
v 24.45254102 15.80560766 2.80021317
v 23.08959328 12.93684449 4.66136914
v 27.03130431 25.08954518 13.56889866
v 29.28965166 24.35809374 15.00220131
v 28.69995870 21.07682079 16.88833162
v 26.07978135 17.82867499 15.53671528
v 25.51346645 17.74085872 -0.34665511
v 26.66999958 13.07999995 5.67999994
v 31.57966584 21.91537619 17.39206538
v 32.25377202 18.49326678 21.74266800
v 36.71484068 14.56330530 39.71502185
v 25.38060769 20.08849010 -7.14946585
v 38.04633766 16.34005271 35.46033427
v 27.47760713 20.84363997 -8.97636078
v 28.11045945 20.46911418 -4.43373621
v 29.48999964 19.44000088 -1.18000002
v 30.05000018 16.69999957 1.88000000
v 30.66514432 14.56706319 3.43193999
v 34.39018875 23.08303863 14.32440430
v 38.34710270 17.91586541 29.92979251
v 39.91759196 15.76680318 34.25679356
v 40.81999883 11.20999921 39.60999846
v 27.23529749 16.03491977 -13.72164022
v 28.87558378 21.02264948 -3.71077587
v 31.52002767 22.78015390 -3.24997283
v 30.84088489 21.11700363 -1.18351774
v 32.63000026 14.87000007 3.87999997
v 35.74701771 22.19131030 10.38784999
v 40.44000059 18.76000129 26.65000036
v 41.45770147 17.04406366 31.07929602
v 40.78738764 14.85323533 35.92018038
v 30.08766472 17.94730499 -12.77300436
v 33.85366872 22.04345725 -3.29340086
v 35.42978317 18.91654916 3.54440580
v 35.48999876 16.31000079 4.33999998
v 35.01927480 19.95278150 8.50882102
v 44.41108927 16.03078842 31.54100478
v 44.28999871 11.64999977 33.60999748
v 38.09063882 19.64460127 2.30102288
v 38.60530630 17.32638106 4.74095345
v 35.92512757 17.82222837 3.75816552
v 39.40724209 17.49444380 4.99717379
v 44.87000033 19.34999973 22.54999988
v 45.52089050 18.52120832 25.59955791
v 46.42000049 17.20999926 28.24000083
v 35.40153056 19.09029111 -14.31295276
v 37.14828938 20.44354193 -9.14611109
v 39.55434263 17.55640469 4.95701982
v 46.26043141 18.43221858 23.01041223
v 48.48523811 11.42507326 33.31692517
v 38.36752847 19.94156837 -14.40823730
v 41.40000045 18.38999987 -3.73000000
v 51.72999948 17.24999957 26.11999959
v 53.41000110 15.76000080 31.63000196
v 53.84000018 13.76000047 33.86000171
v 54.90572751 9.75262467 38.50419819
v 55.52259833 8.17422010 38.94989938
v 40.81000015 19.98000033 -13.50999996
v 42.01319814 19.63314600 -10.72824467
v 43.01877692 18.88887212 -9.00547858
v 44.33129728 17.38144644 3.45087470
v 57.15639889 13.15634605 35.46099365
v 57.64999986 11.54999994 37.43999824
v 58.53354558 8.76258872 40.56324810
v 56.82072043 8.22366029 39.79401663
v 43.23999956 19.79999989 -13.58999964
v 43.86999831 18.71000044 -11.35000028
v 44.52000186 17.65000075 -9.08999983
v 46.04000226 16.22000150 -4.25999984
v 60.44906750 12.66104169 36.51689738
v 59.25581232 11.72574330 37.49229014
v 59.64639783 16.44361392 25.87584220
v 60.49961597 14.56760149 31.12859651
v 63.43181431 10.41519642 37.90128976
v 47.09000140 18.33000034 -15.46000037
v 63.71751428 14.23250325 29.57469225
v 64.79821354 11.13673486 33.78339112
v 64.19555843 10.71767882 35.80174595
v 63.48443776 9.05852392 38.92242908
v 60.29337272 14.54349793 14.30635806
v 58.99318680 16.15302637 16.33307524
v 56.35235459 11.58449333 -0.50411822
v 57.90699273 12.25414220 4.31502517
v 63.75222653 12.57597934 17.25490950
v 66.78545475 13.56863417 24.70402606
v 51.10999942 14.75000009 -18.58999953
v 52.59000137 13.67999893 -14.51999974
v 55.51575869 11.66831329 -5.78074856
v 57.52368271 11.38091739 -1.83388696
v 58.80000070 11.26000192 1.85000000
v 68.21119785 -8.83216597 38.37295249
v 52.33512074 13.86789605 -19.71539296
v 54.99000102 12.87000068 -12.24999968
v 61.08276173 10.51722746 2.83899414
v 71.92185521 -6.33615255 37.57716715
v 54.29999903 13.52999825 -17.74000004
v 55.98000064 12.68999930 -13.39999959
v 57.14999884 12.31000014 -10.44000033
v 59.25598368 11.11320220 -3.97138065
v 61.13498285 10.23242716 0.82834146
v 62.68044561 9.94093902 3.90994595
v 63.94908577 9.68572404 6.95226574
v 58.38999897 12.40999810 -10.81000082
v 61.43999845 10.13999898 -2.48000002
v 58.44999850 12.49999925 -13.53999972
v 59.45000052 12.26999983 -11.11000031
v 60.51068380 11.56875398 -8.31906777
v 64.73000348 9.42999963 2.68999999
v 58.91856551 12.67885882 -14.43172805
v 61.55829504 10.97627450 -8.04092549
v 67.90979952 8.48209206 8.05469975
v 56.37999997 13.03999871 -23.45000021
v 61.19113043 11.90408599 -11.64918393
v 60.81436202 12.75745966 -14.94529471
v 59.93638933 13.05594202 -19.89532821
v 59.13794786 12.64388300 -23.17313850
v 61.39000133 13.02000042 -17.99999923
v 70.74615359 6.64921198 8.30973126
v 69.70556825 6.02196902 9.37112607
v 69.95397061 6.93746749 8.77289753
v 69.28926706 6.35266397 9.57502797
v 69.31382418 5.90103958 9.70376469
v 65.93904644 9.17630456 2.47069495
v 75.88810474 -8.53003282 33.41981769
v 64.57000226 9.34000034 1.56000000
v 58.26000124 12.36000005 -12.28000037
v 63.19698691 9.69556533 0.77694986
v 64.30584192 9.48057789 3.95947322
v 72.25432247 -6.36820775 30.80168553
v 55.14999852 13.37000076 -16.45999961
v 63.78613412 9.85872746 6.20290730
v 65.08604437 8.57085362 10.21496858
v 61.75504625 10.63899975 5.48333209
v 51.47943646 14.44581430 -16.27233066
v 53.38148773 12.72055320 -10.49895119
v 56.00720644 11.65520120 -3.39749642
v 57.63925985 11.70147583 0.70636015
v 69.55612451 -4.58423654 37.50620782
v 68.69790703 -8.91269743 38.40001673
v 53.74869704 12.09476311 -4.84931143
v 56.79951236 12.60288432 3.21926642
v 48.92600700 15.71509242 -14.07155115
v 65.49298018 14.44723736 27.01835334
v 67.31012464 12.46459130 28.80504169
v 66.68999791 9.42999870 33.06999803
v 61.55765429 15.74277692 20.09807713
v 64.68000263 13.44999857 30.05999885
v 54.49606851 14.88534641 7.57408841
v 62.70296127 15.61964955 26.79267898
v 63.19838017 13.82402610 29.82512861
v 63.73012811 11.85180433 32.84114599
v 49.82795194 14.76829220 -0.93952921
v 61.66860461 15.58153797 28.10288221
v 62.40991503 12.82987557 31.78996220
v 65.36940485 6.07079500 39.66058046
v 46.11999914 16.41999930 -7.98999984
v 48.79000038 15.34000318 -0.71999984
v 50.13830215 14.99655377 2.89673032
v 60.86000055 14.87000007 29.75000069
v 63.08300048 9.55986977 38.91435638
v 46.12070695 16.18796214 -6.68173097
v 60.95999852 13.30999937 34.07999873
v 61.76000088 11.72000170 37.16000170
v 62.08350509 8.81129969 39.91411626
v 61.05619296 4.41678381 41.54536501
v 46.05000094 16.28000103 -1.51000009
v 61.03999913 9.45999753 39.72999752
v 43.90000179 17.07000099 -4.08999994
v 50.73465407 16.79776609 12.60213461
v 60.21123379 12.08404731 37.23499179
v 59.98999998 9.76000167 39.65000063
v 60.47728285 7.62042357 41.19909927
v 44.59478706 16.87208563 0.05666285
v 58.50000307 10.87000035 37.79999912
v 51.40666664 17.65011624 18.89546588
v 57.88707361 10.51674690 38.60332444
v 52.76597664 16.85134321 24.10088666
v 55.74306101 11.95013151 35.86554527
v 55.51385507 12.70670444 35.25433689
v 55.25457114 11.42026111 36.65219247
v 54.39729616 15.71912505 31.07647784
v 55.05881086 11.89167891 35.82722694
v 55.83362654 10.33932064 38.81002218
v 52.55750939 16.87096618 26.28503554
v 54.83999848 12.38999981 35.19999981
v 44.15570945 18.06322299 5.85959945
v 56.15999922 12.98000012 35.19999981
v 57.25999922 13.81000038 34.60000083
v 58.29763040 12.29540817 36.99705005
v 57.59999901 10.80999989 38.02999854
v 58.13458562 9.75683145 40.00032321
v 44.50501874 16.94573462 0.68092707
v 58.66994709 14.47007246 33.55378285
v 44.94265467 16.88338257 0.50280697
v 56.00662157 16.26865380 24.54003505
v 60.46814471 12.90508360 35.96064076
v 59.74860862 8.73082317 40.65029323
v 46.01674899 16.51091874 0.23973639
v 48.39999974 15.89000039 6.10999996
v 57.01229721 16.26555622 24.40099046
v 60.42108685 13.90688960 33.60905871
v 46.37370631 16.29964262 -0.43935198
v 59.93000045 14.92000092 29.82000075
v 61.98992580 10.95055137 37.54656762
v 61.99136749 9.49960761 39.53044116
v 61.95000187 6.74999971 41.55999795
v 46.63552716 16.28528349 -1.07691518
v 48.06938395 15.62864333 1.89851748
v 60.49028412 15.59660863 28.31235901
v 61.46828458 13.46666832 31.32091835
v 47.17213660 16.03495330 -1.98367960
v 51.63835362 15.63470624 7.94070121
v 62.11756915 12.99465913 32.31402487
v 63.18986416 11.32763457 35.74097902
v 64.10999596 8.77999887 38.36999834
v 62.81000376 15.18539153 27.53387950
v 64.19004500 11.59766316 33.75494853
v 65.57425112 5.74178994 40.23596272
v 60.80999970 15.89999720 20.68999968
v 60.81091613 15.76772518 19.09672283
v 62.27999926 15.52000176 21.35000005
v 60.95254794 14.94260598 16.12145454
v 62.44507432 14.79066163 19.34473775
v 64.10843134 14.66312353 22.59435877
v 66.94404781 11.43886242 30.31971864
v 62.74361163 13.95503711 17.03812182
v 67.28621572 13.20730336 26.56055428
v 67.23999977 9.06999968 31.12999909
v 55.54151163 12.93274388 2.42340681
v 57.24872276 12.82403152 5.55639388
v 58.98848176 12.80749217 8.72234441
v 62.71000206 13.14000040 14.86000046
v 53.92738432 12.52965536 -2.81824684
v 57.34264478 12.31473684 3.08391033
v 53.66000161 12.21000031 -5.96000021
v 57.37339333 11.81391161 0.26369159
v 55.21000177 11.64000016 -6.10999996
v 57.00000003 11.69000007 -3.04999994
v 58.36300924 11.37918141 -0.08434069
v 57.90000036 11.90999988 -5.96999982
v 60.09488180 10.95923409 -2.89386325
v 62.10602447 10.14427561 3.69072286
v 65.33841789 3.59686418 14.23019264
v 70.47282904 -4.50269692 34.58995372
v 65.39364159 9.36951023 1.92859361
v 66.22698903 -0.71973435 18.49156059
v 66.06183201 -1.07807538 22.34772965
v 71.09219581 -5.07533457 33.31140429
v 66.64752215 -1.64033298 18.93408038
v 69.44214553 -5.07160742 25.95905215
v 71.83863968 -6.06619893 31.31791949
v 69.64931637 -5.72349969 25.64915828
v 73.39379936 -6.64587785 33.53686631
v 69.30925697 -6.91691553 23.75895344
v 69.74669546 -6.14198297 25.07440746
v 70.68779320 -6.35103974 27.21900120
v 71.92420959 -6.20309683 29.10702862
v 72.88773358 -6.63745310 31.40910715
v 70.96198946 -5.65635739 29.55974638
v 66.49908423 -1.44930149 18.60885508
v 66.86415523 -1.49146770 21.28944173
v 67.38467515 -2.34459224 24.04771186
v 68.12044233 -3.65082338 26.80343948
v 69.04730201 -4.20391746 29.47806567
v 71.70695066 -4.77207033 34.56430882
v 71.97162509 -5.66087244 37.31945157
v 65.65000117 0.45000095 17.92000048
v 65.91999531 -0.96000062 21.33999951
v 67.33037531 -3.08995834 28.25159393
v 69.76030767 -4.12831921 34.45629776
v 66.45948440 3.89494910 12.29014341
v 64.90000337 1.97000057 17.93999970
v 64.98999894 0.43999997 21.40000090
v 68.31227988 -3.43202264 34.67160836
v 62.13999912 10.05999930 1.48000033
v 63.76999617 9.87999886 4.62999986
v 64.74917382 5.01053175 15.28546494
v 64.07000124 3.59000009 17.82999933
v 57.98060074 11.64570544 0.29141197
v 59.64733288 11.46174688 3.26112914
v 61.89000234 12.85000145 12.30999921
v 63.31484020 12.35592831 15.58687352
v 64.53301013 12.21937966 18.00391264
v 65.03999978 13.32999952 19.54000071
v 66.72000140 13.07999995 22.70000055
v 55.87864295 14.01686203 5.61253261
v 60.03687531 14.43076786 12.18554750
v 61.08880043 14.21098690 15.29718004
v 63.14000487 14.24000133 17.44999923
v 64.95590508 13.75108678 20.25006153
v 67.26000458 12.71000132 24.26999994
v 67.53408909 12.50980515 27.76563913
v 67.49982387 9.49840713 30.15099838
v 61.98000163 14.88000061 16.99000038
v 63.28000128 14.68000095 19.50000040
v 54.78703976 14.78158124 6.72801025
v 60.59563532 15.42911027 17.07603596
v 61.96350977 15.13417903 19.10987869
v 65.56221098 12.05513626 31.12411126
v 65.50453603 10.64826921 33.93264115
v 58.92448872 15.84095508 15.69362171
v 61.17665768 15.69416746 19.40681785
v 62.71346658 15.55281598 22.22705632
v 62.85916269 13.31683714 30.42413481
v 63.00923228 15.53917676 25.99173971
v 62.37059459 13.98404408 29.85789254
v 51.29318684 15.85003920 9.22993384
v 62.62833625 11.61173172 36.80588678
v 59.81894583 15.72289132 28.06871012
v 61.15857884 12.80264650 35.60889512
v 59.88876149 12.99154293 36.21760383
v 57.22031370 14.90497962 32.69641846
v 51.92814767 16.68829285 28.76593359
v 43.51273924 6.98224781 36.25556082
v 46.61573842 18.78590137 13.45276646
v 59.44113061 14.09875788 34.38456357
v 58.11171606 10.75666118 38.29409555
v 50.55994913 16.92622341 11.43415272
v 61.87452003 13.25122640 32.07560256
v 62.33550981 9.72479675 38.97746652
v 61.42455339 15.98520018 21.69028670
v 63.81868571 15.03285300 27.94635482
v 64.20832127 11.42571773 34.37884897
v 63.70761991 7.59264175 40.55783525
v 61.73584238 15.39324410 19.50216293
v 63.12275678 15.37462790 22.73684181
v 61.90999970 15.13999794 17.39000157
v 56.17210642 14.10412136 6.51355553
v 62.36999854 14.16999847 16.47000015
v 63.72535229 13.91950808 18.72240938
v 65.43613970 14.03685287 21.65321261
v 66.76276773 13.60458788 24.05269630
v 67.55381078 10.05842537 29.95402180
v 67.00000167 9.17000230 32.12000057
v 67.10474193 6.90040272 34.50858966
v 56.75481260 13.48021720 5.83941024
v 63.01999837 13.21000140 15.82999900
v 64.47000057 12.98000012 18.44999939
v 65.92000276 12.72999961 21.08000033
v 67.39965081 12.09650282 23.79075252
v 67.66432524 9.94442403 29.71287258
v 67.54475087 11.32341661 27.17080899
v 60.89478359 12.46439386 10.61260793
v 63.29760700 12.15912122 12.78173272
v 63.86586279 12.04301696 16.35638066
v 58.41846392 11.70628425 2.48551834
v 60.86818501 11.08812727 5.66681288
v 59.42868441 10.99771541 1.24914211
v 65.58624655 8.49769451 15.46942256
v 65.23358822 6.51564822 14.71262798
v 63.60900402 9.73416865 3.87850031
v 65.46799093 5.14535978 13.96343112
v 64.48097527 3.61703313 16.11494645
v 64.87224251 2.32673413 18.39377545
v 64.99999762 1.14000007 20.85000090
v 66.09478593 -2.33369740 28.62594277
v 65.48000127 1.08000007 18.06999929
v 67.02377647 4.44594165 11.44665107
v 66.07999653 2.70999875 12.50999793
v 66.04979932 -0.12880043 17.66271330
v 68.29009205 -3.42995347 25.73483624
v 68.75208765 -4.06577438 28.69803272
v 70.82874328 -4.45361855 35.15363857
v 66.94187969 -2.00893008 17.83273183
v 69.73885000 -5.63253462 24.63724650
v 73.51946086 -6.74727047 32.86521509
v 71.19221240 9.17469431 -1.95147505
v 69.62999701 -6.96999952 24.18999933
v 73.10999930 -6.94000069 29.17000093
v 74.51000065 -7.26999901 31.80000186
v 71.29007578 9.44837369 -4.80996445
v 71.93000615 7.00000068 -1.87999872
v 70.76351345 3.16706416 5.19453874
v 71.93268090 5.60549088 0.95594802
v 71.77517563 4.47710091 2.71147350
v 74.74979758 -7.99167994 30.54893203
v 73.60173017 -7.16272648 29.40530516
v 75.87164640 -8.79444927 32.63635933
v 69.86130029 -7.18831085 24.91440624
v 71.82902098 -7.21937651 27.50917524
v 72.53956050 -6.70400914 28.95026468
v 73.81150126 -6.90015638 31.06864728
v 69.55794245 -5.23721473 24.91679601
v 71.93259150 -6.17642701 29.71412614
v 69.33736056 3.55849997 9.17548407
v 69.26161051 -4.48816922 25.45904554
v 71.34607434 -5.80690987 30.57454526
v 73.05128872 -6.10269140 34.05204415
v 65.51402062 -0.04544221 13.90676852
v 66.97095931 -1.78919570 19.55506206
v 65.99569321 2.65268493 12.79637776
v 66.20785594 -0.03224013 17.09505171
v 66.35504216 -1.32400531 19.25026067
v 68.63809377 -4.08228999 27.58146822
v 73.21455330 -5.76230977 36.32646799
v 65.79778343 0.79595827 17.17576012
v 67.00083613 -1.95939001 23.17988873
v 65.43575227 1.18485221 17.65559986
v 66.75193459 -1.65841507 23.85037392
v 68.35524738 -3.99650075 29.94324081
v 69.34387237 -4.68561705 32.80437365
v 71.51431590 -4.76599298 34.42348912
v 65.63000381 0.92000171 19.59000155
v 65.76856971 -0.35555483 21.98383026
v 66.66663289 -1.67345384 25.23672767
v 67.15557724 -2.83200946 27.88189985
v 68.22995842 -3.79005913 30.88999353
v 64.74000216 2.33000075 17.51000062
v 65.24442881 1.58325967 20.17003112
v 65.58081508 0.05041024 22.66643383
v 66.73756987 -2.69357720 28.25463377
v 64.39509243 2.76420498 17.25943200
v 68.35372001 -3.95876868 33.29796717
v 70.21659613 -3.69549170 35.88301688
v 68.57205182 -4.98466613 37.78919205
v 68.38035583 -2.95798574 36.09136119
v 67.58673489 4.56765015 32.27400035
v 66.27413630 2.76503339 32.87981078
v 67.87345558 5.56553714 31.76167607
v 68.17222387 7.17136450 31.54712170
v 68.05378199 7.61707267 32.21977130
v 62.50226498 11.30009815 11.39171980
v 64.29433078 11.37651596 13.52902409
v 65.09257853 11.02702599 17.38443412
v 59.63037163 12.06281874 7.22380355
v 65.40050358 11.53933257 18.25191639
v 62.77546287 12.20775489 12.28086185
v 67.92239845 7.80972512 32.45063126
v 67.16864556 6.41181506 34.36749056
v 67.58703291 10.55623870 24.18965288
v 68.08016449 7.81232864 31.91932663
v 64.69880790 10.92838962 16.76954888
v 65.12966752 10.24567615 17.62012951
v 61.75978109 11.00232825 8.45171139
v 65.01846761 10.48890036 14.60682321
v 68.08760762 6.21007150 30.68045713
v 60.27027220 11.20643131 4.18331102
v 64.81099874 10.64882986 13.97097763
v 67.92952865 5.73126134 29.93141487
v 67.06130505 3.91142769 33.45998749
v 66.39999896 2.29000067 36.69999912
v 66.33040309 1.21491705 39.51961920
v 60.86547673 10.88882610 3.82330152
v 67.59250164 4.50659590 31.67042509
v 61.57905236 10.52686758 3.36029148
v 63.04963678 10.44078358 5.64578921
v 63.12379986 9.87898372 2.15654285
v 68.60452890 5.68495598 9.98035725
v 66.41359627 4.46087774 12.52364181
v 64.50758129 2.87063955 17.94257201
v 65.27840346 1.82019453 19.03837360
v 64.63126093 1.90697459 21.21930383
v 65.47638029 0.06953772 22.01036178
v 64.78059292 -0.09240219 26.02803521
v 68.44728440 -3.56562063 34.13834050
v 70.05976140 8.92137177 2.05747690
v 71.37168199 8.04362912 5.13736578
v 71.26686722 6.72467612 7.64192082
v 70.27725875 5.90478210 8.98308400
v 68.02999973 4.62999986 10.47000196
v 66.39850140 2.90963170 12.65007909
v 68.83636117 -4.25788434 32.16795996
v 70.50907612 -4.01901500 35.47011316
v 71.26807421 8.65202677 0.90360444
v 71.80745155 7.88854342 3.88644496
v 71.67031616 7.31501821 6.33054972
v 70.82515210 5.73014887 8.49408098
v 65.90232253 1.70541019 13.44269793
v 67.57286936 -2.07356270 21.67244442
v 67.26447493 -2.34462461 25.26886575
v 67.98795611 -3.40133812 27.93568559
v 69.16143000 -4.32397239 31.19075485
v 71.79653645 8.15373100 0.91290625
v 71.82963938 6.26542047 6.91436930
v 67.73997843 2.87324842 10.27352829
v 65.66217542 0.82075794 13.67607340
v 68.79789382 -4.08217963 28.15777808
v 70.38933039 -6.76426059 37.88615391
v 67.93300062 -2.44873972 21.58829756
v 72.64453918 -5.30118076 35.01556069
v 68.89961660 -3.77151812 25.92423372
v 69.87480819 -4.66609141 28.74238789
v 70.65408677 -5.08094858 31.67365491
v 73.13125581 -6.01548469 36.87094152
v 70.83933800 9.60932393 -3.30427778
v 70.20182908 -4.82705748 29.30751070
v 72.04567641 -6.97098719 37.54314035
v 68.81086528 -8.65760073 38.30703348
v 71.89720869 5.59219066 6.84241066
v 69.12087649 2.90994137 8.98074172
v 67.45164841 -2.71225139 18.08393560
v 68.64000112 -3.39000090 21.05000056
v 69.22482699 -4.19153227 23.22655916
v 70.29588521 -5.27851097 28.27970497
v 71.47864252 -5.86886890 30.02804518
v 70.52999735 -9.63000022 37.99000010
v 72.42283225 5.80949103 4.67235595
v 66.91644341 -2.59049656 17.18141511
v 67.93644279 -2.90978351 19.20762286
v 68.86129826 -3.92016489 22.02839777
v 71.92502171 8.11872259 -1.65907701
v 67.44270027 -3.14899907 18.23142357
v 72.45923579 5.68568986 3.65176331
v 70.26137412 3.29398410 7.97554851
v 74.01105762 -8.50746129 37.40578517
v 68.96733493 -5.43081481 22.21193910
v 73.76260310 -6.81899022 31.99112788
v 71.95118070 -10.78080852 37.66670451
v 73.51677120 -6.98998943 29.53279018
v 72.07512856 4.72874613 4.74012969
v 73.77537340 -6.99787680 29.99889106
v 72.09937274 -11.45488769 37.39271313
v 69.77850199 -6.76184380 24.71737564
v 74.12406057 -7.69618014 29.83225323
v 75.92831552 -9.30723548 35.50105914
v 73.56216013 -12.21831422 36.77615523
v 76.14786178 -9.80738271 34.64099392
v 71.54215872 8.16699769 2.87696999
v 67.61307269 -2.24542827 19.78851669
v 70.34231722 -12.76029367 37.23372519
v 67.01395661 -13.50602228 37.60122880
v 67.63000041 6.40999898 10.85999701
v 67.32819229 3.50052118 11.47738099
v 66.80382043 -1.58061017 22.10886404
v 69.09535825 -4.17214353 30.34551442
v 70.90183347 -4.77721263 34.11847353
v 68.91763210 -9.18588787 38.47998753
v 65.03355503 2.12167483 19.93955672
v 65.86029381 -0.33706354 23.61479215
v 67.72977114 -3.42393410 30.75477108
v 69.10749525 -4.13103029 33.92343223
v 46.04999721 -1.37999980 35.73000059
v 46.90000042 -3.59999994 34.94999930
v 46.56647518 -6.05013827 34.39830616
v 45.62998563 -8.93985108 28.94992940
v 44.55117136 -9.99777950 26.59775876
v 41.20933637 -16.94397628 15.28392825
v 47.10014164 -3.43944691 34.16130319
v 46.02404311 -8.83531198 29.00341712
v 45.43999955 -9.86000057 26.79000050
v 42.20511764 -16.18980244 15.63568786
v 47.43999988 -7.59999873 31.72000125
v 45.52081972 -10.01453493 26.30093507
v 42.39056632 -15.96543007 15.16429801
v 46.64999992 1.15000003 34.26999971
v 47.81926796 -5.55702997 33.04408863
v 46.06251419 -8.96082167 28.33743952
v 45.00970989 7.26012886 34.22006965
v 45.81999779 4.80000069 33.54999796
v 48.15999791 -5.98999998 32.54999965
v 45.89614645 -9.32787452 27.35531330
v 45.90792209 -11.35606132 24.06942472
v 43.51556301 -13.44847493 17.94692315
v 42.93469340 -15.31301625 15.54441079
v 44.22537982 13.92409671 33.17410126
v 46.19000107 -11.45999972 23.39000069
v 44.77799311 -12.82858104 19.58458498
v 43.66132244 -14.45169747 15.93125053
v 47.57364839 3.26771615 32.17980638
v 48.05999994 0.81000000 32.12000057
v 49.24195632 -2.54056975 32.60878846
v 50.02558231 -6.23726891 32.56235272
v 49.83802512 -5.44686941 32.23977610
v 48.59999940 -10.20999998 27.06000023
v 47.46999964 -11.54999994 23.79000001
v 45.74999958 -12.55999971 19.40000057
v 44.44000125 -13.57000042 15.94999991
v 47.05945030 12.43356895 32.92318434
v 48.06999862 8.34000017 33.33999962
v 49.43910614 -0.95677900 31.28294647
v 50.90999976 -4.80000023 32.12999925
v 50.68999901 -11.09000109 28.09000015
v 48.65434393 -11.35113277 23.91563542
v 46.78000137 -12.41999958 18.65999959
v 50.90689287 5.51116234 34.30213779
v 53.84777486 -8.26398842 33.07844698
v 53.14999819 -11.11000031 29.89999950
v 51.47612840 1.85447233 30.95619567
v 51.16237700 0.05083194 30.13109788
v 55.27000129 -11.55999955 30.37000075
v 51.41746625 13.09129968 33.12151507
v 50.95662922 0.98245579 30.30193783
v 55.27000129 -2.24999990 31.47999942
v 57.06839263 -3.77094001 33.26366097
v 57.76000023 -8.03999882 33.61999989
v 59.25343186 -12.70230860 32.98140690
v 60.30000001 2.43000011 40.75999931
v 56.89999834 2.57000001 37.87999973
v 59.36207622 -4.60774871 34.05313939
v 60.69000065 -8.83999933 35.08999944
v 63.02650273 -13.95744924 34.85973924
v 60.42015925 9.29566473 40.10298476
v 63.40000033 -0.72999997 41.17000103
v 61.28705293 -1.54529884 40.14227167
v 58.13999847 -2.80999998 32.97999874
v 64.78847563 -10.72257757 37.19351068
v 59.68999863 12.49000151 36.88000143
v 64.35904652 3.75589146 41.91145301
v 64.17988241 -0.04170068 41.43104702
v 64.31846321 -4.52505564 36.47971898
v 66.80306047 -7.15389149 37.86382079
v 63.04489076 10.13020426 38.42182457
v 67.91019440 -10.83773654 38.37493807
v 68.67873669 -13.40687927 37.93650866
v 65.11884928 5.78038581 40.92456400
v 67.43903458 -3.51278484 37.05448657
v 71.13425434 -13.77626788 36.96427494
v 68.00696999 -3.07945348 36.68393195
v 70.14457881 -3.70186893 36.29678115
v 66.77628309 9.22529493 33.77176449
v 71.88885659 -5.19450475 36.96367890
v 66.19584560 9.48372576 35.99935398
v 67.36538559 -2.87475903 36.31358594
v 66.04000181 0.52000000 39.03000057
v 67.84000248 -7.62999989 37.99000010
v 68.70000064 -9.89999902 38.40000182
v 69.29383427 -12.15032209 37.72919998
v 66.10385329 1.65264856 40.85315764
v 62.19901145 -4.01169155 34.87151116
v 56.77184835 12.14606687 36.10869125
v 62.30999902 3.22000007 41.90000147
v 62.95999885 0.81000000 41.85999930
v 61.78560108 -3.03911464 33.56549516
v 60.36961824 -4.17313306 33.78636390
v 61.67000160 -6.21999986 35.44000164
v 64.08810616 -13.20630219 36.41251475
v 55.50771579 12.70113513 35.17620265
v 61.12813950 6.53029745 41.47653282
v 59.31999907 2.06000009 39.77999836
v 63.00223619 -0.43683031 41.33388773
v 60.92432514 -1.68908027 39.82088342
v 58.05529281 -4.25731903 33.69687870
v 60.27000025 -11.11000031 34.59999710
v 51.18000135 12.35000044 33.70999917
v 53.19999903 10.57999954 36.72999889
v 56.47148564 5.39106131 38.68303075
v 53.64634097 -2.55045900 30.96006252
v 55.88585138 -3.94298509 32.82354027
v 45.80451176 15.92796668 30.40532954
v 50.28944835 8.24659597 34.18192640
v 54.06427756 4.60646674 36.36235371
v 50.35648867 0.65058214 30.32606281
v 51.52000114 -2.74999975 30.93999997
v 55.73150143 -7.50117702 33.64761174
v 45.68044841 14.03279044 32.70014003
v 47.91999981 6.83999993 33.32999721
v 48.11045527 4.29150369 32.67518058
v 50.74999854 4.05000011 32.94000030
v 48.27107117 2.19756598 31.54205531
v 49.31380972 0.91731583 30.78754619
v 50.11999980 -3.71999992 32.18000010
v 51.97847635 -5.87275811 32.68882632
v 52.63157561 -11.49679441 28.62932719
v 45.64999789 7.59000005 33.70000049
v 46.07736692 5.36085200 33.37196633
v 48.03000018 -2.05000001 33.36999938
v 48.79999906 -6.79000141 32.49999881
v 50.37425086 -8.57806019 31.46184608
v 48.45000058 -11.28999982 25.11999942
v 44.13000122 -12.64999993 20.53000033
v 44.79999840 -13.15999962 17.17999950
v 42.76417568 -14.99529649 16.60488732
v 46.45000398 -1.65999855 34.84000266
v 47.48395458 -8.91268440 28.93561870
v 42.86020249 -11.89087052 23.06683920
v 43.14379767 7.67043559 38.87785226
v 44.28000003 3.56000033 37.42999956
v 46.14381865 -1.09766598 35.20316258
v 43.01209748 9.97096952 38.44363987
v 41.93999991 10.66000108 40.20000249
v 42.25733876 7.05013564 39.83284160
v 43.04371029 3.44741461 39.19274360
v 37.17414662 -15.18527977 16.39930531
v 40.46884924 11.24518458 40.46123102
v 34.23064947 -17.56871492 12.79738639
v 38.01516443 14.29384947 39.73548859
v 41.48493707 0.83704368 39.87927362
v 30.92760220 -14.97062482 12.38899492
v 33.49781409 19.65866797 38.46909851
v 38.34307194 4.95556509 40.14999047
v 39.68014941 -0.45726480 40.34165293
v 41.08923301 -8.26655421 39.87657279
v 41.60999879 -11.10999938 38.99999708
v 29.34233099 -16.46120101 9.12347902
v 39.33617100 -2.96339556 40.54104909
v 40.27372599 -8.71675648 39.88315538
v 37.84923255 0.82250452 40.22447392
v 38.43873367 -3.57405283 40.33353925
v 39.76404294 -13.69736716 38.53331134
v 38.27998415 -7.31803989 39.71713781
v 39.22875226 -11.47885341 39.66292739
v 35.71023047 1.39268127 39.89303857
v 38.77647221 -14.31457326 38.83123398
v 29.84455042 14.24927637 40.00078142
v 26.41523443 21.51065879 37.01019660
v 36.02928668 17.17398502 38.70101646
v 42.65810177 -5.65095991 40.09511694
v 43.35524887 3.12671508 38.67020831
v 41.34508222 13.73898890 36.89550236
v 43.00000146 9.27000027 37.47000173
v 43.71000081 6.13000011 37.30000183
v 44.82614249 3.77883669 34.63788331
v 46.28531635 -1.95052056 35.24096310
v 46.71945423 -4.65002330 34.28511322
v 46.44357413 -6.98915822 33.62306580
v 43.09546202 12.07498368 34.68174860
v 43.76000166 9.87999979 34.68000144
v 44.12171990 6.68522809 35.06718948
v 46.25931755 -8.45500454 30.59120663
v 45.27016729 9.67638940 33.80956501
v 45.76248303 3.31332698 33.71981904
v 45.05515099 -9.32104234 27.44581178
v 39.54436630 18.69601011 26.55360661
v 40.93480855 17.57461578 29.32909690
v 45.24081945 5.99615462 33.96177292
v 47.73761705 -3.37979873 33.45870972
v 41.06468335 17.50559360 29.61020917
v 48.54829609 -8.05175863 31.46908432
v 42.51885042 16.73935167 30.83486483
v 43.21999848 14.86999914 32.83999860
v 40.50238803 17.17990078 30.30073456
v 42.13999957 15.35999961 32.57000074
v 43.46791655 11.52370870 34.06283632
v 45.05332932 8.47088639 33.83399546
v 46.54550925 -2.13674479 34.81077775
v 31.10279143 24.56988022 14.59057257
v 32.34999999 22.58000150 16.51000045
v 42.33999923 13.17999978 34.35999900
v 43.12808067 11.13033667 35.12979299
v 44.10388693 8.16947222 34.57506374
v 29.76484597 24.73190241 14.62235674
v 40.27159512 15.56033734 34.02215987
v 42.13457927 12.29284704 36.03177890
v 44.03365403 4.96059377 35.97076237
v 13.94744404 21.19019069 -18.16478744
v 38.34757581 17.25601777 32.22801909
v 41.53000191 12.79000007 37.36000136
v 41.68620333 8.92809033 39.78329524
v 15.55998065 19.64664459 -12.32376508
v 29.53310870 21.45628259 17.40322635
v 39.40556198 15.33168368 36.43069416
v 41.69513658 9.04334523 39.79946300
v 43.37760806 5.78378746 38.49269077
v 8.56657885 22.48889022 -21.02827281
v 10.90554614 21.41170017 -17.29832776
v 14.24000040 19.47000064 -10.95000096
v 26.46557428 24.48874153 14.60489910
v 27.10275538 21.39133587 16.00222476
v 38.80222514 15.43863770 37.72878647
v 40.83956406 11.27332728 39.96822238
v 7.50999991 22.33999968 -19.36000027
v 12.70116121 19.44190823 -10.05903166
v 24.96868744 23.73011969 13.84180505
v 39.56694901 11.84237562 39.70514610
v 5.44618443 22.52679318 -19.53656785
v 6.97986269 21.98909409 -16.74008928
v 24.32515845 17.82304794 12.53738999
v 14.15718067 16.71625488 -1.95308856
v 21.36000060 16.80000126 10.99999994
v 39.29572180 -10.20089071 39.68954086
v 13.21000047 16.76999964 -0.53999986
v 36.17185727 17.38456450 37.94007748
v 37.03346103 15.72573930 39.24654052
v 5.08160517 20.01859061 -9.92728863
v 3.58074531 20.21664567 -10.37497073
v 6.58304943 18.98675598 -6.78451778
v 33.72634575 19.64790374 38.25664893
v 35.51169857 17.58307032 38.80918398
v -1.49000005 23.19999970 -16.24000072
v 0.89136546 20.99239454 -11.98331732
v 3.09643871 19.82625015 -9.48173273
v 5.54004032 18.72589812 -5.76583296
v 7.14253914 17.61832833 -2.46042735
v 4.97656176 18.27651821 -5.25634922
v 7.07333116 16.96017571 -1.45196111
v 15.97375423 16.34494029 12.31540367
v -1.99000002 21.15000039 -12.67999969
v 0.44000018 19.42999847 -9.17000044
v 4.78642806 17.10685715 -2.64307787
v 7.67430570 16.27540961 0.99735335
v 8.94000009 16.66999795 3.35999997
v -1.86999992 20.27999982 -10.56999993
v 2.88999989 17.47000031 -3.73000000
v 10.00513602 16.18916169 7.03617185
v 12.51944061 16.34377427 10.19627973
v 30.03080562 21.20487578 35.90681404
v 0.85550250 18.47318001 -5.91053674
v -1.23997347 18.90018769 -7.76998466
v 3.81374243 17.20581762 -2.80044042
v 2.13999976 18.86999980 -6.83999993
v 4.68000071 17.57999882 -3.18000047
v 6.80976454 16.68077707 -0.64994389
v 8.50446057 16.72382653 2.26157485
v 2.93660699 18.77482980 -6.34828303
v 6.16781367 18.02124642 -3.52927786
v 7.75762973 17.50125550 -2.21400405
v 9.26012639 16.74368419 0.95577649
v 10.42409427 16.85039327 3.11023975
v 36.04896739 10.85009798 40.05241767
v 4.12604818 19.24729347 -8.33060220
v 6.36000000 18.61000061 -5.26999962
v 8.31546169 17.79643074 -2.54135276
v 14.27729055 16.44175127 5.31286234
v 23.08999933 16.31000079 18.84000003
v 23.80731702 16.95417985 21.64265700
v 35.83667055 17.59326644 37.25843877
v 5.51271811 19.65814084 -9.25696734
v 39.59697857 -3.52832326 40.27266428
v 11.96727157 17.87202060 -3.45245446
v 13.92439846 16.58544689 -0.44910755
v 21.81999944 16.79999940 10.92999987
v 37.05390170 17.09714904 33.34760293
v 39.68528658 15.06832149 36.86241433
v 41.51827097 8.94909911 39.79723155
v 41.09423608 4.33312729 39.79756683
v 8.11816659 20.83633840 -12.34960929
v 10.37542708 19.48500983 -8.93514045
v 13.87894060 17.71905087 -6.11916184
v 15.12814220 15.87374508 -2.28309049
v 27.65999921 20.10999992 16.38000086
v 41.77951068 13.03245593 36.01613268
v 41.62637517 8.96290690 39.75374997
v 9.15999990 21.08999901 -14.17000033
v 11.99922338 19.95512098 -10.94353572
v 14.00614437 17.92053692 -7.20547885
v 15.89329727 15.78759775 -3.64215299
v 28.25210057 25.00265278 14.22926318
v 27.42999978 22.23999985 16.01999998
v 34.81280804 18.43200997 23.75487611
v 37.24668548 17.91488379 27.37482451
v 39.60133344 17.15621911 30.89950792
v 41.97438806 14.12202138 33.92662108
v 42.76058078 11.57839876 36.11483425
v 43.48597676 8.04260280 35.62093526
v 12.76416797 20.22021823 -12.09868863
v 14.97866586 18.44198443 -9.24715586
v 16.74109511 16.20839164 -5.84029825
v 20.26066929 16.75733365 -1.13305706
v 30.21712229 24.97356571 14.11225088
v 42.96731949 12.86292262 33.73934701
v 44.42535341 9.02250316 34.18480605
v 44.57869008 5.15016075 34.67231616
v 7.69764464 18.91683973 -6.83042267
v 8.48712586 18.04478094 -3.44474940
v 9.40867420 17.06298813 -0.49650192
v 10.26681904 16.79136977 2.29106424
v 16.20000042 18.15999858 20.41999996
v 16.75167680 18.56089570 23.01991545
v 19.54000071 21.95000090 33.70000049
v 20.47000080 22.45999873 36.84999794
v 9.18619335 17.84781739 -3.36407823
v 20.50962858 21.84018865 33.35485607
v 22.40999974 20.98999918 39.03000057
v 9.72121581 17.87789539 -2.59251404
v 11.06828079 17.02776924 0.02152072
v 19.61566508 19.57516372 27.92092785
v 23.60063791 20.56937292 39.02971372
v 11.71868108 16.90683514 0.44168756
v 12.95000035 16.28000103 4.14999947
v 25.21912754 20.09620517 39.24396634
v 6.46818569 22.08902314 -17.93330349
v 7.69030442 21.17019705 -14.24855646
v 9.28968564 20.34442686 -9.77119617
v 10.29846445 19.39957961 -7.68177258
v 13.91903032 16.02831483 3.80092557
v 14.95444681 16.42181724 6.04824070
v 24.80000071 21.54999971 37.79000044
v 6.49000006 22.87999913 -21.05000056
v 9.02925525 21.09437436 -13.67608458
v 11.83304377 18.45619455 -5.99441957
v 12.36101706 17.47435331 -2.67204200
v 13.99048604 16.40947349 0.37003504
v 14.64460324 15.31869732 2.36031716
v 21.96156979 18.29288527 25.14848299
v 23.56000058 19.77999881 29.95000035
v 24.85825680 20.83753236 33.38315710
v 24.61891435 22.21750654 35.41123867
v 26.78205073 19.88909952 39.13071379
v 11.47000026 19.88000050 -10.19999944
v 25.05999990 19.44999956 30.02000041
v 27.79815905 20.97417973 37.74018586
v 9.91636328 21.87264711 -17.04477705
v 13.60363886 18.22591573 -7.98680820
v 15.85000008 15.63999988 -1.81000005
v 22.06257544 16.02081768 16.32136293
v 29.19078805 20.97490616 37.64427453
v 14.82000016 18.12000014 -8.77000019
v 15.96000046 16.42999984 -5.59999980
v 17.11999997 15.18000010 -2.37999996
v 29.62063439 19.95403133 34.39980000
v 14.73888010 19.95650120 -11.98608242
v 15.97999968 18.19000021 -9.39999986
v 18.15167442 15.57097398 -4.78046853
v 18.95978861 15.37538879 -2.08769902
v 22.35199697 15.02450462 8.20845924
v 22.83873409 17.35431328 9.53302253
v 23.34712632 18.15547608 11.29076350
v 24.90779012 17.20192470 14.31982499
v 28.55999954 17.83999987 26.49999969
v 12.33441196 22.10401557 -23.26834202
v 18.94839481 15.54155443 -5.22321649
v 20.06422542 16.38134010 -1.94396451
v 26.28999949 19.43000033 15.97999968
v 13.36567011 22.08526060 -24.72693659
v 14.53587692 21.61677368 -21.99476771
v 16.25422202 20.63156478 -17.28192158
v 17.73304120 19.69040744 -13.47512938
v 18.59850250 17.85126701 -10.62160823
v 19.71999928 15.86999930 -7.28000002
v 21.90000005 17.48000085 -1.01999973
v 23.65433797 15.83502069 2.41597393
v 24.42000061 12.74999976 5.21999970
v 24.20696616 20.68929560 10.27278695
v 25.94585158 23.15217815 10.98425128
v 26.95799619 24.99062195 14.17784207
v 25.95487610 22.86073379 15.19663911
v 27.90199593 21.72170207 16.30422845
v 28.18118408 19.32761632 17.54830219
v 35.88911146 17.38234237 36.89879552
v 14.95683100 21.32166736 -25.77400953
v 19.71178129 17.90800318 -11.82671823
v 20.21477930 16.53413288 -9.66057274
v 21.84621431 18.05512421 -6.41179457
v 24.05161038 16.83983952 0.33260786
v 29.41997163 24.03754555 15.26038069
v 30.53000011 20.18999867 18.67000014
v 36.48836166 17.14271680 34.83409807
v 16.03432558 20.67817003 -26.48400888
v 18.00540462 19.91421729 -22.51990512
v 18.36891100 20.04338801 -18.83941703
v 20.22000030 18.27000082 -15.02999943
v 21.43973485 16.85800217 -12.22726423
v 22.53000066 17.61000045 -8.62000044
v 27.25999989 14.25999962 3.83000006
v 27.94304676 12.07433641 6.93971710
v 30.30619957 24.97293986 13.79180979
v 31.17696010 23.56608771 15.63778147
v 32.22004324 21.02982625 18.53992231
v 38.44441846 16.10075869 35.14256701
v 18.10522005 19.40573938 -26.40419453
v 19.30000074 19.24000122 -22.40000106
v 20.63148841 18.73262599 -18.62949319
v 24.94229935 20.11042088 -7.72548886
v 28.47000025 15.89999907 2.49999994
v 29.59316224 12.77478505 5.39631955
v 37.81059012 17.97402650 28.00099552
v 20.74000053 18.81000027 -22.78999984
v 21.90371044 18.01494882 -19.49984580
v 28.36739644 19.48560402 -2.31677084
v 32.63999894 17.44000055 9.37000010
v 33.62442926 22.77500927 12.90406566
v 38.10648248 19.17904615 24.58186634
v 28.22326496 21.92894183 -6.25778502
v 30.68582527 19.54463683 0.00118041
v 31.69999644 17.10999943 2.38000066
v 32.96656907 14.12671804 4.65147803
v 41.68904200 17.83332229 29.57110666
v 42.87524149 15.72757028 32.21674263
v 31.70999885 21.82999998 -0.98000024
v 35.17000005 15.44000022 7.47999968
v 35.10367870 18.35032739 8.11433233
v 40.32075405 19.83182319 21.83310501
v 29.21685763 16.07724652 -15.16436879
v 35.87026149 20.25564387 2.27411324
v 36.51456907 15.91390744 5.19862818
v 45.49999908 17.45999977 27.92999893
v 28.85010466 13.44984677 -19.09981482
v 37.39880770 18.85820180 3.42797046
v 38.74163330 16.87397622 5.66077977
v 41.83060676 19.97252181 15.28967172
v 46.11275345 17.48068444 27.32250467
v 38.82722929 18.03151518 4.20235517
v 49.57309365 11.98611688 33.02817047
v 39.71116245 17.29588024 5.35511505
v 43.67698729 19.59179901 14.48600832
v 49.57419634 16.84275270 28.42204459
v 52.33835801 13.85991462 33.49705786
v 41.42903537 18.15057732 5.38943941
v 42.13728756 18.21563952 5.55330887
v 53.16809565 14.10201844 33.31085667
v 54.36806381 12.22548727 35.72093323
v 37.00900450 20.78824304 -7.77956797
v 55.92238903 9.43165645 39.26182166
v 42.80789569 18.65933463 5.99116134
v 43.37859154 19.19214427 8.37911759
v 44.74924132 19.06956360 11.84399705
v 50.63137412 17.33568683 26.96527354
v 51.54139921 14.85266443 32.62430057
v 53.81982028 11.25175972 36.87762097
v 40.50000012 18.47999915 6.74000010
v 50.44571683 15.18753637 31.85512498
v 36.88278422 20.25750652 1.43683259
v 38.07398677 17.98501238 4.06591827
v 38.11558709 16.45827293 6.48908876
v 39.11229223 18.23631674 7.14201620
v 45.82956061 18.42997223 23.97214808
v 47.92289063 14.72662389 31.04750067
v 49.29430410 11.13608014 33.83040056
v 28.53291295 16.16735198 -14.29163851
v 35.76999903 19.50000040 3.22000007
v 36.04438901 15.18738922 5.91518078
v 37.46199608 19.60127987 8.06204136
v 45.98599300 16.36447757 29.87392247
v 35.07908434 17.77349599 8.02836940
v 41.02337360 19.96482350 21.94390073
v 28.71285565 21.72785252 -5.01874555
v 30.11883050 19.54544336 -0.51246595
v 32.25551546 13.99719436 4.45564184
v 34.88687053 22.10257202 10.47077402
v 39.25377876 19.83693987 22.66344614
v 42.43369773 15.94214141 32.08601475
v 21.90025337 17.71898009 -18.03367957
v 28.97769958 17.31187105 0.97377325
v 31.66646138 15.43884724 3.03423777
v 30.03110550 13.50190677 4.54688305
v 32.77000040 19.85000074 10.71999967
v 40.47999904 16.79000072 31.50000051
v 41.22000188 14.85000085 33.70999917
v 24.12999980 19.41999979 -7.47000007
v 24.92109500 19.06228811 -4.63840272
v 27.32457593 15.67887142 2.53443327
v 31.78773075 13.62133864 7.61938514
v 21.74000069 15.99000022 -8.96999985
v 30.62195331 24.70576577 13.27854302
v 33.30999985 18.74999888 21.63999900
v 33.98999199 18.26441661 23.82758260
v 37.97877207 16.44473337 34.73081812
v 20.11447772 16.89729281 -10.25134604
v 21.62686549 18.29260774 -5.39638847
v 23.49000052 17.47000031 -0.82000007
v 24.25000072 16.31000079 1.60000008
v 25.12020804 12.81322818 5.37571311
v 36.16144881 17.39059202 33.36717933
v 19.54131201 16.59645699 -8.83039925
v 22.73999900 16.71999879 -0.14000048
v 23.90001342 14.39182181 3.78586748
v 35.09912267 17.70897396 32.72264078
v 19.82837915 15.70324972 -6.31071161
v 21.30999975 17.79000089 -2.64999992
v 28.46013755 22.76246995 16.22349024
v 28.79999951 20.26000060 17.65000075
v 19.82847974 15.57483338 -4.43495763
v 21.67945914 16.66657999 0.10889344
v 23.83551002 14.08902649 7.96497893
v 21.06560953 16.99310169 -0.45084121
v 27.24999934 18.78999919 16.82000048
v 31.29891679 18.15550774 28.61064300
v 26.61805041 25.03726818 13.67956027
v 21.97729610 15.78962430 1.81440474
v 23.07146415 12.37221248 6.43878337
v 23.99783209 12.58328557 7.56596215
v 22.98048884 14.90786951 3.10859131
v 25.72881989 18.70444417 9.57564171
v 27.83674560 23.66326936 15.66649415
v 23.02922867 15.35850484 2.51951208
v 28.23293395 24.45921861 14.98062070
v 22.20607921 17.06465334 -0.62069524
v 22.93910645 15.91700874 1.49460253
v 22.95410633 16.21857099 0.88769500
v 24.48421344 12.46840041 7.42550800
v 26.68719366 20.75616643 10.25537774
v 28.77004072 24.15083162 15.15084691
v 32.41835162 17.82573201 27.20624954
v 23.50666746 16.49187133 0.49203931
v 23.80671538 15.22783376 3.26783140
v 26.27025358 19.38404329 9.92804300
v 31.68029711 17.83518121 24.11741577
v 30.63458577 18.36936548 20.43907717
v 33.95756707 17.69405790 27.52078697
v 35.07962450 17.62500219 31.32413328
v 35.74670106 17.33453386 34.76754203
v 23.87258597 18.81528646 -4.01305174
v 24.60999973 17.69000106 -1.05999969
v 25.39505064 16.12369902 2.03058589
v 25.96000023 14.13999964 4.27999953
v 30.87968566 19.03035119 19.55036074
v 34.23098475 17.63394848 27.14906633
v 35.57146341 17.72101410 30.31753004
v 36.69859841 17.20014587 32.97300637
v 35.03180668 17.95613393 26.41878650
v 38.47778216 16.04242809 35.69348529
v 25.01463890 19.82021891 -6.91165542
v 33.37240592 22.69735746 16.26566052
v 34.21000019 20.63000016 19.19000037
v 37.42095083 17.74505712 29.13766354
v 38.88324648 16.98206738 32.39849210
v 39.76769373 15.04187938 36.18014976
v 25.52207373 20.33910714 -8.67441297
v 26.93980560 19.77905631 -4.93463362
v 27.82635018 18.72573607 -1.77527068
v 28.92502770 17.68280752 0.38662183
v 31.41267225 19.55324225 11.94996666
v 36.51674092 19.50388402 22.00975455
v 40.22379220 15.54275677 33.49650279
v 29.92000058 18.67000014 -0.11999996
v 32.05253556 13.99731543 7.72401737
v 33.46088901 20.61964199 10.23046765
v 32.60269016 18.20298843 2.49882508
v 32.68115222 13.56280036 6.09069830
v 34.71083194 19.47270334 8.43518507
v 35.32471135 21.88678831 9.82761290
v 37.35751659 21.41551860 15.88435844
v 38.35824877 20.70503868 18.92710850
v 40.17161950 19.78431456 23.59488606
v 32.39961714 22.08056115 -1.12929905
v 34.29275379 14.28433135 5.78271504
v 35.04197672 16.42451435 7.88783655
v 36.46882996 21.93602175 10.01464762
v 39.57915306 20.46086453 18.83057319
v 41.19925201 19.82288435 23.31091464
v 43.53238642 17.80746877 29.40595336
v 36.42722219 18.61859858 8.00756924
v 36.86740249 18.72212067 8.04456417
v 33.35651755 22.10348472 -1.72633771
v 32.35058114 22.40232565 -1.94963301
v 33.30999985 20.64000070 1.04000000
v 34.55718234 18.96044984 3.30881006
v 35.45366228 15.07533994 6.95973542
v 31.07412718 22.05876261 -1.77549105
v 32.68000111 17.28999987 3.29999998
v 33.50055590 14.03512713 5.50563075
v 34.21000019 15.54999966 7.63999997
v 40.48973694 19.78682540 22.64827862
v 43.32999885 16.72999933 30.94999865
v 28.86999957 21.50000073 -4.16999962
v 30.07701598 20.36604472 -1.03967544
v 37.97685355 20.25730908 20.21036670
v 39.38810900 19.29880306 23.93654920
v 40.68540782 18.38924922 28.05476636
v 27.47872099 18.23048852 -1.03735225
v 29.26003188 13.17011751 4.77853650
v 31.64682537 13.90381437 8.27590097
v 32.48593211 18.98779348 10.72966214
v 33.05108100 21.60077356 11.79813873
v 33.89000148 23.05999957 13.66000064
v 41.00481793 14.55822773 34.75024551
v 32.75766224 22.17349038 12.60187197
v 33.11000019 22.01000229 17.13000238
v 25.88480711 12.59899512 5.88996336
v 30.62078916 23.68661202 15.39181359
v 33.52893516 18.05315726 24.37136881
v 34.72091258 17.68245548 27.63044089
v 35.83178297 17.70100556 30.98698705
v 37.34234720 16.96364023 34.80215371
v 38.54199871 13.91182002 39.69902918
v 23.74002337 13.59207742 4.23208205
v 27.26304904 23.24117534 11.38619334
v 29.85023893 24.22469854 15.00537712
v 27.83110552 16.93688892 20.59831284
v 22.32106589 17.07961783 10.09255089
v 23.14188331 15.32933302 8.34874623
v 24.61550012 23.34941365 11.57962997
v 30.89456633 18.34313571 29.21971120
v 21.09762281 16.33995771 11.64890733
v 22.69645222 16.10749029 16.36637561
v 24.06905591 16.21315442 18.94790307
v 26.35999955 18.44999939 26.61000006
v 20.49260773 16.04556851 13.46307527
v 23.42000045 17.10999943 22.25000039
v 24.94999953 18.43000017 26.61000006
v 28.00999954 21.54999971 35.19999981
v 28.91137823 19.74178292 38.97176683
v 10.00293251 22.90963568 -24.86538142
v 9.45999939 22.52000012 -20.20000108
v 12.75018323 20.55986784 -12.55498547
v 14.17999994 19.10999976 -9.47999954
v 15.83999954 17.17000082 -6.63999980
v 18.41396280 15.71245864 -6.05398510
v 18.72198842 15.72032273 0.51094388
v 21.34263143 15.50029218 8.34121089
v 23.71416986 17.40982570 12.16691453
v 25.22180043 16.77602157 16.05726220
v 6.41999999 22.70000055 -24.04999919
v 9.34999995 21.60000056 -15.99999890
v 10.67745034 20.59850283 -11.04450505
v 12.79999968 18.88999902 -8.24999996
v 14.26916011 17.57446863 -5.14096254
v 21.59057558 15.87978750 15.91808163
v 22.76000008 16.55999944 19.94000003
v 23.66000041 17.78000034 23.97000045
v 24.56000075 18.92999932 27.97999978
v 25.53156577 22.01399952 35.38364172
v 6.92915963 21.99828811 -17.34946109
v 13.60128913 17.35956967 -2.89644767
v 22.20994979 19.51179467 28.17058563
v 23.71986397 22.39806764 35.95473990
v 4.15413454 23.47345091 -20.13213187
v 6.88999984 20.89000121 -12.29999959
v 20.30892298 20.91651410 31.41045943
v 20.72107233 22.29724824 35.54271907
v 6.28999434 19.40025203 -8.80990177
v 9.78539977 16.87706076 0.06129480
v 15.93610831 18.35292764 21.67547680
v 17.19982550 19.49311234 28.05916779
v 16.79578610 21.78905159 34.31852162
v 18.83950457 22.34116383 37.81067953
v 1.99221866 21.32266574 -13.43441289
v 3.83999990 19.43999901 -9.18000005
v 7.68611394 18.01585779 -3.22435540
v 7.36000016 16.61999896 -0.35000010
v 8.77999980 16.36000164 4.26999992
v 10.23000013 16.06000029 8.89999978
v 10.87999996 16.10000059 11.23999991
v 12.62000017 17.06000045 18.44999939
v 15.99795371 21.72255144 39.11969438
v -3.96609120 24.29662459 -21.32890001
v -1.09000015 22.09000103 -14.82999977
v 6.86699944 16.20225050 0.90174633
v 8.28563329 15.66771604 7.56724132
v 9.37000010 15.44999983 14.18999955
v -1.79794140 19.81757954 -9.62727424
v 3.71999992 15.41000046 3.05000017
v 7.68999988 15.06999973 16.99000038
v 9.11999959 16.51000045 24.04999919
v 9.87000018 18.13999936 28.89000066
v 10.87601949 19.98395659 33.86461362
v 12.38614973 21.09980024 39.06160966
v -8.22329987 23.69113453 -21.06877044
v -4.49424656 20.70248127 -10.61737072
v -0.89000026 16.79000072 -3.34000005
v 0.92999998 14.89000022 0.84999995
v 2.23000022 14.71999940 5.48999989
v 4.77834605 14.79538437 9.23583657
v 4.86736838 14.34518863 14.79048934
v 7.26999994 16.49999991 26.53999999
v 8.46999977 20.02999932 35.79000011
v 9.91826504 20.88421024 37.97232360
v 10.13780106 19.81319115 40.14912993
v -9.50228702 21.62826061 -22.62174711
v -9.84000042 24.28999916 -19.19000037
v -8.91646091 23.36070873 -14.93386552
v -7.02999998 21.71999961 -11.92000043
v -4.61645052 19.22164671 -8.18322785
v 1.28999993 13.53999972 8.63000005
v 2.57000001 13.41000013 13.29999976
v 3.69999954 13.67999986 17.99999923
v 4.55999980 14.73999955 22.74000086
v 7.21526053 19.49848048 38.95648569
v 7.86762871 18.13674718 41.70455039
v -10.73335484 24.37797934 -17.74111390
v -10.28999966 23.60999957 -14.70000017
v -8.71000066 21.50000073 -11.51000056
v -5.83000015 17.76000112 -5.59999980
v 1.04914152 12.50590477 13.33004143
v 1.87000004 12.69000024 17.31999964
v 3.73000000 14.65000026 27.47000009
v 4.74467082 16.60587825 31.85848519
v 4.64752736 17.64771529 35.56213155
v 5.51550183 18.58711988 39.51008990
v 6.35685073 17.89251715 41.28657281
v -11.66549232 17.55956933 -22.37703651
v -12.56402116 24.06891994 -16.67886414
v -9.46999993 20.36999911 -9.62999929
v -1.51999993 12.49999925 10.57999954
v -0.02000029 11.81999967 15.54999873
v 0.65000000 12.24999968 18.95999908
v 1.41000003 12.81000022 22.85999991
v 2.58000009 13.72000016 28.92999910
v 2.64437892 14.93841596 32.43734688
v 3.29967635 16.48441143 35.96762195
v 4.04000003 17.40000024 40.44000059
v 5.68443071 15.80781117 43.72262210
v -12.61753589 16.95150882 -22.01996185
v -13.46275955 22.64028415 -19.02111620
v -13.83878756 23.52781408 -15.71041159
v -10.75999998 19.94000003 -9.10000037
v -9.30999964 17.95000024 -6.24999963
v -8.00999999 16.41999930 -3.23999999
v -1.31000043 11.20000053 16.09000191
v -0.55000000 11.35000028 19.47999932
v 0.43999986 12.00000010 24.57999997
v 1.65999995 14.39999975 33.38000178
v 2.00999994 15.70999995 36.89000010
v 2.73999991 16.23000018 40.70999846
v 3.80918407 15.30374400 44.28813979
v -13.60438578 16.69042185 -21.92352526
v -14.52611387 19.82904784 -20.43113299
v -12.04000041 19.48000118 -8.64999928
v -7.98000023 14.48000036 0.28000033
v -4.97999974 11.90999988 8.58999975
v -2.25999998 10.35000011 17.34999940
v -1.33000000 10.50000079 21.43000066
v -0.01137289 11.69608813 27.41618641
v 0.60000003 14.01000004 35.19999981
v 1.98000018 15.11000004 42.72000119
v -16.24220051 18.05118471 -20.42463422
v -13.94999959 19.78999935 -9.54999961
v -12.38000020 17.74000004 -6.43000007
v -10.78000013 15.79999924 -2.86000036
v -2.76000029 9.58999991 20.39000019
v -1.67000026 10.52000001 26.55999921
v -0.85999997 12.17999961 32.69999847
v -17.81934313 20.90104856 -17.81331003
v -16.47000015 20.60999908 -12.28000037
v -14.98000044 18.95999908 -8.82000010
v -12.25520484 14.70399555 -1.68675103
v -10.15000045 13.22999969 1.88999996
v -8.62000044 11.64000016 5.65000018
v -3.73000046 8.93999916 21.50999941
v -1.69999991 12.36000005 35.87000072
v -1.44000002 14.08999972 39.90999982
v -18.89524609 20.85891739 -16.12553000
v -17.82000065 20.12000047 -12.52000034
v -16.37000032 18.54999922 -9.03999992
v -14.77000024 16.69000089 -5.56999957
v -11.81999967 13.31999991 1.19999994
v -10.27000044 11.54999994 4.73999977
v -5.57999965 7.89999962 18.06999929
v -4.48745210 8.23791791 22.30483107
v -3.33873974 9.47835576 30.50928935
v -3.50393727 11.02389861 35.45181081
v -19.39209551 20.52143775 -14.35069181
v -17.25877449 17.66612940 -8.25412758
v -14.48586769 14.09625821 -2.63868342
v -13.46999966 13.62000126 0.85000059
v -12.70297263 12.18167692 4.01032530
v -10.91999933 10.80999896 6.80999970
v -9.22435615 8.95738229 9.93504841
v -7.34750601 7.40845315 16.44509472
v -6.56712800 7.74317794 19.11398768
v -6.19462505 8.36897362 24.86279979
v -5.17207477 8.63700546 27.74191275
v -3.97066399 10.49834769 35.07133946
v -3.52001050 11.74803171 38.36067393
v -3.54999956 12.68000063 41.29999876
v -3.61921382 12.92966772 44.95058581
v -2.54649320 12.24229578 47.40130901
v -20.72999999 19.40000057 -14.05000035
v -19.65999976 18.40000041 -11.07999962
v -18.11230369 17.17414707 -7.66582228
v -17.45375432 15.43971617 -5.24922879
v -14.32444435 13.19956779 0.80058997
v -13.67999986 12.21000031 3.63999978
v -12.38000020 10.82000043 6.74000010
v -11.09999977 9.19000059 9.31000058
v -9.84000042 7.90000055 12.31999975
v -8.45561270 7.38715520 15.28215129
v -8.05080403 8.43539648 22.17795327
v -7.47811189 8.78444500 25.59135295
v -5.61000546 8.97996314 32.41004422
v -5.20006754 9.90003627 35.82999483
v -4.92000068 11.13000046 39.23999891
v -4.32325620 12.48817332 42.31910780
v -3.80584085 12.40965445 46.16387933
v -2.68276315 11.16681471 48.33329469
v -21.49000019 18.53000000 -12.57999986
v -18.20640080 16.71391539 -6.74702972
v -17.08616503 14.29356914 -3.95740895
v -16.56999998 12.93000020 -1.37000007
v -14.80000000 11.51000056 3.84999998
v -13.52000050 10.16000006 6.96000038
v -11.18999999 8.39000009 13.81999999
v -10.39000042 8.25000089 17.00999960
v -9.84000042 8.27999972 19.46000010
v -9.06455424 8.49972665 23.43580313
v -8.65336414 8.58254824 26.87032148
v -6.92000007 8.79000034 33.00999850
v -6.32000016 9.22999997 36.40000150
v -5.06404880 11.38494536 46.16841674
v -3.57407099 10.15782822 48.70635644
v -20.04603855 15.59637301 -4.82458668
v -18.57000031 13.38999998 -2.47999979
v -16.16000012 10.89000050 3.46999988
v -12.93000020 8.41000024 13.10000010
v -7.19981035 8.76215193 35.17287597
v -7.24999979 8.66999943 38.35999966
v -6.80000009 9.42999963 41.76000133
v -4.69412934 9.99369659 48.09227586
v -21.34326473 15.20612463 -4.95180953
v -19.98000033 12.81000022 -2.28000013
v -20.80054022 10.27744263 -1.29773654
v -15.79999924 8.84999987 8.72000027
v -10.63000038 7.32999993 28.65999937
v -9.68000013 7.29000010 32.69999847
v -8.72999895 7.21000042 36.73999757
v -7.98999984 7.63999997 40.80000147
v -25.01000091 16.33000001 -9.27000027
v -21.22582309 10.07711049 -1.81555981
v -19.89424601 5.39750699 -0.51247305
v -19.99941468 8.96633975 -0.64498949
v -18.31999980 8.86000041 5.76000009
v -9.61000007 5.35000023 37.51999885
v -7.42868939 5.86940767 45.68494111
v -24.39999953 12.74000015 -4.51999949
v -22.22163230 9.16928984 -2.13127071
v -17.16753282 6.07918575 13.61133344
v -12.96705473 4.42149444 28.88407558
v -21.54023573 3.46075953 -3.01359151
v -20.99538781 6.20086724 2.19921814
v -20.14871873 6.59208093 8.37045908
v -19.37000081 5.21000009 11.40000019
v -27.78056264 11.83663215 -6.67881407
v -27.00659446 10.40658727 -4.41487134
v -22.47198857 2.16175872 -3.50896502
v -20.50323412 0.74558018 2.45269900
v -21.60939574 4.79249982 3.29510192
v -21.48374543 4.70036175 6.54312223
v -20.68638057 5.33531001 8.59908015
v -24.42553639 -1.30968657 -4.65303566
v -25.21000057 -2.21000006 -7.88000040
v -5.48419403 10.20750962 47.08943889
v -25.20375513 16.51769504 -13.09494022
v -7.24000018 8.27999972 39.65000063
v -5.38410619 6.58334745 48.89123514
v -26.25063807 15.53829107 -10.07769536
v -25.90422332 15.04243817 -7.42397411
v -24.49739911 14.10085987 -5.09791123
v -20.53087391 15.20573720 -4.35247272
v -7.84999970 6.41999999 43.01999882
v -6.42905664 5.77497855 47.90926352
v -26.91257186 14.56671115 -11.26296353
v -26.93957463 13.81465141 -7.48108467
v -23.46246503 12.65533175 -3.19016352
v -21.92999981 12.23000046 -1.49000005
v -8.77999980 5.35000023 39.31999952
v -5.83074149 3.47091281 48.45197871
v -27.79772133 12.68240344 -7.93808326
v -23.65202270 11.78845484 -3.00003099
v -18.47652718 11.62282005 -0.60253975
v -12.07999978 5.36999991 30.36000021
v -9.89130139 4.22462216 36.97263449
v -7.58602424 3.44834686 45.00139132
v -5.62033243 2.13412591 48.39932919
v -28.30048464 11.43800002 -9.19733662
v -27.67612971 10.89007687 -5.76077495
v -26.05176717 10.34532674 -3.52667505
v -22.87607640 9.58839431 -2.24786391
v -20.80100216 9.54825431 -1.66705390
v -12.69000024 5.67999994 28.59999985
v -14.83418606 4.68965760 23.97376113
v -11.51860226 3.62793985 31.79539740
v -10.28000005 3.03000002 34.82000157
v -8.96000024 2.37999996 38.43000159
v -7.59000005 1.73000002 42.04000160
v -6.69000018 1.13999995 45.80000043
v -4.25030757 0.87983900 48.96896705
v -28.38455886 9.99510754 -9.22703929
v -28.29712443 9.44293570 -6.40986627
v -26.83856525 9.41936206 -4.00437647
v -23.47999997 8.37999955 -2.70000007
v -20.24524659 7.22394278 -1.59890007
v -21.04178444 6.18049642 7.03305751
v -15.72999917 4.13999986 21.26999944
v -14.21648171 3.45267518 25.90304241
v -12.90656440 2.82625994 28.30002829
v -10.78999974 2.06000009 31.41000122
v -9.13999975 1.36999995 34.74999964
v -7.56999990 0.68000000 38.32000121
v -6.44647423 -0.24219076 40.97843915
v -6.08999981 -0.28000001 44.47999969
v -4.92000021 -0.86999999 47.85000160
v -25.33999830 8.87999963 -15.64999856
v -28.40000018 8.72000027 -8.74000043
v -27.39584818 8.78230762 -4.80610505
v -25.79000033 7.60000013 -3.78999999
v -22.59000018 6.83999993 -2.94000003
v -20.19733749 5.97728603 -1.57341536
v -21.56624943 5.88222314 4.67817206
v -20.93276568 5.46231912 7.96165969
v -18.99999939 4.25999984 13.45000044
v -16.18999988 3.06000002 19.22000013
v -10.10359358 0.80493739 30.54253012
v -9.06000007 0.26000000 32.03999996
v -7.69999996 -0.33000001 35.00999883
v -6.26999978 -1.09999999 39.51999918
v -5.29999984 -1.97999994 45.88000104
v 61.09114364 -12.32047565 34.81306881
v -27.93000080 7.55000021 -11.78999990
v -28.47000025 7.25999987 -8.36999994
v -26.72999911 6.59999996 -5.69000002
v -20.81999928 4.60000010 1.42999995
v -21.79746702 4.33744118 4.94802231
v -20.68222128 4.32988955 9.03513469
v -19.73273419 2.98867445 11.19741704
v -12.10745610 0.39289592 25.30842647
v -9.42614488 -0.72613521 30.50718270
v -5.59000019 -2.70000007 40.64000025
v -4.41000005 -3.62999993 47.12000117
v 61.36761233 -13.61923572 33.63032266
v -27.66999975 5.99999959 -11.78999990
v -27.92295441 5.24012744 -8.99485778
v -22.46999927 4.02999995 -3.40000005
v -21.27297223 3.18344613 2.30673165
v -18.65081117 1.62055728 9.32276528
v -17.36706495 0.80667582 11.10433042
v -16.14789106 0.31993468 14.53722920
v -15.61999973 0.42000000 17.14999974
v -13.13813869 -0.36577124 22.63530716
v -11.88142691 -1.46272883 24.07304943
v -10.40000003 -1.67000003 27.37000026
v -5.48999989 -4.06000018 41.12999886
v -3.07999970 -5.20999962 47.77999967
v -24.41000007 5.96000021 -16.85000025
v -25.81000142 4.38999943 -13.79000023
v -25.74775182 3.23354499 -5.52671030
v -18.73189211 0.09159140 6.32271543
v -17.08713174 -0.07599996 10.06280072
v -15.98754339 -0.50874200 13.29898927
v -14.77000024 -1.00000005 16.33000001
v -13.71052861 -1.22127519 19.61082779
v -12.65999954 -2.02000001 22.22999930
v -7.00999983 -4.53000003 36.43999994
v -23.91999960 2.92999996 -16.56999998
v -25.60999990 2.06000009 -6.31000008
v -23.53999950 1.44000002 -3.96999996
v -20.47999948 0.34000000 1.24999997
v -19.24287342 -0.70211908 4.76773549
v -17.79000089 -0.79999998 7.25999987
v -15.62999934 -1.87000004 13.55000027
v -14.34999984 -2.40999996 16.41999930
v -9.85000003 -4.36000014 27.76999958
v -8.12999997 -5.17999986 32.77000040
v -7.47000007 -5.55999996 35.33999994
v -5.98999998 -6.19000010 39.01999816
v -1.95038749 -6.96677808 47.60170355
v -23.73000048 1.40999991 -15.58999997
v -25.07000044 1.22999900 -11.96000073
v -22.77000062 -0.18000000 -2.79000006
v -20.05999908 -1.24000001 2.82999990
v -17.03999937 -2.40000011 8.67999997
v -11.26964204 -4.57700482 19.15896498
v -11.27005555 -4.66277823 21.94201946
v -6.76895399 -7.22838286 33.80525112
v -6.28999993 -7.13999989 36.83000058
v -5.26000001 -7.62999989 39.99000043
v -3.37348389 -8.56639724 44.95176300
v -22.94000052 1.41999999 -16.89999923
v -24.55999888 -0.11999968 -12.84999959
v -25.39999969 -0.36999999 -9.37999971
v -25.36244132 -0.33347280 -6.26453105
v -23.53706397 -1.41133089 -3.31867370
v -21.15999907 -1.97000010 -1.23000005
v -17.09565893 -3.81460763 5.32339886
v -4.24489286 -9.62936226 37.52868250
v -4.24957974 -9.57454648 41.23286530
v -2.94122403 -9.65814944 44.16568950
v -1.95543072 -8.72144382 46.52607441
v -22.83000015 -1.42999995 -15.96999913
v -24.57005717 -1.29999442 -12.34022714
v -24.65258166 -2.63862778 -5.42160776
v -23.39000069 -2.71999999 -3.55000002
v -20.89929581 -3.33227660 -1.52823166
v -16.07773639 -4.58432827 2.60228175
v 3.27787083 -7.58225378 7.65589671
v -2.58000009 -10.23999974 35.71999818
v -3.17477691 -10.61729342 38.50541636
v -1.12999883 -11.32000051 44.26999763
v -22.69000001 -2.90000020 -15.42000007
v -23.33467454 -2.99693341 -12.57475931
v -25.04283376 -2.89492449 -9.40576382
v -23.81999977 -3.90999997 -4.78000008
v -21.31340466 -5.07794600 -3.01568559
v 26.04492195 -12.93578092 -0.34998267
v 25.00000037 -11.45000011 2.89999996
v 25.38000047 -13.10999971 5.09000011
v 26.30000003 -13.58999964 8.12000036
v -1.91000034 -12.05000095 38.86000067
v -1.88562984 -12.18077540 42.36487299
v 0.99000067 -13.01000174 43.78000274
v -23.06141518 -4.68857214 -12.45846599
v -21.64852992 -5.79033652 -4.50469553
v -12.49630470 -6.92512514 -2.91801174
v -6.68872707 -7.40214577 -1.38936890
v -1.15391973 -8.17001984 -0.05205183
v 27.53129601 -11.74455136 -4.19810368
v 27.19686739 -13.19711097 -2.50406773
v 25.67684837 -13.46092578 1.45806163
v 25.90126172 -14.43955675 4.22584964
v 28.63666601 -15.69683664 9.36231669
v 37.16000170 -16.20999910 15.82999900
v 8.51983484 -12.83032354 29.21979688
v -0.79605368 -13.55123334 40.81302136
v 1.10326428 -14.24742769 42.08933190
v -22.48228155 -5.71977906 -12.24724576
v -21.39596641 -7.15498766 -6.46550301
v -3.64836352 -10.40172018 -5.54990163
v 28.50071527 -15.32176696 -1.82217802
v 26.77303553 -14.64615110 -0.09393501
v 27.29047649 -16.10948332 3.45122116
v 28.18444930 -16.24692790 7.25521473
v 29.55087461 -16.62656106 9.05050430
v 32.08137676 -17.03421772 11.43554412
v 5.66535210 -15.45431651 34.47005525
v 5.61000034 -15.76999947 36.64999828
v -21.62504755 -6.64552674 -15.57161659
v -22.18783833 -6.70273881 -12.94157002
v -22.04295248 -7.69747887 -9.35244840
v -19.13313568 -8.94160755 -7.47750001
v -14.84230533 -8.55260901 -5.37009956
v -11.63813937 -9.21404734 -5.42389369
v 7.45533919 -16.74733125 34.71869975
v -21.16999961 -8.75999965 -13.26000039
v -20.88000067 -9.12000053 -10.29999927
v -18.49549636 -10.26907936 -9.27463267
v -12.50677370 -11.27919368 -9.76629555
v -20.08032426 -9.62442160 -13.38772103
v -18.81000027 -10.63000038 -11.35000028
v -13.56370933 -10.80068015 -8.90256464
v 45.05949467 13.42547033 33.20176154
v 47.15150595 5.37694898 33.29916298
v 46.17516696 -4.75682365 35.52784398
v 45.64015940 -1.03945716 38.22702914
v 46.04071379 -2.40876083 36.69379652
v 42.53885895 7.97733571 39.75195810
v 42.63523594 5.75713068 39.30786252
v 39.53251988 14.30146117 38.84876519
v 40.35999998 12.06000056 40.26000202
v 42.38364473 10.85293293 39.27043453
v 42.28947312 9.19922534 39.98908773
v 40.49107060 3.59999225 39.78846595
v 43.16899925 -4.55292314 40.10418057
v 30.88616207 -17.83588156 37.73216158
v 28.27753685 19.19615455 39.30580616
v 27.75919065 12.32161559 38.92242908
v 27.22926438 8.86967313 38.45332190
v 23.67999963 21.06999978 38.21999952
v 26.96413174 13.19682784 38.93402591
v 24.41917360 12.68293336 38.08269650
v 23.49000052 9.03000031 37.50000149
v 23.76872860 5.50525077 37.58675233
v 23.90999906 2.28000036 37.94000298
v 25.34441836 -1.46095373 38.43626007
v 24.94817227 -3.49898287 38.10168430
v 23.80000055 -7.65000004 37.27000207
v 24.22466315 19.92596686 39.27533701
v 22.18275890 17.11558178 40.47508538
v 23.57511036 17.10336655 40.25873542
v 20.55809274 12.87431456 37.90242970
v 20.42758092 9.88637563 37.32793406
v 24.30776879 4.61983262 37.54024208
v 20.67000046 -0.57999970 37.64000162
v 20.38549259 -17.23305508 36.93224862
v 19.22683790 20.52098140 40.27222469
v 18.94614473 16.07578248 40.05130380
v 18.47913302 14.17409256 39.46717456
v 17.94605330 11.52892876 38.02166134
v 17.52940193 7.77341612 37.14394197
v 17.46756770 1.70178770 37.56852075
v 17.79086143 -10.58240514 37.39396483
v 20.93925141 -17.83907413 36.51398420
v 16.21589810 19.17913556 40.98322988
v 15.15000034 9.46999900 38.13000396
v 14.95015249 7.15872645 37.47652844
v 14.53810371 15.84589109 41.16057977
v 13.11024837 2.07817508 39.06447440
v 13.30776606 -7.54113635 38.79435733
v 13.41387350 -12.09346764 38.92900050
v 12.62765378 -9.67229437 39.47447985
v 13.09547294 -1.57364074 40.21975398
v 12.04719115 -3.74267157 40.39242864
v 12.55129371 -11.38569694 42.08276793
v 12.12134585 -14.26559594 41.32124037
v 11.62576117 -15.32276068 39.80678692
v 10.73409710 16.94920287 42.54062846
v 10.16721688 -1.82252028 41.00001603
v 9.70999990 -6.01000013 40.24999961
v 10.71000099 -9.53000132 42.05000028
v 11.38000097 -11.31999958 43.25000197
v 11.55269798 -13.34711444 43.29778254
v 8.38000048 3.59000056 41.37000069
v 8.44999962 -0.62999886 41.50999710
v 9.02886316 -8.77671130 42.65414923
v 9.78000090 -10.61999984 43.95000264
v 9.87990107 -13.64218723 44.10055280
v 7.46023143 12.26889808 44.47305575
v 6.97000045 -2.97999987 42.15000197
v 5.54023031 16.28554240 42.87361354
v 6.52647950 15.01205284 44.25190389
v 6.50883000 11.24015078 44.79684681
v 6.01857947 5.79900900 43.46077889
v 6.83000032 -9.71999951 45.40000111
v 4.38568834 9.61655285 46.45805061
v 4.68999939 -2.85000005 44.84999925
v 5.06999996 -6.99999975 45.60000077
v 5.39868884 -12.96017412 45.23701966
v 3.90778715 12.82261126 46.30621150
v 3.50075681 7.39184348 46.68183997
v 3.44504719 3.26622115 46.24281451
v 2.47323676 -13.53470422 43.98483410
v 1.77318358 9.91457514 47.99473286
v 0.90193073 11.79589797 47.76523262
v 1.21098640 3.19139194 48.55510220
v 1.05635880 -1.55765156 48.18589613
v 1.24355254 -8.67187604 47.68786579
v -0.83534914 5.88256726 49.75370690
v -1.23540859 -5.40483883 47.85292596
v -2.39822268 10.09044051 49.01509732
v -2.17370247 2.59137060 49.69414696
v -2.55536498 -1.79942267 48.87034371
v -4.51557897 8.24592263 49.08662662
v -6.71406044 3.72655503 47.40583524
v -4.45435895 2.25491542 49.12046716
v -2.33834726 4.94576665 50.03897101
v -3.35275615 -2.67215213 48.40258509
v -1.69877324 11.29698474 48.29273745
v -0.71153569 7.10986555 49.70242083
v -0.96816127 4.74384194 49.48280752
v -0.66065497 2.32247356 49.34386909
v -0.80679281 -0.44797119 49.04323816
v -0.56402071 -3.33834626 48.51534963
v -2.95054656 -3.85135273 48.06806147
v -0.02050991 -5.93218487 47.89407551
v -0.82373811 -7.67778000 47.66990989
v -25.07000044 14.87999968 -6.18000003
v -24.04000051 13.39999959 -4.20999993
v -25.57071485 10.54650452 -3.31334514
v -22.84901962 11.64682489 -2.22052867
v -22.65465818 9.29845124 -2.14536954
v -25.85097402 9.49294120 -3.43709276
v 0.19663780 13.69194128 46.33606970
v 0.74593688 9.89380013 48.42954129
v 1.20999850 4.92000021 48.49999771
v 1.33999903 2.09999969 48.34999889
v 1.40976440 -0.75987820 48.06967452
v -23.56116101 16.16578363 -6.98175468
v -22.39342965 15.47448337 -5.50006935
v -23.54978956 14.54767119 -5.11227921
v -22.59975299 14.45178874 -4.52953298
v -19.67405900 11.86197344 -1.35633361
v -22.09397964 12.39361335 -2.18226272
v -18.54000054 10.83000004 1.41999999
v -17.29054749 10.23530308 3.83645250
v 2.34385696 13.11487239 46.73367366
v 2.84000067 10.68999898 47.26999998
v 3.02000018 7.72000011 47.21999913
v 2.97000003 4.77000093 46.67000100
v 2.70554656 -0.99176145 46.36089876
v 3.16162640 -3.76948342 46.43357173
v 3.80999898 -7.18000066 46.54999822
v -19.66671459 16.74829051 -6.52102148
v -20.43774724 15.90285078 -5.27908700
v -17.37230457 13.37948348 -1.89649104
v -18.10813323 12.64312211 -1.43635098
v -17.85207726 12.88474258 -1.52792688
v -14.15286679 12.24034280 3.41045531
v -13.11960351 11.84466481 5.07583329
v -14.02045600 11.03598811 5.64983394
v 2.48999987 15.32999985 41.43000022
v 0.24470047 14.27853294 42.56890342
v 4.25650505 14.05169256 45.46824098
v 2.71844701 15.21048322 43.58611256
v 4.72515542 10.75244974 46.08600959
v 4.92000207 7.61000207 45.52000389
v 4.69019776 1.16870482 43.86395589
v 5.32999914 -5.43000083 44.30999979
v 5.92999952 -8.64000060 45.12000084
v -18.53429340 18.18562858 -9.48494673
v -18.94119568 16.13129117 -5.44998143
v -19.40262318 16.39105193 -5.78528596
v -15.08794259 15.45075700 -4.11435263
v -13.66141159 12.83343509 2.47591082
v -12.97387946 11.17176283 6.64368458
v -10.32374799 10.34680381 7.84531515
v -8.75995867 9.56215709 9.58592258
v 5.55999903 16.41000062 42.08000004
v 3.45571549 15.70573077 43.06728020
v 7.20617315 13.99574988 44.40634325
v 5.15315635 12.84546126 45.65091804
v 7.01999990 10.37999988 44.47000101
v 7.49999983 -7.98000023 42.78999940
v -14.93906137 21.03357017 -11.16772089
v -14.65554349 19.22729053 -8.92780814
v -15.39599057 18.18225719 -7.60476384
v -13.79252784 17.96169952 -6.70633651
v -11.76541764 16.57246239 -3.86995729
v -11.21985260 14.84761760 -0.73539687
v -11.17350999 12.98886072 2.45372811
v -7.94943422 10.48020180 8.68275482
v 6.32555457 16.40783809 42.45666414
v 9.18000005 -0.35999998 41.40999913
v 9.13999882 -4.08999994 40.86999595
v 6.99267862 -3.81794246 41.78548977
v 10.82932297 -13.00346851 43.97534207
v -13.59818596 21.67689241 -11.36104390
v -11.74744777 21.08565532 -10.20951103
v -10.46000049 19.19000037 -7.41000008
v -9.21999943 17.45999977 -4.79000015
v -10.32308396 15.23738727 -1.51031849
v 10.97068936 19.44669895 41.15294665
v 11.58663351 0.00850128 40.59346765
v 10.35011187 1.85021351 40.25669396
v 10.40331181 -7.94184953 39.78860006
v 12.17686292 -8.54305085 39.01666775
v -10.96385252 23.51264469 -14.27697390
v -10.02834644 22.11112157 -11.54192351
v -8.09022412 20.58675885 -9.65297688
v -7.02003716 18.80031638 -6.77976385
v -0.47252365 12.48575188 10.53883508
v 13.58999964 20.17999999 40.84999859
v 13.26076966 3.00562475 38.31834719
v 13.32666259 -0.40255507 39.40106928
v 13.67598772 -6.70193927 38.43341768
v -7.92413019 23.77659455 -15.14975075
v -6.15957193 23.21116813 -13.63646425
v -5.38956933 17.81535335 -5.05222706
v -1.21999998 15.11000004 0.27999992
v 14.93190788 6.44044671 37.40470111
v -5.08713769 23.87842909 -15.96544869
v -3.02936067 19.35377531 -8.27044621
v 0.90388412 14.44718614 3.45225935
v 4.21059504 14.03538138 12.58468255
v 17.49135926 21.29262500 39.67731819
v 18.83176342 18.81633885 40.79004005
v 18.56200024 16.19086415 40.38713127
v 17.54999906 13.59000057 39.06999901
v 16.95000008 2.51000025 37.39000112
v 16.53806865 -7.72507768 37.47701272
v -4.35404712 24.13404919 -16.88847691
v -3.16000008 22.50999957 -13.69000040
v -1.75470882 20.12072504 -9.94555373
v 1.29999989 16.86999947 -3.31999990
v 3.17385583 15.37745818 0.29186119
v 4.79000015 14.90000077 4.84000007
v 7.86879845 15.07954486 8.90940707
v 8.35154485 14.89687711 12.93679606
v 20.08499764 17.76443049 40.48999771
v 19.64796707 15.26038628 39.55053538
v 19.10999976 12.55999971 38.21999952
v 18.69999990 7.77999964 37.21999750
v -0.25809134 20.71700990 -11.70922164
v 0.74472692 18.77736300 -7.85495155
v 3.37894587 15.85534401 -1.01734046
v 7.20892800 15.01881611 7.75270397
v 9.40080173 15.29422589 11.66633610
v 19.61402036 21.87613957 34.93960947
v 21.23782784 21.44928463 37.96580434
v 21.26000077 14.39999975 39.09000009
v 20.39000019 5.08000003 37.12999821
v 20.46000026 0.44999947 37.37999499
v 3.70000000 17.81000011 -5.03000012
v 8.08994938 15.81230201 4.99069178
v 9.59720742 15.99663869 7.86754303
v 10.26383974 15.58988914 11.90686971
v 22.44608290 21.49587870 37.53124550
v 2.25999998 20.19999921 -11.09000016
v 5.79643762 17.27225073 -2.61765067
v 7.39078224 16.36031643 0.24871898
v 9.20748059 16.48404263 3.97025701
v 10.25289297 16.29650779 6.06473302
v 11.25923824 16.08600840 9.89643577
v 17.48434268 18.58340763 24.18120578
v 24.50999990 20.38000152 38.94000128
v 24.99032579 17.40796119 40.03705084
v 23.84000085 10.56999993 37.37000003
v 23.80998805 3.44001921 37.49008477
v 24.09227006 -0.30096160 38.17729279
v 4.61028051 19.14538629 -8.15085322
v 8.51000007 16.44000039 0.36999999
v 9.78492294 16.56317152 3.86898872
v 25.93999915 20.17000131 39.06000033
v 25.96997842 14.54994734 39.04012963
v 5.78037929 18.99620146 -7.38864020
v 7.21705612 18.16934533 -4.17342037
v 8.72884970 16.99351706 -1.06900348
v 11.15485188 16.64522663 4.29155817
v 27.28995122 15.76909609 39.54755142
v 8.98039155 17.54000038 -1.99917820
v 27.62999944 19.99999769 38.34999725
v 6.93723187 19.01845075 -7.93266390
v 13.32999952 16.16999879 5.49999997
v 14.75270558 16.06080867 7.86360446
v 28.46284024 20.12713253 38.15773502
v 28.99000049 11.40000019 38.86000067
v 2.71374849 23.69495481 -19.48357560
v 13.48999981 16.28000103 3.98000004
v 29.31999974 20.23999766 38.18999976
v 4.43763286 22.26647362 -16.90714806
v 15.02181310 16.34392887 5.10628475
v 4.12155688 23.30102958 -19.75454576
v 31.89735115 17.27763563 39.53075036
v 32.14235604 12.86779065 39.77291286
v 6.01119036 21.94089629 -16.47795551
v 11.41225360 18.44414324 -5.69879776
v 19.47118901 16.08597301 11.12394314
v 14.87066317 16.08802751 -0.16001156
v 22.09975757 15.74607939 14.70834762
v 9.96337924 19.77816038 -9.38711781
v 12.48485968 17.86738820 -3.89792607
v 13.94657325 16.98608883 -1.10186462
v 21.14507928 15.89733362 13.66321649
v 9.29048937 19.62031610 -8.40551499
v 14.05130047 15.82376659 1.02261454
v 14.22000024 16.31000079 4.33999998
v 30.49802594 19.81436461 38.98465261
v 31.10080771 13.23836204 39.67875242
v 1.84000004 22.71999978 -16.30000025
v 3.75999999 21.08000033 -12.50999980
v 13.15705106 16.26567356 6.21109037
v 29.52384949 19.47385632 39.31824490
v 30.01599014 15.21611772 40.13067484
v 29.64222990 11.37060393 39.13521022
v -0.27797822 22.12679014 -14.56669252
v 2.33000005 20.12000047 -10.40999964
v 4.61999979 18.54000054 -5.95999975
v 6.61000004 16.96000062 -2.04000017
v 9.28262435 16.72871783 2.46241083
v 9.93346702 16.39589109 5.53871691
v 27.25980245 19.19920370 39.77816924
v 27.03794092 16.75425470 39.61894661
v 29.69832718 10.51407866 38.92454505
v -2.15173280 22.05661684 -13.76268640
v 0.28000004 19.30999942 -8.81000049
v 5.01776906 17.95860194 -4.73342277
v 4.09999955 16.14000089 -1.29999965
v 7.73080857 16.37142710 1.73990335
v 7.45785329 15.32878727 6.24987017
v 9.68892686 15.83768055 9.24392417
v 10.82000043 15.73999971 12.38000020
v 14.73043300 17.27155037 18.95800047
v 15.15999995 17.64999889 21.12999931
v 16.69000089 18.42999831 24.15999956
v 24.49000068 18.54999922 40.06000236
v 23.28983694 12.97324337 37.89020330
v 22.82108739 9.96833295 37.18097135
v 23.87999929 1.53000013 37.82000020
v 26.62656829 -0.78848924 38.29004616
v -0.71101252 19.91784759 -9.60669667
v 3.27680213 16.91525057 -2.31637037
v 1.67999999 15.30999970 -0.02999995
v 4.89893602 14.93743993 5.96251339
v 5.96999982 14.70000111 8.75000004
v 8.06963071 14.90027178 11.44710835
v 8.68690200 15.07702190 14.95736837
v 15.34000039 19.03999969 27.73999982
v 18.63999851 21.84000053 34.69000012
v 20.21381631 22.07641862 37.93790936
v 23.10354821 20.27748711 39.50272128
v 21.30524442 16.44751430 39.98085111
v 20.60309798 13.96660972 38.58047724
v 20.30658722 11.35743782 37.25793585
v 19.88219656 8.00796505 37.09406406
v 19.99176107 1.86533818 37.14326769
v 22.62725309 0.35874863 37.58328035
v 20.30999959 -6.56999974 36.75999865
v 20.67032456 -16.27265662 36.67398170
v -6.92323036 21.02919295 -10.19516587
v 5.11000026 14.18999955 13.29000015
v 16.64000005 22.39000052 37.08000109
v 19.11798678 16.92195050 40.18935934
v 17.79028587 12.92855013 38.41312602
v 20.07198706 12.49364950 37.63091192
v 16.82227105 9.76395607 37.38610446
v 17.07510650 6.64298516 37.02706099
v 16.96177386 0.80117403 37.54754737
v 17.32838154 -11.85923163 36.83311120
v -8.84019863 20.55655047 -9.73633584
v -8.08999967 18.96999963 -7.23999972
v -4.22144076 17.60308072 -4.57302528
v 1.58238725 12.79531326 13.21439352
v 4.37792530 14.09920398 11.96276955
v 2.93349451 13.41401879 16.49903320
v 4.86000022 13.69000040 18.99000071
v 14.13999964 21.78999968 38.27000037
v 16.67631790 22.23716862 37.83655539
v 15.84499888 17.59018935 40.74672610
v 14.43405822 8.34507402 37.91232407
v 14.50603083 1.72264955 37.92287409
v 14.67118505 -11.09432522 38.00912946
v 15.16352408 -16.58894122 37.50101477
v -11.27473358 19.58799548 -8.43017362
v -10.97565237 18.36221106 -6.55023800
v -9.60269291 16.76879264 -3.61851230
v -5.93604287 15.51553141 -0.76374237
v 0.55123254 12.18128763 15.60853701
v 1.86269078 12.68306468 18.63341406
v 9.66306124 20.46296932 36.40187159
v 11.54000033 20.53000033 39.17999938
v 12.95466255 16.55640639 41.78993404
v 12.75225077 -1.92284898 40.36048055
v 12.13091891 -5.27023897 39.37356547
v 12.18134258 -7.58606056 38.91963512
v 13.84305395 -12.36168388 38.30309957
v 14.57966957 -14.78784159 37.47897595
v -14.43672460 18.10964197 -7.15915719
v -12.54915167 16.76800475 -4.54814453
v -11.45000011 15.15000034 -1.75000005
v -3.37672420 10.27119625 14.33973573
v 8.67999997 19.67000030 39.57999870
v 9.76011343 18.81275326 41.73933715
v 12.01523747 19.91565153 40.41949287
v 10.28000005 16.24999940 42.61000082
v 10.11462416 13.53891939 42.03195497
v 9.72158555 6.17914693 40.38553685
v 10.92791371 2.85869231 39.74710032
v 9.78999957 0.50000008 40.67999870
v 9.96999908 -2.13000062 40.95000029
v 10.20563859 -4.54328163 40.03986344
v 9.62767471 -7.59293651 40.11328891
v 10.82890946 -10.29149257 42.76647046
v 11.51440945 -12.31951546 43.56670007
v -16.79999940 16.72000065 -6.18000003
v -13.77575751 17.40189642 -6.04961533
v -15.44000022 14.86000046 -3.50999995
v -12.74822373 15.59957396 -2.96633574
v -9.84812155 9.95852333 8.66822898
v -8.34458787 8.85659736 10.66336129
v 6.92677731 17.25439727 41.99086130
v 8.26257933 18.80079880 40.48156738
v 7.74000026 15.30000009 43.61999780
v 8.49181041 12.17465103 43.52060705
v 7.60612637 5.26662590 41.71717167
v 7.19316211 3.20179760 41.78582132
v 7.54346699 -0.50406513 41.62627459
v 7.81292189 -3.16031789 41.53705016
v 9.27411392 -6.36808574 40.36493599
v 8.10001139 -8.34854506 43.19713637
v 9.65761580 -8.39332677 40.82784802
v -18.88784766 15.02925158 -4.03821189
v -17.33000204 13.00000120 -1.20000052
v -15.75836726 11.67517621 2.73663853
v -14.74451274 13.53816129 0.47938296
v -14.09747452 11.49861515 4.74381680
v -11.04978286 8.78281891 10.82643028
v -9.42597073 9.57134645 9.17693507
v -9.91776492 7.87917711 14.55018762
v -2.58999993 9.39000025 22.40999974
v 2.51050852 16.37570933 39.33737800
v 5.33000007 14.65000026 44.79999840
v 5.35062468 11.41162589 45.29470205
v 7.64854765 10.48847754 43.53510588
v 5.28558856 5.65523002 43.99260134
v 4.92356345 3.23605584 43.51461679
v 5.67575404 0.29209757 43.03191230
v 5.95007092 -7.23818876 44.11113262
v 6.39718492 -9.34484042 45.50356045
v -20.44759877 11.84223779 -1.37602817
v -21.48498967 8.33055750 -2.34650006
v -18.36000010 10.39000042 2.64000008
v -17.22153276 12.34511379 0.22105317
v -16.84981585 9.55716986 5.62136900
v -15.21398034 9.38964821 8.09810497
v -13.87797762 8.62493645 10.98361146
v -12.85196189 8.06007255 14.10825923
v -9.59484465 8.28971528 21.00330591
v -6.60130428 8.53481516 25.92347190
v -2.25257990 9.82475840 28.82524766
v -0.17490388 14.62137513 39.90391642
v 1.19875965 14.62483592 42.36533493
v 3.91512364 15.90966061 42.08298773
v 2.89999996 14.20000009 45.66999897
v 3.83430650 12.08256092 46.33995518
v 3.73778492 8.21502041 46.52455449
v 5.84928645 7.70986918 44.02852431
v 3.73257790 5.18119894 45.99878192
v 3.46020423 -0.42532969 45.78352347
v 3.66099807 -2.92920205 45.85862905
v 3.74570396 -6.19502505 46.52648419
v 5.20856958 -4.73645423 43.85546222
v -21.47009224 12.78244238 -2.62095896
v -23.13859574 10.62697079 -2.61295005
v -24.20755289 7.47995451 -3.41106253
v -19.24377494 8.74977652 5.21262549
v -7.53194466 8.76324531 26.85553208
v -6.45000022 8.89000017 32.09999949
v -4.94212052 9.74534266 34.63671729
v 1.08709035 10.35424601 47.89587110
v 1.73537119 8.37773737 47.95179144
v 2.18617287 5.17515093 47.62749374
v 2.26454972 2.74370820 47.39748314
v 3.38546280 0.81904017 45.72598636
v 2.35658255 -0.49984246 47.08578810
v -26.53015964 10.05963329 -3.77498567
v -24.79545400 8.56865477 -3.56992939
v -17.98552647 5.14560938 14.16012831
v -11.68000046 7.19999941 26.76999941
v -9.00315866 7.68614933 31.66331723
v -7.90000055 8.00000038 34.23999995
v -3.19999992 13.10999971 43.66999865
v -1.94143120 13.23576178 46.17154971
v -0.93382475 12.18077354 47.68715426
v -0.57999999 9.85999964 48.71999845
v -0.17723646 4.57397103 49.08611625
v -0.36247625 1.65241805 48.98376390
v -0.82998892 -1.29797042 48.76458272
v -0.78604126 -4.01974097 48.30328003
v -0.88842574 -6.29445817 47.64055833
v -4.09273384 11.22976560 47.56157845
v -1.71565695 10.48792619 48.81551117
v -2.55000009 8.55999999 49.36999828
v -2.27503292 5.98277850 50.02852902
v -3.35435965 -1.27290841 48.56208712
v -5.47000021 8.84999987 48.03999886
v -3.14808916 1.45682099 49.16998744
v 8.68273154 15.95794410 43.12700406
v 8.57846718 13.16836569 43.52513328
v 10.23743302 4.01150109 40.20447284
v 10.34726202 1.29879720 40.26057199
v 11.09000016 -1.26000005 41.39000177
v 11.66999992 -6.55000005 39.37999904
v 13.89999967 -17.06000045 37.39999980
v 2.46999995 -10.61000023 -5.55999996
v 0.17739143 -11.44085545 -15.45632910
v 0.22997458 -12.32962590 -18.06015335
v 12.30471861 -1.39560981 40.75916484
v 12.68937159 -3.62375053 40.10402784
v 13.06009013 -6.68159919 38.98279741
v 5.11174370 -8.23459961 4.26460849
v 4.38999990 -8.96999985 0.44999996
v 3.61000001 -10.03999915 -3.77999991
v 0.98000001 -11.52999979 -16.42999984
v 13.80868163 -2.80325697 39.61223736
v 13.90909124 -5.50974160 38.67847100
v 14.63315543 -10.61524916 38.28205168
v 16.88190363 -17.88133942 36.74221039
v 5.43999998 -9.22000036 0.77000004
v 10.48593409 17.59996265 42.42666811
v 11.30826399 14.65349458 41.80576652
v 12.69277371 5.43448841 38.40856999
v 16.24705270 -9.92719550 37.79264539
v 7.56999990 -8.81999917 4.70999954
v 6.70999987 -9.47999954 0.79000002
v 18.00102741 -10.07340197 37.37112507
v 18.91441457 -13.85883428 36.52458265
v 19.69132200 -17.94190332 36.64395213
v 7.71580683 -9.46611632 1.89919898
v 7.40000000 -9.97999962 -2.68999999
v 4.61999979 -10.68999991 -14.12000041
v 3.66958044 -11.80348825 -18.67527701
v 13.67010456 18.74016970 41.47043452
v 15.40012751 7.61987874 37.43068129
v 17.45000109 -0.20999990 37.34999895
v 20.81871033 -12.98474986 36.50549799
v 6.02000020 -10.23999974 -14.91999999
v 5.46000013 -11.54000033 -18.37999932
v 16.62121713 12.30055466 38.22287545
v 20.44999972 -3.29000014 37.28999943
v 22.57000096 -11.94000151 36.58000380
v 7.54000014 -10.15000045 -16.41999930
v 17.24999957 19.88000050 40.70000350
v 18.93884502 10.09521820 37.13217005
v 23.72788824 -6.57575857 37.06031665
v 26.86911821 -18.11343431 36.08945385
v 14.51137103 -10.06612182 3.14500974
v 12.10999954 -10.16000006 -7.41000008
v 9.89999995 -9.29000042 -14.44999967
v 20.20031400 15.97223058 39.81252760
v 18.34999956 -9.73000005 7.12000020
v 16.90298691 -10.56402735 2.73952028
v 11.98999956 -9.39000025 -14.82000016
v 11.16999984 -10.37999988 -18.81000027
v 27.82984264 -3.95399937 38.25325891
v 29.28999998 -8.87000002 38.26000169
v 31.72178939 -17.65461825 37.93090209
v 19.90251616 -10.60763653 4.53858683
v 13.79999984 -9.73000005 -16.65000059
v 24.41000007 16.41000062 39.74999860
v 23.32032844 -10.54019108 7.56422849
v 18.30000058 -10.42000018 -1.73999998
v 15.44401143 -9.73403268 -12.38687895
v 27.04481222 14.22588248 39.26449642
v 27.21000090 -13.98999989 9.63000022
v 28.79501879 12.58288417 38.97307068
v 29.93999980 -12.12999970 14.05000035
v 27.48177387 -12.73337658 10.82955860
v 29.80625443 -17.14650542 6.26256038
v 28.18494476 -15.45964647 8.42834357
v 27.43911371 -16.14332199 5.55836782
v 39.30511698 -14.19319771 38.47343847
v 32.08379075 -11.30436826 17.24400930
v 32.30999783 -13.92999943 14.05000035
v 32.95056522 -17.09957048 12.30932586
v 39.67451304 -9.16773453 39.55559433
v 34.64342654 -11.66548301 18.50709505
v 33.98000076 -13.19000032 15.56000020
v 34.71028432 -18.00816320 11.68800145
v 37.55445033 1.53465848 40.07549956
v 41.70522839 -11.83089428 38.44510019
v 36.02989763 -11.69605460 19.22539063
v 35.48999876 -13.19999993 16.51999913
v 35.90384126 -17.81286299 13.23422976
v 41.41088948 -5.27058495 40.15875235
v 42.21699387 -11.16366033 38.28475252
v 37.17999905 -11.78999990 20.12000047
v 37.50153631 -17.02144183 15.33432677
v 36.96363792 -18.01910624 12.52132375
v 41.23057425 -3.79873370 40.37102684
v 42.38062724 -7.31804688 39.75437209
v 38.33999857 -11.65999938 20.87000012
v 39.11945224 -13.31144571 18.39981042
v 41.60445556 -0.00372233 39.86222669
v 40.11950642 8.48742481 40.33616930
v 41.97163507 -16.55141450 15.03155008
v 41.29458964 1.34815066 39.93193433
v 38.68165240 -16.98368043 15.69321565
v 36.10999882 -11.57000009 19.65999976
v 36.01025045 -14.26715218 15.83443582
v 36.96918860 -18.13683473 11.05158683
v 33.10000151 -11.23000123 17.81000011
v 32.80999884 -14.20999970 13.86000030
v 33.49038213 -17.67009310 11.75238378
v 34.12874043 -0.56234002 39.63289782
v 36.67285666 -7.72250118 39.73915428
v 31.89408407 -12.21541595 15.27530700
v 29.21999991 -13.36999983 11.71000022
v 29.79646809 -16.46624133 9.52498894
v 26.54454671 16.19954593 39.62206468
v 28.54600735 14.04211298 39.19928521
v 27.48999931 11.11999992 38.52999955
v 33.64932537 -7.52067240 39.38736394
v 24.52000044 -10.73999982 8.65999982
v 27.88227238 -13.62853870 10.23995038
v 23.28640781 18.02100241 40.45419022
v 26.04957297 16.58644713 39.69626501
v 26.57217905 11.42670494 38.23503852
v 26.34561621 3.45519301 38.08902577
v 20.84000036 -9.99000017 7.19999941
v 19.08130012 -10.89535467 2.20716349
v 20.29000036 -9.51000024 -2.89999996
v 17.10000075 -9.37999971 -12.40000036
v 17.46952720 -9.80656873 -8.60579312
v 15.99000022 -9.37000010 -15.82000032
v 14.25000001 -9.65999998 -12.33999990
v 13.10000010 -9.70000029 -15.96000046
v 15.09676315 -9.32526588 -18.52189749
v 20.37659101 19.40478943 40.52137583
v 21.40999958 12.68000063 37.84999996
v 24.03222956 11.73592731 37.87665814
v 25.58403276 4.79191402 37.74424642
v 27.78769657 -1.24712219 38.62973303
v 30.16811237 -18.16129684 37.30871901
v 15.63999988 -10.56999993 0.22000000
v 13.41000013 -10.23999974 -6.14999980
v 11.07000001 -9.15000029 -12.31999975
v 13.66639230 -9.54297651 -14.88048211
v 10.11999976 -9.82999988 -15.90000093
v 17.99000055 19.08000000 40.93999788
v 18.92000064 11.67999953 37.74000332
v 19.50999908 8.77999980 37.21999750
v 25.63244104 -14.99144733 36.57606989
v 28.63625064 -17.59655401 37.28781641
v 14.89000022 -9.63000022 8.12000036
v 11.57000009 -9.99000017 -2.24000006
v 9.51000024 -10.15000045 -8.58000014
v 18.29753071 10.41798573 37.60265559
v 16.94000140 7.75999948 37.25000098
v 18.51000078 1.58999988 37.38999739
v 25.54290928 -16.77346975 36.51942313
v 10.59999969 -9.13000014 4.98000020
v 4.76468448 -10.44078916 -15.06466698
v 14.99992795 4.19906108 37.91947290
v 18.07759143 -9.69799794 37.42998093
v 19.67000030 -16.93000086 36.91999987
v 8.08000006 -8.51000007 7.86000025
v 6.72021927 -8.83802678 3.51951085
v 5.40999975 -9.61000007 -0.96999994
v 8.68194737 -9.44379158 1.17643585
v 11.38320751 15.80343954 42.07342491
v 11.20004058 12.44009938 41.01983830
v 12.30648905 3.31743085 38.78070042
v 13.82093225 -0.87834755 39.04487565
v 15.81020281 -0.00901507 38.19330782
v 13.73084914 -4.37426986 38.94951195
v 16.42150618 -10.99641714 37.16226295
v 18.07187870 -17.80647226 36.59551591
v 7.77156884 -8.76558106 17.18034782
v 4.91447886 -7.88656157 9.19527840
v 6.21176418 -7.99325481 11.24401484
v 3.52995307 -8.09087325 4.76647029
v 2.83791288 -8.79251864 0.59032737
v 4.81078448 -8.80496018 3.22992634
v 1.63793180 -9.82885994 -2.82525038
v 9.38658044 4.53998754 40.53214192
v 9.75874811 1.51500537 40.57052732
v 12.80249935 0.97221741 39.50812295
v 10.97999979 -1.99999940 40.43999687
v 11.19000092 -4.69000032 39.38000277
v 14.10060562 -6.20211940 38.31953555
v 11.32623106 -7.81902391 39.46927935
v 13.55539449 -11.38260588 40.43688625
v 13.84541485 -13.12714815 38.26371208
v 12.92000059 -18.00000109 36.15999967
v 2.48149922 -6.66423608 12.40941789
v 4.54334263 -7.53575284 10.40574815
v 1.59021746 -6.78017735 8.77319742
v 3.99224786 -7.80916773 7.90749770
v 2.35226448 -8.50078464 1.72981899
v -1.33500632 -7.69041106 1.29794888
v 0.13201569 -9.12210904 -1.12393661
v 6.32829685 12.20668852 44.81848329
v 7.99695309 0.50614704 41.36396572
v 8.32849555 -2.47901236 41.32970795
v 10.48849523 -3.54000065 39.97280449
v 10.37776936 -7.06666103 40.06345570
v 10.50662994 -10.87092981 43.43780130
v 9.73765645 -8.64622928 41.98938608
v 12.61560433 -10.03509108 40.48194736
v 10.87776013 -14.08364438 43.31497476
v 12.65634689 -13.97858094 39.25607353
v 11.02903020 -15.88120870 38.47515211
v -2.76622572 -7.22945994 1.37828023
v -6.51594345 -7.97208957 -2.29103165
v 4.31999890 11.56999916 45.97999901
v 5.30290883 2.12123734 43.46628860
v 7.63686188 -8.91259219 44.55072805
v 9.97494441 -9.32372082 42.75040329
v 8.50000046 -15.27000032 42.66000167
v 7.84000009 -16.14000089 40.44999927
v 10.31008735 -16.13828912 39.69367221
v -1.49743736 -5.99083398 22.83369191
v -1.90287875 -5.31945191 19.77993548
v -0.61871432 -5.12451865 17.58506894
v -2.53820396 -4.90140775 10.47485601
v -5.29219303 -5.04824240 6.44543394
v -9.12787113 -5.50185237 1.39131374
v 2.79000006 10.01999993 47.50999808
v 3.28000006 6.57000020 47.04000056
v 3.53824138 4.11475636 46.22491077
v 4.91315546 -1.18841708 44.38573122
v 5.51169273 -2.70017749 43.36137697
v 4.88450006 -5.14122797 45.19535229
v 5.73580898 -8.57716147 45.71601748
v 5.56741143 -15.74002206 40.59574381
v -1.20272860 -5.82903950 22.24192768
v -5.65464702 -5.05196210 20.37421428
v -6.46189041 -4.18464281 14.96629510
v -7.89806340 -4.27366700 13.54660653
v -9.17580817 -4.11462737 8.91104992
v -10.35196427 -5.63330716 0.42707910
v -11.53050829 -6.52211439 -1.77546684
v -15.03999997 -8.96000024 -6.09999988
v 2.11445824 3.82269314 47.76921496
v 2.79576587 -1.86641503 46.62248120
v 3.45239509 -4.90219658 46.80178687
v 3.69022088 -8.55922606 47.06910625
v 4.62999986 -11.42000034 46.14999890
v 4.20999993 -13.55999988 44.11999881
v -3.26758297 -7.51069142 30.84421158
v -4.66906559 -6.64483011 27.78028511
v -5.59248170 -5.65940328 24.69296195
v -6.50846632 -5.41462610 21.45086415
v -8.58892873 -5.10257529 18.07077602
v -9.36403777 -4.75098472 15.96560515
v -11.12550404 -4.17029625 11.73163671
v -12.60000002 -4.10000002 8.79999995
v -13.61641474 -4.08082176 5.75569831
v -17.13999920 -6.87000016 -3.18999984
v -14.20145947 -5.89764304 -1.43722561
v -17.99000055 -8.43000039 -5.96999982
v 0.04524542 9.29482561 48.88666421
v 1.26635598 0.86126907 48.39043319
v 2.97562196 -6.64480962 47.20807448
v -4.73095104 -6.97119068 29.97544035
v -5.72671415 -6.42635394 28.01261283
v -6.64312672 -6.26143627 25.66548251
v -12.00842857 -4.12048912 14.86936305
v -13.45232036 -3.65525158 11.94994990
v -15.37999976 -4.24000015 6.87999977
v -16.48000069 -4.12000017 4.44000028
v -16.29047282 -4.96284291 1.49987557
v -18.99000071 -5.53000020 -1.93999999
v -0.15000012 6.88999984 49.32000116
v 0.43999875 2.96999956 48.87000099
v 1.81000051 -10.98999754 45.64999789
v 1.10224984 -13.58780172 42.89997369
v -6.30990695 -6.53536757 28.90711837
v -9.77999996 -5.23999985 22.06999995
v -13.27999961 -3.37999989 14.99000099
v -20.33000067 -3.18000000 -0.60999993
v -21.12000063 -5.45000006 -3.41999996
v -22.26141281 -6.72221091 -6.82525663
v -0.26999932 3.56999994 49.20000210
v 0.59000001 -2.58999993 48.42999950
v -0.18533120 -13.11169285 42.92681068
v -10.15073713 -5.39064733 22.81677909
v -13.31000030 -3.15999985 17.10000075
v -14.64280207 -1.92169624 15.18895477
v -22.11000025 -2.73999991 -2.11000000
v -22.46000059 -5.09000011 -3.94999981
v 0.24341365 -4.50389227 48.26837033
v -0.25000004 -12.49000151 43.65000129
v -19.27999966 1.71999959 7.80999986
v -20.81339806 2.26723193 2.90979655
v -24.14571494 -0.07809412 -4.25378326
v -23.25659059 -3.76824592 -3.79427918
v -0.29000000 -4.90999967 48.04999754
v -1.41240354 -11.20077446 43.88371482
v -6.17218670 -7.07339263 32.16044977
v -14.02220037 0.71892521 20.96608840
v -16.31622016 0.61921624 15.28145932
v -17.78862998 1.62842695 12.66856119
v -18.95000041 1.78000017 10.06999984
v -19.79742385 2.04665773 7.57378107
v -21.27784677 2.17827735 4.44567576
v -0.79000019 -5.22000063 47.91000113
v 0.03871262 -9.12616123 47.30688408
v -1.27513485 -10.41057613 45.00298575
v -2.53478764 -10.71037631 42.87170246
v -11.81277353 0.53628458 26.80641972
v -13.65695242 0.99893077 22.46287093
v -15.87999985 1.33999996 17.96000078
v -19.17999983 2.22999998 11.14999969
v -20.20423673 2.38193315 8.68086983
v -2.22678785 3.73984058 49.79648069
v -1.57999992 -1.79999985 48.70000109
v -1.27000012 -4.51000035 48.24000224
v -11.91492099 1.74719398 28.76733057
v -12.84266729 1.60311430 25.78114159
v -27.01370604 8.96095671 -4.22047451
v -2.99059460 5.93521819 50.01638830
v -2.02999962 -3.18999891 48.35999757
v -1.88999902 -5.78999938 47.61999846
v -3.07516195 -9.66760423 43.64690185
v -11.71999983 2.79999990 29.89999950
v -13.00999988 2.28999997 26.99000016
v -3.93678201 6.19082246 49.77112263
v -3.17434827 2.78511085 49.48401079
v -2.33984203 -3.47692496 48.18313196
v -2.52000149 -7.88000226 46.63000256
v -1.07534812 -10.00109687 46.00165412
v 0.37000008 -7.14999996 47.86000028
v -0.38000045 8.72000027 49.27000031
v 0.12999891 5.48000028 49.05999824
v 0.57000009 2.05000071 48.62999916
v -0.81000011 -12.60999870 43.15000027
v -5.27471444 -7.27837346 31.97494149
v -17.62999967 2.04999978 13.58000003
v -16.44032076 0.02908072 12.78777048
v -19.46426556 1.44968100 7.05474755
v -24.90454726 4.27245721 -4.41139378
v 0.89000061 9.40999947 48.50000143
v 1.43999956 5.69000049 48.21000248
v 2.02000025 1.64000003 47.81000316
v 2.34503183 -1.96944945 47.11828008
v 3.00999871 -5.60000027 47.04999924
v 3.47000011 -12.65999954 45.13999820
v -4.45999997 -7.00000022 30.64999916
v -9.98680294 -5.36431093 19.61535402
v -12.78000046 -3.17000016 18.41999963
v -11.91200502 -4.21938114 15.89431055
v -20.16000077 -4.17000009 -1.04000000
v -22.72891253 -3.78428376 -3.00073880
v -21.00735903 -6.18567877 -4.09853505
v -22.01463655 -7.03759445 -7.50601105
v 2.93999841 3.87999858 46.64999992
v 3.43288737 -1.04611577 45.95889896
v 4.09000134 -4.06999979 45.91000080
v 5.02000004 -8.48999992 46.11000046
v 5.57000004 -10.80000028 46.30000144
v 5.21000009 -13.93000036 44.24000159
v -3.54277203 -7.11434009 29.41218950
v -6.28269929 -5.77283697 23.30633253
v -10.23000013 -4.94999997 15.23999963
v -14.64776602 -4.42644767 7.59403268
v -16.99593104 -5.02740312 0.99473551
v -18.57959293 -6.60274038 -3.04594473
v -20.27663030 -9.31649562 -9.28494055
v 3.55000002 11.29999943 46.56999931
v 4.17000055 6.87999977 46.14000022
v 3.80765833 2.23141490 44.60639134
v 7.20000127 -10.45999955 45.56000233
v 6.93538040 -12.93945871 45.24318874
v 4.69999993 -14.96000029 38.30000013
v -1.48556067 -7.14279758 27.89483219
v -12.45374791 -4.32310021 6.50071446
v -16.24777354 -6.67730719 -2.80666980
v -17.65706949 -8.90670810 -6.57566171
v -18.03397946 -10.69372240 -9.97546967
v 5.38000045 9.70999897 45.34000158
v 5.39417192 5.44651924 43.78817230
v 6.37000147 -2.22999905 42.58000106
v 9.68229119 -14.75497242 43.19651425
v 6.60832692 -16.10020548 37.83147782
v -2.61999993 -5.72999939 22.01999910
v -3.74000007 -5.27999969 19.82999966
v -10.42232383 -4.56301682 5.34770126
v -12.57999986 -5.63000049 1.06000004
v -13.87294848 -7.15280464 -3.16101592
v -16.26197062 -8.45378265 -5.21443225
v -15.11082705 -10.07336937 -7.50722457
v 6.50000013 13.31000030 44.92999986
v 7.19812559 2.18975497 41.65695980
v 7.03653414 -1.20708474 42.08311066
v 10.36264654 -10.24322957 43.20559651
v 0.44999996 -6.61000004 23.59999903
v -10.87828912 -6.58102147 -0.89497026
v -12.78893463 -8.17101169 -4.21705190
v -13.04618176 -10.37833281 -7.82813691
v 8.13999958 11.70000061 43.82999986
v 7.68170273 7.66015286 42.44261608
v 9.39299073 -1.60565542 41.29878059
v 11.71552762 -10.44268906 42.15144366
v 12.16289029 -13.31368927 42.46637598
v 0.98219689 -5.65991318 20.05298994
v -4.63999994 -4.50000027 9.54000000
v -6.43715030 -4.94452473 6.05000416
v -10.52999962 -9.56000015 -5.20000001
v -11.57828234 -11.34480070 -9.02693346
v 9.71999951 4.02999995 40.30999914
v 10.84000152 -0.07999893 40.87000340
v 11.78174186 -7.62005150 39.11627084
v 11.48074865 -9.36148036 40.03949463
v 13.17421068 -16.14513807 37.56259009
v 2.38565519 -5.77621162 18.62817816
v 0.48820832 -5.20956889 16.53592475
v -4.55000019 -5.71000017 5.53999981
v -6.12096814 -6.48326147 2.40711472
v -8.51000007 -9.15999990 -4.47999965
v -9.39999986 -10.93999948 -7.25000026
v 9.63999983 15.27999993 42.87999868
v 9.88234393 12.53547892 42.11918637
v 11.44999918 1.38999918 39.99000043
v 12.37833314 -2.90277367 40.59082270
v 12.62000017 -4.75000031 39.59000111
v 12.87475042 -8.03585723 38.67289424
v 14.39152751 -11.08096074 38.24100271
v 14.05325346 -16.18380100 37.46794537
v 13.86835333 -18.27187277 35.78136489
v 4.01827367 -6.87206630 18.71779002
v 1.85999996 -5.55999996 16.17999934
v 0.41961326 -5.45755448 13.30189407
v -1.09711941 -5.65469172 9.91126895
v -6.12575887 -7.43702007 -0.99446729
v -7.79999979 -10.87000035 -6.92999968
v 11.91237010 2.85811513 39.37455267
v 12.91394699 -0.47216396 40.00048712
v 13.63138668 -6.26953784 38.57989237
v 14.72000033 -18.37000065 34.66999903
v 5.54999989 -7.49999983 20.72999999
v 2.55999994 -5.92999998 15.11999965
v 1.53574685 -6.14572037 12.71043066
v -0.21000004 -6.07000012 9.15999990
v -4.34405031 -7.77027430 -0.93464350
v -6.85000001 -11.21000014 -7.55000021
v 13.21555395 -0.38090145 39.74815831
v 14.11000080 -3.63000017 39.16000202
v 14.76319972 -6.21046638 38.05748746
v 15.27999993 -10.37999988 38.07999939
v 15.28820768 -13.03990092 37.10126877
v 16.55564271 -18.37643236 35.96182913
v 15.39999805 -18.12000014 34.12000090
v 6.20000018 -7.72000011 20.12999915
v 4.05999972 -6.51999982 16.18999988
v 2.86999973 -6.21000025 13.79999984
v 1.35999999 -6.18000003 10.59000008
v -0.80247439 -7.49227684 3.80068459
v -3.03553767 -7.45421741 0.81882492
v -4.49703075 -8.45948886 -1.99549948
v -5.85573446 -11.24153007 -8.14190879
v 14.88000061 -5.83000015 38.12000155
v 6.75827265 -8.11583083 18.76199991
v 5.44017088 -7.04503106 16.25222154
v 2.47000018 -6.52999943 11.29999943
v 1.10026868 -6.64152438 8.42539687
v -0.20332198 -6.95082592 5.48312394
v -1.50287361 -7.49378977 2.61510373
v -2.64999992 -7.93999992 -0.21000000
v -3.52000003 -8.91999993 -2.61000008
v -5.17040631 -11.67259365 -9.08652600
v 15.46233427 -2.48456281 38.45221177
v 5.80720464 -7.57992920 17.38463715
v 3.48524004 -6.59564324 12.34416943
v 2.04937044 -6.70183729 9.25051048
v -0.48229695 -7.59984460 3.89541360
v -2.55999994 -8.66999943 -1.52000005
v 16.95602946 -9.74971894 37.63730824
v -3.66742071 -10.90392563 -6.46902714
v 13.82565964 3.80493398 38.09087723
v 16.13797434 -5.08234510 37.58096322
v 17.26000011 -8.60999990 37.58000210
v 18.03858578 -17.94112474 33.27443823
v -1.33999996 -8.80999956 -1.07000011
v -2.17551575 -9.80642810 -3.45689151
v -3.07000009 -10.78000106 -5.90999983
v 12.67887093 14.68974631 41.50309786
v 19.82999966 -15.23000002 36.94999963
v 20.77283338 -18.40363257 35.70330888
v 19.23000067 -18.23000051 33.76999870
v 4.20999993 -7.28000049 9.94999986
v 2.75999960 -7.47000100 6.90000039
v -0.20004394 -8.17016046 0.42008015
v -1.36390154 -9.70693119 -3.39720305
v -2.13928800 -10.53620968 -5.10206912
v -3.23830475 -11.10871136 -7.49275880
v 19.20999959 -10.28000005 37.20000014
v 19.92999949 -13.31000030 36.61999851
v 19.16012727 -17.66432263 32.84164146
v 10.83742362 -10.39332803 21.22541890
v 9.42874886 -9.26663261 18.11934263
v 8.26427527 -8.33494775 15.99704102
v 7.26113189 -7.79722119 12.96089962
v 4.96699754 -7.56371580 10.32263227
v 3.50999995 -7.62000028 6.92000007
v -0.49000001 -9.42000002 -2.37999996
v -1.29976170 -10.46721824 -4.73128725
v 18.38999987 -4.96000005 37.29000315
v 20.23999952 -11.19999960 36.77000105
v 21.99680172 -18.13312992 36.03603691
v 10.46525501 -9.32301953 17.53713377
v 8.27000011 -8.00000038 14.70000017
v 7.71164056 -7.73676112 12.12726254
v 5.43532055 -7.76961958 10.34024451
v 4.42000013 -7.75000034 7.07000028
v -0.52999996 -10.42000018 -4.72000008
v 16.18999988 4.43000020 37.45000064
v 22.90664241 -16.63854904 36.77082434
v 9.68963932 -8.90436210 16.15757495
v 8.67999997 -8.12999997 13.55999988
v 7.45690661 -7.88429938 10.62323805
v 5.39839175 -8.00004415 7.08350074
v 4.01811395 -8.19441956 4.09492711
v 2.37611867 -8.49245675 0.71675086
v 1.06000004 -9.87000018 -2.92000012
v 15.08149784 11.51422504 38.32367063
v 11.42800972 -9.36623476 16.79323986
v 10.11999976 -8.60999990 13.91000021
v 8.75000004 -8.22000019 11.46000065
v 7.12739350 -8.22253618 7.61043327
v 2.51000002 -9.70000029 -2.02999986
v 18.78999919 2.70999991 37.14000061
v 21.22000046 -3.66999977 37.28000075
v 24.93977919 -15.78923501 36.28352284
v 16.58834703 -11.80545054 21.50565013
v 11.18000038 -8.82000010 13.45000044
v 9.30000003 -8.45000055 9.97000001
v 5.08613093 -8.82126484 1.40410895
v 17.50000007 8.56999960 37.07000241
v 22.12000079 -2.98000011 37.28999943
v 26.11216158 -13.90510891 36.84767708
v 27.66999975 -17.48000085 37.01000288
v 16.03923179 -11.02392469 19.13487725
v 11.93999965 -8.99999961 12.44999934
v 10.47999971 -8.67999997 9.79000051
v 7.44794961 -8.89455061 3.41600296
v 4.42191958 -9.19156056 -0.82871143
v 16.89168997 13.05440534 38.66376355
v 19.36999895 6.33000070 37.15999797
v 28.00999954 -14.89000022 37.27000207
v 16.13000035 -10.44000033 17.40000024
v 13.63195665 -9.64158121 13.95233255
v 12.50112895 -9.16079711 11.30381040
v 10.61999984 -8.75999965 7.80999986
v 6.07047044 -9.59606562 -1.08668592
v 18.46235245 10.84339712 37.61043027
v 23.48964475 -0.80005260 37.77139634
v 29.75637466 -15.88997059 38.40859234
v 30.37090786 -18.53798144 36.36651114
v 12.98999973 -9.39999986 9.87999979
v 31.48787469 -18.35174486 36.44599766
v 12.86999974 -9.39000025 7.59000005
v 19.24999990 -11.88000012 18.23000051
v 20.98872885 9.06002242 37.01267019
v 22.38038182 4.82252426 37.12357581
v 31.04994446 -11.06997207 39.06030953
v 27.17999928 -15.49999975 27.18999982
v 24.46000092 -14.66999948 24.15999956
v 17.62005128 -10.66936366 12.37009931
v 13.91000021 -9.20999981 6.19000010
v 19.68939416 16.01588540 39.93131965
v 20.05651966 13.31478171 38.11262548
v 22.94000052 6.15999987 37.26999834
v 13.26000039 -9.68000013 3.01999995
v 32.38071129 -17.09285378 33.96630660
v 34.60197151 -17.20662974 37.52002865
v 33.39834511 -17.42508449 34.97262672
v 29.85538170 -15.56099858 29.43454124
v 34.69222412 -16.46061242 38.78270462
v 33.37364271 -17.75012538 35.91187298
v 32.04617277 -16.89995266 33.16456825
v 34.37659517 -17.34631322 35.76161712
v 25.32996610 -13.37700896 20.61106637
v 25.65000020 4.27999999 37.49000281
v 35.90282053 -16.67508297 37.41972521
v 34.63000059 -16.93000086 35.11000052
v 36.06376424 -16.10558853 35.02808511
v 33.70000049 -15.89999907 32.51000121
v 30.27022071 -14.20984045 25.77465028
v 23.01000059 15.65000042 39.55999762
v 36.48402169 -16.48586988 36.58184782
v 35.19000113 -15.82000032 33.59000012
v 33.96753594 -14.79860395 31.37735277
v 24.90999922 -12.40000036 17.83999987
v 24.56999943 13.36999983 38.24000061
v 27.84081735 6.04881207 37.84905002
v 36.02990881 -15.22483584 33.90980512
v 34.56923366 -14.34972696 31.28220886
v 29.44000065 -12.98000012 22.01000042
v 28.11999992 -12.60000002 19.71000060
v 26.55000053 -11.97000034 17.13999920
v 38.99213672 -14.46425170 38.30410168
v 36.31376848 -14.13277257 32.45321289
v 31.44999966 -12.93999981 23.81999977
v 29.51999940 -12.36000005 20.43000050
v 39.62491080 -14.05176800 38.10717538
v 36.47726029 -13.59819062 31.63921461
v 35.40274873 -12.94494979 28.84590439
v 34.04000029 -12.95999996 26.76999941
v 27.75053494 13.23512569 38.95037994
v 28.80677395 9.96188913 38.49894181
v 41.17571935 -12.99503725 36.98791191
v 35.50294414 -12.70128135 27.74536610
v 34.31999683 -12.35999912 25.54999851
v 28.82000059 -11.50999963 15.08999988
v 26.23707056 -10.83663665 12.06388511
v 26.47384815 19.33358237 39.71203417
v 41.20541364 -11.69801783 39.13559020
v 39.51201588 -13.11136317 34.85598043
v 36.40344366 -11.81501895 27.58933045
v 35.17000005 -11.85000036 25.39999969
v 33.86000171 -11.54000033 23.00000004
v 32.55999833 -11.26999967 20.60000040
v 31.05000034 -11.07999962 17.72000082
v 29.92661484 -11.54693123 15.65264165
v 40.41703790 -6.82524499 39.70158100
v 41.23697430 -12.76398730 35.99222004
v 39.90475833 -12.32307125 32.79050440
v 38.52999955 -12.29000092 29.54999916
v 35.81999987 -11.40999980 24.83999915
v 34.38999876 -11.23000029 22.05999941
v 32.83999860 -10.85000020 19.26999912
v 31.78837523 -11.45402342 16.41684212
v 36.35681793 2.60368735 39.60222378
v 41.65810347 -7.60621578 39.71520066
v 40.81999883 -12.18000054 32.35999867
v 39.51200843 -11.65042818 29.07546796
v 37.53918409 -11.01092156 26.36248060
v 36.27000004 -10.98000072 24.10000004
v 35.14000028 -10.99999994 21.73000015
v 33.92999992 -10.83999965 19.39000003
v 33.10594708 -11.70135476 16.38386585
v 38.88837621 -0.01214416 40.15016928
v 41.88932851 -6.60584867 39.73058611
v 43.00500825 -8.64908844 39.21640664
v 39.24746811 -11.51527371 28.36458012
v 38.01518679 -10.79750806 25.73063970
v 35.08757800 -10.61577443 20.68330161
v 34.76467356 -11.17191464 19.18936335
v 37.40076721 3.74969374 39.87925127
v 43.40727627 -8.15065857 39.10799325
v 40.13766348 -11.10387500 28.48362364
v 38.94999996 -10.78999974 26.32999979
v 38.12428191 -10.47859341 24.37195182
v 35.95000133 -11.91999950 18.68000068
v 38.88526186 1.41133717 40.11612758
v 41.62891209 -10.91823075 30.24053201
v 40.24999961 -10.63000131 27.62999944
v 38.85039687 -10.57189796 24.60236102
v 43.88058186 -6.36764709 39.21466693
v 43.87435690 -8.85139499 38.02878782
v 39.53788429 -10.61099209 24.18233454
v 44.24557090 -6.55422080 38.85393962
v 44.35014352 -8.27712193 37.07129508
v 43.65651682 -9.27539729 34.40191597
v 40.21378234 -10.51519904 24.91080575
v 43.18027571 -9.99014173 30.65977059
v 41.41152650 -10.14658622 26.72443166
v 44.68178377 -8.67160130 34.02281925
v 42.89362952 -9.63539910 29.68848683
v 41.07279330 -10.47419664 24.28742871
v 38.61999884 -17.90999994 10.28999966
v 45.38479075 -6.16515847 37.51032054
v 44.04291883 -9.46901925 30.45065515
v 41.37948528 -17.23563112 13.81189190
v 39.48804736 -17.69592427 9.87799652
v 40.27153552 -17.50996336 10.83269157
v 38.59769925 -17.79945195 6.19703205
v 43.82000118 -11.79000083 23.19999970
v 46.10043764 -5.97246876 35.05044058
v 43.92917454 -10.82232594 24.64050241
v 43.47215593 1.30976259 39.49257731
v 38.14759851 9.96609312 40.37175328
v 42.08900779 -10.24253014 25.52778646
v 41.60348326 -10.09237207 25.87793209
v 39.89405930 -17.49812998 14.78444412
v 44.54547912 -9.14296135 29.41505611
v 43.40991005 -9.74036194 26.87618323
v 41.77650809 -10.48559975 24.54128861
v 43.00232604 -10.63482184 24.66604486
v 45.61635107 -1.99884665 38.63155842
v 42.82060638 -10.48785076 24.89027381
v 45.37146538 -1.97229581 39.08644617
v 42.57363454 -10.32695640 25.22035129
v 30.83211184 19.28889938 39.39530998
v 41.75492004 3.38129210 39.82178494
v 37.31914237 -18.02272536 8.89766030
v 42.39282757 0.89105516 39.74300995
v 43.00016165 -9.41017922 28.97561900
v 39.19816762 -10.55167336 23.27776328
v 38.75155374 -14.59104661 17.42712595
v 44.46577653 -7.91495759 35.20167992
v 41.27295315 -10.04586089 28.08267251
v 38.59996051 -10.46425384 23.67437631
v 37.43502870 -10.95039863 20.98488808
v 29.06042710 19.24680360 39.58403692
v 40.26384652 1.23701070 40.09386897
v 43.68972406 -5.02466690 39.88300264
v 44.76557299 -7.49811297 37.86216304
v 40.26321694 -12.22015452 33.51349011
v 39.57039863 -10.28784458 25.49617924
v 35.52553058 -11.11375075 19.62846704
v 36.13576666 -12.92608585 17.21002720
v 36.09032929 -18.06821860 11.64997742
v 25.20109154 19.63534020 39.62615877
v 25.47918260 18.02928373 40.08590430
v 25.56142025 12.72861660 38.27812895
v 26.69036761 10.00031084 38.17803413
v 26.79064870 6.44424185 37.96026856
v 28.48736942 18.66421662 40.09059817
v 30.91435693 7.24274665 39.20388967
v 41.24347121 -12.35661376 38.40882704
v 34.15000066 -16.40000194 13.58000096
v 41.13962874 -4.50648740 40.24679214
v 42.21000150 -10.38999949 38.47000003
v 41.36565328 9.22395661 39.90868852
v 39.37539458 -17.84653589 13.55911978
v 41.14000127 12.74000201 39.20000046
v 43.12999919 4.38999990 38.57000172
v 46.21382058 -2.61095609 35.63507646
v 43.68000105 -14.41000029 16.68999903
v 47.37000167 -8.46999977 30.24999984
v 45.69739103 -9.03256051 28.55440974
v 44.61172968 -10.36614459 26.01537481
v 44.63794082 -13.22884858 18.78230460
v 48.09999838 -8.67999997 29.71000038
v 47.53938690 -10.68999991 26.27053671
v 45.85308582 -12.78267242 18.34777743
v 46.32000253 6.68999972 33.52000192
v 46.16999999 3.94999981 33.30999985
v 47.18000069 2.07999954 32.78999776
v 50.17485842 -7.63884839 32.28068352
v 44.84891519 15.04897233 32.32987225
v 45.17235979 12.32294645 33.52459148
v 50.56679249 -9.62182879 30.51984869
v 48.13130200 -11.45285554 23.91622402
v 50.91124028 -10.59070881 29.39478122
v 48.21104929 5.43104950 33.09547156
v 49.46543276 -4.88350587 32.15550259
v 45.26933283 16.19388349 30.28474934
v 47.74999991 9.84000042 33.13000128
v 48.89723286 3.23591265 32.20095485
v 51.66000128 -6.81000017 32.77000040
v 50.61561987 -11.36298664 27.05889940
v 51.61101371 -3.86611745 31.78309277
v 49.89815131 8.05056281 33.69615972
v 50.82999915 4.44999989 33.79999846
v 50.33899099 1.43264339 30.54746054
v 53.95312235 -11.14111952 30.01368791
v 52.38780752 -11.64305955 27.79144235
v 53.73610184 -5.91714680 33.08484331
v 55.12132123 -6.71768468 33.45855325
v 57.44100362 -11.53601520 32.39205852
v 56.04999885 2.46999995 37.23999858
v 51.51955038 0.73365710 30.21538071
v 55.00848591 -3.26532731 31.85030445
v 57.03522265 -5.04514901 33.67608413
v 51.07973889 14.00649827 32.46450424
v 56.34000152 0.31000000 36.49999946
v 58.33458155 -1.29993306 37.57429495
v 59.11999941 -9.96000040 33.98999944
v 55.37110195 12.66402286 35.20537168
v 60.86000055 0.38000022 40.51000252
v 61.34477630 -1.95677113 39.68193755
v 55.77249452 12.83596084 35.22146866
v 60.80000103 -5.23999985 34.40000117
v 63.17999959 -11.37000043 35.84000096
v 64.92055207 -14.61997628 34.90731865
v 62.54000217 3.94999981 41.87999666
v 63.60610574 -1.36897236 40.49795121
v 59.82173979 -3.06561217 32.96039253
v 61.56000122 -4.53000003 34.23999995
v 62.82000244 -6.41999999 35.84000096
v 65.76763839 -13.83116934 36.85223311
v 63.46669048 3.91530618 41.91655293
v 64.27308917 -1.41552882 39.88836706
v 61.15745008 -3.47663881 33.21872279
v 65.16539305 0.21805501 40.96828774
v 62.13999912 -1.97999994 32.54999965
v 66.44000113 -8.70000012 37.59000078
v 68.66402179 -14.45046905 37.07584739
v 64.45000321 6.78000040 40.75000063
v 65.80314040 1.68112793 41.21368378
v 63.84000182 -3.34000005 35.36000103
v 61.71107665 12.23393902 36.24418750
v 65.09087980 6.51648361 40.17115012
v 65.73209167 4.23911540 41.08572379
v 65.98585844 1.84610265 41.08339176
v 69.69124079 -13.24075833 37.62129322
v 63.74317408 10.64497419 37.34202310
v 69.73444670 -9.28619877 38.38221356
v 68.86438280 -3.27428314 36.70555726
v 69.98255849 -5.41549595 37.64080256
v 72.00819999 -13.59722577 36.99366003
v 66.18630141 9.16760415 36.32855043
v 72.54310697 -6.13916200 37.32262552
v 73.50192219 -9.10328794 37.60288656
v 73.74175638 -12.92082388 36.37256101
v 67.51020253 7.74624292 33.72050822
v 63.26952577 15.14818333 28.02840248
v 75.77896863 -8.61977041 35.39717570
v 66.60573930 12.62753177 29.62002158
v 66.56309962 11.93798427 30.40448204
v 63.22604418 14.92940821 28.88217755
v 65.32000005 12.91000005 30.33999912
v 67.71118194 8.45755357 31.99926764
v 62.29000166 14.86000046 29.14999984
v 62.15084717 14.59011994 29.65938300
v 64.54999745 12.06000149 31.82000294
v 67.14522839 3.49370111 31.69570491
v 61.79438159 13.26444931 31.71049058
v 64.62524086 11.54846232 33.04954246
v 66.31451845 9.78336576 34.76739675
v 74.68871772 -7.48887612 36.48694232
v 66.92069024 5.82514750 34.40904617
v 62.85749376 12.49456313 33.31751749
v 66.76403433 3.63218784 34.17322040
v 35.12282670 22.60428853 15.41561354
v 62.90668249 12.43348606 33.40579942
v 64.94934857 10.34971327 35.55903211
v 65.36930054 10.62299125 35.12674198
v 66.12072140 0.73162775 33.12112764
v 38.71373832 20.77072114 18.08892936
v 46.87999561 18.14012229 23.36450480
v 71.51479274 -4.64680884 35.04671901
v 63.50757182 11.83045097 33.39764848
v 65.84990770 10.30966826 34.60604697
v 62.55766749 12.69109175 32.37086162
v 66.97527319 8.85061733 34.27343443
v 66.89464301 8.96556303 34.81171653
v 45.13944685 18.90949160 24.81567301
v 65.07024914 -0.57575048 32.84658864
v 69.60025430 -3.74994637 34.95898470
v 66.86531752 6.90779835 35.95509753
v 69.69053298 -3.49397957 36.44195572
v 73.32660258 -10.83485689 37.46065125
v 71.60674781 -13.88894580 36.94210574
v 65.83110243 9.69955884 36.10247746
v 66.31334126 8.33980087 36.65784374
v 66.36878848 5.33828046 37.50998899
v 66.37235731 2.41087377 35.75624153
v 53.24380472 16.11459814 30.97756766
v 65.73080271 8.90331808 36.83816269
v 66.14718586 6.06871257 38.08492422
v 68.41541082 -3.40737356 37.03529760
v 44.90999877 17.65999757 28.85999903
v 50.27795956 13.96598294 32.04461560
v 55.65618351 12.78851926 35.19512713
v 65.56861848 6.32026000 38.91911730
v 66.38606638 1.22198672 38.58337179
v 56.41731992 -2.92997155 32.29664639
v 58.61999840 -5.53000020 33.61000121
v 68.42000037 -10.01000032 38.48999739
v 55.38947508 12.11017184 35.71466729
v 61.75339967 10.27256437 38.44653070
v 64.34999406 7.37999845 39.68999907
v 65.83517790 4.76760697 40.67032784
v 66.29298627 1.50355150 40.31995311
v 55.68999797 -5.80000132 33.35999697
v 46.36355862 14.48922604 31.87888861
v 59.49259922 10.13249438 39.24741969
v 65.97870588 2.21766811 41.12234339
v 53.69000137 -4.59000003 32.43000060
v 43.78000274 16.10000245 31.76000342
v 60.65173075 8.50196183 40.39786011
v 62.84001470 4.62300051 41.72128439
v 63.48854303 -0.11785065 41.53554142
v 42.83004999 13.75384163 33.37822855
v 46.31168768 9.20121372 33.43638033
v 65.48999995 13.77999969 21.27000131
v 66.05999917 7.36000016 23.71999994
v 64.15999681 0.47999999 26.24000050
v 73.14267009 -7.47677684 28.66915427
v 63.74999881 1.01000001 27.17000060
v 75.37491620 -8.38889740 31.43120930
v 75.90606809 -9.64729860 32.90401772
v 75.53433627 -8.43382999 32.67039731
v 76.08047873 -9.74778086 33.52510184
v 74.67393577 -12.25585490 34.74880755
v 75.83042234 -8.36722273 34.28226709
v 71.97208703 -13.94359674 36.70419753
v 67.62756407 4.95035434 30.40076979
v 65.87296724 1.96413184 30.65396845
v 66.43661112 -2.23661168 33.14338624
v 74.13128763 -11.65240537 36.90472245
v 70.95422596 -14.45080340 36.44708544
v 67.35000014 11.73000038 29.51999940
v 74.00723547 -8.01555812 37.33307496
v 68.55913252 -11.61871199 38.33203763
v 66.28886610 2.68564280 34.78595614
v 68.43410432 -3.11433873 36.65445745
v 40.24000093 -13.67999986 37.90000081
v 38.49742562 -14.69723973 38.50921988
v 65.80459327 10.20730101 33.55294093
v 66.95287675 7.19869230 35.10360047
v 66.09000266 0.26000000 37.50000149
v 63.27398121 -1.98271894 39.66804221
v 12.58930285 -7.22505571 38.95235062
v 10.14283020 -8.31819978 40.09445757
v 66.08000398 5.23000071 38.92000020
v 66.41445309 2.43070582 40.16613588
v 64.46906179 -0.72260574 40.68775475
v 62.20233813 -2.22489680 39.39525783
v 8.41626246 -6.21341495 40.77211022
v 10.28000005 -9.04999953 41.41999781
v 12.36339752 -12.42566109 42.51038283
v 41.65000096 13.96000013 35.68999842
v 63.58951330 8.70863907 39.03778642
v 13.32064252 -3.93032562 39.56074268
v 13.14284373 0.24940562 39.66634348
v 10.32240409 -4.09376435 40.83009064
v 10.15000045 -5.85999992 40.13999924
v 8.28999933 -4.44999943 41.23000056
v 6.70670671 -5.63743524 41.89362749
v 8.63999873 -8.47000070 42.86000133
v 11.60208229 -14.16238118 42.49740392
v 43.07966679 10.62247902 36.66901216
v 61.51999906 8.32999870 40.37999734
v 64.32896852 6.14323607 41.20385274
v 63.12350184 3.01667489 42.12698713
v 10.99999901 4.29000007 39.48999941
v 10.87736432 0.71725913 40.44177756
v 10.28649788 -1.49508123 41.21223092
v 6.33657025 -3.47541529 42.27732867
v 6.07000012 -6.03999989 43.40000078
v 7.29196193 -9.35326330 45.08101940
v 7.99870305 -11.62943058 45.38487643
v 35.03171355 17.93808304 36.50620580
v 41.34000093 11.76000014 39.37000036
v 11.60645671 8.00852198 39.56430778
v 9.14029777 5.25290193 40.64156488
v 5.33000054 -7.69999996 45.49000040
v 6.44557970 -10.60273405 45.97462341
v 33.23392570 19.79806647 36.89511120
v 6.95821783 4.43399558 41.99004173
v 4.45000082 -5.38000045 45.79000175
v 32.55027160 20.42894252 37.34042868
v 34.01595727 19.33425292 38.36150467
v 4.25224612 3.47195333 44.22770813
v 3.45829059 1.79542426 45.26248202
v 2.96441908 -2.58993427 46.63502425
v 2.38999934 -5.05000027 47.63999954
v 32.09402412 19.13622953 39.27168250
v 4.94311471 5.19593805 44.22979802
v 3.93524952 3.74921924 45.62295228
v 4.67016688 5.19992597 44.89008710
v 2.62932433 0.34892652 46.80960625
v 4.20980388 4.07096185 44.69958693
v 4.52584028 4.68902197 44.49556768
v 33.40218961 17.41842739 39.72914815
v 8.06653779 8.36823601 42.06432775
v 4.16957494 2.77313381 44.15776581
v 3.77999968 0.31999990 45.29000074
v 8.33301712 7.64645822 41.58309102
v 33.81180018 19.58387159 38.30386698
v 4.95238230 -4.55520395 45.05914450
v 41.21000320 11.60000078 40.02000019
v 12.89871801 8.75043031 38.91517222
v 10.04999876 5.01999957 40.26999697
v 8.65000021 2.42000003 41.25000164
v 6.74627023 -1.32998475 42.23617911
v 42.37193614 11.91838644 37.99463436
v 42.06823185 7.98033085 39.99704868
v 12.90581096 4.60929796 38.73743862
v 12.26334274 1.54136575 39.69547153
v 9.93525330 3.23048956 40.45087472
v 11.78549975 -0.34162824 40.70010036
v 11.54455263 -2.32200883 41.26846790
v 6.23954786 -5.60869090 42.53561050
v 7.76104257 -8.53791926 43.82720962
v 41.60250351 13.34870979 36.65026650
v 14.74887691 -0.94527216 38.82418200
v 12.11999916 -3.84999858 40.20999745
v 10.84464137 -3.10373539 40.98659381
v 9.79000051 -5.28999884 40.57000205
v 10.19319519 -9.11763310 42.06049815
v 8.60057864 -7.83240609 42.00847447
v 9.63796955 -10.88191010 44.30103675
v 12.01009657 -12.69823872 43.02502796
v 63.06010485 11.18099783 37.19270229
v 60.48004329 9.78045259 39.28945586
v 63.51511180 9.93499439 38.30974922
v 62.92494386 8.48568324 40.06646946
v 65.08436799 6.83136098 39.43364695
v 65.39665908 1.21407397 41.37957841
v 13.49431835 -5.85264806 38.84717822
v 10.71957778 -8.68188031 39.94677588
v 12.06241455 -12.00288720 42.97132418
v 61.43525615 12.60154508 35.10810435
v 65.68999588 7.16000004 37.88999841
v 66.34967029 4.03587334 39.80794922
v 65.91627002 0.90855092 40.59460014
v 63.64270300 0.53950131 41.84295982
v 13.71408068 -8.43365397 38.44891489
v 62.45924905 -1.50230282 40.48099741
v 44.28740963 -6.18514605 38.98742422
v 41.11564904 -6.55461242 39.94043916
v 63.20265681 12.10426074 32.93498978
v 66.24501199 2.85389437 36.34858504
v 42.01736674 -10.86608879 38.61279413
v 39.91625085 -10.44247299 39.74904120
v 39.12040964 -13.54630291 39.14612904
v 45.77999935 18.03000085 26.39000118
v 67.35870242 8.49843491 33.11995044
v 63.10608238 14.43930808 29.33212556
v 67.20350683 10.03896445 31.18816204
v 66.57435000 2.15248833 34.10167992
v 39.18287531 -13.79603986 36.09842435
v 62.52762675 15.00196755 28.81181240
v 67.65999645 10.74999943 30.01999855
v 72.25739956 -10.07796917 37.72183135
v 46.25063762 18.10668223 23.50560576
v 66.91882014 13.16737384 28.14478800
v 67.93000549 10.63999906 29.28999998
v 67.86653399 7.65644992 30.34102358
v 67.41674989 4.08537406 32.28441626
v 64.99041617 0.16696868 32.15197101
v 66.59530848 -2.42289761 33.79387036
v 68.92625988 -3.85682331 34.52118486
v 69.07001138 -13.07306439 37.94126213
v 46.57504708 18.35566387 22.87803404
v 67.75425375 11.58225071 28.50349247
v 67.80083477 5.64295519 30.69373779
v 64.66999650 -0.79000002 32.24999830
v 66.91239029 -2.54220166 33.18751976
v 72.28893787 -13.16452399 37.09214553
v 67.86459684 10.35728492 28.26196328
v 64.36918676 -0.20659363 31.25692531
v 66.35489315 -2.30318191 32.48422965
v 69.70749050 -14.53968603 36.91792488
v 65.60925394 -1.79167686 31.60881996
v 69.76964325 -4.70593525 33.51762891
v 75.53002983 -10.10923926 36.20756790
v 74.45634902 -12.46052701 36.14592925
v 70.47820091 -14.21399601 37.18205914
v 67.11211056 13.40341289 25.77252872
v 70.26212662 -5.04251663 32.87938237
v 72.66713679 -6.18164707 33.39211270
v 76.01031661 -8.82504787 34.83375907
v 75.65866411 -10.83524246 35.71604565
v 71.26600295 -14.15276993 36.93356737
v 67.70667434 12.04145141 25.30399337
v 67.39154458 6.45953137 27.48974040
v 76.16167516 -9.02423542 33.99525210
v 75.45664907 -11.48638688 35.30202433
v 74.85914975 -12.22600788 35.65867990
v 72.76430726 -13.75073381 36.02789342
v 67.25226343 13.09077162 24.79997836
v 63.93089145 0.41415918 28.19116600
v 67.68868864 -3.59064178 30.12415208
v 76.15331560 -9.03589558 33.24637562
v 75.68013668 -10.89556795 34.20908004
v 65.93000144 6.30000001 25.42999946
v 63.70999664 2.03999993 26.55000053
v 67.68298894 -3.54577345 29.05909345
v 70.78973204 -5.58104413 30.14291823
v 74.75048304 -8.71887244 31.30396828
v 76.02497935 -9.31249745 32.90252388
v 63.18999827 15.02000075 21.06999978
v 63.66696954 1.59552775 25.20820871
v 65.03999978 -0.62000001 26.56999975
v 66.69795513 -2.67451908 27.31752023
v 69.11670417 -4.28049127 28.64186838
v 74.42972064 -8.60157609 30.52583896
v 62.73310632 14.86780494 19.71187070
v 65.63887000 13.44163623 20.90273425
v 66.72000140 10.42999979 21.90000005
v 63.19246441 2.24429765 23.94082211
v 65.06124139 -0.20871343 25.25052056
v 63.17000091 14.42000084 18.81999895
v 63.15568089 2.40646163 22.18447626
v 64.52000141 0.69000002 23.60999957
v 61.31000072 14.81000241 17.09999889
v 63.71919811 5.55116916 22.16444537
v 65.94012678 -0.73228183 22.96309546
v 69.81225312 -6.12217747 25.44085495
v 69.65499371 -6.32071588 23.80506136
v 66.16233289 -0.50269638 19.65884678
v 68.82035732 -7.31536094 22.80424908
v 62.61999905 12.86000106 13.86999991
v 65.12729824 10.04284248 15.07073548
v 65.53944945 7.08355103 16.12097397
v 68.26584786 -6.18269015 21.52674831
v 66.43240899 -0.67229226 17.45224185
v 57.73383752 13.90373055 8.95532221
v 62.71196157 11.53084356 11.67966239
v 68.65537167 7.07344897 9.67917312
v 69.47000325 4.94999951 9.68000200
v 69.50192899 2.63968296 7.62895169
v 71.13246620 7.77025335 6.66812481
v 70.24999708 8.70999973 2.76999990
v 72.34247774 5.62143186 2.53570220
v 71.13245875 4.93803667 -1.19074946
v 70.33299655 4.94276080 -2.28933548
v 72.13576138 7.12338742 -3.70133109
v 71.97000086 9.54000000 -4.49999981
v 71.69999927 6.62000012 -5.81000000
v 69.16119903 5.57530345 -7.06234202
v 60.03719196 4.08011349 -16.09132625
v 57.92843550 3.44740669 -17.57743955
v 54.99389768 1.24506385 -20.57291754
v 49.61999878 -2.09999643 -23.26999977
v 52.52732337 -0.36846247 -22.29853719
v 73.65000248 9.89000034 -7.36999977
v 75.56450367 10.59695333 -8.54866114
v 75.13000071 7.60000013 -9.39000025
v 77.38555223 11.19386312 -9.98959690
v 76.90687478 9.59915761 -9.66809317
v 77.38000154 8.91999993 -16.55000076
v 79.26420122 9.56219807 -13.96558806
v 76.83999836 7.75999995 -15.18999971
v 74.96793568 7.77043728 -18.72738637
v 71.12000138 6.73000002 -19.55999993
v 79.69422638 11.25903241 -13.20978999
v 78.34593952 10.19867137 -11.00714877
v 77.24622637 8.59205611 -10.50700806
v 69.73180175 6.79792184 -19.24554631
v 32.97000006 -14.87000007 -2.32000044
v 33.64216164 -9.65727028 -12.07646914
v 31.57047927 -6.96869614 -13.74863274
v 33.59999880 -4.82999999 -16.59999974
v 31.69000149 2.14999984 -20.99999972
v 32.24393353 4.68997471 -20.37352696
v 32.81620517 9.66645684 -19.39531229
v 29.23752740 -9.11876280 -8.76338501
v 30.28000332 -4.70075198 -15.84850810
v 29.26148660 0.03292652 -21.68158256
v 24.25386384 -15.03580622 24.98720028
v 24.99196306 -16.38243161 28.25964801
v 25.69963410 -8.58442206 -4.41170251
v 28.32460776 -10.40670648 -5.20042749
v 28.38645689 -7.76572200 -9.64561198
v 28.71980518 -8.72035418 -8.46095942
v 22.27347158 -17.44971424 31.48767352
v 22.69578911 -14.93645180 25.12922883
v 24.56000075 -14.15999979 22.64999971
v 20.52150667 -17.98093505 32.71293268
v 25.74419603 -3.73738282 -22.42064103
v 23.47536013 0.47699202 -27.46539377
v 18.11281405 -16.49750955 29.85673584
v 18.34000088 -13.60999979 25.14000051
v 18.99999939 -10.97999979 15.68000019
v 22.02606760 -6.37104223 -21.79776505
v 22.12000079 2.16999999 -28.68999913
v 21.92422375 5.99817606 -29.54434603
v 20.17045021 -5.67925954 -24.16038513
v 19.94093694 -2.73499452 -26.73101798
v 21.39540389 11.06703281 -28.83733623
v 18.71609502 16.61536470 -28.71586010
v 13.82404659 -17.38493703 32.52277896
v 17.68234372 -6.08246634 -25.45184270
v 17.85662211 0.42933121 -28.45505252
v 12.15098612 -15.76306112 30.64711764
v 16.80558175 -5.50455740 -26.28011256
v 15.74030332 14.69395403 -30.50402366
v 15.33268299 18.89354736 -29.54901941
v 9.48283914 -13.30475602 29.02202308
v 14.03269544 3.49659985 -25.89791827
v 13.74999993 12.24999968 -28.42999995
v 7.51375034 -13.80752213 30.91142327
v 12.79709954 -8.15209653 -22.23727852
v 12.71000039 -5.69000002 -24.96000007
v 5.57000004 -14.62000050 32.96000138
v 6.06034789 -11.96784340 30.36030382
v 10.95999964 -8.30999948 -23.26999977
v 10.62999945 -3.94000020 -23.43000099
v 9.53441393 21.77446149 -26.61666088
v 3.77000053 -12.30999921 32.04999864
v 3.96999996 -9.80999973 28.34999934
v 9.55981389 -8.54954217 -23.54865335
v 7.80000025 18.20999943 -27.93999948
v 3.27403494 -14.62895982 37.49810159
v 2.15000007 -10.51000040 31.01000004
v 7.90433213 -6.70387410 -24.00778420
v 7.37999985 -4.00999980 -22.81000093
v 6.09999988 14.58000019 -24.62000027
v 5.31869894 21.38657309 -25.84734559
v 4.93726181 -7.53253326 -23.94894138
v 3.14999977 17.74000004 -26.07000060
v -1.16999994 -12.03999948 36.92999855
v -1.45624194 -10.10806486 33.29710290
v 4.14211163 -10.22225153 -23.30508456
v 1.96000002 15.58000036 -23.84999953
v -2.68594665 -10.90178732 36.83324531
v 3.17831920 -10.97525191 -22.70239219
v 3.08228820 -7.59234279 -23.52779172
v -0.58970042 -11.51089836 -21.69908397
v -4.00999980 23.24000001 -22.33999968
v -6.55985391 21.59553207 -23.52337912
v -8.99000000 22.80000038 -21.66000009
v -8.31000041 -11.66999992 -14.73999955
v -4.40759258 -10.78831591 -20.58679797
v -7.91615248 21.29659802 -23.16186763
v -2.01519439 -11.90536283 -19.48327385
v -0.92000002 -11.88999973 -19.92999949
v -0.54829754 -9.02576279 -22.15228416
v -3.91985290 -8.83275457 32.94015676
v -4.09222068 -6.77294796 27.85451896
v 0.84000023 -8.44000001 -22.88999781
v -2.04989943 -11.56321540 37.26506233
v -2.22352170 -10.39511710 34.45099667
v -1.98000018 -8.12000036 30.65999970
v -1.62999996 -6.47999998 24.83999915
v 0.85036468 -6.22912077 21.18426561
v 4.63958085 -5.88027341 -23.10580201
v 2.68999999 16.33999869 -24.56000075
v 2.17372668 -14.05871101 37.38072515
v 5.29432064 -14.92355112 33.87271985
v 4.35000006 -11.71000022 30.86999990
v 8.13999958 -3.51999956 -22.85000123
v 6.54039532 -15.22961445 32.84863383
v 10.25000028 -6.84999954 -23.73999916
v 9.27057769 -2.41208170 -22.50727080
v 8.53496511 -16.51630364 32.93746710
v 8.30073189 -14.16771673 30.67589179
v 12.73855940 -4.94261179 -25.10540001
v 11.64390985 -16.01333916 31.13154694
v 10.42383164 -13.55076768 28.21414918
v 9.87000018 -11.60999946 24.46999960
v 13.31999991 -9.13000014 -20.40000074
v 12.43999973 7.36000016 -25.22999980
v 12.22999953 12.21000031 -27.35999972
v 11.53585128 -17.51154661 33.32857788
v 11.33202109 -14.47212044 28.93536910
v 11.07999962 -12.36000005 25.17000027
v 11.38999965 -10.32999996 19.68999952
v 15.00380039 -9.71771311 -7.85691105
v 14.32907954 -3.45823495 -26.52407624
v 12.52999995 -9.83999949 17.34000072
v 15.36369883 -0.70912961 -27.49655396
v 14.70999978 9.65999998 -28.68000045
v 13.23799975 -10.20152308 18.39597709
v 10.08017641 -13.98527995 29.13821861
v 7.70316739 -15.87389782 32.71916509
v 7.22000003 -13.48999981 30.71000054
v 7.22000003 -11.54000033 28.06999907
v 8.88407510 -10.62121149 23.88164774
v 13.75444047 -3.71725461 -26.12758242
v 10.78999974 -3.06999986 -23.26000109
v 4.53069853 -13.30814417 32.31845796
v 4.10103193 -10.69616433 29.23025936
v 6.47835480 -10.47991589 26.52323432
v 7.88286421 -8.20400100 -23.97200093
v 4.76000039 21.05999738 -26.06999688
v 0.05987301 -12.84102537 36.69119626
v 3.33574042 -11.60619222 31.48987517
v 4.62377071 -9.05671250 -23.80975895
v 7.49954488 -7.14142807 -23.99994992
v 1.51999993 17.13000052 -25.08999966
v 4.23754379 18.84121820 -26.89913288
v 0.85150858 21.57901041 -25.15737154
v -3.22140451 22.71053940 -23.11088890
v -2.57869251 -11.82720345 -20.05934529
v -6.91000093 22.44000137 -22.51000144
v -2.70651677 -11.11944672 -21.17503062
v -9.90121998 18.92174035 -23.10630307
v -10.40943339 20.92659660 -22.45726623
v -13.06714397 17.86383428 -22.03440852
v -9.30990186 -11.60058100 -15.36031812
v -12.33999990 -10.86000074 -16.51000045
v -16.07733220 16.60342142 -21.15986496
v -16.62016101 19.00026575 -19.98038776
v -15.17020352 -10.87522600 -16.51826315
v -15.18953871 -9.36057791 -19.27989349
v -13.40816170 -10.03641821 -18.24339107
v -17.57239923 -8.58992618 -19.05304380
v -18.08977686 -6.82160864 -19.17747967
v -20.34271881 -9.13072377 -15.09613544
v -19.22862604 -7.42562115 -18.28388683
v -21.64000086 -0.86999999 -17.40000024
v -22.88585156 -1.81961269 -14.59888369
v -25.03573149 4.16909717 -14.87586740
v -26.41058899 3.56869120 -12.49787398
v -25.30570701 -0.88531454 -9.98702925
v -28.63599546 9.09154955 -7.89595395
v -21.66387998 -8.26695748 -10.35053004
v -23.67000096 -2.07000016 -13.14000040
v -26.93701722 5.82424458 -13.04540224
v -19.81635019 -10.23587398 -12.71890290
v -22.10409567 -6.21965248 -13.76414485
v -22.70999923 -0.02999947 -16.73999988
v -23.68443646 4.11996152 -17.58367568
v -24.64024164 8.93643964 -16.47939719
v -14.87627532 -4.41378402 8.22088961
v -17.37030782 -3.56416358 6.64069271
v -17.47283340 -11.49395946 -13.20962142
v -19.04726215 -10.10917313 -15.70462435
v -20.00002749 -7.39974668 -17.50050299
v -20.03208362 -3.18830623 -18.15179549
v -22.10133336 0.26173115 -17.40454137
v -12.76090089 -3.34269064 19.83296499
v -14.36971035 -3.48366704 12.43205555
v -16.49999991 -11.68000046 -12.12999970
v -17.65457541 -9.53450240 -18.25728454
v -9.40745696 -4.89338674 28.74072641
v -8.59504752 -6.30139187 25.86877532
v -9.22160875 -5.95790287 22.67314866
v -10.59000008 -5.15000010 18.91000010
v -11.81000005 -4.53000003 12.50999980
v -16.20999910 -10.95000003 -16.41000062
v -16.56894572 -9.47504770 -18.90219934
v -17.44760200 -7.18665821 -19.59352940
v -5.57307480 -8.16693250 38.18078339
v -7.39492988 -6.58085803 33.87493268
v -7.35040242 -6.69163512 31.09261952
v -8.53604730 -6.37665065 26.68230236
v -8.82999972 -6.13000011 23.56999926
v -14.95151408 -11.07013412 -15.78838378
v -16.11241698 -8.18813965 -19.79296654
v -4.64117946 -9.41627286 40.12509808
v -6.52000029 -7.55000021 32.54999965
v -8.99000000 -5.26000001 18.45999993
v -9.56841186 -4.70388075 15.19816928
v -10.11198200 -4.15671337 11.96323615
v -10.85000020 -3.97000043 7.35000009
v -11.28999982 -4.35000006 4.25000023
v -11.66309975 -5.23983547 1.38057943
v -13.26666493 -11.72754448 -12.02925108
v -13.60000018 -11.50000002 -14.96000029
v -14.14941438 -10.31883247 -17.51901954
v -14.68000002 -8.67000036 -19.68999952
v -4.07289201 -10.30065492 40.41572660
v -4.82645351 -9.21808183 37.02508286
v -5.99277578 -8.08350276 33.51741284
v -5.81754837 -6.85741985 29.81459908
v -7.32215354 -6.78393897 26.46008134
v -7.10186781 -6.32962026 22.68010750
v -7.18367565 -5.60418004 19.66598257
v -8.41999985 -5.06999996 16.69000089
v -8.91000032 -4.49000020 13.58000003
v -9.35999956 -4.11000010 10.56999993
v -11.92739047 -12.07396109 -11.99666131
v -12.33381964 -11.66246552 -14.90362734
v -12.87000068 -10.40000003 -17.62999967
v -13.44000082 -8.34000111 -20.06000094
v -2.98297289 -11.60645857 41.57644883
v -3.96000734 -10.38999669 39.27999362
v -4.31028660 -9.35405586 35.91040894
v -4.89985058 -8.59940704 33.46007317
v -6.39999984 -6.56000013 23.81999977
v -6.95453305 -5.60387736 20.58736980
v -7.75849447 -5.30672166 17.67299138
v -7.77000003 -4.66000009 14.67000041
v -10.15348919 -12.29338255 -11.96862292
v -10.89571510 -11.64760813 -14.36126512
v -11.42000034 -10.66999976 -17.14999974
v -11.93999965 -9.11000092 -19.92999949
v -2.83329980 -10.60702838 36.54399514
v -4.07000072 -9.12000053 33.87999907
v -4.81247669 -6.93847146 28.55504863
v -6.52999990 -4.75999992 16.37000032
v -7.53000006 -4.38999990 7.86000025
v -7.84000009 -4.92000021 4.80999984
v -8.22000019 -6.24000002 0.79999998
v -9.61999968 -11.69000007 -14.13999964
v -10.06000023 -10.65000053 -17.06000045
v -2.18817429 -12.57254742 40.75146094
v -2.61000008 -11.06000040 37.78000176
v -3.84999998 -7.08999997 29.72000092
v -4.36059712 -6.37571700 27.43460052
v -5.07353153 -5.13348449 21.11842111
v -5.76443644 -3.92112788 14.24671430
v -6.75878907 -4.99802316 5.05287619
v -7.06999982 -6.38999976 0.31000000
v -7.84999970 -11.71000022 -9.95999947
v -8.29000026 -11.56000048 -13.71000055
v -8.81000049 -10.33999957 -17.41999947
v -9.02879238 -8.72668438 -20.53839341
v -3.04428302 -7.34387385 29.99934740
v -4.15199948 -6.28020382 24.82421510
v -3.98375699 -5.29876305 21.23690955
v -4.44887672 -4.64086467 17.65541174
v -5.23500331 -4.45345743 9.13705118
v -6.15576515 -6.55987021 1.32884900
v -6.87531009 -11.32284757 -8.76474194
v -7.80000119 -9.37000010 -19.72000115
v -0.57000009 -13.08999956 38.61999884
v -1.99000025 -7.31000025 28.54000032
v -2.64999992 -5.92999998 22.70999923
v -3.28000006 -4.69999993 16.86999947
v -3.60000017 -4.25000023 13.81999999
v -3.89999989 -4.27999999 10.54000016
v -4.39000037 -6.41000038 3.43000027
v -5.75000001 -11.57000009 -13.53999972
v -6.18999964 -11.28999982 -17.72000082
v -1.31168205 -7.09492108 26.24805272
v -4.42999974 -11.67999953 -11.54999994
v -4.77000000 -11.41000073 -15.01000021
v -5.89120388 -9.11140628 -20.24591900
v -0.83293428 -6.08730502 22.94893749
v -1.91805768 -4.61842492 15.83104394
v -2.49982509 -6.91114506 2.53981864
v -3.53437918 -7.98331387 -1.21571089
v -3.22999991 -11.42000034 -8.87000002
v -3.55076161 -11.53418049 -12.51062285
v -3.84622649 -11.41030621 -15.88237099
v -4.30776877 -11.31128985 -20.05317435
v 1.07328442 -12.37492543 34.90162268
v 0.84177795 -9.92167182 31.76049516
v -1.28876034 -6.07705908 7.54954433
v -2.17055879 -7.31602684 1.39553007
v -2.42877961 -8.87813233 -2.34508188
v -2.57000001 -11.65999938 -9.98000056
v -3.35925398 -11.38094906 -13.87209538
v -3.57999979 -10.19000076 -20.68999968
v -0.19000006 -6.01000013 21.74999937
v -1.92077796 -9.28215683 -2.94780429
v -2.80179712 -10.09152830 -20.90433799
v -3.33093712 -7.95092061 -20.63677274
v -0.97548030 -5.17221866 18.52958463
v -2.17899657 -11.85447909 -11.31938398
v -2.47963052 -11.49870362 -14.86999355
v -2.85728695 -11.54491957 -20.52273043
v -2.86528538 -8.79451912 -20.75432613
v 0.80804469 -13.05806357 36.26753017
v -1.68234436 -8.98063183 -2.40562297
v -2.15882529 -10.12202166 -4.33166139
v -2.67961132 -11.37125120 -8.22710712
v -3.46665829 -11.43763307 -20.30648664
v -3.45191360 -8.72955378 -20.67377977
v 0.44089762 -13.42200581 38.39434683
v -1.58064696 -5.68356318 21.63942717
v -2.20028614 -4.62895865 16.46146178
v -4.25804686 -4.99868765 7.07560405
v -3.63801816 -6.74704788 2.50869780
v -2.91000004 -11.45999972 39.76999968
v -3.40189412 -9.74670425 35.59750691
v -4.28226078 -7.49436999 31.72059357
v -4.99761803 -5.04811946 19.82568018
v -4.29691141 -7.93938991 -1.38027279
v -5.75875677 -11.36060432 -8.68168939
v -6.38999976 -10.82999818 -18.88999902
v -4.97000013 -8.79000034 39.26999867
v -4.89465799 -8.90462752 36.06183454
v -5.66973491 -6.77695824 29.18186225
v -5.65998955 -6.32106559 26.39440633
v -6.38814922 -4.68997657 17.40881056
v -6.83999993 -3.86000006 12.47000042
v -7.17981206 -5.80924051 2.69961637
v -7.04442523 -7.02452753 33.37417543
v -8.05999991 -6.08000020 22.64999971
v -8.70030001 -4.48692450 14.74783570
v -8.87999963 -3.94000020 9.70000029
v -9.43000056 -12.01000065 -10.06000023
v -9.96578764 -11.54103223 -14.73027468
v -10.06999984 -9.68000013 -18.64000037
v -9.27984715 -5.16585773 2.55426043
v -11.78456005 -12.01216225 -13.11887335
v -12.27999944 -2.95999995 21.67000063
v -10.74020006 -4.71644010 22.69041352
v -12.35999912 -3.67999892 19.00999993
v -12.58999947 -4.20999946 13.62000033
v -12.08994444 -10.30426286 -7.70357903
v -13.45000044 -11.42000034 -11.14999969
v -13.75999954 -10.90999972 -15.92000015
v -14.37981427 -9.74360947 -18.61383766
v -14.89999983 -4.25999984 4.72000008
v -15.13999980 -6.30000001 -2.46999995
v -17.88000017 -5.49999997 -19.44999956
v -16.68000035 1.13999995 14.15000018
v -16.65000059 -0.31999999 12.04000041
v -18.60999875 1.09000038 8.48999992
v -18.47000048 -2.91000004 4.10000002
v -16.95000008 -9.01000015 -6.53999997
v -18.28089170 -11.10873930 -12.24607415
v -19.19000037 -8.08000006 -17.89000072
v -19.52556334 -4.94203204 -18.03391986
v -20.16999945 -8.59000068 -7.99000077
v -20.47999948 -8.77999980 -15.23999963
v -21.05000056 -2.36000051 -17.20999926
v -21.56559378 3.16826603 3.39437043
v -21.59000002 -6.85000140 -5.84000023
v -21.73000015 -7.87999947 -11.11000031
v -22.12631330 -5.13319578 -13.34124897
v -22.52607793 -0.59728231 -16.43137075
v -23.79667945 -3.08516715 -11.54095493
v -23.81858975 0.67022198 -14.23936430
v -23.79018255 -5.16659627 -6.87385816
v -26.10000037 2.33000005 -7.61999981
v -26.09519847 5.31719299 -13.94317951
v -27.32450701 4.08828584 -8.26500263
v -24.47999828 -3.36999958 -10.52000001
v -22.64847420 -3.60357715 -13.12619355
v -23.09314907 -1.71662669 -13.89808580
v -19.76394840 2.04437948 8.02186318
v -21.71218954 3.43892211 4.33090748
v -20.53000033 0.73999999 4.35000006
v -21.26257494 2.82867742 2.85151228
v -21.48968913 -7.38401012 -7.69687397
v -19.52568255 -9.91949998 -9.71637201
v -20.05000040 -10.01000032 -11.71000022
v -20.25000006 -8.36999994 -16.06000029
v -20.88000067 -0.75000001 -17.92999916
v -23.33934791 5.46644768 -18.01306382
v -22.01040275 1.62811857 -17.60444418
v -18.55010726 2.40222737 13.07282411
v -18.41498539 1.42772729 10.54525562
v -18.00999977 -9.18999966 -7.26999994
v -18.14999990 -10.04000008 -16.99999906
v -18.31019484 -7.72355357 -18.66130717
v -18.54000054 -4.68999986 -19.31000128
v -16.47000015 0.00000000 13.34999967
v -15.74040763 -3.41032771 9.84507427
v -16.25000127 -7.07000075 -3.44000012
v -14.60214797 1.46996963 21.75017633
v -14.38736729 -3.03777750 14.27951735
v -14.72999994 -4.16000001 5.89000015
v -14.70000017 -5.23999985 0.37999998
v -14.31779563 -10.70489176 -16.53525978
v -13.51562236 2.06592213 25.88997036
v -13.50999996 -0.68000000 21.09999955
v -13.39935046 -4.47103614 10.60187165
v -13.20843678 -9.08558816 -5.61923487
v -13.12999986 -10.87999996 -8.77999980
v -12.66380679 -0.28368345 23.45678955
v -12.24999968 -4.18000016 16.75000042
v -11.89579628 -4.53138584 13.68632913
v -12.40325160 -11.41103543 -13.88945617
v -11.67438738 -9.90766101 -18.03425886
v -11.35721151 2.07741093 30.61644174
v -11.57000009 0.71000005 28.14999968
v -10.93253680 -10.34353301 -7.35296635
v -10.80000028 -11.93000004 -10.47000010
v -10.60794108 2.67728348 33.42571855
v -10.25000028 -5.29000023 20.85000090
v -10.43021306 -4.09419369 11.38809975
v -9.91000049 -7.69000035 -3.10999993
v -9.69042163 -10.88916790 -16.12374745
v -8.51999968 -11.18999999 -8.41999985
v -8.94416124 -11.84337679 -13.65772355
v -8.65538325 -9.76360403 -18.63344945
v -8.34000017 -5.84999984 31.12000041
v -8.20000004 -6.12000003 23.49999920
v -7.61030614 -5.76970680 20.60668357
v -6.43053232 -10.00845991 -6.16476079
v -6.16999995 -10.09000000 -19.51999962
v -6.27000025 -7.85999931 -20.32999881
v -6.64124871 -7.33033428 33.21472555
v -6.52227411 -6.65070629 29.94005382
v -5.89343952 -6.30934024 25.78151226
v -6.43060124 -4.10122750 14.60047066
v -6.11369964 -11.45593729 -15.14750905
v -5.71011612 -3.86195653 12.70974893
v -5.23386290 -7.59536261 -1.34711654
v -9.32000019 -5.88000007 25.86999908
v -9.35999956 -4.94999997 17.98000000
v -9.56206396 -4.53710416 13.88283074
v -9.37999971 -4.20000032 7.69999996
v -9.23253782 -11.57340128 -14.67176527
v -8.97737406 -9.31059849 -19.23766173
v -9.75000020 1.16999994 33.48999843
v -11.39874849 1.58463535 29.62834388
v -11.42999995 -4.32999991 22.94999920
v -11.43695880 -4.42150515 5.33348694
v -11.35999989 -5.61999995 0.38999986
v -11.07000001 -9.92999971 -6.36000000
v -10.89223381 -11.74097974 -13.67072389
v -10.86004823 -10.80089714 -16.41178504
v -12.45723385 1.53788971 27.64404938
v -11.64999977 -0.94000000 25.96000023
v -13.48329894 0.40475285 21.96859941
v -13.38388957 1.20269507 23.90817739
v -14.00000043 -1.47000002 18.93999986
v -11.91827934 -3.84761300 21.23842575
v -13.50691728 -3.31799174 16.00445993
v -13.64000048 -7.96000008 -3.99999972
v -13.53000011 -9.71999951 -6.65000034
v -13.45000044 -11.16999984 -9.54000000
v -13.43000028 -11.73999999 -12.52000034
v -13.00058234 -11.17986999 -15.54493140
v -10.78104321 -10.67007985 -16.86660945
v -11.57351770 -9.47918743 -18.95216852
v -16.90999977 1.54000055 15.47999959
v -15.56212641 -0.67757431 15.46237897
v -14.06818070 -3.15673999 15.23935609
v -16.89000055 0.81999984 12.52000034
v -16.52999967 -5.27000008 0.68000000
v -16.47000015 -6.32000016 -2.21999991
v -14.26713262 -8.86761677 -5.51756425
v -16.17999934 -11.52999979 -10.90000011
v -14.10309132 -11.30323019 -13.91860656
v -16.38448052 -10.39583050 -17.20622741
v -19.44085397 2.16961140 9.76581778
v -17.47374982 -3.67019419 5.30657731
v -19.47999932 -4.80000023 -0.81000000
v -16.39733650 -9.24570672 -6.50435220
v -18.69520918 -9.68559086 -8.33347440
v -19.20999959 -10.44999901 -13.71999923
v -20.02057247 -8.72568227 -16.22044668
v -20.27794905 -4.40420955 -17.39950292
v -22.77480625 -5.77317458 -5.35959285
v -21.69394493 -4.25518444 -2.23684986
v -22.39999920 -6.67000003 -8.55999999
v -22.86959440 -5.21566300 -11.58002205
v -19.33164708 -10.48120018 -11.85421459
v -22.23642543 -6.70279376 -11.71392202
v -19.91819404 -9.61600337 -14.33750428
v -23.38406257 -1.41293078 -13.64198327
v -21.70092799 -2.11291946 -16.56554267
v -23.89887534 -2.31139059 -12.23928202
v -24.49809946 1.23848033 -13.40472512
v -27.32544206 7.01538566 -12.58586626
v -28.06173079 7.64029892 -6.42135646
v -25.27000010 3.18000000 -14.08000011
v -21.50000073 -7.66999973 -13.81999999
v -23.28000218 -5.83000062 -10.24000067
v -22.30000123 -3.86000029 -14.44000006
v -23.41232449 -3.79095646 -12.25120761
v -23.16999994 -0.14999973 -15.80999978
v -19.31199804 -9.32143535 -16.79208875
v -20.51752247 -6.13032514 -17.40399562
v -18.33146252 -10.73280536 -15.32454882
v -22.49909937 7.43291806 -19.26213503
v -17.02632196 -10.21579280 -17.79097132
v -20.51218785 7.41578685 -20.61104216
v -16.88278839 12.03853171 -20.85454203
v -15.69999941 13.79999984 -20.81000060
v -16.45000093 16.13999903 -21.03000134
v -14.90033697 17.71637425 -21.38866112
v -15.99095389 21.56137675 -18.17108691
v -10.38999949 16.42999984 -22.91999944
v -11.20081637 18.76779273 -22.49887586
v -7.76303699 8.12092703 37.88632527
v -6.75934600 9.84956883 42.68465936
v -6.01450354 9.47973691 35.27551144
v -8.54676869 19.14735511 -23.15453067
v -10.14899183 22.53696881 -21.69556916
v -9.89484321 17.68190414 -22.79062010
v -8.10999982 8.01999960 21.19000070
v -8.25999957 8.22000019 28.34999934
v -15.00000060 21.77000046 -19.20999959
v -11.55698486 7.84752890 18.38043146
v -16.96999930 12.57000025 -20.77000029
v -19.64163221 18.69251020 -19.01936345
v -19.63000000 11.30000036 -20.23999952
v -20.48780210 14.67427611 -19.88233812
v -22.27033488 18.54000241 -16.13946445
v -21.81000076 8.15000013 -19.63000000
v -22.57936262 11.51968352 -18.50795373
v -23.15171063 14.49353807 -17.99187809
v -26.38999932 12.60999963 -13.50999996
v -24.86000210 -2.21000006 -10.69000084
v -28.17000076 9.17000044 -11.33000012
v -16.35700092 12.12380081 -21.34201489
v -17.09000021 14.19000048 -20.33999935
v -17.40000024 16.75000042 -20.77000029
v -14.21999931 13.89999967 -21.15999907
v -14.23995849 17.00001769 -21.55987918
v -14.29226529 21.47125080 -20.08783631
v -14.16203659 22.71462977 -14.86635674
v -13.49999942 7.79999932 13.94999959
v -10.83999965 17.07000099 -22.38999866
v -10.73999889 23.45999889 -20.43999918
v -6.53999997 23.91000092 -21.67000063
v -4.86999983 16.18999988 -23.60000089
v -2.74000014 17.90999994 -24.20000173
v -2.40000011 23.90000038 -21.88000083
v -1.13999995 13.58000003 -22.76000008
v 0.87783515 11.56285498 -23.03654701
v 2.71388283 20.37025616 -26.24871954
v 3.65999993 10.49999986 -21.70000039
v 12.04035617 2.50664516 -23.95302802
v 14.49963637 21.09200507 -27.42461860
v 13.67573440 5.86947799 -26.08354948
v 13.22000008 10.35000011 -27.45000087
v 13.77000008 -0.44000000 -26.14000067
v 15.01404867 2.15323619 -27.73778886
v 15.87130502 -3.17177526 -27.25942247
v 13.46999966 -2.24999990 -25.51000006
v 12.86999974 3.22000007 -24.64000136
v 6.99000014 8.46999977 -21.97000012
v -3.46801849 14.46079928 -23.67853932
v -2.90999957 18.37999932 -24.58999865
v -4.80478955 20.83384991 -24.48383346
v -6.67000050 17.45999977 -24.05000106
v -7.85130728 20.19189298 -23.50499853
v -11.59000024 16.11999981 -22.19999954
v 14.48948029 -15.35099465 29.27513793
v 31.67999908 -5.09000011 -16.24999940
v 32.00000152 -2.62999977 -18.89999956
v 32.60999918 0.63000002 -20.94999887
v 34.59359705 1.95394619 -21.76510915
v 30.50666861 6.76634163 -19.03956756
v 31.36639297 8.54049530 -18.77181232
v 31.90599754 10.46110876 -19.64357495
v 28.99725176 16.18045010 -14.62455746
v 30.59705906 8.74591526 -18.86978559
v 31.03999980 0.92000002 -21.06999978
v 27.69999951 -5.76000009 -14.36000038
v 29.40000035 -2.95999995 -19.02000047
v 29.23265658 -1.47981453 -20.98996378
v 29.70999852 2.36999965 -20.76999843
v 29.22429144 5.54300752 -19.83498223
v 29.58513051 7.80675933 -19.31361295
v 27.79000066 8.96999985 -21.22999914
v 4.56698006 -12.47040555 31.64518625
v 25.14999919 -6.22999994 -16.41999930
v 26.49999969 -4.57999995 -19.95999925
v 27.62192860 -2.09400826 -22.24744856
v 27.56999992 1.15000003 -23.67999963
v 3.98000050 -12.98000012 33.33999962
v 22.99999818 -7.27999862 -16.46999829
v 24.56029318 -5.04177390 -21.82559855
v 25.83000064 -1.51000079 -24.28000048
v 25.63361079 3.09659075 -24.87367950
v 23.74682203 14.64757137 -24.01507646
v 25.19609220 0.41850909 -26.18246712
v 24.01000075 5.76000009 -27.35000104
v 20.60183883 -6.75033918 -21.75378241
v 21.75199054 -4.24535479 -24.73050542
v 22.14000002 -0.88999979 -27.40999870
v 22.29999937 1.47999974 -28.28999981
v 19.42059025 -4.93703410 -25.23717657
v 20.13999969 3.12999985 -29.51999940
v 20.67673579 5.94598660 -30.04686534
v 18.66301894 14.39369284 -29.76540476
v 17.20882766 -4.96882759 -26.48332529
v 18.17346923 -0.85423037 -28.14387903
v 13.21582869 -3.69625166 -25.29597096
v 13.48999981 11.85000036 -28.00999954
v 10.27566008 -10.09392459 -21.61353454
v 10.41408349 -5.21526719 -23.43339846
v 13.44281249 -5.78821450 -25.39083175
v 9.48122423 -3.61752440 -23.09380844
v 12.22584210 -3.91166238 -24.15906452
v 11.84225362 1.12688390 -23.15099351
v 8.07010103 1.31501956 -20.54711431
v 11.35703549 2.78614392 -22.87232503
v 8.24859925 3.74012580 -21.00310661
v 11.60491258 5.84656559 -23.65317568
v 9.37000010 12.05000002 -24.55999888
v 9.54808760 21.15131728 -27.21424773
v 6.22999994 5.79999993 -21.22999914
v 6.27999986 10.09000000 -22.28000015
v 5.78000024 -8.32000002 -23.90000038
v 4.63454751 -5.30941039 -22.40925096
v 3.93000012 17.04999991 -25.93000047
v 3.06171854 -9.55797918 -23.16675335
v 1.58698193 -11.55980211 -21.83197439
v 0.36000009 17.33000018 -24.90999922
v 0.99999970 -6.80000056 -21.90000191
v 3.46000004 -5.96999982 -22.74000086
v 2.21089600 18.67113449 -26.28649585
v 4.40321304 -11.28137112 -22.11605199
v 6.87870849 -8.37171264 -24.02990125
v 5.48435422 -5.38316090 -22.82878384
v 4.81999991 -3.61000001 -21.50000073
v 4.92357183 16.20339043 -25.92602186
v 6.47999998 -1.12000003 -20.49000002
v 8.32999963 16.27000049 -27.68000029
v 5.92811592 2.81038112 -20.09127103
v 9.42198280 20.25004849 -27.74592116
v 11.75711770 -9.84685961 -21.18577063
v 12.17000000 -6.88999984 -23.63000065
v 11.26783434 -4.38829418 -23.59060943
v 10.96938830 -0.90640853 -22.41164446
v 9.96000040 2.14000000 -21.46000043
v 10.02636459 7.58870598 -22.72416838
v 12.57393602 13.69958650 -28.90782990
v 14.54881672 -7.24318018 -24.55269918
v 15.05064685 -4.57454240 -26.65517852
v 11.60523295 21.08412609 -28.42890657
v 16.99476130 -6.07411144 -25.83158016
v 16.96636342 -1.84457668 -27.87047811
v 16.34122804 -8.58418178 -21.55944519
v 21.48466557 4.25101491 -29.66535836
v 19.97050084 15.74103348 -28.32556516
v 19.44999956 -7.34000001 -21.46000043
v 20.54935507 -5.14709204 -24.37691763
v 22.15000056 7.49000022 -29.17000093
v 18.99000071 -8.34000017 -18.23999919
v 20.77814564 16.97084494 -26.45945735
v 23.34104106 -0.78929623 -26.92135237
v 23.87000062 2.46999948 -27.60000154
v 22.62097411 -6.03480451 -21.66571841
v 21.56793140 -7.76007026 -18.85223389
v 24.37330782 3.77464830 -26.52280219
v 23.29999954 -6.62000012 -19.55999993
v 21.78999968 -8.10000021 -15.63000120
v 13.49999942 -15.40000085 29.88999896
v 15.65999910 -17.07999967 31.78999946
v 14.45408911 -13.85240722 27.16822736
v 31.20261058 -9.70461778 -11.21339947
v 29.23421375 -6.61506830 -12.68119831
v 31.42999858 -3.43999988 -17.74000004
v 32.29000047 -0.27000016 -20.43000050
v 33.73045474 1.63746648 -21.38477378
v 34.69999880 5.12000080 -22.32999913
v 31.55487776 7.10888673 -18.92798766
v 30.95218726 7.85905402 -18.78803782
v 31.02000058 9.68999974 -18.96000095
v 31.36000037 11.59999985 -20.13000101
v 33.99715573 13.00050132 -21.43640816
v 30.49516305 -15.01014922 -2.95263715
v 33.52750093 8.64424091 -19.56067421
v 36.27000004 13.09000049 -22.97000028
v 40.25822505 13.74258287 -33.01823139
v 38.61712292 19.86310445 -34.38401595
v 34.04884040 -11.46387588 -9.09708533
v 35.42000055 -8.32999963 -13.34999967
v 38.30000013 7.29000010 -23.66000041
v 32.39977732 -16.26901887 0.05048792
v 38.41999918 -3.43999988 -19.09000054
v 40.21999985 11.64000016 -29.76999991
v 44.39110681 17.92013086 -36.27543896
v 44.63348538 3.34684737 -34.84272584
v 42.54491255 12.69649714 -32.13631362
v 43.88676584 -2.28433334 -31.23209998
v 45.02229020 0.36074524 -34.30697322
v 45.53461820 16.28949307 -36.26253456
v 45.01108825 -1.04430318 -33.39324519
v 44.76263747 -1.91438233 -32.42826089
v 12.73246482 -18.02660339 34.41299498
v 14.99717124 -17.79639162 33.06441382
v 16.82439260 -14.69969563 27.28888206
v 18.61999929 -13.24999984 22.57999964
v 20.98470554 -12.10744213 17.19077490
v 20.64136975 -11.49690524 14.72812425
v 28.89000066 -15.69000073 -1.32000004
v 30.82999960 -10.49999986 -9.84000042
v 32.67325461 -10.40312927 -11.03487425
v 31.96999803 -7.78000010 -13.12000025
v 33.76441449 -1.00526493 -19.81576532
v 36.01999953 4.37000021 -22.42999896
v 34.07929093 6.34423736 -20.76638304
v 36.30732745 6.58226525 -23.15870114
v 32.24245831 8.25299229 -18.88941787
v 33.91671553 9.95255075 -20.18257417
v 35.27000174 12.40000036 -22.15999924
v 15.79918712 -18.57628115 34.93032604
v 16.20000042 -17.44000055 32.06999972
v 17.23000035 -15.79000056 29.30000052
v 29.61000055 -16.11999981 -0.06000000
v 34.21000019 -8.77000019 -12.72000000
v 37.21873090 0.54034434 -22.28779159
v 37.54910827 3.36775067 -22.77638577
v 37.64752299 6.24670554 -23.34208600
v 40.24543613 12.22727261 -30.96375801
v 16.56553894 -18.51944253 34.28373113
v 17.51000062 -17.44000055 31.76999837
v 18.96000095 -15.11000004 27.86999941
v 20.57000063 -13.79000023 23.71999994
v 28.24999951 -16.58999920 3.23999999
v 34.84511375 -9.97174066 -11.14485692
v 36.35524586 -7.09637068 -14.14533425
v 39.82005641 10.21002233 -26.88997053
v 20.82999982 -14.58000019 26.17999911
v 30.98000027 -16.65000059 2.42000003
v 34.94068608 -11.70170028 -7.87820946
v 37.35950962 -6.28239615 -15.04845824
v 39.42525387 -3.20845400 -20.00549249
v 42.38277674 -3.27610993 -27.16576494
v 44.74645853 3.90381599 -34.76820141
v 42.78043658 9.33356863 -30.83027340
v 21.78999968 -15.13000112 26.81000158
v 35.26978567 -12.69745827 -5.88061381
v 36.68520972 -9.76313092 -11.03084162
v 40.77513516 -2.68557481 -21.73721232
v 43.53144765 -3.49024637 -27.23521553
v 44.64000091 -2.86000059 -30.43000028
v 45.50521821 -1.72315899 -32.67433867
v 45.83025351 4.02782159 -34.54815969
v 20.13999969 -18.62000115 34.35999900
v 21.35000005 -17.04999991 31.16999939
v 23.66548590 -14.66850378 24.61013012
v 34.47862342 -15.66901058 -0.59179228
v 36.29284725 -12.20809855 -5.58817759
v 38.23255002 -9.24036093 -11.00251451
v 41.95864871 -3.81931011 -20.23560740
v 41.43999889 -2.52999994 -22.76000008
v 43.57283562 -3.43787554 -25.46720579
v 46.75000161 3.14999954 -33.97000208
v 45.51216960 13.40488065 -34.79901701
v 21.50000073 -18.53000000 33.96999836
v 36.52972355 -12.77242601 -4.45953850
v 41.19342193 -5.32801356 -16.45203494
v 43.42611507 -3.04625416 -22.18325436
v 45.21999881 -3.50999995 -26.45000070
v 46.85894772 -1.61935168 -32.13714436
v 47.66550660 0.61926857 -32.73945674
v 47.98423126 5.79559989 -34.33972225
v 37.59000078 -13.29000015 -3.23999999
v 38.99635375 -11.30369771 -7.06791505
v 39.63904828 -9.20555368 -9.39795375
v 44.79999840 -3.01000010 -23.18999916
v 45.76004297 13.36578466 -34.86333042
v 23.75199087 -18.55451055 34.01053697
v 35.76999903 -17.65000075 4.67999978
v 39.37653825 -13.33025843 -3.75866238
v 45.39162666 -3.32973734 -24.37246591
v 48.70029911 -0.82066789 -31.42110258
v 49.18714613 8.27376917 -34.57617015
v 24.58330989 -18.52130704 33.79718214
v 26.05654672 -17.42133126 31.13952279
v 27.00000070 -15.96000046 28.21999975
v 34.96000171 -17.76999980 6.63999980
v 41.79009423 -8.41683894 -8.15671030
v 42.24513471 -6.10818295 -12.13674061
v 49.35947806 1.02107273 -31.56673163
v 25.64947121 -18.39275472 33.43952075
v 35.31000018 -18.09999906 10.44999994
v 40.68278894 -11.99339796 -4.51190304
v 41.54797643 -7.01690791 -10.09824127
v 43.56614128 -5.69328154 -12.89232727
v 49.27912354 -1.24209747 -29.74109724
v 28.77972461 -15.26729669 27.76127867
v 29.64257635 -14.11752123 25.27838759
v 49.25908893 -1.84992969 -27.20585652
v 50.20999908 0.42999993 -30.50999902
v 50.03885925 2.90794764 -31.91782907
v 50.68648607 5.52539108 -32.59487450
v 50.00093207 11.44781243 -33.22919086
v 50.43383688 13.48224841 -33.31271932
v 29.18708697 -15.41251317 28.56366336
v 30.35912104 -13.90800998 25.09085461
v 47.21067473 -3.27476743 -20.25139518
v 49.94999990 -0.51999977 -28.41999941
v 28.04262377 -18.07435602 33.34240615
v 37.58894652 -17.82275736 9.69008915
v 42.18188673 -10.16552560 -4.35619801
v 31.30999953 -13.65999971 25.97999945
v 37.90000081 -17.72999950 10.56000032
v 42.38000140 -10.56000032 -3.10000009
v 43.14089939 -8.24170932 -5.77831781
v 50.75000226 -0.09000087 -27.86000073
v 51.22347549 2.87504680 -30.83663806
v 38.30000013 -17.61999913 11.14000008
v 42.60860384 -10.87898109 -1.97961577
v 43.19060966 -8.32425896 -4.53862315
v 50.96000060 -0.40000078 -26.76999941
v 38.65537420 -17.65239425 11.69861667
v 42.12253541 -12.56104838 0.01114558
v 43.27526689 -9.56091285 -2.75661494
v 48.85135964 -2.31181621 -21.23285271
v 50.64999685 -1.35999802 -24.38000031
v 51.84808746 6.62023947 -31.43975511
v 51.80343613 11.92257181 -31.80671111
v 51.32035911 15.42680059 -32.68492967
v 43.10758412 -11.99042611 0.92368526
v 46.95930332 -3.66281974 -11.88994851
v 52.35466361 2.28442345 -27.86117233
v 33.01478922 -14.11904208 29.35953066
v 42.21220315 -15.64081758 6.85766060
v 43.21216419 -12.98367605 3.34224780
v 50.30798540 -2.18767463 -17.77940989
v 32.13999793 -17.84999855 35.58000177
v 33.48999843 -14.62000050 30.92000075
v 34.32000056 -12.96999957 28.21999975
v 44.05999929 -11.38000004 2.45000003
v 44.69217733 -8.82428791 -0.08720307
v 52.02629417 -1.14468532 -21.41626924
v 52.72999778 0.77000132 -24.12999980
v 34.11891684 -15.08896891 32.24863112
v 34.60999951 -13.56999949 30.07999994
v 44.64000091 -10.90999972 2.98000011
v 45.24622858 -8.29564780 0.48147506
v 52.53259838 -0.81579806 -21.52612619
v 54.09999937 9.56000015 -28.58999930
v 34.73538533 -15.10178298 32.88438171
v 35.48000008 -13.41999974 30.54000065
v 36.36194766 -12.10004091 28.27959508
v 42.75999963 -16.00999944 12.24999968
v 44.07000169 -14.12000041 8.17000028
v 48.88918251 -2.76180916 -7.78764905
v 52.82723904 -1.03641045 -19.33794655
v 54.23939601 1.00939209 -22.19922468
v 35.09768099 -16.76263101 35.85068882
v 35.70999950 -14.87000007 33.47000107
v 36.41000018 -13.08999863 31.00000136
v 43.03999990 -15.83999954 14.36999999
v 44.05000061 -14.86000046 11.31999958
v 45.63000053 -10.90000011 5.72999986
v 49.32000116 -2.95000128 -6.69000065
v 53.09000239 -0.30000196 -17.62000099
v 36.20000184 -16.37000032 35.99999845
v 46.30465060 -10.19497681 6.60342025
v 48.34000021 -5.81000047 -0.23000018
v 49.75000024 -3.04999971 -4.86999983
v 51.14767328 -1.48506556 -9.08129942
v 56.72395974 3.69727728 -22.92031236
v 57.11637065 8.11699498 -25.24899691
v 57.03222379 3.32804769 -21.00404352
v 38.84856403 -14.63963650 36.62261739
v 39.55943882 -12.79481873 34.13205594
v 53.83401364 -0.99591492 -7.18496228
v 56.11000210 2.27999850 -14.67000041
v 40.21000117 -12.52000034 34.66000035
v 52.02098563 -3.43764876 -0.68793161
v 52.88305506 -1.82739296 -4.50310344
v 54.45462838 -0.12706636 -8.21075030
v 59.89557505 4.99679986 -24.69903789
v 52.98504978 -1.68686779 -5.55431470
v 55.92828244 1.74440537 -13.41700554
v 39.02458772 -13.21700774 34.57951173
v 58.77970904 5.36122546 -25.28488450
v 58.21343884 7.82657322 -25.54723434
v 46.18425295 -12.33747974 10.72811708
v 46.86542973 -10.17661300 7.28459982
v 56.55610189 8.13047122 -25.34245327
v 55.71870878 6.36288663 -24.59058352
v 36.23387590 -16.59797505 36.85549274
v 46.12726718 -11.62775978 8.61081760
v 37.47740760 -15.82463831 36.96034849
v 39.17498514 -12.22877949 31.87617660
v 56.54054135 2.71729520 -17.53374375
v 45.86245120 -12.92868424 13.89103569
v 58.85000154 6.88000023 -26.10000037
v 56.15093932 2.36736191 -19.69121583
v 57.22198635 3.98306176 -22.86979184
v 36.50013357 -14.57446348 33.85233879
v 46.30180821 -9.60920285 4.44402080
v 49.42557588 -3.89524573 -3.14442255
v 35.37845984 -14.69629630 32.65399486
v 36.18999943 -12.62000017 29.41999957
v 47.10999876 -6.80999923 -0.14999986
v 55.10985106 3.24398419 -23.85795861
v 55.36000058 5.71999978 -24.53000098
v 57.34715611 11.80928107 -30.34733608
v 33.64999965 -15.11000004 31.59999847
v 34.65000167 -13.12999986 28.52999978
v 43.33725199 -14.85412288 7.43568456
v 44.21999678 -12.44999934 4.30999929
v 45.02000287 -9.54000093 1.44999905
v 45.85000128 -7.23000010 -1.25999993
v 47.91000113 -3.53999902 -7.33999955
v 51.15249008 -1.87042891 -17.33544655
v 53.36172879 -0.35683665 -20.72875574
v 54.28000167 3.33000091 -25.15000105
v 54.46999893 8.24000034 -26.97999962
v 55.67614734 12.35162560 -31.01071902
v 43.45152900 -12.38379814 2.79894983
v 43.67993400 -10.02589054 -0.31422684
v 46.49372771 -4.56011435 -8.26801173
v 52.72540823 0.86335221 -24.97842535
v 54.67887968 12.80043460 -11.57249603
v 44.94611546 10.86317096 -34.89461914
v 43.82191598 6.07719738 -32.84629434
v 42.72636026 21.42572403 -34.66105834
v 46.21446133 21.55285887 -24.22436513
v 45.21576688 21.41938731 -21.34832554
v 53.53207886 13.31977081 0.16192801
v 57.29126558 12.43402809 4.07702848
v 57.74082616 15.36541805 12.44673040
v 38.79413754 21.41184174 -32.91114792
v 41.43540934 21.57666907 -32.78174251
v 44.78637129 21.55537531 -21.81991935
v 55.21229655 17.36315340 17.05061831
v 36.97999939 19.17999983 -32.80999884
v 37.13307157 20.74421756 -30.74478917
v 38.64667565 21.02320082 -28.38514186
v 39.56748545 18.73738319 -22.48550579
v 42.89104417 19.65730451 -12.01378740
v 43.77482831 18.60701106 -9.71147697
v 46.31875083 16.23694971 -3.67900380
v 49.79047179 14.68384918 -2.30727857
v 48.13537374 15.97128436 3.30313342
v 36.84173897 20.39660327 -31.74909204
v 37.83373907 16.36233367 -24.00795929
v 37.95748577 17.66291820 -24.95186403
v 41.13533348 20.06683871 -10.44084877
v 42.18000174 19.27999966 -8.08000006
v 44.17744279 17.11503416 -2.15150672
v 45.24964839 16.96893759 0.88014954
v 47.69966379 16.00000076 1.69355259
v 36.35999933 13.55999988 -22.81999961
v 36.99025884 16.62118360 -25.18283948
v 38.74086961 20.45128308 -11.53107919
v 40.89703038 18.92571338 -4.20626206
v 45.99217325 18.63809675 11.79939415
v 37.05000132 7.00999983 -23.52000028
v 34.54110771 11.93224080 -22.23093808
v 40.29897973 17.78470166 6.22369349
v 43.48661751 20.17428912 18.38249154
v 45.46000063 18.88000034 23.02999981
v 48.29949141 15.16241767 30.76392040
v 36.72775254 20.91964893 -0.13821668
v 38.85093704 18.72113906 4.04471718
v 39.22161832 18.90994422 7.60258222
v 42.04000160 20.27999796 17.30000041
v 43.83594170 19.70658824 23.12722988
v 33.27064961 22.08559029 -6.01756806
v 36.62572429 19.91147175 2.56039435
v 36.76339611 15.84040374 6.97152037
v 38.07000071 19.40000057 7.92000070
v 39.17429596 20.70820890 10.95282566
v 34.46393088 21.37377858 0.52911096
v 37.71999851 16.61000028 5.59999980
v 36.70081496 15.61799832 6.35483209
v 38.98274899 20.54656483 15.84146544
v 30.70713207 22.74684049 -6.33795280
v 32.71986544 22.65188284 -2.74253474
v 33.55192393 21.52108401 0.24783288
v 36.78304702 17.12417230 7.85399880
v 35.96318886 19.32662912 8.12593009
v 42.28540882 18.17126572 28.99504080
v 28.68383005 16.00685343 -14.68492486
v 35.25999933 16.75999910 7.93000031
v 35.67323089 21.51620202 9.28165577
v 33.61869603 18.65850389 2.99917930
v 34.54696015 16.36264101 7.98627920
v 39.81133178 18.69895123 27.21671760
v 40.58660194 17.52640866 29.47909571
v 26.31482482 14.94884025 -17.31101796
v 27.75463834 19.08143796 -10.58771461
v 30.07856198 21.86447009 -2.32267473
v 39.06701133 18.53589155 27.26929449
v 39.86245021 17.56090298 29.44802679
v 26.35999955 14.91000038 -16.31000079
v 29.62000109 21.12999931 -2.14000023
v 32.41999820 13.80999945 4.87000076
v 33.13575685 19.99450475 10.45513898
v 27.03148127 21.25230059 -8.42836406
v 27.46914141 20.63219063 -5.95755922
v 30.67675047 20.19979246 -0.42373285
v 31.61999956 13.50000035 5.10000018
v 32.32838586 14.59150854 8.02812725
v 29.32932228 15.49881604 10.71236748
v 32.78090060 22.44824730 12.80032005
v 27.50727348 19.63306777 -3.43796494
v 29.12229858 17.13934913 1.47206581
v 30.65032139 13.49344570 4.73830476
v 29.43038382 15.61214961 10.88771783
v 31.89732507 19.73527297 11.73798274
v 31.65964410 22.50505798 12.52883114
v 32.82094374 22.29930274 16.89158194
v 35.59009358 18.69953051 24.48986843
v 27.79449895 17.69278012 -0.09727536
v 30.35667911 12.98582647 5.33645274
v 29.53254431 15.79686441 11.06525399
v 31.06636181 19.68313195 11.95667218
v 31.58739209 24.16188084 15.04751481
v 33.23500231 20.78195848 19.08549108
v 36.03841364 17.83327758 28.55251916
v 38.96215558 15.96835069 35.13068706
v 22.74632081 17.58965664 -19.92395706
v 25.46042018 19.77141574 -5.76097053
v 29.72830273 12.87287101 8.64228513
v 29.28560413 15.50938841 10.91350056
v 34.69021246 18.17540638 26.02196485
v 36.14802286 17.36003533 31.87951073
v 19.68015730 19.11232248 -24.89139885
v 20.95524222 18.53751205 -22.16648683
v 21.11583948 18.71898398 -19.56007443
v 22.75523730 16.57899097 -14.05932661
v 23.95999990 18.44999939 -8.94000009
v 25.15823767 18.95518042 -3.43949464
v 29.72433157 24.98692088 14.09030985
v 17.63425209 19.35041323 -27.51540020
v 19.86999996 19.60000210 -20.13999969
v 22.15999924 16.62999950 -12.81000022
v 23.17587100 18.08209717 -8.73895269
v 27.40000002 13.19000125 5.20000095
v 28.36400829 25.08032881 13.55278585
v 31.31318092 18.63643155 21.13766409
v 34.12223607 17.81849004 31.17728792
v 16.76000096 20.47000080 -26.73000097
v 19.17117089 19.81341653 -18.07737350
v 20.38782649 18.05482991 -14.64595553
v 21.43000066 16.82000048 -11.21999975
v 22.24633470 16.77525416 -8.80722236
v 23.31419848 18.88614893 -3.57384654
v 24.23522994 17.33925007 -0.04657642
v 25.19196831 15.89674316 2.57279980
v 26.66000091 12.48000003 6.50000013
v 27.03845315 12.80197408 8.97051953
v 27.00000070 20.15000023 10.30000020
v 30.47179617 18.14496703 21.00777626
v 14.32900783 20.62975988 -28.72970700
v 15.65000042 21.04000188 -25.87000094
v 17.70436205 20.51919512 -17.88591221
v 20.12000047 17.45000109 -10.97999979
v 21.02999948 16.03999920 -8.03999975
v 22.00181596 18.07299815 -2.37985142
v 23.79505336 17.03088731 0.00435084
v 23.91813882 15.56149777 3.01390700
v 25.62289499 12.44470477 6.97159860
v 26.71083808 18.32027920 9.94997472
v 26.35705657 24.86938611 13.97722308
v 13.28643411 21.51056565 -27.92680264
v 14.77544755 21.57202177 -25.53582191
v 16.81920141 20.67524754 -17.75928028
v 17.24476367 20.30247636 -14.83525243
v 19.16719787 17.35481247 -9.67206247
v 21.05773613 17.57843047 -3.15330573
v 21.64715901 16.99357294 -0.32328675
v 22.56730758 15.47902077 2.35389499
v 23.87771383 12.24756520 6.23017689
v 25.12501553 24.22891743 13.47308792
v 29.75149080 18.64536293 29.27108295
v 15.36223758 3.45259858 -28.09367701
v 13.87329213 6.87534874 -26.78558044
v 12.19416969 20.57280764 -29.07481976
v 17.68999919 18.75999942 -11.16000023
v 18.51000078 17.00999960 -8.63000005
v 19.39112693 15.57069644 -4.73737996
v 20.90000920 16.74996689 0.25998490
v 23.42074551 12.45663501 7.14366278
v 23.24019559 14.78015725 8.34497344
v 24.54277128 23.51225168 12.01429497
v 29.13262323 19.04827543 31.14453144
v 30.04698269 20.51043883 34.97158736
v 20.13149485 16.67952910 -0.25755016
v 22.84557000 16.23108052 8.74788407
v 23.24033156 17.38880575 11.49819419
v 19.07547563 15.38444031 -2.96310219
v 22.77536131 17.74984226 10.14079154
v 23.47999997 17.17999950 12.03999948
v 29.67322804 21.31654322 36.67735681
v 11.63648535 21.61363699 -27.76708081
v 12.66086288 22.38534577 -24.11769889
v 12.66717445 22.42690884 -25.69025941
v 13.88380863 22.01320417 -22.08181098
v 16.53060131 19.02993768 -10.69747657
v 18.33000034 16.48999937 -7.29000010
v 18.98408867 15.45890328 -4.10291040
v 22.76201546 12.63937168 7.13883899
v 22.70689048 16.66549966 9.07339528
v 23.18414487 18.34681258 10.58663614
v 23.59000035 16.96000062 13.31000030
v 24.39959161 16.67583361 16.13884047
v 12.59838883 19.57755722 -29.59929593
v 18.09000038 17.96000078 -10.11000015
v 19.24999990 15.82000032 -6.31000008
v 20.91017552 17.16334186 -1.11082208
v 14.50999826 21.44999802 -26.00999922
v 17.10999943 20.46999894 -16.89999923
v 17.96000078 19.71999928 -13.93000036
v 19.74000037 16.40000008 -8.13999958
v 21.51433937 17.56338775 -1.80723926
v 29.83999997 18.63999851 30.27999960
v 19.87999864 18.22999865 -12.76000030
v 22.20726013 18.80592667 -4.50296560
v 23.05750363 17.48054661 -0.89104613
v 24.57296476 15.34604840 3.41271539
v 26.19785629 24.90357496 13.45126610
v 17.62481220 19.84203607 -26.36746876
v 16.89989492 18.80217344 -28.17332186
v 19.34999973 19.74999905 -21.47999965
v 22.30768651 16.45167544 -11.77569479
v 20.38516663 17.60330051 -11.74927410
v 23.40875566 19.28176172 -6.45749178
v 26.25007741 15.79611748 2.88343197
v 25.06569959 14.03777394 4.53243311
v 28.61525491 14.20306601 10.06986666
v 32.23864734 17.80974492 25.20836703
v 27.73245610 18.12133379 -0.55925117
v 28.72337215 16.66271128 1.91169407
v 30.72575480 14.08544555 9.30927973
v 30.36524542 16.99033566 11.47508342
v 31.25888854 19.86576058 12.01323327
v 33.48059207 19.52721365 20.73113620
v 35.49278527 18.06733571 27.37349458
v 36.11322865 17.32859015 33.73645246
v 28.09341066 22.01993950 -7.18113407
v 30.46521172 21.65000327 -1.84966391
v 28.53073552 19.16870289 -1.49398018
v 30.76043352 17.13650115 1.92030985
v 32.92652592 18.78588460 10.10921877
v 30.87780252 21.98517323 12.21791375
v 35.27683392 18.11663806 26.19066276
v 28.29971910 14.60659876 -16.82396606
v 31.83751553 22.30665460 -1.60734821
v 31.47476166 18.37382279 -13.38310726
v 37.97249869 19.92909424 8.35034531
v 32.42037445 14.40085750 -20.09399235
v 39.80429098 18.39752123 4.39106999
v 43.12067851 19.48399469 15.59958234
v 35.22000089 7.69999996 -21.84000053
v 34.69999880 12.91999966 -21.85999975
v 37.44923323 20.47895826 -10.89227386
v 44.17112097 18.53826642 8.23732466
v 37.74999827 5.18999994 -23.18000048
v 40.24999961 20.34999989 -10.95000003
v 41.26999900 19.43000033 -8.16999935
v 42.87999868 17.76999980 -3.78999999
v 44.78130490 16.83663391 2.15992983
v 48.08634520 17.08937809 10.69791336
v 52.47714743 14.90510069 32.69682825
v 39.95978087 1.21734070 -27.62977406
v 39.23433274 2.10318947 -24.96334352
v 36.33696958 19.02277209 -32.06647933
v 35.59169918 17.32844114 -29.39732745
v 37.16497496 20.14927007 -28.44999544
v 37.79713809 19.29161884 -26.23060532
v 36.99889407 18.13233458 -26.08748339
v 39.11739960 18.65759492 -22.70819992
v 42.14278609 20.05645260 -12.94031553
v 41.98239371 19.70537193 -10.06968133
v 43.97000000 18.47000048 -8.43999907
v 42.36084968 18.58713478 -6.37923367
v 45.80999911 16.64000191 -3.52000026
v 47.35000059 16.30000025 0.92000008
v 49.69675094 15.67034610 5.80476038
v 36.20555252 19.48411390 -31.33003786
v 39.67000172 20.94000019 -27.44000033
v 40.69000110 20.02999932 -24.70000088
v 53.63537744 16.71002246 12.79669255
v 39.51286897 19.17083375 -34.52246636
v 45.64327374 20.13958059 -16.41557924
v 55.06551266 15.17014019 9.01368912
v 57.08568171 16.21804200 13.84673733
v 61.07879058 16.06702432 26.40370093
v 43.32374781 21.60827816 -26.50206536
v 44.97398064 21.94812149 -23.79244752
v 45.39511725 21.18626982 -20.09758353
v 59.43147838 14.77670576 14.41342849
v 63.47198039 15.30628558 26.00344829
v 44.08297315 5.87484706 -33.61627460
v 41.78659245 21.68388665 -34.14141387
v 45.68583146 21.51096985 -22.50425331
v 57.53398314 12.80306745 6.63032988
v 63.74407560 14.88738414 22.97600172
v 44.71412674 5.81421424 -34.70277786
v 44.83000189 8.24000034 -33.70999917
v 44.61999983 10.78999974 -33.53999928
v 42.94747114 20.62090486 -35.44373810
v 43.42709854 21.81126364 -33.51805359
v 44.32195425 22.35243097 -30.17922305
v 54.93000150 11.97999995 -4.82999999
v 45.28938234 6.59714593 -35.32995284
v 44.94399205 9.85182263 -34.18545052
v 44.98475045 12.30559405 -34.53439102
v 43.90281811 16.86944999 -36.19382903
v 44.33857277 20.02633177 -35.43518111
v 44.94141415 21.83545195 -31.88036382
v 55.82008138 11.90485992 -6.32378832
v 45.80234364 7.69047718 -35.76043248
v 45.50167546 9.96091682 -35.93751788
v 44.88783702 16.81879349 -36.35067865
v 45.78325897 11.52485143 -35.47872230
v 43.68092120 15.26262984 -35.61494127
v 56.25620857 12.03356683 -7.03724707
v 44.00169477 20.99050954 -34.69321132
v 44.89000142 22.37999998 -27.78000012
v 54.58295345 12.06448209 -4.31335950
v 43.35725307 9.15340055 -31.37756884
v 56.77671731 12.42587157 2.54408619
v 63.89721483 14.80620261 21.75067179
v 42.52445325 21.71214856 -27.27753855
v 43.65000129 21.94999903 -24.04999919
v 51.80263519 13.43875565 -2.82384991
v 59.73291397 14.53271415 13.82881217
v 58.59416351 16.01946913 15.13083745
v 61.08999997 14.99000005 18.02999899
v 60.72685495 16.15719870 21.58377692
v 39.65000063 21.80000022 -31.31999820
v 40.45904055 0.08705591 -29.16710265
v 37.17308491 17.18138717 -33.63123536
v 37.34407946 20.55046707 -32.84680098
v 39.88000005 20.44999972 -26.56000108
v 41.14789888 19.98548210 -22.92486280
v 39.54501078 4.89867525 -24.65409786
v 36.32000089 17.83999987 -32.12999925
v 36.94150597 20.45933902 -29.62763235
v 38.18007931 20.19644901 -27.27265842
v 38.72000054 19.16999929 -24.94999953
v 38.08788955 1.37318345 -22.97732048
v 35.60649976 16.47969335 -28.31437439
v 36.25029325 18.46777275 -31.42122179
v 36.50290146 19.25830916 -28.28032896
v 37.43999824 15.96000046 -23.08000065
v 40.45458138 20.21167055 -12.58227974
v 42.67999902 18.85000244 -7.40999915
v 50.28044432 17.57503301 13.95483781
v 35.49635783 6.02785125 -22.47945033
v 37.17106581 4.19725757 -22.81763591
v 35.33344716 13.96625862 -21.84322663
v 36.61171347 16.54938422 -21.53513394
v 38.57645020 20.33256926 -12.95768097
v 45.42119801 16.90947637 0.37433044
v 52.11025849 17.22826622 26.96674131
v 42.91872308 19.04421113 7.12847384
v 52.02783644 17.16130786 27.64973231
v 33.89404714 18.48382503 -15.85042663
v 29.62392569 14.80169874 -18.12479831
v 32.87331015 21.84718475 -0.46116277
v 26.47899464 15.66227898 -13.79136555
v 33.36376697 16.49150066 8.55524465
v 34.15000066 21.80000022 10.68999991
v 34.96058658 22.45238051 13.23100179
v 29.96623516 16.16991311 11.00434922
v 32.12875128 20.51120810 12.15603109
v 37.34795377 17.68620126 29.91878241
v 17.40557700 1.34262128 -28.78959291
v 17.09508151 16.79613069 -29.55120802
v 20.03043890 17.55045354 -26.79746598
v 19.91633140 19.29084398 -21.04450017
v 20.68490535 18.44540797 -17.74034835
v 23.22999947 17.44999923 -9.03999992
v 35.30940413 17.70838350 30.42926267
v 36.06495634 17.23058149 34.12570804
v 14.79225326 14.83625267 -30.51405400
v 15.71427472 20.62600292 -26.89180896
v 22.44802006 16.58879593 -9.59898345
v 27.57287398 25.13119951 13.98816891
v 13.88986316 2.51002144 -26.29150078
v 13.37813493 14.00786545 -29.16973457
v 16.11000113 20.77000029 -18.82999949
v 28.93999964 18.07999983 27.55999938
v 29.91219237 18.79806444 31.31024912
v 12.48625573 8.74792412 -25.52349679
v 12.19632570 15.93922824 -29.52707186
v 12.77999952 22.22999930 -24.83999915
v 15.41035436 20.63467540 -15.23310784
v 17.46244729 16.09443873 -6.41558785
v 18.48796383 15.31111728 -3.33417812
v 18.56344566 15.26828390 -0.82380505
v 21.53999917 14.39000014 8.17999989
v 23.64878170 19.02075484 11.52162254
v 29.04428914 21.45699039 35.89686006
v 11.68000046 3.77999991 -23.86000007
v 11.95000019 13.60999979 -27.58999914
v 14.81000055 20.13000101 -12.87999935
v 16.69853926 15.90646058 -5.10279555
v 17.94434339 15.13255667 -1.69019355
v 21.15137875 16.22707024 12.20906898
v 21.51842788 15.74718766 14.79046512
v 24.70505610 18.15393567 25.88014491
v 21.20493352 16.11709595 16.48287661
v 22.78617583 16.84948243 20.88082209
v 23.38975482 18.13526824 25.05575866
v 25.18259175 21.04308642 33.92386809
v 9.89771821 16.19732939 -28.72933820
v 13.37875705 20.70262656 -13.07203621
v 20.38817108 16.16812870 16.79724455
v 22.54194580 17.96879247 24.68421124
v 24.62000027 20.60000040 32.97999874
v 24.33036081 20.95253952 33.33862126
v 9.47866775 17.03629829 -28.68715860
v 21.70388401 17.63115264 23.02051894
v 22.32560702 18.95269565 27.21121535
v 23.49176630 20.05013078 31.01404198
v 21.46625891 17.31925644 21.39283717
v 22.90435508 19.38948594 28.69122848
v 23.74373749 20.37460916 31.93268552
v 22.99678512 19.70201358 29.95237149
v 23.86914752 20.81924118 32.92456269
v 19.49862391 16.22707956 15.71072079
v 15.78651182 15.60392417 0.04887921
v 15.19358158 15.71430825 -0.58754085
v 14.57983162 16.12597704 -1.45254412
v 11.69809420 22.20317163 -22.66279608
v 17.32342876 16.18078724 11.85719762
v 17.81553775 16.61190204 15.15837573
v 21.32875286 21.09005302 32.55220875
v 10.72476897 16.28297009 -29.06590886
v 11.74581703 22.55186997 -24.13492091
v 14.86201864 16.26769826 -3.45976930
v 15.23289364 15.66693373 -1.41654990
v 12.40059640 22.05617167 -27.25781500
v 13.08674924 21.95011824 -22.90147915
v 13.74000032 21.32999897 -19.61999945
v 13.24664056 7.40905758 -26.02518164
v 17.62999967 15.45999944 -3.61999986
v 22.44776674 17.99968816 23.63335527
v 14.59521241 1.15290203 -26.69316158
v 15.52770287 5.49172470 -28.05172279
v 15.65000042 20.47999948 -27.88999863
v 21.68830112 13.79554346 8.01023748
v 22.65855484 17.05607027 11.72828395
v 23.38635176 16.39886945 15.96859843
v 23.54769036 16.43329486 19.57356371
v 25.66493489 18.31092872 26.11080371
v 16.85870625 2.62377737 -29.01263162
v 16.30094834 14.15558625 -30.40460311
v 17.44976826 16.37788303 -29.29619513
v 15.86916111 19.52882670 -28.36596780
v 19.54000071 19.06999946 -17.61999913
v 27.81743184 18.34001020 28.08163129
v 18.99999939 0.36999997 -28.21999975
v 18.05728488 12.22592872 -30.04389443
v 19.34999973 16.71999879 -28.16000022
v 20.40337399 17.51588657 -25.67804977
v 20.68000101 18.72000098 -21.54999971
v 22.74343185 16.99111052 -9.03663319
v 23.58031645 15.52690566 2.83034984
v 26.22707561 13.52615841 8.86872038
v 27.11484022 19.09853145 10.40397771
v 29.71374616 18.31325516 28.19204330
v 28.75113860 19.10142787 31.88621253
v 20.25668882 6.79413602 -29.84675951
v 18.92100461 4.58598975 -29.59080227
v 20.65584622 9.97631811 -29.20567244
v 20.76521330 13.34442105 -28.45026739
v 20.07359453 16.97649062 -27.32062899
v 29.65851873 14.51330166 9.99923330
v 24.55342188 16.11616835 -11.21057756
v 28.83076295 15.05816169 10.61128266
v 29.45269644 24.94558878 13.42684496
v 24.06308241 15.99777490 -10.79765242
v 24.28999916 18.78999919 -8.58999975
v 28.76110561 21.91845141 11.53104380
v 27.90107392 25.12181178 13.66571337
v 20.91878280 9.41161159 -29.09515984
v 19.28641088 17.41299778 -27.81721391
v 22.84000069 17.02000014 -9.39000025
v 25.67647398 13.31531350 5.28162858
v 26.47327632 12.53589801 8.49605538
v 31.19000047 20.58999985 36.04000062
v 17.84942113 13.10249604 -29.91132624
v 18.76523718 19.50977184 -22.43886329
v 19.28555034 19.47188564 -19.43931170
v 22.60614187 17.49301329 -0.99491433
v 25.25720000 24.37433414 13.09230365
v 29.29824032 21.20830677 35.27894989
v 16.13112167 0.08721428 -27.97431313
v 22.38661423 17.03174412 9.53070354
v 25.42564459 18.78073439 27.49617957
v 13.09460774 15.64529911 -29.94078025
v 14.01000004 21.84999920 -25.31000040
v 17.43601076 16.02552272 -5.58901764
v 18.16000044 15.18000010 -2.36999989
v 20.50294355 16.50413871 10.91722958
v 20.84568143 16.05622843 14.38468136
v 21.73614688 16.23740606 16.82138443
v 22.51667902 17.65033789 22.66656421
v 23.43000099 19.32000183 27.85999887
v 11.01958007 18.17885228 -29.60583195
v 12.07958534 22.53831550 -23.76611717
v 14.62439541 17.69657247 -6.30043214
v 17.41481014 15.71273990 -4.82672499
v 21.30336128 19.75051500 28.78171764
v 9.11999959 22.46000059 -25.98999999
v 9.65000037 22.95999974 -22.92999998
v 10.33999957 22.02999964 -19.10999976
v 14.09713272 15.52455220 1.93222042
v 9.22085345 22.69633301 -24.47703853
v 7.48239504 22.47009426 -20.53228579
v 9.32958815 20.68538964 -12.71118037
v 9.60537884 19.79248226 -9.30168573
v 9.94968228 18.43042113 -5.85499592
v 13.90614174 16.13701694 6.62885467
v 15.67688398 17.70242117 20.22239380
v 14.87999968 18.34000088 23.49999920
v 16.07000083 20.19999921 30.47000058
v 3.46000004 19.15000007 -26.75000019
v 3.86188901 22.23954909 -25.30927025
v 7.01098191 18.72014813 -5.79215353
v 8.20999965 16.37000032 1.59000035
v 8.77844729 16.09608531 5.23701217
v 9.35999956 15.79000056 8.91000032
v 9.91558749 15.51690511 12.68444862
v 10.61000023 16.17999934 16.30000025
v 11.21000014 16.69999957 19.88000050
v 13.55999894 21.01999894 33.84999931
v 1.10599922 16.54008217 -24.28659052
v 0.68426563 20.74801922 -25.53090453
v 2.08035647 22.72145636 -17.23929867
v 4.03083488 17.53568649 -3.91222024
v 4.19736840 15.81928506 -0.33528649
v 5.33999968 15.59000090 3.14000016
v 6.47999998 14.86000046 10.59999969
v 7.07000028 14.89999983 14.25999962
v 9.94999986 19.33000050 31.89000115
v 10.52999962 20.67999914 35.40999815
v -1.90999999 14.25000001 -22.95999974
v -1.48803531 17.38828979 -23.93252030
v 1.49440055 22.37119526 -15.54391719
v -0.00269697 19.53024417 -9.20555275
v 1.95000006 15.06999973 1.76999997
v 4.27718880 15.04533645 5.93115296
v 4.12999978 14.25000001 16.54000022
v 5.07145701 14.67117481 20.89971304
v 5.32000000 15.62999934 24.12999980
v 8.83739814 17.37044752 26.28747374
v 6.45000022 17.92000048 31.30999953
v 9.20101535 19.84072849 33.99348259
v 8.06528423 20.19765414 37.79461980
v -5.04000019 17.92000048 -24.05999973
v -3.42851970 17.59074070 -23.94860238
v -5.39395353 21.66037634 -23.92690256
v -2.30961083 15.11086989 -0.07493606
v 1.05545972 12.57235277 17.81756431
v 4.62667132 15.35826270 25.45938455
v 3.23000015 15.93000069 32.87000209
v 6.24947110 18.29656400 32.88169578
v 3.78000061 17.41999947 36.47999838
v 6.06572535 19.29254644 37.03452274
v -5.40424790 19.20957491 -23.97193760
v -8.07728432 22.67857641 -22.27901481
v -6.06749346 24.15035293 -17.81262457
v -5.15999319 15.84349200 -1.86645123
v 1.18385174 12.94487435 22.03968540
v 2.61557405 14.93531093 31.03367984
v 0.14412937 14.75234795 37.47892380
v 4.18697018 17.95527339 38.73673454
v -10.66148095 18.02096702 -22.50141650
v -8.87806527 17.65511185 -23.52744900
v -10.49368735 21.56414464 -22.22346142
v -9.48381703 23.64350110 -20.72299086
v -8.29300936 24.30271544 -17.89102331
v -9.44999978 23.18000048 -14.73999955
v -7.40307616 14.68854118 -0.41481305
v -6.81000017 11.94000058 6.27000025
v -4.54000011 8.46999977 24.00000021
v -2.26544193 10.17758809 23.37364852
v -3.53233051 9.75633506 31.47257864
v -3.09999939 11.20000053 34.49999914
v -2.64000008 12.76999991 37.68000007
v -1.66323176 13.89563270 40.85754603
v 0.49519760 14.36952502 41.91332683
v -11.69635914 16.91280678 -22.33788744
v -9.31945816 23.54472503 -15.64335823
v -10.71218494 13.42832763 1.24628399
v -9.94999986 12.32999936 3.28999967
v -9.45845991 10.45405958 7.03762146
v -9.41843633 8.43019225 10.91818977
v -8.75999965 7.54000014 14.05999996
v -7.43999938 8.62999912 23.87999929
v -6.99000107 8.66000075 27.37000026
v -6.55000005 8.74000043 30.86999990
v -4.16672416 9.25448537 29.41629849
v -3.77580640 10.30298136 32.90881217
v -5.61999995 10.21999959 37.78000176
v -3.63299833 11.55079063 36.70964390
v -4.86530969 11.52982563 40.44565186
v -4.53492580 12.46591192 43.23596880
v -2.60433555 13.54358252 41.57158360
v -15.65730013 12.91900873 -21.26900107
v -15.54999966 17.27999933 -21.11000009
v -13.98407482 20.89706063 -20.59051022
v -10.38956735 15.37959464 -2.12199125
v -12.59000041 12.50999980 3.10999993
v -12.31000014 11.31999958 5.79999993
v -11.62000000 8.34000017 12.43999973
v -11.27002202 8.13000184 15.36001079
v -10.88999957 8.22000019 18.30000058
v -9.03894752 7.34577747 33.65962580
v -7.88047537 8.03491287 37.02428192
v -5.97685436 9.79268923 37.05040738
v -7.57465744 8.16537999 40.56281969
v -6.83648046 9.73388553 43.63381863
v -4.99639241 11.83325984 42.53210500
v -16.49656892 22.06034958 -17.34443381
v -14.76032287 13.52574583 -1.16643182
v -13.68771028 14.34616465 -1.78423873
v -14.29000031 8.35000072 11.25000045
v -12.09425367 8.06962419 14.21851292
v -9.96237155 8.11419170 26.76288411
v -9.71812475 7.80503545 30.71728721
v -20.33000067 10.29000059 -19.91000026
v -19.23000067 19.46000010 -12.78000046
v -18.72812212 12.25940511 -1.48695987
v -16.68000035 6.75999932 11.95000019
v -14.56092577 6.94315135 15.22637159
v -14.97423649 5.40654175 22.46486954
v -22.50000089 6.69999979 -19.27999966
v -22.39000052 9.20999981 -19.12000030
v -21.40237950 17.98795909 -18.17531511
v -16.69421606 5.57603873 15.25392011
v -22.60000072 4.07999987 -18.95000041
v -23.71652052 6.58534188 -18.02433096
v -23.12561311 16.61170647 -17.21431129
v -23.14351127 18.29612255 -14.14044201
v -22.97000028 17.17999950 -9.77999996
v -19.64809373 7.95462821 5.70106972
v -25.68585239 16.28129929 -10.80739684
v -26.90031379 14.54567723 -9.06061102
v -4.58427239 21.74364403 -24.03972112
v -4.54502041 22.71509729 -13.39522749
v -3.77000007 21.04000002 -10.82000043
v -1.74378336 18.84637587 -6.97577465
v 0.32906345 13.45253177 8.00234545
v 1.64999999 12.98999973 20.34999989
v 4.55000997 18.09950545 37.02476993
v 4.54706559 17.20274054 41.17722437
v -3.85407265 21.78942040 -23.86198565
v -3.47966794 24.37981777 -20.27417347
v -2.73915008 22.46776782 -14.23543412
v -0.08000012 17.11999811 -3.67000070
v 1.14816730 14.97173123 2.35757278
v 1.65884523 14.56782129 5.02242055
v 2.29763379 13.46963737 12.46906724
v 2.63574766 13.43994867 15.81242681
v 4.93999990 17.65000075 33.58000144
v -3.10970540 21.86930738 -23.89891632
v -1.49717799 21.65510505 -13.95152416
v -0.95521507 20.14240623 -10.78926679
v 0.68999990 16.11000113 -2.46000011
v 3.45000019 13.86000030 15.58999997
v 5.12867095 18.39216612 35.88698432
v -3.64822242 21.05277218 -24.50323850
v -1.69215840 22.03362435 -14.10849392
v -0.33980756 18.91753450 -8.07276368
v 0.38958545 16.57177694 -3.11273616
v 0.36875773 15.26234671 -0.78577996
v 1.82999996 14.36999999 5.81000000
v 3.12000001 13.58999964 14.84999992
v -4.28121118 22.45734073 -23.50169234
v -3.40625714 23.58086035 -16.59485325
v -2.06332793 19.10891756 -8.25541466
v -0.35720016 16.40034281 -2.81939725
v 0.33000024 14.72999901 1.82999962
v 1.27000036 13.82999960 7.79999979
v 2.11000023 13.15999962 13.65000010
v 3.88000021 15.90999961 31.46999702
v 4.08999994 17.03000069 34.63000059
v -5.43551287 22.70016633 -23.04870822
v -3.41000012 19.95999925 -9.42000095
v 0.43999951 12.87000068 10.85999981
v 2.30999989 13.86999991 27.72999927
v 3.03244009 17.13712141 37.90805489
v -6.53889123 24.55286495 -19.91520077
v -5.51000005 21.33999951 -11.37000043
v -4.46999958 18.60000007 -6.94000022
v -1.75000005 13.12000025 7.04999967
v 0.26000000 12.31000014 22.74000086
v 0.83999976 12.72000000 28.17999944
v 0.71355532 14.10237886 33.69385377
v 1.52999954 15.82000032 38.45000267
v -8.60832166 20.70266753 -22.84093574
v -8.62316974 24.27446283 -19.73239146
v -7.86000025 22.74000086 -13.12000025
v -5.75000001 17.04000123 -3.88999982
v -2.27000052 10.87000035 16.06000215
v -1.32999988 10.87999996 24.32999946
v -0.83999976 11.62000000 29.81000021
v 0.80237049 13.79164774 32.37277642
v -10.70857048 21.05295286 -22.18190581
v -10.62999945 24.21000041 -15.97999968
v -10.11000015 22.94999920 -13.46000005
v -8.99000093 19.60000023 -8.77000019
v -5.92297455 16.24603756 -2.52565509
v -1.12642301 12.57950999 33.96184370
v -13.85833230 23.35866354 -17.74970815
v -12.40000036 22.33000100 -12.43000012
v -11.89934835 19.88475770 -9.19493474
v -11.80547290 18.68662238 -7.65344081
v -7.61861494 13.14292662 3.27469222
v -6.96569076 7.83821288 15.31638950
v -6.45817863 7.62185035 18.28632504
v -6.23822864 7.97324814 21.73804678
v -5.48666902 8.43077619 26.05373785
v -5.44011686 8.89464002 31.64141625
v -2.20645103 11.13244332 33.15591440
v -4.63200547 10.71346086 38.09677064
v -4.80000023 11.54999994 41.04999825
v -4.60000010 12.38000020 44.16000098
v -15.74837044 19.08277720 -20.50825395
v -14.07000050 18.58999953 -7.94000085
v -10.00260934 14.48060479 -0.60737407
v -11.75443921 12.52068207 3.19159939
v -11.41405944 11.07995771 5.72911091
v -9.93429031 9.14472435 9.62354150
v -10.29916853 7.90592190 13.43993936
v -9.82101634 7.83744175 15.84198140
v -7.87910447 8.09147768 13.96740600
v -9.62134544 7.91566726 18.22478324
v -7.28879496 7.50309788 17.65911467
v -9.23999958 8.46000016 22.32000045
v -7.31900940 8.33061803 22.63763361
v -8.84999987 8.20999965 25.82000010
v -9.15031228 7.83474836 29.33637798
v -5.34792384 8.77204817 30.69156036
v -8.12999997 7.93999992 32.41999820
v -7.79000018 7.91999977 35.71999818
v -4.99412650 10.35121735 37.04168648
v -7.61695020 8.06434732 38.98160905
v -7.22000003 8.79000034 42.58000106
v -5.37228119 10.89443453 41.36636108
v -17.17961580 12.16928381 -20.59381269
v -16.13347977 20.51097341 -19.58679594
v -17.61868037 21.64161019 -14.72737361
v -16.68922231 17.82011427 -7.64014060
v -15.58435708 19.42896284 -9.51250363
v -14.42032866 17.46656001 -6.56287419
v -15.62999934 13.77999969 -2.85999989
v -13.85150943 15.33031650 -3.65988770
v -14.77341261 12.98644673 0.86544303
v -13.14259320 14.46002442 -1.41491485
v -14.82000016 12.14000024 2.92999973
v -12.74217758 13.39539979 1.40407460
v -14.24689777 10.40083356 6.13529934
v -11.85171958 11.84888557 4.31820424
v -13.30000069 8.48000031 11.77000068
v -12.83999998 7.79000018 15.11000004
v -12.12999970 7.31999986 21.51999995
v -11.40999980 6.70999987 27.97999978
v -9.52869933 7.50030531 31.69679642
v -8.59813951 6.93405932 37.93885559
v -7.41029996 8.51087458 41.25669971
v -19.25885119 9.92738176 -20.44390701
v -18.84493791 13.60032521 -19.90663819
v -17.75075309 12.31436990 -20.25760524
v -20.39809525 17.38578454 -19.43800040
v -19.95856315 19.77987774 -13.82224355
v -19.37000081 17.28999987 -8.82999972
v -19.60361563 16.15549065 -5.46192471
v -17.37721823 17.38638990 -7.57536432
v -18.29000004 13.81000038 -3.01999995
v -17.43000001 11.04000024 1.71999994
v -13.54538370 4.08851961 27.56107040
v -21.52557112 7.59671396 -19.93030868
v -21.54999971 10.49999986 -19.15000007
v -20.41365020 18.11643131 -10.66659857
v -21.15999907 15.79000056 -5.96000021
v -19.53469776 15.56028519 -4.69508488
v -20.66376805 12.49288116 -2.09371932
v -18.69778149 11.22622658 -0.02695301
v -19.39000003 9.32000019 3.04000010
v -17.90999994 5.63000003 12.45999988
v -15.90777189 5.93839539 14.93079029
v -23.11999910 7.43999984 -18.78000051
v -23.64999987 12.04000041 -17.44000055
v -21.16565034 5.69661474 2.19854363
v -18.23882945 5.16770827 12.77350914
v -24.99180101 13.26009538 -5.30226156
v -22.02999964 10.01999993 -1.80999970
v -21.57020196 5.87219279 3.65133234
v -20.87871730 6.82904758 6.09642407
v -26.41000040 8.03999975 -14.05999996
v -27.83999965 8.99999961 -11.59000024
v -27.85266563 12.81113084 -10.06435975
v -28.40060741 10.83523594 -7.55194668
v 5.39255980 17.38242991 -26.60817839
v 21.39929123 22.11510763 34.34295952
v 6.96156779 16.49254560 -26.95726603
v 6.31000008 22.12000079 -25.49000084
v 22.15428464 20.70104703 31.74487129
v 8.53999984 14.08999972 -25.69000050
v 7.64496531 20.13225853 -27.65412815
v 23.68957922 21.70833386 33.88090059
v 10.67128684 9.86035634 -24.22480844
v 24.29027110 20.03071643 31.07228689
v 25.14407970 21.91473171 34.68514979
v 10.27000044 13.79000023 -26.41000040
v 22.19999954 16.30000025 17.06000045
v 23.28999899 16.99999906 21.23000100
v 24.19839427 18.79918575 26.95143223
v 26.39999986 21.77999914 34.62000191
v 21.28270082 16.37590863 9.08141676
v 22.16999978 16.64000005 12.67999969
v 23.49000052 16.28000103 17.10999943
v 12.77745143 12.55573984 -28.21939252
v 11.55573782 16.05281048 -29.39719707
v 14.45585582 7.15385005 -27.86612883
v 13.16588186 12.23056298 -28.16868015
v 11.91011351 18.54964159 -29.91868369
v 11.99619751 21.36090025 -28.25027145
v 23.71961065 20.13145573 10.57195384
v 14.20949120 10.86834725 -28.57999876
v 13.48975953 14.51306324 -29.59580347
v 24.25712347 22.94283360 11.62883639
v 24.41997640 22.44747430 10.90052444
v 24.34709296 21.58084512 10.46229433
v 24.88133498 23.65491353 11.70224603
v 18.24999973 1.29999977 -28.64000015
v 16.25999995 18.67000014 -29.13000062
v 17.32184924 12.18946092 -30.40738031
v 17.08998345 15.82512818 -29.64071371
v 18.21986213 11.69166528 -30.23656644
v 17.92000048 15.82000032 -29.35000323
v 19.01999861 15.66999964 -28.99999917
v 20.82000114 7.23000010 -29.55999970
v 24.22348596 18.60559359 -8.95579811
v 28.42915989 14.72332235 10.26721671
v 31.14907071 17.75415801 11.43983565
v 27.87858434 17.42296107 -12.42252346
v 28.12288888 21.14488184 -5.38218720
v 32.77000040 18.13000068 9.94999893
v 32.78430179 20.90224437 11.89992856
v 34.45438296 22.13286236 10.80357749
v 31.98150173 13.70243914 -20.43698169
v 38.58000040 18.74000020 7.66000012
v 35.30000150 0.11000000 -21.67999931
v 33.92182663 3.05672269 -21.95955440
v 34.61197764 6.16069091 -22.18047529
v 34.13197398 12.60435209 -21.75558172
v 33.90999883 15.61999973 -20.47000080
v 34.73384306 8.66585970 -20.87709494
v 38.55531663 -1.89426984 -21.39836363
v 36.34000197 7.65000004 -22.92999998
v 35.68781540 11.60372235 -22.60142192
v 35.79900786 16.05941541 -21.72779292
v 37.18977049 19.99696158 -13.30889016
v 37.93000057 20.58000118 -10.30000020
v 38.80807012 2.36096280 -24.08598177
v 37.99257055 9.60957352 -23.99395965
v 35.64760834 15.78570530 -29.26992998
v 36.08028591 18.05665903 -27.93924510
v 35.63152254 16.40899293 -30.12107871
v 36.03665903 15.08799102 -30.06102517
v 35.82735732 17.93355495 -30.80073372
v 39.87763450 -0.91989309 -26.88875422
v 36.24182194 14.82927799 -30.16235493
v 35.95590964 16.13911241 -30.94236366
v 40.71436077 20.65157890 -14.92347009
v 39.40321878 8.16893205 -24.76837672
v 39.87306729 6.73615327 -25.14793724
v 37.22885996 15.93106613 -33.09160843
v 39.99000043 9.39999986 -26.58000030
v 37.13775426 18.23380031 -33.53742883
v 37.29498014 20.80890164 -32.20183775
v 40.29916972 8.13485775 -27.30380930
v 38.05041686 15.79147018 -33.80521014
v 37.77923062 17.00257510 -34.19758007
v 37.55411506 19.36604641 -33.80945697
v 37.71595657 20.94629966 -32.68893063
v 38.12885284 16.46828465 -34.21834856
v 37.23737225 20.00098489 -33.13868865
v 42.02017561 -1.35118491 -30.81132472
v 40.34242779 12.54449971 -31.62219375
v 38.37405145 18.25250313 -34.49954838
v 41.04537144 10.74898057 -29.78126332
v 41.43596441 10.42657718 -29.77176569
v 39.42352906 13.25276121 -32.23042190
v 43.35968196 21.23165689 -18.80021952
v 42.58999974 21.16999961 -22.98999950
v 41.88999906 21.22000046 -26.13000013
v 40.97674042 15.57888836 -34.27946195
v 40.67837074 18.80743913 -34.98420119
v 41.43792391 15.41065238 -34.14849192
v 41.34630039 19.44153011 -35.48251465
v 58.93665552 16.40852727 24.65145290
v 42.02650860 17.72774756 -35.27474031
v 41.55962169 20.59091255 -35.38310528
v 43.77727211 22.17605710 -27.47838013
v 44.07103360 12.40806561 -33.91678631
v 41.97698832 21.20953240 -34.94053334
v 44.48999837 22.04000019 -26.58000030
v 45.46462372 6.47281669 -35.54083407
v 45.34573108 10.79904474 -35.54461524
v 31.73971176 -1.90153497 -19.14166100
v 46.98320106 18.26892234 12.61999551
v 69.00953501 -4.22167731 26.22539550
v 59.80804935 12.59695087 9.38631687
v 33.94451737 18.91879365 36.75130755
v 32.37845004 17.54787378 -16.65647142
v 29.17171083 17.59970561 39.94132578
v 56.79917336 16.61574468 18.51274632
v 66.06207043 2.37649330 13.44171539
v 35.54262593 16.92223176 39.03975338
v 38.94201666 18.71138811 -34.46538746
v 27.36940794 17.62610860 18.01095344
v 27.35059522 17.79901050 -0.57461899
v -20.09025030 1.16165460 5.94971422
v 35.06820276 -17.08695479 13.97456694
v 16.74972475 16.42387547 12.88877707
v 64.41196054 14.74735234 23.25038426
v 29.76362780 18.14359985 26.83391236
v 31.45435825 19.04530823 39.39517960
v -2.62408960 19.02849041 -7.93220755
v 17.38882810 19.36308667 -11.99790370
v 38.11186180 17.65438356 30.46646714
v 49.30817336 13.24843522 -35.26085615
v 26.58646554 20.57852224 38.08841482
v 66.16302580 7.00105866 12.04108261
v 37.33380139 -15.48437960 35.82664207
v -5.29684313 20.09983733 -8.84004589
v 26.12880431 20.05687170 -5.82970958
v 56.90341815 12.30198890 -11.59497909
v 12.96466123 16.50600694 6.73554325
v 22.20463939 16.07583463 1.47842581
v 40.12826830 19.67484877 8.47837795
v 37.65365854 18.18920858 26.82934143
v 41.44534841 17.62701571 -34.87638012
v 32.05665573 22.04114385 12.38327194
v 60.11040881 10.70794836 1.79979263
v 9.01059899 -6.79091970 -23.81830849
v 33.67000073 0.79000037 -21.11000009
v 59.47518721 13.59711029 10.08286234
v 40.42830691 -13.22926022 19.25849169
v 40.31558707 19.25732009 -1.24089059
v 46.04239017 17.25461148 4.95217228
v 58.24327469 15.10240231 31.71046451
v 48.55553061 -7.86184426 6.35273196
v 69.23932582 -3.79791786 37.12077066
v 33.60056132 17.78335497 8.86362605
v 71.06559724 6.47947891 -10.66703442
v 11.44031528 22.38647453 -26.47884190
v 53.87292430 17.40867458 14.98132013
v -21.33148350 2.89836945 5.55963023
v 65.54690748 1.62753742 14.91617598
v 66.33863598 11.14741154 31.28778189
v 23.43231253 15.76885208 -12.31814176
v 43.13177988 19.43700016 23.87633547
v 28.12486887 16.98982529 39.79269788
v 12.42301054 22.33823948 -26.55001730
v 24.55260418 -18.00421625 32.16416016
v 72.19498605 -6.14466146 32.50503540
v 10.14457550 19.97437142 -28.78209390
v 70.20246238 -4.39458201 36.96134314
v 0.34395195 -13.27432506 37.34722361
v 60.37384644 11.90675609 8.03306047
v 19.18698847 11.37759909 -29.86967936
v 52.37300321 16.51770435 30.44107370
v 6.13512890 -9.66932066 -1.90992607
v 66.20746851 7.67333852 -28.28618884
v 26.99888498 19.25607584 -3.38391960
v 31.43405542 21.62556350 12.07016967
v 3.05011030 2.11896561 46.41924053
v 16.26464725 20.77221498 -15.85450210
v -9.68144741 8.09083693 27.86730975
v 31.50098026 17.80394465 26.60446055
v 26.13051608 20.42790502 -6.81448309
v 3.16272629 1.39727641 46.25414312
v 57.86224082 10.35437267 39.31219131
v 27.13423781 21.48857154 -7.39671197
v 32.16670081 20.12200654 38.21158782
v 21.69513889 17.18696766 -24.60427955
v 23.97625893 15.74671455 -13.36244307
v -26.18339658 2.51306384 -10.21739747
v 38.77115250 20.30348033 21.35957405
v 46.54065520 -3.52692697 -21.62553184
v 70.70080936 7.10584829 8.07265379
v 32.31148422 17.97195338 29.62892875
v 40.12377188 5.22954948 40.08248448
v 32.29144961 23.81129004 13.30662519
v 41.33133963 -11.60565577 22.50831015
v 55.86904287 13.44507001 -19.40634474
v 39.62735832 19.60390247 -34.48839486
v 15.31570125 15.87665826 0.21767057
v 16.73953608 19.94050294 -12.97266968
v -5.23106195 11.47116907 45.11850700
v 39.85723481 19.11641657 3.21654323
v 61.20505556 11.33820228 7.94770010
v 66.26220793 3.77242221 12.70544156
v 64.46209550 10.60010865 -9.17414576
v -4.23730118 19.80548166 -24.63908307
v -15.60060959 5.70333563 17.66011678
v 43.64031553 -2.53151986 40.04839063
v 55.08060381 16.78823866 20.30796558
v 63.27378750 10.54191310 11.88597269
v 5.46356896 -6.43643271 44.83904317
v -1.80261093 22.41540328 -14.55939002
v 38.99361193 -14.30776995 -1.69207260
v 67.69911945 9.28644370 0.33068965
v 57.24124238 13.45502492 -19.02118511
v 1.37409894 -12.95244321 35.60151905
v 65.32980502 1.85632729 7.76846427
v 42.37560555 4.05120617 39.43938017
v 70.76454908 -5.95711730 27.61476859
v -6.94842171 -11.53491996 -13.06585129
v 38.78386319 18.92434061 24.78804626
v 45.78831047 -4.42105671 -15.01893438
v 38.90439868 9.52877291 40.28121382
v 50.48131198 -5.00091305 1.52291218
v 25.09160712 -11.93235256 37.15780377
v 7.00776232 11.29036956 -22.98105881
v 43.50130260 18.78930815 27.21722424
v 16.36546105 19.76598427 -12.29786128
v 67.53471494 12.62855530 26.70913935
v 37.45169193 17.74526387 30.49373440
v 33.19028392 13.90276849 39.87120092
v 42.34456643 2.87765590 39.57001120
v 15.39340895 15.27799480 -30.49064428
v 45.92993110 -6.80276472 34.54759344
v -9.56928730 8.05756729 24.74371530
v 45.47613859 -5.40393079 37.74208203
v 53.89806628 0.40784458 -11.28128078
v 67.24270433 -3.05820233 26.89404599
v 42.81027988 -13.92464153 18.58157478
v 32.31234848 17.95876957 24.56520870
v -13.68555799 14.07278888 -0.59941644
v 60.12116000 12.34207861 8.80798511
v 43.50477457 12.86005694 -33.26948360
v 8.97161104 19.97876354 -9.21460427
v 36.32523119 22.19638601 11.47659216
v 11.50504407 -12.59522326 26.18168853
v 58.29985440 13.79408315 9.18539800
v 41.69281572 -9.92979016 26.40604042
v 0.51143876 23.58417585 -17.86514372
v 60.73605269 12.02163845 8.94545019
v 70.91289759 -6.06845459 37.75142133
v 9.23463795 -10.08997299 -22.26607874
v 66.43748283 2.25787703 6.47950452
v 22.05005847 16.69708639 9.44453478
v 30.88488430 22.37379923 -2.43499782
v 39.40787166 -11.81501150 20.60780488
v 57.96555057 13.98789231 9.16633941
v 38.59907761 20.37305757 -5.26346872
v 59.25304815 15.96213691 17.26661623
v -3.21463356 24.22765829 -19.56182905
v -13.42788991 6.73993723 23.50083180
v 40.33048078 -6.38297014 -13.31410091
v 73.50938767 -5.93517767 35.69646925
v 57.98829719 3.76666174 -20.54303885
v 37.71726042 -13.92052229 34.36923772
v 43.97753254 -7.85749871 38.73247281
v 25.89575201 12.49200664 8.05689767
v -4.42159036 21.92241140 -12.12054119
v -13.43559567 16.79023914 -5.27572259
v 59.98165160 14.35757149 13.82461749
v 27.91543119 17.48736389 18.86160299
v 41.92363843 -3.70209292 40.30339047
v 6.17451454 -9.40877292 -23.71071838
v 27.37089805 -15.08632954 26.56717040
v 38.39843720 8.92370753 40.36545753
v 2.73053837 14.55282234 29.49127927
v 55.58653921 16.23391360 25.17185733
v 46.92612961 18.76377501 20.92997916
v 37.09953651 -18.06530543 6.69190241
v 51.81815475 -2.34076381 -5.07822726
v 53.35892364 -0.26477085 -9.18986276
v 46.48870975 -8.06168653 31.54220432
v 40.13593867 -12.33486179 33.91521424
v -21.66991495 15.82475379 -19.13228817
v -8.13661423 -4.54409746 15.68679512
v -5.19194501 -6.42927177 25.43954924
v 57.55285174 14.45938833 33.56635943
v 0.46098669 -7.64872599 4.58301743
v 49.82934147 17.52317883 -32.70506486
v 30.09662777 17.52001420 23.13289419
v 72.04198092 -4.83772065 35.52178293
v 45.36078125 -8.81204847 30.93691170
v 45.20623758 -6.87694596 35.57054698
v 35.06657481 17.83957891 26.94859914
v 11.87750604 16.45088941 12.07416411
v 16.87085815 17.73968711 18.31467822
v 21.96181007 15.76535217 -26.05489828
v 23.69280532 15.08447900 39.36071694
v -22.98634686 -6.33827224 -8.99504311
v 48.36810380 15.97492211 4.34134994
v 45.64703256 14.45206907 -35.48225015
v 57.82602355 14.24353477 9.51130036
v 61.84468046 12.15830818 11.38569135
v 14.08967935 13.56502529 -29.73630838
v 53.89371514 13.95835541 2.97222962
v -1.64372707 -7.68597331 0.50865038
v 59.43741649 11.79452240 -7.95030314
v 44.94992271 16.17109962 30.70181236
v 72.69188762 -12.28339504 37.31691465
v 41.80415720 -14.92086519 4.21768753
v 20.73224261 15.70664719 -27.67263539
v 67.90924817 6.69558719 -16.20701514
v 0.30514220 -8.04246403 27.46260911
v 39.40451518 -11.39187440 21.28710225
v 38.42945769 8.56295135 -23.88492413
v 65.38650393 10.82273014 33.72405097
v 39.72907364 18.66237633 7.47646298
v 66.30835682 4.98144748 -3.13214678
v 40.80487788 20.23202553 15.75822569
v 64.11899626 10.64973790 36.76744923
v 56.34513870 15.99674858 27.75642648
v 22.72411622 17.47862995 -18.68860237
v 60.05031615 14.69712052 30.57846054
v 24.58303794 19.72267590 -6.13975292
v -8.79388023 9.94942617 8.40255618
v 19.88147758 16.78449661 18.26720312
v 2.28991336 -4.15333686 47.61332273
v 29.25183438 20.63998766 11.65785547
v 32.89779276 -16.61462709 33.32439438
v 39.27457705 19.92210373 21.80789039
v -12.84227893 0.60169853 23.48837256
v 59.16083232 16.23587497 18.07365939
v 21.68685570 21.81458473 33.45024213
v 31.30482510 -12.09651772 22.04456739
v 46.81567103 -3.94391315 -10.03094297
v 19.24998686 -8.03754106 37.06934303
v 50.90108141 12.85633165 33.13697129
v 58.79363418 16.66474342 21.91345580
v 56.13528192 16.92113094 14.19876423
v 14.39042389 5.86399343 -27.21783146
v 56.59312382 16.43781178 25.24701692
v 29.08188477 15.59868269 39.93629664
v 34.51414034 13.12628109 40.05674273
v 43.78418624 -8.62883776 -3.13004106
v 45.36242411 7.59674609 -35.09114683
v 26.54472925 13.20602279 8.87755398
v 13.05067539 20.76321654 -28.98068354
v -7.81352725 -6.52144197 25.00425838
v 34.98934582 22.60245569 14.27779067
v 59.01607499 4.70255129 -23.95835891
v 72.38888741 9.46447998 -24.34384823
v -23.18684012 2.43772240 -16.82346314
v 50.00372976 14.78416752 0.36290093
v -11.39400434 21.49274945 -21.81332372
v 40.16468674 -14.59136140 18.06899160
v 57.08937719 15.40150493 11.69442479
v 19.60087568 16.67187363 16.76927693
v 44.14749891 -1.80034607 -32.15990961
v -12.85972912 0.01004578 23.23481999
v 43.37261245 -2.89837690 -29.03882228
v 41.98468104 21.87294886 -31.74709529
v -13.08586635 14.75387067 -2.34186323
v 64.54381347 4.11620131 -0.23116812
v 31.85052797 18.25422049 -14.89921473
v 39.35637325 -12.04762328 20.30792460
v 28.56211923 17.70166494 25.20719543
v 26.21350437 12.30221614 6.73382450
v 41.66160896 -1.02893158 40.18839449
v 39.17761147 17.37601496 30.79395182
v 18.30926351 10.87360363 -30.30817769
v 44.78937015 19.06101592 13.34568392
v 10.74831933 -15.26416373 41.69896245
v 52.70086974 13.98835704 33.25410560
v 37.08314523 19.12876591 -17.14211330
v 10.08781325 18.48706231 -4.82167723
v 44.10299286 -0.66846301 -33.39142352
v 32.52669051 19.64225434 11.47666667
v 38.11262175 -13.68836313 17.71258190
v 41.73423350 -3.03325220 -22.05710672
v 41.23334214 8.57543852 39.80683163
v 51.44558102 -0.68724668 -24.34360981
v 58.32382292 12.90009823 -24.09142256
v 16.83345065 17.00326800 15.22471569
v 57.43446201 15.12357406 31.72742575
v 36.97206080 20.05404793 21.05197124
v 33.85987878 21.30113356 18.24066415
v 43.25728118 21.28535695 -20.39270476
v -10.57492197 -5.20552974 23.43281545
v 10.29340457 21.43422700 -27.49224752
v 5.75580122 -8.38639680 4.79404628
v 11.54095400 20.74460126 -28.76983769
v 26.63796395 12.04968523 6.96696574
v 68.44664365 -6.21184008 38.11916709
v 18.70800927 17.79806614 20.85918188
v 29.42457609 16.62225090 11.32513769
v 8.01637862 18.34130846 -4.01442777
v 63.57682496 10.13800409 7.78450258
v 38.99969533 6.97723916 -24.10213463
v 52.93591321 17.15349220 13.85268476
v 37.96853870 -17.55764335 14.73642141
v -15.38217813 5.36587229 20.72886005
v 21.73124626 14.88091145 -26.65126137
v 37.43118793 -14.37790226 34.38779339
v 43.35945845 0.49704016 -33.75490755
v 46.14836350 18.67358387 21.20607905
v 4.90708137 23.11031148 -22.78380282
v 70.42614371 -5.10465819 29.65511568
v 41.82212427 -10.51943656 29.43870053
v 15.61193727 16.41858742 11.85293123
v 27.50012092 12.31204532 8.59566499
v 36.98226810 -14.07044847 33.80908817
v 16.59505069 10.83824318 37.76058555
v 44.38103363 -3.99883278 39.71942142
v 21.21966891 1.84655120 37.20631078
v 5.48742944 -7.24852690 13.21691368
v 61.45413592 10.51804516 3.91714508
v 49.43983257 17.64277741 -33.08879584
v 58.18554386 12.35831156 5.19955438
v 32.54622221 20.38579248 37.65378520
v 42.04991832 -12.30350509 21.68235928
v 67.18832999 5.96010173 33.97908807
v 61.53707206 12.17233948 10.78301296
v 23.51709083 -5.09875128 -22.60366268
v 45.84864154 18.99264567 14.48130608
v 54.06625196 -11.11100893 21.04729600
v 29.03582528 15.31415898 10.81541181
v 26.94491670 17.49478281 -0.28355146
v 47.23594338 -11.12906169 11.50048710
v 16.85724780 -9.62290633 8.17940757
v 35.61445326 20.69779299 18.87862012
v 61.93305552 12.78122328 -15.92645980
v 31.34595975 -15.30093700 -1.81783922
v 16.61526412 -1.21811859 38.01829368
v 49.09201339 14.79917299 -3.33964266
v 65.28302282 3.03632906 4.03493317
v 33.46327320 -17.57913269 10.10936871
v 74.32559133 -11.11140847 37.00371087
v 50.09304732 15.07315226 -15.28447587
v 12.82581408 15.08700196 -29.73019890
v 54.13215607 0.87469508 -16.74942672
v 46.08081281 16.66177437 1.43502513
v 66.87666476 12.92049605 28.83103490
v 8.86657555 14.76802584 -26.78969502
v -0.16909062 -6.75228983 24.90735613
v 48.79017919 -4.15946543 32.58796036
v -0.51589397 -7.21233152 26.54630132
v 50.40429533 13.55626713 -9.44761187
v 30.82537837 22.99497835 -5.07698907
v 44.53542084 -11.38250064 24.24854413
v 31.80223331 -16.49869606 32.20968693
v 61.10934913 13.22222035 -17.08425581
v 67.52080470 8.85676406 -28.36372145
v -10.83110180 19.51065287 -22.42546342
v -3.55305756 -7.29199219 1.29201240
v 24.84560385 15.07918723 39.32818025
v 29.97635119 -15.91088623 -1.35366060
v 26.55011974 18.67793128 -2.58098939
v 54.39238250 11.17445249 37.31294721
v 1.04492938 -6.31431211 11.67199295
v 38.18635643 -9.25921649 39.67291862
v 14.70183209 16.74971730 13.00700940
v 18.90559494 -10.74666344 3.56654078
v 69.31236386 -4.43276716 28.05987932
v 61.85492501 12.16182578 35.32169759
v 71.84786350 -4.79902653 34.75031257
v 34.56661850 18.29651557 24.77943152
v -12.25758437 -4.44412045 11.24598552
v 58.98606032 12.73492165 36.68497875
v 67.29777157 6.13894453 -12.51691487
v 28.22302654 18.91212538 29.32314202
v 49.22441393 13.85022327 31.81828186
v 11.51643135 -9.27813165 6.06300868
v 23.77862297 16.73229970 8.97857174
v 45.31009868 16.40640013 -36.32897884
v 74.05284792 -12.94261776 35.66867113
v -10.75999998 -9.05000139 -20.08000016
v 66.53373688 7.01664947 11.22325100
v 54.56608534 13.71895242 -18.32379214
v 52.61278898 -2.26248638 -3.47919366
v 23.37061428 19.42264661 29.34100106
v 29.35984731 21.54708095 11.59228571
v -4.32974380 13.10741529 5.95528306
v 26.45337582 19.14981194 -3.79978190
v 2.34740740 22.18496427 -25.05225874
v 60.56583673 13.28174304 -19.34200339
v 44.98449340 -6.75410777 36.82524338
v 50.37957430 11.09065767 -32.87976608
v 10.78614965 16.65611751 1.36091618
v 33.64668041 19.33610067 9.43360105
v 28.43978442 16.92809723 21.59723081
v 65.62156230 9.36290808 3.69794481
v 6.45115040 -11.52252313 45.87981477
v 35.44515744 18.02530512 26.49506181
v 52.90343240 16.77471586 22.51620032
v 60.87942421 14.16192949 13.80025595
v 59.86008048 12.73173746 -13.06857355
v 44.34745386 4.31225635 -34.66544300
v 23.70795980 19.28379014 -7.40849227
v 31.40453622 19.98028532 38.62630203
v 22.56482467 13.11651990 7.71274418
v 30.55467084 13.08848988 -19.92238499
v 37.85540536 17.09558815 33.67903456
v 32.30852634 -15.42178355 12.81122956
v 43.39993000 0.70422463 39.41812739
v 50.13049021 12.47729268 -33.98473933
v 63.95983696 15.05936123 27.08757296
v 68.64970922 8.78933910 -25.91151744
v 28.49090844 -16.87183231 30.89950606
v -12.39499170 19.11208965 -21.91396430
v 47.40028083 17.17043854 9.61923506
v 39.80505839 17.94172451 29.00448255
v 48.81864041 17.32553169 -17.40287989
v 39.67852145 -17.87248068 12.73829583
v -6.14139484 9.36074555 34.02857482
v 35.73377058 4.83636139 39.77933154
v 39.85456377 12.92601787 -32.06418455
v 34.44539383 -17.14211702 35.41430458
v 31.48819134 18.27254705 29.67496403
v 41.94349051 19.15824972 26.73116885
v 34.26213935 14.83041793 4.87124175
v 43.01523417 19.57858354 13.51153757
v 37.23795339 8.43679998 -23.49146456
v -10.36858466 -5.26532158 24.71950650
v 12.49706559 16.26779698 9.25540924
v 24.40297790 16.81795530 -9.88969859
v 49.70644414 -1.84349529 -20.08276805
v 43.24299470 17.85850525 -5.07634785
v 42.26796702 19.19764653 -35.83859652
v 61.62789091 13.40655517 14.06329125
v 41.67989641 18.48749816 0.85002644
v 71.39560580 -6.50140643 27.79312059
v -0.70964976 -5.11981314 18.01658608
v 30.60488589 19.99475248 35.00330448
v 45.13999820 10.07999945 33.99999812
v 59.58873779 -1.07444706 7.49484450
v 64.08235431 14.97242227 25.85577220
v 44.56923157 1.90002564 -34.77746248
v 72.42239267 6.49672514 2.42891652
v 49.25856739 -5.53698279 1.20701862
v 44.91354898 2.50313245 -34.85266119
v 65.25935233 8.94167088 13.18616420
v 11.14820037 14.02123738 -27.63234824
v 25.55252984 -17.63399504 32.12925047
v 31.75601363 20.64465545 37.74680942
v -5.38343098 8.29121564 16.68019779
v -0.93476102 -8.40370916 30.51633015
v 37.77163476 21.10807411 17.46150851
v 25.28543584 18.50686409 -9.82112344
v -7.79826008 8.53148568 29.42937985
v -14.06592503 -5.28572779 1.53487048
v -16.67146571 -1.46157038 10.17253194
v 9.21726413 14.33414686 43.06495562
v 48.41204733 6.70546340 -34.30737182
v 53.43430862 -0.06561883 -19.43612285
v 20.21766454 16.17414691 -2.60495371
v 40.79156741 20.88262700 -34.80308875
v 43.76885295 -8.41145590 -3.68471700
v 24.63488281 15.36695287 -19.72909272
v 27.00196020 -14.94531147 37.18497604
v 29.12207693 12.32684404 7.68995099
v 30.54679744 -15.54706786 11.48189604
v 23.75634387 15.72127827 -11.69832703
v 24.80812371 20.26832290 9.87928174
v 24.02833104 -15.50763473 26.67908743
v 24.49693345 -13.16474564 20.13811842
v 10.18631179 4.43968223 -22.21449465
v 60.51313132 13.62489071 34.51288119
v 36.61482409 -0.17404198 40.24356604
v 58.48067254 13.44108302 8.96892045
v 32.44383261 22.41258509 -4.71447408
v 31.88575804 15.08781686 -19.34134960
v 30.43009713 18.34440418 27.71141380
v 21.54189721 20.55959404 39.87064585
v 40.98804668 19.76032369 11.00240741
v 25.27802438 21.81602642 10.29118244
v 33.62707421 -15.62104747 39.49693963
v 37.40856424 21.47084475 13.12275976
v 64.83852118 9.36536305 -29.36458215
v 41.60043970 6.08503260 39.73595425
v 63.33944201 12.28623185 13.03770859
v 39.29594532 17.39854179 30.28376400
v 61.24968454 11.51681039 8.32666922
v 13.96912150 16.32960327 10.21634787
v 36.78658605 20.95700428 18.45120266
v 0.80686901 14.15247750 4.99909883
v 52.19844356 0.98641450 -26.59274638
v 13.73897027 10.89440286 -27.76058391
v 30.21489456 17.88529381 11.74885780
v 29.84644100 -14.61121347 27.87286043
v 28.07658352 18.45006831 17.78664254
v 31.27533570 -9.51988343 38.86791691
v 12.11455557 16.41839929 7.01716030
v 24.88879114 -17.55475998 31.20465390
v 53.50909010 17.52979122 16.10791124
v -2.10657320 -11.90874353 -10.37966367
v 44.72564906 -5.99754229 38.72624412
v 54.05429006 12.90039159 0.37375794
v 22.34216221 15.85377939 8.60526413
v 57.94604495 15.71161859 28.86498906
v 38.32786530 -7.78135657 -13.28233443
v 32.69769624 -15.17815702 39.42694142
v 27.88086422 13.65576591 4.25223913
v 63.16566467 12.14366686 33.34855288
v 53.58957499 14.31604195 3.76512948
v 59.49661881 11.27392985 4.66104923
v 17.30686240 16.05333947 10.25734749
v 1.48569723 18.51988770 -6.21559937
v 50.39801076 -3.60741443 -3.29259830
v 31.81808069 14.05097172 -20.09525523
v 52.96653137 12.51807436 -7.65912468
v 34.14423764 17.77238399 28.49278040
v 43.53421926 19.14314926 10.23409609
v -17.89737307 12.36867253 -0.97430701
v 39.51768950 20.51575296 10.78810543
v 59.42907557 11.43916696 -5.43190027
v 46.46149278 10.58072317 -36.46444902
v 52.15406045 -2.40155379 -4.01345314
v 11.99038234 9.38842073 39.29257020
v 49.59068075 15.82455635 8.82029533
v 34.31860358 21.65830694 0.02670053
v 64.35704976 12.92000711 30.65826185
v 40.31646997 20.08079737 11.15997601
v 46.48242518 16.35367423 -10.04747674
v 49.81786013 2.44476483 31.23105876
v 32.43355453 18.19825359 31.21965379
v 19.86240037 15.55791683 -5.51311998
v 40.66149145 20.15197277 17.24212803
v 51.67610943 -3.91817419 -0.35259954
v 66.24101102 -0.46931434 16.13385044
v 27.35907212 17.10798591 10.24170127
v 63.92236799 2.90086097 42.10588709
v 65.49174339 1.18197175 17.39880070
v 34.91028771 17.02103578 39.44336623
v 23.56476150 -10.17008815 36.93624958
v -6.00548973 -5.16871829 19.73718405
v 44.19957846 1.24030421 -34.51532871
v 31.44306690 -16.17442444 38.96471485
v -2.91248714 -9.95873008 34.64189917
v 28.12502719 12.64303178 8.98413360
v 50.74860528 17.83451624 18.56697537
v -1.06085476 -11.27035078 34.97545794
v 10.26142016 16.29407145 7.90490955
v 26.51534975 21.55007608 10.42885333
v 14.01852816 21.98802307 -23.32588099
v 38.31453249 -14.99691885 36.17090732
v 56.56578019 13.06865923 5.15371934
v 39.77851197 -10.92541218 -6.76342612
v 35.53909808 -16.64508693 38.00790757
v 47.52341658 14.53775167 31.26318008
v 29.03243341 20.38992569 34.26016867
v 38.31821680 -7.04707205 -14.41679988
v -5.40517550 8.92535131 28.73456292
v 33.45241398 21.66950516 -6.60057506
v 70.30188292 4.13636398 8.77530687
v 38.96467760 14.67641164 -33.30191970
v 26.55895613 17.55568013 39.82986510
v 37.73222491 9.78612155 40.39463028
v 39.52797130 -12.58585416 19.51881871
v 35.23388505 21.28389850 18.12113263
v 41.25791788 -13.72296456 18.90414208
v 55.04370481 -2.11824314 -0.45788800
v 11.23865228 -10.11525188 -5.71126956
v 67.75040179 7.97445979 -27.59052627
v 10.26309561 17.19579846 -29.28849310
v 41.65002704 20.57076991 -25.26327223
v 44.19486597 -13.15921266 19.43255961
v 35.25980935 18.50107126 -16.45177975
v 42.09670052 -15.50185774 5.50157577
v 23.17231148 20.85407451 32.23369643
v 41.56817123 -14.75831028 17.84303412
v 40.91029242 -11.56843081 31.06923029
v 61.05260178 13.91417254 14.53264710
v 43.10342297 2.48044985 39.42075372
v 67.52766669 8.41496605 27.13785134
v 40.86878896 -0.96156891 40.12589529
v 55.47991395 13.31886277 -18.22352782
v 38.21864724 19.01528053 -34.39529613
v -7.53954193 -5.91794867 23.33937027
v 69.89081949 -4.95142443 31.48303926
v 38.22548315 16.20878465 36.50769591
v 0.99257531 -11.86376158 -20.35730705
v 31.62846342 20.78035474 0.07814736
v 23.23555388 16.96487889 -18.26038584
v 27.34249644 -18.37928221 33.71440619
v 47.86270112 18.35222915 14.99617193
v 31.45866096 22.95624837 -4.51079011
v 16.88668877 16.30231924 11.44321635
v 54.07855660 16.77195542 21.27991430
v 36.85617447 20.73476464 -6.83968700
v 32.14878589 -15.30608349 30.35308234
v 34.86597165 19.66001652 21.61745355
v 54.62488532 0.37097311 -9.89105832
v 29.51913886 22.30334468 11.64503954
v -8.57910514 7.93948490 16.56863093
v 44.82439533 16.81268029 -4.96854354
v 65.27119875 5.76476799 -11.55620255
v 64.58754092 1.00708997 41.75106063
v 64.89723176 1.69919466 16.96814597
v 60.21337211 11.30209491 5.22916205
v 63.45284730 10.12805011 9.06154234
v 34.54027697 17.72842556 26.76050924
v 59.74997208 14.11336660 33.25254470
v 12.71414105 -13.76506966 27.70842239
v 37.18683869 20.55608481 19.04722117
v 31.81420639 20.06523311 19.25835200
v 61.04277447 5.99090662 -26.38480067
v 49.93931949 1.19343889 -31.23196214
v 13.29004951 21.02818899 -17.40624756
v 3.73348780 18.83372106 -7.56544014
v 26.64411068 11.99088898 7.59567413
v 39.31548819 -14.68824223 17.29046740
v 10.61175205 8.92349612 -23.66719581
v 5.67877758 22.94218726 -20.43993771
v 50.70322379 -3.00292112 -4.56187036
v 51.08150095 -6.47225138 6.06913818
v -9.92132165 -4.52854205 6.19740272
v 43.59062016 16.96046069 30.30308522
v 66.15725905 -11.97371539 37.82669082
v 46.04314268 17.30308868 6.80570258
v 17.75298826 2.58969329 -29.28732149
v 39.83257338 -14.43634182 -0.91080309
v 30.85887618 -13.52413185 24.44844507
v 39.47980329 18.86840910 25.56914277
v 27.27101557 13.41042481 9.38923936
v 60.30918285 1.43780664 3.70897423
v 47.22430930 18.00860278 22.66732231
v 26.41578950 21.68197371 35.91974452
v 30.13147600 17.76743680 25.99613182
v 21.47728205 20.79888806 31.64551035
v 66.66858494 4.99481661 34.45570543
v -3.27822450 9.36597958 25.42217821
v 45.77095062 -7.79192988 33.67185965
v 69.77184117 6.20175991 -22.66869321
v 56.65796995 16.89783484 17.45112054
v 67.46263057 9.28608887 26.49202198
v 63.25529516 14.79553338 19.91572790
v 42.70849377 18.91656406 27.33976394
v 56.65072799 14.32467997 33.09338167
v 2.41151382 -9.70393885 28.96550484
v 55.70846051 15.45449626 9.87396482
v 42.89275035 1.05662865 39.52582926
v 21.91197686 15.20995237 2.69840425
v 23.57588336 16.00625366 -14.27942142
v 48.06835204 17.72137359 11.63797267
v 51.61824077 13.72764446 -12.54980080
v 71.45384699 -5.06698620 33.48578885
v 65.07366896 2.51728599 15.31294268
v 46.77915201 17.01811887 6.80652494
v 42.68144071 -2.74989684 -28.56934443
v 4.98704426 22.24981785 -18.14040542
v 39.67910260 1.98797858 39.91428390
v -0.31104399 -7.73123093 28.22168171
v 40.29493406 -11.09868288 22.51009829
v 33.97031501 22.17590064 16.52259193
v -17.66370051 2.58905813 14.53610696
v 54.10341546 -5.66997332 8.14819522
v 6.80533564 15.64268768 4.14548442
v 63.36359680 4.16879682 -1.33955723
v 22.42321894 16.38415083 0.75895945
v 33.22444111 4.14237240 39.53078017
v 20.26988752 18.15577224 23.12145755
v 42.23082215 -8.77682865 -5.71598439
v 41.99413583 16.27272367 31.62770718
v 54.94542420 11.28609478 37.32512891
v 50.94110593 15.89827426 -32.96599910
v 71.38630748 -5.28871408 33.02160278
v 29.87139113 -10.67182142 -8.74794926
v 39.73625973 -15.96177556 3.18485242
v 39.32284191 20.50071768 16.77899435
v 25.76669119 18.75845157 -2.83721415
v 50.18875375 -1.13304297 -27.01348066
v 3.40366829 2.69261305 45.64230144
v -10.43938380 -5.23285987 1.65664742
v 29.25923094 -14.07165918 -4.26261500
v 4.75476589 4.28859890 44.12996769
v -23.71559106 -4.14221780 -11.52353734
v -1.84594328 -11.22384425 36.48340330
v 24.16398935 15.91232605 -16.90363511
v 47.23539576 11.75838988 -36.39921546
v 33.38412941 17.22025685 -17.62826927
v 40.84486142 20.10493353 -9.59835947
v 40.51362351 -8.10861308 -9.61549580
v 27.08778903 16.99749380 21.81901038
v 50.37986487 15.93130268 30.85132129
v 36.26050055 18.11742038 -18.86607334
v 40.07586092 -12.07807008 -4.84210066
v 31.82348981 -16.18133113 12.10255083
v 43.15097257 18.83711107 6.72438554
v 53.42103541 16.95964299 27.77050063
v 57.25436285 13.83372676 8.77792109
v -24.40694533 1.13419478 -4.99961013
v 23.69330823 16.04259945 -10.52698027
v -6.83248835 8.14842712 20.40435374
v 27.20637433 24.31703545 15.10529034
v 75.00813156 -11.03300322 36.55295447
v 32.90352970 21.74426988 -7.36082019
v -7.23012816 -11.00985520 -17.17564836
v 67.53760576 9.03799944 26.75378695
v 37.52055764 16.49002917 36.58783808
v 42.55046695 7.36332778 -29.83338758
v 67.67167151 8.66517890 -26.63783915
v 58.88287723 13.18845339 -15.60523920
v 31.08003549 15.89331403 -18.05993170
v 36.35681421 -16.94181003 14.71293811
v -8.88971519 -5.00900671 17.44887605
v 66.27448648 4.03704587 36.20139882
v 73.00091535 -7.96776917 37.59489208
v 43.55324805 5.82140917 -32.27241710
v 16.63368940 14.93315119 0.92918967
v 34.18027610 18.73273216 38.85119408
v 33.76296535 20.70328966 1.44319260
v 62.76809424 11.05033420 11.56296022
v 29.18966115 14.98416532 3.11483885
v 31.85934946 18.53740029 31.63571283
v 31.35519475 20.44813521 12.16266025
v 12.60262262 16.52194932 5.15684299
v -19.39036697 7.89942220 0.90275472
v 40.23868218 18.11775006 -34.74347666
v -6.69174036 -4.38837381 7.69429142
v 54.32257056 0.62994333 -21.07699774
v 30.83685413 16.87425561 2.29469175
v 57.61794001 15.48248623 30.71523458
v 47.23194614 -7.83122610 3.63285420
v 66.48260355 5.25002088 36.19879112
v 32.54009038 18.13946106 30.75364977
v 69.80513036 -4.93994681 32.10422769
v 65.93968719 9.12656542 5.48850512
v 26.23114362 18.38856563 -10.43869369
v 53.86227742 16.33763313 30.23783304
v 5.80855878 -13.40220496 31.40134737
v 13.27018160 -3.27556324 39.77728263
v 14.09240253 20.57461441 -15.26283659
v 46.13244906 -12.81156857 14.78505041
v 36.55067459 -16.18033275 38.05246204
v -8.02130997 18.86165515 -23.41173403
v 25.44520237 10.88309195 37.69718856
v 45.10023072 -6.59663603 37.75339574
v 20.35575733 16.40594192 17.90593937
v 20.09623684 -5.16369101 37.08747029
v 32.48130903 22.97984622 13.18820007
v 42.28065908 -12.61582039 20.84855549
v 57.41198361 16.74189232 17.50711352
v 38.04433346 16.03071019 37.49321774
v 69.19180602 -3.47717386 35.51292792
v 12.93000020 -12.33999990 24.15000089
v 44.97766867 -13.93179968 11.39577664
v 28.49604562 24.65935424 12.73838058
v 43.12995449 16.37999155 -35.56679562
v 77.67124474 8.05852562 -12.17662264
v 17.53767207 -13.88031431 36.65811941
v 42.15972126 -11.55145280 33.78010541
v 61.05292588 13.18297628 -16.95661247
v 29.42174487 17.93839969 19.65309307
v 27.03176066 -11.47190295 15.16775414
v -20.97680047 -3.33710574 -16.74679853
v 66.01337343 -0.77044580 15.58895782
v 43.92400011 17.91805774 4.83358512
v 40.03677890 19.58027855 -34.87064689
v 54.90095541 16.52627066 23.05853739
v 57.50374123 12.85726577 -24.11637269
v 32.74925053 17.93853566 26.86707303
v 16.97549969 17.50154234 17.04381593
v 48.64454269 17.39650965 24.70624447
v 54.02712896 12.71594595 35.08003056
v 36.57266870 19.03828979 3.57555947
v 70.08709013 -6.41286885 25.86368844
v 13.11445609 20.89382894 -16.33191481
v 30.30585498 -6.62751729 38.27037662
v 25.05857497 18.48697290 -2.45637121
v 54.88765985 10.77032555 38.01363334
v -27.00771019 5.24957431 -6.23060251
v 37.86881268 -17.95467362 7.95923732
v 44.02429610 -5.09853614 -15.67234471
v 1.16699073 -13.52426969 37.81091049
v 0.40717359 12.21339405 14.99365084
v 46.67008668 9.43712797 -36.50730476
v 35.87726876 15.06909635 6.36648946
v 43.30281913 19.85710673 17.04089157
v 38.26399893 -4.32234583 40.07931426
v 7.66445324 -9.94216464 -23.17655459
v -20.56636475 -1.81654270 0.96970401
v -5.61936339 10.84975991 10.41307114
v 30.92999198 9.49130952 39.68309611
v 72.93206453 -5.42798918 35.99270061
v 43.13390702 -7.06241187 39.50729221
v 29.01557647 -18.64579692 36.16718203
v 13.78457900 -8.75596702 -21.30132541
v 41.32969305 -5.92761114 40.06796703
v 46.05340585 -4.09821980 36.75760701
v 31.03495017 24.80957843 13.81427608
v -4.14570002 24.49307777 -18.98674667
v 38.12069073 6.49521733 -23.52156863
v 64.26351517 14.02953081 19.98906396
v 16.15020633 -9.16802138 37.87248209
v -6.11038599 -9.17610154 -4.04107012
v 15.15302993 16.36342332 9.71595198
v 30.62415868 20.91605030 37.53052279
v 39.02624920 19.80105601 -1.42067031
v 42.49801487 20.88702843 -20.45288309
v 63.83609027 9.24631208 38.26170787
v 66.54180586 2.87895091 38.25684264
v 67.12703407 8.58094636 33.75062346
v 48.78568277 15.07626567 -12.36928254
v 51.81205645 17.35622808 15.09460993
v 74.41346347 -9.34764650 37.13918850
v 48.83618280 16.89977199 27.72603184
v 27.97534131 14.09238297 -18.01187545
v 23.85032177 22.29713276 35.01459211
v 21.84578963 22.50640281 36.38806567
v 37.90327907 17.69553684 7.50855915
v 38.27298805 -13.40277586 34.24562886
v 47.76032642 16.52244478 28.80821191
v 24.34282005 17.67746545 9.22270678
v 17.93530397 6.61211554 -30.31976894
v 52.13573202 17.01516658 23.11399207
v 44.97410357 17.41863415 4.73881280
v 48.88129607 15.54081589 3.19355400
v 32.81366080 -14.11230210 28.56276371
v 42.93086380 -7.91844167 -7.19505316
v 44.83528063 15.89187607 31.44300357
v 14.07356001 17.98951626 -30.08958697
v 57.95538798 12.25854270 4.69830865
v 32.45150670 24.04235303 14.89863917
v 50.60758069 15.13158157 4.41273721
v 67.87040830 6.86209043 32.60517865
v 1.66521803 -13.92727811 38.21337968
v 2.95175426 0.25111387 46.04662210
v 18.40542071 15.86948335 -6.60746265
v 23.39036576 17.97042973 9.67067666
v 50.87427422 -2.03937874 -18.38967018
v 48.03175479 15.95277339 0.96021272
v 1.73967110 17.64723659 -3.90668539
v 36.85267642 20.62651888 -10.56239195
v 34.18425098 -16.25312865 0.92177343
v 34.70444679 18.98090355 8.23343452
v 13.56098242 19.95874196 -29.53683212
v 66.01265818 -2.08892440 27.72818692
v 12.18324155 21.42846212 -17.12020673
v 38.30346093 -12.38770783 31.12431616
v 28.82143296 -14.32113070 10.45701467
v 58.64860117 16.61512814 21.21481672
v -21.03330754 17.77859032 -10.38813870
v 25.10174178 -18.59455369 34.96034816
v 45.92956603 10.29456221 -36.25079989
v 16.82789624 11.21570449 -30.23869544
v 31.00439720 21.51170187 -8.62802938
v 24.16653931 16.70428738 14.87338077
v 64.93595988 2.59115454 11.06868405
v 64.86600637 11.39915828 17.02469960
v 46.93519324 -7.60615570 32.74444863
v 5.31454245 -11.02322340 -22.38401398
v 32.24601597 19.07620952 34.12010148
v 47.72870615 -10.14740765 9.90503747
v 28.22724916 19.38091591 10.97731106
v 43.54153574 -9.29452479 28.65001000
v 62.82215565 8.99858959 39.37703371
v 37.43709996 20.57562023 19.60706711
v 73.69382679 -6.26017526 35.01317650
v 71.99893892 7.51396036 0.62530610
v 0.93503192 -10.48672013 32.62639791
v 0.38047013 -10.98886225 33.27739611
v 68.07556003 9.12581105 3.89090856
v 62.73387372 9.75452457 -2.90670153
v 13.40119634 22.11454511 -23.87276851
v 57.03009292 16.00960083 27.00527571
v 42.37446934 -13.83589394 2.54461123
v 4.98443795 -10.23956854 -23.32493290
v 34.95121375 -14.38822504 39.54799101
v 66.31631404 9.66174249 34.07731280
v 12.63496652 -16.73705503 37.42659837
v 10.15708409 -9.05475300 14.86661192
v -1.59116928 13.61258514 41.99438170
v 41.20693728 19.88798007 -24.32909235
v 30.76017648 19.37841251 33.41879696
v 24.85147864 15.30567091 -14.40291852
v -2.74320692 10.20532288 31.37912601
v 33.85145590 23.30828458 15.39995428
v 35.34148633 21.54415660 -0.37318966
v 67.50234216 8.79290327 26.24605969
v 9.81635600 20.00318095 -28.53243984
v 35.10553017 -18.07898283 9.82903037
v 39.66871649 1.15789589 -25.88564344
v 58.69430676 12.26592716 -8.62856675
v 38.97156194 21.55977860 -29.97877635
v 40.42610154 20.30554228 16.48923941
v 65.61525911 7.85926171 13.86059262
v 52.75624990 -0.53056161 -9.87013988
v 30.85755743 18.40434223 39.73795474
v 2.96768313 -9.51511040 47.21148685
v 10.21041069 17.19945483 -0.21086706
v 36.25639156 -15.86298272 38.79433498
v 45.28772458 -8.74677952 31.95931390
v 59.95957926 14.38152418 13.69412150
v 32.25529939 18.72794889 33.60972926
v 47.06522822 0.18106680 -33.00258145
v 44.89833862 0.81203878 -34.50246528
v 42.40360856 19.75647546 23.25674891
v 44.28900778 7.77035998 -32.57083520
v 26.65317804 9.19139851 37.94880956
v 5.83048724 22.07805775 -17.12395065
v 67.03252345 11.86471432 22.68797718
v 19.51061748 18.36640574 24.58193898
v 19.27923225 18.52640696 -26.50738508
v 64.64825571 7.55041093 38.60453144
v 41.04134440 18.24216545 -34.86349434
v 36.74132749 17.89778844 26.52377076
v 5.69984829 -7.46338861 15.17907623
v 32.22656995 15.43067768 39.83852267
v 32.34792501 22.76457101 -3.50616476
v 5.84305171 8.77278764 -21.55937627
v -20.77948302 5.33545157 -2.46113748
v 52.19125003 12.85456307 34.13373604
v 41.03388637 21.37209103 -30.84012121
v 28.00592035 15.46364464 -15.20094089
v -24.10455048 10.51174290 -17.16055349
v 45.46207562 15.51608555 31.07505292
v 37.08482534 -11.24921627 39.70907256
v 63.32828850 12.02411111 12.69408129
v 49.92273450 17.66894758 14.76495527
v 65.27969986 2.56236852 9.78745706
v 2.32651155 -7.93912169 24.37129430
v -0.62957598 -6.31295983 8.41795001
v -27.40979381 8.68956652 -12.90158369
v 2.37153727 -11.18675992 -13.97852041
v 28.36097032 14.16218281 10.06984338
v 35.10376066 20.76127380 -9.23898444
v 16.47145860 3.43611836 37.31915355
v 68.38025898 -5.31738717 21.24109305
v 26.65154263 22.45926484 10.77140961
v 61.12417951 13.75472173 12.78622262
v 20.05319297 9.42866318 -29.50016782
v 49.42655191 17.20109954 26.73399076
v -17.17754267 -11.14977896 -15.22281487
v 50.53370073 -1.60040974 -21.41082659
v 54.46039140 -2.57249037 0.11651948
v 61.64237484 11.24926005 9.45050176
v 41.49227217 18.48720387 4.87766601
v 1.37742294 -3.94955510 47.97010869
v 2.09136098 -7.93894939 3.94484773
v 39.23762217 19.90382187 -2.48648203
v 26.13980509 14.77439608 3.84716876
v 65.72500616 4.00211615 0.27537727
v 32.98280016 19.15449835 1.87635410
v 38.95344213 9.35717952 -24.66902696
v 56.05293438 15.78106172 12.45961338
v 47.50659317 -2.27097468 34.18782353
v 33.50159898 19.90870014 37.87173331
v 51.13923177 -3.24385450 -3.24283121
v 38.86087239 -13.18092924 34.20051560
v 5.85445296 18.22074689 -4.80006216
v 7.15783192 20.61075345 -10.60130913
v 36.63046286 5.24013769 -23.04906771
v -1.55336666 -4.96547623 13.03313486
v 39.46360573 0.73898549 40.27098417
v 66.56485796 7.52630411 10.66740975
v 6.46560593 14.77034949 12.28967216
v 40.20070285 -17.82132126 13.25699314
v 40.88777676 7.08138058 40.15936702
v 23.59788492 -17.96457730 32.47031197
v 45.23603618 -4.06666333 38.86630386
v 52.73869634 16.14654623 31.26614913
v 52.65221000 -8.63806438 32.34917298
v 40.79470038 19.23631877 8.05321429
v 34.66150910 2.48846714 -22.02446386
v -9.48681869 13.71461712 0.84844511
v 32.80277178 17.65371673 39.61947188
v 22.64142409 19.53966543 29.37705070
v 51.13551766 -1.30289665 -23.01980928
v 25.12405068 17.22078957 -10.29689331
v 42.62225330 -15.50931018 16.21833444
v -18.35798472 -4.95416019 -0.42851659
v 57.53526092 16.37645438 26.19344182
v 35.88111326 21.93875983 9.76321939
v 33.87052938 15.86513408 4.45554359
v -1.46176794 22.54270017 -23.63087982
v 31.73879907 18.07953417 28.71667221
v 8.71170685 -7.24532362 40.78305513
v 64.35497105 -9.31437500 21.34265378
v 28.58821489 -4.40563541 38.06424886
v 74.20160621 -7.52551993 37.02844679
v 31.54130653 18.20256561 22.41701074
v 38.82864863 18.16120744 29.04319949
v 44.97791082 -0.26296198 -33.95500779
v 27.01864764 17.25501195 0.24897762
v 19.76896636 18.02122965 23.12842198
v 55.74666709 13.85808829 33.46539661
v 55.91952428 13.26930895 4.40377370
v -19.97669227 16.35634713 -20.07684484
v 1.19830540 12.60366291 16.29548147
v -9.03247297 15.60766064 -2.24526436
v -12.90650573 19.60662566 -21.47876844
v 23.15703779 19.05237697 -7.31662521
v 69.06497478 -9.51791368 25.34577623
v 55.47680333 17.05462113 17.52620563
v 42.32535139 -1.96335348 40.21754488
v 62.43995950 10.55418141 6.64141402
v -3.08752549 -12.00240385 -16.59253985
v -0.53152681 1.32274698 48.99529740
v -5.83516667 23.97659235 -21.77735418
v 39.77813944 19.63973045 -4.73636156
v 27.06088498 13.87113519 -17.72464626
v 9.59428027 7.27329636 40.82384706
v 40.43701664 -16.26292057 5.05438121
v 11.70513872 15.46999253 -29.11306359
v 34.91754085 16.75059646 -19.59461719
v 37.14153916 10.82805730 40.28200358
v -15.43901861 21.49526030 -13.00011948
v 32.71758929 13.88349757 6.91954698
v 51.45558715 14.69292585 -17.29909331
v 30.42760678 -17.31392369 38.11400011
v 66.13225490 5.22184093 -5.76484716
v 49.78361726 -3.70008801 -3.63345747
v 36.33271903 21.67562768 9.44129564
v 3.06428084 22.18099311 -16.05369896
v 46.97860777 13.02686241 32.62574598
v 65.70899487 5.42588159 -10.38434915
v 41.15929827 -7.27704586 39.83862698
v 17.39517413 17.73597859 -9.61387809
v 41.98043421 3.58955306 -31.76937252
v 47.15636745 16.52119495 4.75504668
v 36.80000082 -14.70999978 34.09000114
v 34.21818092 19.53704096 8.75356048
v 33.50614756 19.09539476 38.81242499
v 17.49522611 16.08681865 10.99823136
v 45.23377866 18.06772500 7.39874644
v 43.08030382 21.40497416 -21.65903524
v 18.95617321 -9.57105029 9.14251152
v 48.89328405 1.28027389 -32.00039268
v 10.49794536 16.97342284 0.93178119
v 25.86514316 18.63817126 40.15539587
v -0.50822186 14.24262673 43.94471273
v 53.61358449 17.13070087 13.40480614
v 49.08991978 18.22296903 17.06754789
v -0.84355142 -2.29527522 48.71812463
v 70.97869366 -4.18079412 36.09985113
v -20.30592971 1.95668498 6.58335490
v 17.12227054 18.35365966 21.91681974
v 13.10132816 -1.66684925 -24.85527843
v 12.88371161 16.10397734 1.33337104
v 18.60895567 16.46385342 14.84242734
v 14.76944610 -8.71864799 -21.31901309
v 45.00078037 16.65291935 -1.80598546
v 72.09426165 -6.69878814 28.41203660
v 62.35826015 15.10120649 20.15376836
v 35.89295223 -13.03810906 -4.89290291
v -6.33668853 -6.47030491 26.83263458
v 64.47522342 10.36276203 13.25224340
v 48.45392331 -2.62580928 -13.95056490
v 66.85615331 2.99196411 1.55680021
v 7.83861428 21.18451335 -13.17282766
v -2.68924003 -6.70626946 26.08359978
v 72.02243805 8.70170258 -2.81694764
v 1.49329356 -6.14265911 14.11005761
v 59.96696651 16.35948010 23.68178964
v 36.44260764 17.71210693 29.09381315
v 25.94569884 15.92158526 9.44812689
v 39.32779655 20.34357190 18.20530742
v 24.93704110 21.80952951 36.22831777
v 25.65042488 22.62627706 10.64717304
v 56.70188367 2.62739509 -14.49076645
v 49.01231453 17.86548458 14.08653799
v 44.91882026 -6.33931393 38.43390569
v 56.22760206 17.14766398 15.53450432
v 46.38841003 15.21125995 -36.10746190
v 47.66077176 15.10642935 -5.41244866
v 32.63651580 -17.04210043 2.76827672
v 8.68815370 -8.52309819 6.47653220
v 47.56531492 -9.48203821 7.54224742
v 34.95379910 -15.40644094 39.54007104
v 12.42576446 12.06648443 40.00347853
v 0.26871121 -8.40026233 29.42003869
v 60.79325452 10.70622541 -5.23424661
v 67.80526042 -2.36714259 21.01201937
v 35.07605940 -11.16722822 23.15843292
v 51.43938586 -1.14588614 -14.65072669
v 30.96991591 17.70769618 23.60811085
v 19.04136501 16.28576405 11.32988278
v 17.72218011 16.79752208 15.73795080
v 72.79528677 -5.49596595 35.42304412
v 0.83418109 18.02057959 -4.78956429
v 43.34220290 -2.02639448 -31.02665953
v 14.58134502 -11.47564873 20.85058019
v 44.87031698 -4.02244041 -17.75237359
v 25.69816448 19.72477883 -9.47064161
v 46.08021677 18.52875017 22.22748473
v 38.71573135 20.97118832 -33.75284001
v 15.18414728 21.16087079 -17.05636457
v 71.37847692 8.71130917 -0.45972582
v -4.53915494 22.79550210 -14.29016609
v 17.29612425 20.60610056 -19.18307878
v 24.57877807 12.78363261 7.89588969
v 7.75033701 16.31272025 3.79947154
v 70.29958069 -8.00825376 25.60393885
v 59.35757235 16.34710841 25.35496093
v 35.32274812 8.18500854 -21.98468521
v -6.20485703 -4.10919404 10.75052749
v 21.61908709 19.12881434 40.35010561
v 40.15134647 -12.48722710 20.01830749
v 57.20239505 -7.17304461 33.79885852
v 31.91564605 -12.80872617 -7.35205458
v 31.68901056 18.49941164 30.40057607
v 33.22742507 21.05682530 11.41682640
v 41.98854789 18.48211884 -35.43903306
v 28.72726507 18.19597743 11.19832974
v 40.40411860 1.68561027 -29.51838821
v 6.17537834 -7.82353897 13.04164249
v 72.57329673 -6.63355971 29.62841839
v 50.30396208 -4.46221884 -0.22285091
v 28.18399668 14.35227785 -17.31915027
v 46.22263089 -7.86061678 1.86626962
v 14.72739782 16.03047177 0.56745129
v 23.00826274 16.80254191 -22.90543728
v 67.04197079 8.47833324 -26.86793357
v 47.19781876 16.44170657 -12.17301097
v 18.12322065 19.19388212 26.02556348
v 67.03377515 6.44996902 35.23688018
v 12.74093706 18.03730987 -4.58666030
v -8.47874675 7.35425670 35.25221720
v 23.17112684 22.29824476 36.61557287
v 48.30537736 16.18728973 7.19205895
v 17.45723188 6.01015752 -30.01162224
v -1.07438874 -4.88294754 16.98534004
v 27.46419795 -14.19116464 23.79376441
v 23.96140248 7.21121579 37.27636114
v 55.52070960 13.30254320 -15.26503731
v 40.11994228 15.61069489 34.82081369
v 54.83441055 14.01042286 33.10753033
v 32.27725625 22.14527875 -7.03580584
v 41.61236808 4.47084429 39.83953595
v 65.34635276 4.86026518 -2.82617053
v 48.08565974 -4.70760791 32.91884810
v 67.56880879 5.34022087 33.07842463
v 60.01811475 10.49531624 38.32717612
v 3.21730669 -13.23576923 34.15146843
v 73.34615290 -6.77991984 37.23962978
v 21.58018388 17.04297028 -6.43865438
v 33.00030529 18.79699156 34.44172814
v 44.54784840 -14.52712528 12.62063440
v 58.31876397 5.11843804 -24.87252094
v 24.03200045 -2.81221792 -24.49302375
v 64.56876546 14.58009332 28.50729972
v 24.84217100 15.71067050 9.12322011
v 54.66377735 13.07481527 2.26470968
v 15.50524589 14.08293564 -30.55965900
v 40.40444642 17.48625189 -34.70623121
v 43.83952916 3.96996737 -34.36770290
v 68.34027171 5.28414873 -6.07646396
v 22.13547938 16.72291942 -0.06604605
v -11.74300723 7.51930708 25.03910102
v 64.79718536 11.11914963 34.71616283
v 27.80545503 17.55430736 40.03481194
v 34.58213434 19.72873881 -12.84670550
v 53.09888348 13.13701738 -0.74555073
v 65.62481076 14.01024405 28.28691527
v 47.15573415 -8.41022190 4.80359234
v -23.85658026 17.18626171 -15.40630031
v -3.54946172 24.21402000 -17.50489883
v 14.65083379 21.73705213 -21.03974856
v 38.14799711 -16.68365672 3.10929515
v 43.77948120 -4.52548871 39.90202025
v 14.58161883 16.24331623 8.54620058
v 38.36078569 -11.98189426 20.05785704
v 28.21078151 15.90172574 10.50505508
v 24.97798763 17.78069139 24.17899296
v 54.69390377 12.10806612 -8.75819009
v 66.25656039 2.95559643 13.27412296
v 29.79887463 17.55847782 21.09869570
v 17.35792309 -17.29979366 37.12805361
v 35.53561121 20.71772143 8.71904008
v 20.73661424 18.86647940 25.99319629
v 58.69900808 11.59754768 -5.14746364
v 66.56688452 9.03000217 35.78324616
v 30.73416092 -17.82695577 34.19733793
v 37.22767904 15.06479830 39.60765526
v 67.46653467 9.45113786 27.11245604
v -20.31144127 5.97378192 1.37910445
v 24.95036274 12.45106477 6.91002375
v 17.62013510 16.26664214 13.11865635
v 67.73213297 -2.37471750 22.09576964
v 13.18261214 14.55761213 40.98651931
v 39.77015615 9.31155588 40.19645974
v 2.39000004 -8.77999980 27.27000043
v 62.70018965 12.56285142 33.50691497
v 69.46064532 -4.65500029 27.14899182
v 67.57371128 6.33490924 -14.76757228
v 3.18669155 21.52114548 -13.87340669
v 42.32368618 -11.57572400 37.69286349
v 28.06575038 15.34979418 2.81229801
v -6.04880136 -4.14258707 15.11151530
v 52.56167054 12.68338971 -8.09235312
v 28.87122706 13.93590681 -18.59217137
v 44.47694123 -1.32948160 39.64182734
v -6.94045890 -4.15882189 13.29360995
v 27.50866488 21.68736421 -7.83990975
v 54.00134623 12.22592779 -4.15819418
v 35.98115966 15.48489183 39.43007067
v -12.51171995 22.30471745 -20.06717026
v 58.00188333 12.99033966 -25.77881701
v 30.54520860 20.79419978 -9.42707621
v 38.46536577 -17.70233922 6.47338247
v 60.57696790 15.98925702 19.59323324
v 28.36773545 -15.24031349 26.93183348
v 18.21757853 -9.26630665 -11.34584937
v 11.79036219 16.53166674 3.27524077
v 42.34764725 -9.99518670 26.05005354
v 29.11973558 20.65969072 34.94351357
v 49.55794662 15.52089863 30.28423525
v 23.49657565 15.30856080 -23.18080142
v 35.59105843 6.81840163 40.08650780
v 32.04363957 -10.25194954 38.93329203
v 57.86190554 4.03981470 -22.30964787
v 67.60954857 -2.50837300 22.75472693
v -26.67665668 8.77998397 -3.94786987
v 14.40977864 -6.37340080 -25.46092495
v 39.80834037 18.23609881 28.42660248
v 45.25962099 -1.46792224 39.11739588
v 33.35173056 -15.55686444 -0.68277679
v 57.60487914 3.56060290 -21.41480893
v -1.88974431 -5.19731408 19.15767044
v 47.77635634 15.54790977 30.00573441
v 35.24743766 12.80900557 40.15326872
v 57.11821839 10.51638182 38.67381066
v 23.04160967 -14.20785952 23.67050201
v 0.06976692 -8.98677390 30.85191734
v 19.42811534 5.66867739 37.20935807
v 58.87968466 4.13023261 -21.29420824
v 38.66387531 17.56650396 6.88901590
v 63.44759464 10.02973132 -5.41192200
v 39.15108368 2.22581858 40.04352912
v -12.02227827 -4.11459105 8.79603345
v 65.50201029 8.59857257 16.63173363
v 14.31336440 -9.33095068 4.70937416
v 38.65629807 -5.79036167 -15.94844647
v 69.87158954 -4.53369925 29.74209003
v -14.55887780 -4.38845390 9.34903417
v 28.83660607 22.33851701 -5.80482325
v 10.67512110 22.53699675 -26.30778216
v 9.26966779 11.05543505 41.85751081
v 47.91572317 17.66073518 23.30343612
v 9.67566948 -10.67763008 -17.98889786
v 3.88464448 -6.95673376 11.20996941
v 48.38789627 16.50614478 8.95323418
v 4.49573575 -11.40695624 -8.48660804
v 31.71158955 -17.69381016 34.51414034
v 58.60629305 11.91411912 4.78945533
v 26.11154132 19.71603557 -5.44499280
v 44.00213435 18.94790307 9.47755296
v 33.27572718 -3.81363509 -17.36164838
v 35.97278148 17.89844222 8.15410353
v 34.80041027 17.77135395 30.52097745
v 15.99812135 15.09020943 40.30133411
v 68.11579317 -12.64045015 38.23817149
v 26.19194053 22.49488421 10.67445241
v -4.84863482 4.55435645 49.18267205
v 36.76753119 -16.31975360 36.58875450
v 4.72767511 -2.16122018 44.38119754
v 53.95926163 17.60854945 16.58651605
v 37.28406504 -2.89865746 40.23827985
v 20.43243498 14.24300950 -28.63211744
v 34.40879285 21.96514793 -1.42471795
v 23.39213155 14.69634380 3.54341930
v -5.52819250 -5.23660239 5.08861989
v 51.54395103 13.57319299 -2.19543464
v 40.45640677 19.39600520 -6.69620652
v 12.46847585 18.41257513 25.80397390
v 57.62413517 12.69268058 36.27170622
v 22.48168178 -16.53596386 30.24728596
v 44.52396929 -3.38210957 -24.12502095
v 54.39686403 11.68821845 -6.81646029
v 64.17363882 9.61211044 9.21965297
v -5.00874501 8.11013952 20.31918988
v -18.22092198 -7.47377286 -4.59639914
v 32.95514733 19.28228512 35.74052081
v 2.04522326 22.17304520 -15.26761148
v 23.09788205 14.84734938 -25.24277568
v 23.43292721 16.57494716 -21.69633843
v 13.29184230 16.63510501 11.40946429
v 62.24318966 11.41990162 11.02461014
v 30.71461245 -13.35996948 38.68432716
v -17.39609800 19.69802193 -19.37018894
v 24.89212342 -13.48412037 21.62894793
v 44.21591014 14.39809613 -35.35532579
v 24.56432022 1.21873140 38.19720820
v -14.47139774 -11.62339561 -12.16921117
v 63.71940672 1.78944971 8.05386342
v 32.85635263 -17.98146963 36.92226112
v -1.51219242 -8.79338104 32.01796487
v 36.88639030 15.05177561 -31.73654526
v 68.91849637 3.19991610 1.54006004
v 50.08133873 13.71625625 -6.34568324
v 43.63857955 -10.91795322 0.29423533
v 9.87666752 21.24886960 -13.97170685
v 46.22450843 9.02990531 -36.40954569
v 39.18284923 20.26382647 -16.70415513
v 42.90238023 -9.58709046 28.35774422
v 29.91707996 24.12579954 12.46653218
v 13.58355489 21.59305848 -20.18789388
v 33.44609588 18.59770156 35.01139954
v 69.38086450 6.51174132 -20.68440244
v 31.26746044 24.21491221 13.05184234
v 12.15858478 21.54394053 -18.15656014
v 39.93861005 -10.53919178 23.25957268
v 44.36795041 -9.39793512 30.90407513
v 29.30245362 -16.97084121 4.24970407
v 61.06882542 13.19118310 11.81003731
v 35.16665101 14.62629996 6.18196372
v 51.50248110 15.22558276 6.60926709
v 47.80798778 13.71705718 -36.16065159
v 35.92883423 -16.64475724 14.74821102
v 17.00289361 4.92522679 -29.74009514
v 42.12727025 10.61575115 -30.26896343
v 6.45179581 -6.10445626 -23.89405109
v 68.61089915 7.90888537 -25.29307455
v 38.82619366 14.69895802 38.94880041
v 23.21767248 7.15677626 37.13816777
v 13.54527194 18.13939959 24.08318780
v 13.85709364 11.91189699 39.08540308
v 52.38630623 17.09752344 23.58520590
v 7.36421905 22.82830514 -21.00908384
v 60.79285219 13.58378120 32.53459185
v -6.94146566 19.57786642 -8.65458883
v 43.30968484 1.55688636 -34.14230794
v 30.34968302 -15.84752463 30.26360832
v -2.62539578 22.99312688 -23.12695421
v 73.29922169 -6.44149538 34.18616205
v 1.42646348 23.97942729 -20.50437406
v 33.29001367 17.16033742 8.95131845
v 29.23607267 13.26338295 9.34734475
v 18.60369928 18.30236614 22.59959094
v -12.10386120 -3.27631691 22.88562618
v 33.11001137 18.07963848 27.61030011
v 27.49691531 14.27903399 -17.17724465
v -16.95650630 9.70943552 4.82373359
v 31.07355535 19.11026798 11.97124086
v 60.37650257 12.10259460 -10.97193547
v 49.37762022 -7.60260643 7.35865254
v -1.07827899 11.34830620 27.01533213
v 46.48972303 18.17449369 11.11390628
v 45.78460008 -6.53682835 35.06687656
v 56.20731413 12.79431675 2.70736404
v 23.79678749 17.12746546 9.23154317
v 26.78319626 17.24592969 17.39567332
v -8.31006467 -4.22443496 11.35243289
v 67.61243939 11.02444995 -28.28158624
v 41.28850624 20.87320574 -18.25549453
v 9.26558394 16.28436893 6.28825836
v 49.68314990 -2.17832462 -18.56148243
v 31.26989678 20.92642523 18.17874424
v 36.78591922 17.56039821 30.87507002
v -1.92538055 23.98619987 -18.44480820
v 33.22745487 -11.45431865 -9.10643116
v 55.60494959 2.47490825 -22.35035226
v 41.86665267 2.03648861 -32.22670779
v 59.12532657 5.08054486 -25.00585653
v -5.57514979 -8.48380663 36.28495708
v 24.72380549 18.80850457 -3.92309530
v 32.55631775 7.02314964 -19.16459017
v 14.74396698 -15.91502130 37.48516366
v 29.32794020 19.23845895 -10.73498651
v 16.19100571 -5.38715301 -26.39096789
v 36.21796519 19.45637167 -29.58750725
v 29.98509072 17.49442890 22.73090743
v 39.59699720 17.66919158 -34.63393450
v 70.50532103 5.42314816 -6.75304467
v 2.16075173 -14.15340696 42.64689609
v 19.03501712 19.43386905 -15.22893086
v 67.30243564 7.99823925 9.62024089
v 67.62304902 -3.11832898 26.23831667
v 13.32370192 16.17728546 3.33108520
v 29.12859432 17.14783162 21.82098851
v 39.64220732 16.69340394 -34.63894129
v 36.93787754 -16.01084135 0.83294645
v 21.93756774 -13.08825240 36.30877286
v 25.11872165 18.45942810 9.37653892
v 50.11786148 15.75628668 -17.44867861
v -0.89445355 4.15039388 49.40467328
v -7.41768209 -7.69511657 -2.22639577
v 19.98049766 19.00657080 26.54395811
v 40.06569833 -6.91122795 -12.33138610
v 60.45256555 14.54087812 15.16080089
v 59.48178843 11.44739985 5.07800328
v 30.85639887 -17.25071669 33.41783956
v -11.14927977 -4.19029128 6.38559554
v 26.50041878 20.44467814 -9.23304632
v -3.63985798 -10.26297081 42.30047017
v 41.56943038 19.49862577 9.88207012
v 41.54160619 -16.41304977 16.00816846
v 24.19110574 16.18608460 17.91523211
v -27.37702243 12.33246550 -11.37494296
v 45.40285096 -8.46027117 33.30769762
v 20.77667415 17.36022346 -13.72947358
v 22.98090421 17.16713794 -21.94835991
v 36.65752336 16.81445912 36.78659350
v 59.84123051 12.19821163 8.08863621
v 58.41055885 16.23139158 16.89877734
v 15.22218995 19.88880336 -28.89196388
v 56.43462017 16.61222428 13.79666757
v 44.38841343 0.27238371 -34.17371958
v 58.02226067 11.83095761 3.75832990
v 43.33513603 18.94751936 26.38563327
v 65.10689110 9.63871274 13.69300671
v 25.76325089 16.85664989 21.89740352
v -7.97348004 -6.01765374 1.60161976
v 32.78635442 -4.01412975 39.08920661
v 34.59329158 21.23661526 9.53721907
v 6.85726944 -4.61949315 41.76651314
v 4.41537006 23.41193706 -20.51169984
v 15.96378163 -14.16823827 36.91126779
v -11.83874719 -3.90309701 7.72225577
v 40.78403115 -3.58979078 -20.42496391
v 38.80238160 -14.31786735 36.00779548
v 13.76216207 17.27852412 16.07058570
v 40.90046883 5.00882184 -28.67195942
v 45.79163715 -8.35618936 32.67964348
v 60.34629792 5.15708420 -25.24895966
v 0.24829103 18.70543696 -6.78648427
v 61.89443171 10.03791485 -0.07549249
v 15.53121209 -17.64710434 36.90908849
v 43.14558208 -10.69993991 36.78013012
v 31.91671520 8.96625966 39.41346332
v 51.04364827 -1.14584959 -10.88928059
v 67.42929667 8.02207366 26.67131834
v -1.20402139 14.82415665 0.56339800
v 6.49192231 2.89587327 42.28547588
v 22.69447595 -13.08242138 20.05247027
v 31.28798306 18.13615859 27.88846381
v 25.41283146 19.59900185 -5.16750291
v 55.65180257 2.10073730 -17.45255105
v -1.71631784 0.82830753 49.31586236
v 51.72188208 -0.10043850 -25.48339777
v 35.45233980 19.10277456 -15.37355315
v 36.35628521 -8.87095369 -11.95496414
v 53.54176834 17.43489131 18.12191680
v 41.76188260 20.45000531 -24.01898429
v 56.90883845 13.03818263 -26.12044476
v 44.85134035 18.54882017 26.57957748
v 75.58709383 7.38061080 -13.83429207
v 66.79029018 -2.75878515 29.93111499
v 68.76360625 -3.40499473 24.93979968
v 15.86412452 -16.32798277 30.39642796
v 58.13869834 13.09883688 -18.12641136
v 2.22046766 -13.11161928 34.84727815
v 9.53497551 -10.30546986 -4.62647900
v 39.39770907 -13.89012951 36.66256741
v -3.73749668 -5.76486858 22.54456468
v 46.31885141 -12.59129960 15.75699449
v 60.81045419 -12.85877172 25.83562024
v 39.30867463 8.41405243 40.32064229
v 15.89712873 16.00663550 40.74005783
v 64.13123012 9.84912273 37.75668144
v 58.47831070 4.79843561 -24.39744584
v 49.04288426 11.65889949 33.16212818
v 44.01880130 0.58734877 39.32324052
v 14.54011444 -2.68159760 38.98075223
v 33.62970799 18.23977195 34.34356675
v 24.43685383 21.54294588 34.28621963
v 55.45772985 16.78758860 13.64496816
v 57.38190934 11.73939556 -5.86267235
v 11.13745105 -13.51152174 43.58098283
v 57.07429349 5.14607364 39.28383067
v -11.94380876 9.18007921 9.51071642
v 48.65238816 -5.95558109 0.82976848
v 45.09426653 -8.72287247 32.56510943
v 9.88957286 17.54828356 -1.72601151
v 28.26862596 -15.98822884 -0.01387347
v 42.85629839 -3.86159820 -20.40316910
v 18.08602735 19.61894520 -24.22447130
v 51.82914808 -8.87500308 31.98846057
v 10.56667417 -11.59386337 44.06888038
v 30.44162877 12.92662043 7.94227421
v 44.34379190 -9.55169089 27.10342035
v 46.80928960 16.14103094 -2.79701711
v 21.50748298 -7.35901995 36.71178222
v 63.63031268 11.64267585 12.77550310
v 38.73232007 -0.35950111 -23.29172939
v 66.30823761 9.28636733 0.98943943
v 65.27135521 9.13477410 6.53438969
v 1.85985188 14.83813953 3.74838943
v 69.12004948 -4.41785716 27.46337093
v 40.82007334 9.19510983 40.35500064
v 64.89370763 5.49797900 -23.05265889
v 45.80560327 -3.18840868 38.04687783
v -19.26980726 -3.72141809 1.77725754
v 58.54563415 2.38772132 -3.78311216
v -2.70059821 -11.52859628 -13.80258147
v 5.85597288 -7.63632311 14.44419473
v 22.01158926 18.38717796 -3.12837306
v 20.17951757 19.44092289 28.48013118
v 46.86896130 -11.80644147 22.08199538
v 59.23247710 13.45993765 35.61847284
v 41.15618765 -10.74063126 23.51705916
v 29.96980771 17.75215752 39.72463310
v 23.34476449 12.90021464 7.59485830
v 4.83586453 16.20737463 0.44046019
v 39.07817230 17.33562723 31.52614832
v 1.17789488 12.86751498 30.28122708
v 47.12618887 -0.49923809 34.05993059
v 63.80060315 9.53262858 3.28979990
v 28.44239213 18.52311566 -0.71086362
v -8.58414266 -12.17800472 -11.34585310
v 62.09843233 12.66077440 34.09357369
v 44.22493279 5.29923011 -34.12295133
v -8.04360304 4.70343558 43.00601780
v 55.12822792 12.21785787 -2.60296045
v 7.92850833 -16.97673090 35.26885062
v 46.39695585 -8.78478680 29.74126674
v 70.45422494 -4.02530469 36.53660044
v 20.34178935 16.48944430 9.70114395
v 42.13507473 -15.03275242 17.68892631
v 40.30973837 17.80120656 28.87862362
v 52.11455002 -2.20692786 -5.36171580
v 67.91285425 4.03984170 -2.11129966
v 36.15562618 16.24799334 7.70639163
v 13.67811020 16.54326729 12.14898005
v 12.84831576 2.02819752 -24.66644906
v 65.40101767 6.37730490 -25.98656155
v 51.59121379 2.14305590 -29.14717235
v -4.71538166 12.33967952 7.16636609
v 59.47949365 -3.78482137 9.48789995
v 39.18546066 10.51641535 40.22239149
v 37.74057701 18.63418706 25.28212406
v 19.93442513 -13.02713249 21.18709683
v 52.53436416 13.37265596 -12.45493442
v 70.39540261 -5.18776430 29.02729437
v 65.93614817 -1.82666071 15.61304089
v 21.04263194 16.80828817 19.75848898
v 58.30642954 14.72281199 11.03208400
v 14.49836325 7.30012869 37.71724179
v -2.89160851 3.65992635 49.60915819
v 67.61986017 -3.55943851 18.90194230
v 33.13659504 23.13999645 15.60442336
v 58.35305154 15.04363492 12.10860256
v 50.99773034 -4.44949744 1.04122423
v 24.22367409 15.72500356 -12.54561078
v 47.38368839 -2.86588096 -19.38843168
v 18.57738197 18.56509782 -11.73839252
v 56.07686564 16.18137211 26.81866661
v 45.06806657 1.60449208 -34.69211981
v 32.97443688 18.14692281 32.26177022
v 67.24727899 -3.07798176 31.64493293
v 5.49588539 -3.58830835 42.98737273
v 46.26031592 17.79806428 9.41517670
v 43.07286069 19.85534467 21.81294002
v 33.41428190 4.65540821 -21.67505026
v 78.33209634 8.37939978 -13.35750055
v 26.62541158 25.00330657 13.18807434
v 62.43178248 12.85722386 33.24782848
v 37.81934083 8.63702875 40.36523774
v 37.79315576 -7.80217629 -13.30068987
v 25.65461397 20.07541619 31.81819990
v 42.51187667 11.70796342 -31.15613759
v 31.72437847 17.98944362 39.54344988
v 28.44879776 17.11265929 20.32626793
v 22.88427018 -2.44392501 37.57118061
v 28.79189141 -18.45393516 34.26161036
v 45.45757920 -5.31045534 -9.36760101
v 59.31203812 15.07484075 30.57125770
v 44.67482865 -1.51881867 -32.89377689
v 13.90127186 0.66179561 38.76372427
v 60.49961224 10.58676466 0.37918749
v 55.27613312 15.66054299 10.92254929
v 60.51915139 16.29618742 25.90547688
v -0.22552606 -1.55445258 48.59687760
v 35.31455994 21.04265057 1.06913981
v 33.76878798 19.65024136 38.20755333
v 33.29924867 22.01798558 12.32386287
v -12.81415112 1.60874368 26.56306513
v 29.55554239 18.79456080 18.61892641
v 40.33978656 -10.54991316 23.87291193
v 28.31937186 13.03628925 5.07523818
v 67.68925488 6.72643865 -17.57565141
v 14.54313472 19.27209832 -29.67683226
v 39.18784112 -17.69956015 12.16297224
v 57.54054338 15.77394828 29.84371223
v 28.33425440 21.17191814 11.23644970
v 66.54485315 -10.41213237 24.62245524
v 50.77839270 17.72235148 19.01893876
v 48.67511243 14.92751762 -2.91706668
v 69.98214126 4.72710282 -2.67975032
v 23.97175692 15.89732990 -11.02831680
v 17.69966818 19.63614486 -25.92297271
v -7.28930766 -4.68735816 6.69954345
v 8.94983113 16.23605378 -28.18186767
v -8.52150284 -5.27766347 3.87671450
v 0.95820095 -0.86621335 48.35955799
v 43.73070598 17.27118716 0.73938945
v 37.50102967 -12.90144213 31.51043132
v 47.20460996 16.20625146 -0.33642669
v 13.82114086 20.11493035 -11.78829931
v 26.75740607 20.09407803 -5.85044967
v 11.50216442 16.35453105 7.72559084
v -4.09621838 24.53573793 -19.69519071
v 37.21858934 21.43249102 16.94066450
v 73.82819802 -10.36802772 37.17469051
v -14.21587542 -7.66585767 -4.04803595
v 31.61944821 19.38347332 -11.59712858
v 41.84842110 -5.66986110 -15.02724364
v 41.14005715 15.99438116 32.51436353
v 54.06656861 13.75925355 -17.19462313
v 41.97111353 -14.33555968 3.15545080
v 44.06595230 -8.80738348 -1.91020733
v 43.69844124 10.44961158 -32.00127184
v 53.54738608 13.86881247 -25.96612275
v 18.90547015 -1.56852556 37.30035573
v 45.12571543 -6.58588205 -4.21224395
v 45.94161734 16.05943590 -36.20009124
v 39.89277408 -17.38708839 9.12864972
v 44.44307461 -2.21840921 -31.67685866
v 46.67993262 -11.98606286 12.07386516
v 51.71640217 12.96688803 -6.74578547
v 65.35267830 10.86845156 34.32493284
v -0.67269325 -5.71386470 20.64727060
v 57.28272721 16.64296165 21.35232277
v 47.77589440 16.52919315 6.65846188
v 32.63656050 18.42625625 39.52478245
v 24.11958389 -16.67482220 36.52332351
v 28.28752249 -11.86088193 17.90159382
v -5.11493161 -3.96117987 11.84561942
v 61.69991195 13.29733897 33.02648664
v -2.97539053 -8.35736934 31.95620701
v 37.46547922 -10.54368448 21.89415321
v 23.59455451 12.40591053 5.62077109
v 43.13955083 -9.51320957 27.84309350
v 21.52244933 16.91014506 10.42301022
v 36.12000123 -16.52999967 36.16999835
v 45.18857971 -6.76281657 -3.47274658
v -13.43061682 5.81006659 25.98835900
v 40.57705402 0.59429032 40.18171877
v 39.48004171 20.33878304 14.98495601
v 52.98380926 14.47155792 32.74767101
v 17.16795191 -13.12003285 36.73275560
v 26.31111629 17.51215197 -0.05621386
v 6.17839722 18.45315471 -27.53025852
v 69.18774545 2.27373722 6.28719805
v 25.69827996 20.29184625 -8.94813519
v -19.23355460 9.84405167 1.80608500
v 40.87726399 -15.87175950 17.01582409
v -10.19371767 13.88373133 0.73399884
v 35.12872010 17.77709275 35.63723341
v 39.08295557 12.73675915 -31.26900643
v 0.71467453 8.07673112 48.85214940
v 68.46465915 -4.02599294 29.47187610
v -15.94317146 16.03352278 -5.26728248
v 30.92980385 24.11098778 15.01752716
v 45.13359070 19.26496997 15.17262682
v 41.96687415 15.71165211 -34.40609574
v 56.90709874 16.75752364 16.08154178
v 22.57777564 13.94080091 3.59545881
v 56.88702315 3.09430133 -17.58353226
v 67.94103235 8.19531735 29.95741367
v 11.69945113 17.63669960 -1.68753741
v 62.98078597 11.54760178 35.88108346
v 15.54893050 -5.84317558 37.92800382
v 54.74114791 13.31409719 -20.10151558
v 66.45522267 13.86384759 27.35544927
v 41.58616439 -13.34533188 19.43088137
v 64.15596604 11.88383531 15.01441840
v 26.32468194 -14.39835969 23.93267490
v -4.77841077 -4.21047164 15.38548246
v -27.30284259 4.04628366 -10.42981260
v 19.65965144 15.69405384 -2.59413267
v 6.64304150 21.38118073 -13.89793586
v 59.04143676 3.66106932 -16.67414978
v 49.90833998 17.35870168 25.63580871
v 31.15935251 20.44497617 38.20589930
v 31.68833256 24.58965965 14.28636909
v 30.52123636 22.75732718 12.02410832
v 36.63345799 21.83601819 13.19908630
v 30.14924563 22.28088863 -2.82963435
v 30.01424670 15.92367142 -16.52955636
v 8.17998033 19.89309862 -8.70606210
v 45.83682865 10.90344042 -36.01578251
v 22.93274179 -10.14706772 10.42058691
v 55.43894693 14.39507678 6.75442163
v 25.58237314 15.24362806 3.49409459
v 47.38241062 -2.22762371 -30.81816062
v 46.04480416 -11.39103994 7.92390481
v 49.65206236 15.38220048 5.08905854
v 25.84950626 16.78965241 1.24505709
v 49.82606322 17.15868711 12.36882247
v 38.35427016 20.18419094 -34.06288847
v 26.23739839 19.24321800 -9.96983889
v 20.82187496 20.94992436 32.15239570
v 77.78958231 9.49570443 -18.23511906
v 19.37540062 16.19522646 9.55309905
v -8.09307769 12.75105309 4.37827455
v 23.05744588 17.22779498 -19.53905262
v 8.37984495 15.91813937 6.13831868
v -18.45502295 15.85375704 -20.65121382
v 31.06463142 -16.86349697 32.57364035
v 43.42295602 19.02372204 7.43026100
v 34.19190273 14.92997818 39.99585286
v 36.62928939 21.62472531 16.39828086
v 22.36532792 18.30549538 25.52002110
v 41.96435586 2.40454148 39.91391510
v 51.11366883 8.25515762 -32.71771967
v -16.20447077 -3.93450074 8.34962446
v 15.50756767 16.23457298 10.72509680
v 17.76230894 17.53462665 -28.80367637
v 40.32000899 19.10054125 26.04402602
v 36.31236777 22.09171839 13.77004012
v 57.92792141 13.23408168 -20.44865303
v 12.95401249 -14.54994921 29.01745960
v 6.52620243 16.20820910 3.11038969
v 2.90208962 15.58347046 33.34819525
v 37.35277057 -12.76904624 39.86539319
v 71.04780525 -6.92120939 26.76233649
v 70.79803199 4.92445100 8.55170097
v 68.92912090 6.05828036 -13.08967173
v 71.21390104 6.35641953 -21.09635621
v 25.87640472 12.17257325 7.65403640
v 42.78083891 19.26696301 9.80056170
v 1.52995531 14.85563442 44.39710826
v 55.51261082 10.89876145 37.79291734
v 15.42023942 -1.89695542 38.49702328
v -2.07611127 -10.81443112 -6.96655689
v 41.45563021 20.65691166 -20.86924389
v 70.96549869 8.05513095 6.32572174
v 55.55235595 17.09499024 14.52128030
v 23.49160612 13.74471467 7.75979180
v 65.98975509 7.38551421 11.48567908
v 5.03202574 21.32828161 -14.41749185
v 59.23660472 3.05358274 -5.72641753
v 41.24258459 -10.28068922 26.26660094
v 45.19649595 17.22353324 -6.92899711
v 51.57830194 -1.11692050 -21.85521647
v 19.76406947 -8.91948584 36.77606583
v 13.37479614 8.07468500 -26.78837627
v 39.45029154 -3.59343714 -19.38382909
v 31.26876801 -17.95980893 35.13459489
v 29.38886173 -1.02752773 38.75285015
v 45.20308226 -8.89648683 30.23434803
v 57.30026588 15.02172183 10.12702193
v -5.88809513 -4.77894861 18.29225011
v 66.80762768 -2.60868040 26.43649653
v 26.58428065 17.71606132 -0.61173068
v 40.95072299 -17.52085425 12.65923493
v -14.59878962 7.76571594 12.92606350
v 44.62228343 -9.10498016 32.94180334
v 24.56930280 19.09144782 9.68460739
v 29.94998172 -11.26742922 17.54697971
v 57.41846934 12.79572863 -28.59890088
v 32.80920163 19.64962482 -12.16121856
v 8.65840353 17.61240140 42.50786826
v 14.99074418 -4.21334244 38.20488229
v -12.28769403 -6.02706615 -0.83914818
v 19.08066496 6.50529703 -30.31625599
v 50.69943517 16.53412171 30.00665270
v 23.03276956 19.19477992 40.16449302
v 46.02188244 -5.09980042 36.02088615
v 17.15069450 -9.69891809 -10.91409568
v 33.01668167 15.84853232 -19.10990849
v -7.59870699 -6.36831066 30.54516762
v 22.47870341 14.13340773 8.14212207
v 65.08879364 9.67298448 36.47264466
v 32.82475471 19.77605373 38.59150037
v 9.17713623 13.55023030 -25.40453896
v 44.63163763 22.22305909 -26.03702620
v 24.67178553 20.94168589 10.08193567
v 51.28633231 17.10897684 13.55455816
v 37.17838600 -10.40757541 23.02195132
v 30.94348311 15.07021580 -18.88664439
v 10.92740428 -16.84710756 37.21083328
v 63.59987706 12.64610700 31.40285239
v 40.92321917 -12.12119218 39.05764967
v 13.13014980 10.61493531 39.03764859
v 43.44232008 17.21358299 -2.99632456
v 20.31532116 6.22694986 37.40226105
v 57.87719041 11.64443791 1.27298199
v -9.30900406 -7.38294143 -1.97906676
v 51.24749988 17.08979160 22.73897454
v 41.69869795 -9.03010834 39.63081911
v -16.72858931 22.13158272 -16.56899601
v 23.20944704 16.76638052 -17.01008342
v 64.27964568 12.02721056 17.05237664
v 54.50777337 14.80227057 32.13179857
v 31.65841848 -7.30895204 38.69182616
v 10.80037653 22.80469239 -25.24730936
v 54.19083312 11.87886763 -5.12735732
v 52.75010318 13.73898890 0.20065297
v 31.73980117 22.17925526 16.98264293
v 12.25407980 16.35277830 7.91233964
v 26.49471164 19.87046935 -5.53715043
v 63.19934875 13.22846208 16.36928879
v -12.46776059 10.37880871 8.18910170
v -24.49328639 17.26073399 -10.90078801
v 46.95600271 16.23953506 -1.51188404
v 45.16809806 17.76910201 6.53661834
v 28.99685688 -11.47387456 38.48667070
v -16.27738774 5.11058373 17.20402576
v 21.07266895 17.79626869 -15.65064490
v 34.71167013 -4.31436207 39.72421959
v 24.39904585 15.54379798 -19.78062280
v 27.37336420 4.60153166 37.68548369
v 4.63606510 16.32781327 29.83891964
v 55.99381030 13.11744191 -29.60751019
v 38.83270547 20.19017749 -7.55069731
v 11.79247536 19.28222738 -29.70947511
v 37.80284151 -13.29939254 33.14901516
v 39.03873265 -7.49189174 39.46576640
v 23.90288375 -17.75020175 31.53663874
v 59.79339033 12.86668051 -14.49642051
v 23.21673185 16.46088250 13.28752562
v 26.67010389 -3.25150345 38.06425259
v 28.92022394 -13.66116293 23.37397635
v 24.44362454 18.53358187 -9.31726955
v 73.22039455 -5.66174090 35.14927998
v 30.31464107 22.64573053 -3.46498098
v -10.65458078 5.67470770 33.55238959
v 43.17927361 4.98576788 -32.73759782
v 24.37330224 15.72680287 -16.17867500
v 11.31537184 -8.50409828 -22.76893333
v 19.75904405 -10.76493692 12.50873692
v -0.39980424 -10.71643643 45.55030540
v 60.39514765 11.18314825 37.76943684
v 17.73414947 16.33445360 14.20504507
v 40.30917212 4.23985487 -25.89330077
v 37.97155991 21.02237195 16.00634307
v 64.00050223 9.57724359 11.46310661
v 7.87061732 22.06086926 -17.39388332
v 22.02488482 17.10231416 20.94652131
v 16.47316664 8.65594111 -30.24132736
v 50.61691627 1.32158899 -30.51868640
v 45.79865187 -4.01234953 37.65090927
v 34.51405093 15.08407388 -21.59439772
v 7.82835949 17.85376482 30.78682162
v 30.86387552 19.84606870 34.52946991
v -1.49263418 21.40897140 -24.76933040
v 43.96025836 21.35289274 -21.34329826
v -15.62477928 13.41830287 -2.26668874
v 51.70061439 15.07782377 5.35431923
v 40.17026350 -17.36906171 9.85359680
v 14.49413691 16.59538411 -4.07344056
v 39.18612003 18.58197711 26.34627372
v 0.83511957 -10.51969640 46.29297927
v 41.04470834 13.13207485 37.80167922
v 17.05592312 -6.22304622 37.26373613
v 2.64300941 -10.12380701 30.36574088
v 41.96438193 20.19420825 16.21518470
v 41.12861305 18.50177161 -0.12252334
v 40.22165760 -12.16978021 21.04213089
v 6.10296708 14.54549935 15.94991237
v 47.29367420 -5.94223430 33.51302817
v 20.26959322 17.41505228 20.76816186
v 55.12818322 1.15256396 -11.82762440
v 29.38899398 18.17895658 19.16485652
v 70.59758157 -3.92392511 35.80626845
v 57.68113211 16.39472134 25.60812235
v 40.10551050 -3.71899456 -19.99638230
v 13.63848615 16.53752662 41.69569910
v -12.85593305 7.20758177 18.36804859
v 68.18418950 -2.94516259 24.85226840
v 11.51621528 13.72793689 41.70958698
v 34.10968930 12.04126328 39.91087899
v 27.16061659 16.90012962 18.59430969
v 30.05838208 22.14133181 -7.92920496
v 44.05080900 -9.39427689 27.75458246
v 32.87497908 -16.21334814 32.78651088
v 17.12082885 -10.46482287 -4.89912648
v 19.21799406 8.25260114 -30.14334291
v 40.65164551 19.39857006 25.23629367
v 5.14613790 15.94347693 27.53427438
v 44.21166703 16.85288362 30.15989810
v 11.82538178 20.08260787 -29.32500094
v 66.71083719 -1.79396931 24.67063069
v 16.62727073 -8.08100402 -22.86297083
v 28.01720984 -8.05467926 37.65470535
v 16.88929833 16.09135047 40.51326215
v 56.49218336 12.62611523 4.50643757
v 65.08395076 2.50500836 41.75956175
v -0.23576827 13.55309691 34.05895457
v 68.01395863 8.78386199 29.35802191
v 38.30984607 18.30797642 26.04159713
v 31.56908974 13.59594893 -20.16184665
v 48.33893478 18.35807040 21.07978053
v 54.33083326 17.29368791 17.64230244
v 16.20270498 15.32638725 -30.23351170
v 35.79866514 14.08343296 40.02642259
v 31.62697703 -13.90314847 27.31889859
v 7.61040812 16.60421304 2.68406351
v 58.91273171 16.49799012 20.51213384
v 67.24147499 -14.58744705 36.45912185
v 47.96899483 -0.32950332 -32.31111169
v 3.91237857 20.53266019 -11.50333229
v 33.94099697 -17.27523655 5.86473476
v 8.27964023 22.87821844 -23.76101911
v 49.96753111 -5.94595354 3.17507214
v 48.73119667 15.13738744 30.81762791
v 37.65718266 -13.90767377 34.18060765
v 59.21392143 -4.14289907 33.54929388
v 27.26101689 -11.16628945 38.15455362
v 23.53347652 -9.69470385 2.52554798
v 24.98302795 23.12170342 11.08642947
v 64.89912421 14.45257012 21.89568058
v 56.33637682 16.71255566 19.41773482
v 37.17983142 20.73503658 -5.16265351
v 14.32220452 16.63861051 -2.65539088
v 4.80438629 18.03126745 -26.87530220
v 40.54310173 5.42287296 40.14466703
v 22.43874036 17.41781458 21.79054171
v 52.80757695 17.17804745 14.59840592
v -0.58907497 18.16732995 -5.73035516
v 41.62522033 18.39138195 -4.86016925
v 23.66929129 18.77206191 -4.29831818
v 38.41866553 -10.63407026 -8.59685522
v 23.04355614 -5.52456779 -22.01130241
v 44.15915906 -9.05563030 33.98831934
v 24.78874661 -15.39774984 26.06187016
v 73.78064841 -6.26963098 36.28150746
v 50.07341132 17.98154600 16.87655970
v 69.81533021 3.20581393 8.55701696
v 60.63038856 13.41874991 11.41543873
v 20.43333836 -9.67607927 9.18086898
v 60.89395657 10.73129568 4.91409469
v 45.00657320 -7.26065319 35.00378132
v 65.84469974 0.59781852 15.95344767
v 7.82238971 17.00506173 -1.71626569
v 18.95896718 20.04996501 29.21020426
v 48.82631823 18.90298165 -22.24671096
v 43.26092079 -1.78180228 -31.47950023
v 25.42664111 21.12312242 10.02982631
v 9.55505203 15.82696848 19.06182989
v 23.53241853 15.23395348 -23.34941365
v -15.14690183 23.06461148 -16.48120768
v -20.50926909 -7.60320947 -6.01960905
v 32.88794681 20.25509812 37.33015060
v 23.87448587 13.68649118 7.80750904
v 29.75885384 18.93702336 32.14170039
v 3.20685864 13.94797117 10.29424742
v 42.38304868 -13.34000379 1.17615447
v 33.60782936 19.91053857 19.73991841
v 61.91932783 4.06518998 -4.16543009
v -14.03184887 -3.61910346 13.35499249
v 29.05395441 15.36968164 -16.34618454
v 31.54699504 17.65191928 -15.80442861
v 41.86529666 19.87290569 21.92099951
v 57.18735233 15.23609925 10.94495319
v 32.05466643 -12.89224625 24.95037578
v 17.18204468 14.59065918 -30.30608036
v 21.83044329 -9.18355398 36.83293611
v -21.43952623 -8.38701893 -12.55778596
v 4.62317001 20.42192407 -11.61394734
v 24.21668917 17.44829491 -9.36588366
v 14.43948969 -9.82799660 38.45956177
v 37.85442933 -18.02190393 6.34048274
v 34.01463479 16.01387002 7.97903351
v -6.78851735 16.88742638 -3.59422760
v 8.39422084 21.11531235 -13.51131592
v 51.12424120 16.13043249 31.07267991
v -5.20829251 -4.55125328 17.23612100
v 42.90303215 2.02291948 39.63498026
v 66.67663902 9.43993032 -3.52497632
v 54.68025804 13.41876946 3.63713619
v 29.06243876 14.69060220 39.60186616
v 44.64890435 -8.34678486 -1.14148413
v 24.38021265 -14.66614939 36.22880206
v 23.75124022 19.25050281 -5.15408767
v 47.44100198 -6.30751485 -0.71398576
v 38.22894767 20.93112096 10.49274299
v 44.67229545 -7.80288642 36.50223464
v -4.26064804 -10.94980817 -7.51361903
v -21.33915015 12.98072468 -19.38161440
v 69.40045208 -5.34367515 37.57251054
v 21.51421644 18.14927347 24.60942417
v 17.57490262 -9.84524470 5.04460186
v 29.38329056 20.95924690 -2.50890222
v 58.15608799 15.89951292 27.18031406
v -0.60382235 20.37207782 -25.44444613
v 31.97004646 16.46665111 39.71170262
v 12.79122382 17.41220243 -1.42381631
v 51.88648403 15.80754481 31.80596605
v 48.08426276 2.58125225 -32.71108493
v 34.64945033 17.59879477 34.21162441
v 41.61433131 -10.83814073 -4.76227421
v 9.92741156 -9.93320160 19.13242601
v 25.87403357 16.83216542 22.25981094
v 66.67797267 -1.32174790 18.12196895
v 55.85383624 16.89758338 18.20931025
v 4.87946486 16.63567312 -1.98586052
v 60.84861234 16.19394682 25.14042147
v 39.13387656 20.55534907 -34.31662545
v 12.56872714 -11.06458437 21.55964822
v 21.38210274 18.60522293 25.79966746
v 44.36051100 -5.37721952 -11.67553011
v 66.32283330 -1.45877828 20.26234753
v 46.20919004 -3.15933581 -27.98072062
v 45.86172104 16.83947816 3.37287877
v 39.60905597 -8.41515698 39.63041306
v 36.98129952 -14.30008002 16.48771763
v 30.07805161 -16.60345681 31.16012923
v 30.17602302 20.32480389 38.19172829
v 12.80236244 7.04185804 38.37124631
v 24.96206760 22.18832634 10.46337374
v 22.84354903 18.28628406 -2.51813186
v -19.12765391 -6.33552251 -18.71173084
v 9.63364914 17.43184403 -29.01625633
v 53.16000059 14.12000041 -30.03999963
v -2.39621289 13.23089935 39.91429135
v 32.19220042 22.55313843 -5.51452767
v 43.06005314 -10.61038021 32.33959898
v 63.78644705 -13.06939870 26.44093335
v -4.30164067 16.22433774 -2.22548796
v 53.75445262 1.18926133 -23.34975451
v -15.03428072 8.28440487 10.22258494
v -4.41381847 9.21617169 31.32215887
v 1.74203818 21.56080864 -25.20346642
v 14.51400667 -2.02783383 -26.19656362
v 20.82312107 16.29017293 -5.08342357
v -7.21633853 8.23680498 44.64665055
v 64.82808292 -7.39336899 18.96624453
v 28.21113355 -16.66298509 30.10716289
v 50.45276880 13.99278268 -3.62284551
v 28.05544809 -14.75602109 25.77794157
v 9.93854459 20.14038526 -9.77453962
v 37.11730614 21.51034400 11.96932979
v 18.75032857 19.74197850 -23.45785871
v 26.37364343 -15.76966047 27.15627477
v 16.32032357 -2.85080750 37.72486746
v 21.64616808 -8.39746930 -4.23580082
v 4.55914065 22.84802310 -19.41225119
v 37.10914031 20.16618103 -11.50170807
v 39.36244920 16.56924561 32.59354457
v 59.79366973 15.16098622 16.02624170
v 65.75624645 4.53488296 -1.19156635
v 44.39564794 -9.28461179 31.99377283
v 2.88499868 23.45449664 -23.40608649
v 50.13355613 15.53958096 8.28504376
v 45.10353878 -3.15087941 -28.25355530
v 30.06489202 21.17431723 11.71778422
v 41.91676155 13.37238960 -32.40345791
v 56.08814210 -6.59983559 11.93166990
v 64.64887410 10.90904605 15.69892652
v 42.57629067 -15.50937817 9.15639661
v -2.84538255 18.28225702 -5.71896229
v 51.05078965 14.46480770 0.24585560
v 36.63215414 17.44778268 4.56627831
v 75.33638924 11.09020784 -21.46207541
v 14.84584995 21.34015039 -18.66740361
v 10.75488329 10.07536519 40.37693143
v 71.05634362 -6.01774827 28.58124487
v 19.03616264 -18.57892983 34.00548920
v 6.54854300 -9.36124288 24.30257201
v -9.00990237 -5.80883306 27.92181447
v 30.30953743 19.13683861 -11.40183304
v 20.75926401 17.32705534 -4.27376758
v -9.13695153 -4.48742229 14.57253098
v 15.45284409 -11.03248820 19.31624673
v 28.71689573 8.04568361 38.40613365
v 23.57127890 -16.54375531 29.26113084
v -16.12031646 12.98516616 0.35213021
v 61.88931316 15.62567800 22.31270820
v 7.23958900 13.16248905 -24.33770709
v 57.79610574 16.73502102 20.03213577
v 59.16381255 16.53581671 24.18691479
v 5.33712190 21.13018185 -26.36262216
v 31.87996522 18.17778684 23.20408076
v -6.22966373 -11.69795636 -10.96142922
v 43.00530627 -6.12882478 39.83601183
v 54.76599559 17.00259000 14.21872620
v 60.44981256 14.18714598 32.02826157
v 58.78707767 13.65195308 9.67288855
v 17.93450862 -18.53168942 35.38432717
v 27.88018435 22.68115245 11.42593101
v 44.68699917 -6.22019498 38.68934885
v -0.11407579 12.04137318 17.84936152
v 31.51620552 14.08589631 4.12994390
v 0.87949517 15.46710264 38.99876773
v 53.42288315 -10.28613094 31.06812760
v 4.67625260 21.72140032 -15.96442237
v 64.94383514 -8.20669252 36.91174462
v -12.18349673 23.72233570 -18.90206523
v 67.87387282 6.62173890 31.70771897
v 59.63243917 5.90634765 -25.91864951
v 65.89089334 -1.21413881 26.71234682
v 34.39630568 22.38153853 11.32734772
v 51.65724084 -1.76634535 -18.61537993
v 57.27859959 7.63278781 -25.00013076
v 34.50006992 21.39281668 -6.43352093
v 28.08265574 19.60815862 31.89114854
v 55.69869280 16.92759618 19.78801191
v -11.51032001 6.64915284 29.75446731
v -25.67101084 10.81754826 -14.64036014
v 34.79439393 20.08550987 -11.73095405
v 51.81687325 14.45695665 -17.20605791
v 32.29154646 18.41699705 1.75254524
v 40.90433195 20.18381655 18.42461154
v 40.41082039 6.46355515 40.19401968
v 26.79112554 18.38913187 -10.73545776
v 32.30804577 9.83270444 39.66435418
v 45.29983178 18.80178414 -13.53015751
v 54.18852344 15.25246445 8.14694446
v 26.83163248 -14.87172209 7.30055291
v 68.49387288 -3.07962880 22.76466973
v 67.62459129 7.20008230 27.63145231
v -4.37366962 10.45329403 12.04883121
v 5.07396692 17.82608032 34.49098766
v 25.94741993 19.45735142 -4.66689235
v 68.92888248 6.52732374 -17.68432744
v 35.02250090 13.99534848 40.13815150
v 35.72187573 21.10733464 -5.55398781
v 79.32204753 10.24779677 -12.56062649
v 65.30623883 -0.83352457 27.76591666
v 18.07752997 -1.62468688 37.27151081
v 51.39603093 15.95475525 10.36217529
v 63.66425753 6.32477878 41.47225991
v 30.35231493 -11.41591650 16.46636985
v 26.92824602 18.20372045 26.01041272
v 71.39384747 -6.98010949 37.64780238
v 45.06044835 11.18609216 33.89990702
v 37.78433427 20.41571029 -3.50005180
v 47.08633199 16.33012481 1.50767132
v 31.65513650 24.51966330 13.61657120
v 33.35805982 22.25218527 16.82411134
v 18.33784766 18.46112683 23.46793748
v 66.28010422 4.24459577 35.16426310
v 55.09032682 15.00924770 31.73803911
v 25.62396601 -16.59896225 29.81134318
v 29.81454879 -3.16265179 38.48066181
v 26.71786398 12.54904456 38.54329139
v 30.53004295 19.95254867 12.04556786
v 42.87856445 22.03494869 -31.67742491
v 33.58311206 16.02372527 -19.26309988
v 65.93956798 3.46906367 40.99381343
v 63.96348029 4.97050118 41.68017954
v 59.75041166 14.47958779 31.72756359
v -8.51666462 -2.35835882 32.72378072
v 27.11508423 16.26890525 -13.26897740
v 37.84129396 -15.37514664 38.06288913
v 9.99060273 22.77724445 -22.20628411
v 0.51860837 -10.41731704 -5.44221932
v 32.24617988 16.89966768 -17.38628186
v 7.61663122 -11.70259062 28.49258482
v 40.68199173 19.71331611 -23.46303873
v 46.58643156 21.46698907 -27.72798762
v 25.64584091 -14.79935646 25.26296303
v 1.61108747 12.93383259 12.74873409
v 19.61170137 16.19266532 12.44456321
v 49.38469082 15.42938221 4.34644613
v 67.73395091 -2.39241682 20.78914270
v 62.22138554 9.99196339 2.81733368
v 44.88652945 15.63915983 -36.18570417
v 53.35166305 13.55638634 0.83314569
v 20.52197605 12.39291579 37.54715621
v -2.01279996 20.76751925 -11.89258043
v 39.80766982 17.67965779 4.85358387
v 61.82617322 -13.64584267 27.68955752
v 13.29296455 18.84312928 -29.99586612
v 53.61798406 13.31320591 -21.74653672
v 35.67488864 16.41864888 -20.96750215
v 12.13367749 -17.44765975 32.88947418
v 26.77542903 -17.54341461 32.41293132
v 9.60584637 -9.17850249 5.61974058
v 10.76070871 16.39087871 7.03176856
v 0.06776462 -11.34857908 -7.11840857
v 24.31904897 15.65715484 -19.49246600
v 11.01157628 16.37439243 8.59466940
v 38.35919872 -11.90385967 39.85204175
v 11.45149581 -9.44229774 15.89377038
v 44.45297644 18.93805154 25.66593699
v 32.56665915 -17.41636917 35.04684567
v -5.69610205 11.12128422 42.82693565
v 59.10532922 14.10905458 10.46242472
v 28.62771973 0.78269828 38.50790858
v 22.99503423 -11.87665388 16.82332903
v 18.01069640 -11.39866468 37.15256229
v 61.48505583 15.16517531 18.87322217
v 22.16704190 18.60337518 26.18116699
v 40.57596624 2.04137759 39.89846632
v 42.03076288 16.82731323 -35.25095433
v -8.26139562 -5.45812026 19.99247819
v 40.75145721 3.83147714 -29.60103005
v -0.03657608 -9.84998047 31.91648796
v 49.41991344 16.57669619 10.56617312
v 29.82438728 17.51147024 22.10036665
v 45.97722366 18.30373891 24.51130003
v 62.29479238 15.74701630 24.30601604
v 45.81833631 17.92211644 8.46435595
v -24.31976423 -4.40500071 -8.99449922
v 64.71809745 10.27891412 36.13365442
v 59.43882838 15.08274674 15.45230765
v 30.04284389 23.56856875 15.51846042
v 53.23148891 16.14170149 11.64566260
v 38.65477070 -7.54051423 -13.43847532
v 45.12641951 -3.88513063 -20.76474391
v 42.22824052 14.17820528 33.53676945
v 49.99073595 14.28425964 -12.26306148
v 58.63116309 11.16286125 -2.31452775
v 42.76568443 16.14001393 31.59251809
v 48.02818969 11.47981361 33.35578740
v 2.41295574 0.63928228 47.29880020
v 67.67382473 9.84156877 25.88393539
v 4.68698051 -6.33858936 -23.51693623
v 55.99861592 16.12632722 29.69923243
v 48.38714004 13.68129812 -35.90342775
v 68.44045222 -4.09809127 37.52462938
v 5.68798371 21.48177288 -15.00214078
v 27.96133235 -11.26902644 13.21235579
v 51.03853345 13.52157257 -5.94862271
v 1.64726912 -6.29576528 47.83431441
v 29.01512384 19.67084035 33.01544860
v 12.57608458 21.83335461 -21.91087790
v 21.21102251 16.38251729 -8.00007954
v 39.36006129 19.51606199 1.69796823
v -5.83838904 -5.51217888 22.36971818
v 43.66450012 17.79716648 -6.50589541
v 16.31768048 -12.41028868 37.03686595
v 3.33663705 23.78788963 -20.38465999
v 53.01859230 12.28947565 35.16930714
v 46.36364058 -3.00781825 -29.38556485
v -4.67609242 -10.25282219 -5.74991014
v 71.37818635 7.05558993 -23.56775291
v 55.87350577 16.29438065 22.63062447
v 11.99857704 21.90582640 -20.01153864
v -13.26240320 -2.60991324 20.17704770
v 51.25853419 17.55635440 15.45820665
v 41.02688655 -2.27912562 40.52299261
v -8.26529507 8.48962832 30.97986430
v -2.73506762 13.41846678 5.56734996
v 18.58477108 -14.02747817 26.02952160
v 31.19049408 11.43306307 -20.10017075
v 52.24818364 -11.10062562 29.38885055
v 43.55141148 -8.65670945 38.78692165
v 43.18869114 -10.36554668 25.10477416
v 35.69896519 -13.33592460 -4.39081434
v 43.08038205 -9.50184278 38.49155828
v 27.76001580 18.20963062 26.02954768
v 43.86393726 -8.80536158 35.23968533
v 32.38457814 24.27472360 13.99881113
v 6.39408082 22.01979794 -17.31511205
v 28.75142172 18.70073378 -10.90477686
v 59.59811062 12.87412457 9.67704784
v -17.99665578 18.02103594 -9.01036058
v 57.75404349 16.51263982 15.19955322
v 41.40872136 -13.65926024 -0.12671060
v 32.24822879 20.52452229 37.24006936
v 44.23499480 -8.16107914 -3.31871933
v 38.84899616 2.96717323 39.94039074
v 24.95035157 24.04621802 12.40037754
v 30.98608553 -11.63484156 20.09735443
v 71.14097476 -5.14506362 37.18750924
v -26.11576766 9.70858522 -14.46075458
v 10.87149512 20.13819478 -28.91998738
v 8.32489878 20.69214173 -10.85795742
v 27.73233689 15.90055972 -14.24864866
v 14.85800371 10.73541492 -29.29678373
v 53.19780856 12.18513027 -7.17305671
v 23.94149639 -4.77046520 37.40446270
v 46.42383382 -12.52482459 14.17810749
v -10.14157571 -7.04759499 -2.19341205
v 42.00203717 20.53513378 -14.13393300
v 32.56195039 17.92482100 26.27196535
v -2.62210588 -0.24669044 49.15262014
v 11.92153990 20.64185031 -12.53496576
v 38.28866035 18.37279461 27.24659070
v 24.49066564 -0.37845649 38.20029274
v 50.49819127 12.01917138 33.50752592
v 31.21309541 5.65194106 38.98136318
v 71.89768553 -5.08368993 34.04583782
v 63.97876143 5.62426960 -13.67864758
v 63.37366998 15.10986779 23.32252450
v 31.97416291 17.74667203 26.60030685
v -22.09912427 -5.62688150 -15.35756420
v 20.90729028 20.39811574 31.01786040
v 0.77955198 -7.77021283 47.89071903
v 27.99989656 18.66740920 28.52349728
v 65.66306204 7.21946266 12.83312030
v -24.60633218 5.96128916 -3.44967027
v 32.27514401 20.55597305 19.30950396
v 48.42732102 -2.25450937 -28.33276615
v 65.90172648 14.15823866 23.31357263
v 28.58689055 20.29188722 -2.83571053
v 3.24897980 -14.95894324 42.38379374
v -14.21098132 8.82955082 9.84076131
v -3.60255712 -6.50472613 4.30715038
v 35.00493243 21.50985412 17.64976047
v 28.64363045 22.13819884 -7.72440247
v 70.10439783 -4.96365968 30.87857738
v -2.53728847 20.28282732 -24.74865504
v 33.34375098 20.52615583 -10.47085878
v 3.09019233 14.24432360 6.85139280
v 36.11288592 22.00665325 15.50557185
v 37.53390536 19.32522655 24.33091216
v 40.97251594 20.12340724 21.06796205
v 55.78471348 14.29419499 7.39038922
v 41.36741534 14.89252876 -33.83261710
v -25.81237070 11.14374772 -3.76848341
v 30.82228452 22.96500467 -4.12941352
v 60.15906855 11.61157060 5.99655509
v -2.85331765 -4.60272562 15.99362306
v 54.03949693 17.26700366 14.16951697
v 13.49445526 -7.44907279 -23.69973622
v 27.74349041 24.88132939 14.58003093
v 21.41707949 16.34157449 0.73076115
v 45.42903230 -5.01825381 38.09303418
v 35.21680087 -3.02976766 39.87908736
v 11.91173960 7.69441295 -24.36095290
v 52.09128559 15.93061723 9.39145684
v 1.21999998 12.60999963 -22.15999924
v 62.47602031 11.93640567 36.14527360
v 55.13943359 17.26554334 15.10165539
v 24.43965524 19.17168126 29.26758304
v 57.89485946 15.90679772 13.40778451
v 43.68321970 20.71898058 -16.53283089
v 9.82107036 18.13176274 -4.20306390
v 10.68894658 22.92084880 -24.07668158
v 21.73298411 -18.32012087 34.50628370
v 47.25815728 -11.87260449 14.12435062
v 57.30042979 -10.45106445 20.04484273
v 7.40693277 18.41245592 -4.94308397
v 39.57181051 13.49567436 39.22486305
v 31.04822710 18.08850840 22.72695862
v -18.26982945 11.14341710 0.43737172
v -13.56930006 -5.45207178 0.31821529
v 50.78780651 14.69307858 1.10379991
v 66.24139100 9.81399138 35.34207866
v 30.81824817 18.01450923 26.59358084
v 63.82542104 1.91016949 11.05617546
v 68.45200062 -3.03854537 23.93805236
v 51.94053054 -1.03971164 -16.34443179
v 22.38562703 17.79537834 -1.75201183
v 38.13412413 21.32342011 -31.93720803
v 74.21039045 -6.87080529 36.54401749
v 32.26039186 14.22965433 39.84654322
v -2.14304053 -8.68938956 -1.50754489
v 43.97113994 -3.20662674 -24.63653684
v 26.49557777 -13.09011225 20.18267475
v 64.54366446 2.51724338 6.34081662
v -15.82992822 -11.70102507 -13.37502711
v 50.20861328 14.94495384 -34.33813900
v 62.22428381 4.87597287 -17.49618910
v -12.24990282 -4.78840852 2.54456978
v -8.41139350 -6.07428700 21.59340121
v 35.15571728 19.42890324 8.35873373
v 40.22224993 -12.82041892 38.88684511
v 20.09120584 -8.51144362 -15.38980752
v 71.50096446 5.63055556 7.63163902
v -4.73103439 14.55023140 0.84759842
v 5.44079440 16.10901207 1.49033510
v 42.49749705 15.95529169 -34.97436270
v 45.46966404 -11.14257053 5.24889212
v 55.32708392 12.34701928 -11.09310612
v -20.44478804 13.91237136 -2.99142417
v 42.05944017 -9.70551092 27.20132098
v 37.78594732 17.34640822 31.17095679
v 62.98254430 12.35935558 33.07583183
v 12.39564642 -16.22230560 31.16688319
v 13.15654907 15.81182703 1.96128525
v 30.36648408 9.73447133 39.34165835
v 39.81350735 20.34118958 20.81171051
v 23.62568304 -3.67002655 -24.04887974
v -17.86878705 0.78888226 9.41115338
v 38.74049708 10.41095890 40.22018611
v 2.11628573 23.30401726 -18.27093028
v 69.08482313 -4.02062386 25.00591613
v 6.80453610 9.17151850 43.73526573
v 35.63771024 19.53723468 21.92726731
v 29.86692265 18.87062564 39.72173855
v 11.39980741 16.97169244 42.35304147
v 52.41926014 3.17005697 -28.49433012
v 59.51176211 12.70964462 -21.62550204
v 30.79997376 18.73935387 31.22922406
v 28.08673307 19.10679042 30.94098344
v 26.64734609 -16.28142409 29.09551747
v -18.37453432 17.82897860 -20.19685693
v 47.42201045 -9.13225859 6.22354914
v 73.12005013 -6.80173561 30.59661947
v 21.78281732 -17.29230024 36.85015440
v 37.14383766 20.52497119 -1.03112881
v 48.94444719 15.05210809 1.14448345
v 32.60905296 18.94211769 20.72165348
v 52.71240324 14.24462907 -23.56467769
v 0.62996766 -6.94693392 22.30871096
v 40.93752429 1.88503473 39.93504494
v -2.94757518 6.89311326 49.90760610
v 28.95773016 22.06147276 16.62186347
v 39.97553140 18.45931448 7.00299721
v 43.40730980 -3.34568066 40.11168331
v 64.24091756 14.80375230 23.99364859
v 33.27754885 22.00018056 -1.09983282
v 21.63887210 -11.58732455 16.48785919
v 37.20146045 -15.80726914 36.04619950
v 38.33791241 19.97627318 22.59081788
v 57.10830912 2.78245704 -11.81983482
v -8.42220895 -4.26541874 8.69475584
v 41.83041304 -12.28587609 37.07922623
v 33.24628994 18.22177693 33.41093659
v 15.14671464 0.29515897 -27.18380466
v 5.95185068 19.56162788 -27.39853598
v 52.66191810 12.71297131 -3.56217078
v 60.40325761 13.11830804 35.37786007
v 9.44678299 10.47318056 -24.18250032
v 42.69178584 17.50703156 -2.04837718
v 41.82443768 -11.55428868 23.00640009
v 10.45894716 -14.65184521 30.25936708
v 57.41897970 16.34099148 24.13605712
v 30.84739856 16.26079530 -16.94312505
v 32.11352229 18.04044656 29.11859006
v 44.16937754 18.23388413 27.82923356
v 25.50022304 -11.16264611 15.05558845
v 34.84376892 20.61680146 19.65511777
v -19.44616809 11.39205229 -0.47735660
v 7.05392798 -10.59902553 -6.49475818
v 16.52249508 20.77760734 -22.78955095
v 2.40488490 13.78176641 25.36790073
v 16.34801365 17.49500819 -29.60041724
v 23.85884337 -17.88382977 36.20657325
v 35.36370024 14.98725824 39.92849961
v 13.26792128 17.28482358 -2.27863248
v 50.91868341 13.81209772 -32.75848553
v 43.81474108 -13.45823240 5.72577072
v 0.63205883 22.36762829 -14.99298867
v 57.86103383 16.13634452 14.40210268
v 43.19899529 18.19502190 3.81623278
v 5.86153008 -10.48423257 27.76195668
v 4.62172879 16.06544480 43.06842014
v 11.26130577 -5.54146338 -23.98274280
v 45.13958097 19.66127381 17.15433039
v 60.37303805 12.25274242 9.59838741
v 62.84759939 10.31922363 10.78457013
v 42.53461957 -10.74967068 24.65198934
v -17.24925637 7.58303795 10.61984710
v 58.29498544 16.52649604 24.44111928
v 52.40327865 13.68233934 -0.53147814
v 36.65767238 16.80083945 38.42366859
v 13.02008051 16.77044295 -30.10969236
v -5.15128626 -11.60769630 -18.57650094
v 68.54315102 2.97621987 9.48710460
v 40.99350050 16.38875902 -34.48577598
v 10.85711550 20.86190879 -28.20860781
v 61.89295277 13.66978139 15.16007539
v 26.65883489 23.83769490 11.66082080
v 69.98933852 -5.13060018 27.51862258
v 8.50869063 -5.16341161 -23.61007594
v -14.52771202 -0.27026644 19.11088452
v 6.58681616 14.88303673 17.14042015
v 25.07969737 16.27540588 -11.37391664
v 51.95116997 12.88382988 -5.93209965
v 32.35563636 18.31799373 23.66903052
v 0.08726913 -7.93397613 3.45405191
v 26.16261318 -18.59083958 35.22622585
v 31.35501966 15.63733071 40.02841562
v 58.15530568 13.65869399 35.00118479
v 29.51086313 17.50258729 23.95701036
v 49.10981283 -7.09064398 5.38098533
v -4.04873956 9.50176641 16.11686312
v 54.83400822 16.46291278 29.11645733
v -16.14988409 -4.46139835 3.63131356
v 16.87510684 15.07010870 -0.78946404
v -27.92419493 10.63721441 -11.10204961
v 63.50736320 2.71184510 3.65352375
v 17.69703627 17.50432886 18.30341108
v -16.29604772 -9.96004883 -7.54821813
v 57.15955421 13.38166557 7.38686463
v 18.51888001 17.35611074 19.17706430
v 70.72563469 -8.00154544 38.04604337
v 18.77532154 -16.92648232 37.21727803
v 33.42803568 22.43605629 12.70860061
v 56.43681809 13.01730331 -14.18417227
v 70.74855268 4.45755199 8.39344598
v 42.49225184 -0.83368906 40.01838714
v -20.54391429 -5.11374790 -2.46171257
v 45.97313702 -6.34394027 -2.88885133
v 56.27277866 15.57788812 31.22515231
v 40.01689702 19.55465600 -21.08948678
v 14.88629170 16.24549180 10.67153271
v 48.71683940 14.40294739 -9.64922551
v 33.43345970 22.41607010 -2.29696417
v -6.80497242 13.87490239 1.48823275
v -25.63137375 6.99891476 -15.40727075
v 0.77145500 19.33283731 -25.82592331
v 61.12369150 12.20261492 36.87166795
v 35.47667339 -9.90740024 39.84960914
v 47.45196551 17.31798239 26.26134641
v 27.78913826 23.86519313 11.90956682
v 40.98889604 0.25341701 -30.53636104
v 69.71731782 -4.36801929 33.89393911
v 28.49119902 21.54156193 -8.64948053
v 37.81279549 5.67059265 40.04763812
v 38.42752427 4.30093752 -23.54758792
v 54.84047905 13.04588281 -22.88416401
v 33.66093338 16.99342765 8.28984194
v 29.37416546 17.41604134 22.64775336
v 27.93427184 -17.13508368 32.24278986
v 10.10549907 12.24458218 -25.19593388
v 0.23722835 14.18215316 4.44282731
v -7.04087736 -9.07559600 -20.24121955
v 38.02998364 20.02334781 0.80877653
v -10.61556488 -4.77644149 13.50174472
v 34.14649144 22.71001413 12.62862980
v -7.12084258 -3.97606427 10.38608328
v 7.42235966 -6.36202702 41.44147784
v 3.34881991 -11.49746776 -9.23211407
v 72.53066450 -5.37168467 36.70982271
v 65.78145176 11.33155357 31.88930079
v 34.94821116 18.34384166 38.61725703
v 20.52616701 17.03845896 40.49243778
v 8.89142696 -0.72802976 -21.19848132
v 28.90014835 24.88591895 14.42693081
v 70.57140768 -8.89286492 38.17690164
v -17.69027673 -3.54374852 4.58908454
v 38.78819570 13.97856511 39.59790245
v 56.14087731 -11.57820038 30.81419505
v 31.76106140 22.64513820 -2.46211770
v -14.61227518 -3.86767159 10.64258069
v 20.72810568 16.18691534 15.52651543
v 26.81317180 18.89850385 29.22721766
v 45.16639560 19.35289614 20.00810206
v 63.48959357 15.15818574 21.93798870
v 1.76826888 -9.61103197 47.29863629
v 50.32891780 13.75332102 -5.14256489
v 65.02524018 8.66960175 12.48946786
v 26.83872357 12.15370651 8.17208365
v 66.03554636 14.14898410 24.75572191
v 59.85464156 13.44706956 -17.35175401
v -8.22432432 -4.70017456 4.96594235
v 1.06727704 -11.22679748 44.93938014
v 65.80156833 2.27348367 14.23634868
v 15.61407652 18.09192821 -29.59928103
v 54.50413376 16.67507738 12.93996070
v 36.22896224 20.82285471 -8.54320358
v 54.54272777 -8.15799087 13.85971438
v 64.03440237 9.49187949 -1.94195576
v 36.70248762 -1.97008182 -20.29201761
v 16.96315780 12.85231765 -30.47003597
v -24.76407215 7.45835388 -16.81905426
v 45.99470273 -10.84095985 25.40405467
v 45.13460025 -2.58890772 39.31070119
v 45.03175989 -11.72357239 23.40027876
v 74.22058284 -6.96564047 33.66858140
v 34.09851715 -17.55037718 36.80319339
v 44.05200109 2.42410111 -34.66930985
v 11.34175435 18.72440986 -6.55169133
v 22.42226712 15.88170975 -10.91115549
v 24.25689623 18.80381443 -2.92027323
v -2.75402749 -4.45647491 13.57372571
v 39.12628070 20.66793852 11.47060748
v 27.95976959 -5.28069446 37.98181564
v 42.64460132 21.65917121 -25.30074306
v 37.28570417 16.54416509 37.86752000
v 65.34408778 9.87713877 16.48806967
v 42.09360108 -9.88465641 28.67612801
v 42.79992729 19.85182986 21.37084864
v -0.28155127 18.56789738 -6.67546596
v 46.81964591 17.45884120 26.81074850
v 24.78566580 12.32637279 6.05525775
v 59.15029347 15.05293138 12.41515949
v 67.81581789 7.11017940 33.02566335
v 11.72083803 16.31551236 2.16970034
v 67.99665093 -3.63095454 32.14430809
v 25.91692284 19.22031119 -4.11435775
v 53.91125008 5.93909901 -27.59798989
v -25.19087493 2.84701819 -13.75926472
v 36.57354414 21.13911696 8.89787078
v 59.45102125 11.36203296 -5.77778649
v 45.73984817 -2.58870120 -31.24591522
v 37.30804473 16.66866429 35.83263606
v 21.74871229 -14.65455629 36.73754632
v 60.52620336 10.21063421 -1.12047326
v 35.38348526 21.37567475 -1.43209007
v 39.29068893 -17.76676066 11.62417512
v 13.10456358 -8.95348843 38.67637366
v 49.08488691 -2.18897220 -18.36402342
v 52.28713900 17.54074171 18.08363944
v 65.93030691 5.29073784 39.63166848
v -21.17840946 6.87358528 3.02338996
v 33.31973776 22.88745902 13.42103165
v 61.03599444 4.41150507 -17.86991954
v 1.95243990 18.14398542 -5.50468732
v 47.54631594 15.98771103 2.38833227
v -0.35972038 21.78695984 -13.93643580
v 34.71741825 15.56891575 4.94211121
v 72.92126864 -13.28703575 36.58911213
v 41.65920988 -1.70986494 -29.63989414
v 40.39926827 14.03768454 38.44085708
v 46.64890468 15.53946175 30.58523685
v 63.36971372 13.51118460 17.68942550
v 34.08436477 -14.43920191 39.74968940
v -11.20466460 5.61613822 31.73483536
v 63.86359036 5.22633735 -22.23142795
v 35.58506072 -4.23670793 -17.06851088
v 62.07327172 15.28724562 28.44410390
v 67.20043719 2.11401819 6.48456439
v 44.40897703 -9.18815471 30.59672378
v 12.33999990 19.16000061 29.41999957
v 34.62341800 22.91071415 15.11000562
v 20.26392333 -11.31260674 15.76061361
v 52.85558105 14.14311584 2.01803492
v 40.77151790 21.53119631 -29.73955683
v 64.02592361 5.86418249 -25.82796477
v 42.59506986 -11.04074903 24.34886992
v 27.54702978 16.90574177 22.73393981
v -16.42138138 8.86599161 7.42528634
v 63.99294734 2.13659392 9.96505003
v 67.02505052 8.17935821 35.33460945
v 68.05107743 8.07164703 31.13614395
v -1.07135740 -5.03624603 12.44657207
v 59.55751613 16.30587876 21.11909539
v 59.14793536 4.67791688 -23.11465144
v 40.26479647 -7.83126988 39.90078717
v 29.15783972 23.28257449 11.76386420
v 21.17178962 17.59190485 21.98080532
v 60.20148471 13.51610105 10.76049823
v 72.18393683 5.90919424 5.86052006
v 65.58827311 -1.54538988 15.12297988
v 3.65053909 -9.77192726 46.98297754
v 42.36412793 8.48609023 -29.78676371
v 58.68249759 11.14092581 0.61097892
v 0.50674740 15.93870483 -23.47954735
v 28.34904008 20.78516409 -9.25754290
v 41.25577956 -12.71094941 -1.82113610
v 22.95681275 -12.54091971 18.14578846
v 22.32341096 15.84275626 15.34325071
v 55.52102253 12.62336969 2.11729668
v 33.56938809 18.01296882 30.92998452
v 57.01456219 12.04683352 1.59140921
v 37.53551841 -14.30862676 39.48291019
v 11.23984437 16.57905988 5.10776276
v 37.81715408 18.01658794 -34.25058722
v 42.93866456 -12.54545711 2.25327536
v 54.92367968 12.04854157 -1.36410270
v -2.34716060 -6.30805315 6.12149248
v 53.43321711 1.49494200 -24.14982952
v -18.18154752 7.80485012 8.86822771
v 10.74036397 7.73718208 -23.46305735
v 63.35363537 11.30050421 36.60403565
v 54.25999686 8.29999987 37.61000186
v 38.67809847 10.31307504 -25.18681251
v 75.76999813 11.62000000 -21.23999968
v 30.02812713 12.06639875 -20.02312988
v 37.86060959 -13.95118702 34.79856625
v 11.47642825 -3.81927658 40.61525688
v 32.61278197 18.05336215 30.25721386
v 27.94746310 3.47136380 38.17451000
v 38.70792687 13.22601829 39.99824449
v 46.44913599 17.71052554 25.46691708
v 24.71540496 16.00169949 -11.50764059
v 56.72645941 -1.93346012 1.99660636
v 54.90505323 13.53962347 34.09877419
v 22.49667607 16.43222570 -12.36417610
v 28.27135660 18.79249886 30.32529913
v 65.19331783 4.42392938 41.46537185
v 63.53899091 9.90006980 10.98347176
v 47.00270668 -9.61760804 27.11909078
v 53.24593931 -0.59749396 -8.58530775
v 15.49589261 20.84213682 40.36724940
v 57.90142715 3.56159871 -18.66975427
v 40.48454016 19.06831935 2.57073203
v 51.24709383 15.53949527 -23.02562259
v 54.87211421 -6.51089055 9.86128114
v 45.59148476 -6.03075791 35.59657931
v 0.08234481 22.80841209 -24.11039360
v 36.30555794 17.08551124 37.42576391
v -3.30500631 10.90069301 13.32410052
v 70.08190453 11.26870979 -26.28494054
v 32.48787299 19.85084452 1.26198109
v 12.44906522 -9.36857425 6.02278486
v 3.68652493 -8.53904150 1.75623689
v 63.49825859 15.28075896 26.80203691
v -10.70983056 8.13400280 23.37791957
v 0.42550496 -11.94215659 34.51966122
v 46.35265470 -7.84934033 32.90061280
v 62.49786541 15.72589763 23.46509136
v -0.05244900 -7.72658689 1.78111019
v 35.85409001 19.03966814 23.38912338
v 31.90819919 -11.84484269 39.01977837
v 57.96420202 13.81777227 8.97351373
v 41.84551910 19.81826872 12.83790078
v 55.37236854 14.34574556 32.66623244
v 28.05517055 13.61432392 9.74538550
v 1.18605467 -8.19992647 0.93383499
v 33.19034725 18.12328026 23.75145257
v 66.05633348 13.88045587 26.19938366
v 57.75434896 -8.50301981 17.12826453
v 38.01301867 20.75285278 -33.42241421
v 68.83060932 -3.54318158 35.05897895
v 20.16901039 21.54182829 38.92340139
v 65.59049338 2.80903839 5.78307128
v 20.17454803 -4.29051835 37.24075481
v 29.68994528 17.62232929 24.90704134
v 19.89619993 18.01721193 21.93307132
v 36.04354709 21.18629403 17.89123751
v 51.39654502 16.10438339 -29.72497046
v 12.22793106 -9.37673450 8.97855032
v 66.03507698 13.46948091 28.68357860
v 53.84330451 12.89252192 -0.71840716
v 0.96043287 19.88043450 -10.70074644
v 29.20905687 -14.76721372 26.41215362
v 50.86181685 14.91113007 2.63507385
v -11.11853682 -4.16501099 11.28315832
v -23.47951010 10.55309363 -17.68869162
v -1.77856593 15.80754854 -1.05476403
v 37.36161441 19.35429126 23.19060080
v 25.48905835 -10.82120650 11.17018331
v 19.69853230 16.17691852 10.48425585
v 65.40190428 -1.61462021 29.20076996
v -8.95447191 12.77878229 3.60110751
v 34.87962484 22.45427109 15.96679352
v 12.99482584 -9.58422851 12.68410590
v 0.67324698 -6.96207909 6.39056321
v 55.01081795 13.42107076 -28.82776596
v 25.00142716 16.53593220 17.91878231
v -15.51664900 -10.16227063 -18.28108728
v 36.23136505 13.84723186 -22.51232788
v -4.88838507 -6.99479552 1.29568379
v 15.72675258 0.92827668 37.83287108
v 41.36240855 -9.39765107 -6.06490672
v 37.29079664 17.99136586 7.97893014
v 3.12766898 13.99635710 12.49793358
v -10.63487120 5.14587201 34.33965892
v 8.25511478 -4.02885443 41.31741077
v 65.55169821 10.83138306 33.04849193
v 40.79381749 -1.85973616 -28.13510224
v 8.85767676 10.57580486 42.28436947
v 3.12098605 14.51980695 8.34199786
v 1.08275609 -7.51093635 5.30106062
v 36.85000166 9.94999986 -23.35000038
v 67.09782779 5.28608356 -5.74438693
v -8.25320836 8.56804382 22.77319506
v -7.17670703 20.77906951 -23.51406962
v 9.01026558 11.53798122 42.29368269
v 43.65138710 17.85492711 2.38454947
v -2.49257218 14.51648306 1.98586099
v -12.25428656 -4.06791223 16.19742624
v 7.43792020 -7.53171602 42.52650216
v -8.32219981 -6.35574479 25.31577647
v -12.81665545 22.81499654 -13.20344955
v 53.27048898 16.75448380 21.49747312
v 57.41106719 13.50891497 7.74030108
v 40.25819153 20.92885226 -34.68113020
v 24.22849461 14.63705301 8.47768504
v 4.68923338 23.18270691 -19.97607760
v 61.04487553 16.07941091 22.87431248
v 28.07444334 -13.23500741 38.04058209
v 10.85123979 21.11054026 -15.64944722
v 64.01377171 10.79796534 12.99860608
v -2.69332295 15.15163109 -23.27547036
v 29.73101288 16.27497934 11.29256189
v 14.42253403 -11.88988797 37.85515204
v 10.17994806 20.52942477 -28.36279385
v 36.73938289 20.18583938 8.27093609
v 4.23020869 -10.48754808 -5.08825993
v 9.44701862 15.75914398 9.92723275
v 27.83465385 -16.93710871 30.47263250
v -13.47534545 7.21319299 16.71953686
v 71.79366797 -4.87263128 36.42204404
v 23.88344705 13.56901228 7.77691230
v 47.04257473 17.53199473 24.37932044
v 48.51279035 12.62042485 32.81253576
v 36.71710566 -9.36305616 39.71492872
v -0.16465425 12.85011042 8.66833795
v 37.13028505 17.37525500 32.17059001
v 41.49940237 -16.21465012 5.80444932
v -4.12660697 -4.31960775 16.52716473
v 30.29630892 22.46333659 16.86286367
v 3.33414949 -9.62013006 -2.45202519
v 44.25581917 -5.26151853 -13.84977158
v 38.27628493 -15.18916432 36.89747676
v 29.31704372 18.07576045 -12.31095195
v 61.29048020 8.85846931 39.95046765
v 45.11120915 18.73426326 23.73573743
v 9.37826373 16.78000949 1.83044164
v 44.01185736 19.78225820 20.29966563
v 20.33555508 -1.44332414 -27.49427222
v 18.33327301 -12.04675529 20.24615929
v 54.50921506 16.44116081 25.00209399
v 74.20966029 -6.75715366 34.43896025
v 54.90015820 13.31891026 -26.57733858
v -13.91489990 -4.22982359 6.95626019
v 55.87647110 2.32289545 -21.52056247
v 51.85080320 0.41203524 -26.77128278
v 69.14961338 9.38536413 -1.90777518
v 15.18055797 3.84390214 -27.43979916
v 29.95902486 -16.93718508 32.47785568
v 36.56260297 16.24213532 39.17407617
v 36.53611615 -10.63228026 21.46121860
v -8.27233866 8.01367592 19.74204928
v 66.25623256 12.32141163 30.28821759
v -7.82748871 9.88379307 9.38501582
v 41.90036282 -16.60214551 11.65914349
v 22.58446254 -16.04318060 28.02168019
v -8.18238501 8.19467753 12.64022198
v 37.99816594 17.16013439 7.09593995
v -1.79032818 18.68592203 -24.88837950
v 34.44582969 21.59056440 -5.64811332
v 33.93923864 14.33621440 6.70292089
v 26.02494322 16.82686433 19.39974353
v 38.19553554 18.23330857 -21.53610997
v 43.07156056 2.38906452 -34.02452171
v 1.13719027 -13.81802838 38.59141842
v 17.98876375 -11.20474003 15.11792094
v 36.21637076 18.01973768 25.77543631
v -19.16197129 -8.33501574 -6.20890409
v 40.90461507 18.71911064 26.86919831
v -4.54672007 -5.63032646 23.42138626
v 67.68469512 3.59271816 -0.37285246
v 18.32967065 19.51949485 -15.78731462
v 15.73676988 -8.61771591 -21.92496322
v 26.67081729 15.44538699 3.18959937
v 50.29546469 16.65431075 -33.13176334
v 33.30646828 13.97538651 -21.00751363
v 8.65156855 6.89756451 41.30313545
v 55.24355918 14.40504100 6.11603493
v 5.57351159 6.30119164 44.00251433
v 35.25298834 17.93300174 29.07728963
v 47.99885303 15.06266091 -3.58346407
v -0.82941283 13.08385748 6.75209519
v 13.48748617 21.94950543 -26.62811801
v 52.33285949 14.88595549 -27.90542878
v 43.42743009 7.51227420 -31.10636212
v 25.79816617 15.71584120 39.46081176
v 53.57090756 16.81828685 28.98197062
v 36.48676351 20.18740214 20.51784471
v -14.98002931 1.12572848 20.02322488
v -17.68971048 3.81979835 16.02879912
v 34.64926034 18.00858788 3.67570831
v 62.91969866 13.61597981 30.02102114
v -19.77237687 -7.19993282 -4.63950727
v -24.56339635 14.85964097 -15.55862743
v 6.18897052 -9.54512320 45.79816386
v 64.59853798 11.35448646 14.64464050
v 15.79103991 21.20122313 -21.53638750
v 57.68507347 13.08191288 -16.95644297
v 17.19090343 -4.16409969 37.68530115
v 20.80426365 17.05260202 -2.06137681
v 23.44920672 -8.70531704 -0.52468519
v 62.13182583 6.87261159 -27.45094150
v -15.26653487 12.30267063 1.47788192
v 59.38998610 1.80462492 1.19738479
v 43.45198348 -6.28186390 -9.93336923
v 6.87457342 -15.63839987 42.10132360
v -24.55700003 1.81808777 -14.62768205
v 64.28974867 11.52499113 15.39492421
v -16.85228571 2.80219666 17.56776869
v 42.19565913 1.40141603 39.88778964
v -19.29891296 6.34874823 10.16584504
v 16.43144153 11.95942517 -30.45746498
v -21.02495544 -0.84255624 -0.85346756
v 40.55323452 -11.49719302 39.57899660
v 69.49695945 -4.20886092 34.16978568
v 54.14640903 13.52272835 2.61658174
v 14.02485464 15.07727150 40.87219760
v 13.18505686 13.71874008 40.62059149
v 22.36636914 12.61312794 5.47854276
v 63.67186457 1.93531730 42.11683571
v 40.84858298 -9.85667389 39.87781331
v 59.70248580 13.34672980 -19.01046000
v 33.79284218 18.68675090 22.54786342
v 74.52562451 -8.19707755 37.00832278
v 25.32393858 8.67479946 37.67830133
v 45.67631707 -5.70522295 -6.76063169
v 59.36149135 14.91044741 13.06735724
v -16.74430072 -4.72802250 2.16259784
v 61.49126962 14.96580895 29.00106832
v 4.82021179 -6.78500766 14.18947615
v 71.45619392 -5.71807288 31.90444037
v 40.54413363 19.80340295 9.92923975
v 24.46772158 16.23871550 -10.70522889
v 40.13764858 19.04630102 0.01977184
v 30.71914241 17.88143441 25.69941431
v 39.41226378 -17.30541699 7.77888531
v 68.14252585 -3.83535377 31.46335110
v -22.90097997 18.29060353 -12.01962028
v 18.13143492 4.58750641 -29.81998585
v 69.19191778 -4.51459130 26.46869421
v 5.68834320 21.24052495 -13.53835501
v 54.80671674 12.65200134 -0.04210508
v 19.49615963 -16.53600112 30.32324649
v 41.65307805 11.49356551 -30.32344952
v 55.57932332 12.79786043 -30.69125116
v 19.21735331 -17.03612506 31.50532022
v 8.65792669 17.32186601 -28.30224298
v -1.69400347 6.89152256 49.94061217
v 61.39613688 5.69966203 41.68444499
v 68.05408746 7.21603958 32.25820512
v -3.83145502 22.99164049 -15.15644602
v -2.25730799 13.65118288 44.15924102
v 62.22961098 9.17053316 -29.04772013
v 30.12041003 -13.53217941 -5.47720818
v 15.82972333 -7.00058090 -25.00386722
v 68.89809668 6.52060006 -24.47835729
v 47.91000113 -0.95999998 33.27000141
v 58.09791386 16.41845144 15.87040350
v 5.30207343 19.10061203 -8.49742256
v 29.81224656 -12.09721062 -6.73090527
v 57.07661435 9.75802913 39.72973675
v 32.49725699 -6.36756839 -14.63555638
v 56.03091791 11.90122776 -8.54157284
v 14.16930370 -14.49798048 28.00614759
v 59.01000276 6.85804849 40.84940627
v 42.88128763 18.49359833 -36.19344532
v 41.03628919 -10.50649770 25.18615872
v 32.04228356 -14.26896267 -3.87494615
v 64.30149823 -0.39780312 29.35411967
v 39.68065605 15.69291204 -34.26267207
v 30.80083244 -18.37048121 35.48846394
v 25.96969344 24.63927492 12.66872324
v 26.67324804 18.09323207 25.35358258
v 66.76895171 -1.55334745 17.17713103
v -6.79724012 24.14924093 -16.16081782
v 64.48853016 14.77278024 24.97195452
v 27.46150829 19.80371214 32.35936537
v 55.41461706 12.40861416 35.53235531
v 32.35610574 -12.33527903 23.43602479
v 3.67521076 2.88939266 44.90388557
v 34.39742327 19.87123117 20.88930644
v 4.90509113 -10.23055892 -4.14953008
v -22.67675474 -2.59810733 -14.05080594
v 58.66189301 12.43235357 7.25246547
v 43.28285530 -12.44339626 21.64961956
v 47.47748002 15.65127075 -2.36875797
v 41.48259014 18.51665601 28.09227817
v 31.74726292 17.93515868 27.86922455
v 5.31577505 1.28496625 43.16901788
v 61.30627915 11.00661140 6.46543643
v 41.15203023 -16.95033163 8.52053519
v 3.43135232 22.73154072 -17.23469794
v -22.48470299 13.35387677 -3.64074996
v 7.12672248 8.34294688 43.16828772
v 26.02644078 17.58340374 24.09519628
v 30.99574335 13.62383645 -19.77907680
v 35.37453339 17.41874404 34.43323448
v 35.64933315 20.00186779 8.37388821
v 26.13226883 -5.27537568 37.66538948
v 48.14803600 -10.53066086 12.18442991
v 62.38454580 -13.04425672 35.43944284
v 42.34619439 19.96558718 -35.84736213
v 56.02978170 2.31488538 -20.25596797
v 46.55531421 -8.34519975 3.12052015
v 67.34269112 -11.49519905 26.72909573
v 6.10514125 -11.03357878 -9.34759900
v 35.31034663 19.04098317 22.27433212
v 27.76026912 18.20233464 40.13263807
v 40.70517793 18.87535676 7.08430493
v 42.22203046 1.28858665 -32.81094879
v 1.92124653 15.91781713 -1.68833660
v 14.51818552 17.21200161 14.36798926
v 26.98283643 19.07302067 -2.87623983
v 19.80084926 15.97909257 14.32306692
v 30.78339808 24.87586252 14.17731121
v 65.65542519 -5.72686177 17.86880568
v 52.34333500 13.12544383 -1.86377170
v -4.77736909 10.76722052 11.20455284
v 64.50565904 5.56799443 41.46966711
v -18.40661652 1.63861283 11.87675446
v -1.92336924 -5.83427027 22.28154801
v 37.05480322 12.58589979 40.02606496
v 2.60276627 16.87676087 -2.44547566
v 62.76593357 10.74608229 37.74790093
v -6.21092413 8.86829942 14.56872653
v 38.71227056 -1.46698963 40.45705870
v 46.14343867 -4.94548352 35.18234566
v -12.89722789 14.23296705 -0.38115555
v 25.74542351 18.70017312 28.89153548
v 20.85702866 18.58957671 -16.67390950
v 33.11786428 -10.21007728 39.13445771
v -15.08160587 21.98796161 -13.27644195
v 40.63161835 21.19550854 -27.99635567
v 52.09662765 8.04837141 36.14348918
v 53.27961594 14.88497853 6.23423327
v 6.90584490 15.39448928 21.91570029
v 69.34664398 9.13491845 3.39223421
v 37.17181087 15.98733105 38.91031444
v 71.53662294 -5.99435810 37.57248819
v 47.32238129 18.95247027 16.74261130
v 28.10277976 17.36902073 1.14539685
v 23.54563959 16.51623659 20.51563933
v 72.27818668 6.90458296 4.34823288
v 39.54175115 -1.66044512 40.30403122
v 62.12130189 15.04832599 18.74639653
v 66.30526483 -2.18456378 16.25454985
v 2.30682408 13.70145101 11.52038388
v 35.97608581 -15.92793688 14.97893594
v -12.50942238 -4.34571132 4.44484549
v 65.92418998 -0.49772201 14.92471620
v 27.78607234 19.91972327 -9.80573241
v 55.19026145 16.88264497 19.08533834
v 12.87285052 -9.58869047 15.22530708
v 56.93355575 16.78930223 14.84657917
v 16.78478904 17.60511845 19.09079961
v 24.27599207 13.27001210 7.82257784
v -4.61964495 -6.18777145 44.12585869
v 60.36705896 -6.44217758 15.27093351
v 73.66251945 8.76907259 -23.02986570
v 65.01099467 3.13263852 2.78293062
v 19.96307448 15.92510380 -3.25519871
v 57.25737661 12.71411870 -13.59032560
v 53.28141153 13.67096324 -16.63029939
v 32.85987675 24.02380854 14.53066058
v -6.55315118 19.93659139 -23.92341383
v -24.13639240 11.07472554 -2.84318626
v 60.69131196 11.70711406 7.41958525
v 44.72919181 -13.37742526 7.94406515
v -19.97161284 19.93397437 -17.13390835
v 51.44446343 13.26375362 -10.18990297
v 35.85152328 -13.35909963 39.68860954
v 54.74283919 1.17986975 -12.78665755
v 41.81431234 18.35954934 0.19878730
v 13.83739989 -4.96334350 -26.05405636
v -3.93301621 15.00903256 0.44911660
v 49.62098971 -2.20631855 -24.85002019
v 0.50673023 -5.54883154 18.38650741
v 25.30884743 -10.33420581 37.33626753
v 30.57005070 24.43106472 14.75263853
v 13.08299880 20.94090357 -14.75412957
v 68.91774386 4.65711486 -2.96859094
v 5.99280652 -8.33932962 8.02887976
v 17.50827022 -15.91246016 37.37125546
v 22.18617126 18.32995564 -7.27192638
v 4.44015069 -8.08899757 5.19310357
v 61.33424118 11.73209399 10.02865843
v 43.19603741 12.81702146 33.61282870
v 29.91703525 17.96640828 20.14163695
v 20.27047426 16.06130786 11.89955510
v 29.41602841 16.66428149 -14.48650472
v -11.30509656 -2.97093671 25.03891289
v 39.57897052 -4.95011918 -17.45832525
v 47.93593287 15.19957930 -35.65643728
v 15.93364961 17.86130108 18.83436926
v -17.97015034 9.35338158 4.33118735
v 22.27114327 16.24199934 17.51187071
v 37.95063496 21.21323347 16.47258736
v 38.97233307 -14.37941380 37.52763197
v 11.04860753 6.06653886 39.65379298
v 22.16661349 15.80714621 13.93248700
v 55.95191941 11.18169818 37.00748086
v 27.09544823 15.02397843 9.64809954
v 66.13551825 6.23315154 -25.86323023
v 6.40902622 19.93241906 -9.88041237
v -14.85495176 -4.46013967 3.02199321
v -10.37488971 -5.10106934 16.85025170
v 35.66177189 15.20822477 5.35703963
v 53.45638469 15.54268412 8.86996649
v 72.25633413 -6.21087942 30.12477048
v 25.07519536 19.77251098 -8.90089571
v 48.98637533 6.20328682 -34.05059129
v 50.06993189 3.88845406 -32.36101195
v 48.33448306 18.19551364 13.90057150
v 21.45020105 15.97285084 1.69712654
v 25.51509999 23.89652282 11.66231651
v -7.72136077 -1.47609634 34.25879776
v 23.84495735 18.86414550 10.04068553
v 43.98077726 18.57628487 27.29864977
v 41.14451632 5.34055941 39.79022801
v 63.67063522 4.54993080 -3.07702110
v 47.70979658 -2.95760599 -25.12838505
v -8.05452466 18.30084249 -6.69810688
v 11.70868427 11.03279088 -26.05776861
v -0.20809103 24.07467738 -19.01211590
v 49.24403876 17.56016165 11.76129933
v 2.37985351 -7.98481610 47.63915762
v -11.13720518 11.61225699 4.86397371
v -6.20543724 10.16487647 45.31779885
v 33.35140273 -12.60016486 -7.09711108
v -1.24825304 -5.49443951 9.41253547
v 18.95332895 -5.00914734 36.99610010
v 47.60896787 -2.95850378 -26.91895701
v 45.67494243 -5.04878815 37.65847906
v 27.38671377 24.87501502 12.87470572
v 24.31279421 19.50073987 -5.69664408
v 43.58371720 1.85990892 38.99723664
v 11.52776275 8.52916390 -24.64083396
v 26.32770501 14.11259454 9.14280117
v 23.49654958 16.11724496 8.65640678
v 6.80833310 -0.57716458 41.96329787
v -0.75620000 1.29981362 48.98486659
v 33.50329027 8.77039600 39.77136314
v 10.37081052 -9.71240085 1.57460349
v 23.01346697 16.18380658 -23.91403168
v 65.40776044 7.89981335 11.59800403
v 43.92135888 -5.80494897 39.44011033
v 33.70584175 17.75789820 26.66817978
v 46.02590576 -5.43028023 35.00702977
v 19.90594715 16.35427400 -0.44551611
v 11.22629177 19.18398589 -7.52734533
v 59.33440104 12.16696296 6.51219441
v 1.69226644 13.28198146 22.20272832
v 35.41713580 17.51413941 33.46126899
v 39.49281573 19.76750046 8.40646308
v 63.32453340 11.36956457 12.39536330
v 67.47738272 6.84564700 33.94163027
v 56.06645346 -9.88437608 33.34555030
v 8.19822494 -13.80892657 44.38894242
v -26.62357502 12.61709444 -5.76272327
v 14.24799208 14.08375055 39.98507559
v -3.91198136 8.85007996 26.97267383
v 9.20659024 19.10510473 -7.28208711
v 54.95921150 11.83349825 -3.97792598
v 39.34980556 17.21089706 6.26660697
v -1.72196655 -6.76003378 4.23550466
v 40.66329822 19.12583224 -3.49834538
v 32.02329576 -15.01613110 29.86775339
v 32.97022358 21.42626978 17.57492870
v 15.25525562 -9.32707824 -14.48274590
v 71.94691151 -8.77429917 37.79690340
v 37.82692924 20.73801309 8.83469637
v 57.06375092 2.15082825 -6.42823847
v 32.82661736 -13.59440945 27.53666043
v -20.29393241 13.34553212 -19.73999850
v 5.41498838 16.43283479 -0.12535606
v 25.15324578 18.14159378 -1.49912213
v 14.31095041 -10.46027057 38.65459934
v 73.69644940 6.98334165 -8.58380739
v 27.07639523 24.72759970 14.66382202
v 31.52579442 19.71865259 34.62907299
v 2.53486354 17.63368584 -4.60961927
v 18.34234223 -12.90221885 36.47174686
v 15.10434039 21.32866532 -19.73634213
v 71.61749154 -5.61119989 33.06769952
v -25.91159754 1.78589451 -8.53031222
v 40.96287489 17.79872924 5.55103133
v 37.02490777 19.06887814 -27.37123147
v -6.03054697 13.53473775 3.80282663
v -16.27351344 0.95732347 16.51236229
v 58.93053114 16.43629186 18.93422008
v 15.59304912 15.23177605 1.09656202
v 70.31212002 8.85247346 -26.16854012
v 25.53364076 19.56729777 30.14491312
v 12.81940937 16.59573056 13.27962149
v 64.53620642 4.96774679 -3.94875463
v 3.03620193 13.38610053 -22.73809351
v 10.07235702 -17.03713089 32.82734007
v 11.17199566 22.75622077 -23.31768163
v 22.90226892 11.24467514 37.21680865
v 59.78142098 15.89220762 17.02827774
v 68.21923703 4.16499795 10.20242367
v 21.26844041 18.67836900 40.61169177
v 7.67062511 -2.76689511 -21.70143276
v 7.51981279 -9.73621197 -14.45896178
v 58.89205635 14.90695402 31.79979697
v 11.71490736 -17.88686961 34.62235257
v 65.86781889 -0.62188238 24.98056926
v 43.17277670 -13.07849213 19.38091032
v 62.04308569 -1.78053020 11.18057780
v 29.77688424 17.32878760 1.02464622
v 66.73825532 -6.88103959 20.70692182
v 42.28238016 14.31033853 -34.20802578
v -1.27561809 9.64486413 49.11689460
v -10.74794680 17.45368168 -5.71410125
v 29.75864522 13.56532145 -19.33716238
v 15.16086329 -15.62203281 37.32767701
v 15.75186476 13.39995489 39.34916109
v 46.08958215 -3.35359527 -18.61252449
v 22.28224277 -17.80831814 32.69388899
v 59.67825279 16.32925309 26.54476278
v 32.44254366 21.45724744 -0.17230437
v 7.88735971 19.38852854 -7.79531011
v 6.40532793 -8.50961730 4.25155647
v 39.39490393 -5.32832230 -16.60381444
v -1.94919377 23.85348082 -22.30569534
v -0.92027121 17.78236032 -4.49787639
v -1.18382066 -4.82431240 15.07672016
v 62.46393546 4.96279169 -14.01821338
v 43.90938580 -3.98627715 -20.81393450
v 7.89616443 14.88944702 19.07753758
v -4.63772239 -8.75062309 34.72835198
v -4.65139747 -6.58862805 26.00911073
v 9.81531106 18.99393275 -29.07999046
v 11.59889717 15.94316028 14.46010638
v 12.69470993 18.04669201 -5.77899069
v 53.00421640 12.37042900 -4.70632222
v 27.69476362 16.02543332 2.00317241
v 63.19432706 12.14237232 12.63321005
v 29.74234335 12.92671543 39.75918144
v 57.41452053 12.43503019 4.99016652
v -2.90373038 -12.09282968 -18.20216887
v 56.73556030 2.86524487 -18.62467639
v 23.15229177 -10.76942775 13.36278301
v 28.47029641 10.82377322 -19.66541819
v 54.41688374 2.61598197 -24.30648357
v 58.36157128 0.49408828 0.08001297
v -12.29374111 13.06005288 2.36696936
v -23.75141904 -0.69678499 -13.71664740
v 11.04369201 18.08508672 -2.86403531
v 20.53316869 10.62096749 -29.37036194
v 46.21221870 12.88977452 32.93243796
v 74.32752848 -6.88883429 35.29569507
v 21.09447680 16.38940722 17.74584875
v -3.52580752 17.51621813 -4.83750179
v 47.73241654 3.06157675 -33.36375952
v -14.51818086 9.05291922 8.43088422
v 30.69894388 14.22297116 40.04783183
v 64.95191902 6.20046444 -15.47814440
v 38.58763352 17.24927686 -34.58526731
v 20.93873546 -10.49409620 12.39776704
v 37.20448539 -10.56112442 -9.67917964
v 8.53545219 -9.36047547 44.16685179
v 25.81193298 17.03404635 0.76728471
v 63.37884068 10.81489399 37.43418306
v 58.35936964 13.30932137 -19.39916238
v 4.04211041 -15.49798157 40.69190845
v 21.01550996 15.98509029 12.64596358
v 2.02312530 -8.69541056 -0.24548810
v 44.84548420 -6.35217968 -6.00175792
v 64.68126923 9.70878918 -1.16681366
v 6.69320719 -7.65630510 16.64718986
v 27.18587592 12.53941841 5.72913326
v 29.60978635 -18.54553260 35.23987159
v 63.60884756 8.16826150 39.77405652
v 35.50922126 17.87629537 37.97759116
v 17.33904704 7.60952290 -30.42603470
v -9.40518454 -5.62160788 20.12053318
v -20.86148225 -7.58584356 -15.98566584
v 60.68964675 -3.23551986 10.86490322
v 66.99286401 13.45824916 27.17066556
v 41.14568233 17.79458672 28.94148603
v -14.69823811 -5.51957684 -0.88709238
v 44.25493628 9.75189731 -32.81523287
v 58.48731846 15.65754041 13.78232427
v 50.67414790 16.95861109 -32.20137954
v 24.71829765 16.63082652 0.85911260
v 19.05273832 17.85987802 22.03461342
v 32.62097016 -17.16645062 4.73542837
v 17.79561676 -7.37991557 37.41164133
v 20.56705765 19.08165216 27.07337774
v 59.49467048 12.25799322 -9.77250747
v 48.26784134 -4.18744516 -4.26083989
v 54.52243611 5.62197901 -25.32370202
v 25.64351633 24.50818755 13.83039728
v 30.16024269 22.86636643 -4.44307644
v 36.90822795 -17.89756119 9.45342332
v 11.85138151 19.12561059 -8.85172747
v 29.42608669 22.34311588 -4.24807379
v 20.98648064 2.77348701 37.36411035
v 45.74209824 0.88526291 -34.18133780
v 63.72163445 12.35028449 14.34247009
v 17.63922907 5.04180044 37.43684664
v 69.36358660 -13.89580127 37.62258589
v 23.25117588 18.88416149 26.50050260
v 50.97329989 15.39785787 8.29235092
v 52.91514844 13.54347821 -20.89138143
v 31.17863089 17.69209467 25.32899193
v 15.67673683 -9.25137009 6.87871501
v 56.00493774 11.92327682 -9.04536899
v 15.49749542 -11.70923933 37.33339161
v 29.04853038 -13.05600163 -5.38055459
v 42.73822904 14.82349262 -34.84161943
v 41.75088555 20.85606009 -15.59324469
v 17.94333011 9.27108154 -30.48948571
v 18.30942743 16.30096138 10.85073873
v 30.74679151 17.04391651 39.74437714
v 25.43960698 16.35532640 18.55967380
v 53.50727215 11.87029295 35.81131250
v 52.77178809 16.94694906 12.73368951
v 12.54562940 -12.68753875 41.78815335
v 66.52173400 10.15805546 31.86317906
v 10.14404278 17.95358583 -29.33931723
v -2.90341326 11.93093788 10.88424306
v -27.47230418 10.75196639 -12.08440308
v -11.98779978 8.05483386 17.05847122
v 29.38243933 12.58817688 5.80704166
v -2.79595377 -6.65223459 27.37307549
v -0.75251277 12.23504823 12.11973373
v 40.37426412 -3.25927744 40.59505835
v 62.01314181 -11.41888369 23.80359173
v 59.48492885 14.48436454 11.40406542
v 70.96875459 -5.21158287 32.56659955
v 33.91490877 16.39552228 39.93503749
v 40.63797370 -10.07959340 27.18824893
v 68.84633750 -4.05925279 27.06067823
v -18.34157296 -2.49016727 5.46861766
v 49.22773689 17.51760952 23.22968841
v 60.01789868 3.71445809 -8.07501469
v 33.94971043 19.37139966 -13.94141000
v -2.69840448 -4.48982231 12.65490148
v 5.52941952 20.98277584 -12.91511953
v 49.34520274 15.75413346 6.97503518
v -1.77174120 -9.17791203 32.58191422
v -6.12086244 10.36499348 39.54922408
v 34.56215560 19.37253214 21.94380015
v 39.21367601 16.00682177 33.91629830
v 8.41945317 18.56810227 -5.36543922
v -3.12717748 -5.17276721 8.82756431
v 40.19803181 -16.49939641 16.51141979
v 54.09993604 13.35169841 -12.97410391
v 26.28556266 15.15167393 -15.26971254
v 7.13502569 -14.16002400 31.92050755
v -0.04802702 14.48193565 40.85395485
v 31.07244708 12.04441674 39.92021084
v 45.16778886 16.86376706 -0.93066815
v -1.53000769 3.80908209 49.51278120
v 15.51208831 7.15945428 -29.13376316
v 36.83808818 19.26760934 8.09455011
v 10.28412487 -17.50131696 35.93902290
v -2.63134483 -6.51995046 4.86456510
v 35.99523380 17.91687869 29.97086942
v 6.08102931 5.10166772 43.22762042
v 21.63317427 12.87701726 6.59623323
v 22.91626669 -7.63948215 -7.54392846
v 42.18939692 -3.18674534 -25.37967823
v 41.99249297 17.73542725 29.89395894
v -11.30108535 -4.79365140 15.67275636
v -3.86038166 -4.45965258 15.42470977
v -25.58466420 6.03250274 -15.28819744
v 64.24454600 6.65474497 -27.33962238
v 12.00604532 18.66255701 41.87781736
v -2.37935618 10.16986556 20.03126964
v 42.68087819 -6.60607079 -9.93778929
v 23.28255586 15.31528309 -24.44144525
v 65.77506661 -0.46249724 21.10577375
v 38.01228106 2.45843409 40.03640264
v -20.32195590 1.95879280 0.25722437
v -24.79840815 0.11501004 -10.70598327
v 12.77617365 21.67155594 36.91336140
v -26.27795562 11.98908594 -4.96770721
v -23.84623326 2.80981162 -3.99344647
v 65.08780271 9.38477553 18.13285053
v 20.34166455 12.68247981 -29.01052497
v 2.70239008 -7.88374618 4.13307780
v 50.32283813 12.99130358 32.58747235
v 31.58783168 22.13178948 16.90651663
v 9.28683300 2.99821864 40.59914500
v 59.11320448 12.98264228 -20.44531889
v 14.82715458 -7.40415789 37.80562803
v 22.43155241 20.34186944 30.99783882
v 24.34203029 13.78630009 38.65612298
v 66.73256308 -5.05355699 37.60598227
v 43.06519777 10.51293965 -31.22520074
v 0.94258611 23.78507331 -22.93438651
v 58.08224902 12.61727884 6.25748001
v -14.86146078 10.07095259 5.70622971
v 26.51200816 20.82996629 33.30832347
v 34.89480168 -16.17589965 1.09740696
v 47.41773382 16.90350287 27.51939185
v -7.29120849 -6.80129835 28.28478068
v -23.41821045 2.06124084 -16.44862071
v 36.86791658 -18.04457977 8.44568387
v 15.67402110 -10.37072856 10.41783579
v -15.05002193 -3.17814015 11.23303641
v 18.91293563 -10.36232151 -0.36072618
v -25.64906701 -1.09378423 -8.93629156
v 64.23761696 10.06195601 -29.35776487
v 34.33950990 18.27169955 35.43765470
v 45.52911595 -4.39437013 -16.53245278
v 3.42394528 16.47176780 -1.84634980
v 38.39730099 20.92166431 12.27791421
v 8.71692132 -11.04428060 -19.68299598
v 34.05287489 19.89281736 9.14891809
v 14.78999853 16.17639326 -30.32553941
v 60.96812338 10.24300046 38.89372572
v 58.12567845 12.18303479 -7.42535805
v 25.33521131 15.49453102 -12.99211290
v 66.29052013 5.93781704 37.00386733
v 25.15548095 14.51694686 4.07696376
v 26.04599483 -14.28708434 23.21663871
v -4.36559599 -8.80669430 42.87173226
v 54.38098684 11.76916715 36.32007539
v -21.42047696 17.13196002 -8.11505876
v 31.28321469 -16.08541235 31.29068762
v 29.13348936 23.73440750 15.40615410
v 35.62088311 22.44627289 12.35748641
v 28.29239331 21.34490013 -5.29249059
v 48.85752872 -3.40266665 -5.17116394
v 74.51725006 -7.42546702 30.72764538
v 13.77111021 17.22087897 -2.03762087
v 20.79755440 1.38361834 -28.83266099
v 36.66078299 17.97097549 27.93123946
v 8.57828930 21.35480009 -27.11768076
v 9.07390658 -9.19212680 2.54552974
v 37.37176210 21.27221040 9.45934001
v 61.90868467 10.88145841 9.22590494
v 57.18889460 3.24262097 -18.27505790
v 33.52725878 19.65291612 -12.55468000
v 39.44665194 19.85594817 -26.16596222
v 21.48664556 17.78810285 -5.76288346
v 45.43663189 -3.48733203 -22.28214592
v -5.87355439 -6.96084974 31.12420440
v 11.88801415 0.35587253 40.14439136
v 68.18825752 3.02634854 2.44303839
v 39.77324441 -2.20224657 -24.94724467
v 19.02128570 9.84965172 -29.96032313
v 15.39877057 -10.08281577 12.56752573
v 57.90484324 -3.69807170 8.37061740
v 59.17633325 9.77129210 40.00674561
v 65.13369828 8.56713858 37.65456378
v 44.02665049 16.98555984 -0.90424274
v 29.13721837 22.47123048 -6.69216784
v 6.85843593 1.10288418 42.00335592
v -11.38337515 7.99670164 19.97295022
v 40.38655758 4.67718998 40.11794180
v 31.54066205 13.10305111 6.79143658
v 11.20654773 18.41966994 -4.22354648
v 57.19227716 16.64802618 22.75609225
v 69.73788887 8.69573839 6.00121589
v 36.45838425 2.60202354 -22.44505286
v 22.09776640 17.09029451 -15.47074784
v 0.50351303 -9.43770539 -2.13013380
v 22.37506397 -2.04531988 -26.25374123
v 69.82860714 -8.72114953 38.33245113
v 24.68321286 16.64848812 21.46285400
v -1.22031267 -12.79085223 39.54903409
v 28.37000042 21.30999789 36.18000075
v 37.31011599 -12.12228555 19.14975606
v 34.68333557 19.83709633 2.64424994
v 43.69685799 -9.22344625 29.61772494
v 15.07045701 -10.27645543 1.41124765
v 37.89644316 15.31048957 38.63289952
v 43.20440814 0.00801481 39.67351094
v 47.99139872 -6.67777937 1.52432674
v 39.53725472 21.39944956 -33.71055797
v 43.60661656 -9.77836177 31.65199235
v 23.27508852 18.63982156 -8.14811327
v 37.35486791 21.41433023 11.13889180
v 23.65244925 -10.56381222 5.70060918
v -0.92493417 24.00721237 -19.36307363
v 39.97309506 -17.83674024 11.98436320
v 40.54895416 -4.95909760 39.94537145
v 54.90900204 16.34742506 26.97358653
v 65.65610319 0.98946458 14.98006284
v 12.43196521 -9.89705604 16.80732518
v -14.45784420 6.23436365 21.14948072
v 45.64464092 -8.93130060 2.49335798
v 16.58267714 -18.52735505 35.04567221
v 14.75633495 16.18309692 6.86155353
v 61.75767630 3.40737519 0.65656728
v 44.31849718 -11.91822160 21.82092518
v 64.87867236 3.96391796 14.91376758
v 41.13703594 -16.79110341 6.66769920
v 17.85828918 -3.04581504 37.25943714
v 46.94888741 14.06022627 -36.09098122
v 46.21420801 -11.99372765 10.04528999
v 3.04080569 -12.18267716 33.16313773
v 10.42830665 -9.64188669 0.95749629
v 58.26254562 -6.88198674 13.53752427
v 24.07711558 12.28684932 6.83806557
v 2.54136929 -7.14359945 8.39200336
v 71.59426808 4.57118172 6.86627068
v 6.33145683 -14.55600094 43.18478703
v 60.99763140 16.00074396 23.63210917
v 51.90208182 16.31338894 11.66043896
v 72.11821526 7.46685127 2.57528573
v 33.47732872 18.14549603 39.43224624
v 18.16154085 16.95785299 17.03159325
v -18.16508733 19.08592135 -10.72103996
v 33.36136043 13.34244851 -21.30383998
v 18.99255626 16.16537757 13.79923243
v 49.64482784 -2.08571088 -10.87450515
v 52.01541260 0.23374705 -24.72192794
v 70.53735852 7.82760233 7.32370140
v 31.36052936 23.43309857 12.95077428
v -3.15602333 -5.22491755 19.48125847
v 41.77417606 19.12949607 8.87725130
v 41.42339528 17.44941249 30.14675714
v 27.96901204 12.13079877 8.12017638
v 67.13329256 5.97577402 -24.99509230
v 63.21004033 3.16114933 2.56883702
v 68.17436218 -2.83867889 22.32761122
v 6.36752881 21.51073515 -26.40721016
v 4.55528265 2.01701513 43.87646541
v 64.94741887 2.20864569 6.86791865
v 56.76054955 2.90926406 -16.29680209
v 13.64571787 15.13131149 -30.14420532
v 68.55836511 -13.10000848 30.25248833
v 51.75131559 17.27088913 19.85861175
v 37.76303679 -15.42530954 36.09529883
v 47.04824835 -5.33985626 -4.05406905
v 26.37542598 16.81801863 -11.83792204
v 56.29817396 -11.54373027 22.67196588
v 39.64937478 -4.34790272 -18.71151663
v 11.87420636 17.44902693 -0.95095614
v 62.68702447 7.50023825 40.64025730
v 14.81088065 18.49298179 41.25292227
v 23.02717045 -12.75555324 19.36954632
v 6.87761186 6.38771942 42.66298935
v 67.00271368 -3.62953590 17.80435629
v 58.69631469 10.60670055 38.87775540
v 48.17564785 -3.16226040 -23.21227640
v 56.23641610 15.17936494 9.66382120
v -5.73785976 -4.49177017 7.63384672
v 51.92568526 13.78613524 -12.75110245
v 34.19034183 17.68700965 33.43935683
v 75.34179837 -8.39979667 36.15417331
v -14.42630123 2.34340271 24.02236685
v 9.50114150 -12.09444273 44.69421878
v 32.17643499 15.48844203 9.11554042
v 36.61226854 15.86425863 -22.57541567
v 15.59885778 10.84533054 -30.03120050
v 23.35446700 -6.06135139 37.26272285
v -7.01218331 -6.98575377 34.98168662
v 1.22691842 -10.34793351 -22.60901965
v 43.38613153 -10.45252290 35.72501987
v 67.76232272 6.21027872 33.22247043
v 42.16510803 19.11402866 7.27908639
v 15.85725136 20.65596171 -14.52636812
v 55.29934168 13.53436708 4.28123726
v 44.88071799 -8.18143319 34.17606279
v 17.09879190 20.42138018 -21.89388126
v -3.04635847 -9.82135814 -3.97340022
v 62.15086207 10.86298376 7.47593399
v 3.18092830 -11.22541726 45.92822492
v 45.46619579 -12.86410633 10.10873634
v 22.82957546 -18.57065782 34.22687575
v 43.17938909 -11.27290167 -0.28269153
v 65.67082554 2.09096493 8.33769795
v 50.83096772 12.04230543 34.13584083
v 43.68195310 -7.28301145 -6.45648642
v -0.68577309 13.61303404 36.67613491
v 40.61491042 14.37513158 37.27433830
v 64.57349658 2.05859635 8.66237283
v 3.78021365 22.89089747 -19.08141188
v 21.96940221 16.43773727 -25.33227764
v 29.52168696 21.93097398 -3.26433987
v -4.20971913 -11.87929139 -17.36500859
v -9.33740940 -3.52489762 30.22467904
v -15.78959078 6.86390605 13.24322913
v 49.53888059 18.23284663 -31.16834909
v 77.97867060 8.32737237 -14.82564118
v 56.42870441 12.29919679 -30.68526275
v -3.71322152 -5.83585491 23.53216708
v 10.43210551 -9.18383617 16.08149521
v 65.20830095 9.26895533 8.06397200
v 42.55552217 -14.84307833 17.63710193
v -17.59710163 -10.63298993 -16.51985757
v 11.54504437 22.22122252 -22.00175449
v 38.79944608 16.01236872 -34.27746892
v 25.84205009 13.28553073 8.52526724
v 3.94681050 22.55430259 -17.89438911
v 38.52637112 -10.83238050 21.79785073
v 9.73161403 16.65351167 4.84819664
v 33.57177600 1.73701881 39.56299275
v -1.33636361 19.35955882 -8.94913543
v 55.11420220 -2.66770530 1.46824843
v 2.57739564 19.19022761 -8.19021836
v 41.34849459 10.58260724 40.47562554
v 30.55156022 17.77823456 23.05058949
v 24.31628853 16.39985107 19.78108659
v 5.64155122 15.10339417 7.09050614
v 43.47244650 -4.37563751 -17.52954721
v 32.33493865 -11.99119631 -8.74704588
v -20.91909945 2.36403407 -2.05878471
v -5.02511580 -7.24261114 -0.57947775
v 33.23580697 14.97238129 7.56889442
v 73.12601060 -5.72171621 34.61477906
v -1.83910760 -4.79795178 11.62193157
v 67.18129665 7.54260318 34.56494957
v 26.28193609 17.02741161 9.78849642
v 41.05247185 18.27499643 5.16635878
v -8.07751901 7.07865367 38.88292983
v 65.87357074 13.80554866 21.82865329
v 41.22024775 13.94955907 -32.86585584
v 64.27360326 11.52585726 16.05778560
v 19.33351532 12.40263507 -29.53768522
v -19.29233782 7.46959308 7.32674450
v 24.77962710 15.54299705 -16.70865715
v -16.52590744 -10.81743836 -9.16773826
v 52.34704912 -4.52285074 32.25080669
v -6.30633952 8.02498870 47.28987813
v 55.63334003 14.73443396 7.63259036
v 29.58188951 22.75508456 -5.36534702
v 41.55099019 5.22837369 39.76352885
v 67.77565926 6.60906732 32.41993859
v 15.76021314 15.50873090 -0.83203329
v 13.38156685 16.30759053 7.55892880
v -5.50701190 8.49953946 23.74363318
v 74.97803867 -11.54997665 36.29078344
v 57.86361173 12.95292750 7.29025947
v 14.50133696 21.63342200 -24.63387139
v -21.00538276 -5.26889600 -16.61075652
v 48.75328764 11.42507046 -35.28391570
v -20.55793442 7.73112616 4.78492072
v 4.92556021 -2.22864305 43.99197176
v 18.37296784 19.58599687 40.77414051
v 9.17575788 -8.58340599 12.06275355
v 63.02175671 11.79108489 12.37294823
v 15.47976583 12.81076204 -30.47168255
v -18.53298768 -9.00303386 -18.06202345
v -14.37237673 -6.07600668 -20.66682279
v -10.14384441 -8.54662806 -20.58930695
v -14.93756752 3.39755230 -21.99311554
v -4.96665621 -7.52746733 -20.49690671
v -3.10777221 -9.11985151 -20.83468810
v -0.96659648 4.11959551 -21.10702917
v -2.82695657 12.15013023 -23.94075319
v -7.53117446 14.80352506 -23.25576916
v -13.06863874 15.45947883 -21.77806385
v -14.85327724 16.21593721 -21.52095549
v -13.40753213 10.90614125 -22.16327004
v -17.00495556 9.61701106 -21.62003145
v -17.74017140 10.88061463 -20.80297098
v -18.81455630 -2.21654773 -19.54813488
v -17.04666577 -4.08328976 -20.12576535
v -14.72699270 -7.48005044 -20.22248320
v -11.63874380 -7.93466344 -20.70368268
v -10.46556979 -1.73145032 -21.71786688
v -4.23605321 -5.78659028 -20.69939487
v 0.77080756 8.42111651 -22.06082642
v 2.04449100 0.16457101 -20.11393756
v -2.27422640 13.16646021 -23.52169901
v -10.38925815 13.56705558 -22.49978855
v -5.45163592 14.49751481 -23.65595847
v -14.90498427 12.02268992 -21.88766748
v -7.54593732 5.71713597 -22.46802486
v -17.38956943 6.16164505 -21.84784971
v -16.35634527 11.12546027 -21.69136703
v -16.96258597 11.67763211 -21.13878913
v -19.30582896 1.58085127 -20.23664489
v -16.40527882 -0.03420254 -21.09564841
v -8.84051155 -5.57339843 -21.17186226
v -13.66351638 -3.14397831 -21.28608711
v -2.20675138 -1.41570857 -20.74350230
v 3.16303154 6.10949146 -20.70013434
v -3.84966098 13.31690606 -23.85896444
v -12.16733735 13.43307178 -21.93615772
v -15.06861486 9.81639046 -22.09926024
v -7.59535842 10.59009135 -23.10534380
v -17.23628677 11.77388802 -20.67912556
v -6.54994976 -4.99981968 -20.95578052
v -9.67414863 -7.78581807 -20.98003961
v -12.33393792 1.00039481 -21.97929844
v -2.66966177 -3.90306162 -20.91148682
v -5.92171960 1.70865958 -21.63986303
v -12.60011550 7.16986274 -22.46725932
v -4.90517868 11.40455250 -23.64237979
v -10.56626253 10.80729626 -22.57323824
v -7.83424266 -1.97158940 -21.47758007
v -11.05600968 -5.73964277 -21.22222260
v 0.70222095 -2.98049999 -20.63642256
v -5.26915677 8.65305215 -22.99856395
v -5.03283460 -1.61278748 -21.11557871
v -3.78818903 5.17918402 -21.94929123
v -2.55622459 9.86214355 -23.39713462
v -0.63800463 -7.37185823 -21.95656300
v -16.14083908 -6.05438789 -20.22011392
v -8.09781346 16.41662978 -23.25101011
v -13.42946384 -7.24724308 -20.55303380
v -12.83219829 -6.17342070 -20.96188255
v 3.98660498 -1.29884470 -20.29744163
v -0.70296280 12.49484625 -23.32276665
v -11.26296725 14.94423393 -22.32174203
v -9.46193188 14.96175118 -22.84570783
v -8.68240371 13.51517998 -22.96242490
v -19.76515912 5.57149388 -21.15518413
v -7.60747911 -7.02693919 -20.82578465
v 3.22767859 8.91240872 -21.33403718
v -13.30559421 12.37997320 -21.82988264
v -16.27424732 7.90873729 -22.02950791
v -5.85608091 -6.63056225 -20.59925534
v -9.53820627 1.24673452 -22.01651037
v -13.12582754 9.10386164 -22.37859182
v -11.19819935 8.70471727 -22.57927135
v -10.24189685 5.51704876 -22.49456942
v -4.06462420 12.20263820 -23.86243641
v -3.42180883 11.14194561 -23.78115989
v -5.27354982 12.79915590 -23.69857393
v -1.73224008 10.86678077 -23.73689599
v -6.91197021 13.28967419 -23.37273955
v -0.65721356 9.65853967 -23.09741639
v 1.50958914 9.98450164 -22.51183055
v -1.80161058 7.37489620 -22.29301818
v -10.96377149 12.34544162 -22.36928791
v -9.88533720 -3.79598280 -21.45423926
v -0.63382159 -5.08534908 -21.16675302
v 0.07236439 -1.07198081 -20.40895075
v -3.04848934 0.49706741 -20.96697502
v -4.77895979 -3.52738309 -20.94706520
v -6.54225145 15.87035693 -23.56266230
v -13.75044137 -4.94227698 -21.02190815
v 4.19946061 0.75930846 -19.99179088
v 2.62178085 -2.73820292 -20.66099830
v -12.06565369 11.69029623 -22.19761349
v -15.60573373 5.78301912 -22.11161703
v -18.09266768 8.07185005 -21.65887132
v -8.80696625 -0.59395080 -21.74335346
v -7.12214643 3.57953319 -22.09411375
v -9.05418117 9.28677619 -22.80729078
v -10.70650201 3.07129486 -22.24790491
v -4.24399786 9.99015849 -23.39598723
v -3.34100029 8.37579276 -22.87562937
v -5.92824304 10.25961246 -23.29905890
v -7.06911227 8.93463008 -22.96691574
v -6.45006029 11.77755091 -23.41050841
v -1.11405028 11.87551394 -23.62279966
v 0.04087295 10.77232789 -23.36554602
v 0.06165640 6.31168112 -21.48077264
v 1.09920639 3.67739610 -20.54747567
v -9.61775146 12.23772764 -22.72830717
v -11.68649830 -3.46172135 -21.48248814
v -12.29270175 -1.35919394 -21.69316448
v -14.24406469 -0.43084301 -21.55295387
v -9.03283153 -2.36263964 -21.56545036
v -0.99446438 -2.90417136 -20.72766051
v 1.58505677 -4.30898601 -21.06705308
v -1.22543413 0.57762553 -20.62599175
v -3.52644478 3.50114959 -21.51101641
v -6.50127092 -2.71198153 -21.21508494
v -3.69680766 -2.25987798 -20.91925777
v -12.61879504 -4.73426655 -21.23987675
v -15.14435653 -4.45258664 -20.74793540
v -15.68713039 -2.40491843 -20.89171670
v 3.29999905 3.73513834 -20.19636147
v 1.90280238 -1.59673044 -20.33100463
v -12.06870470 10.25823038 -22.39487134
v -14.41303454 7.57813640 -22.29730226
v -13.75117805 5.43757388 -22.30235748
v -12.94876821 3.31818336 -22.18924277
v -16.75120741 3.96322366 -21.73143998
v -18.57120916 4.26209718 -21.30930871
v -18.87588389 6.52245386 -21.55578323
v -18.50747131 9.45025124 -21.04046941
v -6.67623291 -0.51825831 -21.47619054
v -10.18318813 -0.07810032 -21.90742269
v -7.82356318 1.36286579 -21.86659910
v -8.90341308 4.46781190 -22.35805243
v -1.80130906 8.72768927 -22.85673283
v -3.10625415 6.74229069 -22.29510248
v -2.00732285 5.68705704 -21.75575867
v -4.61013056 6.95362547 -22.53616787
v -8.13726056 7.45104114 -22.71414548
v -6.40095258 7.20708817 -22.68503234
v -8.04970507 12.09804788 -23.09429273
v 1.55591185 10.68616286 -22.81808667
v 1.90734956 7.18199136 -21.23079821
v -8.98230355 11.02041453 -22.87496999
v -15.16906079 1.34663086 -21.66319266
v -8.11708998 -3.60270054 -21.32549696
v -5.03485929 3.57539230 -21.80304565
v -2.23081326 2.46497709 -21.04742825
v -3.75540461 -0.90910058 -20.97708546
v -17.43337512 -2.15139077 -20.30527219
v -18.22828874 -0.36360542 -20.27324401
v 4.52179322 5.12724230 -20.51714808
v 4.05991310 7.35813146 -20.99881321
v -11.91232540 5.23541914 -22.41753228
v -17.61547290 1.90415035 -21.08985558
v -19.89810169 3.73712438 -20.64108290
v -10.81149746 0.99219976 -22.03711867
v -0.67189103 8.14726111 -22.38398977
v -5.75259002 5.38866781 -22.27034420
v -9.79194231 7.33085675 -22.64515311
v 2.98392121 7.71743385 -21.10563591
v 1.92940794 5.42891771 -20.76032385
v -2.49877619 4.20863694 -21.45864628
v -18.22620817 -3.41030885 -19.71706189
v -19.56727169 -0.77456306 -19.26002279
v -11.15499809 6.80709071 -22.55042642
v -16.20110124 2.11237092 -21.56107314
v -20.79315111 4.82694665 -20.42989247
v -20.70666477 2.28108582 -19.60586943
v -11.23214420 -0.24840294 -21.89641260
v -8.92951246 6.10980159 -22.55734988
v 2.25898693 8.75667762 -21.61291614
v -19.26128566 -3.39640514 -19.05651763
v -19.88375559 -2.32438464 -18.68445799
v 0.35575064 0.73083938 -20.33276483
v -0.29467465 2.23178300 -20.58958262
v 1.13438582 1.76355406 -20.26285976
v 2.37921160 2.01404677 -20.11845633
v -4.75856662 0.20292349 -21.24159411
v -4.08815220 2.00406858 -21.35313302
v -8.82652681 2.74940301 -22.13598974
v -13.94544262 1.72399520 -21.91480249
v -20.12975514 0.47636128 -19.21994053
v 2.73352186 9.65919998 -21.72821760
v 4.96034091 -0.62782958 -20.17890662
v -7.17936084 -7.09485821 32.86690637
v -5.97037934 -7.08262995 32.12679178
v 22.85240591 4.75669792 -29.00709957
v 23.91407453 9.43663903 -26.82121657
v 27.36292779 4.18774132 -22.37832546
v 30.89052625 3.98390833 -19.98902857
v 33.61397609 7.39649916 -19.76062544
v 31.45736456 5.77142322 -19.32783425
v 25.06266907 10.36304608 -24.23804998
v 22.99567126 13.13536335 -26.00525692
v 22.23298326 9.12437215 -28.80488709
v 22.96277508 6.51788106 -28.88245881
v 32.90171549 6.15021773 -19.74476501
v 25.79153515 6.85142120 -24.11333472
v 22.83888683 10.18963847 -28.13511714
v 23.31236750 8.04024655 -28.13497558
v 24.37034249 7.75285950 -26.50376037
v 24.74872954 9.10238270 -25.44927038
v 25.11531115 6.05539745 -25.39978363
v 21.42880857 2.75452365 -29.32682633
v 22.39122055 3.15741124 -29.04896066
v 33.05987641 7.81089952 -19.24930885
v 24.35891144 11.68339513 -24.69416521
v 21.92786895 11.73619926 -28.37412618
v 23.54414947 11.12194173 -26.50708519
v 25.53026751 8.71158205 -24.11887236
v 25.10085516 7.72276800 -25.16167052
v 26.06828883 5.12420014 -23.94264005
v 21.90859616 13.00952956 -27.48010121
v 24.36493523 10.36620792 -25.56249127
v 26.00943297 10.17164718 -22.74140157
v 26.52198821 7.72917597 -22.85918780
v 26.63961425 5.84831927 -22.96581119
v 22.62903005 11.83287334 -27.42158994
v 27.55486779 5.70201967 -21.58703096
v 28.29689160 4.38219775 -20.98441124
v 25.23153275 11.70774177 -23.05037901
v 32.32719377 12.27558032 -20.71509324
v 34.47449207 11.15298178 -21.55075781
v 36.03978828 8.81305337 -23.05254899
v 40.46420753 9.54222772 -28.15815806
v 36.85011342 13.12502660 -26.81533806
v 36.00268438 16.22070372 -26.64673701
v 36.55850515 13.94533832 -23.65178056
v 36.83145717 14.55658395 -23.01117405
v 40.03798589 10.69877669 -28.28691714
v 40.92280939 10.22628136 -29.20784801
v 37.51889989 11.73403766 -25.28405562
v 35.87070107 14.90159333 -28.16420235
v 36.44003719 14.63744882 -25.13263561
v 38.42204437 11.82616502 -27.39493363
v 36.10388190 14.68368061 -29.28418666
v 36.65740788 12.84230780 -24.32248555
v 36.19206324 14.41446226 -26.48416907
v 38.81546482 11.10912953 -26.20077692
v 36.67914867 13.06287292 -25.40147863
v 36.99525073 11.93983015 -24.76849034
v 36.98228300 15.05714562 -24.03897047
v 40.84145650 12.93971017 -32.14635700
v 48.27469960 9.52660944 -35.45313329
v 46.53918743 8.08967371 -36.24187037
v 45.33644766 5.60915889 -35.42385995
v 47.62488976 7.96895288 -35.74050218
v 49.87887666 10.35624556 -33.37864950
v 48.45812172 8.08227528 -35.09777039
v 49.33993891 10.76530572 -34.02860463
v 59.52593684 9.04951897 -27.57217735
v 60.51057950 7.51149934 -27.46126242
v 60.47293544 11.47660334 -29.75020930
v 70.48480958 13.09274696 -18.35594885
v 77.21702009 11.98155992 -19.80776526
v 73.04574549 13.60850222 -19.00948398
v 79.30061221 10.70296951 -16.67892560
v 78.64251733 12.88682688 -12.51885947
v 69.07621771 10.17593779 -7.55765941
v 72.85430282 7.28307152 -6.71824999
v 62.32270971 11.92020439 -13.02557625
v 57.72689357 9.96435806 -27.75199525
v 55.86731434 10.97112522 -30.60755134
v 54.02256176 12.40314543 -31.47605434
v 53.46996337 13.03931698 -31.49919584
v 53.17000672 10.23701392 -30.03585152
v 55.39845675 8.60594306 -26.32039413
v 55.51369861 7.23827491 -25.20689182
v 58.32913890 9.09345038 -26.55419149
v 60.77429652 9.01822280 -28.63693610
v 58.39545280 11.51270885 -29.87068892
v 58.97410959 12.22646981 -29.23310362
v 61.99829280 11.12130098 -29.75274436
v 66.43187255 12.74200063 -18.97329278
v 75.19774139 13.39402609 -20.50773054
v 70.61685622 12.99531385 -21.94252051
v 73.43798131 12.92318571 -11.80083025
v 78.57582718 9.84012708 -17.32195914
v 67.35222042 9.59286187 -5.79149742
v 73.45076650 11.14131790 -7.98079371
v 72.36394286 8.20611231 -5.52351866
v 67.03164428 12.12693192 -15.08746296
v 56.48943037 10.16477775 -29.14468385
v 59.34744328 9.93794296 -28.64774875
v 60.92738733 12.07300927 -29.11873534
v 63.19936365 11.31068822 -29.47036549
v 63.94652277 12.75081467 -17.46707410
v 77.78335363 13.49808555 -17.38859154
v 73.02814722 13.27958144 -21.93531208
v 76.16329938 13.13168928 -10.81019267
v 72.39770889 13.30738515 -15.83078504
v 78.45432311 10.89935284 -18.28413457
v 71.58242911 10.31549368 -6.91007823
v 60.98187715 10.29860508 -29.55046855
v 62.24731728 11.83695067 -29.30453233
v 72.96152413 12.86120154 -23.07332121
v 76.22530311 14.00639676 -13.98291811
v 70.02107054 12.24577148 -13.59857991
v 78.25209945 12.43999507 -18.14140193
v 72.39028066 9.56764072 -5.94374817
v 62.63036281 12.21172046 -28.40447426
v 71.88384235 13.04992940 -22.79395610
v 74.28389788 12.90974673 -21.98629081
v 63.85301799 12.63778191 -26.60044096
v 70.45915723 12.35737372 -25.06790683
v 62.51996756 12.57957425 -24.05973710
v 68.51945817 12.47031055 -23.11454527
v 64.28819150 12.89436221 -21.22716419
v 59.17172134 8.36161245 -26.52077936
v 79.59667593 11.51961554 -15.76960646
v 78.98166776 12.70460337 -16.16378315
v 78.94196361 13.15976493 -14.33527004
v 67.22274423 10.44019125 -9.32054687
v 70.02488524 11.30648796 -10.30441094
v 67.97607243 11.34124771 -12.09182665
v 73.82853329 7.99354073 -7.65177002
v 62.09449470 12.28892244 -14.13807366
v 63.84783238 12.34228071 -15.35245031
v 54.39617485 10.84034424 -30.38577735
v 52.17706412 9.32821073 -30.70282564
v 56.91521987 9.18350648 -26.36027895
v 56.05748296 9.69605613 -27.42269263
v 58.12976882 10.52340958 -29.35404517
v 59.46250260 10.77149156 -29.52287532
v 58.75142291 9.64595657 -27.57111937
v 64.62702900 12.91421987 -19.58842576
v 66.74788892 12.69593369 -21.37717977
v 68.76184791 12.84282655 -20.60539275
v 74.92046803 12.18975149 -9.25631635
v 73.11089337 12.05672324 -9.51909460
v 69.23798472 9.62365046 -5.76435449
v 75.50144196 13.92262522 -17.85471663
v 76.81135833 13.24312389 -19.29670013
v 71.86954468 13.29560392 -21.26206458
v 70.52676380 13.12915049 -20.18667944
v 75.87658614 12.72905897 -20.76793276
v 70.74492425 12.72721682 -23.62429909
v 62.29354441 12.96012383 -21.74844220
v 79.10255343 11.70573011 -17.10814610
v 77.66511291 13.82437721 -13.86575494
v 78.22727412 13.67379259 -15.66107385
v 67.18891114 9.88824107 -7.00739911
v 65.80722332 9.76348668 -5.96208498
v 70.62099129 10.87609679 -8.57243408
v 65.26316702 11.48858014 -13.14302254
v 73.07319343 8.69583525 -6.63206354
v 66.43991917 12.47204654 -16.61550440
v 76.42103732 12.07138225 -9.68510378
v 77.55829394 12.55982462 -10.88788919
v 74.60419089 12.87852786 -10.32576058
v 75.34459233 13.55663408 -11.94616966
v 76.58004016 13.77962623 -12.47171592
v 74.52160120 13.62552308 -13.79323844
v 71.70392573 12.06656173 -10.89899614
v 75.73799044 13.69755995 -19.23474856
v 74.37240332 13.72391079 -19.49826442
v 73.80060852 13.72776367 -17.37357676
v 73.05710763 13.53695989 -20.50470561
v 69.32936609 12.93130871 -19.03069951
v 67.96590984 12.75459118 -18.51682551
v 68.78665835 12.75618933 -17.40248315
v 70.23815811 12.78988831 -15.97855613
v 71.86353952 13.39391060 -19.58389580
v 72.00130075 13.36955372 -17.73669757
v 71.71370834 12.64726650 -24.15050939
v 69.69899684 12.39701360 -24.32784997
v 69.55079734 12.68802956 -22.66849577
v 68.44314188 12.67055608 -21.95513062
v 76.96809620 14.06299882 -16.36377349
v 66.13239646 9.58160311 -5.02591021
v 78.55223119 11.79559436 -11.27172634
v 79.23468947 11.31110173 -12.08916400
v 77.42840797 13.42481468 -12.00108975
v 75.18492639 13.92548624 -15.82611911
v 72.90994376 13.19969725 -13.97871133
v 71.66373730 12.55410071 -12.74184510
v 71.53598964 11.52407471 -9.47145745
v 76.63274556 13.79444730 -18.26709136
v 73.99589568 13.44904769 -21.02728002
v 68.77607107 12.19390240 -24.59228411
v 67.18472391 12.38840632 -23.53752404
v 69.35509294 12.09359430 -26.02105588
v 67.72337109 9.43122618 -4.89580305
v 79.36745137 12.08424196 -12.93115411
v 73.79384339 13.61807715 -15.37305303
v 71.46610320 12.84251548 -14.42446839
v 72.09058106 11.22163888 -8.39531142
v 65.32216072 12.68572640 -22.52150699
v 63.75049800 12.77296711 -22.65200019
v 61.03923172 12.14520633 -27.98852697
v 59.55271423 12.33381126 -28.49208564
v 63.01908195 13.09194975 -18.95105653
v 63.22444230 13.13124783 -20.21249011
v 68.21770221 9.77087021 -6.49475586
v 65.58364630 10.06754860 -7.30108609
v 69.15169954 10.70308592 -9.18282568
v 68.62188131 10.90733707 -10.22993587
v 66.79743528 11.76254172 -13.88737280
v 68.37595254 12.09297962 -14.43186961
v 68.17598641 12.44138088 -15.89970663
v 63.26459348 11.57510001 -12.63711136
v 63.55676055 11.90046594 -13.80800549
v 65.43675065 11.97676361 -14.63438477
v 70.29744238 11.89410966 -11.91363204
v 79.03500646 12.06752658 -12.15285715
v 79.26159352 12.63020281 -13.50840926
v 61.42318621 1.86153606 2.96212872
v 65.15214592 0.67512551 12.74893433
v 63.41233104 -0.67280181 12.90811319
v 61.21602654 -0.82093530 9.81926546
v 62.28418276 -3.12969112 12.48794328
v 64.98033553 -0.92860096 13.60885240
v 66.58004224 5.60744992 12.03838829
v 62.69958615 -1.66333024 12.43615989
v 32.59570897 22.14106172 17.06628874
v 24.84885603 24.01477098 13.12280446
v 24.25973676 20.27425915 13.20036873
v 22.66459353 17.52463914 10.76712646
v 23.65588024 21.03500627 11.22618187
v 24.34877492 23.30598794 12.82966323
v 25.57172813 18.66920292 14.15865123
v 24.69854057 22.18593284 14.37019743
v 23.84957857 22.20485918 12.14531250
v 24.36149307 19.28483136 12.54367363
v 24.65621941 22.97429740 13.99034634
v 24.09538068 22.27565832 13.34894076
v 25.07637441 20.03481984 14.54828214
v 25.06896108 18.62125657 13.30936886
v 25.44496208 18.06286536 14.04466201
v 25.03734268 19.28623766 13.74875940
v 23.61824550 20.13128251 11.88294217
v 23.76070246 21.22084610 12.65971363
v 23.55179563 19.84161697 11.02720108
v 24.34406057 21.18929476 13.93743139
v 25.90742707 18.61644723 14.86757770
v 25.67463927 19.09948513 14.77601659
v 23.98269624 22.09185064 11.21728774
v 25.12168512 21.26511373 14.93548602
v 15.78488573 15.12878388 2.19944748
v 19.03960295 14.35378194 5.81572624
v 19.73378845 16.35524444 0.75779343
v 21.80765942 13.21927272 4.50886833
v 20.20646632 15.88186808 8.63569323
v 16.49715379 15.86842909 8.46846402
v 16.18556492 16.08052664 9.50247701
v 14.73069377 15.57628345 3.39671178
v 17.01669209 15.14787227 2.06299499
v 16.79953188 15.72621055 5.44719445
v 19.15489323 15.28302580 3.37010180
v 21.00494131 14.19010758 3.77612235
v 19.51797865 14.62402847 7.62259401
v 15.66356048 15.94201289 7.69636501
v 15.25341533 15.92828706 4.12498787
v 18.30447465 15.69804735 1.83166482
v 15.79582132 16.24420471 5.82331978
v 20.52305453 15.22912271 2.88076489
v 18.82550120 15.59164841 8.48401152
v 20.67705430 14.21932224 7.89049361
v 17.43123308 15.43490123 7.14504393
v 16.16617292 15.30605648 3.22884670
v 15.83051868 16.06252044 4.82588913
v 20.32211795 13.67233228 7.11414823
v 17.75600202 15.05754050 0.22938746
v 21.31403610 13.42613064 7.53781199
v 18.26028526 16.03085548 9.68336593
v 17.45241694 15.86982422 9.08223912
v 20.64720541 16.27507806 0.99524937
v 19.72179115 15.81138000 2.08273414
v 21.27589099 12.98237219 5.39805321
v 20.14603838 13.52525689 5.86320367
v 15.45569859 16.04031585 8.64211656
v 19.83091608 14.76279180 3.79315903
v 19.64452490 14.25902639 4.76474222
v 18.22043210 14.98071011 5.32510318
v 19.90882680 15.11825994 8.08491465
v 16.69825613 15.74369147 7.67270103
v 17.55051501 15.59741888 8.06228351
v 16.39621332 15.88651352 6.82026474
v 17.03861170 15.48480242 3.63019598
v 16.16216637 15.69836773 4.04711813
v 19.20997538 14.30383697 6.71296753
v 20.75415663 13.49567343 4.75076493
v 18.91000010 14.92394414 4.28499095
v 17.82588102 15.38282260 4.21921536
v 17.39200205 15.39369021 6.26119133
v 16.69649966 15.69070294 4.43654926
v 18.44028756 15.06414916 7.42366770
v 18.25126074 14.90370743 6.45797094
v 15.48411604 16.24102518 6.71322830
v 17.70997420 15.22861887 1.27059559
v 18.21211725 15.51988814 2.99814809
v 20.61723173 15.14886599 8.06882419
v 17.33851805 15.37700277 2.78341421
v 31.59118816 20.80897056 37.10839897
v 32.44326636 20.04471421 36.53357178
v 32.67722577 20.25100216 37.03509271
v 30.69374524 21.06659673 36.70987487
v 37.77537122 16.98124968 34.34866294
v 45.39849609 1.11881783 36.91378608
v 45.81544921 -0.87113760 37.05308214
v 44.30454969 0.92253205 38.99263218
v 45.92614993 0.01605158 36.14972159
v 44.74662244 -0.21583473 39.17855769
[truncated: 366,614 more chars]
