# Supplementary material for: The Slothful Claw: Osteology and Taphonomy of Nothronychus mckinleyi and N. graffami (Dinosauria: Theropoda) and Anatomical Considerations for Derived Therizinosaurids
Source: PLoS One. 2015 Jun 10;10(6):e0129449. doi: 10.1371/journal.pone.0129449 (PMC4465624; doi:10.1371/journal.pone.0129449)
Supplement: S1 Multimedia — (A) UMNH VP16420 caudal vertebra (B) UMNH VP16420 caudal vertebra (C) UMNH VP16420 caudal vertebra (D) UMNH VP16420 left scapula (E) UMNH VP16420 right scapula (F) UMNH VP16420 humerus (G) UMNH VP16420 ulna (H) UMNH VP16420 radius (I) UMNH VP16420 manual claw (J) UMNH VP16420 pubis (K) UMNH VP16420 ischium (L) UMNH VP16420 femur (M) UMNH VP16420 tibia (N) UMNH VP16420 fibula (O) MSM P2117 caudal vertebra (P) MSM P2117 scapula (Q) MSM P2117 left humerus (R) MSM P2117 right humerus (S) MSM P2117 antebrachial element (T) MSM P2117 ulna (U) MSM P2117 manual phalanx (V) MSM P2117 left ischium (W) MSM P2117 left tibia (X) MSM P2117 right tibia (Y) MSM P2117 fibula (Z) MSM P2117 metatarsal (AA) MSM P2117 pedal claw (BB) MSM P2117 gastralia (CC) MSM P2117 gastralia. (ZIP) [file pone.0129449.s011.zip › MultiS20-NMRUlna.obj]

# Studio
g Polygonal_Model_1
# Number of geometric vertices: 10006
v -34.72841159 -127.25256383 -19.04981956
v -13.50313611 -135.58843732 -15.05422592
v -33.30162168 -128.97604704 -17.22533256
v -15.43245092 -136.60801947 -21.62243240
v -13.82494625 -137.36878335 -20.09951137
v -33.46730396 -130.42268157 -19.03708279
v -32.83599764 -129.75224853 -14.85566795
v -33.14564750 -131.47324324 -17.29809865
v -32.96253085 -132.27674365 -17.93069392
v -33.09645876 -131.60304725 -15.30180871
v -15.27952123 -140.01522958 -22.29692787
v -33.19000453 -132.51000643 -15.37999883
v -14.88898788 -141.38168097 -22.25684747
v -36.09390929 -132.36367702 -19.57536303
v -13.91475648 -142.15120673 -21.24788798
v -13.62644322 -143.04116368 -19.95493099
v -24.89848062 -138.69169354 -18.46420579
v -15.82758501 -143.44543219 -23.27529527
v -14.49027285 -143.70904863 -22.43479341
v -13.76091316 -143.66021752 -20.51737532
v -14.41857312 -144.58952844 -22.44431525
v -13.92018702 -144.03752983 -18.03234406
v -15.11235069 -142.95180142 -13.60167004
v -13.93536292 -145.48981190 -20.97839303
v -14.14682250 -145.02207935 -18.47735606
v -15.13115503 -144.00830865 -14.07365594
v -33.25483575 -137.85450161 -17.59956963
v -14.39000014 -146.58999443 -22.78999984
v -36.12681851 -138.63240182 -20.55481076
v -32.81547502 -139.23037052 -16.54268987
v -17.19000004 -146.88000083 -25.05999990
v -14.36000038 -147.69999683 -22.67999947
v -14.06888478 -148.97124469 -21.73221856
v -14.15012684 -148.43873680 -18.84540357
v -14.86892160 -147.77778089 -15.92809893
v -36.05949134 -140.90776443 -21.10635117
v -15.28999861 -149.94999766 -24.95000139
v -14.15732224 -150.02009273 -21.95901796
v -15.06096497 -148.89739454 -15.76766931
v -15.96227288 -151.09604597 -25.79914033
v -14.15000111 -150.96999705 -19.82999966
v -14.96488880 -150.26739240 -16.58979803
v -16.26720466 -149.27740395 -12.77703699
v -33.14999864 -144.51000094 -19.63000000
v -30.84000014 -145.30999959 -18.42999831
v -14.80697095 -151.65632963 -17.55773835
v -31.88473359 -146.24717832 -19.68351193
v -30.86280264 -146.78144455 -19.67645437
v -18.55999976 -152.34999359 -26.31000243
v -15.52999951 -153.55999768 -26.20000020
v -14.17999808 -153.83000672 -23.97000045
v -14.90156166 -152.86098421 -17.82953180
v -15.75000212 -154.71999347 -26.72999911
v -15.01126401 -154.20648456 -18.85549910
v -14.42807354 -155.37855029 -20.55675723
v -14.16008547 -157.63649344 -24.49697815
v -14.56744596 -157.11863339 -21.31864242
v -27.75000036 -153.28000486 -23.56999926
v -24.28002469 -154.91409600 -25.18363670
v -19.57999915 -157.03999996 -27.45000087
v -14.12451919 -158.72804821 -25.61388724
v -14.20565881 -158.75922143 -22.78723940
v -15.18502552 -158.04189444 -19.49935965
v -27.51000039 -154.80999649 -24.11000058
v -23.80000055 -156.54000640 -26.07000060
v -17.43000001 -159.45999324 -28.86000089
v -14.08625580 -160.41934490 -24.79539812
v -16.17082767 -157.28530288 -16.18521288
v -17.99176633 -155.92381358 -10.47317125
v -24.77999963 -157.50999749 -26.14999935
v -34.53914449 -154.63146567 -23.75524677
v -28.65000069 -157.08999336 -24.59000051
v -14.49312083 -163.10511529 -28.87257747
v -13.84498738 -163.32224011 -26.22029185
v -14.55516554 -162.13926673 -22.10424654
v -36.97000071 -154.88000214 -23.79000187
v -33.73999894 -156.23000264 -24.05999973
v -28.02000009 -158.66000950 -25.36999807
v -17.56013185 -163.43976557 -30.21065332
v -13.93311657 -164.38104212 -24.86986853
v -34.56000239 -157.13000298 -24.21000041
v -26.81217529 -160.47830880 -26.53726749
v -14.86000046 -165.83000124 -30.81000037
v -13.63143977 -166.11656547 -28.54351141
v -15.07697348 -164.95193541 -21.19452879
v -13.50698061 -167.40103066 -29.11929600
v -33.96273777 -159.92332995 -24.77866039
v -22.70517498 -164.84707594 -28.84005383
v -20.18509619 -165.89626670 -29.81537022
v -13.69192731 -168.86985302 -30.78491800
v -23.04000035 -165.93000293 -29.13000062
v -14.12999909 -169.85000670 -32.15000033
v -13.27753346 -169.93112862 -29.43941019
v -35.23115441 -161.75369918 -25.33676103
v -26.23401210 -165.65644741 -28.27102877
v -23.33999984 -166.94000363 -29.37999927
v -13.91857024 -171.01563513 -32.54967928
v -31.83614090 -164.07713294 -25.62131733
v -25.62240139 -166.90789163 -28.89950201
v -13.75768520 -172.11309075 -32.89998695
v -30.79999983 -166.15000367 -26.48999915
v -13.51183467 -173.81444573 -33.58320519
v -30.62999994 -166.95000231 -26.68000013
v -12.88621966 -174.57927763 -32.09386766
v -32.51934052 -166.93785787 -26.53916739
v -13.45796511 -175.38496852 -34.55163538
v -12.88369019 -175.49766600 -33.40783715
v -12.84379326 -175.18550158 -30.62443063
v -19.14999820 -170.95999420 -12.72999961
v -13.60389963 -176.21205747 -35.18392518
v -13.00360542 -176.17477477 -34.14915502
v -13.39858118 -177.01070011 -35.47288477
v -18.78999919 -172.60999978 -14.46000021
v -13.13013490 -177.75657773 -35.64957529
v -13.72389402 -178.47459018 -36.51572764
v -13.36885523 -179.27998304 -36.69219464
v -14.83000908 -178.73997986 -36.64003685
v -12.94719614 -179.60824072 -36.46735474
v -14.57016915 -179.49965596 -36.98077053
v -12.84511853 -180.34811318 -36.76748276
v -13.77663296 -180.11686206 -37.17723861
v -13.07100803 -181.78471923 -37.76330501
v -11.98880840 -181.69307709 -33.51698443
v -14.20468558 -181.76855147 -37.98836842
v -11.91624068 -182.48933554 -36.27144918
v -13.49823084 -183.00870061 -38.57516870
v -12.27580290 -183.99539590 -38.45522925
v -11.74796373 -183.42097104 -36.25812382
v -33.05040672 -174.94405806 -28.46134454
v -12.91466504 -184.57990885 -39.16700929
v -11.66054048 -184.14491415 -36.74112633
v -12.25232333 -183.38824809 -30.69077432
v -31.75282106 -176.30389333 -29.02882732
v -11.97846700 -185.65563858 -39.24927115
v -11.21006347 -185.81920862 -37.48159111
v -13.62000033 -185.68000197 -39.59000111
v -11.45211793 -186.53544784 -39.22970966
v -10.86537354 -186.68781221 -37.74538264
v -32.96673298 -177.86617577 -29.33594771
v -10.72718110 -187.43038177 -37.53113374
v -11.28172874 -188.04606795 -33.37477148
v -35.90999916 -178.72999609 -29.52999994
v -10.03021281 -190.44265151 -40.74703157
v -31.70225397 -181.56823516 -30.76650947
v -14.15000018 -189.54999745 -40.32000154
v -10.35624277 -191.39300287 -41.36323556
v -13.27404100 -190.55524468 -41.04071483
v -9.85658634 -192.49515235 -41.59376025
v -13.52061052 -189.68971074 -26.62870288
v -13.48000020 -192.03999639 -41.31000116
v -10.70858072 -193.30683351 -42.16845706
v -9.28098708 -193.70155036 -41.65953770
v -41.26584157 -181.02824688 -29.83786352
v -8.19357764 -194.93366778 -40.13836756
v -35.73000059 -184.24999714 -31.18000180
v -31.28999844 -186.13000214 -32.17000142
v -39.26736489 -183.07629228 -30.86759523
v -12.19696179 -196.08163834 -42.97565296
v -10.88215318 -196.65545225 -43.08037087
v -43.76000166 -183.22999775 -30.13999946
v -43.99999976 -184.52000618 -30.65000102
v -38.77186030 -187.04578280 -32.24911168
v -44.25999895 -185.85000932 -31.14999831
v -42.05053672 -186.30787730 -31.57702833
v -41.61968827 -187.41761148 -32.13623539
v -28.28999981 -192.70999730 -35.48999876
v -14.05000035 -199.18000698 -43.09999943
v -9.45286825 -201.09376311 -43.23412105
v -44.44000125 -187.17999756 -31.66000172
v -39.78206217 -189.39039111 -33.28609094
v -21.64305560 -196.97347283 -38.84176910
v -45.28999329 -188.05000186 -31.87999874
v -43.69000345 -188.77999485 -32.39999712
v -8.42146948 -203.79658043 -39.74740952
v -45.93000188 -188.85999918 -32.20000118
v -43.15172881 -190.14029205 -33.00872445
v -36.89000010 -192.82999635 -34.65000540
v -31.28999844 -195.17000020 -35.53999960
v -8.55222717 -204.96051013 -41.61830992
v -8.34816694 -204.93490994 -40.15557840
v -42.59999841 -191.28999114 -33.70000422
v -36.68000177 -193.82999837 -35.01999751
v -10.61348896 -204.92553711 -43.75040159
v -36.39996052 -194.71986592 -35.26035696
v -28.79765630 -197.94894755 -37.03429550
v -12.28988729 -205.12740314 -43.87811571
v -16.33891091 -203.64385843 -42.53007099
v -45.97071558 -191.64830446 -33.59144181
v -34.83048826 -196.49867713 -35.68105027
v -15.20956215 -205.79288900 -42.82923788
v -43.51028800 -193.75695288 -34.73527730
v -40.36991298 -195.20941377 -35.77118367
v -29.05406244 -200.12339950 -37.71854937
v -9.49860550 -207.84835517 -34.41405296
v -42.16000065 -195.03000379 -35.98000109
v -40.30212387 -195.68957388 -36.05184332
v -38.02999854 -196.83000445 -36.24999896
v -20.92232183 -204.41344380 -40.88185355
v -42.45999828 -195.62999904 -36.41999885
v -40.58000073 -196.44999504 -36.47999838
v -38.09143603 -197.54089415 -36.57880425
v -29.99178134 -201.08427107 -37.95690089
v -26.73999965 -202.57000625 -39.27000239
v -16.01999998 -207.37999678 -42.27999970
v -40.58999941 -197.27000594 -36.95999831
v -38.60631585 -198.16170633 -36.94549948
v -36.64274141 -198.93361628 -36.87563539
v -29.40880880 -202.22294331 -38.49928826
v -27.00363658 -203.27447355 -39.49449956
v -41.46617651 -197.99631834 -37.99753636
v -28.92000042 -203.33999395 -39.03000057
v -25.92073567 -204.70902324 -40.18520936
v -15.21149650 -209.46291089 -41.74591973
v -10.05000062 -211.05000377 -32.66000003
v -42.93158650 -198.39654863 -38.74591738
v -37.55267709 -200.49484074 -37.72389144
v -29.30999920 -204.19999957 -39.27000239
v -10.43999661 -212.28000522 -37.70000115
v -42.75408015 -199.37996566 -38.86248544
v -37.34698519 -201.76476240 -38.23863715
v -29.45094556 -205.24649322 -39.60259631
v -10.15000045 -213.02999556 -30.78999929
v -42.67000034 -200.53000748 -39.12999853
v -36.95682064 -202.97327638 -38.68782148
v -36.32085770 -204.17840779 -39.15423155
v -17.36717671 -212.65116334 -40.55198655
v -34.57893431 -206.11228049 -39.50351104
v -30.05268984 -210.01724899 -40.74250907
v -45.48181966 -202.80863345 -41.48826748
v -23.12359214 -214.27258849 -41.69462249
v -36.52307391 -208.02366734 -40.34865648
v -30.79708107 -210.89410782 -41.04847461
v -18.23965088 -217.37070382 -38.04088011
v -13.87493778 -219.30408478 -34.05315802
v -35.00647843 -209.61073041 -40.81547260
v -30.34768254 -212.12796867 -41.55487567
v -44.88308355 -205.25857806 -42.42458194
v -35.66991165 -210.42937040 -41.27632827
v -30.99999949 -212.67999709 -41.74000025
v -13.49859219 -221.24840319 -32.36559778
v -14.13596142 -223.60587120 -30.04077449
v -15.46199806 -225.79789162 -27.86714025
v -16.27654396 -224.89959002 -23.56357500
v -43.36800426 -208.91427994 -42.78635234
v -43.05988550 -210.59982479 -43.13033819
v -18.39330606 -229.51392829 -29.60436046
v -52.00999975 -206.21000230 -45.69000006
v -51.13000050 -207.58999884 -46.09000310
v -17.32293703 -230.93877733 -26.84882469
v -52.40000039 -207.45000243 -46.17999867
v -47.18000069 -211.23999357 -45.36999762
v -40.52352905 -216.01594985 -44.47344691
v -18.41677167 -231.29107058 -28.56194973
v -17.98966154 -232.58471489 -27.67567709
v -36.53966263 -220.94088793 -43.89559478
v -54.30869013 -208.57068896 -46.31404579
v -23.52573909 -231.16673529 -33.45412388
v -21.03263140 -239.41634595 -27.71590836
v -23.44020642 -240.06992579 -30.48979118
v -21.89676277 -241.09807611 -27.91570313
v -21.87669091 -242.38902330 -27.10315771
v -28.53246219 -244.33031678 -32.32974559
v -45.22107169 -233.89491439 -39.92454335
v -45.14196888 -235.92607677 -38.55166957
v -27.54386701 -251.69444084 -27.15383843
v -51.18524656 -233.26349258 -39.33109716
v -28.53270620 -252.41005421 -22.31475711
v -45.55246606 -239.16149139 -36.05675697
v -43.67906600 -240.76032639 -35.73270142
v -30.64250760 -252.78639793 -29.16645631
v -41.52197018 -245.01737952 -33.48137438
v -49.07862842 -238.43222857 -34.95113924
v -38.04454580 -250.67707896 -30.16103059
v -42.50628874 -245.37946284 -32.84922987
v -29.61413935 -252.93427706 -28.12609076
v -44.69489679 -239.32699859 -36.35607287
v -23.65578525 -246.48243189 -20.29918134
v -22.75019139 -245.14089525 -20.35789192
v -33.56096521 -238.78787458 -36.30314395
v -22.40899205 -244.48683858 -20.37322149
v -22.38339745 -243.60835552 -19.63808946
v -22.16822468 -242.43645370 -19.09193397
v -21.34918422 -242.60060489 -19.75931972
v -20.68999782 -242.24999547 -20.53000033
v -21.20999992 -241.80999398 -19.23999935
v -21.28263004 -241.57913029 -26.32922120
v -20.74769512 -241.15176499 -19.18817312
v -20.82999982 -239.92000520 -26.89999901
v -19.39309016 -238.87307942 -19.24662665
v -18.66091415 -234.42897201 -18.46558601
v -18.51416565 -232.64673352 -18.42579246
v -18.43690872 -230.17938435 -18.77099089
v -16.69999957 -230.03999889 -21.22000046
v -17.84600131 -229.99897599 -28.73937599
v -15.73144458 -227.39951313 -28.34523469
v -15.75499214 -225.92866421 -25.34265630
v -16.97632298 -225.20941496 -21.62697166
v -16.20110497 -223.30816090 -24.53587577
v -15.30175004 -223.47606719 -25.72142892
v -14.77999985 -222.02000022 -26.92000009
v -13.50000035 -221.91999853 -28.82000059
v -15.21519478 -220.98527849 -33.82967785
v -12.92281039 -221.10575438 -29.21587229
v -11.83975488 -218.71636808 -29.70967069
v -11.12320647 -217.72505343 -30.40842153
v -20.11449449 -210.62278748 -19.47173104
v -10.75999904 -216.49999917 -30.79999983
v -11.32118516 -215.53805470 -29.71768007
v -12.17219140 -214.65590596 -28.89725938
v -10.42000018 -215.20000696 -31.05000034
v -21.01111971 -207.20455050 -18.96458492
v -18.31450127 -212.89329231 -40.78571126
v -10.31271927 -211.71018481 -29.97047082
v -11.41607109 -211.12471819 -28.57575938
v -9.96473897 -211.26061678 -31.71033040
v -10.29709447 -210.22412181 -29.77241389
v -11.17235329 -209.60286260 -28.63050625
v -11.94928214 -211.40424907 -39.71726075
v -10.11000387 -211.68999374 -37.73000091
v -11.25612948 -208.48727226 -28.51511165
v -10.95084939 -210.85333824 -39.81186822
v -10.01999341 -210.81000566 -39.02000189
v -21.48350142 -194.30013001 -16.83219709
v -14.78302758 -197.38304615 -25.07008426
v -20.26023902 -195.78814507 -20.12118325
v -20.38358338 -193.65178049 -19.22528818
v -21.31425031 -191.98599458 -16.67456701
v -8.63120519 -204.24112678 -40.52146152
v -13.97793926 -197.13778794 -26.55019984
v -15.30570257 -195.83483040 -24.53417890
v -21.81199193 -189.46169317 -15.13742935
v -24.79674853 -186.21909618 -11.00531314
v -8.64956155 -203.63868773 -42.03394800
v -8.29103496 -202.85369456 -37.13021055
v -13.60180136 -196.28290832 -27.42555179
v -11.37921214 -197.08795846 -30.93346022
v -19.13999952 -189.55999613 -19.88000050
v -21.73089981 -185.98772585 -14.54673614
v -23.52041192 -184.57546830 -11.66023128
v -10.04630048 -196.63175941 -32.97897056
v -11.35847252 -195.56699693 -31.11294657
v -12.44488172 -194.95987892 -29.38963659
v -17.32467115 -189.85579908 -21.59709856
v -25.25988035 -180.92735112 -8.27598199
v -11.09469868 -194.79161501 -31.78454190
v -21.71848714 -183.00284445 -14.06327356
v -22.57515490 -182.50757456 -12.07263395
v -23.35969545 -181.03922904 -10.32682788
v -10.82453970 -193.98543239 -32.53271803
v -19.86012980 -184.00250375 -18.24029163
v -8.83415062 -195.90826333 -41.25072807
v -12.25234941 -190.39067626 -29.98028882
v -13.88999913 -188.18999827 -25.89999884
v -13.96999974 -186.58000231 -25.59999935
v -15.52662067 -185.01226604 -22.67126925
v -19.96861771 -180.62096834 -16.22301154
v -23.03487808 -176.51680112 -8.96610785
v -13.74075841 -185.36987901 -26.24347992
v -15.00573289 -183.80723894 -23.48668873
v -18.62111501 -179.44678664 -17.18965918
v -20.17373778 -179.62333560 -15.52441623
v -13.76826223 -183.80050361 -26.32947266
v -15.13000019 -182.04000592 -23.25999923
v -10.47000010 -188.27000260 -37.73999959
v -22.28000015 -171.17999494 -8.34999979
v -10.95999964 -187.16999888 -39.22000155
v -12.08504848 -183.44305456 -31.50064871
v -14.48489353 -179.63805795 -24.38597567
v -19.11463775 -172.63339460 -13.47184926
v -11.39224321 -185.03014743 -37.00782359
v -19.39397305 -171.85233533 -12.48399913
v -19.35630664 -168.57375205 -11.30587701
v -12.29664590 -181.73485994 -36.91403940
v -13.96043506 -176.22998357 -25.35687573
v -13.78744841 -173.48486185 -33.75614807
v -13.39296531 -169.21161115 -29.30860780
v -16.41483605 -163.20532560 -17.94039272
v -14.74258956 -165.19322991 -22.99114875
v -14.82005417 -163.71251643 -22.04345167
v -19.88048851 -154.34505045 -5.68169402
v -14.20127321 -163.72995079 -23.94029126
v -20.55461518 -151.83772147 -3.52520868
v -14.16000072 -162.90000081 -24.04999919
v -15.90617560 -159.68327224 -18.19662191
v -15.22999909 -164.03000057 -29.92000058
v -14.17999994 -164.04999793 -28.76000106
v -14.50932585 -160.67817807 -22.23734185
v -16.68824069 -156.30608797 -14.49493784
v -15.40977601 -162.53617406 -29.52325158
v -14.37573228 -160.12333333 -27.28434280
v -14.64462187 -158.49533677 -20.84726468
v -15.50683565 -154.57968414 -16.64521545
v -14.39999696 -157.02000260 -25.80000088
v -14.24218621 -156.31036460 -23.79939891
v -14.39084020 -152.50831842 -19.49532330
v -14.53999896 -154.35999632 -24.94999953
v -15.30000009 -152.18999982 -25.46999976
v -14.82999884 -150.77999234 -24.42000061
v -14.29999806 -148.00000191 -22.26999961
v -14.30465467 -145.49264312 -22.47745544
v -19.23798583 -132.52031803 -0.48830063
v -19.86647584 -127.77647376 1.40476099
v -13.43656704 -138.10299337 -16.66619629
v -13.85570690 -136.09103858 -19.83281225
v -21.99728601 -130.54683805 2.98260921
v -20.43022215 -132.10371137 1.14849373
v -21.86367847 -131.38453662 2.78987037
v -21.75968885 -133.59197974 2.16049771
v -22.51169086 -134.71989334 2.55915988
v -23.38568307 -143.15980673 1.36643951
v -23.01000059 -147.14999497 0.23999831
v -21.77752368 -148.22198451 -1.03311089
v -14.15584423 -162.57673502 -27.59271488
v -16.48781821 -160.86770594 -16.91194810
v -26.11999959 -154.76000309 -0.78000117
v -14.60754313 -162.61942685 -22.91571721
v -22.20640518 -161.58542037 -5.10862144
v -13.66589963 -170.06458342 -30.45480698
v -17.32000150 -168.96000504 -16.78000018
v -23.32000062 -167.45999455 -6.33999985
v -25.51715448 -169.13156211 -4.82859183
v -14.65999987 -175.77999830 -24.06999841
v -21.57999948 -171.88000679 -9.61000007
v -17.89999940 -175.27000606 -17.20000058
v -15.27688093 -178.75045538 -22.90460840
v -12.44710945 -182.39265680 -37.50698641
v -12.25148980 -182.13467300 -31.61068261
v -19.57000047 -178.58000100 -16.07000269
v -12.06999738 -183.21999907 -37.51000017
v -19.70000006 -179.61999774 -16.44999906
v -24.47022125 -177.34985054 -7.73026375
v -27.67408639 -176.20246112 -5.17242821
v -11.76999882 -184.24999714 -37.87000105
v -19.40000057 -180.81000447 -17.28000119
v -25.63141473 -177.92959511 -6.98145386
v -17.97999814 -182.46999383 -19.33999918
v -19.39229853 -181.76519871 -17.91868359
v -21.83060162 -180.66075444 -13.63917626
v -22.63764851 -180.34249544 -11.40439790
v -25.80044419 -178.90986800 -7.20045669
v -11.13999635 -186.15999818 -38.29000145
v -13.57811224 -185.32991409 -27.47948281
v -14.85677902 -184.78086591 -24.31387082
v -25.60156025 -179.98363078 -7.67559791
v -26.77098103 -179.34848368 -6.50955830
v -10.79000253 -187.13000417 -38.80000114
v -13.74203898 -186.15981936 -26.99727379
v -22.18978852 -182.43339658 -13.27639911
v -26.98051184 -180.47614396 -6.75107026
v -29.47000042 -179.18999493 -5.37999999
v -10.33691503 -188.16876411 -38.97960857
v -20.98356374 -184.49527025 -16.85250364
v -21.36999927 -183.74000490 -15.27999993
v -23.52999896 -182.85000324 -10.90000011
v -27.31621638 -181.56702816 -6.95941504
v -29.13527004 -180.73138595 -5.91676030
v -9.82000120 -189.28000331 -39.20999914
v -11.36182901 -188.80759180 -33.94750878
v -19.03421618 -185.91840565 -19.91411857
v -20.55275813 -185.32386422 -17.88023487
v -23.06298353 -184.81518328 -12.70994172
v -20.16000077 -186.17999554 -18.71999912
v -22.35999890 -185.34000218 -13.66999932
v -27.55000070 -183.08000267 -7.49999983
v -19.87953484 -187.26080656 -19.32682097
v -20.18829621 -187.88826466 -18.89038272
v -21.82999812 -187.49000132 -15.06999880
v -18.78006198 -189.39311802 -20.77405341
v -20.05000040 -188.98999691 -19.12000030
v -24.69000034 -187.24000454 -11.80000138
v -26.95235796 -186.34782732 -9.45639424
v -24.68122914 -188.21977079 -12.00188790
v -17.44671911 -191.38818979 -21.87000588
v -20.44732310 -191.50160253 -18.97466183
v -27.80961804 -189.34439123 -10.40088292
v -11.02999877 -195.36000490 -32.23000094
v -13.20123859 -194.90335882 -28.47966738
v -26.50401741 -190.87409973 -11.04608830
v -11.02539431 -196.14641368 -32.08322078
v -12.10480556 -195.62827051 -30.07144481
v -13.42428755 -195.61484456 -28.10921706
v -20.14503814 -193.31060350 -20.09721100
v -31.20786510 -188.94709647 -10.00458468
v -10.99936478 -197.06922770 -31.98403865
v -12.05185428 -196.37383521 -30.28487787
v -14.30110447 -195.77969611 -26.44885704
v -16.00810699 -195.72471082 -24.10860360
v -20.15760913 -194.12043691 -20.32867633
v -8.39000195 -197.85000384 -38.98999840
v -8.26825853 -198.28364253 -37.52547875
v -12.33403943 -197.32306898 -29.93572690
v -12.19000015 -198.13999534 -30.13999946
v -14.08999972 -198.36999476 -27.18999982
v -9.23918281 -199.00017977 -41.63998365
v -28.29865925 -196.48350775 -11.09628752
v -28.37700211 -196.81474566 -11.15933154
v -29.16000038 -197.92999327 -11.16999984
v -15.35537373 -199.60924983 -25.87754838
v -10.02554875 -197.14061916 -41.99287668
v -13.53044063 -199.98756051 -28.76984328
v -10.31592023 -197.19804823 -42.55979881
v -8.61973222 -198.93494248 -38.42177615
v -13.70999962 -200.34000278 -28.65000069
v -19.43101548 -199.75163043 -23.17056991
v -20.20490356 -199.78126884 -22.47056738
v -22.58647233 -200.60941577 -17.84294657
v -30.27034178 -199.86839592 -11.49517950
v -33.15161541 -198.74075055 -11.57907676
v -19.02162284 -200.71040094 -23.48842472
v -19.81487870 -200.87531209 -22.98673056
v -28.83998863 -201.67002082 -12.26994675
v -9.04055219 -200.45177639 -37.07167506
v -19.06937547 -201.74109936 -23.68387952
v -22.58045971 -203.04013789 -17.63029769
v -10.18531621 -202.09245384 -33.12413767
v -15.60586318 -202.59341598 -25.42267181
v -8.97227507 -201.06582344 -37.80196980
v -21.07999846 -203.45999300 -19.79999989
v -18.06226745 -203.49912345 -24.32762645
v -15.73554426 -204.68002558 -24.99589883
v -16.71560481 -204.16715741 -24.02692847
v -24.42893200 -205.19013703 -15.22861794
v -14.09219485 -204.77882028 -26.66884288
v -16.39351808 -204.69930768 -25.00138804
v -8.96745920 -201.85780525 -39.53830525
v -14.90136236 -205.53694665 -25.70310235
v -17.13999920 -205.30000329 -24.87999946
v -19.65999976 -205.39000630 -22.64999971
v -20.84000222 -206.00000024 -20.06000280
v -27.00831927 -206.43691719 -13.92321847
v -8.79601110 -202.89105177 -39.75325823
v -9.73000098 -205.34999669 -33.11999887
v -17.82999933 -206.11999929 -24.86000024
v -19.18509044 -205.61376214 -24.20345508
v -19.88636702 -206.62494004 -23.04103039
v -20.39928176 -207.28263259 -20.61819099
v -27.12744102 -207.51744509 -13.96686491
v -30.56914918 -207.16668665 -13.36277090
v -8.67345091 -203.63561809 -40.31563550
v -9.74000059 -206.53000474 -32.72999823
v -10.28000005 -206.79999888 -31.61999956
v -16.84389636 -207.46871829 -24.92579818
v -18.27642322 -207.15387166 -24.90765043
v -19.40796524 -207.22998679 -24.11706559
v -19.94427852 -207.62500167 -23.21431600
v -26.47076361 -208.85904133 -14.39320389
v -28.28156017 -208.39664340 -13.78385350
v -31.83470666 -207.54343271 -13.40362243
v -18.75186712 -208.22450519 -24.82479066
v -19.70251091 -208.24892819 -23.90454710
v -20.09000070 -208.53999257 -22.77000062
v -32.74118155 -208.41132104 -13.78167979
v -12.57481705 -209.18287337 -29.56334502
v -18.37376505 -209.44605768 -25.26385710
v -19.40228604 -208.99555087 -24.59822781
v -33.07210281 -209.96259153 -14.06190731
v -11.02663204 -210.06818116 -31.31408617
v -18.25385541 -210.29418707 -25.45831166
v -19.49216239 -210.08701622 -24.82138574
v -10.25000494 -208.91000330 -37.46999800
v -10.62999759 -209.56000686 -35.59000045
v -11.52809057 -211.08375490 -31.19107895
v -18.58504862 -211.18725836 -25.60552582
v -19.86262761 -211.58678830 -24.84196424
v -31.32114932 -212.19621599 -14.11268767
v -10.04118007 -208.71067047 -41.05575010
v -10.75000968 -210.04998684 -36.80999950
v -11.07138023 -211.86865866 -32.15137124
v -18.99161190 -212.23829687 -25.83847754
v -20.27312480 -213.07390928 -24.37630296
v -31.08507767 -213.48290145 -14.45279643
v -19.73975450 -213.11581135 -25.61687492
v -30.72001040 -214.59269524 -14.74499516
v -20.94791271 -215.94193578 -21.13817818
v -19.77429539 -219.41311657 -22.26241864
v -17.33745448 -214.14414048 -26.71526559
v -24.96402524 -216.65054560 -17.13502593
v -18.23774725 -214.45026994 -26.66838095
v -20.65015025 -216.26104414 -22.80996367
v -20.71436867 -217.30899811 -22.17135765
v -43.26999933 -218.07000041 -19.62000132
v -32.38514438 -221.16242349 -15.42323828
v -19.13763024 -219.92303431 -24.18295667
v -21.00958489 -221.23906016 -20.34380473
v -17.02638157 -218.86491776 -27.28090622
v -20.36000416 -221.28000855 -20.92000283
v -26.39873512 -223.05993736 -16.81708544
v -32.64518082 -222.68651426 -15.74771479
v -30.52033111 -224.29959476 -15.90930298
v -18.46295036 -223.56127203 -22.20194228
v -19.32648011 -224.09236431 -20.70548758
v -19.52999830 -224.85999763 -20.17999813
v -44.38000172 -224.25000370 -20.70000023
v -34.96000171 -227.21999884 -16.13000035
v -21.31304704 -227.72811353 -18.36706884
v -44.15141046 -226.08335316 -20.25007829
v -21.76779509 -229.32946682 -17.92548597
v -29.27354723 -230.36175966 -15.69849811
v -28.99929881 -230.87017238 -16.05980098
v -44.51641813 -231.28144443 -20.08863911
v -22.48205245 -234.12914574 -16.80271141
v -24.96309765 -235.96322536 -16.37080312
v -27.24822797 -236.43541336 -15.78610763
v -50.01938343 -233.03954303 -24.95563403
v -35.44189036 -237.87783086 -16.72267541
v -47.66286910 -235.91348529 -23.28128926
v -25.50946176 -239.09415305 -17.62553863
v -26.34602971 -239.95284736 -17.66806282
v -24.42041971 -240.73255062 -18.59715953
v -46.47132754 -239.59890008 -23.23507890
v -37.89739683 -246.62093818 -19.69944313
v -35.83555669 -247.14376032 -19.02154088
v -36.33726761 -247.94249237 -19.75274272
v -26.16839670 -248.60519171 -23.22350070
v -35.37721559 -250.38543344 -21.41270600
v -36.88698635 -251.30221248 -23.41016755
v -28.14776823 -138.69771361 4.04476374
v -34.51368585 -137.99500465 1.42543518
v -22.69471250 -139.45738971 1.97101338
v -28.02405134 -140.07759094 3.86269041
v -23.18158373 -140.38617909 2.14205170
v -26.39999986 -142.18999445 3.25000053
v -29.35384400 -142.17749238 3.30611155
v -21.78838290 -142.07875729 0.71239559
v -28.15478668 -143.48059893 2.98936991
v -30.56365438 -143.13910902 2.61173234
v -30.38294800 -144.03966069 2.31559365
v -26.34000033 -145.79999447 2.16999999
v -29.89000082 -145.62000334 1.97000010
v -21.73000015 -145.98999918 -0.42999999
v -24.96000007 -147.06000686 1.55000004
v -22.33999968 -147.77000248 -0.12999974
v -24.24000017 -148.30000699 0.85999997
v -22.38999680 -149.13000166 -0.56999800
v -24.15000089 -149.46000278 0.07000000
v -22.50999957 -150.49999952 -1.12000003
v -26.01999976 -151.17000043 0.19999999
v -22.34000154 -151.77999437 -1.95000088
v -29.86000106 -153.10999751 0.67000079
v -30.44999950 -154.76000309 0.37000130
v -27.95000002 -156.21000528 -0.42000023
v -28.31999958 -157.90000558 -0.89000002
v -40.55999964 -154.57999706 -6.72999956
v -25.85123479 -161.04115546 -2.75366451
v -29.47997488 -165.33000767 -2.79987184
v -33.92999992 -165.37000239 -2.70000007
v -26.86999924 -167.12999344 -3.67000001
v -31.49000183 -167.64000058 -2.68999999
v -35.88656709 -167.02154279 -3.80966836
v -42.41758585 -162.83811629 -10.82286797
v -43.95394027 -162.34959662 -10.35337709
v -25.70703253 -167.39413142 -4.51941416
v -33.84000063 -169.58999634 -3.26999999
v -42.69470274 -164.90402818 -11.54592261
v -43.00575331 -163.31166029 -11.07554324
v -45.42990774 -165.65071046 -11.47247758
v -30.43000028 -171.70000076 -3.43999988
v -32.66999871 -171.72999680 -3.37999989
v -43.03204268 -166.59022868 -11.98771968
v -41.85492545 -165.79385102 -11.32223662
v -43.81241649 -165.41039944 -11.70860138
v -21.77749947 -170.25658488 -9.15358774
v -29.41999957 -173.46000671 -4.06000018
v -33.73000026 -173.57000709 -3.86999990
v -37.53999993 -172.59000242 -5.72999986
v -40.32000154 -170.96999288 -8.74000043
v -41.60753265 -169.68300939 -11.45983953
v -43.71287301 -168.40794683 -12.43273914
v -47.27150127 -168.45175624 -13.59157637
v -46.54726014 -167.18645394 -12.77827192
v -22.04811014 -172.57018387 -9.57908574
v -33.38000178 -175.42999983 -4.22000000
v -43.83701086 -169.83857751 -12.96964753
v -47.55999893 -170.28999329 -13.94999959
v -42.05000028 -173.10999334 -12.41999958
v -43.71018708 -171.95068300 -13.76933791
v -43.07939485 -170.96972466 -13.10204063
v -23.75094220 -177.60956287 -9.04165674
v -28.03999931 -178.50999534 -5.92999998
v -36.23393178 -177.72494256 -6.15361240
v -46.06392980 -173.75497520 -14.89941869
v -45.39090768 -172.70024121 -14.40495439
v -48.01386967 -173.73244464 -15.17176349
v -26.41999722 -179.77999151 -7.18999933
v -30.72999977 -180.59000373 -5.65000018
v -32.86999837 -180.45000732 -5.92999998
v -36.80000082 -179.60000038 -7.55000021
v -43.65354404 -175.90124905 -15.03257453
v -26.45961568 -181.06625974 -7.72374123
v -33.10000151 -181.71000481 -7.00999983
v -36.86999902 -180.88999391 -8.58000014
v -38.32510486 -180.19117415 -9.90564004
v -43.87409613 -176.98651552 -15.57724643
v -45.04815117 -177.49522626 -16.24556258
v -26.81403235 -182.82268941 -8.02920572
v -30.48999980 -183.41000378 -7.18999980
v -43.66565496 -178.79520357 -15.93665779
v -48.61924425 -178.48058045 -16.61248691
v -29.43135798 -184.97785926 -7.82199390
v -32.39999712 -184.23591554 -7.48969521
v -45.51094398 -178.84424329 -16.93297178
v -46.82083800 -179.68541384 -17.55708270
v -49.02565852 -179.73819375 -17.30524935
v -30.30100092 -186.44070625 -8.69785435
v -32.45033696 -186.50449812 -8.43489636
v -47.52833396 -181.17484450 -18.19714345
v -49.69000071 -181.15000427 -18.29000004
v -28.42363343 -187.33493984 -10.16068924
v -30.18066846 -187.57788837 -9.87112429
v -31.81712702 -187.31860816 -9.50258784
v -44.54337433 -182.89007246 -17.48173498
v -51.08999833 -181.56999350 -20.70000023
v -23.70000072 -187.14000285 -13.07000034
v -27.16000006 -188.37000430 -10.66000015
v -34.69000012 -188.41999769 -10.45999955
v -38.30999881 -187.99999356 -11.21999975
v -45.88675871 -183.70066583 -18.41329597
v -50.79030618 -183.51003528 -19.93288845
v -36.59032658 -188.56991827 -11.24566142
v -41.50573164 -188.01346421 -14.05687351
v -31.95999935 -191.41000509 -10.37999988
v -40.03463686 -189.41479921 -13.90577015
v -42.63312742 -188.61153722 -15.70693403
v -50.46352744 -186.12155318 -20.55576257
v -51.37509853 -187.00926006 -21.58458158
v -29.59717996 -193.98277998 -10.79370454
v -36.78999841 -193.22000444 -12.14999985
v -44.22000051 -190.32999873 -17.78999530
v -52.30303109 -187.75750697 -23.09714258
v -37.79000044 -194.07999516 -12.90000044
v -41.23037308 -192.56946445 -15.86743817
v -52.34055594 -188.58620524 -22.88040332
v -36.94712743 -196.37222588 -12.71674037
v -23.46725576 -198.83500040 -14.95426521
v -43.98188740 -196.75731659 -19.07001249
v -49.21999946 -194.85999644 -21.98999934
v -52.37999931 -194.19999421 -23.31000008
v -16.79999940 -195.96000016 -23.32000062
v -44.40000281 -197.77999818 -19.59999278
v -52.21324414 -195.71217895 -23.91431667
v -24.98804033 -201.37447119 -13.92353978
v -45.67307606 -198.79102707 -20.44472471
v -47.25999758 -198.97000492 -20.85000277
v -45.42911798 -199.99161363 -20.65483667
v -47.39231244 -199.77061450 -21.07629552
v -36.01022810 -204.18016613 -13.57921958
v -41.04264081 -203.59030366 -16.55714214
v -52.63424665 -199.41119850 -25.46592988
v -55.11000380 -198.02999496 -28.34999934
v -16.90264046 -200.78228414 -23.76917005
v -25.13455600 -205.43363690 -14.46017623
v -28.15013751 -206.18285239 -13.18622846
v -55.34999818 -198.60999286 -28.95000018
v -25.46263114 -206.13335073 -14.35123943
v -28.05236168 -207.28845894 -13.38750217
v -29.03879434 -206.68387413 -13.12220655
v -32.17777610 -206.79935813 -13.12587876
v -16.02950506 -202.47651637 -24.27965775
v -23.65810238 -206.39090240 -15.73905908
v -25.63255280 -207.10326731 -14.40001559
v -29.56516668 -207.80131221 -13.17338087
v -31.34805337 -208.12804997 -13.31982296
v -23.59897457 -207.29130507 -15.77602886
v -25.76196939 -208.01173151 -14.29523062
v -31.67641535 -209.00759101 -13.42637092
v -15.48000053 -203.94000411 -24.56000075
v -17.28896797 -204.19448614 -24.53665063
v -25.35404265 -208.76610279 -14.50610347
v -31.91314638 -209.64533091 -13.58128991
v -34.18971226 -209.61025357 -13.89263012
v -48.32000285 -204.99999821 -22.76999690
v -56.04253709 -201.27257705 -30.44405393
v -14.90573958 -204.41925526 -25.13823286
v -16.17005654 -204.80531454 -24.27423187
v -16.51003957 -204.94775474 -24.59121495
v -25.38996190 -209.48274434 -14.57074471
v -27.09481120 -210.55240929 -14.03855160
v -48.46034199 -205.60099185 -23.10726605
v -14.40581586 -204.84171808 -25.90758167
v -15.81341214 -205.27911186 -24.50897917
v -16.28785767 -205.37321270 -24.48110655
v -22.84999937 -209.24000442 -16.48999937
v -26.30026266 -210.29564738 -14.37460352
v -27.91867778 -210.44212580 -13.74267507
v -31.06652014 -211.02890372 -13.60980980
v -15.69801942 -206.07849956 -24.64314550
v -16.22755826 -205.72684705 -24.56221171
v -21.98999934 -209.45000648 -17.56999828
v -28.39962579 -211.30029857 -13.75773642
v -32.28956088 -211.34860814 -13.70961126
v -15.01916628 -206.58980310 -25.14893375
v -16.18069224 -206.44597709 -24.59222637
v -16.50371403 -205.76274395 -24.91573617
v -24.66340736 -211.30712330 -15.28132707
v -28.34058739 -212.00969815 -13.83301523
v -34.33183581 -211.86752617 -14.39522021
v -45.37838697 -208.70046318 -21.13967389
v -56.18108809 -204.05814052 -31.24772571
v -15.40642325 -207.51160383 -24.93727207
v -25.99147148 -212.34010160 -14.72605206
v -33.34991634 -212.73988485 -14.04005848
v -49.64000359 -208.10000598 -24.20999482
v -24.03271198 -212.83981204 -16.10982604
v -27.68520452 -213.75319362 -14.46323749
v -48.68417233 -208.89462531 -24.41790514
v -23.86781946 -213.49854767 -16.30010083
v -50.76628178 -209.63028073 -25.10089241
v -22.56468683 -214.02187645 -17.34725572
v -29.87977676 -215.30760825 -14.76763375
v -48.31717163 -210.52971482 -25.03996715
v -25.13920330 -215.44905007 -16.28401503
v -48.05920273 -211.95548773 -25.45349859
v -56.52000010 -208.18999410 -32.74000064
v -13.01999949 -211.42999828 -27.68999897
v -48.79353940 -212.59267628 -26.13463625
v -53.07999998 -211.72000468 -27.68999897
v -46.71027139 -214.68947828 -23.49296398
v -48.00531641 -213.77757192 -25.97353794
v -50.40149763 -213.24403584 -27.23837085
v -52.26157233 -212.76396513 -27.76931599
v -57.45999888 -209.43999290 -35.33999994
v -47.35000059 -215.31999111 -25.07000230
v -55.56999892 -212.48999238 -31.39000013
v -58.21000040 -209.63999629 -37.57999837
v -46.89999670 -216.97999537 -24.09000136
v -54.73000184 -214.32000399 -30.10000102
v -58.48999694 -210.50000191 -38.43000159
v -41.74419120 -220.61501443 -19.21549067
v -44.56000030 -219.66999769 -20.91000043
v -46.22000083 -218.62000227 -23.24000001
v -47.86999896 -217.49000251 -25.76999925
v -52.76000127 -216.17999673 -28.75999920
v -54.88999933 -215.40999413 -30.46999872
v -33.58135000 -223.24061394 -15.68086073
v -46.02000117 -220.07000446 -22.84999937
v -49.22999814 -218.32999587 -26.77999996
v -55.61999977 -216.06001258 -31.87999874
v -46.14999890 -221.31000459 -22.84999937
v -47.78999835 -220.19000351 -25.35999939
v -55.96999824 -216.95999801 -32.65000135
v -14.05000035 -219.97000277 -28.09000015
v -45.17379031 -223.09119999 -21.53565548
v -46.76000029 -222.23000228 -23.45000207
v -48.34999889 -221.35999799 -25.42999946
v -59.59852040 -213.35326135 -42.00812057
v -31.77245334 -226.92026198 -15.70481807
v -34.16589648 -226.75503790 -15.81043378
v -45.88999972 -223.81000221 -22.42000028
v -48.57274517 -222.81120718 -25.09612590
v -50.62999576 -222.11000323 -26.30000375
v -19.69113946 -226.54680908 -19.05154996
v -45.52999884 -225.29999912 -21.55000158
v -55.24123088 -220.29179335 -31.99570626
v -59.18999389 -216.91000462 -40.50000012
v -29.13016453 -228.72494161 -15.63916355
v -54.96999621 -221.75000608 -32.05000237
v -29.71579321 -229.63462770 -15.56259394
v -56.47999421 -222.65000641 -34.39000249
v -56.23674020 -223.68195653 -34.10826996
v -32.92365745 -232.84512758 -15.51812980
v -59.24999341 -221.11999989 -41.74000025
v -54.16764691 -226.56981647 -31.25165030
v -53.53344977 -228.65112126 -29.72583473
v -54.18355763 -228.65965962 -31.28109500
v -24.55626056 -235.82740128 -16.32789709
v -26.39465593 -235.81261933 -15.89402929
v -50.14668778 -231.99029267 -25.20325966
v -28.38449180 -236.86581850 -15.48207272
v -53.06265876 -231.14182055 -28.96119468
v -54.76474389 -230.05981743 -31.78969026
v -24.69005808 -237.14667559 -16.76676795
v -29.63931486 -238.03672194 -15.56586567
v -25.31783096 -238.03935945 -16.89504646
v -27.84037963 -238.39338124 -16.17521793
v -30.43324873 -238.48927021 -15.62430989
v -44.52900216 -236.10562086 -21.15157433
v -47.11107165 -235.36297679 -22.47532457
v -48.10333624 -235.88988185 -24.16029945
v -47.75705934 -236.91828549 -23.79062399
v -28.69479172 -240.88197947 -17.02869870
v -31.04523756 -241.07453227 -16.86107740
v -49.11875725 -237.21943796 -25.64096451
v -45.21525651 -240.73146284 -22.65550941
v -48.93250763 -239.13650215 -26.61202848
v -44.69318688 -241.79659784 -23.01518060
v -48.17999527 -240.19999802 -26.75000206
v -26.73143148 -245.03315985 -18.58607866
v -47.40000144 -241.16000533 -26.99000016
v -26.46113001 -245.68185210 -19.07599159
v -46.18000239 -242.66999960 -25.87999776
v -45.69097981 -243.37990582 -25.99094622
v -36.82400659 -247.16547132 -19.75181326
v -45.43927312 -243.98623407 -28.70500088
v -38.22388873 -249.18690324 -21.85099944
v -34.38217193 -252.78815627 -23.86843041
v -46.75783589 -239.27921057 -23.40506017
v -33.04051980 -241.39222503 -16.74447767
v -47.14033008 -238.67295682 -23.72811176
v -53.32136527 -235.16121507 -34.96003151
v -54.14526910 -234.25611854 -35.49962491
v -47.12514207 -236.22421920 -22.93143235
v -52.44511366 -234.22545195 -29.63853814
v -56.08826503 -231.26952350 -36.62993386
v -56.54410645 -229.89781201 -36.38029844
v -57.77242780 -226.40573978 -39.68898207
v -58.20999295 -225.49000382 -39.45999965
v -50.60232803 -228.64910960 -26.29435807
v -53.30822244 -227.12850571 -30.09444289
v -52.94992030 -226.01893544 -29.51954305
v -54.70439792 -225.23157299 -32.07451478
v -53.30606550 -224.74059463 -30.00615351
v -58.72882530 -221.51139379 -40.66400975
v -35.93985736 -227.64007747 -16.12040587
v -55.60000241 -222.22000360 -33.39000046
v -59.34197456 -219.03938055 -43.46149042
v -55.45999855 -221.00999951 -32.96000138
v -58.87505412 -217.02329814 -44.63889077
v -35.88453308 -224.63682294 -16.30575024
v -43.78701001 -223.52971137 -20.40453814
v -48.37999865 -221.98000550 -25.25000088
v -54.86288294 -219.12696958 -31.69338778
v -45.46999931 -221.49999440 -22.21000008
v -46.91519588 -220.64535320 -24.35416169
v -52.00999975 -219.64000165 -28.14000100
v -55.28633669 -217.92027354 -32.18407929
v -58.51091817 -216.03269875 -39.23998401
v -45.47790065 -220.21552920 -22.40135707
v -47.88000137 -218.95000339 -25.70999973
v -51.22999847 -218.26000512 -27.89000049
v -54.09000069 -217.59000421 -30.10999970
v -57.25920573 -215.49598873 -36.04346141
v -58.33483115 -212.83014119 -45.18901929
v -43.57000068 -219.36999261 -20.05999908
v -45.18477619 -218.88583899 -22.02954516
v -54.15999889 -216.26000106 -29.81000021
v -57.45796859 -213.86943758 -36.50287166
v -58.64147842 -212.89081872 -39.72066939
v -59.42268670 -212.21747994 -42.66947135
v -51.86000094 -215.47000110 -27.95000002
v -55.38883060 -214.34333920 -31.68399259
v -58.23896453 -211.92324162 -38.53629157
v -59.17999893 -210.93000472 -42.30999947
v -46.93000019 -215.21000564 -24.55000021
v -52.74000019 -214.07000721 -28.02000009
v -57.97867477 -211.17693186 -37.56715357
v -58.60317126 -209.83549953 -41.26171023
v -39.16776553 -216.01840854 -16.76106639
v -46.93329334 -214.10657465 -24.68561009
v -49.33999851 -213.12999725 -26.62000246
v -53.57822031 -212.84763515 -28.33350748
v -58.02999809 -209.19999480 -38.89000043
v -58.16008523 -208.45498145 -41.48902372
v -57.47999996 -208.40999484 -36.69999912
v -57.64999986 -207.39999413 -39.82000053
v -57.22999945 -206.38999343 -42.90999845
v -57.02999979 -205.78999817 -40.02000019
v -56.49000034 -205.24999499 -41.65000096
v -56.08473346 -206.85335994 -31.91262111
v -56.46999925 -204.45999503 -39.29999843
v -55.68636954 -204.28958535 -41.56837612
v -54.65226620 -203.48082483 -42.23265499
v -34.85559300 -210.72106063 -14.05336056
v -46.08747363 -208.51945877 -22.25003578
v -56.21078983 -203.51091027 -37.84472868
v -54.87506837 -202.83351839 -39.99787569
v -55.20806462 -201.75389946 -37.56280616
v -52.13989690 -200.85273683 -40.15094787
v -33.91014785 -208.50104094 -13.80069740
v -45.43726891 -206.02208376 -21.21738717
v -56.29000068 -202.12000608 -33.14999864
v -48.05000126 -203.11999321 -21.98000066
v -55.44999987 -199.48999584 -33.13999996
v -36.32275760 -204.73442972 -13.73669319
v -53.29833180 -199.17424023 -26.15894563
v -55.36000058 -197.87999988 -30.19000031
v -44.76999864 -199.79000092 -20.15000023
v -54.91000041 -196.40000165 -30.68000078
v -54.37741801 -195.49739361 -31.03352897
v -48.91002923 -196.44999504 -21.93996869
v -53.39068547 -195.57251036 -24.85255525
v -54.67002466 -194.66397166 -27.56658383
v -44.22851652 -195.99930942 -18.92283745
v -54.20000106 -193.03999841 -28.34000066
v -52.55249515 -192.77656078 -23.04397337
v -53.53000015 -190.62000513 -27.52999961
v -51.95000023 -189.70000744 -30.09000048
v -51.21862516 -191.10165536 -21.58048376
v -53.13999951 -189.43999708 -27.07999945
v -34.74000096 -193.15999746 -11.21999975
v -50.39000139 -187.08999455 -29.83999997
v -44.62999851 -189.77999687 -17.82999933
v -51.61999911 -188.60000372 -21.84000053
v -52.71999910 -187.72000074 -24.57999811
v -38.15000132 -190.23999572 -12.76000030
v -40.60999677 -189.61000443 -14.68000188
v -42.90777445 -189.11874294 -16.22211933
v -48.41999710 -187.90000677 -20.18000185
v -51.78000033 -187.32999265 -22.16999978
v -52.49999836 -186.64999306 -24.25000258
v -50.08007959 -185.04993618 -28.64008024
v -34.74000096 -189.85000253 -10.63999999
v -39.36487436 -189.12446499 -12.95573544
v -42.22200438 -188.45529854 -15.18078148
v -43.83285716 -187.76030838 -17.10705459
v -50.03000051 -186.82000041 -20.36999911
v -51.83998123 -186.29999459 -22.08001353
v -52.23993212 -185.98105013 -23.92862365
v -39.85539451 -188.13206255 -12.53287680
v -49.36167970 -185.98668277 -19.87026632
v -52.12000012 -184.83999372 -23.51999842
v -51.91852525 -183.96820128 -23.30987342
v -38.89076412 -186.68816984 -10.97465400
v -44.55859214 -184.85014141 -17.50148833
v -48.70015755 -183.52140486 -18.56714487
v -34.30425748 -185.01479924 -8.01785849
v -46.05288059 -182.12375045 -18.14669743
v -49.86000061 -181.88999593 -18.64000224
v -48.35245758 -180.20698428 -17.60269143
v -33.81000087 -182.03000724 -7.26999994
v -36.83000058 -181.63000047 -8.62000044
v -47.86725342 -179.20368910 -16.88645780
v -49.62408543 -178.80064249 -17.56079681
v -50.50000176 -177.54000425 -21.54000103
v -47.26742581 -175.94765127 -25.66446736
v -35.42999923 -180.80000579 -7.35000009
v -47.54190519 -178.06047201 -16.24261215
v -49.17649925 -177.65116692 -16.78406447
v -34.41999853 -179.96999621 -6.14000019
v -42.72000119 -177.18000710 -14.68999963
v -46.46832868 -177.14662850 -15.72570205
v -49.91000146 -175.50000548 -20.40000074
v -44.69000176 -175.83000660 -15.23000002
v -46.69168591 -175.90343952 -15.27818758
v -49.63000119 -174.34999347 -20.16000077
v -42.94999689 -174.91999269 -14.04000260
v -47.21999913 -174.73000288 -15.13999980
v -48.71999845 -174.52999949 -15.92000015
v -48.82000014 -172.53999412 -21.60999924
v -40.01000151 -174.68999326 -10.71000006
v -42.07000136 -174.07999933 -12.67000008
v -47.32999951 -173.62000048 -14.65999987
v -48.43999818 -173.36000502 -15.58999997
v -49.07999933 -172.40999639 -18.41999963
v -35.08999944 -175.32999814 -4.73999977
v -39.79999945 -173.63999784 -9.99999978
v -42.61000082 -172.64999449 -13.17000017
v -44.51189190 -172.18485475 -14.02601041
v -48.05999994 -172.30999470 -14.92999960
v -48.79000038 -170.86000741 -19.20999959
v -34.99025851 -174.20013249 -4.41945950
v -44.51151192 -170.98657787 -13.27333786
v -46.11000046 -171.48000002 -13.50999996
v -47.72999883 -171.30999267 -14.27999977
v -48.54999855 -169.87000406 -18.54999922
v -38.83000091 -172.24000394 -6.89999992
v -45.92085630 -170.38513720 -12.97061052
v -47.83999920 -168.07000339 -20.05000040
v -35.09227931 -170.80052197 -3.92505759
v -41.89000279 -168.34999621 -11.69000007
v -45.36543041 -167.88341105 -12.05082424
v -46.31037265 -168.38568449 -12.47907989
v -47.49000072 -166.05000198 -19.13000084
v -45.20161450 -164.74926472 -22.32141793
v -34.86923873 -169.81978714 -3.69188469
v -45.22434622 -167.18643904 -11.86726149
v -46.12865672 -167.58881509 -12.24353723
v -47.21852764 -166.74014926 -14.13050387
v -45.15851289 -166.51050746 -11.65062003
v -41.27982259 -166.26293957 -9.92857479
v -44.62282360 -165.78614712 -11.45342458
v -46.26835138 -165.55184126 -12.13751268
v -41.44416749 -164.94978964 -10.24552993
v -44.46339235 -164.50627148 -10.90797782
v -45.75042427 -164.55982625 -11.50940824
v -47.18000069 -162.87000477 -16.34000055
v -45.27948424 -163.75356913 -10.95827762
v -40.57913274 -163.13055158 -9.36692860
v -45.31813040 -162.71261871 -10.83380636
v -46.76143825 -160.96973419 -15.83009027
v -44.84530911 -161.79542243 -10.35220735
v -46.58828676 -160.13032198 -15.34001902
v -42.40301251 -157.42881596 -21.98315784
v -44.95411739 -160.94759107 -10.33253130
v -39.37084228 -160.57008505 -7.16949813
v -43.36230829 -158.81270170 -9.08657070
v -44.23297197 -159.28371251 -9.63136740
v -34.79577973 -160.09433568 -2.16907565
v -37.39213943 -158.78573060 -4.46517486
v -43.49000007 -157.30999410 -8.80000088
v -42.52274707 -156.47768974 -8.06854945
v -45.51000148 -155.04999459 -12.88000029
v -41.88999906 -155.76000512 -7.60000106
v -40.61999917 -155.01999855 -7.01000215
v -44.91012171 -152.70997584 -12.32996397
v -44.81366277 -152.00848877 -12.30483130
v -41.93116352 -153.48403156 -6.74286811
v -41.98900983 -152.84526348 -6.57949178
v -40.54830968 -152.69754827 -5.77275967
v -41.94648564 -149.45933223 -6.83952868
v -37.97000274 -148.01000059 -3.64999846
v -42.58999974 -146.69999480 -8.12999997
v -32.57044777 -148.34003150 0.84087835
v -42.02000052 -146.08000219 -7.16000004
v -43.46999899 -145.05000412 -10.30000020
v -31.96138516 -143.30503345 2.13538250
v -34.12331641 -142.89888740 0.57682779
v -33.84000435 -142.10966229 1.60343188
v -36.09832376 -142.68626273 -21.40503190
v -32.06948936 -147.15029299 -21.07609436
v -32.34134614 -150.69773793 -22.17926458
v -35.60038283 -154.09477055 -23.53595570
v -40.04000127 -156.11000359 -23.11999910
v -35.05999967 -156.50999546 -23.95999990
v -32.39516914 -156.97392821 -24.15006980
v -36.18999943 -158.37000310 -24.37999845
v -31.26849607 -159.05475616 -24.68304150
v -33.18966180 -160.73644161 -24.94894154
v -40.84999859 -163.63000870 -24.82999675
v -40.81999883 -165.46000540 -25.36999993
v -47.88714647 -168.81799698 -20.62917314
v -41.52999818 -170.61999440 -26.66000091
v -29.50000018 -175.32999814 -29.43000011
v -42.07000136 -175.84000528 -28.26000005
v -35.35048664 -176.54408514 -28.92904915
v -29.19030562 -177.15124786 -30.18499166
v -50.42999983 -177.94999480 -19.70999874
v -45.35999894 -177.45999992 -27.63999999
v -29.86632474 -178.95023525 -30.54149076
v -51.01141334 -179.92176116 -20.80505714
v -40.26000574 -179.75999415 -29.73003313
v -32.57312626 -180.55456877 -30.18105961
v -29.35619652 -180.05631864 -31.13510087
v -51.60588771 -181.92942441 -23.12459238
v -41.70863703 -179.68235910 -29.48902734
v -32.75442123 -183.02124739 -30.91163747
v -30.47999926 -182.79999495 -31.44000098
v -28.06999907 -182.97000229 -32.40000084
v -45.50000280 -183.18000436 -30.16999923
v -42.31022298 -183.72398615 -30.86489439
v -32.55999833 -184.62000787 -31.51999786
v -30.20999767 -184.80999768 -32.23000094
v -26.65000036 -185.06999314 -33.59999880
v -52.28468776 -185.27671695 -25.17283149
v -51.79790780 -183.62537026 -25.01084469
v -45.72999850 -185.02999842 -30.96999973
v -35.33348069 -185.34772098 -31.80098906
v -30.69999814 -186.71000004 -32.71999583
v -28.54044549 -186.26587093 -33.20304304
v -52.62458697 -186.88541651 -25.50776489
v -46.41685262 -186.46554649 -31.46634623
v -40.55000097 -187.37000227 -32.38999844
v -35.64095497 -187.14728951 -32.44804218
v -28.11097912 -189.12605941 -34.41888094
v -42.64999926 -188.78999352 -32.85999969
v -38.38000074 -189.29000199 -33.38000178
v -52.88000032 -189.73000348 -28.72999944
v -50.14999956 -189.62000310 -31.70000017
v -42.32365638 -190.08702040 -33.56501088
v -40.38000107 -190.55999815 -34.04000029
v -53.47000062 -191.11999869 -28.99999917
v -51.35999992 -190.96000493 -31.73999861
v -41.18616879 -191.70974195 -34.42062810
v -54.21471968 -192.99939275 -26.32931992
v -54.38926071 -194.41832602 -26.68898925
v -48.48999903 -193.49999726 -35.03999859
v -43.35718602 -194.54154372 -35.88331491
v -54.77034301 -194.52133775 -28.67882885
v -54.34000120 -194.54999268 -30.88999912
v -45.40000111 -194.96999681 -36.21999919
v -41.23246670 -195.72229683 -36.45314276
v -39.67078030 -196.19458914 -36.48785129
v -55.08876219 -195.77497244 -29.47415411
v -45.34283280 -196.09536231 -37.25453839
v -41.61325097 -196.60457969 -37.15966642
v -55.31999841 -196.93000615 -29.72999960
v -48.51999879 -196.72000408 -37.37000003
v -45.92999816 -196.95000350 -38.35000098
v -39.18999806 -198.10999930 -37.33000159
v -55.53629622 -198.28683138 -29.48666550
v -55.17526343 -197.54655659 -32.06288069
v -53.80781740 -197.49002159 -34.68953073
v -47.61243239 -197.44409621 -38.37623075
v -43.60999912 -198.28000665 -39.36000168
v -41.99247062 -198.65600765 -38.58264536
v -55.68632856 -198.70841503 -31.52062744
v -54.84732985 -198.85954261 -34.57662836
v -53.66000161 -198.41000438 -35.97000241
v -48.54999855 -198.58999550 -39.77999836
v -46.21037841 -198.69400561 -40.70905223
v -30.90826795 -201.53413713 -38.08962926
v -55.95799908 -199.69360530 -31.35243058
v -51.60163343 -199.41782951 -38.76303509
v -43.68119314 -200.40033758 -40.05816206
v -56.21000007 -200.87999105 -31.49999678
v -54.43785712 -200.33863187 -37.10288554
v -49.57000166 -200.20999014 -42.64000431
v -37.81490773 -202.88544893 -39.12893310
v -35.13000160 -204.10999656 -39.17000070
v -56.28065020 -202.13127136 -36.12314910
v -55.35000190 -202.09999382 -38.45000267
v -50.71916431 -202.01756060 -43.94475743
v -56.67957291 -203.36101949 -36.59000248
v -41.93950072 -204.98898625 -41.06928781
v -56.94999546 -204.24999297 -37.03000396
v -56.26000091 -203.93000543 -39.96999934
v -51.87714472 -204.05912399 -45.08032650
v -40.28154165 -206.49382472 -41.02268443
v -57.05000088 -205.77000082 -34.12999958
v -57.25999922 -205.20000160 -37.74999827
v -56.75571412 -204.72624898 -40.47727585
v -57.29063973 -205.67001402 -41.16948321
v -44.56786066 -207.84169436 -42.89189354
v -57.80000240 -207.30000734 -37.80999780
v -57.91904032 -206.91557229 -41.14200920
v -57.34442547 -206.59686625 -43.76197979
v -57.95999989 -208.39999616 -37.43999824
v -58.16796795 -208.15037191 -40.20833597
v -58.01319331 -207.31922984 -42.50520840
v -50.40990561 -208.17393064 -46.07641324
v -57.95999616 -209.49999988 -37.04000264
v -58.52134526 -209.03505385 -40.33721611
v -58.43716860 -208.45045149 -43.15640032
v -57.87999928 -210.61000228 -36.66999936
v -55.67589402 -209.71092582 -46.27739266
v -57.84999952 -211.69999242 -36.44999862
v -58.94999951 -210.97999811 -40.06000236
v -56.24623969 -213.61432970 -32.66030177
v -56.36999756 -214.55000341 -33.17000344
v -58.41194093 -214.36995268 -38.45302761
v -58.99313465 -215.05978703 -39.71279785
v -59.45304781 -215.71980417 -41.21261090
v -56.33680895 -218.40904653 -33.56657177
v -59.52503905 -217.26419032 -43.52124780
v -58.90876800 -218.29801798 -44.29679364
v -56.58562109 -221.52087092 -34.40908343
v -58.74433741 -219.32750940 -44.13893446
v -58.42941254 -221.51514888 -39.76276144
v -59.04999375 -221.10000253 -42.68999770
v -59.01784077 -221.93050385 -41.65540636
v -58.71704221 -223.67016971 -40.28350487
v -58.36654827 -224.38734770 -40.96375778
v -55.89000136 -226.78999603 -42.05999896
v -56.28428981 -230.64069450 -37.40898520
v -45.97736895 -241.79308116 -33.88014436
v -45.27835920 -242.69279838 -33.43450651
v -46.18304595 -215.33718705 -22.23751880
v -57.20551312 -227.01078653 -36.57720238
v -20.17484233 -207.57912099 -41.14560410
v -16.61604084 -206.00369573 -42.05464572
v -45.74081674 -216.53208137 -21.83715813
v -53.01963165 -223.50062430 -29.21734378
v -54.37403172 -225.04752874 -31.11430816
v -24.43923615 -212.08237112 -41.71523452
v -52.32730508 -223.68094325 -28.00602652
v -53.20382491 -229.60020602 -41.97865725
v -52.05508694 -224.42996502 -27.59019285
v -54.18809876 -228.13898325 -31.10712767
v -55.25022373 -232.01152682 -37.76022419
v -51.34136975 -225.50842166 -26.63347125
v -54.83511835 -229.72455621 -31.98888525
v -54.23185974 -233.41180384 -36.97681054
v -52.91147903 -234.98904705 -36.18407995
v -52.71213874 -232.07996786 -28.38090248
v -52.42025107 -234.10975933 -29.11952883
v -51.68000236 -236.50000989 -35.22000462
v -49.78851601 -236.24470830 -36.83431447
v -50.96999556 -237.21998930 -34.69999507
v -48.33105206 -236.71755195 -36.55920178
v -49.64999855 -238.98999393 -33.31999853
v -47.86516726 -235.23415625 -23.15564081
v -48.79000038 -240.07999897 -32.69999847
v -46.08720168 -239.76594210 -35.20401567
v -47.37714678 -237.36464977 -23.44596386
v -47.77999967 -241.17000401 -31.95999935
v -47.48124257 -240.57327211 -25.71815439
v -47.38000035 -241.87000096 -29.51000072
v -45.74999958 -242.47999489 -32.80000016
v -46.64999992 -241.71000719 -25.79000033
v -46.11999914 -243.01999807 -29.31999974
v -45.38000003 -243.77000332 -27.86000073
v -44.16999966 -242.29000509 -22.27000147
v -43.54999959 -245.93000114 -30.99999949
v -43.75483468 -246.45362794 -29.10205536
v -41.57999903 -246.77999318 -31.53999895
v -43.24990511 -247.06836045 -26.70947649
v -42.30000079 -247.79999256 -29.41000089
v -40.97451642 -248.87986481 -29.25981767
v -41.16178676 -248.95566702 -27.06158906
v -40.45000300 -249.10999835 -25.74999817
v -39.72397745 -249.85790253 -28.14926580
v -38.54151815 -250.54207444 -28.53983082
v -37.66999394 -251.24999881 -28.74000184
v -36.00807488 -251.24040246 -31.10539168
v -38.08000684 -250.32001734 -24.11000058
v -35.08551046 -252.72950530 -28.91967259
v -35.88936105 -252.42900848 -26.98012814
v -36.24093160 -250.90038776 -22.21824788
v -33.97942334 -253.27908993 -28.61130983
v -34.44842994 -253.15660238 -26.71243064
v -32.32290596 -253.29196453 -29.13185023
v -32.70535916 -253.56665254 -24.87955801
v -31.43178672 -134.54554975 -14.15718347
v -15.06000105 -135.00000536 -20.98999731
v -33.50527585 -137.31515408 -18.18846352
v -15.14873281 -137.34480739 -21.70056663
v -32.62223303 -140.19078016 -17.28842780
v -38.34243864 -142.09119976 -20.74576542
v -27.81449445 -141.46445692 -17.57460646
v -16.25742763 -140.72632790 -22.20960148
v -28.11000124 -144.79999244 -19.17000301
v -25.55748262 -144.67418194 -20.59245855
v -39.35714066 -146.50778472 -21.32724971
v -34.30335224 -146.78587019 -22.06720784
v -28.25242653 -145.73583007 -19.52851191
v -26.71856433 -146.77125216 -21.24768123
v -27.53324620 -148.50389957 -21.99487574
v -20.21375112 -148.84723723 -24.69971962
v -16.35929011 -148.90190959 -25.39838478
v -33.03802758 -150.15085042 -22.43739553
v -28.13855559 -150.64203739 -22.88543433
v -27.33729035 -149.73163605 -22.70503342
v -19.83342692 -149.35620129 -25.09468980
v -16.37000032 -150.48000216 -25.75000003
v -28.81000005 -152.44999528 -23.41000177
v -22.80000038 -152.36000717 -24.94999953
v -41.31999984 -154.14999425 -21.94999903
v -37.99248114 -154.58537638 -23.69507402
v -33.76999870 -154.02999520 -23.78999814
v -25.60999990 -154.04999256 -24.56999943
v -21.64000086 -153.97000313 -25.90999939
v -17.82778837 -154.53396738 -27.11249143
v -36.07999906 -155.50999343 -24.10000004
v -32.79000148 -155.55000305 -24.08999950
v -26.27000026 -155.54000437 -25.03000014
v -22.88999967 -155.46999872 -26.14000067
v -36.46010160 -156.93774819 -24.30134639
v -26.73215047 -156.85839951 -25.51637776
v -23.63000065 -156.83999658 -26.45000070
v -30.27999960 -158.28999877 -24.77999963
v -17.03897677 -157.77219832 -28.21036056
v -38.58999908 -159.40000117 -24.70000088
v -35.44678167 -159.47353840 -24.86697398
v -32.63066337 -159.48311985 -24.92036298
v -27.16000006 -159.41999853 -26.25999972
v -34.63862464 -160.62672436 -25.24288557
v -29.02000025 -160.64000130 -25.75000003
v -21.81601524 -160.55442393 -27.85597555
v -36.98571771 -161.70334816 -25.24242178
v -33.70917588 -161.64314747 -25.43553896
v -28.01141515 -161.44998372 -26.61537938
v -23.64999987 -161.63000464 -27.97000296
v -37.05479577 -162.78488934 -25.69159120
v -16.48371294 -162.52557933 -30.03843874
v -40.07124528 -163.91924024 -25.38639121
v -23.56801368 -163.69426250 -28.61553989
v -15.95431380 -163.64884377 -30.50240502
v -24.14237335 -164.63460028 -28.79336663
v -20.56999877 -164.63999450 -29.52999808
v -16.49150997 -164.89642859 -30.92291765
v -15.54786880 -164.77914155 -30.78083135
v -42.44113341 -165.25241733 -24.66429956
v -34.68260914 -165.56283832 -26.42327733
v -21.98000066 -165.54999352 -29.50999886
v -47.03078419 -166.86972976 -20.90038732
v -42.81938449 -167.00556874 -25.12090094
v -28.18999998 -166.50000215 -28.10000069
v -16.18937217 -166.34717584 -31.48024157
v -14.35210742 -166.61141813 -30.69824167
v -46.94556445 -167.76470840 -21.60046250
v -28.87720615 -167.47553647 -27.98145264
v -24.42902513 -166.97704792 -29.42327410
v -21.76979370 -167.43043065 -30.04843742
v -14.26502131 -167.83297062 -31.08578175
v -44.04629394 -168.46188903 -24.71476980
v -28.47000025 -168.39000583 -28.33000012
v -15.49962629 -167.77174175 -31.98029101
v -15.54509159 -169.27899420 -32.50043467
v -39.91899267 -170.94188929 -27.48402953
v -14.63845745 -170.87674141 -32.91584924
v -41.29999876 -171.96999490 -27.42999792
v -17.40000024 -171.99000716 -32.99999982
v -28.99000049 -173.16000164 -29.41000089
v -42.61999950 -174.12999272 -27.59999968
v -14.01923597 -174.49560761 -34.58309919
v -44.93999854 -175.33999681 -26.96000040
v -37.43826970 -175.36245286 -28.73598784
v -30.93624115 -175.49338937 -29.19012867
v -45.07999867 -176.54000223 -27.47000009
v -33.89366716 -176.30143464 -29.04227190
v -30.50000034 -176.70999467 -29.88000028
v -31.20525554 -177.95531452 -30.07523902
v -40.78373685 -178.88700962 -29.50237878
v -31.01999871 -179.20000851 -30.50999902
v -47.50901088 -180.20074069 -27.75876969
v -40.43230787 -180.42355776 -30.06672114
v -37.31677681 -180.64182997 -30.35871126
v -30.77000007 -180.42999506 -30.95000051
v -30.19000031 -181.71000481 -31.53999895
v -27.07000077 -181.70000613 -32.71000087
v -44.21457648 -181.92856014 -29.98053469
v -37.20575571 -182.53113329 -30.89919128
v -31.75205365 -183.09801817 -31.45839274
v -26.93122625 -182.90348351 -33.28464925
v -24.66000058 -182.94000626 -34.09000114
v -15.51000029 -182.92999268 -37.79000044
v -39.07301277 -184.06355381 -31.41049296
v -30.70000000 -184.21000242 -32.12000057
v -27.59999968 -184.22000110 -33.28999877
v -24.49999936 -184.21000242 -34.46000069
v -15.39000031 -184.20000374 -38.27999905
v -29.62999977 -185.53000689 -32.91999921
v -26.52000077 -185.53000689 -34.09999982
v -28.00999954 -186.98999286 -34.01999921
v -11.93016954 -187.29007244 -39.97707739
v -37.58975118 -188.02049756 -32.90334716
v -29.17999960 -188.61000240 -34.10999849
v -12.45999988 -188.69000673 -40.69000110
v -11.05718780 -189.02625144 -40.57807848
v -26.92000009 -190.36999345 -35.48000008
v -11.68943755 -190.50706923 -41.28863662
v -45.21391168 -191.15282595 -33.60986337
v -41.71795398 -190.89856744 -34.04665738
v -38.01715374 -191.71631336 -34.56670791
v -31.54000267 -192.08000600 -34.79000181
v -11.22008450 -191.91047549 -41.68535024
v -10.59434284 -194.56335902 -42.51266643
v -46.39000073 -194.82000172 -36.33999825
v -26.45000070 -195.66999376 -37.19000146
v -22.57999964 -195.71000338 -38.40000182
v -11.18270401 -195.30458748 -42.84599051
v -10.05955786 -195.63044608 -42.51694679
v -51.16999894 -196.32999599 -35.93999892
v -47.41000012 -196.29999995 -37.42000088
v -27.83000097 -197.25999236 -37.41000220
v -16.31000079 -197.34999537 -41.29000008
v -12.60999963 -197.31999934 -43.09999943
v -46.47128284 -197.65663147 -39.67397660
v -42.31479019 -197.34396040 -38.21547329
v -28.26000005 -198.73000681 -37.78000176
v -21.64999954 -198.82999361 -39.53000158
v -10.20999998 -198.96000624 -43.29000041
v -47.91000113 -198.66999984 -40.98000005
v -46.93251848 -199.12311435 -41.11327976
v -27.30000019 -200.06999373 -38.46000135
v -24.18334410 -200.12834668 -39.32319209
v -15.01000021 -200.20000637 -42.44999960
v -12.13652268 -200.17117262 -43.92292351
v -38.46923262 -201.12670958 -38.51368651
v -28.31999958 -201.26999915 -38.64000365
v -25.18546581 -201.33842528 -39.42191228
v -13.02000042 -201.37999952 -43.97999868
v -43.47070307 -201.56426728 -40.05087540
v -38.29662502 -202.03448832 -38.87486830
v -34.47487205 -202.14599371 -38.49953786
v -31.43967316 -202.45085657 -38.62630576
v -28.59999985 -202.37000287 -38.96000236
v -16.17000066 -202.57000625 -42.28999838
v -11.89726125 -202.54777372 -44.24194619
v -55.64999953 -202.25000381 -37.54999861
v -54.02999744 -202.00000703 -39.83999789
v -32.26999938 -203.27000320 -38.86000067
v -27.51901932 -203.41122150 -39.63638097
v -14.72660527 -203.63079011 -43.06489229
v -51.56727880 -202.18755305 -44.15329918
v -48.63815010 -202.52507925 -43.45316440
v -15.64788073 -204.65280116 -42.56098717
v -11.65930182 -204.44245636 -44.03295740
v -54.41000313 -203.38000357 -43.74999925
v -34.49594975 -204.89476621 -39.35510665
v -31.04429506 -205.43795824 -39.79628533
v -29.64000031 -206.31000400 -40.01000151
v -55.37607893 -204.70954478 -44.51450706
v -52.39173397 -205.53743839 -45.77779397
v -39.50468078 -207.04557002 -40.99343345
v -37.48504445 -206.88042045 -40.37365317
v -16.34999923 -209.04000103 -41.63999856
v -18.02000031 -210.02000570 -41.57000408
v -32.21304715 -210.27939022 -41.23774543
v -27.39769407 -210.58136225 -41.02426395
v -28.99410576 -211.09262109 -41.43726081
v -33.74842554 -212.22186089 -41.98748618
v -32.00956061 -212.87058294 -42.13783145
v -40.82454368 -212.89049089 -43.78793761
v -50.80246925 -213.79907429 -46.36945203
v -40.37063196 -215.20781517 -44.52122003
v -57.43714422 -215.10052681 -45.56119815
v -34.00313109 -218.17763150 -43.72299835
v -43.63187030 -219.67777610 -44.85830292
v -24.00028892 -225.54910183 -36.66087613
v -56.66337907 -222.85388410 -43.78549755
v -33.24711323 -235.29365659 -37.32719645
v -47.84919322 -234.69270766 -38.51480782
v -40.11835158 -245.33061683 -33.63253549
v -40.64089432 -246.31957710 -32.33575076
v -32.44679794 -250.31119585 -31.82275221
v -43.36820170 -164.16352987 -11.33346185
v -41.86654836 -163.94110024 -10.92426386
v -33.35615620 -163.85759413 -2.16208748
v -31.26165271 -164.10723329 -1.96803897
v -19.53000017 -166.44999385 -11.07999962
v -42.42354259 -163.64824772 -11.12921443
v -41.36999696 -162.83999383 -10.26000269
v -34.23385322 -162.59971261 -2.22029281
v -45.53644732 -161.61626577 -11.09429449
v -31.38011321 -162.06070781 -1.68654043
v -33.28814730 -160.75286269 -1.94596825
v -29.08030711 -161.70957685 -1.78161799
v -28.95000018 -159.99999642 -1.22000137
v -23.32090773 -160.91631353 -4.11637221
v -42.27000102 -158.97999704 -8.99999961
v -38.40031102 -158.96454453 -5.23858750
v -29.82000075 -159.27000344 -0.75000525
v -38.31265867 -158.21035206 -5.09746978
v -27.00000070 -158.21999311 -1.09999999
v -23.32223020 -158.85898471 -3.11293593
v -17.53155515 -160.75612605 -14.46022838
v -29.68999743 -157.00998902 -0.02000277
v -25.69000050 -157.60999918 -1.40000146
v -41.00000113 -155.72999418 -6.89999713
v -28.83939259 -156.33469820 0.02670678
v -17.25980081 -159.66479480 -14.93846904
v -24.17000011 -156.13999963 -1.84000004
v -16.89111441 -158.41729939 -15.29809833
v -28.21999975 -154.52000499 0.28000001
v -16.86260104 -157.39084780 -14.86797445
v -18.88146251 -155.56162596 -8.61782581
v -17.35902764 -156.20328486 -12.88661547
v -15.03560040 -157.08775818 -20.27204074
v -27.27999911 -152.63999999 0.25000001
v -23.89000170 -153.22999656 -1.50000176
v -21.15594968 -153.79741788 -3.85562191
v -29.05000001 -151.32999420 0.94999972
v -37.46000305 -147.36999571 -3.21999844
v -32.25000203 -147.51000702 1.20000017
v -25.01999959 -148.42000604 0.75000001
v -22.96167240 -148.88715744 -0.01686930
v -16.57078788 -150.65562725 -12.10900210
v -15.82185924 -151.04655921 -15.24571609
v -27.01999992 -146.84000611 1.61000004
v -24.02056940 -147.14807272 1.19112583
v -15.75912908 -149.73092079 -14.93631862
v -39.70108554 -144.57385242 -3.93459992
v -29.95000035 -145.19999921 2.00000149
v -24.18000065 -145.91999352 1.64000003
v -21.70999907 -146.38000727 -0.26000000
v -19.98020150 -146.82528377 -2.87777814
v -14.89089429 -148.79721403 -17.20492914
v -22.36999944 -144.95000243 0.69999998
v -20.22385783 -145.42441070 -1.85873103
v -27.07999945 -142.88999140 3.22999968
v -21.88000083 -143.72999966 0.56000001
v -19.55400966 -144.48735118 -2.71831360
v -22.64999971 -142.26999879 1.39999983
v -18.91382225 -143.11978221 -3.71217681
v -14.56330996 -140.68223536 -14.63464927
v -30.09999916 -136.31999493 3.89000005
v -23.29000086 -136.04000211 2.97000003
v -29.37621251 -134.48359072 4.19215951
v -25.89000016 -134.54000652 4.14999994
v -21.90000005 -135.12000442 2.33999989
v -22.73000032 -133.80999863 3.18000000
v -22.59000018 -132.66000152 3.29999998
v -20.58390528 -133.07027519 1.50906062
v -23.08999933 -131.42000139 3.70000000
v -20.73630318 -131.78351521 1.98230101
v -28.83982286 -129.59995866 4.65916796
v -20.84000036 -130.62000275 2.48999777
v -29.10396270 -128.45951319 4.64095920
v -22.38042653 -129.66059148 3.62153887
v -19.53932829 -129.58279252 1.36975234
v -14.46447894 -130.87977469 -9.32686124
v -37.64000162 -127.03000009 -2.52999994
v -32.29000047 -127.14999914 2.95999995
v -28.64042297 -127.41002440 4.78186831
v -24.41000007 -127.86999345 4.65000002
v -20.53913660 -127.32020020 2.85110949
v -20.84250003 -126.26937032 3.28623806
v -24.52885360 -124.85098839 5.08904736
v -22.47059904 -124.22981858 4.55866149
v -23.84967357 -123.22021276 5.16129751
v -19.88678984 -123.53678793 2.91186292
v -16.86288044 -124.19914454 -1.44246744
v -24.95020628 -122.29931355 5.48695866
v -20.85515670 -122.80164659 3.91719351
v -19.42280866 -122.96392024 1.95110776
v -15.82698151 -123.75724316 -2.26857001
v -25.36056563 -121.52760476 5.70816360
v -15.86237177 -123.13017994 -1.85108348
v -12.66502682 -123.57111275 -7.99811166
v -20.15824616 -121.52053416 3.78241320
v -24.27389473 -120.41746825 5.90262888
v -15.39024245 -122.13005126 -1.99486059
v -30.31053022 -119.33008581 4.37087100
v -23.30267988 -119.94858831 5.61115006
v -19.97959800 -120.35816163 3.88677372
v -18.74468662 -120.32634020 2.83483090
v -13.43999989 -121.49000168 -5.11999987
v -24.91604351 -117.64847487 6.31684158
v -22.53021672 -118.03256720 5.75066544
v -15.05577005 -119.13126707 -1.33459934
v -37.66089305 -115.57526886 -2.06018193
v -14.11999948 -117.72000045 -2.41999957
v -36.75999865 -113.81000280 -1.12000003
v -12.24999968 -116.31000042 -5.91999944
v -36.63274646 -112.92965710 -1.03771128
v -12.12999970 -115.42999744 -5.90000115
v -36.41000018 -112.07000166 -0.77000028
v -11.71254832 -114.76853490 -6.81764260
v -35.87993607 -111.13931984 0.06363194
v -33.66482258 -111.18106544 2.57591228
v -22.01091871 -112.07617074 6.35891827
v -18.10416020 -112.59119958 3.80670838
v -36.29999980 -110.16999930 -0.60999830
v -18.29000004 -111.58999801 4.11000010
v -36.23384982 -109.30791497 -0.62881812
v -26.42077580 -109.71029848 6.93346234
v -13.24999984 -109.66999829 -1.75999978
v -36.32000089 -106.55999929 -0.70999842
v -32.62000158 -106.63999617 3.68000008
v -12.66999915 -108.86000097 -2.19999952
v -36.23956814 -105.41640967 -0.62141247
v -29.33000028 -105.87000102 6.01000106
v -12.42999919 -107.92999715 -2.11999961
v -36.01999953 -104.58999872 -0.36999985
v -30.40000051 -104.79000211 5.41000022
v -16.20000042 -106.29999638 3.46000004
v -13.53999972 -106.73999786 -0.21000000
v -11.42181270 -107.11970925 -4.22074459
v -35.79756990 -103.44901681 0.04812299
v -29.65999953 -103.72000188 5.90999983
v -17.51000062 -104.98999804 4.92000021
v -12.25000061 -105.82000017 -1.77000090
v -10.68999991 -106.15000129 -5.95000014
v -31.70999885 -102.36000270 4.57999995
v -28.95000018 -102.54000127 6.36000000
v -26.01999976 -101.41000152 7.67000020
v -34.46000069 -99.49000180 1.53999997
v -25.89000016 -100.01000017 7.80999986
v -20.88999934 -100.53999722 7.60000013
v -16.42999984 -101.09999776 4.92999982
v -11.50999963 -101.87000036 -1.75000005
v -34.38000008 -97.99999744 1.67000003
v -31.83000162 -98.09999913 4.53000003
v -28.76999974 -98.28999639 6.63999980
v -25.38999915 -98.56999665 8.00999999
v -21.81999944 -98.93999994 8.07000045
v -12.21999992 -100.23000091 0.04000000
v -34.27999839 -96.47999704 1.82999996
v -33.07000175 -96.52999789 3.38999997
v -31.72000125 -96.58999741 4.77000000
v -30.02000041 -96.68999910 6.04999997
v -21.36000060 -97.47000039 8.12000036
v -16.51000045 -98.07000309 5.52000012
v -12.83999998 -98.60000014 1.26000005
v -23.87000062 -95.62999755 8.51000007
v -20.23999952 -96.01999819 8.00000038
v -16.90999977 -96.44000232 6.13000011
v -33.81000087 -93.41000021 2.25999998
v -31.25000000 -93.52000058 5.11999987
v -26.48000047 -93.86999905 7.89000001
v -19.47999932 -94.58000213 7.96999969
v -16.34000055 -94.97000277 6.07000012
v -12.80221250 -95.21988779 2.43780599
v -33.22999924 -91.95999801 3.07000009
v -27.75000036 -92.28999913 7.50999991
v -20.85999958 -92.95000136 8.56999960
v -16.28999971 -93.50000322 6.32000016
v -12.69999985 -93.98999810 2.60000001
v -33.25000033 -90.53999931 3.15000000
v -19.92999949 -91.62999690 8.60999990
v -12.35000044 -92.61000156 2.46999995
v -19.64000054 -90.24000168 8.60000029
v -15.69000073 -89.35999870 6.52999990
v -12.38000020 -89.80000019 3.23999999
v -10.61999984 -90.06000310 0.49000001
v -32.12999925 -86.52999997 4.38999990
v -30.78999929 -86.59999818 5.71000017
v -27.96000056 -86.80000156 7.55999982
v -16.38000086 -87.94999868 7.36000016
v -12.72000000 -88.43000233 4.01999988
v -10.92000026 -88.68999779 1.47000002
v -31.98586032 -84.98862386 4.52384958
v -29.32390198 -85.42625606 6.77702483
v -20.16999945 -86.29000187 9.25000012
v -16.07000083 -86.76999807 7.36000016
v -13.76991346 -87.21902221 5.45996195
v -10.88999957 -87.44999766 1.90999999
v -9.32999980 -87.70000190 -1.06000004
v -29.50000018 -84.28999782 6.76999986
v -13.24750483 -85.75005084 5.23596955
v -10.56999993 -86.29000187 1.79000001
v -29.54000048 -83.12000334 6.73000002
v -13.18637468 -84.86595750 5.30238170
v -10.51000040 -85.10000259 2.05000001
v -32.15399012 -81.60757273 4.43185167
v -30.82999960 -81.80999756 5.76000009
v -12.79999968 -83.54000002 5.04000019
v -9.15999990 -84.04999971 -0.03000000
v -15.30999970 -81.94000274 7.75999995
v -9.82999988 -82.64999837 1.59999996
v -9.80000012 -81.35999739 1.90999999
v -28.34999934 -78.27000320 7.71000003
v -25.44691786 -78.47963274 9.15176328
v -16.31000079 -79.34000343 8.72999988
v -13.27529084 -80.18355817 6.34265272
v -10.66999976 -80.00999689 3.50000011
v -13.31999991 -78.47999781 6.75999979
v -10.95999964 -78.76999676 4.12000017
v -9.13999975 -79.02000099 1.36999995
v -16.31999947 -76.98000222 9.03999992
v -12.36999966 -77.42000371 5.89000015
v -10.31999942 -77.67000049 3.47999972
v -8.67000036 -77.90999860 0.85000001
v -14.58000019 -76.01000369 8.22000019
v -11.04588155 -76.81269944 4.68521751
v -9.34999995 -76.62999630 2.33000005
v -24.65000004 -73.95999879 9.51000024
v -19.82999966 -74.39000160 10.11000015
v -15.46000037 -74.79999959 8.96999985
v -11.97999995 -75.17000288 6.18000003
v -8.43000039 -75.60999691 1.21999916
v -30.51999956 -72.27999717 6.07000012
v -20.35626397 -73.03756475 10.29570866
v -15.92000015 -73.60000163 9.32999980
v -10.18999983 -74.21000302 4.11000010
v -8.35590158 -74.43076372 1.41963735
v -20.01000009 -72.01000303 10.33999957
v -17.00999960 -72.30000198 9.92999971
v -12.88999990 -72.70999998 7.45999999
v -7.00999983 -73.39999825 -1.82000000
v -19.64999922 -70.79999894 10.49000025
v -16.65999927 -71.08999789 9.97999962
v -20.05999908 -69.55999881 10.56000032
v -17.03000069 -69.85999644 10.20000037
v -7.96000008 -70.79999894 2.06000009
v -6.92000007 -70.92999667 -0.89000002
v -7.05000106 -69.72000003 -0.32000008
v -29.92000058 -66.29999727 6.69000018
v -23.60000089 -66.91999733 10.09000000
v -19.71999928 -67.29000062 10.70000045
v -13.02000042 -67.97999889 8.41999985
v -8.43162742 -68.45168769 3.31542315
v -7.36999791 -68.58000159 0.54999994
v -30.13000078 -65.20000100 6.27999986
v -23.66999909 -65.83999842 10.15000045
v -11.40000019 -67.08999723 7.24000018
v -7.83999916 -67.46999919 2.44000042
v -7.36000016 -67.52999872 0.75999979
v -22.06999995 -65.02000242 10.64999960
v -19.64000054 -65.25000185 10.93000080
v -17.37135835 -65.48900902 10.62232256
v -17.44428463 -64.42670524 10.78596245
v -15.26080444 -64.66967613 10.14801860
v -12.07000017 -66.04000181 8.22000019
v -7.53000006 -65.48000127 3.16999992
v -22.16999978 -62.87000328 10.80999989
v -19.72999983 -63.12000006 11.11999899
v -16.88000001 -63.40999901 10.80000028
v -12.76999991 -63.85000050 9.18999966
v -7.22000003 -64.43000585 2.82000029
v -6.25000009 -64.56000358 -0.42999999
v -21.91999927 -61.71000004 10.90000011
v -18.71999912 -62.02999875 11.11000031
v -15.75000025 -62.33999878 10.51000040
v -6.22999994 -63.36999685 -0.55000000
v -28.65000069 -59.84999985 8.10999982
v -21.88000083 -60.52999943 10.95000003
v -15.68000019 -61.17000058 10.61000023
v -9.70000029 -61.79000065 6.69999979
v -7.79999979 -61.98000163 4.41000005
v -5.65324910 -62.72054464 -3.09572113
v -19.06000078 -59.59999934 11.30000036
v -11.69999968 -60.35999954 9.30999964
v -9.61000007 -60.57000160 7.18999980
v -7.73000019 -60.75000018 4.81999991
v -6.49000006 -60.89000031 2.05000001
v -28.30000035 -57.47000128 8.24999996
v -17.86999963 -58.52999911 11.47000026
v -14.89000022 -58.83000046 10.80000028
v -10.03320143 -59.71206352 8.23696330
v -5.96000021 -59.73000079 0.70999999
v -28.37999910 -56.21999875 8.17000028
v -21.09999955 -56.97000027 11.30999997
v -17.39730127 -57.36922100 11.49910409
v -10.57999954 -58.03000182 9.15999990
v -7.57999998 -58.32000077 5.67999994
v -19.95623298 -55.63409626 11.47025637
v -16.52291603 -56.57374114 11.63140777
v -4.98000113 -57.35999718 -1.39999983
v -27.38000080 -53.86999995 8.70000012
v -19.57000047 -54.68999967 11.57999970
v -16.37000032 -55.02000079 11.73999999
v -7.17000011 -55.92999980 6.09999988
v -27.45999955 -52.66999826 8.48000031
v -16.73999988 -53.81000042 11.83000021
v -4.86000022 -54.97999862 0.52000000
v -27.26252377 -51.24721676 8.45683925
v -17.30678231 -52.75652930 11.83734275
v -14.39000014 -52.91999876 11.64999977
v -10.13000030 -53.35000157 9.61999968
v -4.77178348 -53.84590477 0.82909572
v -27.92000026 -50.39000139 8.07000045
v -20.21673881 -51.24901608 11.66143641
v -14.80999961 -51.83999985 11.83999982
v -11.85999997 -52.14999989 10.97000018
v -8.82277451 -53.46494913 8.72041658
v -17.17999950 -50.60999840 12.06000056
v -8.44999962 -51.52999982 8.67000036
v -8.04997329 -50.75000599 8.55002739
v -16.40002057 -49.18975756 12.18447834
v -9.76116862 -49.89979789 10.01824252
v -4.61121742 -50.39150268 3.23315361
v -26.94969997 -46.26366869 8.93227011
v -18.07956025 -47.36952484 12.15323433
v -6.59932895 -48.57636988 7.25404918
v -26.62000060 -45.39999738 9.29999910
v -19.64000054 -46.28000036 12.10999861
v -8.92999955 -47.46000096 9.82000027
v -5.83000015 -47.72999883 6.57000020
v -25.59000067 -44.28000003 9.75999981
v -21.57000080 -44.81000081 11.50999963
v -19.37000081 -45.07999867 12.07000017
v -15.22000041 -45.57000101 12.45000027
v -7.91000016 -46.31999880 9.42000002
v -5.10871271 -46.60787433 6.02275273
v -25.88806860 -42.75823385 9.47689451
v -22.47431874 -43.23801026 11.09639741
v -15.54999966 -44.07000169 12.31999975
v -10.90000011 -44.58000138 11.59000024
v -6.65839389 -44.39467192 8.94733332
v -26.07875317 -41.29359499 9.45987925
v -21.79294080 -41.88401625 11.33002806
v -13.00000027 -42.87999868 12.36000005
v -9.27000027 -43.24999824 11.16999984
v -3.46494652 -43.71660948 4.75944811
v -2.56369007 -43.73904318 2.72835349
v -25.56000091 -39.88000005 9.84000042
v -18.44000071 -40.78999907 12.45999988
v -12.95999996 -41.40000045 12.48999964
v -9.20000020 -41.76000133 11.37000043
v -6.25000009 -42.02000052 9.25000012
v -25.49999952 -38.41000050 9.97999962
v -13.80222850 -39.12954405 13.01486883
v -6.14000019 -40.52999988 9.58000030
v -1.93059968 -40.78184441 1.37456076
v -15.46000037 -38.15000132 12.96999957
v -7.75999995 -38.91000152 11.40000019
v -4.50731255 -39.20764476 8.52072332
v -3.22999991 -39.23000023 6.92000007
v -2.23335763 -39.26672414 4.78290906
v -22.87999913 -35.89000180 11.21999975
v -13.65000010 -36.97000071 12.96999957
v -9.73000005 -37.36000136 12.50999980
v -5.34558482 -38.25828806 9.74190794
v -2.45239562 -37.66958416 6.32571150
v -23.87340181 -34.53197330 11.02634519
v -13.41999974 -35.79999879 13.09000049
v -10.25999989 -36.12000123 12.83000037
v -5.89000015 -36.50999814 10.68999991
v -2.73999968 -36.72000021 7.18000019
v -24.37000163 -33.44000131 10.95000003
v -13.53000011 -34.74000096 13.24999984
v -10.54000016 -35.05000100 13.10999971
v -6.32999977 -35.44000164 11.23000029
v -1.60098763 -35.61715409 4.95135924
v -24.20023456 -32.21853077 10.98436583
v -13.58000003 -33.76000002 13.28000054
v -3.56000010 -34.71000120 9.20999981
v -24.38688092 -31.38954565 10.97860094
v -13.62999994 -32.81000257 13.37000076
v -3.37706134 -33.83899480 9.35295597
v -24.01401848 -30.80866858 11.14903484
v -14.12233524 -31.80197999 13.42331432
v -5.86496294 -32.63857216 11.39519177
v -2.72861938 -32.89012611 8.84123147
v -23.97999913 -29.68999930 11.35000028
v -13.77156842 -30.94728477 13.43090180
v -2.15238193 -32.02975169 8.25817604
v -24.66303669 -29.10031565 11.22140419
v -11.43191382 -30.34876473 13.62253074
v -3.21741123 -31.08051047 9.47254803
v -2.51000025 -30.36000021 8.92999955
v -12.59980537 -28.02003920 13.49738520
v -4.96889930 -28.71630527 11.45509444
v -9.87999421 -27.59000473 13.58003169
v -10.79999935 -26.80009417 13.69105093
v -1.74548547 -27.84552798 9.29256156
v -9.47029144 -26.11995302 13.70845921
v -2.62831734 -26.44778043 10.45175921
v -0.66000060 -26.79000050 8.20999965
v 0.59056497 -25.45349114 5.24506578
v 0.02839430 -23.08921516 7.90185854
v -22.63000049 -15.90999961 12.11000048
v -15.22600930 -8.67197104 9.55163687
v -22.03366905 -2.94748950 10.96103992
v -18.07983778 -1.38887961 8.46234709
v -20.90525441 2.32190615 11.11179776
v 2.84167565 4.44362033 2.91521288
v 3.00999987 9.18000005 9.52999946
v -21.74999937 12.24000007 10.22999920
v -1.52291975 10.79416275 11.91677433
v 1.98536040 19.43990029 14.14741762
v 5.44302259 19.53405514 13.40404153
v 8.37329496 21.46607079 13.32079340
v 13.07141408 25.56222677 13.68534751
v 14.37710412 26.67676657 13.55140004
v -41.21519253 -159.41838920 -8.64714757
v -38.05749863 -157.83503652 -4.71480889
v -45.66960782 -154.82373536 -14.07996938
v -39.75000232 -156.36999905 -6.35999860
v -31.23468161 -158.65932405 -0.37738509
v -40.98512977 -154.35902774 -6.44073542
v -45.14525831 -151.91368759 -13.78337108
v -38.96026686 -151.95669234 -4.48225811
v -37.92176023 -152.49094367 -3.91862215
v -30.52379750 -151.07975900 1.11557182
v -36.94578633 -146.76019549 -2.72443355
v -30.31999990 -146.98000252 1.62000000
v -32.63048083 -142.67921448 1.90683105
v -29.33094651 -143.41662824 2.51712324
v -28.71000022 -142.37999916 3.38000199
v -27.73994952 -136.87054813 4.00271593
v -41.11108184 -132.37988949 -7.61958817
v -40.87836668 -131.09883666 -11.37915533
v -40.66000134 -129.93000448 -11.19999960
v -40.46000168 -130.07999957 -6.38000015
v -38.71000186 -130.51000237 -3.49000003
v -28.47000025 -132.90999830 4.33000084
v -40.07999972 -128.95999849 -5.64000010
v -40.37113488 -127.14104354 -6.95870072
v -38.60000148 -128.04000080 -3.26999999
v -28.06087583 -130.49063087 4.62955656
v -40.44000059 -126.15999579 -9.11999959
v -39.23999891 -126.51999295 -4.37000021
v -36.96107492 -127.92053819 -1.21192459
v -39.39000145 -124.75000322 -14.68999963
v -40.21999985 -124.75000322 -9.18999966
v -39.17999938 -125.09000301 -4.30000015
v -36.71997041 -123.90770763 -1.23260927
v -26.41080320 -126.55609846 4.98505216
v -39.59000111 -122.10000306 -5.43999998
v -38.80999982 -120.98000199 -3.81999998
v -26.69000067 -122.34000117 5.37999952
v -39.34999928 -118.21000278 -8.74000043
v -39.09315541 -116.61678553 -5.48489019
v -38.69193047 -114.88028616 -4.34701238
v -38.97999972 -114.45999891 -7.88000040
v -38.26159984 -113.38207871 -2.87360325
v -38.16999868 -112.17000335 -2.68999999
v -35.94504297 -112.73841560 0.34047666
v -38.18999976 -110.84999889 -3.16999992
v -37.27712482 -110.99570245 -1.47086673
v -29.04148400 -112.85835505 5.80364279
v -38.12000155 -109.35000330 -7.23000010
v -35.63550487 -109.78148133 0.68968540
v -34.41999853 -110.38000137 2.02000001
v -37.90999949 -108.06000233 -7.29000010
v -35.71823239 -108.59151930 0.56680653
v -37.96999902 -106.90999776 -2.55999994
v -37.90000081 -105.59999943 -2.61000008
v -31.98627755 -106.77684844 4.43538930
v -36.94000095 -104.03999686 -11.28000114
v -36.96807101 -104.32358086 -1.06655597
v -33.51695836 -105.48863560 3.18114576
v -30.88420816 -105.80009967 5.30230999
v -36.74639761 -102.72020847 -11.07923873
v -37.65000030 -102.94999927 -2.88000004
v -33.94990787 -104.02594507 2.81198695
v -31.76697344 -104.58276421 4.76006325
v -28.95000018 -104.81999815 6.51999982
v -37.48999909 -101.43999755 -6.32999977
v -36.95128858 -102.03338414 -0.96691429
v -35.93016788 -101.72485560 0.57362858
v -33.70999917 -102.48000175 3.16999992
v -31.10325523 -103.48240286 5.34548890
v -28.69999968 -103.47999632 6.67000003
v -37.31000051 -100.12000054 -5.97999990
v -36.77999973 -100.41999817 -1.24000001
v -30.02000041 -101.83999687 6.08999981
v -36.86000034 -99.04000163 -2.61000008
v -35.75336933 -99.57602620 0.70331682
v -33.39999914 -99.86999631 3.50000011
v -31.19000047 -100.30999780 5.42999990
v -28.34000066 -100.85000098 6.99000014
v -23.95999990 -101.62000358 7.91000016
v -35.37371010 -98.08347374 0.92796719
v -31.02000058 -98.97000343 5.55999996
v -28.17999944 -99.50000048 7.12999981
v -23.69000018 -100.27000308 7.98999984
v -36.69999912 -96.17999941 -5.65000018
v -35.44624895 -96.82196379 0.86261344
v -30.55999987 -97.66999632 5.96000021
v -27.52999961 -98.22999686 7.42000015
v -36.01999953 -95.05999833 -0.06000000
v -28.89999934 -96.49000317 6.88999984
v -35.89000180 -93.54999661 0.19000001
v -28.30000035 -95.04000098 7.29000010
v -35.87000072 -91.88000113 -0.36999999
v -34.81170908 -92.30584651 1.72622292
v -31.87615797 -92.44084358 4.85683698
v -35.64000130 -90.25999904 -0.65000000
v -34.92314741 -90.63459933 1.62553962
v -29.57406640 -91.45727754 6.77182199
v -35.42999923 -88.62999827 -0.12000000
v -33.87999907 -88.99000287 3.07000009
v -31.54570982 -89.43463862 5.28030936
v -29.00486812 -89.59555626 7.13064708
v -35.19000113 -87.02000231 0.39000000
v -33.53000060 -87.37999946 3.52000003
v -31.41126037 -88.02358806 5.40281506
v -28.44969928 -88.39456737 7.48108048
v -34.92999822 -85.41999757 0.83999999
v -33.10000151 -85.79999954 3.86999990
v -29.90801632 -86.29068732 6.65790169
v -23.36000092 -87.43000031 9.25000012
v -34.79000181 -83.76999944 -3.12000001
v -34.44999829 -83.99999887 1.99000002
v -30.80046549 -84.61032063 6.08352432
v -28.28901075 -85.05973220 7.70138437
v -24.56000075 -85.68000048 9.11999959
v -34.09982100 -82.29003102 -7.19992071
v -34.57999974 -82.39000291 -1.87000004
v -33.64999965 -82.68000185 3.23999999
v -31.16344474 -83.04489404 5.74423140
v -28.42999995 -83.57000351 7.75999995
v -34.35999900 -80.92000335 -4.13999986
v -34.43000093 -81.05999976 1.04999996
v -29.50870618 -81.96547627 7.19361100
v -33.22999924 -79.53000069 -7.24000111
v -34.10999849 -79.47999984 -3.80000006
v -34.12000090 -79.59999889 1.35000004
v -32.95845911 -80.30245453 4.08166228
v -23.71999994 -81.26000315 9.54000000
v -32.59727359 -78.32343876 -7.93037843
v -34.01999921 -78.00000161 -0.98999997
v -32.85999969 -78.24999839 3.98000004
v -29.06057984 -79.00266349 7.53503665
v -33.64999965 -76.31999999 -3.37000005
v -33.56000036 -76.42000169 2.34999997
v -32.12248161 -76.47266239 4.64602467
v -25.18999949 -77.67999917 9.27999988
v -32.57999942 -74.62000102 -6.79000001
v -33.55000168 -74.57999885 1.62999996
v -32.72907063 -74.62605834 3.89116351
v -21.84000053 -76.24000311 9.87000018
v -33.33999962 -72.69000262 -1.29000004
v -33.11999887 -72.76000082 3.06000002
v -26.45038255 -73.06706905 9.13085137
v -32.26000071 -70.90999931 -6.08000020
v -33.00999850 -70.84000111 2.82000005
v -32.15000033 -70.95000148 4.81999991
v -26.77999996 -71.64999843 9.01000015
v -31.87000006 -69.16999817 -6.00000005
v -32.74000064 -69.04000044 2.98000011
v -30.06000072 -67.68999994 -7.96000008
v -32.34999999 -67.35999882 -3.81999998
v -32.57999942 -67.29000062 2.58000009
v -27.24000067 -67.89000332 8.74000043
v -29.89999950 -66.16000086 -7.72000011
v -32.09999949 -65.76000154 3.89999989
v -29.36965227 -65.38187712 7.41147157
v -21.92939445 -66.54799730 10.25709603
v -32.23999962 -64.30000067 1.94999995
v -29.79026921 -64.50980157 7.08657643
v -23.69463257 -64.61229175 10.03505476
v -31.98000044 -63.00000101 1.23000005
v -30.74000031 -63.06999922 6.25000009
v -27.76508033 -63.60976398 8.77709687
v -29.45999987 -62.08999828 -7.18000019
v -31.35000169 -61.68000028 5.20000001
v -29.23999913 -60.72999910 -6.96999999
v -31.39000013 -60.41999906 -2.92000012
v -30.01778573 -61.10491604 7.00594345
v -20.15995048 -61.39426306 10.87504067
v -28.50000001 -59.31999907 -7.61000020
v -30.93999811 -58.97999555 -3.57000087
v -31.47000074 -58.86000022 0.06000000
v -30.92000075 -58.83999914 5.55999996
v -28.51000056 -59.05000120 8.41999985
v -30.10999970 -57.50999972 -4.67000017
v -31.12999909 -57.33000115 -0.69999998
v -31.23999946 -57.25999922 3.07999994
v -29.31821160 -57.45130405 7.69545371
v -22.04793133 -58.22844803 10.75855270
v -29.97068875 -55.84803596 -4.43346007
v -30.88999912 -55.67999929 -0.29000000
v -31.06000088 -55.61000109 3.74999992
v -29.62999977 -55.70000038 7.19999988
v -18.72999966 -56.66999891 11.21999975
v -28.62000093 -54.35999855 -6.03999989
v -30.58999963 -54.09999937 -2.08000001
v -30.96999973 -53.98999900 2.12000008
v -28.65259908 -54.35917899 8.12560599
v -18.21999997 -55.05000055 11.35000028
v -29.54000048 -52.57999897 -4.43999982
v -30.38999997 -52.32999846 5.35000023
v -28.16000022 -52.49999836 8.34999979
v -21.09474875 -52.99635231 11.08527184
v -30.48999980 -50.84000155 3.26999999
v -28.35999988 -50.96999928 8.05999991
v -21.80000022 -51.50999874 11.06000040
v -18.51471514 -51.89882219 11.57023478
v -29.71000038 -49.66000095 -2.67000007
v -29.38999981 -49.50999841 7.02999998
v -16.72128588 -51.22980103 11.81212161
v -30.10999970 -48.33000153 2.79999990
v -29.43000011 -48.31000045 6.94999984
v -27.24056691 -48.46647009 8.84966366
v -28.14999968 -47.61999846 -4.72000008
v -29.84000184 -47.21000046 5.84000023
v -27.75999904 -46.60999775 -4.89999913
v -29.69999984 -46.14999890 5.82000008
v -25.82906000 -46.38572410 10.04110370
v -17.83103123 -47.04072326 12.01319415
v -29.19000015 -45.29999942 -1.09000003
v -29.67278659 -44.78977993 4.98657534
v -29.12000008 -44.16000098 -0.31999999
v -28.96271832 -43.75429079 6.78316411
v -27.44420432 -44.05297711 8.82360153
v -28.92999910 -43.04999858 -0.08000000
v -29.20999937 -42.87999868 4.05000011
v -28.66942063 -42.78298095 7.18509918
v -24.80000071 -43.03999990 10.61999984
v -19.06999946 -43.46999899 12.09000032
v -29.03999947 -41.79999977 4.31999983
v -28.00000086 -41.76000133 8.25999957
v -24.86000024 -41.93000123 10.59999969
v -23.40999991 -42.02999920 11.11000031
v -28.89999934 -40.75000063 4.18999977
v -27.37000026 -40.69999978 8.94999970
v -25.15999600 -40.56989402 10.37770044
v -22.71999978 -40.98000005 11.35000028
v -19.94000003 -41.17999971 12.04000041
v -16.16000012 -41.49999842 12.45999988
v -28.75000052 -39.65999931 4.54000011
v -27.34179422 -39.61944580 8.92032031
v -25.04752949 -39.62714970 10.48550103
v -15.52928984 -40.47542065 12.83755060
v -28.59999985 -38.55999932 4.55999980
v -26.99000016 -38.52000087 9.27000027
v -28.27999927 -37.64000162 0.69000002
v -27.61000022 -37.37999871 8.36999994
v -28.03000063 -36.21000051 7.26999994
v -25.52999929 -36.27999872 10.40000003
v -22.16329053 -36.46719828 11.71798352
v -16.58999920 -36.89000010 12.72000093
v -27.49999985 -35.08999944 8.31000041
v -24.37732369 -35.42360663 10.98934375
v -21.85999975 -35.36000103 11.93000004
v -14.72315937 -36.51763499 12.74774503
v -27.65999921 -34.23999995 0.47000000
v -28.06000039 -34.04000029 4.66000009
v -27.24999934 -33.93999860 8.74000043
v -25.18570423 -34.00931507 10.82633529
v -22.32837304 -34.17000547 11.87526621
v -19.24355328 -34.38013047 12.65767403
v -14.58000019 -34.74999964 12.86000013
v -27.97999978 -32.82999992 5.77000016
v -26.42999962 -32.79000148 9.85999964
v -25.97999945 -31.56999871 10.47000010
v -27.10000053 -30.31999990 8.99000000
v -25.28472431 -30.37108667 10.98867878
v -13.44212238 -31.17168881 13.29621021
v -27.89495699 -30.78141622 3.95897636
v -27.58999914 -29.21999991 5.41999983
v -27.52999961 -29.16000038 7.12000020
v -25.75810999 -29.47687730 10.65984834
v -13.42985034 -29.96698208 13.40806205
v -25.69000050 -28.51999924 -2.91000004
v -27.49064751 -28.16757374 4.79413895
v -26.24287456 -28.27965468 10.23962907
v -25.47141351 -27.55991369 -2.79062823
v -27.33281255 -27.21180022 3.96507559
v -25.80999956 -26.22999996 10.59999969
v -27.21110173 -25.54995753 7.38018705
v -26.35999396 -24.85999838 9.64999665
v -26.96340717 -22.81085402 7.74938008
v -14.57254402 -22.79671654 13.60217948
v -26.73999965 -21.36000060 4.18999977
v -26.66000091 -20.47999948 4.61000018
v -25.24048463 -19.77349445 -0.25517243
v -26.13836341 -19.54006404 2.99518928
v -26.56999975 -19.50000040 5.65000018
v -26.38000064 -19.41999979 8.17999989
v -26.03167668 -18.60638522 3.25174141
v -26.38000064 -18.48999970 6.06000004
v -26.01999976 -18.40000041 9.15000029
v -25.94999783 -17.45999977 3.14000063
v -26.36354230 -17.82290079 7.08369585
v -25.76000057 -17.24000089 9.44000017
v -26.11999959 -16.01999998 7.31999986
v -24.19640496 -15.96075669 11.52576692
v -21.62212506 -16.07964374 12.59197574
v -26.04999952 -14.56999965 7.00999983
v -24.37181771 -13.39844521 -0.41538352
v -25.03477782 -10.92146896 9.98443272
v -25.60999990 -9.15999990 7.31999986
v -25.66257305 -10.65117307 6.31136773
v -24.54591729 -9.14403610 1.23347738
v -25.46000108 -6.87000016 8.48000031
v -22.72886224 -5.38019184 -1.75436214
v -25.21999925 -4.80000023 5.39000006
v -25.39999969 -4.61999979 7.88000040
v -25.18999949 -2.40000011 5.79999993
v -24.03449081 -1.56697060 10.19352302
v -4.52817511 -4.64779511 8.81253742
v -24.95999821 0.03999997 7.34999962
v -24.74999987 2.18999991 4.66999970
v -24.02937971 0.76648092 2.54438212
v -24.92440864 2.39006104 7.14973034
v -21.39640413 3.88497161 -3.07383342
v -23.89569953 4.15006932 1.69841631
v -24.98999983 4.61000018 6.60000043
v -24.04316887 5.76480851 2.09886511
v -24.66361411 5.59451524 4.37143864
v -24.93000031 6.73000002 6.53000036
v -23.69955368 8.24181177 0.76616864
v -24.39195104 6.45397604 3.46568995
v -24.70973507 8.35967809 5.82706043
v -8.43288843 7.90435169 7.75523065
v -24.90552515 11.28238533 7.14935269
v -24.80340935 14.52994347 4.12065396
v -24.98558536 14.74986132 6.84598833
v -24.68968183 14.64251522 8.24624393
v -24.85655807 15.26413579 4.45460482
v -23.02263118 22.35188708 -0.82514464
v -24.63999949 23.39000069 6.94000022
v -24.26682785 26.47590265 5.73992217
v -22.55739085 31.45375475 0.20243862
v -19.47558485 43.75822097 8.71448219
v -13.39619141 -134.21222568 -14.34986573
v -13.24136183 -131.82526827 -13.02127261
v -13.32572661 -130.66133857 -11.74381003
v -13.02000042 -129.99999523 -15.32000024
v -33.34634379 -131.25878572 -17.88465679
v -18.27331632 -131.42944872 -0.98254066
v -13.32999859 -128.18999588 -17.19000004
v -33.21660683 -129.74563241 -17.07195491
v -12.81000022 -124.77000058 -9.42000002
v -17.83053018 -123.82768840 -0.04192683
v -12.00204529 -120.28191984 -15.35313576
v -16.42996445 -122.10435420 -0.86219533
v -12.52999902 -120.63000351 -7.04999920
v -17.17455685 -121.05522305 0.65107417
v -15.73563740 -120.38809806 -1.33190525
v -12.22540997 -117.92753637 -15.91787487
v -11.69999968 -117.22999811 -8.20999965
v -12.81716581 -115.82448334 -16.35530591
v -11.52000017 -115.51000178 -8.32999963
v -11.45000011 -114.48000371 -13.91999889
v -12.16969825 -114.13453519 -15.39004873
v -12.21999992 -114.30999637 -5.92999998
v -16.31000079 -112.63000220 1.45000045
v -16.55999944 -111.12999916 2.22999998
v -12.00614125 -109.62264240 -4.05396800
v -10.61999984 -108.86999965 -7.49999983
v -11.71791647 -107.97134042 -3.68258171
v -10.39000042 -107.16000199 -7.36000016
v -29.02601846 -107.27588832 -12.07788195
v -12.62999978 -106.55999929 -1.73999998
v -9.78999957 -104.97999936 -8.99999961
v -12.29469292 -104.66929525 -1.48303644
v -9.63906851 -102.79400647 -8.68046191
v -12.03960739 -100.62946379 -0.87891420
v -8.87323637 -97.07123041 -7.81312119
v -8.83779395 -95.65379471 -9.55741759
v -8.67999997 -93.99999678 -5.24999993
v -8.77890829 -93.37257594 -9.98685230
v -8.39999970 -91.99000150 -5.37999999
v -8.51529185 -91.31749719 -9.76391975
v -27.72842161 -91.81813896 -11.39373798
v -8.23755655 -90.03398567 -8.48995335
v -10.91891434 -88.82047981 -12.20133342
v -13.80312257 -90.50375223 4.12402442
v -11.41464524 -90.80456942 1.19740830
v -7.77000003 -87.94000000 -6.21999986
v -8.18978436 -87.09323406 -8.55231285
v -25.09727702 -87.55733818 -11.31046470
v -27.32999995 -87.52000332 -12.56000064
v -12.19782047 -87.96021342 3.02398577
v -10.11999976 -87.38999814 0.10000000
v -8.24999996 -86.59999818 -3.77999991
v -7.91999977 -84.46999639 -5.42999990
v -7.57999998 -84.06999707 -7.56999990
v -9.46708303 -83.49946141 -10.85691527
v -13.52299936 -83.41784030 -11.88514009
v -12.17000000 -84.53000337 3.74000007
v -7.16119679 -81.83556795 -6.80602249
v -8.53032619 -82.46698231 -10.01808606
v -11.64000016 -81.68999851 -11.42000034
v -20.50950192 -81.92268759 -11.32314373
v -21.31848969 -82.68216997 -11.25710737
v -26.10108443 -81.98501915 -12.02437002
v -24.15665239 -82.60529488 -11.52129285
v -14.19457700 -83.10725540 6.06384827
v -7.31999986 -81.09000325 -4.84000007
v -7.52759259 -80.57012409 -8.84339958
v -8.77000019 -80.05999774 -10.52999962
v -12.64999993 -81.40999824 4.94999997
v -6.93000015 -79.04999703 -7.18000019
v -8.44000001 -78.50000262 -10.28999966
v -12.02000026 -79.81000096 4.65000002
v -10.28887089 -79.11808789 2.68723466
v -6.83999993 -77.50999928 -7.24999979
v -8.36000126 -76.98000222 -10.16999967
v -21.46709710 -77.70591974 -11.20526530
v -12.36538403 -78.70166004 5.29077509
v -9.87999979 -77.95999944 2.34999997
v -6.99661532 -75.77978820 -8.51197075
v -25.27452260 -75.21715760 -11.58123836
v -11.48076449 -77.71992683 4.61376878
v -6.43000007 -74.95000213 -5.98999998
v -11.94000058 -74.05000180 -11.04000024
v -23.76000024 -74.22000170 -11.42999995
v -11.49410568 -75.81027597 5.06938808
v -7.37212365 -74.37601686 -0.63370168
v -6.21999986 -73.51999730 -6.34999992
v -18.10000092 -72.81000167 -10.87000035
v -6.40999991 -72.77999818 -2.63000000
v -6.06330112 -72.69895822 -5.63002424
v -7.08428631 -72.50462472 -0.47795539
v -6.33999985 -70.28999925 -8.24999996
v -8.72000027 -69.94000077 -10.16999967
v -10.35000011 -69.81000304 -10.90999972
v -11.14999969 -71.59999758 5.70000010
v -5.75000001 -69.30000335 -6.02999981
v -6.87000016 -68.76000017 -8.91000032
v -9.24612209 -68.32481921 -10.70295554
v -6.46999991 -68.94999743 -1.01000001
v -6.24000002 -67.53999740 -8.22999980
v -8.29999987 -67.16000289 -10.25999989
v -7.64421513 -68.57890636 1.87897542
v -6.27999986 -67.50000268 -1.26000005
v -5.48999989 -66.90999866 -4.30000015
v -5.76000009 -66.32000208 -7.30000017
v -7.15136481 -66.26890600 1.84227433
v -5.54999989 -64.92000073 -7.19999988
v -7.35000009 -62.94000149 -9.73999966
v -4.96000005 -62.39999831 -5.11999987
v -5.94000006 -61.77999824 -8.24000034
v -6.19000010 -62.18999997 1.38000003
v -5.39387390 -61.85593829 -2.34527537
v -4.86999983 -60.83999947 -5.54999989
v -8.85514170 -61.59709021 5.47046727
v -5.55184670 -61.15084887 -0.59395417
v -4.86999983 -59.56999958 -4.26999992
v -7.49242678 -58.76036733 -9.82732046
v -4.67000017 -58.20000172 -3.47999996
v -4.97362809 -56.23006448 -7.21313618
v -7.29000010 -57.00999871 -9.37999971
v -9.07648262 -58.01465735 7.26208044
v -5.11351461 -57.18519911 0.30018960
v -4.28018626 -55.53076789 -1.90597924
v -7.55000021 -53.92000079 -9.72000044
v -3.48740723 -52.71565542 -3.42153525
v -5.04000019 -53.38000134 2.95000011
v -3.74000007 -52.73000151 -0.53000002
v -4.75999992 -51.36999860 -7.35000009
v -8.90265126 -50.78706518 -10.26749983
v -3.18000000 -51.10000074 -1.47999998
v -3.29999998 -50.42000115 -4.92999982
v -2.85115093 -49.78388175 -2.27165385
v -3.47000011 -48.79999906 -5.90999983
v -5.53000020 -48.26999828 -8.34000017
v -9.23477579 -47.83694074 -9.30355396
v -2.68000318 -48.69963229 -2.18128227
v -3.06000002 -47.52999917 -5.35000023
v -4.65000002 -47.01999947 -7.73999980
v -9.75000020 -46.64999992 -9.06999968
v -7.85596669 -48.59317467 8.44288897
v -3.70000000 -47.80999944 2.70000007
v -2.42000003 -46.67999968 -3.15000000
v -5.54307178 -46.00316286 -8.47627595
v -14.48000036 -45.23000121 -9.30000003
v -6.38832618 -47.08892107 7.12076481
v -2.95999995 -46.36999965 1.55000004
v -2.25000014 -45.85000128 -1.11999945
v -2.25999998 -45.26000097 -4.07000026
v -3.29999998 -44.70999911 -6.63999980
v -5.92999998 -46.28000036 6.81000017
v -2.72046356 -45.40207237 1.77944766
v -1.95000111 -44.67999935 -1.58000004
v -1.99999986 -44.19999942 -3.94999981
v -3.00000072 -43.63999888 -6.53999951
v -11.23461593 -42.65525937 -8.51568673
v -14.05984443 -42.54858196 -8.60283151
v -2.27999990 -44.24000159 1.33999996
v -1.79743906 -43.55168715 -1.76453043
v -2.23098299 -42.88783297 -5.30670630
v -10.11444442 -42.42992401 -8.61687493
v -12.39746716 -42.04952717 -8.37942958
v -1.88817328 -43.18231717 0.65226288
v -1.64858089 -42.69899055 -1.66962203
v -1.90655235 -42.03870893 -4.85802069
v -3.58000002 -41.43000022 -7.57999998
v -13.91924545 -41.06001928 -8.31179507
v -5.55545883 -43.74375567 7.45124416
v -1.66981900 -42.23217815 0.35177547
v -1.55476120 -41.73508286 -1.93992245
v -1.54637836 -41.30864888 -4.09863330
v -2.87268008 -40.67955539 -6.92737894
v -13.79851252 -40.21553695 -8.27320479
v -15.96000046 -39.96000066 -9.09000076
v -5.31999953 -42.73999855 7.35000009
v -1.52277329 -41.28240049 -0.06018778
v -1.23058283 -40.60984775 -3.40993749
v -14.86000046 -39.20000046 -8.60000029
v -1.16968318 -40.14299810 -0.30683330
v -1.08554098 -39.70632330 -3.44878994
v -2.14700866 -39.06894103 -6.35505328
v -5.65245841 -38.65719959 -8.16512946
v -1.06000004 -39.62000087 0.18000000
v -0.94813854 -38.66564110 -3.89759080
v -0.64638158 -38.06894645 -2.94884923
v -0.70172711 -37.05966473 -4.11957968
v -2.10909639 -36.44012660 -6.75090263
v -0.50906057 -37.20775619 0.44897152
v -0.47032154 -36.26991436 -3.94989969
v -1.92068168 -35.61991081 -6.73928391
v -3.17592057 -37.79274970 7.21703703
v -0.79999986 -36.77999973 2.37999996
v -0.13714904 -36.10067070 -0.98996609
v -0.18723917 -35.35009176 -3.59044946
v -0.90229145 -34.74606201 -5.59079321
v -3.69503326 -37.07846999 7.88128935
v -0.73000003 -35.93999892 2.95999995
v -0.07423964 -34.80136022 -0.92856295
v -0.01857524 -34.27943960 -3.22656473
v -0.41000001 -34.29999948 -4.86000022
v -2.64000008 -33.70000049 -7.22000003
v -4.48849285 -36.54349595 8.88048019
v -0.73999999 -35.11000052 3.70000000
v 0.06307561 -34.27474946 -0.60265738
v -0.41000021 -33.25999901 -5.05000027
v -3.18673952 -34.53430161 8.33494030
v -0.02644393 -34.01601315 1.87130447
v 0.37313576 -32.86893666 -0.70674671
v -0.13833503 -31.80322424 -4.46557859
v -2.93001696 -33.79313648 8.18403251
v -0.97563112 -33.24098513 5.32184076
v -0.66497660 -31.22436255 -5.64332260
v 0.75375161 -30.73676117 -1.44323846
v -1.83000020 -29.50000018 -6.46999991
v -5.93343284 -29.45433930 -7.26852613
v 0.70999999 -30.13000078 1.41999999
v 0.93424943 -29.35010567 -1.63241290
v 0.14969152 -28.87843177 -4.02934384
v 0.07000000 -29.60000001 4.90000006
v 1.04000000 -28.92000042 1.56000000
v 1.20000006 -28.58999930 0.02000000
v 0.62465278 -27.61163935 -3.34393769
v 0.55000000 -28.24000083 4.63999994
v 1.35000004 -27.55999938 1.35999999
v -0.17999971 -27.40000002 6.94000022
v 1.38390216 -25.99654160 3.28247575
v 0.19000001 -26.06000006 6.81000017
v 0.38999991 -24.84000102 6.80000009
v 1.38999999 -24.26999994 3.98000004
v 1.48134294 -23.67404848 -0.92566822
v 0.63061976 -23.12850952 -3.86792491
v 0.86999999 -23.53000082 6.36000000
v 0.99998235 -22.39404619 6.44672988
v 1.60226144 -22.11904153 5.07478230
v 1.40646507 -13.01081013 -4.25595231
v -5.86081017 -10.89378819 -6.90906867
v 2.77003692 -6.12965878 0.19642811
v -1.90134812 -4.87169577 -5.69600472
v 4.35269950 -4.15140809 8.83610453
v 4.83857887 -1.02700607 -1.54427823
v 1.38077268 0.10249683 -4.87307692
v 4.74621262 0.18275836 -2.51596933
v 4.67962632 2.96236924 -0.30254674
v 4.68501914 3.29854595 -2.01460999
v 4.68724221 4.34096111 -2.17586500
v 3.04930029 5.04537346 2.55158590
v 4.60869446 5.48005849 -0.27664128
v 1.46207830 5.71655435 7.46267335
v 2.30814796 6.04248419 5.71598951
v 4.63019870 6.96372474 -1.34749827
v 3.64656607 7.53971888 -3.56710376
v 2.69045727 6.96161250 6.06708787
v 4.31000022 8.45000055 -1.22000009
v 2.75057857 10.60634665 -4.53538680
v 3.99000011 10.04000008 8.27999972
v 4.07949882 15.17258678 -5.17730182
v 9.66980867 18.96394603 5.23173343
v 12.53592502 23.07665907 -5.82503527
v 0.53183769 29.44176830 -8.58669356
v 14.87846766 25.50277486 5.76893659
v 17.22528599 27.52322890 -2.72010034
v -3.09308292 31.08598106 -9.91703477
v 15.60952887 26.55222081 7.14807073
v 17.39607938 27.63559669 0.18166030
v 18.00424792 29.07454036 -1.46244443
v 17.06329919 28.18736248 10.99572424
v 17.93964021 31.53910860 4.96943435
v 16.10000059 27.59999968 11.42999995
v -2.50204047 31.42155707 -9.47182160
v 13.90162762 27.28260867 -6.13202667
v 7.91783724 18.57867092 9.45760403
v 10.94464026 20.48912644 -5.11835050
v 5.82868746 15.24160709 10.11505537
v 8.26354045 17.96312258 -2.09459895
v 8.92195199 18.95929314 -5.37497317
v 4.36999975 11.11999992 7.45999999
v 5.43245208 12.27849256 2.22974620
v 4.50564874 10.69486234 4.02897550
v 4.07015439 13.30715045 -4.23679827
v 2.88358307 7.66998250 5.98988356
v 3.36892949 7.14670448 1.42514787
v 3.86855938 10.28070785 -3.08381743
v -4.27568983 7.32172932 -8.77756067
v 4.15452430 -1.69837545 6.22177217
v 4.43660095 0.26895845 -1.39446952
v 4.45632637 0.73413970 -3.21999588
v 3.44564999 -4.54934174 -4.27423744
v 2.31483416 -9.64352116 1.66953413
v 2.14094459 -8.46168958 -4.22677351
v 1.99533347 -10.57407819 0.61903580
v 0.28331502 -14.80063144 9.13342647
v 1.82745082 -12.38104235 -3.26773664
v 0.32756236 -15.98663442 8.91253818
v 0.26014657 -16.73002169 8.73216894
v 1.08263234 -15.25317412 -3.40766809
v 0.14525207 -14.75703437 -5.15703112
v 1.15386746 -18.99416931 6.28804881
v 2.39581964 -18.82179268 -0.58199931
v -19.73140799 -152.89767087 -26.41026676
v -23.16999994 -152.63999999 -25.04999936
v -32.74999931 -151.05000138 -22.37000130
v -20.87535709 -151.79137886 -25.72943456
v -22.56569639 -151.20343864 -24.82151054
v -29.46035936 -150.76646209 -22.27742039
v -31.97988123 -150.39965510 -22.00080454
v -21.02329582 -149.90927279 -25.08133650
v -17.04468019 -147.85094559 -25.31676367
v -29.44079973 -147.40706980 -20.19383758
v -41.28231853 -145.63818276 -19.09460872
v -17.43638329 -146.58457041 -24.93721247
v -28.93999778 -146.35001123 -19.55999434
v -17.37541333 -145.81090212 -24.60660785
v -19.53296177 -145.61919868 -23.75650033
v -31.45802766 -144.24273372 -17.83078164
v -33.76066312 -143.57644320 -20.28393559
v -34.69999880 -142.89000630 -21.04000002
v -18.44970323 -144.08034086 -23.44940789
v -16.70062728 -143.85248721 -23.80909026
v -18.35325919 -143.43671501 -23.12162519
v -16.88360609 -142.84302294 -23.32126163
v -29.78771925 -142.81734824 -16.73252881
v -35.10000184 -140.60999453 -20.74999921
v -28.82627212 -139.15546238 -15.85535705
v -35.25999933 -136.34000719 -20.16999945
v -18.49164069 -137.73211837 -20.80802061
v -39.23210502 -134.25138593 -18.38904992
v -41.50580615 -133.63380730 -11.45864092
v -31.38986602 -133.36339593 -14.04199284
v -15.91414586 -131.19590282 -20.18715627
v -32.67489374 -128.86634469 -14.60792590
v -36.97137907 -125.85130334 -18.33102666
v -39.09999877 -124.83999878 -15.65999910
v -38.63000125 -120.80000341 -15.04999958
v -16.48832858 -121.84419483 -17.81166531
v -38.29000145 -119.47000027 -15.01999982
v -29.92242947 -119.24792826 -13.18800543
v -38.15000132 -118.28000098 -14.56000004
v -38.19999844 -117.10999906 -13.93999998
v -30.58427200 -117.12029576 -13.51032406
v -33.32799673 -115.26245624 -16.60787873
v -38.09000179 -115.75999856 -14.39999975
v -22.47880027 -116.67758971 -14.49880283
v -28.78000028 -116.20999873 -12.72000000
v -33.04643556 -114.43044245 -16.69685170
v -16.52709395 -115.61262608 -17.17428491
v -28.06692198 -115.13086408 -12.69336883
v -37.19000146 -113.21000010 -15.27999993
v -26.55160055 -112.42161691 -12.57975213
v -28.78929861 -110.60075462 -12.25929242
v -16.27143286 -109.49241370 -16.05908573
v -36.77999973 -106.96999729 -13.70000001
v -16.55159146 -108.56305808 -15.70115052
v -20.16881667 -108.65142941 -12.84294203
v -34.06000510 -105.88999838 -15.81000909
v -18.73762906 -106.03076220 -12.63339166
v -15.53033385 -105.37114739 -15.11571463
v -31.85046092 -101.53501481 -15.52581508
v -15.16764797 -102.63087600 -15.04860353
v -24.92875233 -102.18089074 -10.24801563
v -17.30084233 -97.32389450 -14.10289854
v -19.31451075 -97.54179418 -11.14688255
v -26.73036978 -95.92609107 -9.11218673
v -20.09059116 -95.99012882 -9.84468404
v -30.40000051 -93.16000342 -14.58000019
v -24.33940023 -94.37912703 -8.62534530
v -33.39999914 -90.92999995 -12.77999952
v -10.90547908 -92.21969545 -12.37948611
v -27.70236321 -90.96936136 -11.65625732
v -25.17000027 -89.53999728 -10.59999969
v -28.18201855 -88.19191158 -13.59758619
v -17.98130572 -89.12942559 -13.20352219
v -19.77000013 -89.07999843 -12.07000110
v -23.56999926 -88.74999732 -10.64000092
v -29.34999950 -87.09999919 -13.87999952
v -31.89000115 -86.86000109 -13.05000018
v -33.61999989 -87.02000231 -10.90999972
v -12.64119893 -89.10051733 -12.71386724
v -19.41153407 -88.21965009 -12.53048703
v -21.94262482 -88.35897595 -10.42947546
v -26.45425126 -87.08956093 -11.76077314
v -28.40000018 -86.29000187 -13.53000011
v -32.80999884 -85.90000123 -11.85999997
v -14.85999953 -87.73999661 -12.99000066
v -18.02000031 -87.22999692 -12.84999959
v -21.25000022 -86.91000193 -11.75000053
v -31.87000006 -84.95000005 -12.50999980
v -14.68900125 -86.82607859 -12.85340823
v -20.97226493 -85.73414385 -11.86958607
v -33.47999975 -84.31000262 -10.08000039
v -34.55999866 -84.94000137 -6.24000002
v -15.27203526 -85.97420901 -12.87130732
v -32.71000087 -83.44999701 -10.83999965
v -14.25720658 -85.12944728 -12.62017619
v -22.72989601 -84.10999179 -11.68079209
v -33.67999941 -82.79000223 -8.79999995
v -20.45292035 -83.62413198 -11.47061959
v -27.27999911 -82.24999905 -12.40999997
v -19.92820762 -82.79678226 -11.59207337
v -27.34271437 -80.94235510 -12.58533448
v -29.57035974 -80.89977503 -12.39091344
v -32.21999854 -80.83000034 -10.44000033
v -33.93322602 -81.29888773 -6.77997060
v -28.27193215 -79.93903011 -12.65333127
v -31.09000064 -79.87999916 -11.31999958
v -32.71000087 -80.02000302 -9.22000036
v -9.65000037 -82.74000138 -10.88999957
v -18.20000075 -80.92000335 -12.12999970
v -20.75999975 -80.62999696 -11.25000045
v -29.17348780 -79.22029495 -12.28400320
v -32.29000047 -78.87999713 -9.51000024
v -14.36999999 -80.38999885 -11.95999980
v -17.23000035 -79.82999831 -12.09000032
v -27.00000070 -77.96999812 -12.41999958
v -29.57000025 -77.63999701 -11.69999968
v -32.32173994 -77.45153457 -8.66714027
v -12.35000044 -79.42000031 -11.62999962
v -16.66999981 -78.56000215 -11.90999988
v -19.88000050 -78.05000246 -11.49000041
v -22.84000069 -77.50999928 -11.47999987
v -25.69000050 -76.89999789 -11.88999973
v -28.89000066 -76.33999735 -11.69999968
v -31.36000037 -76.31000131 -9.61999968
v -32.88999945 -76.59000158 -6.92000007
v -12.51512393 -78.42951268 -11.63418591
v -18.69999990 -76.82000101 -11.57999970
v -24.43999983 -75.74000210 -11.66999992
v -27.42999978 -75.11000335 -12.02000026
v -30.36000021 -74.85000044 -10.56999993
v -24.91999976 -74.11000133 -11.78000029
v -29.65000086 -73.43000174 -10.75000037
v -31.87999874 -73.54000211 -8.20000004
v -14.80215695 -74.46379960 -11.26857754
v -23.50999974 -72.86000252 -11.40000019
v -28.55999954 -71.97999954 -11.04000024
v -14.54509795 -73.43398780 -11.42845489
v -26.83000080 -70.56999952 -11.33999974
v -29.29694764 -70.09904087 -9.72472597
v -31.27000108 -70.44000179 -7.93999992
v -31.76999837 -67.51000136 -5.26000001
v -29.67497334 -59.30480734 -6.35948218
v -30.78879975 -60.99248305 -4.61671595
v -30.13000078 -57.93999881 -5.31000039
v -30.62469140 -58.04787949 -2.36895308
v -29.54699658 -56.51905388 -5.69266640
v -30.34521639 -56.04206026 -3.61474091
v -28.30552496 -46.21971026 -4.20198962
v -23.73403311 -43.09794679 -9.09730978
v -25.19529685 -42.19093546 -7.82511011
v -21.38950676 -41.82042181 -9.75873601
v -24.73148890 -41.48726538 -8.09328072
v -23.67229387 -40.80923647 -8.69373046
v -23.97000045 -37.85999864 -8.00999999
v -25.59504844 -37.84108534 -6.43663388
v -5.79219032 -40.78029841 -8.64331983
v -24.34000000 -37.06999868 -7.60000013
v -18.96865107 -36.38033941 -9.54638328
v -23.49876054 -34.68014672 -7.89805129
v -3.76918586 -37.31002286 -7.49195460
v -17.05184579 -33.47138315 -9.05205216
v -26.47083253 -31.66095167 -2.54401285
v -3.88189545 -33.39949623 -7.69437151
v -17.02297106 -31.28471226 -9.07921139
v -22.80000038 -29.78000045 -7.06000021
v -26.53999999 -30.77000007 -1.01999997
v -15.32000024 -29.30000052 -8.67000036
v -19.58001405 -28.76697667 -8.39332864
v -20.84000036 -28.41999941 -7.74999987
v -22.54999988 -28.28999981 -6.98000006
v -24.84999970 -28.61000039 -4.24000015
v -10.87000035 -28.75000052 -8.07000045
v -18.19089614 -26.83583461 -9.03125387
v -20.24993114 -26.83470584 -7.93985184
v -22.11999893 -26.72000043 -7.03999912
v -23.62131514 -26.77930705 -5.80855226
v -25.95447376 -28.35359052 -1.16897374
v -2.76000006 -29.16000038 -6.95999991
v -16.85000025 -23.97999913 -9.51000024
v -22.14970812 -22.35145681 -6.51579490
v -12.97186594 -19.92932893 -8.58813990
v -24.38599989 -18.39883626 -1.77308405
v -1.95193512 -21.02238126 -5.35807526
v -25.23066103 -17.80331880 0.39002189
v -18.24027672 -11.17688138 -8.67860951
v -24.35592003 -6.90953154 1.80682633
v -20.92094533 -0.45116540 -4.61182557
v -21.75381221 0.65912917 -3.16744577
v -23.76889251 0.81696222 0.98831276
v -8.32030922 3.40661663 -10.59406344
v -13.06792442 4.67688031 -10.71207225
v -4.19585966 8.49419273 -9.21375677
v -14.32482526 10.48188563 -9.62653756
v -2.09235796 8.61331075 -7.01317890
v -8.65053665 15.58458246 -11.14813238
v -22.51958102 17.85182394 -2.41468777
v -21.28974721 18.96050759 -3.97353573
v -8.10266100 24.84933846 -10.52039023
v -21.45759203 26.96684934 -2.56270869
v -20.99910006 30.24473041 -2.79715029
v -4.33263090 28.83407846 -11.24625001
v 7.58001069 27.93671563 -8.42930377
v 10.54329239 28.50409038 -7.84846116
v -4.72445460 35.18568352 -9.17841773
v 5.49628260 33.73927623 -7.75970332
v 2.77510704 34.35085341 -7.76623981
v 4.47627762 36.83890030 -7.07708905
v 9.66775138 40.01283273 -1.93317316
v -16.88152738 46.06470466 -0.65799308
v -20.75494826 29.64435518 -3.23151913
v -2.34446046 19.25018989 -11.70548890
v -18.04062910 21.65355533 -6.61844620
v -7.06366263 15.93879610 -11.66815870
v -14.48772848 9.33249202 -9.78968944
v -24.28000048 4.50000027 4.17999970
v -24.07232486 4.03052382 2.79897312
v -22.20031060 0.75947191 -2.47330288
v -0.58062759 -3.94841470 -5.78157557
v -12.31028512 -1.07946398 -10.40647645
v -24.10829067 -3.11964215 1.36527524
v -14.55644518 -9.72209778 -10.49537584
v -22.21478894 -8.30931775 -3.99141433
v -15.57553932 -9.40546952 -10.13513934
v -17.16086641 -11.66384015 -9.41106677
v -20.48484609 -12.16708776 -7.06912531
v -23.52094464 -12.48165965 -2.60491320
v -25.67937411 -14.93901294 4.76706540
v -18.79356429 -12.51113135 -8.55174009
v -20.38974687 -13.88622914 -7.40485080
v -24.19980429 -16.73217118 -2.19841581
v -25.80855973 -17.91286841 2.12105620
v -26.23183280 -20.29975131 3.42973834
v -26.30414069 -23.27770740 2.03681900
v -17.13998243 -22.64000103 -9.67989862
v -22.12487161 -22.93893695 -6.89425925
v -3.62633727 -26.35441534 -6.39747176
v -22.50944823 -23.96893501 -6.85195997
v -27.12811343 -29.27605622 2.87106400
v -20.74954286 -22.32996002 -7.63770705
v -17.89718121 -18.96811090 -9.23627336
v -25.71798116 -20.81757039 0.50787325
v -22.63976447 -17.00595021 -5.16749779
v -26.06933378 -19.17040162 4.41214582
v -14.00373969 -14.52146005 -10.08124277
v -20.83285339 -14.47251346 -6.99649518
v -25.42999946 -16.40000008 2.39000004
v -25.79675429 -16.98665135 5.05112344
v -15.21326881 -13.34757265 -10.09268966
v -13.89009226 -8.82509351 -10.44647675
v -21.44548669 -9.73743945 -5.42873051
v -20.78614011 -8.98311939 -6.27363706
v -22.27005549 -9.20962263 -3.93721135
v -1.29166094 -5.36984764 -6.12382824
v -17.34036952 -2.56427098 -8.96740332
v -21.92793228 -2.87272269 -3.58687388
v -17.05604233 0.80330594 -9.06409416
v -21.35855891 0.16260127 -3.94213712
v -20.85843869 0.84970996 -4.79534874
v -24.48890358 -0.85612410 4.01878403
v -24.09425005 5.25261508 3.14808404
v -12.04383373 8.22871085 -11.13963779
v -23.85957912 9.21857730 2.14235974
v -21.98549919 17.10514165 -3.19846161
v -1.08137005 27.32668258 -10.72723884
v -11.31065749 30.97670525 -9.11635067
v 4.37904010 30.86944669 -8.37314036
v -18.66525225 33.15223753 -3.99433030
v -6.90973271 34.57279503 -9.64173675
v -9.12549533 38.57006133 -7.83273298
v 3.57014965 38.38048503 -6.50956156
v -7.10123684 -79.73404974 -4.60875686
v -7.43689574 -78.45965773 -8.85776058
v -12.50213571 -77.61052251 -11.50212903
v -17.61999913 -76.66999847 -11.49000041
v -6.60896068 -77.08763331 -5.53227356
v -7.76899699 -75.33808053 -9.76327620
v -10.29467303 -74.34181124 -10.96379664
v -13.46000098 -74.10000265 -11.44000050
v -16.79000072 -73.85999709 -11.21999975
v -6.90554641 -73.89245182 -8.84674676
v -8.35505314 -73.68916273 -10.13830490
v -15.42000007 -72.24000245 -11.09999977
v -6.76999986 -74.77000356 -3.23999999
v -6.00999966 -71.81999832 -5.45000006
v -7.30000017 -69.93000209 -9.39999986
v -6.32999931 -68.47999990 -8.12999904
v -5.36999991 -65.15999883 -6.63000019
v -6.53303415 -64.36459720 -9.00699571
v -6.19792845 -62.84590811 -8.68187193
v -5.10000018 -61.65999919 -4.92000021
v -5.28999977 -60.19999832 -2.67999992
v -5.05999988 -59.22999978 -4.98999981
v -5.35000023 -58.18000063 -7.32999993
v -4.47000004 -57.10000172 -4.16000001
v -6.18979102 -55.28239533 -8.75905994
v -4.10000002 -54.97999862 -3.10999993
v -4.25999984 -53.75999957 -5.96000021
v -3.91000090 -53.01000178 -1.56000070
v -8.32000002 -49.06000197 -9.65000037
v -10.56000032 -48.62999916 -9.94000025
v -3.57411895 -50.48123747 -0.65454270
v -3.16000008 -49.50999841 -3.93000012
v -3.43999988 -48.53999987 0.14000000
v -2.80000013 -47.52999917 -2.55999924
v -3.25817848 -49.70382899 -1.33127894
v -3.20788985 -48.77904058 -4.49594483
v -4.11000010 -45.35999894 -7.45999999
v -16.65000059 -42.70999879 -9.73000005
v -2.64852773 -45.31344399 0.17918408
v -2.79193069 -44.45707425 -5.33312326
v -6.16000034 -42.05999896 -8.78999941
v -17.41187274 -40.97126797 -9.55634192
v -2.21668463 -43.63198578 -0.38747987
v -1.80336006 -41.90968350 -3.19096935
v -2.27999967 -41.53000191 -5.45000006
v -5.62560325 -39.67674449 -8.47061258
v -13.98784947 -39.02771696 -8.34162068
v -12.74283510 -40.67977145 -8.49878229
v -1.62662868 -41.33645073 -0.91215532
v -1.38026103 -40.05881026 -1.85373926
v -12.45354488 -36.75834462 -7.91364722
v -1.04464986 -38.73373941 -2.33649323
v -1.11728464 -37.55676746 -4.84133093
v -11.91324182 -34.42964330 -8.17815308
v -0.60428458 -36.35512665 -3.07784881
v -0.82547340 -35.61097383 -4.73187165
v -15.79999924 -31.95999935 -8.70999973
v -20.11395432 -31.66303411 -8.47636163
v -0.28999997 -34.82000157 -2.11000023
v -0.96999999 -33.33999962 -5.69000002
v -15.34239016 -30.96999601 -8.56467150
v -0.09000000 -32.66000003 -3.43999988
v -18.54000054 -28.11999992 -8.39999970
v 0.49698824 -31.76510334 -1.58697739
v -0.83999999 -30.09000048 -5.76000009
v -12.12011091 -27.65985392 -7.88792036
v 0.30000042 -30.05000018 -2.66999984
v -0.04000000 -29.43000011 -4.17000009
v -4.81964229 -27.66411752 -6.94600679
v 0.68287214 -29.86119501 -0.47447984
v 0.49000006 -28.98999862 -2.19999976
v -0.30093937 -27.88832411 -4.76922328
v 0.59000007 -27.92000026 -2.27000029
v -12.29910646 -23.70177582 -8.10678862
v -1.40600652 -25.42014793 -5.65710291
v -14.64289613 -21.91124484 -9.27218795
v 1.04780111 -22.04938792 -3.11555108
v 0.15630241 -20.11487260 -4.18667356
v 1.11462118 -15.55838622 -2.63200258
v 0.66608383 -4.64574900 -5.72359981
v -9.80799273 -2.34054611 -10.22835914
v -13.93571310 -1.28527661 -9.99500230
v 3.84304649 -4.69088135 -1.16769085
v 2.79507088 -4.52050194 -4.80920216
v -5.97713608 11.56660914 -10.85087750
v -8.04327987 13.37201055 -11.23932842
v 3.45526682 11.03737671 -3.49051482
v -6.15522778 14.96682316 -11.48605719
v -14.71201796 -149.94071424 -23.46942760
v -16.18012041 -148.07993174 -24.80957285
v -20.12757957 -147.45226502 -24.30485375
v -28.41999941 -148.24000001 -21.09999955
v -31.09999932 -148.12000096 -20.95000073
v -35.06999835 -144.07999814 -21.50999941
v -15.96000046 -142.82000065 -23.02000113
v -17.93468185 -142.76479185 -22.76873961
v -25.86858161 -143.36161315 -19.87628639
v -29.34416384 -144.14337277 -17.61011407
v -35.05149856 -141.87861979 -21.06343396
v -15.96000046 -140.79999924 -22.36999944
v -17.81146787 -140.89109004 -21.76519483
v -34.23999622 -140.41000605 -19.84000206
v -19.51020211 -139.00451362 -20.26043460
v -32.14628994 -139.68208432 -15.83620161
v -28.97346951 -134.85836983 -15.22209216
v -32.30809420 -132.59339333 -14.28557653
v -33.41000155 -131.32999837 -16.82000048
v -27.01513283 -121.76228315 -14.36047908
v -37.56254166 -117.07134545 -15.79613797
v -15.58999997 -114.78000134 -17.11999997
v -36.73218936 -113.66762966 -15.90057462
v -15.03967959 -111.57992482 -16.61080867
v -29.81134318 -111.82147264 -12.87262700
v -32.18172863 -109.66704786 -16.21403731
v -12.46999949 -110.67000031 -15.17000049
v -15.90999961 -109.98000205 -16.27000049
v -28.24833244 -109.10593718 -11.86205167
v -35.00800580 -107.19127953 -15.75670764
v -32.18850121 -105.92918098 -15.84473439
v -34.67447683 -105.97723722 -15.58533031
v -18.21094938 -106.94223642 -13.30006495
v -35.69015115 -102.81319171 -14.05541506
v -26.80341899 -102.72353142 -9.92380083
v -17.91942865 -99.55378622 -14.00488056
v -18.96991022 -100.62079132 -12.04997115
v -30.55058606 -98.10706973 -14.75921832
v -30.65480851 -97.31350839 -14.91328795
v -19.27000098 -98.70000184 -11.51000056
v -19.09000240 -97.69999981 -11.69000100
v -19.91316862 -97.66033292 -10.35822276
v -30.18843196 -95.80586851 -14.61025700
v -28.37757580 -96.82732821 -10.13725903
v -12.00488862 -95.31422704 -13.06609996
v -20.44821531 -95.32754123 -9.37719177
v -25.76141991 -95.38713098 -8.87886342
v -28.50000001 -94.33999658 -11.49000041
v -12.17222493 -93.67042035 -13.11391406
v -19.21123825 -93.33183616 -12.10686844
v -24.89067428 -93.04409474 -8.64762627
v -26.92825347 -92.17079729 -10.68260241
v -32.49471635 -90.56990594 -13.62386812
v -34.52613950 -91.35624766 -11.42471656
v -34.49479491 -90.57845175 -10.92993747
v -20.38903348 -91.74027294 -9.32493620
v -27.36864425 -90.23217112 -11.62346359
v -19.50471476 -90.26753157 -11.44196652
v -33.90737623 -88.76620978 -11.55408472
v -9.61000007 -91.44999832 -10.80000028
v -17.71261729 -90.45914561 -13.49799056
v -24.99672398 -90.18548578 -9.97563452
v -30.43671139 -93.64871681 -14.62612394
v -32.62007982 -93.44027191 -14.27015010
v -19.11664754 -97.22593427 -12.35240884
v -26.28646232 -97.50008583 -9.42090433
v -35.31096131 -96.27767652 -11.85837761
v -18.59139651 -99.78111088 -13.16371001
v -34.27007049 -98.89196604 -14.52855952
v -30.98356538 -101.62947327 -14.75155447
v -20.94507404 -106.69321567 -12.17430737
v -16.86246507 -107.79131204 -15.26547503
v -15.97394235 -107.13999718 -15.45311883
v -35.38192809 -106.03241622 -15.26144333
v -32.99229220 -104.71891612 -16.01989008
v -35.26686877 -107.95749724 -15.72435908
v -18.75000075 -113.50999773 -15.39999992
v -33.22144598 -112.56920546 -16.79524034
v -14.85460997 -117.14399606 -17.42752828
v -14.98689689 -118.10143292 -17.53402501
v -29.96999957 -118.11000109 -13.20999954
v -33.94542262 -116.59235507 -17.41942577
v -36.59747913 -117.45006591 -16.85405150
v -18.67000014 -121.74999714 -16.33000001
v -28.03457715 -121.63344026 -13.96191958
v -13.57652992 -123.30183387 -17.55850576
v -18.06999929 -122.78000265 -17.20999926
v -13.46321125 -124.17604774 -17.51009561
v -31.21620975 -124.21812117 -13.52247596
v -34.38288346 -121.67879939 -18.10771786
v -38.40513155 -122.39129096 -16.14568196
v -16.80528373 -125.17602742 -18.93830113
v -37.34092787 -123.66454303 -17.77034998
v -37.32046857 -124.74824488 -18.02529953
v -18.60767603 -127.60958076 -17.78162271
v -32.48926252 -127.04317272 -14.16245475
v -34.48307514 -122.43191153 -18.21186021
v -20.25621384 -123.23448807 -16.00965112
v -29.96437438 -121.59633636 -13.44334334
v -32.72487223 -117.80125648 -16.38798416
v -34.60083157 -117.59125441 -17.38263853
v -29.45866063 -110.52543670 -12.89281528
v -18.40900071 -108.54408145 -13.82745150
v -10.76999959 -105.09999841 -12.52000034
v -17.57151075 -102.56283730 -13.47968262
v -18.11099052 -100.66019744 -13.54071964
v -27.56811678 -99.03624654 -9.37373284
v -30.36235087 -96.35385126 -14.75660130
v -9.65999998 -101.36999935 -9.87999979
v -30.72629869 -98.77009690 -14.87809140
v -9.68000013 -102.83000022 -10.47000010
v -9.86999832 -104.81999815 -10.48999839
v -10.27000044 -107.45000094 -11.11000031
v -12.00914476 -106.16637021 -14.16392624
v -10.79098415 -111.17491126 -12.02670671
v -16.68434404 -110.31199992 -15.96704684
v -11.00876648 -113.99466544 -12.23525032
v -12.09596638 -115.44563621 -15.51890839
v -22.06325345 -115.44764787 -14.17896431
v -35.22000089 -114.50000107 -16.78000018
v -11.51867863 -119.61340904 -13.26654572
v -12.45508995 -119.07107383 -16.28541015
v -30.83824739 -117.38870293 -13.92588858
v -12.44180184 -121.23381346 -16.33534208
v -12.65455410 -120.48432976 -16.54897258
v -29.46251817 -122.00070918 -13.46062310
v -12.49138266 -123.68337810 -15.98981954
v -13.22792005 -122.94647843 -17.22067222
v -21.91819251 -123.41183424 -15.68526402
v -13.22468184 -129.30288911 -17.43421517
v -33.89630839 -128.72913480 -18.85375194
v -33.61999989 -130.27000427 -19.13999952
v -32.92172402 -132.93114305 -17.00902544
v -35.65263748 -132.88955390 -19.54453625
v -17.59181917 -134.87042487 -20.11592872
v -26.67778544 -135.98066568 -16.87956415
v -28.33496220 -136.26480103 -15.49931429
v -13.92614190 -133.01502168 -19.30324920
v -32.87000209 -132.17000663 -17.04000123
v -33.19999948 -131.54999912 -18.89000088
v -12.92359643 -132.18051195 -15.47297463
v -32.92919695 -130.05726039 -16.85216837
v -33.29999745 -129.66999412 -18.51000078
v -12.72535045 -128.10643017 -15.40624723
v -32.85511956 -129.90529835 -15.58374427
v -27.63818577 -123.12475592 -14.12532851
v -11.67000085 -120.65999955 -13.50000035
v -12.25692499 -121.95115536 -15.27479943
v -24.43024702 -120.13214827 -14.49084096
v -11.47000026 -117.94999987 -12.98000012
v -26.88811347 -117.74381250 -13.33581377
v -11.21000014 -115.39000273 -12.24999968
v -26.53956041 -116.73336476 -13.24107591
v -29.77730706 -116.78998172 -13.02284095
v -33.85858238 -114.67278004 -16.93191379
v -10.90000011 -112.75999993 -11.80000044
v -12.38480955 -112.42913455 -15.25730360
v -22.90068381 -112.10945994 -12.91203778
v -23.31441641 -112.88943887 -13.03371228
v -11.53713744 -111.30084097 -13.95251323
v -33.00945461 -105.44132441 -16.03075676
v -17.09364727 -101.90707445 -14.46329150
v -27.79890038 -102.72957385 -10.04333515
v -32.11972117 -101.10282153 -15.52036498
v -9.85865481 -101.36852413 -8.48650839
v -9.70000029 -99.79999810 -7.96999969
v -27.48031355 -96.51695937 -9.35469382
v -27.06907317 -96.39030695 -9.24095418
v -9.41433944 -92.42084622 -11.02616359
v -26.73989348 -91.57274663 -11.00932527
v -28.63487788 -88.73438090 -13.98507319
v -8.92999955 -89.63000029 -9.96000040
v -13.46992329 -88.32648396 -12.54858170
v -17.13372022 -88.63620460 -12.94909138
v -20.54999955 -88.60000223 -11.56999916
v -26.30000003 -88.33000064 -11.58999931
v -27.64791995 -87.72271872 -12.96872552
v -30.12000024 -87.47000247 -13.93999998
v -8.41999985 -88.68999779 -8.37999955
v -13.72528821 -87.23285794 -12.47222070
v -16.62000082 -87.03000098 -12.74999976
v -20.27999982 -87.03999966 -12.08000071
v -22.42000028 -87.20999956 -11.16000023
v -29.61433493 -86.10155433 -13.78177386
v -16.95155911 -85.75005084 -12.72617374
v -20.19000053 -85.79999954 -11.88000012
v -28.67896110 -85.08173376 -13.43011204
v -8.41999985 -85.08999646 -9.36999917
v -13.29340134 -7.06605474 -10.47141571
v -22.48370089 -5.81730343 -2.53869942
v -10.91138739 -4.44962084 -10.68519708
v -23.32994714 -5.12222806 -0.34309982
v -0.41598323 -4.99003520 -6.05421327
v -8.87626410 1.94935012 -10.88641211
v -21.99856564 4.11588652 -2.09199428
v -15.86967148 8.47334415 -8.95910151
v -11.62312739 10.90593822 -10.83163545
v -8.13613925 15.52924328 -11.32376213
v -2.44192081 21.46207727 -12.44630478
v -21.40996605 30.96309677 -2.09273794
v 13.79996818 26.55427158 -5.61788678
v 5.67521295 31.86685964 -8.47735722
v -9.02257580 42.93089360 -4.98420140
v 5.78846876 39.72244263 -3.93635686
v 8.93395953 39.96209428 -2.43743719
v 8.45877640 42.56930947 -0.49597165
v -18.00651848 -20.51710524 -9.29349009
v -19.55337450 -19.70938779 -8.22360348
v -1.32844457 -20.44051513 -4.92680026
v -12.75725011 -13.97440396 -9.98168625
v -25.09331144 -16.75880700 0.98832173
v -12.75984105 -8.82998668 -10.30826103
v -24.08943512 -12.65464351 -0.78240799
v -23.89080077 -10.98830253 -0.74845238
v -20.38838342 -7.50863086 -6.32620929
v -22.54999988 -8.94999970 -3.16000031
v -2.88000004 -7.25000026 -5.96999982
v -9.04052518 -5.16724074 -9.48094297
v -15.25498554 -2.53322651 -9.55918245
v -16.48864523 5.45963552 -8.98811501
v -10.16528439 7.83649273 -11.56856585
v -21.78655565 3.41365812 -2.90349848
v -7.20646791 11.88880485 -11.04653999
v -4.36091423 15.48323222 -11.26167830
v -7.08806142 22.78710157 -10.94916835
v -9.85485315 22.59095572 -10.22084150
v -21.87006548 20.07003501 -2.99120019
v -20.41477896 22.96089008 -4.17822879
v -5.09912334 28.99506502 -11.09948009
v -5.11995330 30.06059490 -10.75731590
v -21.28024772 24.08785187 -2.89837061
v 3.84275103 28.80890109 -7.85490032
v -9.35179461 33.18115696 -9.10464767
v -3.24862101 38.74466196 -7.89553486
v -5.42131858 40.75500742 -7.51031190
v 1.09323347 38.69189695 -7.32870866
v -3.88538768 41.81524366 -4.93752444
v -13.34968209 43.64917800 -3.20893666
v 14.40988854 37.62179241 -1.87001482
v 9.22516361 43.62079874 0.96871488
v 16.58716239 39.14160281 2.58074957
v 14.52454180 42.46336967 5.76294120
v 13.30088824 43.86897013 6.37373049
v 2.54000025 43.92999783 10.33999957
v -15.33154771 42.64709353 -3.32531007
v 9.98192094 37.34599799 -3.89020890
v -17.71232113 44.82070357 -1.49366050
v 7.33610988 40.46473652 -2.70727766
v 10.70239581 42.64860228 0.46277794
v 13.16724718 44.22314465 3.79194506
v 13.87836970 42.86902770 6.65169628
v 6.41000085 45.93999684 7.45999999
v 16.02000184 40.64000025 8.00999999
v 12.77189050 43.39354485 8.55603628
v 11.34000067 44.68000308 8.49000085
v -4.27604560 42.75641590 12.18853053
v 11.93999965 44.16999966 9.56999976
v 12.32592296 44.92660239 4.77683358
v 6.68262551 45.99685222 5.10796346
v 7.20558409 46.19933665 5.89853199
v 5.79466904 45.87003216 6.13757689
v 15.51299356 41.76384583 5.26731508
v 14.94218875 42.33651981 6.62136776
v 2.22778390 44.18031499 8.55695549
v 12.54940871 43.86536777 8.38454068
v 12.82052789 43.20300370 9.50844213
v -4.12676670 -3.63821397 8.92347563
v -17.31581613 0.09365321 8.55156407
v -1.62817945 2.01639254 9.67394747
v 2.97721452 -0.43489787 5.00475755
v 2.46138615 0.39854902 6.30009640
v 3.81280086 8.49906355 3.13354540
v -6.29895879 40.60325027 16.42338373
v -3.60208750 42.48446599 11.98772155
v -3.71569186 40.99737480 15.38606733
v -2.86774756 39.49727863 15.73421061
v 16.11120813 35.34070030 15.31153265
v -20.57269774 26.37866512 9.46691260
v 18.20389926 34.84636918 11.58509590
v 1.68999983 42.13999957 13.10000103
v 8.18328559 44.55087706 12.58095354
v 0.78999973 42.61000082 11.08000055
v 0.98112354 42.90910810 10.43204777
v 7.30762398 44.28895190 13.16604018
v 1.98213593 42.99651459 12.54241448
v 7.84343388 43.56229678 14.19620123
v 15.35589527 41.45179316 11.70551404
v -6.05762145 41.96164757 15.59190266
v -2.96999863 40.97000137 14.57000151
v 11.80587709 42.35775396 14.55454063
v 13.83047551 41.41660780 14.01601732
v 16.84520394 30.25396541 13.52693792
v 18.51097867 34.94181857 11.12505142
v 11.04009338 40.74056819 16.06100239
v -10.09549107 41.33412614 16.22739434
v 8.41275975 42.70977899 14.92158603
v 11.43984124 43.12964901 13.79977632
v 15.51439334 41.54799134 10.79764590
v 0.24957285 -20.70923708 -3.79968015
v 2.12082360 -18.80829595 3.86303617
v 3.03589390 -5.58412587 0.81232702
v 3.43631720 -1.99848204 -5.04251570
v 4.20146016 -0.80214033 -0.30041949
v 0.95000002 5.11999987 7.10000005
v 4.22842195 10.90898737 -2.26375530
v 5.04943449 12.89427653 6.26697717
v 8.17023031 19.35438998 10.46291925
v 12.91540638 20.68422548 1.52356888
v 14.44389299 22.56335318 1.74023479
v 16.62449911 27.42472850 7.12867780
v 17.51902513 36.85311601 2.14460515
v 16.56779274 27.74747647 3.78106907
v 5.49393427 27.80797146 -8.26821942
v 5.62618859 12.70067878 3.18881590
v 4.46682563 7.88581185 -1.55891525
v 4.29433119 -0.23808511 -0.90017129
v 4.65905108 0.68104127 -2.30384432
v -5.27532771 3.65280174 -8.67285207
v 3.49329575 -5.50393853 -1.13608676
v 3.36931227 -6.36822218 -3.41291004
v -0.97946683 -17.44944416 9.40987747
v 1.56103075 -16.26923308 -2.18110066
v 0.39718871 -15.75169712 -4.31966642
v 1.91260246 -10.03900170 0.99751668
v 3.14000039 -6.26000017 -0.96999994
v 3.84805771 -3.57185770 2.93896534
v 1.39000011 5.22000017 6.41999999
v 3.84784117 8.47228151 0.91579172
v -2.90246611 9.77714267 -8.79213307
v 5.97177120 15.32945689 7.13947462
v 5.66493440 14.68897052 9.83571168
v 15.16248379 26.73583478 -4.76390589
v 15.25014918 25.62948503 10.04919223
v 15.97013324 27.26456709 5.96429827
v 16.97416417 29.22188304 12.46934012
v 18.65831576 33.53271633 11.29253116
v 18.35756190 34.85061601 11.70116570
v 18.46680045 34.71110016 11.60152815
v 18.58305186 35.25481746 3.03384848
v 18.06493290 30.83220311 5.65178553
v 15.46849683 27.46120654 13.08524888
v 15.92104509 28.56380865 13.52275070
v 18.35623756 30.84041737 0.42858531
v 12.81000022 23.95999990 11.50000002
v 3.41241877 13.84628005 -4.85170260
v 3.83311603 8.90808739 5.34316152
v 4.71623009 10.44599060 0.32993409
v 3.85540212 -5.59285283 -2.40418105
v 2.48999987 -8.70999973 -3.32999998
v 1.99446059 -10.48904285 1.51839969
v -24.14000034 -14.79000039 -1.70999998
v -26.14391223 -13.75646424 7.37770461
v -23.57391082 -11.03183627 -2.24301242
v -25.68942495 -10.01144201 8.81692674
v -24.92274716 -9.55664553 9.96088609
v -25.07506497 0.41344840 5.19234966
v -4.58626961 -8.47462751 10.85982937
v -21.09926008 0.95677550 -3.89982993
v -23.93129282 2.22853036 1.43539347
v -24.68346246 3.13704461 4.11298638
v -24.83000048 5.51000005 5.10000018
v -24.48275872 5.17820660 8.26754887
v -24.56958592 8.21996853 4.79008071
v -24.42999929 8.27000011 8.03000014
v -24.19000119 13.89999967 9.24000051
v -24.82115477 16.39884338 4.51388024
v -25.02950653 15.31269401 6.75894879
v -23.70701171 22.20181562 0.01130597
v -24.61386658 22.84094319 8.46001972
v -24.74999800 25.51999874 6.09000027
v -23.79724570 27.41425484 0.86299307
v -22.78164960 28.37725356 -0.27751442
v -21.84616216 31.67182207 7.03756697
v -22.25573361 32.38834813 0.08088984
v -22.60999940 33.59000012 6.04999997
v -22.09104039 36.09999269 1.19948981
v -22.63999917 36.40000150 3.00000003
v -21.80081792 41.76073894 3.99367604
v -22.51976915 40.01872987 2.48028035
v -22.53502980 35.47010198 1.88547466
v -22.62529545 37.47964650 2.74941931
v -21.16253972 31.59002587 -1.77524355
v -22.92442136 34.38423946 4.64590313
v -23.60632084 29.33878452 1.55299273
v -23.17950130 25.73538944 -0.26485597
v -24.28667806 27.03494392 4.87585645
v -24.32178706 26.90042928 6.93208864
v -24.82328378 24.51545931 6.71634171
v -25.11000074 20.91999911 6.53000036
v -25.13807081 19.12503131 6.92245131
v -24.45438877 19.08013597 9.23995208
v -25.14000051 13.80999945 5.16000064
v -25.11284873 14.14749119 7.78003363
v -24.48312566 12.13302836 0.84880821
v -23.93881418 12.14119978 9.62197594
v -24.90525879 10.75877063 7.96356890
v -23.72150682 9.41031426 0.98582869
v -23.72834831 8.85354355 1.63655053
v -24.95311201 9.91630927 6.23091264
v -23.70325662 9.41088889 0.28652739
v -22.93811366 9.58193000 9.93563421
v -25.11380054 11.96038350 5.87074552
v -25.14000051 13.29999976 5.11000026
v -25.18166229 14.86619934 7.52260862
v -23.71017262 17.62160286 10.10158379
v -21.65760659 17.63055287 -3.16186692
v -23.99417944 17.79885404 0.21365442
v -24.88690242 18.04645360 4.09653410
v -24.95436929 18.89898814 8.07785336
v -23.49986881 21.40431292 -0.59514190
v -25.03122203 20.73199302 4.92492970
v -24.95106868 22.51484059 7.18470197
v -24.55235273 23.87219109 8.32064636
v -24.36394058 26.85590647 3.79836257
v -23.01000059 33.10000151 3.88999982
v -21.67293429 31.74247965 7.96000659
v -20.14856972 34.30748358 -2.24101520
v -22.32478186 33.26525167 0.57819870
v -22.62441628 35.76114774 2.93217623
v -22.67286927 34.41198170 1.72911608
v -22.94591255 34.14786607 3.38408235
v -21.23543248 33.75678509 9.59974527
v -22.87397534 38.86292875 5.58088580
v -21.87506855 36.53209284 9.65070911
v -21.99630067 42.13618487 2.73360475
v 4.30999929 44.74000260 11.57000009
v -1.11629115 41.07215255 13.25577497
v 2.84510944 44.08584535 11.61240973
v -20.60526237 43.39825734 7.78392702
v -9.21789370 43.49220172 -4.29866044
v -20.24321258 6.79676700 10.68248600
v -12.79734354 -3.89565341 7.56459543
v -22.63000049 -1.35999999 11.21000014
v -0.18230018 41.75097495 -4.54383856
v -7.66921928 44.89749670 0.65664796
v -11.35342661 46.37843743 0.10526901
v -8.88194796 43.90498996 -3.50129837
v -18.48743297 44.87996176 8.70962255
v -6.44310797 -13.33459746 12.97243498
v -4.94988449 -7.73722958 10.31543873
v -10.00840869 -15.94129018 13.08738720
v -20.67906782 -1.59065227 10.52252762
v -22.65999280 -2.96664052 10.94697416
v -22.47781120 30.41680530 6.21421682
v -23.53240363 3.98330344 9.21726320
v -19.52862181 44.84328628 6.80163223
v -18.49749684 43.32811758 10.38527302
v -11.83060370 -9.13025811 8.41817074
v -7.30757928 -5.33195352 8.48793704
v -16.17515273 -16.11807756 12.57110946
v -16.99450053 -3.57693899 8.41336232
v -11.84549555 -0.30982369 8.01402330
v 1.09435478 -4.46537742 12.79997267
v 0.48000005 -1.76000001 12.41999958
v -0.43030578 -1.11076003 11.42064668
v 0.37315077 2.93453108 8.76336824
v 6.94999984 20.82999982 13.77999969
v 5.33000007 18.72999966 12.87000068
v -12.90325448 10.51097549 7.05957552
v -8.81162751 7.45601906 7.56680267
v 0.11999990 4.75999992 8.00000038
v -1.82999996 4.37999982 9.37999971
v -23.42000045 6.08000020 9.54000093
v -0.99641911 1.53369387 10.03622357
v -1.67961151 -5.30270441 13.09162658
v -16.32447354 -0.82620850 8.30022711
v -4.26900014 -10.67849528 13.31669465
v -7.59855844 -15.32818004 13.63343466
v -10.02722699 -14.78625555 11.94436010
v -25.53985082 -13.99332844 8.52073822
v -9.28848702 -14.25393112 11.64676808
v -4.79755737 -11.15753502 13.15357629
v -24.64000136 -7.88000040 9.85000003
v -2.45488738 -6.75617903 13.13075982
v -23.78930338 -5.56116784 10.73537115
v -24.77999963 -5.39000006 9.10999998
v -1.73679553 -4.19760030 12.49779575
v -24.23000149 -3.18000000 10.14000084
v -20.45835555 -0.88765391 10.08732058
v -21.42873965 -2.16236664 10.72440762
v -23.91000092 2.82000005 8.64000060
v -12.47836649 3.09942104 7.76918652
v -3.29462951 6.55598985 10.27701609
v -12.40670867 8.89252778 7.30799325
v -22.56148309 16.14489034 10.48298087
v -23.76210503 21.12176083 9.42182820
v 4.04357398 21.02320269 14.10328038
v -23.85823242 24.39619042 8.69273208
v -21.79639786 21.75902016 10.35655197
v -22.76282758 17.61138625 10.59644669
v -22.59000018 15.32999985 10.36999933
v -2.08000024 8.63999967 11.52000111
v -5.53679420 7.79682631 9.31636523
v -1.80234900 5.69813047 9.56631918
v -0.33999991 3.68999992 8.67000036
v -1.73999998 3.62000009 9.28999949
v 0.59000019 1.87000027 9.53000039
v -0.91064582 1.89173780 9.73341614
v -0.18460125 1.34503283 10.42879280
v -18.18127371 2.63102213 8.93970393
v -23.05130102 3.67211807 10.05635131
v 1.30000000 4.73000016 5.85999992
v -2.18000007 5.57000004 9.66999959
v 0.15947322 11.64919138 12.10455876
v 4.57796641 18.39368977 13.26794457
v -21.37666754 20.46315931 10.39656717
v 4.34012013 18.79991964 13.50031979
v -1.04000000 5.86999999 9.22000036
v 1.41000003 5.03000012 5.88000007
v 0.80559799 2.41872738 8.91611539
v 3.13160522 -0.70047873 9.84700676
v 0.52228320 -0.87262219 12.08506525
v -17.14769192 -0.83582650 8.23088083
v -21.50000073 -1.27999997 10.82000043
v -0.99716568 -4.58278507 13.15183565
v -0.82482630 -5.59500745 13.34064174
v 0.13676549 -5.39797125 13.09840940
v -1.28999981 -7.25000026 13.35000060
v 1.13047403 -7.58007634 11.32042892
v -0.42117556 -8.96138139 12.43404858
v -3.31298425 -9.29954089 13.51652388
v -3.54591198 -10.12062468 13.56049906
v -17.59452373 -10.67671459 12.11587992
v 1.12162880 -10.76226309 9.48979892
v -3.22815147 -11.45127602 13.22682016
v -16.64523780 -11.70096640 11.88529842
v 0.24967335 -11.78369019 11.08629163
v -5.30321524 -12.78001256 13.39923870
v -5.95719134 -13.19072675 13.45282141
v 0.02331568 -13.29689939 10.13451070
v -9.13000014 -15.56000020 13.20999954
v -10.30038577 -15.46871476 12.42183335
v -8.65734182 -16.61438122 13.59701902
v -16.20490849 -17.56219380 12.67283317
v -1.75198808 -19.44085769 10.24776883
v -25.03608353 -21.61015943 10.45717578
v -17.41741411 -20.47937177 13.41101807
v -24.59105663 -19.29938793 11.08545996
v -10.76721866 -24.71781336 13.88330478
v -10.66053100 -23.05631153 13.76442797
v -16.45021327 -20.68271488 13.52505665
v -17.35552214 -19.33646202 13.34105525
v -8.94374959 -17.85253733 13.41741066
v -26.10416710 -137.01732457 -17.53910072
v -6.02303771 40.98648205 -7.28801126
v -13.79751228 -144.49056983 -20.41613869
v -15.97884111 27.47480385 9.78286937
v 4.35251463 40.76043889 -3.33347567
v -22.42262475 15.62327240 -2.46063736
v -23.50557409 19.77949403 -0.72185887
v -21.28188685 -24.59661849 -7.46077020
v -21.08714730 40.83956406 8.61445908
v -19.48999986 -85.17000079 9.15999990
v -48.08803648 -170.48762739 -21.45500295
v -27.54418179 -217.55433083 -15.99589176
v -38.94615918 -183.29007924 -10.75876504
v -13.43466248 -140.19051194 -18.80446263
v -18.49501021 -24.47002940 -9.20965523
v -29.29031476 -47.44993523 -2.20007985
v -13.91048077 -115.96096307 -2.31753103
v -51.56077445 -185.60197949 -21.44557983
v -22.44968899 -3.77040287 11.16877701
v -3.27923894 33.73937681 -9.29592177
v -42.16012731 -207.96187222 -17.93969236
v -20.81471309 -111.23178154 -13.48962355
v -16.41218364 47.70530015 9.77342576
v -27.66118199 -99.70957041 -9.47157480
v -42.14947298 -248.17802012 -27.14401297
v -35.90000048 -91.64000303 -5.70000010
v -35.86456180 -136.20431721 0.13478304
v -12.61506975 -178.33092809 -29.93584424
v -15.19239508 -85.09672433 -12.51129247
v -41.22006893 -134.06981528 -13.76563963
v -11.14000008 -97.28000313 -1.06000004
v -13.00304662 -176.90239847 -34.40310806
v -20.16413212 24.08261225 -4.28481633
v -52.46646702 -234.91980135 -30.58942966
v -28.00976671 -44.01004314 -3.68992100
v -17.93652028 -167.55717993 -15.28305933
v -54.34569716 -218.05766225 -30.27383052
v -45.74679583 -217.75168180 -22.24660106
v -7.67571246 43.76922175 13.94537557
v -48.81018400 -193.90675426 -21.44140191
v -46.56607285 -197.52272964 -20.14259435
v -40.12379795 -145.92021704 -20.69250681
v -12.30493467 -181.66212738 -30.63996881
v -56.44969270 -219.34221685 -44.80763897
v -44.44338754 -166.78126156 -12.02880684
v -17.66494848 -142.84089208 -6.42776676
v -18.58898625 -203.74354720 -41.61276296
v -20.32084577 -214.28282559 -24.53203127
v 2.31789378 -3.93736921 -5.30931447
v 7.92167429 16.46277681 4.33723023
v 17.54541881 29.54030037 -3.75053589
v -24.49490689 -143.00908148 2.39984342
v -37.84829378 -185.60878932 -9.95480921
v 0.50322892 -12.26975210 -5.40682580
v -26.86402947 -252.25472450 -23.62129465
v -18.98990013 -113.82713914 4.30093147
v -12.59408612 -184.12588537 -29.97761033
v -53.11739072 -235.18575728 -33.15253928
v -32.06044063 -135.34881175 -14.33678903
v -49.69743639 -199.73224401 -41.84814915
v -27.85922401 -112.92486638 -12.21601665
v -26.92419477 -106.43153638 -10.78558899
v -3.67389154 -10.91149822 13.47569097
v -20.54559812 -138.42564821 -19.73883063
v -29.27999943 -44.05000061 2.43000011
v -18.32217909 -237.27297783 -19.90045793
v -46.02481425 -166.84165597 -12.04181835
v -37.51529008 -235.51902175 -16.62566140
v -9.11282748 -98.22341800 -9.48096439
v 8.01071245 19.07897741 8.80816672
v -38.84861618 -214.87306058 -16.73582569
v -14.04427458 -223.37925434 -30.84803559
v -11.76007744 -12.44686637 9.41646006
v -41.61914811 -204.93718982 -17.14891195
v 5.92610147 23.04596826 -8.25764518
v -26.23714693 -135.14545560 -16.90225303
v -13.38000037 -55.33000082 11.09999977
v -21.50000073 -206.25999570 -18.82999949
v -41.03583097 -225.56643188 -43.32189262
v -4.30429168 43.40032488 7.39475200
v -12.21629791 -10.25951188 8.73986818
v -20.78189887 -168.43508184 -9.62425768
v -23.95860292 -38.63478452 -8.16467497
v -10.44247579 -10.13271604 8.50055367
v -32.12156892 -129.10436094 -14.11930285
v 2.45946273 38.43157366 -6.92008995
v -9.87583864 -212.09834516 -31.71350434
v -9.71268397 -38.63038868 -8.39772169
v -36.82728484 -195.70381939 -35.68662331
v -24.75084178 -52.80285701 10.08538995
v -14.99356609 -103.47909480 -15.12968726
v -30.77238984 -131.23600185 3.94272665
v -33.06540474 -234.00299251 -37.38160431
v -22.27281593 -173.14800620 -8.99778586
v -45.79924047 -193.17479432 -19.06275935
v -45.73225230 -156.31465614 -15.63799754
v -25.68428963 -244.91444230 -19.38888058
v -27.46940963 -28.00340205 6.79732859
v -34.22818705 -134.12624598 -19.78247240
v -8.94914940 -95.92291713 -5.40926354
v -19.13540252 1.07969693 9.49681457
v -11.15524583 40.37015513 16.05885290
v -35.58197618 -226.70753300 -41.41473398
v -17.93146320 -86.42063290 -12.70313002
v -31.85707703 -126.05954707 3.30948411
v -14.69523367 -218.73427927 -35.19293293
v -31.64891526 -207.43466914 -40.02043977
v -24.73706007 -18.48053373 10.93907002
v -38.73923421 -129.04123962 -17.85199344
v -40.84735364 -233.87639225 -39.37886655
v -33.61400962 -213.62212300 -42.17788577
v -19.58225667 -155.50540388 -27.12255344
v -38.33183646 -207.28684962 -15.16303048
v -3.42099741 -39.76074606 -7.47692352
v -45.85870355 -192.06124544 -18.95463467
v -9.81403142 -209.44273472 -30.79653531
v -11.71990670 -9.40136891 8.40224233
v -45.24068534 -169.40958798 -12.50515319
v -23.75129424 7.78348977 2.00152933
v 4.96595446 12.26753835 -1.58855086
v -17.10214466 -98.94698858 -14.40014038
v -31.51970729 -81.68012649 -11.49966102
v 3.50047741 21.60680294 14.60741833
v -14.34422750 -142.86412299 -22.10445888
v -47.01726139 -166.39864445 -13.61170411
v -26.97560564 -231.95472360 -16.31467603
v -16.72868803 -12.29906362 12.27538288
v -15.40299598 -126.00530684 -18.98695901
v -30.59402667 -120.45639008 -13.39330524
v -34.34252366 -128.04937363 -19.03156005
v -21.39387839 -223.90550375 -35.80463678
v 16.41532406 26.10180713 -0.90238644
v -39.84470665 -144.21488345 -20.20883374
v -29.21816148 -101.07555240 6.32372545
v -11.24688052 -11.71492878 9.03356168
v -15.99568315 23.47318083 -7.83251785
v -16.22377150 47.43191227 10.39411686
v -32.20890835 -127.88999081 -14.01079446
v -5.99911064 -30.09659983 11.74276229
v -34.23123062 -129.59927320 -19.34471540
v -20.10387927 -39.10912946 12.21333817
v -9.87657532 -14.98719212 -9.00338031
v 11.57387719 35.40316969 -4.88230027
v -43.38379577 -194.80435550 -18.34530756
v -13.91568873 -130.28116524 -18.91135611
v -18.72269064 -236.12292111 -18.80221255
v -24.73711781 25.25263466 5.14214486
v -28.27437595 -202.64443755 -12.61343248
v -40.56489840 -142.48727262 -19.14174668
v -15.54999966 -180.36000431 -36.97999939
v -10.27365401 -32.17325732 13.37043196
v -5.62654994 -21.43528312 12.41015736
v -58.30407888 -213.40247989 -37.92684898
v -0.65152260 44.19479892 4.76663979
v -15.40235896 -85.62117070 7.12636486
v -53.20994556 -210.97539365 -27.54791081
v -47.35507444 -164.77689147 -18.25282909
v -21.84871770 7.74190063 -2.53859698
v -12.07468007 -38.75206783 -8.02862272
v -13.40903994 -27.09678002 -8.25298112
v -33.64283964 -180.71363866 -30.25439754
v -24.72660691 10.81674639 5.47828060
v -31.77255392 -172.96591401 -28.02491747
v -35.18119827 -134.94580984 0.49167796
v -11.59619633 -102.94730216 -2.10189726
v -17.72367768 -89.81669694 -13.33461702
v 16.52094908 33.50564092 -2.93873949
v -24.01497774 0.51503163 9.69513133
v -28.86476554 -243.01633239 -32.99142793
v -19.30754259 36.36853397 -2.15454842
v -54.91706729 -233.19843411 -33.78502280
v -22.20663428 -110.62307656 6.57971296
v -50.49506202 -238.09967935 -29.05108593
v -35.54745764 -96.11712396 -10.85166726
v -53.97251621 -234.38066244 -33.60852972
v -41.07506573 -176.86417699 -12.44856603
v -35.42036191 -251.91524625 -30.50991893
v -5.23411157 -4.53188689 -6.72244700
v -24.94373545 17.15518162 3.90071189
v -9.53934249 -10.12468990 8.90443474
v -26.22014843 -133.68690014 -16.74410142
v -14.86895047 -173.61086607 -22.80039899
v -19.70728487 -223.51707518 -20.69842443
v -1.34097214 9.22750402 11.69319078
v -30.95358610 -118.80377680 3.99056822
v -20.45534365 15.00373427 9.65534989
v -19.62112077 38.57389092 11.62921172
v 7.55128032 17.22131670 -2.69396813
v -34.26143900 -252.48849392 -30.18477000
v -8.40827636 -81.75087720 -1.14737474
v -32.55477548 -99.70573336 -15.32245893
v -31.99023381 -124.89465624 3.13069625
v -42.36827046 -208.81289244 -18.21370050
v -14.25084565 -185.09127200 -39.19218853
v -52.64706910 -201.17053390 -40.29229656
v -21.78047411 -223.07522595 -19.36039142
v -4.73937858 42.29023308 -4.37746616
v -15.91772772 -130.44242561 -20.12266032
v 1.19791261 -14.79681116 -3.53086693
v -33.86088461 -158.64133835 -24.44897033
v -22.36546017 -48.22877795 11.15563139
v -29.70903367 -158.20592642 -0.39221274
v -42.60453209 -138.75052333 -11.35638915
v -23.30524847 -162.74930537 -5.07804751
v -28.39520015 -123.96932393 -14.34130128
v -38.35562617 -113.43044043 -12.52362039
v -17.84018427 -45.88145018 12.01638859
v -14.17854428 -208.27937126 -42.42339358
v -4.27247910 29.67149392 -10.94116084
v -4.81667044 -37.89122403 -8.11536331
v -41.98736697 -217.43692458 -44.97143626
v -21.44414373 -99.08637404 -9.57175530
v -42.35037044 -210.03870666 -18.23056303
v 6.75653014 17.11951569 8.39059334
v -17.41547324 -42.44549572 12.27496751
v -18.91018823 -193.77097487 -21.90555446
v -33.32702816 -93.04586798 -13.82289454
v -43.65814477 -186.57495081 -16.79682359
v -40.70956260 -149.59959686 -21.20999619
v -18.85023713 -232.06868768 -29.28015776
v -12.50616089 -87.46659756 -12.45211530
v -25.35868436 -115.05287886 -13.43048736
v -20.58867738 -240.63660204 -24.53021333
v -3.74275562 -27.19248645 -6.85249316
v -0.16822410 42.69338772 10.23252495
v -18.27825606 -33.69636461 -9.34232492
v -23.36419187 -159.59778428 -3.36579001
v -12.18119636 -50.32969639 11.27654780
v -32.21946210 -137.08549738 -14.83680960
v -14.10948951 -138.55278492 -21.01991512
v -18.38126034 -213.94318342 -26.52311139
v -27.64932252 -100.63569248 -9.60053317
v -32.02562407 -246.72466516 -32.80245140
v -14.82447516 -180.71174622 -23.56398664
v -40.78083485 -131.14452362 -6.88570738
v -41.15612432 -141.60099626 -17.68874563
v -23.55368994 -7.84105435 -0.99772587
v -33.27408805 -133.74549150 -16.59676991
v -20.31990141 -235.48005521 -30.19554541
v -15.63999988 -90.74000269 6.27999986
v -16.15467295 19.09784973 8.28653295
v -46.08920962 -185.12350321 -18.70054752
v 12.57724501 42.62931272 1.24839239
v -8.88866000 -80.36679775 0.62710338
v -44.42207515 -158.02936256 -19.81128752
v -50.81382394 -193.06185842 -21.89990692
v -42.28788242 -144.09121871 -16.49137028
v -38.28566149 -166.62667692 -5.86526003
v -17.31043123 -198.99313152 -23.41621555
v -30.85192293 -129.77391481 -14.01490811
v -27.69681998 -31.87783435 1.61259947
v -9.08000022 -90.32999724 -2.74999999
v -34.49537233 -246.83974683 -33.47316012
v -36.47964075 -233.86205733 -15.92594199
v -20.96277848 -173.62561822 -11.51649654
v -18.72337610 24.81765114 8.85532144
v -4.03206097 -42.44369268 -7.88196456
v -30.88765033 -214.27275240 -41.96842760
v -1.93101156 -40.27580097 3.24766361
v -13.60665169 -142.24566519 -19.98719759
v -28.75541337 -41.44333303 0.16823127
v -55.32861128 -232.58292675 -36.37449443
v -27.80386247 -165.09577632 -27.85910293
v -13.06657679 -115.04115909 -16.37134515
v -30.43772466 -250.20182133 -30.83473258
v -38.34202513 -182.16072023 -10.08541510
v -22.76258357 -8.43262766 11.07017510
v 3.10875569 43.91256347 3.26352427
v -22.96717279 -198.61909747 -16.15485735
v -6.01842487 -12.54923176 13.00817356
v -21.23157866 -243.57190728 -21.27425559
v -10.03267430 3.58826877 -11.50142495
v -7.12881098 44.36934739 -0.50940085
v -45.68102583 -206.99682832 -21.62934653
v -6.12596003 -13.68794497 13.59195262
v 15.89174941 25.98323859 4.03539790
v -35.18024832 -158.93967450 -2.01812526
v -17.27758534 42.03950241 -2.61367625
v -7.59000005 -75.88999718 -1.12999999
v -52.31102556 -214.30967748 -46.28624022
v -8.57050996 -205.16563952 -34.93216261
v -39.52328116 -119.44857985 -8.91998317
v -32.10297227 -105.09640723 -15.84233716
v -32.47427195 -142.22776890 2.51780753
v -6.60569267 -24.48546514 12.59267423
v -17.57866144 -159.98852253 -13.90573289
v -24.68259633 -197.69230485 -13.62891775
v -7.99757894 43.06228459 -4.52607777
v -32.68450871 -157.02348948 -0.30138119
v -26.88944899 -21.31730132 6.89877896
v -37.01637685 -98.18926454 -5.80960885
v -9.72430315 -99.33564812 -5.54554071
v -29.85106595 -210.57075262 -40.98792002
v -15.85917734 26.22191235 9.39148851
v -25.93664266 -100.87814182 -9.89343785
v -48.01680520 -226.64122283 -23.13741855
v -58.41048807 -223.44705462 -41.99063405
v -27.17136964 -249.21913445 -21.88060060
v -29.91323173 -83.21473002 -13.09115253
v -21.73370123 -212.07258105 -41.39342904
v -13.98572139 -139.94976878 -21.01866901
v -12.62862701 44.65856403 14.20455985
v -9.61575843 -29.16251123 13.39719538
v -28.27000059 -36.35999933 3.28000006
v 16.46745205 37.30426356 14.37712647
v -12.43455056 -118.02709848 -5.81273902
v -16.63660258 -126.16613507 -19.15604062
v -2.27240426 38.29815984 -7.64312409
v 0.88466011 -15.87723941 -3.36406985
v -39.63999823 -179.55000699 -11.18999999
v -21.55570686 -223.98769855 -19.23238114
v -20.71287297 7.43970741 10.69010049
v -56.18258193 -228.74619067 -39.81445357
v -22.79283293 -144.96468008 -21.46692574
v -51.62943527 -184.48480964 -21.38849162
v -36.54146194 -251.74698234 -29.70314585
v -11.87788416 -182.88528919 -33.25529024
v -18.67660880 -238.91656101 -23.52186292
v -4.02675569 -23.58740009 11.37044840
v -38.72374445 -112.22109944 -7.45592825
v -9.95618571 -102.13913769 -6.06753398
v -1.54277741 -39.20417279 2.88597052
v -15.55455290 -164.81509805 -20.03481984
v -13.12652417 11.39891706 7.07574189
v -9.53083020 45.84327340 1.26655516
v -23.79858866 -204.48206365 -40.51931947
v -13.27492017 39.50857744 15.31406306
v -8.12096335 33.80350769 -9.31076147
v -26.13350935 -13.30822334 7.70600466
v -25.44000000 -51.21000111 9.85000003
v -44.56837848 -217.84517169 -20.75235546
v -44.28390041 -169.72082853 -25.04350804
v -37.25976869 -102.72652656 -7.66203692
v -29.42149900 -120.40358037 -13.50798365
v -36.97802126 -110.97125709 -14.88273032
v -22.98606746 21.46837860 -1.45200326
v -1.67165662 30.49525060 -9.43855941
v -13.13364226 -35.82472727 -8.13450664
v -24.83976819 10.92182752 6.38818974
v 6.96297642 41.79615900 15.21056797
v -16.26063883 -155.84546328 -27.40748413
v -9.59135965 -210.21565795 -39.01197389
v -24.07386526 -84.48445797 9.21717379
v -48.24616760 -179.10465598 -26.50093473
v -31.79514036 -60.79029292 0.74195088
v -43.54379699 -146.03424072 -10.21712925
v -23.81355688 -126.07769668 4.77939239
v -20.25957406 -222.12825716 -20.56914195
v -23.57402444 -168.31998527 -6.28033094
v -13.80584482 -131.17524981 -18.93156767
v -34.83804315 -176.72497034 -5.11754723
v -21.55692689 1.86649628 11.11895964
v -20.73807456 -173.12245071 -32.21970797
v -39.31541741 -129.02241945 -16.95317961
v -14.03328963 -2.96175247 8.04013945
v -15.28840978 -26.62717365 -9.06801876
v -7.36332173 -12.62253430 10.79328824
v -36.35454550 -96.53855860 -0.77183387
v -15.18447697 -104.19613868 -15.17926343
v -33.10000151 -70.79999894 -1.61000004
v -32.63307363 -88.40509504 3.80730792
v -35.44014320 -128.65202129 -19.38848570
v -16.10239409 -228.32536697 -24.01813492
v -13.01415823 -110.85371673 -15.66261798
v 4.61695483 27.40182355 15.64594731
v -43.15911978 -221.28945589 -19.96733993
v 11.37934439 19.99774016 2.40135938
v -8.72709323 -34.12457928 12.69536559
v -12.67110649 45.32698169 -1.76450366
v -55.23806438 -228.45710814 -32.82359242
v -8.40324257 -49.39270392 9.10248887
v -10.33567358 -95.81453353 -11.89971343
v -10.21162979 -9.42375977 -9.61958896
v -52.66306177 -188.01182508 -27.17594616
v 2.95559689 29.07715924 -7.86428992
v -22.46915549 -109.24549401 6.81149308
v 14.28180467 35.00491753 -3.63135873
v -34.48602930 -87.10207045 -8.53084959
v -39.03999925 -121.91999704 -14.31000046
v -52.95833200 -197.08791375 -24.76175316
v -23.21162075 -94.23833340 8.71884823
v -54.72902581 -212.06538379 -29.79761548
v -28.28058973 -194.35322285 -10.84137429
v -10.98886132 46.41022533 0.84264157
v -24.02999997 -171.98999226 -6.91999914
v -28.64269540 -209.45623517 -40.73433205
v -40.36763683 -159.11015868 -8.13784357
v -32.45738149 -244.23898757 -17.29786396
v -27.83205174 -162.81484067 -27.12500654
v -18.27406697 -128.35757434 -0.51799684
v -34.64923054 -154.56153452 -0.75338356
v -28.55047211 -64.34530765 8.06247536
v -7.78932311 2.71459180 -10.29902697
v -7.28988228 42.27252677 15.57623222
v -40.26861861 -169.61203516 -26.92651935
v -7.63057172 2.17939285 8.04540142
v -36.47800535 -185.44982374 -8.96727946
v -27.13499591 -38.94383460 -3.67748598
v -29.12897058 -103.49772125 -11.17961016
v -29.55415472 -234.13628340 -15.72977565
v -17.67264493 -11.38786972 12.30276003
v -22.64487185 3.38371354 10.54076571
v -7.82197248 10.74830815 -11.02001499
v -12.60218304 -176.88821256 -30.76724336
v -11.94563787 -33.41951966 13.47304787
v -5.59298601 -52.62345821 -8.18032492
v -54.90899831 -208.86571705 -29.95189652
v -46.60097510 -216.77991748 -23.65153097
v -18.27260479 -202.52141356 -23.94636534
v -34.21781212 -83.91887695 -7.36208353
v -10.05686633 44.53582317 -2.83928378
v -47.71070927 -167.14268923 -19.54779401
v 2.33428436 9.76307504 -4.41741757
v 6.98782457 15.25713224 -0.18990082
v -4.69450606 -21.86559886 -7.06161652
v -35.77816859 -110.03673822 -15.79235122
v -22.74072729 12.02684455 -2.61721108
v -3.12605035 -46.21312395 -5.85911563
v -56.94340914 -216.36922657 -34.70387310
v -10.08498110 -12.84922566 -9.34553891
v -12.72138767 45.67949474 13.43706436
v -36.83877364 -238.93649876 -17.89852045
v -14.37360607 -162.11515665 -28.32772583
v -30.27398884 -244.47631836 -33.01798552
v -0.41069899 0.53680944 -5.48191322
v -42.46826097 -169.77918148 -12.52388489
v -3.28733423 -2.78076367 -6.06856542
v -48.67305979 -215.90922773 -26.69296227
v -48.36473987 -238.91915381 -25.68694577
v -9.90687683 -9.41281393 8.38521216
v -14.94181249 -223.02661836 -27.21298672
v -15.50754532 -205.84008098 -42.65553504
v -21.22033015 -217.52764285 -19.94112134
v -11.30670216 -25.26164241 13.82418908
v -24.51742627 15.46690892 9.04439110
v -29.95391190 -191.69662893 -34.68156978
v -18.63954589 -159.32188928 -28.63249928
v -12.92401645 -5.63777098 7.71826319
v -28.17383967 -125.73893368 4.89227287
v -45.48623413 -163.53771091 -21.29191160
v -8.32000002 -83.38999748 -1.94999995
v 0.37557227 -15.45752864 -4.43213386
v -49.72516373 -227.81729698 -24.61345866
v -42.46378690 -160.09406745 -22.88790420
v -46.70981318 -222.12223709 -44.70812157
v -0.12659638 -23.87795784 -4.87627136
v -39.35730085 -246.79389596 -33.11135247
v -32.05546364 -100.90241581 4.24447982
v -27.81551145 -31.08678386 6.40829001
v -24.52890947 -239.45666850 -18.16643775
v -35.05269811 -168.25494170 -3.46885808
v -13.55621684 -170.72825134 -26.43497847
v -36.83723882 -128.89263034 -19.11385357
v 13.00774328 42.72378981 1.82744360
v -22.13142812 -221.87823057 -19.34641600
v -14.59255721 -170.32288015 -22.98097685
v -6.92310603 -22.34187536 -7.87453074
v 17.21059345 30.98749928 -3.88852833
v -29.80630100 -245.58548629 -32.53217414
v -41.95953906 -178.66042256 -14.18879814
v -38.91009837 -118.49613488 -4.23189625
v -35.81340611 -203.38696241 -13.34328670
v -19.08620633 -14.57048301 12.31683232
v -48.91962558 -186.53152883 -30.51217087
v -24.36852083 -102.13727504 -10.22187434
v -26.64085850 -132.05027580 4.47423803
v -17.60067977 -154.92098033 -11.31985057
v -20.06586827 -240.97776413 -22.37015776
v -17.44882204 -128.48842144 -19.43022572
v -11.47168502 41.21408612 -5.61277615
v -49.65320975 -231.10508919 -24.89867434
v -12.99490780 -11.26547623 -10.43867227
v -15.50274435 -12.73184735 11.12111285
v -13.05872109 -28.87415513 13.58098444
v 12.48150039 44.49365288 3.12854210
v -21.43745311 -8.55467748 -4.79685050
v 18.51671189 32.31667355 10.00601146
v -19.93491501 2.35336390 10.91698650
v 12.12086063 22.24885672 -5.83944190
v -43.91274601 -146.53395116 -12.35204469
v -29.66375835 -209.45213735 -13.36842403
v -28.41495350 -39.30377960 0.47743937
v -7.29222549 0.69547858 -9.27735027
v -9.26995929 23.62774312 -10.49918216
v -23.00261147 21.89320326 9.97879170
v -24.83353205 18.82140897 4.35957732
v -19.01777089 40.63231871 12.24708930
v 4.19765385 14.15554807 10.34496818
v 0.71921101 6.26591640 8.27394798
v 2.89720763 -0.55655622 7.10067339
v 3.10203200 -0.46821724 8.44999589
v 0.48490608 3.85235855 8.07095692
v -3.78944213 -8.12748447 12.43796106
v 2.69390084 -9.47557576 8.42690654
v -18.90774071 -42.75682941 -10.07759105
v -22.56430499 -49.55550656 -9.79995262
v -26.38954856 -46.97982222 -6.95065036
v -26.95481107 -67.43566692 -10.60730591
v -24.05667678 -70.42501867 -11.40691526
v -26.31366625 -62.87090480 -9.88072995
v -9.55789909 -56.90852180 -10.94811503
v -21.02668956 -43.66242513 -10.21703705
v -24.14570004 -45.66828161 -8.92116595
v -10.84537711 -67.53078103 -11.25468314
v -8.06298386 -60.61665714 -10.23038663
v -25.46759322 -68.84528697 -11.32969745
v -15.79665951 -47.23878205 -10.33816487
v -24.63576570 -48.38844389 -8.60442594
v -22.40510471 -44.93078962 -9.93492547
v -22.11266942 -46.93653807 -9.99332778
v -15.97041823 -69.82182711 -11.09721698
v -11.28981821 -58.88873339 -11.52877416
v -26.74374543 -65.10750949 -10.16961876
v -9.18360054 -59.03758109 -10.88343095
v -22.48226479 -52.25779861 -9.97810531
v -19.84883286 -52.39353701 -10.82537416
v -27.29150094 -55.68814278 -7.59587390
v -11.27067115 -55.24330214 -11.32626738
v -32.96159953 -140.25007188 -17.94721372
v -42.29078069 -206.31320775 -41.35054722
v -40.70280865 -193.58032942 -35.22143140
v -23.31598662 -201.45320892 -15.50510712
v -20.08878998 -213.38504553 -25.22577532
v -20.33883519 -215.09054303 -23.92748557
v -20.19448951 -214.84820545 -21.86460793
v -41.11411795 -160.30989587 -9.18975752
v -42.29627550 -161.97907925 -10.45631245
v -42.44609550 -160.71493924 -9.78455041
v -14.32166807 -197.67698646 -25.86065605
v -16.17748849 -201.37691498 -24.37254786
v -9.96829197 -196.62337005 -42.33097658
v -9.90033522 -200.09681582 -43.43924299
v -8.89333524 -201.48849487 -38.66697475
v -10.15383378 -207.77480304 -30.67149222
v -13.32551800 -206.32991195 -26.73725970
v -12.01956533 -207.12690055 -28.55515853
v -10.81508305 -207.03087747 -30.44775501
v -10.59749536 -207.84235001 -29.74762954
v -15.92401415 -218.74524653 -28.07302587
v -14.89926595 -212.88788319 -27.48361789
v -15.85206576 -221.59293294 -26.40332095
v -12.79198099 -217.62195230 -29.22866866
v -13.10507581 -216.33353829 -29.55109067
v -15.85496962 -222.55226970 -25.54623038
v -19.20745336 -228.87846828 -18.51106249
v -22.43260294 -239.27411437 -17.78927632
v -23.03749695 -244.37575042 -19.71042342
v -24.56672117 -246.32357061 -19.71549913
v -26.17421933 -248.67723882 -19.88259144
v -23.04992452 -242.86352098 -19.11150664
v -25.43864958 -247.98338115 -19.86996084
v -23.23888429 -241.76427722 -18.83528195
v -23.53714406 -243.65621805 -19.36429739
v -22.43643813 -238.23076487 -17.52466522
v -25.31688847 -246.76427245 -19.60898750
v -22.01041952 -241.50820076 -18.67511868
v -25.21561645 -244.09969151 -19.38244514
v -11.10610180 -214.29297328 -35.69737077
v -11.26179006 -212.22329140 -38.65028918
v -29.63289805 -92.14845300 -14.37208988
v -29.89548631 -93.79635751 -14.33095150
v -20.73210105 21.01453952 9.94690135
v -24.79220554 -210.64041555 -15.12188092
v -23.63296971 -9.86192282 -1.59177824
v -5.28658414 -10.92169434 12.50099670
v -15.29550459 14.31866456 7.60209095
v -18.38541217 -230.58250546 -29.12218869
v 3.84571310 -2.76873680 0.90189197
v 7.86931999 39.36021030 -3.37440055
v -20.90101689 32.49836341 7.01249670
v -33.32625702 -147.20425010 -21.85971104
v -3.80894262 -3.31647089 8.96013714
v -15.70818387 9.56859253 -8.70280247
v -48.71420190 -193.16087663 -21.24114148
v -51.00320280 -183.83389711 -20.25747858
v -10.95114741 -0.08239720 8.11372511
v 14.61189613 33.29445794 -4.68065124
v -10.59794519 43.28979552 15.59838373
v -28.60148996 -216.39537811 -41.46818072
v -39.43505138 -151.87953413 -4.86524822
v -34.53310579 -229.82731462 -15.71721025
v 17.27363467 36.13408655 13.44774105
v 4.24917275 -10.03598794 5.38221840
v 2.19071144 5.80219226 5.63024217
v 4.13198024 -2.05854536 2.38179555
v -34.57440063 -165.93782604 -2.91794329
v -32.00345486 -119.32801455 -14.39656317
v 2.14685989 -21.27858438 2.24625273
v -33.65074098 -231.41542077 -15.89960977
v -56.38264120 -205.15808463 -43.55844110
v -22.01048099 -26.43259056 -7.14361062
v -15.98768495 -136.23790443 -21.47555165
v -24.60716851 -236.45254970 -16.48482494
v -17.83885621 -216.57767892 -26.48880705
v -20.77589184 -146.52320743 -23.51243794
v -27.66988054 -245.02015114 -18.30990799
v -31.01460263 -142.80806482 -16.63819328
v -34.30750594 -178.64656448 -5.48673654
v 1.05188682 14.29825276 12.84725312
v -44.67509687 -196.87524438 -38.28810528
v 4.79367189 -0.54441032 -3.14906985
v -18.43387820 -50.94746128 11.91084273
v -24.95336905 10.13634913 7.24360440
v -11.00511011 -209.03423429 -38.77784684
v -22.29922824 -22.26507664 12.62483560
v -42.77365282 -188.02924454 -32.13615716
v 9.40259825 19.38062906 -2.93204584
v -33.14264119 -129.27782536 -16.18555933
v -35.68243980 -112.91712523 -16.47229120
v -18.61725003 -219.70386803 -25.09672195
v -27.74196863 -192.45415926 -10.88311151
v -14.02109861 -7.68876076 -10.24063583
v -35.79249978 -193.20361316 -34.87196565
v -7.88421649 -85.73470265 -8.11124034
v 17.46336557 31.69946745 13.35050818
v 1.26487948 -14.78391699 -1.93806994
v 0.51201339 23.93568121 -11.03259996
v -34.94520858 -151.72465146 -23.22239242
v -28.48912962 -242.28484929 -17.24595018
v -14.36481811 10.01167577 7.30614690
v -5.51661057 39.25054893 16.47011936
v -49.14186150 -229.45167124 -42.23428667
v -11.13859471 -209.95615423 -40.20158574
v -17.42662862 -142.23995805 -6.72707055
v -12.88550626 -122.44120985 -16.93419740
v -15.16866498 -115.55866152 -17.23178662
v -8.38106871 -85.39775014 -9.32264887
v -55.51413819 -229.87195849 -40.02404585
v -5.57000004 -44.27000135 -8.51000100
v -20.50361224 -195.08974254 -19.11855675
v 14.10400961 26.35601908 -5.19655319
v -22.55048603 25.01755208 9.98014305
v -3.98665667 -36.17640957 -7.74566503
v -3.35044297 5.75756747 9.75621026
v -3.43949394 9.71452240 -9.21072904
v 1.55884644 43.35600138 9.93049797
v 7.95348827 41.56169668 -1.62922021
v -39.30002823 -137.54840195 -3.68238124
v -31.98760748 -201.81591809 -37.95616701
v -22.22993784 41.21866077 2.54418328
v -35.15516967 -141.40228927 -21.02080546
v 2.06667627 -7.74010923 -4.84086899
v 18.40515621 30.88231198 9.33957007
v -21.53457142 41.92831367 7.40668643
v -33.30123797 -129.53959405 -17.00597070
v -33.37170184 -135.93313098 -17.11691171
v 13.20265047 20.92394792 1.09390868
v -29.49025854 -148.48335087 -20.89950070
v -31.38436005 -220.22210062 -43.02413017
v -33.47571567 -135.14780998 -18.83858442
v -18.78483966 36.25609726 -2.86710332
v -6.97091315 -23.93907495 -7.76813878
v 4.98762494 35.37970036 -7.61925476
v -31.59857169 -220.08478642 -15.69308341
v -24.18757789 -10.52295882 -0.27120754
v -14.01206944 -171.83628678 -24.94812384
v -14.88681231 50.33851415 3.46310064
v -15.63457213 -158.73454511 -18.58972944
v -34.95207056 -131.65830076 -19.49758269
v -9.02003516 -88.64165097 -10.15661843
v -0.86840068 39.77729008 14.46693949
v 3.47694266 -1.03974773 4.04398423
v -53.95362526 -223.28753769 -30.28324433
v -34.05860811 -230.83384335 -15.92981815
v 11.93086989 20.42278647 1.32063811
v -26.43611655 -91.25960618 -11.03691291
v -44.82490942 -190.10236859 -33.21605921
v -27.13800967 -37.87953407 -3.15139419
v -47.36765474 -186.33189797 -19.36279051
v -18.44909973 -94.57818419 -13.26407492
v -32.64155611 -149.98142421 -22.31548354
v -7.74696888 -9.54817887 9.75735020
v 2.02390575 39.32806849 -6.49667392
v 6.63656602 23.73055555 -8.11933354
v -50.43423921 -219.66360509 -26.69543773
v -18.98195967 -229.64029014 -30.18936515
v -26.76782571 -113.40497434 -12.82495353
v -14.54686373 -155.68988025 -25.70128813
v -13.20668217 -135.12347639 -18.00694689
v -39.19037804 -194.07825172 -13.98786902
v -56.41975999 -225.11395812 -42.43826121
v 6.25094492 20.04700154 13.49793188
v -3.76472971 28.08485366 -11.47230156
v -35.65669432 -103.62652689 -14.43525869
v -20.10022476 1.08781003 10.41169930
v -8.36698804 -196.42998278 -39.80007023
v 14.12732992 42.26158559 9.53984912
v -34.48248655 -203.42680812 -13.30587734
v 10.38226765 22.87925035 12.31264230
v -18.24260317 -1.86243339 9.18977614
v -0.31582074 -30.52237630 -4.65411413
v -28.71201187 -111.92792654 -12.25817297
v 5.10969944 37.48175502 -6.45390060
v -9.42691043 -66.21018052 -10.87036356
v -16.36196673 9.30195209 -8.51945486
v -19.31273006 40.82588851 11.42571867
v -22.12981880 -6.42939610 -3.71014420
v -36.16220132 -182.91831017 -30.72845191
v -20.54322511 -216.98340774 -23.00409414
v -26.34511143 -127.15576589 -15.51070716
v 4.06763516 37.09970415 -7.00547686
v -14.28321097 -169.04732585 -31.82272986
v -22.01249823 -157.10896254 -3.79505660
v -15.49451891 -22.18249254 -9.46052931
v 9.12580267 20.38452402 7.78366113
v -23.20692129 24.78105947 9.47776064
v -15.63714817 -12.44047284 10.98979078
v -13.42023071 -1.17181533 -10.07083245
v -21.65186033 -33.44868869 -8.45695101
v 16.25004224 26.71164460 9.72595625
v -40.88430107 -164.03399408 -9.79027897
v 3.28187225 -1.15072087 5.10885520
v -16.32106118 29.47006188 10.09562146
v -33.86903927 -99.91471469 -15.06844815
v -2.75745802 -42.84799471 3.51676042
v -46.29191756 -180.91385067 -17.83507131
v -44.35911030 -193.70108843 -34.75962579
v -9.35037248 -200.86191595 -35.77767313
v -4.58605634 -5.78795420 9.17724799
v -33.75630453 -95.55294365 2.55459663
v -16.17456228 -47.81167954 12.33079098
v -22.97149599 -212.78941631 -41.85267538
v -11.44585293 -1.47732440 7.67906383
v -16.36681519 -180.29589951 -20.49933933
v -10.20159014 -209.07407999 -40.76843709
v -24.89693835 3.17523512 7.14462670
v -16.63803868 -114.78375643 -17.02648960
v -8.59738979 28.87882851 11.77121885
v -2.60487921 -4.72077681 10.79622004
v -26.04252473 -93.98424625 -9.04538948
v -27.83642896 -111.87917739 -12.09562551
v -41.25448316 -247.55926430 -23.58357422
v -34.28078443 -153.54354680 -0.43421291
v -12.11812813 -209.04038846 -28.01592276
v -27.86721475 -246.48149312 -31.01760335
v -26.00791305 -245.60025334 -19.50138994
v -45.09722441 -188.55436146 -32.35094249
v -12.65957393 -206.34868741 -43.49915311
v -32.26685897 -202.23125815 -38.14621270
v -40.58444872 -166.64491594 -8.96815676
v 0.79713517 35.37701815 -7.71267992
v -56.47362396 -219.20128167 -34.01092067
v -39.80922326 -232.22348094 -39.94988278
v -19.14587617 -170.26498914 -12.32883334
v -41.16795585 -189.47012722 -33.52578729
v -19.93900910 35.06026417 -2.29243538
v 7.98987038 18.98095198 8.12938437
v -20.85159719 -1.26817182 -4.66448441
v 2.55357008 -9.48409364 -2.51881010
v -20.91226727 -198.98411632 -21.09714970
v -22.36217260 -238.51560056 -30.07794544
v -18.85012910 35.86608917 -2.94979918
v -46.84336483 -235.73975265 -22.35151269
v 4.96589206 -4.71613137 6.55872654
v 2.56383070 -0.54873660 -5.26971137
v 0.22443739 -17.62250811 8.38650856
v -12.69046031 -119.51592565 -16.61106758
v -18.85567233 -114.96715993 -15.35079069
v -18.82755756 -34.38695893 -9.49273165
v -1.89061090 -18.25103723 10.62759850
v -38.25243562 -250.36400557 -25.84628575
v -40.95967114 -157.75206685 -8.11202731
v -6.33100234 40.05359858 -7.97388982
v -22.89120108 39.13288563 4.91852872
v -16.42644592 -218.23655069 -36.49201244
v -23.05405214 -220.51674128 -18.39918271
v -21.32818848 23.97249267 10.58336720
v -24.54503253 -11.90971117 -0.00009219
v -34.29280221 -113.25022578 -16.96359180
v -20.74407414 -4.40899422 -5.58662135
v -19.53841001 9.05449130 9.34188720
v -34.70069915 -240.69073796 -17.02408493
v -1.74887909 10.33360325 11.79815643
v -42.49745980 -182.36026168 -30.01083992
v 9.75753088 20.41796036 6.71692146
v -31.46319836 -132.00980425 -14.03146423
v -19.88542266 16.56226814 9.37805511
v -1.93033193 -1.16865593 9.99604911
v -53.55179310 -194.27773356 -24.70019646
v -32.75115788 -198.05818796 -11.41152158
v -18.99152994 -4.82261833 -7.82364607
v -33.76030177 -164.73944485 -26.04176849
v 3.09763546 14.00140300 -5.34881977
v -42.62641072 -197.27267325 -38.38748485
v 2.10524257 5.67089533 5.63325360
v -15.41727036 -147.31071889 -24.01516773
v -14.85726610 -215.29492736 -28.99074368
v -21.28542215 10.60685609 10.19826438
v -27.80231088 -212.78056502 -14.14881274
v -53.83209139 -214.82113004 -29.10018712
v -7.34389154 23.48866872 -10.97219717
v -34.95923430 -214.47755396 -14.96275980
v -34.48940814 -138.81555200 1.65048474
v -26.10750124 -47.55813256 9.77387652
v -22.41202071 -10.05975064 -3.89773981
v -34.78087485 -126.09538436 0.82497945
v -30.94436042 -161.42973304 -1.65253610
v 11.80908084 44.87377405 3.17693222
v -40.83623365 -188.50384653 -32.97463432
v -31.56716004 -130.46996295 3.54200276
v -36.33080423 -108.08686912 -0.74415572
v 18.42046715 31.12657741 1.47819752
v -17.17067882 20.22326738 8.70167185
v -57.22731724 -224.88099337 -36.44176200
v -31.30501136 -120.03502995 -13.76856305
v -34.70706940 -127.11964548 -19.01739277
v -17.80206151 11.81187294 -7.59143615
v -12.36751769 -102.26944834 -14.12681770
v -36.76742688 -200.08936524 -37.44338825
v -45.82480714 -155.95106781 -13.87297548
v -45.10679096 -204.69339192 -20.90629004
v -24.82201718 -140.79682529 -19.13809404
v -6.42143656 8.86234548 -10.62556170
v -29.37929332 -243.16686392 -17.45999791
v -39.73965719 -248.30932915 -22.13262208
v 15.37411474 26.34019777 5.17116580
v 0.04314417 14.76329751 12.55580224
v -36.61610186 -115.81455916 -16.55976102
v 1.96464173 -11.24795806 8.39747582
v -0.55825926 -14.26298637 10.05717926
v -34.36478972 -132.87144899 -19.75367777
v -17.95835979 -118.45875531 -16.00113139
v -28.75547297 -144.70224082 2.03839783
v -6.13635592 33.44406933 -9.91539564
v -18.70957576 -60.64248830 11.23323012
v 7.98361655 38.69038448 16.32530801
v 15.02629369 40.92013091 1.19869330
v -11.52893342 47.87432030 8.01998097
v -23.60100672 29.26947922 3.04880692
v 17.88056642 30.95077537 4.37785732
v -26.51964314 -25.44653416 0.81383396
v -33.15176070 -133.02259147 -18.76386069
v -21.26069367 26.81883238 9.15050879
v -45.29035836 -156.52061999 -11.25648059
v -27.42940374 -250.75864792 -20.68800665
v -36.35730594 -237.15855181 -16.79285988
v 4.54662554 2.04500044 -0.19316722
v -33.92973170 -149.71716702 -22.47683518
v -14.45112750 19.91447248 7.66316336
v 5.08764759 31.04345500 -8.51442479
v -12.64490746 -69.93732601 -11.20663062
v -10.91213059 46.44067585 1.33042363
v -18.17743853 -201.34627819 -23.61095883
v -16.28012769 -111.22208834 -16.72168821
v -35.69776192 -218.91726553 -16.05327614
v -1.69815100 -20.41678317 10.10902412
v -29.53146584 -81.87954873 -12.72626221
v 18.04224215 37.17229515 11.92336809
v -34.38680619 -140.62015712 1.66169764
v 11.19073946 27.97989361 -7.61040021
v 3.78938834 22.74750918 15.01629315
v 9.15542617 17.65166968 0.54244592
v -21.00781538 -209.64613557 -18.33198592
v -20.06583661 -220.73256969 -21.88975364
v -8.67361668 -9.64101963 9.06606112
v -7.47166015 38.26450557 -8.42830911
v -20.46840638 -49.48556051 11.64975110
v -21.67222649 16.51769690 -3.64132016
v 11.31219044 20.62929049 -0.96774503
v -16.30902290 47.87582159 0.31248797
v -24.73969012 -129.50314581 4.49299207
v -5.98536897 44.63050887 3.14316968
v -21.51823975 -11.95307262 12.30333652
v -19.06963252 45.85180059 5.68653503
v -19.10666376 -129.77956235 -17.67434925
v -28.38376164 -197.25294411 -36.90608963
v -14.85489123 16.92320034 7.59923412
v -17.50324108 -228.63921523 -19.84634250
v -21.37978189 -155.79317510 -4.24204534
v 3.37565434 2.61492841 2.01105117
v 4.61789453 12.50687987 8.78808182
v -3.26456549 8.28762446 -7.89525732
v 15.81332274 33.75701606 -3.03492788
v -29.79654446 -94.67939287 -14.32886813
v -33.83488953 -101.23778880 -15.29588923
v -22.27189392 26.20401606 9.46306717
v -18.88393052 -192.84445047 -21.57960087
v 3.56693263 43.05085167 1.54284795
v -58.11922997 -223.93035889 -37.68338263
v -24.12532829 -155.08539975 -1.60712434
v -8.37733131 -16.09914005 13.65421619
v -25.13146214 -244.79909241 -29.31870520
v -16.95929468 -114.16099966 -16.89178497
v -44.17782277 -238.04311454 -37.10344434
v -6.75487798 -14.07105289 13.54023162
v -22.55306765 -175.05519092 -9.18374117
v -36.89209372 -155.90099990 -2.89366581
v -48.28865454 -204.41028476 -43.30726713
v -13.20961211 0.06761211 7.88904075
v -16.59886725 38.50349039 13.67761102
v -19.23110709 -225.95728934 -19.47523467
v -19.91733909 -208.00183713 -21.08175866
v -7.91156851 4.39630356 8.23161565
v 2.32178089 20.26469819 14.23383597
v -6.96846889 44.06958073 6.66429522
v -18.93286407 20.86906321 9.71796829
v -15.52262809 -17.00560376 -9.92199127
v -4.84584458 7.92358257 10.18274296
v -17.56580360 -213.32404017 -26.43631212
v -31.46002442 -141.23377204 3.24234483
v -43.37269813 -185.59199572 -16.19702950
v -0.99002756 -14.18321580 10.84717084
v -12.28502858 -2.41337880 7.63976574
v -31.63016960 -117.11778492 -14.48796317
v 0.80904545 25.82596429 -9.61035583
v 2.84335436 15.67170210 12.80043740
v -16.88879170 -90.07720649 -13.42563517
v -11.70545351 43.21317747 15.53559583
v -45.91319337 -239.40578103 -22.92605862
v 2.21679220 -14.98560980 3.00018699
v -19.62782443 -176.57870054 -33.83346274
v -29.82656285 -194.90595162 -10.72548982
v -35.42959318 -119.39695477 -17.66409352
v -46.70443386 -165.17926753 -20.50225250
v -29.68925610 -111.14026606 -12.91503478
v 4.54291981 41.65627807 -1.31724053
v -9.91594419 -1.75095396 7.85931572
v -40.84037244 -247.10641801 -22.23782055
v 0.44641382 -9.34161153 12.08057906
v -3.01866420 8.62817746 -7.83292949
v -16.97376370 -134.89875197 -20.78585140
v -2.41557648 43.05480421 9.09473933
v -16.73496887 47.90479317 9.32948384
v 2.73036235 -13.85120023 7.07261730
v 12.46064901 23.06508832 7.93809909
v -30.16270697 -202.35402882 -12.32472807
v -20.08462884 39.25045952 11.17304619
v -13.11524305 49.82248694 7.40850251
v 5.64973010 43.28486323 14.04790767
v -31.48801252 -108.46691579 -15.78011923
v -13.64028081 -15.85414447 12.35329080
v -16.40941203 -167.18746722 -18.62838678
v -21.23748697 39.49938342 9.96490009
v -48.35722968 -234.78680849 -23.43395725
v 5.23208780 17.12693833 11.99789904
v -56.07330799 -210.96403897 -46.32841796
v -17.10766554 -126.96541846 -19.18158494
v -20.67764662 41.48296267 8.62540863
v -20.23276314 5.82959596 -4.78279870
v -8.02580081 15.16886707 -11.40625775
v -31.31170198 -149.30351079 -21.52436227
v -3.50225111 27.78911404 -11.57503668
v -17.01815985 -203.71894538 -24.04958569
v 14.66610748 34.59456190 16.26010612
v -32.90137649 -89.85684067 -13.31310440
v -18.92183907 30.09812348 9.19711124
v -15.32461494 -13.06233462 11.22900378
v -12.91311532 -15.18933754 12.13438436
v -11.19079161 -14.45751917 11.84237748
v 2.17777514 -16.87201858 0.99708303
v -5.38867572 -6.26284909 8.88867397
v -1.40804087 44.06999424 3.10730678
v -31.29006550 -229.87671196 -38.02434355
v 1.64511264 -21.56821452 5.18359430
v 16.10789821 27.43780054 5.91439381
v -22.12898992 23.76072668 10.57567820
v -9.20901727 18.94930378 -10.94848942
v 2.86257593 7.37498840 3.15214554
v -35.11321545 -234.38936472 -15.61283600
v -6.66269800 -76.32794976 -4.57989192
v -25.47993697 -8.63188691 8.89613573
v -21.70217223 -215.87423980 -40.96557945
v -17.88406819 -121.86292559 1.10263377
v -24.42849986 26.04591474 2.23341584
v -33.30202401 -233.41235518 -15.26358351
v -33.67562965 -222.30316699 -15.76585881
v 5.65306051 14.52580094 7.47133000
v -0.25096670 39.44172710 14.44341801
v -18.15314777 -95.61590105 -13.79332412
v 15.69570787 25.95105022 9.16474964
v -24.56863597 25.65870062 4.67756996
v -14.62130807 -6.65341318 8.37479625
v -18.88403855 -11.84744108 -8.44681449
v -19.74033564 -234.90165174 -29.91380170
v -3.00852116 38.01813722 15.77577554
v -33.15321356 -204.17739451 -39.00499642
v -0.42860024 -5.61865233 -6.23436971
v 7.72673776 18.53454486 7.96111301
v 0.03868146 30.15950136 -8.68639164
v -21.52259648 41.76553339 0.99702016
v 11.66585460 37.92559355 16.71389490
v -35.41323915 -214.63087201 -43.04126278
v 16.36887342 29.43514287 -5.17274579
v -1.00501685 13.33532669 12.37512007
v -35.94783694 -137.00948656 -20.48628964
v -37.57258132 -151.28612518 -3.40963155
v -37.46792302 -181.47715926 -30.58417141
v -1.53145916 -6.86712284 -6.54615648
v -24.83401448 13.23343068 1.81530940
v -20.13292350 10.50023921 9.93000437
v -22.14480750 -12.59886473 12.56877836
v -18.08430441 9.48929880 -7.15487450
v -17.06121676 -229.99556363 -26.54898539
v -37.40177304 -234.17897522 -16.29204862
v -38.87836263 -243.11031401 -19.17672344
v -15.21375589 50.74035376 5.37941884
v -46.61386460 -163.86562586 -19.57932673
v 3.45827267 44.70104724 4.57426952
v -52.52546817 -235.29639840 -31.90292418
v -14.19718284 -36.43351793 -8.33236054
v -18.41081493 -109.84873772 4.57815267
v -14.80527408 -3.87419434 7.82833900
v -11.17624529 46.10173032 -0.53004746
v -33.78893435 -191.61045551 -33.81261230
v -17.92594790 -233.55393112 -19.07369681
v -21.90090530 41.38196632 3.48472502
v -10.76756138 39.84475508 -6.69092964
v -15.14348853 -37.96314448 -8.64615198
v -14.69818130 -205.15058935 -43.18477958
v -16.34003222 -103.63677889 -14.80287313
v -30.09952605 -197.16209173 -11.01171505
v -6.77960552 -19.64403130 13.14813551
v -36.15233675 -139.89646733 -0.20756737
v -13.92435934 -28.69264036 -8.14363640
v 1.54752412 41.52354226 13.76495603
v -12.35993207 28.00996974 -8.98304209
v -17.67358929 34.36414152 11.87356468
v -56.47444725 -202.31741667 -31.95300698
v 2.11538374 1.97182596 -4.47799172
v -16.03401080 -129.17838991 -19.90232989
v -14.57946002 -17.52424799 -9.75302421
v -16.29640162 44.27384585 -2.09063198
v -24.42564256 12.93389499 0.68503758
v -15.05939942 -225.52885115 -30.01146950
v 18.30831543 34.35114771 11.72577217
v -33.08281675 -179.31999266 -29.77731824
v -19.60185729 -219.07179058 -22.95849100
v -20.87309770 -197.74003327 -19.73848231
v -8.85195844 -207.09121227 -35.06752476
v 9.08790994 21.53962478 12.02890836
v 0.05729755 -9.16768517 12.29371969
v -19.78602074 -198.87720048 -22.80186675
v -19.31995712 -148.48257601 -25.09763092
v 4.46211733 37.12311760 15.69034718
v 11.94843277 39.96688500 16.26731828
v -8.73504020 -198.90576601 -38.67675364
v 10.77256631 44.18623820 12.22435758
v -37.16969863 -118.73132735 -16.55751653
v 17.96513610 38.05966675 11.21749543
v -22.49219082 -219.71119940 -18.82304251
v -10.16665529 -87.09044755 -11.59732696
v -13.65614589 43.51954162 -3.27860145
v -33.29322487 -125.01010299 -15.47624264
v -15.94950259 -142.12466776 -22.94257656
v -18.81496608 -182.49459565 -18.78121682
v -28.07246894 -145.25493979 1.90555374
v -55.83164468 -231.94850981 -35.30336171
v 17.42056757 29.51604873 11.64810453
v -4.28013271 -1.51156972 9.11870599
v -22.05820195 -4.03518369 11.31957769
v -22.40283787 -242.20924079 -28.14652584
v 4.24098456 38.30891848 -6.25359314
v -12.79732212 47.53997922 11.08531747
v -39.21964020 -185.30513346 -31.89981356
v -22.13440835 36.53912619 1.23573700
v -37.90682927 -128.49304080 -2.75296881
v -20.40881850 -225.69888830 -19.32993159
v -42.73104295 -196.09919190 -17.84877665
v -30.57534248 -113.48538846 -13.49297911
v -12.88326643 47.30585963 11.52572315
v -17.88281463 -162.04400361 -13.10197823
v -17.70168729 6.40505971 8.63202196
v -25.66643059 -240.26553333 -32.07511827
v -2.60455115 20.05987614 -12.23496627
v -32.88972378 -225.61182082 -40.84893316
v -36.18467972 -246.07326090 -18.57410744
v -12.20677514 7.18103210 7.13947834
v 8.10691249 18.23929511 -5.10433456
v -18.22306961 -117.09462851 -15.66765271
v 3.35714105 8.08695890 4.53491416
v -32.76527673 -136.90936565 -15.36338869
v -36.20540723 -244.18626726 -34.69928727
v -24.08596128 -227.45388746 -16.97976887
v -52.85321921 -230.52217066 -41.33831337
v 3.53325438 -0.18152935 4.01798869
v -18.42704788 41.24026746 12.94786111
v -18.19357462 43.81819069 10.37074253
v -16.67726226 -126.47809088 -19.18774843
v -38.29514980 -162.29401529 -25.28127283
v -3.94329103 -27.57014520 -7.01548997
v -9.67891701 -90.48476815 -11.12874318
v 1.80980493 10.46070084 11.39547210
v -56.15026131 -224.65544939 -33.73149037
v -30.65920062 -94.14815158 -14.70269170
v -5.20852860 1.84109388 8.74635205
v -9.95856710 40.60870036 -6.75044302
v 1.53390388 -14.93162382 1.08588301
v -20.51085420 -152.92373300 -4.46913950
v -12.89731171 -178.28898132 -35.70036590
v -17.99219474 -139.64444399 -21.21607028
v -45.71094364 -233.75959694 -21.20025828
v 6.02542516 35.14271230 -7.52164796
v -45.57999969 -177.76000500 -27.72999927
v -21.44239470 42.77387634 6.52459916
v 1.73259561 41.03815183 -4.84774914
v -11.24001946 37.69046441 -6.74884766
v -40.12725502 -204.96696234 -40.06284848
v -37.91664541 -246.11943960 -19.41230148
v -20.15086450 -215.25366604 -24.95155483
v 6.26105955 36.79829463 16.25163294
v -9.94864386 -0.65661513 -10.53499803
v -26.38969198 -30.60753830 -2.31241900
v -23.40196632 -205.18022776 -15.80680907
v -14.06958140 44.02300715 14.25758936
v -0.61938941 43.12233254 9.13323462
v -36.70682013 -223.49748015 -16.40669256
v 7.17564067 45.84634304 9.25301667
v -53.60195413 -201.13417506 -27.01484784
v -1.81968289 7.34849833 -6.52764365
v -27.05149166 -252.10621953 -25.67709982
v -35.45948118 -213.26500177 -14.75046296
v 0.76895976 37.27535158 14.99848347
v -39.73521665 -142.87845790 -19.99460347
v -21.68649994 31.13880940 -1.66129367
v -37.68409416 -184.07231569 -31.26656264
v -29.61484902 -105.18968105 -12.18849514
v -9.45406966 46.11507431 3.83830583
v -15.23325406 -155.37770092 -18.76102760
v -19.32264306 39.94762152 11.96951047
v -22.47576229 32.75318816 1.87823048
v -12.91212160 30.31422757 11.54553611
v -2.51920521 9.74466652 11.49325166
v -56.38908967 -229.14160788 -35.56990996
v -17.17261411 -130.68844378 -19.83486488
v -14.20714241 -158.99325907 -23.52181450
v -40.55252671 -183.91640484 -31.04479425
v -44.28728297 -215.74835479 -45.26545852
v -1.88746094 32.28309378 -9.09827463
v 3.48639488 43.78113151 2.51465035
v -1.48537406 8.15917552 11.37869246
v -12.54272647 37.71097586 -6.23017130
v 2.28427444 -20.28004080 1.94319326
v -23.14334549 18.74183863 -1.10581203
v -3.65126110 -17.21408591 -6.69922354
v -38.08659315 -134.77969170 -19.38000880
v -23.34331907 10.30620839 9.58173908
v -20.29644512 -212.36452460 -23.32979627
v -0.65438420 -0.91988157 11.11099403
v -9.36049595 -56.67035654 8.54209252
v -30.65186925 -161.59601510 -25.30130185
v -18.29398610 -165.69171846 -13.74521013
v -39.40581158 -153.97737920 -5.64818550
v -33.27253833 -234.77409780 -15.10557439
v -11.77264843 -28.27593125 -7.81328231
v -26.45557001 -226.24213994 -37.44378313
v -36.71175241 -114.90228772 -0.61068614
v 4.23360988 43.24169084 1.96040422
v -39.88131508 -136.11172140 -18.03695597
v 12.96333037 23.93745445 8.94999877
v -10.32793429 -214.90643919 -32.77811036
v -21.83272876 -236.42092943 -17.50074327
v -38.97066414 -142.58693159 -3.16965650
v -15.01554530 5.47061069 7.64468173
v -19.38512921 3.20953084 10.57659928
v -17.98472181 35.13202816 -3.48159811
v -15.93086682 50.51986501 4.74290131
v -25.70039593 -92.27492660 -9.32071079
v -19.02792417 37.70471737 -2.38615135
v 3.65837873 8.64327233 7.07623456
v -33.41934085 -229.37113047 -16.02254063
v 11.09065022 22.81997539 10.02508402
v -13.66939768 -128.64932418 -18.37284490
v -58.97134170 -214.91143107 -44.59466040
v -41.87878221 -206.75486326 -17.53273979
v -1.26767764 40.64303264 14.01168015
v -5.48375398 41.40425101 -5.55675058
v -28.96029688 -231.95713758 -16.25292003
v -20.47938295 -19.76978593 13.07034958
v -17.59154722 -2.12855311 8.28335434
v -12.84305658 -209.73609388 -27.56852470
v -38.40787336 -148.91034365 -4.05753404
v -48.82585257 -188.19545209 -31.54572472
v -29.66199256 -217.54488349 -15.32946900
v -32.61712566 -91.70229733 -13.89687788
v -54.75289375 -221.63477540 -44.52370107
v 0.69237128 -31.57821298 -0.56727725
v -1.17642083 6.28269231 -6.34931447
v -34.57988799 -113.69878799 -16.90370962
v -0.83780265 4.58517764 8.84089060
v -44.51582581 -149.38701689 -13.86265550
v -28.28933299 -141.23585820 3.61409015
v -40.44083878 -244.72260475 -20.35829425
v -56.90517277 -228.59580815 -36.74293309
v -20.25790140 -87.46431023 9.20685194
v 17.51225814 28.51092443 -3.21022840
v -27.91628242 -107.51541704 -11.34207379
v -14.32661247 -14.21492174 11.79945190
v -10.49181260 -197.78224826 -43.05014387
v 4.70727030 13.31630535 9.38908849
v 15.45189135 38.47289830 14.89761379
v -11.54232398 -95.45054287 -12.94680499
v -28.69004011 -141.32070541 -16.48097858
v -7.05453288 35.97390652 14.99265432
v -48.65542054 -203.71484756 -43.35916787
v -40.42512178 -184.49255824 -12.27951422
v -18.13947409 -204.28337157 -24.57392029
v -17.82033034 44.31726411 11.33392844
v -31.03914484 -102.19948739 -14.97020852
v -7.21056666 28.30977179 11.65709551
v -53.37741226 -233.88749361 -37.24814579
v 1.56930240 6.33864151 8.26554373
v -0.43423381 9.61000659 11.65193040
v -12.58291211 15.51150437 7.62916217
v -33.83086249 -222.74456918 -42.98244417
v -27.10482106 -83.62606168 -12.75294553
v 3.88104375 -0.39886855 3.11791315
v -5.52792381 -9.99443140 10.53092815
v 13.46227061 22.19540626 5.70112048
v -15.92879742 -194.85293329 -24.22972955
v -18.09023134 -234.95516181 -19.17689666
v 1.33514777 -13.81342113 0.47467303
v -30.69969267 -114.33730274 -13.50940671
v -25.38776211 -9.82056465 4.63299034
v 0.12814146 44.14288700 5.63600473
v -20.61120979 -90.37243575 -9.70091019
v -14.21302930 -155.01138568 -24.61007051
v -33.86597335 -157.60819614 -0.78499806
v -9.11646336 -85.98402888 -0.91039296
v 3.85536090 -1.38067431 3.21698328
v 0.66500762 -1.58439740 12.37439457
v 5.10838628 17.46768691 12.53026165
v 2.86977040 43.63792762 12.63912488
v -31.84031323 -146.42190933 1.43147842
v -21.29706554 -242.13425815 -24.41974357
v -31.84650838 -160.89011729 -1.47020817
v -29.97729182 -136.53926551 -14.56763875
v -17.09496789 -49.92467538 -11.04839053
v -35.75887159 -117.75703728 -17.22402126
v 1.39798503 -21.11263014 -2.24725297
v -32.97228366 -226.96305811 -16.05361328
v -6.82918634 -13.05794902 11.67253591
v -51.46281421 -205.55856824 -44.98711228
v -49.46353659 -209.21239257 -46.02096230
v 3.20657925 -3.30428430 11.13952138
v 9.27185360 26.27992444 15.65303653
v -56.04293570 -226.66445374 -33.84712711
v -2.35097832 -42.27829352 1.91772997
v -17.01037772 -183.15973878 -20.34279890
v -18.39180291 46.72094807 7.89061654
v -17.39299297 12.85993494 -7.95396511
v -35.07830575 -152.82395482 -23.51399139
v -57.11522698 -228.14205289 -38.47742081
v -49.67610165 -176.36896670 -17.80045033
v -17.94178225 -22.14092948 -9.09171719
v -24.59409647 -166.18420184 -29.24518101
v -9.70110204 -9.39697307 8.41170922
v -34.57291424 -132.27489591 -19.44325119
v -15.73935710 -23.95251580 -9.37215891
v 9.65069979 45.43900117 3.51777836
v -15.60612116 -180.45349419 -22.28095382
v -7.22244615 39.48848695 16.52286574
v -17.29825512 -231.54041171 -26.19056217
v -26.76031180 -197.54402339 -12.15713099
v -27.64595114 -125.71150064 -14.86238558
v -18.61907169 -136.29502058 -20.14403790
v -18.56328174 18.80902797 8.80262442
v -11.88262738 -32.11268038 -7.58085540
v -34.34775025 -109.38206315 -16.36699773
v -45.91780528 -190.06627798 -32.77191520
v -3.57831293 -19.43360083 11.71760075
v -46.44732177 -237.11590469 -22.58278057
v -39.54899311 -230.56459427 -17.67158695
v -8.94141942 -208.87672901 -39.54624757
v -9.69447661 -101.49939358 -10.29122435
v -14.87894449 -167.21107066 -31.36758134
v -38.80290687 -160.40995717 -24.86476488
v -5.39201498 15.78856818 -11.46386098
v -34.38854590 -93.51072460 -12.49891799
v -31.84738383 -133.47689807 -14.06268682
v 0.23875516 -24.83122796 -4.29870188
v 4.03791899 -1.44004717 7.13492092
v -19.40039545 -90.23965150 -11.76724397
v 0.77868334 -12.30640523 -5.20899286
v -14.64299578 -131.34574890 -19.83023807
v -22.36491255 18.56146753 10.63963026
v -0.93515514 -24.78488907 -5.46042435
v -32.01644495 -151.41312778 -22.77050540
v -13.45261838 -222.35292196 -31.33332729
v -9.38887335 45.88972405 0.26735870
v -13.28937989 -174.32998121 -33.58536959
v -40.79826176 -153.75477076 -6.33428385
v -24.77457747 22.82351628 2.54785852
v -21.94685675 -180.96964061 -12.77530473
v -23.67520332 16.70312509 10.18506475
v -32.79754519 -188.61816823 -32.75263309
v -15.73216356 -116.19410664 -17.36439019
v -12.37040106 -91.80788696 2.44857580
v 6.70875376 33.60421211 -7.91654363
v 10.81160270 44.14860904 1.50135194
v -25.20545945 15.27764183 5.61626069
v -47.94353619 -184.53115225 -18.87320913
v -21.78746276 -4.86438628 11.46457717
v -23.77868257 -220.66630423 -17.91189983
v -2.70563434 -1.34248752 9.37944558
v -23.83057401 10.25572419 -0.11985147
v 4.50966367 23.26792479 15.15145320
v -27.36004069 -174.83954132 -30.53103201
v 3.48080718 42.19476879 -0.25690370
v -15.24648350 19.03631352 7.61223212
v -31.16610087 -100.72618723 -15.11949953
v 0.92500722 28.17135118 -8.82686395
v -18.54846254 1.03849766 8.97736754
v 1.73935271 -21.08592540 5.05826389
v -24.07024428 -145.48946917 -21.52084559
v -23.00272696 35.07694975 5.93415461
v -24.31786619 -203.89699936 -14.74920008
v 4.19342937 13.09708413 -3.92967975
v -18.21576431 -113.43371868 -15.83382301
v -24.27027747 -184.24400687 -10.32165904
v -21.34761028 16.17982984 10.30825637
v 1.44202041 -10.76161582 8.99899472
v -1.41307071 41.44738987 -5.03741205
v 12.42492441 21.98515460 -4.81541269
v -15.06633870 49.39755052 9.17536672
v -14.52701539 -144.11440492 -16.42735861
v -16.94756933 -113.83812129 -16.86663367
v -26.69402957 -220.67649662 -16.21331275
v -38.29894215 -213.47028017 -16.04280062
v 0.55462006 43.51077974 9.21107270
v 4.77646664 4.69222479 -0.34502865
v -2.20101583 -10.62476356 13.07255588
v -0.55390754 -32.96201676 4.74268524
v 1.49435806 44.19491068 5.50003536
v -45.44882476 -154.80794013 -15.13675414
v -20.03386989 -214.92931247 -22.71030098
v -13.86194304 -12.75331341 10.13136655
v -31.54893965 -162.97087073 -1.80711295
v -4.34403867 -39.60705176 -7.93012884
v -8.24234821 -203.13295722 -38.08767349
v -22.52236940 8.14413652 10.01284644
v -23.65626022 -110.08944362 -12.64684275
v 14.86573182 40.13702273 14.47150018
v 1.66502036 17.58697256 13.70665152
v -26.04699507 -243.77265573 -18.57480407
v -12.36941386 10.46857517 -10.44157706
v -43.48704591 -240.73539674 -21.16644569
v -23.48810248 16.29887521 -1.35783560
v -15.97130299 7.24073593 7.62075046
v -16.69305749 -124.42923337 -18.76705140
v -8.25551804 -23.87818508 13.21815047
v -35.00701487 -196.92777097 -35.79993173
v -2.73023779 -5.64218313 11.73520647
v 5.91298798 44.00056973 2.13841302
v -29.57795002 -219.99955177 -15.61788935
v -49.38258976 -174.10866916 -17.92587712
v -42.49351844 -237.32149601 -20.09426057
v 1.80873787 -4.39307978 12.35655323
v -12.40803022 -208.00778270 -42.76591912
v -20.75693198 1.45542377 11.11876965
v -27.94124186 -218.44890714 -15.76623507
v -8.89908057 -206.15588129 -34.34043750
v 6.12225430 13.14011123 4.08659596
v 5.34358295 12.38276809 1.33953546
v -15.12567047 37.14919835 13.78182508
v -45.97094283 -160.08538008 -12.51872722
v -20.72145790 -215.82345665 -22.40004577
v -0.29311419 -0.22138821 11.41667087
v -55.59010059 -204.21753824 -43.47563535
v -34.87849236 -202.94252038 -38.71847317
v -7.02359993 -3.79119255 -7.96025060
v -24.09458719 13.98932468 0.90453861
v -41.02215916 -143.84791255 -5.82070928
v -7.02416990 -9.85415373 -7.69805070
v 0.87328616 -16.74488559 -3.65721341
v -10.09692624 1.29462115 7.90988002
v -5.57119818 14.81526531 -11.37393899
v -35.05305946 -137.09843159 -20.25112510
v -16.43028297 -211.02561057 -41.20860621
v -21.76050283 -194.56920028 -16.61427319
v -3.80245037 7.90212955 -8.27901438
v -35.77189893 -216.13873541 -43.76139492
v -30.04260175 -239.28561807 -16.14343375
v 8.35022982 19.44548450 -6.79438887
v -33.81654248 -234.99058187 -15.28957114
v -19.73921992 -202.01888680 -23.22701365
v -46.11849785 -161.44101322 -12.56628893
v -2.41148775 43.85231808 2.24504340
v -8.32819659 -10.36043372 10.03824454
v -40.21495953 -238.76802623 -36.99587286
v -17.18688384 34.31593627 12.00622134
v 7.67906243 20.43831721 12.83922698
v -18.64267886 -194.17990744 -39.41134736
v 18.88852380 33.05411711 2.54240702
v 7.65043963 17.91230403 -4.98755695
v -1.65099348 20.85068263 -12.21612096
v -28.41636352 -108.34330320 6.56130863
v -21.27963677 -228.97815704 -32.53100440
v -15.02356678 10.23940649 7.26176240
v -19.45953816 -131.18873537 -17.84305274
v -29.68860045 -191.98781252 -10.33152360
v -31.18128330 -116.13651365 -13.89442198
v -1.45082746 42.23233834 -3.30153108
v -27.78077312 -146.35850489 -20.01291141
v -41.02018103 -192.99755991 -34.87034515
v -15.74559137 -133.27762485 -6.99066417
v 1.92753680 15.98952711 13.20680697
v -17.77856611 -6.39566872 10.87115239
v -18.94734055 41.70853272 10.78764442
v 10.17610822 32.18787909 -7.36131659
v 4.27687028 9.69698187 2.07633106
v -9.11586359 -208.21137726 -40.72015360
v -15.59718326 -148.70554209 -24.75655265
v -11.47606410 -68.59170645 -11.28536463
v -23.96911196 18.89119111 1.40883715
v -21.07250318 -163.55983913 -28.89647521
v -16.07971080 9.42114182 7.43882777
v -22.59553038 32.96891227 2.78667756
v -17.46811531 45.13308033 -1.39542774
v -21.75154909 21.20102383 -2.64376681
v -31.01526573 -94.93744373 -14.83623032
v -10.85981820 4.99436306 -11.56897657
v -48.46147075 -200.36655664 -42.46975854
v -1.58387551 29.10862118 13.99771590
v -14.42564745 -128.57604027 -8.03706516
v -20.08487098 -111.15661263 -13.50875944
v -12.55315635 4.21029422 -10.91059577
v 4.80027962 -6.10378105 6.65286416
v -31.39806166 -220.96210718 -15.45785740
v -30.26004508 -249.25315380 -19.39184405
v 4.83946502 -2.38061231 -2.87514715
v -4.33487957 -19.39886622 -6.84170751
v -19.70034279 42.09655151 -1.39634416
v -14.11189418 -222.96082973 -29.15872075
v 17.59905368 37.83458471 12.47849781
v -14.60173260 -196.80260122 -25.79011954
v -15.28891269 -137.73597777 -21.89851366
v -25.53243376 -19.25083064 1.71719352
v 2.98286066 -0.74515212 6.00097794
v -8.81354231 45.77264190 7.61994673
v -39.72227499 -153.34255993 -5.79225505
v -17.26913080 -236.46135628 -22.42320031
v 4.22350829 -1.13157427 -0.11446080
v -5.40745538 41.40551016 15.96547291
v -17.13676751 -91.87933803 -13.73842545
v 2.53850408 41.95526987 13.72062974
v -51.80415884 -182.91193247 -23.67618866
v 3.35049373 8.05091113 5.15060686
v -18.52347516 45.94349489 8.03737622
v -4.45318455 41.35927930 15.49284533
v -17.60531962 42.87665710 -2.33091554
v -56.54936656 -213.30167353 -33.49662945
v -9.83705372 -104.15598005 -10.62042452
v 2.15498591 2.29742704 6.64408132
v 4.90988838 15.96169174 -5.24213584
v -28.34923379 -229.30665314 -36.80462390
v -34.97728333 -94.81836110 -11.61338761
v -1.89963484 -2.07971339 10.93179639
v -15.99198394 21.97769471 8.35292786
v 1.53353927 -6.89127389 -5.51262125
v -17.69039407 -227.12530196 -19.92642321
v -31.32537380 -168.83981228 -26.98688582
v 1.32699462 24.05991219 -10.34191065
v -23.76686968 -78.87021452 -11.58022881
v -9.62503720 -210.44272184 -37.55182400
v -38.25030103 -249.34536219 -22.12768793
v -36.08942404 -143.66041124 -1.49506959
v -6.69604121 -7.36910244 8.73338804
v -8.60448554 44.83340681 10.54930687
v -6.54038973 -59.71527845 3.07633262
v 2.56526680 -9.87090729 -2.67214375
v -18.39686185 -119.69068646 -15.82259126
v -34.81098264 -120.64936757 -17.94341207
v -23.93342182 -112.33524978 -13.00276164
v -23.25692773 11.02115307 9.91603732
v -23.29279110 -58.36544931 -10.36911923
v -24.66615289 -111.49291694 -12.40809634
v -15.96172713 -13.86816334 12.53299508
v -30.99893592 -99.68589991 -15.08381311
v -3.87142436 20.05396970 -11.95400208
v -21.89646848 10.31766739 10.22466179
v -4.54869680 -9.80572496 12.61833310
v -26.43466741 -111.43717915 6.79334719
v -20.89431323 -139.17981088 0.33779349
v -26.04378201 -210.42503417 -40.83427042
v -48.98764566 -234.86056924 -38.34366426
v -14.79009911 -199.57567751 -26.95091069
v -35.01886502 -85.61670780 -4.81976476
v -14.39781208 -105.48522323 -15.33410139
v -2.16127886 8.79224855 -7.15553155
v -8.85590073 -207.69380033 -35.55954620
v -34.53032300 -96.18327022 -13.24605756
v -27.27564052 -26.44644491 4.06328496
v -32.34393522 -210.55173874 -13.67632486
v -13.56301736 12.01744284 7.09272549
v -6.50112331 4.13785921 8.29230715
v -28.99673581 -219.39954162 -42.25099459
v -41.35455564 -200.67849755 -39.19271752
v -11.81782316 13.29631358 -10.81080362
v -2.82006967 -19.40662228 -6.09651115
v 7.69269746 20.63020878 -7.53790466
v -33.92217681 -225.09196401 -15.77709243
v 18.26536097 37.24084795 4.96203033
v -22.67920412 27.66016312 8.51861387
v -24.38698709 10.65616030 1.87122531
v -47.76087031 -167.52393544 -15.61066508
v -24.44349788 10.17519739 8.62903614
v -52.98566818 -208.55949819 -27.19896659
v -21.10956609 41.38579592 8.31909385
v -20.06459422 43.79835725 8.13582633
v 3.59168299 44.59183291 9.46294330
v -22.11788855 -199.61440563 -19.01688986
v -24.32135493 -218.64958107 -40.14383256
v -13.10710702 -182.95064569 -28.76304090
v -21.24364860 21.43436298 10.37207805
v -0.29692176 -13.42332922 -5.86072681
v -41.45628214 -151.83417499 -5.96814323
v -4.12969384 -48.64569008 -6.86250813
v 12.87129056 21.38384618 -0.91445423
v -48.10563475 -208.43029022 -24.07966554
v -20.51264048 42.69334674 7.94157479
v -37.05876693 -203.99741828 -39.29354995
v -34.65332463 -132.67546892 -19.58806068
v -44.10824552 -163.90876472 -22.97914959
v -9.48304869 41.92855954 16.21730439
v -43.42909530 -199.56478477 -39.72143307
v -41.41930118 -237.43569851 -37.51394525
v -16.81072265 -199.15923476 -23.71697873
v -28.46927196 -83.10651034 -13.11138179
v -17.77211018 0.88749535 8.56738165
v -42.13669151 -245.72923779 -32.67128393
v -25.36704578 -216.66876972 -16.83303341
v -37.53272817 -140.49938321 -20.74293792
v -51.85275152 -185.60546637 -26.73654817
v -53.00571769 -203.68997753 -44.98603567
v -37.30873019 -141.36506617 -1.37918710
v -11.01251226 -200.51115751 -32.53685683
v -3.34814540 42.53924266 11.44611742
v -21.33945189 -6.30433066 11.69366017
v -31.59861639 -218.12501550 -15.26869740
v -12.21635658 -72.90346920 -11.16928179
v -37.46423870 -108.68500918 -12.93414272
v 3.27379629 8.38745572 8.06405302
v 11.39226835 38.50194812 16.59809239
v -3.40366852 41.42108560 13.53812777
v 2.95363669 -12.02440076 6.71543879
v -20.58764361 -143.47916842 -1.50866737
v -12.77878415 -199.14384186 -29.16742675
v -4.64548264 -12.03466021 13.31049297
v -20.80810815 -215.57901800 -21.61935531
v -33.40326250 -81.33174479 -8.73146951
v -35.40772572 -148.54110777 -22.60902151
v -22.08073251 -208.74163508 -41.01384059
v 13.68349232 21.17246948 3.49121052
v 4.18815017 7.20924325 -0.21960818
v -44.52250153 -173.69250953 -14.65731952
v 4.76838695 -1.35463220 -1.10463356
v -18.69245805 -190.46449661 -21.14078775
v -30.61067499 -208.32292736 -40.17766193
v -20.43171041 -131.91334903 -17.76764356
v -25.75024962 -15.99187031 3.40712955
v -14.34165426 -155.48728406 -22.60644361
v -19.95072700 30.72343022 -3.46652139
v -25.04287101 -249.66406822 -24.69987981
v -9.54513624 -100.67595541 -9.77277197
v -27.17329375 -235.80540717 -34.33015198
v -30.19915521 -135.25110483 -14.30281904
v 11.11032255 45.43448612 6.71936478
v -19.60924827 1.17546180 10.09179186
v -35.87127849 -208.46122503 -14.18821886
v -8.76627676 41.72717407 16.30262844
v 14.44993727 28.50941382 -6.14853855
v -18.00768450 20.95863223 -6.58188760
v -2.54015322 17.04398543 -11.28315646
v -17.19583943 19.47900839 -7.31889438
v -49.44043234 -237.24266887 -26.09460056
v -15.10682050 -222.52675891 -26.37957595
v 14.36751243 34.81104970 -3.80165316
v -18.35367270 24.31977354 8.73645861
v -6.61966437 -5.97924646 8.38759355
v -14.81906045 50.60532317 4.14160546
v 17.22288318 28.07641029 7.48863397
v -37.01772913 -239.06093836 -36.80675104
v -20.32009140 -23.98291975 -7.85028841
v -37.33886778 -107.60125518 -11.96812931
v -5.88926906 20.11784725 -11.73571032
v -24.36245605 -220.52688897 -17.46404916
v -21.16987668 -13.11400346 12.71461230
v -57.37311766 -211.45999432 -45.72789371
v -20.49842104 20.26701160 9.67121404
v -31.75999597 -94.76660192 -14.71455023
v -33.15911070 -185.37828326 -31.73284978
v -18.87110621 0.40690208 9.23978910
v 1.48233841 -18.97149161 -3.07538640
v -17.16363244 -184.97203290 -20.99452540
v -3.48623260 43.65774989 6.52833283
v -38.84341940 -198.51964712 -37.19119728
v 12.95646653 22.54944108 6.71901507
v -19.99340579 33.32445398 9.89327580
v -22.31794223 -199.84133542 -39.49528933
v -21.73391357 -10.90794802 -4.78614261
v -31.03753924 -95.64372897 -14.97570332
v -16.22090675 20.38577199 8.19245260
v 12.17255928 44.95691508 3.96236870
v -32.06414729 -144.68675852 -18.60173605
v -44.81564835 -238.58249187 -36.64871678
v -16.14577696 -112.55050451 -16.96545072
v -24.98733811 -1.93957111 4.71983245
v -47.97227681 -200.84500313 -21.58273384
v -12.25969195 -220.38008273 -29.68870476
v 14.08358850 24.80391040 10.90132073
v -21.79707959 29.87662889 7.90663064
v 9.14259814 39.11875933 16.42383635
v -19.82293464 -63.59937042 11.01621147
v -15.33220895 -122.25420028 -17.92337187
v -24.66466650 14.43779189 2.02244753
v -32.01543167 -139.04617727 3.29945539
v 6.64838636 45.68405822 4.28548781
v -6.79561729 -11.75447088 10.58326010
v -19.78418045 18.11814681 9.37143713
v -19.18764599 -94.69369054 -12.19237410
v 3.74141918 -11.88586187 5.79315843
v -32.18109906 -219.65353191 -15.64766467
v -2.86408165 39.97957334 -7.50493538
v 5.44891786 43.00585017 1.28482329
v 18.93884316 34.70528871 9.06463992
v -3.22987349 -8.50976817 -6.12776168
v -14.48845863 -218.47115457 -28.57440338
v -5.45277679 -41.94271192 7.85225537
v -24.88763817 -227.41948068 -36.00096330
v -14.50526807 -107.83819109 -15.58273379
v -15.42596798 40.46507925 14.71705548
v -26.56227536 -245.35353482 -18.83744076
v -45.40232569 -192.91223586 -34.21762213
v 13.64705898 23.86256307 -4.41865716
v 12.52403855 40.63931108 -0.81175967
v 18.59964617 32.51045942 10.72307490
v -18.66895892 -123.83487076 -16.92726836
v -27.21263655 -88.09824288 -12.18241733
v -15.22705052 -185.92759967 -23.70867133
v -21.24574222 -106.59858584 -11.95550244
v -10.68690885 12.93553133 -10.82166564
v -14.27980606 -149.45524931 -18.75695214
v -20.40120587 -177.16880143 -14.70085606
v -24.54299480 -11.20157260 0.19770660
v -32.29743242 -178.52132022 -4.91478946
v -4.20029135 9.53961816 -9.67352837
v -22.87333831 37.79455647 6.17634831
v -7.30825774 41.72104970 15.86474292
v -36.17115691 -220.29672563 -15.98943025
v -18.25722121 -93.83855760 -13.23070750
v -19.54411343 2.63295672 10.75408515
v -40.27386010 -195.90444863 -15.05597215
v -7.18163326 44.64577511 1.02588942
v -29.01342139 -218.21112931 -42.26858914
v -21.49298601 1.53955678 -3.12514533
v -16.71773568 -5.46728820 9.93537437
v -39.06756639 -188.28150630 -32.71469101
v -11.55633107 -217.60827303 -33.66004676
v -34.00464728 -141.36520028 1.84129691
v 5.82940970 37.43085265 -6.09291671
v 2.63831276 28.20139565 -8.23046546
v 9.71774478 21.65427990 10.31106431
v -23.58477004 28.39981765 4.47827578
v -30.06132506 -212.31180429 -13.78220599
v -8.86949524 -202.13219523 -42.56698489
v -8.57477821 -199.20904934 -37.96770424
v -24.00777675 -7.91058317 0.70475676
v -15.77758417 -163.43449056 -19.17373948
v -3.17761581 -22.16370031 11.19759772
v -23.57746288 30.28267249 2.22866051
v 1.11172232 15.01958538 13.06003518
v -28.52899022 -222.71542251 -40.86819291
v -21.84139751 -1.05175644 11.26937009
v 6.10332238 39.11885992 -4.79145115
v -13.59483227 10.60802396 -10.18639281
v -4.12770966 -38.76150399 -7.72270933
v 12.94240728 20.47840692 3.04953079
v -12.65589334 48.99773747 2.35935953
v -40.23360461 -181.68795109 -30.47226556
v -42.56725311 -244.70104277 -21.70700766
v -32.64940903 -154.07401323 0.19547666
v -36.18587181 -251.87322497 -24.20908958
v -4.48070513 -8.78468156 11.18377410
v -0.37248887 -14.32836987 9.78409592
v -39.73989934 -173.18636179 -9.40804742
v -20.18984593 -38.30672428 -9.60590411
v -9.82206035 45.47062144 11.65641379
v 6.47936808 16.64405502 7.78192515
v -35.56243703 -127.07541883 -19.02708970
v -44.12031174 -202.03100145 -40.37403315
v -11.44591626 -113.59260231 -7.27526750
v 12.96877116 40.23402557 15.83985984
v -15.31624794 -126.32532418 -19.04174313
v -41.59856215 -138.32812011 -15.29297791
v -17.14553498 -129.27182019 -19.76048760
v 11.53171621 43.92052814 12.16851361
v 9.13320947 17.26721600 3.23672686
v -56.34450912 -215.56201577 -33.22064877
v -16.64957590 16.02967642 8.76138639
v -14.89704940 -12.28234079 10.30096691
v -34.60479155 -116.08050764 -17.40831323
v 0.56232803 36.69156879 14.94259480
v -9.56733059 31.60728887 -9.65590216
v -19.16417480 -161.41891479 -9.16852150
v -10.45237854 -12.43424136 9.60705429
v -24.81258102 8.82220548 7.52943754
v -35.39738804 -234.99403894 -15.92725888
v -17.89146289 -236.04795337 -19.84903775
v -24.19986762 16.38500392 9.69334505
v -26.61416493 -187.39649653 -10.57553664
v -29.26316299 -87.86285669 -14.12666216
v 14.41888046 42.40707308 4.34441026
v -24.67475645 11.72238309 1.48619805
v -7.34697189 33.22370350 -9.50200204
v -14.60841112 -22.64421992 13.61873094
v -35.46025977 -139.03716207 -20.57858743
v -20.43056116 38.05658966 11.23772468
v -29.77326699 -209.01381969 -40.54163024
v 3.10276356 43.19400713 13.32533360
v 3.37018445 -4.98289196 -0.04556364
v -39.54905644 -245.81654370 -33.61411765
v -17.67864265 -66.44098461 10.55767667
v -16.05624147 -225.20530224 -24.47509579
v -31.49498254 -252.74366140 -29.75799888
v -12.43499015 -86.72888577 -12.27016933
v -27.11188979 -103.87931764 -10.40639542
v -17.40697958 -121.77298963 -17.24799164
v -18.86057481 -126.81035697 -17.44884625
v -5.11474814 7.01329019 9.29961447
v -25.62851645 -213.96978199 -15.32921195
v -12.86013331 -96.22757882 2.04425305
v 16.26088656 31.93436563 14.94270843
v -7.87839759 9.76524781 8.38240050
v -30.74987791 -115.19321054 -13.67545687
v -54.73002791 -201.21918619 -37.94544190
v -56.34505674 -230.60037196 -35.99292785
v -32.90240467 -188.31041455 -10.28540079
v -43.22186112 -215.10587633 -45.06148398
v -8.72817356 13.22703529 8.66175629
v 1.67437235 -2.79162498 -5.55434870
v -42.28379205 -143.34753156 -16.14771597
v -5.82863530 -43.65771636 8.18129815
v 13.28904089 22.20871113 -1.36773032
v -20.05097456 -13.56936898 12.24652957
v -39.55389932 -220.06230056 -44.53180358
v -22.88228832 -15.11005778 -3.93191352
v -8.45276844 -195.32068074 -40.87533429
v 18.92613247 33.06744620 1.48132362
v -18.75453629 -4.25144285 11.08010579
v -17.13202707 -94.91959214 -14.01749067
v -47.28541523 -164.93296623 -14.92791530
v -24.89794604 17.29393937 4.90011740
v 14.61787708 42.31222346 5.15294913
v -27.91259065 -122.07449973 5.27445134
v -31.00679815 -250.11262298 -19.92542110
v -58.36788565 -220.69205344 -39.12369162
v -16.68773219 -144.71819997 -24.22317863
v -16.92826673 -189.01613355 -21.82841860
v -23.31121080 -208.38992298 -15.98365046
v -39.20251131 -150.61648190 -4.63196728
v -44.65142265 -228.42639685 -20.55354230
v -44.33686286 -163.29389811 -10.54600906
v -41.04822129 -148.31468463 -20.55784874
v -14.86287545 16.73834771 7.63012795
v -21.87937684 39.62949663 8.95934366
v -42.92597622 -243.48571897 -21.44405618
v -29.31930497 -223.69551659 -40.72120413
v -47.86357284 -224.84201193 -23.85718375
v -33.62310305 -207.91295171 -39.97580335
v 4.13562497 -1.44617225 1.37042871
v 0.40628063 -14.16373812 9.28600971
v -40.17769918 -198.18025827 -37.81538084
v -30.75463511 -143.65226030 -17.11298153
v 13.62558920 38.30101714 -1.93529052
v 10.55526268 42.55025089 14.85422347
v -10.61660238 -5.59318950 -10.30677464
v -13.28738965 -118.73143911 -4.15055500
v 2.02244660 1.21032959 8.30674078
v -41.84187204 -135.03874838 -12.16663234
v -2.39430717 0.24026238 9.43774916
v -45.12052983 -202.11960375 -40.86740687
v 2.88089458 31.88660368 -7.80601241
v 5.89060038 15.31971246 10.13680641
v 0.58385922 44.14731637 6.32613711
v -19.63552646 33.85372832 10.58115717
v -10.55380609 -205.48290014 -31.54679015
v -18.69336329 -123.02003801 -16.64067805
v -49.23818260 -234.78524387 -24.33733642
v -16.35657810 41.54955223 14.33741953
v -17.29470864 -195.02674043 -22.61249162
v -8.31769686 44.56915706 11.63751818
v -8.42388719 -192.97511876 -38.18048537
v -28.50372531 -98.33913296 -10.18672436
v -30.90590611 -144.29239929 1.84058631
v -35.04378349 -228.21584344 -15.93295857
v 13.72273173 31.79167584 16.18180051
v -19.34919320 8.40391219 9.44206957
v -21.55452222 -148.70177209 -24.07023869
v 16.85862429 34.38595682 -1.88913674
v -0.68177463 -13.15660216 11.26096398
v -18.66285875 -5.45624923 -8.07664078
v -49.44972321 -238.15619946 -26.64107457
v 1.44305674 -15.02254140 0.53609820
v -17.60375872 -108.66688192 -14.97264300
v -8.64361227 -208.36120844 -38.99023682
v -41.20992869 -133.58584046 -12.31761742
v 4.10664221 -9.20814183 4.61637927
v -21.76222019 -77.76910812 9.87802912
v -15.89851081 -131.53472543 -20.19668370
v -13.65983952 -7.57183507 8.57926812
v -3.61286593 -13.75488564 -6.98173558
v 8.97154678 37.81889752 -4.46895836
v -20.95661126 43.41198877 6.96627051
v -18.17463897 -105.83975166 -13.16209882
v -4.68937214 -14.98353202 -7.17443554
v -14.86699935 -139.07302916 -21.97087742
v -31.30787611 -216.97899699 -15.18354006
v -32.64606372 -210.84071696 -41.29416123
v -24.88419972 13.20539042 6.58974517
v -31.27118200 -88.31977844 -13.99166137
v -34.09243003 -242.61006713 -35.07598117
v -32.29057416 -138.39280605 -15.34916554
v -7.06192059 11.96317188 9.26255714
v 0.85329375 -17.30371825 7.84614589
v -21.60542831 -13.19358498 12.79136073
v -23.53328280 -143.39877665 -20.42456530
v -41.43895209 -194.10577416 -35.16477719
v -59.20357630 -214.19203281 -40.64835981
v -20.44590563 30.88390641 8.50886386
v -17.28951745 28.71689759 9.49783623
v 0.40123251 25.68174154 14.46101069
v -26.91398747 -244.38884854 -31.13601170
v -8.99785943 -13.56223226 -8.64197034
v -54.78564277 -197.30563462 -27.78349258
v -28.59967202 -232.60787129 -16.28390141
v -4.60268883 41.35663435 -5.28761186
v -13.62051722 40.77329114 15.40009771
v 3.87166580 -5.58539992 8.73752683
v -28.04728970 -97.88683057 -9.58179124
v -12.75438722 -108.65995288 -15.14943037
v -18.63822900 -106.71009868 -12.86678389
v -6.58559101 23.13106880 -10.97148098
v -38.31968457 -131.66016340 -3.11710685
v -49.14412275 -232.38226771 -24.42145534
v -16.55170880 -13.28099240 12.40370236
v -7.04457052 12.84880750 -11.32486854
v -38.42634335 -159.41379964 -5.32932719
v 9.29510593 36.47414222 16.74778387
v -11.58562116 46.04631662 -0.61879837
v -23.15546572 -16.52173698 -3.52751324
v -14.52100649 -106.27902299 -15.39518591
v -10.56276914 -92.16546267 -0.15792728
v -20.36849409 -134.53696668 1.10838329
v 16.01171121 40.28660059 2.16048933
v -13.68379220 -165.10757804 -28.06424908
v 2.33639730 -1.53474393 -5.48875565
v -13.13134748 -112.27703094 -15.88843390
v -4.63510817 9.14601516 10.41675080
v -17.77424663 19.84355599 8.69744085
v -32.97325596 -116.45636708 -16.66501723
v -27.70449966 -216.52168036 -15.61305206
v -34.85702351 -89.90263939 -8.77142232
v 18.19655672 32.15581179 3.27783497
v -25.95174126 -164.16737437 -3.48783261
v -1.03648624 -34.07965228 5.24531817
v -43.88977960 -234.82273519 -39.18210417
v -23.91831949 11.17157843 0.23826552
v -20.30162700 -12.93926593 12.16192916
v -15.76677337 49.86435547 7.83572719
v -23.79252762 27.96824835 6.86510373
v -8.27609748 23.84356596 -10.77293418
v -21.80532925 5.22747170 10.96950658
v -12.22831663 48.08647558 1.80446508
v -26.00108273 -129.40038741 -16.09618776
v -12.99668569 -8.02320987 8.53196625
v -36.08777747 -116.47830158 -17.07115769
v -16.64173044 -110.85819453 -16.29455946
v -58.45769122 -218.96365285 -38.66820037
v -8.03745724 12.41169032 -11.26812212
v -24.00067076 -55.87621778 -9.70979687
v -13.16826325 -110.91075838 -2.08332390
v -34.77630019 -234.21378434 -37.91189566
v -2.31041736 28.34192663 -11.02639455
v -23.81280437 -247.99853563 -24.45299365
v -48.78386855 -237.60354519 -35.91154516
v -24.70778488 25.72453767 6.65174890
v -34.46374461 -160.92053056 -2.08679400
v 4.30756202 11.87134907 8.14305060
v -22.96325564 30.77738732 0.36437740
v -12.18987070 45.99890858 12.95284927
v 1.84156094 -6.88144425 10.39229333
v -24.73601140 12.77059410 3.14189820
v -10.59164200 -19.66217533 13.68578989
v -5.02266316 41.05686396 -7.02194776
v -21.75919339 24.50517938 10.40962245
v -20.13523132 -113.60758543 -14.60213121
v -43.36698353 -241.28077924 -35.48377380
v -39.30292279 -149.52510595 -22.07072079
v -13.30436766 -128.75959277 -10.17171890
v 0.59852179 -10.38430352 11.47710253
v -13.18792161 -103.81660610 -14.64261580
v -10.07162686 -211.49376035 -37.30051219
v -18.27519201 21.41281404 9.61046852
v -19.41315271 -197.84718752 -22.74946496
v -7.69526325 -9.66440421 -8.25689640
v 0.72465086 5.57468599 7.52618723
v -8.03641044 0.26613285 -9.93702002
v -30.11167794 -237.56402731 -15.35553392
v 16.19039848 38.28451410 14.25856352
v -20.32210492 -197.74580002 -20.87569423
v -8.55166744 -207.39220083 -38.43739629
v -8.74566194 -195.22051513 -36.39721125
v -1.98763888 1.48202525 -6.05579233
v -53.63160744 -231.62673414 -29.76730093
v -34.14846212 -121.14988267 -17.97901280
v 13.44546396 32.54251555 -5.76834660
v -46.76917568 -161.77815199 -17.41115190
v -21.77228220 41.63406044 5.45747625
v -22.79602364 -193.57608259 -14.68862500
v -20.51135898 42.27232933 8.15182645
v -43.85926947 -148.56022596 -16.10225812
v -23.74897897 27.90853381 1.55615539
v -21.02283016 -170.80225050 -31.24406002
v -18.98138598 30.99361807 9.85733327
v -8.91691446 45.20558566 8.78280308
v -18.29332300 -18.22158508 -9.16154217
v -47.22876102 -229.35074568 -22.28431962
v -22.19044976 -14.83579725 12.75565848
v -23.09021726 -92.97445416 -8.31488613
v 11.99385617 21.49822004 -4.10394510
v -8.81647412 -1.34047191 -10.21229848
v -17.58260280 47.37295955 8.68239813
v -5.67318266 -30.68549745 -7.41819199
v -10.75231005 46.26803845 11.01149339
v -35.61377525 -126.04364753 -18.84734072
v -33.67860988 -94.98146921 -13.99705466
v -6.17130380 43.60781610 -1.76411029
v -26.26716718 -199.91023839 -38.44380379
v -11.10012643 -5.42435469 7.81598408
v 0.97617717 26.85273811 -9.30783711
v -19.96502280 -208.26044679 -21.66379616
v -11.79814525 14.04222753 -10.81080735
v 3.01528792 16.82007127 13.40064500
v -11.01870090 -90.96015990 -12.31813058
v 1.21750240 -14.18826636 -2.93608615
v -2.80661648 -21.03798464 -6.02461817
v -5.03694173 40.09174928 -7.88036454
v -14.31498863 48.10085893 10.84899716
v -37.71591559 -241.40003324 -18.26678589
v -15.84199443 -226.89282894 -25.07323213
v 18.73733103 33.20258856 3.19955358
v -2.85790698 18.59957725 -11.84229832
v -2.68348446 16.39638282 -11.04827505
v -40.17667100 -221.92916274 -18.01764779
v -17.30367169 -106.04309291 -14.25963081
v -45.01910135 -160.20642221 -10.46279166
v -27.90452354 -155.34843504 0.01628663
v -31.96967766 -158.11446309 -0.27809793
v -10.98767389 19.24815588 8.72296281
v -44.06123608 -242.82203615 -22.31913432
v -21.22253738 12.42616028 9.87092778
v 6.50437130 16.30075276 10.03858726
v -21.75577916 -230.61981797 -17.64983498
v 3.19747836 -7.93895777 -2.93735345
v -42.59609431 -194.14065778 -35.03884003
v -41.35893285 -148.32794666 -5.69994608
v -34.34941918 -141.99331403 1.21226348
v -33.84641185 -137.84651458 -18.45960133
v -20.09977028 0.45640211 10.62484365
v -37.25426644 -246.77123129 -33.45826268
v -34.70465541 -108.84675384 -16.12044871
v -8.04742612 -4.94533498 -8.72414187
v -16.79794490 -160.55698693 -15.59557952
v -23.54718745 -14.03264794 11.96708716
v -12.05067523 -105.77350110 -14.09149077
v -18.14472303 -221.78573906 -24.39704537
v 17.85787195 31.55143186 11.44563407
v -12.36422826 -111.56380922 -15.24810679
v -11.30679995 -215.26695788 -34.59158912
v -15.00042900 43.09054837 14.59266897
v -11.33251749 -209.36068892 -32.35678375
v -33.99371728 -252.80833244 -29.82122451
v -20.27900703 35.59659049 8.09666421
v -24.55891669 -85.82478762 -11.62015274
v -12.11041491 -103.05304080 -14.00372013
v -21.12182975 -15.23643732 12.93547638
v -8.52106512 -7.54398713 -8.87550320
v -10.94548218 -203.06284726 -44.21372339
v -20.55667713 -48.57786000 -10.45771688
v 2.32839212 27.33600326 -8.41334742
v -15.92838019 27.95849554 9.96176247
v -20.89366131 32.50255063 9.04444978
v -20.19229904 -210.42013168 -20.69240436
v -11.55653503 34.29982811 -7.93178007
v -21.67113312 38.18643466 9.97660868
v -20.89839615 -12.38428336 12.19717786
v -9.12839454 -194.13587451 -41.66437685
v -11.22237276 -10.38139034 -10.01682598
v 2.46160454 15.11104126 -6.72454666
v -18.24912801 29.80007045 9.47643165
v -5.96028240 -10.45903750 10.46092529
v -9.54120606 -207.71847665 -34.25857052
v -41.77067429 -247.66694009 -24.39164929
v -11.05598267 -214.00521696 -34.32896361
v -27.31886134 -248.72422218 -19.75264587
v -47.34189808 -168.83166134 -21.46215923
v -37.68261522 -193.14816594 -35.17359495
v -21.05735429 -219.87468004 -19.93159950
v -8.37249868 -203.93508673 -35.94919294
v -41.91403091 -178.88073623 -29.12501246
v -16.41206630 -0.26432585 -9.44252964
v 14.76066560 41.68676585 2.20735185
v -30.30962870 -230.93739152 -15.47990087
v 9.15338565 19.85550486 6.84874319
v -33.59192237 -79.40439880 -6.94456510
v -11.32189948 -2.87665380 -10.58178861
v -45.31074315 -207.32952654 -21.11565508
v -10.86614374 -199.63179529 -32.41198137
v -40.60462490 -168.39429736 -9.13585816
v -15.08160587 10.58112737 -8.98918416
v -19.83068883 -190.50014019 -19.24875192
v -22.46162109 -225.06020963 -35.85027531
v 1.92551105 14.69406486 12.59692200
v 9.91975982 20.87163366 7.04238843
v -23.26088957 -20.29285580 12.10812293
v -18.79235543 46.13129050 6.32132823
v -32.91267902 -146.49453759 -21.19556256
v -38.24906796 -182.56673217 -30.67393973
v 4.67163185 6.38516759 -2.30262592
v 3.09293019 10.68196539 10.44554263
v -25.43605864 -26.05101466 -2.63699424
v -41.39037430 -154.25069630 -6.58799941
v -7.82017875 19.71028373 -10.95351949
v -21.38817310 -18.99781264 13.04098219
v -44.39088330 -150.18399060 -11.33767143
v -20.96768655 -216.54929221 -20.87488025
v -23.94922636 -23.83472584 -5.26775559
v -31.70828521 -121.41728401 -13.76551669
v -10.21522470 15.50643612 -10.84089279
v -17.90067181 -23.70997518 -9.39812139
v -31.94832802 -142.85337925 2.46134005
v -49.59614202 -203.31640542 -43.46962273
v -31.84090555 -142.90353656 -17.13726670
v -15.49586002 -9.33074392 9.76977963
v 2.98165786 5.77504793 2.32725195
v -16.11163467 -227.94863582 -21.98067307
v -3.04962439 -45.39950937 3.06731113
v -25.40056407 -224.83189404 -16.98180102
v 6.68450724 35.80474481 -7.07932422
v -23.97960238 -28.68334018 11.58496644
v -16.73373021 -116.24009907 -17.07786508
v -41.56432673 -149.37707782 -5.93762659
v -13.95977475 -216.63133800 -36.53392568
v -35.24703905 -216.49263799 -15.50139114
v -12.17307150 -16.25495963 12.86407933
v -10.99714264 -102.65067220 -13.01383693
v -44.67076436 -212.56308258 -44.86447573
v -19.40430701 20.39689757 9.49349254
v -14.69438337 -211.63417399 -26.65046789
v -19.12718266 12.11409736 8.63754191
v -20.50219849 25.99924803 9.41724889
v -18.52524839 -136.49272919 -2.12283712
v 3.13291186 17.07651094 13.41460831
v -7.90314935 -8.87047872 8.98441486
v -12.81063911 -11.68835443 9.37764067
v -15.51313233 -225.77391565 -27.15966664
v -16.59857668 49.47404191 2.33447994
v -21.48831822 -197.68379629 -18.48748140
v 6.09981362 43.73861477 13.65293749
v -28.23016606 -62.30705604 -8.55354778
v -51.84516311 -186.09282374 -27.12981030
v -13.56462203 -5.06590307 7.84701854
v 2.01730337 -12.05802616 8.37419555
v -32.65198693 -221.98659182 -15.47728106
v -20.55149898 -112.79378831 -13.84561416
v -18.86761934 -140.40689170 -21.19934373
v -18.85099709 -1.10018055 8.98491591
v -13.45106307 13.05361930 7.22488761
v -20.92600800 37.04281896 -0.70221908
v -34.62034464 -128.95525992 -19.39833164
v 9.71512031 41.22595116 15.80163091
v 12.39215862 32.07193688 16.39304124
v -11.57653145 -24.76820163 -8.02975241
v -37.44441643 -195.80891728 -35.77745333
v -46.87276855 -210.30144393 -23.95707555
v -24.41478521 20.44466510 9.15252231
v -21.48295008 -242.68229306 -25.12554452
v -50.08501187 -210.53990722 -25.22772737
v 12.43477501 25.78358725 -6.84295129
v -16.49278402 14.55492061 -8.41124821
v 0.73879852 34.32224318 15.11262171
v -12.89748866 16.87252894 7.63812987
v -15.39889444 -104.58444059 2.95733032
v -36.64829582 -136.27822697 -0.74683432
v -26.83572285 -60.43741852 -9.10944492
v -23.44483882 -228.33003104 -34.48583186
v -43.75125095 -242.89578199 -34.09628943
v -56.62098154 -223.57848287 -35.12503579
v -7.90780038 0.61525620 8.27191863
v -40.28076306 -213.01880479 -43.73739287
v -28.02344598 -140.34515619 -16.69589058
v -24.93562363 -231.70268536 -16.64732769
v -20.50990611 -238.20210993 -28.49495783
v -7.51247164 43.92399639 8.16505868
v -52.66446993 -223.13997149 -44.56526041
v 4.34488337 9.05667525 -0.66380808
v -20.04650980 29.36239913 8.82878155
v -38.36025670 -243.97057295 -34.82295200
v -2.54863431 10.93121897 -8.82036705
v -35.69829091 -104.60384935 -14.62273672
v 12.65172195 38.94818202 16.34033211
v -0.22581006 34.82117131 15.02274256
v -23.99840578 -50.37554353 10.60033124
v -40.52768275 -211.58085763 -42.84459725
v -37.79622540 -139.93479311 -20.51758952
v -25.08422732 -92.17348695 -8.89143441
v -11.20163407 -22.61949889 13.71132676
v -3.31667950 41.96964204 12.52372563
v -21.98872715 2.21114117 10.97649988
v 1.24802650 -14.73056246 -2.38642213
v -41.39281809 -161.58756614 -9.95681714
v -18.93219166 44.22848299 8.72574002
v -17.11162180 37.88905591 13.20868637
v -16.77447371 46.52885348 -0.46556449
v -16.83769003 35.20805389 -4.73473733
v -19.30495352 -120.64342201 -15.74707776
v -9.19126626 10.73400211 -11.17402036
v -44.91174966 -201.37116313 -20.59686743
v -33.01586211 -133.30110908 -17.16188341
v 6.97092619 42.20261052 -0.94486598
v -18.14702526 47.10186645 8.03466607
v -23.67160469 -182.16630816 -10.46908647
v -12.12937944 46.65444046 -0.06871262
v -42.74676740 -243.69716644 -34.11642089
v 8.89236853 40.29206932 -2.00724788
v -29.18292023 -118.83278191 -13.19666393
v -25.26683360 -1.11630501 6.09357702
v -19.70996521 -30.05966917 -8.42936058
v -26.68594941 -216.57155454 -16.17787965
v -19.51332390 -123.83431941 1.85655884
v -11.28632575 11.59696002 -10.80361847
v 1.41080702 25.28420836 -9.34916828
v -12.00000010 -120.26000023 -8.89000017
v 5.49313519 20.30389011 -8.30643438
v -5.68598928 31.88171238 -10.26357710
v -1.96504546 -36.01384163 5.83299715
v -48.38160425 -202.39087939 -22.05194347
v -18.41685176 -231.59609735 -18.52386817
v -45.52796483 -228.80186141 -20.81616595
v -35.09623185 -193.90562177 -35.04418954
v 1.15402334 12.42712140 12.38774881
v -21.07385360 -151.20221674 -2.56653060
v 3.47070792 -4.22445126 -4.45317850
v -58.03016946 -219.59173679 -37.67575324
v -26.77262202 -218.66926551 -41.05712101
v 0.75082219 -14.77276720 8.84797238
v 18.56075786 36.12592071 10.87304205
v -45.39711028 -157.92773664 -11.37892809
v -12.12714706 -13.25287484 10.10368206
v -12.51960639 -0.11608473 7.90173002
v -31.75805882 -190.39401412 -33.71789306
v -14.53261636 49.86872151 2.50919396
v 2.35423772 -9.30923037 -3.90130258
v -55.88113889 -219.08687055 -33.01187232
v -56.90693483 -207.64057338 -34.08362344
v -21.16025239 -240.61532319 -26.65488049
v -47.41534963 -202.99367607 -43.04054379
v -20.45197040 36.79933771 -1.03576109
v -33.85669366 -147.86648750 -22.06563018
v -18.65472645 -101.67419910 -12.31897529
v -8.14714655 -15.01180883 13.38819228
v -14.03201371 -176.81728303 -25.18807724
v 16.85257256 30.78593127 13.89458589
v -20.00066079 -111.94702238 -13.84522300
v -17.36057922 45.95811293 9.48983710
v -2.32525589 -6.21729670 12.99833693
v -2.68823910 10.70265844 11.31266449
v 6.48470595 16.64754376 10.46795864
v -38.67197409 -128.02356482 -17.61107519
v -19.21660639 -214.40014243 -40.60922936
v 0.93004218 33.39737654 -7.84356520
v 0.33846803 -1.28046481 -5.22538833
v -8.92379787 0.43462426 -10.42447705
v -19.89335008 -7.16494070 11.70449331
v -26.19735897 -21.57614380 2.61426182
v -8.11025687 -2.52888375 8.20123125
v -16.10004529 -119.60744113 -17.56328344
v -15.41853044 -1.91845116 7.97656737
v -27.77147852 -204.52463627 -13.25966977
v -23.70734327 -130.66141307 -16.89754613
v -29.51438539 -85.05326509 -13.53703067
v 15.48155211 26.37189068 10.88287402
v -1.06235640 -22.27086015 -5.36581036
v -6.14834484 13.76716886 -11.48391236
v -10.76233294 -45.29746994 -8.93307477
v -41.99343920 -192.64237583 -16.85850509
v -7.48113403 39.03433681 -8.19689315
v -1.23818172 -17.62798056 -5.49664255
v -28.08956429 -239.40341175 -17.08233543
v -23.22759107 -14.96022847 12.25299016
v -14.21850827 -177.14226246 -36.05449572
v -15.83933830 14.96590395 8.02476052
v -23.24820496 -172.93651402 -31.56763688
v -27.35999972 -176.68999732 -31.03999980
v -22.61494100 -101.19316727 -10.07858850
v 3.85087845 -2.96349381 0.97945565
v -5.75719355 43.88996214 6.11588079
v -27.44412236 -66.84446335 8.63825716
v -29.34598550 -108.80777985 -12.67066505
v -34.70426425 -127.51339376 -19.12101358
v -15.50949179 -196.93484902 -24.13693629
v -16.31633937 -227.98745334 -29.27917056
v -25.11109784 15.83363302 7.73579674
v -29.77631241 -222.38118947 -41.72428697
v 3.77459754 11.96065545 -3.34836473
v -15.72766714 -3.68950353 7.85516482
v -24.21813831 -62.28190288 -10.58661565
v -33.14861655 -143.43947172 -18.84220541
v 1.80832541 43.51107776 11.29198726
v -23.88082445 -12.52104435 -1.36551657
v 2.43745372 -17.52944849 3.65396705
v -36.09174490 -150.78760684 -23.05740677
v 6.31831260 42.41230339 14.79151845
v -48.77722636 -183.14130604 -18.46242324
v -23.05822819 23.73018116 10.03626734
v -39.76591304 -244.89226937 -20.01403458
v -16.55549556 48.26937988 8.89953692
v -37.76314855 -213.83428574 -43.16757247
v -4.37897537 40.81404954 -7.21631013
v -19.74824443 44.19596493 7.28859007
v -32.39723668 -236.54080927 -36.58426926
v -42.66037047 -140.20624757 -9.53018479
v -21.41606249 -109.71621424 -13.06579541
v -53.37066203 -229.79542613 -29.50196154
v -15.14681522 -124.38262999 -18.64819229
v 1.39935210 -0.97178138 12.09418289
v -21.90200612 0.85741753 11.23674680
v -28.84533815 -253.54591012 -25.38124099
v -9.14822612 -1.76679145 -10.19969583
v -21.75770700 42.96778515 3.07344273
v 10.26854571 19.20231618 0.57139882
v -34.77130458 -110.81799120 -16.36433415
v -22.81223238 37.18423843 4.77085216
v -42.93850809 -152.65436471 -7.88045209
v 18.22677627 38.02842647 9.26143676
v -46.04427889 -230.05881906 -42.14240238
v -34.25996378 -102.86445171 -15.39498195
v -43.41660812 -231.68924451 -40.95923156
v 0.58256532 -18.99696887 -3.83494725
v -14.66271747 49.39332604 1.76916504
v -43.03780198 -184.51151252 -31.10168502
v -34.37726572 -215.44593573 -15.32148477
v -39.86784071 -216.21602774 -44.26627234
v 3.67031223 -0.83119993 -4.93168319
v 6.92248205 17.14260690 9.70572513
v -18.62264983 -25.98520182 -9.04843118
v -33.54277089 -138.61784339 -17.69561879
v -52.11979896 -224.62627292 -27.97688916
v -52.98226699 -202.07157731 -43.08741540
v -17.59544201 -136.18274033 -3.79768526
v 3.22387367 -5.88059425 1.99375348
v -33.94174576 -204.62304354 -13.04048952
v -22.97951654 -27.02077851 12.16387562
v -6.74428837 -1.23697624 8.81230645
v -20.54067701 -157.48888254 -27.33626775
v -56.06535077 -225.27086735 -33.50520507
v -14.81531933 -224.35387969 -28.45103480
v 1.84042810 -5.15489001 -5.55592403
v -17.18042046 -21.18848450 -9.40227229
v 0.19399445 43.22110116 0.49364084
v -17.42944866 5.44919958 8.69740825
v -37.15093061 -250.99354982 -23.07775617
v -15.06396662 18.53919402 7.55260559
v 8.08857288 21.93046361 13.90508004
v -32.78367221 -244.68967319 -34.04899687
v -11.53130457 6.69448264 -11.42804231
v -28.09193730 -51.99676752 -6.26043603
v 8.75415001 45.26251927 10.40600799
v -14.61649407 -10.69673896 -10.38111933
v -0.87631936 14.51071072 12.60318235
v -10.21160930 -88.76531571 -11.50343660
v -13.84484023 -126.01235509 -17.94755086
v -26.43236145 -32.71831945 -3.04576219
v -2.55055795 6.36682427 -7.15104397
v -58.02410468 -212.53360808 -36.90944612
v -22.03510329 -239.65772986 -28.69176120
v -17.89612137 -165.46423733 -14.45852220
v -7.14027043 -7.87509978 8.72908160
v -12.07088679 -183.85413289 -32.02996030
v -16.55570418 -189.57489729 -38.99440542
v -29.53949571 -107.49956220 -12.95196824
v -41.42178595 -156.93934262 -7.99614564
v -14.68218118 -181.33112788 -37.72702068
v -19.33142915 -96.60007060 -11.07458677
v -8.98703095 -196.52239978 -40.84543139
v -23.68364669 -25.84752254 -5.94382733
v -21.39244601 -8.44617281 11.76422741
v -23.10095355 -36.89790890 -8.09638202
v 4.15285910 15.43049980 11.00117341
v -33.98362175 -145.22968233 -20.87206207
v -19.17801611 17.62602292 9.13165696
v -33.81282091 -203.56446505 -39.07682002
v -19.45289038 31.85242042 -3.71759804
v -43.00088808 -162.82567382 -10.83538495
v -42.36073419 -187.04546988 -14.82394896
v -12.15083618 29.06520851 10.88416576
v -19.56589706 -93.02904457 -10.42665355
v -10.49176604 -190.03988802 -36.29712388
v 1.63941854 42.91273281 0.81082352
v -26.65029466 -149.82588589 -22.80846797
v -9.31958668 -204.61614430 -42.89441928
v -18.29813607 -98.73224050 -13.80130090
v -34.51099247 -191.78181887 -10.87764464
v -33.08734670 -93.52277964 3.22612538
v -16.69929735 45.80032453 11.46116666
v -32.16687217 -120.38204074 -14.37110920
v -17.51950569 -19.22227256 -9.33105592
v 0.68637909 -15.81211388 8.31890199
v -18.10180768 -103.42208296 -12.84222770
v -8.87436420 -5.84730087 -9.46588628
v -17.65296981 22.39988372 9.08267219
v -29.39418890 -169.62778568 -28.27269025
v -4.40972205 6.92527974 9.62680764
v 17.77907461 28.31693180 -0.63101831
v -49.45608228 -214.21863139 -27.10613236
v -19.33055744 -12.80389354 -8.10669083
v -8.57509300 -12.61208020 -8.68587568
v 16.62390120 28.55219506 12.04357296
v -38.13349828 -153.81078422 -4.15179553
v 3.18980054 -13.26828822 6.16620854
v -30.92328645 -137.57570088 -14.61170614
v 3.57321766 7.14624813 0.77763479
v -38.70006651 -154.92480993 -5.06295636
v -26.73264407 -193.69903207 -11.49335038
v 2.28335825 -19.60097067 -1.21694151
v -31.16634116 -135.35083830 3.45931761
v -18.82676035 -111.51120067 -14.79423977
v 16.51045494 40.37990794 11.08128205
v -11.73382066 20.86299472 -9.77552310
v -17.15690456 -129.72062826 -19.84156854
v -21.29785158 2.86738807 11.18314452
v -16.90208726 -173.65550995 -18.05190928
v -32.24701062 -94.10464764 -14.44260404
v -16.56312123 -13.26340064 -9.59061645
v -37.58074343 -177.14130878 -29.11950834
v -30.71838431 -251.96808577 -30.01495451
v -43.90712455 -155.05495667 -19.25693080
v 8.88168719 30.44934943 -8.20175745
v -43.30573604 -245.72882056 -23.98150414
v -51.65203288 -209.66456831 -46.60149291
v -52.98430845 -198.26926291 -25.24148673
v -11.55956648 -16.79518074 12.99308613
v -15.26687574 -107.99425840 -15.83648100
v -36.04416177 -212.03050017 -14.80780542
v -33.35519880 -108.62572491 -16.34606905
v -51.74303800 -189.00389969 -29.66193296
v -25.14143661 -27.25311927 -3.42681538
v -4.14144341 40.40527716 16.02726802
v -11.83486730 -184.53811109 -38.37193549
v -14.85454291 -203.78181338 -26.14196949
v -17.11445116 -235.90885103 -22.36873843
v -32.42433071 -126.80175900 -14.01541755
v 3.99012677 2.28069210 0.90206176
v -13.57514504 -117.01279134 -16.99480228
v -21.23500779 -228.75723243 -18.18255708
v 15.77110775 39.10422325 0.63969108
v -32.24505484 -223.59341383 -16.01178013
v -19.92379315 10.99374425 9.39337909
v -26.35051310 -160.65521538 -2.26057949
v -29.41421419 -241.49137735 -33.80218148
v -18.69891211 -71.15298510 -10.76669153
v -41.64858907 -214.38348293 -44.70092058
v -20.75267769 -181.11735582 -15.98254405
v -31.56835586 -136.74494624 -14.39521369
v -35.94277054 -124.94502217 -18.37260276
v -12.75591739 14.34282772 7.73887010
v -2.30036047 6.09013392 10.09096950
v -12.33272906 0.85651997 7.75092375
v -6.18223893 10.98768879 -10.71699522
v -0.05052163 -22.28600346 -4.67148982
v -31.11211583 -118.55047196 -13.62324972
v 13.94741517 30.50447628 -6.39742194
v -1.87401613 12.25183532 -8.51983856
v -19.83789168 46.06543481 3.56302341
v -16.15838893 -10.33430453 10.38561203
v -54.78172749 -209.92133021 -29.65901606
v -10.09616628 -101.71218216 -11.37622818
v -17.83894002 48.81761968 6.70936657
v 6.45004492 15.96191153 6.41912734
v 1.88477524 -18.40477809 -2.38352292
v -3.05730919 -8.78740475 13.54909874
v -36.46354750 -142.38044620 -1.11196400
v -35.54822505 -149.58162606 -1.08387182
v -17.84075797 -121.32042646 1.50160631
v -31.41256049 -96.84462100 -15.03475476
v -31.82826191 -73.10379297 5.11186244
v -50.65158382 -227.51109302 -26.23078786
v 4.79337992 10.75615361 5.32359816
v -29.42558751 -92.97475219 -13.86076119
v -47.42934555 -207.45545626 -23.45538884
v -21.57417312 42.82156751 4.94347326
v -12.50248682 1.87458156 -11.09675318
v -8.03639926 6.62658457 7.89007079
v -12.54108921 31.02079593 -8.38812720
v -15.04860632 3.38395126 -9.67127830
v -15.84343612 -146.46473527 -12.94635888
v -53.95794660 -192.05036759 -25.72906017
v 15.80787078 27.34266035 12.35994603
v -0.23051241 26.19001642 -10.35176869
v -30.54460883 -215.55694938 -41.83246568
v -36.32917255 -218.55118871 -16.16493054
v -44.03628781 -161.28151119 -9.93408915
v -16.88591763 -214.44773674 -27.05217712
v 2.65063392 4.12645889 3.39216576
v -15.07011801 -160.71619093 -28.63955125
v -20.59447020 -161.83447838 -6.66337088
v 18.20900291 29.55210581 8.41675233
v -26.53260157 -122.81922251 -14.33568448
v -36.33630648 -191.17845595 -11.64629590
v 1.14265655 -25.28182045 1.88610388
v 1.37202884 -5.16965147 12.22717576
v -27.92023495 -83.36228877 -13.06457911
v -24.85286817 23.01895060 4.39182902
v -17.22936146 -134.13456082 -3.68149648
v -1.60664378 23.63167517 -12.35333271
v -0.48152136 -0.29371711 11.32545900
v -17.76176505 -196.60069048 -23.26256968
v -25.16998909 17.08450727 7.55747361
v -12.78869063 9.12059750 -10.48440672
v -4.02219873 -3.89214815 8.91732238
v -21.23248205 6.64172834 10.83448436
v -18.07390153 32.29641914 -4.73399786
v -23.65355566 30.13610281 2.74880510
v -21.99032530 -90.88774770 -8.59930366
v -35.77014804 -98.96221012 -11.72560733
v -42.77120531 -181.59049749 -15.61058126
v -17.65007526 -133.25835764 -19.50084418
v -25.03648773 -83.18553120 8.97456240
v -27.43917704 -246.09382451 -18.76915433
v 18.77801493 35.62099859 6.29755668
v -25.94592422 -222.76130319 -17.05471426
v 6.68187439 15.92933200 5.96727710
v -14.19706549 -63.49024922 -11.82083692
v -34.66425836 -131.90659881 0.89949486
v -14.11672682 -130.66768646 -19.27834749
v -10.30372456 -31.10278584 -7.76691549
v -12.47342024 -20.85242234 -8.42343085
v -4.94884793 -9.00365785 10.63028071
v -0.60425501 -17.98290759 8.99327546
v -51.66016519 -234.66306925 -37.63732687
v 1.34795823 39.70322013 -6.50716899
v -12.27304898 -213.80384266 -37.86697984
v -22.30486088 -218.22941303 -19.18592490
v -10.09043586 -214.18045461 -32.21893683
v 15.53028356 32.69204870 -4.30010306
v -9.76073183 -202.38864422 -43.72521862
v -20.25798336 -133.18444788 -18.23383011
v -23.70852605 15.08427970 -0.98971382
v -7.23462692 -11.00677811 -7.48858880
v 3.66447237 -0.99374831 7.45191891
v -16.50450192 -231.74466193 -22.74446748
v -16.36792161 -120.55726349 0.03643822
v -31.18867241 -106.59854859 -15.44398349
v -42.63650998 -207.36986399 -41.64074361
v -45.84322497 -159.63697433 -18.12788658
v -23.84668216 -17.78469793 -2.83099525
v -35.65415740 -215.29112756 -43.48985478
v -34.11358222 -85.45912057 -9.23178252
v -36.76881269 -145.32965422 -21.78914286
v -20.97050846 4.38854378 11.20973472
v -24.72892217 -20.88247985 11.05586905
v -42.49816388 -239.63144422 -20.62663808
v -49.73638803 -228.58518362 -24.63777550
v -31.90404549 -238.22742701 -15.53373318
v 16.23866148 35.48567370 -1.48681132
v -23.54362048 -154.62884307 -2.13301857
v -20.75289749 39.93569687 10.09397302
v -28.34472992 -105.76564074 -11.14283130
v -18.87335069 -156.41987324 -8.67392309
v -12.64106389 -71.25248015 7.66472518
v -30.14308773 -97.94133902 -14.17674404
v -0.11622020 42.23872349 -3.22653423
v 8.33122153 46.15419731 5.30253071
v 6.71812706 39.85611722 -3.22202547
v -8.57493468 -32.25160018 -7.90134165
v -32.95210376 -144.30618286 1.08313607
v 1.90591568 1.65242970 -4.58411593
v -34.83715653 -111.37051880 -16.52251743
v -8.72650091 -16.10204950 -8.49777181
v 15.99967107 41.25484452 6.93562720
v -19.22843046 23.30118790 9.83985327
v -18.02879758 16.18737727 9.14009754
v 3.52962571 9.48015973 -3.61821870
v -8.88558570 20.57805657 -10.92590671
v -29.71698344 -162.40255535 -1.80106156
v -45.52980512 -235.51151156 -38.66001219
v -22.26574346 8.30729865 -1.96397444
v 13.19196075 44.34421659 4.60090488
v -3.89453815 43.15358773 -2.03174422
v -30.35738319 -219.60003674 -42.71405563
v -4.19175439 -3.60195711 -6.36722520
v -4.46403399 44.08264160 4.47883131
v -33.39591250 -141.13137126 -18.57749186
v -12.52828259 -57.33555183 -11.70537621
v -8.01730994 -89.98291194 -6.47118594
v 13.88890203 21.82258666 4.49090311
v -42.27850214 -137.74350286 -9.04175546
v 1.29496108 -9.27310996 -5.17496048
v -27.14643441 -205.09037375 -40.15504941
v -23.46179448 6.21783361 1.02579943
v -4.52291453 36.91149130 -8.77229124
v -37.20767051 -197.44423032 -36.69716045
v 2.29645544 27.10621431 15.04011545
v -38.68044913 -153.05982530 -4.92894230
v -27.43160911 -249.86757338 -22.77016453
v -7.31004262 40.59232399 16.37010649
v 2.63995049 35.88554636 -7.30772084
v -20.82123980 -226.19169950 -33.45495835
v -16.07882604 4.55478719 8.21330119
v 11.87549159 21.32064104 -5.06652007
v -10.90172119 -197.87378609 -31.85586631
v -19.01998743 47.28116840 2.96962960
v -49.20941591 -230.42306304 -41.66578129
v -8.75339750 9.94682498 -11.31541841
v -30.53472936 -200.72077215 -11.73093449
v 2.04018899 -8.82623158 1.38287002
v 1.64348842 7.49539584 9.60194226
v -30.59742041 -96.74388915 -14.90965206
v 6.48771925 46.14574835 6.46065781
v -57.99741670 -218.10553968 -37.88429126
v -14.37128149 -20.41998692 13.58487271
v -34.26749632 -119.66761947 -17.78716408
v -19.59068514 -95.23414820 -10.46555862
v -6.53461833 -11.54901739 -7.11409003
v -44.54616457 -218.02324057 -20.84766142
v 13.80242035 41.89624265 1.28411013
v -0.98646688 43.79613698 6.99609984
v -11.04681939 -93.96935999 -12.41168380
v -7.59931142 -13.54067866 11.42847259
v -15.78286849 12.37226743 7.77771557
v -8.30641575 -13.62800878 11.08176075
v -23.50505814 14.15495016 9.98489931
v -10.07278729 46.69876024 4.40415042
v -10.30770503 -215.56709707 -32.31588751
v -12.53892388 44.03637350 -3.08095664
v -24.26948398 -215.90502560 -40.98724574
v -6.99626375 -9.95612051 10.27230732
v -55.36764115 -229.13981974 -33.43631700
v -28.50056253 -222.96930850 -16.17610641
v -19.54908110 32.61560947 -3.10937595
v 3.28647951 11.57249231 -4.33479529
v -31.09193966 -224.90347922 -15.78035764
v -42.30301455 -153.49331498 -20.90601064
v -21.93512768 -244.38728392 -21.02658898
v -22.18128741 10.80371533 10.25081892
v -50.56830868 -223.24781120 -26.05596930
v -18.04253086 -132.31106102 -1.88213214
v 9.02608037 44.69676688 1.80682470
v -39.33462873 -126.43828988 -15.73062129
v -2.30566575 29.60128896 -10.36127750
v 1.00690837 -11.01484429 9.49001778
v -39.25215080 -142.33671129 -3.46916355
v -25.52893944 -90.25597572 -10.78420319
v 11.58469822 44.31018978 2.06449814
v -41.81528091 -184.89991128 -31.16946109
v -9.76061542 -210.50979197 -35.55188701
v -13.90426978 -187.59731948 -39.99000415
v -33.70269015 -106.98913038 -16.03015512
v -9.03551374 5.30766323 -11.37297787
v -33.03779662 -253.60628963 -28.27281691
v 12.81174086 22.41534181 -4.07048501
v -10.70691925 -27.54238248 -8.17213673
v -20.46803758 -8.90878867 11.88265346
v -40.02476856 -162.70101070 -25.14586225
v -17.26663113 0.15688238 8.59013386
v -19.18054186 -124.94798005 1.25396729
v -15.36563691 -32.40979835 -8.18063971
v -22.03473076 31.10703267 -1.25382317
v -9.26191919 -88.61553669 -1.77187007
v -32.66447037 -133.25059414 2.55533634
v -25.02054162 -98.20049256 -9.36585013
v -9.80944652 33.50900859 -8.69402010
v -20.17717436 -98.54769707 -10.42302698
v -18.69179122 -173.73800278 -32.95562044
v -0.08573277 6.81727799 9.33755282
v -22.42283151 -88.83175999 -9.98537522
v -13.28833960 46.27208039 12.94621825
v -16.99320413 -53.89469117 -11.43514737
v -28.63945253 -190.57549536 -34.66859832
v -19.73842829 20.59566230 -4.68142843
v -19.36956495 28.67702395 9.16897692
v -15.08569624 -130.81547618 -19.96255852
v -42.87617281 -155.72302043 -8.15512147
v -46.39483616 -234.52956975 -22.03935757
v -15.98632894 -219.88862753 -34.57377478
v -27.61435322 -247.63649702 -19.57429759
v -36.81914508 -120.40106952 -17.28064753
v -26.80229396 -217.96017885 -41.06903449
v 4.87361383 12.84946874 8.55494104
v 17.38736778 29.71508726 4.41121543
v -24.74309132 11.84330508 8.59233644
v -44.15633157 -205.26467264 -42.22056642
v -16.19637571 -88.68496120 -13.21268827
v -41.68699682 -247.00716138 -23.32016267
v -46.11247778 -223.17008674 -22.74793200
v -19.38767917 -236.17273569 -28.65163423
v -11.95433643 -15.89415595 -9.23540629
v -57.41973221 -208.52351189 -45.07372901
v -49.08996820 -172.66666889 -17.36336201
v -22.34685421 -174.76627231 -9.44863353
v -40.25997967 -249.13805723 -24.89941940
v -0.45966459 34.65383872 -7.90090673
v -23.37541245 24.57058802 -0.47970528
v -20.97215876 18.59188639 10.18081512
v -19.95766349 -219.48759258 -21.69448882
v -7.49260932 8.49428028 -11.12794504
v -22.06782810 -239.99506235 -17.97831245
v -25.57980828 -13.31007574 9.47249588
v -32.77022392 -88.96407485 -13.31597567
v -1.86822924 -43.44161227 -3.26492288
v -20.61191387 24.73058738 9.92565416
v -27.79130265 -215.05816281 -14.90443386
v 11.12877578 28.47890370 16.00826532
v -20.45384236 -25.43606423 -8.01904686
v -16.55818895 -219.85563636 -27.28771977
v -12.59565819 -176.78228021 -32.43518993
v -24.55305681 -38.84100169 10.71969699
v 3.17491102 -12.82922644 4.96814866
v 1.79999950 -12.56241463 8.45562387
v -43.75598580 -159.82626379 -9.52496566
v -24.61554855 -92.17876196 8.70423391
v 14.87862319 39.42240402 14.96766414
v -50.07007718 -177.06924677 -19.39387992
v -31.36738390 -189.02117014 -33.28482434
v -54.43599820 -195.90874016 -32.00799227
v -19.86519434 -155.76186776 -6.46343874
v 17.77136885 36.71816364 12.66614906
v 10.08128934 39.53030705 16.47353917
v 0.83248131 31.01099096 -8.32513068
v 9.50567983 21.46152034 -7.24791596
v -0.27288147 -20.87942325 8.10338091
v -1.57332968 38.21753711 15.56707732
v -10.85489988 -63.51382285 -11.37035154
v -40.58038816 -150.04666150 -5.02349343
v -48.76993597 -234.60520804 -38.66687045
v -4.99864155 -26.52454004 -6.79092761
v -8.92358646 15.54923877 8.88567232
v -43.15053672 -246.36964500 -24.50340427
v -21.11022919 -12.76221033 -6.44435175
v -20.28288506 -40.62879831 -9.82378982
v -16.16323180 16.20241068 8.50999448
v -1.79073412 -38.13268989 -6.09513139
v -12.56782282 29.46350910 10.98360587
v -4.92151408 -10.26888471 11.19674928
v -8.27416126 -6.64963201 -9.00063105
v 7.58976676 16.07381366 4.77894023
v -10.02026629 -100.12757778 -11.47514675
v -29.86006625 -118.02950501 -13.12249061
v -24.25616048 17.06928387 0.93114591
v -11.44713722 2.60709529 -11.29437983
v -2.59363884 4.59317071 9.31172259
v -37.82273829 -104.36692089 -6.30976213
v -50.79767853 -237.22279072 -28.87377329
v 3.34014650 -12.59278413 6.43388554
v -8.01760610 44.74730790 6.63151499
v -15.26986063 16.61616750 -8.91934708
v -20.33122629 -131.40338659 1.26165710
v -21.69529535 -126.08015537 -16.26100391
v -35.25478765 -252.70894170 -25.42657591
v 4.03155992 4.68648830 -3.19441990
v -13.13582342 -134.18306410 -16.99643768
v -18.64937693 -215.07683396 -26.34810656
v -7.73718022 -10.72921045 -7.96952005
v -11.43425796 -9.50611848 8.42292234
v -43.43910515 -217.48940647 -19.66632344
v -5.99270733 -0.42912387 -7.87018053
v -40.40057212 -182.57401884 -30.71440756
v -27.26897411 -98.15235436 -9.21766181
v 3.89976008 -10.39076969 4.57763067
v -22.48949930 -244.30058897 -26.01481602
v -25.96665174 -217.76753664 -16.35504328
v -35.04579514 -97.06213325 -12.79406808
v -5.80739090 -26.94380470 -7.13451626
v -20.00097558 -66.28753245 10.73218789
v -17.21785963 -164.12942111 -15.60881641
v -44.67645288 -233.13088715 -40.29997811
v -55.50172552 -230.84242642 -33.26543421
v -12.64565624 -117.05701053 -16.34424180
v -40.69837183 -134.38756764 -15.80920815
v -20.79692483 -166.68789089 -8.99519864
v -57.38496408 -227.28633881 -39.47275877
v -18.87401938 38.65440190 12.18940411
v -37.05338016 -245.54434419 -18.76328513
v -23.46643619 4.99143964 9.78554692
v -3.75428400 -27.36913227 11.10711880
v -22.52441086 6.53555663 -1.24351773
v -25.04078485 -242.02662706 -30.86845763
v -26.78631619 -99.16592389 -9.33064613
v -20.59506997 -227.73230076 -32.41553158
v -15.34705143 -7.83177279 -9.76478215
v -24.52450246 -70.35338134 9.70049482
v -10.70521679 45.49437016 12.25205418
v -2.66539981 -4.97193076 -5.71010821
v -38.65488619 -190.65052271 -34.18737277
v -33.88505802 -163.49174082 -2.26064166
v -17.52360165 -225.97752512 -20.48118785
v -16.19236171 48.73413593 1.04087603
v -14.38808814 36.08133644 -5.51682943
v -19.37977038 -125.62443316 -16.96464233
v -4.19754675 21.34256996 11.22824382
v 16.42305404 27.04418078 8.03590100
v -6.44543394 25.57120472 11.26475167
v -19.38791201 -6.51397789 -7.40645314
v -43.46350580 -150.63388646 -18.30782928
v -32.21505508 -215.43629467 -14.62285873
v -10.84951218 -201.56684518 -32.65991807
v -50.68863928 -182.63220787 -19.75135133
v -12.49149255 -9.45198163 -10.40498167
v -24.93762039 -248.74426425 -20.67039721
v -45.24394125 -153.55962515 -12.91979756
v -28.54955196 -138.35740089 -15.95219411
v -26.65205859 -245.52798271 -30.56003153
v -0.43265265 40.83169624 -5.67541271
v -20.38626932 -213.72859180 -41.24429822
v -20.18535137 40.85795581 9.44913737
v -6.06562709 -5.08774072 8.48787930
v -9.55158193 31.97839111 -9.57185496
v -13.94368894 -2.37650704 -10.17938275
v -17.26805419 -5.26853791 10.55317000
v -24.90199916 19.40763369 4.23114887
v -16.32901840 -97.81124443 -14.16226197
v -18.97671260 -195.91152668 -22.33937010
v -47.65218124 -237.92706430 -24.43043143
v 8.48416798 17.89568365 -1.31281395
v -23.87201972 -159.00047123 -27.08775550
v -29.28995714 -224.66620803 -16.01251215
v -11.98922098 -101.47831589 -13.84872757
v -25.76942556 -54.13330346 9.76356398
v -20.18231712 43.20278019 8.67620390
v -9.67371929 46.25882953 8.85448791
v 4.87738242 -3.31292511 7.04088947
v -26.88401565 -115.14844000 6.46760454
v -2.17911741 43.95403340 3.22715542
v -1.26459240 9.73239169 -6.68970495
v -21.94317989 6.18632045 10.62934846
v -13.35334312 -132.34160841 -12.64884789
v -18.86508428 -3.04261432 10.53076424
v 3.03792395 42.74401441 13.59546185
v -21.73525654 -7.76651222 11.72934473
v -13.00095674 -113.92823607 -16.14138484
v -26.28058381 -115.72036147 -13.23499437
v -0.79109654 25.53546801 -11.05850469
v -39.51614723 -141.24433696 -19.80795898
v -15.26517421 -211.20031178 -40.55766016
v -11.65761426 -219.20068562 -32.27533773
v -21.70903608 -184.20666456 -14.17821459
v -17.01402850 -1.00924296 -9.27610137
v -29.18055095 -79.61875200 7.47166015
v -18.45304668 -107.88707435 -13.53573427
v 4.11466649 9.75210872 4.46624821
v 4.92069731 20.89303546 13.92237097
v -19.35775392 -217.70039201 -24.60470609
v -32.63299912 -115.90088904 -16.11673832
v -9.30329040 -6.95005851 -9.47437249
v 5.93528617 13.35007977 1.20020087
v 0.31418429 12.88350113 12.39064336
v -10.41135471 -212.79895306 -36.74600273
v -28.52644958 -225.57018697 -16.02931134
v -22.98918180 36.27990559 5.47211710
v -17.03472435 -193.18583608 -22.40558155
v -33.55361521 -206.76849782 -39.67670351
v -17.13739149 42.30373725 13.81089259
v -23.00077118 -202.66808569 -17.15826429
v -38.74410316 -157.27788210 -5.48083661
v -14.41357192 -224.43188727 -29.99983169
v -5.23125287 42.07554460 -4.74373763
v -11.75269485 0.11787414 8.05216655
v 1.96266966 33.15394372 -7.57975038
v -5.18187741 -2.56359461 8.85767862
v -1.66352023 3.14453454 9.47166514
v -36.90360487 -137.66938448 -0.98713115
v 15.38225356 37.17115149 14.97008558
v -9.09569394 -200.15497506 -42.22491384
v -24.53744598 -52.19116062 -8.99461005
v -53.68938670 -209.79449153 -46.55043408
v -9.24967974 2.80890730 -11.15972083
v -15.93430527 -12.32949644 11.77689433
v -40.33698142 -247.28327990 -31.71816468
v -46.62625119 -214.17047083 -45.83434016
v -7.05254497 28.06618996 -10.76115761
v -32.39453584 -95.71514279 -14.80164379
v -16.30590856 -137.50511408 -21.76820673
v 6.24298491 45.78263313 9.08117741
v -21.79051749 22.82791771 10.78292821
v -8.53694044 -73.98033142 -10.20195894
v -8.87179561 -197.64921069 -40.03773257
v -19.89678852 21.79845981 10.08083764
v -33.25767070 -139.76220787 -17.94137806
v -5.46435826 -34.00074318 -7.84569420
v -15.83459415 16.79094322 8.11718404
v -26.47562511 -208.34058523 -40.75846076
v 0.98472543 8.59362166 -5.04935300
v -27.82467566 -179.48393524 -31.84407204
v -47.30990157 -239.19428885 -24.65098351
v -4.12942050 -45.23613304 5.18168323
v -59.41357091 -219.42947805 -43.04540157
v -6.61767833 43.46449673 -2.24989164
v -10.79769246 -14.61167540 -9.28162783
v -19.27388646 -202.80733705 -23.72541092
v -38.13526779 -229.71832752 -40.87320343
v -33.09627250 -149.32931960 0.78823901
v -38.29393536 -242.31316149 -35.60967743
v 11.88465953 23.46285060 -6.54004933
v 0.46289418 -16.56005718 -4.26917430
v -15.49875364 -107.49344528 -15.66891745
v -21.30409516 19.26627010 10.45303512
v 4.18879976 32.75931254 -7.99016468
v -9.70997289 -12.33718824 -9.36808437
v -5.03812311 38.04285824 -8.63058493
v -21.20082453 -105.23706675 -11.57756802
v -19.98714916 -133.93658400 0.46471533
v -15.26791044 -198.84178042 -25.22971295
v -22.37681113 25.34110285 9.90383700
v 6.14971993 16.90814458 -4.54215333
v -47.92930186 -184.39105153 -29.93719280
v -36.74045205 -101.60356760 -10.55222750
v -37.61371970 -148.92680943 -3.32413078
v -51.90826952 -204.29779589 -25.54502524
v -22.48942293 4.11180872 -1.27319118
v -17.94667915 -94.36108172 -13.62777036
v 4.77926200 2.80768075 -1.61132694
v 8.76612402 20.86820267 11.46107353
v -22.92051166 -226.33162141 -35.38881987
v 17.08659902 28.60414609 4.74603660
v -20.90059221 -16.14014246 12.77523767
v 2.67280103 -8.87329690 8.81766807
v -6.55803597 -12.32307591 -7.24693621
v -41.87914729 -147.64457941 -6.23951852
v -10.78635175 27.82342769 -9.72845964
v -11.84488181 -210.51903069 -40.00942409
v -58.89159814 -210.96254885 -43.64403337
v -5.68045909 16.43608510 -11.50995493
v -14.12382536 -9.52436589 9.68571380
v -18.33233424 25.18277802 8.83778557
v -31.53611720 -90.49555659 -14.00537137
v -6.07353868 -4.08926094 8.57837219
v -14.95045517 15.55578317 7.72573613
v -30.95007688 -134.97848809 -14.11561668
v -15.76982439 50.63864589 5.71868382
v -16.68041199 -2.68692453 -9.25189815
v -38.61971572 -224.98458624 -17.68719777
v -18.11528020 45.93142867 -0.37910073
v -1.13523984 36.46132350 15.13836160
v -7.98523892 44.08002272 9.29762051
v -28.34285423 -181.51459098 -6.47946494
v -16.31257869 -215.55669606 -28.21291611
v -31.67287633 -63.10120970 -3.42106749
v 0.78624772 -20.60698904 7.00412551
v -15.82407765 4.90296353 -9.39208176
v -11.09134592 28.74170057 11.03518624
v 1.36324903 -11.18138060 -4.95499047
v -21.33445814 -55.20958826 -10.61388664
v -39.26022351 -127.42011249 -16.28646627
v -23.08838628 -222.97631204 -37.73455694
v -18.70872639 -166.89795256 -12.38465775
v -40.54756463 -200.46027005 -38.69065270
v -25.86987056 -215.80919623 -41.15419835
v 11.13348827 22.38110080 8.35102890
v -21.10283263 3.22509115 11.27632242
v 17.92927831 29.16212380 0.95258770
v 1.99331506 41.30509496 -4.24314337
v -13.87087908 -125.40055811 -17.86397025
v -12.67591212 -2.29249499 -10.66165883
v -14.76458926 25.03833547 9.42545850
v -28.49756554 -238.00818622 -15.83957486
v -59.08686295 -211.99356019 -43.56887192
v -24.42392148 -245.31996250 -19.68112588
v -20.91518417 -161.75243258 -28.41708250
v -12.79748417 -184.93789434 -28.93886156
v -12.75518723 47.98254371 1.41955144
v -14.73975461 15.86183533 7.58572808
v -28.26750837 -235.74656248 -15.47841262
v -16.08613133 -226.82593763 -23.76253903
v 3.14508891 41.74120352 14.02012538
v -16.28448069 -199.79710877 -41.86398163
v 18.82272772 33.97079185 1.47225859
v -20.36888525 15.90100862 9.65236872
v -25.02209507 -100.87320954 -9.67590697
v -5.68101881 -8.12933035 -6.40389509
v -24.10985716 -24.09787662 11.84737310
v -38.23776916 -185.78171730 -31.98175877
v -24.07561988 -118.90627444 5.95280435
v -29.57631834 -63.61584365 -7.35965185
v 11.72737218 29.73978035 16.16871729
v -34.54908356 -179.45343256 -29.99226563
v 2.88043497 20.24849504 14.07672372
v 6.66960888 40.86012021 15.27679432
v -11.14111021 -98.72290492 -12.86621671
v -15.69923386 -4.39876458 7.89789576
v -16.47265628 -5.17188106 8.67529493
v -50.12918264 -200.48168302 -42.53054783
v -2.75625940 -10.50682273 -6.85343845
v -14.88643605 -213.46853673 -27.99481899
v -16.70736261 28.47826295 9.67637543
v -42.14551300 -202.68720388 -17.65540801
v 4.47592977 13.42767477 9.94215813
v -31.95697442 -216.01353586 -42.67411307
v 8.94137193 23.35964888 -7.61998445
v -40.32270238 -193.90104711 -35.40689498
v -11.55644283 -110.17458141 -14.12393060
v -25.38691647 -229.34103012 -35.32418609
v -36.82886064 -136.94511354 -20.29472962
v -15.92822559 -148.67340028 -14.28186707
v -29.39265035 -196.36127353 -10.89058910
v -50.00108480 -180.70405722 -18.46006326
v -14.75797314 -59.19697508 -11.88434660
v -34.55463424 -130.95416129 -19.21472512
v 1.61898404 -9.86087136 9.74549726
v 1.55731139 -10.71802061 8.82973894
v -36.30961850 -113.66390437 -0.22164918
v -10.78438386 -104.09170389 -12.77504209
v -13.83353025 45.36703974 13.57188635
v -20.42090893 -166.82043672 -30.03165498
v -9.40516125 -203.50068808 -43.34901646
v 9.45626665 45.00838369 2.66246754
v -24.27411266 -104.20138389 -10.50093491
v -13.62028718 -35.14321521 -8.01300816
v -35.81749648 -154.58215773 -1.68374018
v -20.81019804 -141.05397463 -20.37203684
v -34.89340842 -204.39068973 -13.53408676
v 1.93544349 -17.83686504 -1.96592161
v -22.53125235 -210.51788330 -17.28348807
v -26.91050805 -144.91686225 2.51950417
v -19.73084360 -214.57594633 -25.83055012
v -19.81296577 28.94506603 -3.87109327
v -12.81536371 41.82589799 -4.48072981
v -31.01899289 -253.58736515 -28.13372016
v -34.67984125 -93.20558608 -11.84112951
v -9.17434134 30.03940359 -9.79694258
v -54.22921851 -225.48113763 -31.02744929
v -35.80670059 -245.69723010 -33.96886587
v -16.93760604 -228.37813199 -20.44202946
v -16.87934250 -219.68224645 -35.18713266
v 0.98730053 -17.04067364 -3.52901663
v -28.55294384 -141.67734981 -16.69034548
v -20.37842013 34.91443023 10.70318092
v -21.64403908 -202.23301649 -19.73973215
v -48.32308367 -220.53733468 -45.20914704
v -35.84295511 -142.75759459 -1.00093067
v -27.11124904 -159.40938890 -1.51283352
v -27.87405998 -101.32002085 -9.77639481
v -9.08118859 12.16754690 -11.06906030
v 4.86197742 -1.84000307 -3.13560409
v -25.34643747 -83.68840069 -11.89471036
v 4.45629889 20.03374323 -8.43356829
v 4.12604073 11.66176517 9.16000176
v -3.14496923 -34.80265662 -7.43122119
v -22.98142202 34.59334001 5.69689367
v -45.89145631 -212.76438236 -45.68060488
v -1.32030435 -31.54137358 -6.40953332
v -17.76724868 -218.91279519 -26.38437226
v -37.27500141 -151.02377534 -22.93621562
v 0.61847823 2.75956001 8.63689277
v -34.73687544 -125.00719726 -18.52310821
v -10.59447788 -93.93624961 -0.78991323
v -27.02199854 -24.65503477 3.81150143
v 2.04057340 -11.20714750 -1.12541975
v -51.19028315 -194.97080147 -23.03020656
v 7.45510403 17.61232130 6.53610472
v -16.08301885 47.36047238 -0.18370389
v 1.16040034 -14.17025272 -0.97262842
v 8.91068485 44.84678805 11.50487177
v -10.50397009 37.37216815 14.95971903
v -37.66553104 -127.15248764 -18.30816641
v -16.36835933 37.08272055 13.37642130
v -38.58225793 -246.99488282 -20.42557858
v -5.58903068 -41.07994586 8.23455490
v -14.31252435 45.87804526 13.03232927
v -43.19811985 -149.35129881 -18.08974519
v -9.74961091 28.80716696 11.39998715
v -32.84365684 -251.59975886 -31.15941398
v -23.69528823 -100.89843720 -9.73062590
v -16.90422744 -19.38172057 -9.61287972
v -15.33624716 -127.46125460 -19.22767982
v -32.19992295 -106.72416538 -16.01633802
v -10.70074737 -100.37033260 -12.47079298
v -12.06678897 44.05986890 14.88876715
v -14.53146059 -15.23170248 12.26947363
v -43.82753745 -238.28782141 -21.20345645
v -19.15938780 -135.01729071 -19.34008673
v -16.71068370 -149.34431016 -12.02865876
v -21.03655972 -178.89833450 -14.14428651
v -30.30129895 -232.47160017 -15.87065123
v -11.27046254 46.59472778 11.23372279
v -27.27891505 -24.85272475 6.67234976
v 0.85187837 -14.40857444 -4.63379873
v -19.09376308 -233.69055986 -18.16016808
v 12.46663742 34.91451964 16.62237383
v -14.00672551 -203.92969251 -43.68615150
v -29.29372899 -102.07156092 -11.53218839
v -18.43398996 -9.10336990 -8.47697351
v 8.57631397 19.96801235 8.04292131
v -33.77621621 -140.11986554 -19.23541725
v -51.05324835 -206.78916574 -45.69864273
v 1.72568462 -21.36052772 1.11051730
v -19.35631037 -225.40315986 -33.16932544
v -22.13521302 -220.30076385 -18.96782406
v -28.05593424 -234.48193073 -15.92818089
v -17.42732339 9.70946811 8.13298021
v -7.14573683 -14.67073802 -8.00424069
v 4.59995493 -5.68149891 5.08136721
v -26.61062405 -141.75947011 -18.72413978
v -8.08247738 44.53747347 7.45702349
v -23.01604673 16.52421057 -1.83180033
v -19.82041262 -232.93775320 -30.34561314
v -25.63300729 -232.49153793 -16.83810167
v -17.77209900 -37.61612251 12.64378242
v -8.47497210 -203.43072712 -35.26851535
v -26.22382715 -125.98039210 -15.30512702
v -12.60136068 -61.75322831 -11.76124997
v -22.97060750 -208.24663341 -16.87415875
v -9.92478337 -189.55314159 -38.17322478
v -27.56261453 -97.18947113 -9.35160462
v -29.47026677 -71.61400467 7.25979777
v -35.63281149 -138.97441328 0.45795020
v 1.85311795 -13.07396591 1.82692881
v 16.93135127 27.37076767 9.96439345
v -29.42422219 -217.00187027 -42.02929139
v -26.82238631 -115.28510600 -13.11583724
v -20.54998092 -236.04600132 -17.93614216
v -2.79907905 31.76081553 13.89117911
v -24.60871078 -30.84032796 -5.84617071
v -43.96335781 -208.45277607 -42.81154647
v -14.61893786 11.84705179 -9.66315530
v -18.24004948 6.86751772 -6.80901157
v -21.41015418 36.07863560 10.08251961
v -18.40847172 -146.05852962 -24.35725182
v -17.63520576 -215.14643729 -27.01360732
v 5.49035752 42.25975275 -0.32765573
v 6.44544652 14.36664164 -0.36035341
v 7.53707020 44.63274404 2.12294934
v -3.62130883 24.37384054 11.98200136
v -20.17038129 -209.65950191 -23.31292443
v -35.73552147 -135.78946888 -20.25762945
v -13.14626448 -173.05983603 -31.61981702
v -16.58115350 -190.40764868 -22.32812531
v -34.88768265 -138.11221719 -20.34336887
v -12.11199351 44.96034235 -2.16875155
v -21.13630809 -140.27021825 0.25634633
v 3.62182199 8.63254163 -3.58808180
v -21.51993848 13.97361513 10.31683851
v -6.60007354 19.34490167 10.00033505
v -15.44881985 -219.44676340 -34.67538580
v 7.46182119 19.44714040 -7.25454045
v -41.75965488 -151.39243007 -20.79362981
v -35.01919284 -176.95964873 -28.99256907
v -18.06130074 -237.45463789 -21.03836276
v -26.19345486 -239.11465704 -32.50864893
v 2.66544847 44.47378963 6.79702591
v -8.07185564 45.34083977 3.65729071
v -9.21702944 -206.45296574 -33.69259834
v 11.18918043 21.01556025 -3.06634163
v 11.82274241 39.10270706 16.58885181
v -2.82479660 40.88824242 -5.65515133
v 0.06170938 10.08111425 11.74473204
v -12.53394783 8.12433288 7.11152889
v -40.15808925 -228.02315652 -42.24791378
v 10.84211189 45.45316100 4.90325317
v -9.92323924 -11.01891603 9.22930147
v -33.27783942 -251.52191520 -21.64846472
v -1.86800689 -37.36519814 4.78203502
v -2.05631973 42.14196280 -3.97277437
v -27.07532793 -49.45508018 8.82104971
v -38.50748017 -132.52869248 -18.63646135
v -11.52324677 42.71231592 -4.23249183
v -50.37012696 -178.07190120 -23.54065329
v -38.27305511 -238.19620907 -37.28099912
v -7.91664142 1.72713981 -10.07769164
v -28.29962783 -104.77056354 -10.75905561
v -20.70537955 -143.92097294 -21.61040157
v 17.86895469 29.60483730 1.94896047
v -13.78384605 48.82990569 9.83331539
v -13.30138184 -136.54911518 -17.99726114
v -31.17829934 -147.15284109 -20.09262331
v -16.31024852 -203.21306586 -24.04984459
v -49.91064593 -183.76140296 -27.91340835
v -27.21583843 -240.57544768 -33.05935115
v -24.97977763 -238.13603818 -32.03948215
v -28.74499373 -57.09910393 -6.54395716
v -11.90362126 9.23224539 7.49489106
v 2.07854342 -16.62836224 0.85230853
v 2.42355489 44.22426224 8.61368421
v 15.86053707 41.55933857 6.02933671
v 1.81662664 -5.20805642 11.53575256
v -3.84341693 36.90434247 -8.39344691
v -45.14706880 -206.21855557 -42.36368462
v -26.49882063 -105.18906265 -10.49546711
v -14.72628862 -138.89569044 -12.60374952
v -2.26968271 -21.95685171 -5.78079931
v 13.26401625 25.08334629 -5.76024503
v -45.87655514 -201.16029680 -21.14959992
v -6.99342601 3.21687502 8.08890257
v -8.80179554 44.85498369 -1.63875322
v -25.66999942 -192.17999279 -36.30999848
v -17.55276881 -131.55695796 -2.15211324
v 17.42082462 31.94002062 13.63334525
v -19.43425275 -118.91508102 3.68204131
v -23.01293425 -168.55953634 -30.07335030
v -4.83653368 -11.91889588 -7.34504731
v -0.90652629 28.09618600 -10.10853983
v 12.52839621 43.79240796 10.46498213
v -9.77098756 -3.62108834 -10.39618067
v -1.10574684 -4.18401277 -5.63874468
v -19.58703622 13.96705490 9.35098622
v -27.21002884 -151.74247324 -23.30569923
v -23.79018441 -176.75517499 -8.16636439
v -21.38988860 -145.15538514 -21.87629789
v 13.24907970 21.23934589 0.23060040
v -13.31943925 -19.07991432 -8.89029820
v -30.95791675 -138.14280927 -14.79021739
v -3.47688422 11.10776421 -9.68390331
v -41.77395999 -158.36961567 -8.72740522
v -11.19273994 -207.38159120 -42.81518981
v -23.27563241 -19.08195205 -4.61433502
v -11.40859630 -117.40121990 -11.41947880
v -7.15466402 -63.29675019 2.82113161
v -35.18463671 -100.63014925 -13.84515967
v -51.54597387 -234.37947035 -27.71319821
v -26.25691704 -130.29524684 -16.32302999
v 11.35710254 23.31971936 12.19117641
v -14.22310062 22.38621563 -8.84282682
v -0.97583316 -15.23166616 10.54630335
v -17.18870737 -32.45551884 12.81438302
v 6.89338567 26.31882392 15.81864432
v -22.97757380 -227.88107395 -17.47814380
v 10.47829166 22.59319834 11.25484984
v 0.63761452 -29.81854789 0.21944118
v -17.57623628 -17.28119515 -9.33328364
v -16.53301530 -96.60763294 -14.19592276
v 13.26277759 43.19652170 2.82362825
v -19.95805092 -214.32685852 -22.51837961
v 8.76008905 19.97789182 10.15416905
v -24.87703413 -122.13784456 -14.89652786
v -35.89736298 -205.31782508 -39.25621882
v 6.07281178 39.07854483 15.45759756
v -21.52052335 -137.10223138 1.54557545
v -18.47950183 -236.60534620 -27.30852738
v -35.82740203 -156.71508014 -1.85154437
v 16.58109948 26.90917253 2.02944316
v -5.06120129 42.28025302 13.35417200
v -54.21999097 -229.59978878 -41.54451564
v -35.37582234 -219.62839365 -43.99345815
v -38.63862157 -113.69806528 -10.23020037
v -56.59041926 -226.23506188 -34.77080166
v -2.23830785 -39.73183408 -6.31641783
v -50.40771142 -230.28385639 -41.87618196
v 4.28870227 -2.30766949 0.53821993
v -29.73864414 -212.94988692 -13.93522043
v -41.58275947 -177.92609334 -28.94008346
v -8.31595715 14.44068272 -11.53938286
v -24.25706945 -150.61758459 -0.53420715
v -37.98396513 -237.03314364 -17.32596569
v -7.05451146 -8.15675221 -7.42314942
v -12.49489374 49.35205728 7.13321799
v -23.12200703 -120.52223086 -15.08648973
v -16.26322977 -184.46286023 -21.78415656
v -17.03469455 46.45324126 9.51778982
v -25.19332804 -79.39823717 9.27221123
v -19.30120215 -228.27655077 -31.07332997
v -4.58351057 19.91019212 -11.91235706
v -10.38778480 -92.43798256 -11.88364252
v -8.71084630 -21.46112546 13.35266884
v -25.41905083 -169.34987903 -29.82082404
v 9.06737614 25.37978068 -7.88829569
v -21.19626850 -115.29047042 -14.62174580
v -27.20470540 -243.98981035 -18.08864065
v -33.06920081 -101.41857713 -15.53465705
v -13.34410440 -207.53376186 -26.34344809
v 17.65312068 29.17640842 10.53080987
v -15.95418341 -13.77366763 -9.69647709
v -14.39551916 -199.44481552 -27.34165080
v -10.83223522 -203.52646708 -44.13679987
v -0.37438615 -11.58962213 12.00113911
v -0.92410971 -38.70586306 -0.49038173
v -2.71566445 -7.53099378 13.33021466
v -5.70818875 21.04462124 -11.76895667
v -54.27621305 -204.92544770 -45.55486888
v -57.44825676 -222.01359272 -36.44489124
v -30.18996678 -126.82449818 -13.83135188
v -11.91858109 17.11580344 7.99613260
v -35.80430523 -209.15986598 -14.31391109
v -37.37581149 -224.83512759 -17.09795184
v -40.92224315 -167.80540347 -26.11207776
v -50.86733401 -202.96184719 -43.92663762
v 0.71252452 -10.73304564 10.16140822
v -23.41743186 -49.03984815 10.76612808
v 0.99267042 -9.17181745 11.05771586
v -9.37119033 34.14268047 13.81556317
v 9.97975562 21.60056494 8.26030783
v -16.52987115 -25.23136511 -9.51231923
v -17.62076654 -228.72237861 -19.72128637
v -39.87609223 -139.84920084 -19.16312240
v -19.01359670 -146.08274400 -4.55845473
v 12.64479756 21.63573913 -1.63761619
v 1.08719082 9.50141903 11.14618778
v -37.94621304 -111.86330020 -13.07284646
v -32.22907335 -131.58047199 -14.19814210
v 18.58693734 31.83788061 1.41770567
v -44.00565848 -160.87706387 -9.77933686
v 1.83373340 -14.93155211 1.61565677
v -46.24151438 -232.44318366 -40.69491103
v 8.76278430 34.23661366 -7.07105547
v -31.62274882 -143.90730858 1.77874067
v -14.71341401 -7.73458695 9.26757976
v -25.42284131 -11.90354675 9.47307795
v -48.24854061 -228.68891060 -23.21613207
v -13.73355463 -57.40794539 10.85482072
v -26.43873170 -95.74191272 -8.99268407
v -13.03601824 12.02075835 -10.24843752
v 16.81663468 27.93395892 6.16653636
v -20.11501417 -53.26853693 11.58437133
v -30.09562567 -211.51863039 -13.71544693
v -19.89154518 -192.10854173 -20.29337920
v -2.94385385 -15.64882323 11.89392153
v -25.98102391 -251.48361921 -23.53469841
v -10.76629851 -214.24782276 -30.23296967
v 0.43722728 40.64939916 -5.76203037
v -12.42577285 -177.81279981 -33.44840556
v -26.32207237 -110.94974726 -12.22475152
v -31.97847679 -104.25529629 -15.82919434
v -21.14363760 14.89821263 10.11667028
v -57.91171640 -211.93660796 -45.41573673
v -33.29565004 -131.65612519 -19.10249144
v 3.56764090 14.49196786 -5.54351462
v -20.05277574 27.52807923 9.32431500
v -36.94867715 -100.58023781 -8.76981579
v -20.42404748 -214.54793215 -19.67532374
v -19.90478672 -212.41413057 -20.37961036
v 1.57410780 20.05342953 -10.12618374
v -9.01190564 -201.87078416 -35.72120890
v 4.47366806 1.94347731 -2.59724958
v -16.29120111 -160.00489891 -17.17069931
v -33.26101974 -113.49079758 -16.88954979
v 4.82628588 -2.55494355 -1.80254725
v -33.30943733 -133.27306509 -19.16765794
v -43.59683767 -207.44828880 -42.03575850
v -28.54645811 -238.36436868 -34.04975310
v -1.51426252 43.45361888 1.00809999
v -36.73668578 -141.88918471 -21.11174911
v -36.30214930 -215.80013633 -15.64471424
v -23.33622053 -20.08004673 -4.77978215
v -7.40995677 41.84819758 -6.28290093
v -1.93511450 40.99030048 14.00569454
v -22.71074057 -176.60678923 -9.67210811
v -18.25133152 -213.63788843 -40.24112970
v -20.25971189 -214.98093009 -20.97552642
v 12.13530824 44.08996925 10.66656690
v -17.78268814 -44.69843954 -10.30492876
v -13.30452040 48.07142168 10.57245582
v -22.63431810 -79.49082553 -11.18288189
v -31.91174567 -140.60966671 3.17215594
v -6.12543989 -9.83044226 -6.77782437
v -8.68959073 -208.30334723 -39.29790109
v -55.61482161 -200.11389256 -29.40740623
v -27.38296054 -234.96252298 -15.80575295
v -23.67190272 -185.75836718 -12.66618446
v -4.94788541 41.18024185 -6.25768024
v -17.33440720 29.21033651 9.70105641
v -48.79853129 -219.13085878 -45.34106702
v -15.27065970 -215.73428810 -28.90740894
v -23.98496121 -22.19254524 11.73479762
v -14.42603581 -16.92542434 12.37856224
v -16.06401429 -170.92576623 -33.29234198
v -22.83041365 -17.93990470 -5.00592077
v 17.28071645 28.41013111 2.04309239
v -20.62299103 -10.17653383 -6.54622773
v 3.52436304 21.93244547 14.75508418
v -35.77641398 -139.80232179 -20.84546350
v -27.99013443 -251.57785416 -27.90362388
v 1.70488178 15.19045886 -7.63684977
v -10.79756208 -6.49140915 -10.37720311
v -0.66309568 3.42924474 -5.80009259
v -32.71694109 -135.55230200 -14.87410255
v -17.57287048 43.60456392 12.51374930
v 10.27930807 23.66114035 13.58090527
v 15.86185396 31.04376234 15.07312898
v -6.59583276 -71.87359035 -8.62165447
v -12.64596451 18.73057522 7.98715372
v -45.58795318 -225.69391131 -43.65893081
v -7.90667254 -12.21788209 10.39801072
v -22.99338579 -201.49441063 -17.21882448
v -14.71810043 -182.79579282 -24.54165928
v -43.93982142 -147.16136456 -14.28145077
v -0.64015703 -2.64428486 12.53465842
v -15.63377120 -14.58932552 12.61678431
v -23.41637202 -21.42870054 12.04572152
v -27.56012417 -89.59392458 -12.12706044
v -19.76655796 -67.31209904 -11.34702004
v -24.97812361 22.33103663 5.28923701
v -56.13108352 -201.68079436 -35.74024141
v -42.02284664 -155.97651899 -21.91475220
v 2.89299060 6.44188328 -4.00616135
v -13.96161225 -202.72020996 -43.77783090
v -30.56640923 -99.14936870 -14.73321673
v -14.10536561 4.83437767 -10.30879654
v -39.18363154 -234.81430113 -17.18710177
v -2.48675770 40.66512734 -6.07246999
v -0.68823009 18.25474761 -10.74290089
v -16.58473164 -230.90021312 -21.81023359
v -8.35588388 -194.00048256 -38.04004937
v 0.01387223 -29.58968468 4.80704196
v -45.16945034 -226.96697712 -21.08567581
v -32.59615600 -98.77598286 -15.07132780
v -16.99383557 -167.31467843 -17.56397262
v -34.48520601 -106.56957328 1.83799199
v -21.31716721 -215.05890787 -18.85888167
v -9.34010930 40.62293842 -6.85729366
v -7.16497749 6.43187622 8.28312989
v 14.65297397 42.07776114 8.54600593
v -12.46660110 -180.43085933 -29.97415140
v -38.84835541 -177.39218473 -9.13377944
v -32.99504891 -111.43842340 -16.70141146
v -15.92846401 -228.77384722 -26.48035437
v 3.80402803 -6.55471720 -2.24171486
v 10.55492181 18.90954189 4.31975210
v 5.54596493 14.57245555 -2.47452362
v -10.12566779 -24.59827624 13.73039745
v -8.25274084 -9.42585059 9.34578106
v -46.50555924 -170.99143565 -23.89105037
v 14.31238372 22.08549343 2.63452320
v 18.62451993 34.63586420 5.10667637
v -29.68249656 -232.63157904 -36.27184778
v -23.74444343 -0.87035808 10.49631834
v 1.62955117 13.98465782 12.69126683
v -23.02082255 35.77252850 5.97436726
v 14.32543993 42.48457402 2.69238930
v -28.71820331 -247.98630178 -19.18723062
v -39.01871666 -166.04831815 -26.04366280
v -17.24372432 17.45189540 -7.62145547
v -21.22941054 -237.12822795 -30.17341346
v -4.80067357 38.69256005 -8.26252811
v -2.57447991 39.29491714 -7.79547589
v -13.62945698 50.61394349 4.86727618
v -54.14304137 -206.35968447 -28.64355780
v -8.07032082 -6.50189864 8.30123760
v 4.72705066 11.13627944 -1.65519596
v -26.26176178 -230.27959466 -16.37625135
v -17.52230525 2.57369527 8.56555998
v -1.32557214 33.00110251 14.41838127
v -22.54968509 4.77503939 10.72121784
v 12.70032860 43.58533397 2.19379575
v -33.46638009 -216.15281701 -43.14853996
v 1.61467621 -12.95657828 -3.27236042
v -33.80161524 -196.23783231 -11.49024162
v -13.46061658 -92.31419861 -13.24271876
v -12.10226305 -14.65142239 -9.62892547
v -21.17988467 -217.59727597 -39.58576545
v -25.15340596 17.32674427 6.43114233
v -38.79300505 -205.42114973 -15.08079004
v -2.82043219 13.78902141 -10.17036289
v 18.35735701 37.59354725 7.73690129
v -6.40269695 -17.06230640 13.23154662
v -34.57914293 -117.28577316 1.24255102
v -19.26464587 -59.11688879 -11.47228945
v -23.12143706 -32.35965967 11.69646997
v 18.71073432 35.03773361 4.15121671
v -5.92595339 42.44804010 14.53403756
v 18.45430024 31.40718862 7.44333910
v -23.69583212 -0.34792614 0.71483827
v -33.92522782 -125.36890805 -18.10734719
v -21.37355134 42.58379340 7.25436443
v -10.68862621 8.68704915 7.59270974
v -21.80363797 20.00218444 10.63458528
v 11.85583510 25.57298541 14.41544946
v -18.37589778 -164.36371207 -12.61089556
v -31.59878030 -84.06379074 5.31497179
v 18.13726500 32.42943063 12.49381341
v -33.31211954 -157.66149759 -24.55359325
v 2.87529104 31.83067590 15.68631083
v -49.58168790 -181.21817708 -26.47788078
v -32.00887889 -140.86431265 -16.16950147
v -50.42760447 -197.92814553 -23.27198721
v -10.25394164 -212.63869107 -35.19394994
v -43.78451779 -232.63379931 -19.85445805
v -25.02022497 -81.49682730 -11.79308258
v -34.02031586 -151.36122704 0.01627211
v -23.42313714 -13.45295738 -2.83724372
v -10.60481835 -101.55609995 -12.45354488
v -22.58002758 20.29514872 -2.20798468
v 3.12957028 11.64290961 10.92551462
v 4.21760790 3.91185284 0.75603504
v 9.92124248 19.73838732 -1.63766067
v -3.90107930 -9.13268048 -6.34110346
v -35.51720455 -131.25185668 -19.60062422
v -27.67938375 -203.50678265 -13.01819179
v -35.15349329 -149.42562580 -22.74176292
v -52.14763433 -229.11034524 -42.27741435
v 1.77831890 -11.91759668 -2.35453784
v -3.84409842 33.89050066 14.29774147
v 12.66580168 20.84445208 5.21255424
v -5.17256558 41.82475433 14.89868481
v -15.17089829 -111.00486666 0.77559112
v -21.15089074 -33.09176862 12.15652470
v -34.69357267 -245.93238533 -18.22107099
v -12.11598888 -14.32848349 11.17002871
v -19.33363266 7.76915997 -5.48992353
v -1.92927849 39.46954757 15.36382921
v -7.73179159 -48.68327826 -9.37890820
v -11.88666560 48.48432541 6.79069292
v -53.71905118 -192.17941165 -29.57479469
v -42.07487404 -170.90629041 -12.37723976
v -23.82437512 -207.98894763 -40.83734378
v -34.42375362 -171.37198150 -3.69913015
v -56.62719160 -206.74410462 -45.06666213
v -24.20069464 -69.52676922 9.71063506
v -23.51447009 -175.42915046 -8.04013759
v -10.82097832 30.33706546 12.08882593
v -17.74013601 -133.48370790 -2.70742225
v -31.00171499 -198.66301119 -36.81840748
v -39.13911432 -228.73756289 -17.83689298
v -45.82228512 -242.08901823 -24.80924688
v -23.86782505 9.04017501 2.42985203
v 0.50495274 22.37253636 -11.34694368
v -16.47569612 -229.81345654 -24.27917905
v -14.26696312 28.93340215 10.49081702
v -46.50097340 -236.67772114 -37.53782436
v -36.56957299 -235.22944748 -38.04857656
v -11.28555089 45.60872167 -1.10924034
v -50.84748566 -232.68221319 -26.06590092
v -3.55104706 8.27009697 11.02506928
v -20.50706185 18.60743389 -4.92603239
v -22.65876159 35.66111997 7.59875122
v 2.66239909 36.93516552 -7.18325144
v -29.28633802 -104.33307290 -11.60582621
v -17.99462363 -111.79900169 -15.17198328
v -21.69874124 -11.60467416 12.37560809
v 4.31685243 21.44079655 -8.81918333
v -29.31844257 -198.73833656 -11.25418954
v -19.69935186 -13.38829659 -7.92963244
v -20.09436861 44.38953474 6.14488404
v -23.05750363 -211.94142103 -41.77395627
v -21.68333344 29.70470861 -1.84724003
v -2.09138705 7.22455094 11.01600565
v -0.60817448 -2.83378945 -5.44717629
v 4.60390560 -4.94490843 4.99688741
v -19.01984401 -187.90851533 -19.94508877
v -20.73854953 -212.45492995 -18.53529923
v -9.17533226 -191.37361646 -40.56037217
v -9.93815903 -210.82828939 -30.65771423
v -42.58936271 -173.45605791 -27.39141509
v -22.57436141 32.10959584 6.37486437
v -11.59376185 -107.28189349 -13.78788613
v 7.23000197 27.07083151 -8.05029925
v -3.76575976 -38.62203658 7.90506136
v -24.92985688 13.87013216 4.53657331
v -13.87605909 -14.48753290 11.72388904
v -40.30007496 -160.55458784 -8.64737853
v -8.22458509 42.37478971 -5.57201216
v -13.81623745 -187.18180060 -26.76050179
v -15.27081896 -100.37472844 -14.66693543
v -6.16822019 -26.83793381 -7.30032846
v -29.97641452 -141.94601774 3.35126719
v -21.63286880 -91.94280952 -8.46334174
v 4.44883574 44.57943514 12.19306327
v -31.67203069 -80.81785589 4.97262459
v -24.14490655 -116.42463505 6.44877553
v 15.95032774 40.26506096 1.87067688
v -21.49760351 -147.81402051 -1.18091109
v 4.58168751 9.84828360 -0.53405622
v 3.48091288 7.89844617 2.26064562
v 4.82726051 -2.83524627 6.30299794
v -16.55367762 -122.51316011 -17.92484336
v 18.52697507 31.80091083 8.72321054
v -24.78297614 23.21615629 5.75071154
v -30.26191704 -227.50324011 -38.67584094
v -42.24818200 -135.93678176 -10.17646398
v -11.63357124 -186.95257604 -32.45021030
v -19.88704689 39.97755423 11.15909405
v 10.82699466 40.15371576 -1.76863500
v -10.86151693 -17.58125983 -8.45203456
v -37.79956326 -180.22446334 -9.16943047
v 6.48762984 14.58903495 4.93039424
v -18.05244945 23.84128608 8.63337703
v -10.91013104 -18.83468591 13.60220555
v -13.47028464 -20.09601519 -8.75332020
v -3.42233782 -6.06494723 10.54490823
v -44.98933256 -168.25456917 -23.91215228
v 6.25642529 20.14280111 -7.89308827
v -7.78408768 43.49036887 -3.08632199
v -23.94685522 -224.95014966 -37.04534471
v -27.89493464 -134.74498689 -15.89046977
v 4.59812395 5.85542200 -2.60803569
v -18.22073571 -126.41057372 0.26965447
v 16.97112992 29.04402092 -4.60474333
v -18.10879074 -116.21867120 -15.72030038
v -6.92857150 -58.44280496 4.49574739
v -33.20328519 -216.58019722 -15.24855569
v -12.89685443 -12.58621830 9.69749130
v -31.91279247 -124.60670620 -13.79837375
v -22.33706228 -11.93880010 12.25189399
v -21.67470008 -108.27188194 -12.32159697
v 1.76929554 -16.81772247 -2.16091122
v -15.58548305 -139.65073228 -22.26128243
v 8.98070261 42.89291427 -0.20390851
v -17.32045040 -113.01288754 -16.27626084
v -53.48353460 -192.92035699 -24.54030514
v -23.15322123 -205.74821532 -16.29045047
v 10.99224202 45.16153410 3.40228947
v -6.39767572 -50.05233735 6.68920530
v 5.36210043 13.79144937 9.11170430
v -9.03523155 -206.96993172 -41.57060385
v -5.38657838 18.50981452 -11.79994363
v 8.28815252 28.98200043 16.29269868
v -54.61912975 -196.57796621 -27.13699080
v 1.07519201 36.39148548 15.18742740
v -12.77534850 -113.05832118 -15.81170037
v -9.37269907 -93.71499717 -10.87376475
v -24.50418286 25.39179102 7.67869037
v -20.19448020 -216.09316766 -24.26189743
v 11.45320665 39.23293948 -1.79317372
v -13.26000039 -101.58000141 1.04000000
v 2.59400019 -19.61707883 0.74969168
v -0.06964658 -26.41993016 -4.49350290
v -16.70682058 18.45199987 8.66920874
v -39.95674103 -192.00706482 -34.42156687
v -44.00172830 -147.59035408 -11.49598602
v 13.33798561 42.77257621 10.25831886
v -35.18554568 -115.72573334 -17.28955843
v -38.63892704 -161.15242243 -5.80876414
v -25.57397075 -210.91130376 -40.98398611
v -1.71318289 21.35744877 12.80588750
v -0.39903400 41.75408557 12.37280853
v -3.73860216 3.83024244 9.24832746
v -21.74834348 -164.04138505 -6.87418366
v -55.20547926 -205.05674183 -29.85313535
v 4.73440764 18.39376986 -7.48446025
v -21.68010175 -220.30574083 -38.38018328
v -16.25085995 -11.44356653 -9.82202683
v -14.63897619 -122.74599075 -18.11631955
v -39.86437991 -148.62555265 -4.45518596
v 17.79497415 34.83253345 12.46071793
v -30.33587523 -115.68202078 5.00105601
v 14.89557419 38.55133802 15.28917719
v -12.36111764 -6.83758641 8.01557396
v -8.99756700 -9.16200317 -9.16643348
v -33.04197267 -136.39393449 -15.54443967
v -43.34496707 -244.73956227 -22.47266471
v -40.37488252 -183.79761279 -31.05306998
v -7.10227387 14.36832547 -11.68050151
v -35.06177664 -195.00230253 -11.66805346
v -21.62286267 -113.43790591 -13.77752423
v -21.61949873 34.99361873 -0.17697571
v -12.02358771 -109.94690657 -14.75870609
v -15.48011974 -125.28884411 -3.97863286
v -27.26973221 -209.80606973 -14.23687581
v -37.80393302 -173.85190725 -6.19330630
v -19.21546087 -233.92632604 -29.70258705
v -29.82391417 -106.80221766 5.76853007
v 4.91306512 -0.56501065 -2.16041435
v 2.72333622 44.45467144 4.82021272
v 9.18841641 36.73353419 -4.89924476
v -24.02480133 -215.47803283 -17.04379171
v -48.84695634 -173.31294715 -22.39367180
v -30.77169321 -149.34867620 1.26650126
v -22.13104255 -193.08544695 -37.95608133
v -22.74354920 -40.79209268 11.29198726
v -10.82171965 -83.88292044 2.69507128
v -15.86945355 -147.01157808 -24.43067729
v -40.95071927 -144.20241117 -19.31171864
v -10.44464484 -211.09755337 -39.18494284
v -40.47651589 -186.23539805 -32.06911683
v 7.83349015 46.12142220 7.90056679
v -39.72022235 -249.09007549 -23.56920205
v -2.34474801 -9.77407862 13.40671442
v -23.96498807 -232.24520683 -17.05408469
v -12.70266715 -122.23800272 -7.08933035
v -35.69296375 -144.73114908 -21.81250043
v -8.08195118 9.29716602 8.31786729
v -31.37107939 -95.18574178 5.33361407
v -19.87597160 7.47906836 -4.86186007
v -55.97010627 -230.90998828 -34.56930071
v -55.54179475 -223.14125299 -43.76887530
v -22.30814472 -99.53386337 -9.47594922
v -5.90841472 37.82477602 15.90221375
v 3.55064054 0.63625141 -4.21985565
v -18.21055263 -2.82427273 9.78142023
v 11.18188072 38.59130666 -2.35809479
v -35.05497798 -219.05064583 -15.80136828
v -18.15677993 -5.07344585 11.09002996
v -35.97414494 -180.21066487 -29.99285422
v 4.68682777 -3.10433749 -2.97930255
v -34.38986838 -88.43889832 -9.63521283
v 5.58442948 21.52595855 14.24744166
v -18.85533705 -19.85253394 -8.81381705
v -42.83250868 -154.07767892 -7.73223070
v -21.31923102 -244.06643212 -22.76269346
v -33.41772780 -142.78346300 1.33982918
v -25.72564594 -83.10534805 -12.11248804
v -21.29641920 -36.64959967 -9.00788978
v -30.64368293 -217.03252196 -15.21407999
v -0.33860511 -20.57638764 -4.37530875
v -13.51516321 -128.24144959 -18.13973114
v -8.50087684 42.86705330 15.65992646
v 17.88573340 28.78398262 -2.11571692
v -20.72267048 39.78478909 -0.86237176
v -6.61436142 15.34736436 -11.71410736
v -4.63505741 -48.47389460 4.04746598
v -36.87373549 -161.12087667 -3.90586886
v 15.61630704 26.02692693 8.17497913
v -14.72903509 -146.41182125 -16.64476097
v -10.48852317 -11.09612361 8.87031574
v -50.23255944 -188.66649270 -20.80326341
v -18.55086163 6.66424818 9.14505310
v -25.05292743 19.70189251 7.02156778
v -38.44211623 -144.01204884 -2.86924397
v -17.86453277 -109.36710238 -14.82167654
v -20.05307563 -230.11754453 -17.87360385
v -51.06155202 -209.97206867 -46.46934941
v -49.90872368 -184.89107490 -19.55246180
v -16.59939811 -117.56138504 -17.17636734
v -11.90638728 -199.21806455 -30.79280257
v -16.91491529 -198.16549122 -23.51367101
v -27.90648676 -118.72357875 5.60655119
v -22.24760130 -186.83840334 -13.96653708
v -33.87047723 -144.50933039 -20.49154975
v -8.75615701 -59.46875364 6.75174920
v -34.39873457 -136.51169837 -19.49207671
v -28.60498428 -191.00490212 -10.31275094
v 2.49122945 -12.56518811 3.31015675
v -24.79531430 -99.13831204 -9.44694597
v 12.22110912 23.61997217 -6.43930165
v -15.29683359 -224.62710738 -31.32192418
v -18.77293549 -167.86809266 -12.21614610
v -32.64803067 -197.44811952 -36.38421372
v -18.40188727 -0.15969756 8.84923246
v -32.19988570 -122.30098993 2.98102456
v -25.32309666 -12.89457921 9.94782522
v -38.45954686 -240.19841850 -18.89782585
v -14.04946204 -162.01536357 -25.55152029
v -46.02745548 -192.07663834 -33.78466517
v -33.13937783 -128.17794085 -16.15656167
v -2.78668595 -1.62105018 -6.04844186
v -32.05430135 -150.75708926 0.80027035
v -16.04194939 -38.72082382 -9.26636625
v 0.73704089 -26.50221065 -1.84432860
v -26.67952701 -238.44547570 -16.51479304
v 4.60961694 6.41506724 -0.80363918
v -23.20392430 29.63313088 6.17406983
v -37.18386590 -105.56726158 -10.62185783
v -20.26987821 -15.72114602 -7.54362019
v 10.17334871 42.09878668 -0.54115517
v 17.48620532 28.20092998 8.83028563
v 4.97534871 14.48619552 10.13376005
v 17.96953008 29.11085822 -1.27070653
v -8.84539168 -206.78786933 -41.33794829
v -18.32894795 47.27737978 6.97392644
v -0.38396523 -21.84356563 7.91295525
v 3.68464552 -2.94178585 -4.76122182
v -8.17171205 29.28331494 12.12986093
v -13.74056563 -111.25889421 -16.05084911
v -39.55254704 -238.78864944 -19.02268268
v -2.79587670 43.87414455 5.34843747
v -20.99641599 -2.35104444 -4.59909951
v -19.36017163 30.23441136 9.04241763
v -7.72319129 19.25479434 -11.06864400
v -10.57118364 -104.76739705 -5.34517597
v -18.51133257 -89.97476101 -13.10532726
v -23.74109812 -25.45046248 -5.82973612
v -31.75448626 -148.22739363 -21.35458775
v -22.46293053 36.86315566 8.20989441
v -17.46545359 -124.44593757 -0.65618398
v -9.69132222 4.88191703 7.77447037
v -18.09321344 48.66639897 3.84939369
v -9.62000713 16.59098640 -10.92445105
v -10.01420058 42.63170436 15.98989218
v -19.56795342 -186.66219711 -19.55777220
v 2.55131535 -17.51004718 2.24060728
v -24.87959713 21.37731016 6.99660182
v -35.99928319 -106.86551034 -14.78351001
v -0.66106097 -6.22601481 13.21858726
v -38.24321181 -210.77422798 -41.86532274
v -34.39822793 -107.48306662 1.94735196
v -12.54462358 -119.47245151 -5.67354774
v -28.30564231 -253.20777297 -25.80507286
v -27.37284824 -212.14884520 -41.44647717
v -3.14440508 38.17625716 -7.83060584
v -51.02615803 -236.35357618 -28.21419761
v -24.70661886 10.78720484 4.27606096
v -28.99564430 -97.80503809 -10.88311523
v -46.14138231 -205.90354502 -42.72650555
v 0.95944793 -10.61791088 -5.45479590
v -9.43460222 -12.66125869 10.35005879
v 4.22275998 9.90816765 -1.44656189
v -9.66157205 8.33325926 -11.38275955
v -37.09358722 -248.52082133 -20.57081461
v -19.07586120 -8.69184174 11.92377321
v -9.84839350 -20.31056397 -8.29609670
v -37.49868646 -248.76111746 -32.47281536
v -19.77752708 -94.28524971 -9.91510134
v -13.20440508 -130.56455553 -17.41589792
v -23.78976531 -141.68161154 2.23200815
v -19.19896714 -167.92505980 -30.81855178
v -14.62937798 44.04573888 -2.37256545
v -5.83096035 -6.44412404 -6.73180586
v -16.56944677 -142.02421904 -23.01386930
v -31.68983012 -122.37189710 -13.74597196
v -5.83279040 16.04295895 9.97976866
v -36.31672636 -164.48549926 -25.90619773
v -18.77296530 1.45451305 9.41923074
v -30.76299094 -206.33898675 -39.85777125
v -36.64726764 -225.98440945 -16.73252508
v -8.70958250 27.29257382 -10.16436797
v -37.31014952 -215.59543908 -43.79390553
v -33.38220343 -118.40286851 -17.20858365
v -22.41026796 24.89377744 -1.58003555
v -53.07510123 -205.11744916 -45.82356289
v -43.36053506 -161.19730473 -22.59298414
v -23.68409000 -197.70142436 -38.58488798
v -26.14758722 -22.38729782 1.02245284
v 4.16081306 -9.49195866 6.65145321
v -26.09162591 -85.14340222 8.61576106
v 14.79400322 36.11496463 -2.57618353
v 4.20949142 0.03180417 1.25894358
v -21.67288214 42.24657267 1.99339772
v -2.71386537 -38.66142035 5.76437591
v -20.84738016 -219.05787289 -38.17048296
v -11.43862866 -110.10327935 -5.55872126
v 5.02972398 15.14985692 -3.98507668
v -14.61466774 -108.82155597 -15.91045409
v -49.78257045 -213.93087506 -46.29927129
v -11.89009938 48.67316782 3.24846571
v -2.04421999 34.75008905 -8.24357010
v -32.84382820 -108.41487348 -16.35803469
v -21.00037597 -96.58155590 -9.23072826
v 16.78305864 26.56336315 -1.37771585
v -30.86858429 -108.94840956 -15.07710107
v -29.23563309 -143.33716035 -17.16953516
v -37.38711402 -211.17334068 -41.77469388
v -30.08029982 -206.04896545 -13.10885977
v -32.62743354 -193.75754893 -34.92145613
v 1.24162773 21.56809159 -10.79764217
v -34.35083851 -125.38087368 -18.47344451
v 3.02326004 14.58375435 11.45574823
v -14.13503941 24.78949167 -8.59043468
v -15.64319246 -209.98983085 -25.41659772
v -18.70427653 34.65269879 -3.10520898
v 4.22299700 44.13838685 3.05117969
v -19.35609244 -48.30421135 11.71474624
v -37.47026995 -250.33190846 -31.27000853
v -4.49397368 32.03539178 13.61949742
v -14.83631879 -100.17219186 3.23826494
v -21.34847827 -216.01666510 -19.87349987
v 12.09092140 32.35040233 -6.55566901
v 3.25195771 18.76006275 13.90402578
v -9.24309157 -202.87565887 -34.17146578
v -27.42418088 -220.27477622 -16.05303958
v -15.59506729 -120.77432871 -17.93862134
v -12.67253514 13.05113733 7.38135912
v 16.29108191 35.72699428 14.99552559
v 3.45099927 -5.26995864 -3.71006317
v -33.65401179 -128.20322812 -17.90899970
v 6.87155826 17.23259129 7.12128356
v 1.87624758 -10.12804452 -0.86127338
v 5.16234245 15.91941155 10.63174009
v -45.69642991 -241.14526808 -23.30812253
v -16.88613556 24.09300953 8.71463306
v -21.47319168 31.92465380 -1.21782429
v -19.74715851 -239.66781795 -19.19337176
v -17.94797741 -29.98307161 -8.82653426
v 0.65002177 0.29645392 11.44548878
v -8.73165671 44.34552789 13.79977912
v 4.62454371 1.10938528 -1.62389770
v -13.68262991 -142.24226773 -17.21397229
v -34.98596698 -147.62680233 -22.52031304
v 1.06980186 20.43154091 13.97935208
v -17.79486984 -228.97678614 -29.45578471
v -38.26576099 -115.14802277 -13.79338093
v -21.07886039 0.65917877 11.33314893
v -18.24384741 -129.53925133 -0.80165436
v -3.14575504 12.61130720 11.34364773
v -14.31073900 -168.48602891 -23.79772440
v -20.14601231 45.02640665 1.96598377
v -32.00068325 -144.24040914 1.50540087
v -4.21866821 39.17372227 16.21755771
v -33.03680196 -136.94249094 2.47990876
v -16.86488464 -199.90849495 -23.87990430
v -13.39956094 28.88009511 -8.25921539
v -11.48524228 -201.84430480 -44.26643252
v -20.58820240 -146.67479694 -2.21501640
v -27.38120221 -110.32456160 -11.88311260
v -29.52363528 -235.51909626 -15.54747298
v -34.28991139 -232.33757913 -15.84353857
v -49.73362386 -235.89335382 -25.73373169
v -17.65816659 -11.74326055 12.33404502
v -21.52745426 33.41506422 -0.60114468
v -12.15215679 -20.01754753 13.46915215
v -8.17604363 27.28050388 11.37601025
v -12.68326305 -32.63910115 -7.67195038
v -20.95360681 34.75173190 6.07972685
v -40.86548835 -177.19657719 -28.85969356
v 2.69570667 12.58510165 -5.02468972
v -35.73654220 -181.14867806 -30.23563139
v -24.24122952 -13.12733348 10.95578913
v -16.87624864 26.79738030 -6.68225531
v 0.35188888 8.10714625 10.44310909
v -22.61533216 26.20236576 9.42901243
v -14.87084385 -10.60844585 9.85606574
v -14.98289965 39.36075419 -4.56282869
v -10.94824541 30.77508882 -9.24577937
v -13.01603019 33.85371342 -7.17166625
v 2.27504945 -11.03642676 -3.09736142
v 5.55134472 17.50927418 -5.94607648
v -13.25467415 -171.39436305 -30.74577264
v -27.90232562 -61.67302653 8.72457121
v -25.20175278 -139.93795216 3.29766842
v -12.46689726 -3.05858930 -10.73215902
v -43.68386790 -182.45972693 -16.75675809
v -17.84600504 -3.45044443 -8.38956144
v 0.46636845 18.32125336 13.55366129
v -26.15920268 -192.72452593 -36.18726134
v -21.67823166 -15.34263510 -5.56476181
v -30.90446256 -204.41679657 -12.85800617
v -42.10084677 -212.11497486 -43.56804118
v -0.62493561 40.02653062 -6.93879742
v -17.36552082 4.53075813 -8.38939194
v -5.11720823 28.72274444 12.18837406
v -18.88121478 42.60853678 10.61661169
v 17.80202240 30.70835955 11.13129128
v 14.99348134 32.60938451 -4.71367920
v -37.76738793 -249.71441925 -22.06326090
v -15.49129654 -185.83416939 -22.96382934
v -25.17360076 -121.06964737 -14.71622288
v -20.12163773 43.55074093 8.44999962
v 15.14217071 35.16942635 16.05651900
v 1.97285530 -10.81819553 0.39991917
v -23.14149588 20.70249803 10.15978958
v -10.77132393 -89.51012790 -12.20717095
v -17.68360846 -237.56417632 -23.33093807
v -22.09545672 30.81115521 6.55240426
v -2.60071177 38.95258531 15.83370566
v -55.72279915 -225.92884302 -42.52407700
v -52.11403966 -210.28043330 -26.23067982
v -27.93718502 -123.93721938 -14.46164213
v -27.79536135 -117.81817675 -13.16230185
v -7.96580128 -78.38682830 -1.29851326
v -3.63406492 -18.18632893 11.91524882
v -12.49322668 -185.11682749 -30.53036705
v -42.47692227 -143.20708811 -8.79206415
v -32.34518319 -91.66725725 4.56203520
v -20.01117170 -195.60019672 -21.10586315
v -30.96909821 -90.42184055 -14.39677924
v -0.01096339 7.54469726 -5.58914524
v -20.03612556 -149.88832176 -3.69608682
v -11.29367109 -46.05060071 11.43213548
v -28.27615291 -234.38847065 -35.22765264
v -8.39337148 1.50193740 7.94574060
v -45.28832436 -213.55497837 -45.66070065
v -13.10364716 -219.54897046 -28.92499790
v -58.14201385 -215.81654251 -37.46430576
v 4.45688143 45.08264363 4.66487883
v -21.78599313 17.02296361 10.60127933
v 3.98023007 28.32948230 15.76926932
v -17.27943681 27.39701048 9.35415272
v -49.35519025 -201.08871162 -43.25719550
v -21.42020129 -226.76613927 -18.45535822
v -29.05103564 -247.61736393 -31.13883175
v -33.95359963 -163.61507773 -25.82859434
v -15.44907130 -163.53119910 -21.01838775
v -29.63153087 -101.26108676 -12.11415417
v -33.29800442 -71.75283879 0.73551730
v -18.72228645 28.21400017 -4.92883055
v -14.38761875 -97.72513062 -14.02190607
v 2.21692515 -17.31696166 -0.49544231
v 8.94295145 45.56115344 3.58628575
v 16.20095223 27.50539221 4.49732505
v -14.14760668 -6.25321269 8.09862278
v -44.20534149 -148.45257998 -11.95063815
v -1.69726473 -17.12521911 10.83175745
v -51.60414055 -187.44900823 -28.58315222
v -43.89677569 -209.79434252 -42.99012944
v -9.04681627 -9.74278152 -8.99758004
v -14.35715146 -222.30844200 -27.79614925
v -49.85713586 -229.60634530 -25.11268482
v -21.57491446 -137.50906289 -19.08785105
v 15.36747906 26.05083771 6.80867350
v -20.02966590 -99.98152405 -11.30852103
v -9.34823509 -99.37885404 -9.81535763
v -17.93342829 -222.94221818 -23.51902425
v -49.25122857 -209.02667940 -24.46277067
v -35.45114771 -229.94901240 -15.56631550
v -13.27874418 -199.72452521 -29.04601209
v -22.35869505 39.42057118 8.02933518
v -7.63718132 35.82775220 -8.91700387
v -4.80766967 -5.37041994 8.77118204
v -15.31978790 -203.86466384 -24.96223710
v -40.14617950 -130.90530038 -15.11359122
v 6.64732233 31.66268393 -8.52752477
v -58.42195079 -220.63913941 -43.98968443
v -6.15375815 -14.23957665 -7.62896007
v -2.90480815 -11.65167149 -6.96174614
v -9.18242242 8.85282550 8.05951189
v -1.90974667 -29.20761891 8.83965567
v -9.21907555 -195.81097364 -41.86090454
v 10.22372488 26.74560994 15.63506015
v 2.46102549 -16.32624865 1.85282656
v -20.08130401 -212.90153265 -41.24186561
v -29.17229012 -216.12480283 -15.39230905
v 15.96594974 26.24136209 -3.80438170
v -51.46232620 -235.58826745 -36.84574738
v -8.78304802 -87.05511689 -9.96070262
v -40.39476812 -145.37854493 -4.78995452
v -13.61779962 -191.84657931 -26.80399641
v 13.54997139 21.03413455 2.10469775
v -36.70677170 -227.42158175 -16.62503742
v -16.52276702 -123.45309556 -18.41989718
v -12.12864835 -220.32728791 -31.78472817
v 13.22154328 23.86969700 -5.20875724
v -8.97601712 -199.44933057 -39.79117051
v -45.19127682 -161.45965457 -20.59840411
v -45.13411596 -175.00379682 -15.19117411
v -18.10157485 22.03981951 9.55094118
v -17.44686440 -220.30904889 -26.46012232
v -49.51820895 -205.70345223 -44.15299371
v -16.09128155 42.97576472 -2.68673082
v -7.27856718 -27.47409046 12.88444921
v -29.23301794 -209.01970565 -40.56460038
v 6.41443999 18.67014915 11.65897027
v -23.87790382 -201.02055371 -14.77122772
v -16.64273813 -213.05058897 -26.52699500
v 2.45493045 -6.89202547 0.15424182
v -9.51266475 -54.47727814 9.02080350
v -12.65922375 -182.06334114 -29.39149365
v -17.02994667 -37.67339513 -9.45189409
v -23.23862724 -203.44223082 -16.19600132
v -38.12307119 -134.58730280 -2.55863508
v -22.66576886 31.96144477 1.62064319
v 14.79539555 24.91717599 -3.54299648
v -1.04725570 11.28087193 12.00745255
v -38.54802623 -135.34192741 -19.20216344
v -14.75386787 -132.55146146 -20.05461045
v -21.90552279 -190.62656164 -15.37293382
v 18.06115359 32.89387375 -0.81297115
v -22.69575372 30.10668419 -0.60450460
v -7.15321302 -78.40046287 -3.68284411
v -37.29492053 -128.46423686 -18.87398213
v -25.19936301 -19.02118698 -0.57845935
v -8.85135867 -18.41998287 -7.99247064
v -15.07825963 -16.29702374 -9.92573332
v -9.91355628 -85.70658416 -11.16975769
v -36.84788197 -103.88219357 -9.66673903
v -1.44687248 -10.84779669 12.38955464
v -17.54223183 38.76312450 -3.26599902
v -18.35701801 29.04590964 9.41271614
v -58.50193277 -221.99197114 -43.17722842
v -52.47611180 -219.47586536 -28.43370661
v -39.72573578 -200.19774139 -38.40603679
v -11.61885168 -39.07038644 12.74760254
v -48.99487272 -202.26888359 -43.60576719
v -20.13107389 -162.33977675 -7.46548502
v -41.04566947 -145.82876861 -5.66010363
v -18.15659367 -180.97531796 -18.26351695
v -19.18217540 -18.30507442 -8.60155839
v -35.39866209 -133.90745223 0.17083203
v -45.43060437 -221.47455812 -44.51451451
v -17.96971262 -157.23520517 -11.75039541
v 6.07374869 22.60566503 14.81643412
v -17.32622460 -235.64805090 -24.91111495
v -15.34608006 23.01945910 8.65499955
v -33.26934949 -123.91890585 -15.98763093
v -8.99546500 45.91608420 5.64872473
v -52.79859155 -200.29638708 -38.68338093
v -11.09451801 41.44548252 15.98130912
v 13.13974336 43.64448786 7.16186780
v -32.08988160 -208.96226168 -40.47443718
v -24.40396510 -235.87448895 -32.84443170
v -15.15494287 -18.53704266 -9.82011948
v -17.61472411 48.94704744 7.16291415
v -20.47236823 -222.35682607 -36.23959422
v -27.36035176 -140.30699432 -17.57341065
v -13.06016836 -4.04227432 -10.51679347
v 6.09065266 19.08533461 12.68215757
v -49.12925139 -190.23346901 -20.80083452
v -57.57068098 -207.19823241 -44.10335049
v -40.74882343 -214.12152052 -44.16853562
v -2.57882033 -6.28614519 -5.82834287
v 4.17417474 -3.75558552 -1.47743814
v -27.48406678 -95.66875547 7.39411451
v -3.44690122 7.43682031 10.75881999
v -29.90350313 -134.12550092 -14.49858863
v 19.01153103 35.99967808 7.68698053
v 16.23869501 27.08581463 -4.31425171
v -19.82877962 0.35559875 -6.12450158
v -9.02734417 2.87567242 7.95255508
v 2.24340265 28.94111350 15.23640286
v -15.90770669 -12.99943961 12.18741480
v -37.08171844 -142.95466244 -21.30774222
v -20.78001015 -84.28159356 -11.46091800
v -1.77927129 41.67979583 12.39615399
v -12.12889981 -198.30907881 -43.40378940
v -20.92250250 -213.48638833 -18.50740798
v -8.26669950 28.71033177 -10.28193999
v -41.62855074 -224.82050955 -43.63596812
v -48.96773770 -192.18817353 -34.01185200
v -33.62772986 -158.94123912 -1.06415618
v -17.60636270 -107.79626667 4.48494311
v -26.46202408 -214.44506943 -15.16413502
v 18.37113127 37.07689419 11.19923126
v -30.48622981 -93.45673025 5.82211697
v -38.58323023 -215.04491568 -44.06675696
v -0.84148656 -11.39250956 -6.18855655
v -36.55321151 -143.86107028 -21.65246755
v 2.89987796 44.52745989 7.55099300
v 0.01203525 22.68069610 13.89122754
v -14.99542780 -141.49719477 -12.99856789
v 5.62865194 12.62414269 4.24010586
v 7.75439106 19.61210184 11.22863404
v -48.41427878 -191.10320508 -33.49149600
v -32.78198466 -103.47534716 -15.85941203
v -21.49425261 -116.20941013 5.57652581
v -1.87966914 17.35851169 12.31871918
v 2.80068978 -16.28383994 3.72531894
v 14.34595510 42.18193144 10.75682323
v -1.28120871 -18.91438849 -5.25075803
v -29.59774993 -213.49042654 -41.97699577
v 18.75659265 33.80371258 10.39027330
v -58.59661847 -213.95139396 -45.04256323
v -45.58761790 -227.49766707 -42.98198968
v -26.75832622 -102.56174952 7.49119744
v -50.07051304 -184.39911306 -28.12019922
v -1.70054229 -8.28880444 13.36225774
v 13.88047449 24.54293333 7.89976027
v -43.85910928 -236.81466281 -20.69094591
v -32.81508386 -138.38237524 2.89832521
v 15.96758142 39.16165605 13.82593345
v -20.09882405 -213.87273073 -25.50141886
v -10.07688511 -16.88596234 13.31346016
v 3.30718025 33.90918300 -7.86110014
v -20.92237025 -193.30926239 -38.40161860
v -8.54682643 45.28552294 1.46374351
v -24.00629409 23.17727357 0.58971951
v -50.50043389 -207.86796510 -24.50431325
v -10.17266978 -214.64003623 -31.28859401
v -17.95110852 -34.91412103 12.84111384
v -28.74114178 -149.67919886 -21.77995071
v 6.33646874 44.42835227 2.89269444
v -22.21571468 14.43634834 10.30372456
v 17.96614937 29.95297872 6.76780101
v -19.65651102 -165.74525833 -10.14070679
v -26.63933299 -89.55594897 -11.43281162
v -20.04453726 -103.33562642 -11.61392499
v 16.96944237 38.75948489 12.45409716
v -26.78989246 -144.40125227 -19.72710155
v -30.93228862 -174.94487762 -28.91709469
v -11.04388107 -50.32316968 -10.64889412
v -42.56762937 -228.06020081 -19.62766238
v -16.00601152 -200.59932768 -25.54675378
v -26.09991841 -235.83944142 -33.67773071
v -39.20343891 -120.79641223 -12.63253111
v 1.24851603 -24.86631088 0.67110470
v -46.81612551 -163.26981783 -18.61427166
v -31.18444793 -240.84921181 -34.78825837
v 4.04653186 9.80107114 6.40292326
v 1.70565746 -12.56485563 -1.10111118
v 1.64507306 21.36406302 14.43125494
v -11.85860950 21.58676274 9.23567545
v -37.54452616 -186.94843352 -32.59545192
v -25.49776621 -96.50470316 8.20065569
v -27.66242251 -94.17802840 -10.16249880
v -21.04679495 -192.38927960 -17.78355427
v 7.56413443 43.12134534 -0.00279251
v -11.80831622 12.38114573 7.59652164
v 3.90815176 9.06675588 -2.42178561
v -10.22765413 20.00454813 -10.52448247
v -6.97311247 -22.32775092 12.87175063
v -26.57460980 -249.84069169 -20.32510936
v -18.47218350 42.89452732 11.03047002
v -23.75562862 -241.33212864 -30.33415042
v -10.80927812 -26.55247226 -8.13569035
v 8.32980312 23.45751226 14.51268606
v -26.49161778 -85.88006347 -12.08102237
v -20.83637565 -217.43845940 -20.68174630
v -30.22513352 -131.13820553 -14.38966114
v -23.64277281 -210.19670367 -15.84140211
v -12.60188036 -215.91028571 -36.15497798
v -20.07285878 -24.39715900 12.64523342
v -33.90614316 -117.67720431 -17.56455749
v -16.03391208 -32.83143416 12.86018547
v -18.37299578 -202.33450830 -41.34802893
v 8.42263736 45.82041129 8.66113696
v -29.65718508 -155.62517941 -24.28679727
v -21.30080573 -185.19866467 -16.32409543
v 14.94130492 27.51890011 -5.72704384
v -19.03717965 21.59642056 9.93077271
v -33.18863362 -209.70290899 -41.08223319
v -19.52440105 -215.16098082 -40.16007483
v -21.43537439 -136.16304100 -18.76819879
v -29.65142205 -124.08141792 4.54738922
v -15.92404954 -106.17805272 -15.05171042
v -17.92337187 -214.62698281 -39.71392289
v -7.89677631 -18.52462254 13.50504626
v -17.66300574 19.19624582 8.73313099
v -2.91647925 42.31283441 -3.22918268
v -21.79640345 10.48926916 -3.75581975
v -23.94441143 26.04474314 8.34962353
v 9.99306981 18.63637753 4.58352454
v -20.24370991 -38.66734728 -9.63810831
v -14.48749192 31.60201386 -7.16756750
v -49.40216616 -206.77016675 -23.56942371
v -45.83391547 -213.77095580 -21.66311070
v -17.30604656 -202.42053270 -23.76720123
v -23.80746976 4.73065488 1.66622270
v 4.06905776 16.14389941 -5.82902133
v -45.01153901 -166.29195213 -23.21194857
v -15.74231312 -67.74838269 9.92443878
v -17.07627065 -4.26206784 8.68469663
v -16.68927819 11.40217856 7.85265211
v -34.02143717 -219.30463612 -15.67667536
v -57.75662139 -210.17703414 -45.18254474
v -7.11373286 -6.96912548 -7.62841571
v -7.87766278 -72.63011485 1.20158354
v 2.36128224 -18.21845956 0.44071474
v -8.58347211 -3.84497596 -9.35641676
v 7.49987038 36.33674979 16.60630852
v -27.20695920 -41.44385457 -4.59286664
v -34.36785564 -233.26922953 -15.58684651
v 2.83867982 -10.19481290 7.91536272
v -0.90506859 -1.67935609 11.63872238
v -29.25576828 -221.68734670 -15.74363373
v -3.15986737 12.25589309 -9.69037041
v -30.18634021 -77.01972127 6.44261576
v -1.50244986 -12.58947607 12.14870159
v -37.08696365 -152.21950412 -23.27055670
v 2.23220536 35.48356146 -7.44678406
v -29.12211791 -253.33300233 -23.80821854
v -17.00415462 -152.46157348 -26.11774765
v -26.78433433 -22.72038721 3.75013961
v -26.60673484 -27.81710215 0.55166194
v -32.44166449 -162.21639514 -1.97349559
v 17.93427579 30.18867970 -3.11488030
v -41.92810878 -141.45244658 -16.07390307
v -2.31715525 -7.82424118 -6.56393915
v -17.57256687 -103.54573280 -13.48927151
v 0.65025006 37.72930428 14.79079574
v -16.43174514 -20.99149674 -9.81572457
v -9.15724505 -205.05844057 -42.71069542
v -35.22560373 -219.89059448 -15.64105228
v -15.25494922 21.22095600 8.15837458
v -20.73607035 -5.68020251 -6.02537580
v -23.39242026 -4.34558559 10.82349848
v 11.07608527 21.88492939 -6.75186748
v -7.73699116 -53.73905972 7.27201672
v -14.67099786 -177.39729583 -24.29053001
v 1.53706502 -21.61175013 -1.64441019
v -25.56768432 -142.48290658 -19.54258047
v 3.35682486 -5.48007712 -0.25489365
v -21.78364061 -178.96522582 -12.85708509
v -32.80131146 -141.38111472 -17.36069843
v -47.22951725 -199.71700013 -41.45488143
v -8.86458997 -200.54987073 -40.74513912
v -48.30834270 -206.98083937 -44.18776184
v 2.02244497 -14.96636588 7.44836219
v -28.04574184 -169.29417849 -3.61969369
v -12.71229889 -9.32291802 8.80471617
v 9.91457794 43.56512427 13.94554041
v -41.77916422 -212.38414943 -17.87822880
v -31.51762486 -240.12702703 -16.53336734
v -39.07091171 -210.48589051 -16.01270400
v -22.27012999 -25.38798749 -7.15285819
v -33.19324180 -134.41884518 -17.86525361
v -14.54037707 -21.64932527 13.51208705
v -45.45142502 -210.68212390 -21.21798322
v -0.64154761 -24.64705519 8.54616333
v 5.94823528 28.25145796 -8.47291294
v -29.03455682 -145.08059621 -18.32723245
v -30.00479937 -220.71984410 -15.67219011
v 2.74850684 7.50097726 4.02023084
v -27.93676592 -253.00419331 -25.70359036
v -27.67639235 -45.90227455 8.74007680
v -24.48955923 24.30393733 8.04635324
v -45.17648369 -207.58545399 -42.97220707
v -8.20597354 -196.92608714 -38.82131726
v -4.49740840 25.91721900 -11.54203992
v -19.77559552 7.75282271 9.86690447
v -10.75142436 -208.06023479 -29.31886166
v -28.05500664 -137.48276234 -16.38558134
v 18.74139905 33.27795491 0.72631246
v 3.93820507 8.62865150 0.37717930
v -22.04838209 -12.97576632 12.63605803
v -34.37361121 -213.07100356 -14.64441139
v -24.80425499 24.30616505 2.66643311
v -44.43705454 -242.85914004 -23.25676940
v 0.89519733 4.20970842 6.86978037
v -21.68371715 12.78996188 -3.77119519
v -16.96786657 4.35189484 8.45806766
v -14.72855732 0.37459220 8.25563259
v -31.15502000 -253.92535329 -25.28219298
v -5.99883543 -21.38732374 -7.52466964
v -39.00456056 -217.31851995 -16.92605764
v -25.80670454 -118.64375323 -14.10018466
v -16.62498526 -2.23924592 7.83881545
v -21.49532735 -19.99261044 -6.95121894
v -18.88829097 41.21549055 -2.42776633
v 13.01103085 26.44298598 14.31933511
v 4.97775618 39.28270563 -5.02852630
v -14.70305678 11.51787490 7.59001682
v 3.06598772 2.59913248 3.01728910
v 8.39856267 16.36484824 1.43086456
v -22.05479890 -131.67950511 -17.51063392
v -51.57505348 -202.98011601 -44.49293390
v -2.75604217 -47.33183607 0.01010458
v -49.11073670 -212.21485734 -46.30633071
v -36.39829159 -108.86529088 -15.05191438
v -20.36637254 23.58373255 10.26555616
v -3.71699501 -35.29425710 -7.53282523
v -4.68200119 36.09705716 -9.12466086
v 15.83520696 41.20258614 9.44494084
v -13.38036824 -117.47279018 -4.29387344
v -15.46946354 -187.73016334 -23.32128026
v -23.42460491 28.81568484 0.68228453
v -34.64564309 -209.37411487 -14.21332546
v -6.73297700 11.11497544 9.25127324
v -18.62207986 -213.82047236 -26.43684670
v -23.14790338 -232.92446136 -16.98916405
v -45.59318349 -240.12275040 -35.01120582
v -15.39766416 -18.96521077 13.01474124
v -22.31066674 -91.44233167 -8.34591594
v -40.25845230 -148.41929078 -21.25168219
v -17.05818810 -235.63191295 -22.60107361
v -13.68681621 -201.19512081 -28.83485891
v -9.91083402 46.96775973 6.90210098
v -23.27706106 -212.50890195 -16.86491072
v -31.14592656 -120.18895894 3.87476990
v -18.81461591 -108.83281380 -13.53432145
v 2.23616674 13.34226504 -5.69219561
v -24.80429970 20.21593787 3.70450364
v -10.49913093 -216.86370671 -32.18322247
v -22.95898274 14.48014565 -2.11417535
v -33.26226026 -247.13088572 -18.56767572
v -17.31304266 49.75194111 5.48474211
v -1.49813166 -1.14920072 10.64382587
v -13.52633629 -116.55890197 -16.94082282
v -16.29896276 -129.84788418 -4.17401269
v 3.93157778 -1.49555074 2.91440147
v -35.14853492 -221.22481465 -43.77057403
v 2.63235345 30.85683472 -7.84853194
v -16.95619710 35.16834229 12.42824644
v -22.21913263 -214.45849538 -41.56720638
v -46.83553055 -237.64714599 -36.29860282
v -22.55394310 -183.67525935 -12.84086052
v -18.96257326 45.96431181 7.63055077
v -22.45936729 -168.44432056 -7.44971586
v -45.89344561 -204.22577858 -42.59748384
v -21.95224166 -9.62195545 11.72650699
v -30.64355254 -92.58314222 -14.62334860
v 6.04702439 16.72257856 10.86100191
v -27.16857940 -102.33400017 -9.83106066
v 0.97465992 -26.98199637 -0.16408120
v -12.17376813 -46.52566835 -9.62213613
v -14.09565099 -223.42333198 -30.97474575
v -22.78518118 7.36166863 10.12298558
v -39.24737871 -163.11638057 -6.71054004
v -6.44212821 5.24407672 -10.27949434
v -17.40750112 -207.51707256 -42.10082442
v -15.22397902 -161.90302372 -29.32316251
v -10.44744812 0.49002789 -11.12287957
v -15.43366816 -119.34415996 -17.56272092
v -34.04182941 -202.50533521 -12.91832142
v -24.20143597 -86.84074879 -11.50422543
v 2.82508298 -7.92714395 2.56491941
v -5.38437022 -1.07753603 8.99623148
v -29.42745946 -194.65474784 -35.72002798
v -16.42299816 -228.93095016 -28.07818539
v -5.20089315 11.70144323 10.38070396
v -0.48950588 -3.53264087 13.02823331
v -50.95456913 -217.34932065 -27.87316032
v -8.06878321 -194.30749118 -39.04051706
v -39.58764300 -249.65076149 -30.09559959
v -24.34160933 18.33506860 9.21875052
v -15.32752253 -171.61159217 -33.61998126
v 0.60613954 11.88867074 -6.11313526
v -31.68904409 -248.77925217 -32.28432313
v -21.60988376 -111.41851544 -13.17338552
v -36.80714965 -133.25522840 -19.44714785
v -9.71516129 -84.66987312 -11.04498189
v -20.17495595 5.62021555 10.88483352
v -31.02613054 -236.42008007 -15.38012270
v -24.25895445 -197.32013345 -13.92368507
v -22.06202410 18.21724139 10.60820557
v -8.86637066 -19.53981817 13.59839831
v -54.23042178 -193.57082248 -30.03590181
v -17.75939576 44.22474280 -1.84102892
v -35.24886072 -142.05403626 -21.15535922
v -31.17979877 -84.42439884 -12.85321638
v -9.57156066 -208.93909037 -31.51657805
v -44.81825978 -188.62605095 -17.79669710
v -31.43331409 -131.11256063 -14.11894243
v -54.33300510 -197.37611711 -33.48740563
v -15.50600026 30.33603355 11.04173530
v -41.31164029 -210.94951034 -42.70997643
v 10.22069901 18.67493428 2.49705673
v -18.34736764 -9.87446774 12.07542885
v -38.53475302 -210.04131436 -41.69107974
v -10.72121784 -217.57830679 -31.86449036
v -13.17930035 -221.62799537 -31.48715571
v 3.72850057 1.64059282 1.85631390
v 0.84517366 -12.28808146 9.67809651
v -21.38360217 -31.77054971 -8.22319370
v -25.76509491 -249.01124835 -26.41970851
v -5.47643984 -25.11532232 -7.20672403
v -50.97380653 -220.58649361 -45.23444548
v -22.55230770 -11.92648988 -4.06385865
v 5.49326837 34.85455364 16.22337848
v -40.78116268 -147.32405543 -20.48577555
v -0.08156682 28.31421979 14.46326915
v 10.20033471 44.28289458 1.42533635
v -12.03588769 -198.95608723 -30.24290502
v 8.25928617 31.55954927 16.28009789
v 13.50444183 41.00402072 0.28575913
v -25.43405071 -250.74428320 -22.72363007
v -31.43409640 -238.86819184 -35.47730669
v -24.08668958 -1.35987997 2.06028274
v -26.54394880 -64.52109665 9.20775905
v -42.87571087 -142.55368710 -9.64151230
v 6.95122359 24.96748604 -8.08135979
v -54.25415561 -213.03468943 -29.24908698
v -11.90978196 -113.91709000 -14.74963315
v -19.41649988 -218.20925176 -24.25392158
v -35.69031507 -207.29386806 -13.96917924
v -25.53502843 -135.98780334 -17.48247817
v -10.34017000 -71.99229300 4.92354808
v -3.95487621 -42.94674098 5.78095345
v -29.71439622 -149.83360469 -21.86129801
v -17.86007546 -21.18815109 13.09955306
v -32.75898844 -106.22745752 -15.94809256
v -20.22790536 -16.09219052 12.87991554
v -10.24105959 46.25622183 2.52349162
v -27.46233717 -213.21894228 -41.78967327
v -5.72499353 -5.75705385 -6.78069051
v -22.69485593 -178.83668840 -10.30804496
v -24.51784164 11.02465205 3.67151224
v 2.43131910 -7.30329100 -4.36908193
v -53.21133882 -233.24523866 -29.75748107
v -21.90356329 28.20859663 -2.04460951
v -14.72833473 -164.45375979 -22.40006998
v -20.30460909 -175.62495172 -13.56232539
v -29.88807485 -208.96400511 -13.32519669
v -41.10531881 -245.44100463 -33.02532807
v -8.95411801 -36.94289550 -8.36914778
v -23.45185168 -5.38053410 10.77848207
v -34.67210755 -196.91774249 -11.86196972
v -12.84283213 49.89622533 3.75993061
v -37.68434748 -220.26456892 -44.05258223
v -6.68741716 29.98195775 12.66880613
v -29.32789177 -99.83666986 -11.82032283
v -41.78075865 -203.85953784 -40.04104063
v -6.20201696 8.60460475 9.19361971
v -38.81285712 -239.33440447 -18.90858449
v 5.33908233 13.80018983 8.09457898
v 15.60323220 25.06307513 3.68732982
v -14.29654472 -13.06969393 10.53348929
v -4.35348600 -9.15212836 12.38383818
v 3.29926680 3.43365036 -3.75615712
v -20.52999660 -242.08687246 -20.97702026
v -21.42593823 -211.63152158 -41.39646515
v -23.76454137 -102.97945142 -10.36994997
v -32.93126822 -142.43027568 -18.03911477
v -31.56172112 -186.87383831 -32.47218952
v -8.56246427 -203.29490304 -41.72552004
v 4.54803975 -8.52257386 5.73453587
v -46.76960409 -212.25401759 -24.33291823
v -14.79547098 -12.23158743 -10.36490407
v -13.60015292 -30.68976291 -7.92244729
v -1.33860449 -23.10208976 -5.62440185
v 2.90623796 7.74116023 5.80384163
v -15.99003375 -134.05930996 -20.95108479
v -23.01978506 -138.54964077 2.37481645
v -35.62696278 -104.73454744 -14.76388145
v -33.12486038 -206.20490611 -13.09062168
v -17.62121171 -12.79241033 -8.94082617
v -18.21426116 -142.20307767 -22.40687981
v -18.20448413 18.75907928 8.75578821
v 5.67693729 31.73043579 16.14817232
v -34.31437537 -248.49058688 -19.40350607
v -14.63211980 -93.72011572 -13.55303731
v -20.87970451 -231.29840195 -17.60127023
v -30.15278280 -111.61504686 -13.73073645
v -4.46216296 44.15775090 3.25849955
v -32.55263716 -124.04020131 -14.36955947
v -43.17037761 -143.97712052 -9.74046905
v -23.95631745 -238.98778856 -31.21086955
v -16.90346375 20.51746286 8.58312007
v -19.37147044 -25.75622499 -8.57249834
v -34.86546874 -230.57048023 -39.29481283
v -14.41526134 -114.28998411 -16.71968773
v -13.25046178 46.60214484 -0.80327177
v -29.12143618 -116.48865789 5.60578005
v -43.01898554 -244.63938177 -33.15868229
v 5.92107838 18.17970537 -6.71714172
v -19.11495253 22.09352516 -5.21852914
v -13.91191408 -205.56987822 -26.30539984
v -1.83124538 -18.52677390 10.37888229
v -31.22097254 -134.25746560 3.56001384
v -6.25244854 9.06469021 -10.54103579
v -0.10245129 -7.92299025 12.31493987
v -33.77530351 -182.34518170 -30.71705624
v -31.89817071 -221.89937532 -42.78862104
v -20.43089829 22.12030813 -4.29213746
v 4.11854405 0.93324948 0.55115536
v -17.64096878 23.69805053 -6.42922334
v -24.41013418 -37.11263463 10.51120181
v -39.25938532 -130.79287112 -17.29831286
v -14.87859897 -150.60733259 -18.09312403
v 0.24814610 41.04332998 13.82117812
v -46.48122936 -202.80516148 -42.50859842
v 2.55623017 -17.58736931 1.24523859
v -31.17300756 -157.91329741 -24.38794263
v -36.86712310 -231.62019253 -39.62500766
v -42.10525006 -150.91516078 -6.78272918
v -18.12814921 -155.00712395 -10.31591278
v -49.81905594 -178.41956019 -18.09581555
v -54.72231656 -199.96294379 -36.38460115
v -6.85301982 35.77301651 -9.41957347
v 4.69405157 3.93713964 -0.17708111
v -21.27831802 38.09892386 10.52467991
v 5.28207235 45.53949088 8.13061278
v -37.33604774 -217.91364253 -16.30167849
v -29.34464626 -144.74976063 -18.05739477
v 1.62033725 3.98651371 5.29006636
v 2.91038211 29.55063432 -7.88977370
v -55.47341704 -228.01475227 -41.67857021
v -13.77633121 38.45607862 14.73836042
v 4.32625785 1.48484914 -0.08732019
v -44.61161047 -155.12712300 -10.59743389
v 8.21895432 17.32767746 5.20653930
v -21.09254897 -176.11718178 -12.18836010
v -18.40010658 -178.26370895 -17.20840111
v -16.21925272 -182.19405413 -21.77389152
v 8.82857665 27.79668942 16.13395847
v -14.73879255 -101.72567517 -14.90458567
v -31.74229711 -116.55921489 -14.56874143
v -11.36833336 -80.61528206 4.17512795
v -25.05020425 -249.01041389 -20.71709186
v -13.93517945 -213.35497499 -27.89671160
v -37.69894689 -220.20311654 -16.68144949
v -37.57142648 -126.81603432 -18.32900010
v -18.50896515 -104.43568975 -12.60465477
v -2.06765207 36.26807779 -7.89599773
v 15.31452965 30.93837388 -5.51868696
v -19.39604618 -22.83943817 -8.75565596
v 1.85723591 39.78720680 -5.66924131
v -19.68943700 -238.82007599 -26.79338492
v -24.42371286 -213.34667504 -41.80675000
v -56.37639388 -202.05616951 -31.53087571
v 14.16178141 23.87668751 -3.17658484
v -46.53004184 -177.92052031 -16.50465652
v -42.92657971 -222.83658385 -19.69438978
v 3.97156877 25.88951401 15.55989496
v -20.50401084 -215.70871770 -40.54066539
v -30.21629341 -99.90102053 -14.09028377
v -8.06268957 16.26760326 -11.53186336
v 5.41017717 25.90616420 -8.02695099
v -40.93564302 -169.71591115 -9.54601355
v -6.46285107 -44.34378445 -8.91493354
v -16.91274345 -233.65315795 -22.98388258
v -1.20303885 -6.46085618 -6.51067542
v -33.12454373 -102.51506418 -15.43716621
v -20.98515816 -240.13088644 -18.37003231
v 3.08031868 -11.64523419 3.74958385
v -27.19820850 -119.34447289 -13.63596972
v -23.27741683 -75.22562891 9.80906654
v -23.43717031 -67.41943955 -11.35425176
v -22.89142832 -237.18222976 -17.27064140
v -27.93979831 -35.93503311 0.46503893
v -7.32073467 3.01757711 -10.26576385
v -1.26021286 39.27921131 -7.57874362
v -43.48967597 -147.02288806 -9.25735012
v -38.12677041 -241.19429290 -36.13106906
v -21.85005695 -218.59112382 -38.93878311
v -17.11805537 -138.43737543 -5.64738410
v -5.72021538 -65.31995535 -2.41506263
v 4.46453085 7.47541245 -2.32948177
v -31.38418868 -127.42908299 3.59275751
v -15.42976219 48.58935997 10.01209393
v 0.60514931 -5.48808416 -5.71854878
v -25.34402721 -3.35252658 7.12405238
v -3.82886478 17.46231504 -11.88174728
v -2.71981047 2.54773092 9.47846565
v -38.22179884 -212.22285926 -42.54426062
v -5.09283179 8.38272739 -9.43848118
v -33.62683579 -220.82887590 -15.41702636
v 0.99538092 -25.53919703 -2.34282436
v -1.87135313 43.53965074 7.75852520
v -56.90995976 -205.51808178 -33.52500871
v -46.50718346 -233.20662975 -21.77400701
v -22.05802687 -46.07927054 11.36117429
v 18.25430803 31.95304796 -1.28855521
v -24.48632196 -249.52250719 -22.97304198
v -1.32349832 12.51657307 12.15524226
v -8.48469604 -27.44759992 -7.98023585
v -19.46771517 -211.50547266 -41.32306576
v -17.67157018 36.16419807 -3.58668691
v -21.01075649 -20.94329521 12.89461087
v -8.87278467 -200.78906417 -39.19984773
v -23.48877117 -7.19281100 10.97489148
v -48.18328097 -233.62822831 -39.41159695
v -2.71842675 26.41357109 -11.87298540
v -30.42561375 -140.93106985 -15.61709307
v -47.85514623 -201.22416317 -42.35145077
v -23.34028669 -180.50982058 -10.09615138
v -21.31278999 3.30876186 -3.82379373
v -23.66301231 18.09460111 -0.86005504
v -6.12707390 -11.99173555 11.27637457
v 3.41933616 44.10197213 10.60052123
v -0.69978309 16.06680639 12.54318003
v 14.92915582 42.03238338 10.35863068
v -21.69338241 -70.65591961 10.11959184
v -19.60148849 -216.36053920 -25.12649260
v -29.05686013 -251.79296732 -21.73692919
v -30.31816334 -145.83310485 -18.82082410
v -18.24059151 -167.77078807 -13.84624932
v -38.57811540 -126.05239451 -17.07615517
v -21.03304490 -192.62261689 -17.87145436
v -49.51743409 -234.29526389 -24.42853153
v 1.99487177 -8.19145795 0.40632897
v -1.92857452 -6.96385093 13.37955054
v -15.78629948 -3.90966609 -9.57324822
v -35.87576374 -163.47640753 -3.19701317
v -38.08710352 -194.04393435 -35.61965376
v -13.45899235 -220.44669092 -32.85316005
v -8.23120493 -0.73569623 8.33164435
v -21.73309959 -148.77797663 -1.13949797
v -48.02640527 -232.58326948 -40.48923776
v -35.32300144 -145.91465890 -21.93446830
v -12.42717449 -96.84174508 -13.57835252
v -27.38899738 -88.82486820 7.83244334
v -22.30536006 -21.40167728 -6.44202810
v -13.47423717 33.08680281 12.53178064
v -29.57105264 -131.77703321 -14.73798510
v -9.52452142 -56.71086162 -10.93478408
v -37.32799366 -189.42737579 -11.81549579
v -8.78768973 5.07491827 -11.21098548
v -25.63276328 -113.36568743 -12.86455616
v 18.05208996 35.80388427 11.81913819
v -26.82687156 -27.70796604 1.88682182
v -30.65667115 -105.30429333 -14.40090407
v -19.97439563 -45.19228265 -10.59025154
v 0.77133253 37.15669364 -7.52172060
v 2.57505593 9.59383417 10.27722843
v -27.22354047 -109.13693905 -11.78996637
v 3.38749471 40.47722369 -4.60017752
v -27.87454240 -110.08943617 -11.93690766
v -26.05343238 -13.58801313 5.28059434
v -34.26021338 -123.27672541 -18.16245168
v -20.10044456 -3.82602843 11.02115307
v -22.43872546 38.97909820 2.23933742
v -58.18148330 -215.65422416 -45.24621367
v -24.46360514 -123.08099866 -15.07874206
v -11.77196018 -105.12060672 -13.82885594
v -14.72637523 -160.73679924 -21.38221823
v -13.78377341 14.25198838 7.40421563
v -21.27423882 -107.11321980 6.82762405
v -2.75102817 34.74317491 14.64948617
v -25.74516274 -88.42547238 -11.22452319
v -42.20481589 -190.12919068 -16.41928032
v -16.14361815 21.27578855 -7.59642432
v -39.38656300 -150.97019076 -22.18997851
v -35.58002412 -188.28240037 -32.75341913
v -18.16163771 14.18594550 8.54910910
v 9.93373804 34.45060924 -6.42806897
v 1.95355015 -13.19254655 8.09740834
v -13.16710748 -113.42056096 -2.90389662
v -29.07914668 -109.86328870 -12.43646629
v -34.59965065 -124.65786934 -18.53168570
v -16.13035426 -16.92362688 12.56611105
v -41.79356992 -152.71866322 -6.40628627
v -20.58782987 -172.84394801 -11.35145314
v -30.62509373 -198.12498987 -11.17908582
v -23.95990305 9.28491261 9.06243734
v -16.75716043 -217.23940969 -27.52877399
v -32.06869215 -134.43703949 -14.26302176
v -13.94512318 -129.28409874 -18.65989715
v -12.47274317 42.31556505 15.64176753
v -15.71163349 -224.25945103 -24.87371489
v -13.54223862 -207.06610382 -43.05342212
v -30.79609759 -66.90184772 6.06047036
v 9.61507391 39.51991722 -2.32081953
v -23.48108776 -8.66605435 -1.09503930
v -47.91593179 -210.64798534 -45.69995776
v -33.21430087 -147.19589055 0.68089063
v -43.13913733 -236.41949892 -20.04348859
v -6.62321830 -65.78024477 -9.02287476
v -12.06885464 22.10775390 -9.60940961
v -38.97149861 -147.30307460 -21.60088718
v -23.70098978 28.66024524 2.41093361
v -14.72676918 -164.79648650 -30.20707890
v -23.10054377 -218.25473011 -39.60890323
v -30.76086566 -249.14817512 -31.66953102
v -43.40157285 -203.40527594 -40.79890251
v -17.77700521 -128.23106349 -18.99773628
v -22.60053717 37.03261912 3.91293084
v 1.85942114 3.83800943 4.83212899
v -18.99430528 20.21157928 9.41040460
v -16.24419726 -26.31656453 -9.46415123
v -33.34496170 -133.99283588 -19.14611645
v -17.81152561 -98.41839224 -14.16144799
v 6.76679751 18.22428592 10.93802135
v -13.39667849 -125.15850365 -7.53837405
v -24.57944863 -91.11473709 -8.98652524
v -7.04206573 13.58037349 9.28865094
v -32.70744905 -214.69494700 -42.55530238
v -19.68727633 -15.42893052 12.77615689
v -42.13244095 -149.21192825 -19.77846399
v -0.49629546 36.77794337 -7.50377355
v -23.28378335 -11.03819162 11.14332862
v -13.61145731 -183.65406990 -27.15916373
v -14.69595078 42.12196544 -3.69598367
v -40.03033414 -123.61822277 -8.94022454
v -45.56161910 -229.86836731 -20.82823403
v -3.13919131 15.19608311 11.49748266
v -28.73240598 -173.91589284 -4.39148396
v -28.81003916 -127.90980935 -14.61299695
v -15.84476791 -35.67683697 -8.87809880
v -17.07429998 -121.88827991 0.40835078
v -17.67495088 -200.21872222 -23.37247692
v -30.36203422 -114.81963098 -13.54363747
v -16.92140102 -126.82831287 -1.86823762
v -38.01109269 -114.91257697 -2.55205599
v -28.89138833 -239.39380050 -16.81637578
v 3.84344603 -10.21875720 6.58033090
v -21.35321312 -208.94640684 -18.24842207
v -58.25027078 -219.92191672 -44.29254681
v 0.24197470 -31.01815842 -2.86184112
v 9.32340976 20.46938427 -6.90593757
v -56.36916682 -229.79232669 -38.38101402
v -38.93987089 -125.57286024 -16.44134708
v -19.53805238 -239.93723094 -22.54489996
v -12.03216240 -123.30419570 -14.38798290
v 5.59014454 22.76645228 14.97884560
v -6.24125591 39.46095705 16.59994386
v 4.49402630 -2.12152768 -0.67690318
v -17.17907190 -107.66410828 -14.76263814
v 9.70614143 45.96585035 5.21049788
v -25.68720281 -242.28395522 -18.37174408
v 4.87595238 44.99295354 10.33408754
v 1.31694903 11.55159436 -5.37121668
v -30.24031967 -88.19132298 6.17931411
v 12.98117824 26.98220871 -6.73459191
v 6.13851799 32.94966742 -8.20249692
v -22.72554301 -187.47182190 -13.64193577
v -27.35654823 -249.87903237 -20.22595890
v -43.29966381 -144.26042140 -13.18855863
v -29.99714762 -91.17983282 -14.62052204
v -9.11975279 -14.98838607 12.77210563
v -33.24175626 -211.51444316 -13.84761930
v -40.91107100 -241.72633886 -20.03543824
v 17.52044261 33.18410739 -2.05877912
v -20.19203641 -210.86326241 -23.26411009
v -2.60886247 23.71810749 -12.43191492
v -10.18121559 -211.91513538 -33.14606845
v -15.38027264 1.72597344 -9.76135675
v -16.56549424 -221.85638547 -34.01428089
v -36.94196045 -206.22052252 -39.82466087
v -19.77534778 -107.78548568 -12.58317381
v -19.02938262 32.66103938 10.30527800
v -24.84476939 -184.82483923 -9.87109262
v -22.63605036 -140.85115492 1.62703963
v -12.75722589 -24.43333715 13.40816915
v -32.00814500 -64.42876905 -3.01875360
v -13.98947835 -147.23402262 -19.91075836
v 4.11980180 28.04590203 -7.88118225
v -12.46055961 49.73554611 5.16239647
v -18.48128065 -140.94915986 -4.00529429
v 3.71890445 1.23507541 -3.70223378
v -17.90136471 -117.30521917 2.61072256
v -1.82165403 -23.90931174 9.67306830
v -8.88014678 -8.17370508 8.37402511
v 3.02482862 17.97357202 13.80947698
v -35.93247011 -196.34690881 -35.85259989
v -20.84841765 -201.29457116 -21.53352648
v -25.22496693 -47.47119918 10.08186117
v -22.21164852 36.62606701 2.16347002
v -19.25093681 -128.89000773 -17.37986878
v -15.25890641 -1.13992766 -9.86552052
v -21.48481831 11.42073981 10.14303975
v -6.38982141 30.51762097 -10.32517198
v -33.62711519 -125.21994114 -17.49083586
v -15.22090752 46.96493968 11.74856350
v 4.18405095 -3.62029066 3.60720302
v -51.07484758 -224.49186444 -26.29393153
v -23.06649648 30.47839925 5.46621718
v -58.13837424 -216.41887724 -45.00848427
v 3.38806235 -4.99143358 2.53146980
v -56.12976477 -227.87290812 -34.01370719
v 2.25953734 -11.00738067 1.95331848
v 4.47924063 19.53733526 13.71070556
v -9.75467823 -67.24006683 5.10270195
v -22.78768830 -246.03262544 -21.19727433
v -17.66995713 -206.54504001 -41.83826968
v -16.27912186 -146.11601830 -24.54911172
v 6.54131500 30.69309890 -8.50669760
v -35.52196547 -101.94152594 -14.05742485
v -33.51853043 -121.51572108 -17.32232608
v 8.21071398 18.61261763 6.28262525
v -11.79187093 -216.69492126 -29.74942513
v -24.94080365 -45.40323094 10.47630608
v -13.84201460 -212.44628727 -39.39737007
v -17.99023338 1.73669239 8.61259270
v -21.45539597 12.87891436 10.20971499
v -15.50362632 -19.70716007 13.35918810
v -18.62018369 -2.90790899 -7.97711127
v -52.35866085 -202.19530165 -43.94626617
v 2.19808915 22.69251645 14.63902090
v -18.45087670 -224.64795411 -20.68067901
v -19.58400756 16.57849178 -5.70483040
v -14.44771886 20.39727010 7.79848872
v -33.42161328 -204.51118052 -39.14386407
v -45.05274817 -236.95488274 -37.50038147
v -11.84463128 -207.96166360 -27.95662731
v 18.90300401 33.83166716 2.89573171
v -9.64620430 -197.37116992 -41.34211317
v -13.32466397 8.98173731 -10.25071461
v -11.09741908 -202.67204940 -31.72570840
v -19.32508126 35.95344350 11.36824302
v -52.32258141 -191.18010998 -22.46285230
v -13.04148976 -193.51819158 -28.68394740
v -17.84625091 -8.84219073 11.68224588
v 11.43731084 27.11056359 -7.35525461
v -19.05809902 -152.54119039 -6.63246633
v -26.70111507 -79.86272871 -12.46095356
v -24.73610081 -162.40991652 -3.87619110
v -26.27684362 -22.29769900 9.19092540
v -36.33050248 -103.49287093 -12.63040677
v -15.14520496 -166.58958793 -21.72202803
v 4.99123661 45.19188777 4.54013655
v 15.77994786 40.58398306 12.38353644
v -21.76706120 -181.52235448 -13.96954898
v 1.47042051 -15.91050811 -1.55905494
v -47.87910730 -182.04773962 -28.50198187
v 0.08533974 -4.58183698 13.24819122
v -28.23694423 -196.08211517 -36.44694015
v -14.21782374 -33.21693465 -8.06772243
v -35.27491912 -240.23790658 -36.16568074
v -27.90792100 -185.88036299 -8.67053121
v -21.02914266 8.96484125 10.47585811
v 0.71582920 -26.16410889 -3.33160674
v -51.68367177 -222.29108214 -27.55083889
v -7.29958387 44.07268763 11.84486970
v -9.39530786 13.73113599 -11.17713749
v -27.34856308 -217.24638343 -41.16090015
v -16.21472277 -152.24276483 -26.13325045
v -21.50579169 -6.54154923 -4.65838984
v -31.54510632 -104.85144705 -15.26590623
v -24.76257086 -16.14498533 0.01184320
v -14.09536414 -177.37300694 -36.17093340
v 9.33695585 41.28223285 -1.35585258
v -21.01568319 -100.69782287 -10.33514738
v -13.65227997 41.13686830 -4.63215727
v -4.79579763 -28.74633484 -7.17386650
v -12.22192310 29.14350666 -9.09428019
v -16.95801131 -100.67652911 -14.46225587
v -26.11972764 -232.33167827 -34.51111168
v -45.15998811 -220.37956119 -44.64903474
v -1.53577921 -31.80004284 6.89976709
v 9.08571575 46.11819983 6.63436530
v -15.11089783 -6.98825857 9.08726361
v -21.57342061 28.04796025 8.88540968
v 1.48280011 1.73663255 8.87546223
v -23.33297953 26.92648768 -0.02744059
v -11.09402906 -188.77354264 -34.60340202
v -27.04592235 -46.10723257 -6.13425206
v -25.25709756 -204.53025401 -14.27991223
v -15.92540182 10.32560226 7.43504055
v -7.45712221 -1.34851714 -8.45383946
v -20.65522783 17.15078391 10.19982994
v -20.26003972 -18.04798841 -7.97615480
v -22.62080833 0.00517744 11.29033044
v -17.76083000 -3.95807810 10.37805993
v -25.98967403 -237.23220825 -16.59080014
v -21.74874023 -113.27415705 -13.69835809
v -20.86655237 -190.62705338 -17.79756136
v -19.10074614 -47.38125578 -10.68071648
v 2.64453655 0.53300097 -4.94415034
v -19.46787350 10.97117085 9.21879709
v -13.35817482 48.47098142 1.36720191
v -19.74711753 -102.32151300 -11.64575573
v -14.73281439 -148.39996397 -23.74005876
v -6.56763325 -66.01364911 -0.04524667
v -33.91874209 -243.57654154 -17.27873459
v 2.71294382 -5.79688465 -4.71968064
v -20.92183009 -187.27409840 -16.65375568
v -12.88531814 -16.23861864 12.79131602
v -52.75872350 -195.30725479 -33.89044479
v -15.29158838 -24.97261204 13.47310934
v -40.74887186 -175.20813644 -11.87408995
v -40.67598283 -208.60601962 -41.52007774
v -23.45770970 -44.06069964 11.04127336
v 8.13021231 15.81357606 3.30689945
v -22.60954864 29.13819440 7.57784629
v -26.51414089 -251.20294094 -21.65985666
v -33.56701881 -167.21971333 -26.79419518
v -12.58587837 -215.66843987 -29.37164903
v -34.56183523 -119.26642805 0.97103493
v -18.17381568 -234.68956351 -27.73678117
v -15.00632614 -176.84085667 -35.89442745
v -47.68738896 -181.56771362 -18.25504191
v -32.28808939 -72.31660187 -6.90730987
v 15.72467759 25.74363723 -3.52585525
v -1.32647762 11.39092632 -7.69254472
v -18.26681942 -171.51238024 -15.12500364
v -15.90540074 -162.47327626 -18.13971996
v -15.76960459 -226.18684173 -26.31170861
v -26.14122070 -237.80229688 -32.78892115
v -10.59487276 -200.25239885 -43.79766434
v -16.72526449 -217.26191044 -37.58889809
v -27.41655894 -207.98961818 -13.81734759
v -12.55240105 -123.96845222 -16.14028588
v 3.99722438 -6.32220693 7.79443467
v -9.40296240 41.87995940 -5.92260342
v -5.58448210 -59.26173925 -7.94481672
v -29.22832407 -136.37723029 -14.84337635
v -7.82845449 -2.08266987 -8.93096253
v -21.37348801 -198.58606160 -19.97135580
v -13.89063895 41.92125052 15.36353212
v -16.42864197 -161.90408170 -17.46166870
v -47.10001871 -193.10927391 -34.35736895
v -13.40252720 18.57869886 -9.52258706
v 4.95285308 -3.95386294 6.03789743
v -46.06694728 -157.78650343 -15.79671726
v 13.21729273 28.21364067 -6.62063062
v 16.13628678 25.90535209 1.75885309
v -16.67702571 -120.69198489 -17.58499071
v -12.99076248 39.58154097 -5.56093454
v -20.57600394 18.25100929 10.05999744
v -27.04926953 -152.95448899 0.17021922
v -0.26460516 -10.72014961 11.97809074
v -31.70086443 -244.06762421 -17.34483056
v 18.22619699 32.96066076 5.26623707
v -18.62163655 -184.58747864 -19.46989261
v -14.50349484 -134.62372124 -11.16157137
v -14.85250425 -111.93657666 -0.08269411
v -23.37469533 -195.48740983 -14.52774927
v 8.93435348 24.52518977 14.81599733
v -22.25045487 32.53966942 7.62064941
v -22.22677507 -3.95937404 -3.12895747
v -49.91329089 -239.24237490 -29.75128405
v -18.51800457 3.72406654 9.48746316
v -17.03360863 45.56763545 11.12460066
v -19.23586987 -122.84260243 -16.37884788
v -33.19137543 -135.29822230 -15.71723633
v -32.65323117 -212.05636859 -41.81460664
v -23.20477739 -98.95346314 -9.20989271
v -10.49427129 -208.12323689 -42.27345437
v -32.36575797 -194.71859932 -35.23068130
v -46.92815617 -172.41275311 -14.10142798
v -13.19431700 -180.74618280 -37.32463717
v -35.02896428 -135.07939875 -20.04946582
v -20.59550025 25.82446299 -3.76253854
v -18.69962178 47.04910889 1.45609095
v 13.16283643 37.87113726 16.44806564
v -4.37997095 -15.30073769 12.81944197
v -32.71661699 -146.66838944 -21.09669708
v -19.04505864 -114.50394243 -15.34969825
v -25.73725767 -213.26106787 -15.06942231
v -6.25514472 28.16871926 11.85216382
v -30.24222143 -112.76049912 -13.18931766
v -23.54738861 -247.13687599 -24.79383163
v -16.84515364 -5.88255702 10.31621173
v -2.80714338 25.34452640 -12.09714264
v -18.08982529 -10.29379014 -8.65878165
v -13.59437034 -178.93444002 -26.50150657
v -30.21588363 -152.33998001 0.84439979
v -6.55943388 44.70058158 3.97449778
v -27.76410244 -148.47867191 1.40055525
v -20.27623914 -216.27187729 -23.73076044
v -22.28080854 35.39321572 8.43279343
v -22.81015553 -9.32315923 -2.83161248
v -12.81662565 -222.00267017 -30.57984635
v -40.29639810 -231.71989620 -18.22992414
v -29.45977636 -199.49984550 -37.50650212
v 17.72162691 31.82553127 -2.67633982
v -21.33267000 25.53110383 -3.05294874
v 9.57555696 26.65718459 -8.10505543
v -58.59343708 -223.34532440 -39.09224272
v 18.53491366 35.65145656 3.53473425
v -24.22569692 -173.91817272 -7.16443360
v 2.80140270 0.63027733 4.98579396
v 3.20007233 7.80388247 7.07557891
v -54.92684990 -203.21074128 -41.25672579
v -31.29469603 -222.15729952 -15.73937014
v -45.31392828 -194.70521808 -35.77946499
v -15.50485007 23.90128933 -7.95113295
v 15.21284971 40.45606032 0.90035051
v -25.77780187 -116.43724144 -13.62254936
v -22.65989967 -174.95799065 -32.43239596
v 0.91895001 -2.42436165 12.46124506
v -6.69801561 -10.70392411 -7.13440217
v 4.85420041 5.52186184 -1.82153855
v -6.81467773 -1.99788250 -7.96655659
v -24.68892746 -77.70211995 -11.57208160
v -57.14495480 -221.43895924 -44.35332492
v -22.82691933 -234.39149559 -16.87410101
v -33.93204510 -242.05541611 -16.97725244
v -34.91891921 -205.73621988 -13.48451898
v -34.68579799 -143.88029277 -0.16923036
v -8.07187147 -197.48833776 -37.22453490
v 0.07648470 18.36354844 -10.26151609
v -20.51568404 -136.62663102 0.60893735
v 9.71885771 18.15529354 4.00032662
v -14.93570674 -220.82789242 -27.29846910
v -32.68776461 -245.68577111 -33.45412388
v 13.97362538 43.53439063 5.03391353
v -17.86891371 48.30452800 7.39125162
v -12.10376341 -66.56379253 -11.49751525
v -19.88949999 -0.01663125 10.27237531
v 2.90206959 -6.07756618 1.01752300
v -21.71873674 18.44638772 -2.93414667
v -9.97370947 35.93460098 -8.16220324
v 6.59292098 15.98560624 -2.28929240
v -25.23173019 -203.00526917 -39.93479162
v -12.48550136 -21.90569602 13.32954969
v -32.45005012 -155.77362478 0.01562927
v -48.95049706 -223.58082235 -44.63241994
v -55.44991791 -232.33740032 -34.04210508
v 0.39658012 43.56098548 1.90865120
v -23.53139780 -211.31129563 -16.14491828
v -6.73679356 5.33755124 8.52114800
v -5.68850245 -12.28077337 13.17679323
v -19.58981901 40.52296281 -1.91607303
v -24.76635948 -108.42233151 -11.83954068
v -25.47258325 -235.33269763 -16.08925499
v -16.19229652 11.39022596 -8.35941918
v -25.85157752 -173.17016423 -5.62395668
v -12.56721653 -85.91310680 -12.08292693
v -21.13935724 -231.24255240 -31.84999526
v -27.18682401 -211.33160591 -14.28003237
v -11.25780772 18.78481172 -10.21844894
v -47.60273173 -218.34376454 -25.53884871
v -3.06276395 29.71424907 13.46457284
v 17.38483272 39.29696232 9.19222180
v 16.34829305 26.97852254 3.64309456
v -41.69379175 -141.64717495 -7.14904163
v 15.98380320 29.58692610 14.01234232
v -9.11955908 -26.13150515 -8.07925407
v -37.28022054 -176.30657554 -28.97996828
v -24.18578416 10.21771226 1.29755272
v 3.49006359 30.87684885 -8.05618521
v -12.95441389 -127.38016248 -16.82399400
v -19.03483458 -131.47304952 0.16856377
v -23.64242077 -14.53996822 -2.47440371
v -2.39039026 -27.61405706 -6.26506843
v 1.73143903 3.29321646 6.44551590
v -19.41320300 4.07739310 10.41078754
v -20.71969025 5.25081204 11.09689195
v 11.27321552 19.51895095 4.42254590
v -27.91315876 -251.66624784 -21.42617665
v -21.26485854 20.43523267 -3.26352636
v -52.77627334 -232.44951665 -39.37108070
v -21.09470405 2.71602464 -4.11646860
v -0.93962817 20.96718736 -12.03005109
v -51.21221021 -191.94345176 -32.66998008
v -2.40719086 -30.07656522 -6.94590434
v -19.21825670 -224.11207855 -34.30193290
v -32.54288062 -217.35242009 -43.02173108
v -36.85588390 -200.82086325 -13.31490092
v -30.06413020 -166.21603072 -27.10730582
v -26.05251223 -224.37895834 -16.74111746
v -10.91789361 -8.21538363 -9.98954196
v 5.98216569 40.57480395 -2.80871824
v -35.47530994 -129.23835218 0.30611604
v -24.47491512 -13.53081875 -0.24806467
v 2.58414866 -7.90691189 -0.78575307
v -53.94393951 -228.19988430 -42.59195551
v -19.72999983 -196.54999673 -39.62000087
v -20.36597393 -203.51067185 -21.03690058
v -38.00969943 -242.46010184 -18.55358668
v -36.69904545 -201.05531812 -38.06257620
v -2.03858712 -25.01369081 9.89135541
v -31.13591298 -229.15706038 -15.65587521
v -2.35497928 -3.99613054 -5.79514354
v -10.36737952 -206.64986968 -43.06927696
v -22.90736698 -97.01190889 -9.01542790
v 1.31412852 -24.85960908 0.45725564
v -8.53591971 45.40306702 -0.38566333
v -45.41893303 -191.08530879 -18.44506338
v -33.82024169 -127.64376402 -18.25003885
v 14.47707228 32.76907280 16.04692638
v -41.30057618 -153.35957706 -6.06108597
v -8.24531727 22.02723920 -10.68684366
v -29.25312892 -112.66303807 -12.49345392
v -21.33002318 -36.20050475 11.88221760
v -24.49325100 -216.07741714 -40.85415974
v -8.30977876 -203.21893692 -36.05021909
v -1.11146888 0.87132159 10.28419659
v 4.18190705 -2.58315215 2.14915350
v -3.56673752 3.26083694 9.39005613
v -24.63945001 -180.52177131 -8.75527319
v -55.01951650 -223.72277081 -32.29523450
v -50.35331473 -200.83159208 -43.16252843
v -24.08431657 1.42651831 9.30036604
v -55.78207225 -209.07759666 -46.28947005
v -8.17729905 41.43618792 16.28833637
v -46.11842707 -188.58432770 -18.53631251
v 4.76624817 -7.37065962 6.26772176
v -12.40726467 -30.24880402 -7.63008231
v -30.46124242 -101.75228119 -13.85389175
v -6.35952177 1.33539317 -8.60941317
v -28.31096761 -106.26546293 6.78718742
v -9.11242608 43.76124963 15.04522376
v -14.59512860 -221.80379927 -32.72665292
v -48.39659855 -199.88468289 -42.14754701
v -43.31454262 -227.42721438 -19.75688897
v -5.37861185 9.66044702 -10.20455267
v -34.95509177 -249.46646392 -20.29472403
v -9.47426818 -207.79804885 -32.63648227
v -16.53843187 -209.12866294 -25.08821338
v -33.47995505 -148.16725254 0.58879313
v 13.58121820 42.55481437 12.11573463
v -42.72438958 -146.47775888 -17.32219756
v 4.87055676 43.24831814 13.74884229
v -13.74468580 -114.43294585 -2.20931112
v 2.49848212 -15.68300650 5.44655789
v -23.27597141 -231.96388781 -17.04628207
v 3.21269012 -6.86790003 8.90070014
v -16.57654159 -22.17129618 13.40618450
v -31.34467080 -211.89878881 -41.75162315
v 6.13577524 14.99033999 8.66572931
v -17.12503843 9.83062014 -7.84236286
v -55.41200191 -230.94367981 -39.09601644
v -32.88376704 -120.05375326 -16.10060222
v -29.40352820 -214.27458525 -14.43020254
v -20.64230479 -239.01858926 -18.13593134
v -35.42414680 -225.70888698 -16.44254848
v 1.86891446 -9.40743461 0.94086822
v -28.48606184 -142.72113144 -17.52832346
v 5.74586540 14.05582577 6.31061522
v -2.48882268 -4.05782182 11.28805615
v -23.93550985 -26.30581334 11.86026260
v -22.69658260 -16.13749936 -4.81759897
v -9.71693452 -209.75360274 -33.93486142
v -20.86238563 -241.62739515 -23.68067577
v -45.30461878 -236.37752235 -21.65208571
v -52.66205594 -217.57619083 -45.62072456
v 16.90179110 26.73639543 -0.53039758
v -20.65327018 -121.55153602 -15.68883471
v 4.01574792 -3.33423936 9.99322813
v 1.44572370 -5.97543502 -5.43206790
v -37.10446507 -173.59742522 -28.35317701
v -6.95423735 -3.91295180 8.46180599
v -23.08848128 -192.55560637 -14.16721474
v -16.59228466 -231.09185696 -23.15507829
v -37.71926090 -198.34998250 -37.08139062
v -44.22549158 -191.32232666 -33.52801874
v -16.07101597 -28.17096002 13.08075897
v -19.16389540 -127.78612971 0.55809610
v 3.87252611 30.22071160 15.56524169
v -38.73372078 -207.11007714 -40.73146358
v 12.07217667 20.05973645 3.71557078
v -32.75557235 -172.25512862 -27.71070413
v -8.32592789 -203.39344442 -38.97861764
v -8.78692232 45.75941339 6.84882468
v -14.04922828 -75.48392564 -11.44391950
v -5.15296124 40.44213891 16.38341881
v -38.79447281 -145.44996619 -3.36268684
v -14.68763687 -127.87294388 -19.09133792
v -18.11705902 40.30963406 13.25375307
v -21.03799209 -218.88989210 -20.32816969
v -11.10069267 7.79092824 -11.52938418
v -19.66846921 -164.20833766 -9.18982644
v -41.39134288 -157.64071047 -22.96588942
v -32.58188441 -76.16435736 -7.35993031
v -20.16157098 -133.83942842 -18.56232435
v -59.42310393 -218.37081015 -41.38695449
v -13.07835616 -188.72426450 -28.08006108
v -36.26085818 -111.50746047 -15.76627232
v 15.00327140 42.08064452 3.91525310
v -9.97167453 -21.60159685 -8.43331404
v -13.20874691 -18.47412437 13.15401960
v -44.92252320 -151.28308535 -13.07686698
v -30.34575097 -223.55702519 -15.99316858
v -40.07724300 -187.02301383 -12.12816034
v 1.42085692 14.40940239 -7.62470905
v -6.82049384 7.58774159 8.71629082
v -10.45805868 47.53706232 5.29901637
v -35.80653667 -122.05260247 -17.96228252
v -11.60278078 2.16889195 7.62225501
v -25.38730763 -58.76283720 9.91458260
v -52.66373605 -222.39466012 -28.44895795
v -17.14183949 -168.38811338 -31.91732243
v -19.55798641 -5.36322920 -6.96400646
v -33.53935853 -218.94668043 -43.63081604
v -8.95259064 37.64562309 -8.09184555
v -28.13471667 -183.06030333 -7.55328964
v -17.56597683 -131.42937422 -19.52247508
v -0.76439453 37.83135861 15.25909733
v -4.91659949 23.43473770 -11.68132853
v 6.42426312 24.46137369 15.36909956
v -39.17881101 -174.44537580 -28.14395539
v -13.26296106 43.93216595 14.49058484
v -26.26520209 -75.76572895 9.02048685
v -11.90742385 4.53669950 7.45929917
v -24.37741868 22.35496603 8.98503885
v -37.10055351 -159.36060250 -24.50850047
v 18.29415374 30.29739857 -1.53060304
v -23.92665297 19.21889745 0.06758737
v -8.61576386 -199.68546927 -38.28742728
v -21.26322687 30.37646972 7.93793704
v -13.52977753 -34.71142799 -7.93009065
v -31.08480014 -227.54128277 -15.66548645
v -10.19575167 26.78490058 -10.03047545
v 3.33273294 10.14330052 -3.92384874
v -13.39124981 44.40553859 -2.23455066
v -44.33647171 -154.06434238 -18.22746545
v 3.96574568 9.84971132 3.78419133
v -41.72069952 -134.96421278 -8.13837443
v -0.55595423 -0.69736817 -5.51242661
v 13.38051446 38.97409141 -1.34267600
v -9.04718973 -197.52982259 -34.31654721
v -24.14445579 -150.34557879 -23.59959111
v -13.37158773 -21.54773846 13.25052604
v -28.83398347 -213.29839528 -41.97008535
v -24.81573820 14.05094843 2.46734940
v -10.11007372 -200.38567483 -33.29763934
v -12.08211761 -15.23752045 12.37512566
v -36.00110859 -133.96157324 -19.85500939
v -7.70667102 40.69167003 -7.22840382
v -7.14470306 22.91564643 10.59869863
v -51.87413096 -208.78392458 -46.59292474
v -13.43311183 -127.96354294 -9.11841262
v -6.22014934 -26.31958574 12.51957938
v -22.33512327 0.38421861 11.32022962
v -23.95805344 27.87001431 5.63727133
v -43.38102043 -180.25389314 -29.60737981
v -17.60440692 -114.78999257 -16.29199460
v -13.08107935 -209.97618139 -41.13115743
v 5.22055617 13.38359248 -2.47093453
v -19.60478723 25.86565539 -4.41333978
v -8.80203582 -206.10092580 -41.78594798
v -13.20524327 22.19454385 8.89564492
v -46.76912725 -170.11085153 -13.19119893
v -22.64483646 -221.51698172 -19.09254305
v -41.25674814 -243.67654324 -34.32944417
v 10.11519134 19.37670261 5.68884378
v -45.18582672 -192.46552885 -18.77254434
v -17.77954958 -123.86649847 -18.04573089
v -21.83754928 -192.27682054 -15.75053297
v -23.32174219 31.82825074 3.96379130
v 2.98007554 6.74657337 2.46927515
v -34.14775431 -137.13289797 -19.29805614
v 3.76826385 22.25368842 -9.03811306
v -2.84599769 -36.00828350 7.61056645
v 2.94795306 -8.80177319 -2.42006779
v -39.61344063 -191.38625264 -14.11238592
v -17.82163605 34.66815129 -4.11938084
v -24.53055605 -10.20571124 1.56327907
v 8.73330608 30.39481677 16.30348526
v -13.60609103 -181.78957701 -27.13601850
v -1.14729535 -20.47490329 9.21731163
v 2.66457745 -7.01296236 1.81142171
v -18.39893870 44.72330585 -0.83311560
v -22.70102315 27.68274769 -0.72290457
v -27.16389671 -29.80711684 0.56226278
v -59.41434950 -216.57760441 -42.33418405
v -39.42636773 -236.16290092 -38.11059147
v -31.63305297 -162.78192401 -25.35784617
v -24.46152642 -242.15832353 -19.05765943
v -20.94760910 29.27343547 8.61883629
v 16.35861583 36.58784926 -0.20480335
v -31.90249577 -197.53488898 -11.43677812
v 3.63431149 -6.71174424 -1.67075219
v 5.71356062 44.45542023 12.64807209
v 14.34464660 36.29166633 16.33317210
v -58.80894512 -210.09019017 -40.09476677
v 2.57732603 8.65536742 -4.14396822
v -51.33432522 -201.32957399 -24.60979111
v -36.21303663 -101.44246370 -12.37964071
v -38.11432421 -169.21728849 -5.94798569
v -45.80876231 -201.58280432 -41.16668925
v -6.17858442 -54.23801765 4.90378868
v -40.96573591 -205.78493178 -40.88582844
v -22.90837094 38.99618238 3.91812343
v -12.74915971 -207.10714161 -27.68515609
v -0.05249253 38.60229999 -7.63598550
v -22.68151753 -196.73298299 -15.41312970
v -8.21187906 7.35895336 -11.32203918
v -16.75765589 43.98671165 12.99138740
v -24.74449947 -207.48256147 -15.18074609
v -46.93679512 -209.45829153 -23.79194088
v 7.41943344 43.82965714 1.30413962
v -8.03981908 -194.72184777 -38.38819265
v -14.31318745 -198.35366309 -26.41979977
v -7.15885451 3.13721201 -10.17766166
v -34.84270349 -147.29472995 -0.43967200
v -20.65515891 -34.49425846 -9.18438099
v -12.37215940 47.65680060 1.33071619
v -20.07185668 -197.15552032 -20.99264413
v -18.91293749 -195.54318488 -22.38124236
v -33.50943327 -136.39384508 -17.56978221
v -37.83873841 -154.14787829 -23.51479419
v -18.43603700 -179.89635468 -17.60327443
v -37.80278191 -120.66592276 -2.99131591
v -22.81515859 18.87685433 -1.69691513
v -11.33126579 -186.53620780 -35.97524017
v -29.13875133 -193.99853051 -35.66760197
v -45.26529461 -153.03313732 -14.19650577
v -34.63959694 -105.07999361 1.45510503
v -43.67309809 -149.30000901 -9.59904864
v 14.85106256 23.87759648 3.89440265
v -16.96588285 49.61087182 3.23711196
v -13.47878203 -167.91789234 -26.70978568
v -17.30413549 23.22450466 -7.02313753
v -35.81963852 -157.77422488 -2.10641883
v -16.62856154 -119.09485608 -17.18066819
v -19.61692795 -5.93528245 11.53109595
v -18.54339615 1.98246492 -7.92522728
v -33.94015133 -162.05109656 -2.10737740
v -28.71090174 -177.00961232 -4.92022093
v -25.23525804 -220.05513310 -16.92451909
v -18.75550300 -96.18097544 -13.42374366
v -3.29692056 -7.34058954 12.03445531
v -18.73030327 20.48841305 -5.93300024
v 1.36983756 -13.95545620 -4.03208192
v -21.74984291 -158.00315142 -27.02351660
v -46.06898502 -196.80418074 -19.67600547
v 7.35969283 14.79275897 1.58273999
v -10.28217282 -35.57568416 -8.20080191
v -23.86835217 12.78534252 -0.26290998
v -17.77862012 -101.46082193 -13.86265364
v -26.30773000 -24.66431819 9.70309135
v -31.61140531 -137.98637688 3.45414062
v -18.95324700 -238.69018257 -25.15974268
v -17.44089834 -186.61312759 -21.29526250
v -13.12164590 -1.54475612 7.90371001
v -15.04435856 5.46592055 -9.84602142
v -8.88113584 25.09336174 -10.26096661
v -9.14279278 -198.48893583 -40.74756801
v 5.33433398 41.42605513 -1.72593619
v -24.84408766 -220.88325024 -39.83958438
v 9.49577615 21.10840939 9.42495000
v -14.14616313 -153.91479433 -21.21757530
v -15.57958871 -175.23987591 -21.27776109
v 3.60266818 2.65992549 -3.46891512
v -10.96438244 20.74386738 -10.35148557
v -16.58526622 -227.41818428 -30.04354797
v -10.19713562 -69.79899108 5.11175906
v -27.98266336 -49.25808311 -5.61280921
v -33.35626051 -240.38062990 -16.72695950
v -53.19421738 -229.16413844 -42.26957634
v -43.49426180 -155.79834580 -8.71812645
v -31.94672614 -231.38475418 -15.67725651
v -10.56716871 32.39556029 -8.67334474
v -26.88790672 -94.30523217 -9.38157644
v -22.58103900 -233.32415521 -32.53185004
v -14.01229575 -139.63687420 -15.33534098
v -24.30222742 -114.94885385 -13.50776479
v -40.58054835 -153.03520858 -22.15502225
v -25.33413656 -14.29881807 1.40158948
v -6.95393840 -14.29492421 13.54065724
v -43.57988387 -180.57201803 -16.32079482
v 1.56190549 -12.86983211 -2.17740098
v -11.36416290 17.72786304 8.46832432
v -33.44232962 -96.70064598 -14.47708998
v -9.54395346 -208.80334079 -33.52727741
v -25.01344122 -145.03704011 2.15167506
v -20.40376142 -104.35567051 -11.84055768
v -18.88203248 -173.56167734 -14.63131327
v -36.33956984 -230.77996075 -15.90314135
v -16.20606519 -139.20398057 -22.14698866
v 2.59131379 37.94114664 15.22291452
v -43.02513599 -150.93211830 -7.91069772
v -17.16212742 -119.81456727 -16.63086191
v 6.25770446 15.92501253 6.80333516
v -25.15278384 18.03716831 7.41262408
v -24.92740750 -22.75746688 10.79211012
v -40.82618654 -239.96239901 -19.93715018
v -57.27488548 -219.98795867 -35.94543412
v -49.95505512 -183.54216218 -19.07793805
v -25.68710037 -9.07125790 5.74347982
v -46.63923755 -238.40279877 -23.00325595
v -37.03378141 -117.45157093 -1.57551293
v -15.64680971 -41.88829288 -9.19306185
v -14.62564431 -210.54792404 -26.05313063
v -44.19057816 -179.51773107 -29.13226187
v -13.78356665 42.34814271 -4.09039343
v -38.86457160 -160.48972309 -24.94808659
v -33.03742036 -227.66159475 -15.95369540
v -14.74684197 -5.75203774 -10.13304666
v 2.73064058 26.56412683 -8.45064875
v -0.47202612 -16.36385359 9.07887984
v -18.74330640 -18.93745735 13.12076207
v -20.56603692 -92.32492000 -8.98907613
v -25.72005242 -111.93264276 -12.36787904
v -25.73482506 -13.80738989 3.44228768
v -35.54619104 -141.17270708 -0.05971310
v -14.56152275 27.34673768 -8.18951894
v -32.03155100 -117.98840761 -14.86613136
v -26.35862678 -57.50339851 -8.68139602
v -19.75368150 31.06296062 -3.68001359
v 2.02319329 -9.70194023 -1.20171753
v -33.54873136 -213.50060403 -14.31345847
v -5.50953811 4.83869389 -8.90399143
v -35.00887379 -223.48266840 -42.85825789
v 8.46417435 39.54895213 -3.03038605
v -32.41001070 -121.74188346 -14.49683961
v -11.65959612 -44.45143789 -9.05617513
v -30.76480888 -253.43045592 -24.05517176
v -33.65901858 -203.10479403 -13.08392454
v -28.10937911 -232.84515738 -16.26223326
v -40.61893374 -156.99270368 -7.34666968
v -17.53132418 -162.24612296 -14.45806399
v 8.45965650 38.52497414 -4.02926560
v -32.35432878 -91.99355543 -14.01075907
v 2.41950620 -14.30216711 7.18125282
v -6.25321409 12.45816704 -11.08987443
v 1.51189882 -13.09661288 0.55647083
v 3.83225922 5.28433919 0.83878171
v -21.71299048 22.92765491 -2.57939007
v -15.19218087 -157.90519118 -27.37344801
v -9.72783938 -74.34285432 3.21784616
v -27.34364755 -184.66444314 -8.09498876
v -12.17097975 -0.63948636 -10.57483070
v 15.67149907 37.20698878 14.68019933
v -4.82908171 -10.39119996 11.67558413
v -25.29555745 -183.11114609 -9.00505763
v -9.01389308 -200.64409077 -38.40423375
v -35.62705219 -214.48011696 -14.98233434
v -47.06847295 -232.43761063 -22.66116440
v -2.34867306 -25.91281943 -5.99771366
v -19.41110566 18.81823689 9.18878987
v -33.73404220 -119.92562562 -17.57852174
v -33.45216066 -135.68054140 -18.46304722
v -50.43710768 -226.22905672 -25.55477805
v -22.51066454 -34.76491943 -8.43201298
v -1.22774497 29.66138348 -9.54425056
v -35.47342122 -118.70878190 -17.54038781
v -53.01369354 -194.42720711 -32.80498460
v -15.24464320 -208.04612339 -25.07063746
v -14.46926501 7.24298973 7.40769878
v -16.31266437 -225.77767074 -22.34378830
v -42.41845012 -148.04516733 -7.63515802
v -59.55683812 -213.71228993 -43.66578162
v -7.60855014 44.00354996 -2.26724870
v -18.47403310 -15.20894095 12.48362381
v -34.47600082 -238.94152045 -16.50321111
v -23.36476929 -157.08443522 -2.54808785
v -22.52616361 40.09796679 5.97508997
v -20.73154971 -242.82400310 -22.12503366
v -27.13132091 -74.84178990 8.56580492
v -0.86552190 3.15025682 9.04723071
v -13.71649001 -11.20831724 9.82315466
v -13.99252750 49.38147590 8.98224115
v -31.13233857 -254.00760770 -26.48954839
v -37.22840548 -138.90627027 -20.58446221
v -5.61621552 30.31990118 12.90825102
v 10.49458794 29.88522314 -7.65542220
v -23.36205170 -22.52662368 -5.53575205
v -25.03291145 0.14170022 7.74372276
v -21.93810791 -245.13804913 -23.25445972
v -17.18498208 22.47296274 8.74680281
v -21.58823982 -109.93947834 -13.07537407
v -19.94071156 -117.60982871 4.36905492
v -25.98357759 -103.41797769 -10.26575919
v -20.28144524 -104.57253456 6.76601892
v -19.66115832 -240.01669884 -19.90862004
v -32.56561607 -177.05383897 -29.08774093
v -15.93014970 47.29463905 11.14392839
v -18.80651526 -133.90241563 -0.91035414
v -41.33084044 -199.23864305 -38.65383565
v -3.64788203 -5.44648012 9.76795051
v -1.58349890 0.86533610 9.87905264
v -24.91852082 -14.70158622 10.55251714
v -14.15987033 -133.98750126 -19.98453401
v -35.03449261 -251.13075972 -31.44200146
v -19.06240918 -3.81595478 -7.46620167
v -9.52844322 -0.39499751 8.12992081
v -34.78698432 -126.27866864 -18.87483150
v -27.79783867 -250.81372261 -28.12193148
v -12.18129881 -194.42327321 -42.53520444
v -13.15004658 11.38160937 -10.39059646
v -8.53620470 -24.25433509 -8.03779066
v -26.67655982 -123.71478975 5.32682426
v -22.20933512 -209.61673558 -41.21050984
v -12.57653814 -178.99756134 -35.47105566
v 6.40312582 43.70995611 1.56141655
v -10.04485879 6.41122973 -11.52571570
v -11.99391298 14.93165176 -10.71363501
v -51.12029985 -182.83829093 -25.74970573
v 1.17349369 34.17192400 -7.88934529
v -4.76734806 30.91010451 -10.51021833
v -13.72885983 -20.04189417 13.49437982
v -24.79073592 21.14434913 3.28171765
v 1.38355314 -20.40206082 -2.64741085
v -15.61055519 -5.57389949 8.15372355
v -43.02599281 -158.21129084 -8.78645852
v -14.49305285 17.78431237 7.44709698
v -19.28848401 -198.83167744 -23.04393426
v -21.02505229 8.30132514 10.59694309
v 4.29699477 34.24802795 -7.77707295
v -35.82504019 -209.14359391 -40.91684520
v -36.53281555 -189.52165544 -33.26428682
v -25.12230352 -243.51732433 -19.30559054
v -55.89203164 -211.97697520 -46.37269303
v -31.69813752 -98.90531003 -15.15816152
v -15.30406624 -161.74151003 -19.84812878
v -24.74848926 -12.39921991 1.15992618
v -29.39273231 -146.74916863 -19.84232850
v -15.35060722 -78.64420116 -11.60752214
v 4.82255779 45.18835247 5.62328752
v -59.39060077 -211.99725568 -41.09002277
v -33.65197778 -248.92321229 -32.57554770
v -17.37964898 31.26532584 -5.37547143
v -20.60566097 -218.39560568 -21.35187015
v 3.32428981 41.56178236 -2.09831167
v -16.74945652 -155.39267659 -14.04544711
v -13.60897161 -23.05302210 13.40472326
v -13.52010109 -197.16428220 -42.72706434
v -0.01240371 -33.41758624 -1.54468894
v -19.70844902 -203.41300964 -22.95090444
v -24.11133237 -91.88713878 -8.41036811
v -17.55576022 -0.78550715 -8.71017482
v -16.17353037 45.31545565 -1.19172467
v 16.11566916 32.36865252 15.09721577
v 4.45960043 -2.68500973 8.65492225
v 12.16593385 24.52822961 13.16652261
v -14.01047409 -25.94445460 13.35197408
v -51.32022128 -189.42646682 -21.44214883
v -22.11245522 -193.02013516 -15.75713232
v -11.32463105 -13.24124634 10.13435237
v -26.19841695 -53.96702886 -8.22116528
v -31.26581386 -232.75029659 -15.59618954
v -23.57616648 19.16288957 10.26084926
v -18.54464039 37.05775738 12.09068298
v -7.73448218 44.95879635 5.40732639
v 0.07784634 -17.40549318 -4.41409135
v -25.35482123 -3.07708723 8.36336892
v -0.62451692 -19.05336976 8.60279892
v -31.10647574 -203.92504334 -12.84610759
v -12.31389958 -207.97120035 -27.42404304
v -15.78447782 -81.88651502 8.10249336
v -9.74748656 -207.60218799 -37.67961636
v 0.27378788 44.03296858 2.82419240
v -27.01869048 -158.35964680 -25.88184178
v -16.56402275 -181.30275607 -20.45525424
v -39.42741454 -138.84334266 -19.32413504
v 14.42804560 25.63106827 -4.75977035
v -30.05631641 -107.61396587 -13.76415696
v -17.24163070 -3.21634323 8.41149315
v -31.22977912 -111.61705106 -15.23162052
v -29.83458526 -153.37690711 -23.37582596
v 1.40410545 0.35776751 11.22609619
v -27.61815675 -79.84302193 8.21512099
v -29.13233824 -106.97979480 -12.08837144
v -2.81673810 -12.25275733 12.93617487
v -13.42130452 -42.98209772 -8.75890534
v -43.72806475 -242.08049476 -34.93275121
v -15.55881556 19.29753460 7.78443040
v -44.57828030 -206.66484535 -42.19011217
v -26.19976364 -34.67089310 -4.12273314
v -44.20723394 -236.37811840 -38.37770969
v -21.99109830 -63.92366439 10.68831421
v -39.96028379 -158.19664299 -7.24854227
v -52.72506177 -208.15631747 -46.32485285
v -30.93696386 -125.82956254 -13.64355907
v -54.36766520 -231.13243282 -31.21973947
v -17.63115451 -120.75623125 -16.54935069
v -25.39143339 -6.60033198 5.62109612
v -27.05073543 -120.42737007 -13.98426015
v -19.83043738 -205.61514795 -41.27492756
v -37.49473393 -105.51404953 -7.68324593
v -16.94962196 -118.85069311 1.20770978
v -10.44569444 -107.08902776 -11.75318286
v -36.81330010 -221.78904712 -16.38298668
v -26.43475123 -201.13468170 -38.80063072
v -13.88496161 -120.04272640 -17.51992479
v -46.67310417 -234.61754620 -39.26225379
v -33.28542039 -125.72789192 -15.71602747
v 0.98233786 8.36393703 10.54625679
v -19.06455494 -197.47753441 -22.95059897
v -20.23350447 -179.95420098 -35.03551334
v -21.26804553 30.96348047 7.91253056
v -41.18402302 -218.62946451 -18.51681247
v -15.67224599 -109.45261270 1.83027575
v -18.57212558 12.71544117 8.56845174
v -30.41341342 -160.54137051 -25.16544238
v -13.96549959 -215.49327672 -29.29276042
v -22.05798216 20.82424611 10.48208773
v -41.00425169 -209.90851521 -42.27787256
v -15.00857715 -128.38484347 -6.43498823
v -40.02000019 -125.59999526 -12.35000044
v -32.17723966 -114.40760642 -15.70210047
v -17.03293622 -11.04394905 11.83561701
v -6.52922550 -38.74250129 -8.52789171
v -10.36609337 6.27237046 7.23984232
v -17.17630588 2.68142251 -8.84282775
v -14.27945960 -119.65548247 -2.75307498
v -25.26717633 -11.22230384 3.48724262
v -12.30460778 -181.04414642 -36.35803238
v 6.81378180 13.95248435 3.47806071
v -8.74122418 -201.56747103 -38.02542016
v -19.69013549 -163.44264150 -8.56263377
v -26.88507736 -26.60287730 2.03037029
v -35.67975387 -163.05272281 -3.07334377
v -24.80305731 -105.67827523 7.58031756
v -32.43412822 -105.45175523 3.90364183
v -52.37802118 -188.88056278 -22.89633080
v -11.89998351 -91.11206234 -12.76039705
v -27.28989534 -135.86679101 4.05040383
v -50.97129941 -181.34967983 -24.92949180
v -21.98167518 -152.24292874 -2.60178070
v -18.76579411 -131.40192628 -18.24992709
v -25.49743839 -36.29387170 -5.99809503
v -22.78364263 -102.68501937 -10.33689082
v -39.89848867 -225.64692795 -18.14122126
v -31.11462295 -110.15016586 -15.02082683
v -23.61080796 -6.60051778 -0.54604071
v -24.14158918 18.44765060 2.34909682
v -20.24743706 -6.70321193 -6.76365057
v 4.46750550 -2.10687378 5.31354547
v -6.00385712 6.98969793 -10.19680221
v -19.65125091 -218.34960580 -37.73008659
v -27.32990868 -131.30715489 -16.02890529
v 5.08229341 11.27192751 2.65613315
v -49.94770512 -216.15967155 -27.54122019
v -16.75076224 -140.61263204 -22.03228138
v -28.49747799 -91.84705466 -12.97006104
v -43.47286001 -144.55859363 -12.67393027
v -43.55697706 -240.32650888 -35.99844128
v -17.11732335 -8.62096623 -9.26865824
v -22.39942551 -1.45357603 -2.17641634
v -15.22901002 -155.80764413 -18.27919483
v -9.57135670 21.08882368 9.51692462
v -6.54347334 18.17766018 9.87040903
v -13.84784468 -28.29248086 -8.27995036
v -9.02566686 -208.73157680 -35.98615527
v -3.47301667 9.73208528 10.81314310
v -51.05929077 -180.01955748 -22.43277989
v -40.07451609 -199.30903614 -15.17313346
v -5.69175184 -68.35244596 -4.03632736
v -23.73515256 -202.88029313 -15.13150707
v 0.95818407 -8.62197485 -5.61908213
v -14.74518795 50.39230362 7.46212341
v -38.41620684 -148.78287911 -22.05825970
v -43.09814051 -142.66078174 -12.70690467
v -26.78271756 -199.80405271 -12.62123231
v -15.41959308 12.46429794 -9.00168810
v 3.02533875 -13.93387560 5.11439331
v 3.29850893 -5.57303755 2.70842947
v 2.18346971 11.28733438 11.55001298
v -58.55129287 -208.62662792 -43.20310801
v -17.38767326 -136.28652692 -21.05538547
v -36.61994636 -122.20846862 -1.40259345
v -15.45700245 -7.69892661 9.58919991
v -0.29447817 -9.48747061 -6.29186071
v 4.89467522 -4.44493862 7.04538031
v 5.69910184 26.90914273 -8.13495740
v -1.81122497 42.62618348 10.15968155
v -5.06955246 11.64798159 -10.31651720
v -37.66617551 -166.15648568 -26.31353401
v -37.91256621 -217.53653884 -44.24016178
v -15.06400947 -20.67179233 -9.62289236
v -24.67195503 -8.48656055 1.91363425
v -34.63738039 -213.35807443 -42.20324382
v -48.01281169 -234.33569074 -23.02258834
v 1.93046045 -21.05211653 0.99618617
v -15.83869383 -2.24664598 7.87879713
v -19.10274103 -125.02716482 -17.10732095
v -25.70893802 -57.22935870 9.82484315
v -42.90815815 -140.81041515 -10.73981728
v -20.27941309 -109.43835229 -12.89973222
v -24.10769835 -3.59199988 1.50889892
v -2.11488642 22.76477404 -12.62439135
v -19.81061138 -74.69660044 -10.97282302
v -20.26852965 -183.29423666 -17.65310019
v -19.48243752 44.75834966 8.19825847
v -39.15821016 -143.85887980 -3.39828990
v -12.82804832 -177.90612578 -28.85925956
v -19.11723055 43.26567426 9.87290964
v -16.94762520 -192.67557561 -22.32840843
v -10.98228060 -75.83059371 -11.10096183
v -14.80815746 -104.87826169 -15.29993396
v -44.95531693 -244.82558668 -28.09495479
v -29.69557606 -189.01608884 -10.29831264
v -42.49853641 -144.79081333 -7.95669667
v -5.72929438 -12.65524048 -7.33273569
v -11.40653342 -83.01732689 -11.60301547
v -19.61405016 -135.39527357 -0.36349861
v -16.41537063 30.46443872 10.78505255
v -34.59648788 -98.34984690 -13.73371668
v -40.09598494 -194.42710280 -35.48465297
v 0.48041713 41.49584472 -4.81995987
v -33.66649523 -104.07471657 -15.77399671
v -28.29260379 -60.28896198 8.57758801
v -22.05005288 -14.47362453 -5.20016905
v -30.58530204 -196.10622525 -36.17056087
v -38.52930292 -145.34743130 -21.16211317
v -26.05327033 -132.61155784 -16.51479863
v -20.88948339 -97.40770608 -9.42595676
v -13.28961458 -196.38489187 -28.32907811
v -12.54093833 -106.84733093 -14.63054679
v -23.32322672 -85.45227349 -11.57865673
v -18.18779670 44.39154267 9.73470137
v -38.71139139 -175.28779805 -7.85930175
v -13.46850023 -118.44743043 -17.04488508
v -24.67532456 21.00502886 8.54436401
v -11.13879494 -24.45321903 -8.28601699
v 17.37177372 31.12119250 12.14333344
v 4.04093321 10.53561829 8.88947397
v -8.76937807 -201.85689628 -41.77042469
v -30.36770783 -73.92111421 6.28119055
v 8.55659507 22.32248709 13.75523116
v -24.29198101 -160.13821959 -27.17988193
v -34.61432457 -195.58204710 -35.38978845
v -34.63716060 -104.16700691 1.51638559
v -13.97122722 -84.97542143 -12.35513389
v -38.13188896 -155.93475103 -23.74642529
v -35.88995337 -248.98679554 -32.80165046
v -18.26209761 -100.78124702 6.35467190
v -16.78146608 -230.16254604 -21.08503506
v -5.99045958 -56.60815537 3.04182526
v -10.34313254 11.44377887 7.99609162
v -41.41402617 -202.96896994 -39.67546672
v -12.52449956 36.39388457 -6.55188505
v -1.31153886 -27.19777822 -5.53761050
v -14.21652269 18.10372248 7.63406605
v -13.81862629 2.86518387 -10.62613446
v -5.93761448 -37.04517707 -8.20852350
v -15.90709947 -192.97106564 -23.71281013
v -7.70463143 -13.66340835 -7.98775814
v 17.38195494 33.22054073 14.05933965
v -25.34408309 -148.24102819 -22.53205702
v -23.59547466 -247.64297903 -22.48772606
v -26.81688778 -241.86526239 -17.89946295
v -15.68544470 42.54793748 -3.27218603
v -41.76174849 -244.25296485 -21.00245096
v -39.02053833 -117.83871055 -10.22966765
v -22.62664028 -18.30855571 12.48219330
v -4.52436414 -6.45894324 10.00058185
v -20.44057660 19.08337511 9.61008016
v -31.64964169 -102.58536041 -15.57906810
v -22.52146788 -55.52879348 10.72655804
v 2.75807059 -10.39220393 2.81941495
v -20.84152028 -93.58403087 -8.85806419
v -0.30815671 -34.58625451 0.38172142
v -24.70272034 9.69044957 3.94950062
v -24.34856258 -6.58056419 10.34485176
v -0.67538768 -7.68117560 -6.36182912
v -34.45759416 -89.33871239 -10.67656185
v 3.25239263 -4.38458845 0.69806934
v -30.16483784 -105.25994003 -13.76079302
v -8.35199468 -63.08887154 4.21693036
v -31.94101900 -236.36463284 -15.29112738
v -19.81941797 -1.07437035 9.78416298
v -21.24590240 -3.49167828 11.18908357
v -23.42115529 -197.85878062 -14.87780828
v -27.39069983 -229.85212505 -16.17845707
v -48.50676283 -170.80415785 -16.52351953
v -12.82507647 49.31778833 8.01863708
v -13.66028376 -18.10872927 12.93269359
v -9.92920715 44.91889477 13.20489869
v -36.10789403 -159.56129134 -3.21366754
v 17.16687903 39.79195282 10.42413898
v -17.34009944 -91.59783274 -13.67252879
v -5.69131132 43.11211035 12.84786686
v -21.35700174 22.89535291 10.78828797
v 3.25335143 16.93078130 -7.48291938
v -31.54557198 -79.19996977 4.89660352
v -30.18737398 -155.08286655 -23.81873690
v -36.88415140 -201.92106068 -13.47957365
v -37.80471534 -109.43695903 -2.41878745
v -28.37443165 -108.28816891 -11.87362242
v -21.77710831 -103.77896577 -11.09964121
v -11.05220895 -99.67639297 -2.00541504
v -28.50459889 -123.12208116 -14.12740722
v 2.03463435 5.61875990 4.58523957
v -15.02419543 21.18289471 -8.46382324
v -9.79258679 21.82566933 -10.34371927
v -21.36978507 -119.98933554 4.77083912
v -11.46249939 15.69864526 8.09806306
v -42.52522811 -138.80336285 -12.01609243
v -35.55088863 -125.67234039 -0.07885380
v -48.40832576 -216.21176600 -45.71976885
v -16.15099236 -158.14897418 -28.05227600
v -10.32322738 -211.95617318 -33.86133537
v -51.06439441 -180.53683639 -24.04868416
v -11.55713294 -212.88523078 -38.19042817
v 9.16438177 28.91326882 -8.29287432
v -31.57388419 -152.91546285 -23.07580225
v -19.84008774 -119.25850809 -15.45013301
v 4.15008422 -1.17130904 -4.56912909
v -16.02246240 -151.98688209 -14.27420415
v -10.47916152 -188.80131841 -39.92325068
v -20.07833309 -91.27104282 -9.80321132
v -11.18442602 43.83462295 -3.20851617
v -13.53698783 -24.51376617 -8.36449675
v 18.01374927 30.55609390 2.65690614
v -20.38207464 10.87544672 9.98093281
v -21.41797543 -195.94888389 -17.83962548
v -42.70680249 -223.46462309 -19.66550201
v -19.33462359 24.58206378 9.11349244
v -27.43454836 -47.52460122 8.51186272
v -40.88128358 -218.84486079 -44.74283382
v -11.80523541 -184.42729115 -35.09242460
v -15.36684856 -144.49630678 -23.55397120
v -4.92446311 9.83172096 10.10762434
v -32.08623827 -213.92479539 -14.18508589
v -24.24111776 -199.55322146 -14.69810959
v -17.15038717 -104.07391936 -14.12045956
v -18.79592426 -99.43975508 -12.12609746
v -3.31306155 -24.92510527 -6.35296199
v -6.27680728 -28.24863791 -7.43430620
v -20.42977512 12.11812347 -5.39408484
v -21.15038224 -158.13460946 -4.79697762
v 13.88905104 38.86877745 15.55477735
v -31.74915537 -145.61685920 -19.10301484
v 11.67008467 29.93921563 -7.18094734
v -9.55251046 -70.40415704 4.36844537
v -27.28664875 -119.75602061 5.71729196
v -41.07089341 -245.85261941 -21.57237008
v -24.24832433 -4.80511505 10.24086960
v -2.36204290 -4.94130841 12.23331317
v -40.63223302 -230.05771637 -18.38339493
v -2.89546303 7.15907151 -7.71845831
v -18.19894649 -223.40030968 -22.65500650
v -32.06042945 -196.09540701 -11.21394150
v -16.30744524 -230.39975762 -22.53973484
v -13.13028112 -173.24122787 -28.26788276
v -17.99765602 -83.82530510 -12.40557153
v 16.74644463 37.49423102 13.75111938
v -19.94459145 -227.89846361 -18.49780232
v -39.03645277 -195.75040042 -35.97553074
v -25.62551945 -192.70743430 -11.91805396
v -15.18606208 7.08140945 -9.81154293
v -20.64888738 -165.49585760 -8.67486279
v -20.58829926 -128.40060890 2.68021598
v 14.96225689 42.24177822 7.36446446
v -12.42687926 -4.82870452 7.57293263
v -11.67885214 -188.52925301 -31.82077408
v -17.86877587 -15.99331014 12.36319914
v -3.93216265 42.74541885 10.97139157
v -19.43500713 -14.53761384 -8.15761089
v -46.71276733 -209.56666768 -44.39919069
v -29.26722355 -97.06240147 -11.69643179
v -27.16796845 -28.74539047 3.94116109
v -24.82517250 -247.54534662 -20.01214400
v -3.09498818 -2.69096764 9.31809284
v -19.91369575 -212.60556579 -19.96850967
v -32.44672716 -199.36850667 -37.03614697
v -5.73815638 -8.48802831 10.29149815
v -19.01116036 -91.79521352 -12.36920431
v -4.39522881 -8.06504674 10.85987873
v -39.14779425 -133.25135410 -18.08500476
v -10.38437337 7.83807971 7.32799154
v 2.74346885 -15.49421903 4.49823355
v -43.77826303 -197.31593132 -38.87332603
v -19.62476224 -106.05784506 -12.16059923
v -18.06314476 -188.95852566 -21.19201794
v -28.52810733 -67.37506390 -9.42987017
v -3.34697589 28.08018401 12.81842589
v 18.43426377 31.95972368 0.00715161
v -57.36334994 -213.14485371 -35.64448655
v -11.75373886 20.27642168 8.89206957
v -15.32286964 -225.99750757 -28.55934575
v -0.29911537 -37.16256469 -1.48838514
v -14.17729445 -110.34423113 -16.13748446
v -34.45463628 -101.02487355 1.67051808
v -29.00613099 -90.06831050 -14.27773200
v -21.80602029 -204.05367017 -18.32637563
v -17.88467914 -173.20680618 -16.64743200
v -34.44894776 -207.71197975 -13.78573850
v -9.82113648 -44.33519393 -8.93286057
v -48.94120246 -176.09682679 -16.41115546
v -21.41170204 15.92120901 -3.84255149
v -13.94655369 -211.43288910 -27.03497000
v -59.30666998 -220.85252404 -41.41910002
v 6.67652627 16.05662890 8.88349954
v -15.11097513 34.75728631 -5.84150106
v -22.73356542 -7.72601645 -2.97848112
v -23.05447869 -198.94398749 -15.90605453
v -34.46540609 -138.86640966 -19.85603571
v -57.74788558 -225.68210959 -40.81413895
v -44.69022527 -244.36496198 -31.70112520
v -19.42040585 -140.26595652 -2.04828405
v -4.09162277 7.12954253 -8.43839068
v -22.05331810 -107.63155669 -12.10804377
v -14.33774177 -151.96514130 -23.56856875
v 18.68321188 36.47573292 9.59445722
v -16.97867177 -15.63191041 -9.59839020
v -16.88628457 -224.37150776 -22.48552814
v -19.17977631 -175.65141618 -15.22754598
v -19.29449476 39.29670528 -2.41996511
v -29.76999991 -48.45999926 -1.38999999
v -12.94061821 -99.51357543 -14.03642911
v -18.82029325 -113.12682927 -15.13693947
v 12.39283197 36.77853197 -3.62080056
v -56.00233003 -203.52371037 -39.55248371
v -27.11869404 -251.95357203 -22.21103385
v -54.77627367 -232.82529414 -32.66463056
v -29.55545671 -138.72703910 3.91502492
v 15.27512446 24.18264933 1.41847599
v 11.93171274 42.63495281 0.95585961
v -27.31936984 -248.24225903 -29.09180522
v -1.66901236 1.80791586 -6.00651838
v -9.13986191 -191.60297513 -37.96214238
v -20.86891420 -220.44672072 -20.02976649
v -18.34091730 -153.96559238 -26.88922174
v -19.77914199 -78.22282612 9.91898309
v 0.29589044 -18.72311160 7.73119833
v -21.97484113 -181.28938973 -12.98369095
v -1.95777556 -14.38323036 -6.37962902
v -34.79498997 -222.19088674 -15.79846255
v -23.45481329 13.83089088 -0.85438410
v 6.99424790 17.49812253 8.51265434
v -36.68306395 -161.87587380 -3.58112808
v -34.42627937 -208.30936730 -40.21417350
v -24.70478788 -20.91124840 -2.11043283
v -7.03255180 -54.20371890 6.06963178
v -25.01051314 -25.42963997 -3.73484800
v -17.52560958 -212.39137650 -40.65456614
v -1.66276004 -14.45805375 11.48913242
v -1.30561297 25.33871680 -11.74407918
v -10.87567676 47.34547436 3.64618166
v -38.44031319 -163.78085315 -25.60793422
v -9.78707150 38.59072179 -7.39213638
v -26.12648904 -92.85297990 8.25853553
v -11.32491603 -7.47987675 -10.34344826
v -23.75165001 -88.39793503 9.06592049
v -20.14210075 -128.38599086 -17.07395911
v -24.29951541 -11.88628841 10.69530006
v -5.89960068 -70.80721110 -3.62160895
v -50.89548975 -221.58892453 -26.56423301
v -34.47685763 -123.14683944 0.83754904
v 4.77200327 38.68328780 -5.46966959
v -18.31157692 -218.17700565 -25.19612387
v 2.12692772 -20.69338970 3.78748192
v -13.53433263 7.34135089 -10.57645772
v -8.63177329 -92.02039987 -8.44117347
v -16.23901166 -224.25439954 -23.62273075
v -23.75178225 13.05058412 9.87295341
v -38.99634257 -204.06009257 -39.46578130
v -23.19259197 -149.01077747 -23.28052185
v -36.31545976 -114.16186392 -16.32197388
v -38.07361051 -248.01653624 -21.03370987
v -16.74420014 -191.81546569 -22.41650783
v -57.92092532 -217.83097088 -44.97075826
v -6.72144303 41.97827727 -5.31294756
v -15.35051409 -13.70521728 12.10302114
v -23.24762568 10.92118118 -1.77804835
v -49.83289540 -205.51685989 -23.46387692
v -53.07232216 -234.11075771 -37.33935952
v -46.76105455 -240.49615860 -24.45787191
v -43.99626702 -152.99096704 -18.18474568
v -18.18786934 -176.95724964 -17.14771800
v -47.40064591 -203.53133976 -43.21345314
v -28.09989825 -143.51652563 -18.16392690
v -12.98907585 -98.13756496 -13.70899566
v -25.10692552 -200.02241433 -13.77177145
v -8.80700070 -199.19416308 -35.11054441
v -21.65946551 -64.02210146 -11.34282257
v -18.30976643 -83.06696266 -12.38853857
v -15.39001614 -153.64919603 -17.22294465
v -56.70600384 -210.95457673 -33.63158181
v -20.64188197 -142.25336909 -0.85791893
v -22.94178121 -165.58402777 -6.29084837
v -11.81948185 40.24128616 15.95077105
v -16.57287776 -163.51021826 -17.27758721
v -23.28168042 -113.88957500 -13.42758816
v -4.79905773 5.09288255 9.10233893
v -15.84005728 4.34990833 8.01934116
v -11.64158341 -61.71851978 8.76902882
v -12.67926674 -126.94455683 -12.73890119
v -46.60773277 -226.79345310 -22.07449265
v -17.78036729 -216.04879200 -26.86007321
v -51.39487609 -182.24318326 -21.44926786
v -4.85055754 -31.80825710 -7.66690867
v -10.92725899 -18.36444065 -8.39296915
v -9.36049782 -190.04900753 -39.51641545
v -35.12268513 -136.14140451 0.92093792
v -19.57549714 -237.90805042 -18.64500716
v -30.61118722 -163.21754456 -25.83824657
v 13.80149275 43.23648289 3.26846913
v -52.75882035 -198.57811928 -36.79986298
v -53.23813483 -207.55796134 -46.45171016
v -21.20695263 -177.65641212 -12.95158081
v -34.11674872 -200.44083893 -12.14540470
v -19.38509569 -204.04607058 -23.79733138
v -50.57587847 -233.93389583 -25.97636916
v -29.95619737 -88.33262324 -14.31909669
v -19.81035806 -126.22287869 1.46024558
v -23.61608855 -83.70190859 -11.68022212
v -13.31775729 -22.73506112 -8.31699371
v -39.20090199 -136.54674590 -3.88905709
v -45.15793175 -171.85927927 -25.40614642
v -23.42213690 17.40836166 -1.13336276
v -32.10852668 -213.38997781 -14.06486332
v -17.30255969 -134.07109678 -20.15423030
v -7.47000240 5.77150099 -10.78650914
v 4.90293885 17.89209805 -6.87707309
v -35.94518825 -242.71060526 -17.86848716
v -37.50519082 -130.60557842 -1.89941749
v -24.39713664 -216.88026190 -17.57156476
v -20.65181918 12.67945115 9.44899302
v -24.79869314 -32.48289600 -6.11618115
v -13.80892843 -142.20595360 -16.70637913
v -9.03278869 -33.40445459 -8.05580337
v 1.67215336 43.89852658 2.44703866
v -19.69580725 -21.48322575 -8.59575626
v -0.88173500 13.88582494 -8.90896842
v 2.43776897 23.40261266 -9.50375386
v 4.79619298 23.79714511 -8.36559199
v -23.27352948 -110.77127606 -12.74002343
v -25.81224404 -139.23040032 3.60410661
v -20.11961490 26.77309327 -3.64433555
v -28.60791422 -102.90081799 -10.46502776
v -33.65548328 -197.88868725 -36.62157804
v -31.88738599 -235.98098755 -15.21040872
v -13.01675849 26.72863007 -9.10483673
v -40.46839476 -221.43924236 -44.39505935
v -52.87804082 -227.80729830 -28.99459377
v -5.77396853 43.19127649 9.23894718
v -1.92663725 42.09827632 11.58191916
v -25.60606040 -20.17917484 1.31997932
v -11.49205770 -189.73469734 -32.44254366
v -23.14772084 -217.71968901 -40.02822191
v 5.03779016 42.41317511 14.36044835
v -49.38431457 -210.28861403 -46.13348842
v -26.89292096 -218.31846237 -16.22878201
v -24.99431744 -198.54928553 -38.45439479
v -28.46709453 -69.57655400 8.02508835
v -24.03505147 -22.40266092 -4.33939369
v -12.82988675 -37.72493079 -7.96220265
v -3.67343053 -39.69527408 6.90548308
v -56.00713193 -224.53361750 -43.00154373
v -23.15502241 -202.87744701 -16.65406674
v 1.84012472 1.16955570 9.56161972
v -36.99138016 -158.27901661 -24.38457496
v -28.94494496 -121.38271332 -13.50620855
v -37.34761477 -124.60053712 -2.33872351
v 10.59801038 44.58051920 9.84503236
v -19.50880699 27.43405476 9.14920680
v -14.60405812 45.61539367 -1.06736680
v 0.45996436 18.78846064 13.69126607
v -20.26221342 -169.89079118 -10.44327393
v -32.44051710 -238.41412365 -15.62158950
v -54.58445102 -199.53882694 -35.49569845
v 1.68246450 -8.65121745 10.23718994
v 0.53996703 15.92085138 13.16487789
v -14.16887995 19.26573738 7.59281637
v -15.70802741 -6.46672444 9.47291218
v 10.07752400 40.82595557 -1.66775286
v -31.21306933 -159.68742967 -0.90475933
v 4.12797183 9.19230189 1.94308709
v -53.04251984 -217.76571870 -28.91846932
v -13.54113128 14.96156026 -9.89558175
v -19.52472515 -158.77594054 -7.56845484
v -19.95896921 -81.74250275 9.62718483
v -12.10414805 -220.72847188 -30.98752536
v -22.70796895 -11.13748271 -3.19743110
v -33.28989446 -225.87983310 -15.92086256
v -57.49113858 -224.10286963 -42.55100340
v -24.98703822 -162.82524168 -27.85985172
v -21.08931169 -188.15442920 -36.93810850
v -8.49600509 -193.78159940 -40.87929428
v 0.58001315 32.17567131 -8.25785100
v -23.85013737 -137.77634501 2.95809493
v 5.69340819 14.17569909 7.29136867
v -29.71280552 -251.01384521 -20.71596123
v -3.45070637 -7.60765234 -5.91344154
v -39.86198828 -147.70424366 -4.23756801
v -26.49980970 -221.12844884 -40.58911279
v -28.62841263 -215.75610340 -41.46919399
v -16.69380628 36.76638007 -3.96575592
v -18.62443425 -237.97079921 -19.97561194
v -41.28804058 -171.33629322 -10.96351258
v -11.85364183 -85.72380990 3.02983262
v -27.66597457 -132.92245567 -15.80661163
v -30.46863340 -152.07155049 -22.85313606
v -32.86351264 -192.80137122 -34.53476727
v -6.31605554 -51.79325119 6.23610523
v -54.01191860 -221.09498084 -30.37982248
v -45.45763880 -243.44557524 -25.22960305
v 17.05905609 39.72441703 7.00894743
v -8.45743064 -206.55792952 -36.79664806
v -38.04625943 -180.01596630 -30.01552261
v -54.79168519 -213.38185668 -46.35349289
v -12.60059327 -47.30358720 11.78468950
v -6.99891755 -18.37309636 -7.55815627
v -32.90157020 -137.42648065 -16.58358797
v -26.00426227 -221.58695757 -16.79044776
v -11.83169335 -5.35481423 -10.62196493
v -2.65747146 -3.51830991 10.07404737
v -21.38761990 -10.13216469 12.09611911
v -16.07537083 -165.26201367 -18.37412640
v -25.07076785 -65.77707082 -10.93610842
v -32.99416974 -131.39514625 -15.22358321
v -56.85741827 -214.00998533 -45.99278420
v -40.63169658 -128.64226103 -10.81296336
v -41.48877040 -236.41027510 -19.20550875
v -33.02688524 -133.74586403 -15.13116062
v -26.16015449 -84.97031778 -12.02882733
v -29.69103493 -218.91760826 -15.52404743
v -22.54426293 -94.99680251 -8.82996060
v -17.71341078 8.34752154 8.06957390
v -15.77503420 -177.57627368 -21.35780081
v -50.46469718 -179.97272313 -19.33958381
v -6.51957374 -11.52870432 10.56393143
v -18.83390360 -2.42351717 10.12100652
v -11.21994015 -40.72098061 -8.70062411
v -14.75839224 -50.75791478 11.89162582
v -22.60131203 -28.86611037 11.93806902
v -25.18469281 -250.36790967 -24.17116426
v -5.84523240 28.19810435 11.96874212
v -14.32397682 46.28616571 -0.88132464
v -16.97487757 49.86887053 6.45229639
v -34.04402360 -141.32750034 -19.66415346
v -19.98315193 1.63638638 10.79740841
v -15.68195410 -213.25537562 -39.42015022
v -23.50826561 -230.16639054 -17.06848480
v 7.15771457 21.84114605 -7.97508098
v -29.59743701 -240.37480354 -16.96007326
v -25.09267256 -107.97928274 7.33043952
v -39.93923590 -161.92272305 -8.35262053
v -27.98642591 -253.03569436 -24.01494607
v 11.61914691 20.62084153 5.65597042
v -35.12057289 -123.33549559 -18.36254820
v 14.03387170 22.57708646 0.81500236
v -25.15741996 -106.76553100 -11.10201515
v -44.30321977 -245.62911689 -25.89310147
v -21.22954279 -100.43955594 -10.06319188
v -32.23920614 -252.81000137 -23.07960205
v -14.89042491 -151.32896602 -18.43058690
v -51.09173059 -227.23375261 -27.05790289
v -0.23561565 23.21395464 -11.62165217
v -21.02896757 -182.47327209 -16.21785201
v -14.96870723 -82.71641284 -12.31900323
v -11.69074513 -206.74164593 -29.44844216
v -51.52423680 -210.79267561 -46.52553052
v -35.22061929 -211.14762127 -41.80845246
v 15.37297200 24.54169467 -1.48535497
v -33.39024261 -186.81588769 -8.62159487
v -4.83145239 -51.11731216 3.64607479
v -26.22913755 -49.95311424 -7.61078158
v -10.82381513 -96.60982341 -12.59056572
v -13.82187195 12.36839034 7.27139972
v -18.10975745 9.82638635 8.45880713
v -20.14755458 -206.46579564 -21.53879032
v -15.09541180 -6.83573773 -9.93348286
v -12.79110648 48.55656996 8.87743756
v 7.55645102 45.28839514 3.63929314
v -20.29550634 -124.57969040 3.03363614
v 4.76101832 10.90697199 5.62843587
v -10.08935180 46.18990421 9.72195622
v -34.45751593 -194.95999813 -35.25727242
v -40.30687734 -165.15089571 -8.47796816
v -27.32889913 -128.63764167 4.74424940
v -37.35421598 -122.42707610 -17.30806194
v -22.30022103 12.30475307 10.12589969
v -7.17873452 -40.44059291 -8.65133107
v -16.82525128 -102.98318416 -14.58431408
v -14.75099567 -194.77552176 -25.38808994
v -8.86636600 -64.30902332 5.16681746
v -32.56599605 -108.73159021 3.72134405
v -15.70582204 36.65423766 -4.74745082
v -28.59434113 -100.33297539 -10.64252015
v -38.89658675 -205.97617328 -40.05390406
v -22.41498791 34.11857784 6.86639408
v -6.49794983 -15.30859154 13.56829330
v -21.52194642 5.93982451 -3.15781543
v -58.24815109 -222.10249305 -38.49667683
v -19.93768662 -2.56693270 -6.19770819
v -13.98980897 47.37454653 -0.16105019
v -23.89018424 -119.02393401 -14.32895567
v 2.85846088 -2.11973861 11.44030318
v -24.85554479 19.04290915 5.70824603
v -18.84842850 42.86218435 -1.51914277
v -17.66180806 -193.90882552 -39.59632665
v -5.35321841 -44.51866075 6.74352376
v -8.93538911 -7.48811522 8.14696122
v -14.02106974 -141.16929471 -21.44324221
v -24.95974675 -7.13254372 3.58697958
v -6.00888534 -7.32081477 9.31972638
v -35.14544293 -183.72920156 -8.01402237
v -14.94829357 -77.04565674 -11.71498466
v -32.14329854 -125.69326162 -13.82364146
v -21.15567960 -26.84715018 -7.33101089
v -13.82908784 -204.80380952 -27.23517828
v -14.71939124 -191.04218483 -25.10157041
v -44.59629580 -200.71479678 -40.56267068
v 6.07875548 45.56630179 9.64219496
v -25.37101693 -98.74841571 -9.24494490
v -48.95990714 -203.59335840 -22.64510654
v -21.36610448 -102.47983038 -10.93228813
v -14.39535618 0.86795690 -10.31796262
v -50.12747273 -231.79462552 -40.67169502
v -14.38397262 -121.81547284 -18.11213046
v -33.39910880 -88.98651600 -12.44676858
v -10.00462100 34.89740193 -8.38409457
v 3.15615395 -4.95445868 9.64319147
v -50.91939121 -211.37344837 -26.22522786
v -34.31539983 -159.46274996 -1.68386963
v -19.86065507 -124.13270772 -16.58407971
v -13.59789073 -4.99271788 -10.45534667
v 14.44217842 40.09952396 0.24275180
v -35.93117744 -232.73925483 -15.82849585
v -16.88161679 -233.22920501 -23.88547733
v -37.78724745 -224.38685596 -43.12834889
v -16.88639075 -104.90974039 -14.11024295
v -37.22189739 -187.51963973 -10.28216444
v -28.95306982 -94.77000684 -12.69309875
v -32.95640275 -127.12363899 -15.21177217
v -13.93528841 -52.56624892 -11.41739264
v -35.95270589 -217.16897190 -43.86004433
v -23.12725037 -189.17138875 -13.76053132
v -59.57238004 -215.47344327 -43.94999519
v -16.24492183 -169.92425919 -19.19069700
v -24.64588173 -3.86359589 3.89714446
v -24.24854971 -9.52355564 10.32902673
v 10.20414382 24.59230088 -7.41887139
v -56.73625320 -204.26851511 -33.41354057
v -14.11016658 -151.49100125 -20.68573423
v -19.02663149 -210.37250757 -41.60394147
v -19.42059398 -13.08750641 12.13204022
v -15.92104323 -158.73046219 -17.04216003
v -37.02575713 -185.30811369 -31.53269365
v -19.87672597 42.10807383 9.67977569
v -31.82709590 -69.45388764 4.98876488
v -22.80448377 -101.86609626 7.91020785
v -9.90608428 -198.62130284 -32.84653649
v -36.44559905 -240.62760174 -17.92535186
v -36.39762849 -145.56571841 -2.08122469
v -24.09187146 -16.87493920 11.55113336
v -4.20899270 18.00700836 10.89992560
v -15.21328557 -210.10364592 -41.45934433
v -31.83333948 -102.70114988 4.54386603
v -20.95312998 35.51370651 -0.67868375
v -11.44076325 -219.38820183 -30.89318797
v -9.10276175 -10.75301971 9.93279088
v -42.53076389 -152.22299099 -7.24994158
v -28.12878229 -163.76361251 -2.38904404
v -6.11291686 -50.11717603 -8.68002418
v -1.70560915 -30.06433882 7.64529547
v -24.92384426 12.77869195 8.36940575
v -5.41210547 2.29463144 -8.00201017
v -32.38809109 -196.97603583 -36.14850342
v -10.82107425 -112.07801104 -9.61913634
v -4.14057914 13.95119261 -10.61976608
v -32.52401203 -113.14923316 3.65554309
v -18.81455258 -141.37551188 -3.76028125
v -5.77202579 -59.79360268 0.00219002
v -6.57860655 40.77886418 -7.57957483
v -23.69843423 22.80498296 9.79628973
v 3.79712554 4.23408253 1.57148764
v -54.65412885 -210.95924079 -46.57144472
v -29.98970635 -96.68567777 -14.12834413
v -13.05575203 9.66141466 6.91682054
v -19.87017877 -214.13049102 -21.58577368
v -9.79212578 -12.78062630 10.35457198
v -23.72689918 -190.68026543 -13.33317906
v -22.42981084 -71.57934457 -11.08874474
v 11.74973138 41.97330773 15.00840113
v 4.32160823 -4.33417968 -2.50209146
v -54.63900045 -227.83179581 -42.51266643
v -47.89856821 -176.75633729 -15.80062881
v -18.50524358 -144.38423514 -23.51187542
v -8.23796540 34.32909027 -9.35192779
v -32.70627931 -96.92274779 -14.80602566
v -15.48312604 42.30719432 14.73578345
v -21.22366801 -5.41316252 -4.57926886
v -2.26421375 -9.31143016 -6.66112592
v -50.33275858 -223.32905233 -44.68147084
v 14.83482029 24.13873747 4.36597550
v -4.84201452 -7.71481777 -6.24640658
v -12.60179747 -186.70119345 -29.73898500
v -21.99569345 38.01657259 0.73011743
v -14.06371035 -221.17429972 -27.74547040
v -45.22589222 -172.24660516 -25.45231208
v 1.28410850 41.78791866 -3.91445635
v -30.27892299 -253.90177965 -26.45131946
v 12.28585467 28.77733298 15.58734383
v -38.22976723 -176.63192749 -7.54793966
v -44.48704794 -158.96530449 -9.87351034
v 5.18304156 29.51053157 -8.35502241
v -22.44099043 9.07655340 -2.41757580
v 16.53350331 39.95737433 4.10430180
v -56.96413666 -217.17073023 -35.08977219
v 0.15823558 -1.58364198 -5.26800333
v -11.34639326 -116.32558703 -13.80249113
v -27.92370506 -82.53303915 7.88710825
v -34.09080952 -188.73181939 -32.70002455
v -33.80277753 -127.19348073 -17.71101169
v 4.29197168 -2.20400095 4.01621731
v -13.87070585 -165.72687030 -25.09332448
v -26.32799745 -213.58776093 -41.73809662
v -16.94799401 -8.95371102 10.70240606
v -13.37393001 -199.13749397 -28.15745398
v -18.23891513 -122.63035029 0.80679846
v -20.76217160 -20.51231079 -7.39745190
v 1.63228635 -22.62310497 0.24501135
v -22.58387394 -198.50127399 -16.84651338
v -55.10329083 -210.53931117 -30.82726896
v -23.84766936 -36.44457087 10.77781711
v -22.64948376 34.91605818 3.82385263
v -39.14762288 -150.45011044 -4.59425105
v -31.70600533 -166.11860693 -26.24303475
v -18.46030168 3.06785945 -7.81853776
v 1.87392381 43.98551583 3.85630969
v -39.36931118 -197.03534245 -36.96671501
v -34.79550779 -183.85356665 -31.33151308
v -19.06888187 23.56677130 -5.26088011
v -17.61267893 -5.73199103 -8.63526482
v -14.79760837 -201.45887136 -27.26772428
v -35.86545214 -137.59529591 -0.14775449
v -21.37167938 34.77799520 10.01724787
v -25.38332343 -39.80506212 -7.23427953
v -39.23490644 -123.90206009 -14.87948652
v -23.76925573 -90.79032391 -8.72148760
v -4.44262754 21.38579078 -11.89114153
v -17.03261957 25.33930354 -6.70554303
v 16.79803059 34.35304388 14.72715661
v 1.69112778 -16.25256427 7.14559155
v -9.79489181 -209.49570835 -40.31222686
v -4.98778932 -13.95473350 13.40959128
v -43.26687008 -230.50265014 -19.34670284
v -20.97866684 28.71691063 -3.16349813
v -0.31913756 14.77893069 -8.92726518
v -16.61822014 -213.71255815 -27.04053000
v -27.70614065 -93.41897815 -10.92398074
v 0.06705987 7.39507098 9.99732967
v -38.13143820 -130.00400364 -18.48054118
v -12.25719973 -180.38122356 -34.06575695
v -15.23149386 -156.54265881 -19.55254935
v -25.01209453 15.93568176 2.95893801
v -9.63811297 -62.05754727 -11.01093274
v -32.28052333 -130.76917827 -14.15211800
v -20.79766989 -217.70197153 -39.01741281
v -23.82672392 -244.91062760 -27.39609592
v -16.06298611 -94.27865595 -13.98542710
v -1.83527847 40.48845172 -6.49918849
v 16.81561209 35.73165089 14.46254365
v -15.95994644 -11.02529466 10.50303876
v -30.55680171 -203.66548002 -39.29487988
v -21.54096402 -1.01310050 -4.02663276
v -46.01436108 -240.17946422 -22.92388491
v -45.55479437 -231.95384443 -21.10877447
v -43.83976385 -195.70587575 -37.28064150
v -27.78544277 -95.95838934 -9.61108040
v -35.80966964 -192.23220646 -34.23932567
v 1.59054506 -4.25620144 -5.60452696
v -7.79254362 37.11954132 -8.85009207
v -24.11779389 -248.05113673 -21.41135745
v -17.72464253 -39.30695355 -9.67080984
v -26.29984356 -24.14093539 1.95049099
v -9.92487837 -194.89003718 -34.47412699
v -16.25768468 7.60334823 -8.50385893
v -32.83617273 -152.24054456 -23.14667404
v -34.32286531 -237.21690476 -16.16857015
v -25.79359151 -23.58756028 -0.61294681
v -17.95553043 -150.64111352 -25.84544197
v 14.80258070 30.38666584 15.37199877
v -34.72051024 -174.43184555 -28.41433510
v -37.72643581 -232.54086077 -16.47031493
v -43.43429580 -186.69883907 -31.77792951
v -12.50555180 -125.82099438 -15.70602693
v -16.36119559 -198.73148203 -23.77989143
v -6.08626893 -31.26815334 11.61048654
v -6.29842747 -33.04234147 -7.79766031
v -43.31017658 -204.98912036 -41.79970920
v -14.24752362 19.68020387 -9.10900533
v 1.96542894 24.79665168 14.95935488
v 4.53173555 -7.83459842 6.85363775
v -15.07032849 -173.01884294 -34.22011808
v -53.11349779 -226.14364326 -43.43137890
v -12.44552061 5.42093348 -11.21653151
v -1.18277490 -23.66205119 9.12023336
v -21.70207165 -43.01856831 11.47963759
v 3.57235665 -8.14152788 4.13244264
v -30.34863994 -171.31994665 -28.30925211
v -11.90394256 -192.23390520 -31.07797354
v -4.19122027 3.87341296 -7.75032910
v -10.55057067 -2.25958368 -10.64049080
v -29.07307819 -114.88080025 -12.76613027
v 6.19631633 27.99336053 15.96309431
v -35.80192849 -171.28020525 -27.56623551
v -46.47285119 -162.91238368 -13.05289567
v -11.83501817 -118.35651845 -14.38850164
v -25.81574768 -55.76436222 9.86535568
v -29.60813604 -110.51096022 -13.29767611
v -24.78591166 -226.76837444 -16.80648141
v -10.62592771 -110.40211469 -11.27836853
v -37.78155148 -214.60640430 -15.95464163
v -11.97044831 -194.86108422 -30.78841977
v -8.96812789 39.73349184 16.46510325
v -38.52026165 -221.51978314 -17.03861356
v -35.87784991 -106.52530193 0.12290064
v -28.61746214 -76.21593028 7.75870262
v -41.54169559 -233.65885019 -18.68233830
v 2.02587526 -18.26284267 5.17832255
v -13.01982533 15.51369578 7.58271897
v -22.23147079 -207.55581558 -18.04342680
v 9.83430911 19.67880130 -5.30857500
v -12.60250714 -196.75336778 -29.08048779
v -22.94707298 -81.91525936 -11.33718342
v -30.85825965 -103.55152935 -14.67655879
v -23.06015790 -121.31575495 5.39972959
v -33.93138200 -200.29987395 -37.60705516
v -2.53105024 40.31008855 15.03413357
v -15.75003937 -113.52286488 0.83504466
v -15.58770612 8.11327808 -9.28518921
v -19.42169294 -32.54394606 -8.99670832
v -40.81632569 -178.78746986 -12.51836959
v -31.17709234 -242.42527783 -16.96646027
v -15.71072638 29.20212038 -7.05848541
v -8.26830138 -72.54546136 -10.17792616
v -44.17960346 -241.10278487 -21.72320336
v -34.93285179 -186.17886305 -31.92745149
v -8.04487709 -67.37075746 2.81849573
v -18.10516044 -186.42851710 -20.86628601
v -17.03445800 -158.06591511 -13.84899300
v -7.82381743 25.65307543 -10.71012393
v -11.17039658 -198.96960258 -31.48766235
v -53.49855497 -233.58452320 -30.64206801
v -18.50830950 -191.75125659 -21.66779526
v -21.02853358 0.92033565 11.28816791
v -33.19882601 -98.28598052 3.68458126
v -58.61808360 -217.11692214 -39.35820609
v -54.53044921 -227.84836590 -31.96929395
v -43.54436323 -229.33323681 -19.84245144
v -24.73445982 -163.20464015 -4.02008416
v 8.28241557 17.38328673 5.08876098
v -12.08223961 -182.55084753 -35.16295180
v -45.21629587 -198.55345786 -40.22722691
v -20.80910653 4.19064192 -4.36134497
v -26.70215629 -81.14083856 8.74254946
v -43.38885844 -215.22389352 -19.42287758
v -20.77948302 -211.60279214 -18.31112616
v -18.92351918 3.94447660 -7.26314681
v -49.95858669 -235.13834178 -25.72057210
v -11.65160351 -82.27926493 4.03719256
v -20.96523903 25.96836165 9.69250128
v -16.43642969 40.08751735 -3.79597605
v -13.64814118 -193.01299751 -27.10266598
v 5.23677049 12.21281104 -0.39573727
v -51.99140683 -231.87814653 -27.26044692
v -55.06407470 -207.36159384 -46.31987214
v -50.17948523 -195.13043761 -35.53356603
v -11.62261795 9.88261309 -11.00804284
v -46.12766579 -201.26180351 -21.32291719
v -21.72260731 -216.21280909 -19.40356381
v -31.21541254 -233.88613760 -15.29756747
v 13.23628984 20.78655548 4.13220236
v -21.53372578 -84.85138416 -11.63043641
v -14.94147629 3.56670353 7.87331164
v -23.21616001 -132.81854987 -17.22564548
v 0.75265008 39.09503296 14.43847362
v 14.03251290 22.55170792 0.48818282
v -22.36931585 32.66123682 7.24442303
v 13.93932384 24.05941673 6.79640099
v -25.37851967 -189.67352808 -11.61322836
v -0.89418946 -30.25263362 6.18812162
v -8.29790160 -192.54842401 -39.60702568
v -15.11283498 -125.24256110 -18.73230375
v -10.21430362 -72.20356911 -10.78390144
v -43.00185293 -225.00458360 -19.86798830
v -11.60566695 -109.27650332 -13.79258092
v -33.16359967 -115.23984373 2.91238353
v -24.26540852 21.38726786 1.59925828
v -31.28642216 -128.16274166 -13.75927217
v -30.85429780 -140.54930210 -15.41734580
v -17.92135090 -161.82298958 -29.54570204
v -39.37921301 -134.28266346 -3.99765419
v -11.78790163 -185.23484468 -32.78146312
v -20.24822868 -118.39715391 -15.16275480
v -18.70188490 -218.99963915 -36.72271594
v -14.96007293 -121.73426896 -2.83255940
v -14.71613999 -134.16841626 -20.49845271
v -6.72628591 16.83714427 -11.47958077
v -34.21386331 -92.09554642 -12.42641732
v -33.46193582 -110.78318208 -16.68648235
v -17.69668981 -49.27730933 12.16569450
v -19.38356645 -121.61103636 2.34754593
v -10.76625288 -52.91320384 -11.00554317
v -22.02013135 32.79988095 8.22017621
v -17.27043837 -229.97044027 -27.86627784
v 17.73527451 34.64664519 -0.13780149
v 0.44759520 -32.39451349 0.73897146
v 12.65711058 44.59362105 5.82309626
v 4.06002766 -6.70516770 4.12847986
v -19.77942139 -8.99712183 -7.39485584
v 4.23030742 16.65215939 12.64057402
v 6.25121780 13.25920038 2.89245695
v -19.71270330 31.62587807 -3.30001116
v -20.18665709 42.58312285 -0.30841629
v -16.79580100 -3.61704943 -8.87395814
v -24.49644171 -234.07246172 -16.80075936
v -20.32687329 -218.30318868 -22.60695398
v -18.73506606 47.15032130 4.31950437
v -55.70868775 -199.71084595 -30.56405857
v -33.74709561 -139.74282146 -19.00128461
v -31.38819709 -142.30675995 -16.49631374
v -22.76531979 -216.38119221 -18.67226884
v -7.71324290 -45.59498280 -8.82868096
v -20.86896449 -232.80894756 -17.15840958
v -10.25178377 25.22120997 10.55631507
v -22.86587842 1.52287888 10.58662869
v -11.24971174 24.06078205 -9.81132686
v 2.71561299 6.23057969 3.71592119
v -15.15772101 -217.29342639 -28.87310088
v -34.96517241 -145.88759840 -21.83770016
v -22.85132743 -68.53762269 10.27104817
v 2.58149533 19.21996288 -9.17974114
v 1.79809902 -2.48243823 12.14379352
v -37.00443730 -138.81663978 -0.85154304
v 1.64224626 30.62358685 15.11787344
v 2.61572143 23.99889939 -9.16418526
v -47.21318558 -239.04819787 -35.15865654
v -57.34653771 -205.85176349 -36.81808710
v -25.99629574 -11.87143382 8.09027441
v -44.79630291 -151.37037635 -15.32302517
v -21.04221098 -58.22974071 11.14386134
v -11.82743255 -73.75048101 6.18579425
v -7.11926259 43.68235171 10.09833906
v -39.79604691 -214.71542120 -17.16754213
v -14.50678147 33.37649256 -6.84093265
v -38.91259059 -141.65572822 -3.13329231
v -4.81998269 -52.38512903 2.68073077
v 8.62607639 18.51573773 -3.64881544
v -31.45992756 -123.09832126 -13.53765931
v -23.49398658 -32.87559748 -7.56766833
v -20.08334547 30.26408330 8.71959794
v -10.13555471 1.38391869 -11.29440218
v -12.38270197 -123.99179488 -9.42831300
v 1.85232272 14.03919049 12.57839147
v -11.56654395 47.59486765 9.51494835
v -46.47521675 -199.54499602 -20.59940808
v 3.78228049 35.02608836 15.81548341
v -37.90869191 -163.44924271 -5.06668817
v -45.52666843 -217.56644547 -45.28402910
v -41.61945358 -216.48925543 -18.22720654
v -16.44495688 -132.85955787 -20.40598541
v -26.73855238 -183.82124603 -8.13175458
v -13.37119378 -211.02404594 -40.17122090
v -25.31344630 -173.87214303 -6.26082858
v 0.36155657 -12.31825072 10.18688362
v -50.06906018 -197.53096998 -37.74249181
v -32.07150847 -169.63821650 -27.14014053
v -32.96203539 -127.25681067 -15.36741015
v -2.44041998 -2.38290709 9.71567445
v -20.73477022 -76.49898529 -11.26336027
v -26.52166039 -247.05360830 -19.75277811
v -17.86518842 -147.59434760 -25.18641576
v -24.80137721 -108.97132009 -12.08770555
v -21.42219432 -31.73048794 11.97967958
v -16.37068205 -128.30081582 -19.57427710
v -22.98982255 -214.76440132 -17.28320122
v -16.06400125 -118.15728992 0.01561372
v -35.89266166 -186.42553687 -9.03782807
v -29.68956158 -124.83876944 -13.75646889
v -10.51382162 -191.69670343 -34.28974003
v -14.77008592 -175.79643428 -35.41787341
v -49.36897382 -175.04666746 -22.81955630
v -36.57748178 -147.12375402 -22.13882655
v -42.13432223 -236.00694537 -38.51110116
v -35.01690552 -112.21796274 1.30006694
v -24.37449992 25.77813156 3.75422463
v -19.35056597 -18.27185601 13.10341153
v -4.60478058 6.45665685 -8.51191022
v -9.50441416 -76.23034716 -10.52774768
v -22.48545364 -202.14395225 -40.12777284
v -13.46959360 -26.91425942 -8.20845366
v -27.42501162 -106.99886084 -11.06767543
v -23.97749014 -117.85624176 -14.22680914
v -3.39964731 32.63082355 -9.79594328
v -15.26477281 -113.10491711 -16.73087478
v -18.01119931 -158.01076591 -12.20377535
v -58.16000327 -225.25839508 -38.15102205
v -32.28337318 -200.15977323 -11.88266557
v -44.05876994 -152.94519067 -10.37310623
v -12.11258303 -181.35635555 -35.73146090
v -22.97775075 8.75365827 -1.06171786
v -44.49566454 -234.53715444 -20.77495866
v -19.47866194 -152.12561190 -5.94473490
v -22.60356396 -24.87972751 12.42842898
v -11.79375965 25.38923919 -9.63612739
v -34.12031382 -224.64947402 -15.79382829
v -19.72109452 -231.72162473 -17.66855456
v -31.46933019 -94.44686770 5.23042353
v 3.87892593 -11.64432801 5.54795843
v -21.36256173 39.88832608 -0.06597434
v -12.12885231 -39.84533250 -8.30276776
v 5.03961835 13.57092708 9.24061984
v -51.91805214 -236.86315119 -32.23847598
v 2.52586813 -19.63189058 1.83179742
v 11.62998751 45.04425824 4.98397369
v -19.03561503 15.63776098 9.11867525
v -17.71467924 -125.88067353 -18.54905486
v -25.15853941 -14.00595345 10.38915757
v 1.09290064 -8.62503983 11.45143714
v 11.00003161 19.83081736 0.87156403
v 6.73672091 39.27011415 -4.31965571
v -11.87388040 -203.41515541 -30.01431748
v -3.46455164 -48.58328402 0.46163122
v -20.58126219 44.87457871 3.93591169
v -18.02898198 -165.40795565 -30.64856119
v -30.60489707 -189.36884403 -34.01132300
v 10.02001390 38.50825131 -2.96356482
v -55.79087138 -200.30984282 -34.21022743
v -11.59362774 44.92481798 13.75043951
v 10.78095101 45.46515271 7.90783670
v -53.38932574 -190.39241970 -24.64210242
v -46.20087147 -157.92992711 -14.51902650
v 1.88936305 0.29292959 11.02381013
v -12.52754685 -200.46870410 -30.67085147
v -4.46200278 43.93852502 1.06008328
v -16.34729095 -170.40102184 -33.05268288
v -9.57290269 -96.74277902 -10.40798426
v -28.19607779 -113.58574778 -12.32747640
v 2.34391750 14.93384410 12.48696912
v -23.21051434 -3.46264499 -0.96154725
v -18.26617308 -13.95020820 -8.96698702
v -13.74262292 47.39801213 11.67016197
v -27.94406936 -228.07778418 -15.95942490
v -5.52996248 43.35487261 11.97113376
v -11.25022396 -209.03305709 -41.80894792
v -12.32280210 -213.20147812 -28.26140821
v -17.39783958 42.93281958 13.33006844
v 2.09126156 6.64191647 8.04842636
v -10.10634471 -105.61455041 -11.19420025
v -4.48836759 -10.23722161 -6.61859894
v -32.78215230 -122.99263477 -14.94248770
v -22.79126272 2.56839697 -1.06802047
v -50.74209720 -180.64279854 -20.50277218
v -34.94088352 -251.90961361 -22.53239043
v 10.06250270 20.29459365 -6.25881972
v -23.87105301 -237.64610291 -17.53949560
v 4.98946896 13.24929018 7.52673252
v -22.27973193 -139.98539746 1.22211466
v -22.08216302 -146.89470828 -22.64658920
v -39.13439810 -247.84798920 -21.16209455
v 1.07907469 -24.21970293 -2.47934950
v -9.10982117 17.50025339 -10.99247765
v -47.49168828 -212.32463419 -45.80857605
v 13.01255822 43.36343333 8.23907368
v -35.62102839 -129.61046398 -19.47368123
v -38.46363723 -123.32482636 -3.61442100
[truncated: 336,065 more chars]
