# Supplementary material for: The Slothful Claw: Osteology and Taphonomy of Nothronychus mckinleyi and N. graffami (Dinosauria: Theropoda) and Anatomical Considerations for Derived Therizinosaurids
Source: PLoS One. 2015 Jun 10;10(6):e0129449. doi: 10.1371/journal.pone.0129449 (PMC4465624; doi:10.1371/journal.pone.0129449)
Supplement: S1 Multimedia — (A) UMNH VP16420 caudal vertebra (B) UMNH VP16420 caudal vertebra (C) UMNH VP16420 caudal vertebra (D) UMNH VP16420 left scapula (E) UMNH VP16420 right scapula (F) UMNH VP16420 humerus (G) UMNH VP16420 ulna (H) UMNH VP16420 radius (I) UMNH VP16420 manual claw (J) UMNH VP16420 pubis (K) UMNH VP16420 ischium (L) UMNH VP16420 femur (M) UMNH VP16420 tibia (N) UMNH VP16420 fibula (O) MSM P2117 caudal vertebra (P) MSM P2117 scapula (Q) MSM P2117 left humerus (R) MSM P2117 right humerus (S) MSM P2117 antebrachial element (T) MSM P2117 ulna (U) MSM P2117 manual phalanx (V) MSM P2117 left ischium (W) MSM P2117 left tibia (X) MSM P2117 right tibia (Y) MSM P2117 fibula (Z) MSM P2117 metatarsal (AA) MSM P2117 pedal claw (BB) MSM P2117 gastralia (CC) MSM P2117 gastralia. (ZIP) [file pone.0129449.s011.zip › MultiS21-NMManualPhalanx.obj]

# Studio
g Polygonal_Model_1
# Number of geometric vertices: 10294
v -4.4329085282860 34.1704248601115 -24.3064336338853
v -4.5658299089184 34.3537285288948 -24.4246990114718
v -4.8463268535681 34.9036770341861 -24.3381474201630
v -6.0540782254194 36.4124314839832 -24.8519995449843
v -2.3029790670245 39.3248106241236 -14.1539094328138
v -1.6952683362569 60.9757592767291 -3.2564747702113
v 1.5524579200000 65.6961798700000 -10.1134823600000
v -3.9902571600000 33.4401093400000 -23.8086227300000
v -3.9759953500000 33.3630181800000 -23.7724762400000
v -4.2019293850800 32.4380402318111 -24.1254895539978
v -3.6347253659758 31.4525636114354 -23.7074453867967
v -3.9467408653221 29.2913922443773 -24.0696497804178
v -3.2616648800000 27.4095013700000 -22.7740332500000
v -3.9499998100000 25.8099995600000 -23.8600000700000
v -2.6553430987503 24.7304163416360 -20.8424446632098
v -3.2783371621096 23.8280294130005 -16.7968210820464
v -3.0111166087247 23.0398473444328 -18.7228077607605
v -3.3267430477407 23.0421917623015 -16.9427574344242
v -3.2599999100000 22.7199997800000 -22.4399995100000
v -3.7200001500000 21.2799999900000 -23.1500007200000
v -4.1200001700000 20.7299999900000 -23.6900001800000
v -4.4700000400000 20.2099997600000 -24.2100004100000
v -4.2235296672380 18.7327622547011 -24.0465661627077
v -5.0124302500000 15.8597156400000 -24.7077141000000
v -6.2400000200000 15.9200001500000 -25.3800004700000
v 0.7991675065515 -0.4658991911046 -1.2582798249587
v 1.0237430884627 -2.7160875974685 -1.0326708108718
v 1.0922505040700 -4.1403972983751 -0.8427923668133
v 3.1737601602347 -3.7087425955403 -14.5690393691776
v 0.6782759658633 -4.6349581183678 -0.6095528349245
v 0.0743934205611 -3.5639942800299 -12.1439091816162
v 2.9341440866801 -6.3105072531738 -2.3863088571204
v 1.2378817775964 -6.4255757267567 -1.0930478180492
v 0.3963738900000 -6.1202007300000 -0.5176837400000
v 1.1612039500000 -6.7803403400000 -0.8176622800000
v 0.6993639221131 -6.5222196294025 -0.5425858982164
v 1.0093414500000 -7.0821712700000 -0.8332001200000
v 3.5364204122970 -8.5354456190606 -13.0497974990297
v 2.0489699700000 -8.1830555600000 -12.1263843000000
v 1.5741471400000 -8.0319261200000 -11.8181239800000
v 1.4544097900000 -9.4313221100000 -1.0922504600000
v 2.9619791700706 -9.4149036415247 -12.6292400242596
v 0.9994899200000 -8.7710814600000 -9.6487589200000
v 3.0623941621755 -9.8707581217712 -12.6152102563810
v 3.2465689643463 -10.5599006097337 -12.9192781740268
v 1.7001599800000 -12.0071126100000 -6.9634355600000
v -0.0398338412401 -12.7742937425425 -9.6060867760626
v 0.1151603636942 -12.7423985170338 -9.3360646447453
v 2.4212419413649 -12.9802478668527 -20.0069531137031
v 2.3574160900000 -13.4548498300000 -19.8947954900000
v 2.5511188718288 -14.4782775194777 -13.8450187458061
v 2.8880627400000 -14.5421149200000 -18.9151857000000
v 2.4517828100000 -14.5704094300000 -19.2538648800000
v 2.5013830061778 -14.9987960112346 -19.0629509460194
v 1.5517728538315 -17.5454848490420 -16.2472867214776
v -0.2183182470968 -17.1035294049633 -20.8888816981435
v 1.1060451854052 -17.9119564661342 -16.5541261111853
v -3.8136674195546 -15.4874122608467 -13.0701323177195
v -3.7000000000000 -15.9099996100000 -10.1500004500000
v -2.3548092289535 -17.0566174761759 -6.8403275013711
v -2.7541692464942 -17.2853320400462 -6.4350334622242
v -0.3055637040132 -17.1451290152952 -20.8191178123828
v 0.4156201073518 -17.7925374893491 -19.5013653555862
v 0.5317290973595 -18.2665812588645 -16.8605060354144
v -4.6601919146562 -15.8248966976292 -11.0603270514008
v -3.3778291029359 -17.5733126687014 -5.9687931366824
v 0.1269455115145 -18.6397989719770 -17.5185734154510
v -0.6616311627786 -18.6376880777292 -16.7754099284901
v -3.8999998900000 -17.8299993300000 -7.8699998600000
v -3.9611753532435 -18.1057043433586 -6.7151199684805
v -4.1218805896235 -17.9835879550408 -5.8405501470302
v -4.7200000800000 -17.7800003400000 -5.1600001800000
v -1.3700000700000 -18.0699992900000 -20.3099995900000
v -0.5297011401257 -18.9872690434661 -18.1477875152947
v -0.6671991697302 -18.8664485674892 -17.2923478810158
v -4.9871930530427 -17.8090209610684 -9.0272934586373
v -4.6700001700000 -18.1300006800000 -8.2700001100000
v -4.5595710723368 -18.2714676702032 -6.9593401271341
v -4.5898407736565 -18.2386342748346 -6.1972164891177
v -1.3546012974400 -19.1385829789690 -19.0689752952927
v -1.2894068080234 -19.2292312649307 -18.3561481554052
v -7.3975781000000 -16.2803176800000 -11.7052411700000
v -5.6864991664619 -18.6985910082864 -7.8796295432780
v -8.0887131717683 -16.8673977249330 -12.4054664046581
v -3.3728692200000 -19.0501492500000 -20.9742095300000
v -2.7588816396199 -19.8529819127283 -19.1486815772510
v -3.6086080375734 -19.3598764792176 -20.8769810837569
v -9.3297808026985 -19.5117883147406 -19.8815196585303
v -9.9748193769143 -16.1838391011562 -14.4812164960181
v -3.8398953600000 -18.4588618600000 -21.9795368600000
v -3.6652000017458 -19.2231152134873 -21.0661870927946
v -4.4713345295046 -19.7005079084703 -17.7279423281006
v -3.0558071173550 -18.0987427697677 -21.4595283763878
v -3.0848380851805 -19.0328063021980 -20.8657367509209
v -3.4459603254432 -19.8424358888124 -20.4955831028972
v -6.2718144287167 -17.5544568307483 -10.5223785673916
v -6.4179827500000 -18.4922441800000 -9.1808177500000
v -5.3769793987170 -15.9498803685916 -12.0780971221320
v -2.3791845085838 -18.5128046748944 -20.9585072253996
v -2.4018823536046 -18.7620926665021 -20.6035992894952
v -5.0219972600000 -15.8794708500000 -11.7514152100000
v -5.2272593600000 -16.3670294000000 -10.9907742600000
v -6.0528069202803 -18.7715567262786 -7.3336494057720
v -6.3373786679638 -18.3297141092755 -6.1247459533837
v -2.1697757800000 -18.5148064000000 -20.7937564700000
v -2.4231651300000 -18.8535768500000 -20.4139482200000
v -3.4467509577222 -17.9878684915852 -15.9786896960150
v -4.9726132323098 -15.9538608881945 -11.3358980221503
v -6.3507156931493 -18.5582149625643 -6.4597271507382
v -2.4652907914911 -18.5132989942300 -21.0113244612585
v -2.8323013275245 -19.4089334565804 -20.3481581852514
v -5.0107743600000 -15.7943386600000 -12.2778397100000
v -6.6871969549202 -18.6275148994730 -6.4113849385423
v -2.8300254812502 -18.2139840405485 -21.2096129186420
v -2.8335431196670 -18.9801211774570 -20.7917226429352
v -7.0300339700000 -18.6935570100000 -6.4886631400000
v -6.6884434800000 -18.2066261800000 -9.7862286500000
v -8.2000494000000 -18.8015438600000 -7.0523931600000
v -7.3299348960141 -18.1011115184484 -16.7474055213962
v -10.0212881905763 -18.7838828508858 -7.3428568633571
v -8.2513328552201 -17.8758122486516 -17.0216374125556
v -8.9213557240535 -17.2992974902975 -16.6813665594232
v -12.2813889800000 -18.2244405200000 -8.3080092400000
v -10.9631931813003 -18.9827575560024 -20.4608584692965
v -11.3171064046938 -18.3688571002769 -20.2898017124671
v -11.5112365936861 -17.9688030112626 -19.9487082007394
v -14.8820163914341 -18.0465250529006 -11.2741663124760
v -15.4426681905494 -17.5977779544584 -9.9807162502680
v -12.2805121227875 -18.4387348176729 -21.5533613611317
v -13.7781372219065 -15.6635955806612 -19.4821651590806
v -13.9310313994255 -14.7450700889157 -18.5003514847619
v -12.4942639209750 -15.6419236541335 -24.8177411870588
v -14.0256642749771 -17.1360443129190 -23.3479654430757
v -14.6782573667067 -14.8960955699990 -19.8643177846509
v -14.3807424174374 -15.6141098305732 -24.7671459899524
v -15.2000002600000 -13.7299997700000 -20.6599999200000
v -15.1969158061694 -15.6510514213613 -24.0910644948652
v -15.6100001200000 -12.7799995200000 -20.2500000600000
v -19.0814330106963 -14.5226926551562 -13.1596491647703
v -15.8374179200000 -14.1492625700000 -24.1432189900000
v 1.3713944900000 65.4932037000000 -9.5280008400000
v -2.7662495775468 65.5625153665600 -9.1238426545664
v -0.8733423900000 65.3754323700000 -8.2000782700000
v -0.8653703889388 65.1512656566974 -8.2098304678088
v -22.7016544961964 65.2785714362783 -15.1201636054383
v -3.3335159844770 61.0842211714270 -1.9303554773015
v -15.8161312993388 62.0097728654820 -13.2650443561101
v -20.4498176428526 61.4243436769637 -5.9889802578849
v -20.5719154578530 60.8113608329055 -5.6444455968453
v -18.4147876937728 60.7437593722927 -5.0377019241804
v -17.9841253987312 60.6294956855236 -5.4211082510010
v -11.5705698342139 59.5920906326174 -3.6526592643206
v -20.0935415900000 58.5807338400000 -5.6357258000000
v -15.4697821330837 59.7937177716746 -4.4825570744607
v -15.2026396200000 60.8842559200000 -12.0847132100000
v -19.3961556496060 61.0674054554696 -5.6131708329107
v -20.2232541670366 61.1851740603295 -5.6190786712952
v -20.1718192500000 61.4545233500000 -6.2314290600000
v -0.0315832800000 63.6325925600000 -7.8905616000000
v -18.0412171763592 63.6287846684405 -14.5061752355244
v -16.8759024543518 63.2103920412098 -14.6065429516260
v 0.3684222261306 63.2908117231940 -7.8998506406766
v -20.0663941588313 63.0324452297291 -11.9650221955153
v -3.2215627612419 61.3394800077149 -2.0821903962332
v -3.7262332450173 61.5654555196693 -2.2724509724135
v -17.9664641600000 60.6101788600000 -5.2641481200000
v -19.5973236830377 61.2704592433604 -6.1829362969187
v -20.8708179945677 60.5961252851786 -5.6998930919419
v -18.1287216623562 60.6706725459131 -5.0472958013857
v -3.0163027138562 61.0068145125261 -1.9369417625373
v -15.0194246385300 61.6567117865380 -13.7634837790511
v -20.0442665210581 60.6599850345751 -5.2203957873130
v -21.4782785600000 60.7268139700000 -5.9679928200000
v -20.9393724800000 61.6929717400000 -6.3640018900000
v -21.0716488325616 60.8397855282861 -5.8792098960049
v -22.1016631526607 61.1789914764981 -6.3114241599589
v -6.2278236652789 60.3667013072540 -2.3572862190188
v -14.8319890700000 61.6030618500000 -14.4629143200000
v -18.4068757842582 59.0757707194459 -4.3545147188822
v -20.8614421783477 59.0831731093390 -5.9840223238730
v -20.0685272448570 58.3313542561694 -5.6952034208684
v -13.7953009328554 57.3270002893778 -3.0337668840310
v -15.8394543578691 56.4667644199732 -4.1085467718406
v -19.7486254982850 55.7696122434741 -6.9588802371698
v -1.9242911836974 50.4495674429276 -5.6887502098611
v -6.0107968700000 44.9504852300000 -3.5030189900000
v -15.0699009543868 38.1926809134673 -6.4853088350142
v -4.4461613234187 38.7736945372541 -6.2587114278775
v -2.8445653240660 39.4222808338093 -10.9889373561093
v -9.6267195094956 34.0442976510176 -4.4352641480774
v -11.3775060149623 27.7851834884128 -4.7807061103557
v -10.3040077185269 14.0204888900109 -4.0554388461801
v -2.7809604716829 24.0584233804835 -19.7185220811227
v -5.2078273100000 22.1555382000000 -8.7725780900000
v -12.5850811577042 6.3999886280143 -4.7409875047640
v -5.3385491500000 6.5753865100000 -3.1456607400000
v -2.8112840171608 12.2244365103204 -19.8301595518288
v -7.5261909958720 12.2658399446585 -4.2165148434006
v -4.4377440812586 8.4225159178336 -5.6527818957487
v -5.8207219550385 11.2289567604532 -6.2482485196432
v -10.1309407556909 13.4313085729269 -4.0148159153036
v -14.9879022264245 14.8043127659425 -6.2451333600532
v -11.8575088371011 18.4570264378681 -4.5606694029560
v -11.8125825314089 12.6182025627586 -4.4006228526812
v -13.3374656978576 11.5759181085294 -5.1455905469451
v -14.0934013715592 11.4064739199731 -5.5139911470919
v -11.5936064701538 11.4512240545506 -4.3153278838133
v -17.3572925596167 9.0661544523849 -8.1430920436633
v -18.1867857594922 8.7899783211587 -9.0882460240473
v -16.1755057724369 8.7146496717146 -7.1161543940612
v -18.0469246834125 8.0991432563866 -8.8202578061528
v -14.6573038893401 8.8411119016369 -5.9307250830219
v -18.7160093300000 6.9386069700000 -9.2111574500000
v -17.3395811637662 5.4715787860095 -7.7464727760890
v -15.4890376963764 3.0456055243268 -6.8638156968817
v -13.3210159441976 3.4969465737987 -5.4225858590108
v -20.0401613499318 -0.1026682361447 -10.0040880656369
v -12.6715305920978 2.0441287042513 -5.6245154063980
v -18.8999995600000 -0.0400000000000 -8.6099999000000
v -15.5628984948192 -0.5534933044491 -7.2969926288245
v -16.6596877044095 -0.8900771330983 -7.6969967262571
v -20.0136759096062 -2.0729049194963 -9.7909716441206
v -5.0800000300000 4.4200001300000 -2.6700000700000
v -11.5635001293770 0.3909631646756 -5.0046168146857
v -14.9946017200000 -0.8211343700000 -7.3050023100000
v -15.7821308800000 -1.2413084000000 -7.5944839000000
v -5.3599858167148 3.2783891856220 -2.0168352172202
v -11.5056792511213 -0.0580245685312 -5.1429245065044
v -15.1604504509628 -1.7729353035417 -7.4242376578799
v -3.8900000500000 3.1699999200000 -2.1400000000000
v -4.7499998500000 2.6000000100000 -1.8100000500000
v -10.0800003900000 -0.3199999900000 -3.8900000500000
v -13.0039494365105 -1.7423996194327 -6.4212783159720
v -14.3301283617466 -2.7361738353816 -7.1904874592048
v -15.5610524730960 -3.1672962070021 -7.8113229919198
v -16.0199999800000 -3.3200001300000 -8.0000003800000
v -16.7999994000000 -3.7599999900000 -8.2599995700000
v -3.0499999400000 2.7099999100000 -2.0699999300000
v -3.8999998900000 2.1500000700000 -1.7999999700000
v -10.0199999300000 -1.3099999600000 -3.8499999800000
v -10.5213112044370 -1.4024313858089 -4.5356978403494
v -10.5448530805332 -1.4904552200705 -4.6767705273819
v -12.2156918560857 -2.6196543031545 -6.0763348461668
v -13.2506801343900 -2.3429573074760 -6.5891546893831
v -14.6411346893120 -3.3456047710401 -7.4354132067238
v -15.1399998000000 -3.8300000600000 -7.8900000100000
v -2.7900000600000 1.9300000300000 -1.7399999800000
v -3.6054608632561 1.3374199807245 -1.5351171736331
v -5.5852672807511 0.4204483411704 -1.6266950763620
v -6.7400001000000 -0.4900000100000 -2.0900000800000
v -14.1303786235612 -4.3703214321413 -7.3412406165134
v -15.0427388816789 -4.5873584928019 -7.9366760713097
v -15.5499996600000 -4.9799997400000 -8.2200001900000
v -16.3199994700000 -5.4299999000000 -8.4899999200000
v -18.6700001400000 -6.8000000900000 -9.0800002200000
v -1.9399999900000 1.4600000600000 -1.3200000400000
v -2.7699999000000 0.9100000000000 -1.1500000300000
v -3.6659751448003 0.0795349762856 -0.9073184993980
v -6.0700001200000 -1.0700000000000 -1.7500000500000
v -7.9275263444411 -2.1790208029618 -2.9787627912905
v -11.5763171522085 -3.6997299502244 -5.9725566055545
v -15.1826076048198 -6.2094203475298 -8.0846125714460
v -16.6431146661339 -6.6186034489301 -8.7648987739321
v -17.5100006200000 -7.0600002100000 -8.9600002400000
v -18.6999999000000 -7.7900001800000 -9.1199995900000
v -19.7697576853207 -8.1553758052345 -9.8659275535409
v -20.0839038405409 -7.8033321172536 -10.1917937783954
v -1.2424315569487 1.0390070784644 -1.1157288723517
v -1.9011635648317 0.6086567756878 -0.9025493853970
v -2.7399999100000 -0.0000000100000 -0.8300000300000
v -3.5200000300000 -0.4800000200000 -0.9200000200000
v -5.6199999500000 -1.7099999800000 -1.5000000100000
v -6.5215608073936 -2.3875676774134 -2.1710253088848
v -7.9628210692608 -3.2340566085468 -3.0555844709219
v -8.3149873124817 -3.1053120649802 -3.3249456636017
v -9.1369976107397 -3.4617961485333 -3.8203138700899
v -10.2199747916830 -4.3206486407696 -4.8962562885621
v -14.6416417634665 -6.3332030534222 -8.1168944287216
v -16.5999997400000 -7.4300002300000 -8.6899995800000
v -17.7599992600000 -8.1200003600000 -9.0100001500000
v -20.8270670356227 -9.7539057129563 -11.6241971167567
v -2.2369354832199 0.1331542824541 -0.7716298527483
v -9.2395395000000 -4.2947842700000 -4.2037712400000
v -10.7519679846559 -5.0090607379261 -5.5776306640294
v -10.5955675200000 -5.1937419900000 -5.3973444700000
v -7.0897540766136 -3.7178613936333 -2.6557523085106
v -10.3074228400000 -5.2524628100000 -5.1782894900000
v -9.3717761300000 -5.1052281600000 -4.5597613800000
v -8.6837997700000 -5.6614247200000 -3.9573856600000
v -0.7500000100000 -1.3800000300000 -0.7099999900000
v -5.7419068904163 -5.1471446168769 -1.9840349548442
v -8.0191865600000 -5.8592776800000 -3.4614289200000
v -19.6147229729051 -12.2486099643319 -10.4830095103616
v -0.8054574461897 -2.0183940237080 -0.5367566268869
v -6.4365027104549 -5.9611458932718 -2.3725446459436
v -16.6400000500000 -11.4599997200000 -8.2999998700000
v -0.6200000100000 -2.8399999700000 -0.4900000100000
v -1.7666324607424 -3.4700766442741 -0.2517329423178
v -2.9700000300000 -4.5199999600000 -0.4200000300000
v -5.6269471457023 -6.1233607650943 -1.9676211026721
v -9.2252465000000 -7.9797674000000 -4.4753635300000
v -9.8880063700000 -8.3128046200000 -5.1391758000000
v -12.6799996900000 -9.7399996600000 -7.3699997700000
v -14.9299996000000 -11.2300002900000 -7.8900000100000
v -18.0932969447235 -13.2166261973204 -9.0109984320244
v 0.1433798177309 -2.7620715084451 -0.8671215508461
v -0.2800000100000 -3.4499999600000 -0.6999999800000
v -1.1400000700000 -4.1700000900000 -0.2800000400000
v -1.9199999500000 -4.7499998500000 -0.2200000000000
v -4.1194283400000 -6.0920300900000 -0.9949923300000
v -6.9594598465119 -7.6136060400007 -2.7121444204336
v -8.9195640800000 -8.7399371000000 -4.3405359600000
v -12.3800002000000 -10.5799995400000 -6.9900001400000
v -13.8777824351010 -11.6991138370728 -7.5628973359756
v -15.3900003100000 -12.6299997800000 -7.5500002100000
v -3.5521711881794 -7.1528778848435 -0.7016674004269
v -5.3980280600000 -7.8967576800000 -1.9148490400000
v -10.8873788300000 -10.8287595200000 -6.0116360000000
v -11.5900002400000 -11.2500004500000 -6.4199999900000
v -14.5500004300000 -13.2200000800000 -7.2099999500000
v -15.3000000900000 -13.7299997700000 -7.3600001600000
v -16.6005689130261 -14.4032396782185 -8.0963019615445
v -18.2312518444475 -14.7828229212617 -10.4215303670938
v -2.1111280307379 -6.9822751749591 -0.3922186460246
v -11.6600003100000 -12.6099996300000 -5.8499998400000
v -11.3228876100000 -11.8958596100000 -5.9228320600000
v -12.7400001500000 -13.2799996100000 -6.3499999200000
v -14.0319964216877 -14.3609827563441 -6.4520000783387
v -15.7539517052400 -15.3570024892628 -7.5640290070449
v -5.4203332400000 -9.9987173500000 -1.9787228700000
v -8.8600004100000 -11.9099998800000 -4.2900000700000
v -12.4199995800000 -14.1799999400000 -5.8699999900000
v -13.1599996200000 -14.6700004100000 -6.0900002700000
v -15.3645099505680 -16.1970572652650 -7.6367083355696
v -2.1899999100000 -8.7000001200000 -0.3999999900000
v -3.1074909652011 -9.3891224700832 -0.5731448073409
v -2.9052086200000 -9.7244344700000 -0.5475403700000
v -8.2499999600000 -13.7000000100000 -4.0000001900000
v -8.9600002400000 -14.1599997900000 -4.3099997600000
v -9.6599999800000 -14.6199995700000 -4.6200002500000
v -10.3700002700000 -15.0899998800000 -4.9299998200000
v -14.4035712277705 -17.3406639151458 -7.5818949048774
v -15.2114667877640 -17.6402092610622 -9.0013078015923
v -5.9657022793419 -13.3180389675494 -2.7354997820360
v -8.2000000400000 -14.5300002800000 -3.8199999800000
v -9.5899999100000 -15.4499998300000 -4.4999998100000
v -10.2899996600000 -15.9099996100000 -4.8099998400000
v -5.4199998300000 -13.5099999600000 -2.3399998900000
v -6.8500000100000 -14.9100003800000 -3.2200000700000
v -8.2890321347633 -16.5474340549029 -4.0864162371890
v -2.1147900203493 -13.6224642903293 -1.8628125438602
v -5.5999998000000 -15.7500002500000 -2.8999999600000
v -11.6986817922358 -18.5285534231020 -7.7384051362822
v -10.3069847088157 -18.7023094271067 -7.2028921847031
v -5.3699999100000 -16.6100002800000 -3.6100002500000
v -7.3894290300000 -17.9005451500000 -4.7904313500000
v -2.1642115880929 -14.9208980176674 -2.4296620687807
v -2.6497529008865 -15.3747462872021 -2.7182721980191
v -3.2056730591344 -15.7008485405896 -2.9358497021515
v -4.1370320597587 -16.0832152182283 -3.4657197844889
v -6.1300001100000 -17.5800006800000 -4.5400001100000
v -6.8100001700000 -18.0500000700000 -4.8700003000000
v -7.4700000700000 -18.4199996300000 -5.4100002200000
v -8.0885620019064 -18.7078290015168 -6.0348821921393
v -8.5964999926959 -18.8221219068940 -6.4892985616301
v -5.1150132109446 -17.6068520291940 -4.6012077910398
v -5.7999999300000 -17.9999992300000 -4.7999997600000
v -6.7747628075472 -18.4520322282345 -5.4641953667912
v -7.0896371359450 -18.6079351402802 -6.0442186888939
v -1.9147721984069 -15.9497114703107 -3.5571349336564
v -4.7201029833190 -17.1742015956596 -4.3542839665665
v -4.9725313999445 -18.0976783096938 -5.3792129175991
v -5.4230729541134 -18.3694975299987 -6.1559100179241
v -1.3898655705180 -19.1074568259398 -17.4180205946033
v -4.1866058041628 60.9277744038452 -20.8605868276545
v -4.7053771953986 61.1214302323074 -19.9901181063502
v -4.2900000700000 62.1399991200000 -19.1500000700000
v -4.6601210422873 62.4110004781274 -18.4509523815922
v -5.4700006700000 64.2099976500000 -16.1800012000000
v -3.7300002300000 66.2200003900000 -15.6900007300000
v -3.9633354200000 65.8934265400000 -16.0586834000000
v -5.3496295296147 63.7188935651755 -16.8922389561991
v -14.9529116422413 52.3351916696485 -28.9143655265705
v -16.8582182400000 52.2035844600000 -28.3789653300000
v -16.1280675828246 48.4238332401170 -26.9546790630211
v -15.5473264147267 47.3531393336001 -26.8367669057525
v -14.2761276052430 46.6543645872499 -27.0423519791140
v -15.9555575404102 46.1654669442987 -26.3336215424652
v -15.0731024206510 46.3478918956277 -26.8529142392403
v -16.4150053197537 44.4391157395347 -25.5387387153988
v -16.2367522700000 41.9895388200000 -24.5302580300000
v -15.4900522148820 41.9308357640618 -24.9809400942988
v -15.3211514416119 41.9723921515209 -25.1101583621274
v -15.6910299066096 41.4668961597524 -24.5492300319680
v -14.0529703300000 41.4720326700000 -25.4979487500000
v -13.5060492900000 41.4642654400000 -25.5662687100000
v -14.3897623781800 41.1736179283099 -25.0992866608249
v -13.7471500800000 41.1106869600000 -25.5266632900000
v -11.3687169919941 40.1485538819062 -25.6090502628851
v -9.6686772037495 39.9780131029410 -25.5616235066538
v -2.4629083900000 39.2411276700000 -13.6127509200000
v -2.8913373278433 37.4902655971378 -20.9157676122097
v -3.1250224000000 36.4577211400000 -21.7915494000000
v -3.2709198730412 26.6518904278414 -22.7268552803209
v -3.4010710381090 21.2449762491844 -22.9449130597081
v -5.2838355771984 15.7370223561677 -25.3363587342031
v -4.0297915080430 15.3580559635401 -24.4803559920506
v -2.5983734500000 13.5931102600000 -20.9648460100000
v -9.5100002400000 12.8699997400000 -25.4400000000000
v -8.6394811441635 12.6412995234696 -25.8593374944377
v -10.4096569100000 11.4293852800000 -25.2392757700000
v -4.5480515659534 11.0818335726623 -25.1878483275080
v -8.8584588815273 10.0895711198552 -25.6509938754019
v -10.1711126000000 8.9799007400000 -25.1835864000000
v -10.1548846375203 6.6049694618432 -25.2044256466458
v -13.0453081800000 -11.1030982800000 -25.4324469700000
v -13.2492760756736 -11.3810948679986 -25.5184808419896
v -10.6056981437993 8.5114019290248 -25.1764495459866
v -12.0947649700000 -7.8334379900000 -24.2294333900000
v -12.4508626800000 -11.9440015400000 -25.2184495300000
v -7.0901802672070 -12.4459913315580 -22.7071428871323
v 0.0466500942554 -13.8732366751204 -21.8517927112382
v 0.7720914196619 -13.6836946380400 -21.6885098680245
v 1.3745822526145 -13.9723744941331 -21.0974856570593
v -0.4103539216344 -14.5619700625636 -22.1120871207875
v 0.9612163187402 -14.3329825145835 -21.2714615045753
v -6.3670684228448 -14.7766718654208 -23.1379605768425
v -1.0222722350453 -15.4595630985707 -22.0533600813938
v 2.7051039272825 -14.7431387663024 -18.9856640126991
v -1.7876668445260 -16.3182394236500 -22.1114491486019
v 0.0799995100000 -15.8999990700000 -21.4999988700000
v 0.4523032498713 -15.9462499633498 -20.8393106829514
v 2.5509516569491 -15.3197221480225 -18.6790944074422
v -3.5657799623202 -16.2989882523898 -22.7890001768738
v -1.8911006987038 -16.6205676643240 -22.0510260565825
v -0.3500000200000 -16.5599994400000 -21.4799996500000
v 0.3300002100000 -16.4700001500000 -20.8400003600000
v -8.1015970393968 -16.5962969693485 -23.8550746072378
v -5.8389839315283 -17.0190190985846 -23.4040244343813
v -0.0199998900000 -17.1900000400000 -20.9299996500000
v 1.0749735834253 -16.9591813771996 -19.4335820191418
v -7.3456158676929 -17.3039289287568 -23.7272529642609
v -2.9414810700000 -17.6305789500000 -22.0705866800000
v -1.0429189425417 -17.3908083625066 -21.1110443844664
v -0.4940055700000 -17.7557580200000 -20.7642093300000
v -1.4756072940173 -18.2337263124990 -20.6889559286188
v -0.6282950472992 -18.1850586008136 -20.3105378236204
v 1.2769505800000 -12.8068681800000 -6.4201070900000
v -3.6301194896748 -19.0741728910791 -21.1653422558191
v -2.6160474014836 -16.9908309295584 -7.6205909985849
v -25.1166187503984 65.2515434576381 -19.0944769448539
v -24.7124061000000 65.5085146400000 -17.4046959700000
v -24.3887919900000 65.6389296100000 -19.1483572100000
v -24.2434850917681 65.7226607091456 -17.4613048447022
v -26.1900617460849 64.6910526739513 -18.0192259339550
v -24.2385638565758 63.7106069914244 -10.4579860528187
v -23.0831358531575 63.5315551006305 -9.0103330901916
v -18.6199992900000 63.7999996500000 -14.5800001900000
v -17.3519545166703 62.3388292195904 -12.1266809912500
v -18.5713920246559 60.7843168973850 -5.9911669236115
v -17.4036218231741 60.3053426946964 -5.4935607155985
v -16.8231552002717 60.1199118551564 -5.7092834662672
v -14.7746484700000 60.3546649200000 -10.6768794400000
v -15.1755088987853 60.2947449060448 -8.4760788451376
v -15.4891321400000 60.2048710000000 -7.4760797400000
v -15.7315359497907 60.0835402793294 -6.1631141921649
v -16.0038319970733 59.9573563475171 -5.7596556717970
v -14.5232407400000 59.9507279700000 -5.0483061900000
v -15.1628044384493 59.9889363762413 -5.6538793337274
v -13.0792697900000 61.0933825400000 -14.1805820200000
v -15.1526444880525 59.9956467921886 -5.4077857219011
v -10.4007825920279 59.7870003429254 -6.0204881324976
v -9.6401209000000 59.7233250700000 -4.1817333500000
v -6.8590407171058 58.8054605737624 -20.9346221382343
v -9.2720982895883 60.0205284480859 -4.8606172375485
v -9.1828461700000 59.6938394000000 -3.8756458100000
v -6.7827375944022 60.6866476660683 -7.3085373835272
v -7.1512484000000 60.5148635800000 -3.2734547300000
v -6.7720819517288 61.1767590606667 -5.1121922778631
v -6.9095660000000 61.1490830800000 -3.9800945700000
v -6.8009253152604 61.0009758082120 -3.2105529525401
v -4.7630638108332 59.2458253173509 -22.6460074710093
v -7.1527921010689 60.6837494532849 -6.9199958150394
v -6.5753513613029 61.1717342077923 -4.8432920880199
v -5.6999987000000 64.9899989400000 -14.9999996600000
v -5.6286455987228 65.4431655128563 -13.9103078162114
v -5.9268856090590 61.4547077902438 -3.7677320613037
v -4.0281160553372 66.0398425393343 -15.7837956108001
v -3.4124933494788 65.7844480011505 -9.5781446822139
v -2.6214055896669 66.2504274121394 -9.4366777042525
v -1.9341209635360 66.9876123165295 -9.3856003325363
v -2.9075993467640 66.5972798100465 -15.7541701828294
v -2.9285684462227 67.1821588109838 -9.9483623170192
v -3.3773395700000 61.6243258100000 -3.2769383400000
v -3.5762172200000 66.2745982400000 -15.8272627700000
v -3.9899991800000 67.1700015700000 -13.1099997100000
v -4.1087019302322 67.1478372746479 -11.9968966601819
v -4.2816015180207 66.3860053864110 -10.5968532627319
v -4.3774391500000 61.7515817300000 -2.6906940600000
v -6.3539421429650 61.3345988582633 -3.2630721918858
v -5.7359151500000 61.3549277200000 -5.4013808300000
v -5.6768949398630 61.2492531397329 -2.5367037125446
v -4.6056863913414 61.6074828684846 -2.4262719658738
v -3.0662972868005 66.7021558827649 -9.6831304692316
v -3.6000001700000 61.7500022100000 -7.1999998800000
v -3.9948024800000 61.7023631900000 -2.6043336800000
v -3.2152244695554 67.2794969904577 -10.3147275065447
v -3.3608565672726 66.9534303003380 -10.0139202585287
v -3.2742937662500 61.8175928064449 -6.7189952683861
v -3.4245813700000 61.6217292800000 -2.9292625800000
v -1.9830057638557 67.2453586455777 -14.2529215112821
v -2.3829526453328 67.5613349201425 -13.3180192490536
v -2.3340037744550 67.1548069022855 -9.6457268539793
v -2.1083698365965 66.6546485040370 -9.1567597311162
v 0.9480145758699 66.1295382793645 -8.8186275928255
v -1.6085526741525 51.2270824342630 -17.9057961115247
v -3.5075396885812 61.6716608993844 -2.6745338027231
v -3.1596631373734 61.5647445191940 -2.4135768830287
v -16.9483533053782 60.8056957150943 -21.2155179232194
v -0.6383851705115 65.8163255825022 -8.2628096716845
v -7.3234019800000 60.4026988100000 -3.3315706500000
v -4.2050821662369 61.6730160783870 -3.0476486423863
v -4.2086031116047 61.6486180367574 -2.3999552530106
v -4.9945001518561 61.4023164773208 -2.3299091516518
v -0.4284240611935 63.8378347542057 -7.6494217292883
v -2.0851846251789 61.2155052548529 -3.1278888398383
v 0.3441819983657 63.4165082415568 -7.9213142588659
v -1.8742265194693 61.1168979689432 -3.0800980867755
v -21.5678506166660 60.8750063006563 -6.0202957813589
v -15.3709780400000 59.6789233400000 -4.0156184700000
v -22.1452437134305 61.3654964225836 -6.3523800443578
v -8.0423762841983 59.5303165298696 -2.7437462393294
v -7.2223793181071 59.7623646181796 -2.8749036587593
v -14.8553569963559 60.0417441864106 -5.2394069245129
v -15.0197796968021 60.0224503017144 -4.9228927679914
v -7.8089788915231 59.7719716950428 -2.8647156400142
v -21.3005809898472 61.4926927003253 -6.1350665828792
v -9.0367569297042 59.3256452457544 -2.9612081632430
v -17.7406471094618 60.2635068239007 -4.3997711489348
v -15.7118021407542 59.5539604800478 -3.9099155940517
v -20.3988799072086 58.7616528575438 -5.6652470462861
v -18.6751565025567 59.6940448331835 -4.2993188765519
v -14.8790441500000 59.9863454700000 -5.7328012800000
v -24.0231033496026 62.7575986483379 -8.6199401399629
v -5.5800005800000 60.4999996700000 -2.6899988300000
v -3.8402738054360 61.6364786459715 -2.9366510853284
v -5.8818858047608 61.0464162735549 -6.0164622095061
v -6.1435350503019 61.0723486161548 -5.7621941471638
v -24.8557674972049 65.0703067208968 -13.4223587580060
v -3.4486653710427 61.9044760916540 -8.1044452753945
v -25.5629215400000 65.0632306900000 -16.8704502300000
v -26.1115658950604 64.7551076675375 -16.5188640467789
v -24.7654495264065 65.3806553592907 -14.6991467325289
v -24.3818709677711 65.0448395480141 -13.0097560744175
v -3.9676957812844 61.6238590478827 -8.0243465541450
v -3.4638298676792 61.7610029959697 -7.6854275349203
v -3.0163933652543 61.8741360803354 -7.3434139875435
v -26.2972645117710 62.7036225129422 -15.1891169613568
v -24.6661397404952 63.1439581922695 -10.0440097011624
v -22.9328179361490 63.1445726211401 -8.2551650730301
v -5.0679342800000 60.9354563100000 -3.3917534200000
v -25.6654319507768 61.3554424762233 -12.7772897146190
v -24.7099995600000 62.3599998700000 -9.7599998100000
v -5.8999997600000 60.5899989600000 -3.3599999700000
v -24.1307410193739 62.3734567966595 -8.4860397226514
v -6.6795175938075 60.4019736825384 -2.9833426449042
v -5.9800013000000 60.2900013300000 -2.8299992000000
v -22.0138596711428 61.8537504424167 -6.6274869270685
v -6.1817455893117 59.8761086308507 -2.3015802557499
v -24.6530891942596 60.4945313754439 -9.6860804284971
v -6.1796333069696 59.5700135209855 -2.2564002375106
v -22.6350955746274 61.6268392319116 -6.7784304064984
v -6.2311360722285 59.3758798833191 -2.1966607309626
v -18.1664880735643 60.7293182733300 -5.2523934064155
v -24.2085419418328 57.9510572197846 -13.6757655958377
v -20.2038675836887 60.1817021886860 -5.1585932814584
v -18.5350164394295 60.0463184809634 -4.3256644739878
v -21.2291991199826 59.7968657492290 -5.9578757003655
v -22.4677407660183 58.4401894554598 -7.8814052728896
v -22.0199991000000 58.4399998200000 -7.1999998800000
v -20.9320704774190 58.7584149072710 -6.1414005581563
v -23.4530114346653 56.0046619750488 -12.9025810684805
v -16.2514543659805 55.9543211875390 -4.5628597442153
v -15.4499910823819 56.0426287510165 -4.0901399236339
v -19.9005946804557 57.1985750291975 -6.1578960960874
v -16.7164340489746 57.1389944697226 -3.9822533916177
v -15.3600005400000 56.3099980400000 -3.9699999600000
v -14.4800003600000 56.3099980400000 -3.5199995600000
v -5.7810492947018 48.1121636714185 -3.2562672243800
v -21.3801809393296 45.9321870456902 -14.7033334107858
v -21.1573820600000 44.6491763000000 -13.8768209100000
v -10.1571835159395 44.9474608041981 -4.0492603637329
v -7.6554431105354 44.7067329482323 -3.5557896841633
v -11.5896789719905 43.4654431328260 -4.6558056082443
v -19.7049638580485 34.4111068488896 -12.9220046343060
v -19.3970899753999 32.6923331679932 -12.1755573813455
v -19.0832000200000 31.2903448900000 -11.8255475500000
v -19.8039409287218 30.9875235848692 -14.3944353258332
v -19.2024745000000 30.7999476800000 -11.8991695300000
v -18.8326332700000 29.8798289100000 -11.1690014600000
v -19.6072269784361 28.8243996962710 -14.0895845994721
v -19.1307608000000 28.3300541300000 -12.0873441900000
v -19.1474746007030 27.4697243997621 -11.5585798519410
v -19.3311652460860 25.8654239325936 -12.5064072381688
v -18.8247389634872 26.0152495759500 -11.0267505635448
v -19.4803459140755 25.1990448779110 -14.4910312947927
v -19.1000814346847 24.9196293553590 -11.4041407032151
v -18.1171728353074 23.3898738093821 -9.6693839703380
v -12.1749664606200 24.1620152223582 -4.9489142932736
v -17.4098848908307 22.5705845616214 -8.6286111941425
v -19.0280770465725 16.0939418619296 -10.9598431039034
v -18.7230485588591 15.0334363354735 -10.2138397270138
v -17.0233634742783 5.8320849450097 -7.5708582285026
v -18.8167319283731 3.6204555684017 -9.1310002461752
v -2.9570866128814 40.6400404651752 -10.0388087262911
v -3.1629385858354 40.7899238092908 -8.9253028521690
v -2.4661644568622 39.9829989763005 -12.5357513669147
v -2.9891952104450 38.2411008263458 -10.9389295772727
v -7.0899999700000 36.6000011600000 -25.2100005700000
v -2.2795055040626 36.9615233662744 -16.8507352683591
v -2.4435558966735 37.1708285248089 -13.7713887868551
v -4.9618308908840 34.5702640416225 -24.6780956577304
v -4.4408729300000 34.4598740300000 -24.0693129600000
v -4.6654581370899 34.1015224040413 -24.5549958201388
v -4.4463276900000 33.7234102200000 -24.4119968300000
v -4.0409299500000 33.3179384500000 -23.8668117700000
v -4.1579682485674 33.2083826713166 -24.0770971380594
v -3.6582125742380 31.2548366611955 -10.7576138669299
v -3.8399999000000 25.0000003700000 -23.5699992600000
v -4.0724591217711 23.5136355461934 -24.0860502591063
v -3.3477449300000 24.4166702000000 -22.6239729700000
v -3.9969333400000 19.2099064600000 -23.8265488300000
v -7.3900228218900 16.2505046012034 -4.9673476067059
v -1.0235212911930 3.5157169167926 -2.6091830141431
v -2.1031956793749 2.4423851889551 -9.6783191807593
v -1.3610935606966 2.6154890155644 -8.6990748552264
v -3.0981055500000 4.9312803900000 -3.5138118500000
v -2.8993210485706 5.5151915994407 -4.1077348680223
v -3.2593090948050 5.9243568734673 -4.0395463362928
v -2.9136734546436 6.4789676620278 -17.8602983259845
v -6.4970893518218 14.4552459842585 -6.7269904656595
v -4.5340049351488 14.3858616716436 -25.0453716547692
v -4.8470282900000 15.3644634400000 -24.4706813200000
v -8.3416756074732 16.8652692386645 -4.4833985435539
v -3.9364113500000 6.1554689900000 -3.6966707600000
v -3.1108465000000 5.2622007200000 -3.8799776200000
v -3.9294655674476 5.6734015499385 -3.4246179492954
v -2.5412635900000 4.8217405600000 -3.5970020100000
v -2.7536860422713 4.4003750074674 -3.0734768641540
v 2.0736211028767 1.3060799873312 -18.2839487132493
v -0.5911391364107 3.4923415550023 -2.8829756078179
v 1.8747557200000 0.6432382500000 -17.4375996000000
v 0.8508913990444 0.8440720864389 -1.3820129790877
v 2.1565284940449 0.7289659452986 -2.9945901727451
v -3.4686681005960 4.7466493118543 -3.3379935764401
v -3.0512588600000 5.0174137600000 -3.5727573600000
v -2.9509521315634 5.1513651875958 -3.7941105820579
v -3.7400000700000 5.1400000200000 -3.5099999500000
v -2.7322261600000 4.9562882600000 -3.6557449500000
v 1.0617768888102 1.2098872046459 -1.6048529287847
v 1.7897038757074 -1.4575482832834 -15.5946393187047
v -0.6298572367408 -2.2937460546122 -12.2876498712628
v 3.8516292341049 -5.5322546502880 -13.8282146846758
v 3.2617093500000 -4.5051095100000 -4.0899589700000
v 2.1610575836086 -3.9283048588533 -1.6318611267586
v 0.9249776151386 -6.4544217872871 -0.8271072067870
v 1.0169732900000 -6.0739740700000 -0.9971987500000
v 1.5797473000000 -8.2070799500000 -12.1367666900000
v 4.7933864400000 -9.0106641900000 -13.8689344700000
v 1.9467910800000 -8.8425558100000 -12.2690042500000
v 2.3703706233213 -9.4729618606413 -12.5651428080721
v 1.0016888800000 -9.1954432400000 -10.4303238900000
v 1.4916315000000 -11.3092316300000 -12.3303839900000
v 2.7560615365611 -12.4767514295849 -19.9025864999628
v 3.7619738569619 -11.9325934736210 -14.1039774403160
v 0.4928948572460 -11.4989057868775 -9.8185002701552
v 2.8714647375988 -12.5966298844376 -19.7588523544659
v 3.4402760200000 -10.9800538000000 -13.4281627800000
v 1.9720280500000 -9.8066544200000 -12.4224117000000
v 1.1736317758963 -8.9764518835272 -10.2495714719912
v 1.2611919100000 -8.8756643200000 -11.2444516300000
v 1.3361248400000 -8.7388344100000 -10.0990543100000
v 1.3781382000000 -8.3367144700000 -11.4939734300000
v 2.8960894156399 -6.2627752748896 -2.2803106859232
v -14.5139192000081 -16.5933997264354 -23.0466056375448
v -14.1309224839528 -17.0321487579705 -22.1638474417624
v -15.6232200134277 -15.2810967694867 -22.2715113267749
v -15.1199996577432 -15.1174399932646 -21.0583851263472
v -15.5408520929295 -14.4340627576464 -21.0963178084376
v -14.5796387913009 -14.9031140309783 -19.6766291555162
v -15.1362922000000 -14.5949460600000 -20.5789357400000
v -16.0607247198028 -14.2030866708504 -22.8283635045999
v -14.8792322700000 -14.9019938000000 -20.2030427800000
v -15.7620443180331 -14.3907469557683 -24.0021767192558
v -15.3684160859234 -14.8792163170639 -21.2996822729164
v -16.9004511452208 -16.2221185051228 -13.0173106592443
v -16.2732824520873 -13.8428004686143 -22.2558806844695
v -15.4881533200000 -14.2140500200000 -20.6389334100000
v -16.8272492560977 -13.4248447856279 -23.7570033470275
v -16.8379229154629 -12.9851238158926 -22.3254791599673
v -16.3821799763609 -13.4911520110724 -21.1956638442327
v -15.5576151119114 -13.8060573317301 -19.3068922869645
v -15.0048360200000 -13.9847174300000 -19.0384816400000
v -19.0281454306506 -14.6579158878643 -12.5524621517751
v -16.8816916372997 -12.6767803806721 -22.4154046267903
v -16.2797263168839 -13.3394980991809 -20.7700634759308
v -14.8600649269228 -13.5667491171854 -16.9877340204149
v -15.0428809886328 -13.6183973599591 -16.0897356878830
v -16.8274684228140 -12.1504439201384 -20.8081806148511
v -15.8650655113535 -12.1783026771927 -17.5168761807025
v -18.3899998700000 -13.3699998300000 -9.5200007800000
v -17.8344229171897 -10.7910323766116 -23.5520978106444
v -17.1304848000000 -11.0193453700000 -21.3719178000000
v -17.3296911364000 -10.7911234934506 -21.7755516896666
v -18.0598620606465 -9.8100474308148 -23.7614387250508
v -10.4700001000000 -11.1400000800000 -5.4500000600000
v -10.2169504400000 -10.8709922100000 -5.1840995400000
v -9.2980526400000 -11.0103683500000 -4.5627723400000
v -9.2848802652656 -9.9628693705034 -4.7467541688342
v -5.8543975500000 -10.7798920900000 -2.3589876900000
v -21.0629048908075 -6.7906626923727 -12.1294298442769
v -8.5273012500000 -8.4797209100000 -4.0231626500000
v -11.7673908091653 -7.2780781928886 -6.6885212576309
v -10.1308153847237 -7.6148580312831 -5.4606549101665
v -11.0948174743635 -6.5462836607390 -6.1372198456030
v -10.2232080000000 -6.8468051000000 -5.3882687400000
v -16.7590271572524 -3.6933973496156 -22.5925351430810
v -17.1499997400000 -3.5399999500000 -21.8299999800000
v -17.6282982656119 -3.7405807874815 -18.7450569607689
v -15.9037861620566 -2.4534445698040 -23.0365531776481
v -16.7999994000000 -2.4099999600000 -21.8499992000000
v -20.1632862296054 -2.7448204886573 -14.5944018453616
v -20.8800006700000 -3.1000000900000 -13.6299999400000
v -10.9081836400000 -4.6782917300000 -5.6535266300000
v -18.7578715712087 -1.9752832831157 -16.6988143690857
v -8.8598733397118 -4.4144634794093 -3.9429285754300
v -16.3496929209181 -0.5703095043747 -21.2983508884047
v -17.2620974500000 -1.1444937000000 -19.7036024200000
v -17.5392050300000 -0.7851771700000 -18.8910905300000
v -18.6675749700000 -0.7259912100000 -16.8319754300000
v -19.8899991800000 -0.5699999700000 -14.9999996600000
v -13.2498444729502 -1.6794629724028 -6.5968031630836
v -17.6139747448127 0.6436502678678 -18.2701046416471
v -18.2368124969834 0.7136749992815 -17.2687150902579
v -19.5204001069701 0.4850555681549 -15.4233083461236
v -20.0599990800000 0.4700000000000 -14.4100002900000
v -13.8717931228280 -0.7883029878554 -6.7727626534932
v -10.7686398600000 -1.1091084500000 -4.7908346200000
v -8.9159298317869 -1.5175546702519 -3.5984907248311
v -19.1980638685142 1.5338869864433 -15.3189074418062
v -12.6000000200000 2.9299999600000 -24.3500005500000
v -19.0188559465689 3.5678886787231 -9.4577013294273
v -13.3807184200000 2.8698148700000 -5.8690910200000
v -12.7293867857325 2.3850930495020 -5.5108873966217
v -14.1351187820966 3.6101702240517 -6.1899327524409
v -12.9100895176626 3.0897669824229 -5.3063078242535
v -18.2962726771573 6.6855181229374 -8.7572759513241
v -17.5400131737664 6.3304650732236 -8.0658110246442
v -10.9249803983866 8.0047824889982 -25.0259993355867
v -18.8970462651596 7.1488935506923 -9.5657097964278
v -16.4822231284089 6.7758347796420 -7.3686643634885
v -17.5506909916096 7.9632616022164 -8.4419172548493
v -18.6246490305134 9.1709503780188 -9.8962866288165
v -11.2300002900000 12.0599996300000 -25.0300001400000
v -12.0679866500000 12.0906289700000 -24.7747320700000
v -15.6135337086572 13.7762704634794 -23.1295601450324
v -17.4306451133349 13.3841723753353 -8.1088588197745
v -16.4945491055054 14.5458156280222 -22.3518428068744
v -17.2512368835701 16.7170483102346 -21.6253111385959
v -18.6796435397637 16.1628241174365 -10.2092939769249
v -17.4181963165513 17.3671644955081 -21.2567592115105
v -18.7853268942390 18.0273280098740 -11.0451784841881
v -17.4000002400000 19.7200011500000 -21.3099997500000
v -19.1099997600000 20.8800006700000 -11.3099999700000
v -17.7940756640539 23.3415520081293 -20.0638607571172
v -17.5305698100000 23.3499668500000 -20.8102166700000
v -18.4395399400288 23.1894886338506 -9.8618009288694
v -17.6027547600000 24.3698377200000 -20.5810368100000
v -15.3063787851939 23.2966559397447 -6.5808481579819
v -17.8290701615492 24.7491513706502 -20.3028174550780
v -17.9899986800000 25.2700001000000 -19.8999997200000
v -18.6851987482849 25.2564405618041 -10.5730665180754
v -19.7189971800000 28.0600898000000 -14.2000718000000
v -19.3585048098382 27.6807253648208 -12.3897815210102
v -19.5341792662867 28.5703777444134 -13.6696621787535
v -19.2304911689961 28.7005887336148 -12.7301339346325
v -19.0505929632225 28.6776020048164 -11.8651571966389
v -19.9100002600000 30.5499993300000 -14.7599997000000
v -19.2022874857843 31.1532814388199 -12.0952592002086
v -18.0900003800000 31.2200002400000 -21.0100002600000
v -18.0958003107542 31.8151134788709 -20.9635847369111
v -18.1269894703126 32.0808322047049 -20.8880113346976
v -18.1571810491231 32.4130815298287 -20.7845811525336
v -19.3628842823202 33.6223933254641 -12.0058731050600
v -19.8376793400000 34.5307551300000 -13.2425334300000
v -19.2861034576420 34.2922571985187 -11.9225696361175
v -18.1200001400000 36.4399999400000 -21.4499998800000
v -19.2000009100000 36.8199981700000 -20.0200006400000
v -19.7599995900000 37.0500013200000 -18.6000000700000
v -19.9479636113391 37.5429024077777 -12.9187683191375
v -16.8371084466235 37.0070133948923 -23.5566665331938
v -18.5022372800000 37.2381359300000 -21.2869048100000
v -19.0024524900000 37.4399833400000 -20.5514989800000
v -19.6636449500000 37.6898050300000 -19.1348418600000
v -20.2206990420531 37.8626957096185 -13.5159936987485
v -17.1116217114529 37.2734459002630 -23.1145579414758
v -18.4089007174099 37.9478693644412 -21.6488635887060
v -16.5864441284490 38.1714575711664 -23.7539447762683
v -18.5578241900000 38.6277176400000 -21.4032940600000
v -17.1744264700000 39.1406714900000 -23.2614278800000
v -20.8690166500000 41.1002561500000 -16.2699818600000
v -20.5650828347379 41.5319445338544 -18.5602137893310
v -20.7116125381873 41.4089661047863 -17.6631243866832
v -16.4065267900000 40.4320024000000 -24.1730939600000
v -19.5081122200000 41.4705090200000 -21.0090410000000
v -18.4493047645245 41.6907538299359 -22.8141202000765
v -20.9250665778990 42.1912433514434 -16.5243038998689
v -20.9895184512738 42.0744560115698 -14.9547486301683
v -16.3936149300000 40.9641526600000 -24.2027007000000
v -18.2486291454222 41.7753326380839 -23.0201562215631
v -18.9124140900000 41.7122840900000 -22.1016872700000
v -16.6075758705487 41.7180181951213 -24.4116887892289
v -19.8751891488826 42.7651620920605 -20.6425157705965
v -20.7663569600000 43.1909039600000 -18.5190141200000
v -21.0263202328837 43.4947520525853 -15.8354796418335
v -17.6835324911640 42.4780612785101 -23.9525237814174
v -21.1673302401997 44.0614066498434 -14.5778075959651
v -13.5053089007654 42.7158304044403 -5.4424391964012
v -18.3580569590752 43.9719632936999 -23.8490943532338
v -21.4284887273585 45.1152009121760 -15.6665096891242
v -21.0616463662161 45.1252736767355 -12.8424854087933
v -20.6482596700000 45.4672463200000 -20.7327120000000
v -21.1539063600000 45.6519760200000 -19.2985311200000
v -21.8069534700000 46.7999838300000 -17.0520935200000
v -21.9180863400000 47.3624393300000 -15.3206558900000
v -11.9656342212400 45.3953446902239 -4.7770006263908
v -20.6191047203604 47.9294726384376 -23.0031316313209
v -22.3500002200000 49.9299988200000 -19.3499997300000
v -20.7345392600000 50.7531128800000 -25.7697813200000
v -23.4307275418687 54.6714185498062 -22.6477246427646
v -23.9642996699917 54.6791257484787 -18.5053557656876
v -23.3492460100000 55.0501756400000 -23.2698638000000
v -23.4532688408154 55.1385884159143 -22.3660081712448
v -18.1761048202593 54.7313575494275 -29.4198137059533
v -23.4900005200000 55.7999983400000 -24.0000002100000
v -23.5736299989898 56.8892731980486 -23.0164808211847
v -23.6016409926694 56.9409263970201 -22.8836311929422
v -23.6875109907881 55.6778059906998 -20.9003267529134
v -23.8441264442961 55.7900334101730 -19.8538491814922
v -24.0590648394303 55.2138712803631 -18.6301977558413
v -23.8062370260201 54.9010852475560 -17.1869884588534
v -23.7703597672401 55.3375284453907 -16.2063237563584
v -22.4516682040564 56.5323367085307 -26.1377847394618
v -22.8421104801302 56.5530495103952 -25.2872407170583
v -23.6580126315358 56.7794798444894 -24.0390241090432
v -23.5744685996700 56.9321256265984 -23.1499027585761
v -23.5974445634593 56.9338220224450 -22.9462600376264
v -23.9302407181774 56.5773219518740 -20.8875076479329
v -24.1447553647192 56.3967346269965 -19.7713684653549
v -24.2211016805918 56.7127023302371 -19.3287468510572
v -23.8253899043659 57.6466261680412 -24.1696015555995
v -21.7897351800000 55.2501156900000 -9.4101764300000
v -22.6951980862155 58.5162173309592 -26.5313123014537
v -23.3781128566806 58.6420828135788 -25.7774379857176
v -24.5132029473781 57.6057012984590 -18.3320600037458
v -24.3749339348769 59.6816874631765 -24.8018344295884
v -24.9235166580476 59.6708787421810 -23.4164880236308
v -25.0968299418535 59.7253769681896 -22.9102040278929
v -25.4470392268171 60.0593614886650 -21.7841474170221
v -24.7058595895033 58.4461449600789 -13.9397718407630
v -26.0022608973271 60.3800939611432 -17.5039370831958
v -25.4929252000000 59.7403459300000 -17.2710865700000
v -25.7660802500000 60.0346773900000 -17.3805858900000
v -26.1380373749371 61.9845364713745 -20.6152648070169
v -26.4769867654644 61.7584666875599 -18.4500634617038
v -25.1725183795844 60.1787735482237 -12.6609521227044
v -25.3776540345640 62.5765527749653 -22.6597558562766
v -26.3348725777063 62.3144385545390 -19.7914562898845
v -25.5838179744656 61.0961433202046 -12.6959022318753
v -25.1736012858826 60.4379257696339 -12.0765019892100
v -24.3806401190575 59.7623727924586 -10.0991727067567
v -26.3907793405088 62.7150190082004 -16.2737227103625
v -25.4849096890291 60.4397811830138 -19.8325896462186
v -25.2811590688278 60.0673161665026 -18.7600693662249
v -26.2167917888070 64.8456842807330 -17.5883324693889
v -25.0708100764344 61.7570534730369 -10.5458365520660
v -24.5363784229563 65.6326235325072 -18.7314568165644
v -25.2320085253125 65.3968331772432 -18.4105682276136
v -25.0471994710155 65.2183632917692 -14.1786644328936
v -24.6199598741514 62.7530269130858 -9.5934926211958
v -24.3414374339178 65.7195191043295 -17.9151294541109
v -24.8574370679029 65.2761619803755 -14.2002544343439
v -23.7765009417463 63.6526064263040 -9.5643135222682
v -23.3284029852783 63.2645827042318 -8.5939225271332
v -23.2384273857169 62.8344250244687 -8.0824012239878
v -10.2223670730196 56.6844437741329 -24.7431616645530
v -20.7253640609491 61.5613443229559 -6.1462411741398
v -21.9570231338249 61.8757498460864 -6.6387979106555
v -22.6392584458580 63.0002514795895 -8.1304783370842
v -24.5108866613535 65.4716640833177 -14.9224046950882
v -25.5862477586183 64.9469610713063 -19.1982431578630
v -25.7632080500000 65.1212483600000 -17.9792027900000
v -26.1299982700000 64.7199973500000 -15.7999992400000
v -25.7260384526864 61.2308266297914 -13.7778702566125
v -26.6894924713673 63.6831965265335 -18.2878000060902
v -25.4914393819370 60.4013978384888 -19.2257463566825
v -25.3669205568286 59.9877491873591 -18.1170608725242
v -25.1221902839771 59.4717937720384 -17.5367901995765
v -23.9829645198070 57.4104189099677 -13.8744253609528
v -25.3455705760229 60.4857429679443 -13.3457159075542
v -26.1992055145975 60.9954177526722 -17.3191736346456
v -26.1190981294874 60.9292285093714 -16.9380524876950
v -25.1702736895126 59.2457747040384 -14.2514391449010
v -25.6217401500000 60.2477379100000 -18.4299219400000
v -25.3239173487661 59.7947452590020 -17.7081027730029
v -24.2340853494688 57.8000920546976 -14.3310736672162
v -23.9136714093987 57.3476781661675 -13.3434961215633
v -25.4409439722248 60.2410657186824 -21.1548359609817
v -25.2200523332118 60.0899668749432 -20.4385781205476
v -25.0977072900000 59.8881878000000 -19.7299774700000
v -24.8593173771382 58.9139454234693 -17.5328424633344
v -25.1445448988361 60.0945982270375 -23.4467159476892
v -25.2193119400000 59.7014576200000 -22.4197916700000
v -24.7300006400000 58.2400001600000 -19.4799993200000
v -22.8100553470564 58.2856547105391 -26.1457265264127
v -23.0900012000000 58.3200007700000 -25.7000010500000
v -23.5803350800000 58.3560541300000 -25.0881854400000
v -24.2299996300000 57.6799996200000 -20.8400003600000
v -24.2599993900000 57.5000010400000 -20.1200004700000
v -24.2100004100000 57.2500005400000 -19.3900000300000
v -24.1200011200000 56.9700002700000 -18.6400003700000
v -24.0800008200000 56.7299984400000 -17.8999994000000
v -23.6438294591080 55.0241840058228 -14.3001331849371
v -23.2007275388057 57.3000534456804 -24.9615146434800
v -23.5581564285987 57.2246152580525 -23.5891591263402
v -23.6200001100000 57.0099987100000 -22.6900000100000
v -23.6900001800000 56.7599982000000 -21.6199997800000
v -23.8405961441598 56.2631228362616 -20.4812997785267
v -24.1243017770735 55.9737558969449 -19.2722533174902
v -23.9489491714309 55.9823686493713 -18.2509960581875
v -23.1033044286993 56.3529147263585 -24.8261859871140
v -23.3744335226648 56.0462228880633 -23.2553232315790
v -23.4262802447781 55.9408184547768 -22.4508637757736
v -23.5390076708940 55.5931739721953 -21.5596515725409
v -23.7171747976955 55.4664496691739 -20.3093399328444
v -23.8234220848914 55.2731472656151 -19.4713135809006
v -23.8648148977193 55.1551780000028 -18.0077448250978
v -22.6405888634116 53.2518886662456 -23.5245605091612
v -22.9360501393762 53.1281238979994 -22.0493151134559
v -22.1677286713908 49.5526101757291 -19.7699116875770
v -22.0945871007475 48.6287373903972 -17.0063851326321
v -19.6679753817675 48.3276567084055 -24.4234870599415
v -21.7237180347686 48.5175914412358 -20.4902422124553
v -19.0270438884965 46.0381681241693 -24.0720124886824
v -20.4784219040789 45.8903568945317 -21.6587823487242
v -21.8823127631453 47.2768091448050 -17.1996907455753
v -21.1206094486477 45.2367705724450 -18.9749946806709
v -21.4439996785817 45.4575336027385 -16.7235916388362
v -16.3472169305220 42.7583832698586 -24.7543220898130
v -19.8238670554419 42.5234330455793 -20.1897028677849
v -20.5052455319256 42.7970631559484 -18.8526454436917
v -20.8392534027115 43.6355009588032 -18.4523375016558
v -21.0408794018106 43.4921698221860 -16.0749914470525
v -20.8507515500000 43.0493764600000 -16.1453448200000
v -13.6651108000000 40.2429588100000 -25.1785274600000
v -15.8443641411665 40.7819567071322 -24.3916037169041
v -16.6296735400000 41.3892865200000 -24.3017729400000
v -16.1937691148886 41.4234616981997 -24.3328200577207
v -19.0244987600000 41.2489846300000 -21.1129356200000
v -19.2664245645369 42.6181188282359 -21.8725348784260
v -19.3201640469254 42.4007431061511 -21.5953381561221
v -20.6537389991480 40.5607127652985 -15.7026122552639
v -20.8885028990266 41.3737799916780 -16.5980046871750
v -17.1159058800000 37.7005860200000 -23.1170859200000
v -19.2200769922546 37.7169274702007 -20.3172682292363
v -0.3755750449145 -16.9964649314593 -20.9978219279905
v 0.5900004800000 -14.9699999000000 -20.9500007300000
v -0.6829271416471 -16.0502281518852 -21.5721277324524
v -3.3071019082927 -17.4237060356666 -22.3433148996929
v -4.4406631819192 -16.2468906505608 -22.9424978316006
v -3.1634472879827 -16.3187133140681 -22.7317233463534
v -0.6912550535846 -14.2188097443549 -21.9928901673108
v -5.1671010511825 -15.6299141073366 -22.9274454527207
v 0.1085341797346 -13.2819966130541 -21.7196771177955
v -14.9912112376938 -15.7632828439194 -24.2492219939447
v -14.0657555300000 -15.9872397800000 -24.6136672800000
v -10.6835560900000 -13.4331323200000 -23.8326154600000
v -11.9140460531235 -13.7873927067007 -24.3653147710991
v -8.0084064375195 -11.8159786066153 -22.6323546217689
v -8.2030897109442 -12.3568040331164 -22.7558497538404
v -8.7971454500000 -12.3838754400000 -22.8690858900000
v -10.8881129428140 -12.5131047278451 -23.8099681772779
v -10.3476597000000 -12.5347310700000 -23.4701596200000
v -12.0454337528964 -12.8443967119085 -24.3291985290190
v -10.8439672799814 -12.8049919038046 -23.7110085393743
v -13.3999995900000 -12.7799995200000 -25.0699985800000
v -13.0652131329441 -13.0939369168003 -24.8080042830969
v -14.6292920415399 -13.0227207402484 -25.5203494737246
v -16.0482130755328 -13.3346442916513 -25.0189677404131
v -16.5613998088670 -13.6244002073924 -24.1830227638356
v -16.8655123600000 -15.1866143600000 -14.3375629600000
v -11.8345748600000 -11.4241233100000 -23.9876564600000
v -13.6298412966228 -10.8687633198767 -25.4032671325239
v -11.5002871199034 -10.0244550173909 -24.5060223796668
v -10.2881015769909 -10.2562864241148 -23.5906321442402
v -12.0161641400000 -11.0379597200000 -24.1197291800000
v -16.5459010800000 -13.4933656100000 -15.5886877300000
v -11.0453357900000 -10.5816545000000 -23.4724227300000
v -13.4082484994980 -10.9698030320366 -25.3990547643461
v -12.1877733600000 -9.2079555600000 -23.9799618700000
v -13.2190613100000 -9.4366921100000 -24.3787057700000
v -13.1971435600000 -8.5941497200000 -24.5956201100000
v -15.0248128900000 -6.8327616900000 -24.8402096300000
v -5.9507906455086 -5.1841126446609 -23.1567119067148
v -13.5788545000000 -8.9782578900000 -24.4213100500000
v -14.2829529900000 -9.1044800400000 -24.8783528800000
v -16.2417482475833 -9.2115427906496 -25.6342280314997
v -11.1144920800000 -9.1126738100000 -23.3620312100000
v -12.1712749800000 -9.3427468100000 -23.7902794000000
v -11.2680569300000 -10.9679726900000 -23.4617441900000
v -13.8553408900000 -12.2391013400000 -25.5014747400000
v -16.9604637825357 -13.2180255597552 -23.4710116947242
v -16.0317934207159 -13.4692208430724 -15.8957626866239
v -17.0236109800985 -13.8185020138150 -15.2851973460863
v -11.3729150151754 -12.4174170918884 -24.2068155348896
v -12.7190288205968 -12.7479802119509 -24.7486567107250
v -14.1799999400000 -13.0700003400000 -25.2200011200000
v -16.5579346416864 -13.4218023201423 -24.4911375777546
v -17.0386628397700 -14.4142879584561 -14.8512539617180
v -7.4759309629759 -13.3200486733368 -22.9827672112183
v -6.3172304593768 -13.7114652152028 -23.0344958071552
v -14.4797265310524 -15.9279410864113 -24.4937887067991
v -13.7551094876031 -17.4620783120181 -23.2008046942289
v -3.0046149600000 -19.1779062200000 -20.6748601000000
v -1.0748109897598 -17.8388347661558 -20.7966041167701
v 0.0858552663184 -16.0412930958763 -21.1284044634155
v -5.2345704462988 -18.2637513348247 -8.8519279252992
v -0.3849798500000 -13.9373503600000 -21.9024960000000
v -4.9300002900000 -15.9700010000000 -22.9299999800000
v 0.5858111405843 -12.9449919960457 -21.5520647082888
v -0.3714515800000 -13.4287625600000 -21.8907091800000
v -4.9180132300000 -15.3996404300000 -22.9016095400000
v -7.1342197333372 -16.2760258456673 -12.4586032937990
v -5.6478556668291 -14.4434259093352 -22.8804554782800
v -7.8898662253085 -14.9143751546633 -23.4601709465106
v -13.3524730163058 -17.1263987166529 -24.0965410797213
v -13.6876804443579 -17.2550435669783 -23.7085494990973
v -8.6904436621596 -14.6750663753748 -23.6865260274390
v -10.6369234422152 -15.0733284644986 -24.2835084289292
v -14.4629147706233 -16.4003083429320 -24.0568940600557
v -14.8323033087165 -16.4184482200043 -23.5089372758041
v -10.2111457158808 -13.5070239971307 -23.5482611514880
v -15.4605459686972 -15.7029093513812 -23.1182067771656
v -14.4848655900000 -14.7312274200000 -15.3493704300000
v -8.5070464743697 -12.1306413319836 -22.7617733150721
v -9.2370114527022 -12.5480495474474 -22.9812168392142
v -10.0587939593998 -12.6887932919434 -23.2999169135011
v -13.9052803548392 -13.6190682384530 -25.0727502348554
v -14.7564615919526 -13.6573832341284 -17.2042711666632
v -13.7848914748120 -12.9835803279990 -25.1514381176756
v -16.5702334429998 -13.7110993716470 -23.9704274754801
v -16.3452374086207 -13.8558463095514 -21.4152556680210
v -16.2420737545138 -13.3761923528729 -20.5388213832249
v -15.8022688163038 -13.4102898893234 -15.9897032544272
v -19.3080341675021 -14.3686847218862 -12.8009917979045
v -13.9233579376263 -12.6933219008472 -25.2385874572531
v -16.4731398358711 -13.2632523520335 -24.7284901905826
v -16.7766227361412 -13.4399347517545 -24.0035289841365
v -16.4569844052991 -13.2260386744082 -21.0051326561504
v -16.9440793750290 -12.5843600294609 -21.8924764425449
v -16.1263793700000 -12.0518319300000 -18.1421712000000
v -10.9256923518790 -9.9626510507205 -23.9869370154641
v -11.4594502400000 -8.6938682900000 -23.7287376100000
v -17.3455208374041 -10.0617697490355 -25.0708033148697
v -17.7129997469531 -10.4103231972558 -24.5014218522014
v -12.6627264500000 -9.0234493800000 -23.9849984600000
v -13.8069875500000 -8.9070694500000 -24.3700873100000
v -17.8690382661729 -8.9249636390760 -24.4233416539004
v -17.0688432225646 -12.8833674633263 -23.0417166337470
v -17.0693614049599 -11.0169216480884 -20.8100626612339
v -16.6563567081661 -13.6503801749101 -23.8487309187238
v -15.4820540921997 -13.9606487255472 -24.9126916374932
v -16.2600851630703 -13.4687898382037 -20.9423387151619
v -16.0858295900000 -13.9142163100000 -20.8133105200000
v -15.6157427644655 -14.0567357066688 -19.8596562974455
v -15.1769407100000 -13.2003603500000 -17.8073849500000
v -17.2449629800000 -14.1096385200000 -14.8868225500000
v -14.4717451200000 -15.0988306900000 -19.8749583200000
v -18.7308834718257 -14.9526652618237 -12.8291583695129
v -14.4999305455018 -14.3934475010377 -15.6437928773336
v -18.3600001000000 -14.6200005000000 -10.4599995500000
v -14.0446866738411 -17.1264510955390 -22.8904746837882
v -14.0895359200000 -17.2207672100000 -22.4838387200000
v -16.2028897635386 -16.8326699194293 -12.5308021478521
v -9.6007650700000 -8.2598803600000 -5.6288964100000
v -9.5706153700000 -7.9099042300000 -5.6791347500000
v -10.8671660062971 -18.7377217790020 -19.8807084223941
v -11.1213398182174 -17.7532321626757 -18.9631662999354
v -15.6293799100749 -17.5009829837583 -10.8121767174580
v -10.4546060531870 -19.3911249265925 -20.8647407038377
v -10.4409208060973 -16.2602253151254 -16.5276301449643
v -8.1525789364564 -3.9969241315283 -3.3867714747525
v -9.9023000041135 -19.5758238503709 -20.2605839648281
v -9.7346343179404 -17.0172334047992 -16.8880227644761
v -9.6636806896308 -16.8326502496000 -16.6104099280064
v -9.6307499300000 -8.2258824300000 -5.6844516700000
v -9.5875787286532 -18.8424641619977 -18.9743327114405
v -9.4027158244813 -18.2913813554169 -18.3173999635967
v -8.4003742512413 -5.9654451237523 -4.0419409324748
v -8.6985849091089 -20.0654693153507 -20.3851813641649
v -7.5281606027856 -18.8127858334889 -17.6555710590479
v -7.1143628750455 -16.2076957783017 -12.5868876556516
v -11.7218113123288 -18.3279826714391 -8.0989411306195
v -10.9462014496752 -15.0827947381567 -5.2896419471352
v -8.1399995800000 -8.9199999300000 -4.3799998200000
v -7.8430865000000 -8.0801947000000 -4.0862937500000
v -10.4722825452755 -15.4829081250684 -4.9070078878991
v -7.6608322600000 -9.1300681200000 -4.1087395500000
v -6.8540070465309 -5.9196996631177 -2.6643144604798
v -3.8426811034031 -15.2325590969945 -12.6821452279538
v -7.7139949161560 -13.1014336963089 -3.8667177046921
v -5.8378617352954 -5.2002419331042 -2.0760303413249
v -3.2807136388629 -16.6912148348762 -14.6070101744901
v -4.1432310782114 -15.4139858315770 -11.1677407315587
v -7.7852087601565 -18.7613401016207 -6.5747720117666
v -2.1551719400000 -18.7991224200000 -16.8755129000000
v -6.4356336101098 -13.2973259643611 -3.0936596120064
v -6.1856757801958 -12.9400548643398 -2.9705055881823
v -5.9746200829234 -11.1361914342557 -2.5187038287197
v -5.3251259657357 -9.4142820962693 -1.9780767475870
v -5.4346745303714 -8.9411123885680 -1.9868190351819
v -0.9500888188012 -19.1136973976410 -17.7921144514761
v -1.6337938100000 -16.0085018700000 -13.7926628800000
v -3.9853837618499 -16.2224409837614 -9.9211858128622
v -3.8362024879882 -16.2199153549084 -9.7271511370308
v -4.3413562107969 -17.7585543310861 -8.2494674321508
v -5.6613074470239 -18.4592446966378 -7.3377204247891
v -5.8306973936685 -18.3146152728041 -6.7535346285381
v -5.9655801923870 -17.7876362534407 -4.6751700256982
v -6.6295846875443 -14.7073806240148 -3.0239123323928
v -4.7744380699063 -6.4820929138461 -1.4789037969020
v -0.1637961993827 -18.4871687259362 -16.8610497590031
v -5.9602185265693 -17.7865738115088 -4.6713119454682
v -0.7090464400000 -13.0828395500000 -10.4688778500000
v -3.5728748400795 -17.8762678774464 -6.3818569750572
v -4.4200001300000 -17.3300001800000 -4.8600002200000
v -2.7499999900000 -17.0200001400000 -5.7899998500000
v -3.5891211012881 -17.0613632289720 -5.0065926342432
v -4.2099314700000 -16.5407452700000 -4.1356659500000
v -3.4799999600000 -15.8999990700000 -3.4800001900000
v 3.1700001600000 -14.2299998600000 -15.1100000400000
v -2.4930095053957 -16.2254491515192 -4.1205672748803
v -2.9091598789216 -9.4488364000293 -0.4928789851287
v -1.8762432410025 -8.3025368273450 -0.3947254030157
v -1.2985825403996 -15.0862176038115 -3.1346649972647
v -0.7016847400000 -9.3481326500000 -0.0740806800000
v 0.0600000100000 -5.4999999700000 -0.3399999700000
v 0.1299999700000 -8.6199995100000 -0.2800001200000
v 1.4763051112854 -12.2603645484611 -2.3568257817383
v 1.4962739855781 -8.0055465512023 -1.1656003154839
v -9.6546029990603 46.6337040671611 -3.7142442093869
v -17.2092235712145 57.2100452529084 -4.2757806056239
v -19.5684087031436 55.5878245983354 -6.9124149653395
v -5.3785504668715 22.3817662458181 -8.1827034238535
v -7.6938814272826 24.4981358644669 -5.1894173777933
v -7.9106918693768 23.5768808335941 -5.1228208470619
v -8.8210923068108 18.1915689661599 -4.4938461189679
v 0.2200049116603 -5.2307643350715 -0.3460781975535
v -1.2800317915419 -2.4534028427376 -0.4184431680402
v -0.2252040136303 -5.5915991328378 -0.1424118262093
v -1.3500000400000 -3.5300001000000 -0.3200000200000
v -1.7999999700000 -4.4300002000000 -0.2100000000000
v 0.7325967300000 -9.9182641100000 -0.4835325800000
v -2.3000000500000 -5.0699999600000 -0.3900000000000
v -0.9319404330963 -8.8145895732472 -0.0949508809304
v -8.9876029201279 4.6188993383535 -2.9373488495081
v 0.9598052700000 -8.4700081500000 -9.9999615900000
v 3.5685939756632 -12.4678750200280 -13.8556989761729
v 1.2099997800000 -9.2899994900000 -9.0399999200000
v 3.4054886098784 -12.6437557889161 -13.6639297339473
v 0.6962841700000 -9.9935745800000 -9.8148174600000
v 0.6299999100000 -10.3599997200000 -9.0800002200000
v 1.3011096386950 -10.8001726774492 -11.7271394458419
v 1.1652261186664 -10.7468880431128 -11.5099203713794
v 1.5016067800000 -11.0476343000000 -12.2667066800000
v 1.2362391280284 -13.4084995972180 -4.3695971410832
v 0.1967979200000 -10.6850406200000 -10.4394769300000
v 0.2858786600000 -10.8826803000000 -9.7485324400000
v 0.5558594396050 -11.6952623452279 -9.3474208835845
v 1.8268378900000 -12.6664107700000 -12.7794798500000
v 0.3175666274633 -11.7163150725630 -9.8369407080022
v 0.1523433921512 -12.2875889881832 -9.2728548748205
v 0.6085909642161 -12.8723415378205 -8.0091012190622
v 0.3831670055071 -14.2863734747244 -3.2230131204379
v -0.2700002800000 -12.5500001000000 -8.9699998500000
v 0.0700002800000 -13.5700004200000 -7.1800001900000
v -1.9231659341789 -13.3679354595350 -1.8951078744849
v 3.1400003900000 -14.8999998300000 -16.5100004500000
v 3.1699999200000 -15.3000000900000 -15.4800005300000
v -0.8200000200000 -13.3999995900000 -8.0800000600000
v -0.5700002100000 -14.0999993300000 -6.9100000000000
v -2.2224469600000 -13.9552047500000 -2.0047905900000
v 3.0244797106682 -16.1804977747398 -15.8260064405021
v -1.4899999400000 -13.4500004400000 -9.4400001700000
v -1.4300001800000 -13.8699999100000 -8.4299994600000
v -1.1699999400000 -14.5500004300000 -7.2800000200000
v -3.0700116114433 -14.2161833293389 -1.9548827311013
v -3.6246567706316 -16.2331827543738 -3.9885357011993
v -0.2335905781218 -17.1578338888366 -20.8285456574488
v -0.1899103299535 -17.1722265183688 -20.8302271118351
v -1.2680455847454 -16.7207162512556 -14.5933259887692
v -3.6545731057799 -15.0179512096927 -12.1427292999868
v -3.7346384968578 -15.1369833693455 -11.4937030905510
v -0.2488539273963 -17.1694402751365 -20.8177459546504
v -0.6329247129395 -18.2232046733999 -16.3735676714053
v -1.4599107700000 -17.6208633900000 -15.3490304900000
v -3.8512084819983 -16.1018327437087 -9.9247714531020
v -5.6300000300000 -15.1199996500000 -13.2700000000000
v -2.1074560900000 -18.5478776700000 -16.4482388600000
v -2.0000000900000 -18.1099996000000 -19.9100002600000
v -1.8711974473861 -19.0698066358425 -17.3472754106516
v -7.0550092500000 -15.2251543500000 -12.7427689700000
v -2.3999996500000 -18.0700011600000 -20.1099999200000
v -2.3511101000000 -18.5656547500000 -19.7647251200000
v -2.0236631696843 -19.0898581563002 -19.3634813210610
v -7.3718768500000 -15.8938542000000 -11.7168054000000
v -3.1431964959043 -18.2330460662626 -21.3203397559644
v -2.2960981376600 -19.2387492404815 -19.4759426335915
v -2.4262103300000 -19.4880049700000 -18.5923613600000
v -7.2331106325940 -16.2345418250078 -12.6193098710642
v -2.6750764074397 -18.9691742638731 -20.4030935163613
v -2.6452827700000 -19.6168106000000 -18.6988245700000
v -7.6652928300000 -16.4867714000000 -11.1770927900000
v -7.3783928500000 -17.0792732400000 -10.2595984900000
v -2.9854378700000 -19.4497536900000 -19.2284286000000
v -7.8619746500000 -16.5794938800000 -10.9889777400000
v -7.5382897600000 -17.2680690900000 -9.9718524100000
v -7.8796381100000 -16.8103352200000 -11.0303554700000
v -7.6800002700000 -17.3400007200000 -9.9700000100000
v -3.4627700200000 -19.4957368100000 -19.2563589700000
v -3.5545504700000 -19.5333957700000 -19.1018469600000
v -3.4841189392163 -19.2414005103069 -20.8899614356193
v -8.1530530000000 -16.2589009900000 -11.4774834400000
v -3.0216775036491 -19.9582033744662 -18.6085424623013
v -8.0494205558969 -16.9588271695256 -12.2795902839117
v -3.0407614500000 -19.5073708900000 -18.8499726400000
v -3.2573209773850 -18.6799216877643 -21.0566016128682
v -2.9899997200000 -19.4199997900000 -18.6999999000000
v -7.4499999200000 -15.9699991300000 -11.8899997300000
v -2.3802237100000 -19.4880198700000 -19.2370880400000
v -2.5224371300000 -17.9092325300000 -21.3541779700000
v -1.6548298739439 -19.0681143438411 -19.5276913674455
v -6.2500000900000 -15.3000000900000 -13.3900009100000
v -4.6821870434169 -17.8256016149858 -8.5827965295063
v -2.1707846985614 -17.0599470237335 -21.9748636166198
v -1.1243234122153 -18.4689443435781 -20.1774950638509
v -4.7422549006077 -16.0901923983630 -10.7722837876986
v -0.5265519784416 -17.1847381474506 -20.8357918877866
v -3.8278448423674 -15.2031923341913 -12.6274967916038
v -3.5918540201101 -15.6313447312601 -10.4643793709366
v -0.1600006800000 -16.1399990300000 -21.1899988400000
v -0.1913358305317 -17.1482666502684 -20.8516973597678
v 1.3068767469003 -17.6957313970224 -18.1024370908707
v 0.3615336694774 -15.2070001528695 -21.2513522875572
v 0.4713039567808 -12.4822743778019 -21.6057391672309
v 2.3394711300000 -14.2556466200000 -19.4348786000000
v 2.6799999200000 -15.0199998200000 -15.3099997000000
v 2.0399999300000 -14.3600003800000 -14.6599998700000
v 3.1099999300000 -14.4199999000000 -15.4400002200000
v 3.4099998900000 -13.8299996000000 -15.5199999000000
v 3.2926836677453 -12.6640615015176 -19.4912889605470
v 1.9488366419071 -12.3787860723214 -5.5652971609745
v 4.2070170925945 -12.8200881499270 -15.1812208920195
v 3.5529068728619 -11.9702642960138 -19.6815165983335
v 1.5273002953836 -9.8617713948641 -12.2679595335943
v 1.3426440152952 -9.4205309089216 -11.9836658162790
v 4.4382372660645 -12.3241026817237 -15.1575782580925
v 1.4791195763118 -9.3894497418576 -12.1350152460636
v 0.7727068336605 -4.5410754500471 -10.0478262387785
v 1.7149317541014 2.1570498405150 -4.2788463948533
v 6.1063393001614 -3.4958874486971 -18.0471483394172
v 1.4591314739805 0.0880836585448 -16.7116372286018
v -0.7712104161521 4.7019826390407 -18.9542771653754
v -7.1764002080631 9.2172576918409 -3.6792269979269
v -5.0772776978447 4.9846938559803 -2.7510979378424
v -4.4509789679859 3.5614498971515 -2.0623406009487
v -4.4149025488706 3.0320453121416 -1.8592098533970
v -4.7375029206932 3.3959944623636 -1.9255063892083
v -5.0754924557721 3.4908226493328 -1.9658035020903
v -4.8668053941524 3.1687482383064 -1.8746253212320
v -6.9021364409422 4.5547725978428 -2.5843377706343
v -4.3126711003142 1.5193850109236 -1.6041487332749
v -2.4337003887277 0.4963889108578 -0.8819946060453
v -3.5460592209324 0.5935852349030 -0.9720194393663
v 6.5598279057230 -5.6087688373755 -17.9279182626768
v 2.9518172087212 -3.7460856751053 -2.7878960086759
v -3.3501853520827 0.0983747450509 -0.8460918380470
v -5.8477367145345 1.0892633316398 -1.5874185512138
v -5.2605876648408 -1.1424569360610 -1.4360750654436
v -14.2955990046982 3.7823724872840 -6.2676014465762
v -6.1953015714463 -1.9146334171211 -1.9579685095406
v -6.8434452755364 -1.0499929164981 -2.2082520378601
v -2.8328796588167 -4.2008037109834 -0.4226225657288
v -12.9068843513179 1.3753222594508 -5.9970817267202
v -11.7859983150641 1.0427556495386 -5.4158488666616
v 4.6029719098587 -9.4502220811283 -13.8275327399881
v 3.6050106743496 -9.4023450137646 -12.9047960361160
v -2.6561600169492 -6.6953436831266 -0.3397114748124
v -4.8651439100000 -5.2398205700000 -1.2583575400000
v -11.5123434943738 -0.3181340635218 -5.3079048999874
v 5.3746697161388 -10.5133421623341 -15.3089297714751
v 1.1441882200000 -8.7207555800000 -8.9718168600000
v -2.5530748500000 -8.1601217400000 -0.3041398900000
v -0.2888806423290 -10.0925402599717 -0.1905397308828
v 2.9504656683452 -10.2113894265097 -12.6581161612253
v -4.6175210768565 -6.7905464373923 -1.3079566091941
v -0.0921447729935 -10.2383139075804 -0.2228522236620
v -2.7300000700000 -9.2399995800000 -0.3299999800000
v 0.5147979200000 -9.8847094900000 -10.0421309500000
v 0.1300000600000 -10.2199995900000 -10.0600002300000
v 1.2293108178747 -13.1380991324141 -3.5570936276682
v -2.1385921123771 -10.8258881593711 -0.5870160984527
v -5.1621680537528 -8.1881073584894 -1.5959458035657
v -10.6814509268113 -3.2300441968446 -5.0477009353253
v 0.1451999400000 -10.7477214200000 -10.2999368700000
v -5.5525517100000 -8.4582464800000 -1.9006335600000
v -7.4036535800000 -6.4503401500000 -3.0954352100000
v -7.9719582600000 -5.8897999100000 -3.4410746300000
v -10.5749493291736 -3.5319934369931 -4.9079173020748
v -11.3886452036709 -2.2839842051630 -5.5695481256478
v 0.0496564100000 -11.5238940300000 -10.5832153900000
v -0.2600000300000 -11.4200003400000 -10.0400000800000
v -6.7364810531712 -7.9102899500875 -2.6808500135192
v -7.6072727572540 -7.1376655046978 -3.4231869419499
v -11.7685045206861 -2.5032926703800 -5.8606903624351
v -11.0965308973964 -3.8579745132669 -5.6812430535942
v 2.0674993227387 -14.3414837145662 -13.6341074058205
v -1.2100000200000 -13.3199999100000 -8.6200004400000
v -5.5615334568757 -11.9011111319053 -2.2023579937620
v -5.7489689849095 -10.9516605811216 -2.2983351254458
v -15.7246201231249 -0.1657058460568 -7.2675370908694
v -1.5379388400000 -13.3705502400000 -9.5866965100000
v -5.1860711204926 -13.1798105873900 -2.1625999860489
v -14.7089161149349 -2.2604165507240 -7.1159209183942
v -15.4655402977189 -1.5466217266098 -7.5712304350621
v -16.2226981578226 -0.7373809199343 -7.4843354297903
v -17.3162523463563 -0.2060632538540 -7.8337797142457
v -4.6991707978344 -14.8031437890218 -2.3980600071541
v -15.0226752929225 -2.9874701065923 -7.4155023153702
v -15.5008410535360 -2.5321403741507 -7.4867488263223
v -3.5241472326793 -14.9954714089196 -12.1066640753243
v -3.8901732936569 -16.7680395903739 -4.5953024247625
v -5.1787751784528 -15.7478051322252 -2.9021552175068
v -6.9258751120447 -14.6669233735597 -3.1467236193221
v -8.4330046463613 -13.8897688915442 -4.0186335276056
v -8.5424278998650 -13.9410656108406 -4.0735741432205
v -9.0861326961275 -11.4399079710131 -4.4445052686206
v -15.6787641202781 -3.6259945248413 -7.9750061721238
v -16.1264835760973 -2.8433253802718 -7.7885726383759
v -17.6437531232610 -1.0188025372057 -8.1344196825081
v -1.2218451477318 -17.1186514361039 -14.9643748002442
v -4.1437015812856 -15.6675394921753 -10.7468969841223
v -4.2453204435542 -15.3156201752039 -11.6116474255570
v -6.6393619868386 -16.4246547207475 -3.6396445804726
v -5.5721535516117 -16.1883962984456 -3.2914390311353
v -8.4904098055037 -14.0385833371194 -4.0127340985001
v -10.2045492620075 -12.2246237380175 -5.0068151919374
v -11.0800629047829 -10.4108524548929 -6.0841030324555
v -13.4848728614222 -7.1335667450115 -7.6413755286909
v -14.1089099254542 -6.0779091847884 -7.7274287090041
v -15.3585867254496 -5.4360894822771 -8.0348513097530
v -16.4564557347736 -3.1992885527661 -7.9640299083501
v -16.8421102420851 -2.8084431728360 -7.9871751752095
v -18.1013012291796 -2.0263783399887 -8.4039884804330
v -2.2969912661369 -17.1626813296271 -14.8918586826734
v -3.4801655527643 -16.9089377350554 -14.7244700155591
v -9.3996627640413 -15.0990971362953 -4.3839349482091
v -10.7368092869017 -12.3764644773321 -5.2848513951417
v -11.4424543490888 -10.5800984535788 -6.2778870742418
v -12.5056345413930 -9.0039809342773 -7.1226013196944
v -3.6521688717787 -17.0748758159772 -14.8779471908068
v -10.0095636052120 -15.6396928715436 -4.7089375288724
v -18.3445029044126 -4.1185081620516 -8.7985625527537
v -12.9714575143480 -14.4715753371863 -6.0361779834557
v -13.6003414698114 -13.9169919230488 -6.3584103594192
v -14.5038291504315 -14.1026597688550 -6.7459730323874
v -15.5939210889142 -13.3797973696551 -7.4413182765176
v -15.8549246092979 -11.6922432906232 -7.9657754220170
v -17.5921845294516 -11.6491420827709 -8.6200271910581
v -4.4272160200000 14.9211147800000 -25.0500328800000
v -3.7892564270817 14.2591351976987 -24.6241965602784
v -10.1428388070655 8.6527882267484 -25.2939397314891
v -4.9622152930784 7.6549160911243 -16.1949899268678
v -12.3005739017139 -12.2369511378734 -25.0011702749458
v -11.9440321948590 -12.3941601466711 -24.5596145511398
v -8.7954790224616 -11.4434428403439 -23.0800024369902
v -7.9351533200000 -11.3803464900000 -22.6338077300000
v -9.7128585445666 -11.6129319138073 -23.6761874293331
v -9.2443980966121 -11.6679032443381 -23.3408229386406
v -12.9130823045591 -10.7575460860520 -25.4145631307566
v 0.8918570425707 -4.3922251365758 -12.8666731218056
v 3.0034087466584 -1.9148667860974 -22.3858610599826
v -18.3084131091524 -0.3298163375394 -17.1265543210116
v -17.6074372345193 -0.3358217350837 -18.3039105112989
v -17.0859064204968 -1.3628223500098 -19.8268243374171
v -17.3400007200000 0.2399999500000 -18.6100006100000
v -19.1089519360750 1.7898294017301 -15.4589686745671
v -18.3921679900000 1.4555790700000 -16.6703220500000
v -19.5645800431712 0.9818185760347 -14.9777471659963
v -16.2993635471327 -2.1903361089389 -22.1392240615681
v -20.2783618221598 -3.0192924500015 -14.3417644020680
v -17.4079874104802 -3.8665009965501 -19.0352937739715
v -15.5543747872613 -10.6181194620732 -25.6098193085630
v -11.0463745844149 -9.7981471783492 -24.0196800430613
v -13.1543500983499 -10.7960383306925 -25.4353991801260
v -13.8417602833755 -11.7972250831976 -25.5901446226173
v -12.9840718704776 -11.4776739671748 -25.4807296434922
v -13.6097723361476 -12.1009272161938 -25.5178334528192
v -12.9432209252474 -11.9835849376417 -25.3906878848192
v -15.0008155000000 -12.0400181000000 -25.5395416200000
v -14.1800781700000 -11.9936168200000 -25.6114471700000
v -20.1547262938807 -4.8618696355728 -14.6211535119436
v -17.4548441318010 -4.3212480227005 -19.1126500745648
v -17.7576945124230 -4.2066447507361 -18.3413631625331
v -17.1374756935897 -3.1845371830197 -19.8286941554812
v -15.7373817026597 -5.8767058275355 -24.9681566036785
v -17.1426031700000 -0.7098208900000 -18.8712142400000
v -16.9986502221249 -1.5512791026021 -19.8568264408771
v -15.9399993700000 -0.6200000600000 -22.0599994100000
v -11.0275410100000 39.8967713100000 -25.6669502700000
v -10.4568069800000 39.8518219600000 -25.7263574700000
v -8.5775433100000 38.5418944100000 -25.6738979400000
v -11.2715428700000 39.8978367400000 -25.6866030400000
v -13.6298490700000 39.5700745300000 -25.5294274500000
v -17.0921803535867 39.9622782866833 -23.7731786656440
v -19.1556021581020 61.3581135690687 -23.3053789223990
v -16.8397006364316 51.2928764850426 -27.7312959960963
v -16.7195633519716 39.7773217125906 -24.0741720311090
v -17.6058794977279 37.9337844696879 -22.6810240842846
v -17.9382711408425 38.3927703033545 -22.4847915383793
v -18.3606546081207 38.4685914237427 -21.8374632019735
v -18.7134161357843 42.3096628967253 -22.6738355536425
v -18.7376175140554 39.1857384488666 -21.1721954653474
v -19.2966709018563 37.4745459602409 -20.1345512816887
v -19.2051916624998 42.2816890066035 -21.9205911328868
v -19.4672785565281 46.1518017289373 -23.7567420162144
v -19.3592666817939 37.2267890062273 -19.9719737514802
v -19.6992700867605 37.7191637170665 -18.7503889430884
v -19.6958600828141 38.8503022086939 -18.9525475767161
v -19.7719958706777 41.4319407143823 -20.2484200925537
v -19.8412115163042 42.6548393774488 -20.5240461128593
v -19.6842140864805 36.7021868001172 -18.7854948938808
v -20.2614610447189 40.2038730717664 -18.0245462081914
v -20.5415640802035 45.1088734721557 -20.9183358256024
v -20.9669561287386 62.6527513733509 -22.8584546688346
v -20.5325082129884 57.0198262829794 -28.4554511453117
v -19.9500912867803 42.8165444788880 -20.4393896082424
v -20.6961001499633 49.9441072401618 -24.9317284297417
v -20.6330296614422 41.2417881717657 -18.0745778305869
v -20.6934822312612 44.9813888270674 -20.4790882807901
v -20.9529534985782 48.8188510987130 -22.9116171207267
v -20.8767873442322 41.9445973348220 -17.2329389078811
v -21.4575544376836 45.4337010283244 -17.8130666001517
v -22.3010759800000 58.0923855300000 -26.8694199600000
v -22.9200013000000 56.0900010200000 -25.1100007400000
v -22.7450006579075 57.8230322171213 -26.1974539146649
v -23.4189116035396 56.6837488955025 -23.4053605246264
v -24.0036211900000 58.6988702400000 -24.3852008100000
v -23.8473489900000 58.8909313100000 -25.1669678800000
v -25.7239133901699 61.8249208399415 -21.7471612303666
v -24.4953055720024 65.6533612922300 -18.4473776064249
v -25.9498972400000 62.0288588100000 -21.0322011300000
v -25.8593247095348 62.5920392006055 -21.5636402944376
v -26.1433717487352 64.8951192071871 -17.2182485374434
v -26.0295182670321 64.7969517130246 -18.0619888561533
v -25.6361067300000 64.7382214700000 -19.6595862500000
v -25.4952926200000 65.1179552100000 -18.8906937800000
v -23.1100004200000 58.5599988700000 -26.0800011500000
v -22.6238202300000 58.1208095000000 -26.4642573900000
v -18.1383829566607 40.7931416562141 -22.9381187165798
v -17.6624601893461 42.9867165353080 -24.1161776508688
v -13.6644023718377 52.2568336262000 -28.7794319632232
v -14.0170026600000 41.7766571000000 -25.5858860900000
v -8.1622888548840 38.1669028144641 -25.6586798932103
v -4.5645689074065 34.8869362647662 -24.0612376009772
v -5.2238029348983 58.8728720505067 -22.7167720884824
v -1.7448356341810 50.1647613911133 -17.3775231951291
v -6.0135249418813 64.6504750272239 -14.1385624194160
v -5.1389146190690 60.4729652347951 -20.4770882270199
v -5.4059581373509 60.7590105626307 -19.8086945341578
v -5.0549927790836 61.8982246386500 -18.7795169352586
v -11.7518221756830 39.7584619023939 -25.8520728616021
v -10.5479588624899 49.1999130283944 -26.9976913246551
v -10.5500994300000 50.5502522000000 -27.1653942800000
v -11.7087164499282 50.0821400999556 -27.4705258988867
v -14.8103483702584 41.7232426865818 -25.2278365682252
v -15.7379735895854 41.8724713239380 -24.8156147960438
v -15.4452258700000 46.1638122800000 -26.7073754200000
v -13.9280522123939 51.7253093299149 -28.3459876844263
v -12.8432733374671 53.2228843980087 -28.9998425851115
v -17.7494920800000 41.8781526400000 -23.5348418400000
v -17.2097476907845 40.9366772104915 -23.8810671936335
v -15.5384182455854 48.4530251600788 -27.1725055340305
v -15.3894545500000 52.6836328200000 -29.2861238100000
v -17.1281564942908 52.0294440517593 -28.2659599304760
v -16.4029704783363 58.8408911418092 -26.5876791194546
v -22.7524436410524 65.7736780636537 -17.9529448370868
v -25.3468668567456 65.1295606552113 -16.7266948715237
v -7.3801664951303 50.7790624160278 -2.8639057176139
v -18.9593090516555 34.2724939404479 -11.1291435763593
v -18.4603084023621 25.5623162244720 -10.2952175422557
v -18.0612988659958 22.9854320105795 -9.5163167617622
v -18.1287030847047 23.2549500742211 -9.6149900428761
v -17.1635526952190 20.0039182233411 -8.3005499863747
v -17.2789954681451 13.8578750627533 -8.0686928265389
v -16.6156114854788 12.2741500079259 -7.5514718293736
v -13.8980457600000 -16.1685403400000 -24.5136898000000
v -9.7248158305787 59.4871092365478 -3.3343445810822
v -9.2007532353068 -18.7525443265251 -9.7565390633349
v -20.7614875189504 55.0814740715106 -8.2394017442324
v 2.8159273800000 -13.5756107000000 -13.7865571300000
v -25.6427828260414 59.5518771488796 -16.4713835951320
v 0.9813882600000 -8.4233302600000 -10.3556169200000
v -3.3817393700000 -16.2699073600000 -9.3491105400000
v -12.6990717415340 42.9407374146428 -5.0176028985937
v -3.6878225017999 24.9782497994594 -14.5264616951981
v -15.0305293500000 -14.7060528400000 -20.4837936900000
v -14.1433840600000 61.4317134000000 -15.2509780600000
v -8.7460269084247 50.4892701000404 -26.1817438257975
v -23.9686723800000 59.2922419300000 -25.1491367800000
v 0.3303310068451 63.8030731098174 -8.0250891747957
v 1.4507032656015 -9.2348042971317 -21.8723790478512
v 1.2952400100000 -10.9492661400000 -11.7826331400000
v 0.9266349464561 -12.7769279853541 -12.2820469760405
v -3.4257693533634 -15.0196980069052 -12.2657148441025
v 0.4824289900000 -11.4544192300000 -10.0397458300000
v -5.0735886149512 59.7297255576457 -21.4250320115469
v 3.3795605400000 -4.0174196500000 -14.5188160200000
v 0.6597944900000 -15.7228708300000 -20.3378722100000
v 0.5700030000000 2.0700725700000 -1.9498579200000
v 3.4840635500000 -7.0224311200000 -4.1177184300000
v -24.5398860400000 59.9868111300000 -24.4750678500000
v -2.1578008300000 -19.4052793100000 -19.0482363100000
v 3.5252517431757 -8.2711178951489 -4.5657619905259
v -16.2224808298642 44.7070356582006 -6.8973952596869
v 0.2137317149950 3.9958974181681 -19.5851689210095
v -9.9842434330305 61.9217717356927 -15.5717586953755
v -2.1954246300000 -16.7682096400000 -6.5639615100000
v -20.8422616100000 49.3299178800000 -23.6245170200000
v -3.2061035700000 40.5392870300000 -8.7010925600000
v -16.2572174572394 -7.3845216003121 -25.1940033402623
v -3.6971322300000 18.0414784700000 -23.7366147300000
v -3.2568637499893 -20.0992956711702 -18.7562597395788
v -7.6368628100000 13.3426683000000 -4.4747055500000
v -3.5050398401776 -19.5983725026582 -20.7378356498766
v -7.5725941000000 56.6670447600000 -25.6932787600000
v -15.5285008049945 -15.2371304523151 -23.8500913941198
v 3.3970549700000 -12.3290121600000 -19.5524003400000
v 2.9525999149914 -2.0733057406876 -3.5998398870662
v -8.0224862300000 -17.5130255500000 -16.4544303000000
v -10.2115653219524 53.9142398900843 -27.5350613024034
v -5.0410086214327 61.6602281087417 -2.7583450783369
v -2.9659518000000 63.7277811800000 -18.7212266000000
v -17.5799603951217 46.8854867006254 -25.5311883055639
v 0.0718830300000 62.7997890100000 -7.4920551900000
v 1.2190161519771 -8.2042066446033 -10.1027032063656
v -5.9058820421153 38.0559104317100 -4.9603756381942
v -11.7867720010651 -7.9515464058219 -24.0427105500217
v -3.9665168200000 -15.2270626300000 -2.4002438900000
v 1.6013418800000 -6.7231063700000 -1.2350188300000
v -0.1749803403185 1.8087959499242 -17.0485967414228
v -25.2549472319534 59.6283147824174 -13.5661236795191
v -15.6623367200000 -14.7270439200000 -21.5509776000000
v -5.6466660500000 15.1518378400000 -14.9377426100000
v -0.2376707176780 -15.6112487296286 -4.6829140709331
v -5.0676553500000 61.2295940500000 -8.5909850900000
v -3.3859142600000 40.7547988000000 -8.0499900500000
v -6.8759872623476 59.3232958001048 -2.3897144887336
v -21.4991886200000 52.7758784600000 -26.3789966700000
v -25.6333782305481 59.6748857656718 -16.9437655482554
v -1.6456245522594 60.7283427559193 -2.5978876419299
v -4.4764629747375 7.7853625799694 -17.0070705505937
v -25.5975872300000 61.9744025200000 -12.3865641700000
v -23.8033368210149 63.6885587995210 -9.7654631146327
v -3.5502742026798 -15.2081646541590 -12.7425440356647
v -2.1303025496754 49.0381882201885 -5.5004876296992
v -2.0803096480127 -13.6527831274915 -1.9158694873086
v -3.5885288400000 12.3111624300000 -18.8048519200000
v -18.4028486514816 60.3848020235226 -4.5303010300749
v 3.7417253008224 -10.6712794688257 -13.2678097547082
v -3.3151945934695 6.1667667023547 -4.1086733387413
v 5.2629181110512 -3.3162850022976 -16.4238256475677
v -6.5984168273487 12.4480783721815 -12.4347685915402
v -18.7364742200000 58.1677667800000 -4.7650206800000
v -1.8003756400000 49.1674244400000 -13.7835433700000
v -7.7098761700000 13.7493740800000 -25.8790887900000
v -0.7547750632595 64.0336430738587 -7.7079948287082
v 2.1397195231676 -1.3931081443127 -15.7631943495773
v -19.5034517071077 2.1211127284344 -9.5102527347203
v 0.6399999300000 -8.7299998800000 -0.6000000300000
v -13.9456427131900 -10.8679857443966 -25.4552218332654
v -6.6497733330206 -5.9544403229715 -2.5525203961853
v 6.4474679500000 -6.8866582600000 -16.6398957400000
v -5.7173641455939 16.2935479804630 -13.7714558679865
v -7.5176678110333 60.6875941588955 -3.8882335666570
v -1.9211248700000 2.3539604200000 -9.5712915100000
v -5.4485849100000 61.0817968800000 -7.7854823300000
v -6.0756943116402 -18.6482918220690 -6.9473261143937
v -0.5421039686416 1.7645838905964 -16.8402120699407
v -8.4749424832628 17.2069502701713 -4.4922362011835
v -2.5441281000000 39.6257042900000 -12.1818436300000
v -4.8515997217489 61.4279951075956 -4.8849787936780
v -9.5240296800000 -18.0047322100000 -18.0437285500000
v -11.0367452700000 -10.6026157700000 -24.3570320300000
v -3.5447701800000 31.9226346900000 -10.7184713700000
v 0.7860502800000 -5.8808261500000 -10.5394478900000
v 1.7818883100000 64.1486272200000 -12.2663592900000
v -1.6947616253685 60.8508078767215 -2.6533591739551
v -8.0174123900000 25.6498754000000 -5.1999790600000
v -6.1765271262612 14.9814885748085 -25.7023620727096
v 5.5844977310464 -2.6867215547998 -17.5514543039375
v -4.2564999300000 34.8513536200000 -23.8892566400000
v 2.8387738900000 -10.0056203100000 -2.9215044300000
v -17.6048930700000 24.2679193600000 -8.6858347100000
v -17.8405456200000 -7.9567022600000 -20.5722302200000
v -3.0963658399151 63.0909490291024 -18.9234263012997
v 2.1588280189112 -12.6650001572259 -20.8441517506281
v -2.4752085935117 61.3768136649029 -2.4679415335473
v -15.5895046885967 -17.2505848777414 -8.9904875099089
v -0.1409824900000 -13.1497075800000 -9.3756681300000
v -14.9899725564516 -14.8790158599018 -20.7108239714214
v -17.2300133900000 55.4507374800000 -5.5359220100000
v -4.0990127805440 -20.3765866740312 -19.8625797020402
v -12.5742364891315 -0.6880750939621 -6.1741467200152
v -18.4130838507250 -14.5613623148195 -13.9488813588806
v -8.5171655355553 38.8324334732338 -25.6543470387804
v -2.4349114916425 36.8678165942545 -14.8614626549286
v 3.0588059565412 -8.6746014998337 -2.7179728067767
v -9.2840233924868 -9.7008641504693 -4.5900036020691
v 1.4398314500000 -5.3445077500000 -9.5130158600000
v -4.8842369600000 15.3906326700000 -24.3657063700000
v 1.3528583803184 -7.8512519509726 -11.6823735139905
v -0.7115744500000 54.9601689000000 -17.3934102100000
v -7.0392331100000 9.4955479700000 -3.8802945100000
v -16.8451815800000 41.7667664600000 -7.6069436000000
v -9.6638808000000 39.4399873900000 -25.7006082700000
v -14.9829629800000 60.3621490300000 -9.4437282500000
v -5.6305167210042 -14.9949347973035 -23.0162491831840
v -19.3664953100000 23.4910901600000 -15.7765634400000
v 0.7330756996305 2.9377646987816 -5.4228336923929
v -4.9706294391679 -12.8851772983739 -22.7143747990119
v -0.4871904357048 -0.8497587652894 -14.1421687926601
v -1.7268194577726 1.1441655127867 -10.4750412242279
v -8.7893930569442 49.1194677201897 -26.1812557928704
v 4.2631090872717 -12.2453956514811 -14.7863038815888
v -20.0129767541568 41.0160724213716 -19.5213916125982
v -1.0412549600000 67.3434734300000 -13.5792885000000
v -2.3967518161913 -18.3021467280226 -21.1242271387094
v -2.8396536897566 62.7029558375578 -7.9428795770454
v -13.5108225974055 -18.2404488477517 -8.9983260384434
v 5.6553939400000 -1.6510537800000 -19.3070992800000
v -16.2438515643614 -16.8156701826496 -11.1197737898158
v -4.4539692576557 26.1941883588419 -10.2878307962287
v 0.3337551300000 2.6968221600000 -2.3688732200000
v 4.3814876338459 -8.3795120094876 -13.5396126153568
v -14.2291225500000 -14.5836966100000 -15.7713759700000
v -20.6052549200000 41.7902953900000 -13.6686656600000
v 3.2645571000000 -4.7018583900000 -5.6768902600000
v -3.2045418894718 14.2859850237789 -19.5993261118848
v -16.1605823787915 56.8218822587399 -29.1948501644470
v -8.7453359700000 59.9865764400000 -4.3537193000000
v -18.0699992900000 35.7300005900000 -21.3099997500000
v 1.4073605400000 -13.0254188600000 -3.7777586800000
v 0.9591135829524 -13.1056015353052 -6.6491229023626
v 0.7278581297772 -5.4656716169724 -10.2958231675073
v -8.3920869352959 20.4639307866261 -4.7831581586231
v -20.8410150695508 48.8449943118732 -23.0842052812611
v -8.8735514093650 -11.1636005653372 -23.1644649662496
v -7.0517920000000 20.3620903200000 -5.6930840900000
v -3.9694157341020 58.3672874771126 -23.4463193522900
v -7.9732520443064 22.4491705986013 -5.0632375322103
v -26.6838683930242 64.2630088897141 -17.3961328973704
v 0.7710580410626 3.0760170612465 -22.3727435868850
v -17.6299996700000 23.8199997700000 -20.6700004600000
v 1.1880366306100 1.5339375682054 -1.9041750224584
v 1.3487845400000 -12.5877121500000 -2.6205286800000
v -2.7073253900000 25.3952369100000 -18.6784882100000
v -5.6531780446293 -18.4171259871965 -9.0421070929208
v -17.1713568300000 41.4391309000000 -23.9108428400000
v -2.4899528382198 13.0390148973439 -21.0280165368950
v -3.4248824200000 9.7429165600000 -18.5876730800000
v -7.1445292749357 63.5651664193031 -14.0720240350736
v -6.5956553400000 -17.2071438300000 -15.3139326700000
v -22.9569037142823 65.5858218201852 -19.0770893870968
v -6.4585539500000 -16.1087159100000 -12.9597159100000
v -6.7194318400000 61.2083561700000 -4.5899460100000
v -17.2110640596667 47.3597067722109 -25.9215483653953
v -17.2802402809118 16.8699382730674 -8.1717009882332
v -23.2188090258731 64.6229493375116 -13.6401190717892
v -18.4746992048209 47.7352302680201 -25.3551084053204
v -5.4773311100000 21.7785090200000 -8.1211803500000
v -16.8259422850814 7.7628481553459 -7.6256225475196
v -5.1029312742530 5.5370702858162 -12.8195529667660
v -5.5460968094892 59.0511722828734 -1.8584853276739
v 2.7899504664580 -1.6542096594916 -7.2970574417854
v -2.9864181465476 25.5366410261496 -22.1295265390224
v -0.8111352200000 53.8472235200000 -7.6195052800000
v -12.3600257837744 -3.8659922127443 -6.3465474508517
v -3.1972522625553 -17.9723744715367 -21.9094611121335
v -16.4576095647984 -11.6581692959346 -25.2050235647630
v -17.8169984835110 -8.1782632165637 -18.1297479926726
v -7.3989993851694 19.8084668660849 -5.2899704300043
v -20.3717295100000 47.6965494500000 -10.2105829900000
v 0.2588570449264 -16.8285640433570 -15.0841561074028
v 6.3280804635067 -4.2417122412993 -18.4629773910583
v -23.4178922692484 54.1055698527320 -13.6869216189716
v 1.1315231617481 -11.7005569409198 -21.5568538783035
v 1.0301925290811 64.4126746443645 -8.5463577428912
v -1.8249464615403 3.2835428547581 -8.5827452995969
v -11.7637654800000 -18.4156503500000 -11.2116234400000
v -7.4868388500000 19.3882249300000 -5.2273650700000
v -20.6840787829599 64.4488456664515 -19.3480996547004
v 0.6833314232985 -11.4307092862860 -9.6729743182143
v -19.1841293100000 43.4881895800000 -22.5822255000000
v -6.2088976439549 12.3767287102929 -7.9356367559563
v -1.7434159682786 66.4291808431352 -15.9554200109179
v -6.8659534809202 16.4591726354973 -5.4626892451214
v -15.9624945400000 -14.3642146100000 -21.6136667900000
v -0.9511099847568 -16.4344041734668 -5.7455317871519
v -15.5181903400000 22.9749530600000 -6.7842342000000
v -11.1175030500000 45.5407314000000 -4.3696430500000
v -1.8520586781121 7.9484239822733 -23.2534764688521
v -3.0591609827169 16.5503391043924 -22.3128144549788
v -15.5928293200000 14.8332556700000 -6.6467528200000
v -2.7206584300000 -7.9994136500000 -22.5862506800000
v -10.3573557289578 2.1224196647930 -24.9432633669782
v -17.1432722730528 15.5992003218405 -8.0219039978154
v -18.1402588537088 57.7034240089544 -28.9065916038740
v -16.2628106800000 -10.6592411200000 -25.5232863100000
v -16.5051942667082 1.8177840092541 -20.5055844904112
v -13.3213482035985 -18.5927381359487 -9.5893682977438
v -2.5112411013334 3.2752699589578 -9.5066702560469
v -23.8161145260229 56.4044342353584 -14.2555777952560
v -24.2493059500000 56.9623932200000 -16.3294486700000
v 0.7524407700000 -15.5174629800000 -20.3034132700000
v -13.8485869400000 58.1234246500000 -22.3649889200000
v -8.0071473500000 60.4151934400000 -4.0098666200000
v -15.7349165500000 61.0593259300000 -11.8263727100000
v -2.3892975900000 45.5875992800000 -8.5289757700000
v -21.7608287499114 47.1649862897621 -15.0432944616041
v -0.4608163586597 55.4230298872888 -6.3216786862927
v -10.7829645300000 -7.3085078000000 -23.5406700500000
v -5.3506122069497 5.7839363869999 -2.8942736062136
v -17.6498983100000 40.9040600100000 -23.5173627700000
v -3.2296142958342 -18.4324397638979 -21.1865072957272
v 1.7238900800000 -9.8652094600000 -9.2305056800000
v -6.5004514858335 -19.8472101474190 -18.4258363074214
v -4.6685472264140 58.9494424016573 -22.9964683725223
v -12.1167339400000 -18.7293980300000 -8.8554043300000
v -12.6057034400000 9.7223827600000 -4.7432170200000
v -12.8454379700000 -8.7888808900000 -25.1558776900000
v -14.7364167500000 38.3627526500000 -6.2791951900000
v -13.5812722100000 -16.6966561200000 -24.3169218300000
v -8.9828250900000 -19.2437544500000 -19.2255042500000
v -1.5895356200000 62.1463246600000 -6.5144491400000
v -3.7119893800000 29.2657520600000 -23.5708020600000
v 3.1787541200000 -8.6701698600000 -12.8618599800000
v -3.6736491600000 -11.8760010200000 -22.4388092800000
v 3.0437513529880 -2.8974952034834 -3.3056912298229
v -24.5622387726266 64.1006487405008 -11.8908693112831
v -5.8192778400000 7.9220831400000 -14.7939007700000
v -12.6939844300000 17.2679051800000 -4.8485128200000
v -9.2614885013344 -17.8165349536818 -17.6673636775577
v -4.5443046800000 61.3317191600000 -7.3960898400000
v -2.7145852800000 15.9087106600000 -21.0982263100000
v -20.8740985290109 46.6925239218506 -12.0385633713098
v -16.3680293224235 0.9223453724855 -20.8056083358283
v -24.5756972536312 63.5044193942740 -10.6299608348657
v -4.6687783022721 29.5439281115630 -8.3589351077013
v -20.1847552614470 -12.9254853960608 -13.5713600794997
v -4.2764006076801 4.8614330910622 -10.6708108095657
v -12.7971406941479 56.9482849143324 -24.7679935033734
v -25.8256271500000 61.2434931100000 -14.1200646800000
v 1.0060069600000 -6.0800118400000 -12.0022371400000
v -0.6594727066629 62.5641850067999 -6.9401522552256
v -12.9620842600000 -14.9912973900000 -16.4634566800000
v -5.8033850642492 11.1957063772737 -6.0625628464673
v -6.7077077429237 14.2513752442623 -5.9400879658378
v -6.4652160062153 57.3029015963002 -24.8042236581482
v -14.5262898900000 -5.6556984800000 -24.8039644200000
v -5.9721513783216 11.3513910195374 -6.3515830031347
v -18.1946340737138 -15.4503680613190 -12.1094619237585
v -8.4690289861764 59.8128108778578 -7.5280841363402
v 0.2067667257347 1.5661846777094 -17.1502041704025
v -0.6044296118944 3.9234921119091 -18.2930937387741
v -18.4380952300000 39.1512215100000 -21.5062629400000
v -11.9389958161723 -18.7504636199246 -21.6388180589189
v 2.1120740600000 -12.4173741800000 -5.1339357200000
v 1.2317736713664 -15.1829551655854 -13.9058609402985
v -19.4893901587287 45.7719565983267 -23.4782862134271
v -15.2380005010816 54.0388694854693 -30.0701106719941
v -19.5217859000000 24.7985944200000 -15.5503517000000
v -13.7000421584911 -14.1551121227037 -25.0149993588307
v -7.5487806500000 -8.0385189500000 -3.1967847600000
v 0.4306992588204 3.9617208970687 -20.0218396467610
v 2.7168411800000 -3.1813436700000 -2.4944497300000
v -6.5994348553225 61.8711301898320 -10.6363203461982
v -10.2744954848909 -10.5616482315675 -23.7418609968837
v -6.5324283200000 19.7572261100000 -6.0473359200000
v -0.1514891522936 62.6236312387842 -7.2477681396330
v -6.8457420062925 60.5801475241466 -9.7877618950628
v 4.0816695158879 -14.1617750370543 -17.7986226008300
v -10.8579807000000 56.4696006500000 -26.5863742700000
v 0.2917669752026 1.3260695231005 -17.0072648394537
v 3.3936530684639 -7.5233727819742 -13.3531222382766
v -9.8838778200000 -10.9219048200000 -23.6931573600000
v -6.8053407600000 53.4152574800000 -2.3383859100000
v -3.3458580700000 39.0084832900000 -9.4659961800000
v -0.6823221900000 -13.8764157900000 -21.8711029700000
v -3.5013861237313 -17.4803540307370 -15.3697255627724
v -18.3984458629613 -13.6418174756142 -14.7383349688017
v -16.3398978500813 61.0422285891284 -10.2965485204894
v -2.7872475300000 12.8629487000000 -22.8251162900000
v -23.8360287413588 55.9198842426863 -17.1681675743351
v -11.1528886500000 -3.1584322000000 -24.2024119900000
v -5.9694927200000 -1.9483045900000 -23.7067993700000
v -23.0896240637513 62.9637001625201 -23.8659340814102
v -11.7071550300000 -3.3959602000000 -24.1342261400000
v -7.1661430400000 25.0756479800000 -5.5471989300000
v -19.3884331906218 25.0308925785324 -13.5001368816855
v -12.7583732000924 56.8704590330825 -26.0532604241768
v -18.9019304332894 4.7555620904758 -9.4809648937181
v -6.8449378000000 7.1804034500000 -3.0483987600000
v -14.7203682000000 51.9809722900000 -28.6903679400000
v -18.3070199565199 56.0833273723736 -29.4051210250611
v -9.1100400300000 -16.2585470800000 -15.0194494100000
v -2.8534957700000 45.1469272400000 -20.9639333200000
v -21.2687812700000 -7.4645057300000 -12.6153184100000
v -2.2626528500000 3.9671030800000 -8.3703463900000
v -3.8899185600000 -2.9129835300000 -0.9229583700000
v -6.9280733237560 -18.3970701099807 -16.8398944134047
v 2.5492652800000 -8.3676101600000 -12.5937676100000
v -2.6383709600000 37.1462591000000 -12.8331370700000
v -13.3236192003465 5.8979750257769 -5.2086755931843
v -4.2269949873108 30.4520297042392 -9.2793729063936
v -10.1899937935005 43.8063712055560 -4.0093850797579
v -18.4355024200000 49.0035302900000 -25.7170647400000
v 2.3049913967237 -12.9830314097136 -20.2786981218442
v -3.4136083642754 16.8206937888580 -18.2473243208104
v -14.9255199400000 42.9840385900000 -25.5818683700000
v -23.4556738300000 53.5264052500000 -15.4116656600000
v -4.0631191743239 11.0873753357733 -18.0908338496949
v -2.7613376700000 18.2865597300000 -21.0802312900000
v 3.1504318848250 -2.5874812894917 -4.6119775434782
v -16.7429265148482 -5.4843606770058 -24.4659039157636
v -0.9054832600000 -0.4524196600000 -14.2584722500000
v -10.0134182700000 49.9266758600000 -26.8345661500000
v -21.3313028200000 53.1605333100000 -9.9333059000000
v -9.7635031722510 48.0678191978214 -3.6947295819336
v -16.8331873414936 -11.0130190427553 -19.4718196785542
v -14.7568967053603 42.8214838962063 -25.6722899208628
v -7.5905448800000 -4.3872417900000 -23.4272517300000
v -22.2407327337589 53.6581005227126 -25.4421898147664
v -3.9588479068580 -13.0321936391961 -22.6020724474064
v -16.1557812200000 9.6702398700000 -22.0617596100000
v -26.0061468647219 63.2901016797241 -20.4477405509461
v -2.0447582900000 47.8916652500000 -6.3830455800000
v -8.2845222200000 22.6504262500000 -4.8724520000000
v -13.5043894025957 -11.3098268741397 -25.4376974954133
v -0.5460457744554 64.9252969978222 -8.2553010515130
v -16.9913301975161 0.6964343255442 -19.5465568266782
v -4.3788848224166 35.7752941767416 -23.8842235465784
v -18.2790011200000 -2.3601658200000 -17.0744024200000
v -20.0575087200000 -7.6717054500000 -15.5791984900000
v -17.0724913500000 1.6174321100000 -7.4734618000000
v -17.9724497022808 -15.2706134619936 -13.3004896158710
v -14.6911565446264 60.0573398002577 -5.9778246338580
v -21.1445195071096 46.0582755417598 -19.6519942200499
v -6.3820937600000 14.1124017500000 -8.0756563700000
v -11.5765463600000 -18.4362828700000 -8.1353401800000
v -12.5163673892597 -18.2535720521598 -21.0613518809088
v 1.9633150700000 1.6752193900000 -3.6700095500000
v -7.0972014200000 57.1668446100000 -24.8219575700000
v -19.4600150000000 37.3556241400000 -11.3130742700000
v 2.8877486500000 -3.3053848900000 -3.0690440900000
v -16.0022132166133 -6.4477786601929 -8.3575992132085
v -6.4987166176813 63.4512961684186 -11.6053211457439
v -20.9873057556091 60.2882603103633 -5.7212069160175
v -21.4187181257013 56.6989312230060 -8.1851317938772
v -5.1115620900000 13.8866305400000 -16.2767209100000
v -18.1614942800000 1.3181420500000 -17.3506867100000
v -7.5183419161359 -15.8054646652367 -23.6036472616937
v -17.7383291130516 48.8805392468484 -26.1012425365016
v -16.8531309843424 -8.0056480934474 -25.3315307719181
v -1.7558104600000 60.8919970700000 -4.2924154500000
v -23.0632901826699 62.2373697562640 -24.8435815513761
v -11.6528393700000 -16.7147871100000 -18.0344730600000
v -11.8027628801731 -15.6417016604996 -16.6744987538577
v -25.2958566078065 62.0030504251016 -11.2286185357124
v -12.5248566671213 -17.5631091622005 -20.1326225795413
v -4.8091295200000 61.4934600900000 -5.3146909900000
v -7.1777938900000 -4.5212693500000 -2.8394786600000
v -9.2096123800000 60.8394555700000 -12.1310455700000
v -0.3366729700000 0.6173412000000 -15.8952344200000
v -11.9880074600000 -15.9594882300000 -17.3898469700000
v -3.1704031900000 23.5106516600000 -22.2241021700000
v -15.9273855641253 5.0479329325758 -7.0892643173640
v -19.4818606040213 62.0371958419718 -22.4706491646940
v -25.3889483230458 64.1095265552842 -21.4049136971719
v -18.0894564800000 -9.6119558400000 -23.4289597700000
v 3.5347119176661 -12.6106091744932 -19.1649049368684
v -16.8084781600000 63.1639510400000 -15.8556196800000
v 2.4692483700000 1.0333230000000 -18.5555219700000
v -2.0413002609894 61.2192536239372 -2.8497655381965
v -18.0503005121620 60.4074937997724 -23.3814612070119
v -25.1090948499187 61.1268827977789 -11.0192345254595
v -6.2880640154003 7.7784886917754 -12.9765496457289
v 6.6190675897804 -7.7174436434374 -16.9596880662821
v 1.8792623900000 -7.9408315900000 -9.4368681300000
v -2.7061980200000 47.1363812700000 -20.7600500400000
v 1.5517107700000 -6.8259583800000 -9.6989171600000
v -9.4258412700000 26.9471425600000 -4.7771022700000
v -13.9922043300000 13.2549367800000 -5.5545056200000
v 4.0185433749959 -4.1646056789248 -14.5906082113172
v -4.1267261275564 21.3265175971428 -14.7383706850437
v -7.0512447436592 21.2811767275700 -5.6713653254247
v -15.3707577332673 -16.5863187112668 -8.1013912526746
v -17.6257714600000 1.9454441500000 -18.3080676900000
v -1.6908946000000 49.3863783800000 -6.9520268600000
v -5.3356629800000 34.9563509200000 -24.7430391600000
v -6.5224979884838 60.6948577527685 -7.2393453656829
v -1.6183859000000 51.3191670200000 -17.4750741600000
v 1.7389238703189 1.9887405651597 -5.4328211659752
v -10.0221924704626 -11.7163506069832 -23.8455067506717
v -3.1702516100000 27.9163382900000 -15.2834653900000
v -1.6821828900000 51.2623786900000 -18.4117686000000
v -9.0484814138361 -16.4681938950290 -24.0556212903120
v -14.7879486900000 -10.8502209200000 -25.5218055100000
v -16.7241881410585 55.7728489450555 -29.8072825275540
v -4.1600000100000 32.7700004000000 -24.0800008200000
v -5.5252468003529 6.8218773624519 -11.0027322641774
v -10.4486942300000 61.5350902100000 -15.7913267600000
v -3.3697402100000 37.4437198000000 -21.9605695500000
v -12.1516145749840 5.9474967362703 -4.5241134609524
v -5.4951696700000 9.3160281000000 -15.6729668400000
v 1.3109378100000 2.9220548500000 -19.9756678200000
v 0.2062600037492 4.6832552057879 -21.4168643306988
v -11.8645593264500 -18.3015451816090 -8.1424334494737
v -6.4582057707385 8.2661600779225 -3.5775915175707
v -7.3371962600000 -10.2844853000000 -22.3612412800000
v -21.6235611600000 49.2139607700000 -21.6864720000000
v -19.0467499200000 35.5418883300000 -11.1365066800000
v -6.2373979000000 19.3802472200000 -6.3952789600000
v -8.0027157656184 27.7695774577416 -5.1067808887003
v -18.4721872200000 -12.0758805400000 -15.5344000100000
v -11.8690794300000 4.4181225800000 -24.5127528900000
v -16.5466174475831 -11.2114507844845 -18.9021079654496
v -14.4220870000000 -8.3618015100000 -8.2804318500000
v 3.4259455016625 -14.5573684912129 -14.6844193183269
v -26.5437876523118 64.3849978065275 -16.4183515250869
v -6.6265449900000 10.5784330500000 -10.5996206400000
v -17.3682685653752 16.8581691203704 -21.0256388652440
v -9.2469044000000 0.6134614200000 -24.8751062900000
v -18.7240466500000 36.6495326200000 -20.7428913600000
v -21.4474499200000 50.4902415000000 -23.6276648900000
v -16.8604943900000 -9.6286525900000 -8.7113119700000
v -25.7380295107249 63.9127100858592 -21.0684701260395
v -10.8039081100000 -10.3614153300000 -23.2878867500000
v -6.2219183900000 21.1650971300000 -6.5205832900000
v 4.2629665700000 -1.2160996000000 -16.9135760500000
v 6.7331889641707 -6.4072086311262 -17.8276534228068
v -2.2935920900000 51.7168268600000 -21.4119441800000
v -2.4916024100800 -18.9053926460226 -16.8860462743811
v -9.3114050100000 12.9375560200000 -3.9253048600000
v -18.6541979264335 58.0491968078914 -28.6760446264648
v -5.9432452500000 11.7518464100000 -6.8869162400000
v -12.3636769100000 -16.8538782700000 -24.4482997800000
v 2.5135226191983 -10.7027840634316 -2.9756923703761
v -18.4144787500000 -9.4779804300000 -16.4295062400000
v -2.8648981800000 18.9159326300000 -21.2089829100000
v -2.7021388500000 6.7684794800000 -18.3783415700000
v -5.1913428492288 -16.7707878033510 -14.7246187275519
v -7.9031990247512 58.8239884803729 -2.1677211122104
v -7.4026245735146 60.7976227178970 -17.7078852685910
v -12.6837009419770 57.9494034052801 -2.8164704860110
v 0.8819685900000 -6.1240391800000 -0.7785246100000
v -22.1521444600000 55.1031269100000 -26.3038761900000
v -13.1729841200000 60.1420514300000 -18.6330769200000
v -25.1088179600000 60.2636076500000 -12.2503656900000
v -7.8542080311733 19.4118304279193 -4.9522261104829
v 1.5123691112789 66.5467037105681 -9.7098912031638
v -13.6359334000000 57.3521256400000 -26.0234680000000
v -0.0527069876913 -14.6990496293945 -3.3378317336005
v -5.1859951556753 63.4283960551393 -9.9040973403828
v -22.7905929982303 52.4909872421918 -22.1035443704975
v -16.1397811000000 31.0158953100000 -7.2419517700000
v -17.5246462316249 42.1279123804233 -23.9537260454699
v -2.5608923800000 34.8361134500000 -13.6935915800000
v -15.6274586900000 -17.3632521200000 -10.3914048500000
v -24.3246518100000 58.9191764600000 -11.5564698400000
v 0.7229342600000 -15.9924514600000 -20.1934464300000
v 1.1985614000000 62.5944659100000 -10.5128269600000
v -5.7186833600000 60.6938004500000 -19.3612054000000
v -5.4985331400000 63.2120147300000 -10.1907383700000
v -4.3449606700000 59.5560334600000 -22.4743709000000
v -23.1133748897215 57.1162193230622 -10.3002674917417
v -23.0191778400000 65.2763769000000 -14.9993356300000
v -0.8509332500000 54.8321194900000 -5.4522878500000
v 0.8850297300000 60.8029216500000 -11.0187931000000
v -3.0720424800000 14.6458661200000 -19.8166538000000
v -16.3355343773387 43.4659511397568 -7.0753330335919
v -22.3924610800000 54.2830079800000 -25.8497986900000
v 3.3460603886073 -15.8018988399871 -15.8213888885688
v -9.2200418433723 -19.3480546349924 -22.6193277892622
v 6.3263857700000 -3.3933152400000 -19.5038206900000
v -2.7458292398180 11.8888553034810 -20.0517770945892
v -0.3312899126463 -10.4836165819902 -0.4252477251272
v -13.7673197300000 60.2903515100000 -11.4710954900000
v -12.8753754376086 -17.0762727785234 -20.1751693986365
v -17.7736934300000 -9.8469015200000 -16.7668014800000
v 1.3709884485889 -10.0212050634246 -0.8856536253477
v -5.0143428933014 58.4426565490163 -1.7621591835720
v -3.4700751591902 40.6554663821165 -7.4998995973906
v 1.8432922362837 -8.1414211212201 -22.1319028031803
v -15.9606244400000 60.5612546200000 -20.3731712000000
v 1.5407618214297 -8.0548010335969 -9.8122321366317
v -17.3820973297516 61.9683798882795 -11.0080566797407
v 4.0549552100000 -14.4900931000000 -16.1125436400000
v -15.3364371500000 12.4751851000000 -6.3169035100000
v -16.1685746488753 54.9563749636350 -30.0252586766852
v -16.6930433228526 38.5178647295217 -23.6797707386471
v -4.4685489899442 6.1015618258966 -9.0736433608459
v 4.2053153632980 -1.5734035775167 -16.5492439478810
v -16.7179647800000 -11.5529187000000 -20.1012957800000
v -2.8359801500000 43.5277707900000 -8.4751099300000
v -4.2441119400000 36.5749672100000 -7.3665250100000
v -20.0028754800000 39.3174290700000 -17.7925694700000
v -2.8128581352236 64.1520901628267 -18.4520712188452
v -6.2943594500000 14.8018347100000 -8.1802383100000
v -5.7014077900000 7.8787896800000 -10.3325322300000
v -2.9276681600000 23.2198145200000 -19.2972775500000
v -2.5452193800000 26.4651570500000 -20.2375259300000
v 2.7868324000000 -5.5082985200000 -2.1278413500000
v -13.6980470300000 54.4719696000000 -4.1682669000000
v -10.8231219182952 14.2107481287557 -4.2820730119564
v -26.6124488011095 64.3739509015447 -16.7858240402435
v -0.4056086057611 -15.9840624739304 -5.3739443387668
v -24.1941735100000 63.1152391400000 -23.4625469900000
v 0.0595990912150 -1.3539020621678 -14.3118211068744
v -11.3175846600000 29.9142189300000 -4.8337942000000
v -1.9123570040681 4.8389925289254 -4.0849923269351
v -7.0285686410510 -5.6641422031637 -2.7717552778113
v -16.3060147300000 -11.9846900900000 -16.8851092500000
v -2.8071670948650 9.0793271597669 -24.2136684623931
v -0.1401820600000 56.7853786100000 -6.5274094200000
v -23.8713463347835 57.2764270669495 -11.5699069201859
v -10.7635007608481 59.6356817084495 -9.3171973032617
v -15.8261749900000 -13.2627468600000 -18.9813152000000
v -2.3468406900000 -18.9115181600000 -19.9509393400000
v -16.2378177000000 46.7062257200000 -6.6863936400000
v -14.0357390000000 4.1395714500000 -5.9603680900000
v 0.9578717301740 -10.9665193529400 -0.9316907808446
v -2.2598325700000 4.5211496800000 -7.4421763400000
v -16.5414387359764 -10.8831462036732 -17.6031131750009
v -15.6711060600000 -15.1812601800000 -23.3514607000000
v -18.0059236597470 -7.5998504981659 -23.7730522879076
v -18.5273718100000 49.5708733800000 -26.0829106000000
v -4.9659432772390 64.9040076131806 -16.3476590494200
v -1.5583885963938 -10.2327357005529 -0.3144152987982
v -5.6665684100000 18.5740608700000 -7.8392531700000
v 1.5739528405283 -14.3588285695464 -20.5816493027636
v 0.6766615600000 2.5822077900000 -6.5980455800000
v 3.0576665646316 -1.2610931321353 -6.3754845593564
v -18.0955526210728 -1.8119676503306 -17.3334699009164
v -3.9662099400000 25.7838927200000 -12.2549301000000
v 0.4314420200000 58.7670207000000 -13.3067760600000
v -7.3491374754238 58.5775898210361 -2.0119605820210
v -6.6624841002261 30.9087043022889 -5.5058742273642
v -22.0883183627236 61.5289411190376 -6.5093177189962
v -3.4388738650598 -17.6615259740553 -15.6119093301961
v -4.3614135201820 6.5289702906009 -16.5134670698330
v 0.6912941500000 -0.1719188000000 -9.0915383800000
v -17.0462905840570 -12.7305530889765 -22.9358833566978
v -19.7649020700000 28.9656445400000 -14.7614358000000
v -17.1844735700000 33.9813232400000 -8.3474377200000
v -15.7834217000000 24.1596363500000 -6.8733636300000
v -23.6618109000000 53.7455081900000 -17.8557261800000
v -19.6188944975397 62.6167962260876 -11.4710260458656
v -11.3064393844505 47.4017519669651 -4.3856187152839
v -15.2275599500000 14.3513465300000 -6.3034803600000
v -0.1236309900000 -0.3150624400000 -15.2378529300000
v -4.2092273900000 42.5029657800000 -22.5054714800000
v 3.1723047100000 -6.9969026400000 -13.3050577700000
v -12.2334748865106 13.4240627586210 -4.6285248429731
v -14.3233683422093 -3.8618098733381 -24.8667860589776
v -2.5783032109236 4.2027751206253 -8.4487439297166
v -24.3948233090205 61.3324751056364 -8.7224014244741
v -20.5424892605123 61.6618073105583 -23.9203639108944
v -22.8621251900000 51.3429082900000 -16.2588208900000
v 5.1579666456973 -8.9181713298459 -14.1766080690144
v -8.4140533600000 59.3386404200000 -2.8216559400000
v 0.7018849269508 -10.9874194106890 -11.1770761724279
v -2.2983318200000 -5.6399535400000 -22.7789860200000
v -24.7624188136223 65.5862547623841 -18.7575004059165
v -20.8939593300000 48.2490621500000 -22.8245202500000
v -6.6577615200000 13.1515385600000 -11.0691664700000
v -7.3775085600000 46.6049164500000 -3.3011648300000
v -4.1157002600000 27.9663633600000 -10.7925431800000
v -15.8600679490457 4.1949390546263 -6.9941016094349
v -0.5295928600000 -15.9806683700000 -6.3310186400000
v 2.4148467012534 1.8743756302423 -19.8019553606410
v -7.0381965500000 -18.9088806500000 -22.8277798700000
v 1.3846386000000 -2.0951135100000 -22.8387806600000
v -19.3213690100000 63.8697147400000 -14.3404724100000
v -17.5092608789059 -8.3047191516119 -24.9199098980669
v -5.6986296500000 18.2910803700000 -11.3710742400000
v 0.0709579658885 58.2493701824760 -5.4423372626012
v -4.8886164259015 -6.1189381330756 -1.4154751918736
v -2.6761128100000 30.3024631000000 -15.9928649700000
v 2.7776036900000 -1.7846911200000 -3.0928668600000
v 1.5832926100000 65.0028884400000 -9.2092827000000
v 0.1827555100000 57.8506030100000 -6.3220439500000
v -19.8346879300000 -2.2548264800000 -14.9719221500000
v -5.9556989000000 27.4369139200000 -6.6986871000000
v -17.6021545649939 13.1723868404301 -8.5346288450036
v -5.3298971600000 61.1891560300000 -8.1914868200000
v -19.2949567000000 14.8850306900000 -11.5146832500000
v 4.3040686300000 -13.7414550400000 -17.5982378400000
v 5.8397181966450 -7.6040722580451 -15.4450278307074
v -0.0890909900000 57.4121512500000 -11.0246837100000
v -15.6817166440295 54.3711668617992 -5.1588798528786
v 1.0861824300000 -1.3416884500000 -22.8618998100000
v -9.2971015499893 -16.9756283049244 -23.9204833547225
v -5.1512464094005 43.4616992991397 -4.1072389544489
v -22.0286680851220 62.0164583507702 -6.7616031195486
v 5.7749371390086 -10.6717871356336 -17.1162727941288
v 3.9455134041892 -11.0869139800665 -13.6878008287300
v -4.7796256800000 19.7990424900000 -14.0009718000000
v -2.9889866700000 17.5370704400000 -22.0472719500000
v -14.6657715845601 -15.8578180851413 -6.9505855516324
v -22.6025263296433 65.6614935253526 -18.4450176424141
v -13.9953552165820 54.1718627912199 -29.8853519304129
v -18.3754970274757 34.5989909018652 -9.8205109626387
v -17.4916684600000 -15.6491175300000 -10.5246231000000
v -6.2786918065759 -16.6634838075916 -23.4991208424280
v -2.9408559200000 19.3478260200000 -22.4136188600000
v -15.3582692100000 61.3394193400000 -12.8069212700000
v -12.6219136180723 -16.8071931285606 -19.4467166551873
v -16.8145051965263 58.2894696277558 -3.8148669976408
v -8.9631229600000 -2.0244629100000 -24.0313895000000
v 3.7981505720107 -6.4386346575224 -13.6335544769578
v -15.1404012000000 61.4641197000000 -13.3640514700000
v -0.9689482264920 67.7947611240922 -12.2292279683314
v -14.6038295771709 -16.0917387144965 -13.9068718995798
v 0.6504410595579 -11.3178287914816 -9.8632007572761
v -12.2640458900000 47.7759912600000 -4.7905687200000
v -2.2405572675079 10.6839790788131 -22.0365936927457
v 0.2114240300000 0.0564005300000 -15.7704595500000
v -20.9074094900000 45.5827601300000 -12.4846920400000
v -11.6224160602634 3.5141646218985 -24.8090409460409
v -18.9016350962035 -14.3084928342756 -13.7887854485661
v -14.6273095605075 52.5450612498121 -29.2881962149016
v 2.4667049589853 -12.7446540853213 -20.0854339943817
v -2.3124436800000 41.1731712500000 -13.6781716700000
v -0.5680210300000 67.4605220600000 -12.9926316400000
v 3.4167899331109 -8.8259491786488 -3.8475904547941
v -2.0714364900000 63.6769980200000 -18.8993457700000
v -13.7548204500000 59.9328726500000 -7.1772434700000
v -23.4239455300000 54.2187541700000 -21.0494305900000
v -4.0521482000000 -20.0145077000000 -18.3036606800000
v -5.3809206000000 46.4112125300000 -3.5955605600000
v -15.9355960800000 45.6223152600000 -26.1807292700000
v -7.5112213400000 -16.9401168800000 -15.5422817900000
v -4.5668839475013 37.3867267670623 -23.7649879461373
v -0.9907134800000 0.0226879400000 -0.9086929500000
v -6.6949543500000 -16.2865258800000 -12.1288141200000
v -13.3740743600000 -15.9978773400000 -19.4280203400000
v -17.4396029322960 55.2839066978027 -29.7379244786832
v -21.1579240900000 42.9814793200000 -17.4712557300000
v 4.4740913400000 -0.6625191900000 -21.3258620400000
v 0.5350086700000 64.6576881400000 -8.2582589200000
v -3.4016296329087 67.5798449829171 -11.5191026820781
v -2.9303813400000 30.7521615200000 -14.9897197300000
v -13.7606521313482 1.2287350936620 -6.5406706419950
v -16.4055004700000 61.0757991700000 -10.6736300500000
v -5.3304521975222 7.1852906248640 -9.4277472157335
v -18.9745505555061 60.1164343155271 -4.5075283391066
v -6.4737060247816 59.2407749111792 -2.2204674280156
v -15.8832283064946 4.4342185730203 -7.0515849662911
v -3.9054357900000 6.5313451900000 -17.0738939200000
v -12.3630091500000 9.5098195600000 -24.5010331300000
v -0.5402686500798 -15.4155960680897 -21.9326664891015
v -21.3574171100000 64.7561773700000 -19.4707289300000
v 6.1864292040402 -4.9967016119501 -17.2025565860859
v -1.1464789300000 58.5183501200000 -21.3020332200000
v -4.8283129000000 21.4099846800000 -12.8793595400000
v -3.3575233511711 20.8671255793514 -17.2558906939177
v -5.2534582130364 -17.0452655570915 -3.9900009917300
v -7.1484218400000 18.9600829000000 -5.4005174900000
v -15.9347821000000 -4.3021133200000 -8.2269078100000
v -19.7175858151211 46.1281551452682 -23.2702747167383
v -8.5130024435670 39.7701016401780 -25.4841642292675
v -17.7840539302832 2.3857918260844 -18.2189918239160
v 1.5567182600000 2.0730323200000 -5.8170356800000
v 3.2472526700000 -9.6290707600000 -3.4209105700000
v 4.6863385857838 -10.2968598796439 -19.6867707962249
v 1.6303063600000 -11.0683329400000 -1.5645705900000
v -4.3480093600000 48.6318022000000 -3.2849537700000
v -0.3797711493028 -12.7383962633131 -10.9979976385484
v -18.7065995536325 -1.2270949452125 -16.6292861351276
v 4.1606817764876 -0.1041644435447 -21.1718264205045
v -4.8641367424932 4.9932423781384 -13.2141533363050
v -11.6512524000000 34.4424359500000 -4.6946140900000
v 0.0665220434699 1.6506409649013 -8.4370806619452
v -8.5338577600000 60.1682812000000 -5.1632076500000
v -1.6282692100000 0.5068548500000 -10.5762668000000
v -17.6868140700000 -9.0520512300000 -17.7226811600000
v -12.1775623400000 56.7516312000000 -25.2007432300000
v -11.6232087423745 7.2038469567287 -24.5832398227194
v 2.9668998601069 -12.9908945422191 -13.4505767307290
v -24.8071340620175 62.7723304769847 -10.0417533735995
v -2.8383883431021 61.2194527248074 -2.0785599661458
v 0.4968384700000 0.8504621800000 -8.5562150900000
v -10.2733159400000 59.7614012700000 -10.7614975400000
v 0.6596336000000 -5.3914054300000 -0.7620464900000
v -13.8166742400000 20.7676682600000 -5.3515764900000
v -0.0804293934314 -15.2317223479760 -4.4430789706795
v -4.3043370947707 -20.3207377964964 -18.7406666789448
v -13.4493652700000 57.0199005300000 -27.1586515000000
v -11.3142672900000 -18.7892038400000 -22.1660509700000
v -16.5835560911763 -11.0382234681198 -18.0600454047639
v -12.2271142900000 -14.1916116700000 -24.5167277800000
v -3.8633214376946 15.8957788528211 -17.8971258128419
v -1.0404484300000 -16.3300354000000 -6.8048816200000
v -20.6650663200000 -10.3170005600000 -11.5784807100000
v -9.4368523000000 -1.5609751000000 -24.3038851800000
v -0.0506984000000 3.7613394700000 -3.9179190100000
v -5.9307701900000 16.9361718000000 -12.2736357200000
v -18.8374987312463 -11.3040477131665 -9.2719656610754
v -3.1700983265976 -15.4305730732202 -10.5556794425692
v -18.8354393354748 33.9551954343764 -10.6347149115418
v -18.3202642900000 50.2695478500000 -26.4350976800000
v -2.3291907300000 12.4545395400000 -21.7293053900000
v -17.1386841700000 -9.0066269000000 -8.9908167700000
v 0.9677953200000 -13.5427992800000 -3.6205775100000
v -20.4705089531750 54.3780129579397 -27.7667049016819
v -21.8708068100000 56.5552786000000 -8.7540121700000
v -5.1097017155201 -2.2385995356799 -23.4362160467655
v -3.3700044198625 62.2025946416895 -19.8177557618957
v -21.0403670339963 60.0499932926706 -27.0913998400958
v -4.7046206900000 23.0672564400000 -10.9173581000000
v -14.6689779046361 -11.6942703308885 -25.6534429143047
v -5.6841643500000 -11.2359924200000 -2.1832883400000
v -7.0973285500000 -20.3567985400000 -19.9641343200000
v -0.5858300700000 -12.4965878200000 -1.3247516500000
v -18.4734451031949 19.0173844435967 -10.1488779833452
v 5.9800846500000 -2.1999715800000 -19.5241104800000
v -23.9481243116152 63.4452520358051 -9.3301196867219
v -5.8255652000000 63.8648793100000 -11.0180405900000
v -13.8622708600000 55.7767339100000 -28.9175193800000
v -15.1349984457964 -16.1539905859684 -23.1012455921859
v -7.1015632700000 61.4059194900000 -10.8177270700000
v -5.4091042800000 -18.1504078200000 -16.2761211400000
v -16.8712064600000 -13.0825657400000 -15.7900359500000
v -8.5935258000712 56.3831013565388 -26.1238114459031
v -1.4824432718188 60.7692444669426 -3.2482042736125
v -15.3433410500000 -1.8762426900000 -23.7863734400000
v 2.6284218096838 -0.8261400148392 -7.0678756335898
v -3.2050784436287 6.8063253552520 -6.0899286632599
v -7.4613122300000 31.2995836100000 -5.0294906800000
v 3.5081933994237 0.0418039902643 -17.6825964216787
v -3.9498242500000 53.1937107400000 -24.3439152800000
v -15.1055978979508 60.2424023845930 -8.1743451509012
v -6.0238308622427 61.7558988089074 -18.1682003801663
v -13.0399996400000 -12.1499998500000 -7.0199999000000
v -0.5434418600000 -13.5822584900000 -11.8561722300000
v -3.6634924642815 61.2116451551120 -1.9776043997581
v -23.0269003700000 53.5512417600000 -22.7451957800000
v -4.8626561113396 5.8121937844424 -14.9466301444698
v 3.0173169370042 -4.9816532750197 -2.4566942153201
v -21.5924661600000 56.3607290400000 -27.6133790600000
v -24.5055351400000 65.3636753600000 -16.0038135900000
v -2.2861246359574 -16.9078913897483 -5.3460085002717
v -0.2585222055014 -17.1779771390367 -20.8446327164601
v -5.4675930761733 58.2737002902038 -23.4369129606270
v -14.8979025000000 51.4644160900000 -28.0471015700000
v -2.8850613200000 -18.5690093800000 -21.0376903400000
v -0.4907494900000 -13.9178363600000 -9.0949162800000
v -1.4635840200000 51.7245233100000 -9.9139288100000
v -13.7335853700000 9.0729696700000 -5.3462591000000
v -7.1897204878940 13.0562406236021 -25.9872292483975
v -5.3048273247058 59.2930909322989 -21.8930436777400
v 5.1895003412946 -2.0927953013567 -21.4820698973584
v 0.0734728570427 -3.5609348528291 -10.6236933529820
v -15.0961428900000 58.8869974000000 -22.4586054700000
v -8.8848169193456 -17.1276465302341 -12.3579371137149
v -3.7339751100000 6.2558660300000 -3.9730095300000
v -15.9960538100000 -7.6668937700000 -25.2627339200000
v 2.5212802000000 -1.2875094500000 -2.9129788700000
v -21.9256244600000 61.9400516200000 -25.1294262700000
v -4.0306107290151 29.9596115860018 -9.9445388207875
v -15.1120042400000 59.7112737600000 -4.1193128600000
v -9.6773440000000 43.4225127100000 -25.7930420300000
v -3.9422558600000 23.6114058600000 -14.2206074700000
v -4.7171763100000 36.8856899400000 -6.2714344800000
v -18.4250347280845 -15.2103059611067 -12.7714817376159
v 3.0235579516743 -0.7383841457953 -5.2323726876764
v -2.9168853100000 13.1460493400000 -19.8528282300000
v -3.6044532900000 24.9938517800000 -15.0104891500000
v -2.7035703000000 5.3029479500000 -4.1377553700000
v -15.9393437200000 8.8677518100000 -7.0243524400000
v -1.9346226848706 64.1880557209334 -18.4181838492541
v -20.8840943627080 47.3459246354979 -21.9702811231413
v 1.2442243453947 1.1740237528591 -1.7112389984730
v -2.5500850800000 5.7965968700000 -6.0730101500000
v -1.5706578197384 -8.8215792983749 -0.3200834266749
v 2.1084105630746 65.3269069324590 -10.9362451485814
v -4.5272264327467 12.1357289697018 -17.4732824385801
v 5.6517394300000 -5.5182194300000 -15.5392093600000
v -5.1913112400000 8.9667486000000 -4.9370066300000
v -19.9308648162925 32.1651034691721 -14.1059119045265
v 2.0666057859792 -7.6929236935281 -22.1403936696767
v 1.8887374688243 -12.3383046031318 -21.1500821273540
v -22.7370855231778 62.6041085420258 -7.5202999201044
v -12.4870128900000 38.7726537900000 -5.1000705000000
v -5.7962834800000 17.4513664100000 -9.0824673000000
v -2.1084846964909 62.4509236059765 -7.3415370172639
v -21.0510977395487 62.3530305017203 -8.1729088261383
v -6.0489953240658 -20.5686592449075 -19.4719971758879
v -13.1473305649881 40.4479036318407 -25.3738969180031
v -18.1160923100000 23.7037502200000 -9.7051216300000
v -15.3431612806480 -15.4510158738194 -14.3683021983864
v -4.2016198900000 14.4690880600000 -24.9303281300000
v -10.4872375845254 -10.1059551658942 -23.7087191571646
v 0.6175985900000 61.4847168300000 -7.3344423400000
v -17.6669564100000 20.6119231900000 -9.0231467000000
v -4.8750815885213 -18.1437393462991 -16.1967752988396
v -13.8325557917402 -17.4933165529880 -22.7048403648017
v -9.7596274508322 43.9648190722588 -3.9363190687020
v -15.2462861595035 56.7305704501849 -28.9457398381592
v -4.1536358317936 -16.0676627813866 -13.8736002017604
v -18.6918524148303 54.8919602630560 -28.9970141830942
v -6.7465049200000 10.9786205000000 -12.8351757300000
v -8.4840860200000 1.3318712600000 -24.8465295900000
v -15.9382196680589 -16.3907593768436 -13.1986511251600
v -18.2869453000000 62.6757293900000 -20.5157455100000
v -4.3347422000000 -17.3733793200000 -15.4132470500000
v 0.4107774798254 -0.6267445686345 -15.3481580430142
v -2.3799799400000 11.1736767000000 -22.0782440200000
v -8.2049831908422 -10.7299414918885 -3.9399304711047
v -9.8877409249575 56.6131524067491 -25.8558896983450
v -3.1305188300000 22.6795021400000 -18.2647723700000
v 0.8864442400000 63.5282099200000 -16.7911425200000
v -0.0220348600000 -18.1611981200000 -19.6923818400000
v -17.3998444841086 33.1020412693442 -8.4103196588149
v 0.5552497424996 -4.2949174664656 -10.2601061929220
v -2.4843737171738 6.0357034458311 -4.8072838940346
v -4.9224221100000 -0.4786320200000 -1.3845380200000
v -2.2555328626404 39.0933773868364 -14.2117604794150
v -4.4854972500000 42.0386418700000 -5.0993268400000
v 1.2953143878058 -11.7852225798369 -12.3756100199992
v -2.9851021200000 24.7457809700000 -17.2196663900000
v -14.5978610723196 4.6282591091848 -6.2759389786417
v -16.7502369700000 51.5047758800000 -6.3599799800000
v 3.4357187888031 -14.6453751729566 -18.3507575435243
v -1.9065631800000 53.4510500700000 -21.7349175400000
v -14.9272752847798 48.5634101432251 -27.3376856405978
v -2.7494812575925 49.0263261414957 -4.3400083413680
v -24.7783139300000 64.3253326400000 -21.5719677500000
v 1.0094217700000 -10.5385910700000 -10.0258486300000
v -0.1140522500000 -12.1486652600000 -10.5864526700000
v -8.0014849100000 51.4197833800000 -2.8630776800000
v -2.6985073900000 33.1670716400000 -21.2179739000000
v -25.8016847100000 61.3636449000000 -13.9033794400000
v 1.9548973100000 0.9420577000000 -17.9089810700000
v -15.7254077500000 -1.8470526000000 -22.9995679100000
v -6.2678684500000 12.9488697300000 -7.8457919900000
v -14.5094678150088 -7.9825751693533 -25.4267352088828
v -6.1461253357425 10.2490921388927 -14.4615471857612
v -6.0862475100000 10.5798561100000 -14.8285785700000
v -5.0044953800000 5.4348995900000 -12.1269766200000
v -18.3702800400000 3.5264578200000 -8.6563974600000
v -25.7923320226596 62.1398590935617 -13.0094425880733
v -16.4893941725994 -11.3211537960022 -17.5291447537896
v -18.1683506800000 -1.4916993700000 -17.2087363900000
v -8.4748829156285 56.6108515865909 -25.7489793302361
v -4.1384310500000 61.4983402200000 -4.5928005100000
v 3.9199576700000 -8.1071388000000 -13.4059805400000
v -18.2563196900000 60.3412166200000 -24.2102500100000
v -6.2826219900000 7.5228186300000 -25.5314931300000
v 4.1391703251771 -13.3233099235411 -14.7939815128748
v -0.8409132100000 4.6968339000000 -23.1944732400000
v -17.1748664564481 -12.6871561694906 -23.3266620786572
v -10.1563187403921 58.2306786561504 -2.5310900676453
v 3.9400072952464 -3.3064994504312 -15.2465307621888
v -5.5164218095606 7.3857306269697 -9.8086399033592
v -20.5209311100000 51.0887205600000 -9.5709264300000
v -19.2638728800000 24.7113723300000 -11.8962936100000
v -25.0681289108029 63.4922098989272 -22.5108450442650
v -10.4474481200000 16.4021123200000 -4.2886268300000
v -16.0507747803564 61.3771087926120 -11.9144066660488
v -12.8797506900000 21.2182197700000 -5.0043501000000
v -6.6563594924043 58.6444153430798 -21.5528956625100
v -16.4344745092365 -11.1964764876219 -18.3796146449675
v -13.3474824350572 -14.8251642618198 -17.6537335532755
v 3.0765337123346 -3.8197219573547 -3.5486169047846
v -25.9467810400000 63.1143525200000 -13.9124253800000
v -5.6918294363437 7.6562979112857 -14.9318912180364
v -17.0618829905936 -2.4896769093237 -20.7325095366313
v -7.7639161600000 28.1800366900000 -5.1753907500000
v 2.0795748600000 -7.4594919600000 -1.5459035100000
v -21.2734229900000 47.7751977700000 -21.3928036400000
v -0.2865899759585 63.6770820730863 -7.6053426870069
v -17.2026380900000 51.3834245500000 -27.5895260300000
v -17.4447830455165 -9.2302670475280 -17.8023057248448
v -25.2733770800000 65.2276352000000 -16.1664020300000
v -18.7592729900000 -2.7204132600000 -16.5485702500000
v -2.1236694900000 4.9051703000000 -24.0270569900000
v -1.2940102660812 0.3409710343813 -0.9031884210612
v -7.9029761300000 -11.1744198900000 -22.6520896000000
v 1.7714729800000 -14.3195493100000 -20.0672820200000
v -7.4078473300000 5.7592289500000 -2.7642161600000
v -5.0839828300000 -8.8373227000000 -1.5841369700000
v -2.7198181279504 38.4774921192406 -19.0692477042493
v -14.3198147400000 -0.5278671200000 -24.4777277100000
v -1.4180052347919 -0.9680202680440 -0.6225525048388
v -3.1089589500000 58.2562759500000 -22.9926407300000
v -1.7272795100000 57.4701465700000 -2.6744857900000
v -20.9031602089832 61.5672459991447 -24.6733787128557
v -3.5697585579122 15.0837761578357 -24.0256242126633
v -17.2955431000000 48.2704602200000 -7.2357673200000
v -2.5273556800000 59.1884329900000 -22.3686099100000
v -0.8612747089621 6.3559437787834 -21.2469859854118
v -1.2039141449775 60.1880768536975 -3.3707216316303
v -2.7165215628206 -11.5373680470697 -22.4667906919867
v -15.8990304900000 5.6971930900000 -7.0032603100000
v -2.6998143441922 37.2111781153875 -12.4371697945480
v 2.1744677404938 1.1184714885455 -18.2135929591697
v -10.7486980255274 51.1466049702343 -27.1934904716939
v -7.9811215400000 -16.6183281700000 -12.9458298900000
v 2.6845554800000 -12.7846719700000 -19.8338553300000
v -16.5964309100000 20.9899749600000 -7.7126617500000
v -7.3001645500000 37.9220694300000 -25.3194887200000
v -12.2368233300000 -7.0229810700000 -6.8339863800000
v -20.0987234700000 1.5745700800000 -10.8292745400000
v -11.3758184000000 42.2567874200000 -4.5535168600000
v -13.3419297600000 12.0229367200000 -5.2034980600000
v 1.8588405269760 -1.1444586043636 -8.5764202648814
v 2.9320819300000 -1.7214865700000 -22.3745983100000
v -14.7493844900000 -15.0229344100000 -20.2796496500000
v -5.8067029757675 -20.6851231364629 -20.4003447128247
v -25.2065518820816 64.8652696034281 -20.2814695035291
v 2.4552987900000 -6.3041248400000 -1.8628569100000
v -3.9413526602430 61.6930914846515 -20.2343193915005
v -15.6542365855400 -11.5146997451797 -25.5011076528538
v -14.2531953800000 45.1323241000000 -26.4929961400000
v -0.0113822800000 -2.2623676300000 -23.0655074100000
v -15.2338695398835 16.1010883631161 -6.2549059244484
v -18.2963293000000 32.5929224500000 -9.9578518400000
v -24.3828896538635 62.6634286089784 -9.0690888762152
v -4.3404316500000 25.1933150000000 -11.4540709200000
v -16.4675487145491 -16.8795215632870 -11.4675098417651
v -5.3599853301925 13.2423750091907 -25.5767101166297
v -3.9821742100000 -16.6393537100000 -14.6391214800000
v -9.8301963494607 9.2270131057281 -25.4181864167301
v 4.6307278662155 -1.0300152006661 -17.4967583831975
v 0.8285255133257 -10.4457760264215 -10.8159367937438
v 2.3485277800000 -11.8133695800000 -5.6436015300000
v -20.8501788464591 50.1451899499870 -24.9529994075291
v -6.4054785837221 60.9067408414507 -6.1132879333175
v -14.4812791202720 57.6044007511520 -26.8945271794715
v -23.5274843900000 53.8299977800000 -20.3950386500000
v -13.2435699647282 45.8333740094838 -26.9221800903106
v -6.2279338000000 60.7632547600000 -8.5327681200000
v -3.5139669200000 38.5737903400000 -8.8447816700000
v -1.6976434746779 62.4082418733775 -6.8642609818220
v -9.8569051030656 -18.2264198721764 -11.1664539720452
v -12.6384564103809 61.1572395065004 -16.3835370724541
v -22.4352311300000 55.2651807700000 -10.2883363100000
v -5.5433912200000 24.3049897300000 -7.6593547100000
v -19.2971144680223 27.5870155088568 -11.8725580908880
v -17.7896045937605 60.4693430933978 -5.2163540839988
v -20.3839540500000 62.2205697000000 -22.8350851700000
v 1.0178704663650 -9.3759289454177 -10.7566533395671
v 0.9807135551502 3.4683439428088 -20.9530571202565
v 1.4772332500000 -10.7539026100000 -9.3783140200000
v -17.4983087900000 -8.9510306700000 -18.3652043300000
v -13.3990244900000 59.1486692400000 -3.4442709300000
v 2.7363770397406 -0.8988136506438 -6.6754980770270
v -5.5637853200000 61.1947923900000 -6.2044877600000
v 0.3913708526488 3.3519190209923 -18.9432632002797
v -3.6016388300000 64.2051249700000 -8.7108761100000
v -17.5199136100000 60.0509084800000 -24.0409988900000
v -18.5472370939287 21.7137149956593 -10.1157748621939
v 0.9534884600000 60.9707087300000 -14.7719765100000
v -10.9104968625561 -15.8683289363380 -15.0198468458585
v -14.4665073600000 -16.5194254400000 -21.6271728300000
v -17.0058701200000 62.6375228200000 -12.8117380700000
v -3.6637210300000 32.8161045900000 -23.1970828000000
v -15.4753597500000 51.9818179300000 -28.4672491300000
v -24.0767505000000 56.8708665700000 -14.8932375000000
v -5.3680728998482 61.0655053717367 -19.4821489308572
v 0.1686587156700 4.4896035897975 -20.1830319278948
v -22.6386644523164 53.8378738109455 -24.5623021615714
v -9.2398019392641 51.8861950823174 -3.3741967106277
v -0.4471541000000 55.7363070500000 -8.4075015000000
v -13.2204414350177 -9.3821563400728 -25.4360055104239
v -6.4310343000000 -16.3774490400000 -14.5916324100000
v -23.5783569500000 60.5795793200000 -25.8252397200000
v -4.8173810946721 51.4655249166430 -2.6936617165533
v -11.5520265000000 52.7833215900000 -27.7287643400000
v -5.7874317300000 55.4627664400000 -2.1069210500000
v -17.1950887900000 61.0024519300000 -21.1642812900000
v -9.1910362200000 -16.3425188500000 -13.6538231700000
v 2.9296807500000 1.0466302000000 -18.9936514900000
v -13.2552968716099 56.7645680281079 -3.0996413268517
v 4.6046627700000 -10.2889677500000 -13.9524536200000
v -19.2354228300000 44.8556467900000 -9.3962093800000
v -18.1875545500000 13.8261439300000 -19.8434144300000
v -8.5432590310974 36.8312955949927 -4.2038190988473
v -13.3129870500000 14.9160716700000 -5.0023258700000
v -2.0764265200000 -12.3812034700000 -22.2736895100000
v -2.9535298200000 29.0716793400000 -15.0091089300000
v -8.0896522800000 -20.1093349600000 -21.5361658500000
v -14.5505974071458 3.9703446870403 -6.3620791095947
v -10.2577759000000 55.1157593700000 -27.3743365000000
v -8.2460172386303 48.3418386486282 -3.2715660187807
v -1.6900550100000 2.9230958300000 -8.7029757000000
v 0.7690808059128 67.5606634050553 -10.5681393423654
v 1.8101679200000 -9.9290553500000 -21.6186530900000
v -1.6652046500000 64.9525225200000 -8.2530984700000
v -5.4785936224849 7.4713439957645 -3.6459333355400
v -22.0399685200000 48.7812571200000 -15.5306030100000
v -20.6196494400000 64.2552748300000 -14.8625411100000
v -15.7837877098252 -16.7293470175077 -12.8947637609666
v -3.3928849700000 -11.5759978100000 -1.0636134500000
v 1.0534223400000 -10.4563441100000 -11.2963700700000
v -9.3397041800000 2.3252549600000 -3.2392286200000
v -10.9276175500000 47.1473783300000 -4.2365542600000
v -1.6756971642094 48.9809998258594 -14.5778208325538
v -0.9589195800000 -9.5841167500000 -22.2043544100000
v -2.6332438000000 40.9062355800000 -11.3649955000000
v -1.8921858900000 51.6173914100000 -4.6391040100000
v -3.2532294300000 16.5397934600000 -18.5831487200000
v -0.6370168020050 -10.0959164792595 -0.3072268046449
v -21.8187306201739 49.7132638885636 -21.1730022516450
v -3.8135024827386 9.9979653836803 -24.8440487681854
v 3.2070358300000 -8.5527831700000 -21.6682665100000
v -11.9801441027081 43.0244372531609 -4.8673837237129
v -19.7886439277521 -11.8478812128925 -10.6519399111447
v -10.2801965500000 -11.8335448200000 -23.9886436600000
v -13.9922061900000 35.5174429700000 -5.7961246900000
v -6.8526254000000 29.1200932100000 -5.7217865300000
v -5.6809987900000 28.2233208400000 -7.0522381000000
v 0.1780013087556 57.5896765814947 -14.4360525792635
v -1.1730272100000 3.4941206700000 -7.4308798600000
v -18.3412085009273 51.9563607078520 -7.3626451942146
v -0.6325583100000 56.7118413700000 -19.7332669000000
v -2.5102149200000 64.0645399700000 -18.6129882900000
v -13.5349762560536 -6.7611980331911 -24.6106067518708
v -16.3634010821470 62.7168119524104 -15.1189060649845
v 2.7911859586399 -6.4407061089315 -2.1819665338604
v -6.4116832800000 11.2992515800000 -13.9531986800000
v -2.5680526977843 10.5063701441413 -20.1899938125735
v -3.5887083500000 3.7172224800000 -15.2052762000000
v -2.3245145600000 59.6092492300000 -2.0343964000000
v -6.0799750500000 -13.9085687700000 -2.6922349400000
v -1.2640154500000 54.0058650100000 -5.1797065000000
v 2.8691648000000 1.0810918200000 -21.1459845300000
v -6.8036491553263 58.3931168990287 -21.6537612887125
v -6.6743153100000 12.5049417800000 -12.1158454600000
v -8.8420233345582 -17.1859337422764 -23.8198173706384
v -3.5855533638280 4.2266472165536 -9.8104103551968
v -3.4071948533735 10.0774457701991 -24.5606120901922
v -7.6425094200000 62.8993958200000 -15.4529362900000
v -20.2431516432999 41.9602329988537 -19.2977351705179
v -16.6601333800000 -6.8226470600000 -24.8775854700000
v -2.3347293000000 38.2091850000000 -15.0603829000000
v -16.5086693020920 -7.6230859488117 -25.3073858682385
v -10.0196125000000 15.9143433000000 -4.3082009100000
v 0.9883433800000 -6.6060349300000 -22.4951803700000
v -5.0410912400000 5.3031081300000 -13.0448397200000
v 0.5421209482126 -14.5567755628943 -5.9911140194287
v -17.0156280904860 41.7380148721341 -24.2532159191022
v -20.2073343100000 -8.2448916500000 -10.8373472500000
v -2.0314755400000 49.1973869500000 -5.8615198400000
v -14.4030414500000 -14.6281383900000 -18.9503673500000
v -13.6988656600000 15.3907779600000 -5.3606140400000
v -9.7233140800000 55.8570139100000 -26.9002914400000
v -10.0624356400000 41.4372086500000 -25.7740486400000
v -22.0850668800000 58.2348965100000 -27.0444229200000
v -12.8305277229448 -17.8181231403933 -23.2614210031299
v -2.9588474400000 -18.0399622800000 -21.6737780700000
v -4.3539973000000 5.7996078400000 -15.9735325700000
v 1.6374352900000 -7.8321332100000 -11.8883177600000
v -0.1959035442374 -12.4195878027358 -10.8610233081917
v -2.1325351785461 -18.6474222231264 -20.3758448385104
v -13.7777190709112 -15.6868507122461 -24.8721955644245
v 5.4643419267249 -1.1863492562257 -19.1763648870445
v 1.3321048301795 -9.6145344063614 -12.0332689848340
v -16.5722593700000 -3.9910785900000 -22.9379497500000
v -18.1966020677185 1.8520290943388 -17.1537532082692
v -6.7861845044219 12.5351068527009 -25.9270078590515
v -2.3409395900000 10.4426853400000 -20.5949246900000
v -10.0527638600000 12.8947049400000 -3.9529427900000
v -8.4893712800000 -15.0998868000000 -23.7553603900000
v -5.1848753400000 46.7235073400000 -23.7098336200000
v -19.3474677075606 27.0581643379776 -13.0191838038562
v -23.5274093789730 58.6884260748467 -25.5265028491705
v -15.5036142100000 46.5171299900000 -6.3754017500000
v 2.1510047870921 65.3108185920468 -12.3106253831417
v -0.8712177500000 3.7095251000000 -3.1465422400000
v -1.9275187500000 0.3785362900000 -11.6883581500000
v -0.5853275700000 55.3272254800000 -13.5502759400000
v -18.5304358600000 50.2905771100000 -7.8804660600000
v -4.9901753700000 38.8224907200000 -24.0323226900000
v -3.2433993200000 12.2831948100000 -19.1154480000000
v -24.2946918140065 57.8798479889557 -12.6329771817133
v -6.8863090100000 50.8288629400000 -2.8376050800000
v -20.1481077800000 37.3522378500000 -14.2362937300000
v -24.6193854265151 58.4984596457815 -13.4618764139016
v -8.8713700000000 23.8686986300000 -4.8132217500000
v -12.0756421200000 -18.3216817700000 -22.9957867400000
v -10.9868962300000 5.7005300200000 -3.9539360400000
v -5.9754969856019 20.0077658699567 -6.7971617215189
v -5.2405335000000 13.4048378100000 -16.2958260600000
v -4.2925202300000 46.4813038700000 -3.9733862500000
v 1.1070254300000 62.4615885300000 -16.3806192600000
v -12.0019391200000 57.9809360200000 -2.7576789700000
v -7.2064520800000 60.9325841100000 -3.8396823200000
v -12.5402621900000 -8.0457832700000 -24.7226860400000
v -1.3840890000000 52.6941046100000 -14.6582368800000
v -12.0847234500000 -0.8739607900000 -24.5596692000000
v -14.8618258500000 16.9157628000000 -6.1227674600000
v -0.7777511322042 3.9866269979527 -3.6130250033305
v -2.8877692421457 61.4088726473605 -2.2385057176025
v 0.6079191800000 1.8930360700000 -17.7462454900000
v 0.9572131508106 -12.5439226042321 -2.0318501905105
v -21.3796876304545 -8.3014122253829 -14.1542073292600
v -12.6159779079224 47.9520694052497 -4.8350702513382
v -10.8611382535081 54.6602638115383 -27.8780520647605
v -0.9274106100000 -14.2521522900000 -2.3298072600000
v -8.6427422988043 16.1660511495191 -4.2003767369305
v -13.9038449371629 -2.4058855174310 -24.7860712637153
v -12.7329574844676 -11.1788359594818 -25.3132502134794
v 1.7700749400000 -17.4159333100000 -16.9757232100000
v 0.5790343900000 66.4864406000000 -9.6032265600000
v 5.1136468500000 -9.5575843000000 -19.6324642700000
v -8.3705186800000 41.1029458000000 -25.4099853300000
v -20.7957896811572 59.1143182488210 -27.6594657762571
v -10.5698565648018 -18.6715979167543 -23.1735171844410
v -11.1787058400000 48.6681275100000 -4.2907698100000
v -6.5578753100000 16.5889691600000 -5.8766184400000
v -10.7906825891576 -18.9821898844963 -9.7359289305885
v 0.1837449100000 0.9513677800000 -16.5836513000000
v -5.2748736900000 7.6527227600000 -3.8935327900000
v -2.9672616652171 38.0022716583982 -20.5842099491479
v -12.4642936237070 -17.7922199801203 -20.3112479158534
v 0.9295959455960 1.5549134468953 -1.7313328638675
v -4.1070594773130 63.9979581985524 -9.0355991672973
v -23.4873332100000 65.2133300900000 -14.3006201800000
v 2.4937740500000 0.4798107500000 -3.9784107400000
v -3.9236155573855 49.2209793963740 -23.1744487087899
v -18.9785957300000 -8.4561957000000 -16.3785349600000
v -21.5831752900000 61.1862763800000 -26.1607095600000
v -25.0488147100000 62.0300434500000 -10.5842491600000
v -19.3502511800000 -11.6686830300000 -15.3164072000000
v -9.5149802535149 59.9122889903341 -5.6858735277881
v -19.7864757454643 -13.0606844415578 -11.7447958624330
v -17.4059347965021 1.9164707510683 -18.5857203641619
v -19.7609886500000 37.2800380000000 -12.3828686800000
v -3.7984778200000 13.8893583800000 -24.6700458200000
v -0.9007160000000 -16.3132660100000 -6.1899540000000
v -4.7593559100000 5.0403452500000 -14.0765616700000
v -20.8010077500000 -2.0470896300000 -11.0739106300000
v -17.4982193900000 -9.7282705800000 -24.9079801100000
v -16.2856038700000 -11.9907734900000 -18.8649017400000
v -8.8378813392978 18.7438977118256 -4.5395195440442
v -4.8549599000000 25.6347972900000 -9.2895180000000
v -21.7580739400000 47.4670939100000 -19.0636720500000
v -2.5590278029962 -18.5038377132566 -21.0504599705395
v -15.2365248700000 42.6810681800000 -6.5120952200000
v 1.6901255600000 2.1323806100000 -4.0250462500000
v -16.2417823693491 -13.6296602596823 -24.6271173975044
v -3.6247832408812 5.8541543713927 -17.1063175134627
v -10.0291464500000 -18.8453253400000 -7.8974748000000
v 2.0891642200000 -0.6221529900000 -2.5120249500000
v -20.6215381600000 57.4341490900000 -28.3633638200000
v -10.5822458900000 59.7099512800000 -8.2570798700000
v -7.9915477000000 0.3833974500000 -2.7070769600000
v -10.1305909819026 8.4348839919334 -3.6106779941137
v -17.9165564500000 52.7357086500000 -28.3088889000000
v -3.7178187913040 17.4037450020568 -23.5783213708757
v -6.6978125856433 11.7090628897228 -4.8480780927737
v -5.1582254244485 61.7376494536141 -3.5086841502713
v -8.2528805400000 11.7333028500000 -3.8645009000000
v -7.6463525200000 10.5321053400000 -25.7873870400000
v -13.6926341800000 -16.7919360100000 -6.7332298500000
v -8.7324868232263 12.3326001178596 -3.8096029563194
v -12.5210811352768 21.4749431875104 -4.8517709578565
v 5.8105621589465 -6.9800163710603 -15.4461201800204
v -2.3030757125173 37.9395083100423 -14.0505049407280
v -0.8876861108466 54.5016610434492 -18.6300222425163
v 5.6037208199742 -7.7253453670540 -20.4502050198805
v -0.1101150600000 2.3924624500000 -17.4745544800000
v -14.3158038288972 59.8607740564412 -4.8283679743520
v -4.9502425189406 16.4709037567559 -15.8986614310636
v -21.2493091800000 61.1089505300000 -25.7658604500000
v -26.1282175800000 60.7921779200000 -17.8574863800000
v -18.9368482700000 4.3149306400000 -16.6770573700000
v -0.5745677621590 -15.0837407110020 -3.4377315445496
v -18.1634749503418 -7.4433268634071 -9.0129418638731
v -5.3161927877326 28.3999322686647 -7.5419498889341
v 1.1464181600000 1.9878938300000 -18.2032007700000
v -4.6039461200000 48.4044887100000 -23.4038922900000
v -2.6869522400000 1.4756158900000 -23.8364934900000
v -0.1094230525924 61.7988549324740 -6.4848879747608
v -6.5082660686608 8.6015484445267 -11.9458979529171
v -10.4719739412793 44.4358194165106 -4.0899509675006
v -3.4058718000000 67.3242732900000 -13.7038091200000
v -2.8655068000000 24.2090039000000 -18.9495775800000
v -15.5059325967632 61.1748040765451 -12.2983985655739
v -19.4125063700000 18.1620828800000 -16.3696222000000
v -14.0663664800000 -10.3655494700000 -25.5874041500000
v -23.0568202573888 63.3367251888047 -8.6097756157798
v 4.9202150534351 -2.9927825837453 -16.2050197054691
v -4.4701067276433 4.2872149241334 -12.5273233698778
v -4.9901987625737 21.2303167943236 -10.8534083070430
v -21.0407786100000 48.9393249200000 -11.2257748800000
v -8.1951420476853 60.1636221659447 -6.1446408205284
v -21.5417985192070 -9.1546304039600 -13.7600680304189
v 0.2276615100000 58.7957315100000 -10.5472412000000
v 5.6704571500000 -3.1379309900000 -17.6820494200000
v -9.1718548726667 -9.6110458609127 -22.7960218456441
v -8.8740966362691 12.9568850711346 -25.7935570237659
v -0.4977142145472 55.2612102617653 -6.9995514236898
v -22.8923327100855 55.4614328843131 -11.7494910805020
v -25.3687474973729 60.4093175241605 -13.6700282787658
v -3.9041743479842 39.7871734815472 -7.2644940523914
v -1.5840682900000 66.6657164700000 -8.9898509900000
v -17.2710942464191 -14.6831741584426 -14.6070010588559
v -16.7312100500000 7.1605937600000 -21.3873405000000
v -1.5229968100000 4.2152516500000 -17.9421864400000
v -10.6093809000000 -11.6261998200000 -24.2291539900000
v -3.1229977000000 41.2007421300000 -8.5803698700000
v -12.6542567849130 1.2477452485207 -5.9890271403116
v -0.9302062224565 60.2606927727336 -4.4164630694380
v -16.8926973830704 59.6062580443672 -25.3378814027948
v -6.6937763050489 11.0278216505114 -4.4992953046115
v -0.2721231100000 1.5132974400000 -8.6700515800000
v -18.6762494103630 58.5710919117739 -28.3238245677292
v -21.0216380700000 62.8821626300000 -22.6231515400000
v -2.0177905752345 -10.2849749290516 -0.4017616271033
v -1.9960738055781 60.6251108868016 -2.1951477077851
v -9.3747889600000 28.1556639800000 -4.7567109600000
v -2.8721389800000 32.7292643500000 -13.3272502600000
v -22.2725532900000 51.7247095700000 -22.7903667800000
v -13.5799850228420 55.2210556952155 -3.6700767905749
v -3.2746398400000 21.3634595300000 -17.5286866700000
v -3.4184055393637 49.5956213703607 -22.7332286704575
v -15.8012658400000 44.1028513000000 -25.6795901800000
v 2.7276964556499 -1.1331544484697 -6.7751833744915
v -13.8210561100000 60.0108727800000 -7.9539390300000
v -1.8802002300000 54.1662983600000 -3.5709780600000
v 6.7201951553293 -6.8137648748310 -17.5657547139417
v -5.8184554800000 17.7182965000000 -10.1144127500000
v -1.1619647300000 53.1809404500000 -17.6415257200000
v -18.1593047970168 3.0172987219935 -17.4669216044092
v -8.3274245300000 -19.3535983600000 -18.9353115900000
v -3.5626033800000 3.0312438000000 -14.0308477000000
v -4.1065099600000 60.6945864900000 -21.1916342400000
v -15.3527958300000 -15.7674290200000 -14.1159733800000
v -11.4713478800000 56.4557276700000 -26.5636704900000
v -3.1738398069103 -14.1521819279062 -22.5693738188149
v -8.0922348400000 45.3771054700000 -25.5560055400000
v -21.4402396200000 48.9769540700000 -12.1111972300000
v -0.2599541600000 58.6216412500000 -18.1415844700000
v -3.4155929500000 45.9819845900000 -4.7752703500000
v -0.1043440000000 -3.6822501600000 -11.0480114800000
v -8.4358770400000 -13.4801454800000 -23.2661422300000
v -1.2893284271432 -13.4430090462646 -22.0812825765176
v -7.5301113500000 23.7754024600000 -5.2888630900000
v -15.0390882000000 32.3162525900000 -6.4741349800000
v -12.1866772000000 61.1001998200000 -15.8538240900000
v -23.9638957055484 65.7999984765343 -17.8098388413890
v -21.2424345560826 53.7607553986534 -9.3317410467086
v -17.4602468545212 -16.0700391384258 -12.3312500010287
v -6.5890909200000 12.0401177600000 -9.5795504700000
v -10.1816063638276 6.0870501558940 -25.2086082278223
v -4.3543847300000 4.0046037200000 -12.3771410400000
v 0.6084365300000 59.9254742300000 -9.6468860300000
v -13.7383872600000 -2.1694225700000 -6.8339123400000
v -12.6146944200000 26.3869036000000 -5.1493793700000
v -16.2950076871069 -8.2132036593394 -25.4858456300980
v -17.6698882100000 -5.2307038600000 -22.0390949400000
v -21.1393814500000 55.0049208100000 -8.6651546900000
v -1.4537868600000 4.6809781300000 -5.7392735000000
v -2.2815573805022 40.7300850849714 -14.3938313210556
v -8.8450405700000 24.9142777200000 -4.8497421700000
v -8.6261369300000 59.8614998200000 -6.6539547400000
v -18.4078458700000 60.8925707600000 -23.2841502900000
v -5.3527588000000 -17.2603316600000 -10.0062359100000
v -6.0502486300000 9.9125644200000 -4.5828064900000
v -12.5158885500000 50.3115542200000 -27.7397222800000
v 0.7624054000000 -15.7935246800000 -20.1008934500000
v -16.3337979500000 -15.3455054400000 -14.4332796300000
v -3.5044392563084 65.7294237868125 -16.6296020937709
v 2.7988275385408 -8.8181205412454 -2.0945774150442
v -2.7922545600000 61.3402202700000 -20.8690427200000
v 1.3868333800000 -11.5085160400000 -8.7759289900000
v -11.3097854982138 55.7228956586580 -27.9381090129519
v -3.7578153400000 25.4668556200000 -13.3192036300000
v -21.2571006300000 55.4749295100000 -27.7333315500000
v -1.1016681100000 53.8478121200000 -14.2495585600000
v -12.0290042800000 -2.7688504200000 -24.3716388900000
v -2.3259448123912 37.4623122560283 -13.6685022126686
v 5.8455699405809 -4.9523044940364 -21.0337078869370
v -19.8316667200000 48.1380410500000 -23.9730402800000
v -3.1874926285493 22.9194116938437 -17.4525550208284
v -1.4969820600000 60.8209967600000 -20.9493786100000
v -8.4298843274559 52.7104785862966 -26.5665498388777
v 0.8408991300000 -6.4774137000000 -10.4225985700000
v -4.9035535200000 -7.9052504200000 -22.6594992000000
v -16.5816097471409 51.9920106651707 -28.2815737957315
v 2.9517330700000 -4.4972123600000 -7.6078865700000
v 1.8348132700000 -4.1048969100000 -13.8572556900000
v -11.4656478808180 -17.7959764789579 -6.0920507264643
v -8.2914643000000 -12.9735861000000 -4.1860393200000
v -16.5599454200000 -7.2005312000000 -25.1342169900000
v 5.9537752500000 -7.3006283500000 -15.5782820700000
v -15.7448500400000 50.2988733400000 -27.4655651300000
v -9.7592184300000 -5.7028746200000 -23.5169995600000
v -15.5999045800000 60.4513660100000 -10.3523032700000
v -10.2807758400000 58.5932582600000 -19.4372907300000
v -5.7383875662162 8.0023650298612 -15.1515993740657
v -18.9059209100000 -3.8378040800000 -8.9887352700000
v -20.3107050606943 43.5927919496649 -19.9459687688702
v -3.1367305200000 38.4322330400000 -10.3924926400000
v -15.0366155400000 8.6097950100000 -6.2774559500000
v -5.2609508900000 13.7573089500000 -25.4861097800000
v 2.2523968900000 -10.0155659000000 -8.2069011400000
v -18.3327850000000 56.7881986500000 -29.1651077600000
v -12.5445397600000 -16.1577537700000 -18.3667484700000
v -17.6436323700000 30.5928867300000 -8.9560449100000
v -2.8690393100000 5.1871063200000 -17.0750413100000
v -19.0487410900000 -9.4708548900000 -9.4160726300000
v 0.2955656100000 -1.7964061100000 -14.1116883600000
v -17.6736395800000 45.2409535600000 -24.8986482600000
v -15.6566314400000 57.8056089600000 -27.7305971800000
v -3.7805649900000 4.2567593000000 -10.4349143800000
v -6.1072898100000 15.7971791900000 -11.9250863800000
v -14.8180062000000 52.6207573700000 -5.2946321700000
v 4.5217320805595 -0.7384000040535 -17.7917792712195
v -12.9101295000000 46.1645163600000 -5.0909579700000
v -23.3529452310900 60.0013295987703 -26.1383573777757
v -6.2226839400000 12.8706768200000 -6.3120150000000
v -9.6476161900000 59.7351342400000 -18.1418992600000
v -12.7891395200000 -2.2956538000000 -6.5945624400000
v -5.8262110700000 61.4703446600000 -4.1918512400000
v -9.4439626831356 35.6804407554188 -4.1328902026426
v -3.7622801000000 4.4221244800000 -15.5258998300000
v -21.9039890090088 52.1877084021248 -24.5863335182944
v -3.0357579200000 11.9555480800000 -19.3910431100000
v -3.5158435300000 65.1154518100000 -17.0623939500000
v -13.0810700400000 42.1575419600000 -25.8721392600000
v -11.5616675500000 59.6045106600000 -18.5253825000000
v -14.5531650600000 49.5772920500000 -5.4917219100000
v -15.4992815089661 8.5168287222588 -6.5736005725516
v -6.1994172954563 61.4603647353056 -18.0768488728634
v -2.9631068500000 57.1727752700000 -23.3469158400000
v 2.5626817996562 1.3099192964221 -18.9435176769343
v -6.1994272283535 -20.5382764736576 -21.1303514613742
v -18.2379800800000 6.7286705600000 -18.5584127900000
v 6.0302542040851 -8.5850038211064 -19.2193496454912
v 4.1590299328561 -10.6255490009876 -13.5584667281526
v -0.7866336379227 -3.8919237571451 -22.9499714289131
v -2.9888148400000 -5.9769372500000 -22.8462014300000
v -5.4995369482596 -17.0219911540643 -15.1560843144577
v 1.2948410325728 -5.9169875016696 -12.4224557347807
v -4.9012675900000 30.2167404400000 -8.0138891900000
v -12.1018644400000 59.7094781700000 -4.2737587400000
v -5.4121986000000 6.0364860100000 -12.8631088900000
v -24.8339668964994 60.2395416112950 -24.2967597101868
v -5.9821317000000 52.6824966100000 -25.2502355700000
v 1.6750128090984 -0.0399184579081 -1.8970742661610
v 2.9978873200000 -4.1098613300000 -2.6070533800000
v 3.1461099964906 -1.1124958197060 -5.9507673503311
v -6.4475680700000 12.4712605000000 -9.3098832300000
v -0.6216812273811 -15.3154145642455 -21.7161274672019
v -14.4314458178073 2.7029690171596 -6.4977167518165
v -5.4778866500000 19.9940670300000 -8.8192960200000
v -12.7354376000000 -2.4299314200000 -24.3946686400000
v -7.0250919100000 60.9240196600000 -5.8647766700000
v -20.6217952100000 61.2952411200000 -25.0386577100000
v -4.5192954511940 61.7758344075907 -3.1837969417028
v -10.7320340009719 46.5148027214561 -4.1075511497636
v -0.9172037200000 65.6170100000000 -8.3215218000000
v 0.7109310200000 -10.7237668700000 -10.6843635400000
v -12.9713863100000 -15.1119167000000 -15.5343227100000
v -6.9592720069898 58.3150220131081 -21.5087889822876
v -4.4938758900000 14.4638214300000 -17.3664856700000
v -17.2563015240195 24.7061392362571 -8.4377176738399
v -22.5955694900000 53.1593449400000 -12.1602546400000
v 5.3929071900000 -5.7393489400000 -15.0263318800000
v -17.4162145700000 15.1568800200000 -8.3518382200000
v -22.7989386800000 61.6429634400000 -25.4561640300000
v -2.3625385900000 -15.1554253000000 -12.7132441800000
v -7.0916242000000 42.7276156800000 -3.8443948100000
v 2.8705918200000 -1.1488621800000 -16.3782965400000
v -14.0109416100000 51.7154224200000 -5.0799576600000
v -1.4232717849625 -5.2648636096814 -22.8486502672939
v -14.3466551486603 9.0505863288623 -5.7764446987296
v -3.8990166500000 4.7907708200000 -24.6225539600000
v 2.4520834000000 -7.0737004300000 -12.9520539200000
v -11.8269250423996 8.8086545674124 -4.2216833779206
v -9.5226336300000 56.1512447900000 -2.6344340300000
v -19.7374038400000 -10.0283585500000 -15.5664049100000
v 0.8355797600000 62.8627464200000 -8.3105778300000
v -5.8375205577468 10.8086890044476 -15.4482017225699
v -11.5682778460755 -16.1752911982668 -17.4014761667836
v -7.9779373500000 -18.7069997200000 -9.2044007000000
v 1.5867695702973 66.9736826795589 -10.8690356111956
v -9.8884562000000 42.2083511900000 -25.7341451900000
v -0.0542908309517 -14.9059977075140 -3.7505685591273
v -14.7079071000000 46.1930260100000 -5.9282491000000
v 5.5654933700000 -2.2148080200000 -20.9720246500000
v -7.6550100900000 -15.4591845300000 -23.6408561500000
v -3.9100875100000 -19.9134293900000 -20.6917710600000
v -9.2303327808959 33.7304455374433 -4.3126483117223
v -9.1206049500000 12.2900428300000 -25.7179066500000
v -12.5428782800000 60.1109564300000 -12.0697012200000
v 2.5020397700000 -2.1195004200000 -15.2416992900000
v -3.9108432800000 59.9618181600000 -22.1522338700000
v -9.2301160001765 -10.8287864589055 -23.2193817949967
v 5.8301376623325 -8.5426881954097 -15.1893915655317
v -6.5210224578678 60.7464814133085 -9.6778131853887
v -21.8215281536406 61.5987670403307 -25.6979153841841
v -9.6548241229759 19.0110880804192 -4.4084391268153
v 0.3318560045905 61.6109459068979 -6.8971484844461
v -17.0710813300000 -15.9719493200000 -13.1937451700000
v -2.9035974300000 41.5385998800000 -9.8546780600000
v -5.7144844900000 35.2925285700000 -24.9649528400000
v 0.6508154300000 3.1072469400000 -4.8866830800000
v -11.9013674600000 55.0017543100000 -28.6053121100000
v -0.7173434700000 -2.1357876200000 -12.3570160900000
v -19.0794837547024 27.9969416925956 -11.3000539368612
v -2.9800170236950 13.5046188063614 -23.3711038280822
v -2.3302369636847 -13.4934259066931 -1.7217267431847
v -15.7675990639770 -17.2459762512249 -9.7480805803914
v -6.1062588400000 10.3694079400000 -8.9512504600000
v -23.6942266959136 54.6678421544474 -15.1808211279961
v -8.5605258675065 57.3217531750695 -22.1811232353996
v -0.8404245000000 55.2372261900000 -18.1246418500000
v -14.7772665702175 -7.6057832552593 -25.2217417862591
v -26.7757291078964 63.7679287424852 -16.6526347691270
v -24.8310387441204 58.7253199952574 -13.5613390400945
v -2.2688177400000 4.6161469100000 -3.5660199400000
v -6.3292750638761 11.0463669580245 -8.9543129049685
v 1.9118855700000 -0.5553268700000 -8.1037692700000
v -6.5629803600000 12.8859104600000 -11.8149556200000
v 2.1488855100000 -11.6832172500000 -6.6896788800000
v -4.0467467557791 37.9405085694285 -7.1167414878165
v -3.8958977228028 39.0212859387361 -7.4048925417921
v -11.1173726600000 54.8468977200000 -28.0920565100000
v 2.4283090600000 0.5064176500000 -6.5401438600000
v -4.9895965500000 49.1743646600000 -3.1603968200000
v -20.4211137485694 -11.3769438011146 -11.4394198574729
v -4.0232474000000 33.0189988000000 -23.9206794600000
v -19.9907552500000 37.1829047800000 -13.2922828200000
v -3.1378844300000 14.5230367800000 -23.4255977000000
v -24.1249930100000 63.4810924500000 -9.8242815600000
v -3.2372868200000 57.7095188200000 -2.1389015000000
v -8.9899934800000 58.3135448400000 -2.3136518400000
v 5.5817239900000 -6.4288117000000 -20.7593683200000
v -16.3419237182948 23.9159155351528 -7.4310039107443
v -3.7073032000000 -4.9899248400000 -0.6158724400000
v -18.9277865000000 55.2861727800000 -6.4838114200000
v -14.2751690000000 21.2148726000000 -5.8288076000000
v -10.1963672800000 3.0507976200000 -24.9564573200000
v -8.2468367738784 -18.2442601543369 -23.3920357183022
v -16.8851297300000 16.9586390300000 -7.5949025300000
v -10.2939447400000 9.0724472000000 -3.7090082200000
v -17.8192723500000 2.0166954500000 -7.9586692200000
v -1.3907137300000 67.8394660400000 -11.7076030000000
v -20.5654148699220 63.9153837228259 -20.4675906321357
v -18.6256393800000 38.7010686100000 -9.6661392600000
v 0.8504374400000 -13.6148901700000 -6.5498943400000
v 2.4588273400000 -2.5518143100000 -2.1471644300000
v -2.2144985900000 -17.6031477700000 -15.3176737900000
v -6.6069462300000 9.5251007000000 -12.4114928800000
v -9.1968119397992 24.3651877404823 -4.8001298829085
v -12.8348138835951 41.3789544757860 -5.2915404695580
v -3.0071699015801 29.2661587667165 -22.7627815974814
v -17.9070103900000 -9.3993684300000 -9.1586904600000
v -10.5294277900000 21.9008252000000 -4.6627526200000
v -0.5808649138924 -15.9374079590004 -4.5846783089403
v 1.4503074300000 -1.6973783500000 -15.1415849100000
v -10.0663446777759 -10.4881174683317 -23.6594783431183
v -6.5944402805744 -17.3179310912132 -11.0785593458844
v 2.1128065400000 -5.7830438000000 -13.1642334200000
v -6.5789029023012 13.0635890194785 -9.2206595342877
v 0.2608406900000 2.7021304700000 -18.1692745500000
v -23.4555397200000 64.5439699300000 -21.2622359400000
v 1.7158430245009 65.5825333867204 -9.5013919106120
v -17.0819629000000 40.0708019700000 -7.9222908200000
v -15.9720499100000 43.2881936400000 -6.7742816200000
v -18.0084662684269 -14.4422871401017 -14.3298021208811
v -19.5663215890307 27.8041564327842 -13.3730414508717
v -12.6838078700000 59.6659556000000 -18.7681801600000
v -2.7170016000000 32.6691083600000 -21.8042787200000
v 1.7332108732853 65.2518059457677 -9.8733267548970
v -12.6519074119030 -15.1048405513543 -15.7248920881481
v -11.7305685702599 61.0278941981968 -14.1241000680626
v -8.2291226845335 60.2206565496948 -3.8512586398819
v -10.2200750300000 -18.7389403600000 -10.0459503000000
v -1.6665292200000 -17.5990276000000 -21.1813934100000
v -18.2728935000000 -7.9762674900000 -17.1076022100000
v -20.8675880000000 -11.5445451800000 -14.2954923200000
v -4.5042256800000 66.5113702400000 -14.0079567200000
v 3.3964033353371 -4.9536918661229 -3.9271221789111
v -3.8902780500000 7.0073651100000 -7.1280039800000
v 5.1774890200000 -1.6484969500000 -17.6949296100000
v -5.1788906600000 23.7273369000000 -8.3934981400000
v -6.9510233600000 11.3732889300000 -4.4335369000000
v -16.2962547560257 58.9413758628725 -3.8878836333080
v -23.7118415500000 54.1838221300000 -15.1383606700000
v -2.5954402182350 6.2693220196088 -5.3902416259675
v -10.7337096700000 56.6772669600000 -23.9429194500000
v -22.9263915261314 52.0929769062694 -21.0081450613485
v -3.7655112268043 -17.3511999401806 -15.1108233395738
v -5.2530807400000 65.2108639500000 -10.8747957300000
v -3.0148652568377 -1.1462992582199 -0.8617502916685
v -9.0572247300000 44.7217859300000 -3.7116978800000
v 0.2643672236413 -14.6317027368704 -13.0317871366855
v -4.1477913400762 -9.2323260370912 -1.0320815775636
v -6.1548734100000 11.9840642400000 -7.6001342400000
v -9.6221985300000 47.3593249900000 -3.7990934200000
v -0.9002276170631 67.9183349173969 -11.6288738687248
v -16.7648779077351 60.5383212561258 -7.3121583008799
v -5.5498965100000 12.9912477000000 -15.6618244900000
v -22.3665437404313 63.2813506470506 -22.8872083864517
v -2.3611741272331 37.1245674840968 -15.0881871041729
v -21.6299612100000 58.7427429900000 -27.5844615000000
v 3.6330758600000 -2.2063278600000 -22.2220271800000
v 0.3514353300000 -10.3935385100000 -9.8982751400000
v -15.2050992500000 20.8890102800000 -6.3979630400000
v 0.9410387100000 65.6854882800000 -9.4394432400000
v -16.1167476300000 0.6976844200000 -21.3521868000000
v -10.5818962493736 50.0911152336960 -3.9350525707083
v -3.6312413900000 28.1238257900000 -11.9243916100000
v -2.2798489553422 3.0206632325510 -16.1567146239737
v 1.0440558000000 -7.9874182100000 -0.9774836900000
v -18.9973507100000 59.0069256700000 -4.5795072800000
v -11.2329004300000 -14.7036686500000 -5.4112025500000
v -17.6755264400000 25.2030342800000 -20.6117611400000
v -8.0392761200000 60.3172257500000 -6.7681307000000
v 1.1044716440948 67.3978263781174 -11.0905241116652
v -2.9292663100000 -15.3635460900000 -2.6783982800000
v -1.6996058400000 65.0825873000000 -17.3943862300000
v -17.8870465600000 32.1191325800000 -9.1963755000000
v 1.6154973740215 0.9592988044261 -2.0110854711000
v -10.5476066184263 -8.9212406875212 -23.5605137503620
v 2.1838890400000 -1.1223435900000 -15.9670040000000
v -6.5988814500000 32.0130214100000 -5.3841322700000
v -25.2947101772618 60.3155672427207 -13.4066731986777
v -2.0029072898503 63.0775686372745 -19.3141544530632
v -6.5361242700000 23.7772539300000 -6.2055443400000
v -6.1584608600000 8.6491378000000 -10.3682456500000
v -13.2941054200000 -8.1440303500000 -25.1146927500000
v -18.4466274603024 34.2372709313072 -10.0425178572835
v -21.9895374000000 50.0849336400000 -12.9015017300000
v -3.7964420360167 -18.6156131061622 -21.5210010714805
v -6.6603149602924 15.1490914619432 -6.9481131292204
v -21.6111586646671 65.0035345621343 -19.1554193118647
v -11.6083324000000 2.2292560900000 -24.7856453100000
v -14.2555888700000 6.1833914400000 -6.0014491900000
v -7.1761805711380 -18.2070340546396 -10.1079126128988
v -2.3128425200000 5.6847906700000 -4.5285788400000
v -15.5541934874815 -13.6480879548200 -15.7722960933636
v -8.9815566300000 -18.0938672300000 -23.6508287500000
v -5.2160218224870 -20.0636836055771 -21.5878595353775
v 1.4299909889475 1.9840366938070 -18.4982277867832
v -6.0321278900000 -8.0739921000000 -2.2017790500000
v -1.5728705300000 50.2102710300000 -12.7228340100000
v -3.0095694603281 58.9123213846962 -22.7957311778042
v -16.5463236158190 -16.3153195704793 -13.1849605974503
v -9.3105351600000 -17.2049589500000 -12.1831912500000
v -25.1423107293186 61.7461127660053 -10.7458165452914
v -21.0767407000000 64.0682727100000 -13.9067210300000
v -0.7916867576743 55.5654327418576 -17.7957356345844
v -2.7175725000000 39.3003374300000 -11.4541798800000
v 5.1881275100000 -10.8022177600000 -18.5845717800000
v -11.5430653100000 -5.3181434100000 -6.1802351800000
v -7.9631926500000 62.9159733700000 -12.7829928000000
v -3.4550128000000 42.5224378700000 -21.5671863400000
v -3.9172050195750 5.5351999990339 -16.2149708858133
v -7.0901025676213 58.2198076422498 -21.4835081193347
v 0.9026174100000 2.4123899600000 -18.6002906400000
v -19.0312601600000 61.0046498500000 -23.6724000400000
v -17.8775558509446 49.2759515544536 -26.3113939031759
v 1.8327809148057 66.0908422544878 -10.0164036256345
v -8.4877144500000 57.0764951400000 -23.2465677000000
v -2.1469392993942 67.6964295681135 -10.6955244087153
v -19.3088360970947 27.2984453970995 -12.2274409062067
v -17.4385141492970 -15.4275118998257 -13.5510821578138
v -22.5138627000000 54.0975332300000 -25.1614879800000
v -5.4486892200000 -20.3019138400000 -18.8837666100000
v -7.9649091882077 59.9447635279942 -9.8430992305026
v -18.0413490797330 -8.8914216299235 -23.7713543219145
v -8.4204310600000 -18.6129193800000 -9.5202559600000
v -22.9632668200000 57.6329119500000 -9.5417238800000
v -15.1406675600000 -0.4682574400000 -23.6739479000000
v 0.4436609057615 -11.4023985685991 -21.7957067311826
v -10.6590502000000 20.0686883200000 -4.4441786600000
v -17.2465258581163 3.9498969697516 -7.7386675849338
v -11.5961330000000 -18.9550016100000 -9.4569306800000
v 3.3993797656069 -8.9514268005266 -4.6368026314116
v -7.6406719200000 4.4074920000000 -2.6362515100000
v 0.2053757085152 1.2824973759590 -8.5222479482253
v -6.2525700800000 13.5689908600000 -7.8400112700000
v -19.8784096878785 -12.5594111807929 -11.0567309770567
v 6.6174916000000 -4.6595414200000 -19.2208420500000
v -1.8092728089202 60.4210739432662 -21.4250406328836
v -18.0704314300000 -8.4216697100000 -22.9052975800000
v -16.9120077000000 25.1623187200000 -8.0912448500000
v -4.3088242596778 28.0433507222489 -9.7219445625136
v -20.5062292500000 61.0633827700000 -25.3829229600000
v 1.8627209260228 -14.9826799539429 -14.0277760351828
v -7.2395932597710 61.7463875064084 -17.1671053778029
v -21.9546295700000 63.7481063600000 -12.5121744300000
v -3.5736824243566 -19.4962396259846 -17.6534505652866
v 5.9238450275225 -10.0976431403553 -17.0700445914571
v -4.2094406958596 -14.7192069928647 -22.8393575214494
v -3.9749806700000 3.7369802600000 -14.4265322000000
v -7.4526544146415 -18.7698438423424 -23.0200507867975
v -11.9892330800000 48.6567355700000 -4.6678464900000
v -6.6948998700000 11.9934547700000 -12.3213594800000
v -21.7300429900000 57.2797022800000 -7.9272091400000
v 1.9659048400000 -9.4541711700000 -1.4120184400000
v -4.8218579000000 59.2749267800000 -1.7935781500000
v -3.6116666200000 22.7438118300000 -23.0346750500000
v -7.5387093200000 22.8299517200000 -5.4062954200000
v -1.5165833800000 6.9423718400000 -22.6642284500000
v -0.7222760500000 59.6193485000000 -4.2336885800000
v -7.0870793992762 -19.0015700891613 -7.3095680712251
v -5.7762768100000 11.7683904200000 -15.3931444500000
v -18.0800613000000 50.7694333800000 -26.9962921700000
v 0.0363022700000 -15.2218518800000 -13.5255036900000
v -0.3217335600000 -1.4979511000000 -10.5202635800000
v -3.6896096958157 7.2528688668590 -6.5006347999263
v -2.6188131900000 37.5940799700000 -19.0674811600000
v 0.5058304348958 3.0051378313446 -2.9740089567487
v 0.9068528457131 -14.0803793708666 -5.6416405518368
v -20.0418978900000 63.7683123400000 -20.1582741000000
v -3.1785746100000 25.8770044900000 -22.3529487800000
v -16.8991405500000 -12.3142693200000 -16.2650737900000
v -10.5426608626244 11.6485823983402 -3.8828043187949
v -18.2701772612290 12.7930317839719 -9.6579726688266
v -15.0707780296006 -17.6030795300960 -12.2986127120010
v -0.2903894909547 67.7524747941691 -10.2827010184513
v -25.1283794342397 60.5168797295299 -23.5261787408692
v 0.8321153600000 -6.5625594000000 -11.3097457200000
v -19.2592894275026 59.6547673233508 -4.5381110187186
v -19.8042411400000 16.3736194400000 -15.9009993100000
v -14.7519590451633 17.7565868733437 -5.9068779770000
v -12.6462588100000 -5.8765225100000 -24.2668874600000
v -22.7357074600000 60.4464300000000 -26.3757202800000
v -14.4834956200000 61.6755932600000 -15.8942583900000
v -12.3681825743825 -18.4112248539051 -21.2477562057368
v -4.9188151000000 37.3323112700000 -24.1368319800000
v -13.1640108300000 49.3836700900000 -27.5855157500000
v -5.1050394649797 11.1226374451624 -16.8843851604171
v -10.3609394300000 -18.6552777900000 -10.7500869800000
v 4.4760396700000 -11.0667003300000 -19.2848388100000
v -3.5809768724309 2.6974324849617 -12.5740113165568
v -19.3639807400000 21.4781686700000 -16.6013557500000
v -23.7288083900000 55.2645027600000 -14.2310569100000
v -7.3752100600000 -6.0398993100000 -2.7965984800000
v -1.2337856500000 -14.0190152500000 -11.1928759100000
v -13.8050653000000 -14.9821257200000 -15.3848528900000
v -5.9546780214406 10.9800612775278 -5.5452203693876
v -13.4464930700000 -17.1055402600000 -13.2025564100000
v -9.9111367000000 -0.8975007800000 -24.4292542300000
v -17.5218280051636 -10.5037342663830 -24.7547696922077
v -26.5956445458750 64.0315972688316 -18.5624389292100
v -3.4906652014810 -14.9966416104368 -11.9082001774109
v -20.2576015100000 -11.8992254100000 -14.7584322800000
v 1.1084786400000 -10.0507177400000 -11.2597839900000
v -5.6921565000000 8.2321045900000 -4.0612099700000
v 5.8776718498045 -10.4018761651970 -16.3589802745617
v -6.2369849920628 -18.8344206352044 -16.9259397390165
v -15.7884221971540 2.2371959814552 -6.9689529046239
v 6.1866851161051 -9.6414042031027 -16.5637088036423
v -18.8985504200000 2.0839842000000 -8.8181346700000
v -4.6970881500000 54.6809658400000 -2.1625512700000
v -16.5848415300000 -13.7315606700000 -23.2848823100000
v -19.7134595400000 10.4081351300000 -12.6077486200000
v 2.6564963600000 -5.3156656200000 -8.2938205500000
v -2.5517095300000 57.4303604700000 -23.1050681300000
v -11.5234172000000 50.4156239300000 -4.2427685100000
v -5.0213425400000 -4.4579887800000 -23.1292620300000
v 3.3051691927600 -2.8536025060104 -4.8823205624097
v -1.8400708200000 48.2300072900000 -13.9800058700000
v -21.6383803600000 65.1167482100000 -18.6257660400000
v -4.1870330500000 -16.9975310600000 -14.9387391300000
v 0.9385162712283 -9.6299195036634 -10.6179662471799
v -16.5952276400000 47.0046065700000 -26.3312105100000
v -7.5120013200000 -10.2735804400000 -3.4149971300000
v -2.5595680300000 32.4081815800000 -15.2736362100000
v -5.4086959613327 15.1001755752311 -15.6337764478362
v -20.0099088300000 38.1714627100000 -13.1025398200000
v -7.1741431000000 0.8700742600000 -24.7230418000000
v -21.4852099019863 -10.4420042171193 -13.5961147403599
v -13.4328744656600 -14.9351127381276 -15.4826734050832
v -19.7518523800000 37.7272591000000 -18.3697063500000
v -23.2183523500000 52.7947060800000 -15.3695810600000
v -21.5218160300000 61.6218410400000 -25.1855105200000
v -6.2779765600000 42.4087755400000 -3.9274543500000
v -6.0786875000000 8.1874290500000 -10.8278095700000
v -4.2392956100000 62.5294670500000 -8.9794108600000
v -2.8342555700000 38.1796360000000 -11.3119091800000
v -1.5749667556034 -16.7472123592421 -5.6159280038288
v -3.3097383930526 28.0968158440834 -23.0956351396145
v -21.0378843655342 53.1464079220522 -27.1923996073519
v -1.0872100640873 63.7261769347648 -7.6613490506540
v -7.8632440400000 37.9253663100000 -3.9917156100000
v -5.6064252036945 -16.0269040695150 -12.3477298429720
v -17.2677197465262 -9.7257134960886 -25.1736660588774
v -6.0986406200000 -14.5305972500000 -2.7387712600000
v -0.3165311400000 56.6053278700000 -8.6419722100000
v 2.0910513100000 -8.3685647700000 -9.1954805000000
v -4.4620158200000 -4.6673547500000 -23.1727045000000
v -17.0525558006130 15.2202062190534 -21.5831999144565
v -11.3420505100000 46.4279055600000 -4.4437730700000
v -3.4509064328100 11.1889238685636 -24.3701192068128
v -2.6750904500000 -15.4036525600000 -10.0396871600000
v -17.0172942977229 44.4836285775260 -25.1390049439724
v -1.4491907800000 52.6535920800000 -19.4554645600000
v -3.9378437200000 4.1776555600000 -14.8327127100000
v 1.3655348061451 -8.3836207952856 -10.0117116687707
v -14.8584423600000 24.5679896300000 -6.2213479500000
v 1.3581501588475 -8.9382392582105 -11.5600949564112
v 1.3718345400000 -15.4022919000000 -19.8665354400000
v -1.0392959200000 61.3451637300000 -5.2805263500000
v 1.6499679950248 1.5008248380735 -18.0674735166784
v 3.1061173804648 1.1653885722561 -20.1026676670355
v -7.5619258000000 -16.3367632800000 -14.1142038600000
v -10.1921539800000 52.1415323000000 -3.5873500200000
v 0.7071660900000 -12.5361979000000 -12.1167674700000
v -8.5112256900000 -11.4480825100000 -4.1664526800000
v -7.9449825000000 40.0545671600000 -3.8591728100000
v -2.1468524400000 -19.1103611100000 -17.6539477000000
v -5.2542504900000 9.6067450900000 -6.4063002400000
v -9.7743896800000 10.8417505400000 -3.7071984300000
v -17.0426570692474 12.8782037278474 -7.9264678338059
v -2.8739352235898 23.1797158670912 -20.9068823153370
v -17.2189134635225 60.5967094700020 -7.0990733731747
v -20.9083120425273 46.1027106197417 -20.7859108913016
v -11.1045315900000 -5.4282029200000 -5.9430259300000
v -4.2799920800000 -10.7855880600000 -22.4315114300000
v -12.3577906534500 17.3672573034808 -4.6563272247457
v -15.4203958800000 7.0107285900000 -6.6379602100000
v -5.1340047731256 38.4322271498141 -5.5111114556501
v -17.8471889571631 46.0047884731228 -24.8140889731734
v -1.5272527200000 -13.0330640800000 -22.0472924400000
v -9.5745693372372 12.0213363880442 -3.8338879950276
v -0.2258610800000 -14.3281426300000 -8.1873852800000
v -9.5842657425499 -3.4687135352518 -4.2405472745049
v 2.8639961970912 -9.3851723635878 -6.8616802458077
v -0.9576155600000 62.6168996100000 -7.0688729200000
v -8.8193193100000 -5.2282665900000 -3.9000327200000
v -11.9363422304265 9.6222256754462 -4.2675434375107
v -6.7038987800000 60.9599165600000 -18.2471014600000
v -5.7838796600000 32.4489846800000 -6.0461824800000
v -2.6833589700000 22.1273042300000 -19.7122208800000
v 1.9121611492713 -5.0567372866991 -13.3377494066865
v -12.0521266100696 -18.2679177886750 -8.2104858953367
v -10.8649814500000 59.6315376500000 -4.1526733000000
v -21.5398373585532 46.2639713684270 -13.9650063697341
v -20.2721299244942 43.8491158642379 -20.4790350425779
v -7.2355880400000 -14.0121616400000 -23.1045726700000
v -16.7315936106056 -8.7113667177142 -25.4799524233930
v -19.0806891800000 3.1786437600000 -15.6783852700000
v -25.8364975500000 64.6404326000000 -19.4498486800000
v 4.9699554200000 -12.1933389500000 -17.8204029800000
v -8.5001997600000 57.6558969900000 -21.4739311500000
v 3.7514583350484 -5.9104856371812 -13.6646583155137
v -17.2600001100000 18.3400008800000 -21.1900007000000
v -0.4246737500451 55.3365791816344 -8.0429964029390
v -6.5110605200000 12.2504672000000 -13.3720003100000
v -1.5703585709936 -16.7102763940986 -6.4143213247583
v -5.9810504300000 16.6081544000000 -9.0671638000000
v -15.7777536700000 42.0933552100000 -6.8508354000000
v -23.5995259100000 65.2997717300000 -15.3972571700000
v -5.7766937291242 11.9520199141142 -14.9734250309094
v 2.9271520795534 -2.6506600308219 -2.9470920550988
v -5.2221526042968 59.7034990238951 -21.3972686254858
v -7.9230359096767 58.4080815341538 -20.2603530700365
v -17.9532391522110 15.7678729031894 -9.0593928438910
v -17.7563726900000 62.9990771400000 -13.1076453300000
v -0.9566274800000 54.0036596400000 -16.9339571100000
v -18.8731499962262 -6.7311625774918 -16.6862584791472
v -0.7455960100000 55.9346079800000 -4.8448592400000
v -6.5465703955620 11.9337084527182 -10.0096346478116
v -2.7940320840998 -16.6080814270442 -22.5701556462970
v -2.9612029900000 24.5853178200000 -18.0148389200000
v 2.9230106200000 -0.2849085400000 -17.0768164100000
v -18.9495049400000 13.4778460500000 -10.6202680600000
v -18.3821991100000 62.4910891100000 -11.8559543000000
v -16.5244913223949 53.8025836068101 -29.8177251987687
v -8.2855029000000 55.7632073800000 -26.4358092100000
v 0.1321228214101 67.8053111854924 -11.5571806496572
v -10.7927434100000 18.0475264800000 -4.3992311700000
v -15.0874210500000 37.4318398500000 -6.4623374500000
v -3.7390037900000 41.6490994400000 -6.1501511400000
v -3.1851151687581 66.2485035545374 -16.1784379029762
v -23.0261344528497 65.8127914175856 -17.3520488481276
v -20.9088102000000 -6.4498581900000 -13.7605574000000
v 2.9297405854447 -6.0310941584626 -2.2920471322108
v 4.9748253209128 -5.9451786833913 -14.5931627069024
v -16.5199441103094 -15.7895008665970 -13.6745190276654
v -1.4535748600000 59.0315386700000 -21.7293649900000
v -3.0475517300000 24.1797063500000 -17.6189318300000
v 3.7860945457415 -7.6966150841381 -13.4248748541354
v -0.2405051200000 -15.3373461200000 -4.0876725700000
v -0.2849250819550 -13.1775046190098 -9.7214529470774
v -26.1602066500000 60.9214380400000 -19.4165948800000
v -20.8624489600000 43.3934964200000 -13.2476901600000
v -6.5748449378120 -19.2694525590872 -17.7517858264648
v -6.0638548736312 62.0436235686126 -17.8084504909697
v -7.3659950900000 -14.1681311700000 -3.4724881400000
v -2.3022071937070 58.0499033489130 -22.8279731834955
v -13.7089407100000 32.1018919300000 -5.6437975700000
v -0.8092663697807 -11.6911334836275 -0.8623943891374
v -3.4260789400000 5.2254963700000 -16.8678332100000
v -17.8456913240100 -7.0585090033015 -23.7361593273670
v -13.0725102500000 55.4880946900000 -28.9992261700000
v 0.1449530448622 1.9335595748672 -8.1100567167571
v -21.8077264700000 63.4855255500000 -11.9638098400000
v -1.5583487700000 -3.6341149800000 -22.9409132200000
v -4.2503774200000 -11.0277580100000 -1.4667696100000
v -14.3921216900000 4.7260182900000 -6.0830391000000
v -12.5374542500000 54.4714108100000 -29.0005579600000
v -1.2832934700000 -9.3112522700000 -0.1968068400000
v -1.6184502700000 51.1909648800000 -14.7279128400000
v -11.3549809900000 -15.7779306200000 -24.5351847300000
v 5.8246771800000 -5.0822533700000 -16.6964680000000
v -21.1170986300000 64.2602369200000 -20.2384125400000
v 3.1686909500000 -5.3770938000000 -2.6886563300000
v -24.3071546882977 65.4241926459126 -15.1039585199799
v -14.2049696300000 13.7721858900000 -5.6286775500000
v -20.2020785270558 59.9757141547384 -27.0260499349694
v -10.5385212200000 21.1296863900000 -4.6472162900000
v -16.6706516221303 -10.5447132556974 -17.9869728630440
v -23.4962496900000 57.4901811800000 -10.5313779800000
v -9.0792104600000 -9.8711401200000 -4.4805165400000
v -0.0496538600000 1.0041638700000 -8.8529279500000
v -3.7655653400000 66.7482540000000 -14.4780119900000
v -6.2403841900000 59.3120791000000 -21.0834611200000
v -1.0972161500000 53.8747534200000 -18.9768485700000
v -9.1010360000000 25.9231869100000 -4.7629489600000
v -14.9432942300000 61.7909021700000 -14.3878497200000
v -17.8015970183200 -3.6489647260122 -17.9162933355352
v -1.3441445800000 51.9937388600000 -6.6564586000000
v -13.9111019700000 46.4193262200000 -5.6637111100000
v -23.8453764500000 55.8006167400000 -14.1600342500000
v -25.1873396300000 59.1059997700000 -14.5714748700000
v -6.7317266900000 25.9838197400000 -5.8921361300000
v -3.4172462334301 5.2544180109999 -3.7069884554464
v -20.3517265600000 42.1780087100000 -19.0306566700000
v -5.5083795500000 -6.7272833500000 -1.9379712200000
v -14.8065183300000 61.5896880600000 -17.1476658400000
v -1.2227767100000 -13.8137163600000 -10.5758523600000
v 2.3458402100000 -2.8742109400000 -22.6539578300000
v -8.3373446255197 59.7066927203512 -8.9898181337748
v -22.9417514100000 51.7562478800000 -20.1407969000000
v -2.9607312800000 9.5718782400000 -24.1357311600000
v 5.2040430530793 -5.1926291446427 -21.5394399551027
v -12.0540987700000 13.8913337100000 -4.4941804400000
v -18.8609603800000 56.8527542100000 -29.0645100200000
v 1.1696025250751 65.9445003916218 -8.8714105954606
v -2.9316772700000 62.9187151800000 -19.1412083800000
v 0.0437369000000 -12.5762326600000 -21.8021571600000
v 0.1309528512607 -2.4291680885435 -10.2421540124480
v 1.1552277700000 61.3108240100000 -12.2483149200000
v -6.3388841200000 10.0327637000000 -9.6312733400000
v 6.4827175800000 -5.2566262900000 -17.9089084300000
v -6.2351785600000 12.8607647500000 -7.0959371500000
v -5.4572401600000 1.1909704200000 -24.4542080900000
v -18.3836426600000 10.7401441800000 -9.6502807000000
v -12.7958519942878 19.1549586138227 -4.9599198398508
v -5.7380488100000 15.9404911100000 -14.2745142800000
v -8.6821578400000 -18.9634524300000 -22.9836870000000
v -2.9134505900000 65.8480450500000 -16.7611055100000
v -10.8293695400000 -6.3602905700000 -5.8271889600000
v -25.0068642200000 59.0398907700000 -19.1968418700000
v 3.0596187987507 0.7469670002866 -18.3873024601322
v -11.1202811800000 -18.1359108500000 -11.7749944300000
v 1.6635705300000 -10.3042200200000 -1.1855128700000
v -8.9710593366115 11.4062492648045 -25.6739457315830
v -6.0425447889087 17.4002694222542 -6.8195094107235
v 1.6630760889898 -8.9220788751000 -1.2170965279873
v -14.5502779600000 58.2391470700000 -23.6015934500000
v -4.4872253200000 56.0457781000000 -24.6018655600000
v -5.4961443838350 61.0494812237531 -8.8190906743924
v 1.0588248300000 -4.9629625900000 -9.7583821000000
v -2.0552479160574 -19.2309527964857 -19.1530631331599
v -5.9426627100000 59.3957416700000 -1.8967768400000
v -5.1815375766448 60.9332826960232 -2.0692243821087
v -15.8109031600000 39.1516089400000 -7.0626554100000
v -4.6826098100000 6.6499519200000 -16.0762909800000
v -12.6341956472104 56.7438813642344 -27.5529322832143
v -15.9485563600000 -16.8787948800000 -12.5003699200000
v -3.1516140841781 65.0660931216767 -8.9072186478046
v -18.8225582200000 -10.1959370100000 -15.8744882800000
v 2.9522517685247 -10.7223863446697 -3.9948944958213
v -23.2941601400000 53.6219030600000 -21.2642531800000
v -17.6197086560644 -11.1442370384439 -23.4833061301998
v -13.8494648437648 14.9653972972602 -5.4075278585960
v -4.3976046100000 -11.1668240300000 -22.5920546800000
v -2.2662465900000 30.6340456000000 -19.6757819500000
v -24.4548413900000 62.0308630200000 -9.0467678400000
v -2.2751099900000 48.3968816700000 -5.3001930900000
v -13.5680688500000 -14.6345114300000 -16.2372831300000
v -20.6705201400000 42.3583015800000 -13.3685963200000
v -16.8329402800000 -13.0484951700000 -21.6727834200000
v -8.5611458546625 -12.7958029371667 -22.9033282022459
v -13.5240284700000 45.4594939900000 -5.3612678300000
v -10.9416749300000 3.9531909900000 -24.9045919600000
v -1.5111350283914 51.8059994504340 -19.3865739341149
v -4.0965748235966 12.4014547543616 -17.9038583818843
v -12.4445697300000 52.3941181600000 -28.1636752200000
v 1.4253422900000 -16.3051821300000 -14.7450882900000
v 2.4393064229689 -4.2103995807527 -1.8822098368857
v -6.2815691300000 61.6196952800000 -17.8973823800000
v 1.7195682700000 -8.4921317200000 -1.1926685700000
v -7.5676121891284 51.2538703207257 -2.7459259653803
v -3.7137754300000 49.2125228000000 -3.4626277600000
v -17.1117223800000 62.9225745800000 -18.3101743500000
v -2.5785413848391 13.2193545024668 -21.4567532007225
v 4.7480594400000 -4.3914872200000 -15.1214301600000
v -17.1702469124273 58.4989871023333 -28.0726009026260
v -1.8935271100000 47.4934317200000 -11.5507841100000
v -23.7664910251621 61.6278369212784 -7.7942864654975
v -3.9510968322577 6.5367234816770 -3.9407593434931
v -5.8170901600000 58.4369227300000 -22.8989701700000
v -6.1471858100000 12.2314700900000 -14.0630304800000
v -11.0635468700000 59.7615204800000 -7.5903553500000
v -5.2418395299647 51.4123605946478 -2.6661532673116
v -22.4285499333677 62.7532278752079 -7.6755344643575
v -14.7652011400000 9.2939697200000 -5.9218518400000
v -3.4738013100000 8.7166959400000 -18.3916743800000
v -15.2284205000000 43.7772534800000 -6.3706021800000
v -21.4201957608755 46.0192360787137 -14.3491668502979
v -2.8230042268630 40.7047284985923 -10.2383949269071
v -14.0284439500000 51.3702668200000 -28.0072856700000
v -21.4270088743376 46.1021846611322 -18.6457512504785
v -5.9294388600000 22.5783214000000 -7.1212346700000
v -17.2828491800000 55.7517632800000 -29.6608060600000
v -16.7300105100000 60.1698644500000 -22.1398565900000
v -5.2012312200000 6.4420471900000 -15.1080656800000
v -4.5064422300000 -18.4828657700000 -16.3529347600000
v -22.9525156300000 54.6115972100000 -24.6905721700000
v 0.4823367100000 2.1721471600000 -7.5709228400000
v -19.9472382700000 39.8545898500000 -12.0915332800000
v -2.3342788866302 12.1033104361385 -21.8238300968142
v -22.4913790387636 62.0227586661355 -6.9494771423310
v -12.5555638200000 53.2411523200000 -28.6637507400000
v -8.7483251155942 20.5497395925393 -4.7196128474719
v -19.1776081900000 2.9678514700000 -9.5371743700000
v -8.0155553300000 6.3415607400000 -2.9683671900000
v -22.9001372179627 59.8909156777849 -26.4932344789968
v -5.0426241900000 59.3187883500000 -22.2755596000000
v 3.3950577500000 -7.5908973800000 -5.1606833000000
v -15.0160333100000 42.2523282500000 -25.3139380400000
v -20.6417739400000 47.0625683700000 -22.4607326100000
v -8.7798871100000 51.9497618100000 -26.5530273300000
v -9.6674400038677 59.5214932689967 -7.9511012291538
v -4.2034019330181 -11.7143614044932 -22.6538920389185
v -25.8933529300000 60.9213784300000 -15.0287915000000
v -7.1330457000000 60.2616667700000 -8.6653437500000
v -9.1097699500000 50.0203371000000 -26.2613967100000
v -2.6660054000000 52.9580079000000 -3.0979078700000
v -4.5392351273183 15.9775664342774 -16.8888626844639
v -8.6793014800000 59.3452081100000 -18.6527855700000
v -4.8074652400000 -20.1299730700000 -18.2554330700000
v -7.0612575669188 59.4877413667487 -2.6080412209512
v 3.2264448200000 -8.4831845000000 -12.8632700100000
v 0.1944171800000 -14.0754245200000 -12.5992251600000
v -22.5489635396280 60.9998004111593 -26.2001984594170
v -17.8212858700000 17.7274923800000 -20.4853676300000
v -15.8294551100000 13.6080076900000 -22.6221662000000
v -19.2329268900000 28.9591848900000 -13.1073035300000
v -2.9388431000000 61.5612380200000 -2.9202646100000
v -4.4132210452443 -20.1006880743981 -20.9656091488751
v -6.0705132800000 16.5139492600000 -9.6464650700000
v -23.2023919600788 56.1986073067018 -12.0115893953836
v -11.3063585000000 58.7811470000000 -2.7551597400000
v -7.7723127222587 58.2604371332427 -2.0846097600350
v -8.4667802405600 -4.8421732348643 -3.6775378357617
v 4.0998245693778 -7.4282473068656 -21.6961850026081
v -9.2080617300000 21.6410420800000 -4.5815687600000
v -20.4595271500000 57.5622618200000 -6.1720055500000
v -16.2979606500000 -16.5120586800000 -9.6708908700000
v -16.7946868945568 16.1332153212603 -7.5647166803934
v -2.5734067900000 33.4322452500000 -20.0302805800000
v -10.1008898285452 -18.0257327960628 -23.7204114342436
v -12.6618184100000 6.8840272700000 -4.8090685200000
v -3.8364994945919 -7.4857266624122 -0.8718013540252
v -6.7083612100000 -4.9279029500000 -2.4548585100000
v -19.0999992200000 36.1000001400000 -19.8899991800000
v 0.6648841721659 -13.9307165981790 -3.5685628470643
v -4.0860073600000 17.1716250500000 -17.0139987000000
v -17.7044891359001 -6.1714222632805 -9.0039051875675
v 4.4856988800000 -8.7498994500000 -20.9040381000000
v 1.9297335500000 -8.0716135000000 -1.4419633700000
v -17.6241546900000 -8.3726812200000 -19.8013037400000
v -8.0058081100000 44.9099317200000 -3.5230855000000
v -3.1384379483122 61.6964560413294 -20.3758251843699
v -1.4264445127247 4.4902315629258 -6.2003680466370
v -4.9823388737834 30.6433439786563 -7.9084547183985
v -4.4139656091996 -20.4800325760924 -20.2019191454471
v -3.0706571400000 38.0671247800000 -20.9110509600000
v -0.7279490551099 54.7854318869686 -15.3492137758114
v -2.5313348336690 -17.1800401797397 -6.8318865646185
v 3.2842420000000 -1.9893811500000 -5.5831908200000
v 3.3683918900000 -13.9182033000000 -14.2507217800000
v -1.3564662100000 50.9506613000000 -8.7730269900000
v -15.4561238021485 44.9630974031977 -26.2828552480881
v -5.2676545500000 19.0609674900000 -12.9157826300000
v -18.6286829400000 51.5544973300000 -27.4345334600000
v -8.4553323700000 -10.8772544200000 -22.9452382800000
v -2.2647700912021 67.3930819626550 -13.9274545300353
v -21.5111268229638 -8.3734386977593 -13.0536851244996
v -7.6086823800000 61.1897222700000 -10.9471883600000
v -11.7985718000000 13.1123848300000 -4.3696761100000
v -6.6225882600000 27.5796856700000 -6.0554691600000
v -2.5475635200000 12.0810251700000 -22.8382665700000
v -5.0913915000000 -1.1304172200000 -23.6963313100000
v -20.2681236000000 38.8750620200000 -13.6615140400000
v -18.6684356755801 -14.0025141411275 -14.3065125316232
v -16.3806028361293 45.3701162244147 -25.9420993140175
v -16.3164684877460 52.7325786075979 -28.9638115185746
v -2.5892985899421 35.8987433564801 -20.7313398149210
v -2.5137597333811 -12.8271723312689 -1.3185418653685
v -22.4225390700000 58.9783787700000 -26.8650706900000
v -1.9901930400000 50.8929491000000 -5.3879660600000
v -3.3269398800000 54.4919408900000 -23.7957891100000
v -12.9061071200000 24.3668332700000 -5.1864078300000
v -10.1931057900000 37.4581515800000 -4.1416324700000
v -21.3398595812400 62.6179287844017 -9.1183064819592
v -5.9702592000000 14.9059202500000 -14.4350957100000
v -5.5874723875042 6.3050161800184 -12.4862723077541
v -22.9404680400000 54.0823601200000 -23.7477347300000
v -4.5098122200000 58.3859868300000 -1.7592632200000
v -2.5519158200000 46.0098981900000 -6.4793685500000
v -5.9685800200000 7.2177387800000 -12.2234094900000
v -17.7398901400000 9.1612618400000 -8.7987650200000
v -17.6430866100000 -5.4775825700000 -19.8970213500000
v -12.5843724807374 52.8325003530354 -28.3963325552901
v -8.1417840000000 -9.4020916100000 -3.8955065000000
v -20.1358087400000 53.5114668300000 -8.2923891000000
v 5.6258523800000 -10.4738101400000 -17.7794676300000
v 4.1931713900000 -14.3862050000000 -17.0914512100000
v -14.4894095100000 10.2090686600000 -23.4443619800000
v -0.9358333200000 1.9785296200000 -16.5664646800000
v 0.1442971300000 62.4398812700000 -7.3020616500000
v -14.2026506400000 -15.0514179800000 -19.3922556900000
v -4.9352585300000 5.3109074900000 -11.5719381700000
v -20.8113584700000 61.6121962700000 -24.3272408800000
v -7.5073661300000 34.7363688100000 -4.6841972500000
v -14.3303715891683 48.3380251292782 -27.3119233598559
v -18.0745385600000 49.5946966100000 -7.4131470200000
v -22.5340436364494 61.3118685102809 -25.9025550363410
v -10.2029694200000 56.3929826000000 -26.4894347600000
v 5.1295794500000 -0.8943937100000 -18.5686983200000
v -19.9143867900000 62.5524148300000 -10.9274406000000
v -21.2969351600000 65.0776624700000 -17.8903769700000
v -7.8109578549492 60.4274016354006 -3.6249970356843
v -5.8817571293454 60.6421417526197 -2.2210468270919
v -5.8727446000000 17.8439281900000 -7.5982636800000
v 1.4799134800000 -6.4884778100000 -22.3802775100000
v -1.7708418900000 -19.2019380600000 -17.8529825100000
v -11.0368169800000 -13.3732464200000 -5.3236852400000
v -1.3320151500000 -18.1223861900000 -15.7544799100000
v -18.3868724900000 14.0562495200000 -9.4948280600000
v -2.1684335988828 5.3803972535767 -6.1529239686307
v -20.3392449800000 54.4659383600000 -8.2649653800000
v -24.3922229900000 65.4881820100000 -16.8098267200000
v -4.6311508580800 -15.5008707944130 -12.0437224763685
v -14.9746805875460 56.8949615569711 -3.4089523354175
v -17.8335569800000 -9.2018945100000 -21.6447636500000
v -13.2105322600000 42.1498790400000 -5.4004415900000
v -10.4181869000000 35.2550223500000 -4.3424298100000
v -15.8960939402893 -13.3869022540941 -19.5218740409656
v -2.5850534308450 60.9531963025886 -2.0320705634118
v -13.7277772836506 -11.1059276562471 -25.4062053765761
v -20.7158196700000 41.7013615400000 -18.0336907500000
v -15.6947337100000 -10.7748350100000 -8.3614941700000
v -11.8767116200000 -10.0545901800000 -24.8020030600000
v -7.3482105500000 37.4789871300000 -4.3610399600000
v -18.0021841100000 19.4442234900000 -19.8291149000000
v -17.2363893292760 46.8265062897630 -25.9158872039093
v -13.7939773600403 -10.4304681444262 -25.5474483058474
v -21.6868760783773 55.4844947556871 -9.1142012621368
v -22.5539896600000 53.3725842800000 -24.2514815200000
v -17.2198228500000 -11.4750117100000 -21.6650664800000
v -1.8869231823534 -15.3890357074271 -22.1709961672975
v 5.3802357666836 -3.7005585810576 -21.5537453747960
v -19.3493347600000 55.1050305400000 -28.7817455800000
v -9.4996476500000 8.5964128400000 -25.4737846600000
v 1.5067215518286 1.7321375434729 -2.4246931849496
v -17.5097715100000 60.6651753200000 -6.4650266400000
v 4.4379644100000 -13.4245734700000 -15.8228781100000
v 2.8746635700000 -0.8260214200000 -4.4532269200000
v -2.8102258827637 11.1468006135945 -23.3497001920013
v -4.7770547700000 -5.5527985100000 -22.9929350300000
v 5.8139730200000 -4.3570050000000 -17.0423500200000
v -6.5102563200000 -9.6490457700000 -2.5838785800000
v 4.3691825100000 -14.0957282900000 -16.4030846200000
v -16.4439305700000 42.9841950500000 -7.2665819900000
v -19.6842122800000 19.4629896400000 -14.5821673800000
v -4.0167449000000 35.5356596400000 -8.2744723200000
v -2.6175107300000 24.3501495600000 -20.6878855800000
v -13.6485816900000 7.5948787900000 -23.8257311300000
v -13.2645941978740 -14.6570067098688 -17.0951859480692
v -15.7744586500000 54.6511448900000 -4.9697598400000
v 4.1257396082886 -13.1014974108659 -18.4602987402200
v -1.8390683700000 50.9217567700000 -19.4094423200000
v -25.0011338216651 65.1836315895297 -13.9119757028086
v -2.8575793905105 -19.8725291119954 -19.5821990241722
v -16.8747343112727 -10.5367794034388 -25.3018571994373
v -2.7837501800000 -10.3556560400000 -0.6684310500000
v 3.9388262700000 -8.9598791700000 -13.1940543700000
v -10.9654795400000 -8.8307345300000 -23.8208565900000
v -10.9173441300000 -16.1169022300000 -16.8281775000000
v 2.2330040564386 -15.5076380860327 -14.4520974363424
v -3.3096484800000 -17.0977581300000 -8.2497764400000
v -6.4690630000000 10.7567235800000 -25.7349349600000
v -2.4207048272950 38.3087732953660 -17.1026018784780
v -0.3672751700426 -15.8247692589022 -21.3929860258297
v -3.2514135800000 49.4884327100000 -3.8340031200000
v -2.8025032049931 27.1668328290787 -22.1443270768649
v -9.0099340300000 39.4390039100000 -4.0166117300000
v -16.4780044348143 62.0954359302561 -12.7155655755186
v -22.2122214391479 63.3268628841924 -22.5289175012302
v -5.3841243500000 -16.0847976800000 -11.5544842600000
v 1.8741941557915 -0.6582093041700 -16.2166695619014
v -0.4054672900000 -14.2274266100000 -8.6971167500000
v -16.6260451100000 21.4877482500000 -7.4255107900000
v 3.0556418900000 -2.1569205000000 -4.3653012300000
v -10.7395063876443 -10.2439271476934 -24.0584945620809
v -0.8184423200000 4.2844736000000 -5.0277863600000
v -2.6794590557176 24.5744698011856 -21.5271753554719
v -3.5508223140150 11.9950212236683 -18.7879732605422
v -7.2648274313462 25.4453372691709 -5.3551383700846
v 4.9866545211640 -1.1492796493230 -21.0975786240130
v -5.4195588500000 9.8955603300000 -7.1061728500000
v -7.6050623300000 -5.6459093500000 -23.2146866600000
v -19.3882342400000 63.9258995700000 -14.9374334100000
v 5.0507199381816 -12.2942334951318 -17.0106974481191
v -11.0022584000000 6.2346342000000 -3.9366139100000
v 0.1647552000000 -1.8921480500000 -10.1322075400000
v -19.1689375800000 61.0859915600000 -6.4934925200000
v -25.2937059800000 63.7472048400000 -21.9573769700000
v 2.3326636300000 -9.9857039700000 -1.9164130800000
v -15.5764120179941 9.8640083194925 -6.4738496256103
v 0.7973427814306 -6.8707761712072 -10.7546450546540
v -15.3351923612642 54.5501524601408 -30.1228583423309
v -16.8680459786747 38.9154550765924 -23.5720711401114
v -2.5839351121239 25.0213078520003 -21.0288775190369
v -17.9994609200000 -6.5745851000000 -19.0690625500000
v -2.8086729799862 22.0775206612700 -21.0521202793078
v -1.9567136200000 4.2500821900000 -23.8785538800000
v 3.2116471168268 -15.4437125690313 -15.0737621740979
v -4.8918584400000 63.2572323100000 -9.5771998200000
v -2.6635450800000 25.3522545100000 -19.6329597400000
v -11.8502927364160 -18.2931399628243 -23.1735026438531
v -1.9563259600000 64.6701753100000 -8.1243161100000
v -2.9096936300000 -15.0133371400000 -11.9777694300000
v 0.2225095027638 -18.5382577202429 -18.5171556515768
v -2.1023666500000 62.0811209100000 -19.9978873100000
v -0.3860453400000 -15.0109119700000 -13.1602278000000
v -0.9502073500000 59.4706982400000 -3.8125019100000
v -6.1163499020642 63.0006635386891 -16.8483290268351
v -25.9461645000000 64.9520382300000 -16.8842747800000
v -17.5119340400000 -0.5077467100000 -8.0305961900000
v 1.8339286300000 -12.0387701300000 -2.9348426000000
v -3.2648553600000 6.9730724200000 -5.1526539000000
v -4.6796151400000 5.6551001000000 -10.0874910100000
v -18.7382306900000 33.5143096700000 -10.5391461400000
v 3.7214171600000 -7.1100336500000 -13.5894492300000
v -12.3760374300000 -17.9774388700000 -23.3274679600000
v 2.6973288216913 -9.3379279250273 -2.0754734882114
v 1.5767996958002 1.9475549922576 -6.1641701417312
v -5.1597999400000 20.6764452200000 -9.3618892100000
v -25.8954777013039 64.4959231695999 -14.3450501860567
v -4.4976710300000 17.6242925200000 -16.1382388300000
v -14.2543957487942 -8.9963020569281 -8.1945508942221
v -17.8177133200000 12.9622202400000 -20.2719364300000
v -0.2855749900000 59.0886101100000 -4.7997715900000
v -1.3896784500000 -15.5734261500000 -13.3753791500000
v -23.4666455672485 56.5974180345705 -11.9698196550734
v 6.2036830643372 -8.9864005363834 -16.2147182451765
v -1.5325294232346 60.8031927763966 -3.5140152136267
v -7.5453198138619 -20.2843259320345 -21.4925098535975
v -22.8630993500000 65.1115104600000 -20.0941823400000
v -10.7243692374112 -15.6680293766623 -24.3952978026727
v -0.0038946885719 0.6718455390559 -16.2518448288830
v -16.6417245364173 -11.7213637542766 -25.0406785684502
v 1.1130428200000 1.2382095400000 -22.6608235400000
v -4.2608538600000 61.5294240400000 -7.0375003900000
v -6.8855481200000 -15.9233063500000 -3.4354184800000
v 0.4821193000000 59.4522841300000 -15.8754941100000
v -6.5275495900000 -16.2849035100000 -14.1488043600000
v -17.0366337916598 -16.3057358901884 -12.6325062686968
v -4.2591854000000 16.6118536100000 -16.8946757900000
v 1.3414617900000 -17.5239685900000 -18.5114610900000
v -5.4406628925368 -3.4622122589718 -1.4741615102306
v -13.8534223700000 16.0011071700000 -5.3772027600000
v -4.1468176100000 -18.1945245700000 -16.0078872000000
v -6.0095656700000 -18.9946014400000 -16.9054642300000
v -18.9823471000000 22.2621932600000 -17.8509168300000
v -5.5403135111987 21.2961765766467 -7.8023178794466
v -2.9227640500000 9.5761483500000 -19.0525185300000
v -21.1197700540674 64.7270087310712 -19.3004101187249
v -2.4911623900000 67.5411522400000 -12.6501508100000
v 0.7063636400000 60.7607401900000 -15.9754920800000
v 4.8035187600000 -12.7763040400000 -17.2108598100000
v 1.2286248400000 -8.6329728400000 -21.9483003000000
v -18.0384432062090 42.0904740103080 -23.4164948696673
v -5.2075162798582 37.1555482615961 -5.5731627143342
v -0.9598088200000 53.8638196900000 -11.3111948600000
v 3.9978832084044 0.3869674513346 -19.5423578967062
v -17.9711777997278 -14.9544283136874 -13.7950952398647
v 0.3851539800000 64.3519982700000 -16.7303737300000
v -3.3376021817029 53.3261653314323 -23.7693205359665
v -7.8297872100000 14.4008006900000 -4.4640526200000
v 4.5421030400000 -11.9345448900000 -18.5377579200000
v 1.5053214553900 -6.0149417393454 -1.0993928411286
v -10.3498250200000 -8.1925857800000 -5.4903901200000
v -2.8364101900000 -18.9358852800000 -16.8702062200000
v -16.6347734600000 14.3260154900000 -21.8375846700000
v -1.7138136847022 -14.0716589970723 -2.2821269645257
v -17.1816572500000 51.9477874000000 -6.6146845900000
v -14.5127602372133 59.1207041493884 -21.0351147885209
v -15.7734081100000 44.7052866200000 -6.6223680000000
v 1.2940763300000 2.5697262000000 -3.4455212300000
v -10.3765446700000 -17.1213969600000 -17.7980624100000
v -25.0294844938069 60.3196990992374 -23.9031045170820
v -2.2302204700000 44.3377047800000 -11.6981351700000
v -2.6718634200000 49.2274425900000 -21.0190359500000
v 0.3902210400000 -2.2566341800000 -13.9411380500000
v -18.9720057000000 57.4483573400000 -28.9164632600000
v -7.0419455900000 -10.1766232400000 -3.1067957200000
v -9.4235157600000 34.2907272300000 -4.4241687300000
v -1.3620999351119 57.3206588640023 -22.0065634216385
v -15.4680507300000 58.2439824900000 -26.5966188200000
v 4.8800116747138 -2.2774913876150 -16.6940929076472
v -20.1786051814964 -1.5100421461234 -9.9784643658329
v -3.3924006900000 41.7252816300000 -7.1485135700000
v 0.7623075500000 -3.8689628700000 -13.0925346200000
v -9.8596038300000 56.3692040700000 -26.3436790600000
v -1.1668253000000 3.8185650500000 -6.7660166000000
v 3.0359267766230 -9.8968393401948 -3.0460763049507
v -5.9223426500000 61.3986514500000 -18.5466129300000
v 4.2353193300000 -9.2072663800000 -13.4404674200000
v -15.1846893100000 19.5385478400000 -6.2144366100000
v -26.1554513100000 64.6294802400000 -18.5259543400000
v -17.5400003800000 21.2399996800000 -21.1100000900000
v 1.5484523000000 63.0607456000000 -12.9551067900000
v -20.6653941400000 60.1002574000000 -26.8771760200000
v -0.6110579621367 5.7024210412225 -22.2347659350494
v 4.7435304100000 -12.1113658000000 -15.2893513400000
v -17.2354392700000 43.1481637100000 -24.3695247900000
v -14.9852940800000 61.1911378800000 -17.9778486500000
v -5.1469504800000 -16.5939349700000 -10.7598369900000
v 5.2864196042984 -10.6444685509836 -15.1689083986175
v -4.5256609559830 31.0480022628991 -8.2435939377430
v -3.1894722500000 29.5273400800000 -13.5877132400000
v -14.8771992000000 11.0104084000000 -6.0118488000000
v 6.4791962500000 -4.1728070900000 -19.6113176600000
v -0.4154639300000 55.7237453800000 -12.5470319800000
v -11.4059532100000 4.2080241300000 -3.8946622500000
v -1.8606998500000 44.1710315600000 -14.9534046600000
v -2.2230555800000 37.2059047200000 -16.4967551800000
v 1.1228807536702 65.6460552813330 -14.2601709711735
v 3.3949345800000 -0.7144748800000 -22.0860336000000
v -7.0799202700000 61.2889081200000 -17.6355019200000
v -2.8184908400000 50.3279864800000 -21.9700615900000
v 0.9701856984900 2.1367780429383 -2.2343851865655
v 6.1702333462643 -2.7142030548154 -19.8055834700074
v -18.6875071400000 60.2974444600000 -25.7650204000000
v 3.3667841900000 -7.8659215900000 -3.2876797500000
v -20.3184403799447 56.0589649357605 -28.5195852725093
v -0.0960671808507 -14.5106386031350 -3.0445363401526
v 0.8291940900000 -7.4253175400000 -10.7074640700000
v -3.0305038700000 15.2002628900000 -22.8639971500000
v 2.0045105582786 2.0720123124119 -21.2484866359488
v -4.0172832100000 4.7405124600000 -9.9513819400000
v -2.4550436100000 27.8656277800000 -20.9175050300000
v -22.9624789200000 65.5050873800000 -15.4347550100000
v -17.6334658895718 -15.8172459129080 -12.5141228617597
v 0.5532438400397 -5.5091980394146 -10.9507749682326
v 1.8939225700000 1.1966351900000 -22.2252868100000
v -6.3497484700000 -2.5589689600000 -23.5770177100000
v -22.3927348900000 59.7396120400000 -26.8577188300000
v -16.7071483238518 45.4473493235141 -25.7514851383480
v -3.4728156968554 -17.2157884556206 -5.3767598702595
v 4.5368396700000 -13.3210662800000 -16.5254119800000
v -3.9955629000000 2.7421384600000 -24.3207477000000
v -3.6707245700277 27.5855675964763 -23.3635031963230
v -19.9357029100000 7.2497944300000 -13.0866570400000
v -8.0839050900000 63.0955100100000 -13.8044217600000
v -2.8859274500000 18.8365671800000 -19.2629359700000
v -2.0868631500000 -3.9673261300000 -23.0610892200000
v -1.0910544100000 63.2637515700000 -18.8233517100000
v -6.6924723716942 -5.5617695881306 -2.5980965617349
v -18.2627756100000 34.0916030100000 -9.4763636600000
v -0.2612350200000 -1.4180635300000 -13.9533132300000
v 3.4052988000000 -6.2808413100000 -6.2409960700000
v -12.9609003489840 52.9880467525275 -28.9985258383345
v -14.0741849741374 60.2076596885898 -10.9104832831908
v -4.0471693500000 58.9151196200000 -23.0650324400000
v -8.1993471800000 12.2882202300000 -25.8625708500000
v -5.5716908500000 7.1637309200000 -14.8731311800000
v 2.5544141000000 -5.2395053200000 -22.4395617800000
v -8.9796446300000 23.0500400100000 -4.6761012600000
v -2.6559508952090 38.1972516430115 -12.4621585716631
v -14.4830286091584 -10.6539830653652 -25.5144872529202
v -4.4827699562319 21.9010441095459 -14.0125249377081
v -5.8842771700000 9.0837692800000 -25.6462357900000
v -12.0967543524932 -1.1615514851799 -5.8898340662935
v -10.1667763700000 -11.4542665000000 -23.9173844500000
v -6.2053161700000 9.1710807800000 -14.3263815000000
v -21.0549701000000 50.0108078100000 -10.7127567800000
v 2.3095533300000 -12.0380492900000 -4.1295774300000
v -16.4652243300000 -10.3560984100000 -8.6450669900000
v -9.2777619100000 -8.4064295500000 -4.5943842300000
v 1.1203508383566 -11.4146074151593 -12.0981806128592
v -9.6186380022737 -18.7850850001732 -7.4109192079203
v -20.9472753683109 44.3975003357415 -18.8508397576013
v -4.1986933827330 7.6525041474409 -25.1460550215986
v -14.4823027996318 53.5386792673775 -29.8569005740618
v -2.7381065300000 46.2292395500000 -20.6688866000000
v -0.7827084600000 55.9318326400000 -20.3880351000000
v -18.3380320700000 17.6171064400000 -10.0056286900000
v -2.2657928100000 36.6038344800000 -16.5435671800000
v 6.3148605233995 -4.9438695554958 -17.5852444199143
v -13.5165127000000 51.9001297700000 -28.4596011000000
v -8.3044087500000 18.0731266700000 -4.7199013600000
v -18.2651560800000 25.7996749100000 -9.8339356500000
v -3.9653973700000 12.2971804800000 -18.0478803800000
v 1.4356847400000 0.3211334100000 -16.9759318200000
v 3.5000229300000 0.7022527300000 -20.6262785900000
v -17.8834646900000 14.7763723500000 -20.0685802800000
v -22.2676210100000 50.0677414200000 -20.0030729200000
v -4.3117697400000 5.8572301600000 -9.0269679200000
v -10.7014562594187 -10.9450322930103 -24.1664386482628
v -0.3507839085105 3.7908202809973 -5.5393148953494
v -17.0608664003626 -5.1808385260932 -23.7687853670089
v -7.1741077100000 40.8834032700000 -3.8602352100000
v -8.5336007200000 -5.0299139700000 -23.3941394800000
v -3.3213791900000 35.6034562000000 -22.5513186300000
v 0.8431942000000 65.9242495900000 -9.3069253500000
v 3.0054543148682 -12.3100521191477 -19.8228514504769
v 1.9000959600000 -12.9623487600000 -12.8341671100000
v -3.0035356728196 37.1158117353006 -11.4787519380300
v -17.4069274200000 -2.8858333800000 -18.7906362100000
v -20.6173975000000 0.7007228600000 -11.9844852000000
v -1.2932735102281 3.3952303353795 -7.7809656002912
v -13.8446828400000 0.1433390900000 -24.5765820100000
v -3.5774407400000 16.1910541400000 -23.6006882000000
v -19.9284236900000 33.2177951900000 -13.9928292500000
v -2.4467595776894 10.7381103944097 -22.5219636948639
v -11.1486055000000 -16.3314491500000 -24.3457257700000
v -16.2959490000000 49.5931766900000 -27.1350815900000
v -10.1931257927907 59.5341384410968 -9.9073216108826
v -5.4827714300000 56.6749461000000 -25.1423139100000
v -11.5975197400000 60.8035028000000 -13.4432073700000
v -11.0046258200000 61.3593198400000 -14.1323311300000
v -1.3539923800000 -7.4344845500000 -22.4926564800000
v -13.4943667800000 -1.9118859200000 -24.7862059600000
v -6.4025432800000 -8.3865979700000 -22.5071013000000
v -8.4055562595256 58.6271056195209 -2.2357706733624
v -18.7929440300000 12.9663031500000 -18.4440966700000
v -4.4777710000000 21.0659802000000 -14.1018256500000
v -8.7346223289142 60.8793315904715 -17.4042458618814
v -13.7918042000000 27.9541071500000 -5.7106753800000
v -5.9969695300000 59.8320886500000 -20.3462839100000
v 1.5329298353847 -7.5022477232904 -12.0411211342004
v -16.9472149525461 -12.2332110192817 -21.3273603706689
v -18.3043815200000 -7.0399702500000 -17.3152461600000
v -20.2797167000000 41.1582253900000 -12.6706138300000
v -24.6029049200000 58.5173815500000 -12.6837538600000
v -15.3698315800000 45.6887260100000 -6.4353230400000
v -14.5866144400000 1.9484545300000 -23.5404316300000
v -6.7795659400000 58.8978268200000 -1.9812425600000
v -19.9302788800000 7.9402653500000 -14.0888122800000
v -2.8751152600000 34.2780500700000 -22.1368316600000
v -2.9382649800000 -19.8212117000000 -18.2561297000000
v -14.2556522000000 26.8080961000000 -5.9436280300000
v -5.2166202108467 8.0346163119448 -4.1261700692879
v -1.5077414802083 -15.6613825731094 -3.5683014026862
v -6.3546234700000 13.4606454500000 -6.8048066500000
v -0.9551296200000 52.9568232600000 -7.3228920800000
v -20.3290840930809 59.6334597804609 -5.1894947171254
v -15.0106623800000 50.0566177100000 -5.6791757200000
v -6.4376378400000 12.9585294100000 -13.7659320600000
v 5.5432788016839 -7.0187752890827 -20.7804660012841
v -20.5078218100000 62.2345432600000 -8.6214132600000
v 0.2153913654160 -3.2254193251739 -12.9875491856734
v -0.0447025200000 57.7399805200000 -9.3660280100000
v -18.6462292337619 18.3853267301122 -10.9564636219037
v -8.7934457947983 -9.6542940386687 -22.6800163830281
v -10.7838623200000 -17.6381785400000 -12.3642962400000
v -21.3029012100000 46.5382561100000 -19.8704395400000
v -20.3320813230300 61.2069612715352 -24.7055773847899
v -19.3011928300000 45.0191795800000 -23.1344625400000
v -21.5914935420818 47.4394332326310 -20.1968026043539
v -21.0063596699410 64.8820326502247 -17.7053239499430
v -15.6277827900000 55.5457212000000 -29.9270581500000
v 0.7577979700000 -13.3059918900000 -7.3368465500000
v -3.2785704800000 -19.3696692600000 -17.2322057200000
v 1.4290177500000 65.4204115300000 -9.8407436200000
v -3.0077599956959 -17.8670633974457 -15.7386941721734
v -16.3323636697098 -6.5579778766629 -24.8496418008085
v -4.0848134100000 38.9310792100000 -6.9454652300000
v -3.0365923363910 67.5109210210094 -13.3672638928453
v -13.3711352544288 -17.8206479106330 -22.8130535322382
v -0.4690597700000 1.9742846500000 -8.5642729000000
v -10.0247459500000 49.2287874200000 -26.6967266800000
v 2.5914638379872 1.2090737679248 -21.5862190720177
v 0.0860762318088 -11.9288426987912 -11.0499348180658
v -5.0958901201382 57.9842623614648 -23.8696853626760
v -0.2536680759010 59.8651248553013 -5.0613424698975
v -16.8536262064573 57.6080386165923 -28.6927322993729
v -25.4007117077813 65.0107168724331 -19.4395821842353
v -10.4924682500000 56.5822646000000 -26.0594338200000
v 4.5735595946686 -10.5181130269799 -19.5177428701196
v 1.4574977100000 62.4976903200000 -12.3938489700000
v -19.8469709880828 41.7868027493371 -20.2631564211284
v -3.4214539900000 64.1109347300000 -18.1930996500000
v 3.3522306500000 -8.2779713000000 -6.0418923400000
v -18.6323542100000 52.5406859800000 -27.9208850100000
v -7.5775818000000 0.1719349100000 -24.4614314300000
v -19.2624237400000 4.1039022600000 -15.7005339900000
v -2.3965488700000 5.1676230500000 -4.0850816300000
v -16.4141638900877 58.4765605010835 -3.7849713374546
v -3.4015809700000 28.7039596600000 -12.8333102900000
v -10.0429197800000 0.6600807000000 -24.8433724000000
v -6.0527042146527 -16.2462079665546 -14.3700948215794
v -15.2813512800000 23.7175505600000 -6.5453657900000
v -7.3777456528285 20.2261639720284 -5.3560561977860
v -23.5881991700000 53.7470541900000 -15.9629993100000
v -2.7918631700000 38.6731922600000 -11.2986173500000
v -18.2022638600000 15.9082263700000 -9.6872272000000
v -3.4411654300000 39.4259430500000 -9.0206498300000
v -5.0270357763441 5.1197227782676 -12.5884933067334
v -19.3979218600000 9.5546608800000 -11.4022344400000
v -0.7627451600000 1.3680106500000 -16.3201428900000
v -16.3763215216217 -13.0348987430276 -15.9635865412602
v -8.6169624700000 5.8142845500000 -3.0671900600000
v 1.7129982600000 -5.9987506800000 -9.4305770500000
v -3.6298583700000 9.5444526500000 -24.7194431700000
v -3.2599226100000 30.6732803600000 -22.9750517800000
v -19.1373676100000 37.7821922300000 -10.8025008800000
v -16.4254047000000 48.0166114900000 -26.6879387200000
v -21.1350116900000 63.7644529300000 -21.0489910100000
v -3.6043871700000 42.7030399400000 -5.8122943200000
v -5.8785559445283 -20.0141842907700 -21.8856461195519
v -7.5599863200000 21.3172081900000 -5.3355526200000
v 2.8582927800000 0.0179021400000 -5.1165344200000
v -12.6148037082404 -18.0930092199505 -20.9563847890017
v -9.6119660900000 52.7531765400000 -3.1727864400000
v -4.8200376300000 -13.6435180900000 -22.8794664100000
v -11.4864921200000 -18.5636039800000 -11.0494894900000
v 1.6629256407347 63.8301949342599 -14.9341018737981
v -3.6939459400000 26.6134589900000 -13.6249270300000
v -22.6752348200000 63.1196945900000 -23.3339406500000
v 5.9660078977545 -9.9869742008344 -16.0014965228577
v -5.3729047100000 19.8330059600000 -9.4318138400000
v -1.9980939100000 62.4873787200000 -19.7776909900000
v -14.6329845268196 43.3334051513232 -6.0020410924242
v -20.7114906286878 51.2746754856373 -26.1666645304368
v -6.3752047700000 15.1841584600000 -7.6825539600000
v -6.6801700700000 12.5859100400000 -10.6843896200000
v -15.6958388095035 -16.8614019457274 -8.4895317018494
v -6.3600009300000 13.9091201100000 -13.5044232000000
v -7.3986845100000 -16.6023057000000 -15.0418132500000
v -20.8555012900000 -7.5012506000000 -14.9313528100000
v 0.0822451500000 3.6735965400000 -4.5593236600000
v -8.9250234900000 37.5668965300000 -4.0040439900000
v -4.3989662100000 63.1459951400000 -9.0989228300000
v -2.9175307100000 4.7414377300000 -8.1698261200000
v 2.0922464300000 -10.4241007900000 -8.3926999900000
v -3.5728438381738 7.3688385901865 -6.0784203936816
v -3.1556044700000 16.0324033300000 -22.4750153700000
v -21.2877614205350 63.1730529664343 -11.6226514210710
v 6.5847803761072 -8.0399303472421 -18.2363809886507
v -20.2740915100000 58.7173514100000 -27.8033427900000
v -18.5757204900000 -6.4147599000000 -17.0463305000000
v -13.4937924515380 -14.4101161765763 -16.6729588476131
v -15.7247948623440 58.1954126866566 -27.2889566174270
v -4.3574048588508 14.0462233544485 -17.8622569920273
v -8.2721542600000 41.7409949000000 -3.7236623500000
v -3.0186219127170 18.5789649095949 -22.2773114148224
v 6.4497143000000 -5.6367204500000 -19.8563039300000
v -18.9484648322590 -2.5139947937353 -16.1784531607691
v -1.5991933200000 52.8160892400000 -4.8924451700000
v -18.5786075900000 6.3747661200000 -8.9546879800000
v -19.8415685400000 5.4042460400000 -14.5683679700000
v 2.3260898900000 -8.3205057300000 -8.5946740600000
v -18.3673426500000 15.6631115800000 -19.3977318700000
v -22.3047824072195 61.5723880006068 -25.7657749514117
v -11.8443869514638 -18.3464134042728 -20.6185373378761
v -4.3281428500000 -7.2414134600000 -22.6089432800000
v -6.3018444914286 8.1709141827082 -11.8228851013716
v -14.2520330682682 -14.2349388157588 -18.3706424192378
v -6.9562969700000 14.4632980200000 -5.4815886500000
v -8.8078419724632 59.6678583997908 -3.6822091235282
v -3.9075332714720 33.6722744312388 -23.6406922469616
v -0.1853967400000 2.4095953000000 -7.8497920200000
v -6.5078036900000 55.9242218700000 -25.8579757100000
v -5.2457912527490 60.9782416085317 -19.9759461704637
v -8.1624917268398 21.1758162271493 -4.9580091801072
v 2.0732944800000 1.4706811600000 -5.5671129400000
v 0.1570052600000 1.9226124300000 -17.2256697000000
v -3.8978490000000 61.5570955000000 -6.5641328700000
v -3.5051861800000 13.5019077000000 -24.3236199000000
v -21.1723933359728 60.9392641204718 -26.2295147752670
v 0.4416048026816 -0.3262475112395 -15.5592721660386
v -8.9262425900000 16.4843089900000 -4.1954382300000
v -6.9199153200000 13.6013645700000 -25.7763993000000
v -5.4929199509554 25.3650562147201 -7.4747866720438
v -8.9077418700000 -10.3065464600000 -22.9997150600000
v -21.7174019144517 56.8803681761610 -27.6458584753612
v -12.3447906200000 57.1290887900000 -24.0127332500000
v -3.9315349400000 32.0950374000000 -9.6795512400000
v -24.5507657500000 59.5110766600000 -23.8823741700000
v -2.0882072900000 0.4112518800000 -12.5622274400000
v -16.2667920805614 39.7113493659663 -24.3148858698536
v -18.9821478000000 27.1611847000000 -11.0716633500000
v -7.9039288700000 -3.7327152700000 -3.0736052400000
v -21.3557649400000 44.8681935700000 -16.9558636800000
v -8.3470553047989 50.5767419559219 -3.1287278602771
v -4.0841223700000 3.5287234900000 -13.8375600800000
v -7.8062196300000 -11.8292318700000 -3.7317087400000
v -22.3279965761753 60.9632483205919 -6.5406837037525
v -10.1830061071254 -9.9562559204062 -23.3858923213592
v 1.4314495500000 63.1183460400000 -11.9959181200000
v -12.5515271505007 43.3961987117669 -5.0932818200052
v -7.2924790528910 -10.5266970567279 -3.2790136835220
v -10.2610069991785 27.4294601660448 -4.6252530896744
v -7.3668779800000 58.4452971800000 -20.7509752400000
v -13.4890321600000 -6.7994617900000 -7.7383606700000
v -4.8688910900000 37.7636887100000 -5.9531126200000
v -9.7213694800000 16.2933021800000 -4.1959034300000
v -17.0712098500000 -9.8780728900000 -17.6354963300000
v -11.8307964900000 -15.7008096600000 -14.7494506100000
v 2.7120597700000 -3.0234151100000 -7.9768691200000
v -3.4959632900000 62.3931065200000 -8.2573173600000
v -19.8645759400000 16.3143817300000 -14.4102424400000
v -7.3622739900000 20.8455622200000 -5.4154079400000
v -0.7271484900000 55.5079728400000 -5.0003998900000
v -2.9271060034579 22.4787622771405 -18.8986579421867
v -7.6766624100000 16.1663442900000 -4.5956890100000
v -24.0327927451781 60.9290942698705 -8.1907503605619
v -15.4666424936669 58.6114709334857 -24.0329925611315
v -12.1408570600000 -15.5080361300000 -24.6183294800000
v -19.3144492800000 28.0940011100000 -12.9341138500000
v -17.7326314200000 13.8930017100000 -8.5375970200000
v -5.4176300800000 9.9809486400000 -16.0682406300000
v -15.6019283500000 43.5257107000000 -25.3375731400000
v -17.8640857300000 12.1896350800000 -8.9343152900000
v 3.1938876500000 -9.8390085600000 -4.7677098800000
v -2.5716000200000 37.6350469900000 -19.6151379500000
v -25.8184913500000 61.5881346200000 -13.3944200400000
v -5.2993670100000 57.7097982200000 -24.1637844600000
v -17.7619364100000 61.7731399800000 -21.0829954600000
v -0.2013138251468 -9.7342258508404 -0.0904931193593
v 3.2113732300000 -6.2968111600000 -2.7657996400000
v -11.7820510600000 54.3693192300000 -3.5434463100000
v -8.4951800894860 -18.0747617640191 -23.4702107776488
v -13.2466162500320 1.4214487930161 -6.0910470861395
v -1.6238957200000 8.1838658100000 -21.7651557200000
v -14.0897371722103 49.2839591906910 -5.3009123563537
v -5.6172791833139 6.3766077742376 -13.3950065680729
v -3.3991490500000 17.0401670000000 -23.1780000000000
v -19.4556489600000 30.5429212700000 -13.7936612600000
v -20.7853436121207 52.1517247282355 -26.7916428973715
v -15.2994720300000 -14.5573550800000 -7.1589662700000
v -4.8611741500000 28.9127100300000 -8.2546994100000
v -9.9479947200000 24.8760134000000 -4.7200112600000
v -10.5430837700000 1.3894074400000 -3.8938475800000
v -23.0789873700000 55.6878484800000 -12.3594319400000
v 1.0815255800000 -11.3520920300000 -9.3543184900000
v -11.2800179000000 -8.2908384500000 -6.3942736000000
v -4.7611799100000 -19.4497816300000 -21.8230597700000
v -0.2987005914477 -12.4414354249377 -10.1763003507875
v -14.3296010800000 59.9281266300000 -5.6768907200000
v -9.6717514100000 -18.2633046100000 -23.5548745800000
v -5.5506215400000 12.3569928100000 -15.4655128700000
v 3.3679372191121 -14.2897048221056 -18.6310304096655
v -18.2998012800000 19.6893904400000 -9.7617348700000
v -13.6139632370117 59.5863513851203 -3.9631167708254
v -9.1718873000000 58.4980174900000 -19.5648279000000
v 2.0459035900000 -12.5481393200000 -4.4130575800000
v -1.1435329200000 55.1415383800000 -4.4029466800000
v 5.2462637720559 -8.6109976915078 -20.3280037046963
v -2.4521679200000 65.2167722600000 -8.5362000400000
v -7.7677277601440 21.6451271578138 -5.1654520610591
v 1.4990043204230 -8.9471054758391 -1.1471838200303
v -5.7037319100000 54.5141808700000 -25.4570916300000
v -22.9486390375576 51.8716197482058 -14.8300891896087
v -8.3116560843372 58.7300084190951 -19.5228680698295
v -0.8002266849755 63.3628017888195 -7.3918842911572
v -22.9225915898713 62.9197690078584 -7.9341702669088
v 3.6429024800000 -6.7228362900000 -22.0118742400000
v -6.6134119400000 -18.6726097000000 -17.0224364800000
v -24.8369931213825 62.7983381329892 -23.3684195924447
v -13.5428886900000 30.2351433800000 -5.5558593000000
v -1.4532240715991 50.9655233025534 -13.4048864896639
v -9.0420655900000 62.0726160700000 -15.9300137300000
v -17.6208193282526 16.7147156953035 -8.4400187403737
v -0.9971731300000 3.0648647800000 -17.3923913400000
v -13.6779015900000 -3.0604000200000 -24.5845038400000
v -4.4319010300000 6.8342140900000 -3.7698759700000
v -13.2416440200000 16.7181268300000 -4.9988408600000
v -8.4554944200000 -11.5109160500000 -22.7987058500000
v -9.4804063221189 -12.1865625203930 -23.1057388581296
v -17.6539532800000 25.2792574500000 -8.8595897000000
v -17.2851756200000 44.7283983200000 -25.0201076300000
v -5.5583207900000 34.4859138100000 -5.9667318100000
v 3.2729979499601 -1.3806609913420 -5.5646089413899
v -21.1670137900000 -7.9099293800000 -12.1203186000000
v 0.0809324700000 57.5913712400000 -7.8309169000000
v -11.4914253400000 18.0113036200000 -4.5425081600000
v -7.2141648300000 42.0315936200000 -3.8067256100000
v 6.3194975957668 -4.5986513370752 -17.7683859187305
v -18.3896757700000 61.6582594800000 -22.1337862300000
v -12.9900589293706 42.6361816760580 -5.2117291196790
v -6.1482637847932 -16.0237551665261 -13.4398382979178
v -1.1409623500000 53.8012683400000 -18.2727165500000
v -2.3523732100000 40.7508164600000 -13.2112279500000
v -0.5383552600000 57.6532036100000 -19.6673907300000
v -12.8504196200000 59.7192533300000 -5.2386042700000
v -10.5695584800000 61.7238171400000 -14.8420361800000
v -5.7242260334581 61.4055474031742 -9.7236451589801
v -20.2150940900000 53.1288310900000 -27.6211369800000
v -16.6718289300000 32.7478982500000 -7.7016092800000
v 1.9174846451930 -0.2195881791607 -8.0551397903912
v -7.8174844400000 31.9418609100000 -4.7474838800000
v -9.8022082800000 50.0714704400000 -3.7394801600000
v -18.0836562100000 59.4484135500000 -4.1359537300000
v -14.0464389700000 58.8489510100000 -3.4438862900000
v -9.8000001200000 12.4599998800000 -25.3600012500000
v -16.4878652947204 38.8310104128149 -7.4415401974650
v -15.2449188800000 -7.7297855200000 -25.2307243600000
v -7.8528039200000 62.4583475300000 -15.7572049600000
v 5.3440984300000 -10.1551860600000 -14.9526996500000
v -18.9683251100000 -7.0398040100000 -16.5104530800000
v -2.6685281200000 -14.7159081000000 -2.3120469400000
v -3.6714237600000 23.3938191100000 -15.6448539300000
v -7.2323954700000 60.5808645500000 -17.9792065200000
v -5.4327021400000 -8.3565544300000 -22.6085726200000
v 1.3524439355838 67.1099368312536 -11.5321746942159
v 0.5673763800000 -15.3446132300000 -13.8214128100000
v -11.0744470700000 -17.3072330700000 -24.2434963600000
v -3.5445811200000 15.8859845300000 -18.2888060800000
v -18.9555063800000 62.1087066800000 -10.9794288900000
v -12.2822597600000 8.4814177800000 -4.4900844800000
v -4.3703224500000 58.0856986300000 -23.7564723900000
v -12.2264525884128 -18.4633664369687 -21.8358042502170
v -3.8245411100000 12.0761757700000 -24.7563049200000
v -13.1536940385348 -8.4984869397973 -25.1392011462954
v -16.4593625800000 53.2910823800000 -29.4890292000000
v -16.5788201689026 -16.8475863140122 -11.7061846017173
v 2.9755774900000 -0.4465733400000 -5.1586125000000
v -1.9051574600000 66.2736967200000 -16.2101853600000
v -9.7561413635768 -4.1321599706828 -4.6417219513446
v -14.1573455200000 61.2161532000000 -17.1524714700000
v -16.3420029000000 7.3048137100000 -7.2068767600000
v 3.2497745395342 -10.0172054080473 -3.8877532844816
v 3.6717071200000 -14.2032792800000 -14.6447364200000
v -7.4338517200000 -16.2543300500000 -12.8281600800000
v -21.5870417007689 -9.8654825397195 -13.4022078204208
v -1.7571838547442 4.4316382372794 -17.7433874357219
v -10.8456084292781 59.5337669779919 -3.6017432846853
v -8.5811074800000 -17.0776955800000 -12.4490661500000
v 0.1887650400000 58.8247962300000 -8.1800650800000
v -19.8614634600000 -9.2891342900000 -10.4373646900000
v 0.9589153900000 -7.8740017500000 -10.2580254900000
v 2.2222269320926 -12.5350413916342 -12.9250807854031
v -2.8337976000000 40.6313575800000 -10.8145112200000
v -4.9467077500000 5.3242654500000 -14.5262200400000
v -18.5282435300000 47.3877154300000 -8.1509910500000
v -10.5032018600877 -14.6383832817784 -24.1872259825337
v -14.0056190428051 -7.8112717071804 -25.2684641637628
v -17.8649074833097 2.0952793170252 -17.7409839860460
v 2.2328277100000 -0.1031882800000 -22.3995894200000
v -19.9977569300000 60.8296878600000 -25.5282595800000
v -17.1647295400000 45.5827973800000 -25.3104362600000
v -2.6149374900000 28.2517969600000 -21.5361286000000
v -6.5944254778988 14.1861996877440 -6.2572553446156
v -3.2942714200000 4.8103784200000 -8.8807288600000
v -5.1599987800000 53.8328103700000 -2.2605727400000
v -17.8175568600000 -11.6389188900000 -15.8928055300000
v -17.1051602800000 16.1703787700000 -7.7932309400000
v -7.6118800800000 61.9397796700000 -16.7654734100000
v 1.8616094430857 64.2522667302578 -13.8003961935633
v -22.0671407900000 49.4197644300000 -13.9090940400000
v -2.7695063000000 36.8063747900000 -20.2467814100000
v -9.4761122000000 8.8445721200000 -3.5372325200000
v -17.3902098703420 -10.5475234165414 -16.7121732777613
v -23.7286378097053 64.0010511125768 -10.4722546790511
v -2.3669869795299 5.8827221202528 -5.6664174108872
v -0.5249896800000 60.1012855800000 -4.8200446200000
v 0.7369338400000 61.7521219000000 -17.2231905200000
v -10.2263158200000 61.7761127700000 -14.3866250300000
v -12.2418282600000 57.3953092100000 -2.7773915800000
v 6.0764742327353 -8.1661248650752 -15.9873366796339
v -7.9019758900000 11.2306876100000 -25.7947817400000
v -11.2497434000000 61.2648353000000 -15.8140249600000
v -3.9744434596701 6.8965581296687 -4.0671883924469
v -5.6009641800000 63.2876604800000 -17.1989742700000
v -13.3964335500000 59.6670061300000 -4.1355909800000
v -8.7437912616793 24.3065664763353 -4.9230182381739
v -11.5728005800000 16.5427867300000 -4.4215009500000
v -17.9627742600000 -9.9675152500000 -24.0508467000000
v -10.7218446200000 58.3682358300000 -2.6642608000000
v -12.9100633800000 59.0172708000000 -3.1365624200000
v 3.5572285997444 -7.6348912423657 -4.0116577273826
v 2.4713988000000 -6.7929052700000 -1.8589693400000
v -20.6295363600000 62.8009587500000 -10.5160633100000
v -3.4458330697440 15.5585106520510 -23.3799779209159
v -4.0616609955455 58.5817244287464 -1.7627929141336
v 0.3109554500000 -0.5373923900000 -23.0264477400000
v 0.4324992254683 3.7601860127488 -19.6063960931324
v -5.5783847300000 -10.6580657900000 -2.0482433000000
v -3.7083243212364 7.0980345332000 -4.6235578644592
v -12.5878133272221 -13.5051342764619 -24.4651249187545
v -9.4329956900000 -16.8611705300000 -12.7357831200000
v -21.9104588000000 54.2613491400000 -26.6478620500000
v -14.8291758807913 57.5964389056416 -27.4831437726080
v -2.8896108777542 -15.1124657194313 -10.6696116802157
v -13.9679852900000 -14.4742606200000 -16.2938162700000
v -10.6409985536427 -4.0250195122167 -5.1446014131284
v -2.7394930400000 36.7770567500000 -12.9157211600000
v -12.7521343500000 -18.8170559700000 -9.9258441500000
v -18.0363771882750 59.9023131298668 -4.1651280320971
v -13.6161623500000 -13.3913746100000 -25.1810066400000
v -7.3625324300000 49.9788075700000 -3.0412634400000
v -22.1276618500000 51.6608879000000 -12.4398777300000
v -19.5165593200000 13.7818912000000 -16.9379171000000
v -20.8362694800000 46.3297255300000 -21.2456174200000
v -17.6109224600000 5.8943680500000 -7.9312911300000
v -1.4061305000000 0.8369561400000 -10.0559582900000
v -15.8748924700000 -4.1597150300000 -24.4758706500000
v -2.2274034676910 61.2463930411743 -2.4940314336077
v 1.2729459000000 -13.0658336000000 -12.5814778700000
v -5.6203985600000 43.5340143700000 -23.9531863500000
v -21.3771917862557 46.9151343436526 -19.8511015256383
v 2.3285940146600 -7.4455443038944 -12.8030851187161
v 2.5574041100000 -15.8497877400000 -18.2114765000000
v -2.6165920833121 -1.5907678137873 -0.6134405659185
v -12.4138537800000 -15.7029945400000 -17.5802502800000
v -4.2271342557384 12.7009803170094 -17.6038181862847
v -17.8064207440338 -15.5746376828946 -12.8133311906470
v 0.4835461179302 -10.9955099973100 -0.7003814280276
v -13.7436604100000 1.9018793200000 -6.3362210100000
v -5.5959676400000 14.0194846300000 -15.4085503900000
v -19.8288038400000 -12.6313315700000 -14.6618010500000
v -12.2557431500000 12.6578854400000 -4.5694857800000
v 3.3976581425047 -4.9191995712421 -4.3934213506022
v -2.4558715500000 62.6476034500000 -19.4834899200000
v -8.0854753000000 -5.3751040300000 -3.3963588100000
v -14.5786535000000 46.1060628300000 -26.9371885800000
v -12.3117985200000 61.1424557900000 -14.7099215500000
v -4.7877375000000 51.0958395900000 -2.8594252700000
v -18.6641775100000 11.2571911900000 -10.0294584400000
v -16.6124440700000 55.0774671100000 -29.9122221800000
v -7.3846941800000 -9.3351397700000 -3.2607736100000
v 2.2160802000000 1.0681800800000 -3.6375501700000
v -15.6270228300000 -12.7748446500000 -17.8564060500000
v -6.0119843100000 59.8510839000000 -2.0173662300000
v -0.8176787500000 58.6412251000000 -20.4101130400000
v 2.2632558661371 -1.1321735115209 -2.5346041871141
v -7.7831675300000 -2.6340000300000 -3.0448373900000
v -17.4054577900000 61.0208250600000 -9.0637905500000
v -8.7748952200000 50.7388413000000 -3.1897376800000
v -23.9181467938742 64.3307007343708 -21.8097786829749
v 0.2175575502758 -17.9748360716155 -16.3431938091441
v -11.7068793600000 -9.4663715000000 -24.5600268200000
v 2.5517898600000 -3.9928695200000 -8.3923433000000
v -19.1405601800000 -10.6680905400000 -9.5855826500000
v -2.1922597700000 45.2591404300000 -11.9191603700000
v -1.7993182998248 60.6892803858579 -2.3816868760488
v -16.0018894800000 22.2096499100000 -7.0461574900000
v -0.7976175400000 -15.4854059200000 -13.3538655900000
v 1.0583456600000 2.6091369800000 -22.3264098200000
v -7.6654856100000 60.6715306600000 -5.2647627900000
v -21.3747061800000 -9.2238895600000 -12.3909888800000
v 0.0753704800000 -1.3967838600000 -10.0440075600000
v -12.8906359900000 53.9209134900000 -4.0355171100000
v -18.2835778953855 62.1149130301315 -10.8594047788863
v -2.4814447400000 1.2131907300000 -13.3088203100000
v -17.3397895213897 -9.5327551086470 -17.5659141153396
v -0.4866984614864 -14.0544827902624 -12.3027578326213
v -8.5569163800000 -19.6021460000000 -22.2669653600000
v -9.8373871300000 17.9056394800000 -4.4216420500000
v -4.3515698100000 59.9170103700000 -21.8355469400000
v -17.0084647800000 9.2069497300000 -7.9268524400000
v 0.0958593800000 -10.3469584100000 -21.9501275600000
v -0.6881759000000 67.1810731300000 -13.7692401200000
v 1.5306359799717 2.3790236615281 -4.2812133866955
v -4.4455896100000 27.9256794600000 -9.2498706700000
v -7.2651780200000 -0.4723281900000 -24.3645887800000
v -3.8654440786312 12.7409785436602 -18.1928146196364
v -6.5240652481975 -14.8205703356390 -23.1758887833982
v -13.4877767400000 -8.8070454100000 -25.4182219500000
v -17.2441415500000 18.6458881900000 -8.4000267100000
v -2.0456858900000 57.0228211600000 -22.6748623000000
v -3.0231317500000 15.6575385500000 -19.6063183200000
v -16.7771913100000 57.2351962300000 -29.0317889300000
v -0.3926278400000 3.5079317200000 -18.2733293600000
v -15.0498616628390 60.1689037478830 -7.2450798449386
v -5.2015880909150 8.6734267072686 -16.2712778107449
v -2.4219991867385 11.7858749990947 -22.5555109770605
v -13.7648804800529 56.9362673758665 -3.0668153550406
v 1.0845191638871 2.4540959008666 -2.7255653741615
v -17.7602078800000 16.4380352900000 -20.3576460500000
v -4.6005551700000 -14.1111705500000 -2.0057936200000
v -19.6066163500000 51.0008595900000 -26.5891328500000
v 2.5614384343626 -3.6989714334307 -2.0233792019343
v -19.7432413139326 55.6938607594251 -28.6679877529832
v -13.9599982600000 48.5661514100000 -5.4474356600000
v -16.9883333100000 49.7228950300000 -26.9492417600000
v -3.8775345300000 7.7602048400000 -17.7077464800000
v -18.9367122900000 14.5974448000000 -10.4888994200000
v -18.7875201929095 3.4677389945029 -16.2249312893894
v -18.2395037300000 53.6947548400000 -6.7105428300000
v -17.1445906200000 57.7874034600000 -3.8383922100000
v -18.8462364020497 1.6342446899109 -16.1181494265453
v 0.9704247300000 -9.5789833000000 -21.8370240200000
v -25.4005784541593 64.5234878466472 -20.7406995647647
v -15.0994537400000 -13.2756782700000 -16.6419595500000
v -17.7835100913373 -7.3644926539880 -18.7670015160828
v -9.8772728800000 31.7893512500000 -4.5063821600000
v -18.5006307749152 -5.8879082278105 -17.0500800302618
v -17.2112751800000 -16.2547193500000 -11.6026494700000
v -17.9067719700000 7.1475980800000 -8.4190983300000
v -6.9025326500000 12.5419879300000 -4.8773959300000
v -5.0902492400000 -15.9200038800000 -13.5286487600000
v -6.8002869400000 51.1493384800000 -2.6931730100000
v -0.9337047839180 0.7538848696467 -15.6419015522071
v -23.7663366199871 55.0990372333712 -15.9977035622753
v -17.4607150300000 -0.2884263800000 -19.0797504000000
v -9.3985255800000 7.8732958100000 -3.4407738100000
v -1.1088025100000 55.0251901100000 -20.7510571900000
v -19.7298415000000 44.0243743400000 -21.9294223900000
v -17.1838235100000 20.5355528700000 -8.0697862400000
v -6.4243152700000 59.8100870800000 -19.7664164000000
v -9.7221136100000 59.0527057600000 -18.8464932100000
v -1.4578884000000 51.6410917000000 -13.7929851200000
v -4.4530350700000 -19.1727858000000 -21.7102803300000
v -1.5820919100000 -16.5136437900000 -7.2815031700000
v -22.7180227575007 61.1480345184364 -6.7678416640118
v -23.3685224899746 61.8414499384020 -7.5068376240740
v -8.8189272200000 -17.5670106000000 -11.6374678900000
v -3.8976834600000 3.3409209000000 -12.3451976100000
v -3.8642261600000 34.2269167300000 -9.2555750200000
v 1.4073578600000 65.5082166200000 -9.7478451200000
v -9.9122396711175 56.2318064074369 -26.6495261952894
v -7.0716892400000 59.7033463400000 -19.1610269200000
v -5.9528742000000 -4.6699382400000 -23.1954529900000
v -6.7769692113698 61.5769658194118 -17.4633326239850
v -15.9310400500000 57.1200251600000 -3.6334907600000
v 4.5654024000000 -11.7921140000000 -14.6367941100000
v -13.4065672800000 5.8786668800000 -24.0043439000000
v 2.1560147751118 64.7818143286555 -12.5948227521192
v -20.0606640400000 -5.6607238900000 -15.2512798100000
v 1.8270619900000 1.7815789900000 -21.9733677800000
v -18.1444175500000 58.3679154500000 -28.4220539000000
v -7.8244013700000 -12.4698476900000 -3.8569518400000
v -20.6186870411895 64.0762575915468 -19.8215033074113
v 6.1364898137513 -2.7056322482260 -19.0214233031701
v 6.1358790800000 -6.7979935600000 -15.9285198900000
v -2.8534832809524 10.2233937745452 -23.9166780641607
v -4.5353689820579 -16.5511452502849 -14.5385811071033
v -5.9776320100000 16.0518381700000 -13.2212825100000
v -3.7575708700000 20.1010275600000 -16.8369505600000
v -13.9087922900000 -2.9856595200000 -6.9306744300000
v 1.0669130299314 -10.1417307542660 -10.0954222453784
v -15.9790218598621 -14.4495461155669 -22.8546446738754
v -21.7871250699545 52.8267590388698 -25.9938394828548
v 2.0737869200000 -3.7389593200000 -1.6171634200000
v -3.6382754300000 31.3384905500000 -23.4982613500000
v -21.1857233000525 46.3551751894386 -12.5434777972918
v -23.1256056600000 63.2270425600000 -8.4020188100000
v -5.1660569363646 61.2099914364989 -7.8991392253775
v -5.8369366500000 -2.6192744300000 -1.7995500200000
v -20.2235837653548 58.0699475492354 -28.1290512457273
v -6.5833539700000 46.7224940700000 -3.3217493900000
v -5.1298537300000 7.6567377000000 -25.4318006300000
v -8.9094266300000 5.7714562900000 -25.3615155800000
v -9.5504329476751 -19.0669054551675 -9.0576026963731
v -5.5855293800000 19.0395079600000 -9.6621979000000
v -3.8547865100000 50.1572974000000 -23.2739131900000
v -2.3109372838243 40.5980752035923 -13.8891494721213
v -18.1059073700000 26.9699040800000 -9.6319625200000
v -3.0752152700000 56.3162379000000 -2.2952656700000
v -16.2130356071278 -0.4791358286214 -21.3819824060459
v -13.9088602700000 37.5570170600000 -5.7385531300000
v -13.4618496500000 18.0191732900000 -5.2439640300000
v -2.5391178200000 35.7608869700000 -19.8917072300000
v -3.2298283976768 38.1362528126652 -9.7159308285433
v -7.5154146200000 9.2833992100000 -3.5836228600000
v -17.4158159600000 48.3689606200000 -26.2386500800000
v -8.2672494872992 19.8338674061682 -4.7944881463506
v -10.0019769700000 -8.7572187200000 -23.1960341300000
v -17.3947606200000 -12.8106353800000 -15.7712213700000
v -7.1191182400000 15.3576172900000 -5.3384457700000
v -4.7051785500000 53.4654855700000 -24.7891414900000
v -1.5298811500000 55.3740300200000 -3.4390185000000
v -6.1575654000000 44.7020418900000 -24.3461262400000
v -23.5496070200000 54.8090748500000 -13.7493629000000
v -12.0063647600000 0.5494777600000 -24.9477848400000
v -15.5594765814880 -17.2600987842629 -12.4279752281730
v -6.8007777400000 11.0025405900000 -11.8364850100000
v -3.0258228100000 39.4583493500000 -20.7008346900000
v -11.8560242960952 42.3583399611142 -4.7412355745865
v -13.4181548362535 1.3079983383015 -24.5601021649977
v 1.9714915365384 -9.4651609389183 -9.2235554633415
v -3.9119920700000 -12.4884471300000 -22.5504189700000
v -2.8956381100000 20.1322715700000 -22.1687126900000
v -4.2004310500000 6.2397769700000 -8.3928359700000
v -17.7015867100000 32.8311063300000 -8.9052859700000
v -23.3584456100000 52.8673939400000 -19.8290515700000
v -24.6892478300000 59.6782490600000 -11.0738771000000
v -7.1447719800000 43.2683676500000 -24.8293690400000
v -9.3563319406846 59.6089145302308 -9.9549469286814
v 1.4922741028871 -11.7973699181612 -1.9352614659412
v -5.9668091100000 45.8518527400000 -3.4084264200000
v -5.5170632000000 -19.6358077200000 -22.0972802500000
v -10.9151862600000 -6.8401442800000 -23.7592589100000
v -16.8722853554381 37.9144210855737 -23.5861446085942
v -2.5297568600000 -2.8179930500000 -23.1280252300000
v -14.5012220646223 -14.0170802818397 -16.1179619288331
v 0.6107188500000 63.3890554300000 -8.1903897200000
v -0.2615736894964 -16.5768551306478 -14.5722358570005
v 0.1028390000000 0.2696794400000 -9.1957077400000
v -17.3660871906362 12.0445823152233 -8.3463735173317
v -17.6099389800000 11.5458732500000 -20.3703511500000
v -5.5080191200000 10.7895275600000 -15.9927401700000
v -9.1616362300000 -18.6879430000000 -18.6171010100000
v -16.6412144900000 12.7308080000000 -7.4699511800000
v -2.2654028100000 -19.4143187300000 -18.2757210000000
v -2.7319504900000 15.9995686300000 -20.4001832800000
v -17.2805246000000 47.7279312900000 -25.9633604400000
v -3.9325796557688 -19.5621675711792 -17.7333840669522
v -8.6124092300000 52.1479733300000 -3.1028220000000
v -1.6660005800000 55.0092011700000 -21.7560734600000
v -6.5435119900000 60.5088397900000 -9.0168817000000
v 0.9631744674728 -1.2849353731156 -15.0423395135306
v -25.2243214220574 61.4073093740666 -11.1042083952320
v 3.1858296100000 0.8732584000000 -19.7308417400000
v 0.7146858197528 -13.7901408075483 -3.1393712406699
v -15.2967845425711 -17.7603674428249 -11.5671664379405
v -2.4267835500000 5.3826002400000 -6.4925723700000
v -3.3144070800000 47.2673215000000 -21.7696279300000
v -15.9987720989049 17.8037036607224 -6.8799513317772
v -20.8256915200000 53.0304312700000 -9.3373153400000
v -15.6425871000000 11.9256675200000 -6.6574150700000
v -11.3005340100000 -0.7817715500000 -5.1083467000000
v -13.1398886400000 36.4283435000000 -5.3380723100000
v -9.4941686800000 19.3990245500000 -4.3833158000000
v -2.5357641300000 39.0443168600000 -18.5163710300000
v 4.0930321588277 -0.2597959180830 -17.8708247054954
v -26.7078516445244 63.2281398767396 -18.0503561239717
v -8.0910967911073 11.2713980282700 -3.9046974675096
v -3.1545041100000 -15.6949739900000 -13.2969105600000
v -4.2959009300000 7.7952849700000 -6.9509153300000
v -21.9044070700000 64.0322342500000 -21.2355125700000
v -26.3987015900000 62.5494122500000 -17.6090318700000
v -1.1127471200000 3.6568276100000 -17.7449565400000
v -8.8612364604798 11.7883520098491 -3.9418918617681
v -14.7801432800000 58.9495934500000 -21.8373294900000
v 0.9363696400000 -8.7674064600000 -10.2095864700000
v -23.6116275200000 65.7834112600000 -18.7416169800000
v 4.9113193500000 -0.5922371600000 -19.1518086900000
v -3.1911644642792 38.6776825298600 -21.1270061844398
v 0.9359783014178 -13.0828046913291 -2.6901699882523
v -3.0229156281991 15.7747276412305 -22.3887530187147
v -25.8946381500000 60.4008287200000 -15.9207489300000
v -21.4115269500000 64.1698762800000 -14.1863944000000
v -4.1642454248035 62.9928848687605 -18.6282181853450
v -11.0955135900000 9.3770064400000 -24.9305386100000
v -8.9258337400000 -16.2612795800000 -14.0153504900000
v -6.5144300500000 -10.1457890100000 -22.2985409200000
v -23.0551175410553 56.4788137150800 -10.9178938694236
v -21.5504039100000 48.5972575800000 -12.9728019200000
v -16.8821131322080 53.1527951820080 -29.2359597874843
v -10.6298569600000 55.1987774700000 -3.0173610400000
v -5.1501072000000 1.8784417800000 -24.5606824800000
v -3.2416210746303 31.2212497444375 -12.4674624967499
v -10.4705080816123 -4.8005877934927 -5.3119600181474
v -17.2147310669521 56.7536971722511 -4.6423322244536
v -20.9925164668271 42.0639240861560 -15.5889787609485
v -4.1425018600000 57.8715354200000 -2.0015745000000
v -1.8294965800000 8.4904125000000 -20.7624267800000
v -5.1292921400000 -19.4273479300000 -17.2119550400000
v -15.6736851302629 54.8862361963905 -30.1029500041691
v -25.4064798400000 61.7340020800000 -22.5436519800000
v -19.9697706800000 33.8895469900000 -14.6381966800000
v -7.0587261600000 56.4943850000000 -25.7948841900000
v -22.0100786500000 58.9618124100000 -27.2019673100000
v -9.3220458779836 -4.8653828137843 -4.2360313130135
v -10.7721230658553 56.5133606858380 -25.2189172251445
v -0.3237524900000 57.5968474100000 -4.6544079700000
v -16.5244787900000 6.1435978900000 -7.3675997600000
v -17.4845689451468 -9.4387479081150 -24.9372589040484
v -4.8818411300000 24.1507049600000 -9.6294656400000
v -13.4254312100000 58.3298727900000 -3.1064557800000
v -3.5315132700000 2.8991131100000 -11.9091365500000
v -3.1251715404973 21.2744214137179 -18.1451300502909
v -14.6698430200000 -13.7106003200000 -17.6289174700000
v 0.6701870600000 59.9609576200000 -7.6100667900000
v -19.0723985400000 62.2940547800000 -11.2991882500000
v -3.5910573800000 40.6251549700000 -6.8834805900000
v -8.6255773425859 16.8312198608816 -4.3958908479197
v -24.5506782100000 57.6854050200000 -16.7131256300000
v -10.9959868700000 0.6543120800000 -24.8957183200000
v -0.4658444100000 56.7908398800000 -4.7794664300000
v -3.1385480192870 -7.8286715271953 -0.4835000491168
v -4.8304469662985 61.3775363921916 -8.7298643098667
v -19.3625204300000 61.3938719000000 -23.3415328000000
v 1.3619368003929 66.9616373690417 -10.0486401607195
v -24.4322844527063 59.9661299465599 -9.8042342242598
v -14.1317879631998 -18.3807906185212 -10.3924600374435
v -7.4727679600000 -9.6186166600000 -22.3646052200000
v -16.0046331600000 47.8314906400000 -26.9152578000000
v -2.6149098769940 3.5615934757146 -9.4302769433785
v -2.4533635000000 32.3552787300000 -16.6502464600000
v -21.0470873900000 47.9794889700000 -22.2285036000000
v -11.2611066793086 -12.0161339430328 -24.5820950788208
v -14.8586101261521 -16.7864523593600 -7.6139467223585
v -17.3399406990332 44.1221093716522 -24.6404858784256
v -11.8025988300000 -5.9233652400000 -23.9274483200000
v -15.4270967500000 -13.0205694600000 -16.8893262700000
v -18.3103792400000 31.6800363400000 -20.3002803000000
v -6.1097345300000 16.0831995300000 -8.4950467600000
v -11.1680747900000 45.8837933800000 -26.7360955500000
v -5.4359464000000 37.9847474400000 -5.2342955000000
v 2.4774397698079 -11.5197037671487 -4.3293092744764
v -8.1544714000000 44.6566417800000 -25.3761354800000
v -20.9515700405595 49.9534419477711 -24.0303311736530
v -3.3874365000000 -11.1855221900000 -22.4610194600000
v -4.3727732300000 4.1639334500000 -14.2619470100000
v -3.8709451900000 -2.4944830200000 -0.8093530800000
v -11.6707729200000 10.9580447900000 -4.3614446200000
v -6.9211805003556 -19.0709436240760 -7.6861348486675
v -2.4131130595581 61.4189084880421 -3.1207824008893
v -5.6789517400000 9.8566887900000 -4.9981451600000
v -13.7151619400000 14.2481988300000 -5.2682361600000
v -2.1569233558507 6.4504001990967 -18.9545520924030
v -7.5166453600000 7.3599191400000 -25.6205182500000
v 4.7521111600000 -9.8248766700000 -14.1060994900000
v -8.1608602800000 10.6868678700000 -3.7795153900000
v -18.1845277500000 48.3362227700000 -25.7212296100000
v -14.6091902338017 4.3400234647205 -6.4438556672220
v 1.6177386300000 -5.0693284700000 -1.2733847800000
v -13.7019877152927 -16.1601358832295 -13.9306961703337
v -14.1063497829312 1.0345225202003 -24.2276764123639
v -2.8887849800000 40.0212295400000 -10.2982455900000
v 2.7143259100000 1.3996848100000 -19.4434914700000
v -15.2890561100000 17.3650588800000 -6.4526586800000
v -4.3180561600000 54.7769404900000 -24.5084893000000
v -3.6944758600000 -10.2734677500000 -22.4732495800000
v 1.3180892000000 -2.6152769600000 -9.3382727400000
v -8.4232156521111 13.1874206059855 -25.9535072816603
v -5.4402528061394 -18.2087192578326 -9.2412358558603
v -14.5999293548755 -16.4721819452089 -22.0501442475911
v -0.8858238600000 -18.7980756200000 -19.5508115000000
v -3.8792833200000 3.3977082900000 -11.6537604500000
v -12.0770605300000 58.8842853900000 -2.8742265400000
v 3.4000158800000 -5.8960295300000 -4.2106797900000
v -12.5422824505735 12.0350100119471 -4.7116846954854
v -15.8459171700000 -14.3177304400000 -23.5089678300000
v -12.9599999600000 12.6000000200000 -24.4599990500000
v -3.6014299800000 17.0088559400000 -17.9924052200000
v -19.7958778600000 -6.5121990600000 -15.8347562000000
v 1.7492682892152 -11.8210776648007 -7.4725640423119
v -23.3178916020330 54.1089067276314 -22.0222336631045
v -17.5783298900000 59.7020648400000 -26.5019722300000
v -21.8680088417065 62.2320329303653 -24.5591775844547
v -1.6783449100000 -15.0289470300000 -9.4028879000000
v 3.2033259000000 -7.8071155600000 -6.8245856100000
v 2.4077653748213 -9.4865903047389 -1.7482423252951
v -21.0817884558119 64.5235856321174 -19.7852155078973
v -19.4737304070085 -14.0930526278585 -13.0427621070251
v -7.9899914600000 49.6515296400000 -25.6449841000000
v -8.5763206982797 -18.4052278364513 -23.2818547563656
v -4.8761288120712 -8.6617838225686 -1.4005790469675
v -16.9257782400000 61.7101527800000 -10.9956096900000
v -14.3291764000000 10.7898702800000 -5.7332953400000
v -11.6911744700000 -6.3663758300000 -6.4054853300000
v -17.2447729900000 -9.6396720000000 -19.8119338600000
v -2.5432867875888 -18.7059381451582 -20.8758947495296
v 6.7538361541701 -6.7732665666804 -18.4181423842378
v -20.0033170190357 -13.0238061210098 -12.4062163289890
v -19.4073747800000 39.5203158300000 -10.9491692900000
v -26.1102244300000 63.7070015100000 -19.9034046400000
v -18.5467302800000 13.0420122300000 -9.8583288500000
v -21.1660526700000 43.5815937800000 -17.6500715300000
v -22.1337582900000 48.8084144900000 -17.5862778000000
v -24.1793878400000 60.6625601600000 -25.1435264900000
v -15.7010238600000 60.7065297700000 -11.1937513600000
v -1.0058386300000 66.2711039200000 -8.5268141700000
v -7.6463734700000 33.6611419900000 -4.7147893300000
v -13.8077734474372 -14.6886314002818 -25.1047141506673
v -7.2237816600000 -18.4382852200000 -17.0858446500000
v -3.8982492400000 65.6422302100000 -9.6782315500000
v -14.2412353300000 51.9380755700000 -28.5352561600000
v -11.0443923600000 -16.1203853800000 -14.1112096600000
v -2.9857507900000 21.0285503400000 -18.6225362100000
v -2.5963343200000 11.9836116200000 -20.4304475300000
v -17.6547393200000 -8.7659144800000 -24.6783178300000
v 1.9695330818022 0.9700326710994 -2.6834133309552
v -5.1613203200000 19.9610386000000 -12.4022113200000
v -1.7854617900000 4.1350168200000 -7.2917584300000
v 0.3965309815163 2.8593454277540 -6.4908178111426
v -3.9244127758858 -18.7181104949002 -16.4489635130664
v -6.8295137000000 61.1640326700000 -3.5591858900000
v -7.9832319200000 60.1633265600000 -18.1164927800000
v -11.4347985158873 -7.4924081788941 -6.5517776568842
v -6.3031306500000 60.7388541100000 -7.7063147900000
v -16.5719091900000 61.6158992100000 -11.7532350100000
v -6.3294698500000 41.2804298100000 -4.0605249800000
v -2.5625946000000 10.3515349300000 -23.1465064000000
v -5.6123766100000 18.9278423800000 -8.4901414800000
v -1.5324793100000 6.6547538200000 -23.1659114400000
v -20.9856126500000 58.6647726600000 -27.7864616400000
v 3.4200665500000 -8.1762103400000 -13.1249465000000
v -0.3476681635343 66.6644084987980 -8.6762875081517
v -26.4227420287834 62.0436023730919 -19.5184316953636
v -12.4386698000000 60.5365447700000 -13.1608331600000
v 2.3070035117525 -0.7804998953409 -16.3178287857365
v -10.5972327300000 9.6042370400000 -3.8389472800000
v 1.2596675700000 -16.9532019600000 -15.1533940800000
v 6.7281704400000 -7.6779294800000 -17.5613276700000
v 3.4983286200000 -7.7408533500000 -4.5085442300000
v 2.0832480037348 64.9709085106852 -10.8992197400436
v -7.6761888300000 53.2476902000000 -26.3017974800000
v -3.4623871688322 59.3730293155013 -22.6659288373055
v -1.9783407900000 46.1879968600000 -17.6456943200000
v -2.4659866500000 36.2344384200000 -18.1068461400000
v -6.2962696000000 -16.3761694000000 -11.6425976200000
v -10.6007941100000 40.8549569500000 -25.7244817900000
v -7.8395837900000 24.8884633200000 -5.0730495700000
v -19.3210300100000 0.9349467600000 -9.1696819300000
v -10.9513299500000 -18.8663899900000 -22.5150063600000
v -6.9140237800000 -18.0118437900000 -16.4760500200000
v -5.3247828000000 4.8237540800000 -25.0358562900000
v -3.1727755000000 48.1427758900000 -21.8283981100000
v -21.1329346295064 51.1247821942936 -25.7137550786204
v -17.0811321600000 58.6519688400000 -3.9757918600000
v -4.7840056900000 58.3077222100000 -23.5950555700000
v -6.5033128500000 -17.6270250200000 -10.7044363400000
v -3.1471349434881 39.2669313551250 -10.0613077536531
v -5.2935350700000 45.3072115800000 -23.6452948300000
v 5.6400238500000 -10.1586105300000 -15.4691003300000
v -8.5195321600000 62.4214336300000 -15.4573572800000
v -14.1349285800000 -11.4179439800000 -25.4992358400000
v -0.8188593200000 0.3186258300000 -9.9141337000000
v -18.8299045000000 15.5058233100000 -10.3942053400000
v -18.7531849037085 -13.9851193290273 -10.2579254017159
v -12.9880663000000 57.7518679200000 -22.3310925100000
v -20.3808244081008 47.1832687180980 -23.0389334138213
v -8.9596407500000 -18.4339266300000 -23.3885701700000
v -0.1634080869149 3.7369274418996 -18.6125913501862
v -3.5052155100000 44.3125143600000 -5.2365749100000
v -5.2104731210731 66.0154669624176 -13.1996434808439
v -18.5273699500000 63.8479366900000 -17.8178083200000
v -3.7232651400000 40.1330366700000 -22.0501590500000
v -20.5897098052218 56.6781630739945 -28.4128242108147
v -4.9691530900000 27.1874703500000 -8.3910068500000
v 1.6567336900000 -5.7421862100000 -12.8759732500000
v -11.4596586405912 -5.7541913196524 -6.2175837112941
v -23.2224091900000 52.2302910700000 -16.2020102100000
v -9.6432939200000 -11.3924918700000 -4.8148087200000
v 5.6859803846937 -9.4417524853794 -15.0956100447248
v 3.2723932425818 -2.2096214890771 -5.0644373770248
v -6.6332812400000 12.2729195300000 -11.5724969700000
v -8.3917249000000 -1.0584028200000 -24.2932867300000
v -1.6797317700000 -14.8644922300000 -22.2539492000000
v -15.6168435691962 60.4066566343087 -8.0982698455053
v -16.2829920855778 55.6563434328139 -29.8902695960388
v -4.4753113800000 32.1421027200000 -8.2394629700000
v 2.8699922941352 -12.0235947857698 -20.3175261167653
v -7.5016166100000 6.8833068900000 -3.0014659300000
v -19.5573922200000 60.4755282400000 -25.8489996200000
v 3.8250042100000 0.0166366300000 -18.3900985900000
v -25.9502894094182 62.8301371716253 -21.2581853958482
v -13.5903172101155 0.2365961804921 -6.6344955413368
v 1.8461784359554 64.8128116125615 -13.8998818296064
v -22.3002284800000 53.4410364900000 -24.8313583400000
v -22.6931963100000 62.1750503800000 -7.2731231300000
v -5.3323996300000 6.8341433100000 -3.3127076500000
v -23.9987138601127 65.5417259604341 -19.5471090431963
v 3.5367589400000 -2.7518055900000 -15.2302272600000
v -18.2480923800000 30.6769646700000 -20.7795426200000
v -5.8579545010661 17.2975572415342 -7.8564495059299
v -17.1242720795424 -2.6685698381788 -19.6001745718565
v 0.4389397500000 -3.8583767600000 -12.5131569800000
v -5.7852370700000 56.0617186100000 -25.5218744300000
v -16.0438362500000 42.8429842000000 -24.9114800200000
v -3.3892705100000 11.2894224000000 -18.8905950600000
v -11.9209410600000 47.1622645900000 -4.6002287400000
v 5.9440663595298 -7.9245384418901 -19.6751401162038
v -2.9004764261765 38.4173092628554 -20.1208972190357
v -4.0174629500000 61.9981326200000 -19.5707175900000
v -13.5672753700000 41.3233712300000 -5.6552677400000
v -2.5373055473879 61.2757150773268 -2.2603429216053
v -9.8881682057672 -18.7185139473707 -23.2727319308060
v -13.4728212527845 2.2223572915045 -6.1232760124915
v -1.8219108500000 54.8011437100000 -3.3000067300000
v -19.0769957256538 33.7351410997318 -10.9001508114263
v -7.3023582800000 17.6241900800000 -5.0477143400000
v -4.9040755300000 6.4767068300000 -9.2703579000000
v -18.6338797200000 55.5614754600000 -29.2647033900000
v -3.0167055039947 50.3630461800612 -3.5532766535987
v -19.3278305200000 43.7514260400000 -9.7764534900000
v -6.5912664900000 11.9164278700000 -5.1127085500000
v -18.3903072000000 60.8305111500000 -5.5209817400000
v -3.0506322711781 16.3439657838735 -19.1119910603514
v -18.6037663400000 17.6680199800000 -19.0987158600000
v -14.9293141400000 -10.5752628300000 -25.6933700300000
v -2.6954310460025 40.1966405680295 -11.7460534728159
v -4.0019832999005 7.4664797133646 -6.4996734237201
v -25.6295334500000 62.5531375400000 -12.9081504400000
v -2.4213024900000 35.5806723200000 -18.2034727200000
v -12.8144230700000 -10.4497550100000 -24.3493691100000
v -16.7433817330726 -12.0360529636703 -20.3808081556309
v -21.7722690561353 47.4272418208400 -18.4273992088352
v 2.9211258500000 -14.8780010600000 -18.6660829900000
v 4.7972265341041 -8.3796153196759 -13.7681849729163
v -9.3463147257263 -17.5672685579057 -11.8973588077535
v -19.7889693100000 2.6324023500000 -10.1224267900000
v -18.3200468613638 8.4961387818255 -9.4304652071886
v -1.7849637700000 -15.7252457000000 -13.3817419400000
v -19.5159465100000 59.7353540400000 -27.0424708700000
v -0.3740678100000 1.1115274400000 -23.2388805600000
v -4.6126153175223 -10.6221936794918 -1.6867742639976
v -15.9896370000000 29.6769551900000 -7.2281193000000
v -15.8141516100000 3.5262981000000 -6.9663277800000
v -14.5521871700000 56.5018691100000 -28.9125889500000
v -1.9358317400000 45.1049394900000 -14.3323782800000
v -6.8352334200000 -3.3147081300000 -23.5792473000000
v -4.4253193800000 -5.4245442200000 -0.9051878000000
v -7.2986403315422 11.7925263873610 -4.3211141382632
v -18.8132559464200 6.4562109813523 -9.4507196800250
v 0.4878625300000 1.1390122800000 -22.9580923900000
v -8.7702360577324 45.3345907785070 -25.9720227966965
v -2.5571655289074 12.1779927713321 -22.5876736579804
v -6.7591005900000 -20.3811377300000 -21.4045047800000
v -9.8329815648982 2.7445578324889 -25.0138512592264
v -1.4479702800000 -10.6524536400000 -0.5071864600000
v -10.7778878900000 16.9229283900000 -4.4087166900000
v -17.8603529900000 -6.6860239000000 -20.7090843500000
v -10.1624857600000 60.0918605900000 -17.8771298400000
v -0.6800010500000 2.2824634800000 -17.0163977900000
v -25.9440112900000 63.5099187500000 -21.0386719600000
v -21.3200071056486 46.8914207967268 -13.4994445653221
v -7.1057905400000 51.8961027300000 -2.7831781200000
v -4.2252782700000 28.8736447700000 -9.7058033600000
v -18.4328856687330 46.3557448292081 -24.3990560629971
v -5.6343623400000 61.3370090700000 -5.1260511400000
v -16.5715045212293 -16.6677265055986 -12.5371450393294
v -11.8405679200000 40.0795005300000 -25.7066339300000
v -18.9697518900000 38.7558601800000 -20.5964520600000
v -14.7044291427278 59.7993306274094 -4.3327548984529
v -10.2650895700000 57.1371726700000 -22.1457555900000
v -3.7485750508206 61.0545975126827 -21.0616838432367
v 1.2088340000000 2.8428842800000 -19.5772070400000
v -13.0563788100000 -1.0277532300000 -24.7827917300000
v -13.0863867434383 -15.4289157441533 -14.7087849159691
v -7.6061910900000 47.2494512800000 -3.4050317500000
v -6.2968286293627 59.5208921351154 -20.5660883983032
v -17.9019620184580 47.2403627717277 -25.4207958237431
v -10.3820581000000 42.8010858600000 -4.2777094100000
v 0.7310577730106 -0.1443967238828 -15.9798131415986
v -9.9561475200000 -18.9443901200000 -9.1445064200000
v -16.3551174642306 62.8784826165539 -16.5157617983626
v -5.8349850469622 -16.1211171503253 -14.0280936362198
v -16.9809998819184 15.2170215629246 -7.7196296185838
v -7.7793127900000 -18.5661036500000 -17.4975246200000
v -2.0618911400000 40.7133065200000 -15.0051638500000
v -16.6225638200000 58.8766783500000 -27.0036738400000
v -18.0819686500000 -7.7443290500000 -23.3028829100000
v 1.6837166495126 66.0580786332282 -9.5838714752227
v 1.5081005400000 -11.9497105500000 -21.2740339300000
v -7.2582373400000 13.7937869900000 -4.9102269100000
v -16.7832544276668 -11.3755703189988 -25.1067219350507
v -7.0530323537339 60.6450039534149 -7.2474146325249
v -4.3393656244426 4.5893990869270 -11.0077525539052
v -0.1595996100000 -0.8766351400000 -14.5872188700000
v -7.0056943200000 8.4815900800000 -3.5743517800000
v -6.2633119500000 63.6120140600000 -16.0530377200000
v -8.4647423804271 43.8932285157741 -3.6617770304916
v -9.0567804900000 17.7293065900000 -4.2751347600000
v -25.3565218300000 63.5491684100000 -12.6303322600000
v -5.8223987000000 -13.6843370300000 -22.9085478900000
v -20.5336604300000 42.6619313700000 -12.8453467000000
v -25.6315426043356 63.9163290023236 -13.5369930474704
v -6.5657338100000 19.4639861600000 -5.8618099400000
v -1.3084434719956 -0.8492037734749 -12.1476055952847
v -18.4797961300000 42.3355102500000 -23.1270119500000
v -3.7685402200000 34.0153761200000 -23.3668610500000
v -17.4574498100000 2.7802479500000 -7.7287736300000
v -10.7808671900000 49.5247356600000 -4.1717472500000
v -1.7210376700000 -16.8706607100000 -21.7608045800000
v -0.9201050900000 -16.2338390900000 -14.0148047400000
v -19.5447895700000 64.2098560900000 -17.2835756100000
v -11.5739379444617 59.2092775280959 -18.8222276059405
v -15.1086710400000 49.2762960500000 -27.3656640200000
v 2.6077285900000 -11.4135453500000 -4.7125113200000
v -4.2599472200000 8.1406822400000 -6.0061523700000
v -12.8887677600000 56.8895079200000 -3.1048718400000
v 0.8379457900000 -16.0825941700000 -14.4818425200000
v -15.9889826116230 -12.8915774047023 -16.6479384446026
v -0.0526636479908 -10.1085808605790 -0.1802857961442
v -19.6862462900000 17.3259470600000 -14.1011904900000
v -21.9452401315394 62.5169002918429 -7.4840589276663
v -22.1830196700000 63.5062307100000 -11.4469109100000
v -5.7807951200000 6.6888378900000 -13.0216162700000
v -3.5308881879062 14.5336247845817 -24.2126412567958
v 0.1053134000000 57.4369318800000 -12.4989310300000
v -2.8400736165038 22.5647741699842 -21.1629536170661
v -15.2137996600000 -11.5111591300000 -25.5784913900000
v -2.0504682300000 52.0198270700000 -4.1034743200000
v -21.6373596300000 46.0249893400000 -16.3320079400000
v -21.2232400909656 -10.7856274412838 -14.1712277488506
v 2.7937616700000 -0.0915091800000 -5.9897135900000
v -17.5783580603405 4.6745529217223 -7.8015372938698
v -5.5163539900000 -2.8785264600000 -23.5386304600000
v -7.0672582259420 30.3453432612139 -5.1921141053654
v -17.5499990600000 22.4399995100000 -20.7000002300000
v 1.6491883400000 -0.9515339000000 -15.9108061300000
v -3.0210916634446 37.2283243577679 -21.5560419579920
v -3.4772520454821 15.4336089769031 -23.7834069098871
v -14.4838420700000 3.8937896000000 -23.5729683200000
v -1.6504494700000 62.7356246100000 -7.1216714600000
v -2.3976964900000 59.0288415600000 -2.1213945000000
v 3.2217488600000 -4.7583528800000 -6.4573958500000
v -3.7456401600000 -20.1921090500000 -20.2025901500000
v -23.7049274297294 61.1623718178582 -25.3892778510046
v -7.4766459900000 58.6378835100000 -20.4986613200000
v -7.7634774647625 -18.2938564140673 -23.2931792933933
v -2.7277372802057 61.4796452755820 -2.4833771018978
v -8.5963262200000 -3.9856331400000 -3.5721471100000
v -3.9074450558708 16.9926148356255 -17.4240631265806
v -16.4402704700000 -15.1565354300000 -8.3284424600000
v 6.6267797789721 -7.2097992209083 -16.9142214124888
v -1.5458811500000 -4.8497389100000 -22.7938294400000
v -18.1114735291755 -8.0130604707478 -21.6550299451623
v -1.0970537600000 59.7162134900000 -3.2686370000000
v -18.7518871485497 53.5182140829855 -28.2785845480610
v 0.7193305600000 -6.0647837800000 -11.0746976000000
v -3.3994438100000 26.8748812400000 -14.6787343500000
v -18.6686962800000 42.2416925400000 -9.4299698200000
v -12.6061655564476 1.5818457016302 -24.7607509722842
v -0.6646626103530 61.6561304018640 -5.9283617791430
v -11.0636213800000 59.5460645900000 -3.5095273100000
v 0.5210465800000 -10.8599085400000 -21.9218879900000
v -10.7283396600000 61.1580349500000 -16.1702465300000
v -20.8531282800000 -1.6468394300000 -13.6132314800000
v -19.2733444300000 2.3095081600000 -15.1986451800000
v 3.7440856720698 -13.6609203348277 -18.5177113964335
v -8.3983773400000 57.1238175000000 -2.3687076800000
v -10.5406319044361 7.0533426142888 -25.1710146781277
v -6.1668711799318 13.0801595545044 -25.8018850401865
v -12.9443636803841 -8.2177532991195 -24.9670687947905
v -14.3414232900000 60.2207891600000 -10.3872437000000
v -5.7950285300000 62.9733726400000 -10.4810493100000
v 2.2822942100000 -0.1264169700000 -2.8935847800000
v 5.7373018371467 -8.4699494240150 -19.8116483920731
v 5.6918994500000 -2.4966166800000 -18.0202145100000
v -2.8568827500000 -4.3519414000000 -23.0963360500000
v -16.2614062400000 58.6379841000000 -26.9297529000000
v -0.2654067673974 66.1867210591338 -8.3803766383109
v -1.7935276300000 48.3333170400000 -10.4815522200000
v 4.9962776607865 -3.3802603678797 -21.8894785234501
v -17.1411308577771 -0.4105280746320 -19.0098722657481
v -10.2340244510256 -16.2351857110939 -14.1698527644058
v -2.8586410900000 36.4393368400000 -12.0096672300000
v -16.9283744089322 -12.9919720115092 -24.1934748800019
v -5.7405514830917 12.4874609522570 -15.2118828462431
v -5.5398950400000 50.3655038800000 -2.9372253900000
v -23.6217006782781 56.6605493315800 -13.1506749677818
v -14.9269867700000 10.2092521300000 -6.0740849000000
v -17.1047523600000 14.5017085600000 -7.9040555300000
v -2.7038440599820 -17.9463835041680 -21.4825068811626
v -10.8211003200000 44.9705235700000 -4.2417524400000
v -6.5915645100000 22.4611107300000 -6.1530824800000
v -18.1619031563923 -15.4479869998898 -12.4816495522913
v 3.8074050100000 -9.5978127800000 -20.6955932100000
v 5.2466886100000 -4.9546565900000 -15.3008643500000
v -18.8340283900000 54.0941208600000 -28.7369824900000
v 3.9215263237478 -13.4610124641213 -14.4435977643491
v -15.4888471600000 -11.9051132400000 -25.4344996100000
v -3.2311212300000 41.6525863100000 -7.8632086500000
v -11.4527130500000 14.3499570000000 -4.3802326500000
v -0.7856973700000 55.2809722700000 -19.2692466100000
v -18.8583210100000 10.0867338500000 -10.1213641500000
v -0.1233180624990 -3.3711987590520 -11.7404656263458
v 1.2574915906792 -6.9196500631053 -12.0457196753404
v -19.8548724636712 34.1872606817116 -13.8781578713949
v 5.6639504600000 -11.0080419100000 -16.6506022200000
v -9.5472456900000 -17.4099244200000 -23.8160435100000
v -18.8895772515440 -12.2117046862709 -9.8995239654229
v -18.2730981366389 0.1804009624564 -17.0029182017053
v -18.7002252800000 27.8145819900000 -10.5952955800000
v -12.7006134748651 -17.3206122087387 -20.0839601815491
v 4.3609813426793 -13.0221651982310 -18.1370767501915
v -9.4412649100000 62.2849836900000 -14.1617609200000
v -17.5167884994454 -11.4514023343876 -23.8688609450000
v 0.9806350600000 -0.8220741900000 -15.4929021400000
v -8.4634022800000 27.7388412500000 -5.0058006300000
v -26.4376646249739 64.0754255877295 -15.3668924598118
v -12.7873951600000 54.8960343000000 -3.5961689400000
v 0.4464093100000 -13.0834644700000 -12.1175134600000
v 0.9589767400000 -10.0353397400000 -10.9097687500000
v -18.3032378600000 2.7433233300000 -17.2029789500000
v 0.1771881800000 58.7639361600000 -6.0638873800000
v -22.0389552555900 56.5724197435659 -27.1086733452670
v -6.6368631923148 63.9736732385481 -12.0907026965441
v -3.5732032300000 8.1714978400000 -24.8846616600000
v -25.6369449200000 62.1752701700000 -21.9626706100000
v -3.6407609000000 3.0163012000000 -12.8508647900000
v -2.5646688900000 13.7897264200000 -22.0777988400000
v -1.1380522000000 -1.2156796900000 -12.5958751900000
v -1.6318203400000 63.9551356400000 -18.4507425900000
v -9.8764365500000 57.4881658000000 -21.1350452200000
v -13.1568135700000 -6.8553946900000 -24.4766417900000
v -1.7361103100000 66.6588619400000 -15.4918422900000
v -6.2287852028686 13.0311267615704 -6.9514529681599
v -8.4577528800000 62.0687305900000 -12.6600991900000
v -8.1137595700000 12.1670989300000 -3.9220424400000
v -11.9089173786938 -18.3028873131961 -8.1603111349969
v -18.4066221100000 12.0377205300000 -9.6265338400000
v -10.5616552800000 -9.5967734200000 -5.8620013300000
v -5.4512508200000 -11.6334930100000 -22.6231049700000
v 0.9008249000000 -3.7842399900000 -10.0043863100000
v -4.9178628300000 -4.1386787800000 -1.2690259600000
v -14.8195074599200 -5.5466085646702 -24.8662195048144
v -4.5288750000000 -3.5517837400000 -1.0377792600000
v -2.2580304600000 45.3710779500000 -10.2467741800000
v -0.1998132500000 57.2605021300000 -10.1275863100000
v -18.0055835625727 59.6898254316097 -26.8658316497495
v -17.2772109500000 -12.3178213800000 -22.9189302800000
v -20.0788774498194 -3.2184577212591 -14.4172864656301
v -16.2455327800000 62.2260607800000 -18.4208285100000
v 6.6557354300000 -6.6828304000000 -19.0856251900000
v 1.3726284042304 63.5708330470578 -10.5793046948831
v 0.8554501135877 -12.3480796039230 -7.9470505818037
v -19.1749893100000 -1.5152442500000 -16.1208137900000
v -7.2738793751853 57.8560111839019 -2.2003271586536
v -0.2411416800000 57.3483668300000 -17.1832870700000
v -1.7471211000000 67.1991258900000 -14.1792418400000
v -20.4228311800000 55.0507530600000 -7.8106289700000
v -8.6333500200000 45.1094135600000 -3.6495889100000
v -26.7268570318916 63.8134779363096 -16.2881389615057
v -19.3821862300000 -12.2605497000000 -14.9528794000000
v -5.4539283700000 19.3313323000000 -10.3889834100000
v 4.7695397445739 -11.0388248628271 -14.3390838848972
v -15.1686659100000 9.3933558100000 -6.3830069300000
v -2.2338705600000 8.3264755100000 -19.7629481600000
v -3.5790976266254 17.7457713402053 -23.3712490004708
v -7.4097802900000 -19.6839328900000 -18.6301935500000
v -14.7184841300000 -18.1041471700000 -11.4633794900000
v 0.8624614275943 -12.9221633710852 -7.6897036636300
v -1.2871870174471 60.9789049459388 -4.6717932473678
v -1.3576535735622 66.9696660711243 -14.7797396916219
v -2.4656867070085 67.7626999994660 -11.5459756349091
v -13.2447406600000 57.5573630600000 -2.9504986000000
v -6.1540775900000 8.5912197800000 -14.1417579700000
v -19.0617833300000 42.4017198400000 -9.6756340900000
v -5.6577478500000 10.4128513500000 -7.1734632400000
v 0.1813794889188 66.5470895847554 -8.6715165416918
v 1.6696307600000 -14.1526581700000 -13.4672811300000
v 2.2624267700000 -11.1426143000000 -21.1897790400000
v -22.1177658334832 49.1579945888798 -19.5638431616446
v -2.9183640212774 38.6991142035677 -20.5926334844156
v -13.3612629884800 4.0533191063025 -5.3199863345302
v -15.5672530665337 58.5151705722843 -25.7758102638134
v 1.6811727500000 -12.9800615800000 -4.7336407000000
v -16.0800069600000 54.1527755600000 -5.4986029900000
v -4.7765364900000 18.5469891900000 -15.3021412000000
v -16.7465675383637 44.9650876248813 -25.5907396224664
v -19.2268458736837 -13.6426749260463 -14.1670866776761
v -17.6033414900000 -2.7095787200000 -18.0810615400000
v -12.1351750600000 59.6271827800000 -3.8260736000000
v -1.8281708500000 -7.7038221100000 -0.2883460300000
v -10.5625316500000 2.5922646700000 -24.9994900100000
v -2.8048753700000 49.4869872900000 -4.1996249900000
v -17.8009904900000 -8.3292517800000 -21.1792383300000
v -17.1426888600000 46.3468991200000 -7.3143271700000
v 3.0277688100000 -5.0836731700000 -7.4219508100000
v -21.2083291662327 52.5454994767508 -26.7261955274291
v -7.7080307500000 22.2351029500000 -5.1724757100000
v -3.1525632400000 2.1607428800000 -12.8003470600000
v -7.6563730800000 -12.3403556600000 -22.6196870200000
v -18.3184742900000 24.0312758800000 -19.3464905000000
v -22.0001079100000 48.2433550100000 -16.5949910900000
v -19.7675705250295 63.6228688829565 -13.8396486626593
v -1.4831279400000 -11.1594153600000 -22.1899654700000
v -18.7751793837802 31.3666955062896 -10.7100210180945
v -7.7931558748822 -18.1336144416780 -16.8553918985075
v -1.8674185300000 48.0858609100000 -9.4353612500000
v -7.4516190200000 56.0578703900000 -26.1206999400000
v -9.4792032600000 -16.3526739900000 -24.1336748000000
v -3.4389307380295 60.7305797040561 -1.8669344893422
v 4.1211126400000 -7.9511171200000 -21.4684009600000
v -5.6153284400000 51.8886707700000 -2.6489908300000
v -15.0018287800000 48.9863976800000 -5.9113428000000
v -1.0708719500000 56.9302029900000 -3.5369230900000
v -2.3180791200000 41.3066558500000 -18.1808080500000
v -4.6309503628590 -18.0908236532146 -16.0887931049793
v -15.7260429100000 62.1833801300000 -17.4144338800000
v -16.9239931552735 -2.0440854484608 -19.9618474330280
v -12.9632558087383 -15.1840718151855 -17.8490191867311
v -1.4491856190069 67.8641836558825 -11.0115656106725
v -3.3887706200000 -17.0771665900000 -22.6809661800000
v -8.2279979248546 -14.3721268667829 -23.5243690514077
v -3.8018235900000 -8.3204750000000 -22.6533319800000
v -3.5069286800000 61.3458342900000 -20.6594131900000
v -2.5122081900000 37.5548154100000 -12.9953073300000
v -13.2290525400000 37.3370945500000 -5.3352457500000
v -20.1391484600000 37.1352620400000 -17.3001065900000
v -1.8636596504796 60.9802072479168 -2.5701604187311
v 5.9511424000000 -9.1013219200000 -18.7952220400000
v -17.2878094000000 11.4039313000000 -8.1714503500000
v -2.9120796800000 45.4387851100000 -5.7490556500000
v -25.0467564900000 62.5879392000000 -23.2828110500000
v -6.0809399000000 -18.4372179200000 -16.4491310700000
v -2.2303401500000 61.1343942600000 -20.9810528900000
v -14.5368501500000 -14.9647761100000 -25.0191781700000
v -20.4982720300000 63.0640387500000 -11.7526082300000
v -14.0608381500000 -16.9288963100000 -13.2768582600000
v -1.1026101400000 53.3186830600000 -9.0120714200000
v -1.8107027300000 47.9064919100000 -7.9821422700000
v -0.5345094682076 -15.8412734348721 -13.8164643668291
v -7.3676379400000 -2.7983607700000 -23.7151309800000
v -19.8623575300000 62.8362074500000 -11.7003889800000
v -17.9275646141338 -8.8699924689723 -9.0444566873403
v -1.6934394400000 50.1554645600000 -15.6498383700000
v -6.6381702200000 60.3213943500000 -18.8315287200000
v -16.8908714950661 52.7152908836077 -28.8807833578547
v -23.6326567800000 64.0229806300000 -22.3141051800000
v 4.8272581635481 -2.5302707957559 -21.9014171948557
v 0.3889094500000 62.4108985100000 -7.4702822600000
v -6.7220940300000 60.5114363100000 -7.9403678000000
v -17.8006216900000 -7.6896366700000 -18.2792730600000
v -6.2971795000000 -20.5505732400000 -20.8913218200000
v -17.9620105800000 51.3042286000000 -7.0893173100000
v -14.5264836000000 2.0293672600000 -6.7131300500000
v 3.1860494100000 -2.8874126700000 -4.2711696600000
v 1.0078179200000 63.7404322600000 -8.7193781500000
v -5.1947394400000 14.5989386400000 -16.1041133100000
v -13.7299517125694 41.8503259023486 -25.7088417167617
v -21.7475760700000 63.4855479000000 -22.0481678800000
v -20.3683450800000 -2.4063903800000 -14.4915785600000
v -9.0933935700000 59.5792569200000 -8.6266202900000
v -20.3822311805231 62.0022225991653 -8.3358038412714
v -13.4210586500000 -18.6016745900000 -10.8289159800000
v -14.9362273500000 30.7515747800000 -6.3942452000000
v -11.9414286497701 -8.2749209910857 -24.2803888993595
v -16.2523165300000 57.4076846200000 -28.5735763600000
v 3.4898612600000 -6.3484031700000 -13.4566919900000
v -23.3269017200000 53.7290833900000 -21.7781160000000
v -16.7079512000000 54.3791465500000 -29.9143176500000
v -2.6729181400000 47.0645912000000 -5.3462591000000
v -15.5394095900000 51.8947728000000 -5.6067486300000
v -3.4239396900000 6.4810351500000 -4.1796523100000
v -2.4494442600000 32.1507304900000 -17.4424983600000
v 5.0466519785637 -3.4408562996296 -16.0426970372408
v -1.9772466110191 -16.4642889132806 -14.1057653619045
v -7.9865641900000 52.0401038200000 -2.9905345300000
v -11.0206947948051 3.2743184865267 -24.9880065353580
v -15.0885313635441 -16.5616731779852 -13.3973357673329
v 0.2244932300000 57.7716231300000 -7.1131950200000
v -3.7760365515176 -15.1049530508445 -12.4219012192365
v -14.1824781900000 57.7277876400000 -24.8235240600000
v -19.0498735800000 -1.4644223300000 -8.7652979400000
v -6.3964183150555 9.0538688211317 -13.7482884563965
v -3.8316529200000 45.2998392300000 -4.5271650900000
v -3.4701563400000 58.9695274800000 -1.8910660900000
v -7.0808026900000 -17.0588456100000 -23.5569272200000
v -3.2018792728098 19.8817270760043 -22.7507370416365
v -8.0201579300000 50.9759672000000 -25.8308574600000
v -5.3804516800000 9.6987858400000 -5.9609096500000
v -14.0176275700000 2.9104338000000 -6.3072219500000
v -15.6364663111440 -9.3797251925194 -25.7083310219716
v -0.9470500381339 57.9138501658842 -3.3705047660878
v -4.8599529130555 11.2411444109949 -17.1892950468206
v -0.7358855800000 4.2458423400000 -4.3915244800000
v -6.5494570900000 64.0030503300000 -14.3603906000000
v -1.5024657723407 -0.5653966563110 -11.6009475255318
v -8.8380333000000 54.9941584500000 -2.7313735300000
v -21.7829992301399 64.5692989981788 -20.3748923865765
v -12.5151035908224 1.7699548980711 -5.4793066142231
v -13.9908567100000 52.1045476200000 -4.9383104800000
v -18.6650626808988 16.8489658716788 -10.2179774287187
v -9.9867042200000 49.0353591700000 -3.8239779000000
v -21.8132529400000 51.2300096500000 -23.5334746500000
v -5.5716318280884 -20.6352868362626 -20.5519485921095
v -4.6562894782615 -16.3650570011521 -3.7877840605706
v -2.9895841100000 6.2313061200000 -6.1852796900000
v -5.5753807500000 41.0708189000000 -4.3797944700000
v -12.0680024800000 59.8649755100000 -9.5224063800000
v -16.1531143209571 -16.6459211683975 -10.1314181084510
v -7.6386615921018 -10.7805321873266 -22.5175149762394
v -10.4627255400000 10.7703041300000 -25.2099689100000
v -2.4505015500000 4.3032383500000 -8.0614136500000
v -15.0412196301712 49.5659053500714 -5.7177115057173
v 1.6663440000000 65.3400719200000 -13.7050785100000
v -10.0908642600000 -17.0216579000000 -24.1330396400000
v -20.6955000800000 45.0796559500000 -12.0731424500000
v 1.1861380200000 0.7046187500000 -1.6054307300000
v -13.6955026500000 60.3013336700000 -18.5357052800000
v -13.8468118400000 55.3002879000000 -29.5398626500000
v -18.9476609200000 39.6126285200000 -20.7951385500000
v -0.5781244800000 54.9128279100000 -6.3532027400000
v 3.4191540900000 -0.3021340500000 -17.2142013900000
v -16.1649305400000 50.5623929200000 -6.3539249800000
v -16.2511034366521 -2.6715547767562 -22.4192243722263
v -23.4268158700000 52.9542043800000 -18.3311495900000
v -20.0977113417714 43.1811616112028 -20.4042596814953
v -3.5401548196439 -20.2772053830350 -19.0356619658709
v -1.3146597946445 60.1985253476743 -2.9477489616160
v -13.0187496500000 44.9804067600000 -26.7081540100000
v -4.4788210700000 39.8541316400000 -5.9939962800000
v -19.0562270600000 62.3817481100000 -21.6643326000000
v -1.3183272700000 53.6657050300000 -20.5098521000000
v -6.1449315400000 12.4225281200000 -7.4250064800000
v -0.4443100898064 67.8911065502213 -11.7938138551388
v -11.6908764500000 5.0555900700000 -4.1072606100000
v 6.4641286088782 -6.5846443572371 -16.7566330653908
v -17.7189448009449 -7.3530290147847 -24.3014792242617
v -14.2744885481005 -15.5002306515866 -14.6699301407740
v -5.6734686039622 19.6142487425398 -7.5411244044098
v -2.5503125500000 37.1487885700000 -13.4942047300000
v -14.2471548200000 59.3714006200000 -3.8321630600000
v -20.8458128403668 45.6500187567924 -20.0125618439378
v -25.8449111100000 62.3625814900000 -21.1926177100000
v 1.4199160763963 67.1453326724938 -10.7582688533689
v -19.8916077463296 43.5423578152510 -21.0697545754645
v -0.5124089700000 -2.2917976600000 -11.3145234100000
v -3.9648432300000 -19.3753410100000 -17.4411758800000
v -2.3257881698368 -7.3479513927861 -0.4053552059423
v -6.3059451100000 7.9444907600000 -12.3607600100000
v 1.4694540300000 65.0913789900000 -14.5231746100000
v -10.5599490900000 -16.1289423700000 -14.6248098500000
v 3.1073701100000 -16.2668079100000 -16.2786282600000
v -5.7467157000000 10.8462311300000 -7.3911831700000
v -20.5651980499998 48.3962743188376 -23.4688978765598
v -5.0342837300000 7.2150686800000 -8.8920034500000
v -3.5811644000000 2.8628604500000 -13.5075319600000
v -17.5680667200000 15.9849003000000 -8.5652014200000
v -0.7724736400000 54.8554882400000 -10.2598555400000
v -3.6300300997693 17.5524852802380 -18.0345042445500
v -5.8009683388481 57.7066020201503 -24.1911694153140
v -2.8978064700000 28.6567378800000 -22.5309617800000
v -2.1677031200000 2.2217242500000 -9.9905785200000
v -24.9915104400000 60.1648353000000 -11.1958067900000
v -20.3271117100000 44.6624159800000 -21.1456194500000
v 4.4182697300000 0.0043916300000 -19.9072249200000
v -2.2289962500000 -9.0948063900000 -22.3362036000000
v -11.1158741600000 -5.8291158600000 -23.7588863800000
v -3.1895642200000 20.6624586100000 -18.0162731600000
v -3.9456514600000 -9.3342689800000 -22.4812775900000
v -4.4085315050000 61.6133733995006 -19.9427190290812
v -16.6356694000000 59.9177479700000 -23.3448911500000
v 0.9167832300000 -1.8700967800000 -22.9149982300000
v -15.2893071839989 -9.1016364265959 -25.7450566402352
v -22.3756693300000 64.9422109100000 -14.7906141400000
v -16.1832117333104 6.5838024100104 -7.0420431118735
v 5.3620487500000 -1.8024623900000 -20.9998861000000
v -2.9967231700000 -17.1563942000000 -14.8908281700000
v -15.4561186200000 1.8484283900000 -22.4499385800000
v -24.4126945781626 63.1726232608343 -9.5811314313414
v -2.4338369086702 60.0935571422916 -21.8475895794409
v -18.4166170700000 -10.8935972700000 -15.9033313400000
v 0.7327969700000 -2.8519830700000 -9.8247723700000
v -23.4269592900000 64.9281889200000 -13.9723764700000
v -11.3274045300000 -15.8122386800000 -16.7187228800000
v 5.5840853600000 -8.8153407000000 -14.7958090500000
v 1.0132418200000 -5.0316257400000 -1.0092522700000
v -3.9800000400000 28.3499993400000 -23.9000003800000
v -19.3825662100000 18.2488784200000 -12.7120697900000
v -13.8125643100000 -7.4380338200000 -7.8411903200000
v -6.1402581600000 30.0220605000000 -6.2831318900000
v 5.4451860500000 -10.9098246300000 -15.7759171000000
v -20.1776027700000 37.4312512600000 -15.0022348400000
v -19.4742307100000 61.7841370400000 -8.6702760300000
v -19.5583123700000 -3.9845979800000 -15.2939893300000
v -14.9209534169974 -7.8907391618127 -8.5250843994993
v -4.5540276900000 5.7635344600000 -9.5464810700000
v -15.7469604200000 56.5652772800000 -29.3741338000000
v -26.2741409200000 62.4305903900000 -15.6227676200000
v -19.8572184900000 62.5062659400000 -22.3011784300000
v -12.7154737700000 58.5166104100000 -20.2746503100000
v -8.2469079600000 -9.3691712200000 -22.6004198200000
v -0.9045645700000 62.2413083900000 -6.6194911500000
v -8.1910584100000 17.6502298600000 -4.6047261000000
v -20.7657069000000 41.8234132200000 -14.2540894400000
v -12.2257415200000 -4.5304200600000 -6.3640028200000
v -10.1432413278655 20.6295735256084 -4.5326750606346
v -1.0987763500000 65.9292414800000 -16.2585433600000
v -9.3849487600000 22.6439461100000 -4.6665999100000
v -9.7646778400000 -17.3432976000000 -17.5138264900000
v 4.4766925406994 -1.9564759447266 -16.4215729922420
v -15.9023422700000 -1.4831175800000 -22.3696008300000
v -11.4101193821699 59.6862692359890 -3.9545280057031
v -7.4591136963497 -19.1453001022113 -7.7872182589289
v -7.0226020214247 60.0411104391206 -3.0435372548100
v -20.3432753385881 48.7702444803948 -24.1121676882463
v -1.1980046357885 4.1785461218303 -18.2080698651539
v -3.8435901344963 37.9345947377875 -7.6451293217957
v -21.2959542712574 47.4591208422812 -20.7721472916638
v -1.0395001200000 57.7309392400000 -21.5199552500000
v -7.6447925500000 60.7313588300000 -4.3841712200000
v -0.0100607200000 -12.9701113300000 -1.7520206700000
v -4.5062196400000 -13.1403589600000 -22.6338598900000
v -15.5801391200000 50.4776313900000 -5.9425672500000
v -9.3973595600000 14.9801559700000 -4.1315108500000
v 0.5762880900000 -13.1596056700000 -2.1762305400000
v -11.8743656200000 60.7362315100000 -17.0514024800000
v -4.0881211136962 3.7079269836669 -11.6040598722425
v -13.1566282400000 11.1420666800000 -5.0532687500000
v -5.4633752400000 42.7719689900000 -4.1779228500000
v -13.8930622500000 -18.3607675100000 -9.8592834500000
v -19.6969136600000 35.3454835700000 -12.7139836500000
v -22.6896591500000 54.2705543300000 -24.7508455100000
v 1.6455234700000 -3.0733561100000 -22.7553769900000
v -11.2048098800000 41.2108711900000 -25.6749726800000
v 0.6832553614196 -5.8109709001322 -11.5775441519361
v 1.7637112200000 -10.4335164700000 -9.0419454500000
v -14.0739819000000 -17.0919634400000 -21.6569788800000
v -25.0011812900000 59.6185922600000 -18.3584429300000
v -6.8864123900000 56.9722168100000 -2.0810649700000
v -17.5594244571081 39.1643678040709 -22.8246565107184
v -1.2628902900000 -5.7358210900000 -22.7265656000000
v -0.1573683300000 56.3136078400000 -7.2414362800000
v -5.4925023600000 39.0834100500000 -5.1454766700000
v -2.3728646300000 38.7069322200000 -13.9089152200000
v -8.5694640900000 8.1010153500000 -3.2920353100000
v -19.0820489100000 29.0408916800000 -12.1581861700000
v -6.3069756100000 48.5085696000000 -24.5460253200000
v -14.7973420100000 -15.3289670100000 -20.6871405200000
v 1.7560309500000 -10.4719493500000 -21.6289963600000
v 2.9381257500000 -3.8625022900000 -7.4269766900000
v 1.5542285574577 -7.0902916608642 -1.1312371314402
v -4.9070692600000 -9.8290490000000 -1.7604595100000
v -10.0955665100000 -19.1046651500000 -22.8108987200000
v -19.2585047300000 1.1598498100000 -15.3866838700000
v -6.0677081300000 4.3535609700000 -25.0667613000000
v -22.2239955951049 61.7622240921023 -6.6266229804094
v 4.1940836200000 -5.0720321000000 -14.3323428900000
v -1.1834135500000 53.1023256500000 -12.5520518000000
v -24.6871486300000 65.3796717500000 -15.3668578700000
v -6.7904158500000 -16.3573622700000 -14.6805197000000
v -11.5988822700000 61.1455887600000 -14.3278567100000
v -1.9562023200000 -15.0597039600000 -9.7540095400000
v -0.3813815100000 56.1826266300000 -8.9537268500000
v -17.8404469000000 40.9483276300000 -8.4875552000000
v -9.4793115778210 -11.2666985359534 -23.5649671255073
v -4.2845173700000 29.2498879100000 -9.1834310400000
v -1.6087287800000 4.3398756500000 -6.8756938000000
v -19.0873835200000 61.6405420000000 -22.8750798900000
v -12.4843767114335 -17.3952981528125 -19.9156361864525
v -1.9524399000000 48.3484678000000 -17.1307120500000
v -19.0365593900000 50.6992004800000 -8.2319546500000
v -4.8476732300000 5.6886943100000 -10.7890162600000
v -6.4647118600000 13.7443412100000 -9.5952246300000
v -10.1463608400000 59.7591921700000 -4.6677058600000
v 2.1996800800000 0.9868281200000 -3.2967366300000
v -1.1523450412821 -16.3910482213829 -4.8673123969040
v -26.3213776100000 64.3167197700000 -19.0534293700000
v -24.3321996587524 60.7862545173363 -8.8339948787588
v -6.5993918100000 61.1685514500000 -5.5865198400000
v 1.7362458521172 -5.2933865224560 -9.2666632529019
v -4.3536988100000 0.5159672600000 -23.9377580600000
v -15.8473823462834 61.4135065875285 -12.3210994546138
v -24.2256466300000 62.0213151000000 -24.3915319400000
v -17.8931914300000 -9.2504723000000 -24.4279485200000
v -13.2803153200000 7.1762064500000 -5.0082006500000
v -20.2047415100000 47.6965010200000 -23.4019178900000
v -17.3212625100000 -11.9007071500000 -23.2317168300000
v -17.6173094700000 35.2191329000000 -8.6819492300000
v 2.8286901372740 1.4571684649996 -20.6745221717664
v -15.5195008789165 -16.3766169791956 -13.3841343032619
v -10.2610018125959 -11.0015890558368 -23.9524837156550
v 1.9110844000000 -1.9031858500000 -8.7865348900000
v -4.7588334400000 45.9368638700000 -3.7784345900000
v -8.0410251400000 60.4680925600000 -4.7090724100000
v -11.3711012500000 -14.5519087100000 -24.4855303300000
v -5.2833887700000 17.5656508700000 -14.4223235500000
v -24.2997013501090 59.3021729375790 -24.6718348334245
v -5.4760323800000 45.0579933800000 -3.8118260000000
v -19.5950109439460 -1.4553004653330 -15.2942113027882
v -17.6204812725717 50.5514029373302 -27.0781512585717
v -8.4330514100000 58.3668053200000 -19.8860298800000
v -15.2509180985472 -16.1381314919917 -13.6803437117188
v -5.1857302900000 36.0745415100000 -24.6087648000000
v 1.1722600300000 1.3477004800000 -17.6345519700000
v -20.7829325816092 62.4609459467244 -9.0280298903600
v -4.9380660100000 14.5019022700000 -16.7457573100000
v -11.0543901100000 57.4411973400000 -2.5824923100000
v -2.2054757095599 -16.6400279889259 -22.2214218042520
v -17.2224640800000 60.3406988100000 -22.5064717200000
v -18.1302446900000 43.6168052300000 -8.3904899700000
v -0.6928210063314 63.7051215476652 -7.5240566588635
v -19.0304014800000 26.2077059600000 -12.0443236100000
v -20.3763786700000 51.9958026700000 -9.2046530900000
v -1.9455577700000 1.9577557700000 -15.6591869900000
v -22.2956731134181 65.0181042393928 -19.6496038635733
v -8.7823574539172 -16.1695000082630 -23.9391058472054
v -6.3968368489443 56.8224575647980 -25.3847573343346
v -1.4372424900000 51.5490919400000 -11.9146350800000
v -21.0478156800000 42.4545705300000 -15.2963735200000
v -13.0739390654444 40.2064496593743 -25.5161733720375
v 5.5991429376787 -2.8887786361504 -21.2721476933472
v -10.4216970500000 41.0379730200000 -4.1687912300000
v -18.6241976979552 51.4337574677816 -7.5151838393342
v 5.1334571686444 -2.9496860515526 -16.7815134255759
v -14.5780723500000 -16.4291728300000 -13.6795938000000
v -3.8504928800000 24.3495255700000 -14.4058801200000
v -19.2606370596966 53.6793895388435 -28.1057507839794
v -21.0805498100000 -6.6766846000000 -12.7069940800000
v -20.1758146300000 -10.2157872200000 -10.9735876300000
v -18.5915734600000 29.6019315700000 -10.4403495800000
v -10.8140780466737 51.5165192330256 -27.3773918000833
v -14.2555781553941 -3.5739160437272 -24.8266416253346
v -18.0563697575605 56.4538193346217 -29.3181682746558
v 0.8522878217469 -6.9966041503293 -10.4754101287807
v -18.3958802400000 -4.9620028600000 -17.1651560800000
v -4.8516085400000 4.7975056800000 -12.0135257000000
v -7.1844705400000 10.4082552700000 -4.0106573100000
v -2.3219678600000 53.1119406200000 -22.1466776000000
v -5.7143233700000 36.7300175100000 -24.8110871800000
v -16.1018745608223 43.5973976678656 -25.2299530864385
v -6.2841950000000 14.8293012800000 -11.7774168000000
v -21.3695834421358 -10.4384911773208 -12.7892724022075
v -20.8787489700000 54.1372411000000 -27.5629498100000
v -6.1526731876684 -20.6785809189956 -20.1992273891556
v -13.4279792619542 -10.5587300166444 -25.4930500906356
v 2.6044116947023 -0.0048405873010 -3.6303014192876
v -16.9154088900000 -10.5121322000000 -18.9266372500000
v 3.2250454976094 -4.4806726684934 -3.7276025235496
v -20.2412921900000 39.4462682300000 -13.4712709100000
v 3.2116969661509 -1.6226219706752 -6.3874291193382
v 2.9506918500000 -14.8572279100000 -14.3006723400000
v -17.2482934635810 -3.5270028140831 -19.3157442617075
v -4.5187627000000 7.3338691100000 -16.5816601400000
v -0.0631518600000 -15.6107274800000 -13.6620970400000
v -14.9167636400000 6.1883139400000 -6.3271285000000
v -21.1459398300000 43.5350500000000 -16.3513887700000
v -6.1829387392026 20.7453961864083 -6.4730130314973
v 0.1532603900000 -2.8262592400000 -10.3713953900000
v -18.0015694400000 -14.8769365600000 -9.9796764600000
v -12.6072093800000 7.9194037200000 -4.6657710300000
v -20.5249772065949 50.2739521087715 -25.3989468319226
v -12.2472910169070 -15.7636214042111 -14.4502371085127
v -5.0203171600000 57.9387098600000 -1.9423717200000
v -12.2192129500000 -16.6878812000000 -18.4626523400000
v -0.3214786100000 -17.7996791900000 -15.6690329300000
v -0.5626291400000 3.4206348900000 -6.4257695300000
v -17.4581445800000 12.5396857000000 -8.2940841100000
v -9.1380262700000 26.3878498200000 -4.8335446000000
v -18.8350975500000 26.3853259400000 -11.2279439300000
v -1.9109691500000 53.4745752800000 -3.6992146600000
v 5.5203827976869 -2.0223894362143 -17.8362183292011
v -5.3299325500000 21.0495945100000 -8.8961198900000
v -13.9112575000000 57.8121244900000 -23.5152971000000
v -5.9404987800000 37.2413396800000 -5.0467210800000
v -3.9335780586779 60.2681270964542 -21.8308269425952
v -2.4447850900000 61.5726523100000 -5.2932929200000
v -6.2032267500000 -5.3612422200000 -2.2797309800000
v 2.2402083962052 1.9855120837613 -20.5866508634630
v -16.1971692000000 -13.9521174100000 -23.1453198900000
v 3.2925061000000 -8.8664451600000 -3.3282949600000
v -16.5100079000000 42.9956726700000 -24.6803313500000
v -2.7020734300000 29.2730405900000 -16.3535047300000
v -19.3596892100000 29.4515527800000 -13.7505931800000
v -3.3663730100000 13.6712500800000 -19.1550701900000
v -20.1745592100000 4.9490151000000 -12.8576764800000
v -11.6080213300000 22.0504608000000 -4.7378884600000
v -4.8808925800000 -15.7801546200000 -12.6601308600000
v -2.4637058885453 -14.2694785363409 -2.0285121465677
v -25.3859534900000 59.6836656300000 -14.2093058700000
v -18.9944957818704 -13.2387654475643 -14.6534479866959
v -7.1443848224528 58.3306297357981 -21.2224948691941
v -10.1972585500000 50.1666702300000 -3.7955541600000
v -6.2792020802236 14.9116244415513 -8.6105266228525
v -6.2212166400000 61.3426379900000 -10.1091302900000
v -9.7247813436337 11.5815566022801 -3.7364507505107
v -6.0993409089652 11.9250884989966 -6.1998581695089
v 3.2162519600000 -3.7429584200000 -5.1520029100000
v -26.0825064000000 62.0762631300000 -14.6367885200000
v -20.9634825600000 41.3178987800000 -14.9285839900000
v -17.6180899100000 9.6825668600000 -8.5162473800000
v -20.5297172100000 -9.6665993300000 -15.3715712900000
v -5.3289485032599 22.7590128016006 -8.5127887280960
v -2.1144935913146 40.0953741160199 -14.8816679395367
v 1.9204523400000 -2.9131588500000 -1.4950442100000
v -18.1076095087943 -9.1109642296396 -23.2626976253163
v -2.6847223204530 25.8585398741570 -18.5658746153646
v 3.8855816777506 -12.8103570320935 -14.1843556000406
v -11.1492276200000 -17.0172620600000 -24.2581516500000
v 0.7983569500000 61.9439147400000 -7.9077575400000
v -5.3007770300000 -19.6764711300000 -21.9819266300000
v -25.3599565500000 60.4222118900000 -22.9393933000000
v -17.9345532080993 -1.3288113444706 -17.6729418768022
v -8.0418329873090 -19.8272096543573 -21.9825525688285
v -16.3714269039424 -16.5585957548553 -10.4590596101385
v -7.0937681000000 -3.1033456300000 -2.5870516000000
v -6.6763130000000 12.2387092600000 -11.0729280900000
v -25.0036398321391 59.8915644957521 -12.5920041185453
v -2.6379209000000 30.7364184400000 -16.9320851600000
v -14.5288335323358 -6.7194016516545 -24.8905052313599
v -4.0556457800000 5.2401186000000 -15.9043315800000
v -2.0275043800000 7.2882259300000 -19.4879025200000
v -8.4385266500000 51.0726198600000 -2.9676400600000
v -8.7073957500000 -19.8990423200000 -19.9061147900000
v -16.4605155600000 40.5847281200000 -7.4329613700000
v -18.6106376300000 26.1198636100000 -10.5658266700000
v -1.8382800000000 46.2147034700000 -13.9909833700000
v -15.7795772000000 10.4555673900000 -6.6451840100000
v -9.4248130900000 61.2583421200000 -12.7473464200000
v 2.4649804236175 -0.2514882839182 -16.7746719153276
v -18.6898354400000 18.1351527600000 -10.7248816600000
v -19.7200235000000 11.9854398100000 -16.0108506700000
v -13.7123046400000 11.3136833500000 -5.3885849200000
v -7.6707433900000 -17.9219171400000 -23.5692597900000
v -19.8276694900000 53.1632043400000 -27.6899728900000
v 2.7729661700000 -6.8527236600000 -8.2585867500000
v -8.8442487735402 -17.2052472593818 -16.4702189499115
v -2.0906536400000 41.7305268300000 -14.4635736900000
v -9.2018768200000 55.2539750900000 -26.7237592500000
v -8.0075608600000 -10.4094995200000 -22.6072073000000
v -14.7200580700000 -13.0109395800000 -17.6966041300000
v -13.7017041170003 -15.7505422020762 -14.2189844085487
v -3.2475092400000 39.0730761000000 -21.4589294000000
v -21.7684600500000 51.0938577400000 -23.8106474300000
v -20.4155948769890 41.9824292561244 -12.5542426512855
v -8.4248306200000 -10.1277893400000 -4.1708792600000
v -9.4998833966150 -19.5449592280368 -22.2138071772324
v -1.4732450900000 67.5541088000000 -10.0112259400000
v -0.4062178800000 56.3811510800000 -9.6034500700000
v 2.9749446500000 -16.2726920100000 -17.2544345300000
v 2.9499998800000 -6.5219616500000 -13.3855333600000
v -2.4755150100000 29.9452468800000 -17.4012314500000
v -6.0228891700000 51.2898899600000 -2.6522639700000
v 1.3774309800000 -0.7407701300000 -8.7649924700000
v -6.0910944920400 12.2906037377096 -7.1415924803325
v 4.3808021600000 -13.8530843000000 -15.8296208800000
v -2.8700031567255 11.7184929215084 -19.6289984153666
v -6.0764768208199 60.3013727525665 -19.4621270481375
v -2.2251177789071 37.7199715655411 -16.7283018353026
v -1.5705321000000 -17.0135535300000 -14.8397916900000
v -11.4398569235911 -10.4641573236240 -24.6696879599582
v -6.5599610100000 10.8698485400000 -13.7570193000000
v 1.3126680900000 -16.4108239100000 -19.1190820200000
v -12.7307276550585 52.3233096020954 -28.3517886578676
v 6.6203414500000 -4.9534170000000 -18.5323134100000
v 4.6193585700000 -13.1145436300000 -17.6716148900000
v -14.5171787600000 -2.0035055900000 -24.5830901000000
v -19.9378710200000 -10.6318676800000 -10.8181070500000
v -25.2979210113892 58.8775321053032 -16.0228500683376
v 0.6546010993555 -11.8076302886268 -11.8666289767302
v -0.1463988400000 60.4053065200000 -19.0037582100000
v 1.1946698441636 2.2127099881935 -18.5119833935093
v -9.8808677900000 -18.2247459900000 -18.6608936600000
v -7.2248876100000 32.8590013100000 -4.9199326900000
v 3.2475750424378 -8.3389981828099 -6.5119081931340
v -12.5170666700000 39.7423654800000 -5.0696553700000
v -17.4645707000000 -15.8410649700000 -12.8720486500000
v -6.1084186651634 19.2030323227411 -6.4783232757213
v -10.9088806908430 10.8947891350457 -25.1261716202425
v -4.5869140900000 -15.9964934000000 -13.8621246400000
v -16.6668966400000 -0.0592033000000 -7.6297549500000
v -6.2949392000000 -17.1000342800000 -11.2015400100000
v -10.4848773230364 -1.5015111011064 -4.6017733817683
v -13.7453861500000 -9.5986276900000 -24.5973896200000
v -25.2627843777236 65.1441515666648 -14.4300888738848
v 0.7608999136554 -10.0474536494038 -21.7553121986583
v -10.5731524500000 1.5556193000000 -25.0203181100000
v -4.1505349800000 39.6568290900000 -6.5308851200000
v 3.1251569335447 -3.1398544190000 -3.7567356357138
v -16.0415805900000 -12.6182576600000 -19.0277639800000
v -16.2893589600000 52.2122867400000 -28.4399911800000
v -6.3532507000000 11.7694400300000 -8.8049862500000
v -8.0548478300000 -18.7383517600000 -22.9902006700000
v -9.1389957800000 59.6276149200000 -6.8188021000000
v 3.2325898686050 -12.6878175483699 -13.5233004991908
v 4.6089189100000 -0.3445828600000 -20.7532439400000
v -4.0900581500000 15.0585137300000 -18.0759318200000
v -14.4849034496500 -6.2761662125122 -24.8811320168857
v -19.1429778900000 48.0915010000000 -8.6457990100000
v -8.7499292600000 -18.6708401900000 -9.7778569900000
v -1.1293614297674 -3.8590868973396 -22.9823938148596
v -7.2525626067853 59.5095690481552 -2.6610175466196
v 3.4716294600000 -5.3593572200000 -4.9414988600000
v -16.6808404000000 39.3255539200000 -7.5956340900000
v -2.6336263400000 38.9498546700000 -12.5271985300000
v -20.9341745754876 43.2446075765386 -18.0673125682178
v 2.8481162200000 -1.1508561400000 -22.3304722500000
v -21.0258085300000 64.7402480200000 -18.7689866900000
v -16.8490074600000 49.2787957200000 -6.6929655100000
v -25.8571710400000 60.2483302400000 -16.5113620500000
v -20.7950920681219 44.6845517589799 -12.5238230239179
v -11.5482816500000 11.3286590200000 -24.8588994100000
v -7.7829770700000 -4.9818782100000 -3.1446788900000
v -12.0708821300000 17.0303937000000 -4.5197876200000
v -4.8594721600000 23.0420101400000 -9.8998621100000
v -20.9722386373732 -9.8059098949527 -15.0120474706796
v -12.4092474600000 -17.5295937800000 -23.9649061100000
v -17.3371639100000 2.8308837200000 -19.4550398700000
v -6.6211754500000 1.2163649100000 -24.6877968300000
v 0.4084119932098 -13.4359451276440 -8.2241870251496
v -18.1377008600000 57.2051070600000 -29.0395971400000
v -12.4972721233037 5.7331082140816 -4.7853042617998
v -9.6016377200000 59.2123828800000 -3.0212441900000
v -3.8243595038399 59.7638627500251 -22.4085693095379
v 4.0049934800000 -12.3017197500000 -14.3501842400000
v -17.8525373300000 -5.6612249500000 -18.7236014800000
v -18.0511302461459 -7.2412821865284 -23.0863443888372
v -2.1050199900000 67.6451474400000 -12.3390704400000
v -17.8046077500000 -14.1880959300000 -14.5985698300000
v -3.6114959500000 -12.3564628900000 -1.2243388900000
v -19.5768952807598 -9.9509075146502 -10.1049827974164
v -13.3915320000000 12.5374114100000 -5.0076283500000
v -4.1500814300000 8.6102597400000 -17.5830666000000
v -19.8595132700000 9.8952688300000 -13.2986279200000
v 2.8020029400000 -9.8422970600000 -21.3131476200000
v -25.9042043673181 61.2217857205109 -15.4218688466776
v -9.1165334295923 10.4162766601169 -25.7326431591058
v -5.4579442400000 10.0809764100000 -6.4140777100000
v -20.7593936297711 42.4977112223963 -18.2668616052911
v -21.0261996800000 -6.3020861700000 -12.7721093600000
v -19.4601698564043 56.4657793824907 -28.9403712792738
v -0.9315948700000 54.3155595700000 -15.1833137500000
v -4.5946701400000 56.9281838800000 -1.9881154900000
v -11.9327073900000 -1.9850165100000 -5.9379232100000
v -16.9065985800000 59.7011447000000 -24.5746336900000
v 5.2601727130885 -8.2553950287615 -14.2180317311049
v -4.4562146100000 44.2597977800000 -4.3806871400000
v -7.4344058500000 -11.3203600000000 -3.3881529200000
v -5.4241341955652 58.6038832118161 -1.7740045111239
v -3.9077578100000 57.6553009500000 -23.7091500300000
v -17.8742721481030 57.4470869932685 -29.0295558364370
v -3.9987429000000 -17.3719152800000 -8.4014497700000
v -5.3960839300000 -17.0063357800000 -10.6055280200000
v -9.4659579900000 18.4602104100000 -4.3491791000000
v 3.2895789500000 -7.3557207400000 -2.9384538100000
v -13.5482037400000 60.1433813600000 -10.3211915100000
v -1.9256202500000 -9.5987813500000 -0.2818683600000
v 1.0769557432971 0.6967031117627 -17.0921736947932
v -18.7528540718813 18.6943303062403 -10.7993598693550
v -10.9406900967375 -18.4815900034369 -23.1793705305352
v -21.7654258000000 54.6278320300000 -9.6486695100000
v -16.9989112800000 -6.5045412600000 -24.7327014800000
v 5.8664671336135 -6.8186186540146 -20.4513918514349
v -16.0823129100000 2.2481221200000 -7.1341707400000
v -24.5896354300000 59.8580241200000 -10.4193883000000
v -19.5092037300000 63.2303431600000 -20.6933133300000
v 0.6155365300000 -13.5986004000000 -7.5125563900000
v -17.7170338484174 59.5345509625307 -27.0342205535984
v -21.0786738866069 58.0147818401042 -28.0538675596784
v -21.2940461900000 62.0258078000000 -24.0847133100000
v 1.2888067858589 -5.5808281428075 -1.0492356655755
v -8.3378460300000 -17.8150236600000 -11.2467147400000
v -15.2890468000000 57.5278699400000 -3.3072487000000
v -3.4005325346623 20.7432873175453 -23.0771822027430
v -3.1041265007655 -14.7393497796760 -22.4454579994442
v -10.8147626700000 25.1759961200000 -4.6386546500000
v -10.7951994484246 -3.5500564836733 -5.2486357916712
v -1.6146465293179 -14.7674158321369 -9.4955414164176
v -2.2187167800000 62.6229047800000 -7.5318315100000
v -8.0826031000000 57.6681010400000 -21.9771694400000
v -23.4917160100000 57.8878819900000 -10.1446826000000
v -3.0228921366267 -15.1287984048753 -12.4576471982364
v -14.0834664900000 -14.3796904000000 -17.5818093100000
v -11.5863094100000 -2.4606448100000 -24.2143906700000
v -9.8563721400000 22.6533934500000 -4.5770108700000
v -10.7020605400000 28.1855035600000 -4.6732644600000
v -13.3231440600000 -3.8517178000000 -6.9135171400000
v -22.7918867000000 65.5974969300000 -16.3850281400000
v -20.0334973600000 -11.8774389800000 -10.9781296900000
v -2.4106041500000 27.9600359500000 -19.2902702800000
v -5.8218939200000 -20.6119995600000 -20.8405777800000
v -21.8314621600000 61.7260895700000 -6.5406751800000
v 3.2815542115645 -1.7496772732279 -6.1490419940478
v -20.9906801995447 46.1349685791214 -20.3685642848686
v -4.5416341200000 50.0051863500000 -3.1103850300000
v 1.7060939000000 -7.6298485500000 -22.2757123400000
v -6.3117821700000 -11.0395448300000 -22.4436223500000
v 2.4502298300000 -1.8135063600000 -15.5318882300000
v 0.0090178400000 1.5246520100000 -17.0388631500000
v -18.7313817400000 24.0498613600000 -10.3678749900000
v -19.4571852559626 -13.0076010667871 -14.4988870402418
v -3.6753623300000 63.1132796400000 -18.8263822300000
v -5.4647629100000 36.0059738200000 -5.7612829800000
v -14.2079343084417 -15.7663427726140 -14.3914801335309
v 1.6967506419598 -5.9585820572252 -22.5423430178906
v -24.9395526653451 60.0107225463108 -23.9045348535133
v -0.9076168100000 54.3215535600000 -15.9495901300000
v -18.0281698700000 -9.9746761800000 -16.3958892200000
v 1.3682217100000 -11.9419209700000 -7.9777175600000
v -17.9867241500000 38.9950946000000 -22.1454929600000
v -16.5712330500000 -12.4487979300000 -16.5999904300000
v -7.2487630000000 62.6180097500000 -16.2948463100000
v -9.2513570600000 -19.9074912800000 -20.7424704000000
v -10.1165501400000 48.7521849600000 -26.8218033000000
v -6.7520351100000 4.9908068000000 -2.6476751100000
v -12.5636110549965 -11.4958781125535 -25.3173245305916
v -11.3407941500000 11.0852699700000 -4.3095094200000
v -18.7413503859567 7.6745048622954 -9.4151501966705
v -25.5170907865218 61.2138706801195 -12.3123335175426
v -19.5813253500000 25.9018540400000 -15.7527104000000
v -2.3029414310462 37.3235270074249 -14.4336049042048
v 3.1584429100000 -3.1461250000000 -4.2472286100000
v -4.2107272900000 34.7868986400000 -8.0795707200000
v -4.1903157343149 13.9913478396247 -24.8295234623627
v -20.2112592961319 38.0024367730108 -13.9916248749427
v -15.1088284300000 -1.2451565100000 -23.9358078700000
v -15.7169410599031 -12.6700065080102 -17.4625239061117
v -21.4120056500000 45.7737334100000 -18.4924099600000
v -3.1497357400000 54.9320131500000 -2.4866499000000
v -20.7662098100000 43.6594933300000 -18.9510174100000
v -3.4092220000000 23.5366839900000 -16.3344126200000
v -18.5344283721660 -15.1483061818310 -12.3053026750524
v -16.0901714100000 33.6179994000000 -7.3306737500000
v -1.8822437900000 6.1585949700000 -19.0160255900000
v -4.5939123493265 65.6870101516639 -15.7657511234138
v 0.6390805400000 2.7246000200000 -18.6963025500000
v -21.8538772300000 48.2171550400000 -19.3429905900000
v -0.2081073300000 -3.0239627200000 -10.8750294900000
v -1.8643363100000 9.1858245400000 -21.2197043000000
v -1.9685000464669 63.4856135812865 -19.0041084861887
v 1.4547450700000 0.9620555800000 -17.3881594100000
v -6.3281576100000 13.7777756900000 -13.0288200500000
v -5.5960146700000 1.8525914100000 -24.6847607200000
v -7.0477980200000 -5.4651955100000 -23.2360065000000
v -0.7289425303675 -16.2061586958145 -6.3169249039199
v -0.2981426500160 62.4116127570645 -6.9741171992319
v -11.3600120155093 29.1796334093404 -4.7296481295569
v 3.5934069305922 0.5149975204530 -18.7506786323895
v -11.0211093000000 4.9612280000000 -24.9149054300000
v -3.3784622800000 31.9603309000000 -11.6936527200000
v -20.7808744200000 62.6930221900000 -22.4541295300000
v -8.1237517300000 60.9541833400000 -11.2970247900000
v -4.5971912300000 66.4496794300000 -11.1973835200000
v -17.3176843700000 -11.6668427400000 -24.1763182000000
v -18.9160723200000 16.4075046800000 -10.7892062500000
v -1.0019995906211 -13.8985613912707 -11.6850056606473
v -22.2558520061992 62.3814302178110 -7.1708208121363
v -1.2310531500000 62.2532740200000 -6.4656594800000
v -6.1070849200000 59.0574517800000 -1.8562633800000
v -20.0777426400000 -10.1699642800000 -15.3881637400000
v -12.3784421000000 40.6480841300000 -25.5631823100000
v -7.4835508100000 14.7263845400000 -4.8595080200000
v 3.4283681300000 -11.5564707700000 -20.2040206600000
v -13.3111356272711 -16.6878035741104 -13.5773579978637
v -11.8189522676908 59.0156271656009 -19.1018625799729
v -5.0559053935126 5.7729507839265 -11.7078446520545
v -6.3625727800000 16.3160637000000 -6.7550903200000
v -0.0481362200000 -13.8429636100000 -12.2849717700000
v -3.6412657416727 37.8462700388576 -8.1762583139249
v 0.1365400700000 -18.0877875500000 -19.3297788500000
v -26.2837242300000 61.7975331800000 -19.1808808600000
v -3.4806250181763 -20.2531212718593 -19.6750975496435
v -25.7863607300000 63.8371482500000 -13.6938216200000
v -0.1242809400000 1.2331773800000 -23.1403764300000
v -3.2005014400000 41.8759621700000 -21.3088952000000
v -1.7410040560783 60.8206681142132 -2.5436044248196
v -2.8513609400000 23.1798607900000 -21.6094944600000
v 2.8436738100000 -10.4948403300000 -3.3288397800000
v -2.8180496300000 17.6454596200000 -20.1417617500000
v -5.7100001700000 4.8699998300000 -2.8200002900000
v -3.5752448742662 67.0616881755401 -10.3201015696768
v -1.2837074500000 52.9826767700000 -16.0784013600000
v -3.0464197000000 36.6303622700000 -11.1878830900000
v -5.9123314000000 7.0940465700000 -13.1606189500000
v 2.2107684100000 -14.7054763500000 -13.9039950400000
v -3.3834637307567 -18.3255635766371 -16.2246040750111
v -2.8306969900000 3.3023748500000 -9.7745331000000
v -19.1910807000000 61.8220120700000 -10.1037584200000
v -6.3657605515047 -18.9580408932171 -7.8407857896621
v -18.1038416900000 -0.3701655700000 -17.6155380900000
v -20.2079948829203 -9.4371532325024 -10.8690457261777
v -12.0194368100000 5.8417180600000 -24.5173312700000
v -2.7836270697674 24.5745358333617 -19.7033595258909
v -3.6550900000000 33.3581380500000 -23.2423245900000
v -2.9760950700000 27.7151130100000 -22.5638989400000
v -12.6600004700000 -15.1300001900000 -5.9699998200000
v -0.5362673000000 56.2023408700000 -10.4379262800000
v 3.2813388387856 -1.5179391036894 -5.9836246750558
v -9.8459832400000 23.6593596600000 -4.7813952000000
v -0.0103825300000 2.8613254000000 -7.1318824800000
v -4.5630387000000 28.3436607600000 -8.6816661100000
v -5.1838299300000 58.5503205700000 -23.2011787600000
v -2.7771189300000 6.5137781200000 -5.1946356000000
v -17.8688950800000 44.4095954300000 -24.2837909600000
v 4.6684678542607 -12.5428492749833 -15.6801472127504
v -5.0623393600000 63.6155679800000 -17.2989182200000
v -14.1250379400000 39.1861945400000 -5.9871147400000
v 1.7717782121200 -11.2720958658149 -8.3246562946339
v -7.9958019800000 45.6773750500000 -3.5708504700000
v -10.7594039300000 41.6247174100000 -4.3299906000000
v -2.9177360700000 8.3693750200000 -24.4309958100000
v -1.5574374858666 60.3672313832531 -2.5388126467154
v -12.3379817200000 -16.9328134500000 -18.9018771100000
v -19.1393867100000 10.2255987000000 -10.8189173000000
v -15.6944928401548 -14.7551832787774 -23.8277962182409
v -13.1882568800000 44.6170680200000 -5.3701316900000
v -16.1527587423499 -16.9975878045796 -12.2631446359010
v -3.1450083500000 2.2364787300000 -12.0500531000000
v -10.8836954500000 -9.8241986700000 -6.0188327900000
v -18.0283989800000 2.2076673300000 -17.3615571100000
v -18.8612286000000 63.5224878800000 -13.4575152800000
v -12.0577849400000 8.2614133100000 -24.6165264400000
v -12.6526720803440 4.4863015487424 -4.6415512246538
v -18.8917592200000 28.6572780500000 -11.3634569600000
v -16.5191553500000 57.7382519800000 -28.3175781400000
v -15.2511369168969 -15.7906361837242 -23.7648130139329
v -12.7868866500000 -15.1187358400000 -16.9961005400000
v -23.7611942000000 54.2074330200000 -15.8266630000000
v -5.7715689280247 61.5320807776202 -3.0052842280279
v -4.7127767500000 -19.2292910100000 -17.0472357400000
v -10.6978687311788 43.8659489834521 -4.3277247927982
v -15.8170722400000 -7.6725389800000 -8.6440295000000
v -5.8742435600000 -17.7380908300000 -15.6573820900000
v 3.3386712900000 -1.9679248800000 -22.3022364100000
v -14.2731564100000 16.3390170800000 -5.6905560200000
v -3.2143317227557 5.7895329304066 -7.1496690833521
v -5.7986816400000 59.4184547700000 -21.2205182800000
v -13.1985413829917 -16.6241728157251 -24.4734917221275
v -11.9385407066732 6.5772816743034 -4.3760653388089
v -6.4779096300000 14.6301332900000 -7.1069356100000
v -15.9137100000000 20.3891899400000 -6.8063791800000
v -13.5680120400000 6.4222868500000 -5.4630730300000
v -11.0857933800000 39.6045744400000 -4.4227475300000
v -6.9118180211611 6.2073259648690 -2.7659056218041
v -20.7988572317846 63.6307139194296 -13.3086834325301
v -18.3864589800000 18.3310601900000 -10.3227933900000
v 1.7842837800000 -7.5426730300000 -12.3211024300000
v 4.3295902797656 -12.7642143639658 -15.4379504940098
v -4.3474612800000 -14.1392452600000 -22.7976497300000
v -6.5444419200000 63.5136812900000 -15.4785765300000
v -7.3334640552591 45.7686851352841 -3.3312679282161
v -6.6927155017884 10.7494779734461 -4.4159960242381
v 3.2154298400000 -3.9848140400000 -3.8696520500000
v -19.4627977900000 22.6739049000000 -12.5878481200000
v -4.3599023500000 39.7483333900000 -23.0529531800000
v -3.1176190800000 18.1496255100000 -18.6701901300000
v 3.5262608867624 -7.5949341297477 -3.6753712746532
v -17.5691520947265 59.3487831150097 -3.9713935181870
v -7.0104417400000 -8.5513535900000 -2.9124536100000
v 0.2063352842491 67.7933899297034 -10.8023404480507
v 0.9894284808143 -13.8157200168629 -4.0835068967529
v -0.5733060370119 3.0256021385178 -7.4298221000301
v -22.4457867400000 50.3123104600000 -14.4617706500000
v -9.4818130071218 -17.9765463340220 -11.6204418322455
v -5.5540986400000 0.4585649600000 -24.1377875200000
v -3.0475477700000 62.4518804300000 -8.0903722000000
v -6.7812763200000 10.8361793700000 -12.1623622300000
v -4.8481411037904 -11.4470887715877 -22.6211321802161
v -14.6189637227597 57.2185469931954 -27.7570957830610
v -19.4629428846737 -11.4149539502628 -10.0596284491939
v -21.8220576600000 53.1026236700000 -10.5912135900000
v -5.5425055300000 12.0158828800000 -15.8515423500000
v -10.3168794900000 58.1265837000000 -20.0906246900000
v -12.7179565575830 -10.7329979151514 -25.3700919114097
v -3.5964020100000 5.1761977400000 -16.5125299200000
v 0.4002324100000 58.8848963400000 -14.9176446700000
v -10.8430925800000 20.6093173500000 -4.5520043900000
v -19.6014344700000 21.9970997400000 -14.3210953100000
v -18.1708780928806 -15.3249044482701 -12.9395570442609
v -25.3456413471544 60.9162637562173 -23.2825002607878
v -25.2516809900000 60.1380206600000 -13.1680583600000
v 1.7152296137994 64.1704847716994 -9.9615381742517
v -21.9367481800000 65.4317438600000 -17.7150480400000
v -8.0856951000000 57.9285882400000 -20.9015477400000
v -3.9025156300000 32.0110842600000 -23.9842329200000
v 0.4736625081761 -13.7817562521178 -12.4230664444442
v -14.1233894319297 -14.7904949404428 -6.4889399657465
v -10.6568399058096 -8.4798193927665 -23.5003800961953
v -21.1803214071319 -3.5775415286050 -12.4542319018043
v -12.6047609400000 -6.2223053500000 -7.1446267000000
v -15.2552984700000 -7.4554840100000 -25.1123197400000
v -2.0501166600000 -17.7789032500000 -21.2884228700000
v -8.3632674100000 -18.8314896100000 -6.8188500600000
v -19.2192662500000 19.5404049000000 -17.4355674500000
v -5.2952689164370 5.6688829373290 -13.2754222068641
v -11.3028530000000 12.7029512100000 -4.2999289000000
v -3.0103686700000 62.1152222200000 -7.8933425200000
v -4.9193771600000 -14.8061933000000 -22.9864511600000
v -7.7376034466624 58.9431695945658 -19.8792348772002
v -17.7666842900000 34.1011881800000 -9.0532554300000
v -24.8343572000000 62.2297711700000 -23.7671509400000
v -10.0546531400534 50.5734595844533 -3.6157309701589
v -5.1231486700000 29.2550530300000 -7.6922271400000
v -21.9114617535714 47.3389028704401 -17.0171476000213
v -4.8874132300000 6.4536137500000 -15.6398825300000
v -1.4555737100000 5.6644976100000 -23.4914552400000
v -21.1643166800000 51.4064990000000 -10.5145312800000
v -19.7058543600000 36.2235270400000 -18.4232667100000
v -2.0634976700000 49.6513173000000 -5.4558096500000
v -15.0962788600000 23.1998078500000 -6.4433482500000
v -1.9796055300000 47.2452938600000 -8.4899039900000
v -6.3306791700000 14.4953858100000 -10.5590196300000
v -6.6015259400000 -20.5345917500000 -19.8172535700000
v -12.7298813300000 51.7838448300000 -28.0341226600000
v -0.9250483700000 54.4280186300000 -17.7017375800000
v -2.6346424100000 41.1848276900000 -11.6969859200000
v -25.9661488200000 64.5748004300000 -19.0770700600000
v -19.6360927100000 57.6461292800000 -5.5405045900000
v -1.6961518801257 -14.3627704698196 -10.7120128689053
v -7.4456520400000 61.9845800100000 -16.6500434300000
v -2.0819985739566 61.0977299889529 -3.4936087514807
v -8.4826471300000 18.4880383300000 -4.6944888300000
v -2.1654397700000 4.3771229700000 -7.7115562700000
v -25.5350474520141 64.4431625077617 -13.5392900239942
v -0.5191291600000 3.3311368900000 -23.2160408000000
v -15.0556648200000 -6.2506957900000 -25.0034090100000
v -8.3588342709805 -18.1571805264853 -17.3044001809201
v -20.9950450800000 42.4429066500000 -16.0515941700000
v -3.2346160200000 -15.3183555200000 -10.9965708100000
v -15.9360624885969 54.2908776457004 -30.0708239412586
v -14.3114756800000 15.4371736600000 -5.6452271500000
v -14.9021130100000 58.1353120500000 -24.5845448200000
v -22.1410188800000 54.3278008700000 -10.8402753200000
v -1.8113008700000 44.2189164500000 -16.5841411800000
v -8.4932432903814 58.8905686996564 -19.2006247957161
v -5.0914952407300 58.8786744233718 -1.7692537014664
v -11.8906721500000 49.6457181900000 -4.5460122600000
v -9.0100029500000 1.5977347500000 -24.9934922900000
v -17.3550698839245 -11.1877322383315 -24.6555614036795
v -6.1486382000000 58.3779700100000 -1.8493866100000
v -25.5927556064325 60.3547463377374 -14.9211634504099
v -25.8170875063892 64.0831190600270 -20.7229940020113
v -25.5899112700000 61.0278062500000 -13.1372315800000
v -8.1071789711097 -16.7967336394252 -12.6402610671399
v -3.4085996400000 14.2767997500000 -19.1471092400000
v -1.4013804620146 4.1086299101832 -3.3814428390224
v -11.4465283589268 -17.1093444885260 -24.3458601296181
v -6.6330335100000 -20.1913360500000 -19.2485097800000
v 1.4645599300000 0.3255360100000 -1.7433675200000
v 3.3550153157735 -5.7159660352968 -6.7908548335031
v -13.7216968749489 8.2159128714310 -5.2362405077708
v -20.8153966800000 63.0407631400000 -11.3414302500000
v -11.7920776800000 -10.5365682400000 -24.9069146800000
v -12.0089463900000 51.2371957300000 -4.3054241700000
v -20.5575507100000 45.8115153000000 -11.5728462100000
v -16.1791034000000 0.0462990300000 -21.3270299100000
v -8.3304848500000 9.7654881000000 -25.7244650300000
v -0.3347584422027 55.5214783572043 -7.5389872235726
v -6.3993004200000 38.3886583100000 -24.8426236200000
v -12.9268402200000 55.1667101700000 -29.1053559600000
v -23.6311235092751 65.6863960050484 -16.4860422777786
v -16.3766369200000 5.7068346100000 -7.2663016600000
v 0.0317140752817 -13.4218291325420 -2.0390166147011
v -11.0469535000000 -17.9175343400000 -19.4489304000000
v -12.2525643112007 56.3434680123893 -27.9897754352984
v -10.0418115000000 -15.2847478200000 -24.0386165700000
v -6.6942071477641 -6.3552071782224 -2.4609355601920
v -18.3965343443958 62.9392699804591 -12.6171211576443
v -17.7908819200000 40.2886159700000 -23.1628920900000
v -3.4735205597519 5.1697633894954 -8.6488938909174
v -24.3927296300000 64.0894025600000 -11.4647308400000
v -20.2587358700000 -0.1686747400000 -10.7226250700000
v 1.8827940800000 -14.8549564200000 -19.6722988000000
v -12.9939243411039 -15.1858849253208 -15.1960387721103
v -2.2031439129062 58.7225131333710 -22.5570070725698
v -26.1448547200000 63.0958303800000 -20.1458018300000
v -25.9737111600000 63.7679770600000 -13.9579493600000
v -1.1889756400000 -14.4358268000000 -22.3073530900000
v -10.2490671000000 -18.9561955600000 -8.6206197700000
v -18.1329324800000 29.2974803600000 -9.6590332700000
v -11.0941017000000 49.9455072000000 -4.2024441100000
v -7.2652939700000 60.1582564400000 -9.3952203200000
v -16.2516702000000 61.5392103800000 -19.3942599000000
v -4.0960852100000 40.6343117400000 -6.0503552700000
v -19.5538475406783 24.0955292022606 -13.2014821149897
v -14.0959422797154 47.7502013210346 -27.1732558155807
v -6.1050735967978 15.5374416010438 -10.1495652164403
v -8.4442906100000 60.4302883100000 -17.8678426900000
v -4.4329664700000 64.5809546100000 -9.7760744400000
v -5.4914429800000 52.5372065600000 -25.0683259200000
v -18.3559242018128 20.5276891188158 -10.0077576992469
v 1.2851789400000 62.2329413900000 -14.0003049700000
v -18.8000090400000 57.6828047600000 -4.9680154800000
v -13.9094301916842 -8.5339658288841 -25.4940015332845
v -5.0987592000000 39.5215153700000 -5.2303760300000
v 3.3511328500000 -6.3613248100000 -4.5066177800000
v -0.3889344800000 1.9291346000000 -23.2800524700000
v -19.1740803400000 -6.4534992000000 -16.3694843600000
v -15.3357582200000 58.8355250700000 -23.2041664400000
v -17.7791259069183 25.2675365922423 -9.2190548986073
v -12.6368330013372 58.4490661580906 -2.8601554565694
v -16.2224564700000 9.4436947300000 -7.0921829900000
v -9.8677184566794 -3.0856997771145 -4.2558714731687
v -11.6670932600000 -18.0337317300000 -23.6173607400000
v -17.9144945000000 60.8138479300000 -7.0591196400000
v -1.5695785400000 61.1930117000000 -4.8229973800000
v -14.3940263155285 47.2216493621073 -27.1828065066955
v -16.5847595800000 -10.9386686200000 -18.7527649100000
v -2.9858555600000 4.0822187400000 -9.1908155000000
v -1.0889718500000 -13.1160328200000 -9.0346038300000
v -17.0008114859712 -7.3680132415073 -25.0771466784370
v -8.3070686100000 23.3358703600000 -4.9935388400000
v 0.4400000000000 -7.7999997900000 -0.5600000100000
v -8.9701507200000 -10.1506849800000 -22.8516235900000
v -7.8253820500000 -13.8078304000000 -23.1694392900000
v -3.6162920765400 18.0700715962745 -23.4440457191253
v -23.3542237225662 55.7920616775869 -12.8056553821801
v -10.6247738000000 -16.9605333400000 -13.1019661200000
v -15.8351417600000 -14.6259311600000 -23.2974514400000
v -10.0894868400000 57.3914647100000 -2.4815418300000
v -5.9225703600000 10.0358966700000 -14.9704804600000
v -4.0210862600000 36.1012034100000 -23.5340222700000
v 3.0463189212243 -8.0574941988598 -7.3844847102737
v -1.7059174100000 48.9549897600000 -15.6666245300000
v -22.9550637300000 59.1565854800000 -26.4716502300000
v -2.7771226600000 52.2490143800000 -22.5810464500000
v -6.1921427568572 21.9883773998467 -6.4895542348810
v -5.9529346199587 -18.6777083917093 -8.6410417411235
v -13.4912626800000 -1.1793267900000 -6.7356103100000
v -19.1010627900000 -9.6028260900000 -16.0859860500000
v -3.5114402400000 -7.7479002100000 -0.7925917200000
v -8.2398699600000 -16.4937097600000 -13.4915607100000
v -8.0980881474733 -20.2858273441325 -20.5333193093841
v -19.9968870700000 61.3238252700000 -24.2279265100000
v -8.2885576400000 53.6697134400000 -2.6478604400000
v -20.2012565000000 63.5055154600000 -20.9333021200000
v -14.0535999100000 61.4951700000000 -16.1749552900000
v -19.3366976794757 41.8588681257631 -21.6090704249840
v -17.5209538434914 57.6867192211255 -28.6988755326857
v -16.1316786000000 41.5929667700000 -7.1640508200000
v -11.9328266000000 -9.7608780500000 -24.7246902400000
v -20.4815858177376 -9.2050740380572 -15.4982205391875
v -5.8349556653764 15.4543505934161 -25.5338951074196
v -4.1808686200000 10.5177154800000 -24.9698683600000
v -11.2903006400000 -3.8200235000000 -24.0549631400000
v 2.1474515100000 -9.9408347200000 -8.6018191700000
v -9.0414760600000 60.5873726300000 -17.5857134200000
v -1.3878846100000 52.6804216200000 -18.1196350600000
v -17.6060255600000 -8.6349071900000 -18.6851993200000
v -18.2034280200000 60.2309852800000 -25.0195395200000
v 2.6946834718998 0.8939252617743 -18.2703264761339
v -23.6992617043415 62.0921404255585 -7.9403939183962
v -20.4747417504566 -12.4282398114146 -14.0124204797003
v -4.7904457333692 62.7530681627906 -18.1158776035426
v 0.4864375800000 -12.0224105200000 -21.8385476600000
v 0.8730316200000 60.3322722000000 -12.5029915900000
v -23.5691056694899 63.4900726902301 -23.1594367626829
v -16.2425041200000 61.8091598200000 -12.2807063200000
v -4.0975846400000 57.3566108900000 -24.0477919600000
v -23.9806049370089 59.2845579208790 -10.1110899394220
v -7.9429987800000 -8.6445575600000 -22.5747115900000
v -2.4855732900000 47.9595549400000 -20.0416464400000
v -15.9192514021318 56.1127184549880 -29.7416538700209
v -16.5928136600000 22.8634905100000 -7.5431168100000
v -17.0373804900000 43.4546284400000 -24.7861687100000
v -6.0455225654812 58.0649474888239 -23.2117014529284
v -21.6566454600000 46.3653355800000 -18.0521179000000
v -4.6340185200000 9.4431471100000 -25.2389237300000
v -6.3682212500000 10.2506112300000 -13.9146568300000
v -1.9805664200000 49.7394837400000 -19.1410742700000
v -2.4753988300000 44.0036542700000 -10.5667877900000
v -4.1966699115826 59.3608297779595 -22.7655683501422
v -9.8500009600000 60.2279827000000 -11.6630336300000
v -6.0527734500000 -10.4400822900000 -2.3809925200000
v -2.2391141400000 2.7306499000000 -9.4557264800000
v -18.6697356400000 55.0363063800000 -6.6164042800000
v -21.0124116321930 42.3184113726428 -14.6849991662244
v -4.0837914465239 41.6414662865547 -5.3898543477476
v -5.4691116407186 -15.5466843402297 -22.9172662600847
v -2.2884823800000 34.4730876400000 -17.2121487600000
v -4.6600000900000 6.2400000200000 -3.2599999100000
v -4.1863107402274 7.1541921457792 -17.1850144600649
v -15.7084353300000 48.7198904200000 -6.2381313200000
v -4.7277264821660 -17.4457800693453 -9.4488348292521
v -13.7533457628290 -17.5210897920028 -22.1003926250305
v -15.3042634845371 -5.1817943052341 -24.9517574387737
v -19.0816316800000 29.8925377400000 -12.1467206600000
v -14.5556749800000 60.1284429400000 -7.5842617100000
v 1.8337719400000 2.3705062900000 -20.3618463100000
v -10.3422720000000 7.9660648500000 -25.2536255900000
v -8.9784543567970 56.1038688726038 -26.4182644752629
v -19.9813628071833 61.3554764823252 -6.6691024421800
v -18.7323749168199 4.3639676482704 -9.0093308343593
v -11.1003220100000 59.7258694500000 -8.9770210900000
v -18.6876133100000 21.0838150200000 -10.3324074300000
v 0.6706384780879 -13.4466922649106 -2.7793765521294
v -17.4149982600000 -6.7576798600000 -24.2406819000000
v -19.3321090200000 57.9353421900000 -28.5309422800000
v -12.1116666100000 10.7727246400000 -4.5328815500000
v -7.5041730900000 57.2846122100000 -23.7790215800000
v 6.2927276389873 -7.6074179905189 -16.1492392568659
v 4.7677396800000 -0.7062673100000 -20.8116862900000
v -1.7233868100000 60.8974099200000 -3.9758156100000
v -5.4465029400000 11.3247223200000 -15.9882325700000
v -1.4843702334316 -14.3108002387824 -11.7897903891392
v -15.8765707200000 58.8149130300000 -24.9965116400000
v -17.4097130710244 58.3347716625159 -4.0823113943516
v -1.5717502700000 50.6387278400000 -13.8062713700000
v 0.8857936500000 -5.2897832400000 -12.3724322800000
v -3.5757282700000 -4.5750332100000 -23.0767000500000
v -2.7063018600000 10.0012738300000 -19.6702741100000
v -21.0111718600000 62.7355128500000 -9.4774793800000
v -15.7895293100000 -14.7808501500000 -22.1174582800000
v -18.0600006100000 32.4099995200000 -21.5300004900000
v -20.0541174124512 56.9370378648570 -6.5478190164569
v 3.0826502500000 -4.1716648300000 -3.2744642800000
v -10.7986878505322 -1.8175140045300 -5.0147608448080
v -9.8327780100000 54.3859154000000 -3.0359071700000
v 0.9413477295863 -10.2473001321262 -10.2183940891025
v -26.5047870426789 64.4505884065328 -17.8733366042491
v -2.7853518300000 15.0319431000000 -21.6993354300000
v -10.7880393000000 -8.7509462600000 -5.9285000900000
v -20.8984632000000 54.3854832600000 -8.7864771500000
v -12.8184221700000 -7.2964029400000 -24.5931688700000
v -20.2459606228946 -8.8975450069317 -10.9505861701684
v -2.5796867000000 66.8839886800000 -15.1830315600000
v -14.4011164100000 -1.4019549100000 -6.9717504100000
v -5.2293064100000 14.8447407400000 -25.4959892500000
v -3.0452595100000 16.9736556700000 -19.1912408900000
v -20.5882042600000 60.3204071500000 -5.5741104300000
v -13.6296544200000 -6.1940355200000 -7.4755800900000
v -1.3361955295330 60.5336434820308 -3.3226534938330
v -2.3734369300000 -0.6380356500000 -23.3548786500000
v 2.7311162963258 -10.5809340190054 -21.2123553289436
v 2.5832328557122 -1.6658097978138 -7.7230151955937
v 2.8156014200000 0.6639717600000 -21.8512937400000
v -7.6511045732727 -4.5002088921802 -3.0806221163677
v -7.3357317600000 54.8959411700000 -2.3221650600000
v -3.7384950600000 26.5492349900000 -23.2699867300000
v -19.8310330060641 42.9188309896707 -20.9409980311081
v -3.1761152200000 -15.0682423300000 -11.4334356000000
v -19.3026249301329 40.3972932246534 -20.9825952039777
v -6.0637807500000 7.5489771600000 -11.9699034800000
v -2.4988744400000 42.1068109600000 -19.3570219000000
v -9.9370254155500 8.1408103863758 -25.2877147035761
v -10.9772644900000 11.5519026300000 -4.0827761400000
v 1.7554713456164 1.8512240261003 -3.1508423835509
v -0.0310777800000 -3.2297519500000 -12.4489339100000
v -7.9265264800000 -8.5941199200000 -3.4964059000000
v -6.9050085700000 18.4761676900000 -5.4814391800000
v 2.4141590232175 -9.4719805303075 -8.0895176416343
v -10.5455676892873 -16.7275885044877 -5.1245025688334
v -10.2512417400000 -2.0257919100000 -24.1778735100000
v -19.4184240000000 19.4453410800000 -12.3698441300000
v -4.0956229787366 61.0932509483753 -20.8080237151267
v -21.1115097241041 56.2150525458258 -28.0680908957584
v -24.6604345700000 59.0475685900000 -22.5180815900000
v -25.0446479800000 59.0453036100000 -19.9047476100000
v -23.9150673200000 63.8347491600000 -10.2265803100000
v -17.6034234500000 51.7756007600000 -27.8361048500000
v -16.2836778900000 45.3081391800000 -6.8815304000000
v -22.8543095300000 51.0593727200000 -17.9078280900000
v -0.2566644132865 63.8427429214951 -7.7201663310943
v -8.9291995400000 44.1544465700000 -3.8417119100000
v -19.3078573800000 17.1302389400000 -17.5999105000000
v -16.2789057900000 59.5182962700000 -23.9150170200000
v -16.1985382400000 -12.9096442800000 -19.9547484500000
v -4.0395335684131 4.4844168230360 -10.6772198706327
v -21.7341706200000 57.7031150500000 -7.7691962900000
v -22.0005027900000 53.4392893300000 -25.7688313700000
v -0.7807039700000 -1.8499790500000 -12.7904219600000
v -21.9319276500000 49.4113490000000 -20.7835119200000
v -21.8781698500000 63.0573257800000 -23.1583733100000
v -10.8795659600000 10.2103781000000 -25.0465609100000
v -19.5355052110793 56.8145023557633 -6.2207564816682
v -8.6655803000000 21.9586528800000 -4.8138131400000
v -19.6739193100000 16.2137858600000 -12.9324551700000
v -15.3175037008755 -16.7185383587397 -13.2204402872481
v -0.3040420700000 57.8692778900000 -18.1815959500000
v -18.1519724400000 15.5453886800000 -9.5133436800000
v 3.3544974900000 -9.3922931700000 -5.0625945400000
v -3.0413048530474 32.3234789513195 -22.6139384568600
v -17.7691001400000 60.5595186400000 -22.6867310700000
v -15.5220618500000 4.9808607400000 -22.5321035800000
v -11.5214316200000 53.8232363800000 -28.2257963000000
v 5.1593963575307 -0.7454060868137 -20.0133739935541
v -4.0299836500000 26.4800321300000 -11.9256610100000
v -8.5555305700000 9.6107777200000 -3.5780984900000
v -10.6421001300000 -18.7495984100000 -10.2737937100000
v -15.1995811600000 57.8297190400000 -27.3272506900000
v -8.5555017000000 39.3262729000000 -25.5100894700000
v -16.8665163200000 58.4756583000000 -27.9110055400000
v -2.5909945800000 -14.6852964500000 -22.4067252100000
v -3.4907567300000 31.8686440600000 -23.2234001200000
v -18.7126962183814 63.2289677531953 -12.9814097347508
v -6.9534773900000 29.7735668700000 -5.4417010400000
v -18.9934670900000 9.2934686700000 -10.4457326200000
v -9.0381183104091 -10.4298158796361 -4.6176918068188
v -0.0842123900000 5.0861612000000 -21.8977090000000
v -12.1775474400000 16.1609705500000 -4.6259928500000
v -20.6204509446217 45.8058120562164 -21.2268489740081
v -5.1078710629587 1.6380473322789 -1.8757215283520
v 0.3124537800000 2.5777358100000 -7.0670926900000
v -5.8883391300000 49.0786507700000 -3.0709712300000
v -12.5752482600000 -18.2319935400000 -22.5693490400000
v -5.4637626700000 7.5358157000000 -15.4053317400000
v -21.8500327300000 48.9464253200000 -20.4703938200000
v -18.0985182500000 29.6610333000000 -20.8038333800000
v -15.5985333058346 61.7877962673905 -18.1318191758639
v -16.7033691825998 40.5775575551026 -24.0586416765162
v -13.4675701486907 -11.6381265412825 -25.5636634953210
v -2.4019302800000 29.6951793100000 -20.9769737000000
v -4.8641092100000 17.2171127100000 -15.5886933200000
v -15.3856640700000 45.4359091800000 -26.4341812600000
v -4.1249636600000 61.3986365500000 -20.4240139600000
v -21.1025801717344 57.1500866628548 -28.1761622902613
v 5.6273408225532 -3.5583344769751 -16.8700612579240
v -2.7337053300000 22.5873235600000 -20.2614441500000
v -2.7320028700000 -11.7925927000000 -0.9435029400000
v -2.1786969200000 4.2948396900000 -3.3882525700000
v -17.9341454100000 12.8575740400000 -9.1164931700000
v 0.2334319000000 61.9223825600000 -6.9182789900000
v -2.3487794700000 37.7024225900000 -14.7894164500000
v -16.7284775500000 -11.4238550900000 -19.6495950200000
v 1.1857597900000 -8.9434916200000 -1.0240150100000
v -2.2513784857793 61.9806295697230 -6.1397121409703
v -3.7924004700000 13.5002993000000 -24.6273893900000
v -5.5833402691135 19.1700138353557 -7.6217135387786
v -20.3098366087615 63.8059643093797 -13.6721996418226
v 5.5264225200000 -4.3668169500000 -21.4451495600000
v -0.7759582900000 64.0230402400000 -17.9888587400000
v -16.8671589300000 2.4657810600000 -19.8682732900000
v -2.8984351100000 61.4851415200000 -4.3399445700000
v -3.9237403632764 3.9143248411829 -10.9765445198457
v -3.5219407531473 -15.9198077875446 -22.7572094806156
v -19.4478128100000 24.5694704400000 -12.6549406000000
v -1.8978533300000 47.3843216900000 -13.0609767500000
v -3.5151131500000 21.3970970400000 -16.7528577100000
v -2.5518755400000 -2.4192973500000 -23.2774317300000
v -17.7413262400000 -8.6450837600000 -17.7616272100000
v -1.1751372400000 2.5848641500000 -8.4174294000000
v -4.3764691800000 18.7253058000000 -15.9972850200000
v 0.2072551100000 3.6993359700000 -22.5227624200000
v -14.3755767500000 9.7468178700000 -5.7232272800000
v 0.1527590400000 57.7921904600000 -13.9981173000000
v -15.0692816800000 43.9070090700000 -25.9059630300000
v 1.8093078400000 64.1615688800000 -11.3533539700000
v -15.6782904606614 51.2498929755718 -27.7715405097106
v -3.0615516000000 -2.2249773600000 -0.5463581200000
v -5.4042860900000 -6.3976873600000 -22.9098144900000
v -9.7918662248128 -19.6933475000404 -21.2943806772105
v 2.4587209992969 -8.9271777894124 -12.5656500705160
v -17.7653729900000 60.5506524400000 -5.9117581700000
v -1.9210676000000 9.0870736200000 -20.9050774600000
v -1.0883048441807 2.5560414629154 -16.7952385090417
v -9.4210174894889 7.3250746128642 -25.4520599020450
v -4.3014865400000 61.6640485800000 -3.6490622400000
v -5.3337743134027 -15.8640587084076 -12.7491000437637
v 0.2142483994316 -11.7811847086994 -10.8874334430237
v -8.5204247118289 -16.6973780790684 -15.8803527179926
v 5.6280354000000 -1.7196458100000 -18.5201056300000
v -13.5102309300000 59.7251243900000 -4.8492304000000
v 2.8868434000000 -16.0058531900000 -15.3296645700000
v -23.8308763422391 54.7948819719139 -15.4653810440640
v -3.3583804000000 10.8743747700000 -19.0299507200000
v -2.0366178400000 2.4010336500000 -16.0890985300000
v -15.2995209933809 57.8822966171490 -3.2704834761160
v -23.4489683100000 53.1627908300000 -17.0171037300000
v -5.3142491800334 -19.9273306932455 -17.9251039621814
v -22.4803797900000 59.9599592400000 -6.7641441700000
v -12.6881180300000 -6.5111788000000 -24.2545101800000
v 1.3530985500000 -15.9678366000000 -19.3211250000000
v -3.4062413000000 -14.6023482100000 -2.1222950900000
v 2.0733408200000 -12.0076155300000 -3.5455082500000
v -4.7003552539512 8.5974391125085 -5.2248981864935
v -18.4324903470431 3.4522443284404 -8.5816193755756
v 0.7173213500000 -17.5967700800000 -15.6351961200000
v -2.8028036500000 25.7066115700000 -21.6997489300000
v 2.8219427274735 -12.4575418408432 -13.2317157094251
v -18.1027076341746 -10.7023950927870 -16.1563619760534
v -2.2932321300000 11.7165567400000 -21.5544085900000
v -8.9184101700000 46.6725714500000 -3.5869476900000
v -11.7888059054850 59.4261284735976 -3.3166519925535
v -3.6342409400000 34.7200445800000 -23.3372319500000
v -21.5098187300000 51.8869087100000 -10.9698744500000
v -3.5319493600000 36.0070541500000 -9.9454401100000
v -3.3375408301352 10.5635664807337 -24.3911241434786
v 1.1096035515329 -13.2234348390532 -3.1128226578604
v 4.8241797770243 -4.9614148416943 -14.8441695801657
v -23.7496011000000 54.3331354900000 -17.1108804600000
v -1.5810744400000 50.4621006500000 -11.2382965200000
v -7.5953309400000 43.3839149800000 -3.7081295200000
v -15.3464830432925 14.6070517267940 -6.4330737586941
v -12.1031831900000 19.1692598200000 -4.6586273200000
v -7.6763313300000 59.9524378800000 -8.8167693500000
v -1.9831804100000 46.7015132300000 -10.6573412200000
v -2.8631745400000 2.3863930300000 -11.0697662500000
v -5.8658728400000 53.5336174100000 -25.5200248200000
v 1.2428811961667 67.2259639289163 -10.4180624033685
v -13.2140154775170 -2.3945742195281 -24.5022985200595
v -19.2670878000000 16.1717589900000 -11.3688409300000
v -1.6502538900000 49.1116866500000 -12.3855508900000
v -1.8583280000000 -7.8046834100000 -22.5676838300000
v 3.4798756200000 -7.8397104500000 -5.6489128600000
v -7.8447467725305 17.0568144990675 -4.5749503111339
v -4.0535428600000 42.0060046000000 -22.5727111100000
v -7.4283666900000 3.9043668700000 -2.6049148300000
v -2.2807244700000 43.3416701900000 -13.2686169800000
v -13.9492228600000 -9.3929823500000 -25.6235115200000
v 5.1386151500000 -7.6401885600000 -20.9495332100000
v -21.9505969400000 54.0717467700000 -10.4171568500000
v -18.0789083200000 42.7388772400000 -23.5560704000000
v -0.9943879000000 -0.0207500800000 -14.6254198600000
v -23.3901290941289 63.7612348216909 -22.5965412639986
v -16.3260642400000 4.0838229500000 -7.1684015000000
v -19.9901339421645 0.4971549120886 -9.9003894436129
v 1.1125714500000 -1.8220708000000 -14.7938933200000
v -5.8809388400000 -12.8557765900000 -22.7387398500000
v -18.9823843500000 31.1316736000000 -11.1149316700000
v 1.3853584000000 -4.7614756000000 -13.1824975800000
v 0.8176046911233 2.1999804942663 -7.0667727375751
v 4.2452351200000 -12.0376404400000 -14.4622931300000
v -2.2399015700000 44.4902926700000 -11.0031403600000
v -14.3743278500000 60.0886195900000 -8.9466506600000
v -16.8560892300000 39.4858419900000 -23.9156987500000
v -3.6136901315814 -1.0964234471365 -0.8931862293178
v -2.6626225465028 5.5071226187952 -17.7053205365107
v -1.2323573500000 67.5494000300000 -12.8604769700000
v -2.2101334800000 -9.7523108100000 -22.3946161600000
v -19.7831280500000 38.5236851900000 -11.9311586000000
v -4.2290743400000 27.0480290100000 -10.7069909600000
v -4.5251097299524 -6.2021520794184 -1.2557582616711
v -22.0569179872450 53.9145450522051 -25.8723889460054
v -21.6019339900000 48.0862334400000 -20.9587793800000
v -6.8551860700000 54.3450750400000 -26.0577704800000
v -6.6579873700000 12.5957569100000 -9.9864639300000
v -18.4580851300000 15.0001123500000 -9.7252149100000
v -7.3094910284924 12.7116000679330 -4.5463495032185
v -2.7341176800000 31.2401168000000 -15.2693186000000
v -12.9668777800000 -9.4492742800000 -24.1158418400000
v -19.5142136755831 42.2870469404211 -20.8260369820636
v -11.2116821100000 59.6571676400000 -7.9930219800000
v -13.0849592400000 8.8747134400000 -4.8673986500000
v -2.3736059700000 -3.1471471300000 -0.3757952100000
v -1.3081047200000 7.2514596400000 -21.8899697100000
v -12.0946876700000 -16.2798464300000 -17.7662242200000
v -11.1353239000000 48.6726984400000 -27.0822644200000
v -15.1301874002621 55.1544770564726 -30.0421024318386
v -12.8995627200000 -3.7373644300000 -24.4021918600000
v -6.7125959300000 -15.0965238000000 -13.4378029000000
v -3.2342956400000 30.2615948000000 -12.9170510900000
v -13.0840549200000 -1.8795274700000 -24.5620496600000
v -10.6347873800000 19.1305000300000 -4.4079148200000
v -3.7286523700000 39.4897945200000 -7.7470908900000
v 1.0899275100000 2.7703503100000 -4.2658764900000
v -19.4395352200000 19.9966188500000 -12.9801165300000
v -4.0787099900000 16.2149593200000 -24.2191851100000
v -15.2090583000000 -14.2223872200000 -25.1143034500000
v 1.0614994700000 66.2012770800000 -13.3449900900000
v -14.9523044136838 56.0244413869343 -3.7999967826934
v -9.0122837600000 59.8591826900000 -5.8962269700000
v 0.4349423700000 -7.9362439000000 -22.1791565400000
v -10.4015302189065 5.7219279154076 -3.6887932399234
v 2.0304727400000 -5.2841976300000 -22.4616602100000
v 0.8598181900000 66.9410377700000 -12.5433234500000
v -22.2516339300000 61.9662627600000 -25.2314545200000
v -8.8378218900000 -4.0785619100000 -23.6965976700000
v -4.2098639500000 9.4953449400000 -25.0073149800000
v -0.6349915600000 55.1218055200000 -8.8366549500000
v -4.8629427300000 10.0620547300000 -16.7447589300000
v 4.0752948300000 -2.3513324600000 -22.1796315200000
v 3.2166270060849 -1.6603896198529 -5.2490121988601
v 1.0915212728834 -18.0891067263306 -17.6065786891012
v -5.9775989500000 7.9081961900000 -3.6365031300000
v 0.8189219500000 1.3367027300000 -17.2147192100000
v -12.2792925700000 59.0205267100000 -19.2260891200000
v -4.9712532200000 31.4919278000000 -7.4635143400000
v -3.1115692727370 -19.8412084426216 -20.1451580529318
v 2.5765735200000 -10.4331579100000 -2.5948130100000
v -4.1712359500000 29.5692328400000 -9.2843715100000
v 2.8975200800000 -5.6999414200000 -13.5328890800000
v 2.0175671667064 -12.1230412246524 -6.0492964731002
v -3.1261656000000 58.4647730000000 -1.9186723500000
v -20.0400520100000 45.5465465800000 -22.2433451600000
v -19.5986609900000 45.7627810500000 -9.7510665700000
v -17.9869718800000 11.4568118000000 -9.1955838700000
v -2.3778796035597 40.4861459154599 -12.4695472746293
v -17.2816179700000 57.8810833400000 -28.5848882000000
v -4.7844178000000 -15.3917167300000 -2.6077686300000
v -1.8699978200000 59.3021214000000 -22.0420137000000
v -5.7342001200000 11.1508714000000 -6.8949353900000
v 1.0318593100000 -5.7119368600000 -0.9997659400000
v -3.6034815671833 34.0104103795679 -23.1721672589074
v 2.6780877220001 -4.5457665972372 -8.3085759534221
v -6.2069185100000 31.1950519700000 -5.7811336600000
v -4.3342045888213 1.0478167328473 -1.2481186207661
v -2.6938722000000 14.3618257700000 -20.8640806400000
v -15.1624910455888 58.2946272665956 -3.4980133233899
v -16.4823681100000 16.5723748500000 -7.2565977500000
v 3.4670921190502 -11.9418731592932 -13.8915081957801
v 5.5390521900000 -5.7214754600000 -21.0195593500000
v -11.8385320500000 -9.0330177900000 -6.6174524800000
v -4.7848601800000 -17.0925632100000 -9.7247194500000
v 3.3180995627236 -1.5651021779968 -16.0850867957628
v -3.7346330900000 47.6772114600000 -22.5528124700000
v -22.0291316500000 52.8802163900000 -24.8498637200000
v -21.1214404600000 45.7150228300000 -13.4554076900000
v -9.6311215300000 14.3200634000000 -4.1698371100000
v -1.8506452900000 -16.6803021000000 -7.3718954800000
v -5.0417103589599 -6.8621499583285 -1.6446248557604
v -14.0674393600000 59.3943148900000 -20.1694760500000
v -8.1561090562275 62.9143448339005 -15.0776807224450
v -3.1851432300000 51.4787174800000 -22.8263586800000
v -12.6606626400000 5.0593409700000 -4.7016781800000
v -12.3776970400000 7.2507769800000 -24.3996903300000
v -23.5170696674715 59.1858772456099 -25.9056067804992
v -3.7684575700000 55.7787083100000 -24.2541339200000
v 0.5541790200000 -14.6960625400000 -5.1979585600000
v -17.9144404800000 4.2430656000000 -8.4206629500000
v 1.2759818900000 -13.6065343400000 -4.7831940500000
v -6.5368064700000 15.6756807100000 -7.4349595200000
v -23.2176687600000 54.6119324900000 -13.1151638900000
v -10.9338294700000 -5.7681622000000 -5.7650031500000
v -16.1819878640340 -13.8811399507615 -23.6790807514467
v -5.6885399748628 11.0406420482695 -6.3858467759922
v 1.2681202500000 -10.2751515800000 -9.7286561500000
v -7.8684529300000 59.1808259500000 -19.2247573300000
v -20.8017956500000 -8.4701152500000 -11.4969490100000
v -11.6365114200000 24.6172621800000 -4.7312285800000
v -15.2085842600000 46.7594973700000 -26.9601941100000
v 1.7922893200000 -15.5055355300000 -14.2073724400000
v 3.3787735700000 -9.3672527000000 -4.2858487000000
v -2.5793132400000 -14.9500286200000 -12.3311746900000
v -3.8520998800603 4.4012568608330 -10.1591740668936
v -8.1546483600000 51.7159514100000 -26.0974690300000
v -1.2277057901199 -16.5236047463197 -6.1294924518348
v -22.1668964954252 61.2482669578484 -26.0925852342912
v -4.7525242000000 8.8338982300000 -6.6975336500000
v -15.2351994014167 -17.8823610196645 -11.0390166223813
v -7.7253431100000 -14.5170912100000 -23.3534164700000
v 2.3023337100000 -7.8382818000000 -8.9940074800000
v 5.0650039535048 -4.6226705787950 -15.5667871544447
v -7.3384400500000 -17.7652463300000 -16.3430273500000
v -13.3339604400000 59.7780533100000 -6.2670391100000
v -6.9789690900000 23.1984406700000 -5.7778996400000
v -17.7008137100000 47.5252084400000 -7.5726560300000
v 5.1256986300000 -12.2590232600000 -16.5592487900000
v -9.0161711000000 -18.2012096000000 -17.9856251900000
v -16.8290305900000 48.1498912000000 -26.5705529600000
v -1.2893930500000 -14.2119796900000 -21.9884403000000
v -24.8743183900000 59.6825666700000 -11.9201559600000
v 1.3317133578455 -10.5889219700962 -0.9779727611233
v -3.2419822192197 15.9921929004065 -18.8296887307279
v -14.7907387649231 -13.9244669636118 -18.3314934704921
v -3.5400391524767 3.4252844617262 -14.9071019741507
v -1.8252412600000 63.8387501200000 -7.8375376800000
v -18.7938343700000 20.2293451900000 -10.6286052600000
v -3.2660400910786 19.1349262060822 -23.1027001016929
v -16.0351917100000 60.9795637400000 -11.2515464400000
v 1.7694366400000 -16.6038926700000 -18.5324102600000
v -1.5319477257478 49.4865686178241 -8.1062956584023
v -16.6317614687535 -10.6603657853844 -17.4933386626195
v -21.0384465800000 47.4188327800000 -11.6674592700000
v -15.9808128348309 49.3781905064433 -6.1501728369032
v -2.8186640700000 51.9363805700000 -3.2346616500000
v -17.7687797700000 14.5497685300000 -8.6701074600000
v -5.7239751300000 -3.5498468200000 -23.3857426800000
v -0.2357990700000 64.1660541300000 -8.0203292900000
v -3.5099105400000 7.2257504800000 -5.5576488400000
v -4.5472150700000 26.2466315200000 -9.5367906600000
v 2.9680985000000 -5.7556252000000 -22.3632827400000
v -3.0827417500000 43.9599193600000 -21.1266763500000
v -21.8428719577728 60.0986313953569 -26.9484284101276
v -21.0278380246952 -11.6805764999084 -13.4481437265374
v -7.2823748900000 21.7524562000000 -5.5407364900000
v 3.4623402200000 -0.0491641700000 -21.8173936000000
v -20.1561357779590 36.6302042546090 -16.5998283861402
v -16.1702314573240 -11.7053309926983 -17.5038899808788
v 2.6680687061007 -16.7076273775397 -16.9553568575932
v 0.6834597400000 3.9062015700000 -21.2087668500000
v 1.4439983100000 -4.0662386500000 -1.1694871400000
v -3.2540787900000 64.4491761900000 -8.6418427500000
v -16.7888056845907 -9.5639088867779 -25.4697154972818
v -15.0747955467793 59.9392759794741 -4.6034820746839
v -2.6998436100000 39.9440005400000 -11.3449860400000
v -1.6081817400000 -3.8532710200000 -22.9984093500000
v -14.5617695500000 58.5402399300000 -3.5687319500000
v -7.3373347211619 8.9106195213747 -3.6611799708803
v -19.8021307600000 33.6304232500000 -13.0813084500000
v -13.3693145765430 -15.5750822542474 -14.4359876452261
v -2.2589345500000 39.5253747700000 -15.2744585600000
v -7.9456046200000 40.0735661400000 -25.2606291300000
v -21.8792557700000 46.9944104600000 -17.5254698800000
v -3.6404267900000 -13.8759585100000 -1.7051606000000
v -3.4303364800000 5.3817732300000 -8.1183053600000
v -17.7707132000000 28.5247340800000 -9.0626217400000
v -6.3712704000000 17.7782718100000 -6.0194204600000
v -4.5165936500000 38.4315960100000 -6.4177215100000
v 1.0797660800000 63.0915537500000 -8.7190819900000
v -18.4055976600000 33.5718765900000 -20.3273538500000
v -5.0148814900000 60.8049929100000 -2.9406047000000
v -21.3189292700000 45.2307947000000 -14.2968678800000
v -16.1678101900000 62.5656098100000 -15.9405600300000
v -26.4630634300000 62.9418417800000 -19.1115587900000
v -4.2903847100000 64.5007938100000 -17.3183977600000
v -7.8534120700000 19.9279952800000 -5.1621035700000
v -1.5044442800000 -1.6724051700000 -0.5374124200000
v -13.6682875500000 -18.2115659100000 -11.9006428900000
v -2.8234502072103 60.4814057981290 -1.9931288228917
v -17.7349254324020 -10.6639191244345 -24.1610550992720
v -0.8418680500000 60.5260506300000 -4.8425751700000
v 5.0090318500000 -4.2164935700000 -15.7519150500000
v -5.5488487700000 9.1758919900000 -8.3311451600000
v -20.1344798326879 36.9700638009213 -13.6739103762735
v -7.8145675400000 8.3912042900000 -25.5673490500000
v -4.4180080300000 38.5996215000000 -23.2935138000000
v 2.5831013900000 -8.7760901100000 -21.8175165400000
v -20.3949436500000 48.3675599100000 -10.1247439200000
v -19.1184654800000 56.8477287900000 -5.7603716900000
v -2.3176553700000 43.7804572300000 -11.8730263800000
v 0.5866976000000 62.1369667400000 -17.7687052600000
v -24.6589998880309 65.5053738413012 -19.2909337550370
v -15.7670192400000 -1.1016633400000 -22.8903349500000
v -2.4372038900000 12.6503231000000 -21.4395448600000
v -17.9126896000000 47.8453524400000 -7.7765812200000
v -6.7173126200000 10.9508112100000 -10.9416693400000
v -9.0004671400000 36.2314730900000 -4.0612509500000
v -5.0793006100000 6.4723431100000 -9.6909096500000
v -23.4374156311091 63.5794762810778 -9.1456546340549
v -25.7070176300000 60.1067803800000 -15.9473847600000
v -4.2555951500000 34.1694168700000 -23.9413622800000
v -13.6374131264715 18.3794716126624 -5.2924010000189
v -7.0040090900000 49.7776493400000 -25.1650400500000
v -14.6158973320075 54.5246754445442 -30.0431785169486
v -8.7626520500000 13.6539731200000 -4.1642002800000
v -17.4361954839416 38.3924451384965 -22.8811809392909
v -7.3722372800000 18.6602436000000 -5.1429499900000
v -1.5539830800000 51.7482757600000 -15.9711446600000
v -13.2074831100000 52.3070395000000 -28.7599731200000
v -26.5621319724883 63.1034204200973 -17.4573660050942
v 2.8830780600000 -6.9060949600000 -2.5526559900000
v -1.1388169634491 65.1862968902560 -17.2039420329295
v -11.6110353294290 -17.6443696016020 -24.0070028365054
v -3.0845704000000 2.4111045100000 -11.2817129100000
v -1.6762864500000 49.7090518500000 -14.4309802000000
v -16.1748696100000 60.6933906700000 -8.3883795900000
v -16.8368313500000 62.1428154400000 -12.1647967000000
v -22.0820728585664 62.9837077716653 -9.1515386279492
v -5.4847627661650 -17.8828428246761 -9.7008452857465
v -12.9333715900000 59.9706508200000 -9.5895063100000
v -2.2480050100000 -3.7334745300000 -23.0061952000000
v -3.8634373300000 -17.6640749000000 -15.5027126900000
v -26.3517063747032 61.2071239004415 -17.1515306579485
v -7.8323334500000 -17.9928764700000 -10.8622284600000
v -6.4962925400000 12.9266697900000 -5.4906029300000
v -7.1978587700000 58.0649972000000 -21.7422116500000
v -11.8436599200000 33.7760634700000 -4.9450383500000
v -20.2077105600000 3.4000887500000 -12.1927252000000
v -6.0770246200000 16.5705326900000 -8.2967011300000
v -3.4761684900000 5.8341552500000 -7.6235304600000
v -4.5457296100000 37.3959094300000 -6.5585812600000
v -21.2850775600000 50.6105832800000 -24.5461501200000
v -6.3829468600000 -5.0901062800000 -23.2190024100000
v -20.2646385900000 -10.9313121100000 -15.2289336500000
v -17.5371662930073 -11.4978004419764 -22.9837719413636
v -16.5646430100000 56.3324131100000 -29.5896511500000
v 2.9728405176272 -1.5629705908960 -6.8253720266237
v -8.8842790600000 -19.0861411400000 -8.0488389400000
v -24.3473923512626 60.2527909622784 -9.2052737200847
v -21.6178670500000 47.3780855500000 -13.9114661100000
v -22.2683586200000 57.3278889100000 -8.7259989200000
v -19.3156804900000 49.2004863900000 -25.4071224500000
v -4.0074051400000 28.1374212400000 -10.3050041900000
v -1.0420628800000 6.6720843300000 -21.6029733400000
v -11.0109827011490 -18.9052171370894 -8.6240784924563
v -20.8907686200000 -6.6465204600000 -14.4868679300000
v 4.6957214400000 -1.7099786800000 -17.0621257300000
v -3.9721201200000 -18.2339381400000 -16.1250885600000
v -15.9890539900000 -10.1394532200000 -25.6054103400000
v -6.3473459740711 8.0447638752101 -13.1751939341193
v -11.7243900900000 -18.4889175000000 -22.7618292000000
v -5.2470521863015 5.8512213632601 -14.4863535213125
v -21.9583921100000 62.4711886000000 -24.2134705200000
v -10.3643694900000 58.6964711500000 -2.6666566300000
v -8.6782071700000 -17.8989600400000 -11.2367160600000
v -1.4255944400000 60.7105828800000 -4.3410034900000
v -3.0856438672389 -20.1067167118771 -19.2661727860173
v -6.5856985700000 21.2405826900000 -6.1424612100000
v -10.2250371100000 39.5021811100000 -4.2260657100000
v -8.3145601700000 -17.5445899400000 -23.7899534400000
v -4.5637339400000 35.5570204600000 -24.0784883500000
v -6.2420321600000 12.0496191100000 -8.1585217300000
v -23.7188693100000 65.3353333500000 -19.9957266400000
v 0.7014016200000 -1.9039139200000 -9.6654994400000
v -1.8768408300000 -6.7678447800000 -22.4653426600000
v -9.2328609900000 -6.6598733000000 -23.1980476500000
v -19.4223038900000 44.1784933200000 -22.4868468900000
v -14.4642898800000 44.6049161300000 -6.0135764100000
v -11.3158449500000 59.6339255600000 -4.7130785000000
v 5.2542961200000 -2.5147905100000 -17.0366838600000
v -11.8466342663391 -1.3866641885422 -5.7078356497515
v -21.0371130707316 47.0146425430319 -21.1213816913390
v -15.9573089300000 8.2803815600000 -7.0411581500000
v -25.1153092800000 61.7703944400000 -23.5586203600000
v -2.0599456000000 58.6837716400000 -2.2642845300000
v -9.0728473145651 -17.7165384819819 -23.8035330652117
v -5.1968153781326 62.5468401392380 -17.9162157203225
v -17.4598973200000 2.7182314100000 -18.8547708100000
v 1.5834135944461 -9.9067466611277 -9.4344483634827
v -5.2328724400000 41.6403748100000 -4.5635318400000
v 4.8602927047593 -5.3695608878949 -14.6334564576885
v -8.8544546931547 60.1280114940180 -11.0393685688296
v -13.2923284500000 0.6800449900000 -6.3482937400000
v -16.6112557100000 -1.2112150400000 -21.7474792200000
v -15.6720466900000 -13.0728473900000 -16.4058134000000
v -20.0640764100000 35.6578491600000 -14.3972570100000
v -8.0237407200000 24.0835603300000 -5.0604683300000
v -16.8525406380652 -15.5862006554160 -13.8838319137709
v -3.7790373900000 60.6701262300000 -21.4000474700000
v 5.1105093566842 -11.2445592776745 -15.0555374996255
v -0.1321441400000 56.6879510900000 -5.7404125100000
v -5.0367107600000 61.6564638900000 -19.3319153000000
v 4.7086807900000 -12.9724629200000 -16.3822602500000
v -21.7828832494878 61.3950386407556 -6.2093698022645
v -19.1049203300000 -0.5410597700000 -16.1689966900000
v 0.9553463300000 -17.9227981700000 -18.7437702000000
v -1.2983079100000 64.3898397700000 -7.9101426500000
v -2.4506317000000 -0.9601073700000 -0.6060013000000
v 4.3912010365518 -8.6664837844713 -13.5209935764902
v -5.1029943900000 8.3335740500000 -4.4548823500000
v 0.9069683100000 -10.6712421400000 -11.2093025800000
v -17.3983573900000 -10.3875454500000 -21.0491828600000
v -12.0783494800000 46.5181432700000 -4.7762380000000
v 6.4171934500000 -5.5301515400000 -17.6219958800000
v -4.7613130900000 8.4110628800000 -7.3345634200000
v -14.1788902762827 55.7490838349363 -3.6972279525355
v -16.0372257200000 62.3025409900000 -13.4557057200000
v -11.2041942800000 52.1893464000000 -3.8620960000000
v -21.3238690000000 44.9611209300000 -18.2395428400000
v -5.7636613121699 61.4189788426460 -4.6063697272513
v -4.8194858200000 -13.2685760000000 -1.9356310400000
v -12.7335814800000 49.6502965700000 -4.7397464500000
v -2.4663428800000 33.1991948200000 -17.3475816800000
v -13.2773518600000 4.6680569600000 -5.3302450100000
v -22.0899209400000 50.8918911200000 -21.8373574300000
v 2.6481580000000 -3.7558926300000 -14.4008034800000
v -8.0029014500000 -19.0652273600000 -8.3924960300000
v -19.1908683600000 11.0152373100000 -11.3507127400000
v -2.7460723600000 15.1763400100000 -20.5648504200000
v -15.3501480800000 -12.5503195400000 -25.4399552900000
v -0.8552497294248 1.7216508270285 -9.1962315115197
v -3.0815021600000 29.7658573800000 -22.7391179700000
v -2.9011380400000 29.9424100700000 -15.5194466900000
v -9.7619239200000 4.1862609800000 -25.0867046400000
v -4.9535872703418 61.3479288146768 -7.0556441027200
v -24.5434045800000 64.3120557100000 -12.1749565000000
v -17.8478509200000 55.0992824100000 -29.5868627700000
v -17.7804101300000 -8.3108330100000 -24.5568566000000
v -6.2435735000000 40.0995165100000 -24.5769601300000
v -4.2192781640696 63.1635224868296 -18.4280537525451
v -9.5107434300000 -19.2141812300000 -22.7984637000000
v -26.7287821115786 63.3819298551697 -16.7464509594681
v -17.8165286800000 -9.9853351700000 -21.9784826000000
v -19.8254790200000 64.1686469300000 -15.5357345900000
v -13.7913590300000 44.7578877200000 -26.6045928000000
v -18.6030771600000 62.6536756800000 -12.2715625900000
v -3.7943422800000 23.7811878300000 -23.5018618400000
v -3.2996088300000 30.8263469500000 -11.9948815600000
v -18.1768313100000 22.5822776600000 -9.5250066400000
v -17.7372069762921 44.7522569763734 -24.5019831183618
v -10.9409084500000 -2.5498000900000 -5.0959782700000
v -12.6312938673256 53.8551216965320 -29.1330468849791
v -0.3565934600000 -2.6565855400000 -12.5827007000000
v -5.5376463600000 61.1319430200000 -6.8362243500000
v -19.4925712415961 48.3251434698421 -24.6578791181019
v -14.5526742600000 0.0952739200000 -23.8745696800000
v -9.6777193200000 21.1632661500000 -4.4806134000000
v -20.5777484236919 44.1594905055660 -20.3980536300352
v -4.6495860400000 59.7425438500000 -21.8269024000000
v 1.6927945207694 -12.5390169800506 -5.5456663335236
v -10.1896151900000 42.7012145500000 -25.9265713400000
v -15.7550787940853 -15.1579460836930 -22.7756293654005
v -8.8887733828496 -9.3615242187487 -4.2931237755953
v -6.5139946500000 -12.1279303000000 -22.6109102400000
v -0.2842572000000 56.2769435300000 -11.8556320700000
v -14.5327597900000 53.7661425800000 -4.8881662100000
v -6.7885965100000 0.4432781700000 -24.3849158300000
v -24.1074729700000 58.2949332900000 -11.4209773000000
v -12.6795895867994 56.2598079488298 -28.2740931267705
v -1.1184499976496 -15.3871400231682 -3.6264887144908
v -2.4100579300000 -16.8145652900000 -14.5881911700000
v -0.3520372020420 62.8343586175203 -18.6704123727537
v -1.3709570000000 62.2822791300000 -19.6569524700000
v -2.8612709100000 42.5513498500000 -9.1029480100000
v 2.1072039400000 -4.4898679500000 -22.6390492200000
v -17.5771322100000 -10.9260510700000 -16.3322575400000
v -2.4693715400000 34.2269018300000 -20.4925332200000
v -11.4640025400000 1.3868073000000 -25.0270329400000
v -25.5973804700000 63.4006634400000 -21.9083037200000
v -26.2454566120997 62.2582169466002 -16.2776890091225
v -3.0056847750376 67.6848265690642 -11.5446151065999
v -9.0752625800000 -15.7923512200000 -23.8103903800000
v 1.9718232932562 -9.0549956009860 -1.3020528596105
v -6.8051614800000 11.4633953200000 -11.4145614200000
v -2.3089055900000 40.9951098300000 -17.3779968200000
v 1.9569066400000 -4.4760676100000 -9.1380765700000
v -1.9706261800000 -4.8059565000000 -22.8352379100000
v -14.5392846300000 12.3224956900000 -5.9367283200000
v -3.4052303500000 46.1543984700000 -21.9460446400000
v 0.1409053400000 3.3242804900000 -5.5677280800000
v -18.0306875092704 2.5904751356171 -17.6853672433035
v 6.0860412200000 -8.5449041800000 -15.9118361800000
v -19.3101138873891 27.0211674799270 -12.4587912790391
v -19.5033306960786 37.6184484941134 -19.7054386601626
v -2.7775984235291 6.2689074653077 -4.6158000826163
v -24.4816966422994 63.3720814194952 -23.0549999621570
v -9.8481690500000 -2.7056331700000 -24.1013001700000
v -19.4885832595138 54.6022580055999 -28.3581785666228
v -10.7892071800000 -14.1643285800000 -23.9620115600000
v -4.6221168308071 61.9287746676957 -19.1655406777760
v -15.9937944300000 59.9962249400000 -21.6941516800000
v -8.3794687099894 -19.7017712536968 -19.3523615905221
v 4.2157778500000 -3.4137384500000 -22.1881382200000
v -2.4576277900000 36.7830134900000 -14.0202017500000
v -12.6858754100000 -18.2054583000000 -21.2710853700000
v -8.0896901307516 12.8017743109082 -4.0932511979964
v -19.5754598800000 62.9076510700000 -11.8939112900000
v -3.4285657277677 67.5785115443312 -12.2153911252226
v -2.5783997634918 65.6498349948248 -17.0617564714775
v -4.8999539600000 49.5484471300000 -23.9287987400000
v -2.5068218800000 37.5804305100000 -18.3957666200000
v 0.4947572526508 -4.9317343407914 -12.0214034555964
v -10.4672350000000 33.2411751200000 -4.5335236900000
v -7.7951983500000 27.3916870400000 -5.1936516500000
v -9.7168718960306 -13.1095591767667 -23.2159360347562
v -17.3550937300000 -13.7512246100000 -15.1943545800000
v -2.1649249800000 43.1062988900000 -13.8838449500000
v -24.6706560222348 60.3877061433633 -10.0946435968558
v -18.3484405300000 49.0256473400000 -7.6492307700000
v -11.1344673476296 -1.3819572755170 -5.3054827223108
v -2.1991472272493 -12.2727104610244 -1.0748515665060
v -23.7028714143673 54.9949451058637 -20.9705121589890
v -8.2671577100000 -16.4526086300000 -15.1557149400000
v -2.2384116900000 1.6860946800000 -10.5287507200000
v -5.9922509800000 64.9235099600000 -12.3488931000000
v 3.4996032789150 -8.1816715562444 -3.7367099949838
v -0.4179953000000 67.8745508200000 -10.9713524600000
v -9.2575592845564 12.4230250941445 -3.8829798506466
v -4.6846298500000 19.1528834400000 -14.9853536900000
v -10.3097790900000 6.2300688600000 -3.6230969700000
v -2.7111193600000 4.0203831200000 -8.8637135900000
v -16.8290566700000 -15.7895963600000 -9.2724980800000
v -2.3986694900000 56.9664314400000 -2.5413206300000
v -0.2654990541202 -12.9943076961271 -21.8071497461315
v -6.5728398000000 6.5237316300000 -2.9668463400000
v -8.1973979200000 42.3203818500000 -25.2428166600000
v -22.2116597000000 51.2035414600000 -22.4945563800000
v 5.1265065600000 -10.0633427500000 -19.2983560300000
v -1.8861141300000 61.7904476800000 -5.9111658500000
v -5.5102161100000 -7.4484306400000 -22.5736927200000
v -2.5954295400000 44.5846878000000 -7.6906280600000
v -0.3450676642745 2.8031319545059 -17.8430471402521
v -12.9924072001390 -1.1107700973720 -6.4597963753176
v -8.6095091000000 43.2267263500000 -25.5112480400000
v -0.0625815900000 67.1439319800000 -13.0466353100000
v -16.5511722160755 48.8488474358421 -26.9036221463924
v 3.1267142077419 -9.6433871363030 -6.0912474936521
v 0.3574311300000 -11.5374364000000 -1.0631360300000
v 4.0700962856980 -12.5816371952399 -18.8071236297155
v -20.4940643200000 44.6148701000000 -11.7071345400000
v -20.9949708300608 41.7357942716603 -16.4402624211680
v -20.6198189400000 62.0516762100000 -7.9041570400000
v -16.6192296900000 18.3037854700000 -7.5702341300000
v -25.0201560600000 64.7196769700000 -20.7090880700000
v -18.0100690107213 20.2369769034531 -9.5755493450587
v 6.3366804638357 -8.4975884852499 -17.7539171140656
v -2.6596712400000 23.6653368900000 -20.1676208500000
v -8.9478511400000 5.0027775600000 -2.9167258200000
v -0.6175660500000 54.8043660800000 -12.6282805600000
v -8.0728754400000 -16.4246037600000 -13.8918031000000
v -7.8104930858800 -4.1749931010516 -3.1689021483236
v -2.6067509031481 -18.4580405201458 -16.0221193907152
v 3.2785419666637 -10.0976437062730 -12.7413551881938
v -22.2979635000000 65.5392110300000 -17.8198497700000
v -14.9453898714940 -15.3647354790784 -24.5864353672750
v -23.4399810400000 55.9532977600000 -13.3376037700000
v -5.6558311900000 15.1322418800000 -25.5805980400000
v 4.3945023800000 -7.6170195800000 -13.8160353500000
v -19.8458060600000 -10.9430737800000 -10.6221828600000
v -0.0164691538523 3.9098307966344 -19.2451252963383
v 3.6783763200000 -13.2094835900000 -18.7899060500000
v -6.7473459801527 60.3795059561510 -8.7047280955552
v -15.9916766000000 -13.6046381700000 -20.1545245900000
v -15.2022084200000 -14.8855466400000 -14.9027304700000
v -19.2405544200000 34.6985347600000 -11.8114268400000
v -7.8418012700000 50.3793135300000 -3.1759354800000
v -15.7786011700000 59.6270747500000 -22.4343072600000
v -14.4681632500000 17.3265840900000 -5.7156751900000
v -1.2428262300000 -0.6436719000000 -11.1089777200000
v 3.7052267760101 -14.7220090606242 -15.0898872439240
v -2.5649608600000 54.0186204000000 -2.9123332400000
v -8.1869447600000 45.9858439900000 -25.5904477100000
v -20.5014136996249 -3.3072465142285 -10.4056109926298
v 0.1501948100000 -14.0613997400000 -2.6893380600000
v -18.5822583700000 59.4586320200000 -27.4330619700000
v -9.5957173000000 -12.4519197300000 -4.6088937700000
v -17.9105752214014 23.3345013027185 -9.4363195883130
v -25.4579242300000 59.9401816700000 -14.9593912100000
v -9.4787534300000 59.6258007000000 -7.2087412700000
v -9.6344621900000 40.3374061000000 -3.9094286000000
v -0.4388823600000 -2.1229628500000 -10.7350293500000
v 1.1649150400000 66.6016489300000 -9.3053784200000
v -6.2418896700000 -20.2113408600000 -18.9271792800000
v -9.7623821300000 -17.5578035400000 -12.1251819700000
v -9.1224713300000 11.7694912500000 -25.6433077200000
v -3.5965127424476 11.7948994428315 -24.3198594937590
v -12.5857656800000 35.2470539500000 -5.1048719300000
v -5.0229253200000 9.1586913900000 -5.2560675000000
v -6.3376500758412 12.2859554066334 -5.5977147049603
v -17.9174114000000 57.1862943500000 -4.6397796800000
v -23.1115421284069 64.4485504677157 -21.2917407653301
v -1.0741278500000 3.1160297800000 -7.7530681200000
v -18.3703135700000 33.3439074500000 -9.8058478900000
v -16.1279551700000 -11.4677110700000 -25.2663847100000
v -8.7010115400000 -17.6430027900000 -17.1969421200000
v 5.8671277900000 -8.0468766400000 -15.4919838500000
v -26.1451395134725 63.6890689078185 -14.5481348522567
v -19.1668123000000 46.3642776000000 -9.0512754400000
v -20.5283816900000 -4.1422052300000 -14.2641505200000
v 2.5574567300000 -12.2775407500000 -20.2880688000000
v -3.0637469972859 25.0183729351715 -22.2885520615926
v -20.7719728400000 -10.6768412500000 -11.7129385500000
v -9.4906520100000 50.2545572800000 -3.5575944900000
v -2.6869515400000 37.6859270000000 -11.8952589100000
v -2.1072081300000 48.7107001200000 -19.1813688700000
v -17.1752981800000 -15.0764249300000 -8.9345537100000
v -19.2829798900000 31.3619040000000 -12.5720193600000
v 1.5464974600000 -6.5904636900000 -12.5149292900000
v -8.6738020200000 -14.2227020100000 -23.5628783700000
v -4.0646222177931 5.2798679170885 -9.4985059229259
v -2.2876670100000 46.1628288000000 -18.8458059000000
v -16.7065691200000 50.9226918200000 -27.5869984200000
v -0.6029022600000 -0.3992968100000 -0.8119496100000
v -8.0901160800000 -2.0429252200000 -24.0126028700000
v -7.8493813100000 26.3449586900000 -5.2003185300000
v -0.3001461200000 61.0994100600000 -19.3719733500000
v -13.7305380800000 -17.4168460100000 -21.5112362100000
v -0.4324078600000 4.5718820800000 -19.3722564700000
v -16.2711553300000 24.9512828900000 -7.3994216500000
v -3.0528047372090 12.2580967770263 -19.3761106382851
v -21.4382764000000 50.0981174400000 -11.5120252600000
v -2.9303841300000 39.1579009600000 -10.5089200700000
v -7.2975154000000 63.1475523100000 -12.0349684700000
v -14.7375378227092 -8.6858088628806 -25.6817450293340
v -4.4233956138566 8.3412499539594 -5.7729590375773
v -17.1514898500000 -13.4748239100000 -15.4482480100000
v -21.1104303600000 -1.8813364400000 -12.3190302400000
v -2.2154739296641 52.6096325520953 -3.5794198175353
v 5.8464645400000 -6.3676312600000 -15.4711101200000
v -16.2941291900000 0.7453225000000 -7.3801423400000
v -5.3558815300000 27.3680817300000 -7.7679101400000
v -18.0102139700000 -9.4415703800000 -23.9615291400000
v -10.9841758400000 42.9023914000000 -4.3996619100000
v -12.9670146900000 50.5203865500000 -4.7496664300000
v 1.4571364700000 63.1056577000000 -15.2265522600000
v -3.7243858826044 61.6536500253745 -5.2258515019038
v -18.6461704675810 42.9962454546615 -23.0393998283745
v -5.9240036600000 10.8606051700000 -8.0882338800000
v 3.4760863100000 -8.4897661600000 -4.1490346200000
v 4.2438246300000 -5.6851748400000 -14.0299499000000
v -25.4701547411714 60.8440811523350 -22.8277139652546
v -9.9321380300000 59.7013607600000 -3.8742602300000
v -5.4899998900000 3.8799999700000 -2.1899999100000
v -15.2040397902810 -13.2615639411058 -17.3018930779502
v 1.6528721553397 0.0171504721007 -16.7266368796787
v -1.9883720700000 65.6987652200000 -8.5779214300000
v -2.9584549866992 25.0169247894569 -17.5953186123163
v -18.7494251900000 26.0320380300000 -18.7346953900000
v -11.1274784400000 50.5122095300000 -27.2275209400000
v -17.0701500000000 49.1025000800000 -26.5468638400000
v 6.1889193000000 -8.9516509300000 -18.1681625500000
v -11.1473450169323 -10.1878029532149 -24.2302823791501
v -4.8480611300000 5.0056697800000 -13.6537775400000
v -2.1721957753473 39.2751587121446 -14.5350272794903
v -15.2439656465529 55.8662688207729 -29.7729610673578
v -14.9242077000000 0.9767495800000 -23.1573265000000
v 3.9053546071846 0.4460097875998 -20.6376672825377
v 5.6528067200000 -7.9358760300000 -20.1777536400000
v -21.2650564353081 44.8557190759526 -17.7889171126157
v -3.0180034200000 5.7400292700000 -17.3676069800000
v -15.0049962100000 53.1998612000000 -29.7239832600000
v -4.7815479300000 20.8566337800000 -12.9546774600000
v -12.0637258500000 -17.7834108500000 -19.9093483400000
v -16.1192975900000 -16.6235826900000 -12.9138743500000
v -14.9711684475902 -14.6343891699132 -19.6048632247142
v -2.9693173700000 49.9067008500000 -3.8097659100000
v -20.7833949361665 -11.1671727181552 -14.7090244210200
v -15.7039631200000 56.1247542500000 -4.2190235100000
v -13.8979330700000 38.1980687400000 -5.8214594600000
v -2.0233106300000 44.6463711600000 -13.0678024100000
v -3.8218412100000 38.6443510700000 -7.4978936500000
v -22.5260499900000 51.6076386000000 -21.5516071800000
v -2.5631119500000 33.4040820600000 -14.7970626100000
v -5.6509103332972 61.2918453722430 -18.9948443791507
v -7.4398461700000 -20.1929640000000 -19.4323342300000
v -3.2893740600000 4.5470744400000 -16.4169725000000
v -8.3190584600000 -10.1511627400000 -22.6649381200000
v -17.1617390306334 -12.1756886733227 -24.3440190641904
v -21.8195524100000 51.5551194500000 -24.4421865800000
v -12.3189864700000 42.2548279200000 -4.9156826000000
v -3.0857692500000 61.6938099300000 -6.0935826000000
v -6.5066460500000 5.8869360900000 -25.3490079200000
v 3.2564902200000 -11.2979924300000 -13.5729480500000
v -22.8559952200000 63.4671151600000 -22.7231904900000
v -3.6541873100000 52.9943928100000 -2.6096983300000
v -23.4016701600000 54.5373186500000 -21.7923261200000
v -0.9911464300000 53.0034042900000 -8.2837967200000
v -14.4803283852354 -11.2422214551698 -25.5230542111373
v -11.8949363712837 55.7966630111792 -28.2807841791981
v -18.6973512200000 61.8060641000000 -10.3795183800000
v -14.0559356700000 7.1285315800000 -5.5426224100000
v -9.9654616800000 61.6804398600000 -16.0007569900000
v -17.1025449816926 3.4120982702954 -7.5360344037678
v -5.5882393542993 -7.2741414387463 -1.8840973578603
v -3.1049172400000 12.8275863800000 -23.5747434200000
v -12.1261514700000 35.0802131000000 -4.8463274700000
v -13.6116780300000 58.5130043300000 -21.3750731200000
v -2.6725977700000 20.2268715900000 -20.9398996100000
v -4.0117632600000 -5.6060319800000 -22.9168906800000
v -18.0601456270587 19.0984568936454 -9.6544945128727
v -2.1366023000000 38.2414870000000 -16.0004627000000
v 2.8847217909268 -11.7669225197836 -13.3841450185455
v -2.3836833400000 10.9300930100000 -20.6389483100000
v -6.4143631600000 14.0370549600000 -8.6648538700000
v 0.6813642068866 -13.8351522517353 -7.0068581516736
v -4.3805874900000 -2.4634585700000 -23.3683344000000
v -4.5304714524735 58.5602491170446 -23.3838126772302
v -2.7384182900000 28.4287277600000 -17.2656159800000
v -19.9677906900000 62.8777071800000 -21.7491183400000
v -17.8922135400000 15.1401180800000 -8.9875226800000
v -1.7006394900000 0.1426519400000 -13.7351099400000
v -23.2783239300000 54.0552921600000 -22.5020945100000
v -16.9568432881554 42.1390309604371 -24.4287229178428
v -19.3039216100000 25.6382189700000 -11.9691193100000
v 0.5605067700000 1.4076199100000 -8.1044286500000
v -15.9301003004192 -12.5501121760233 -18.4709868322756
v -19.2128270900000 35.9496139000000 -11.2351430600000
v -15.3618333900000 27.1005276600000 -6.6461996200000
v 2.7330254700000 -2.0577861000000 -22.4533658500000
v -2.6694446929241 6.1769900185942 -18.0434291335449
v -2.7341984700000 35.2332927300000 -12.7627113800000
v -10.8347637600000 55.9036284700000 -27.5189299100000
v -17.9488584400000 52.6791699200000 -6.8825190000000
v -5.1247901300000 63.8032332100000 -9.9857421600000
v -7.7896840639590 11.7772672007083 -3.9625314726690
v -6.2284434319481 -19.2609910709607 -17.3212720231483
v -3.6975485300000 13.2438261100000 -18.6254400800000
v -18.1882586300000 62.9923492700000 -19.7021868100000
v 1.2981694217450 -13.1558053889662 -4.0964399594984
v -9.0547532099129 59.5604680331055 -7.4585149301221
v -13.0773019000000 3.9020520600000 -5.0907898700000
v -4.8993155400000 21.8296963700000 -11.9817489800000
v -11.1869871600000 59.6982464200000 -6.4492477100000
v -11.2358098800000 7.0529677900000 -3.9863553800000
v 1.2272665000000 -7.1207112600000 -11.8221445000000
v -17.1106141100000 8.1438245300000 -20.8387430800000
v -25.0616576673091 60.2687405247788 -11.8319121295391
v 2.9277783126476 -2.2902800510320 -4.0091888135149
v 2.0744245252314 65.8761336147018 -11.8767802555625
v -7.5551145700000 -15.1203759000000 -3.5044774400000
v -14.1721509665281 1.4885319780979 -6.6727432683319
v -11.3004026900000 37.7269350000000 -4.4760177800000
v -0.3842614191514 -2.5522813161160 -11.2173022493110
v -7.3024909936432 60.3045211929925 -7.8409343644427
v -25.7763861545913 61.2744811926113 -13.9336405186021
v -0.5726903063400 66.5817986822265 -15.0138956425354
v -23.1423564300000 52.2625744300000 -18.2151049400000
v -8.6768706206959 -17.3928641129928 -12.0066215073317
v -19.6891296700000 7.3144757200000 -11.5883275900000
v 0.9799154900000 61.2811222700000 -8.9462464700000
v -4.8158173400000 8.1160804300000 -16.5628958500000
v -18.7274552900000 19.4524079600000 -18.6411440400000
v -19.8329989083793 41.4375497130848 -20.0870822765990
v -20.0944803700000 -6.6344076800000 -15.4862022000000
v -10.6667930720993 -1.5011933624357 -4.8588636148591
v -7.2990544353264 -4.0144818863787 -2.7672107806245
v 4.9381344600000 -9.5915449800000 -14.2586194000000
v -9.7364876400000 -0.0437014000000 -24.6296841700000
v -2.9618404800000 52.6551641500000 -2.9932283800000
v -6.7921471800000 17.0876290600000 -5.4214848200000
v -5.0164177100000 -17.5989531000000 -15.7336499500000
v -21.4195214200000 63.1026998200000 -9.8430486400000
v -6.9176191500000 19.7174157900000 -5.6002601000000
v -17.7344381800000 50.5354255400000 -7.2608226900000
v -13.3699644400000 -6.0078930100000 -24.5672445700000
v -1.6836557094149 57.9727866538051 -22.2829286107614
v -22.8911042200000 51.4557473400000 -15.5462725100000
v -14.1028957400000 -6.8897595600000 -8.0250091900000
v -0.8985867600000 3.8296131000000 -5.9345415800000
v -18.6176955265388 -0.2346043804465 -16.5742441965211
v 3.1529406600000 -2.5390617100000 -5.9692389300000
v -18.8617446660208 -9.3946730988539 -16.2339739107612
v -3.0059071700000 46.8509793300000 -4.8390403400000
v -7.0730034458468 22.5604141321209 -5.6878120246140
v -8.7705948930514 -16.4840872386995 -13.3948229182447
v -11.5694785500000 -6.8950918500000 -23.9367298800000
v -17.0021448300000 6.8241427700000 -7.8219827300000
v -2.6049020200000 1.5467339000000 -11.1668426500000
v -15.8891640600000 16.1425862500000 -6.7891557700000
v -23.8686867696502 56.8911717266350 -14.3070084742292
v -18.3916019501967 25.0748865606898 -10.1456300649380
v -15.8108007200000 53.5327307900000 -29.8087373400000
v -16.8756867244863 -0.1045782603154 -19.8023696156528
v -13.0759291400000 -14.9089489100000 -16.0518623900000
v -6.1836051800000 14.8115623700000 -13.1707023800000
v -6.0975314100000 16.1987599000000 -10.5354832500000
v -6.8893709097264 9.1943758635058 -25.7452573184560
v -3.0383777300000 31.5031930800000 -12.8711154700000
v -22.9969155000000 55.1162697400000 -24.3956111400000
v -3.1055086300000 -7.4018556600000 -0.4541966800000
v -7.4169505400000 -17.1632506000000 -15.9316863900000
v 4.7387140800000 -6.4537162000000 -14.1561459700000
v -15.9945569030261 -12.1354370698306 -17.3148672159308
v -2.9468510800000 16.5835022900000 -19.4402970400000
v -13.1096858500000 48.7270616000000 -5.1055993000000
v -25.6675457037155 61.2924423065336 -21.4852643613821
v -25.2872910400000 61.6003535700000 -11.7671499000000
v -8.0448789500000 56.8151213200000 -25.1071378600000
v -2.6167563600000 13.1586454800000 -20.6106398300000
v -6.1724078800000 -16.3167435700000 -3.4342550200000
v -3.5924702000000 40.1369817600000 -8.1071369300000
v -14.7524066300000 3.5795820900000 -6.5956823500000
v -18.0409438900000 -11.2335020700000 -8.9253205800000
v -14.3232978900000 32.9496562500000 -6.0755955100000
v -1.8648832300000 9.0681398300000 -22.1529975500000
v -4.6497993200000 42.6106862700000 -23.1209192400000
v -3.4612792100000 65.9861639100000 -16.3437537800000
v -2.4864912524511 -15.7966332576500 -13.5708896820407
v -6.3459170100000 -15.1608074100000 -23.0667367600000
v -4.2835609535856 60.3742333511430 -21.2390353057452
v -22.1169833100000 52.0110093100000 -23.7962454600000
v -17.6168178091866 -10.0946578394815 -8.8747796598668
v -4.2858934000000 3.7311953500000 -13.2454140100000
v -20.6957233867540 -10.2397362738769 -15.1618691513676
v -5.3567071400000 61.5710504400000 -4.1561899700000
v 3.1368158274534 -1.5191780393730 -4.7654972084690
v 1.9403107000000 64.0249326800000 -13.0562689200000
v -11.5211754243028 47.8508947178159 -4.3899931702731
v -26.2002650146554 61.0856291574602 -16.2801805102727
v -7.8096333900000 23.1171511100000 -5.2148732400000
v -12.2748594700000 40.6033173200000 -4.8709097300000
v -24.0201186400000 61.2939111900000 -24.8446911600000
v 0.5349645500000 -14.3242329400000 -3.7975171600000
v -21.1563240700000 44.5295125200000 -13.3876232400000
v -6.0372785700000 9.9365003400000 -8.9811831700000
v -3.8660089500000 6.3245608500000 -7.9017737900000
v -19.2068130013956 2.6522985846841 -15.2779336713620
v -22.4440135100000 50.9680435100000 -20.6120815100000
v -18.2059370000000 20.8567772100000 -9.6290307100000
v -1.7625663900000 50.1336492600000 -16.6048444800000
v -23.8483686101148 54.6563373349189 -17.4965576430574
v -5.0329254000000 -20.5799974500000 -19.9479572500000
v -4.1590752100000 36.8762537800000 -23.3812499800000
v -20.6246749343644 62.9084433954629 -11.2113878895285
v -20.0777363953116 37.8142029387771 -16.7929177501439
v -6.2500005600000 -15.7434623700000 -23.1338366900000
v -0.7629152400000 -13.4897334500000 -10.0629413500000
v -6.6531854700000 45.0385622700000 -24.6030893200000
v -14.4469196602836 -15.8817771126845 -14.1819067757639
v -1.2655681001762 -12.1629889961885 -22.2148057835846
v -10.0496616200000 12.5528797500000 -4.0073222500000
v -4.1031190200000 4.0127537200000 -11.3350423100000
v -9.0892221800000 39.3958352500000 -25.6059132500000
v -9.7296144800000 20.1919581700000 -4.3560536600000
v -2.9513062900000 26.1643230900000 -17.0507691800000
v -5.8176415000000 -17.4577292100000 -10.2142021100000
v -8.9996615400000 -16.8679058600000 -12.7738285800000
v -7.8251445700000 50.8581772400000 -2.8911712600000
v -14.5776672300000 55.1765225800000 -4.0719485800000
v -19.8284573900000 40.9126170000000 -19.9254583600000
v -17.2095052498393 17.9373388765861 -8.0292408670886
v -15.0480810600000 51.4333657900000 -5.6045684000000
v 5.9195775500000 -9.6605755400000 -15.6936664100000
v -1.2774899400000 60.2428540600000 -3.9548114900000
v -18.5170420218513 64.0287131618450 -16.0187537381873
v -6.2015731800000 62.0920993400000 -17.5445992500000
v -1.7598780100000 6.5837362800000 -19.3973723800000
v -11.8740620100000 -0.0757147200000 -5.5858390400000
v -16.0262956048668 -14.3095682280012 -7.5239575374575
v -17.7842436747058 -10.0125330424086 -24.5192491164126
v -15.1486806600000 0.4423503100000 -7.0745237200000
v -6.0061670848426 60.8447653037548 -6.7765426322941
v -3.1703707252375 3.0474329282250 -15.2768025017747
v -2.1575703300000 67.7940845500000 -11.4560825800000
v -1.9560321200000 47.6074218800000 -15.7670136500000
v 1.9395301400000 0.0333881900000 -2.2236048200000
v -18.1082002800000 -13.1418546700000 -15.3078446200000
v -4.2913216200000 30.9626255200000 -9.0862102800000
v -4.4264639700000 22.7642171100000 -12.9412021500000
v -5.8485358000000 57.2694912600000 -24.8511340500000
v -2.8400651557471 24.5104571191766 -18.4667620138120
v 3.5473501800000 -4.6192808100000 -14.1404643700000
v -14.1332615200000 45.2162809700000 -5.7779406200000
v -7.3745329900000 60.3070631600000 -18.1243661800000
v -22.0039654500000 55.5731803200000 -26.8769022100000
v -22.2504045800000 49.4263358400000 -18.2644780700000
v 1.2248788300000 0.2967370400000 -8.4229484200000
v -9.6875494300000 -16.1572285000000 -15.2321504400000
v -6.9735040900000 16.0456560600000 -5.4279137400000
v 1.2292292669459 -9.8472043014124 -11.8406595859283
v -8.2700094200000 -19.0854668600000 -7.7149514100000
v -14.8856192800000 61.7925636500000 -15.5139379200000
v -13.8600152000000 -17.5624843700000 -12.6917436700000
v -5.9463479600000 -19.7176039200000 -22.1344661000000
v -2.8768221400000 10.8770374200000 -19.6713060100000
v -5.7755568945394 60.8003596396895 -8.0594519659822
v -11.5285357500000 18.8444722400000 -4.5205033400000
v 1.6976096587125 64.3440984519280 -14.6724162436170
v -3.8906915600000 20.8057668100000 -16.1674581500000
v -12.3219753210598 -6.5370363825058 -6.9301841965784
v -18.3275677300000 10.5883264900000 -19.1896650900000
v -19.5966344300000 24.3371389800000 -14.2344320200000
v -5.7092779300000 -2.8626075900000 -1.7914712700000
v -21.2989876621055 -11.0192884359619 -13.6689292847209
v -17.8799900627688 -1.9727139189496 -17.5191499062977
v -12.9098519700000 19.0055836000000 -4.9746660500000
v 0.1158555500000 63.0607307000000 -7.6214061100000
v -8.8605644078238 -4.5782201950497 -3.9644394383311
v -17.8086180200000 62.6377016300000 -12.4355172700000
v -2.8428221100000 44.3214476100000 -6.4463070600000
v -8.8461339500000 55.5265955600000 -2.7046597100000
v -14.4055662700000 55.4412379900000 -29.7468490900000
v -22.4630087600000 52.0240888000000 -12.9923215100000
v -17.7698228500000 -7.2883013600000 -20.2895887200000
v -19.2364472900000 -2.0242994700000 -8.9724017300000
v -2.7981080454150 67.5707256120942 -10.6039476135727
v 1.0107868958659 3.0989485333213 -19.8224400765414
v -12.3786563100000 6.8015824100000 -4.6055107400000
v -11.9191128800000 61.0761977700000 -16.3550302400000
v -3.1116774800000 7.4240006500000 -18.2717032700000
v -8.5046356500000 -18.2043928700000 -10.8774900400000
v 4.9267854622414 -0.9938767858871 -17.9887467338085
v -20.8261777507908 55.4974496174262 -7.9881578018755
v -8.3833206400000 34.9044166500000 -4.3823733000000
v -22.5624404800000 51.2388646600000 -14.2927672700000
v -12.8664802553653 -3.0891965271682 -6.7604371831090
v 3.4620424300000 -7.1805813300000 -5.5032158300000
v 2.3198460206237 -16.7180995004113 -15.5599022421588
v -21.0859384668437 50.6300540536556 -25.2527523743398
v -19.2628502800000 55.7354651400000 -28.9236009100000
v -16.5929421800000 51.5909642000000 -27.9811974600000
v -9.7271306400000 45.4072840500000 -26.2148715600000
v -12.0087750300000 39.3932014700000 -4.9735186600000
v 1.1754119902328 -9.4256670182218 -11.5215695990766
v -8.2569395331241 -15.9029090676941 -23.6460629391921
v -0.3153988500000 60.6734715400000 -5.3720092400000
v -15.8046148700000 1.2960941500000 -21.6565746800000
v -18.2444099300000 21.9082776500000 -19.2577540900000
v -0.3101377782050 67.6807509506459 -12.4028859601181
v -16.1479953700000 60.3017918800000 -7.4471961700000
v -15.5852917931749 -10.9406400318865 -25.6856935310471
v -20.5056853600000 40.8280231100000 -17.6992528100000
v -22.3363991800000 52.7908727500000 -24.0712445200000
v -12.4478718274330 -0.2390785986247 -6.1591427083712
v -13.5014262100000 16.2672270100000 -5.2234474600000
v -1.5230855200000 61.6033673300000 -20.3798599500000
v -7.1265897700000 16.7497899400000 -5.1308618900000
v -21.3376662313011 -7.4196059351352 -13.4588508077121
v -8.8335047832753 58.0132637733338 -20.2420495444823
v -5.4786992300000 -14.5539911500000 -2.4158677600000
v -8.5088154300000 -3.5951174800000 -3.5741028800000
v -9.1583440100000 48.3579486600000 -26.2163579500000
v 0.9485403400000 -11.2239103800000 -11.5871140700000
v 0.5652745996128 3.3173174246179 -4.2721808765112
v 0.3493003531149 67.6011710290663 -10.1479345736454
v 3.0782504500000 -10.2749066400000 -5.5196904600000
v -15.6769342700000 -12.5220166500000 -17.1147808400000
v 3.5901911491910 -10.2260677871664 -20.7997858303502
v -12.3345656300000 -16.1796230800000 -17.9068800100000
v 1.1335744100000 -15.2148772000000 -20.2003195900000
v -1.9516975200000 4.9296463800000 -6.1675906200000
v -13.1762633100000 50.8320629600000 -27.8734322600000
v -12.0337745200000 -4.2166020700000 -24.2409873800000
v -9.9796294146474 55.5309956945313 -27.2157830623559
v -2.9279217100000 4.4749481600000 -8.4708426100000
v -17.1253960600000 7.1887723200000 -7.7256867700000
v -5.1289743484553 -18.8127232389881 -16.6015864400575
v -19.3591299561277 38.1913208856267 -20.1297803378007
v -2.9227880300000 2.8897246800000 -24.2253020400000
v -3.6564380900000 52.4689704200000 -2.7648955600000
v -7.5880056200000 -0.8478525600000 -2.4784910500000
v -0.8265871400000 -10.3281559400000 -0.3381265300000
v -3.0382338400000 2.7101570700000 -14.8920221300000
v -15.1557410100000 -17.9568380100000 -10.3515675300000
v -17.5766086137147 38.7836034263252 -22.8812042010909
v -6.2036025300000 20.2048402300000 -6.5144854600000
v -19.1146843100000 20.0115758900000 -17.2896180300000
v -9.2089849052009 -18.2481188846399 -11.1343924127734
v -17.2933004800000 31.8324528600000 -8.3688944600000
v -3.0450157921465 24.1660722099486 -22.1683777377127
v -6.7500444100000 -10.5522479900000 -2.9657944100000
v -19.4240346260220 -13.9112152573746 -13.5832853983957
v -15.5831994500000 11.7139462400000 -22.6006731400000
v -16.9272348300000 1.3860767900000 -19.3230845000000
v -11.8065401900000 -0.2257704300000 -24.6151667100000
v -9.5075406100000 45.6866994500000 -3.7449500500000
v -7.8311022400000 5.6066140500000 -25.3519211000000
v -11.0073686713222 56.3438663484456 -27.0595694621883
v -3.4714180500000 62.6051649500000 -19.1144347200000
v -4.5235818300000 25.6339237100000 -10.4375816900000
v -8.5464315500000 38.2894612800000 -3.9789397300000
v 0.7163626100000 -6.3822697800000 -10.9249474500000
v -9.7570139900000 57.4358180200000 -2.5231991900000
v -14.6306892900000 50.3133088400000 -5.5138156700000
v -6.3212091638869 37.2972121151564 -25.0252876518737
v -20.7092729849209 -11.8826786126516 -14.1867716796871
v -5.8908313500000 17.3854585700000 -11.2518258400000
v -10.8728008300000 6.3603594900000 -24.9417293800000
v -3.0007586616285 -17.5681106348956 -7.0656264923823
v -21.6688327500000 49.7138761000000 -22.0704674700000
v -8.6821171809650 21.4885921160087 -4.8622338515786
v 1.2520117500000 -7.4844984300000 -1.1237388200000
v -17.8028667357498 -15.7341405817317 -12.0700161952641
v -4.0647565370777 -19.4433273867644 -21.0582985423579
v -16.1656960800000 58.6761161700000 -26.2919720300000
v -2.0966695200000 10.0748958100000 -21.2421305500000
v -1.2050336200000 -6.7385942700000 -22.4448386600000
v 2.8771692900000 -4.2901258000000 -22.4988106600000
v -6.8427706100000 62.0808713100000 -10.9730754000000
v -5.7684793100000 9.2037022100000 -4.5680524800000
v 2.4499797700000 -0.0168082200000 -7.0087378800000
v -0.1330358991284 -3.4629779816332 -22.9701008909437
v -0.9315657100000 59.3843311100000 -20.9572780900000
v -13.7397929290520 3.6451371644415 -5.6951370390107
v -12.7347549400000 6.1197881600000 -4.9064131500000
v 1.7847017200000 -16.6381597500000 -15.0717487600000
v -13.0011262826145 56.4807880787843 -3.2112139595367
v -6.9220429300000 43.8250899300000 -3.6593361300000
v -21.7734891900000 48.5067516600000 -20.0456008300000
v -2.8460572900000 18.3786954700000 -20.0747624000000
v -4.4924961400000 66.7876601200000 -13.2005084300000
v -11.8734845900000 12.0023591400000 -4.4330875400000
v -9.3450456026160 -18.7454777318429 -23.2340010787605
v -18.4762086700000 18.5217484800000 -10.4352999500000
v -17.9102718800000 -10.6037473300000 -23.0444073700000
v -11.0321352300000 58.6681515000000 -19.3877816200000
v 2.3861436600000 -1.9010982900000 -8.2510495600000
v -3.7446802000000 30.4209049800000 -10.4111237500000
v -18.7599193300000 2.2949313300000 -15.9623511100000
v -14.3043555815607 -18.1438698315537 -9.3070679394719
v 1.6746969200000 66.0406723600000 -12.8970341800000
v 0.8089857900000 -9.6895908900000 -9.4492621700000
v -23.6596260200000 53.6346659100000 -17.2099769100000
v -7.6359054100000 39.5638644700000 -25.1795500500000
v -22.7156803000000 54.7371730200000 -25.5001708900000
v -3.5857714200000 29.2354617300000 -11.8033150200000
v 0.4696903933991 -5.2319489193208 -11.6480203133030
v -2.7893765400000 47.9905009300000 -4.6204803500000
v -2.2850215900000 0.6423204900000 -12.5874131900000
v -2.2975611024387 66.0558427738503 -8.9378160446532
v 0.3419867700000 58.0805204800000 -12.2848246200000
v 6.7545422400000 -7.2590238400000 -18.3204021300000
v -17.4220538716506 60.5902532908050 -6.2398287676612
v -17.1654261600000 23.1887362900000 -8.3522740800000
v -16.9141273900000 63.1768405400000 -17.3693820800000
v 0.4198716406674 -1.3806010814758 -14.7130164407810
v -3.8218032600000 64.6561235200000 -9.0205119900000
v -5.4095871700000 20.0027264700000 -8.2490202000000
v -0.5424363200000 62.8960207100000 -7.3170634000000
v -11.4246383300000 -6.9854669300000 -6.3490425200000
v -25.9898956900000 62.8569349600000 -20.7369737300000
v -11.3063448211997 -18.9209802697225 -21.0791879411182
v -16.3958445200000 56.2685318300000 -4.5489971500000
v -1.2350396700000 1.8416364900000 -16.3871292000000
v -3.4267308700000 48.7504042700000 -22.2627967600000
v -13.4777555148360 -18.6218860004077 -10.3453911496660
v -17.7126079800000 24.4286991700000 -20.4764902600000
v -3.8060401600000 10.8144069100000 -18.3799006000000
v -20.8046473600000 56.8984188100000 -7.2020771900000
v -19.5587687200000 58.6851388200000 -28.0910898000000
v -16.8507080500000 42.7615903300000 -24.5989561100000
v -1.8077871100000 -0.4764646000000 -0.7421000600000
v 3.6610507960689 -10.0474677792359 -12.9864944624443
v -7.2487134132883 9.9238828308870 -3.8549331746055
v -6.5792980600000 8.6499899600000 -12.5002032100000
v -2.9567633919037 23.4457437791209 -18.7128576199374
v -6.6359113000000 43.4435010000000 -3.7379458100000
v -24.4095176500000 62.6576244800000 -23.7477589400000
v -1.5481285500000 50.8611165000000 -14.6319707900000
v 1.7774889700000 -8.7647773300000 -21.9251792900000
v -14.5152173900000 -12.2965006200000 -25.6632007700000
v -25.3943819600000 62.2258856900000 -11.7596555500000
v -2.8395745900000 3.5976960800000 -16.2082519400000
v -23.9975694600000 65.8232793200000 -18.2312708300000
v 3.6695056406026 -15.3988743606784 -16.6171353662017
v -1.7485945700000 50.4600219400000 -17.6724921900000
v -13.3815761700000 57.2124458800000 -25.7368776900000
v -11.5386666700000 49.4344458000000 -27.2974688600000
v -2.5867307600000 36.3374687700000 -19.6370184400000
v -1.3671655900000 3.1988455400000 -17.3179619000000
v -6.5014250600000 13.8034485300000 -5.9728086900000
v -12.9719538031994 -10.5617859659564 -25.4487273372399
v -6.8661828946891 10.8444350353162 -4.2877012348489
v -4.1273896302558 -15.3248884659724 -12.6428173303788
v -4.7665992800000 11.3940974700000 -17.3368416700000
v -10.7680950300000 34.7011312800000 -4.5049996100000
v 0.6846206348599 66.3353942570098 -8.7273350342720
v -10.5003910100000 52.8413765100000 -3.4211319900000
v -18.1181280974211 47.5894028424168 -25.4283468250086
v -5.3177974200000 -20.5854810800000 -19.2499011800000
v -19.6456874650336 46.9650998399083 -23.6229433131657
v -6.9346312784480 -13.6448554298420 -22.9366776762332
v -9.6464920800000 58.0615848300000 -20.0616736000000
v -4.3456964200000 52.3224957300000 -2.6405996200000
v -24.2901556200000 58.1726953400000 -12.0394788700000
v -17.9730246026595 54.8178262626552 -6.0862340523017
v -21.9236971372900 62.7585909944509 -23.6716708041683
v -4.8657664174619 7.8303872001144 -4.2250488039883
v -11.9540561000000 -11.4703252900000 -25.1142215000000
v -23.5910591690886 55.0264588647282 -14.9170645511501
v -6.3170525200000 8.7063266000000 -11.3228308000000
v -12.0719727100000 -18.9394224400000 -9.7453370700000
v -6.4522947263512 44.2651821490413 -3.7261809940548
v -9.9780103200000 61.0104166000000 -12.8630315900000
v -5.2219294000000 -6.0480586300000 -1.7050297500000
v 1.9721598858713 64.7931306335388 -13.3819569450007
v -3.1880505344114 23.3156014700377 -18.0570438598725
v -3.2673832000000 15.0249619000000 -19.2987266900000
v 2.7153247500000 -0.1261652800000 -4.1293865100000
v -1.0757573200000 58.7651021800000 -3.0266852100000
v -3.4694175700000 -13.4701710200000 -22.5242711600000
v -10.7461358970598 59.5908904146221 -9.8511315707641
v -1.1201854177843 -15.9458239402562 -4.0093661201843
v 1.2940836600000 2.4235763100000 -5.1907603600000
v -1.2761838700000 -11.7131331900000 -0.9981425200000
v -26.3261192080933 62.6158210665562 -16.8351836277483
v 0.1505777203628 -14.8408926302064 -4.2800881902730
v -3.9567183700000 45.9877625100000 -22.4593076900000
v -17.4755118800000 40.2560345800000 -23.5496070200000
v -5.4240133600000 6.6751828400000 -10.6880404100000
v -18.9401637800000 15.7067198300000 -10.6994994000000
v 6.1677545300000 -3.5282725000000 -18.4676032500000
v -16.0561464700000 61.8785768700000 -12.7020441000000
v -16.7789167310451 -16.6906238705470 -11.8028680948083
v -5.4869103014736 12.4928321991626 -15.6691298770095
v 5.8873044716356 -6.3327335661322 -20.4053474571248
v 0.7322532500000 2.7631754100000 -6.0137482400000
v -14.3542713763202 -10.7932637477602 -25.4760919908855
v -8.6524044296669 -19.4418245696196 -22.5632852013032
v -12.8017807422994 -18.5154444294444 -11.1994362738839
v -5.1023103300000 43.5959287000000 -23.5260017200000
v -13.6832455200000 -7.3471870300000 -24.9959360800000
v -9.9214017400000 2.2210781500000 -24.9023884500000
v -21.4218744851904 45.6507296061314 -17.1748368948657
v -1.9912228500000 -16.1828286900000 -8.2324286900000
v -20.1301295300000 41.9080667200000 -19.6474790600000
v 2.3029078700000 -15.8854294600000 -14.7921703800000
v -6.1563574700000 9.2188613500000 -9.8740905500000
v 5.6490352936977 -1.4074508962182 -19.7341437438718
v -21.1046729200000 44.3963371200000 -18.3364078400000
v -4.5717320945922 8.2119256447345 -4.9352990071964
v -10.1894624500000 9.5825111500000 -25.2550784500000
v -24.8060189200000 58.2751557200000 -18.0167313700000
v 0.9646391800000 61.4548102000000 -8.3800517000000
v -0.9233912600000 -14.3841449200000 -8.9039150600000
v 5.1514378819989 -12.0470874345176 -16.0284817117224
v 2.3874456500000 -9.1838417600000 -8.5182050200000
v -18.2160046000000 -6.2282537100000 -17.7648793900000
v -11.7492722300000 61.1476264900000 -15.1198217600000
v 1.0437947900000 3.2375413000000 -21.6379091100000
v -19.6597911400000 -4.4789491200000 -9.3200495500000
v 3.1005944178153 -14.3356950385496 -14.1428095892390
v -0.1503340186302 67.4227669944919 -9.5520778168334
v -4.1682678300000 40.9474410100000 -22.6186253100000
v -13.4380245600000 40.8147200900000 -25.5245566400000
v -19.3247906900000 24.8235128800000 -17.1555932600000
v 1.9288426300000 -9.0284338200000 -9.3533638900000
v -2.7027295400000 20.3819852300000 -19.5213239600000
v -0.2952063500000 62.0517320900000 -6.6373860500000
v -14.8411811581173 -3.8616670454494 -24.8676611913883
v -3.8296720643259 15.5904269993198 -18.0211922086207
v -23.1671870402578 65.8368789138578 -18.1937404066943
v -16.6175197800000 59.1026060300000 -26.1097047500000
v -5.0193648800000 26.1748898800000 -8.2899071300000
v -26.4569414520591 64.6188519917361 -17.0614668723996
v -13.0298879056981 -15.6087596375847 -18.5920685625428
v -22.1321511472689 62.6960100979089 -7.9807778481121
v -9.9186711000000 54.5875504600000 -27.1665826400000
v -5.9030647400000 19.6795072400000 -6.9791851600000
v -13.8417556900000 57.2634749100000 -26.7096310900000
v 2.1277812071013 1.5456431273259 -5.1744811706866
v -3.0082001747370 36.3742591699891 -21.2930099432599
v -15.6717225900000 -16.6279245200000 -13.0341723600000
v -0.8207403000000 -7.2763999900000 -22.4880334000000
v -2.0121557599967 -16.7066070297329 -4.7245295665927
v -24.6083736400000 65.1413574800000 -20.0928356500000
v -13.7577578400000 -16.4841078200000 -20.6804964700000
v 1.7873033600000 63.9868155100000 -14.1533911200000
v -1.0528732100000 1.2314050700000 -15.8319249700000
v -13.6513821800000 58.4266409300000 -3.0977409300000
v -12.2846141500000 17.8025346200000 -4.6466453900000
v 2.8904392400000 -2.1519979900000 -7.1439854800000
v 6.0219769400000 -9.0415375300000 -15.6480185700000
v -5.0634657807222 9.1885086344553 -7.4334068303496
v -3.3419579300000 15.9568674900000 -23.0572018800000
v -15.1900826000000 59.3697130700000 -3.9676995900000
v -7.7762054300000 60.1451210700000 -7.7169309400000
v -6.3172443800000 9.4871362700000 -4.1408948600000
v -20.8296217000000 55.0187379100000 -27.9715918000000
v -17.6144018800000 3.7243249800000 -7.8929178400000
v 1.2600463212572 -8.9563982690466 -10.9334940216535
v -19.8068879500000 -10.9896007900000 -15.4435755700000
v -26.7731378309519 63.7832436175535 -17.6756060254315
v 2.3595974800000 -11.5542169700000 -20.9731459600000
v 2.2016735700000 -0.8545765300000 -7.9680522900000
v -19.1907827120274 33.9744982717897 -11.7276854893620
v -4.0706219200000 32.9665876900000 -8.8859899000000
v -16.9341731800000 13.6632826200000 -7.6443622800000
v -9.7358925300000 -8.3068953800000 -23.1381785100000
v -20.7098443100000 -6.3170422800000 -10.9666222700000
v -18.6716653400000 39.7941954400000 -21.4997455500000
v -2.0291719100000 4.1011963000000 -17.2631852300000
v -8.1368428969850 -17.2847491879694 -11.9929511144316
v 3.1073756343732 0.0641017979807 -17.4801127177169
v -2.4295283900000 49.2033325100000 -4.9276808300000
v -7.1520645177140 56.9209233296767 -25.3360038858839
v -1.7750833600000 7.6305945400000 -23.0175275400000
v -16.3213853764976 57.8878630747964 -3.5544867572437
v -19.1229619100000 42.8499728400000 -22.3749727000000
v 6.3042016700000 -6.8313623800000 -19.8933351800000
v 3.4065041700000 -7.2911824100000 -3.2419911600000
v -2.2335770907983 3.3020042206630 -16.5819830098287
v -5.5818241100000 12.3330559600000 -25.5770776400000
v -21.2525520500000 44.5726029600000 -17.6109746100000
v -4.5503382600000 39.1658395500000 -6.0732378600000
v 2.6732096400000 0.3497590100000 -5.7202749900000
v -1.3633067700000 -0.3426387300000 -13.3458059300000
v -10.2254645900000 -9.3732150300000 -23.3665593000000
v 0.0603869861575 -12.1570814082083 -1.1887217690243
v -16.2084121300000 58.1727623900000 -27.7162510900000
v 3.2818035700000 -9.1946981800000 -3.7630964100000
v -22.8607691800000 55.1212355500000 -11.7139890800000
v -17.2192586603582 59.3394417735459 -26.9387240111226
v -11.0285524300000 59.8643347600000 -10.9319333000000
v -2.6316224888805 -19.1683482278310 -17.1676281239747
v -3.3021576200000 3.8425608100000 -10.0529352200000
v -8.3956271400000 16.4085328600000 -4.3018464900000
v -1.6012838513137 -18.7535660944973 -20.1678963375453
v -21.5819796376469 -9.3482614569599 -13.0158400610864
v -6.3110724163502 11.8581774479123 -5.5247265223639
v -22.4069412800000 49.4667589700000 -16.6500918600000
v -3.3197454200000 12.5964824100000 -24.1965483900000
v -16.5546294300000 47.4032647900000 -6.8772956700000
v -15.4040632800000 61.7987252800000 -13.6664463200000
v 2.7395511216243 -0.6051697417770 -3.5799347187900
v -3.8928240500000 30.9673417400000 -10.3599345300000
v 0.7069685400000 3.7307112900000 -20.3094668700000
v -6.0723102700000 6.0306917900000 -2.9725176300000
v -6.4292252100000 -3.2756384500000 -2.2796399400000
v -16.4745766700000 -12.7692595100000 -20.5221492800000
v -6.4068398731316 5.7795888311894 -2.7697838372514
v 1.4150974532411 -13.1784224685779 -5.4024796497631
v -11.8706626800000 -17.7725106500000 -12.3823918400000
v -3.4915041200000 3.2946770100000 -11.0276062000000
v -19.2395485900000 24.1636075100000 -11.7496885400000
v -8.5540628100000 -2.4343503200000 -23.9915978200000
v -5.6271278300000 -5.0626350600000 -23.1943745200000
v -0.6359675900000 55.7739064100000 -9.7842402800000
v -3.7251931368950 15.3449163417145 -24.2550463388574
v -14.1771761700000 43.6419919100000 -26.0586254300000
v -25.6985187740367 60.6454592988370 -21.2630399642991
v -5.3068897700000 16.0580631300000 -15.1816122200000
v -7.6591530800000 -10.3050041900000 -3.6116868700000
v -11.5524595600000 -8.9259203500000 -24.3592876900000
v -10.3225242300000 53.2527864000000 -27.4290125800000
v -19.0573483700000 14.4069213400000 -11.0386442400000
v -15.7971624300000 -16.1830838800000 -8.1801721800000
v -12.9439998400000 -8.2327975000000 -7.4469051300000
v -1.1656029400000 6.4788614400000 -20.6183251000000
v 4.4058861599580 -10.8626042315205 -13.9335149575298
v 3.1728460500000 -1.0411788200000 -5.3129619900000
v -3.0214015900000 62.1035061800000 -20.0114976600000
v -2.2308994100000 50.2881817500000 -4.5025306800000
v -5.0879865608108 62.1144587001850 -18.4310268491673
v 2.7985407500000 -7.7352896300000 -12.9281608400000
v -21.7684190700000 62.5830516200000 -8.4804184700000
v -20.7645949000000 62.1787831200000 -23.2782419800000
[truncated: 500,473 more chars]
