# Supplementary material for: The Slothful Claw: Osteology and Taphonomy of Nothronychus mckinleyi and N. graffami (Dinosauria: Theropoda) and Anatomical Considerations for Derived Therizinosaurids
Source: PLoS One. 2015 Jun 10;10(6):e0129449. doi: 10.1371/journal.pone.0129449 (PMC4465624; doi:10.1371/journal.pone.0129449)
Supplement: S1 Multimedia — (A) UMNH VP16420 caudal vertebra (B) UMNH VP16420 caudal vertebra (C) UMNH VP16420 caudal vertebra (D) UMNH VP16420 left scapula (E) UMNH VP16420 right scapula (F) UMNH VP16420 humerus (G) UMNH VP16420 ulna (H) UMNH VP16420 radius (I) UMNH VP16420 manual claw (J) UMNH VP16420 pubis (K) UMNH VP16420 ischium (L) UMNH VP16420 femur (M) UMNH VP16420 tibia (N) UMNH VP16420 fibula (O) MSM P2117 caudal vertebra (P) MSM P2117 scapula (Q) MSM P2117 left humerus (R) MSM P2117 right humerus (S) MSM P2117 antebrachial element (T) MSM P2117 ulna (U) MSM P2117 manual phalanx (V) MSM P2117 left ischium (W) MSM P2117 left tibia (X) MSM P2117 right tibia (Y) MSM P2117 fibula (Z) MSM P2117 metatarsal (AA) MSM P2117 pedal claw (BB) MSM P2117 gastralia (CC) MSM P2117 gastralia. (ZIP) [file pone.0129449.s011.zip › MultiS22-NMLIschium.obj]

# Studio
g Polygonal_Model_1
# Number of geometric vertices: 15892
v 14.06711992 110.69069058 -10.37716679
v -4.73397970 113.74107003 -6.04441809
v 19.65166442 110.48652977 -11.95018645
v -26.99033543 118.41250956 1.46919885
v -28.12375687 120.09172142 2.28665653
v -28.01332995 120.95919997 1.15212786
v 31.60519898 113.45157027 -16.99603721
v -29.36905809 123.64277244 0.95172384
v 42.50440374 112.92608082 -19.50965263
v 32.41287917 115.27533829 -17.97291450
v -0.03902612 121.16393447 -9.03754588
v 47.63833433 114.18104917 -18.98665540
v 21.70492895 120.16031146 -13.63925170
v -20.45029029 130.62620163 -2.09829258
v -22.11754955 131.77555799 -1.78012322
v -2.21864646 129.69182432 -9.94470529
v -2.13788007 131.24237955 -10.12825873
v 18.97664927 128.69843841 -13.43665272
v -14.75467999 133.71653855 -4.59451554
v -26.18169226 135.57983935 -1.12276641
v 5.31941466 131.94899261 -11.58650778
v 17.61393249 130.93405962 -14.01007548
v -23.98255840 139.38751817 -2.00248323
v -3.53883416 137.83657551 -9.72572900
v -9.29953996 138.73745501 -7.24026654
v -31.26515448 142.38758385 -1.30814267
v 41.50307178 131.62507117 -21.08159475
v 33.84436667 132.62639940 -18.01252551
v 41.20235890 132.96057284 -20.91863751
v -33.68300572 146.10452950 -1.32808660
v -19.34299432 144.79869604 -4.97041596
v -29.19392847 146.53930068 -1.79338129
v -34.73536298 147.89803326 -1.30500423
v -35.80692038 149.45606887 -1.16612506
v 41.62705317 136.40460372 -21.15130238
v -1.06201554 144.53269541 -12.11303752
v 41.39905423 137.51095533 -21.07116394
v -32.75393322 151.51432157 -2.10789125
v -37.39699349 152.51652896 -2.10679905
v -33.56684744 152.98964083 -2.59495154
v -30.60475364 153.35239470 -3.00483382
v -34.31929275 154.47545052 -2.66843033
v 41.53505340 139.99307156 -21.49299718
v -31.34005144 154.58345413 -3.15870042
v -34.32913125 155.40501475 -2.58762948
v -31.30679205 155.51306307 -3.45485355
v -33.90713036 156.20313585 -2.82158423
v -30.59741296 156.29492700 -3.54722003
v 39.18543085 146.38306201 -21.28724381
v 28.83297764 149.38852191 -20.18062770
v -29.09318358 163.86145353 -4.70842700
v 19.22957040 155.07540107 -20.70633136
v 7.48018594 157.90434182 -17.63400622
v -4.58036875 160.70334613 -13.81932851
v -20.84206231 164.57156837 -8.72557145
v -27.90734172 165.80505669 -3.55644524
v -8.21170211 163.03768754 -13.13895453
v -16.12521335 164.88249600 -10.03709994
v -27.04797126 167.25160182 -4.32069786
v -9.50276386 164.85379636 -12.90560514
v -16.59540646 166.53345525 -10.10735333
v -26.52616985 168.54177415 -4.45230352
v -11.07160281 166.66929424 -12.30747905
v -17.09234715 168.20773482 -10.21043584
v -23.37241173 169.92340982 -8.90377164
v -27.28433721 170.30034959 -4.82487027
v -11.72971446 167.42995381 -11.88922953
v -23.27531390 171.52830958 -9.20122117
v -26.50575712 172.32735455 -5.95916528
v -21.75617404 172.06887901 -9.87859908
v -25.78999847 173.53999615 -7.92999845
v -15.01781214 171.57967389 -11.33546326
v -21.17396146 173.38106036 -10.37489530
v -24.30442721 175.06767809 -9.56004765
v -28.34999934 174.84000325 -4.94999997
v -6.56970916 170.49953341 -14.65277467
v -11.99811790 171.71640694 -12.70065363
v -17.19442941 173.17964137 -10.67089103
v -22.93014340 175.05994439 -9.77053866
v -27.78000012 176.17000639 -7.19000073
v -4.62507783 170.40134966 -15.27701411
v -13.92783038 173.27255011 -11.56528294
v -20.18692717 175.24316907 -10.32437664
v -26.53560787 177.61459947 -8.02370720
v -28.81160006 176.89116299 -4.93632210
v -4.33794362 171.96467519 -15.91563784
v -9.66896210 173.48743975 -13.78646493
v -14.82365560 174.84873533 -11.36010140
v -21.86110429 177.08933353 -10.03614441
v -26.66695416 179.00736630 -7.98731204
v -29.19144370 178.47619951 -4.86802729
v -6.87713968 173.07455838 -14.68132716
v -11.15048677 175.05960166 -13.05242069
v -16.51219465 176.53852701 -11.16755418
v -29.41469103 180.32085896 -6.69814227
v -30.30236624 180.72706461 -2.99867871
v 16.82327129 168.26452315 -23.56313542
v -5.52585628 174.64765906 -15.74382000
v -17.48403348 178.06680501 -11.21131144
v -30.44096194 181.90160394 -1.08221581
v 16.36462100 169.54801977 -23.90194125
v -18.40356179 179.77835238 -11.12269145
v -22.63307013 181.27785623 -10.53423807
v -30.51351570 183.91279876 -5.15731471
v -30.44637851 183.10874701 0.34300762
v 16.85641520 170.88226974 -24.17897992
v 4.57926374 174.64856803 -19.83821206
v -12.68847752 179.59009111 -12.78628409
v -19.57999915 181.90999329 -11.20999921
v -24.86973442 183.87027085 -10.60875133
v -30.76367825 185.49957871 -7.53824646
v 28.16110663 168.28975081 -26.77136660
v 16.64240658 172.56450653 -24.31310341
v 5.44549013 175.92556775 -20.77267319
v -14.26485740 181.83822930 -13.00388668
v -19.20101233 183.59923363 -11.18776109
v -24.53003637 185.66994369 -10.77019330
v -29.67854030 187.90465593 -9.33859032
v -33.73589367 189.12212551 -5.55848004
v 38.99820894 164.88616168 -25.97587556
v 6.80659944 177.22339928 -21.36276290
v -15.26526362 182.63912201 -12.54858077
v -21.21915482 186.16896868 -11.77962124
v -26.51000023 188.39000165 -10.80999989
v -31.61000088 189.68999386 -7.56000029
v -35.41670740 191.49957597 -3.74032347
v -24.11434613 190.05055726 -11.86650805
v -31.06999956 191.76000357 -9.51000024
v -35.00999883 192.46000051 -5.74000040
v 13.39672692 177.93561518 -24.84471910
v 1.67354417 181.65245652 -19.91552487
v -26.15618519 191.64872169 -11.32131554
v -32.45999664 193.92000139 -8.70999787
v -28.24887447 193.37767363 -11.22896280
v -34.75064039 196.26115263 -6.98466925
v 35.95093638 170.18678784 -29.08497863
v 13.98617122 180.49091101 -25.84047057
v 2.40262900 184.30276215 -20.74914426
v -16.19673893 191.51982665 -13.59350048
v -22.37405442 193.40370595 -12.27945648
v -30.99431843 196.86658680 -10.46482101
v -36.54333577 197.93462753 -5.61656104
v 4.76780254 185.04001200 -21.88299224
v -4.49815718 187.95004487 -17.04843342
v -14.44472652 191.71909988 -13.51881959
v -2.86676735 188.64229321 -17.91930385
v -13.67047615 192.63941050 -13.64936493
v -27.81958692 199.14764166 -11.91337220
v -34.16605294 201.27148926 -8.69420357
v 16.79547690 183.05374682 -28.04835141
v 7.95571506 186.33615971 -23.86153676
v -7.21033104 191.35789573 -15.73944092
v -15.09963255 194.81976330 -13.76092248
v 22.71149121 182.27089942 -30.81657737
v 12.14353647 186.41906977 -27.25750208
v -1.84624386 190.90892375 -18.28829572
v -14.63207696 196.31175697 -14.24608380
v -24.37368222 200.82317293 -12.57630344
v -32.36996382 204.02033627 -9.70093627
v -35.24878249 203.64671946 -2.01410986
v 5.30776847 190.44749439 -23.64016697
v -18.25683750 199.69068468 -13.39584775
v -24.88591895 203.02498341 -12.89644651
v -31.30468726 205.39675653 -10.34031715
v -35.05529463 204.55536246 -0.24918193
v -20.77897452 202.70799100 -13.37422337
v -27.49778703 205.91761172 -12.32777350
v -33.19813684 207.86072314 -8.86313803
v -34.96002033 206.09311759 0.74215047
v -16.33557305 202.30399072 -14.06104397
v -27.23382413 207.48755336 -12.22728100
v -34.03809667 210.02933383 -8.34063254
v -34.77013484 207.97091722 -0.58216724
v -3.08175921 197.50595093 -18.28923263
v -30.48724681 210.03447473 -10.11842117
v -34.63996947 209.75002646 -0.72881463
v 10.46592835 194.12623346 -27.58361772
v -1.29263510 198.06258380 -19.60992254
v 12.51022238 194.03922558 -27.37290226
v 1.93445105 198.62526655 -22.42108434
v -7.66840298 201.97068155 -16.64847881
v 14.01584689 194.04311478 -27.39733830
v 13.09877727 195.68850100 -27.85744891
v 14.68133274 195.14183700 -27.77275629
v -27.32094936 215.19914269 -12.46356871
v 38.63000125 182.38000572 -32.77999908
v -7.62671931 205.21000028 -16.70457423
v 40.80457613 180.24682999 -31.99058399
v 13.85928225 195.83189487 -28.13603543
v -8.56796559 205.94701171 -16.57601632
v 29.51855585 184.34624374 -32.32631460
v -25.16623400 214.50096369 -13.05872202
v 41.93088785 174.50542748 -29.73553725
v 9.00766067 196.60490751 -27.03386731
v -27.38235518 217.92441607 -13.06410320
v 31.28793836 182.37055838 -32.28116781
v 28.01096998 184.77562070 -32.02405572
v 1.12172030 201.92696154 -22.00437151
v -20.74220404 216.07683599 -14.20665067
v 9.67387948 197.25929201 -27.27462724
v 3.99383483 200.56284964 -24.27119948
v -21.82386816 217.26188064 -14.21446074
v -0.34771551 203.31656933 -20.92975192
v -20.03716119 216.17509425 -14.56871722
v 31.44105524 178.51738632 -31.82615340
v -8.37740488 208.36159587 -16.91321842
v 30.39976954 182.01531470 -32.32930973
v 15.49432054 193.01682711 -27.48244070
v 13.11332174 197.69185781 -28.56641635
v 14.17821366 196.69312239 -28.48980762
v -0.50163246 206.06181026 -21.92626707
v -9.31471307 213.13464642 -17.86540821
v 31.29019961 183.43943357 -32.59177506
v 0.03520787 209.44404602 -22.63648994
v 32.00658783 184.89158154 -32.90557489
v 18.68957840 195.32844424 -28.29392813
v -7.71522848 216.42543375 -19.36578006
v 24.32200685 193.02399457 -30.73198162
v 3.31430440 210.62985063 -23.72130752
v -1.76964328 213.61026168 -20.87597921
v -7.23545859 217.94436872 -19.34684068
v 29.38278764 191.63104892 -31.93891421
v 21.18858136 195.45768201 -27.36109681
v -10.39659139 223.15725684 -17.74254814
v 29.70110439 192.75684655 -30.86900339
v 24.16868508 195.66208124 -27.72622928
v 19.53261532 199.02801514 -25.81465989
v 5.98917389 212.57555485 -23.04548956
v 35.73492542 189.99749422 -32.39628300
v 25.48040077 196.46079838 -27.08049864
v 21.30000480 199.11000133 -25.05000308
v 35.00691801 191.90900028 -30.89463338
v 28.52486819 195.19554079 -26.92902833
v 18.15205254 202.71864533 -22.54060656
v 14.58313875 207.76742697 -22.65135758
v 36.85888276 192.10946560 -30.85963801
v 31.49879724 194.30074096 -27.48756483
v 23.84462766 198.35740328 -22.71841653
v 19.39295419 201.57565176 -22.31932990
v 15.96556418 207.01219141 -21.63030766
v -5.26632369 226.08490288 -14.67594691
v 32.96444565 194.59363818 -26.64702572
v 26.75948665 197.17331231 -23.07288535
v 36.54721752 194.21347976 -27.42091380
v 33.03691372 195.12589276 -24.94514361
v 47.32076451 186.95290387 -33.07186812
v 36.66000813 194.33277845 -25.89410916
v 33.26890245 195.20424306 -23.04532565
v 8.53999984 214.98000622 -12.98999973
v 50.43457076 186.91390753 -32.39073977
v 38.34885731 193.70286167 -26.96342021
v 52.89840326 186.97457016 -32.27640316
v 57.84725398 190.20630419 -32.14275092
v 43.80877689 191.59834087 -19.67588253
v 25.25992692 199.05835390 -6.21743128
v 41.63652286 191.49817526 -17.51165465
v 38.91723230 191.51222706 -12.91682199
v 27.25079469 198.48722219 -5.88651933
v 39.46948051 191.88556075 -12.25479599
v 28.51044759 198.49646091 -5.07285399
v 20.88860795 205.17125726 -2.56019155
v 38.39990124 192.81688333 -10.34368016
v 32.60735050 197.21017778 -7.13961292
v 28.16111594 199.52818751 -4.18875553
v 21.09118551 205.19085228 -1.71446486
v 60.33942103 190.92573225 -29.51917797
v 53.54301259 193.43446195 -24.43546616
v 40.58682919 192.41592288 -12.05778494
v 28.82507257 200.36470890 -3.48417833
v 55.42695895 193.10973585 -26.10462159
v 49.79352653 192.39242375 -19.29743402
v 55.54935336 193.53643060 -25.46354942
v 48.21075872 192.77627766 -17.66798273
v 42.96170548 193.57766211 -12.80889567
v 30.83848022 198.98316264 -4.59214998
v 52.32641473 192.88811088 -23.05258065
v 39.07149658 193.53508949 -9.72221978
v 32.92702883 197.60440290 -6.38169702
v 29.32955883 199.74283874 -3.77515377
v 26.51397698 202.29266584 -3.04719806
v 23.53922091 204.08962667 -1.74889097
v 42.15677828 192.83924997 -13.77976686
v 25.83662979 201.92004740 -3.23690986
v 22.27314003 204.74211872 -1.77645590
v 46.21685669 192.08995998 -19.03465018
v 58.79021809 190.00968337 -31.75780922
v 59.17645246 189.20068443 -31.69869259
v 56.85559660 191.61525369 -31.56491742
v 41.33142158 191.61444902 -17.02252030
v 36.83014959 191.64633751 -12.51760125
v 19.86591890 204.52758670 -3.60457390
v 59.05798450 188.09986115 -31.73863143
v 42.68230870 191.48409367 -18.87907088
v 28.69755588 196.57762349 -8.17192346
v 56.20509014 188.11258674 -32.65415505
v 27.20758691 195.09078562 -9.73637868
v 11.44259796 213.19194138 -6.85226358
v 35.10243446 194.71807778 -25.21492727
v 30.88009730 195.91693580 -22.31564559
v -0.31972062 225.08797050 -9.94483102
v 43.05763170 187.85056472 -33.24412555
v 9.76707321 213.68905902 -15.66793397
v 38.51616755 191.46378338 -31.75954148
v 33.66280720 193.83303821 -28.79573405
v 27.69762278 196.06934488 -24.73685518
v 21.64054289 200.40464401 -22.04872854
v 6.03350997 215.78615904 -16.05477184
v 39.68919069 185.99233031 -32.32302517
v 27.29399875 195.84900141 -26.58502944
v 20.24863102 202.18944550 -21.40501328
v 16.66588895 204.74913716 -22.88774587
v 13.03911489 209.82812345 -21.48065902
v 15.39334469 204.92802560 -23.61143939
v -0.36311848 221.31451964 -18.13314110
v 42.35869274 146.00738883 -22.46407419
v 34.59899500 185.65450609 -32.93840960
v 22.02591300 195.10814548 -27.74826623
v 18.38985272 199.91600513 -26.20222606
v 13.94069474 203.42276990 -25.11149831
v 0.89447893 218.39658916 -20.27853578
v 45.82982138 140.70989192 -23.52132276
v 46.68000340 137.03000546 -24.06999841
v 25.01401491 193.72940063 -30.42287193
v 17.03977771 199.73185658 -27.59291790
v 19.36585084 194.83466446 -28.72771770
v 43.10310259 133.01789761 -22.05974050
v 13.08086049 200.98285377 -27.86143124
v 0.55110705 212.44563162 -22.71288075
v 27.51055546 182.67780542 -32.30015934
v -2.74440111 209.72709358 -20.59781551
v -3.01431655 210.32360196 -20.75589076
v -11.52000017 217.96000004 -17.81000011
v -2.21959874 210.32951772 -20.94793506
v -1.03070471 211.05270088 -21.76043764
v 13.90501298 201.52366161 -27.62619406
v 23.79835770 193.45489144 -30.39002605
v 19.27185804 195.62704861 -28.22040953
v -2.55013001 215.69696069 -20.65115981
v 30.21617606 190.75770676 -32.43583441
v 25.37721209 192.61583686 -31.15559369
v 21.25403658 194.83259320 -28.08723412
v 18.39308813 199.22555983 -26.93304792
v 11.60726044 207.47934282 -24.70753714
v 6.04564138 213.24522793 -22.48755470
v 2.58174515 216.68876708 -21.16679028
v -5.98337920 223.71813655 -17.36490242
v 34.33461487 188.58703971 -32.62029216
v 21.65950835 196.32124901 -26.68386884
v 17.91609265 200.68666339 -25.32484196
v 25.60147457 195.96281648 -27.72321925
v 14.43842147 207.21419156 -23.00112508
v 1.00010342 221.46478295 -16.91079885
v -3.70597513 224.65048730 -15.60964435
v 38.33533451 189.89051878 -32.61192143
v 26.84717067 195.57762146 -27.85773017
v 22.43999578 198.85998964 -24.78999458
v 19.06944625 201.05202496 -23.32454175
v 15.44061117 207.31979609 -22.19207026
v 40.18363729 190.39735198 -32.27345645
v 22.47456834 199.72206652 -22.94520289
v 16.55415259 206.33904636 -21.09356038
v 12.64605857 211.33545041 -19.77447420
v 7.55339302 214.37563002 -17.06360839
v 34.28115323 193.90244782 -28.17635797
v 29.61133234 195.47416270 -25.49824305
v 7.55383726 214.64419365 -15.50639514
v 45.52615061 189.03759122 -33.01296011
v 41.87253490 191.95054471 -31.20032139
v 37.57010028 193.57118011 -28.85760367
v 34.07901153 194.48330998 -26.80197917
v 29.37659249 196.09025121 -24.13456142
v 43.60492900 191.74318016 -31.18625097
v 39.49073702 193.34265590 -28.86858582
v 31.05452470 195.80216706 -23.91791157
v 48.79188165 189.59233165 -32.28883073
v 44.92819682 191.62486494 -31.23317473
v 40.22477940 193.13089550 -28.34765799
v 35.87801382 194.50820982 -26.47746727
v 31.85399994 195.62314451 -23.36927131
v 40.02665728 193.10222566 -27.13225968
v 35.54819524 194.51878965 -24.38540570
v 9.86939669 212.85258234 -11.31993532
v 48.35856706 191.99028611 -29.52918969
v 43.68310422 192.30829179 -26.61735937
v 20.78760415 197.00121880 -12.39212323
v 57.68674612 191.13594294 -31.69819340
v 22.29803428 196.06713951 -10.51085070
v 19.21789348 200.62971115 -9.33280867
v 58.47803503 189.54686821 -32.06790984
v 58.60847980 190.79774618 -31.42085299
v 40.91653600 191.76372886 -20.87111957
v 30.55661172 191.89637899 -11.89326029
v 20.55813931 200.03221929 -7.66022131
v 17.01544039 203.82934809 -6.03223499
v 59.23916399 191.07322395 -30.53532727
v 41.95009172 191.91730022 -19.76332441
v 37.35527396 190.64255059 -15.89963958
v 32.38486871 191.90098345 -11.64557878
v 27.39694342 194.71259415 -9.96043719
v 22.73160778 199.33527708 -7.93868490
v 19.25415359 202.80796289 -4.87352163
v 15.64930566 206.36059344 -3.89550906
v 59.54682827 190.09836018 -31.02625161
v 57.10911006 192.81713665 -28.85404043
v 39.83268514 190.90552628 -16.48338698
v 34.30016711 190.99056721 -13.51455320
v 22.30023779 200.36683977 -6.50833501
v 18.04890484 204.51632142 -4.04419657
v 54.75609004 193.16369295 -25.71380138
v 44.18418184 192.07301736 -18.44692603
v 26.22745372 198.17182422 -6.87297666
v 21.29310556 202.45821774 -4.31256229
v 61.24717370 192.48895347 -28.97795290
v 57.70819634 193.87622178 -27.16190182
v 53.49040776 193.72910261 -23.64322543
v 50.05611479 192.24028289 -21.26715891
v 37.89591417 191.72020257 -12.24590465
v 61.78859249 195.85695863 -26.08734183
v 60.23824215 196.15520537 -25.53480119
v 56.57896399 196.07356191 -22.59346843
v 51.92839354 193.68907809 -20.05356364
v 47.28347808 193.30331683 -16.68070257
v 39.40466046 192.55162776 -10.94788499
v 63.88018280 195.46051323 -25.74617416
v 61.52017787 196.59717381 -24.54083413
v 59.53348055 196.76814973 -23.85216951
v 41.65785387 193.66714358 -11.12462673
v 29.99823354 199.44803417 -3.99896642
v 65.67405909 193.83172691 -26.24108270
v 63.07755411 196.47026062 -24.12531525
v 58.05771798 196.96281850 -20.66490054
v 54.16902155 195.14134526 -18.65743659
v 41.59986600 195.17466426 -9.90217458
v 35.89070961 199.01034236 -5.62226353
v 30.62651679 201.00525022 -3.20612267
v 61.95649877 196.87019289 -22.03097381
v 56.16696924 196.30722702 -19.34558898
v 51.38039961 194.51494515 -15.11952281
v 44.43427548 196.01219893 -10.56963764
v 33.34200755 200.85056126 -3.50292725
v 67.30473787 193.67387891 -24.36900139
v 65.15357643 195.89062035 -22.71876298
v 58.42940882 196.81285322 -19.06465739
v 55.38150668 195.15916705 -16.66603610
v 35.10279953 200.99209249 -3.51652154
v 66.43778831 194.98677552 -23.63118343
v 57.66528845 196.23917341 -17.14254543
v 53.11391503 194.78833675 -14.09514155
v 33.70931000 201.50950551 -2.73084035
v 55.96999824 195.06999850 -15.01999982
v 44.69356686 199.77404177 -6.56252261
v 34.64940190 202.30288804 -1.80150697
v 70.50440460 189.64821100 -22.61021920
v 57.09927157 195.22200525 -14.69154563
v 41.07887670 200.49031079 -4.25067963
v 37.24510595 201.81226730 -1.80959085
v 58.96008015 195.20920515 -14.79094382
v 54.60818484 195.44175267 -11.78911142
v 50.54904893 197.67645001 -9.30495933
v 67.84610450 194.44081187 -20.76818980
v 62.39088252 194.73208487 -17.07918197
v 54.30024117 195.91170549 -10.61083749
v 64.73127753 193.60503554 -16.52797498
v 43.82858425 201.20328665 -2.78969714
v 39.20368850 201.59406960 -0.13738520
v 66.58897549 192.87645817 -15.81294835
v 72.76105881 189.17419016 -19.08864081
v 69.69387829 192.59826839 -16.23690501
v 60.77692658 195.04874945 -10.37589181
v 53.27207968 199.21000302 -5.78123098
v 60.13016403 195.57316601 -8.85158312
v 71.26155496 191.70154631 -15.08543827
v 62.08379567 194.63881850 -9.12510231
v 58.18545818 197.20764458 -5.79978433
v 50.05066097 198.27547669 -0.89920388
v 46.17936909 198.89995456 2.47011753
v 55.76976761 199.30745661 -3.31893656
v 74.51932132 189.72094357 -14.70949501
v 71.86026871 191.26084447 -12.65001390
v 58.93562362 197.44566083 -4.51040408
v 55.18320948 198.78290594 -1.91870681
v 50.76753721 198.34643602 1.18471286
v 46.56658694 199.52835143 4.00937395
v 58.01907182 198.51219654 -3.30372481
v 45.71515322 199.56527650 5.27580036
v 71.31281495 193.10690463 -9.22903884
v 67.12316722 194.70737875 -6.96320133
v 52.47680470 199.09204543 2.57200236
v 49.88121986 200.62305033 4.75766603
v 54.04217914 198.70033860 1.57585891
v 49.84880984 200.22623241 3.76416859
v 49.31776226 199.66936111 3.51533829
v 59.23651904 197.76426256 -3.68804019
v 47.15395346 200.15046000 5.08363964
v 64.74095583 194.62631643 -7.88144581
v 56.67237192 199.07148182 -3.18989693
v 44.42680627 199.00530577 5.22693805
v 57.94797465 198.24142754 -4.32491349
v 48.85172099 198.48550856 1.11622724
v 59.35623869 195.88354230 -8.58475920
v 71.72647864 191.52528048 -19.33522895
v 67.96754897 193.02035868 -17.70082116
v 69.38935816 193.44057143 -20.99022642
v 64.01582807 194.51838732 -17.52379164
v 67.38710403 194.69569623 -22.55147323
v 60.04999951 196.49000466 -18.01000163
v 34.49741751 202.52493024 -0.22494352
v 60.34859642 196.86095417 -19.86531727
v 53.19241062 194.13249195 -16.03334583
v 48.61023277 195.17797232 -13.08801863
v 32.96997771 201.00791752 -3.25076072
v 65.37316740 192.86204875 -27.29775943
v 62.59161979 196.23239338 -25.19233897
v 59.25330520 197.07578421 -21.85442299
v 46.65832967 194.46130097 -14.92838282
v 26.70678124 199.65551794 -4.89031523
v 22.72639051 204.02880013 -2.89083458
v 58.60576779 192.40595400 -28.65436487
v 53.01845819 193.26300919 -25.08826181
v 21.07141353 201.73923671 -4.91923001
v 40.10108486 191.25509262 -19.70021613
v 31.65658191 191.07709825 -13.20948731
v 14.17484321 208.36566389 -4.74352529
v 20.98265849 197.23525643 -10.86557284
v 12.15547509 210.90771258 -7.29603274
v 50.47126859 189.84052539 -32.07318112
v 46.51618004 190.77667594 -31.85193241
v 34.07717124 194.96436417 -25.31678975
v 28.64485048 196.52490318 -22.36079611
v 37.51660511 193.19464266 -29.61260453
v -2.89161224 225.50812364 -6.88547688
v 40.72343931 188.84000182 -32.79917315
v 21.52318880 200.15990734 -22.84431644
v 15.76000452 207.89000392 -20.62000148
v -6.01182831 228.62482071 -10.97876206
v -12.29510084 230.89063168 -9.42671951
v 30.95937707 193.65026057 -29.66404706
v 26.37046389 196.19616866 -26.97859704
v 19.98540014 200.09982586 -23.96702021
v -10.38610283 230.87069392 -11.29859779
v 22.47449011 196.72247767 -26.45123564
v 17.36281253 201.63595676 -24.49455112
v 3.52504454 217.68043935 -19.00244877
v -6.77037984 227.00051963 -14.24580254
v -12.47715577 231.07104003 -12.52402645
v 35.86557135 187.60883808 -32.97457471
v 20.77272907 196.00091875 -27.03666687
v -15.89317247 232.01736808 -11.36902720
v -19.94676515 231.32902384 -9.83653776
v 25.82130954 193.69792938 -30.57058901
v -0.09843187 218.21804345 -20.41883580
v -17.45708846 231.89346492 -11.78995054
v -21.70140110 230.80794513 -9.69315413
v 26.91614814 190.78214467 -32.11944178
v 21.68478258 193.89744103 -29.60897051
v 17.61090197 197.16164470 -28.20043452
v 15.12803044 201.66362822 -27.08064206
v 10.91102883 205.81917465 -25.97541735
v 7.72060873 209.93475616 -24.52691458
v 3.71119403 213.35484087 -23.05270359
v -4.24436294 220.02474964 -19.45264079
v -10.20269841 225.08695722 -16.99838042
v -14.96867556 230.75684905 -13.83774169
v -19.37990822 231.16944730 -12.76623737
v -11.45972963 224.86072779 -17.41783880
v -17.20527001 229.07376289 -14.92268592
v -21.16000652 230.85133731 -12.58794125
v -11.54542528 222.21828997 -17.95341261
v -15.44950996 226.00391507 -16.84669219
v -21.61532082 229.29365933 -13.91558908
v -25.88971518 228.42784226 -9.79516283
v 20.12847178 189.37276304 -30.53161502
v 3.12957726 208.51510763 -24.17527884
v -10.25919523 220.49792111 -18.12756434
v -14.36465792 223.14514220 -17.67475903
v -20.57519183 226.85115039 -15.16998652
v -23.16652983 230.17874360 -11.67170051
v -27.46751718 226.99156404 -10.49658190
v -13.03660870 214.33012187 -16.33993536
v -23.53775501 227.93766856 -13.73197325
v -11.02429442 188.77972662 -14.19954561
v -22.81507663 222.63155878 -14.81290162
v -28.33057381 223.79568219 -12.48499006
v -22.97621220 220.43482959 -15.11878986
v -29.79185618 222.37718105 -11.73647400
v 10.95914561 93.99027377 -7.34597165
v -3.20033357 171.80217803 -16.34914242
v -5.61577361 176.56996846 -16.10936224
v -24.22895283 219.30138767 -14.34253342
v -28.25479023 222.07650542 -12.88504899
v -10.32359432 182.02976882 -14.83487617
v -21.38618194 209.89032090 -14.21258133
v -24.98522215 215.52693844 -13.38671613
v -8.21819529 176.08103156 -15.39744437
v -10.35631076 180.83377182 -15.03837202
v -5.49749844 171.98239267 -15.46735596
v -2.42296839 157.26286173 -14.44260497
v -4.92930319 167.43209958 -15.10562282
v -24.13219959 208.07877183 -13.36508431
v -31.30260855 207.68333972 -10.19165665
v 0.77414740 133.87686014 -10.82877163
v -16.36056416 180.68110943 -12.13950757
v -22.52880484 193.67077947 -12.20901776
v -25.81238374 204.60900664 -13.08686845
v -30.95276468 206.57184720 -10.70450898
v -7.94684235 169.80765760 -14.15440813
v -26.23637579 204.62375879 -13.02431896
v -31.64569661 206.43654466 -10.30427124
v -26.61953680 204.96614277 -12.90156692
v -13.56321573 168.84952784 -11.96584478
v -21.32863924 184.29625034 -11.33678854
v -23.95806462 193.42234731 -12.08997704
v -11.52758021 168.35097969 -12.04808149
v -24.03614856 194.07841563 -12.15737313
v -27.36106701 204.26128805 -12.64761388
v -32.81034157 206.07294142 -9.63161793
v -23.56301062 187.48538196 -11.68861985
v -25.14927275 195.62223554 -11.94487698
v -31.79505840 203.01865041 -9.97041073
v -19.68149841 171.15710676 -10.36971062
v -33.36240351 162.36621141 -1.94139639
v -37.11381555 159.98807549 -1.50180352
v -38.11360896 157.12554753 1.28198054
v -30.05532175 148.04920554 -1.84682140
v -35.20638868 160.36289930 -4.49380651
v -39.86963257 156.18667006 -0.47061662
v -41.85999930 153.00999582 1.61000015
v -36.88703105 158.33152831 -3.87086207
v -33.94215927 130.64107299 0.90505386
v -42.36000031 139.77000117 2.26000068
v -38.29333931 150.26819706 -1.65471155
v -44.73999888 140.07000625 5.58000011
v -39.89000246 155.53000569 -2.39000190
v -42.21000150 153.07000279 0.20000001
v -36.93498299 159.90126133 -1.26822281
v -25.70236102 166.92925990 -6.95528416
v -31.44000098 166.04000330 -4.33000224
v -37.11691871 199.74799454 0.72390353
v -23.27501960 210.06049216 -13.61227967
v -36.33004427 202.93968916 2.01447983
v 1.65198208 202.93912292 -22.89580740
v -15.44313785 219.01266277 -17.33990572
v -26.50539763 222.11466730 -13.75570986
v -27.16825716 226.94028914 -8.58357642
v -30.18340096 220.82750499 -3.91805638
v 9.59661044 210.47908068 -24.14751612
v -19.36714910 229.54271734 -14.44390230
v 21.53429948 199.36554134 -24.08164181
v 12.85083406 208.93017948 -22.88210392
v 6.23701792 214.35505152 -21.01728879
v -19.07813549 231.70143366 -11.55009028
v -9.17315297 229.36905921 -12.44506985
v -14.52891342 231.82441294 -11.36516966
v 5.84000023 217.05000103 -14.44000006
v -3.50312772 225.91455281 -12.34780718
v -16.56241901 231.34227097 -9.18461662
v -0.59388002 224.42704439 -12.78742868
v -14.84577544 231.24475777 -9.22725629
v 28.68581749 198.14012945 -5.64457662
v 24.52812344 201.16010308 -4.40201862
v 29.27964740 197.43388891 -6.89274725
v 35.41546687 193.24108958 -10.56807488
v 28.05058472 197.76619971 -7.14338943
v 27.76717581 196.87606394 -8.43984820
v 0.90018200 223.79325330 -7.47571513
v -3.98533838 227.29329765 -9.05836094
v -18.57189275 230.56089878 -8.35927669
v -6.93995366 224.58755970 -16.98744111
v -12.95567118 228.92943025 -15.16606566
v -17.34158024 231.00925982 -13.57465424
v -20.55263706 231.35890067 -11.21908892
v 16.54822938 202.85968482 -23.94262888
v -20.45665681 230.52003980 -13.42967711
v -27.87131444 224.84067082 -6.18137559
v 11.73565071 204.54506576 -26.34326369
v -9.81420651 218.22205186 -18.24995503
v -16.48000069 223.90000522 -17.21000485
v -21.85148746 226.55588388 -14.71122634
v -25.42802133 228.34618390 -11.68773975
v -28.51904556 225.64122081 -8.88072047
v -31.76898882 218.12556684 -2.50111776
v -21.37972414 222.98994660 -15.41924197
v -26.46742761 225.96120834 -12.87760492
v -29.85381521 223.83804619 -8.62895325
v -32.47908503 218.41607988 -4.35696356
v -6.02632808 208.88733864 -18.87474954
v -20.88999934 219.53999996 -15.89000039
v -27.03901939 223.21985662 -13.47734034
v -30.59653379 222.51692414 -9.93611757
v -33.44193473 216.27070010 -5.46363695
v 11.60533633 198.38027656 -28.21332589
v 5.54141821 202.93088257 -25.98108724
v -4.29966813 206.66705072 -19.18988302
v -13.11808638 209.64957774 -15.56845102
v -31.85585514 220.54941952 -7.61043187
v -16.88473485 210.21609008 -14.78942670
v -26.38403140 218.31451356 -13.18150852
v -31.14185482 220.45898438 -10.72796248
v -34.98505801 208.20428431 0.61706442
v -30.92410788 218.19965541 -11.32098120
v -35.59945151 205.23318648 2.09115422
v -1.16109336 197.27781415 -19.90656741
v -32.03361481 218.51311624 -10.22543106
v 11.85426768 191.42931700 -27.95087174
v -14.40826990 203.10379565 -14.88711312
v 12.50024233 190.33035636 -28.12358178
v -18.51187833 205.86878061 -14.20194656
v -24.91356991 211.81043983 -13.29533290
v -30.91782331 216.07166529 -10.85572597
v -35.55769846 203.92534137 1.74815510
v 12.57585268 188.17970157 -27.98533067
v 5.95403928 193.41941178 -24.79368821
v -14.35437240 201.38685405 -14.81987629
v -22.30292745 210.10859311 -14.04046826
v -35.21270677 203.75049114 0.66061603
v 2.61906232 190.19004703 -21.11295983
v -5.43154916 192.93133914 -16.99488424
v -35.66756845 202.97650993 1.01798016
v 14.54722602 184.77842212 -27.86758356
v 7.06562633 188.49092722 -24.58586358
v -1.68194633 189.35380876 -18.52886193
v -8.66184570 193.22951138 -15.91984741
v -16.70322753 199.10842180 -13.79750483
v -22.69910835 204.80853319 -13.30374647
v -5.62818581 190.86715579 -16.90440066
v 5.29047567 187.14660406 -22.98347466
v -12.12850492 195.09786367 -15.14922641
v -20.67322284 200.42067766 -13.12473882
v -25.55727214 205.14792204 -13.09904363
v -36.76740825 201.25772059 -0.10975304
v -22.09512889 200.17468929 -12.62594014
v -8.70187394 188.02328408 -14.92587943
v -16.94254577 194.19951737 -13.21436744
v -29.47144583 204.50881124 -11.43140532
v -37.46106476 199.65454936 -0.79466187
v 6.47102203 179.67274785 -22.13642374
v -36.78986430 201.03166997 -3.91129870
v -37.32453659 198.47270846 0.04097457
v -17.78216660 190.71751833 -12.93891110
v -37.49176860 198.77807796 -3.10922554
v -30.03348596 199.60130751 -11.12053357
v -36.99077666 199.79649782 -4.51769028
v -11.73686516 183.68867040 -14.22561053
v -24.89043772 193.87239218 -11.89042907
v -37.29541227 195.94345987 -2.33849511
v -34.64114293 198.60117137 -8.11296236
v -28.36864442 195.57452202 -11.59153413
v -10.58327779 182.01221526 -14.75291606
v -16.86123013 184.61512029 -12.16454059
v -33.31315145 197.07462192 -8.82344786
v 13.73720262 165.88298976 -22.06147835
v -13.18183076 182.91822076 -13.59059196
v -18.66005547 186.74601614 -11.79664861
v -24.84655939 192.75368750 -11.69751026
v -31.96326643 197.93768227 -9.70115326
v 12.30785158 167.92160273 -22.02434465
v -0.24705235 176.74747109 -18.25361326
v -22.43441157 191.80062413 -12.07139250
v -29.44147401 198.25871289 -11.17150113
v -35.49237549 200.52088797 -7.13048223
v -37.54273057 197.68823683 -1.62503403
v -7.68342428 182.40514398 -15.65458439
v -21.63732611 193.06729734 -12.25052122
v -29.10303511 200.21863282 -11.57782041
v -34.50159729 202.56288350 -8.16477463
v -36.60776094 201.58648491 -2.78550480
v -36.39758378 199.06538725 1.60156842
v -15.41975141 189.41654265 -13.60165328
v -27.68778056 202.97653973 -12.26716768
v -34.46307406 205.84966242 -7.69167906
v -35.64834595 203.19288969 -4.43441747
v -37.01071441 200.85655153 0.73099579
v -35.09431705 207.35405385 -6.11873763
v -35.58505699 202.56190002 -2.00581667
v -36.63159534 200.76635480 1.64923514
v 6.60818396 176.09930038 -21.33513428
v -13.22333422 190.67823887 -13.68677523
v -25.74456483 204.16107774 -13.02319486
v -34.89859030 208.69271457 -5.25206095
v -35.32784805 203.05719972 -0.57535002
v -36.58158332 201.79034770 1.74341269
v -35.39947048 205.94631135 -2.49074353
v -35.09072959 204.22807336 -1.34475634
v -35.52811220 204.65211570 2.21197749
v 2.86158361 182.78573453 -20.78373544
v -6.57170359 189.49420750 -15.92495665
v -34.32000056 210.40000021 -2.74999999
v -35.31591222 206.26270771 1.68796303
v -35.23622081 202.50545442 2.82913796
v 0.96294883 186.00767851 -19.48752068
v -33.98789838 211.78878844 0.03709237
v -34.49359536 207.00325072 2.37152399
v -33.42524916 215.34848213 -2.64013628
v -0.92732516 193.22094321 -18.91637966
v -6.61794376 205.90883493 -17.30544865
v -0.51586848 208.83402228 -21.62041515
v 1.44024694 207.73084462 -23.31527881
v 17.96649396 189.26560879 -29.52947840
v 15.97228274 201.82153583 -26.01558715
v 9.18956194 213.07794750 -19.86110024
v 25.03414825 194.88859177 -29.18615565
v 19.74198408 197.09128141 -26.75882727
v 20.29391192 200.81047714 -22.53066376
v 26.49175934 196.49712741 -25.42326227
v 23.05691876 199.84789193 -21.39952220
v 26.85126849 196.97466493 -20.23204789
v 21.04525454 197.48151302 -9.83630586
v 18.97003688 201.75947249 -7.13504292
v -35.59000045 148.91999960 15.44000022
v 38.13621402 191.34658575 -22.21379057
v 41.57196358 191.92801416 -21.16471902
v 24.98916350 197.96393812 -8.44244193
v 42.78039560 192.02530384 -21.11992985
v 24.41547811 199.12032783 -7.27851642
v 17.83617400 206.06851578 -2.04000925
v 44.04919967 191.66313112 -21.04340494
v 36.38640046 191.03984535 -19.41174641
v 22.87643962 199.91536438 -6.61361683
v 45.16121373 191.81428850 -21.46732621
v 24.00207147 198.82062078 -8.09137709
v 44.64958608 191.62774086 -22.30422385
v 23.74744229 198.41787219 -8.44834186
v 15.76274075 207.48168230 -1.09286362
v 14.79722373 208.84104073 -1.55192940
v 9.81796533 208.80781114 0.91058243
v 24.47912656 194.16387379 -16.23085141
v 19.78076063 199.14387167 -10.21257509
v 41.84387252 192.41106510 -25.64605512
v 22.33748883 195.74677944 -15.68454877
v 21.30948007 196.42417133 -14.46519513
v 18.45911704 201.08915865 -10.55797283
v 15.24474658 205.46388626 -8.29023402
v 40.41039944 192.45120883 -26.14874952
v 39.13248703 192.75005162 -26.10984631
v 18.17021891 202.20191777 -8.69851932
v -23.25374261 199.11995530 4.00562910
v 21.81795612 195.83779573 -14.71899729
v 21.98506519 195.50684094 -13.94836418
v 23.28009158 194.42430139 -14.39038757
v 41.80394486 191.95416570 -21.30181529
v 44.94193569 194.64440644 -13.62702716
v 32.18728676 193.23486090 6.04411680
v 41.00954533 197.05988467 5.65534644
v 41.58379883 197.77238369 4.58248472
v 40.89564830 198.48455489 3.44723929
v 40.06682336 198.69445264 3.16264597
v 56.24710396 198.50553572 0.49334497
v 42.25243628 199.21037555 3.35867703
v 36.70568764 198.18636775 3.39976628
v 43.58097911 199.18961823 3.48173454
v 39.31646049 199.38431680 2.82917405
v 33.09318051 199.23330843 3.31686600
v 53.92400548 198.24023545 -0.00615870
v 51.51991174 200.40825009 4.06188797
v 41.88952222 199.98572767 1.65361620
v 37.51875088 200.01146197 2.36264360
v 31.31525218 199.82895255 3.17234290
v 24.76958744 198.77177477 2.82387831
v 58.24561790 198.20648432 -2.01153243
v 43.72566193 199.81344044 1.52271253
v 39.15401921 200.70864260 1.81862153
v 25.66451021 200.03788173 2.77862744
v 21.97589725 199.24840331 1.80002092
v 17.94320345 198.74595106 2.04670662
v 58.40442330 198.23046029 -2.54420703
v 43.14031079 200.62690973 0.00299216
v 36.29690036 200.83999634 0.92129980
v 31.13244474 200.76701045 2.18940852
v 23.63758907 200.53340495 1.99637515
v 19.54151131 199.92950559 1.47515989
v 55.42133376 199.28222895 -3.03572370
v 40.14303163 201.45033300 0.04862985
v 34.60523486 201.36408508 0.24649352
v 28.09128910 201.42433047 0.00499684
v 22.97855355 201.31623745 1.19298871
v 18.54961365 201.07257366 1.40249764
v 45.51014677 199.94015992 -1.90709170
v 35.33646837 202.20421255 -0.01350126
v 29.14079838 202.18600333 -0.78330445
v 25.87445825 201.43947005 0.28615078
v 14.65198305 202.57031918 1.57522713
v 59.93121862 195.50158083 -10.88562980
v 35.39968282 202.69231498 -0.11734055
v 30.82620166 202.56753266 -0.91103523
v 22.04299532 203.23511958 0.29911721
v -17.16785319 202.25559175 -0.34719243
v 29.87140417 202.88884640 -1.43057923
v 20.85030079 203.76788080 -0.17589329
v -7.02534243 202.64333487 -3.32311587
v 61.38265505 194.97568905 -14.13322613
v 51.88820139 199.84020293 -5.03770495
v 43.90993342 200.92691481 -4.53858450
v 41.44260287 201.93181932 -1.92137505
v 33.72644633 203.01289856 -1.31126074
v 38.95733878 202.35727727 -1.64551125
v 35.41896492 202.97329128 -0.59107202
v 48.63981158 200.10004938 -5.31658949
v 30.14990687 202.93182135 -2.08711415
v 55.01668155 199.40324128 -3.86901898
v 46.46401107 200.61208308 -4.50954773
v 40.77610001 202.01978087 -1.25944265
v 28.10584754 202.71520317 -2.38636904
v 19.87943426 204.95392382 -0.85908727
v 44.70052570 201.02675259 -3.73389502
v 41.60375893 201.86696947 -1.98243628
v 57.57277831 198.67570698 -3.62586649
v 53.10127139 199.60542023 -4.59677121
v 48.26849326 200.11641085 -4.66869539
v 43.15618426 201.44258440 -2.69010360
v 30.90121783 202.54945755 -2.47331057
v 5.05745132 208.16864073 0.49951504
v -6.55641267 207.58959651 -2.47126166
v 55.96069247 199.24971461 -3.17127560
v 47.22265899 200.37926733 -4.68819542
v 41.92757979 201.83536410 -2.53005559
v 9.56120342 207.45426416 1.22669293
v 42.99101606 201.35554671 -2.22332799
v 23.15013111 204.13844287 -0.88994962
v 8.64781812 206.79490268 1.11006352
v 42.52030700 201.07999444 -1.17465889
v 37.45646402 202.36782730 0.19456587
v 32.83784911 202.73391902 -0.33790225
v 28.56308594 202.75680721 -1.51945266
v 63.45010549 198.73048365 5.61220571
v 56.59167469 200.06164908 3.87046230
v 41.74633697 200.83799958 0.09188240
v 36.15174070 201.57720149 0.33291068
v 31.90340474 202.20075548 0.17227496
v 23.31910096 203.23801041 0.13756719
v 12.25061342 205.28154075 1.57639454
v 6.33806549 205.90208471 -0.05020731
v 0.98974479 206.25990629 -2.02069292
v 67.90304929 197.47798145 4.27007116
v 60.89974567 199.25664365 6.27702335
v 55.22000045 199.82999563 5.69000002
v 41.15998745 200.09127259 1.48637826
v 31.13038465 201.44116879 0.97497157
v 26.84676833 201.62539184 -0.36953663
v 1.98909920 205.30468225 -1.98172266
v 67.92700291 196.58713043 5.88335469
v 66.31415337 197.35765457 5.69849089
v 58.91981721 198.68603349 8.32806155
v 34.68953073 199.74951446 1.76243309
v 29.11106870 200.63453913 1.96974748
v 24.13553186 201.14791393 1.68961601
v 11.10496465 203.69525254 1.15630252
v 3.33095668 202.99614966 -2.55915150
v 70.18426061 194.64990497 5.60540054
v 64.45064396 196.51059806 8.51184409
v 56.32999912 197.99000025 9.69999842
v 46.73999920 198.91999662 8.45999829
v 39.93812576 198.00660014 3.76505102
v 35.93634069 198.76679778 2.69310665
v 28.72132882 199.55126941 3.26574547
v 16.05835184 200.90438426 1.68919750
v 6.48493739 200.97544789 -0.84462354
v 70.14000416 193.80000234 6.64000493
v 64.59055096 195.43053210 9.49060638
v 58.35423246 195.75522840 12.78779097
v 51.44999921 197.85000384 11.68000046
v 39.59000111 197.35999405 5.06999623
v 8.24540388 199.64981079 -0.49584347
v -1.96628179 200.39212704 -3.05265328
v 69.63998824 191.85303152 8.38102866
v 63.98528069 194.60122287 10.89136582
v 54.62315679 195.27232647 14.37911391
v 47.57820815 196.51308656 12.64731213
v 45.08999735 196.76999748 9.95000545
v 39.91479799 196.31844759 6.39629876
v 35.34892201 196.75731659 5.38684335
v 4.39055637 198.13852012 -2.04035849
v 63.81226331 193.43227148 11.72379591
v 51.36318132 195.29931247 14.87921458
v 45.29331625 195.00826299 12.66317815
v 48.15501720 194.42074001 14.91554826
v 38.47285360 193.93269718 7.69423507
v 1.44205033 195.38915157 -3.81407468
v 56.63971230 192.31465459 15.33871889
v 50.19221082 193.20151210 16.13199897
v 43.76391694 193.77616048 12.51090784
v 33.42070431 192.01689959 6.77299406
v 71.12704962 187.05640733 8.04097205
v 65.77888131 188.84718418 12.45732419
v 45.04400492 190.44846296 13.89963366
v 27.46752277 190.59959054 2.66007218
v 23.01930450 190.77795744 1.58350694
v 17.45546423 191.37488306 1.00119226
v 12.95558736 193.13679636 -1.49334176
v 49.02321845 190.26790559 16.03472419
v 43.25019568 189.48429823 11.75792515
v 23.05597812 188.23033571 0.45222093
v -0.79172908 190.53150713 -4.39507095
v 68.59148294 184.59635973 10.62795054
v 62.30008975 186.42698228 14.33711778
v 40.74616730 187.60238588 9.41795018
v 24.64113012 187.00827658 -0.44658035
v 10.75260621 187.94903159 -3.80403385
v 67.37953424 184.63313580 11.52061019
v 61.27011776 184.71424282 14.43651784
v 40.67000002 185.68000197 8.25000182
v 24.72591214 185.49571931 -0.78534131
v 64.33749944 182.62979388 12.97674142
v 51.84069276 183.97039175 14.32459801
v 23.09627458 183.54526162 -1.80759619
v 16.68370143 183.86809528 -2.07586586
v 62.15238944 181.75986409 13.44915479
v 23.61474372 182.01601505 -3.02361674
v 55.25186658 180.27889729 12.60352042
v 26.50289424 176.74870789 -4.86839190
v 11.27764862 178.31583321 -6.24155253
v -3.20530776 180.14936149 -3.12761497
v 10.80671418 175.43660104 -6.40263129
v 14.01663292 174.08677936 -5.49186626
v 32.50610083 171.31713033 -5.82573563
v -4.90384782 175.97953975 -2.18341476
v 33.85197371 171.11629248 -4.81288414
v -4.01943224 175.16273260 -2.82278773
v 33.42641145 170.20988464 -4.89150733
v 15.22909850 171.43544555 -5.65600628
v 14.20969702 170.91366649 -6.41579507
v 14.29108810 169.43043470 -6.54554693
v 13.85476068 167.62380302 -6.49011834
v 15.26104566 166.95120931 -6.30739285
v 14.92322423 165.50144553 -6.99657388
v 20.98038606 164.80825841 -6.54115621
v 16.68693125 165.91958702 -6.48075389
v 14.93092626 169.40650344 -6.43572491
v 15.96131362 170.75102031 -5.71285887
v 31.86596930 170.39233446 -5.89060504
v 14.65289667 172.45738208 -5.61393471
v 35.11128575 171.41935229 -4.43316158
v 21.71379142 173.21646214 -4.48271772
v 12.52299268 174.40445721 -5.94492024
v 8.35035741 174.69021678 -6.71039894
v 35.15338898 173.64341021 -5.37483161
v 20.38230933 174.77396131 -3.90357827
v 12.62873784 175.72958767 -5.84779400
v 20.95396630 176.28754675 -3.75057198
v 11.83748711 181.40774965 -6.08326541
v 36.02027893 179.53486741 -0.20328579
v 34.53464061 180.67578971 0.82084106
v 38.70607913 181.08640611 3.66313732
v 25.33394657 181.89451098 -3.13193118
v 13.98761943 183.46501887 -3.50729446
v 10.79258323 184.42404270 -5.46583533
v 53.99331078 178.71141434 11.52832992
v 50.55306852 179.27500606 11.09568495
v 36.24629974 182.78130889 4.10901569
v 13.30011431 184.71990526 -3.77835031
v 9.43124853 185.12780964 -5.56838233
v -17.01356284 188.73415887 5.15389396
v 58.85693803 179.68201637 12.40341738
v 53.63779888 180.69629371 12.87360024
v 30.28194793 183.33272636 0.76809863
v 24.92749691 184.08791721 -1.08404236
v 19.20847967 184.85577404 -1.40541745
v 9.62605607 186.70706451 -5.02360892
v 61.63977832 180.41937053 12.63172179
v 56.61495402 181.24888837 13.45862262
v 51.50885507 182.10978806 13.85821495
v 22.43964933 185.74236333 -0.79087977
v 17.13091135 186.72156334 -1.62953534
v 11.52958442 187.35311925 -3.54628894
v 64.00387734 182.01677501 12.89187651
v 60.17887592 181.85590208 13.85232992
v 53.71187627 183.17988515 14.15798254
v 33.03068504 185.69092453 3.62854754
v 20.95970884 187.41390109 -0.02467910
v 16.16779156 188.26657534 -0.95825607
v 64.69082087 182.99950659 12.83129957
v 58.13049152 184.03077126 14.67676554
v 43.99450496 184.08581614 10.31703316
v 32.31000155 187.29999661 4.29000007
v 15.40928427 189.79887664 -0.54759468
v 42.15681180 187.13425100 10.75553522
v 35.40869802 187.77631223 6.69793924
v 23.86222593 190.17028809 1.18763908
v 18.34486239 191.02263451 1.42466254
v 16.82138070 192.88067520 1.26926892
v 50.88735372 189.87923861 16.02481492
v 27.40938589 192.84538925 3.57850688
v 19.16309260 194.47931647 2.77189864
v -3.01344879 196.78641856 -3.39205563
v 44.46767271 192.09408760 13.60923983
v 41.53703898 192.50099361 10.10820642
v 28.26469950 194.11769509 4.17381711
v 47.63489962 192.37548113 15.70624672
v 44.76320744 193.26297939 13.69513199
v 35.89677811 193.80536675 7.57565722
v 10.94564050 197.71465659 0.10007586
v 45.87704688 194.43878531 13.73063680
v 32.72016346 195.49159706 5.82511025
v 27.40031853 195.78415155 4.20168415
v 21.26234025 196.97678089 2.82214675
v 10.14527678 199.00082052 0.00747540
v -0.83250226 200.06150007 -2.98916548
v 10.85742284 199.59951937 0.41289802
v 6.28287857 199.40075278 -1.16592227
v 36.66475788 196.27873600 6.13687932
v 22.47989736 197.62812555 2.64229462
v 9.13169235 199.03399050 -0.33067158
v 5.76223992 200.03294945 -1.22563797
v 48.14441502 193.06057692 15.68360627
v 21.94925025 196.88495994 2.79470999
v 13.08566146 197.75840640 1.06528203
v 7.77047593 198.54229689 -0.74041722
v 72.98465818 189.02285397 5.49835665
v 46.33499309 192.78424978 14.87711165
v 26.22408234 195.57034969 3.98564292
v 68.22355837 189.68294561 10.73531620
v 60.71297824 190.69716334 14.56472836
v 43.93862188 192.66147912 12.94608787
v 72.52209634 186.80317700 6.06060587
v 69.29198653 188.00140917 10.31183451
v 64.73623961 188.26244771 13.15981988
v 43.23999956 191.06000662 11.53000072
v 38.03652897 191.55915082 8.58048070
v 30.28851002 192.35287607 5.18578151
v 11.26118843 194.59398091 -1.32041995
v 72.43097574 185.42237580 4.25640866
v 69.14349645 186.31313741 10.28580777
v 48.08899388 188.77349794 15.37553221
v 19.26094852 191.92479551 1.96004147
v 70.13601065 184.44010615 8.60814564
v 43.93026978 187.26557493 12.33394351
v 38.64234313 187.77762353 8.42939038
v 32.23999962 188.36000562 4.89000138
v 24.00347777 189.32858109 0.58766978
v 4.21074545 191.46282971 -4.31878399
v -2.51423451 192.09834933 -3.89270228
v 65.96586108 183.10078979 12.16588542
v 55.12109399 183.81527066 13.86833377
v 39.90000114 185.48999727 7.91000016
v 28.65816467 186.93876266 1.12691603
v 22.97218703 187.28899956 -0.25124219
v 1.12846156 189.49317932 -4.88580298
v 63.25536966 181.13674223 12.61296123
v 49.62988198 181.51192367 12.88662106
v 22.45533280 185.06680429 -1.04139256
v 17.63024181 185.59190631 -1.43349636
v 55.88432401 179.27749455 12.12965231
v 52.04903334 180.17932773 12.71316223
v 32.22392872 181.39669299 -0.03737315
v 26.43866651 182.65040219 -2.53145886
v 21.32206596 183.08122456 -2.25173961
v 34.40104052 180.50722778 -0.09397449
v 20.75191401 180.66324294 -2.81537301
v 15.90521447 181.01802468 -3.17151751
v 13.41519412 178.90955508 -4.72065248
v 12.91388553 176.87360942 -5.16305584
v 35.94409302 170.86206377 -4.20054514
v 37.71461546 168.57074201 -3.85395973
v 22.70768955 171.83429003 -4.83984314
v 13.25466391 172.41336405 -6.18027849
v 38.70566934 167.99612343 -4.09460021
v 36.76657379 167.97554493 -3.93379433
v 44.32592541 166.39266908 -5.47576882
v 46.28222436 163.71020675 -5.72441565
v 40.20450637 162.26592660 -4.38712630
v 35.72978079 162.65921295 -4.84149577
v 7.99931027 164.78766501 -6.90734107
v -0.57797309 165.41446745 -4.05773800
v 39.66381028 160.97675264 -4.46310034
v 53.73802036 157.88838267 -11.14328764
v 48.44645038 158.25068951 -7.71373836
v 43.49321872 158.92316401 -6.17935089
v 37.50685230 159.21211243 -4.65583848
v 19.36007664 160.73493659 -7.68408412
v 26.48637071 158.67587924 -8.52670521
v 20.68248019 159.08114612 -7.94522278
v 54.98152971 154.63948250 -15.87421633
v 41.87485203 154.37008440 -6.35100901
v 36.51114553 154.75556254 -5.18742204
v 51.94934085 151.84076130 -12.65599392
v 47.24434391 152.51617134 -8.50961264
v 37.46597096 152.77072787 -5.39509952
v 22.40105160 154.52711284 -8.36008880
v 10.93202643 155.15279770 -7.23629305
v 45.37568986 151.33684874 -7.81071838
v 53.38417366 149.54835176 -17.96833985
v 49.03910682 149.42950010 -10.57252008
v 53.03845927 148.17070961 -18.25101674
v 49.14816096 147.87614346 -11.29116770
v 44.25671324 148.55909348 -7.76496483
v 52.51482502 146.33838832 -17.75201969
v 40.53028300 147.08171785 -7.19362311
v 31.13833070 147.63772488 -5.64876758
v 17.08251797 148.51194620 -7.33695878
v 52.18968913 144.99348402 -18.84121820
v 46.64111510 144.84585822 -9.74151399
v 32.34760836 145.64733207 -5.27605833
v 28.47978100 145.89025080 -5.86709101
v 23.65536615 146.03856206 -7.20975967
v 20.16046084 146.30524814 -7.19308667
v 52.35745758 142.66622066 -19.46301945
v 50.07518828 143.19205284 -14.86249827
v 41.48611054 143.86832714 -6.90642279
v 22.04316668 144.06764507 -6.85929740
v 51.34090036 141.25289023 -18.49619858
v 45.23850605 141.25365019 -8.55186116
v 39.01291266 141.82244241 -6.05164655
v 25.47350526 142.02514291 -5.19783422
v 20.81854641 142.26630330 -5.62695926
v 51.32360384 139.26009834 -18.87078770
v 48.28560352 139.02229071 -12.02593371
v 35.71406007 138.86097074 -5.90239931
v -0.77414536 140.91667533 -2.59619742
v 51.05936155 137.19463348 -18.66594329
v 31.44157305 137.34373450 -3.46309226
v 16.34900458 137.95626163 -5.50044514
v 50.53276569 134.94023681 -17.90028624
v 50.67881942 132.72902369 -18.50377209
v 48.06838557 132.53426552 -13.19710258
v 44.83096302 132.18159974 -8.09376780
v 20.32000013 133.21000338 -3.32999695
v 30.37083894 130.60209155 -1.56311202
v 19.91000026 130.97999990 -2.75999843
v 49.59901422 128.52033973 -15.82679711
v 36.60949320 128.57361138 -3.31692141
v 19.05084588 129.02280688 -2.56449077
v 44.01688278 126.32739544 -8.47468525
v 19.14884523 127.16823816 -2.20264867
v 32.36806020 124.41314012 -0.92515995
v 26.11555159 124.50832874 0.13009435
v 13.17746565 124.43082780 -3.92479170
v 19.97556537 120.83990127 0.17360921
v 22.02900872 119.00925636 1.10957446
v 22.70223759 117.41700768 1.67735270
v 29.56086397 115.93875289 1.35942234
v 19.74006929 116.30277336 1.99939497
v 8.14400055 115.13749510 -1.42750167
v 6.31160755 114.43295330 -1.02977885
v -8.04790389 114.34714496 3.19346413
v 9.48957447 114.04547095 -0.30213365
v 5.89938648 113.21664602 -0.15621699
v 9.58361197 112.58734018 0.37206366
v 5.15734777 112.20011860 -0.03531432
v 20.63490637 112.06038296 3.46644316
v 10.89155860 113.17148805 0.25458448
v 21.63829468 111.73240095 3.68828583
v 11.36138942 112.06628382 0.67016546
v 26.43086389 111.95842177 3.57636274
v 7.60029862 112.60001361 -0.01785514
v 3.18295113 112.71767318 0.19508996
v 20.53070068 112.70640790 3.40339192
v 8.93418305 115.37478864 -1.50325557
v 12.12318055 117.78937280 -1.63424748
v 21.53020352 122.51509726 0.09548705
v 40.79801589 123.84577841 -5.80275152
v 41.07203707 126.10583007 -6.00500172
v 29.84447777 126.73582137 -0.55438583
v 35.08069739 128.76708806 -3.04648001
v 22.13430405 129.40861285 -1.80313759
v 17.42940396 129.42458689 -3.92973376
v 37.35454008 130.98156452 -4.36130771
v 29.50355411 131.47458434 -1.63280417
v 18.83000135 131.87000155 -3.48000042
v 47.48560861 132.54749775 -10.94192360
v 35.48168018 133.25104117 -4.36612125
v 30.21292761 133.75116885 -2.23227823
v 18.98000017 134.21000540 -4.02999995
v 13.24186288 134.37804580 -5.42676030
v -11.45633776 135.96408069 3.19699221
v 50.02120137 134.81093943 -17.01838337
v 18.38498004 136.52056456 -4.54661250
v 12.77839206 136.78523898 -5.31696528
v -11.58038992 138.32367957 2.87687383
v 50.12752488 136.54489815 -16.95248298
v 47.57015780 137.50638068 -10.94853785
v 32.76159242 138.36146891 -3.98599682
v 50.06467551 138.73234391 -16.96721651
v 47.79247195 137.91333139 -11.11446973
v 43.10984164 139.51830566 -7.68402824
v 32.23028034 140.29192924 -4.08108160
v 20.46038024 140.95766842 -5.37728332
v 50.61662197 140.69795609 -17.80546829
v -3.46601475 145.40459216 -0.79129840
v 47.27413878 142.77875423 -10.82563493
v 27.11054869 145.35944164 -5.71274292
v 21.03540115 145.60976624 -7.17903348
v 14.89819027 146.26157284 -6.51088823
v 47.03372344 146.01041377 -9.54523869
v 40.87214917 146.77916467 -7.32386904
v -14.24758229 151.52575076 7.29478383
v 46.52113467 148.33162725 -9.19640902
v 37.65364736 149.41114187 -6.25188323
v 49.54739660 149.88866448 -11.02415007
v -18.14999990 157.05999732 10.53999830
v 39.16934133 153.33232284 -5.91278682
v 19.75790970 155.02558649 -7.69698713
v -18.32093857 159.31998193 10.83820779
v 46.24230415 153.70616317 -7.88679998
v 16.63223840 156.10188246 -6.91772299
v -20.98056301 161.31451726 10.69207862
v 17.25170761 158.27725828 -7.14814849
v -13.81537318 162.03123331 6.67943526
v 22.41636626 157.53315389 -8.03383812
v -9.14794672 161.37710214 3.75286839
v -14.10057303 161.98442876 6.86832890
v -18.91000010 162.76000440 10.85000020
v -23.24423194 163.16831112 8.97192955
v 39.50192407 155.35739064 -5.24947466
v 19.68588866 157.60877728 -7.44764414
v -7.80735584 160.79501808 2.35817069
v -13.93941324 162.19140589 6.75730174
v -17.14218780 162.41939366 10.31860523
v -21.18000016 162.86000609 10.46999916
v -14.05851915 161.47829592 6.85552787
v -19.85987462 160.97979248 11.07879821
v -18.70084926 159.35005248 11.10851020
v -23.01999927 159.76999700 10.37000027
v -13.02475668 156.28673136 7.49762170
v -17.51980744 157.36463666 10.12484729
v -21.59000188 157.86999464 12.72000093
v -35.95000133 158.87999535 2.41000066
v -5.80204139 153.54935825 0.56693406
v -15.36178216 155.20925820 8.61060992
v -38.10999915 157.00000525 2.60000001
v -15.42364154 153.16614509 8.92442744
v -20.02096362 152.53309906 11.99886762
v -36.77999973 154.71999347 3.58000002
v 26.04420297 145.53162456 -6.08632015
v -17.64598489 150.63931048 8.27179477
v -34.23999995 154.59999442 6.14999980
v -38.24999928 152.59000659 4.45000269
v -20.42479813 148.82294834 13.13553471
v -21.42022364 146.32642269 13.49489484
v -36.32000089 148.23000133 15.46999998
v 20.18047683 139.22925293 -4.80699493
v -20.79101093 143.22021604 11.75527554
v 18.41275580 137.34431565 -4.70362185
v -11.47959847 140.79841971 3.28780618
v -26.05220117 143.35802197 12.84152362
v -37.00000048 143.98999512 16.17000066
v -37.85999864 141.84999466 16.10999927
v -7.63618294 135.74275374 0.82364818
v -27.15995722 137.30479777 11.70039084
v -36.43000126 139.32999969 15.65000042
v -39.21999782 137.06000149 14.48999997
v -44.25000027 137.52000034 13.34999967
v -20.78543045 132.19854236 6.80827908
v -42.16999933 134.81000066 13.63999955
v -39.05534372 133.27395916 10.04007552
v 11.46041509 121.77439034 -3.22658638
v 12.24501245 120.13335526 -3.26285092
v 12.64780387 118.73118579 -2.17370968
v 13.36852182 118.19118261 -1.30962185
v 9.33127664 118.35598201 -2.69908202
v -23.44083600 122.78226018 5.00096288
v -27.21955627 123.03728610 4.35813470
v -18.25857349 121.00557238 4.89834230
v 11.34938747 116.60631001 -1.01014448
v -1.44158956 117.74615198 0.33723042
v -9.96390823 118.01990867 3.88793275
v 73.52552563 192.54006445 -3.04222992
v 73.06029648 190.89581072 4.16804943
v 58.86781216 191.38823450 14.97922372
v 5.54684643 216.44301713 -2.00869166
v -8.23728368 220.43906152 -3.33572668
v -23.23239297 227.38263011 -6.24589389
v 52.02972516 192.87461042 16.35183021
v 48.61254245 192.26300716 16.07955433
v 7.75270490 218.17232668 -8.73170048
v 7.41891284 217.18409657 -5.94228879
v 74.35640693 191.14902616 -5.13182348
v 73.30545038 187.47034669 4.08885395
v 56.83136731 189.79720771 15.79036377
v -9.45821125 222.90277481 -3.82202142
v -15.92382975 223.29235077 -5.18527906
v 74.15312529 192.05017388 -7.82407168
v 73.83681834 188.80695105 2.50910129
v 71.86740637 186.98652089 7.17022363
v 3.46820708 214.71805871 -0.73094835
v -1.25259859 217.24244952 -2.02232087
v -11.77552715 222.67711163 -3.92840011
v 75.15993714 190.29231369 -9.24099423
v 74.02183115 187.83104420 0.63296017
v 54.27366495 188.47113848 15.05130902
v 7.78760808 217.54626930 -11.78711466
v 1.27051771 214.69944715 -0.85069420
v -2.24178424 216.68072045 -2.21929490
v -5.92512265 218.12334657 -2.85788788
v 75.42814314 188.59459460 -8.07582028
v 73.74658436 186.25825644 0.24083692
v 71.65046781 185.03671885 6.52475283
v 67.68155843 183.66940320 11.08161639
v 54.81306463 186.48345768 14.61948454
v 3.46999988 212.11999655 0.07000208
v -3.30671482 215.15446901 -2.15226179
v -8.23761337 217.04746783 -2.89940927
v -13.26041203 221.37506306 -4.20028949
v -24.42000061 224.31999445 -4.60000010
v 75.46822727 188.17570806 -10.96943673
v 75.13099909 186.47632003 -7.91910011
v 71.65863365 182.83630908 2.89774803
v 70.62331587 183.24457109 6.30316837
v 68.28337163 182.67968297 9.46335215
v 65.00910223 180.90590835 10.91750152
v 19.50312778 205.65581322 -1.82364509
v 7.69969402 207.78633654 0.81617688
v 2.57000001 210.03000438 -0.13000000
v -5.90605522 213.98800611 -2.40423763
v -25.91999993 221.76000476 -3.40999989
v 74.73745942 186.77671254 -13.22812308
v 73.93955439 183.65681171 -6.65722601
v 72.71831483 182.54534900 -2.21242406
v 68.10999662 180.85999787 5.36999991
v 62.21387163 178.58661711 9.78196226
v 50.19091815 182.85906315 13.96426279
v 31.16117604 197.32233882 4.35888814
v 22.98679203 198.86299968 2.14591366
v 18.34901422 200.44930279 1.56239409
v 8.96810554 204.20771837 0.48590187
v 2.15963018 206.76296949 -1.09041890
v -14.46613297 214.43124115 -2.53204885
v -25.28000064 217.57999063 -2.00000266
v -29.05251831 218.43661368 -1.94814533
v 72.90999591 182.79999495 -9.55000054
v 66.77000225 179.16999757 3.12000001
v 50.68931729 181.07184768 13.08981609
v 12.81272527 199.08094406 1.32063346
v 5.62804844 202.11814344 -1.40507100
v -7.58408383 208.35033059 -2.63732974
v -17.76658371 211.63080633 -1.58817193
v 70.69999725 180.18999696 -10.12000069
v 68.04999709 177.95999348 -3.23999999
v 62.77000159 176.68999732 3.53000010
v 58.32575262 177.82440782 10.15961077
v 68.65720451 179.81164157 -15.62941261
v 65.20999968 175.88999867 -4.43000020
v 54.26000059 174.75000024 6.28999993
v 26.31005086 187.24620342 0.01058125
v 4.47286060 195.77904046 -2.97883735
v 65.02225250 174.46832359 -9.27968789
v 47.12073877 177.51483619 6.30008476
v 27.00837329 183.31465125 -0.84455492
v 19.85658146 185.74583530 -1.07257720
v 63.05269152 175.32856762 -17.83148199
v 59.16187912 170.84670067 -3.18856467
v 11.72023080 185.86693704 -4.42532357
v 52.14353651 168.12989116 -2.04298785
v 36.96649149 170.09641230 -4.16051457
v 60.25997177 167.80832410 -14.34237882
v 57.51539767 165.72482884 -8.32490530
v 51.68265849 165.95003009 -4.07231878
v 36.93452477 169.08134520 -3.86382313
v 31.68939799 172.81860113 -5.88468416
v 14.21045978 178.02736163 -4.70483163
v 10.35521645 180.26211858 -6.66835997
v -9.35062207 183.78695846 1.03123439
v 32.45824575 169.59305108 -5.63248014
v 25.66661127 171.56611383 -5.63102681
v 9.56495386 177.00739205 -6.63116481
v 55.20011857 162.05120087 -10.24916675
v 50.27231202 162.14677691 -6.83230720
v 56.05033785 160.63098609 -12.75835279
v 51.59309506 160.23516655 -7.83674233
v 43.60170662 160.99219024 -5.83507633
v 57.40926415 159.67313945 -16.64447971
v 55.30214682 158.27842057 -11.79166697
v 51.29915848 158.74527395 -8.87503661
v 45.47690600 158.69171917 -6.82901172
v 38.43602911 160.23300588 -4.36197594
v 56.98049814 158.02401304 -17.26190187
v 51.63066462 156.53446317 -9.95840039
v 56.64494634 156.62534535 -18.23603734
v 53.69862169 153.84781361 -13.96508235
v 40.18060490 154.15340662 -6.17463375
v 1.72508683 165.79274833 -5.28328447
v 12.76598033 161.23929620 -7.78958853
v 48.80559444 150.56699514 -9.74117313
v 41.83844477 150.79745650 -6.98335608
v 27.85928361 155.51924706 -7.58240325
v 48.53507504 148.38288724 -9.80288722
v 53.70378867 148.84507656 -18.94444227
v 51.40119419 148.27097952 -14.35510535
v 27.66844071 153.77940238 -7.38468254
v 53.89377847 147.92013168 -20.01330815
v 52.00434104 146.91443741 -16.50796458
v 46.40206322 145.42521536 -9.34894849
v 53.65364626 145.95510066 -20.01203969
v 51.45863071 145.21126449 -17.06965826
v 25.83864145 148.49524200 -6.80991635
v 53.53999883 144.05000210 -20.40000074
v 47.49502242 141.17869735 -11.15554571
v 36.72488034 142.01429486 -5.86716831
v 25.16195178 146.55320346 -6.80539291
v 50.35506934 141.00784063 -16.99856669
v 24.64323677 144.07403767 -6.05287589
v 20.02369985 145.47701180 -7.24571431
v 52.93999985 139.65000212 -21.15000039
v 50.46604946 138.27897608 -16.99454151
v 52.54999921 137.06000149 -20.54999955
v 49.95761067 135.75740159 -16.39538817
v 47.78781161 134.74431634 -11.29036862
v 52.34999955 134.82999802 -20.37999965
v 49.68020320 133.71260464 -16.70632139
v 48.12498763 133.29978287 -12.06744555
v 46.08536512 132.35487044 -9.13529284
v 52.21999809 132.80999660 -20.27999982
v 47.50353843 131.24674559 -12.03361433
v 17.59403571 135.83505154 -4.81744995
v 51.69223621 130.74719906 -19.52632517
v 44.58029941 128.69098783 -9.36699472
v 37.45977208 128.17661464 -3.57177621
v 51.67307332 129.05643880 -19.63073947
v 48.39945957 128.32398713 -13.58029619
v 35.71080789 126.73266232 -2.72141537
v 51.62754282 127.71974504 -19.26664636
v 48.59417677 126.50015950 -14.11017403
v 42.88147390 125.54517388 -7.54271029
v 47.57037386 125.00497699 -12.27322873
v 47.17619717 123.84756655 -12.10614108
v 46.65172100 122.66822159 -11.87281124
v 46.47106305 121.52263522 -11.47950348
v 15.06044250 126.37665868 -4.44342196
v 50.29456317 121.25463784 -17.49075390
v 50.07953197 120.07842213 -16.36826433
v 49.99832436 119.12284046 -16.22813568
v 14.08756152 122.44389206 -3.53490910
v 43.40164736 116.70599133 -7.82127958
v 14.68643360 121.62835896 -3.41887074
v 12.32402399 121.29479647 -3.26625211
v 46.73133418 115.42148888 -12.01315876
v 28.31294574 115.82040787 2.01008236
v 14.69658967 119.68583614 -2.24044267
v 13.57340068 119.04487014 -2.21553771
v 9.86983720 120.04519254 -3.23371217
v 49.08944666 113.63824457 -14.88733571
v 45.95327750 113.34376037 -10.20435430
v 14.91310075 117.84897000 -0.62586996
v 48.65895584 111.50645465 -14.38316982
v 25.98048560 110.72122306 3.70223587
v 20.77915333 112.61279136 3.46867833
v 13.16418406 114.09921944 0.20922064
v 26.66847967 110.45984179 3.48773180
v 11.40395086 113.96240443 -0.21433794
v 2.11482705 116.83676392 -0.95708290
v 0.52993512 117.71786958 -0.61453186
v 26.34581923 113.41710389 3.20608728
v 21.02419175 114.60217088 2.87731737
v 30.70558049 114.23110962 0.94586937
v 14.27765563 118.41627955 -0.97057433
v 16.37021638 120.05776912 -1.37876242
v 10.80161426 123.22392315 -3.61452135
v 17.09951460 127.82850862 -3.17930267
v 50.79121888 126.96850300 -17.69131795
v 37.19735146 126.89666450 -3.49302124
v 51.24886334 130.69373369 -18.81256141
v 47.84956202 129.98609245 -13.08919769
v 43.29031333 129.99135256 -7.57126044
v 19.80144717 134.82150435 -4.07602498
v 51.38772726 134.20887291 -19.36803572
v 48.53962734 133.50941241 -13.08856625
v 22.45488949 137.32561469 -4.20266623
v 51.81331933 137.74822652 -19.79334280
v 48.72153699 137.02821732 -13.69078457
v 44.08373684 137.15077937 -7.88935646
v 18.88458990 141.66541398 -6.28985092
v 52.69253254 141.12897217 -20.27337812
v 48.88819903 139.79195058 -14.01970070
v 34.37273204 142.01641083 -4.87062894
v 52.93169245 144.48960125 -19.90003325
v 49.69573021 144.08768713 -13.90082575
v 31.56881034 146.54092491 -5.14299795
v 23.84057641 148.65982533 -7.42106466
v 19.40813288 149.74850416 -7.79513130
v 5.02124941 152.83666551 -5.33612212
v 53.43210697 147.29306102 -19.51716281
v 37.12239116 147.40219712 -5.57310833
v 54.04405668 149.84309673 -19.73894052
v 48.13993350 149.52816069 -9.33124684
v 39.78957236 150.87707341 -6.42112829
v 54.57842723 151.94351971 -19.71649565
v 21.42577618 158.22225809 -7.84845557
v 0.63942833 163.51126134 -4.88859508
v 49.74380508 153.10417116 -10.18194389
v 39.98280689 154.95105088 -5.74260158
v 28.12198922 158.32301974 -8.17793142
v 3.64606082 164.40540552 -6.12267433
v 28.58445235 159.26510096 -8.02415516
v 37.79647499 157.27062523 -4.61537298
v 16.57718234 163.11284900 -8.08963645
v 41.71982035 156.86421096 -5.38429432
v -12.76277006 169.86215115 4.07647202
v -17.60151610 170.61077058 4.43126773
v 54.56743762 154.72266078 -14.83661216
v -11.25399303 169.87279058 3.76537023
v -7.72288209 169.98714209 1.52864377
v -15.38807806 170.34885287 4.90198378
v 38.78117353 157.68924356 -4.61111916
v -14.70584515 169.59342360 4.99476632
v 53.90514061 153.86919677 -14.53512441
v 40.43981433 156.52455389 -5.04950061
v 55.38806692 153.78968418 -20.10400966
v -5.30121196 166.37933254 -0.70296373
v -11.79702580 167.73469746 4.20829980
v -6.57471735 168.33144426 0.64014934
v 54.89003286 154.29458022 -21.34531736
v 51.93233490 153.81413698 -11.89530361
v 46.02795839 155.05211055 -7.14366464
v -12.32655067 168.20247471 4.27117571
v 43.56236011 114.54405636 -19.50384490
v 46.51675373 113.98423463 -19.09138635
v 47.87040502 115.56234211 -19.43739504
v 42.76391119 117.37881601 -20.35832778
v 48.14729840 117.73722619 -20.09238303
v 34.89466012 121.46098167 -18.87837611
v 48.05110395 121.11517787 -21.64351195
v 47.85000160 128.33000720 -23.21000025
v 48.74979332 130.48401475 -23.70213717
v 39.47498649 132.14665651 -20.55920288
v 30.30405566 133.78193974 -17.44792797
v 48.48105088 132.40461051 -23.94982427
v 44.29265857 133.51945579 -22.99519069
v 39.83768448 134.32769477 -20.54406703
v 48.52392524 134.60268080 -24.25467595
v 44.78000104 135.58000326 -23.38000014
v 40.43317586 136.33960485 -20.88227309
v 49.83517155 136.90437376 -24.70215224
v 45.29999942 137.59000599 -23.15999940
v 48.48300293 138.86305690 -24.95866828
v 44.67999935 139.92999494 -22.96999656
v 40.04478082 140.91098309 -21.15501277
v 47.97717556 140.89959860 -25.23586154
v 44.90000010 142.12000370 -23.71999621
v 48.78000170 143.47000420 -25.46999976
v 45.01999915 144.17000115 -23.76999892
v 41.07026383 144.91772652 -21.81932516
v 33.66739675 146.76031470 -20.28872073
v 9.21375491 153.15455198 -17.44988933
v 45.38818821 146.02376521 -24.54880066
v 41.43461213 146.58240974 -22.35490642
v 35.03612056 148.29029143 -20.83756961
v 22.01597020 151.90650523 -19.92290467
v 24.71511625 152.98499167 -20.83704062
v 50.38248375 148.02664518 -24.89074878
v 44.27906498 149.52993393 -23.59931357
v 45.40457577 151.30460262 -24.45380203
v 45.62674463 155.19556403 -22.93879725
v 46.96927965 156.22805059 -23.36309291
v 47.77857289 157.36478567 -23.27628992
v 49.04177412 159.16286409 -23.39684404
v 42.21301526 162.59600222 -24.61181767
v 49.55927655 162.92154789 -23.93793501
v 40.11533409 166.10319912 -26.46983601
v 52.53228173 169.90721226 -26.48372576
v 54.02052775 171.27816379 -26.56075917
v 52.20096186 174.37519133 -28.18836272
v 42.25187749 178.29559743 -30.82956746
v 59.67361480 174.43697155 -23.51205051
v 38.13900799 184.01776254 -32.66553208
v 59.92645398 176.49264634 -24.61610362
v 52.82000080 180.17999828 -30.24999984
v 43.63997653 183.88991058 -32.43065998
v 61.05577573 175.68476498 -23.23658764
v 56.32999912 180.43999374 -29.27999943
v 49.81999844 183.36999416 -32.06000105
v 41.12870246 186.68289483 -32.53248706
v 63.77000362 177.67000198 -21.06000111
v 60.08999795 180.24000525 -26.74999833
v 54.90000173 183.11999738 -31.33000061
v 64.99162316 178.05749178 -20.11010423
v 54.23000082 185.17999351 -32.23999962
v 49.09136146 187.13706732 -32.57765621
v 66.11999869 179.60999906 -20.22000030
v 54.93232608 186.62068248 -32.53330663
v 66.79487228 180.81380427 -20.60614526
v 62.56669015 184.18076634 -28.65298092
v 54.87612635 188.07296455 -32.60703012
v 61.92582473 185.99361181 -29.66203913
v 54.91697788 189.42554295 -32.43009746
v 62.84321845 187.19696999 -29.59324233
v 64.00171667 185.31934917 -28.23842503
v 60.77826768 188.48326802 -30.39057367
v 65.42108953 187.23863363 -27.79748291
v 68.09572875 184.66980755 -23.06978591
v 67.16344506 187.29610741 -25.32041073
v 61.87307090 190.73644280 -29.41148356
v 72.27050513 184.37993526 -18.21456105
v 72.32036442 185.80804765 -19.32686754
v 59.00626257 194.48094070 -27.40513533
v 71.97777927 188.45780194 -20.43462358
v 70.58940828 187.73151934 -22.48832770
v 66.37742370 191.37296081 -26.90154873
v 68.01199168 186.43811345 -24.09999073
v 64.28113580 187.88379431 -28.91567163
v 66.41000509 178.97999287 -19.28000152
v 63.89000267 182.07000196 -25.72999895
v 57.90760741 186.13405526 -31.89689666
v 63.51000071 178.47999930 -22.53999934
v 59.41699445 182.51757324 -29.55938503
v 64.36000019 176.41000450 -16.95999876
v 60.29331312 178.19477618 -26.01226978
v 55.94993383 181.40736222 -30.36787920
v 57.81011283 176.34332180 -26.11559257
v 48.52743074 182.15970695 -32.05411509
v 41.22290388 171.83837295 -29.16383184
v 30.23635224 170.23810744 -28.03345397
v 48.93793166 158.01392496 -23.59790541
v 32.86278620 165.25816917 -25.72061308
v 52.57166550 153.20187807 -23.18884805
v 45.28136179 156.50184453 -22.57284895
v 52.04959586 150.95543861 -23.68664183
v 43.80114377 152.08438039 -22.99892157
v 51.42037570 147.30769396 -24.33089912
v 45.84742710 149.55389500 -24.95685779
v 33.12043846 154.16055918 -21.72596939
v 51.60116404 144.41789687 -24.52369779
v 47.89305478 146.44195139 -25.65637976
v 51.70492083 142.88786054 -23.72582629
v 48.49257693 145.26683092 -25.69181845
v 43.80885512 146.45312726 -23.35314639
v 51.39319971 144.01720464 -24.57996085
v 46.87617347 145.36283910 -25.27611703
v 52.14404315 144.66913044 -24.15292524
v 46.70959339 146.77742124 -25.32413602
v 47.81296104 148.18881452 -25.48027597
v 46.80037126 150.05348623 -25.15802346
v 46.00078240 150.31477809 -24.90843832
v 42.55573824 152.99376845 -22.68081531
v 53.25859040 150.86121857 -22.25403115
v 47.72045463 153.84551883 -24.62554909
v 42.10303351 155.77177703 -22.73794264
v 44.62771490 157.67639875 -22.80326933
v 68.41357052 177.75712907 -10.79329848
v 72.19184935 182.13441968 -12.28368841
v -19.71559599 112.44606227 -0.00266793
v -23.86955358 111.16048694 0.80123811
v 12.40060944 114.15052414 -10.24467219
v -25.20494536 115.33416063 1.72846112
v 13.24411202 117.61543155 -10.79913974
v 0.80599723 117.95852333 -8.84145498
v -27.70854533 119.32991445 2.09081499
v -17.71735400 121.06869370 -1.25755474
v -28.34374458 120.76952308 2.34288024
v -34.77317467 128.84575129 1.73211703
v -40.03053904 128.44757736 4.61138552
v -15.89501463 131.84301555 -4.01587272
v -29.15324643 131.53904676 0.04723759
v -38.54968026 131.71398640 3.78848426
v -43.70840639 129.96080518 10.32017730
v 6.90110680 135.83336771 -12.63573673
v -19.94652487 134.69561934 -2.79452605
v -44.72000152 132.66000152 10.83999965
v -31.59099072 137.13583350 -0.24722281
v -43.15000027 136.28999889 5.90999983
v -44.97999698 135.19999385 11.18000038
v -10.22441406 140.77953994 -7.72916758
v -22.79953286 140.04470408 -2.71264301
v -35.56999937 139.84000683 -0.00999985
v -39.10632804 138.90960813 3.30918236
v -43.51999983 138.02000880 9.60999727
v 0.84638799 144.05268431 -12.78911531
v -34.49757397 142.14096963 -0.85548795
v -42.47999936 140.86998999 7.45000085
v -26.41649731 147.47308195 -2.69237929
v -32.82980248 149.32115376 -1.42518047
v -38.59061748 149.40790832 -0.92602381
v -34.88166258 151.40584111 -1.77157822
v -34.84030068 153.35574746 -2.08057417
v -39.36726227 153.14576030 -0.96003391
v -32.23413229 155.11682630 -3.45420325
v -33.08608383 155.97833693 -3.39819281
v -37.89782897 156.69137239 -2.99001276
v -38.52511942 156.17035329 1.26015500
v -19.49998736 158.77979994 -7.52013223
v -31.73145652 157.50721097 -3.28687089
v -36.71391308 157.97203779 -3.77107225
v -38.50813583 157.75839984 -0.19568088
v -32.21720085 159.21598673 -3.19782761
v -1.25312677 162.58099675 -15.39651770
v -33.76969695 161.28917038 -2.18888372
v -3.36446939 164.59745169 -14.89389408
v -29.44318019 162.69360483 -4.64160275
v -27.23550238 163.82287443 -6.14964217
v -23.23932573 164.78502750 -7.81958736
v -27.67153829 164.36438262 -5.84534882
v -31.05437569 163.85890543 -3.26111866
v -4.35935892 164.54845667 -14.68892116
v -15.55071212 163.73002529 -10.18124819
v -1.28082104 160.48662364 -14.57714196
v -25.33404157 158.99810195 -5.87337697
v -29.86651845 158.80128741 -3.98592092
v -35.24135426 158.76534581 -3.46409273
v 0.13401383 159.28319097 -14.87364341
v -33.54175389 156.27381206 -3.16462340
v -38.34295645 157.22395480 -2.36612256
v -38.66795078 156.23235703 1.86603377
v -4.67440812 155.74319661 -13.59786373
v -40.11265934 155.23689985 -0.82178129
v 0.84741449 155.02089262 -14.63564765
v -28.31277438 153.23977172 -3.60016525
v -32.46517479 152.98572183 -2.51610880
v -37.39829361 153.08696032 -2.15800363
v -41.16000235 152.80999243 0.46999965
v -34.61940959 150.84679425 -1.61668274
v -10.38219966 147.47892320 -9.08636302
v -23.15310948 146.69795334 -3.39196064
v -36.00053117 146.88013494 -0.75770641
v -34.96000171 143.42999458 -0.32999986
v -43.32000017 139.08000290 5.63999917
v -35.19920632 137.24672794 0.13839104
v -40.63269496 135.31872630 6.24821521
v -44.57999766 134.05999541 11.98000088
v -2.70702108 133.64027441 -9.88953374
v -25.41887015 132.43426383 -0.98777527
v -43.92188415 131.23929501 9.76500846
v -11.71737444 129.29987907 -5.10202115
v -38.24156523 130.17834723 4.66249464
v -34.50991213 125.37233531 2.67658313
v -6.97088568 119.85425651 -5.42285759
v -26.72421187 117.64746904 2.16906122
v -18.67904142 115.59788138 -0.63746976
v -23.08933437 115.54507911 0.88445516
v 58.75794217 163.59043121 -16.23189822
v 62.66926229 170.53842545 -12.54784781
v 65.83999842 176.41000450 -14.60000034
v 69.99988854 179.78286743 -1.54619757
v 73.86000454 185.11000276 -11.49000041
v 74.17999953 188.17999959 -15.73000103
v 73.34966213 185.95136702 2.04547006
v 74.08358902 188.75774741 -3.15275788
v 73.54783267 191.86829031 0.13282754
v 72.63772190 193.37899983 -3.83429811
v 54.80899289 152.55400538 -19.82744783
v 54.89574745 156.39325976 -21.82949334
v 12.12026179 78.84618640 4.50769765
v 1.31950167 79.65101302 2.41368939
v 12.50204630 80.27996123 4.86324914
v 0.84616226 81.05403930 2.46708281
v 13.63368146 81.75515383 5.01517812
v 23.79507571 82.26383477 9.10031889
v -10.71755029 82.25115389 2.20173202
v 18.91892590 85.55963635 7.21964054
v 20.24020813 87.25371212 7.28613557
v 27.23574266 87.43912727 7.31377862
v -9.83459409 88.66478503 2.16776435
v 1.87460461 89.05449510 2.28509773
v 14.35903274 89.63575214 3.32881790
v 21.67187072 90.58797359 7.20446324
v 28.35395373 90.61259031 6.38800627
v -9.71390773 90.34822881 1.81272579
v 9.67850443 90.94920009 1.73548027
v 24.56000075 92.40999818 7.06000021
v 31.53102845 92.08768606 4.37450223
v -10.05955879 92.23242849 1.78421638
v 12.91011367 93.05990487 2.06943345
v 20.43999918 93.93999726 5.50000044
v 27.86999941 94.25000101 5.86999999
v 45.83587497 92.14477986 -8.42200126
v 7.16262730 94.66410428 1.41927798
v 19.34999973 95.64000368 4.32999991
v 27.14000084 96.16000205 5.69000142
v -12.12998014 95.96994519 1.44949986
v 30.78000061 97.85000235 3.83000076
v 39.18068856 96.96945548 -2.07368168
v 46.66453972 95.98432481 -8.99414159
v 22.36999944 99.56000000 4.29999968
v 31.92999959 99.61999953 2.87000090
v 40.18245637 98.75863045 -3.04552424
v 47.25364596 97.76566923 -9.75699909
v -7.11994153 99.93994981 1.23909197
v -2.43000011 100.07999837 1.21999951
v 22.14433625 100.73070973 3.74221080
v 31.58999979 101.51000321 2.79000029
v 40.21706805 100.72868317 -2.66069733
v 45.15068978 100.03374517 -7.73467869
v 17.37999916 102.77000070 0.69000100
v 27.41000056 103.63999754 3.46999965
v 36.83000058 103.21000218 -0.63000002
v 42.63899848 102.42056102 -5.37612615
v 48.34198207 103.27063501 -11.38201728
v -12.18985487 103.71308774 0.51376224
v -7.38052139 103.90964895 0.72844233
v 18.90000142 104.74000126 0.66999701
v 30.64000048 105.46000302 2.33000191
v 40.34113139 104.76110131 -3.54978163
v 47.61106893 103.82588208 -9.85668879
v -7.78171932 105.79161346 0.97180740
v 30.37999943 107.24999756 1.94999855
v 38.67855296 106.83922470 -1.96994818
v 47.09003121 106.39191419 -10.63950825
v 28.91886234 109.00817811 2.53553106
v 37.26409376 108.54612291 -1.56313321
v 46.93520069 107.97438025 -10.24315692
v 34.47256610 110.52057892 -0.12584167
v 8.49031471 109.19484496 -1.19593588
v 28.77502516 114.27723616 1.80257158
v 44.37484965 113.53781819 -8.21578782
v 28.62872183 115.21296203 1.69591163
v 4.50921664 113.04731667 -0.05502320
v 8.24156404 111.31050438 -0.61277457
v 29.84239161 110.18271744 2.43280060
v 8.84632580 106.09555244 -1.21234346
v 21.55810595 106.80259764 1.14882330
v 36.40913591 107.01981187 -0.29162091
v 45.25220394 106.10090941 -8.12516175
v -8.85943789 102.81991959 0.80500258
v -2.21999991 103.05999964 1.03999954
v 21.13999985 103.86999696 2.36999942
v 44.57620159 103.07419300 -6.84775412
v -1.20554166 100.00068694 1.31333468
v 23.87999929 101.20999813 4.30000015
v 33.18000212 101.13999993 2.28000223
v 41.11842811 100.39591789 -3.65351816
v 30.77968583 98.53379428 3.93619854
v 40.88989645 97.30574489 -3.99353355
v 20.08532546 95.40668875 4.82727960
v 24.90600199 96.46908194 5.60601056
v -7.27923773 91.23802185 1.94800610
v 11.58666331 91.56050533 2.02471018
v 20.42024396 92.00604260 6.24939566
v 27.15644985 92.64400601 6.52688416
v 44.03035715 90.75042605 -6.76893303
v 7.87712727 88.83070201 2.26798281
v 24.62415025 89.95168656 7.46708503
v 41.75367951 88.25082332 -4.40693274
v 7.98231270 82.10314065 3.28924856
v 18.30361970 82.76284486 7.58957351
v 28.02396007 82.78268576 7.43353833
v 47.05031589 79.84366268 -10.33892762
v 7.42120994 79.87112552 3.14064440
v 47.63054103 77.26288587 -11.41591091
v -0.47131965 77.74485648 2.41960282
v 21.86544053 78.51985842 9.06548370
v -15.84487595 72.57909328 3.57728614
v -4.07319004 70.29116899 3.06405430
v 10.16078983 70.09366900 5.50604146
v 21.66719362 64.21425939 11.52734831
v 9.30719357 62.75228411 5.77507727
v 20.40049247 62.95043230 11.49661653
v 9.47950780 61.36979163 6.08290127
v 27.07669884 60.51130593 9.40754637
v 43.87050495 55.96577004 -9.42271762
v 8.70242529 59.98796225 5.70654124
v 19.22444627 60.10989100 11.22130547
v 19.91505735 59.25675482 11.52184047
v 43.57310757 52.97997221 -9.82908905
v 42.87236556 51.92057788 -8.96548107
v -0.91368658 57.05202743 3.21225170
v -14.74716701 57.81271309 4.67208540
v -2.92890985 55.09092286 3.04793427
v 8.49703886 54.06248197 5.36294235
v 18.43355037 53.99825796 10.64796094
v 7.10289273 55.11865020 5.07790595
v -2.83488841 58.01929906 3.11367097
v 42.33121127 51.92420259 -8.08352884
v 7.41150137 59.75029245 5.06846374
v 18.55560020 59.39897522 10.53274143
v 43.60795766 52.97683924 -9.85054951
v 6.80373749 61.26947701 4.85962816
v -11.67094987 65.02597779 3.67065775
v 6.74743811 62.96870112 4.78019100
v 44.94273663 56.04747310 -10.70527453
v -2.13289447 65.56846946 3.30667733
v 21.14647441 64.20668960 11.54768839
v 46.45412415 62.86137551 -12.00142782
v 45.05923763 65.15780836 -9.84887313
v 47.07146063 65.93324244 -12.64094375
v 23.74249324 73.91929626 10.15123539
v 47.38441110 67.00249016 -13.18189315
v 9.88153089 79.23965901 3.61388153
v 19.03260127 78.96433026 8.16719234
v 26.46737732 78.22116464 8.18122365
v 11.03493664 80.68056405 4.31353319
v 21.94160968 80.04332334 9.23769455
v 29.20692973 79.22503352 6.85427291
v 10.71350090 82.07370341 4.02109604
v 30.06720543 81.77845180 6.20236993
v 9.60246753 85.09755880 2.88122450
v 47.88180813 78.72783393 -13.16619944
v 10.60539018 86.14603430 2.97363685
v 28.74458767 85.10287851 6.75768731
v 46.52770236 81.36119694 -9.63154435
v 18.35746691 87.60698140 6.59624953
v 44.38902065 82.94586092 -7.07841944
v 11.42993290 88.07278425 2.74322787
v 48.16907272 83.62955600 -11.63916104
v 9.26173106 89.11316842 2.15637079
v 20.42596601 89.11215514 6.90712128
v 27.38719992 89.25993741 6.91056997
v -8.54359102 91.53214097 1.60418218
v 10.99192165 90.10874480 1.97309023
v 19.98394169 90.32620490 6.10626349
v -9.31677222 92.03304350 1.62353343
v -5.31289307 91.87018871 1.61003880
v 12.31068466 90.45384079 2.27271486
v 26.82789229 90.95750749 6.79967506
v 43.61239821 88.49734068 -6.63253013
v 11.47741172 92.76171029 2.02535558
v 22.43867517 93.39538962 5.93868596
v 29.56948243 92.47770160 5.51161636
v 46.59129679 89.72200751 -8.84099957
v 18.44320446 93.90734881 4.13920777
v 25.38000047 94.87000108 6.20000064
v 33.58833492 94.23254430 2.67995428
v 42.83226281 92.95217693 -5.83596667
v 48.18087071 92.69934148 -12.11880613
v 21.85999975 97.07999974 4.75000078
v 30.17000109 96.94000334 4.52000042
v 40.12694955 95.88006884 -2.76331604
v 46.95204645 94.96028721 -9.46237147
v -4.79999976 99.60000217 1.19000080
v 21.09999955 99.59000349 3.30000091
v 29.92000058 99.63999689 4.04000096
v 37.61265799 98.97924960 -0.87977905
v 46.75202817 98.65143150 -9.37272329
v 6.70976518 102.04153508 -0.19767661
v 21.55999839 102.32000053 2.54000188
v 33.52000192 102.26999968 1.81000109
v 43.38150471 101.32524371 -6.32622093
v 48.20784926 100.84077716 -10.75152121
v -4.97999974 105.02000153 0.91000058
v 7.53099984 104.90828753 -0.92071714
v 20.16765997 105.23382574 0.99309057
v 41.93944111 104.81040925 -4.24362579
v 48.25279489 103.95733267 -10.85391361
v -11.33911405 107.81146586 1.24065310
v 7.02704769 107.78594017 -1.32262160
v 32.27181733 108.51795226 1.25873543
v 43.25671121 107.79225081 -6.27877144
v -2.14467221 110.90461910 0.92065427
v 7.17046903 110.16549170 -1.08291965
v 7.46833952 117.31799692 -2.19658436
v 15.37779253 120.79890817 -2.86665163
v 35.25824100 121.61980569 -1.58594793
v -19.25993897 122.11883813 5.18196309
v 35.55564210 124.37620014 -2.13712617
v 44.80218515 124.31913614 -9.42703523
v 33.53019804 127.23173201 -2.42750533
v 39.27363828 127.28527188 -4.48442949
v 47.47797176 127.77827680 -11.96923573
v 44.98155043 130.63907623 -8.85550585
v 37.90622950 133.61838460 -4.80626151
v 46.58602923 134.13813710 -9.58413258
v 47.34720290 137.55594194 -10.27508732
v 47.55385593 139.59172368 -10.67779772
v -15.99449664 141.50609076 6.34314213
v 49.60947856 142.01609790 -13.96680810
v -18.93939264 145.42202652 12.52605300
v 36.54751927 145.01321316 -5.57986880
v 49.92851987 145.32324672 -12.81261351
v -17.07424410 149.04680848 11.77403145
v 30.33999912 147.56999910 -9.49000008
v 30.65216914 150.57818592 -10.29489096
v 51.63539946 150.26444197 -12.98745442
v -14.08714149 155.95100820 7.93810561
v 52.53048986 152.82925963 -13.35282065
v -8.10058694 158.79946947 2.91407481
v 15.11099190 157.40911663 -7.22843315
v 35.69012508 155.63999116 -9.24037769
v -0.74711919 161.45983338 -3.74448462
v 43.82169247 157.44987130 -6.34422246
v 2.45779590 164.49902952 -5.67238498
v 15.12454357 163.11043501 -8.24114494
v 33.71998668 161.12233698 -9.25711636
v 55.99335581 159.40502286 -12.50800770
v 47.72261530 161.98956966 -6.43659383
v 56.32216483 161.81597114 -11.87285781
v 39.90337998 167.32658446 -5.70871728
v 44.10640895 164.24809396 -5.85478824
v 50.23206025 163.46202791 -5.91157703
v -18.24735291 175.20782351 3.52178328
v 15.93456604 170.54875195 -8.13335646
v 23.16689491 169.79837418 -6.02069451
v 46.64401710 165.47030210 -5.58244670
v 24.46698956 170.34116387 -5.90651575
v 52.44967714 165.32886028 -4.59238514
v -21.21618949 180.18975854 4.35829675
v 44.87575218 167.98071563 -5.38793253
v 47.99612239 166.67041183 -4.40619513
v -22.24593237 181.90033734 4.87280404
v -11.61690522 179.81749773 4.24071727
v 23.64238724 173.40971529 -5.35363331
v 56.50180206 166.68188572 -5.43368282
v 23.41440693 174.91234839 -5.18741691
v 49.47732389 168.06203127 -3.06295301
v 45.38682848 169.93686557 -4.26025968
v 51.26329884 168.35449636 -2.26387265
v 42.94981062 171.17623985 -4.85125836
v 48.63291606 169.52903569 -2.26338068
v -19.47235502 186.81372702 6.94808969
v -17.76055619 187.05208600 6.65822346
v 26.00214258 176.16923153 -5.12936991
v -12.17119582 185.97565591 3.10469931
v 25.65933391 176.76052451 -4.96024825
v 38.87360543 173.35422337 -5.64052351
v 45.00459880 170.78149319 -4.05699015
v 49.68228564 169.71170902 -1.78280182
v 56.49977177 168.39076579 -2.88059027
v 17.32380688 179.21230197 -6.99569052
v 34.12459046 174.43686724 -5.61948586
v 46.66402191 170.67626119 -2.95538851
v 36.94798052 173.65360260 -5.83610032
v 45.24099827 170.96504569 -3.82773858
v 23.71799201 177.31606960 -4.78900736
v 36.62091494 174.21105504 -5.58905350
v 8.67615826 182.80676007 -6.05379278
v 20.30385844 179.51682210 -5.67938806
v 45.70815712 171.33936286 -3.06486781
v 57.31773749 169.33757067 -1.96363241
v 10.24934649 183.30314755 -5.69645921
v 15.49710054 182.08941817 -6.82780985
v 20.71624249 180.25152385 -4.95761260
v 47.03194275 171.45928741 -1.39208697
v 58.39454755 169.87985373 -2.27394141
v 15.06840717 183.27766657 -6.82001887
v 18.67050305 182.14133382 -5.79788676
v 35.30825675 177.20752954 -4.53753024
v 43.36430877 173.84076118 -2.15941970
v 50.50665140 171.42985761 0.19089476
v 14.65400960 184.41651762 -6.60885451
v 21.65311389 181.70754611 -3.00274906
v 19.34013329 183.79826844 -4.93295630
v 22.77671359 182.29132891 -2.93603423
v 27.89965458 181.16562068 -3.51569965
v 39.97157514 177.46925354 -1.33245985
v 51.53154209 173.75367880 2.12628604
v 59.93080139 175.05535483 5.44699747
v 60.50152704 172.04543948 -0.18902637
v 17.42355712 184.82509255 -5.47142513
v 38.90345991 178.71977389 0.65734773
v 55.40556833 172.92088270 4.25627036
v 60.27041748 172.85414040 1.82214682
v 12.58045714 186.15639210 -6.58128131
v 17.64689386 184.57810581 -5.41806221
v 22.26156928 182.86427855 -2.54628621
v 56.16303161 173.59864712 5.54802921
v 13.07529584 185.34684181 -6.68265577
v 22.06226252 182.38314986 -2.85059679
v 59.62520465 171.95022106 0.72549842
v 37.10988164 176.85830593 -3.91314365
v 47.22831771 173.49095643 -0.36285789
v 52.28276551 171.90790176 0.91618218
v 58.55074897 171.37178779 -0.56459225
v 43.62819716 172.44233191 -3.54258460
v 49.22270030 170.68390548 -1.11079542
v 54.86928672 169.01491582 -1.25480944
v -13.63944542 183.14073980 4.64976067
v 14.39220645 178.06436121 -7.77624967
v 50.79667643 167.83151031 -2.86378618
v 24.31697398 172.40916193 -5.43268258
v 38.91305625 170.36388814 -6.59534102
v 43.45449060 167.70514846 -5.93533181
v -9.38705914 177.34602094 2.39330134
v 21.22853510 171.16795480 -7.77812768
v 40.05490988 167.62402654 -6.13756198
v 43.42924058 165.32835364 -5.87034365
v 48.33600298 163.78988326 -5.48108015
v -15.17011970 176.47163570 4.74130595
v -10.17651800 175.38367212 3.08306515
v -4.65065287 174.57900941 -2.36194511
v 21.45809494 168.70447993 -6.30396931
v -19.90779303 174.96503890 2.45829648
v -14.85954784 173.66413772 3.97492386
v 45.72559893 160.21995246 -6.56413799
v 54.15208265 158.82305801 -10.33552550
v 12.35794183 165.79529643 -7.03520095
v 37.77711093 159.78038311 -8.33924580
v 45.93075067 157.69942105 -6.89728698
v -6.41270820 166.29485786 1.42489781
v -1.40585483 165.15557468 -3.21900472
v 18.16160418 161.33654118 -7.77962198
v 35.18187627 157.43973851 -9.57230944
v -5.74856112 161.58103943 0.79426804
v 32.48000145 154.49999273 -10.32000035
v 39.99623284 152.58260071 -6.43448811
v 52.16008797 150.48611164 -14.08460550
v -4.95480932 157.11987019 0.18956595
v 29.07999977 151.01000667 -10.04000008
v 33.61999989 149.96999502 -9.31000058
v 42.16831550 148.05093408 -7.43542751
v 31.52702004 147.84081280 -8.63984879
v 36.68179736 141.43717289 -6.01080013
v -17.02146418 147.85011113 12.02919055
v 37.22183779 138.31922412 -5.96260093
v -15.19931201 145.93322575 7.86274485
v 18.07839051 140.55438340 -6.21763291
v 35.30719876 136.99504733 -5.54572931
v -15.48483875 145.32680809 8.17924179
v 15.58848098 139.96855915 -6.35135267
v 36.40686348 135.98725200 -5.63394791
v 42.84524545 134.80420411 -7.01784948
v -15.61645325 145.87247372 8.73221364
v -16.79440774 147.13342488 11.68973465
v 1.37544412 144.10471916 -3.40027898
v -16.80604741 148.51783216 11.63932215
v -14.70905263 148.73880148 7.57061411
v 35.08719429 140.77018201 -5.68964006
v -15.32027218 151.12157166 9.19445883
v 28.73999998 143.70000362 -8.82000197
v 15.49114473 150.40816367 -7.04210112
v 46.32801563 142.86726713 -9.45849158
v 40.45404121 148.69014919 -6.64445991
v 15.50759934 159.20588374 -7.91493058
v 20.53375356 162.18344867 -7.59370858
v 39.06493634 157.56149590 -8.05040356
v -14.20966536 174.58650470 4.21115523
v 16.92173257 164.14551437 -7.60790100
v 50.24988204 158.76823664 -8.21219571
v -11.59357466 178.23472619 4.41536494
v -8.19606520 174.71826077 1.46043778
v 11.50730718 173.61801863 -6.61967276
v 16.09253138 172.11192846 -8.40797834
v 41.64403677 166.00105166 -5.72541589
v 45.44691369 163.67706656 -5.88743389
v 23.55091274 174.09522831 -5.28021855
v 47.96417058 169.01440918 -3.26471706
v 40.92265293 173.01432788 -4.73740231
v 46.48818821 171.05422914 -2.17772345
v 52.08835006 169.41425204 -1.25139498
v 12.23941520 182.18941987 -5.70730446
v 30.43610416 176.53521895 -4.83183051
v 50.27052760 170.55928707 -0.57289877
v 39.56379369 173.80788922 -4.77876421
v 20.23087442 178.01246047 -6.62656175
v 37.89342940 173.28581214 -5.96033502
v 47.25054651 170.40924728 -2.38754437
v 52.82716826 168.92202199 -1.34503667
v 58.74195322 169.46022213 -3.65748676
v -10.32331865 180.85518479 3.12396907
v 44.34993491 171.40205204 -3.99877271
v -20.69872431 178.92669141 4.28642426
v 50.01974851 164.79314864 -5.13322325
v 39.79372606 168.52544248 -6.47437153
v -3.93472752 163.73890638 -0.94603066
v 2.21063732 163.36801648 -5.29365707
v 29.94029783 162.58534789 -7.29287975
v 36.77511215 160.07596254 -8.60153511
v 55.21487445 156.60105646 -13.12507316
v -5.02955075 163.05166483 0.43295248
v 31.00985289 154.62005138 -10.17147023
v 26.76921524 157.12486207 -8.32761079
v 37.19289601 153.79236639 -9.04731546
v 29.88301218 154.24652398 -9.96656064
v 33.41000155 149.96999502 -9.14999936
v -22.99739793 148.03934097 13.10012862
v 20.93372680 146.99216187 -7.22413370
v 30.34000099 146.32000029 -8.63999873
v -24.44727719 143.15684140 13.07867747
v -18.79849471 143.39782298 10.95038652
v -16.06626064 147.65909314 10.87615266
v -15.37736133 143.34318042 6.16906397
v 18.75831373 143.05779338 -6.77411025
v 37.43404895 142.62039959 -5.92800695
v -26.42362565 139.01048899 12.22145837
v -19.57433112 142.49835908 9.88410041
v 33.69749710 139.29334283 -5.02054719
v 37.83350438 139.51109350 -6.16822625
v 45.53434625 139.52942193 -8.77226889
v 36.46336868 136.91544533 -5.62082417
v -35.32391787 131.12100959 8.37776717
v -17.02916808 126.76228583 5.34423580
v -0.63593587 128.07960808 -1.84431591
v 35.51241010 131.57306612 -4.21613362
v -18.22402887 124.11076576 5.34134777
v 33.89066085 130.72772324 -3.66127561
v -16.89249091 124.34466183 4.95903613
v 34.28339958 131.97945058 -4.04271996
v -26.79401636 124.29368496 5.43263229
v 27.99000032 143.24000478 -8.51999782
v 38.81170973 145.86915076 -6.82774652
v 21.87043615 144.89945769 -7.16558471
v 27.99999900 146.53000236 -8.95999838
v 34.72031280 148.13052118 -8.37585423
v 32.27801993 151.36812627 -9.57524218
v -35.33662856 138.19880784 12.44673692
v -3.01460689 146.26124501 -1.28912192
v 37.08834574 156.90924227 -7.80874584
v -33.79097953 141.94321632 12.93895580
v -20.77316865 145.95729113 13.13624717
v 2.10286863 151.17043257 -4.33304254
v 12.73060683 154.15522456 -7.38688046
v 35.85822135 160.74252129 -8.68164096
v -28.03146653 146.46776021 12.68232707
v -18.02450977 149.22088385 12.31490821
v 32.35062957 163.14218938 -8.79443251
v 40.71733728 166.69704020 -5.76869305
v -26.63955651 148.12512696 12.96688430
v -15.47869667 152.36885846 9.14286729
v 38.65196928 169.01351511 -5.98588400
v 40.32625258 168.94103587 -6.64844178
v -17.00409129 154.10043299 9.82912350
v -8.88350699 157.00073540 4.04793397
v 37.43392602 171.29994929 -6.19523041
v -21.45777270 155.22469580 9.55150183
v -17.25154556 156.02415800 9.57692042
v -6.68642856 161.47971153 1.40243303
v 24.08268489 171.06036842 -5.42956218
v -15.46230260 160.42625904 7.08537130
v -5.90644963 163.70654106 1.37399579
v -18.68279465 160.80929339 5.88628883
v 35.09252891 180.30500412 -2.27122870
v -19.86256242 160.19260883 4.54544462
v -12.61102036 164.43684697 5.37646981
v -5.22619206 167.18025506 -0.70727564
v 32.84641728 181.68917298 -1.63500861
v -14.59446084 165.33222795 5.45341289
v 11.70400716 174.52125251 -6.48555066
v 20.52681521 178.74592543 -5.91692328
v 30.33845685 182.39413202 -2.26374087
v 32.21037611 181.94229901 -2.47559370
v -14.75078706 167.39946604 5.04777953
v 18.07835884 180.05485833 -6.26957603
v 31.12101182 182.53766000 -2.36385176
v 31.45056963 182.32500553 -1.97498570
v 20.91197297 184.24348533 -1.76937319
v 26.38627775 186.30087376 -0.23799048
v 30.83354607 182.63857067 -2.36301054
v 16.50307514 184.54815447 -5.53617394
v 20.71999945 186.58000231 -3.27999634
v 25.34409799 188.54358792 0.13093169
v 30.73986061 182.63977766 -2.33669137
v -15.70574380 173.38484526 3.95506620
v 13.67124263 186.07178330 -6.13591494
v 23.01463112 189.64856863 0.91623567
v -19.35741305 174.38340187 1.21885980
v -14.75221664 176.52429640 4.74387873
v -10.42585075 178.76313627 3.08961445
v 24.52930622 193.80429387 2.07836018
v -20.53207718 176.19511485 3.20386793
v -9.52172093 181.56848848 1.69303687
v 9.42096021 187.38318980 -4.82648471
v -15.54396190 181.35248125 5.76170953
v 18.60121079 199.69466329 1.63856242
v -18.00751500 184.54243243 6.69161044
v 16.49770699 202.19694078 1.00254989
v -26.08985081 182.61098862 4.29787301
v 16.16155542 202.60035992 1.01221679
v -28.30010839 183.24103951 3.18880146
v -5.14691835 194.55489516 -3.33139813
v -29.12502550 185.14969945 3.48817953
v -30.21372296 186.74579263 3.21786874
v 2.41162558 202.76956260 -2.88940012
v -30.31980619 188.13419342 3.78761976
v -23.27344753 191.44606590 7.20315007
v -24.56044033 193.11738014 6.96629053
v -3.41801555 203.98695767 -3.60617321
v -31.28758073 192.12953746 3.31283896
v -2.15917104 205.22019267 -3.12012155
v -32.22460672 190.89040160 2.44728685
v -28.46479602 191.93014503 5.77075826
v -31.76041320 188.73909116 2.67847348
v -30.96132912 187.04313040 2.66707898
v -30.32999858 185.73999405 2.30999896
v -28.83772179 183.92953277 3.05729220
v -22.53041975 183.93895030 5.64011186
v -24.85037781 179.04514074 3.15765594
v -22.03337662 176.68305337 2.44691828
v -18.74805614 173.86716604 2.58863065
v -13.62348162 173.70750010 4.19519562
v -7.77348038 176.55894160 0.97960874
v 0.33997244 180.43555319 -4.75955289
v -21.60082571 161.21548414 4.67394851
v -18.46437342 162.89249063 6.45294692
v -11.85824443 166.12507403 5.06944070
v -6.87854365 169.19000447 1.09099573
v -15.99700376 160.14242172 7.07654795
v -9.17276461 160.17070413 3.90412472
v -4.63400967 162.18988597 -0.45126784
v -0.43666270 164.59473968 -4.21001017
v -24.45228212 149.20255542 12.60047872
v -19.36563291 152.15307474 12.25346979
v -14.99946509 154.02086079 8.33867397
v -10.37250459 156.13368154 5.33045921
v -4.00685845 159.35397148 -1.26862782
v -30.42562678 142.71317422 12.96424773
v -26.18700638 144.85843480 12.43727189
v -19.61623318 148.49363267 13.13977502
v -38.30831125 134.21979547 10.84615197
v -23.18885550 143.83134246 13.01895827
v -2.35708780 150.53214133 -1.54327345
v -24.72268976 132.98913836 8.01711902
v -16.94847830 137.03705370 5.68902493
v 2.68665515 147.16003835 -4.35193814
v 13.05453014 152.69225836 -7.15774903
v -9.37764533 134.91123915 1.85759785
v -20.31959593 125.93272328 6.12189109
v 22.44302630 146.76843584 -7.54301483
v -7.75478687 113.35072666 3.04738595
v 9.20396671 120.78896910 -3.12330248
v 3.21309152 114.59141970 -0.86738856
v -5.24885673 109.37659442 1.27020618
v 3.38514405 113.86907101 -0.64773351
v 11.56874094 118.95402521 -2.77215661
v 15.71615972 121.72042578 -3.24252225
v -9.85344872 112.04304546 2.40118918
v -14.85294756 123.71174246 4.42791777
v -26.46830119 122.98066914 4.41027200
v -10.01849677 133.19319487 2.53528007
v -23.00519682 128.78100574 7.17150327
v -21.66317962 133.36089253 6.86747301
v -21.27194963 137.97590137 7.63955992
v -17.35802740 144.70113814 10.66160854
v -7.59741943 150.04852414 2.00102059
v -37.73941100 135.76175272 11.55436598
v -26.46871656 144.21656728 12.57053763
v -19.88435350 147.19529450 13.35166022
v -16.33621007 146.07988298 10.41892450
v -15.22323117 149.32124317 9.31853801
v -34.60058197 141.73261821 13.05191219
v -17.31786691 152.33957767 10.89465898
v -13.48780841 161.07720137 6.70938147
v -29.50209193 160.38404405 -1.55570090
v -27.07605809 163.10906410 -2.49907817
v -29.77056243 159.86180305 -1.21492951
v -21.95213735 162.39805520 4.19659493
v -22.34337479 156.41450882 7.94792082
v -16.95612259 159.66452658 7.17985677
v -16.10742696 157.19981492 6.97437907
v -34.24298018 144.87130940 12.22944167
v -36.07853502 140.51622152 12.69596256
v -30.37023544 144.30944622 12.84391247
v -27.90413983 149.84123409 11.96081471
v -24.29550141 148.10439944 12.20511179
v -39.10148144 134.05986130 10.52427664
v -17.42448099 148.42902124 12.13704702
v -18.61499995 144.65786517 12.00076938
v -26.07604675 136.69788837 10.95723826
v -20.67656815 139.15482163 7.74543267
v -30.31926788 126.24546885 5.65050589
v -27.79373713 123.98225814 4.54603182
v -26.79688111 121.91341817 3.43313557
v -25.67016147 119.99201030 2.41596950
v -4.00754111 133.86455178 -1.27836608
v -13.18056975 125.45591593 4.29603737
v -12.68735062 117.26962030 3.82476952
v -23.59501645 117.25661159 2.14251620
v -16.13170281 126.21776760 4.94998600
v -26.46308579 121.19595706 2.97293579
v -28.56532112 123.09171259 3.71177075
v -30.08140996 124.04146045 3.21034715
v -27.57157572 126.78584456 6.75547728
v -22.92810194 132.96209276 7.36858323
v -16.05272479 137.94794679 5.31754922
v -7.56937452 143.62169802 1.76155823
v -20.55049874 136.86695695 7.00224005
v -19.46663670 139.65725899 7.25289760
v -13.22355401 144.07205582 5.41462470
v -23.61730672 138.73493671 10.45153197
v -29.34973501 135.28737426 10.59132814
v -22.81314321 140.82585275 10.40216722
v -15.96961170 145.11285722 8.39079451
v -22.37042412 142.23125577 10.94520371
v -25.09091981 141.13329351 12.46772800
v -18.50065589 147.04236388 12.86642160
v -15.16484469 147.91977406 8.23762268
v -11.90690231 150.31957626 5.12685860
v -25.50102957 142.62883365 12.85215933
v -22.23574929 146.17605507 13.45222909
v -13.31919804 152.15560794 6.82587549
v -23.50981720 147.45555818 12.81199139
v -19.02621239 150.62154830 12.69312482
v -11.55653410 154.99138832 6.31309859
v -6.20685378 157.84141421 1.56381447
v -25.15971661 148.28889072 12.48139050
v -17.98665710 153.55744958 11.00112591
v -14.99303989 156.26226366 8.22071079
v -6.72523072 160.71881354 1.01079408
v -31.80106729 145.32414079 12.63393555
v -27.99355797 149.00566638 12.72236463
v -15.94135724 158.82739425 7.78091606
v -15.42641781 162.87918389 6.94043236
v -21.95016481 159.65721011 4.85355034
v -7.31187547 170.94007134 1.73310400
v -30.09276092 155.62446415 0.87778165
v -24.27964658 160.62444448 2.08150526
v -18.20980944 167.84542799 5.17942104
v -35.06252170 150.13487637 -0.03730151
v -35.40000319 154.68999743 -0.10999545
v -30.03427200 159.33918953 -1.17845682
v -24.77774955 164.24781084 -1.85275846
v -21.93169855 166.32686555 -0.22896922
v -23.10834453 162.75717318 1.16639945
v -18.66163686 172.03426361 2.82233930
v -27.79297344 164.59019482 -2.96446192
v -23.32063578 170.29933631 -3.47502157
v -21.55034989 172.46338725 -1.20706495
v -23.75688963 173.69580269 -2.62021925
v -23.25837500 176.62826180 2.05468014
v -23.79809134 171.70280218 -3.70222563
v -28.57955173 163.49907219 -2.51282146
v -25.65867640 166.08768702 -2.90843938
v -21.75124362 170.40370405 -1.95436669
v -33.36433321 153.52882445 -0.33682043
v -30.83495237 156.96856380 -0.10092224
v -27.20566466 158.99008512 -1.89876917
v -19.64895427 169.13154721 3.14747612
v -23.89371209 164.59313035 -1.33712019
v -21.04628645 170.32589018 -0.99924591
v -21.17184177 160.54105759 4.96915961
v -27.58153342 158.65238011 -1.81862107
v -24.78594519 159.12759304 1.90627528
v -21.99225873 164.05825317 3.04571353
v -16.27546921 166.31482542 6.03601057
v -17.47342944 158.89957547 7.20526045
v -32.75378048 145.78196406 12.56918348
v -25.37051402 148.34217727 12.54449412
v -16.11234434 156.12438321 8.76691565
v -25.29854886 143.62615347 13.02738581
v -22.25176804 147.12888002 13.51716742
v -17.15313457 150.62655509 11.42642181
v -19.55842972 143.90479028 11.87539380
v -18.43267493 149.05473590 12.80468237
v -26.62584558 127.85100937 6.95152534
v -27.68687159 121.96655571 3.62708466
v -17.92160980 123.28757346 4.93253442
v -22.23425917 122.77131528 5.22724958
v -18.67124625 126.18899345 5.97261870
v -26.91088617 121.36459351 3.22027528
v -6.10241713 142.45365560 0.37296116
v -14.95193969 140.19325376 5.26817748
v 0.30899909 150.48283339 -3.17260507
v -28.19387428 134.25999880 9.85524710
v -24.85185675 141.88551903 12.63972186
v -22.88519405 146.90773189 13.32017500
v -16.57505706 151.39125288 11.13297325
v -33.17390010 140.83330333 13.12737819
v -29.20780703 144.25684512 12.89674360
v -20.52768134 151.41896904 12.62920164
v -16.25994034 153.23802829 9.43256263
v -40.69719091 134.78247821 8.33446905
v -39.00644183 136.75177097 11.16681192
v -35.63229367 140.93694091 12.87451852
v -29.15691771 146.63755894 13.11658975
v -26.05408989 149.44976568 12.68105954
v -15.24312422 157.53984451 8.06507282
v -40.63092545 136.35048270 8.14886298
v -38.45107183 140.02293348 11.07632555
v -31.15708940 146.79369330 12.73492258
v -17.55506918 157.41309524 8.94640479
v -14.80779890 159.91680324 7.19731720
v -23.54015410 155.33062816 8.50011688
v -20.32381669 158.12426805 7.06361886
v -16.76884852 160.95760465 7.26343691
v -13.72039784 163.67803514 5.99741004
v -10.01532562 166.19662941 4.34117392
v -22.47902192 157.76987374 6.11901609
v -18.80107448 159.92683172 5.53109031
v -16.84933715 162.62279451 7.00695533
v -13.93676084 164.88471627 5.66868903
v -15.45830723 164.41112757 6.05065143
v -23.60096574 158.99878740 4.05954337
v -20.25279030 162.25589812 5.48264058
v -13.30603100 168.49797964 4.46844101
v -24.23352934 159.21244025 3.05973087
v -21.26310393 163.12348843 4.59095277
v -16.36299118 167.49951243 5.78340935
v -13.19648139 170.09747028 4.09301231
v -10.68217214 172.96367884 3.17761302
v -37.59000078 151.82000399 0.71000151
v -33.47432613 152.90184319 -0.39249656
v -30.70292249 156.17834032 0.33893946
v -28.69466692 158.90249610 -1.49866974
v -21.22532576 166.57775640 1.52492302
v -35.08999944 155.82999587 -0.18000152
v -31.94504231 158.33376348 -0.80425892
v -28.69568393 160.89648008 -1.77061022
v -25.59745498 163.54689002 -1.93145929
v -22.78176509 164.76230323 0.84856857
v -29.76187691 162.29826212 -2.21362337
v -25.94023757 165.42395949 -2.78344238
v -28.84391509 164.90933299 -3.30335903
v -24.84717965 168.44266653 -3.81367793
v -24.61211942 170.76988518 -4.18417342
v -25.06285906 172.35100269 -4.12253803
v -26.22448280 167.27524996 -3.70812230
v -29.83842604 163.35605085 -2.95952638
v -31.44856542 159.68924761 -1.29356922
v -28.01585570 162.28184104 -2.23197858
v -24.60915782 165.37235677 -2.19848915
v -35.28999537 156.63999319 -0.69000357
v -26.45452693 160.86694598 -0.87791390
v -22.07369916 165.54045677 1.10488036
v -23.48699979 159.99278426 3.52369272
v -20.11676691 160.07132828 5.94145153
v -42.10491106 138.48552108 9.49478429
v -40.34236073 134.25947726 9.14298929
v -36.65913641 139.08511400 12.39233091
v -38.03247213 143.40703189 12.69780379
v -27.18384564 150.89985728 10.91539394
v -15.76489769 156.38263524 8.66984483
v -39.07071054 134.95737314 10.84627490
v -21.54201269 148.12885225 13.47756013
v -24.60400015 144.72602308 13.14912923
v -15.96960612 144.30308342 7.34870369
v -22.83107862 139.50206339 10.19581873
v -29.09486927 122.60072678 2.19418388
v 0.20806356 144.78601515 -2.99423467
v -15.06372169 130.82125783 4.90837218
v -13.82181421 119.63957548 4.54834988
v -6.39898563 119.12120879 2.61479523
v -29.11087126 122.83291668 3.42314481
v -18.51874031 132.98448920 5.91241941
v -32.33458102 125.49144030 3.55803990
v -25.42931214 138.15990090 11.48426346
v -22.59138413 134.77173448 7.44743599
v -38.16459700 130.86499274 8.27757828
v -19.98177171 142.82773435 10.99205576
v -39.78133947 132.94729590 9.01452452
v -32.20926598 140.90968668 13.08312640
v -27.39876695 145.07792890 12.71399669
v -22.17550762 148.98423851 13.28382269
v -40.49243778 135.43461263 9.17737186
v -37.87594661 139.74900544 11.84560638
v -28.38827483 147.76465297 13.14830780
v -18.56455021 156.17391467 9.63350106
v -19.29464005 158.43625367 7.49079371
v -29.91508134 158.50879252 -0.01282782
v -34.35260057 153.89934182 0.04114201
v -30.89825250 159.98654068 -1.47343997
v -26.32258832 164.08480704 -2.77916738
v -36.86254472 152.70403028 0.70296600
v -39.91327062 135.30509174 10.14044508
v -35.91293469 142.57036150 14.07659613
v -38.73320669 141.33545756 6.37657568
v -36.72433645 143.20476353 10.34016814
v -38.21907565 138.72493804 11.70302555
v -29.37814966 148.53844047 12.51248736
v -35.01176462 146.58556879 7.55734649
v -30.31536750 148.57369661 11.44089736
v -33.78757089 147.15425670 8.33323970
v -29.30734865 149.58135784 10.47035959
v -37.23307699 129.42522764 6.80507254
v -24.25101213 146.28480375 12.82639522
v -21.30960301 149.81858432 13.19459453
v -19.71950382 145.53944767 12.58365065
v -28.76766957 122.10078537 3.22171231
v -25.08064918 133.73596966 8.61771964
v -4.89981659 141.95877314 -0.58302283
v -23.61628227 120.81746757 3.85762448
v -5.33035863 115.13330787 2.11284729
v -15.58683719 105.99655658 0.99522294
v -14.16871790 117.87627637 4.06444306
v -21.47666365 120.34654617 4.61893296
v -15.54000005 12.93000020 1.30999996
v -10.93184855 10.55878028 0.60419244
v -3.82022257 11.54954266 1.16299896
v 9.80999973 10.32999996 2.42999964
v 18.68999936 9.49999969 3.03000002
v 26.18999965 7.47000007 -2.19999976
v 29.77059782 4.17094585 -5.26509434
v 34.41658989 4.81267972 -9.80014633
v 39.30724785 3.54599324 -13.22154514
v -17.24000089 9.42999963 0.89000002
v -12.43999973 8.84000026 0.82000002
v -5.34000015 7.98999984 0.78000000
v 1.86945207 7.29793170 1.42571982
v 15.88610560 6.08209288 2.11312552
v 22.45945670 4.65417886 0.25878157
v 27.97686681 2.98432470 -4.29663341
v 33.46299380 1.31946057 -8.19638930
v 39.00451958 -0.29462099 -12.69824989
v -18.61605421 8.12751241 0.47619120
v -4.76706587 6.20401604 0.75976196
v 1.46723830 5.61499922 0.91676682
v 8.12051911 4.87216003 1.48091360
v 14.92023654 4.24137572 1.74167426
v 23.02804589 2.59086839 -0.20094318
v 27.45192312 0.88226801 -3.91701981
v -17.60240085 6.38393220 0.64847321
v -4.24011052 4.51648794 0.69117476
v 2.53700488 2.11154297 1.54007925
v 9.26036574 3.10186623 1.22176902
v 16.79592766 2.10924097 1.65579654
v 25.32253042 0.27420931 -2.15323898
v 30.20768054 -1.36528700 -5.91936102
v -17.42750593 4.78720851 0.26569053
v 11.32888999 1.36272283 1.07468909
v 28.17940898 -2.34233076 -4.71255183
v 39.53362629 -5.80186350 -13.57731409
v -3.12969810 1.79592613 0.52026287
v 5.59216086 -0.33299337 0.58497174
v 12.91123871 -0.18757783 0.85205241
v 37.58407012 -6.35633245 -12.61731796
v -17.78520830 2.57706735 -0.35606054
v -1.10259943 0.44905703 0.59761305
v 7.97181111 -0.73034241 0.56267780
v -17.75520295 1.81652827 -0.36819559
v -1.59806409 -0.67524012 0.74476696
v 7.55238626 -1.90152100 0.61351224
v 28.39688212 -6.31158240 -5.86528843
v 35.74921936 -8.11311696 -11.70093566
v 37.78719530 -9.45559517 -12.98050676
v -17.44360290 0.21635481 -0.10835115
v -2.96777813 -1.85431936 0.29205438
v 6.18918845 -3.13243247 0.35735185
v 15.36174398 -4.63491399 -0.46868206
v 23.89474027 -6.56694965 -3.30700679
v 38.89078647 -10.80496330 -13.67212273
v -17.55000092 -1.26000005 -0.14999998
v -10.72211098 -2.29611597 -0.24952504
v -2.29808874 -3.00947181 0.62213710
v 4.29223245 -4.45063552 0.49309572
v 12.73921411 -5.86580159 -0.28412719
v 21.05719224 -7.71347852 -2.82467064
v 30.47343343 -10.22230275 -7.99183641
v 34.53123197 -11.37674320 -11.24712266
v 39.04646635 -12.51172367 -13.54407426
v -10.43893211 -4.24580649 0.15966936
v -5.00601530 -4.85944422 -0.06077569
v 2.54793442 -5.99450991 0.38305169
v 9.94144380 -7.26317335 -0.45011446
v 23.17767404 -9.17660631 -4.34265239
v 30.65741993 -11.38082147 -8.37578904
v 34.73117948 -13.93753476 -11.85405813
v 41.43732414 -15.12693893 -15.34121111
v -11.37221325 -5.58033725 -0.07636668
v -5.26537979 -6.80684159 -0.19787261
v 0.90985280 -7.81069091 -0.12675193
v 7.36000016 -8.89999978 -0.52999996
v 13.82463705 -10.13203431 -0.82374527
v 19.68999952 -11.40000019 -3.40000028
v 27.47637033 -13.35135661 -6.96875714
v 32.77905658 -13.53397500 -10.08111145
v 41.60749167 -17.18653366 -15.71027935
v -9.82769392 -8.28843936 -0.15687967
v -2.63929903 -10.61660796 -0.51220722
v 3.83000006 -10.71000006 -1.09999999
v 10.97000018 -11.88999973 -1.26999989
v 17.90999994 -13.41000013 -3.29999975
v 24.82865378 -15.04506916 -5.70743997
v 32.74631128 -17.34052598 -11.10385079
v 41.63110629 -19.98873800 -15.76795988
v -17.45999977 -9.54999961 -0.69000002
v -2.22999998 -12.10999954 -0.73999999
v 5.29999984 -13.48999981 -1.45999994
v 10.35999972 -14.34999984 -1.65000022
v 17.47843996 -15.93053341 -3.25346040
v 24.58182350 -17.64129847 -6.13655010
v 32.70446137 -21.23761550 -11.21514384
v 38.20000961 -21.52296714 -14.25229851
v -16.97999984 -12.10999954 -0.49999997
v -11.45000011 -13.02000042 -0.27000031
v -6.22999994 -13.97999935 -0.54000015
v -0.73000003 -15.04999958 -1.18999998
v 4.49000020 -16.00000076 -1.56999961
v 9.97000001 -17.00000092 -1.96000002
v 23.47522601 -19.21638846 -6.10782998
v 30.22200987 -22.06163853 -9.57555138
v 35.00945494 -23.78959768 -12.74939440
v 40.10651633 -24.66288395 -15.22779185
v 43.55385154 -27.85776183 -17.34464802
v -17.04999991 -14.67000041 -0.29000011
v -8.99999961 -16.11999981 -0.37999995
v -3.47000011 -17.21999981 -1.02999969
v 2.16999999 -18.34000088 -1.67000003
v 7.89999962 -19.36999895 -1.87999965
v 26.33002028 -22.18130045 -7.36274244
v 39.25764561 -27.29700506 -14.63541389
v 43.02073643 -28.55916508 -16.35101996
v -16.99000038 -17.35999994 -0.39999982
v -3.15000000 -20.06000094 -1.29999977
v 2.57000001 -21.16000094 -1.70000026
v 8.20000004 -22.26000093 -2.18999991
v 13.64000048 -23.42000045 -3.13999993
v 21.59659378 -25.45765601 -5.62803634
v 29.25161459 -27.57647447 -9.82287992
v 34.32470560 -29.00109626 -12.65750267
v 43.45294461 -31.14839830 -16.10880718
v -17.58000068 -20.03999986 -1.02999993
v -12.02000026 -21.02000080 -0.68999996
v -6.56000013 -22.05999941 -0.78000000
v -0.86999999 -23.22000079 -1.34000008
v 4.73000016 -24.36999977 -1.97999994
v 10.28000005 -25.52999929 -2.67000031
v 15.56000020 -26.79999918 -4.18000016
v 31.56982362 -30.93861975 -11.36985607
v 44.58381981 -35.30139849 -16.40323922
v -17.98000000 -22.68000133 -1.48000033
v -12.48000003 -23.62000011 -0.91000000
v -7.19999988 -24.66000058 -1.01999997
v -2.20697606 -26.33249760 -1.31505274
v 3.72999976 -26.90000087 -1.93000026
v 9.25000012 -28.10000069 -2.70999968
v 17.17021130 -30.07002734 -5.10919932
v 24.91999976 -32.17000142 -8.55999999
v 32.84836933 -34.34969112 -11.96690928
v -18.40000041 -25.24000034 -1.50999997
v -13.00000027 -26.22999996 -1.15999987
v -4.98000020 -27.86000073 -1.46000006
v 3.29999998 -29.55999970 -1.93999999
v 8.78271647 -30.80368415 -2.94144521
v -18.30000058 -27.86000073 -1.34999992
v -12.88000029 -28.95000018 -1.31999969
v -4.80958913 -30.70719168 -1.79887505
v 3.38416290 -32.36562386 -2.12982972
v -18.85000058 -30.44000082 -1.26000005
v 0.34171826 -34.72097218 -2.33569671
v 45.69689929 -46.66633159 -17.19660498
v -19.17999983 -33.16000104 -1.29000004
v 0.83978160 -37.74934635 -3.13477707
v -19.09918524 -36.14026681 -1.49310846
v -10.32999996 -38.18999976 -2.20000022
v -20.23999952 -39.02000189 -1.62000034
v -14.17999994 -40.46000168 -2.02000001
v -7.70989712 -42.11701825 -2.43687816
v 1.53131993 -44.34322193 -4.02762135
v -21.04999870 -42.20999777 -1.73000013
v -14.51522391 -42.33176634 -1.89952052
v -7.63144298 -44.88563165 -2.79618963
v -1.18972373 -47.21496254 -4.05171840
v 8.97926558 -49.85875636 -5.76058030
v 35.54034233 -57.47092888 -14.45539761
v -21.88999951 -45.63000053 -1.82999938
v 5.59452921 -52.78354138 -5.79381129
v 33.55635330 -60.77068672 -13.94761540
v -22.87000045 -49.19999838 -1.98999979
v -15.65000042 -50.99999905 -2.42000003
v 41.85706005 -67.40079820 -17.47262292
v -23.57999980 -53.10000107 -2.38999934
v -15.83000086 -55.02999946 -2.73999898
v -8.22598953 -57.20954761 -4.00078762
v 39.02495652 -70.75411826 -16.54497162
v -25.00452101 -58.75225365 -3.37835704
v -18.31084676 -55.64835295 -2.77698063
v -12.02999987 -60.38999930 -4.01000027
v -3.88604519 -62.59734184 -5.19008562
v 8.02475493 -66.04045630 -7.82303978
v -24.18978326 -61.52972952 -3.29993665
v -15.67954756 -63.78737092 -3.44232307
v -24.72000010 -65.76000154 -3.75000015
v -7.87071604 -70.38493454 -5.36627509
v 4.84260963 -74.41246510 -8.77551269
v 16.53278247 -73.52915406 -11.01713534
v 37.88824007 -83.96155387 -16.44962840
v -25.31000040 -69.97999549 -4.41999920
v -16.98898897 -72.37911969 -4.71446151
v -8.71201977 -74.58100468 -5.94286434
v 3.05834645 -78.36247236 -9.27979220
v 33.00792351 -85.88318527 -14.68305290
v -26.02967247 -74.08422232 -4.74207476
v -14.03577533 -77.39331573 -5.99266263
v -2.14782055 -81.18050545 -8.68325680
v -26.50098875 -78.02077383 -5.34515176
v -15.08941501 -81.32503927 -6.89192489
v 25.27285740 -96.97198868 -13.39619141
v -27.22980827 -85.28084308 -6.57308009
v -27.41655707 -88.74666691 -6.48490479
v -17.12490246 -91.88880026 -8.44290480
v 17.03869551 -105.31304777 -12.51038816
v 28.57668884 -107.96675086 -13.13829795
v 11.95999980 -107.06000030 -12.31000014
v 17.96999946 -108.68000239 -12.29000092
v 6.75999979 -108.40000212 -11.57000009
v 12.55402993 -108.82235318 -12.24237680
v 22.65071496 -112.70008236 -12.25848123
v 11.18178573 -112.08442599 -12.01135386
v 16.65982790 -114.06034231 -12.31196616
v 22.14971185 -114.53434080 -12.29170989
v 24.46511015 -118.30467731 -12.88426761
v -15.32890648 -106.63912445 -8.96561239
v -2.63501937 -110.77101529 -10.48365328
v 7.63999997 -114.01999742 -11.58999931
v 11.34398114 -115.75008184 -12.02031132
v 18.26767251 -118.04301292 -12.52450049
v 23.24961126 -119.99157071 -12.75925711
v -17.73588359 -108.34740102 -8.62732437
v -4.20708163 -112.77268827 -10.16717125
v 3.34000215 -115.24000019 -11.04999892
v 23.42476137 -121.65939063 -12.84814440
v 10.28999966 -119.94999647 -11.53999940
v 21.71523124 -122.92991579 -12.52707001
v 24.18684028 -123.68313968 -13.02513666
v 3.48907360 -120.30030042 -10.93206462
v 12.54446525 -123.12816083 -11.54263318
v 9.44999978 -124.50999767 -11.36999950
v 6.14000019 -125.63000619 -11.06000040
v 20.87251097 -133.93799961 -12.96339650
v 20.09085752 -135.94600558 -12.84812577
v 19.24156584 -139.09772038 -12.66244333
v 20.26065066 -133.86586308 -12.86803279
v 21.71588875 -131.73101842 -13.40191718
v 11.38999965 -125.12999773 -11.45000011
v -8.77904985 -114.65872079 -9.86070372
v 22.81639911 -124.76459146 -12.89903373
v -34.66864675 -101.48791224 -5.97569859
v -5.49586117 -111.91792786 -9.98220686
v 1.70999987 -114.43000287 -10.89000050
v 5.31999953 -115.68000168 -11.27000339
v 16.35999978 -119.41000074 -12.19000015
v 21.08841203 -121.38658017 -12.37687189
v -9.30947438 -106.49918765 -10.00178233
v -1.56612159 -111.31358892 -10.51712036
v 7.10983155 -112.53878474 -11.31823938
v 14.51999974 -114.51999843 -12.08999939
v 18.70982349 -115.80978334 -12.01322861
v 22.32288383 -116.88779294 -12.54025195
v -32.39826486 -93.92262995 -6.59464765
v -19.63842846 -98.32233936 -8.28549825
v 6.33000024 -107.08999634 -11.30999997
v 10.78000013 -108.58999938 -11.81999873
v 7.54666934 -111.88072711 -11.40375063
v 15.45358915 -110.09696126 -12.13028934
v 20.13064176 -111.54658347 -12.32040767
v 5.40667772 -105.59764504 -11.33346744
v 20.47999948 -106.62999749 -12.49000058
v 26.36330388 -108.04882646 -12.84547616
v 20.60776390 -109.68426615 -12.23507337
v 28.48313935 -109.18760300 -13.12185079
v -30.61687201 -78.61096412 -5.56183979
v 2.45399261 -89.56214041 -10.95433068
v -18.09003390 -76.54993981 -5.73042594
v 16.53920114 -88.11164647 -12.27004174
v -28.50000001 -67.04000384 -3.90999904
v -16.59936085 -70.69104910 -4.66390466
v 13.72070052 -85.81899852 -11.73961628
v 24.88974296 -84.58652347 -13.42019718
v 25.83527938 -89.44166452 -13.62807397
v 35.54666415 -88.04397285 -15.53317066
v -28.04999985 -61.08999997 -3.49000003
v -10.09000000 -66.48000330 -4.54999972
v 1.66432303 -70.42466104 -7.21075945
v 13.45413830 -74.43254441 -10.15319675
v 25.30668676 -78.49119604 -13.61301821
v 32.92980790 -83.39910954 -15.10571223
v -27.17999928 -55.44000119 -3.06000072
v -15.27999993 -58.83999914 -3.09000025
v -9.74565838 -60.64604223 -4.43427963
v 1.61481497 -64.16384876 -6.10230537
v 39.54138979 -77.18963176 -17.12703332
v -26.80999972 -49.81999844 -2.32000090
v -15.61999973 -53.00999805 -2.44999980
v 12.41467055 -61.85689941 -7.78570166
v -26.15999989 -44.64000091 -2.02000025
v 5.58984466 -54.03486267 -5.81246475
v 15.32222424 -61.38611212 -8.66461731
v -15.89000039 -42.38000140 -1.64000026
v 42.71542281 -61.11644581 -17.24478602
v -25.11999942 -35.22000089 -1.88999996
v -6.31011976 -40.28984532 -2.52090604
v 3.09530622 -43.01256314 -4.01457585
v 12.50286028 -45.72883993 -5.61255589
v -24.72000010 -31.03999980 -1.90999964
v -15.94999991 -33.22000057 -1.21999998
v 1.45972276 -41.23894498 -3.74149648
v -24.05999973 -27.30000019 -2.11000023
v -16.18999988 -29.13000062 -1.00000005
v -8.22444074 -31.13830462 -1.64061901
v 0.12292567 -33.24247152 -2.34636315
v -23.65999855 -23.70000072 -1.84999953
v -16.00000076 -25.47000162 -0.87999925
v -8.38669855 -26.54930763 -0.86678221
v -0.93000004 -29.16000038 -1.27000001
v 13.71314563 -33.15760940 -4.47043218
v 35.50861776 -40.00332952 -13.22031673
v -23.33999984 -20.25000006 -1.61999965
v -16.21970907 -21.84975520 -0.70085551
v -9.36145615 -22.55487256 -0.32769720
v -1.46000006 -25.39999969 -1.12999999
v 6.07000059 -27.31000073 -2.01999955
v 13.41999974 -29.27999943 -3.53000010
v 41.89903662 -37.93236613 -15.02674073
v -23.12000096 -16.78999886 -1.00000005
v -16.63506590 -19.59708892 -0.39024782
v -8.63000005 -20.10999992 -0.27000008
v -1.41999987 -21.91000059 -1.28000008
v 6.02000020 -23.71999994 -1.93000003
v 13.46999966 -25.62999912 -3.10000009
v 20.41198686 -27.67555788 -5.94458170
v 30.36733530 -30.78981116 -10.33833995
v 40.53673148 -33.84052590 -14.71329760
v 45.14840618 -37.45375201 -16.62480086
v -22.85999991 -13.37000076 -0.33999933
v -14.90467135 -14.48910125 -0.02166638
v -8.15000013 -16.75000042 -0.12999999
v -0.75000001 -18.55999976 -1.16999994
v 6.58999989 -20.29000036 -1.64000003
v 14.61851504 -22.34388329 -2.99189589
v 21.16902545 -24.23620597 -5.19019784
v 33.87982771 -27.52437629 -12.06079498
v -23.32999930 -9.89000034 -0.17000013
v -15.90999961 -11.59000024 -0.16000000
v -8.53999984 -13.22000008 0.03999976
v -1.36999995 -14.91000038 -0.65999985
v 6.28999993 -16.71000011 -1.30999985
v 20.66006884 -20.52000910 -4.95978352
v 30.69664165 -23.65813963 -10.09818353
v 41.23679176 -26.40557662 -15.40466584
v -23.57999980 -6.47999998 -0.22000037
v -16.16000012 -8.15999974 -0.28999982
v -8.65999982 -9.75999981 0.19000018
v -1.04000000 -11.49000041 -0.34999999
v 6.96228305 -12.13703118 -0.61352539
v 14.20999970 -15.08000027 -1.89999992
v 21.33836225 -17.07488485 -4.79880162
v 32.07768872 -20.42584307 -10.20846143
v 37.92682290 -22.32079208 -14.23913520
v -23.93000014 -2.95999995 -0.00999989
v -16.48000069 -4.61999979 -0.12999996
v -8.97553004 -6.20421581 0.30857572
v -1.58000004 -7.80999986 0.08000003
v 5.86999999 -9.44999978 -0.22000012
v 13.46812584 -11.23901829 -1.07964990
v 20.63074894 -13.21245171 -3.69092287
v 30.26995808 -16.22360572 -9.16938018
v 39.95634243 -19.99014243 -15.13091475
v -23.62000011 0.50999998 0.41999982
v -8.83541256 -2.69713439 0.20578262
v -1.43090647 -4.22818214 0.35961831
v 5.95006999 -5.78878727 0.40002944
v 23.83232117 -10.44442318 -4.72775381
v 30.30916303 -12.47451454 -8.69886670
v 36.97326779 -14.54281714 -12.46997248
v 39.91853446 -15.56287892 -14.80637770
v -23.66719209 4.55128215 0.43553117
v -16.23885892 2.43433216 -0.09897114
v -8.92976392 0.84465137 -0.31393586
v 2.54147290 -1.36918132 0.70208241
v 10.35884209 -3.01654055 0.42279408
v 21.46061882 -5.68167167 -2.01807753
v 31.11110628 -8.85069277 -8.21093004
v -23.23824726 8.96388106 1.29361823
v -15.38465265 5.33467717 0.92632923
v -9.15821083 3.14008095 0.40585725
v -0.85528346 2.94246664 0.87477197
v 10.56704484 0.66456053 1.15867215
v 37.81609982 -7.40532018 -12.67811190
v 41.04820266 -8.07551015 -14.76710476
v -24.12495017 10.72713640 1.85362459
v -15.14065731 8.94063618 1.10725872
v -8.22068937 7.91961048 1.02983497
v -0.86999999 6.47999998 0.96999994
v 5.54757379 5.47240581 1.48096005
v 14.06082883 3.76867293 1.93040923
v 21.46365494 1.99438236 0.41407152
v 28.15636434 -0.21173332 -4.12128260
v -23.12720194 14.11889400 1.99106941
v -16.48394577 12.85978686 1.34921027
v -8.45723134 11.40843891 0.79597684
v -1.04000000 10.02999954 1.27999997
v 6.47556921 8.72192252 2.19064136
v 13.77007272 7.41010951 2.51963292
v 21.03510685 5.88368252 1.69813784
v 26.71999857 4.05000011 -2.93000089
v 32.57776797 2.17997003 -7.96698313
v -15.92221111 16.49859175 1.46508438
v -9.80741531 15.40606376 1.10629294
v -1.99000002 13.62999994 1.67000014
v 4.99999989 12.47000042 2.39000004
v 12.28999998 11.26000006 3.34999990
v 22.29003981 9.19998251 2.00007530
v 27.55000070 7.40999961 -3.08999955
v 32.96000138 5.55999996 -8.49999953
v 38.13310713 3.93455382 -12.54123822
v -15.43704979 19.45992745 1.91365334
v -8.40999931 17.98000000 1.58000027
v -1.65999995 16.79999940 1.73000002
v 5.24999993 15.73999971 2.70000007
v 24.12999980 12.10999954 1.25999912
v 28.91000174 10.44000033 -3.74999968
v 35.03665328 10.08626353 -9.27240960
v -15.42000007 22.29000069 2.22999975
v -9.23999958 21.18000016 2.00999994
v -2.64999992 19.96999979 1.56999961
v 3.76999984 19.02999915 2.63000000
v 22.66541123 15.51525854 2.73151975
v 27.92056464 13.44825421 -1.65568467
v 33.05316344 12.85576634 -7.38649210
v 38.61406446 10.00683662 -11.42567489
v -21.12999931 26.13000013 3.26999999
v -15.27999993 25.01999959 2.49000033
v -9.24000051 23.97000045 2.39000027
v -3.40000028 22.91000076 1.89999968
v 2.79999990 21.98999934 2.71999999
v 8.99999961 21.13000117 3.95000027
v 18.06999929 19.95000057 6.51000021
v 25.17000027 18.00999977 1.72999990
v 36.37504950 14.58662469 -9.70092602
v -21.32000029 28.68000045 3.59000009
v -16.18999988 27.72000059 2.92999996
v -10.99000033 26.80000104 2.53000017
v -5.48000075 25.89000203 2.63000024
v 2.54000002 24.57999997 2.64999992
v 8.10000021 23.87999929 4.06999979
v 16.09000005 22.97999896 7.10000005
v 23.25999923 21.36999927 4.36000014
v 29.42813560 19.33207177 -1.45225460
v 37.34844178 15.97584970 -10.50393656
v -21.09000087 30.96999973 3.84000014
v -15.95000178 30.02000041 3.15999961
v -10.73999982 29.12000008 2.79000052
v -5.37999999 28.26000005 2.95000034
v -0.36999988 27.34999917 2.24999967
v 4.59000049 26.69999935 3.26999999
v 9.97000001 26.06000006 4.81999991
v 17.64005050 25.18043295 7.36622512
v 24.81000125 23.46000075 3.83000029
v 30.78430519 21.43615298 -2.17113760
v -16.57556742 32.01120719 3.51164956
v -11.28000021 31.41999990 2.89999973
v -3.87999974 30.23999929 2.92000012
v 1.36999995 29.41000089 2.95999995
v 6.27999939 28.78000028 3.90000036
v 15.89000039 27.83000097 7.93999992
v 22.77000062 26.35999955 5.48999943
v 29.93826196 25.03836155 -0.97437465
v 33.87079388 22.78795838 -5.52295102
v -17.23000035 34.54999998 3.74999968
v -12.86999974 33.76999870 3.02999979
v -8.34999979 33.03999826 2.86000012
v 0.73999999 31.62999824 2.95999995
v 7.66000012 30.78000061 4.38999990
v 23.46999943 28.57000008 6.31000008
v 28.86405587 26.86433308 1.52299064
v 33.21124986 25.32199398 -4.54950891
v 40.29059783 22.68699557 -10.07719338
v -23.12131971 37.44448721 4.81843110
v -16.72559232 36.33010015 3.70913441
v -12.34931219 35.56030616 3.04775080
v -7.80619588 34.84300151 3.01548000
v 1.35000004 33.50000083 3.18999984
v 9.90999956 32.62000158 5.91000030
v 19.23689060 30.96350841 8.54477659
v 26.13780089 29.91772816 4.87039238
v 30.50697595 28.37599628 -0.60867058
v 37.24272177 26.30732581 -7.01004453
v -17.47550443 38.13990578 3.84858553
v -13.33877165 37.39988059 3.01032513
v -7.93156121 37.37968206 2.83812359
v 1.56999996 35.23999825 3.23999999
v 9.44999978 34.43999961 5.47999982
v 17.24000089 33.78000110 8.96000024
v 30.95965274 30.20424210 -0.66150929
v 37.54860163 28.22128683 -6.93845470
v -18.69770139 39.87908736 4.15322278
v -13.28783389 38.94919157 3.09128268
v -9.48927924 38.37945312 2.93833483
v -3.71000008 37.57999837 3.06999986
v 6.07758993 36.40959784 4.47615376
v 15.66999964 35.67999974 8.79999995
v 26.35675296 33.59994665 5.33530442
v 33.28660876 31.28014877 -2.77917041
v 40.59472680 29.24010530 -9.54666082
v -17.55585894 41.18747637 4.09483677
v -8.31002183 39.73993286 2.94246571
v 3.37999989 38.30000013 3.93000012
v 22.85970189 36.34011373 8.79930612
v 29.83669937 34.19144824 1.36629224
v 35.73021293 32.34807029 -4.73862235
v -8.17999896 41.29000008 2.91182729
v 3.56000010 39.90999982 4.00999980
v 21.81617729 39.76865113 9.61515028
v 36.90033779 33.87841955 -5.99758606
v -8.14911164 42.93043166 2.85652978
v -3.69167770 42.37083718 2.99199531
v 6.88999984 41.34000093 4.87999991
v 35.82235426 36.08056530 -4.51304205
v -12.59910502 45.29932514 3.11296829
v 34.75640342 38.42632473 -3.11746798
v 27.91603841 42.67968237 5.60792955
v -7.86949694 48.39971662 2.88107642
v -3.36000067 47.83000052 2.50000088
v 4.00000019 47.26000130 4.10000002
v 28.44376117 45.38809508 5.66694187
v -11.27975807 50.84001273 3.38234985
v -6.81999978 50.25999993 2.80000013
v -2.05000001 49.71000180 2.57999985
v 5.16000018 49.21999946 4.37000021
v 16.71000011 48.73000085 9.51999985
v -14.41663038 53.35079134 3.98806809
v -9.25569236 52.66349390 3.09289200
v -3.94000020 52.04999819 2.70999991
v 8.03374313 52.38970742 5.00660436
v 18.02000031 50.90000108 10.18999983
v -13.27412762 55.39413914 3.81767191
v -8.11146293 54.72537130 3.04146996
v -2.73064827 54.16662619 2.72066984
v 10.01016516 53.41005325 5.83967334
v 20.11647820 53.14657092 11.03359088
v 25.21312237 52.42900550 9.65573452
v 42.13912785 47.98077047 -8.14069249
v 43.37942228 50.20416901 -9.92138032
v 12.04859465 58.17880481 6.88090315
v 21.79482579 57.94826522 11.61253266
v 29.03336659 56.65723234 7.14836176
v 44.92714629 56.29592389 -12.42955588
v 45.99188268 60.11750177 -12.93672714
v -9.78231709 68.48184764 3.37216281
v 46.68167979 64.64348733 -12.35786453
v -15.97220264 72.36034423 3.23786843
v -0.45252536 71.37162983 3.16361873
v 13.30384891 70.83258778 6.03261031
v 20.52820474 70.97975165 10.74200217
v 21.71101235 72.61204720 10.77927649
v 8.32766667 74.12721962 4.26830817
v 19.20864731 74.19496030 9.70670395
v 26.59764513 73.54085892 8.98961071
v -15.37599042 76.13452524 2.39558169
v 47.30677605 70.71370631 -11.60598453
v 47.95802385 72.00808823 -13.26351427
v 23.62041362 76.20456815 9.57786664
v 47.93239757 71.66223228 -12.31294032
v 21.72525041 77.12516189 9.22747049
v 7.30462885 78.53238285 3.06460401
v 47.96054214 70.87248564 -12.82558311
v 46.30091041 69.66190040 -10.45300625
v 20.25398053 72.96959311 10.44467743
v 46.40064761 68.00370663 -10.80553140
v -15.79355076 73.26826453 3.32154846
v 23.51502515 69.20201331 10.93387976
v 46.90857232 64.33415413 -13.12653162
v 8.73665698 57.79105797 5.40875131
v 43.39825362 50.56497455 -11.27336454
v 9.97200608 54.45829034 6.25549676
v 19.50392686 54.55115438 11.24560926
v 43.04953292 47.84796014 -10.12018230
v -13.30054831 52.37147585 4.01474955
v -6.58999989 52.39000171 3.07000009
v 8.58000014 50.91999844 5.55999996
v 19.97966319 49.93937537 10.98445524
v -10.32000035 49.15000126 3.45000043
v -6.17073802 48.51993546 3.00643174
v 2.08753021 47.60911316 3.83262499
v 28.33000012 44.36000064 5.62000042
v 36.69134527 41.62874445 -4.51792078
v -10.52174252 45.08022219 3.29959998
v -8.66896659 48.51059243 3.26463883
v -6.32999977 44.44999993 3.01999995
v 2.48000002 43.41999814 4.10999963
v 10.95595583 42.72184893 6.72253314
v 19.90064792 44.86938193 10.52699517
v 35.30870378 37.51625121 -3.55231995
v -10.03092993 40.38567841 3.26614454
v 4.50999988 38.81999850 4.44999989
v 17.00027660 37.90000826 9.62925423
v 36.38693318 36.53809428 -4.76129772
v -14.89194948 37.16911748 3.60698276
v -17.80486479 41.04680568 4.29737987
v -10.32000035 36.40000150 3.32999998
v 3.49000003 34.40999985 4.00000019
v 12.28000037 33.70999917 7.48000015
v 21.19903266 32.53651038 8.41910485
v 34.08423811 33.24431553 -3.55452998
v 40.65800086 26.98643878 -10.43926273
v -24.42000061 34.65000167 4.96000005
v -19.45834234 36.12082079 4.53492487
v -15.65999910 32.99999982 3.71000008
v -11.03421301 34.01998803 3.28083150
v -1.96000002 30.67000024 3.17000039
v 2.69000023 29.98000011 3.49999941
v 7.52740633 33.13981742 5.01429848
v 22.01731503 29.24874984 6.84498949
v 28.37465703 25.40651523 1.75708917
v 32.13147074 27.71913074 -2.56968010
v 37.78000176 22.16999978 -8.39000009
v -24.79000017 30.44000082 4.61999979
v -18.04895326 32.92986006 4.08304576
v -16.04999974 28.72000076 3.39000020
v -11.33968681 28.65810506 2.95015052
v -8.57229810 26.91010013 3.10062221
v -3.23196338 26.38483606 2.80408585
v 6.48999959 25.04999936 4.21000039
v 15.35999961 24.11000058 7.19999988
v 22.37518691 25.05709603 5.54348109
v 27.18426846 20.95214836 1.55833678
v -24.87000078 26.17999911 4.11000010
v -18.83267052 28.69770303 3.64246243
v -16.33000001 24.42000061 2.94000003
v -13.51892576 27.98433229 3.19431815
v -6.94805477 23.47970568 2.16151681
v 0.81093569 21.10807039 2.82474724
v 10.29999927 20.01999877 4.67999978
v 19.39000003 18.65000091 6.13000011
v 36.64999828 12.52999995 -9.76000074
v -18.20931584 20.48294619 2.51151621
v -18.26306060 24.64447170 3.14101903
v -14.38519266 20.47826909 1.70962408
v -5.35802310 17.80342869 1.99973350
v -0.69000002 17.00999960 2.34999997
v 8.62000044 15.54000005 3.67000001
v 17.90999994 14.08000011 5.11999987
v 25.55999905 11.64999977 0.24000028
v 30.72919324 13.16824742 -4.64649778
v 35.85999832 7.75999995 -9.82999988
v -20.45346238 16.73651859 1.54450722
v -10.02666540 16.99381880 1.53459446
v -6.81266794 13.60576414 1.23033952
v 2.29364960 11.82439737 2.14949157
v 11.95000019 10.11999976 3.09999986
v 20.37932165 12.39151601 3.80923948
v 26.56516619 8.47066753 -1.46259181
v 30.57594411 8.31484236 -5.37698669
v -27.07000077 13.43999989 2.84999982
v -22.63565734 12.34120782 1.52167305
v -17.50845835 11.38044987 1.05908886
v -14.02508654 14.47597053 1.63625844
v -9.57348477 9.22413170 0.86538965
v -0.12579910 7.54468888 0.95962035
v 4.84188739 10.49691625 1.97003689
v 23.02115783 2.48384802 -0.05308787
v 30.55854887 -0.39805420 -5.83836436
v 37.96048835 -3.14284419 -12.37253845
v -30.54999933 9.84000042 2.57999962
v -26.13000013 8.75999965 1.91000011
v -18.79505068 6.76901918 0.61068073
v -8.10781680 4.68571717 0.49673073
v -2.51879846 7.67904893 1.35179388
v 15.09014796 -0.24943895 1.27819134
v 24.88518693 0.24151460 -1.89099379
v 27.30628103 -4.13994258 -4.58686659
v -31.48284927 5.03540924 1.71958993
v -27.30000019 4.74000024 1.30000012
v -22.92487212 3.44789587 0.22552232
v -14.32081312 1.67853816 0.11246586
v 3.24430084 -2.12036003 0.79362607
v 12.36061938 -4.25063772 0.22386078
v 24.85272475 -8.11258052 -4.68250737
v 32.37197176 -10.86052693 -9.14559234
v 37.08023578 -9.58629604 -12.25088816
v 40.81556201 -13.91604263 -14.52358905
v -33.15873072 2.99193920 1.84681953
v -27.28814073 -0.23068752 0.69071213
v -24.93572794 -0.76177798 0.61408314
v -7.28878938 -4.10968903 0.23505454
v 0.57546108 -5.11051342 0.63863606
v 10.85252967 -8.97911098 -0.06214491
v 17.13535190 -10.95406525 -1.82550889
v 26.24646761 -11.87825389 -5.69917867
v 33.04941580 -15.99467732 -11.30761020
v 40.76249897 -18.68568733 -15.27160779
v -32.33566135 -1.21693627 1.01163471
v -28.83913182 -3.53164412 0.28548771
v -24.84074421 -4.46123956 0.02395130
v -19.22681741 -2.39200122 0.06576186
v -11.78000029 -7.07999989 0.44999996
v -5.02577377 -9.35586542 0.36533480
v 3.60606401 -6.57441327 0.16881771
v 9.55534354 -11.07682101 -0.34393967
v 16.65696874 -15.19720163 -2.63615698
v 26.74400993 -16.60476811 -6.66500302
v 36.51288152 -21.69363946 -13.41809612
v 40.25861248 -22.97825925 -14.99353629
v -32.49514848 -6.48098392 0.21089602
v -28.23394723 -5.95809566 -0.05550363
v -20.97094059 -4.26627137 0.16615923
v -14.19571508 -9.87423677 0.26482056
v -8.78286175 -8.05913191 0.30293214
v -2.87948782 -13.75053823 -0.76844374
v 2.27288459 -12.81864382 -0.82370586
v 8.28951783 -16.43045805 -1.58568320
v 14.69204575 -17.03821309 -2.08466733
v 22.42710814 -20.56112885 -5.13551291
v 30.69967404 -20.97169310 -9.36125498
v 34.23938528 -22.80382067 -12.06465438
v 40.72937369 -27.54631825 -15.15835989
v -32.82960504 -10.58439352 -0.34692840
v -26.74741670 -10.12942195 -0.31664365
v -22.25466259 -9.71167348 -0.30899380
v -15.61442390 -13.25456984 -0.15804409
v -7.56082172 -15.26201051 -0.26078662
v -1.80863868 -16.52021892 -0.86476235
v 4.43880353 -19.14247870 -1.32586167
v 11.57187764 -17.99206249 -1.74145610
v 17.48328283 -23.29676040 -3.99887888
v 25.34791641 -26.14531107 -7.30142510
v 32.72844478 -28.93810347 -11.78265456
v 38.60626742 -28.39619294 -14.42672033
v -32.58217871 -13.60911876 -0.78204338
v -26.03925951 -12.68841140 -0.32298363
v -19.26890574 -17.35568047 -0.39005859
v -12.72623986 -15.67478664 0.03035280
v -6.39409898 -18.69364828 -0.27638004
v -2.29544472 -18.10131408 -0.99755963
v 0.37352610 -23.05513248 -1.39371085
v 9.35913902 -24.41710979 -2.40503205
v 15.67181759 -23.12961780 -3.44944373
v 29.91293184 -32.35912696 -10.41739713
v -32.24577755 -16.55350253 -1.43167539
v -28.58000062 -18.75000075 -1.60999945
v -21.42246813 -18.10889319 -0.69531397
v -15.77367634 -21.99308574 -0.35920047
v -10.10186691 -20.86502314 -0.40466271
v -3.74914636 -25.47651343 -1.07880589
v 10.07313840 -30.03657423 -2.73756660
v 15.79595357 -28.40337902 -4.14214795
v -31.10549599 -20.92165686 -1.56817993
v -27.47333236 -19.87325773 -1.54542923
v -20.64481005 -25.07558279 -1.33284018
v -14.50632233 -27.45055407 -0.96693001
v -4.77091270 -28.85676734 -1.67613348
v 3.00888857 -31.57000616 -1.70740369
v -33.56000036 -24.76999909 -2.00999994
v -25.96999891 -26.93999931 -1.84000016
v -18.34026910 -28.92502956 -1.20769208
v -11.13616489 -30.97936697 -1.25721237
v -3.42787802 -33.40951726 -2.11260095
v 4.19751694 -35.86297855 -2.57877121
v 15.25303815 -39.78914395 -5.29667921
v -34.75414217 -29.53517810 -2.72531132
v -27.05999836 -29.97999825 -1.58000004
v -21.00414969 -32.42305666 -1.15947018
v -12.82713003 -34.13023800 -1.47842267
v -0.77546726 -37.65376285 -2.60172971
v 5.62918978 -40.27585313 -3.58690834
v 27.22000517 -48.55569825 -10.82505751
v -35.29471159 -31.04355186 -2.85204290
v -28.21999975 -33.02999958 -1.70999987
v -21.89161628 -34.87569466 -0.89177029
v -13.94994836 -37.01152280 -1.28498836
v -8.25821795 -39.13461789 -2.28641229
v 2.15022545 -43.09995472 -3.93948099
v 13.32187466 -46.81180790 -5.90753416
v 40.39828107 -57.56647885 -15.63281938
v -32.56990388 -36.09408811 -2.34696292
v -29.31926213 -35.27818620 -1.80912577
v -22.24999852 -38.07999939 -0.96999889
v -15.75810090 -38.80956024 -1.31699361
v -8.17028526 -43.12611744 -2.14880076
v -36.69999912 -37.31000051 -2.78999982
v -28.61842141 -40.33141211 -2.22891755
v -22.88640104 -41.59928858 -1.10392459
v -16.85166918 -43.64094511 -1.41118234
v -9.53000039 -45.85000128 -1.86000031
v 34.19296071 -62.93620169 -14.05654754
v -37.22999990 -40.64000025 -3.04999994
v -27.18730643 -43.17801073 -1.63389312
v -19.63000186 -45.98999768 -1.16000068
v -12.72999961 -48.39000106 -1.80000020
v -2.82603549 -52.18091980 -4.13874490
v 7.34615512 -55.92533201 -6.34740386
v -38.37000206 -43.94000024 -3.03999986
v -29.52021174 -45.85103318 -1.94735918
v -20.54000087 -49.50999841 -1.35999988
v -13.14999908 -52.12000012 -2.05000048
v 4.97414079 -59.22296643 -6.48059510
v -39.57999870 -47.41000012 -3.35999858
v -32.14000165 -49.75000024 -2.58999993
v -21.22999914 -53.23000252 -1.62999996
v -12.96264213 -55.06806821 -2.32054666
v 4.47482150 -62.94322014 -6.38241041
v 15.34599718 -67.52648950 -9.43587162
v 26.36124752 -72.08156586 -12.85855845
v -41.37000069 -50.82999915 -4.02000034
v -33.98999944 -53.10999975 -2.95999995
v -22.78999798 -56.78999797 -2.20000022
v -15.25964309 -60.62076986 -3.35416920
v 3.01431795 -66.59951806 -6.66001579
v -42.80000180 -54.26000059 -4.12999978
v -31.78000078 -57.81999975 -2.95000011
v -19.82702501 -61.15786359 -2.93985894
v 8.90819356 -73.62814248 -9.15522873
v 27.44188718 -81.01972938 -13.70785665
v -33.16000104 -61.42000109 -3.31999990
v -29.47000042 -62.63999641 -3.01000010
v -26.19896829 -63.49208951 -3.10076843
v -18.10109057 -66.70384109 -3.38413659
v -10.72967891 -69.50078905 -4.57722647
v -0.05854753 -74.19123501 -7.72318849
v 10.87328512 -78.65716517 -10.47050301
v -27.11910196 -69.14390624 -3.79430782
v -20.19076981 -66.50558114 -3.29449819
v -14.81636707 -72.41199166 -4.81685111
v -6.54215924 -71.33101672 -5.64206392
v 3.22237727 -79.97602224 -9.51884221
v 15.14157373 -84.83588696 -11.75919920
v -27.29223296 -72.00528681 -4.17710841
v -15.80237970 -76.53817534 -5.62892482
v -4.20354959 -81.22747391 -7.87468906
v -47.80000076 -69.04000044 -4.04000003
v -39.96000066 -71.93999738 -4.37000114
v -31.81999922 -74.85999912 -4.26999992
v 4.10298305 -89.38051015 -10.83594281
v -47.78999835 -73.20000231 -3.41000012
v -39.79840502 -76.28449798 -4.31752112
v -31.87783062 -79.42655683 -5.09238290
v -51.24595389 -76.93618536 -3.45818885
v -41.00910202 -80.06706834 -4.30532452
v -18.63216236 -89.13414925 -7.35580083
v -8.50918703 -89.08607066 -8.60951655
v 21.21674642 -105.12686521 -12.41166703
v -51.30999908 -80.23999631 -3.84999998
v 11.40988432 -106.05438054 -12.00676616
v 15.69142006 -107.32177645 -11.86812390
v 19.22852732 -108.60183835 -12.22536154
v 19.71986890 -104.78078574 -12.53532153
v -51.94478482 -83.76067877 -3.94228660
v -41.61151126 -88.24247867 -4.11998481
v 13.79611995 -110.40132493 -11.58978604
v 16.80495217 -112.25722730 -11.96983270
v 20.46225406 -113.03625256 -12.06971705
v -27.07589604 -97.76882082 -7.34489458
v 0.20317416 -109.23781991 -10.87284647
v 7.27025885 -112.58681864 -11.38831861
v 13.20794970 -115.37860334 -11.73032448
v 17.50000007 -116.14000052 -11.78999990
v -53.80943790 -90.02030641 -3.78506212
v -13.44982162 -105.81535101 -8.85665789
v -1.59044133 -113.32634091 -10.10978594
v 9.82336793 -114.90173638 -11.56067383
v 15.65001719 -119.20081824 -11.69606950
v -52.67145112 -93.67201477 -3.51971271
v -6.45899959 -113.59750479 -9.57889669
v 3.90862953 -117.68452078 -10.91265306
v 9.79442801 -122.24602699 -11.10549457
v 17.31008478 -123.51303548 -11.56623196
v -53.45385894 -96.54806554 -3.07969982
v -42.64076427 -99.38150644 -3.71856964
v 4.16891137 -121.66841328 -10.77283360
v 10.94358414 -123.57334048 -11.18659321
v -53.80393565 -99.65279698 -2.58683111
v -1.21800264 -122.96099961 -10.13305411
v 4.99462988 -126.03805959 -10.63561905
v -53.81093174 -102.99307108 -2.34765373
v -54.57438156 -109.24348980 -1.85805000
v -29.47000042 -123.97000194 -5.26000187
v -16.31135680 -130.00775874 -7.33851315
v -2.66076531 -134.03840363 -8.96125380
v 10.59376076 -142.59094000 -10.65444853
v 15.19040391 -144.43802834 -11.56198699
v -42.46227816 -121.71464413 -4.05772170
v -29.14151736 -127.65064836 -5.29955095
v -5.47039043 -138.77616823 -8.06372985
v 0.60291920 -140.82905650 -8.88233725
v 7.03695696 -144.22848821 -9.89949610
v 14.57874477 -146.43649757 -11.36562973
v -28.91552821 -131.45089149 -5.27767604
v -19.02000047 -135.96999645 -6.46999991
v -10.12186520 -140.19601047 -7.33590545
v -2.43999995 -143.46000552 -8.14999919
v 4.68744850 -146.69977129 -8.81919917
v 11.35132834 -150.81486106 -10.46129316
v -6.45441189 -145.42946219 -7.58095132
v -2.40864954 -147.83279598 -7.89309200
v 1.09999813 -148.91000092 -8.11000075
v 4.74999659 -150.58000386 -8.58000573
v 7.89435208 -152.60864794 -9.38317645
v 12.07511872 -155.06018698 -10.63532475
v -57.08234385 -126.28838420 -0.83792774
v -31.98999912 -137.94000447 -4.74000210
v -21.25000022 -142.74999499 -5.63000096
v -10.48000343 -147.61999249 -6.54000090
v 0.39999781 -152.62000263 -7.86000490
v 4.02999995 -154.31000292 -8.46000016
v 7.79723469 -156.10963106 -9.25671495
v -57.50261620 -129.92727757 -0.44747751
v -32.32999891 -141.69999957 -4.39000130
v -25.45999922 -144.74000037 -4.85000154
v -13.70000001 -150.07999539 -5.85000031
v -5.02914283 -153.00776064 -7.38740247
v -2.49000010 -155.27999401 -7.31999986
v 1.12999999 -156.97999299 -7.91999977
v 4.74680029 -158.72932971 -8.75138771
v 8.91924463 -161.20181978 -9.82980989
v -58.46418813 -133.59597325 -0.58553671
v -44.55493018 -140.16114175 -3.01451841
v -33.59000012 -145.04000545 -3.96000082
v -26.31999925 -148.24999869 -4.38999943
v -16.91696607 -149.75538850 -5.18378150
v -11.73999999 -154.98000383 -5.98999998
v 2.54999986 -161.69999540 -8.27000011
v 8.24897457 -163.55493665 -9.36022680
v -44.75000128 -143.99999380 -2.79000006
v -33.72000158 -148.92999828 -3.83000006
v -22.09705301 -153.84824574 -3.95616330
v -15.76000080 -157.06999600 -5.42999990
v -1.36999995 -163.85999322 -7.67999981
v 5.94000006 -167.15000570 -8.39000009
v -60.52687019 -140.98677039 -1.42306066
v -45.89999840 -147.56999910 -2.71999976
v -35.00000015 -152.42999792 -3.71000031
v -23.90999906 -157.07999468 -3.51999956
v -13.30441888 -162.27093339 -5.69449458
v -9.71903559 -163.98018599 -6.26643980
v -6.11999957 -165.68000615 -6.86999643
v -2.49000010 -167.35999286 -7.33999908
v 4.65000002 -170.57000101 -8.03000107
v -46.71166465 -151.21071041 -2.38471176
v -35.84999964 -156.09000623 -3.45999887
v -24.79000017 -160.76000035 -3.36999865
v -10.59000008 -167.63000190 -5.93999960
v -3.37000005 -171.02999985 -7.08000036
v -62.57367879 -148.18008244 -1.12070306
v -47.91000113 -154.74000573 -2.08000024
v -22.45000005 -165.97999632 -3.56000266
v -8.22485145 -172.89000750 -6.25246158
v -0.97299286 -176.29954219 -7.33255502
v -48.96990210 -156.43022954 -1.93544850
v -14.17993568 -174.13097620 -5.18448185
v -65.07152319 -155.02825379 -1.23122474
v -50.64231157 -160.97754240 -1.79997797
v -41.54000059 -165.42999446 -2.43999972
v -28.41000073 -171.25999928 -3.10000335
v -18.60691234 -175.81105232 -4.01324965
v -1.34922238 -185.11359394 -7.54054496
v -54.06000093 -163.60999644 -1.88999996
v -40.80000147 -169.34999824 -2.17000023
v -30.86999990 -173.74999821 -2.55000102
v -21.69569023 -178.52209508 -3.53878457
v -55.33999950 -166.62999988 -2.06000009
v -34.21000019 -175.82000792 -2.32000230
v -25.39999969 -179.94999886 -3.17000365
v -3.21104494 -190.70602953 -6.85900962
v -56.21000007 -169.75000501 -2.22999998
v -43.97000000 -174.96000230 -1.93000154
v -35.11000052 -179.05001342 -2.65000225
v -26.23855323 -184.14725363 -2.62313639
v -5.65477740 -193.14019382 -6.17791992
v -69.88687813 -167.42561758 -2.80440133
v -57.67000094 -172.59000242 -2.37999996
v -27.54000016 -185.94999611 -2.66000303
v -12.93995976 -193.20999086 -5.05973445
v -7.01023499 -196.08004391 -5.85118914
v -5.23040304 -199.52104986 -6.53947610
v -71.49132341 -170.15358806 -3.41334310
v -65.93021750 -172.59684205 -3.15148244
v -54.04999852 -177.38999426 -1.94999995
v -35.88999808 -185.30999124 -1.65999390
v -72.19000161 -173.33999276 -4.12999978
v -54.82999980 -180.52999675 -2.46999995
v -36.67999804 -188.30999732 -1.60000008
v -7.35928491 -202.79701054 -5.58479922
v -71.94759697 -176.05338991 -5.04812272
v -66.35999680 -179.23000455 -4.25999844
v -54.68000099 -183.85000527 -2.34999997
v -48.51999879 -186.47000194 -1.97999994
v -71.95000350 -180.50000072 -5.61999995
v -66.12999737 -182.86000192 -4.86000022
v -60.21000072 -185.08000672 -3.50000011
v -53.93999815 -187.50999868 -2.33999989
v -35.65999866 -195.38000226 -1.35000027
v -12.33846974 -207.22971857 -4.93643526
v -71.00000232 -184.37999487 -6.02999981
v -64.92999941 -186.77000701 -4.98000020
v -52.76000127 -191.41000509 -2.37999996
v -34.51999649 -199.29999113 -1.35000271
v -71.24000043 -187.80000508 -6.58999989
v -33.42999890 -203.13000679 -1.15999742
v -69.44218278 -190.58763981 -6.15620520
v -58.35000053 -196.06000185 -3.93000012
v -52.22000182 -198.36999476 -2.52999994
v -67.63596833 -193.82223487 -5.77376457
v -60.97999960 -198.40000570 -5.05999988
v -60.80000103 -201.60999894 -5.59999980
v -54.71664667 -203.63946259 -3.43076373
v -43.10853034 -208.10106397 -1.02236634
v -55.69968373 -206.12990856 -3.88122187
v -41.89000279 -211.30000055 -0.61000022
v -42.13000089 -213.89000118 -0.59000094
v -60.52000076 -209.71000195 -5.40000014
v -55.42000011 -211.63000166 -4.12999978
v -43.26814041 -216.00952744 -0.72843354
v -33.38089958 -220.55011988 -0.57560467
v -54.29000035 -214.77000415 -4.40000044
v -49.15000126 -216.50999784 -2.67999875
v -62.76687235 -211.99709177 -6.12588925
v -55.13999984 -217.02000499 -4.94000036
v -49.98999834 -218.75999868 -3.19000008
v -15.30624647 -236.25484109 -3.01791984
v -64.08313662 -216.39747918 -6.63344562
v -60.38000062 -217.20999479 -5.47999982
v -55.54000288 -219.31999922 -5.04999887
v -50.51000044 -221.17999196 -3.75999976
v -40.86000100 -224.50000048 -0.69999852
v -31.77544102 -228.95990312 -1.14421570
v -55.57999760 -221.60999477 -4.93000168
v -50.60999840 -223.51999581 -3.84999975
v -32.29847178 -231.28859699 -1.08788104
v -20.47680132 -236.83404922 -1.68990646
v -64.09069896 -222.31398523 -6.17781002
v -52.34000087 -225.04000366 -4.29999968
v -43.68999973 -227.97000408 -1.43999909
v -33.84446725 -232.60498047 -0.80381252
v -62.91725487 -222.53026068 -5.58776548
v -60.02884358 -223.66169095 -4.82514920
v -45.93000188 -229.06999290 -1.77999877
v -35.99149361 -233.58142376 -1.41589367
v -54.25835028 -227.99995542 -3.95979453
v -43.64339635 -231.90604150 -1.30801438
v -32.08843991 -237.22496629 -1.16816827
v -20.56344785 -242.54339933 -1.12473534
v -18.79319921 -245.10829151 -1.09518762
v -15.01865499 -246.12475932 -2.63039256
v -15.20187780 -249.76263940 -2.23242305
v -15.93524031 -254.09108400 -1.34014967
v -17.98184961 -262.58561015 -1.21787249
v -17.67897792 -267.18729734 -2.94560986
v -17.15821773 -264.16957378 -2.50032521
v -16.21695794 -259.24986601 -2.89017311
v -63.78994137 -233.35483670 -5.78293903
v -20.18215507 -248.93361330 -0.47263625
v -15.87847061 -250.67967176 -3.62221664
v -15.65685496 -254.46212292 -2.17786198
v -53.43355238 -237.53975332 -3.74621456
v -29.37097102 -246.60006166 -0.88280271
v -50.16511306 -244.80944872 -3.46232648
v -24.19957705 -254.64412570 -0.86193072
v -61.47223338 -244.35834587 -4.87643527
v -39.05123845 -252.88763642 -3.09017953
v -22.91788533 -262.84533739 -1.56168977
v -33.53999928 -262.69999146 -2.21999735
v -46.39980942 -261.59101725 -2.85625178
v -20.89678496 -272.44296670 -1.42056914
v -59.38393995 -258.79806280 -4.65888437
v -25.11999942 -273.62999320 -1.07000035
v -19.96485703 -276.81553364 -2.31885980
v -60.82260609 -263.16064596 -4.83886153
v -41.89069942 -270.15873790 -1.70977053
v -19.93312128 -280.37476540 -3.35611263
v -61.05000153 -265.79001546 -4.66999691
v -43.37000102 -272.46001363 -1.67999975
v -34.40052643 -275.91773868 -0.30271738
v -22.63918333 -282.03129768 -1.84848951
v -61.16539985 -268.19014549 -5.21609886
v -56.03017285 -269.67990398 -2.88821990
v -44.93999854 -274.30000901 -1.80999946
v -27.25000121 -281.94999695 -0.53000497
v -61.11999974 -269.62000132 -4.49000485
v -55.87000027 -271.51998878 -2.87000160
v -45.49323022 -275.22101998 -1.77044270
v -36.83999926 -279.41000462 0.00999430
v -27.90841646 -283.56370330 0.32701829
v -22.44747058 -287.12382913 -2.21213419
v -61.17562950 -271.91001177 -4.96414769
v -56.46999925 -272.52998948 -2.72999820
v -45.91000080 -277.26000547 -1.59000163
v -37.45000064 -280.69001436 0.34999845
v -28.33728306 -284.90126133 1.16413541
v -30.09000048 5.95000014 1.13000011
v -30.20999953 0.75000018 0.69999963
v -26.54343471 -2.42828764 -0.16157144
v -25.34000017 -7.33999955 -0.63999981
v -20.16000077 -10.27000044 -0.59000024
v -20.17999999 -15.42000007 -0.71000005
v -15.03000036 -18.17000099 -0.38999956
v -11.97999995 -23.04000035 -0.81999996
v -8.91999993 -27.93000080 -1.13000011
v -5.93274599 -32.87702054 -2.19706655
v -34.49450806 3.46360705 1.68167078
v -31.89000115 -2.59000016 0.60000020
v -28.35999988 -8.49999953 -0.54999976
v -20.95000073 -20.37999965 -1.66999979
v -17.06000045 -26.24000050 -1.34000019
v -13.27000000 -32.15999901 -1.41999999
v -7.73000019 -41.06000066 -2.37000012
v -32.26999938 -8.94999970 -0.49999985
v -28.34000066 -15.44999983 -1.53999985
v -24.28999916 -21.92999981 -2.23999983
v -19.98000033 -28.28999981 -1.54000008
v -15.80999978 -34.71000120 -1.38999999
v -11.81000005 -41.12000018 -2.05000001
v -34.83000025 -11.90000027 -0.89000002
v -30.92999943 -18.41999963 -2.12000008
v -26.79000050 -24.87999946 -2.39999965
v -22.45000005 -31.19999915 -1.45999994
v -18.29000004 -37.60999814 -1.31999992
v -14.17999994 -44.11999881 -1.76000083
v -43.04999858 -5.17999986 1.39999995
v -39.28000107 -11.57999970 -0.11000000
v -37.48000041 -14.84000031 -1.27999997
v -33.50999951 -21.35000005 -2.15999992
v -29.34999950 -27.79999934 -2.31999974
v -25.08999966 -34.17000175 -1.80000009
v -20.88000067 -40.53999856 -1.28000008
v -16.76999964 -47.02999815 -1.63999957
v -40.93202576 -16.28984511 -1.10247219
v -38.44999894 -20.74999921 -2.43999995
v -34.34000164 -27.24000067 -2.74000014
v -30.10999970 -33.65999833 -2.43000011
v -21.27000131 -47.10000381 -1.46000064
v -47.20853269 -13.30488455 -0.57055411
v -43.46999899 -19.86999996 -2.15999992
v -39.51999918 -26.41000040 -3.04999994
v -37.36000136 -29.78000045 -3.04999971
v -35.14000028 -33.30999985 -3.27000022
v -30.65999970 -39.94999826 -2.34999973
v -25.44233575 -42.73677245 -1.76975247
v -23.88999984 -50.36000162 -1.71000010
v -51.94000155 -13.19000032 -0.31999999
v -45.83999887 -23.80999923 -2.67999992
v -43.69999841 -27.37000026 -3.10000009
v -41.48999974 -30.89999966 -3.25000077
v -39.28999975 -34.43999961 -3.50000011
v -34.74000096 -41.45000130 -3.16999969
v -30.21054715 -48.41930047 -2.60702218
v -25.80000088 -55.30000106 -2.49000057
v -51.78051069 -18.26580614 -1.56261108
v -49.15999994 -26.24999918 -2.79000006
v -46.99999839 -29.79999967 -3.09000071
v -42.65940562 -36.91849113 -3.75944865
v -36.22619063 -39.78924826 -3.13523505
v -35.90000048 -47.47999832 -3.29999952
v -29.31214683 -50.92117563 -2.48988625
v -56.46998808 -22.21031301 -1.93856726
v -54.23999950 -26.06000006 -2.49999994
v -49.60000142 -33.72000158 -3.02999979
v -45.18531263 -41.38690606 -4.62420285
v -42.95000061 -44.92999986 -4.55000112
v -35.71999818 -56.18999898 -3.75999999
v -50.96391961 -31.61751851 -2.86644022
v -50.23809522 -41.14213958 -3.84668866
v -47.41354287 -45.82297429 -4.63954126
v -45.63000053 -48.93000051 -4.70000040
v -38.38000074 -60.44000015 -4.26000031
v -58.80046263 -27.86912024 -2.35580700
v -59.25999954 -34.21000019 -2.52999994
v -54.77000028 -41.80000350 -3.13999923
v -52.70000175 -45.62000185 -4.24000015
v -50.39566755 -49.55835268 -4.61461535
v -48.06321114 -53.42251435 -4.74306522
v -41.23000056 -64.53999877 -4.75000031
v -49.49999973 -59.48000029 -4.99999989
v -71.01999968 -30.48999980 -1.78000005
v -66.76892936 -37.67454997 -1.73331902
v -61.42551452 -38.90003636 -2.13452498
v -58.57000127 -52.22000182 -3.68999992
v -56.52999878 -55.92999980 -4.35000006
v -54.38140035 -59.67833474 -4.56223916
v -49.63000119 -67.59999692 -4.66999924
v -73.44976068 -34.27900001 -1.35894818
v -67.16000289 -45.07999867 -1.50999997
v -63.14000487 -52.40999907 -2.77000014
v -59.04802680 -59.81143564 -3.88402189
v -54.80999872 -67.18000025 -4.31000022
v -77.66000181 -35.06999835 -1.17999990
v -73.45999777 -42.28999838 -0.99999958
v -69.23999637 -49.47999865 -0.86999999
v -63.21564317 -60.59145182 -2.58992449
v -59.28044021 -67.55013019 -3.32544395
v -55.33999950 -74.61000234 -4.10000002
v -86.67950332 -27.21073106 -0.73248672
v -81.98701590 -30.48002720 -0.85383898
v -78.42999697 -41.77000001 -0.85999997
v -76.37000829 -45.40014639 -0.95134927
v -74.23999906 -48.99000004 -0.66999940
v -72.10999727 -52.57999897 -0.47000000
v -66.11999869 -63.68000060 -2.19000108
v -62.00299039 -71.13049179 -2.99348170
v -88.10254186 -26.82799473 -0.54527324
v -87.22999692 -34.41999853 -0.68000110
v -82.93564618 -37.52736375 -0.99747209
v -83.28930289 -41.75963625 -1.49385678
v -68.76595318 -67.32968241 -1.59720145
v -88.56348693 -32.14499727 -0.44547697
v -75.45742393 -64.03114647 -0.79506356
v -68.99481267 -75.76119155 -1.61107769
v -93.73022616 -40.15070572 -0.35353645
v -87.11999655 -52.01999843 -0.16000001
v -81.97506517 -53.27902734 -0.21653519
v -82.75999874 -59.92000178 -0.32999986
v -80.65000176 -63.77000362 -0.55000000
v -78.12993973 -68.22996587 -0.45969008
v -97.41462022 -42.39447042 0.48621412
v -88.41312677 -58.81121382 0.55340247
v -86.01000160 -63.17999959 0.48999942
v -83.63000304 -67.40000099 0.62999991
v -78.96883041 -75.90317726 0.44325672
v -75.01167804 -74.27056879 -0.16407535
v -98.30296785 -41.49514064 0.56395156
v -98.30070287 -49.42001030 2.21670512
v -96.28000110 -53.55999991 1.35999906
v -94.08087283 -57.67055973 1.25167437
v -91.71103686 -61.87354028 1.57615636
v -89.31912482 -66.18937850 1.66356587
v -82.47955889 -78.89073342 1.24225940
v -80.48000187 -82.63999969 0.97000005
v -75.54063946 -82.99154788 -0.43460287
v -78.17213982 -87.30466664 -0.03727909
v -100.30682385 -55.22728339 2.18583760
v -98.28908741 -59.21878666 1.67673279
v -95.98262608 -63.12305480 2.47565191
v -91.46271646 -71.45072520 2.45191040
v -89.18999881 -75.71999729 2.28000083
v -86.34696901 -72.65893370 1.70612335
v -86.92000061 -79.98999953 2.11000070
v -83.18978548 -78.61463726 1.44280342
v -84.62917805 -84.28985626 1.94318697
v -112.81242222 -40.34294188 4.10359772
v -108.67584497 -48.32085595 3.77579918
v -102.61946172 -60.26924774 2.66380073
v -93.54999661 -76.72999799 3.49000096
v -91.41880274 -80.73143661 3.44748539
v -107.32832551 -60.74975803 3.28544620
v -95.15105188 -75.12757182 3.64166661
v -95.95543146 -81.59882575 4.16381005
v -93.82999688 -85.91999859 3.47999902
v -91.71999991 -90.00000358 3.19999992
v -88.12235296 -87.97582984 2.74123275
v -89.53999728 -94.19000149 2.96000112
v -121.07993662 -42.62009263 5.73112397
v -116.64959788 -45.94218358 5.12189697
v -110.91391742 -62.54997104 4.63773031
v -108.75977576 -66.49973989 4.95063700
v -104.29409146 -66.83062017 4.42438759
v -104.44000363 -74.34999943 5.55000082
v -102.31000185 -78.27000320 5.60999988
v -100.30584782 -82.27030188 5.06842183
v -98.36000204 -86.13999933 4.67000017
v -96.34000808 -90.42000771 3.74999968
v -94.19067204 -94.41982955 3.81564000
v -92.21000224 -98.54999930 2.96999863
v -112.57000268 -67.40000099 5.94000006
v -108.60999674 -74.69999790 6.43000007
v -106.74710572 -78.38772237 6.06889324
v -104.78000343 -82.03999698 6.08000020
v -102.92000324 -85.77000350 5.64000010
v -101.09999776 -89.54999596 4.98000486
v -99.27999973 -93.37999672 4.24000015
v -97.30999917 -97.08999842 4.23999643
v -95.38999945 -100.91000050 3.83000006
v -123.58701974 -54.21973020 6.10068720
v -119.35438961 -61.49776652 5.89313405
v -118.51307750 -63.98320943 6.37942459
v -115.84179848 -66.51149690 6.19196333
v -114.55000192 -71.18999958 6.79000048
v -112.74000257 -74.57000017 6.98999967
v -109.31999981 -81.39999956 6.28999993
v -107.50000179 -84.77000147 6.33999985
v -104.16000336 -91.75000340 5.10999979
v -102.49000043 -95.28999776 4.43999982
v -100.68000108 -98.72999787 4.41000005
v -98.88999909 -102.22999752 4.13999986
v -126.39999390 -55.87999895 6.79000001
v -123.11000377 -62.15000153 6.91999914
v -119.81000006 -68.36000085 7.14999950
v -113.50999773 -80.88999987 6.34999992
v -109.88346487 -85.59200168 6.63761189
v -107.07999766 -93.46000105 5.64000010
v -103.96999866 -99.93000329 4.61999979
v -100.77999532 -106.45999759 3.70000210
v -132.13311136 -51.30276456 7.07001099
v -129.12000716 -57.08000064 7.26999994
v -126.14999712 -62.78999895 7.34000048
v -123.16998839 -68.45999509 7.50000030
v -120.17000467 -74.10000265 7.77999731
v -114.41999674 -85.47999710 7.23000010
v -111.64999753 -91.26999974 6.28999993
v -108.81999135 -97.09999710 5.56000089
v -105.92000186 -102.93000191 5.01999957
v -134.03521478 -53.27255651 8.14636983
v -131.39212132 -58.47084150 8.09759740
v -128.47000360 -64.03999776 8.36000033
v -116.93999916 -86.77999675 7.72000011
v -111.38000339 -98.41999412 6.02999842
v -108.52000117 -104.29999977 5.37999859
v -105.65999895 -110.29000580 4.45999904
v -135.93520224 -54.95205522 8.66933260
v -114.05999959 -98.88999909 6.58999989
v -110.25867611 -106.88100755 5.49653452
v -105.33792526 -116.84913933 4.62885434
v -125.01853704 -81.68990910 8.94640386
v -119.38999593 -93.19999814 8.02000053
v -113.82219195 -104.92931306 6.50667306
v -107.09434748 -118.58261377 5.42796310
v -116.65190756 -103.91456634 6.77012559
v -123.06451052 -94.49911118 8.28596391
v -112.90303618 -115.91093242 5.89629589
v -136.37985289 -72.06021994 10.28744876
v -119.95200068 -105.91842234 7.12619908
v -21.02000080 19.91000026 1.97999994
v -16.66589268 17.93869771 1.44219724
v -12.74000015 17.85000041 1.31999992
v -8.96153133 14.06240743 0.76444738
v -3.34215141 12.09329627 1.47402845
v -19.85000074 17.40000024 1.59999984
v -6.61398144 10.95539704 0.63297030
v 0.94710529 9.03134141 1.16073003
v 6.22162083 6.70140423 1.22794777
v 13.02796975 3.05652316 1.52654445
v -19.67599988 15.08620102 1.08631363
v -15.41156881 13.72494921 1.57596497
v -8.72194394 10.11503674 0.98175311
v -1.05604576 7.07994681 0.97207614
v 4.21187328 4.53261519 1.06799440
v 12.59936299 0.96107292 1.00651023
v -21.30999975 13.08999956 1.08999922
v -16.07999951 10.73000021 0.69999992
v -2.96711246 4.79594385 0.70130272
v 4.97947680 1.31269009 1.17415376
v -28.60227600 11.52872294 2.16273498
v -22.22000062 10.32000035 0.87000022
v -16.55141450 7.66450539 0.90354681
v -10.59999969 5.02000004 0.01999997
v -4.82929405 2.31544767 0.16672899
v 4.90827067 -1.52111694 0.52577810
v -28.26883458 9.87581909 1.57511211
v -23.25000055 7.13999989 0.71000011
v -10.48956718 1.18938182 -0.26424564
v 0.18059542 -2.74217851 0.42444823
v -31.86000139 7.56999990 1.85000000
v -25.51000006 4.38999990 0.49999967
v -22.06999995 2.73999991 0.03999998
v -15.04916511 0.32982870 -0.16529193
v -8.88226740 -4.31704568 0.13270280
v -1.14078680 -6.96098013 -0.27200644
v 4.43000020 -9.54000000 -0.44999996
v -33.95999968 4.88999998 1.76999997
v -21.32000029 -1.39999983 -0.34000000
v -14.37244564 -4.68172925 -0.50821446
v -7.40969647 -7.92253949 0.37148572
v -0.41000001 -11.28000021 -0.84999995
v -36.35999933 2.52999994 1.90000003
v -30.19999899 -0.65999961 0.54000039
v -23.63282442 -4.62189596 -0.03658079
v -4.82999999 -12.91999966 -0.70999993
v -31.89999983 -3.51000018 0.41000007
v -26.16535686 -6.15894888 -0.71716768
v -19.30000074 -9.77999996 -0.80000033
v -13.74777034 -12.72695512 -0.48054440
v -5.97999990 -16.20999910 -0.85000013
v -28.37000042 -9.06000007 -0.69000013
v -20.98513767 -11.79154031 -0.77918184
v -15.36770724 -16.13567397 -0.33571871
v -42.89000109 -5.21000009 1.27999997
v -30.52000143 -11.78000029 -0.89000014
v -18.24342832 -18.88022199 -1.01770309
v -10.74059866 -22.10815810 -0.73503831
v -39.71000016 -10.85999981 -0.25000001
v -34.24628451 -15.19563142 -1.74815231
v -25.82379244 -17.67208427 -1.71271595
v -21.22203819 -21.95397019 -2.00679200
v -14.32670839 -24.30572361 -0.99283503
v -48.34999889 -10.06999984 1.24999997
v -42.21000150 -13.65999971 -0.78000000
v -34.34260562 -17.63873920 -2.23441143
v -32.69257396 -18.88146065 -2.18959386
v -25.56035854 -22.58391120 -2.25697691
v -18.96419004 -26.44029632 -1.51459593
v -11.82546932 -29.23995256 -1.57206669
v -44.73000020 -16.64000005 -1.53999997
v -35.77255830 -19.80259083 -2.35809456
v -29.84851599 -24.40441214 -2.61235982
v -24.03529175 -29.13945913 -1.93501811
v -16.68000035 -31.27000108 -1.64999987
v -41.54000059 -22.88999967 -3.10999993
v -36.24047339 -26.88971721 -2.99957651
v -30.70999868 -28.58000062 -2.86999973
v -22.86572568 -32.78058395 -1.60949898
v -17.24237576 -35.41862592 -1.65470585
v -44.90999877 -25.29999986 -3.01999995
v -41.37000069 -27.30999887 -3.42000020
v -37.62000054 -29.31999974 -3.30999983
v -33.18966180 -31.19794838 -3.23288911
v -27.09116787 -35.96622124 -2.31262017
v -20.24640702 -37.15394810 -1.39148789
v -51.52999982 -25.84999986 -2.74999999
v -47.84983769 -27.96016634 -3.04810377
v -44.17999834 -30.09000048 -3.43000027
v -40.47000036 -32.17000142 -3.51000018
v -36.77000105 -34.27999839 -3.80999991
v -29.24000099 -38.18000108 -2.55000056
v -55.08999899 -28.04999985 -2.58000009
v -47.80999944 -32.40000084 -3.46000027
v -28.89051288 -42.62199998 -2.46248231
v -50.87000132 -34.96000171 -3.10999993
v -43.63999888 -39.45999965 -4.32999991
v -40.07719085 -43.11212525 -4.32021078
v -32.48000145 -45.66999897 -3.03999963
v -55.73981628 -36.45975888 -2.55766721
v -52.18999833 -38.75999898 -3.29999998
v -48.58137295 -41.08760506 -3.91343189
v -45.03000155 -43.45000163 -5.07999957
v -41.14999995 -45.60999945 -4.45000036
v -34.86999869 -49.17000234 -3.65000102
v -73.53000343 -29.86999974 -1.64999999
v -66.66992605 -34.07012299 -1.60897430
v -59.51026827 -38.57983649 -2.17523449
v -56.09000102 -40.78000039 -2.64999946
v -52.73915827 -43.12043637 -3.89676471
v -49.15000126 -45.46000063 -4.54000011
v -45.51000148 -47.74999991 -4.85999975
v -85.55033058 -26.40999295 -0.62212336
v -72.32999802 -34.86999869 -1.29000004
v -65.76834619 -39.09938782 -1.85441202
v -52.27841437 -48.11363667 -4.37155971
v -48.70999977 -50.48000067 -5.16999932
v -45.04000023 -52.70000175 -4.93000029
v -86.47133410 -29.95189838 -0.33325524
v -66.84000045 -42.78999940 -1.81000005
v -56.67349696 -49.42649230 -3.87106207
v -88.49836886 -32.82362968 -0.28657078
v -68.88999790 -45.74000090 -1.44999998
v -60.34752354 -51.02920532 -3.50382645
v -56.23999983 -54.52999845 -4.38000029
v -47.89643362 -59.93977934 -5.14689600
v -79.18556780 -43.19510236 -1.03183254
v -73.16000015 -47.12999985 -1.19000103
v -69.96969134 -49.12965745 -0.94528554
v -66.40559435 -51.55256391 -2.03984533
v -58.93890932 -57.50701204 -4.06761467
v -54.62417006 -61.49059907 -4.52635391
v -48.87702689 -64.39362466 -5.13843587
v -94.69822794 -36.95276380 -0.03272538
v -88.80095184 -41.03287309 -0.76740107
v -76.76000148 -48.96000028 -0.73999976
v -70.38000226 -53.19000036 -0.94000000
v -58.12000111 -62.02999875 -4.33000037
v -91.38996154 -43.42000932 -0.06185880
v -73.36000353 -55.50000072 -0.56999986
v -63.22905421 -62.96411902 -3.24464287
v -57.41776526 -65.18069655 -4.27953992
v -90.89733660 -47.96823114 0.47646367
v -65.26999921 -65.93000144 -2.69999960
v -62.16000021 -68.13000143 -3.23000015
v -109.86000299 -38.58000040 3.11999815
v -104.03516144 -42.71576181 2.60436209
v -99.47099537 -47.07868025 2.47955136
v -92.51001477 -50.99000037 1.04991638
v -86.75999939 -55.14999852 0.05999975
v -67.86561757 -68.35853308 -1.54926686
v -113.59204352 -39.62195665 4.57488839
v -107.89000243 -43.80999878 3.72999907
v -102.17682272 -47.97217622 2.95545766
v -96.57651931 -52.20076442 1.61259540
v -78.92999798 -64.92000073 -0.83000021
v -75.73895901 -67.16938317 -1.05345773
v -64.10912424 -72.32952863 -2.32542702
v -114.27707225 -42.87819564 4.93231881
v -108.66103321 -47.10016400 3.93475359
v -97.43999690 -55.59000000 1.56000082
v -91.62885696 -59.74827334 1.07195100
v -85.74000001 -63.98999691 0.40999928
v -79.98999953 -68.08999926 -0.10000189
v -68.00907105 -76.88527554 -1.98278809
v -118.87978017 -43.16997901 5.57122333
v -107.99989104 -51.38004571 3.78066162
v -102.41779685 -55.66038564 2.56923051
v -73.59868288 -76.64179057 -0.59183734
v -70.11049241 -78.43764871 -1.81580125
v -126.82971358 -40.92967510 6.53480273
v -110.74247211 -53.10155079 4.15487168
v -99.40636158 -61.61707640 2.33844761
v -93.51000190 -65.75000286 2.36000353
v -81.96999878 -74.23999906 0.90000080
v -76.68913156 -76.70154423 -0.18363869
v -129.65117395 -42.37005860 6.94388431
v -103.88972610 -61.88944355 3.15277860
v -87.78487891 -74.15381819 1.95991062
v -82.84000307 -77.32000202 1.00999908
v -77.88000256 -81.07999712 0.04000050
v -105.91237247 -63.53293359 3.41777480
v -100.97105056 -67.30175018 4.14121989
v -90.60999751 -75.13000071 2.41999840
v -85.36999673 -79.08000052 1.57000136
v -78.60396802 -83.58147740 0.11746296
v -134.72905755 -45.49527913 7.95907062
v -129.77713346 -49.39100146 6.89154631
v -119.43037808 -57.25743994 5.58320759
v -98.47000241 -72.69000262 4.02999856
v -93.29000115 -76.61999762 3.20000132
v -88.33520114 -81.42211288 2.47199857
v -82.94127882 -85.25961637 1.30316918
v -80.20342141 -87.98452467 0.40581697
v -138.09770346 -45.70293054 9.07518249
v -132.71871209 -51.23443156 7.57878087
v -127.80460715 -55.93357608 7.19628623
v -121.07544392 -58.66596475 6.23842096
v -100.97000003 -74.45999980 4.77000279
v -95.70933133 -78.40940356 4.25614184
v -90.72226286 -82.31898397 3.36273364
v -85.22617072 -85.65925807 2.10835924
v -139.77000117 -48.41000214 9.80000198
v -135.41740179 -52.08040029 8.58021993
v -129.78999317 -56.46000057 7.61999981
v -124.61999804 -60.41000038 7.12000066
v -119.42999810 -64.32999671 6.66999910
v -114.26000297 -68.25000048 6.14999980
v -108.98000002 -72.09999859 6.05999911
v -103.85880619 -76.07039064 5.21606253
v -98.42000157 -80.21000028 4.51999996
v -92.90278703 -82.44923502 3.31606483
v -126.42960250 -61.30046770 7.56084546
v -121.96961045 -66.12969190 7.25196209
v -116.25999957 -70.45999914 6.85000047
v -110.50999910 -74.74999875 6.59999764
v -104.88798469 -79.13407683 5.82084432
v -99.26000237 -83.58000219 4.71000001
v -93.68000180 -88.23999763 2.89000059
v -88.24999630 -92.33000129 2.45000003
v -145.31470835 -51.18014291 10.74285526
v -124.49000776 -67.97000021 7.85000063
v -121.63659930 -70.71505487 7.67360069
v -110.42000353 -79.00000364 6.21999986
v -104.74000126 -83.40000361 5.71000017
v -99.14000332 -87.95999736 4.46000090
v -95.33701837 -91.38181061 3.28450114
v -91.15000069 -94.44999695 2.74000037
v -137.84319162 -60.97890437 9.91089176
v -127.72999704 -69.15999949 8.75000004
v -116.67273194 -77.98983157 7.60758622
v -110.04157364 -84.25440639 6.35194406
v -102.78999805 -89.35000002 5.10999979
v -100.06000102 -91.77999943 4.01999988
v -94.44819391 -96.17061168 3.60044464
v -138.27063143 -64.68059868 10.18247567
v -127.28068233 -73.67019355 9.05687828
v -116.42000079 -82.91999996 6.73000002
v -113.38999867 -85.19999683 6.92000007
v -110.33999920 -87.66999841 6.58999989
v -104.95360196 -94.25272048 4.63965628
v -98.77999872 -97.56000340 3.80999991
v -131.68999553 -74.34999943 10.03000047
v -123.52067232 -81.30866289 8.77273269
v -112.87071556 -92.77114272 6.38056267
v -108.77999663 -93.99999678 5.73999994
v -105.85000366 -96.72000259 4.57999995
v -102.79999673 -99.28999841 4.10000002
v -156.06881678 -57.93732032 13.83242570
v -148.44653010 -65.27040899 10.93841624
v -139.32998478 -72.96997309 10.16130485
v -115.33000320 -93.40000153 7.24000065
v -106.08000308 -101.70999914 4.72000008
v -158.73000026 -60.13000011 15.19000158
v -122.77954072 -92.37016737 8.10613018
v -113.16999793 -100.93999654 6.05000090
v -109.93999988 -103.83000225 5.30000078
v -153.54134142 -71.07765973 12.27634773
v -122.63484299 -98.38287532 7.99410418
v -112.37197369 -102.60976851 5.84024098
v -111.85534298 -107.60307312 5.71693946
v -165.21802545 -64.95261937 18.49869266
v -145.47561109 -84.55581218 10.62061451
v -134.55000520 -94.55999732 8.24000221
v -123.25999886 -104.37999666 7.01000076
v -124.80764836 -99.81755912 7.69312168
v -119.50142682 -107.69379884 6.63291151
v -163.03510964 -74.58990812 15.24397824
v -145.04095912 -91.67977422 10.18376928
v -133.32000375 -102.15999931 8.25999957
v -122.46952206 -107.40178823 6.91161212
v -121.34999782 -112.77999729 6.46000123
v -172.97871411 -70.38745284 22.40935341
v -159.91999209 -84.70000327 13.00999802
v -152.61408687 -91.52884036 11.31169870
v -128.87036800 -112.78045177 7.67651433
v -127.16881931 -107.99781233 7.62044266
v -174.39459264 -72.47024775 22.74542116
v -173.13621938 -76.30267739 19.35981400
v -167.66980290 -83.83609354 15.33281431
v -160.43101251 -91.10501409 12.53346913
v -152.66375244 -98.28879684 11.07883081
v -133.79317522 -111.41554266 8.16054177
v -129.15000319 -119.39000338 7.47000286
v -127.10875273 -115.96050858 7.24921189
v -178.20070684 -76.78719610 23.85759540
v -174.04998839 -83.59254897 18.52081902
v -142.70000160 -114.19999599 8.76000058
v -131.40000403 -123.87999892 8.29999987
v -181.65881932 -81.10566437 25.70844814
v -153.25999260 -111.23999953 10.49999986
v -145.08090913 -113.52661252 9.16793756
v -140.60918987 -117.18516052 9.07738041
v -141.99954271 -121.17952853 9.55431536
v -182.90805817 -84.26256478 25.73675476
v -169.76203024 -101.17461532 15.85127972
v -162.32253611 -103.03834826 12.67145108
v -159.41999853 -111.48999631 12.56000251
v -144.78124678 -124.97802079 10.26463136
v -137.40999997 -131.52000308 9.61000193
v -185.89273095 -87.88804710 27.03186870
v -182.23702908 -93.76517683 21.18625864
v -173.45507443 -103.42394561 16.77822694
v -163.65765035 -112.90708184 14.61024396
v -146.90999687 -128.81000340 11.23999991
v -143.38000119 -131.85000420 11.19999867
v -167.81380773 -114.31696266 15.77156596
v -156.27282858 -126.39114261 11.22641470
v -153.01999450 -129.28000093 11.04999986
v -149.60999787 -131.98000193 11.59999985
v -141.08000696 -140.08000493 9.93999839
v -164.80019689 -122.45108932 14.76481650
v -157.19978511 -130.46990335 11.74207218
v -148.15533161 -138.45932484 11.52500417
v -191.54134393 -96.58741951 27.19141170
v -176.89576745 -114.66833204 18.37475970
v -167.89187491 -124.00975823 15.44232201
v -158.72000158 -133.53000581 12.25000154
v -153.74000371 -138.01999390 11.95000112
v -168.72404516 -127.10964680 15.64228535
v -155.96032143 -139.75016773 12.68808730
v -193.36163998 -103.46555710 25.86368658
v -189.21281397 -108.87402296 22.46863768
v -162.27778792 -137.10996509 13.75308540
v -152.26686001 -149.56527948 12.63657771
v -159.85454619 -145.02575994 13.57125025
v -150.92436969 -153.45719457 12.50880770
v -198.17213714 -105.52465916 26.40049532
v -176.56454444 -130.55606186 17.80642755
v -168.25900972 -139.01481032 15.60210716
v -188.70945275 -119.49886382 22.30602503
v -198.64656031 -109.42591727 25.80364607
v -197.72024453 -114.27759379 25.12451448
v -171.11197114 -143.88108253 17.34908111
v -167.87536442 -147.64419198 15.76810144
v -175.45175552 -140.87915421 18.77915300
v -172.17187583 -144.25055683 17.93582924
v -154.45196629 -162.60415316 13.46476935
v -153.23598683 -165.45046866 13.04381900
v -172.86762595 -146.15704119 18.12347025
v -169.88140345 -151.19321644 15.82409069
v -157.79714286 -163.88756037 14.38067760
v -153.98329496 -166.67623818 13.28814123
v -148.78110588 -169.48637366 10.83211415
v -175.33393204 -146.19427919 19.15396750
v -151.75846219 -168.07962954 12.18976546
v -157.30015934 -165.08074105 14.11954034
v -152.74013579 -167.46011376 12.67363597
v -158.93892944 -163.93898427 14.49957304
v -162.94497252 -160.24123132 15.81675746
v -160.55095196 -162.02257574 15.40734805
v -157.27813542 -165.28080404 13.60149868
v -160.97478569 -162.28781641 15.09547047
v -159.88512337 -163.69795799 13.11556343
v -178.46736312 -145.80978453 19.15094629
v -166.92623496 -157.70092607 14.91799112
v -163.52099180 -160.34038365 15.32877702
v -180.48568070 -143.24964583 20.44643648
v -166.19634628 -157.11773932 15.90483449
v -176.24220252 -143.02194118 19.40613240
v -149.32000637 -166.46000743 11.88999973
v -146.73000574 -169.42000389 10.71999967
v -142.58363843 -170.77276111 9.55994986
v -143.15000176 -167.85000265 9.53000039
v -138.51089776 -170.03794014 7.81977549
v -136.42674685 -172.16603458 8.20676982
v -168.16650331 -135.32927632 15.91650024
v -150.15228093 -153.69760990 12.55170163
v -141.75561070 -163.87802362 9.00490861
v -137.30999827 -168.21999848 7.26000266
v -140.61152935 -168.92734170 8.60865507
v -130.43743372 -172.30710387 7.41475075
v -128.90078127 -175.48334599 7.01657264
v -150.17999709 -146.92999423 12.06000242
v -143.20653677 -157.83378482 10.65992936
v -138.76999915 -159.00999308 9.06999968
v -140.10953903 -162.84735501 8.48207809
v -131.69044256 -170.09802163 6.72574574
v -123.00000340 -175.02999306 6.37000008
v -120.95437944 -177.00602114 6.11550268
v -135.77999175 -154.66000140 8.43000505
v -139.67746496 -153.77229452 9.97305568
v -136.94201410 -156.52738512 8.66626482
v -133.96507502 -160.72386503 7.34176114
v -128.15000117 -163.28997910 5.54999802
v -128.20059061 -166.47401452 5.66433277
v -119.81999874 -171.28999531 5.21000009
v -120.39738894 -174.92531240 5.93373366
v -115.58999866 -175.20000041 5.27000008
v -119.66458708 -173.85409772 5.64390281
v -113.09000105 -177.58999765 5.14000002
v -162.85768151 -125.41276217 13.78243510
v -150.42999387 -131.13999367 11.57000009
v -136.97999716 -145.15000582 9.06999968
v -139.95052874 -147.07501233 9.88153741
v -132.77000189 -149.85999465 7.57999998
v -137.18570769 -148.32854271 9.11432318
v -124.01960790 -159.29028392 5.39163081
v -119.63000149 -163.85999322 4.61000018
v -115.30999839 -168.31000149 3.89999803
v -110.84999889 -172.55000770 3.85000301
v -112.14385927 -173.55142534 4.28305101
v -107.96999931 -175.35999417 3.68000008
v -143.18989217 -129.79988754 10.79030056
v -146.44280076 -132.45204091 11.24161109
v -139.41974938 -137.94513047 9.95619595
v -124.75717068 -150.07288754 5.41583309
v -128.78493965 -152.38788724 6.25564670
v -119.91939694 -154.80040014 5.39536169
v -125.99441409 -154.44655716 5.75670274
v -115.44000357 -159.50000286 4.64000041
v -119.61415410 -159.92222726 4.95830970
v -111.22000217 -164.37000036 2.93999980
v -114.96062577 -161.96767986 4.08921856
v -112.53733933 -166.61189497 3.36281024
v -110.48728973 -167.69643128 3.17163183
v -108.18736255 -171.26941681 3.08666984
v -102.68249363 -172.52890766 1.92862761
v -139.60561156 -133.33104551 10.19448414
v -125.00733137 -140.15880227 7.11763464
v -130.70109487 -142.11492240 7.75822531
v -119.81977522 -145.66987753 6.09297119
v -121.70053273 -152.16225386 5.46809658
v -121.77614868 -148.08085561 5.76897990
v -114.70980197 -150.86014569 5.76252490
v -116.77847803 -155.99407256 5.14499750
v -110.03000289 -156.37999773 3.82000045
v -113.17019910 -153.01935375 5.14811790
v -112.26885021 -161.06031835 3.66730127
v -105.25973886 -162.02019155 1.68075669
v -109.06924307 -160.40571034 2.95356452
v -108.28589648 -165.37557542 2.46946095
v -100.18999875 -167.35999286 0.85000001
v -104.35472429 -165.64066708 1.69644726
v -103.31707448 -170.55012286 1.83574716
v -96.14999592 -171.81999981 -0.29999932
v -100.77826679 -171.03388906 1.14056235
v -121.62381411 -134.29155946 7.33967545
v -123.63348901 -135.78981161 7.38776242
v -116.50999635 -140.04999399 5.76000009
v -121.96601927 -137.40356266 6.92310045
v -111.07999831 -145.63000202 5.43999998
v -114.88711834 -144.64047551 5.71131660
v -113.97437006 -148.60920608 5.68467006
v -105.89999706 -151.28999949 4.37999982
v -112.07879335 -149.75476265 5.40456688
v -111.94185913 -151.90768242 5.11825411
v -101.28000379 -156.98000789 1.98000344
v -106.80374503 -153.55245769 3.95209296
v -106.82899505 -159.22547877 2.62945169
v -96.14806622 -163.27401996 -0.43158856
v -103.42864692 -160.86529195 1.54646824
v -100.32121837 -166.81058705 0.83519792
v -97.31515497 -170.45073211 0.02876244
v -90.90647101 -167.96410084 -2.01807381
v -95.89979798 -166.73944890 -0.63422555
v -130.18999994 -115.74000120 8.03999882
v -124.50999767 -121.90999836 7.45999999
v -130.93738258 -119.61924285 8.28575902
v -116.08796567 -131.47337735 6.66173734
v -112.10733652 -141.95461571 5.32757817
v -102.22999752 -146.07000351 3.71000101
v -105.66509515 -142.11136103 4.27199621
v -108.89728367 -147.79266715 4.99529205
v -104.98257726 -148.38947356 4.22651740
v -96.80999815 -152.08999813 2.62999954
v -102.59681940 -147.25732803 3.77257937
v -101.32732242 -154.22354639 2.77600833
v -91.87000245 -158.05000067 0.46000202
v -94.48012710 -154.91738915 1.60237530
v -87.44999766 -163.85999322 -2.67999875
v -90.00767767 -165.76886177 -2.28093215
v -94.31569278 -164.56723213 -0.80338906
v -88.49349618 -166.30707681 -3.04250256
v -122.52999842 -114.50000107 6.99000014
v -125.07180870 -117.33651906 7.40635162
v -123.17559868 -118.92800778 7.21244840
v -111.46000028 -126.28999352 6.44999929
v -114.44132775 -129.38228250 6.60151057
v -106.21000081 -132.33999908 4.79999976
v -100.93000531 -138.25000823 3.56000126
v -104.75026816 -136.38135791 4.32602735
v -103.03374380 -141.13575220 3.87779903
v -95.66999972 -144.06999946 2.70000240
v -101.17767751 -140.75583220 3.58171482
v -99.35948253 -144.87659931 3.27019324
v -90.40000290 -150.00000596 1.68000080
v -93.19346398 -153.83037925 1.53951254
v -85.59999615 -155.83999455 -0.39999955
v -85.04468203 -165.70046544 -3.74962576
v -75.49165189 -167.43111610 -3.21135507
v -79.34036851 -164.19197619 -3.00758774
v -72.38999754 -170.69999874 -3.43999988
v -77.91258395 -168.34913194 -4.04266175
v -118.45790595 -117.64758825 6.66530104
v -110.22911221 -123.14467132 6.03345921
v -108.57833922 -129.55109775 5.55503601
v -104.33190316 -129.93291020 4.63251537
v -94.83999759 -135.70000231 2.77999765
v -99.18431193 -134.02459025 3.47833545
v -95.66309303 -139.60315287 2.80278362
v -89.64999765 -141.35000110 2.30999920
v -88.42431754 -151.86305344 0.95917791
v -80.06999642 -152.52999961 -0.22999752
v -108.15086216 -116.24073982 5.17192436
v -107.49977082 -121.15888298 5.45320148
v -100.74888915 -123.91306460 3.98399075
v -94.63000298 -126.80000067 3.09999636
v -99.05000031 -113.06999624 3.00999940
v -101.21566802 -115.28417468 3.58964643
v -98.41209650 -117.33781546 3.24474927
v -95.96665949 -121.97829783 3.22051765
v -89.82852846 -123.05022776 2.68407213
v -72.19000161 -143.20999384 -0.21000013
v -54.63000014 -162.89000213 -2.11000000
v -93.59999746 -110.27999967 2.15000077
v -67.62818992 -139.73061740 -0.79493120
v -92.58914739 -102.43029892 3.00321798
v -84.55951512 -112.09557205 0.73998893
v -72.26999849 -125.85000694 0.11000000
v -42.04000160 -160.63000262 -3.11999978
v -53.94793302 -139.32369649 -1.91376021
v -41.49999842 -146.84000611 -3.63000087
v -29.91000004 -153.79999578 -4.50000027
v -39.53304142 -139.04725015 -4.37144237
v -30.13000078 -147.53000438 -4.75999992
v -65.06907940 -100.37866235 -2.20193062
v -26.59999952 -146.09999955 -5.07999817
v -21.23999968 -152.23999321 -4.85000061
v -46.34510726 -117.09607393 -3.28737427
v -22.70999923 -136.00000739 -6.52000029
v -15.39999899 -144.56999302 -6.59999950
v -9.10999998 -152.07000077 -7.07999989
v -52.40712687 -95.79589218 -3.52817914
v -46.30937055 -102.80985385 -3.27484589
v -6.05999911 -151.25000477 -7.64000043
v -13.02000042 -138.78999650 -7.37000024
v -9.12000053 -143.40999722 -7.62000214
v -5.18999994 -148.04999530 -7.87000079
v -8.42000078 -140.21000266 -7.89000094
v -4.49912762 -144.82930303 -8.08403920
v -1.04000024 -148.87000620 -8.24000128
v -10.71808394 -133.62216949 -7.94763304
v -7.30620883 -137.64597476 -8.19451548
v -0.41000007 -145.68999410 -8.45000055
v -42.02096909 -92.40170568 -4.35556564
v -7.74999987 -133.28999281 -8.64000060
v -4.29541105 -137.31627166 -8.77363514
v -0.60869666 -141.62218571 -8.88218544
v 2.85000051 -145.64000070 -8.98999814
v -1.96251553 -136.24525070 -9.26850457
v 4.84303664 -144.17903125 -9.55455564
v 6.77999994 -143.21999252 -10.20999905
v -44.49786246 -79.88496125 -3.78829380
v -43.51000115 -78.69999856 -3.81999998
v -46.43221945 -78.90798151 -3.93889472
v -4.47345618 -132.52465427 -8.87916330
v -37.49027103 -97.71015495 -5.27244341
v -12.86328770 -132.83170760 -7.78192701
v -10.85999981 -141.47999883 -7.26000033
v -9.41282976 -137.19709218 -7.83318747
v -8.00000038 -144.88999546 -7.41000054
v -58.51657689 -90.72951227 -2.72527756
v -25.87999962 -130.42999804 -5.73999994
v -10.63999999 -148.83999527 -6.73000095
v -60.87894738 -95.18437833 -1.89159706
v -55.69056049 -101.32864863 -2.44530919
v -49.26154390 -109.03661698 -2.62022228
v -24.12004024 -140.27006924 -5.69045357
v -17.66999997 -147.90000021 -5.44999866
v -13.08000181 -153.54000032 -5.95999975
v -59.76780877 -103.61098498 -2.22594547
v -49.19888824 -114.23365027 -2.24240986
v -40.68949446 -127.33435631 -4.29754006
v -31.02999926 -139.36999440 -4.93000261
v -24.60999973 -147.10000157 -4.81999991
v -45.45819387 -128.39342654 -3.09667503
v -36.80000082 -139.49000835 -4.28000046
v -31.62015229 -147.49053121 -4.30795224
v -23.87999929 -155.08000553 -3.81999998
v -65.40358067 -110.04786938 -1.64734502
v -40.98000005 -140.80999792 -3.59000033
v -35.48999876 -147.69999683 -3.90999904
v -26.24576539 -153.92908454 -4.09795763
v -59.92902070 -121.83052301 -0.42263806
v -50.48651248 -134.03911889 -1.79340818
v -40.44999927 -147.19000459 -3.49000003
v -32.99999982 -156.51999414 -3.86000052
v -60.53317338 -125.37185848 -0.12545752
v -51.94000155 -136.73000038 -1.78999966
v -43.18999872 -148.19000661 -3.20000062
v -73.67479801 -112.97303438 -0.98236522
v -57.16553703 -133.35587084 -0.80854038
v -41.36409983 -154.01139855 -3.35935666
v -78.63407582 -109.34948921 -0.54362835
v -61.55299023 -132.09420443 -0.21420230
v -63.74043226 -130.10904193 -0.02597681
v -80.47147840 -109.91026461 -0.17780234
v -79.84716445 -109.34042931 -0.37747077
v -93.01095456 -90.27916193 3.43089993
v -91.02571756 -84.12625641 3.35658365
v -86.47142351 -83.76087993 2.35155155
v -84.17481184 -86.32259816 2.02189013
v -75.00019670 -96.85992450 -0.75105362
v -38.32000121 -137.16000319 -4.47000004
v -86.87030524 -77.02030241 2.05643591
v -83.70640874 -80.46997339 1.71676360
v -80.59000224 -83.89999717 1.14999933
v -77.47864723 -74.02066141 0.48709873
v -57.98896775 -94.80933100 -2.73989560
v -31.19266406 -123.23958427 -5.46094775
v -65.39320946 -81.19133860 -2.36864598
v -59.35892835 -89.32652324 -2.89039849
v -49.34022203 -97.75018692 -3.18283052
v -75.28695464 -65.91877341 -0.75848686
v -50.27284473 -92.24142879 -3.89188225
v -52.42387950 -92.94546396 -3.76977841
v -63.19364160 -85.19130945 -2.13083602
v -74.11928475 -77.63019204 -0.16631902
v -69.85091418 -82.48007298 -1.48335018
v -51.87530443 -99.65732694 -3.16939084
v -44.77077723 -109.03061181 -3.52912699
v -26.80999972 -128.33000720 -6.02000020
v -80.86309582 -74.95103031 1.02459325
v -76.25080645 -80.17997444 0.18578806
v -59.17000026 -98.77999872 -2.64999899
v -51.55610293 -106.78254068 -2.44964799
v -31.45057335 -128.66409123 -5.30682923
v -60.59045345 -102.70991176 -2.42421869
v -52.48426646 -111.38809472 -2.35603424
v -33.52019563 -132.24965334 -4.91748750
v -86.86000109 -78.56000215 2.22000107
v -82.37395436 -83.37178826 1.73579552
v -89.64999765 -79.76999879 3.21999891
v -79.09810543 -92.25996584 0.50401676
v -50.66164955 -124.33372438 -2.47062882
v -88.98615092 -84.12487805 2.85979314
v -41.92887247 -138.52597773 -3.98939149
v -94.19047087 -80.11043817 4.02280176
v -62.60778010 -117.23747104 -0.85636083
v -92.29177982 -74.72164184 3.13110906
v -89.05000240 -72.64000177 2.39999988
v -86.45308763 -75.58085769 2.02807924
v -49.31927845 -116.98206514 -2.36552907
v -84.79999751 -70.54000348 1.48999924
v -80.66220582 -73.18729907 0.93744649
v -77.93300599 -78.18051428 0.47001633
v -74.67714697 -81.83781803 -0.32065753
v -67.05000252 -90.42000026 -2.11000070
v -57.00920150 -101.42010450 -2.70042475
v -80.84702492 -67.06869602 0.16561983
v -82.26242661 -70.79087198 1.04089698
v -76.49096102 -70.27512044 -0.25706805
v -61.19994819 -80.30697703 -2.83835572
v -44.58836094 -98.12279791 -3.62452352
v -71.54999673 -60.49999967 -0.43999980
v -59.78000164 -65.43999910 -3.28000169
v -47.60000110 -78.06999981 -3.78000014
v -43.59636083 -82.29768276 -4.03008098
v -63.38000298 -54.62000147 -2.46000104
v -56.37464672 -62.14933842 -4.28442750
v -49.28402603 -69.31483001 -4.38342569
v -41.91782326 -76.94806904 -4.38197050
v -54.30054292 -58.44771490 -4.55405610
v -28.69013511 -84.85957980 -5.99306729
v -19.62159574 -94.56429631 -7.95930158
v -10.34400612 -104.35903072 -9.59522370
v -56.91999942 -50.88000000 -3.59999971
v -49.24384132 -57.25061521 -4.47852118
v -34.21000019 -74.06999916 -4.33999998
v -54.67467755 -49.61642250 -4.12194664
v -46.68519273 -57.88058043 -4.62926505
v -29.86022085 -70.81949711 -4.08776058
v -44.94777322 -56.65309727 -4.50502057
v -53.56264859 -50.11715740 -4.05791821
v -29.98402342 -74.91178066 -4.46580816
v -12.33713888 -94.33066100 -9.16999951
v -50.29549450 -55.71129546 -4.55265399
v -37.53999993 -70.89000195 -4.44000028
v -27.77106687 -81.39342815 -5.63667016
v -19.98492703 -90.02792090 -7.49666337
v -14.03275784 -96.59326077 -8.94931611
v -40.35999998 -73.12999666 -4.62000025
v -35.05000100 -78.80999893 -4.96000005
v -22.05000073 -93.16000342 -7.35999970
v -61.60109863 -58.00620839 -2.70799594
v -55.08000031 -63.70999664 -4.11999971
v -48.65999892 -70.51999867 -4.13999986
v -42.53134131 -77.03363150 -4.19976888
v -24.13151786 -97.38115221 -7.46609969
v -57.67230317 -69.11927462 -3.31903622
v -51.08841881 -70.01714408 -4.13918355
v -14.15866055 -110.39102823 -8.94689281
v -57.04221502 -103.85362059 -2.38771737
v -57.26008117 -114.04617131 -1.57795066
v -59.49136615 -150.83485842 -1.49096886
v -58.19990858 -163.79910707 -2.08984874
v -58.61251801 -176.85502768 -2.76382663
v -70.19000500 -135.91000438 -0.18000178
v -70.23297250 -157.89449215 -1.47647143
v -70.59796900 -171.45484686 -3.40839266
v -74.05000180 -176.34999752 -4.77000000
v -77.90450007 -114.68794197 -0.33057047
v -76.98000222 -147.45000005 0.63000002
v -82.56720752 -102.02361643 0.79187797
v -84.53878015 -162.48138249 -3.17340437
v -87.67339587 -101.71556473 1.97192398
v -87.59766072 -107.20625520 1.81825564
v -86.33828908 -139.59522545 2.72025866
v -86.81484312 -155.01695871 0.52818016
v -86.70014888 -165.99033773 -3.19656939
v -93.34048629 -100.63388199 3.46405292
v -89.17445689 -114.49804157 1.85156404
v -91.77999943 -147.87000418 2.37999996
v -92.09000319 -164.61999714 -0.79000182
v -91.99000150 -170.12000084 -1.21000037
v -97.82000631 -130.28000295 3.71000101
v -93.90173852 -157.22291172 1.17822143
v -97.52999991 -159.26000476 0.70999801
v -94.75596994 -161.78564727 -0.00784712
v -97.41999954 -164.90000486 0.24999733
v -97.26847708 -170.99560797 0.25086707
v -104.05000299 -107.57999867 4.53000097
v -102.24045813 -139.87307250 4.05708235
v -103.81803662 -146.44639194 4.31531481
v -98.62349182 -142.43021607 3.54448729
v -102.22999752 -151.99999511 4.05999599
v -102.51999646 -157.33000636 2.44000088
v -102.64000297 -162.72999346 1.30999985
v -109.32999849 -98.80000353 5.88999921
v -104.57639396 -110.41046679 4.51858575
v -104.23727334 -120.97524852 5.01380628
v -108.10999572 -125.86000562 6.07999973
v -107.97000676 -136.87001169 5.06000547
v -107.68999904 -142.43000746 5.07999770
v -103.30860317 -153.64365280 3.67676537
v -107.59988427 -158.68882835 3.02285794
v -104.65947539 -161.32953763 1.97528093
v -107.10999370 -169.58999634 2.87000090
v -105.73835671 -165.56341946 2.24610022
v -103.10965776 -168.76600683 2.01455574
v -113.84999752 -108.40000212 6.53999997
v -113.50212991 -118.91061813 6.35285769
v -109.10873115 -121.97154015 6.06210111
v -112.72691935 -129.62321937 6.78190077
v -112.82999814 -134.68000293 6.11000089
v -112.75000125 -139.81999457 5.63999964
v -112.42000759 -145.03000677 5.85000496
v -113.15926909 -150.29035509 5.59687149
v -111.28032953 -146.49623632 5.68137877
v -108.51042718 -151.38290823 4.79453150
v -112.18000203 -155.23000062 5.09999972
v -112.30000108 -160.24999321 4.05999972
v -112.24000156 -165.32999277 3.50000011
v -111.91000044 -170.43000460 3.71999806
v -118.81999671 -97.07999974 7.91000016
v -118.51999909 -117.10999906 6.40000030
v -117.72999913 -126.98000669 7.36000016
v -113.26456815 -127.00316310 6.91408571
v -117.55999923 -131.86000288 7.21000042
v -117.56999791 -136.80000603 6.52999897
v -117.48000234 -141.92999899 6.08999981
v -117.15000123 -147.11999893 6.25000056
v -112.86473274 -147.53568172 5.87013271
v -113.72869462 -154.11776304 5.31677017
v -117.92659014 -157.57094324 5.20626456
v -116.81000143 -167.42999852 4.39999951
v -116.51635915 -171.01177573 4.69627278
v -123.47999960 -106.07000440 7.53999967
v -123.19999933 -115.93999714 7.03000044
v -122.95000255 -120.80000341 7.08999997
v -118.67823452 -129.19804454 7.38770328
v -121.17210776 -136.10433042 7.26981135
v -118.57707798 -138.94063234 6.44424930
v -122.19999731 -145.01999319 5.99000044
v -122.17000127 -149.78000522 5.42999990
v -122.00000137 -154.57999706 5.22999978
v -121.66000158 -159.39000249 5.50000370
v -121.52999640 -164.14000094 5.18999994
v -128.59000266 -95.32000124 8.29999894
v -127.87000835 -114.56000805 7.84000196
v -127.74999440 -119.34000254 7.54000386
v -124.30138141 -117.38307774 7.16526946
v -126.75000727 -138.64000142 7.73000112
v -124.42787737 -135.03146172 7.70421140
v -122.38544226 -138.62140477 7.02775456
v -126.74973905 -143.38979125 7.08081201
v -126.48999691 -157.70000219 5.83998580
v -126.32000446 -162.46999800 5.62999956
v -135.20902395 -107.60420561 8.69062543
v -132.64000416 -114.03000355 8.34000111
v -131.35999441 -143.15000176 7.89000094
v -131.25076890 -147.93984592 7.52776302
v -130.86999953 -162.24999726 6.56000013
v -130.41000068 -170.08000612 6.67000003
v -137.91999221 -103.86999696 9.12999921
v -135.49144566 -115.64696580 8.48803390
v -136.19999588 -133.86000693 9.57999937
v -135.67000628 -148.32000434 8.97999760
v -135.45000553 -153.28000486 8.87000002
v -135.43656468 -158.34712982 8.22117180
v -136.87798381 -165.20060599 7.74841756
v -135.44000685 -167.82000661 6.89999992
v -141.14503562 -129.04340029 10.51085908
v -142.94151962 -135.71710885 11.10622101
v -137.34492660 -144.81087029 9.38436389
v -140.16999304 -149.32000637 10.26999764
v -139.94258642 -155.91517091 10.12692880
v -140.95097780 -160.27233005 9.78843123
v -136.44187152 -162.24801540 8.19662027
v -140.06000757 -164.53999281 8.47999938
v -147.53000438 -112.55999655 9.70999990
v -147.06000686 -117.77999997 10.18000022
v -143.82082224 -114.43644017 9.24688298
v -144.87999678 -149.12000299 11.49000134
v -144.54999566 -164.35000300 10.25000028
v -142.08866656 -161.26628220 10.11172589
v -141.38767123 -166.55080020 8.97396822
v -152.77184546 -101.12874955 10.92914958
v -152.05456316 -116.17890000 10.72534826
v -151.53999627 -126.25999749 10.69000084
v -151.06999874 -131.33999705 11.19999960
v -150.58557689 -136.52747869 11.75819431
v -145.21217346 -160.91105342 11.15539111
v -157.54756331 -89.02085572 12.06353586
v -156.58999979 -112.99999803 11.47999894
v -156.10647202 -117.69986898 12.04201952
v -163.84999454 -97.12000191 13.44000082
v -163.41000795 -107.15000331 13.29999790
v -161.33230925 -142.49369502 13.96417152
v -168.62726212 -86.44733578 15.80608077
v -166.50643945 -140.47977328 14.90562037
v -170.62099278 -94.47304904 15.94072580
v -168.15456748 -149.29784834 15.54209646
v -174.17071760 -102.15675086 16.71817712
v -173.08355868 -123.80710989 16.78750291
v -181.97305501 -91.90360457 21.39593288
v -187.95506656 -89.30730075 27.68484317
v -192.26947427 -84.35058594 23.01398851
v -185.95743179 -90.28870612 26.16972663
v -194.09257174 -77.63219625 19.09686998
v -194.85665858 -73.48466665 17.32676290
v -188.30852211 -79.08819616 21.29572444
v -193.55228543 -74.19219613 19.15587671
v -191.95079803 -76.55654103 18.98374222
v -183.67625773 -81.43718541 26.32960305
v -190.11019170 -75.63668489 18.98707636
v -179.37999964 -80.21999896 24.21000227
v -156.63999319 -109.75000262 10.73000021
v -191.71793759 -68.76580417 17.81798527
v -188.83000314 -70.50000131 18.83997023
v -185.54092944 -72.49154150 19.59958300
v -173.70934784 -85.48080176 17.79302955
v -168.37114096 -91.91584587 15.04251640
v -190.10481238 -66.18412584 17.45105349
v -179.90000546 -73.11999798 24.79000017
v -176.69697106 -77.62934268 21.50463499
v -189.40483034 -65.30403346 17.37656444
v -186.43000722 -67.01999903 18.62000115
v -180.61001599 -69.98000294 23.37000333
v -175.94654858 -73.66490364 23.62119220
v -173.91695082 -77.70209759 19.36932094
v -171.96832597 -81.56133443 17.03967713
v -188.07153404 -63.33412975 16.51851833
v -183.47999454 -65.76000154 19.64000240
v -179.29990590 -67.48000532 23.74982648
v -174.45544899 -71.03286684 23.58540334
v -172.62725532 -75.08518547 19.46851425
v -167.03844070 -81.83031529 14.97511193
v -157.56909549 -91.33016318 11.79520879
v -184.99642611 -62.59565055 17.76586473
v -173.96099865 -67.18676537 23.82051945
v -171.31842673 -71.59713656 20.31621337
v -165.28533399 -78.83156091 15.19109961
v -183.71999264 -58.88000503 16.08999260
v -179.55599725 -59.30208415 20.59366554
v -173.79687726 -62.20621616 23.34858105
v -170.66000402 -67.12000072 21.71999961
v -180.29616773 -56.43386394 17.30921306
v -176.10999942 -58.28000233 21.39999904
v -170.56509852 -59.91886929 22.28438668
v -167.25316644 -66.24866277 19.29259300
v -155.31185269 -78.59314978 12.67352048
v -177.62266099 -55.47441915 17.82178320
v -172.74817824 -55.52455783 19.95392516
v -167.28648543 -60.58525667 20.72780579
v -174.84000325 -52.99999937 14.89000209
v -167.54974425 -53.27668414 16.79457165
v -159.88016129 -60.13995409 15.30975383
v -167.50000417 -51.29000172 13.13000079
v -164.35000300 -50.09000003 13.04000057
v -161.58808768 -52.40701512 17.23127067
v -159.76282954 -48.28946292 13.82799633
v -145.21226287 -51.57934502 10.68573352
v -152.10007131 -45.22489756 12.11024541
v -168.10679436 -50.57268217 12.07155734
v -165.31999409 -50.75000226 14.53999709
v -153.02999318 -59.42999944 11.99999917
v -170.59895396 -51.34177208 13.38250376
v -165.65527022 -52.63554677 17.60173403
v -161.84000671 -56.63000047 17.32999459
v -148.72992039 -67.29999185 10.84043831
v -174.76141453 -54.06511575 17.13532582
v -170.37810385 -52.65577510 16.33938961
v -168.23107004 -55.10700494 19.96965148
v -163.01000118 -60.61000004 17.13000238
v -179.12425101 -55.79784513 17.34475046
v -173.35642874 -58.52537975 22.11020142
v -166.71000421 -61.92000210 19.82000098
v -154.19000387 -72.70000130 12.29000092
v -182.08374083 -57.39843845 16.54779352
v -181.32965267 -58.43653157 18.56301725
v -175.22667348 -57.46668205 20.94294317
v -170.71156204 -63.71866912 22.66293392
v -152.83566713 -74.68999922 12.04693876
v -177.61534452 -59.14363265 21.53851092
v -171.01000249 -68.35000217 21.11999691
v -165.33000767 -74.00999963 15.76999947
v -188.75913322 -64.16106969 16.77499712
v -185.34000218 -65.15000015 18.88000034
v -178.76000702 -67.45000184 23.98000285
v -172.94888198 -72.22181559 20.87515779
v -167.48669744 -73.60156626 16.84007794
v -164.03999925 -80.66999912 14.22999986
v -156.85999393 -86.19999886 11.92999911
v -188.32999468 -68.68000329 18.78999732
v -185.53984165 -69.24862415 19.01296712
v -178.13864350 -72.01020420 24.45401065
v -180.44905365 -67.07310677 22.70205878
v -174.68638718 -75.66547394 20.61637305
v -170.84577680 -77.59029418 16.98320918
v -166.43126309 -84.57981795 14.30531498
v -159.48842466 -89.98472244 12.10347563
v -190.20901620 -67.84176826 18.44777726
v -188.08884919 -73.49663228 18.93446222
v -177.62929201 -78.61118019 22.46744558
v -170.37945986 -87.11087704 15.95815644
v -163.08659315 -93.01241487 13.03081773
v -179.34039235 -82.93844014 21.57228068
v -197.00704515 -77.80544460 17.63115264
v -195.91324031 -80.89093864 19.46306787
v -191.65295362 -82.27528632 21.93124965
v -186.70254946 -84.24557745 27.11982094
v -182.94066191 -87.30424196 23.83923531
v -166.72000289 -102.09999979 13.64999637
v -199.63157177 -83.99359137 19.11586896
v -187.33119965 -88.36458623 27.62294933
v -166.02866352 -108.25161636 14.12306167
v -201.28676295 -89.80426192 18.49687845
v -199.33000207 -88.37000281 22.43000083
v -194.38911974 -88.30823004 25.89205652
v -187.13468313 -96.00204229 24.23771098
v -202.57091522 -95.73548287 18.07564311
v -202.85691321 -98.13167155 21.25474811
v -200.09195805 -95.59866786 24.90848862
v -195.15241683 -95.70926428 27.36723423
v -169.02546585 -122.86130339 15.66633955
v -202.78613269 -102.35645622 20.35120688
v -203.02231610 -98.11669588 19.21672933
v -202.06543803 -99.02388602 23.01099338
v -198.33780825 -98.19997847 26.32367425
v -196.43554091 -103.91388088 26.75217018
v -184.60378051 -115.36023766 20.68657987
v -201.93324983 -106.55665398 22.35623077
v -200.43291152 -105.99480569 24.81777780
v -195.75940073 -107.06236959 26.52889863
v -191.38756394 -114.69417065 22.95801789
v -182.07374215 -122.61920422 19.71342042
v -172.34356701 -130.54348528 16.74754173
v -200.27282834 -111.77852750 23.48809876
v -172.06622660 -135.42950153 17.32581109
v -175.23337901 -137.26985455 18.47773232
v -192.36874580 -126.22055411 23.38888124
v -182.89443851 -137.34489679 22.07723446
v -183.06225538 -140.63656330 20.78954130
v -182.39225447 -142.10726321 19.22366954
v -170.80228031 -143.21126044 17.05297269
v -194.14812326 -117.03751236 24.80073273
v -190.83401561 -121.31116539 22.87517302
v -160.42938828 -149.44106340 14.35760222
v -201.23687387 -109.20932889 22.79228717
v -200.77505708 -108.64698142 24.07708392
v -195.11233270 -111.92999780 25.65181628
v -202.12310553 -103.20438445 22.28410728
v -197.89460301 -103.99519652 26.51503868
v -188.63695860 -112.47139424 22.38172293
v -202.92958617 -95.81450373 18.96934211
v -202.19898224 -96.14382684 22.60290645
v -197.84024358 -95.41713446 26.36560425
v -199.02940094 -102.55001485 26.17537230
v -190.79858065 -105.40925711 23.43758382
v -184.46883559 -110.55633426 20.52674256
v -173.83044958 -119.19552833 17.19584502
v -163.09295595 -128.10277939 13.33739143
v -202.69273221 -95.01390904 20.70868760
v -180.39007485 -108.24581981 19.10479367
v -169.68941689 -116.69772118 16.05978049
v -200.55706799 -86.93704754 20.20279132
v -201.72798634 -90.93316644 20.71570605
v -191.28873944 -91.28062427 27.75914967
v -188.43576312 -94.37356889 26.35509707
v -198.36159050 -80.90236038 19.26783100
v -190.48133492 -86.35179698 27.06416510
v -165.42191803 -108.86861384 13.92801013
v -157.96999633 -114.51999843 12.35000230
v -160.26607156 -118.08738112 13.42244446
v -197.13261724 -78.15665007 18.75129342
v -189.48531151 -82.42427558 24.61151592
v -180.85370958 -90.01127630 21.12736553
v -163.95999491 -104.56000268 12.93000020
v -196.82867825 -79.30116355 18.96300539
v -180.57262897 -84.07827467 22.43861929
v -153.62000465 -107.21000284 9.93000064
v -149.92000163 -109.88000035 9.59000085
v -189.80999291 -73.54000211 18.65000091
v -177.44177580 -81.37974143 20.60510218
v -175.99685490 -76.59623027 21.28946222
v -172.31763899 -84.74092185 17.01394096
v -163.82911801 -88.02694827 13.43880966
v -187.94000149 -63.74000013 17.23000035
v -184.43630636 -64.86697495 19.40908842
v -182.53719807 -70.40946186 20.96245997
v -180.08165061 -70.59704512 24.21230450
v -173.48712683 -72.85494357 21.01734653
v -176.98666453 -70.17182559 24.14658293
v -170.67061365 -76.00332797 17.82002859
v -168.36416721 -82.40080625 15.81658050
v -160.79999506 -84.84999835 13.03999964
v -182.07000196 -61.33000180 19.32999492
v -173.76621068 -71.73310220 22.04854600
v -161.16032004 -78.55995744 14.06891551
v -147.17794955 -90.07506073 10.64886618
v -181.17327988 -56.48835376 15.45423176
v -179.04999852 -57.71000311 19.19999719
v -177.03583837 -60.06712466 22.14623615
v -157.31319785 -78.88159901 13.09178304
v -175.88061094 -56.46449700 18.82042363
v -176.40382051 -57.18398467 19.66094598
v -168.08162630 -57.53792822 20.97927220
v -165.09725153 -62.48376891 18.32581125
v -172.65000939 -52.31999606 14.13000003
v -170.58436573 -57.19543993 21.44164965
v -166.41992331 -52.10681632 15.48863295
v -164.43747282 -55.27425185 18.75712164
v -145.47950029 -69.76985931 10.43474581
v -162.23140061 -48.93764481 12.34445348
v -155.79999983 -49.72999915 14.68000095
v -150.53999424 -55.10000139 11.37000043
v -147.56999910 -57.78999999 10.69000177
v -141.68573916 -62.82777339 10.21852344
v -155.37478030 -46.36418447 12.73055747
v -151.82000399 -48.88999835 12.45999895
v -129.58000600 -64.66999650 8.59000254
v -143.72445643 -48.11242223 10.59633959
v -138.45348358 -53.01030725 9.23533924
v -127.91000307 -62.54000217 7.64999818
v -144.83000338 -43.91000047 9.46000032
v -135.42860746 -53.17442864 8.41994490
v -129.41347063 -57.90697783 7.43283983
v -124.53000247 -62.18999997 7.02999998
v -142.46000350 -42.89000109 8.89000017
v -137.51634955 -47.94738442 8.56838748
v -130.71015477 -52.37467214 6.86391862
v -126.91000104 -57.05000088 6.84000039
v -122.04755843 -60.81881374 6.30045542
v -117.55380034 -64.25673515 6.14738744
v -140.78000188 -41.85999930 8.56999960
v -136.25000417 -46.05000094 7.90000148
v -131.68999553 -50.36000162 6.85999962
v -127.26549804 -54.58368734 6.67932816
v -122.70399928 -58.67489055 6.20894087
v -139.52054083 -41.09084606 8.44217557
v -131.64825737 -48.57983068 7.03119533
v -124.53453988 -54.94217947 6.32313918
v -119.93405223 -59.42095816 6.06380543
v -131.62291050 -47.36709595 7.21879350
v -121.90857530 -56.66154251 5.87577326
v -118.57444793 -59.78833511 5.61050232
v -132.84485042 -45.09603232 7.48352753
v -118.41125041 -59.32261795 5.68959815
v -133.06491077 -43.67302358 7.31867133
v -108.62821341 -68.39154661 5.27963648
v -125.06325543 -48.06033522 6.51493389
v -110.05637050 -63.73951584 4.40756930
v -110.91457307 -60.47325209 4.44345828
v -106.98000342 -62.89999932 3.36999958
v -103.47640514 -66.92806631 4.55041928
v -100.84000230 -70.39000094 4.15999955
v -117.54336208 -44.98803243 5.14448434
v -106.47865385 -59.94990468 3.31417471
v -99.38907623 -68.98931414 3.94773996
v -113.60377073 -45.46912760 4.54201177
v -101.58570856 -62.05151603 2.85233348
v -98.22697937 -66.99677557 3.33137158
v -113.41772228 -41.11140594 4.38194536
v -107.92901367 -45.92782632 3.55842640
v -104.52853143 -52.77071521 3.13484040
v -100.65867752 -57.85349011 1.91343168
v -110.28303951 -40.86422175 3.33269243
v -105.23280501 -46.10821232 3.13835475
v -100.84620863 -52.55128816 2.27263733
v -92.08909422 -65.27002156 1.86216342
v -88.60831708 -67.95097142 1.50316802
v -102.38361359 -44.63464767 2.13862257
v -98.04828465 -51.03014782 1.75625982
v -94.30696070 -56.40821531 1.12389203
v -89.79000151 -63.23000044 1.01999904
v -98.19189459 -45.42750120 1.31739827
v -95.04562616 -51.00505799 1.23204570
v -90.03091604 -57.79678002 0.56538865
v -87.10409701 -63.93640488 0.57370274
v -82.08031207 -68.98490340 0.37486921
v -99.04355556 -40.15326500 0.45704073
v -94.25283968 -45.96975446 0.52070094
v -83.19000155 -63.07999790 -0.32000052
v -79.10137624 -66.99302047 -0.59860863
v -95.24186701 -38.10076788 -0.15661884
v -92.17999876 -44.07000169 -0.17999989
v -88.65758032 -49.51979592 0.06814260
v -87.69268543 -46.31307349 -0.52902731
v -77.97013968 -61.84112281 -0.53598959
v -90.40996432 -37.80729324 -0.98336837
v -84.38558877 -43.35469753 -1.40131253
v -77.04247534 -58.23816359 -0.61158359
v -87.14376390 -44.72488910 -0.63779787
v -92.29215235 -40.95500708 -0.20841381
v -89.34150636 -46.04328796 -0.26695442
v -83.32999796 -56.21000007 0.10000022
v -80.43012768 -61.18872389 -0.21756804
v -77.54000276 -66.18999690 -0.69999904
v -96.65627033 -48.34002629 2.06781318
v -94.25745159 -52.57835239 1.34234666
v -91.80237353 -56.78061768 1.05735275
v -86.75999939 -65.22999704 1.00999919
v -84.56999809 -68.87999922 1.02999934
v -107.60879517 -39.78912905 2.37403135
v -101.62847489 -41.37298092 1.43034558
v -101.78395361 -49.43287000 3.03459517
v -96.19117528 -59.18132514 1.58949464
v -93.84988993 -55.61038852 1.28754496
v -93.39000285 -63.62000108 2.35000066
v -90.48999846 -68.41000170 2.38000136
v -86.73235774 -67.02255458 1.27121457
v -111.62050813 -42.97128692 4.61729756
v -109.72026736 -46.69268057 4.27198038
v -105.36280274 -51.27560347 3.40433884
v -103.47197205 -52.73070186 3.18486779
v -103.60186547 -57.32921883 2.88756378
v -100.15825182 -62.80851364 2.99638440
v -97.25112468 -67.52068549 3.69239575
v -91.78884327 -66.52368605 2.41853809
v -95.08000314 -71.18000090 3.37999966
v -116.65265262 -46.37909681 5.31222997
v -112.73162067 -52.61333659 4.72582597
v -110.23698747 -48.36438969 4.41845553
v -110.38675159 -57.16190487 4.09884471
v -106.24676943 -55.72818220 3.59845930
v -108.57742280 -62.83696741 4.15766612
v -103.87255251 -67.69976765 4.78429580
v -123.26908857 -46.38162628 6.27306383
v -119.67718601 -43.85689273 5.67675708
v -107.45999962 -72.15999812 6.14000065
v -132.34664500 -41.50188342 7.54748099
v -126.13095343 -42.95799136 6.55659987
v -123.66611511 -56.02347478 6.56826561
v -120.72108686 -60.91986597 6.32472290
v -117.66186357 -65.71206450 6.79118233
v -113.92731965 -70.17344236 6.77888421
v -111.08380556 -74.82982427 6.72095735
v -137.20999658 -42.52000153 8.72999895
v -134.76000726 -46.76000029 8.13999958
v -133.25297832 -49.97738823 7.86452554
v -129.71000373 -55.22000045 7.60999927
v -127.14000046 -59.45999920 7.51000084
v -124.54000115 -63.67000192 7.61000020
v -121.91999704 -67.91999936 7.58999959
v -119.73925680 -63.80106509 6.82012318
v -119.29699033 -72.13586569 7.66957691
v -116.64938182 -68.20125133 6.94162352
v -141.35000110 -44.20999810 9.58000030
v -139.03000951 -48.09000343 9.39999893
v -136.81726158 -52.02240124 8.75305012
v -132.08727539 -59.88697335 8.44988413
v -129.45699692 -62.74091452 8.45773984
v -124.87000227 -71.71999663 8.44999868
v -144.60395277 -46.61001265 10.79600118
v -137.74663210 -53.55001613 9.07963980
v -137.83812523 -58.43619630 9.53219645
v -39.99000043 -210.49000323 -0.59999840
v -60.27000025 -210.86999774 -5.22999978
v -53.10999975 -211.86999977 -3.35999788
v -38.78999874 -213.98000419 -0.31999892
v -31.58999979 -215.38999677 -0.97000157
v -63.16844374 -214.37378228 -6.15665969
v -58.06000158 -214.62999284 -4.82000085
v -50.99000037 -215.70000052 -3.17000202
v -40.03999755 -217.28999913 -0.22000124
v -16.55810885 -222.30994701 -3.88787594
v -57.78000131 -218.25000644 -5.12999995
v -50.48000067 -219.35999393 -3.17000062
v -62.90870905 -221.03601694 -5.96402586
v -49.80000108 -223.16999733 -3.49999941
v -38.80999982 -224.85999763 -0.19000057
v -14.62896913 -232.22616315 -4.11611889
v -63.02962452 -224.22017157 -5.32093318
v -31.99968114 -230.03017902 -0.94559038
v -49.79064688 -230.15423119 -3.16522247
v -35.44249386 -232.89945722 -1.13218010
v -28.21102925 -234.46048796 -0.93177729
v -17.94390008 -238.25900257 -2.26427056
v -63.11610341 -231.14979267 -4.83324518
v -16.86775871 -253.74352932 -0.83633437
v -60.92557684 -245.87744474 -4.74401377
v -16.83485135 -258.44082236 -1.11518416
v -45.03000155 -259.20000672 -3.09999962
v -31.69365972 -262.79929280 -1.68676046
v -61.07000262 -259.97999310 -4.81999805
v -56.93637580 -260.73092222 -3.68732633
v -30.62999994 -266.64000750 -1.74000044
v -60.04688516 -263.69273663 -4.07173624
v -56.93389848 -264.76201415 -3.25931027
v -44.69748586 -267.46511459 -2.07391079
v -32.67004341 -270.13757825 -0.96800394
v -60.68410352 -267.71131158 -4.19074716
v -53.15000191 -269.40000057 -2.40999809
v -41.01999849 -272.08998799 -1.23000145
v -59.36593935 -272.05559611 -3.01264832
v -54.06999961 -272.68999815 -2.32000416
v -43.04999858 -275.13000369 -1.23999629
v -21.52916975 -280.66387773 -2.13525817
v -31.16311133 -280.87261319 0.56747714
v -55.05000055 -278.38000655 -1.62999996
v -40.40950909 -281.52051568 0.32731696
v -21.36922628 -287.06142306 -2.83483276
v -60.15636399 -279.17098999 -3.38745606
v -55.77028915 -280.78669310 -1.56525173
v -42.06858203 -283.70210528 0.36643303
v -27.67782658 -287.70154715 1.77874020
v -59.86004323 -282.28446841 -2.79192114
v -56.77000061 -282.77999163 -1.40999991
v -32.63999894 -287.86998987 2.13999837
v -22.15056866 -291.45926237 -2.53784261
v -60.11458859 -284.44650769 -3.69789079
v -58.08797479 -284.47064757 -1.66795659
v -33.81139413 -289.57870603 2.35731271
v -24.35464785 -292.44023561 -0.07108194
v -18.30187999 -294.77056861 -6.61675446
v -60.08911133 -285.44899821 -4.06605145
v -56.01999909 -286.61000729 -0.88999909
v -48.13828692 -288.22135925 0.47775047
v -24.99650419 -293.95711422 0.16873868
v -20.03467269 -295.97157240 -4.55465866
v -59.96344611 -287.02336550 -4.42583393
v -50.85892975 -289.29972649 0.07659350
v -42.70890355 -290.96922278 1.38268061
v -31.06347844 -293.92969608 2.75458675
v -26.54026449 -295.16208172 0.71012089
v -59.31163952 -288.87492418 -3.45211709
v -52.86999792 -290.63999653 -1.33000244
v -47.25627229 -291.56017303 0.74267911
v -34.47145969 -293.66049170 2.65496201
v -27.32461132 -297.76635766 -1.68985513
v -58.88782814 -291.24954343 -3.97106027
v -52.50999704 -292.27000475 -1.70000363
v -45.21524906 -293.43229532 1.35953596
v -33.10343251 -296.27603292 2.41911528
v -30.22901341 -298.71809483 -0.83754922
v -57.66617507 -293.32700372 -3.54250195
v -51.97584257 -293.79156232 -1.47135521
v -44.91914064 -294.94929314 1.31279603
v -35.86000204 -297.10999131 2.02000164
v -32.21577406 -298.91198874 0.45361085
v -24.86883849 -301.18227005 -2.99798651
v -58.01649019 -293.75502467 -4.99574235
v -55.50999939 -294.82999444 -3.62000009
v -48.59891534 -295.76933384 0.02674955
v -37.04148531 -298.47145081 1.23691780
v -30.78178689 -299.87373948 -1.11753377
v -23.29630777 -303.43380570 -4.55180928
v -57.62121826 -294.68330741 -5.75936958
v -56.70600012 -295.76927423 -4.00946289
v -53.79589647 -296.65923119 -3.22735240
v -46.61039636 -297.71032929 0.20124220
v -35.98291799 -300.46927929 1.10276369
v -30.95452860 -302.39906907 -1.37736136
v -57.10205063 -295.29267550 -6.07340131
v -51.82340741 -298.45291376 -2.30854424
v -41.24531895 -300.61897635 0.28473602
v -23.75009842 -305.94006181 -6.73172483
v -55.78171089 -296.76410556 -6.44504558
v -51.92521960 -300.08932948 -2.93295481
v -46.54583335 -300.96417665 -0.61345921
v -36.18643805 -303.61518264 -0.02460583
v -24.84931611 -307.24781752 -6.65373961
v -53.02575231 -300.29284954 -4.52711759
v -50.30669644 -301.33971572 -2.46555964
v -43.85691136 -303.01627517 -0.59926260
v -28.16260420 -308.09381604 -3.87744722
v -50.17702281 -302.94212699 -4.58205864
v -45.43152824 -304.61853743 -1.97630329
v -46.19752988 -305.68820238 -4.84616403
v -41.58765823 -305.32938242 -1.31711189
v -32.80091286 -311.09130383 -5.44234505
v -43.05150732 -307.24039674 -3.55714303
v -38.18916157 -309.26898122 -4.06232104
v -48.01523313 -303.45776677 -2.59110471
v -27.43923478 -309.42499638 -6.33783126
v -57.01406673 -295.82479596 -5.35607385
v -55.03484979 -297.84986377 -3.82354716
v -50.49416423 -298.55626822 -1.25186914
v -36.66082397 -302.16041207 0.30388546
v -24.57425557 -306.93930387 -7.43517326
v -57.27252364 -290.39230943 -2.29694950
v -51.49710923 -296.68566585 -1.39330432
v -39.55873847 -295.78703642 1.42089475
v -27.80753747 -300.04617572 -2.05048709
v -21.29070833 -302.25452781 -7.50357006
v -59.18453634 -286.20612621 -2.61979783
v -36.45709530 -294.13214326 2.06444156
v -23.68588932 -295.35093904 -2.21023010
v -29.17020209 -298.60806465 -1.37758080
v -21.09358460 -301.92637444 -7.03692436
v -19.11197975 -297.05563188 -8.29195324
v -58.10045078 -279.84225750 -1.97912264
v -47.88827524 -282.23311901 -0.55623380
v -35.72020307 -288.21131587 1.91160094
v -21.53144218 -294.42110658 -3.21133155
v -18.06281507 -294.16432977 -9.18668136
v -59.59896743 -273.45046401 -3.02457903
v -24.51797202 -281.85486794 -1.34552107
v -58.61518160 -267.29980111 -3.40556283
v -54.30999771 -268.70000362 -2.46999785
v -42.08018631 -271.44181728 -1.43347890
v -30.94125353 -274.68231320 -0.13261291
v -60.52000076 -261.09001040 -4.38999478
v -19.77666654 -271.61529660 -2.08782335
v -23.66697975 -274.14596081 -1.19921146
v -60.90812385 -254.56550717 -4.78324946
v -54.94000018 -255.95000386 -3.34000005
v -42.74000600 -259.13000107 -2.77011353
v -30.45642562 -262.19415665 -1.80339871
v -20.54053359 -270.05690336 -1.40210928
v -38.89999911 -232.46000707 -0.76000037
v -51.13000050 -222.79000282 -3.76000116
v -56.18999898 -214.53000605 -4.39999904
v -48.34461585 -221.45080566 -2.47076480
v -41.09033197 -209.88044143 -0.85722399
v -13.75816017 -218.02984178 -4.66286158
v -52.40999907 -201.28999650 -2.88000004
v -43.86581481 -206.95643127 -1.40892074
v -38.11000288 -197.87000120 -1.38000736
v -7.52743287 -206.73377812 -5.71088539
v -49.44999889 -183.03999305 -2.30999989
v -37.29999810 -185.72999537 -1.83000020
v -25.85618943 -190.26263058 -2.76990840
v -13.16435263 -191.48746133 -5.22851385
v -15.17633442 -195.19232213 -4.63740854
v -7.10737891 -192.92987883 -6.12656446
v -9.17003863 -197.71818817 -5.55338105
v -49.31000248 -177.53000557 -2.23000371
v -37.59000078 -180.12000620 -2.33999966
v -24.75008368 -182.90178478 -3.29946144
v -8.94999970 -186.71000004 -6.24000048
v -3.22911423 -188.08038533 -7.33438367
v -49.64999855 -172.38000035 -2.36999802
v -41.28048941 -173.56918752 -2.28357990
v -28.07999961 -177.03999579 -3.05999862
v -20.79343796 -180.48001826 -3.92420217
v -17.20651798 -183.25719237 -4.52483818
v -11.74888574 -180.75019121 -5.72128547
v -9.63153318 -176.40948296 -6.01542648
v 1.43010018 -177.47710645 -7.39733176
v -49.75000024 -163.23000193 -1.90000003
v -34.94000062 -166.42999649 -3.30000115
v -5.66000119 -172.80000448 -6.76000305
v -50.00999942 -158.74999762 -2.12000194
v -40.12936726 -160.87968647 -3.10411514
v -25.38999915 -163.90000284 -3.53000010
v -11.02000009 -167.08000004 -6.08999981
v -1.29175407 -169.28099096 -7.55317183
v 3.06510460 -172.96794057 -7.80902989
v -51.47999898 -153.94000709 -2.47000041
v -25.76000057 -159.29999948 -3.86000029
v -1.18607818 -165.65771401 -8.00449681
v -1.56739540 -166.61681235 -7.74337444
v -19.82122473 30.33007309 3.68564576
v -14.87311441 26.63381957 2.58794427
v -10.06825641 27.62223035 2.66677886
v -2.15190602 28.64290215 2.74062599
v 23.67755398 31.31379932 7.33770523
v 31.27216175 31.27157316 -0.27282507
v 40.66907614 25.25290474 -11.58314291
v -13.69810384 24.89958517 2.10011960
v -5.00392355 24.14324507 2.03144550
v 1.61369611 26.45083517 2.32273014
v 20.43999918 26.53999999 6.37000101
v 26.49999969 26.45000070 4.01999988
v 31.81988746 25.88462271 -2.27663340
v 39.91806135 25.18023364 -9.05243773
v -20.76962218 22.16084860 2.30895332
v -13.77000008 21.54999971 1.34000008
v -5.63547621 21.93595842 1.63112604
v -0.40179279 24.06315878 2.13202415
v 21.22999914 23.93000014 5.97999943
v 28.53432111 23.69039506 0.77436690
v 35.02999991 22.84000069 -5.83000015
v 40.56668654 22.02168480 -11.66723669
v -20.41476592 18.61582324 1.77088485
v -13.43000028 18.85000058 1.01999997
v -6.50625350 19.74794641 1.51298672
v 21.26999944 21.27999999 5.90000022
v 28.70729379 20.55796795 0.24865239
v 35.49228609 19.85512674 -7.63786864
v 40.23173079 20.04632168 -11.52483094
v -21.88999951 15.87999985 1.52000063
v -14.79774527 17.05706678 1.11016666
v -8.26862920 16.12084918 1.29793654
v 21.42000012 18.51999946 5.20000001
v 40.25345296 18.95490848 -12.69415114
v -24.40351434 12.74981443 1.64205895
v -18.36476475 13.11606169 0.85828424
v 20.63999884 15.76999947 4.38999990
v 24.90898035 14.97701090 1.35750324
v 35.90999916 14.41000029 -9.08000022
v 39.17718306 12.19670940 -14.51979950
v -26.49077028 11.31528337 1.68887689
v -19.67000030 10.65000053 0.59000053
v -12.91000005 10.95000003 0.54999988
v 20.67999914 13.07999995 3.69000039
v 26.09999850 12.84999866 0.71000005
v 30.26000038 12.31000014 -3.96999996
v 37.27000207 11.62999962 -10.38999949
v -29.34999950 7.67000020 1.27999985
v -21.87000029 7.86999986 0.41999994
v -10.33318229 8.33158009 0.47284344
v 18.48999970 10.21999959 3.12000001
v 27.44013816 10.61664149 -1.20426586
v 32.09000081 9.35000088 -6.13000011
v 39.90000114 8.63999967 -12.81000022
v -29.69999984 4.84000007 1.05999981
v -22.46999927 5.00999996 0.07000003
v -18.44000071 5.16000018 -0.01000003
v -5.91020612 5.63923363 0.35821807
v 19.63634044 7.29365181 2.26942520
v 28.71824615 6.20196806 -3.94709222
v 34.26620364 7.40842987 -8.35060608
v 39.62999955 5.67999994 -13.03999964
v -31.86000139 1.88000023 1.22000009
v -24.26548861 2.85996823 0.00369521
v -19.60000023 2.14000000 -0.47999993
v 17.55000092 4.17000009 1.62999996
v 24.89133179 3.20090842 -1.35483395
v 30.67775257 2.50616716 -5.78150013
v 39.29403052 2.43589818 -12.83404417
v -33.59999880 -1.28999993 1.25999993
v -29.28999998 -1.19000010 0.45999937
v -21.88000083 -1.01999997 -0.35999945
v 28.65080722 0.52292278 -4.70426539
v 40.83120450 -1.70775736 -14.64036107
v -36.83999926 -4.68999986 0.99000009
v -30.71000054 -4.54000011 0.18000035
v -34.25269201 -3.34015768 0.91859163
v -26.62999928 -4.47000004 -0.52000018
v 17.79801771 -2.55427160 0.02661730
v 41.33493081 -4.17380035 -14.94407095
v -44.64000091 -8.48000031 1.26000005
v -39.31999952 -8.46999977 0.23000001
v -34.04999897 -8.34000017 -0.16000027
v -29.78000045 -8.22999980 -0.70999959
v 13.03038932 -2.72340723 0.11252289
v 20.24677210 -6.19343156 -1.66980980
v 30.76830506 -6.92522759 -8.16536509
v -34.74959731 -13.74498475 -1.28797686
v -42.34920070 -8.91250744 0.75980328
v -33.02920982 -8.78281612 -0.41911320
v 11.54987793 -10.47015376 -0.80636336
v 20.05999908 -10.33999957 -2.87000020
v 27.88301185 -10.77441312 -6.83030253
v 35.13265029 -11.42172422 -11.45991962
v 37.15807572 -7.67931202 -12.41348684
v 2.18533818 -10.36032196 -1.05637254
v -3.79739818 -15.05706739 -1.01005903
v 6.94905734 -14.82531894 -1.62026484
v 11.75746601 -14.55896441 -1.88665511
v 21.31111734 -14.66661226 -4.35862364
v 33.12301636 -15.56164306 -11.01624500
v 2.29304493 -19.41965707 -1.52411778
v 6.46973494 -18.98990571 -1.56531320
v 2.66868947 -15.08205757 -1.74569420
v 25.85916407 -19.32000741 -6.90162135
v 33.79751742 -20.04973963 -11.85379643
v 42.24672168 -20.97564563 -16.10891894
v -10.31893864 -24.58623052 -1.05523248
v -2.88647506 -23.02812226 -1.37207774
v 2.38993950 -23.82452600 -2.02135602
v 7.95164797 -24.29684997 -2.31241970
v 13.38576712 -23.16431887 -3.15148733
v 27.11637504 -23.94619584 -7.98489898
v 35.39041057 -24.68941547 -12.84894627
v 35.55218875 -20.44742554 -13.07741832
v 39.63268921 -24.96825159 -14.97329213
v 42.89000109 -25.25999956 -17.27999933
v -3.25484201 -27.65214816 -1.71017146
v 4.67383955 -22.07287587 -2.03504995
v 8.04436021 -28.44283730 -2.59463629
v 15.76275751 -24.93728697 -3.96255264
v 31.64999932 -29.05000001 -11.23000029
v 38.62674162 -26.38518997 -14.50473815
v -6.69908384 -28.81265618 -1.61669217
v -0.22569962 -31.83919936 -2.22633313
v 10.54537576 -32.65488520 -3.44391726
v 28.16234715 -34.77169946 -10.30607335
v 42.25948825 -34.17209908 -15.40695317
v 45.34524679 -36.57420725 -17.74726622
v -51.96491256 -34.10245851 -3.43946647
v -50.02639070 -39.76373002 -3.80736170
v -43.90000179 -39.67000172 -4.51999996
v -48.54081571 -38.41914609 -3.84268165
v -8.61886982 -37.52398863 -2.49068299
v 45.29235885 -39.25712034 -16.33225754
v -47.63999954 -44.30000111 -4.90000006
v -9.96040180 -42.17382520 -2.30600103
v -0.43493719 -41.98110849 -3.47283739
v 39.98699039 -43.04128513 -14.54442274
v 39.95911404 -47.47541249 -15.02546296
v -10.65113954 -50.02808571 -2.64309393
v 7.28503149 -50.81792921 -5.84046030
v 45.24824768 -53.50135267 -17.68087037
v 5.56332245 -55.16704544 -6.16377685
v -2.66042165 -59.22446772 -4.89648012
v 9.99961887 -59.11980942 -7.30204722
v 30.41184880 -59.85037982 -12.90177274
v -18.10931414 -59.29185450 -3.34003940
v -11.83207892 -63.21804971 -4.41955868
v 9.97266732 -63.00719082 -7.64768710
v 42.71845520 -63.34665418 -17.09311642
v 6.70680171 -66.55922532 -7.42688635
v 16.88415557 -66.81191176 -9.96804237
v -1.44194893 -70.17967850 -6.61570951
v 22.35862985 -70.49015909 -11.76087838
v 41.95121676 -71.43666595 -17.87253097
v -12.29843684 -73.72327894 -5.42264106
v -6.69750851 -76.93246007 -6.77736988
v 31.25575930 -77.48792320 -14.68657795
v 40.17911106 -78.15577835 -18.66787672
v -38.34332898 -77.93791592 -4.90604620
v -23.79890904 -77.59743929 -5.34147955
v -9.61582549 -80.15847206 -6.96001062
v -22.80954458 -83.45009387 -6.44241320
v 3.05004558 -83.25816691 -10.24794113
v 13.23677041 -83.85080099 -11.78957708
v 38.61162439 -83.14036578 -18.41094717
v -22.71961235 -86.00720018 -6.76219864
v 3.20670381 -85.84404737 -10.54680161
v 16.35323465 -85.66463739 -12.06343342
v -3.36305611 -88.04433793 -9.73813795
v 36.86205298 -88.32369745 -15.99292457
v -23.31564203 -90.15493095 -7.50466157
v 0.97020925 -90.14429897 -10.51039342
v 33.60443190 -89.70608562 -14.89850786
v 37.04832867 -90.10575712 -16.50260948
v 31.15150891 -91.52799845 -14.47622757
v 34.98811647 -91.52919799 -15.15221503
v 36.29182652 -92.80253947 -16.55070856
v 35.80136225 -94.58307922 -16.00705460
v 31.45470098 -97.01035172 -14.36369121
v 35.40021926 -95.66692263 -15.85654169
v 34.57973152 -96.95322812 -16.23564214
v -17.73418114 -100.44357926 -8.79185274
v 31.77948296 -102.04800963 -15.47486335
v 32.03227371 -102.34981775 -14.22723383
v -23.59750122 -98.14268351 -7.91837834
v -11.17656752 -98.49706292 -9.56031494
v 33.93942490 -98.98070246 -15.42332023
v -9.13579110 -92.54568070 -9.37069207
v 36.32148728 -93.20265800 -16.19006135
v -38.02033886 -88.31284940 -5.45005221
v 36.64587066 -90.37877619 -16.03065059
v 17.91249402 -85.73979139 -12.57145591
v -37.78032959 -79.48300242 -4.83647501
v 10.46146452 -80.89368045 -10.93436871
v 38.05734217 -82.28764683 -16.45276882
v -39.28781673 -73.56981188 -4.57641110
v -5.21535473 -77.98779756 -7.08795106
v 9.33961570 -75.61396062 -9.93134920
v 33.97338837 -77.45817304 -15.21638595
v 38.73325884 -77.88885385 -16.95654728
v 10.46023518 -69.65846568 -8.92513711
v 32.07344189 -74.62033629 -14.73893318
v 41.48510471 -73.82845134 -18.76136102
v -59.48000029 -62.35000119 -3.70000047
v -50.46721920 -62.88906932 -5.14222588
v -16.99999906 -62.89999932 -3.81999975
v -9.73408390 -63.20705265 -4.57876641
v 7.81698525 -64.27417696 -7.17656082
v 18.83872785 -65.21519274 -9.95939784
v 8.82731657 -58.43858793 -6.82113087
v 15.01966547 -63.99950385 -8.89102835
v 41.99337587 -62.17889488 -17.02173986
v 41.76297411 -66.61864370 -17.19614863
v 44.79985312 -57.38707259 -18.53728853
v 5.31708449 -46.71590030 -4.62651299
v 41.67287424 -55.27348444 -16.01455174
v -3.12391063 -41.17048159 -2.93446355
v 6.99071679 -42.02119261 -4.38089808
v 45.21057755 -43.19320247 -16.24128968
v -15.93859680 -36.09559685 -1.52986404
v -9.13858507 -33.63123164 -1.88983884
v -9.62721277 -32.14527294 -1.79420691
v 1.13078195 -32.84477815 -2.12596660
v -10.26263461 -31.49010986 -1.73803070
v -1.36945909 -32.32710063 -2.47643678
v 5.32732764 -32.88720176 -2.54474673
v 25.91536008 -36.12139821 -8.90905876
v 37.21171245 -38.45268860 -13.79042305
v 45.70942745 -41.85413197 -18.14575493
v -2.01102439 -33.29054266 -2.56453711
v 38.56391832 -39.80078548 -14.35582247
v -14.63352609 -31.46537766 -1.69789861
v 42.99987108 -42.76746139 -15.56059252
v 45.94683647 -43.77230629 -17.12992415
v -42.06195474 -33.15415978 -3.92105849
v -50.85408315 -33.87190774 -3.33628198
v -6.69369148 -38.38954493 -2.47608288
v 1.46271649 -39.35246542 -3.63530568
v -50.66751689 -38.41971233 -3.15050897
v -48.21161181 -35.37127376 -3.55299399
v -16.00999944 -41.62999988 -2.12000008
v -6.86007878 -42.62994230 -2.82090367
v 2.48950277 -43.77047345 -4.20758501
v 45.46624795 -51.03567988 -17.60438830
v -54.61708829 -44.56894472 -3.31392745
v -49.34253916 -40.10586441 -3.76346055
v -6.84859836 -47.58967087 -2.92241271
v -58.41000006 -48.93999919 -3.38999974
v -52.36598849 -49.70592260 -4.12490312
v -9.49000008 -52.79999971 -2.94999941
v 2.48688902 -54.50667068 -5.54417074
v 43.79042238 -61.13961339 -17.54650287
v -61.22218445 -53.17168310 -2.97509669
v -13.94999959 -58.15999955 -2.98999972
v 9.83300526 -61.30103394 -7.13654468
v -48.61000180 -61.87000126 -5.22999978
v -56.51376769 -59.63129923 -4.09475295
v -19.79999989 -63.70999664 -3.53999995
v 9.06291604 -69.22329217 -8.20196699
v -4.70103929 -71.52159512 -6.12079864
v 7.02581787 -73.47134501 -8.88004806
v 14.74804897 -70.07060200 -9.72281303
v 25.28195269 -76.47351176 -13.02023977
v -32.73734450 -77.10599899 -5.13324980
v -19.90493573 -76.02715492 -4.99450229
v -7.82226119 -77.39102095 -6.49178680
v 38.45965862 -85.09498090 -17.15156063
v -40.18171877 -74.04071838 -4.40690620
v -37.52385825 -80.41454107 -5.17404731
v -48.18397760 -80.64386994 -4.23355354
v -12.37213984 -83.44023675 -7.19225267
v 12.53594086 -87.03245968 -11.23130973
v 24.65940267 -88.95631135 -13.32436316
v 21.29413560 -85.88886261 -13.01228441
v 37.22038493 -86.03347838 -16.02309942
v 33.96393731 -96.63785994 -14.65021446
v 35.79356894 -90.82739055 -15.59067331
v -54.77479100 -90.66650271 -3.93144088
v 6.37707207 -105.11552542 -11.77910902
v 18.88496429 -106.81968927 -12.66001444
v 13.77571467 -105.39273173 -12.41436135
v 27.83974633 -107.69768804 -13.01532239
v 29.00775522 -108.46586525 -13.44459224
v 31.28813952 -103.80855948 -14.19265009
v -38.46366704 -105.04989326 -5.21423435
v -0.68194757 -110.89092493 -10.77489741
v 8.44142586 -107.34298825 -11.98272593
v 12.02999987 -112.63000220 -11.97000127
v 18.40000041 -113.35000396 -12.16000877
v 26.24250576 -115.90819061 -13.50397430
v 28.70267443 -108.93194377 -13.22254259
v -51.01380870 -108.64091665 -2.57088221
v -12.41921447 -115.11787027 -9.25236754
v 5.98999998 -117.67999828 -11.16000023
v 15.60688019 -113.04784566 -12.08806317
v 18.02955568 -119.33071911 -12.16566190
v 21.10707574 -114.00276423 -12.02226523
v 24.42689426 -121.65880948 -13.07712216
v 2.67823529 -122.91036546 -10.62291209
v 8.44000001 -123.70999902 -11.12999953
v 5.70782227 -120.06951123 -11.02954336
v 11.52249239 -121.31416053 -11.44767087
v 19.92742345 -125.27097762 -12.11136673
v 22.60554209 -121.33948505 -12.65770383
v 23.97107892 -124.82149899 -13.21633160
v -53.47674713 -119.32224035 -1.92061486
v -41.28164053 -121.31393701 -4.04308503
v -28.45013700 -123.32008034 -5.70086762
v 10.84016822 -124.92137402 -11.25928666
v 21.59183286 -131.48637116 -13.11188657
v -20.05000040 -129.88999486 -6.80000102
v -55.74149266 -128.55902314 -0.76448882
v -19.05595325 -133.56719911 -6.90575270
v -4.89819050 -137.09878922 -8.57981667
v -64.87121433 -132.07714260 -0.17283166
v -49.17125776 -134.49022174 -2.22908193
v -23.40951003 -136.03475690 -6.23952365
v -13.77000008 -140.21000266 -6.91000093
v 4.91524907 -143.13119650 -9.42374859
v 9.29999910 -143.97999644 -10.25000215
v 13.54850736 -144.89643276 -11.12769824
v -21.71000093 -143.41999590 -5.90000069
v -11.59000024 -144.86999810 -6.94999984
v -2.90999981 -146.21999860 -8.11999943
v 1.96000049 -146.93999290 -8.65999795
v 6.18000003 -147.67000079 -9.28999949
v 9.42724198 -147.96532691 -10.10610536
v 15.62166493 -147.23251760 -11.75932679
v -16.76999964 -148.01000059 -5.81000093
v -8.32215976 -145.71517706 -7.32417870
v -7.36000016 -149.59999919 -7.31000025
v -2.61999830 -150.38000047 -7.98999891
v 1.53000001 -150.96999705 -8.41000024
v 5.62000275 -151.71000361 -9.06999875
v 9.95361432 -153.05180848 -10.00042912
v 13.28757219 -153.59872580 -11.44730020
v -74.64019209 -143.27973127 0.42854008
v -31.08000010 -146.02999389 -4.62999893
v -24.04999919 -150.72999895 -4.68999986
v -15.86000063 -151.89999342 -5.47000067
v -6.49000006 -153.61000597 -7.18999980
v -2.58999993 -154.21999991 -7.67999981
v 11.00423746 -157.15260804 -10.27662121
v -73.18139076 -147.43916690 -0.01394440
v -47.06035554 -151.25015378 -2.57314672
v -35.22715345 -149.82551336 -4.03125212
v -27.12982334 -154.12953496 -4.40506591
v -10.48999745 -156.72999620 -6.45000068
v -6.83964463 -157.38323331 -6.89109601
v 5.20116463 -159.60025787 -9.14572179
v 9.97370575 -160.69047153 -10.31821035
v -101.51000321 -142.82999933 3.78999976
v -105.52420467 -145.56959271 4.75194445
v -100.58999807 -146.58999443 3.79999983
v -103.95447910 -144.86366510 4.40863241
v -81.06999844 -149.93999898 0.85000327
v -72.30688632 -148.66375923 -0.18899913
v -59.90589783 -153.33257616 -1.76796317
v -45.87293416 -155.02406657 -2.63241772
v -33.97702798 -154.22092378 -3.92569881
v -21.89941332 -158.02982450 -3.79419886
v -7.67000066 -160.98999977 -7.05000199
v 0.28000065 -162.41000593 -8.32999777
v -106.73999786 -148.81999791 4.95999446
v -102.45393962 -147.89924026 4.16693557
v -99.33000058 -150.27000010 3.68000008
v -95.52852064 -150.81614256 3.03221284
v -87.10999787 -152.79999375 1.01000082
v -78.61408591 -154.36305106 -0.62570802
v -62.95436621 -156.39683604 -1.57272490
v -46.43027484 -158.30086172 -2.20821006
v -22.95999974 -161.28000617 -3.53999925
v 1.13000104 -165.92000425 -8.16999748
v 7.13136559 -165.22108018 -8.91115610
v -98.38778526 -154.75848317 2.69829226
v -94.81382370 -153.62533927 1.99087826
v -87.92000264 -156.32000566 0.57999755
v -52.18999833 -160.98000109 -1.91000011
v -27.53050998 -164.24849629 -3.59461573
v 0.15000005 -169.03999448 -7.78999971
v 5.05022937 -170.88373005 -8.49528238
v -87.46000379 -160.23999453 -0.65999781
v -46.86290026 -164.78183866 -2.09573214
v -6.07999973 -171.21000588 -6.90999907
v -89.17889744 -163.69876266 -1.45533052
v -23.94764312 -170.89909315 -3.46273440
v -11.13148220 -173.36978018 -5.85277006
v 2.05000001 -175.67999661 -7.82999955
v -95.84039450 -164.79127109 -0.43453107
v -91.86000377 -166.17000103 -0.86000003
v -86.50000393 -168.10999811 -3.56000173
v -32.37999976 -172.74999619 -2.78999913
v -22.78231829 -174.11004007 -3.55759077
v 2.50625773 -177.46005952 -7.94870779
v -102.26039588 -167.58613288 1.78509683
v -93.70999783 -168.73000562 -0.28000001
v -88.65000308 -170.77000439 -3.22000007
v -38.22000325 -174.78999496 -2.03999924
v -6.15068804 -180.30992150 -6.67428412
v 0.55124471 -181.60258234 -7.33781839
v -104.22756523 -167.59657860 2.33384781
v -98.44805300 -170.76763511 0.85663365
v -52.31000111 -176.35999620 -1.76999997
v -39.20000046 -177.60999501 -1.85000151
v -28.91000360 -179.04001474 -2.59999814
v -18.69189553 -180.68084121 -3.86026315
v -111.29000038 -170.79000175 3.93000292
v -105.25726527 -172.55757749 3.02386400
v -99.70000386 -173.22000861 1.63000077
v -93.65999699 -175.22999644 -1.04000000
v -26.55602060 -182.68540502 -2.98531004
v -17.50880107 -184.34308469 -4.13846318
v -110.40312052 -174.03031886 4.21997858
v -103.57746482 -174.17041957 2.97400239
v -97.94999659 -176.87000334 0.76000002
v -38.72000054 -183.53000283 -1.55999966
v -24.73999932 -185.43000519 -2.55999854
v -3.55737028 -189.77385759 -7.05339108
v -114.80666697 -176.11074448 5.68585657
v -102.86685079 -177.33289301 2.45831604
v -98.28099608 -179.03731763 -0.15789452
v -38.22999820 -186.55000627 -1.49999862
v -24.76916090 -187.40670383 -2.44827033
v -3.96532100 -191.80811942 -6.79470599
v -118.48771572 -175.65745115 6.24404196
v -110.66506058 -177.51902342 4.46384773
v -103.41766477 -179.27920818 1.21364545
v -37.03000024 -189.65999782 -1.44000037
v -23.48967269 -191.75034761 -2.90293316
v -4.49999981 -195.39999962 -6.29999954
v -115.48354477 -177.62054503 5.42876683
v -112.21340299 -178.00636590 4.75820201
v -109.73992944 -178.89155447 3.46599985
v -40.35000131 -189.37000632 -1.49999803
v -29.27999943 -193.82999837 -2.18999991
v -38.25417161 -195.34276426 -1.34191860
v -29.08999845 -199.28999245 -1.53999683
v -6.78767078 -204.22120392 -5.71721327
v -30.26101738 -202.02055573 -1.26608030
v -9.68130212 -212.52125502 -6.03881897
v -37.26999834 -206.93999529 -0.61000010
v -39.45000097 -209.60000157 -0.42999865
v -28.20675634 -211.27156913 -1.49856892
v -14.21062741 -214.39029276 -4.59620729
v -37.37999126 -212.61000633 -0.12999414
v -37.39999980 -215.67000449 0.05000186
v -13.02459836 -220.47479451 -4.20137541
v -37.22999990 -218.97000074 0.07999779
v -13.62979691 -226.72326863 -4.75592213
v -38.96071762 -222.91164100 -0.10937246
v -14.21603095 -230.22855818 -4.35169227
v -40.65340385 -230.23369908 -0.55569079
v -31.00468591 -231.23995960 -1.07760646
v -48.12688008 -247.67084420 -3.47375846
v -22.57365733 -259.10177827 -0.72683155
v -38.38999942 -263.85998726 -2.44999933
v -19.82575841 -268.13462377 -6.42624032
v -23.58988486 -267.78021455 -1.36523671
v -41.66647047 -271.21868730 -1.40634284
v -28.20613049 -271.33280039 -0.91450819
v -18.55910197 -273.62683415 -5.10943122
v -51.64000019 -271.14000916 -2.13999976
v -38.32000121 -274.63999391 -0.41999962
v -25.56640282 -275.32988787 -0.92609529
v -20.14117315 -272.93819189 -1.77961728
v -18.50958541 -278.34865451 -4.85673081
v -18.69572885 -280.76750040 -7.85956439
v -47.74999991 -278.78999710 -1.14999805
v -34.33143720 -278.22157741 0.33433380
v -23.30573834 -280.70378304 -1.50696828
v -18.95644329 -283.91620517 -6.97742030
v -38.64508867 -282.29683638 0.82944770
v -19.59618740 -286.18180752 -4.23570117
v -17.59731397 -290.62014818 -9.91095323
v -17.72850566 -293.47530007 -7.79196294
v -25.54173395 -289.65663910 0.75007527
v -19.62225884 -295.17480731 -4.68712160
v -43.68172586 -289.05773163 1.07780262
v -29.51818518 -290.57157040 2.52525019
v -24.84537847 -294.79461908 -0.54870610
v 54.88964170 169.93151605 -25.16725659
v 1.11630792 177.13367939 -18.76330003
v 56.16768077 168.69664192 -22.64019474
v -3.59748467 176.28046870 -16.50881954
v 21.35962993 171.12080753 -25.73390864
v 9.51202027 172.76310921 -21.68485709
v -2.34180503 174.48663712 -16.68709517
v 52.13397369 164.26499188 -24.03252199
v 7.41090393 171.16574943 -20.63063718
v -4.71986178 173.01371694 -16.08892530
v 51.88729241 162.65504062 -23.50670286
v -4.70663793 171.32607102 -15.49642626
v 56.30297959 157.89163113 -20.52535117
v -6.74714800 167.65378416 -14.06642236
v 55.80451712 155.22524714 -20.47673613
v 25.21189302 161.17170453 -23.43186736
v 54.85680699 155.28713167 -21.65112272
v 50.43964088 154.96954322 -23.98913726
v 43.94894466 156.16740286 -22.50244655
v 22.15939574 159.31037068 -22.45251089
v 53.44140157 152.16197073 -22.46748097
v 52.54837498 146.51198685 -23.75059761
v 52.17834562 144.37933266 -24.05576594
v 43.04760322 144.93398368 -22.53757045
v 37.25300729 146.25597000 -20.68343386
v 52.02924833 141.64218307 -23.41489308
v 46.47025466 140.90047777 -23.97854626
v 42.53349826 143.01083982 -22.11654559
v 37.20922768 143.77954602 -20.51022090
v 51.99379101 140.28802514 -23.36331829
v 46.84480280 139.64277506 -23.86525646
v 51.82258412 137.66300678 -23.25675637
v 50.57135969 134.80460644 -24.02202412
v 46.74663022 135.27187705 -23.63632247
v 43.06918755 136.29040122 -22.04284631
v 46.67806253 133.87866318 -23.39350991
v 42.73186252 134.20875371 -21.96650766
v -0.62325696 139.48376477 -11.14952564
v -5.63004799 140.00970125 -9.41288378
v 46.43708095 131.88195229 -23.07246067
v 36.54360026 132.79870152 -19.05694790
v -1.25249149 137.41299510 -10.56897920
v 50.17515272 129.32251394 -23.38320948
v 46.74040154 129.93845344 -22.87542634
v -14.86235484 136.62183285 -5.09422552
v 51.40311271 128.13866138 -21.67354338
v 45.83041742 127.72671878 -22.72281051
v -3.67565313 130.90899587 -9.01302323
v 9.09689721 127.06921995 -11.22024003
v -3.93040944 128.59418988 -8.72177910
v -16.46071859 129.81411815 -3.25328461
v 49.12857339 117.64605343 -18.76992732
v 48.63034189 114.96179551 -18.69763061
v 49.12638664 112.92202771 -16.95448533
v 45.02185807 113.75455558 -19.48027872
v -15.68651013 117.63918400 -1.54852215
v 48.79350215 109.19035226 -16.00761339
v 45.05639523 109.27714407 -18.43214221
v 48.53063077 106.29194230 -15.65277390
v 44.12329942 107.27071762 -17.87452772
v -16.48441702 113.38423193 -1.14791549
v 18.21239293 107.84775764 -11.18856203
v 6.75473828 109.17716473 -8.27364903
v -1.90847402 110.08896679 -6.07126625
v -16.27759449 111.63934320 -0.62508183
v 22.91578799 105.30138761 -12.40034401
v 2.86001409 107.90035129 -7.71195162
v -3.89973097 108.02549869 -5.35719795
v -10.43040212 108.40725899 -3.46414535
v -21.67617157 109.56161469 0.36963809
v 28.18688378 103.05891186 -13.88540398
v 19.32953112 103.69149595 -10.95211040
v 1.14350102 106.04404658 -6.45517558
v -4.15560091 106.08705878 -4.88378666
v -11.80477440 106.91006482 -2.53886497
v -18.50780658 107.35207051 -0.07901896
v 36.29358113 100.33115000 -15.38667642
v 28.53328362 101.21443868 -13.76542915
v 20.02920955 101.94911063 -10.50328370
v 2.91451626 103.73834521 -7.22574769
v -4.42769052 104.61860150 -4.92837746
v -10.07585600 104.91358489 -3.50183714
v -16.74649492 105.39872199 -0.64106192
v 14.74004425 100.53928941 -9.80580878
v 1.50751858 101.73390061 -6.89802039
v -4.95064911 102.55948454 -4.75226203
v -11.45930309 103.07512432 -2.55665416
v -15.74638858 103.36405784 -0.50766463
v 43.67269948 95.77913582 -15.64685442
v 32.39110857 97.07912058 -13.98704946
v 3.38459457 99.77586567 -7.87946861
v -3.17768892 100.41718930 -5.75774908
v -9.39221401 101.23623163 -2.95546418
v -13.79515231 101.32140666 -1.07063155
v -18.19418184 101.77500546 0.15451333
v 47.91015014 93.23055297 -14.99494910
v 43.33384335 93.87392551 -15.47399536
v 7.13020749 97.39693254 -7.47904694
v 0.19575589 98.09072316 -6.97157579
v -6.15569670 98.74090552 -4.31625312
v -12.08526082 98.96982461 -1.72707357
v 47.61028662 91.34999663 -15.04127868
v 18.23467575 93.88760477 -9.27162264
v 12.48623803 95.20327300 -8.32164846
v 5.03980601 95.57854384 -7.23437639
v -1.59061677 96.52227163 -5.50040230
v -8.22697766 96.57738358 -2.33408669
v -14.44955729 97.43280709 -0.49226551
v -17.82544330 97.64898568 0.71995321
v 47.70087823 89.24736828 -14.77882173
v 20.68752237 92.01738238 -10.33330057
v 14.30250052 92.42619574 -8.27016309
v -3.82065028 94.66351569 -4.21423279
v -10.21900773 94.97181326 -1.62760343
v 47.42601886 87.38928288 -14.61968757
v 43.13002154 87.86204457 -14.96359333
v 13.36274575 90.13468027 -8.00818764
v 1.72121194 91.91761166 -6.23147981
v -10.00272110 92.19062328 -0.92267030
v -17.17999764 93.36636961 1.89101032
v 47.31829092 85.17131209 -14.63528909
v 5.91896567 88.72921765 -6.21006824
v 2.07602489 89.51522410 -6.21353742
v -11.15251519 90.83931893 -0.38696901
v 46.69163749 83.08272064 -14.58649058
v 21.20546438 85.67699045 -10.32998879
v 5.40735386 87.15763688 -6.30440470
v -1.22999970 87.94977516 -4.77735652
v -7.76686845 89.03480321 -2.48425244
v 40.93915597 81.45004511 -14.27398622
v 8.79418850 84.53673124 -6.75236434
v -4.39154217 85.90190113 -3.16379895
v -10.75303555 86.31192893 -0.08398131
v 46.60934582 78.74902338 -14.52150196
v 1.26742141 83.36915076 -4.73258505
v -5.33742923 83.86759460 -3.00010573
v 46.13986611 76.32728666 -14.27993365
v 40.05941004 77.47525722 -13.67672253
v 28.13038602 78.34286243 -11.26251183
v -4.13049338 81.79559559 -3.39812343
v 45.91095820 75.09937882 -14.28555511
v 30.34823015 76.65237784 -11.56621519
v 7.35312514 78.80489528 -6.40860014
v -0.11104601 79.65824753 -4.47371369
v -12.81990297 81.04554564 0.75901748
v 45.41562870 73.36735725 -14.40046262
v 23.10652286 75.11661947 -10.05815249
v 16.18464477 76.25002414 -7.90400337
v 6.62619062 77.11330056 -5.88779151
v -14.65958729 79.54061776 1.48514612
v 9.18255746 75.10887086 -6.27577724
v -0.40055119 76.03283226 -4.43632668
v -5.70122711 76.48306340 -2.01798673
v -11.20357681 76.38742775 0.70771214
v -14.79137503 77.06751674 1.73166115
v 39.13670778 70.43568045 -12.97883689
v 27.10861154 71.76079601 -10.33640373
v 21.49147540 72.13500887 -9.36126988
v 11.97688840 72.97731191 -6.84665795
v 2.57795467 73.83956760 -4.31256136
v -2.80819647 74.11689311 -2.63599772
v -11.97613776 74.92459565 1.28858234
v -15.57022240 74.92681593 2.52078916
v 21.56252041 70.23398578 -9.29586776
v -2.49821041 72.33346999 -2.96121510
v -11.96481939 73.00257683 1.46625726
v 10.16812027 69.42787021 -6.10976899
v 0.73433778 70.40300220 -3.37652606
v -4.85978927 70.73652744 -1.89547811
v -12.10536622 71.18479908 1.36895000
v 44.69270632 65.09158015 -13.75193149
v 17.86661893 67.28969514 -8.26446898
v 7.61031732 68.97060573 -4.67339018
v 1.04519050 69.12308186 -3.82162561
v -4.81763249 69.12571192 -1.95795670
v 44.93120685 63.62719834 -13.51051591
v 8.99192784 66.81727618 -5.52743720
v 44.76434737 62.51376122 -13.49264104
v 39.75933045 62.98773736 -12.98530214
v 3.08657950 66.07461721 -3.69112426
v -4.24753735 66.44863635 -1.75252580
v -11.79668587 67.07348675 1.20137003
v 44.52829808 61.44154444 -13.46579846
v 43.94099861 60.42828783 -13.38420901
v 43.92584786 59.43836644 -13.18596117
v -8.74943100 63.51074576 -0.12400936
v 43.30454767 58.57415125 -13.19838502
v 0.96777536 61.87572703 -2.90819746
v 42.66817123 57.58169293 -13.26091308
v 12.98946142 60.12351066 -6.75937720
v 1.61416025 60.83256751 -3.25424992
v -10.80058236 61.59891561 0.75120927
v -11.51983440 60.59150398 1.23553001
v -13.52128293 59.72854421 1.95803447
v -2.96797999 58.19820985 -2.33028340
v -8.22275318 55.51416799 -0.96261606
v 11.34853717 61.56438589 -6.47693546
v 16.30099863 67.22900271 -8.09504464
v 4.73536691 68.45209002 -4.63430351
v -0.91188267 68.69325042 -3.53986304
v -7.30140507 69.13281977 -0.43558874
v 25.14059655 70.06500661 -9.92752332
v -12.80485373 73.34502786 1.59122807
v 44.37543824 72.04873115 -14.00790643
v -3.55925853 72.99842685 -2.15538964
v -9.30646621 77.22266763 -0.48117174
v -13.40984646 77.57499814 1.18865492
v 23.28499779 79.19398695 -10.22267900
v 2.17932905 80.50201833 -5.18866209
v -14.79723118 81.75247908 1.31749210
v 27.94638835 81.94987476 -11.69204339
v 23.70899916 82.44889975 -10.58237161
v 17.11426489 79.44779843 -8.94514751
v 7.92881381 80.88415861 -6.70637051
v -1.95623632 85.14533192 -4.46147099
v -8.94155633 82.54563063 -1.51353760
v -14.98177741 85.38285643 1.23317505
v 32.81587362 85.46683937 -12.70266157
v 24.08942953 86.52441204 -11.06455270
v 15.82250372 87.36255020 -8.19440372
v 6.88202353 88.46846223 -6.46012602
v 9.86731425 83.56776834 -7.17878016
v -1.75444782 89.48414028 -4.65539005
v -7.47298962 86.53096110 -1.86917547
v -14.58918490 90.10532498 0.93469606
v 45.91662064 87.75296062 -15.16391151
v 40.24860635 86.02322638 -14.21321649
v -1.22009078 93.20054203 -5.26842196
v -5.65619208 94.16000545 -3.73150711
v -9.31396708 93.97612512 -1.53772742
v -14.64747824 95.11319548 0.33035653
v -11.20628603 91.93149209 -0.90147939
v 46.31824046 91.54052287 -14.98425659
v 24.56995845 94.44756061 -11.89079694
v 16.27791859 94.84966099 -8.61611683
v 12.13564537 96.43457830 -8.63831490
v -6.85293553 95.88679671 -3.00674140
v -12.49871869 95.51585466 -0.62028144
v 17.03237556 99.16942567 -9.75264516
v -0.26736435 101.39606893 -6.63816836
v -9.18100122 102.47103870 -3.43935308
v -13.53757363 102.66975313 -1.69583352
v -18.11127923 103.71236503 -0.20217501
v -15.03662299 100.01163930 -0.90674433
v 39.93958980 96.97490931 -15.72310738
v 30.11456504 101.27580166 -13.97849340
v 17.49443635 102.78423131 -10.54035034
v 0.50869124 104.09417748 -6.61924714
v -7.93297403 106.29130155 -4.27886471
v 40.83734006 100.62474757 -16.40587859
v 29.91672419 105.05779833 -15.06416593
v 1.50743430 108.38177055 -7.29711726
v -5.23501355 108.16665739 -4.98708384
v -9.71086416 106.74027354 -3.71045503
v -14.64041695 111.16769910 -1.49752805
v 22.04915695 109.94546115 -12.81688083
v 9.39930324 111.75824702 -9.35293641
v 27.68736705 116.57834798 -16.04164392
v 15.46783466 118.42244118 -11.50485873
v 2.66154087 120.57989836 -9.67027526
v 41.51935503 120.53855509 -20.64870670
v -0.50044880 127.87118554 -9.87177715
v 49.20954630 122.01378495 -22.13262208
v 6.18381705 129.49165702 -11.47993002
v 49.22327399 123.63524735 -22.62814343
v 49.43037406 125.25646389 -22.94917963
v 14.05991148 132.48947263 -13.61117978
v 10.88191941 131.54491782 -12.31120247
v 49.15658012 116.00410938 -18.26434024
v 22.88085595 102.93155909 -12.14631647
v 5.46462368 107.08429664 -8.15330260
v 37.79261187 94.86665577 -15.02107363
v 19.91773956 94.12259609 -10.33618767
v 14.52813204 94.81647611 -8.14528205
v 10.70829295 96.09422833 -8.10578652
v 2.57229037 97.92889655 -7.44351605
v 46.63722217 83.88148248 -14.73613270
v 33.23059529 86.84083074 -12.93065865
v 16.03981480 90.46913683 -8.63686204
v 6.92603132 92.36895293 -6.91764196
v 25.46399087 83.20616186 -11.49209496
v 4.75500571 88.42990547 -6.04557153
v 26.25314146 71.80508971 -10.24404820
v 18.53073388 73.25489074 -8.76274705
v 44.28016394 64.81868029 -13.82775418
v -7.18030194 74.05401021 -1.17562595
v -1.25296146 69.49405372 -3.37413838
v -7.53130531 70.72189450 -0.58198604
v 24.42928031 61.94134429 -9.41954181
v 9.31688119 61.57318130 -5.68454480
v -4.69100568 63.70984763 -1.75959163
v 41.22050852 54.12612110 -12.87380327
v -7.08822068 58.93920362 -1.10137789
v 1.51295820 55.59399351 -3.44470143
v 29.38389219 49.94238168 -10.27330849
v 33.13325718 47.73750901 -10.97961701
v 23.34011532 49.08229038 -9.11038555
v 11.45565137 50.63291267 -6.96584117
v 1.57257996 51.87686533 -3.45688011
v 32.58192167 46.17951065 -10.74072439
v 9.40960087 49.49945211 -6.44590380
v 3.11019504 49.96250197 -4.20604367
v 33.90084580 44.34147105 -11.42022107
v 9.76013020 47.63657972 -6.34356868
v 38.76491264 42.04166681 -12.52147462
v -17.91385747 48.79252613 3.29518388
v 31.23503551 41.19903222 -10.62997244
v 19.37868260 42.69788414 -8.22562817
v 9.73238144 43.87252405 -6.84903841
v 2.52058147 44.68885064 -4.40571457
v -7.20588816 45.83431408 -1.44231552
v -22.01395296 47.20175266 4.57030069
v 37.76032850 36.49955243 -12.32876815
v 16.17593132 39.76896033 -7.95477908
v 9.16591845 39.93505239 -6.47386536
v 31.79156780 35.44422612 -10.78168023
v 10.12652460 38.05413470 -6.97954511
v -23.19903485 41.63857177 4.21019830
v -22.91554213 40.07561877 3.93950753
v 7.22463010 35.90733185 -6.97261188
v 10.19706111 34.68446806 -7.34125497
v 8.47513508 33.47558901 -7.28893885
v 9.78367683 32.75842592 -7.43369479
v -23.90428074 35.68462282 3.24941636
v -16.99765585 34.70415995 0.84588456
v -16.38770103 34.43825617 0.39824311
v -25.80351755 34.54630077 4.30531427
v -21.86583728 33.91667455 2.63574603
v -25.71371943 34.28262845 4.00826568
v 15.81345685 30.78957833 -8.66912678
v 5.74875344 31.96720406 -7.36989407
v -2.99582141 32.75382146 -4.90522897
v 17.55773835 36.40800714 -8.25848617
v 16.93695597 38.98148239 -8.44046660
v 8.30812473 39.75045681 -6.56201690
v -23.39359373 42.45197028 4.35472839
v 27.98678540 40.95179215 -10.04526671
v 18.12729985 41.85220972 -8.32900964
v 8.33287742 42.68874973 -6.11603772
v -1.53433939 43.49087179 -3.35868564
v 11.80165913 45.68068311 -7.45591475
v -5.13320137 46.97490111 -2.31507258
v -21.68402635 47.89162427 4.41013509
v 30.78260459 47.60346562 -10.38691588
v 19.61943135 48.44183475 -8.53238627
v -15.92625864 50.87274686 2.78939563
v 13.29038106 52.41635069 -7.32049067
v -0.17975716 56.67240918 -3.19717638
v 19.57810111 58.56513232 -8.33269022
v 5.80529077 59.41500142 -4.45492333
v -7.70445541 60.25750563 -0.51115855
v 20.68024315 61.27666682 -8.78062565
v 6.19681226 62.19624355 -4.62057767
v 37.95850277 66.97857380 -12.33939920
v 8.96080583 69.40463185 -5.73585602
v 3.03183869 69.89420205 -4.04005451
v -3.13854706 70.42810321 -2.31578248
v -9.19939578 70.77002525 0.57967601
v 45.01198605 68.66356730 -14.19975143
v 26.85831860 71.10873610 -10.34593396
v 0.80302765 72.59631902 -4.00815858
v -10.72267909 73.76879454 0.47059017
v 45.08420825 71.21783495 -14.37762659
v 39.73915800 71.26744837 -13.18677515
v 22.25085907 72.91177660 -9.64605063
v 14.40583169 73.59573990 -7.59869209
v 6.64502429 74.37570393 -5.42451860
v -1.61643524 74.89097118 -3.76875303
v -6.31164713 75.28494298 -1.75807066
v -15.05409461 76.23273879 2.07445235
v 45.67449167 71.90322876 -14.52256273
v 8.46806914 76.22534782 -6.10075658
v 0.47833665 76.99763030 -4.51378664
v -11.22941263 78.00734043 0.51487342
v -15.10272548 78.07556540 1.99856772
v 46.06167227 73.59969616 -14.62157257
v 40.00202939 74.41214472 -13.52999080
v 19.65796202 76.51769370 -9.37438849
v 9.22712777 77.59544253 -6.42389245
v 1.28352025 78.48484814 -4.64411825
v -9.23917070 79.08704132 -0.55276859
v -13.55638355 79.91839200 1.26323802
v 45.38104683 74.50731099 -14.56245407
v 38.13525289 75.45577735 -13.18015624
v 13.57558835 78.09967548 -7.88098201
v 36.15199402 75.75602084 -13.06315511
v 29.51425686 77.04757154 -11.53472997
v 21.86966501 77.90512592 -9.98669583
v 10.96198522 79.14707065 -7.54993130
v -13.96021247 82.22907037 0.71760162
v 29.93097156 78.05361599 -11.78130135
v -3.21355998 82.06799626 -3.64241144
v -12.95748819 83.37246627 0.24795436
v 45.50023004 77.21538842 -14.58895393
v 37.48234734 78.37069035 -13.41254637
v -1.18723058 83.35806429 -4.64703422
v -7.75787188 84.61228013 -1.36250339
v 45.92691362 78.71618867 -14.77585826
v 20.57006955 82.62438327 -10.03368292
v 0.15668987 86.84125543 -4.92546381
v 45.91455683 81.80257678 -14.62764759
v 41.42264649 82.52330124 -14.13805410
v 28.43125351 84.42698419 -11.90296281
v 16.27138257 85.54100245 -8.64656642
v -0.02893095 88.39095384 -5.31905005
v 37.47493774 86.60040051 -14.19141144
v 20.49534768 88.47222477 -10.03042702
v 11.82206906 89.81695771 -7.75840972
v 3.72302043 91.29625559 -6.59128325
v 20.20780183 93.37215126 -10.37347782
v 14.79310542 91.57633781 -8.48341268
v 7.27880280 94.81250495 -7.00653391
v 47.06868902 93.35871786 -15.29687271
v 41.39173776 94.12766993 -15.69401659
v 23.83483574 102.19754279 -12.40249723
v 13.71465903 103.15259546 -9.52716637
v 14.87569418 108.98744315 -10.66587307
v 48.87875170 114.14745450 -18.19969714
v 45.42501271 115.03957957 -19.55084316
v 49.41329360 120.23196369 -21.19744755
v 46.56052589 118.90360713 -20.79791389
v 50.01656339 121.49959803 -21.39626816
v 45.46349123 122.04705179 -21.96942456
v 36.00628674 123.28231335 -19.33439076
v 50.78767240 123.21664393 -21.36331424
v 46.76587880 124.13238734 -22.79262617
v 51.08673498 124.17057902 -21.31788991
v 51.08832568 123.42328578 -20.80426551
v 48.08584228 124.71705675 -23.00476469
v 50.64591393 122.02554196 -20.29732987
v 49.77878556 120.70856243 -21.09984495
v 49.14620146 115.05766958 -18.05786230
v 28.72914262 109.27513987 -15.41035902
v 30.63573875 97.58523107 -13.92216142
v 41.58200696 89.90742266 -15.22106305
v 30.08130193 91.86429530 -13.22240382
v 46.22671381 83.15766603 -14.80122190
v 20.60945705 87.39162982 -10.17372031
v 46.22441158 77.67171413 -14.56970535
v 26.51085891 84.77368951 -11.49575599
v 18.96706596 81.84600621 -9.66240466
v 17.93786511 76.32299513 -8.57318938
v 23.76109548 73.09670746 -9.53775924
v 40.81451893 66.44594669 -13.19991425
v 13.02797999 65.68163633 -7.15680653
v 42.51118377 56.54830113 -13.02730106
v 32.63879195 49.35986549 -11.19656395
v 40.50947353 44.99008879 -12.38980610
v 8.00218806 49.12519827 -5.84020931
v 39.85831141 43.40654239 -12.60767132
v 40.86000100 41.28000140 -11.37000043
v 14.32153396 44.91535574 -7.61385402
v 7.86905829 45.60794681 -6.14277553
v 40.97014666 44.09410059 -12.05025055
v 14.10629693 46.11347616 -7.70542817
v 40.86999968 45.09999976 -12.11999822
v 23.04804884 47.30648175 -9.16107558
v 12.26751879 48.59340936 -6.86035072
v 34.12623703 49.43457246 -11.68449130
v 41.35058820 52.57951096 -12.69170549
v 42.75267571 56.74265325 -12.97187991
v 26.03306994 67.61626154 -9.88522172
v 47.13426530 81.00398630 -14.37514741
v 39.46999833 38.67999837 -12.25999929
v 39.17108476 36.33580357 -12.23603357
v 30.08700721 23.41152169 -11.85627840
v 29.33273092 23.39664474 -11.51767187
v 25.43263137 27.41152234 -10.46818960
v 39.57295418 28.38986367 -12.49103621
v 34.27246213 28.87735888 -11.93659659
v 39.09317777 30.93526512 -12.37262879
v 39.33054209 34.07017142 -12.05725316
v 39.11999986 37.90999949 -12.21000031
v 22.29746059 38.97227347 -8.89239460
v 39.66089338 42.14575142 -12.69850321
v 30.26321344 42.69941524 -10.17567143
v 39.77965564 46.75020278 -12.56935857
v 39.43831846 40.16488791 -12.52849959
v 38.75000030 25.39999969 -13.41999974
v 29.28525768 25.92487633 -11.12830080
v 35.69143638 24.98233691 -12.99608592
v 37.68000007 19.23000067 -14.13000096
v 30.78154288 19.69126612 -12.43796293
v 37.39000112 16.83999971 -14.40000068
v 27.32846327 16.55775681 -12.21039891
v 37.96999902 14.70000017 -14.44000099
v 33.36014971 14.94657248 -13.09471019
v 26.06808580 15.26178606 -11.88982185
v 38.19999844 12.90000044 -14.54000082
v 33.94917026 13.16691376 -13.81233521
v 38.41000050 11.33000012 -14.63999879
v 22.92902023 10.73614787 -12.10957579
v 38.34009171 8.58012028 -15.24200384
v 38.55000064 5.26000001 -15.43000061
v 39.45918381 0.03803154 -16.29897580
v 40.32875970 -4.49096411 -16.71881601
v 36.63076833 -4.63057077 -15.45914356
v 41.02544487 -6.00750232 -17.16005057
v 35.66935658 -6.14496600 -15.69193602
v 21.81516401 -6.21084590 -13.77948187
v 37.00732440 -7.17425579 -16.16362482
v 32.77235106 -7.67222466 -14.42776434
v 41.26004130 -8.66638776 -17.37140305
v 32.69125521 -8.74245819 -14.50333558
v 41.54476523 -9.25449748 -17.24558324
v 40.59888050 -9.90949292 -17.42935181
v 40.64719006 -11.09769754 -17.55571552
v 41.68168828 -13.12778890 -17.15292595
v 40.90716317 -15.38350340 -17.60403998
v 41.49246216 -16.05724543 -17.42122322
v 29.83331494 -15.85928351 -14.98990506
v 21.89949714 -9.23825894 -14.35996965
v 35.45807302 -7.45584257 -15.68551175
v 37.87000105 3.19999992 -15.44000022
v 36.80000082 11.86999958 -14.63000011
v 20.67999914 12.83999998 -11.66000124
v 35.75000167 16.56999998 -13.95000052
v 32.25465119 13.06214090 -13.30821216
v 25.26715025 16.65769145 -11.71301305
v 32.20267594 21.62833512 -12.19701953
v 37.49275953 26.38856322 -13.36900797
v 31.67948127 26.63323842 -11.44417003
v 20.16679198 23.14957976 -10.15404891
v 29.89436686 27.72785537 -10.98346710
v 23.87971990 38.58326003 -9.53315850
v 44.70958933 74.10692424 -14.37789481
v 44.05408725 71.46028429 -14.08310980
v 10.13339963 76.11306012 -6.91537792
v 32.91796893 79.97038215 -12.45361008
v 27.44626254 80.28100431 -11.35847904
v 39.66986015 84.35935527 -13.85554951
v 10.25664620 85.61058342 -7.20566139
v 5.55969216 85.91190726 -6.40668347
v 11.14380080 88.60345185 -7.54657248
v 31.39249980 92.91262180 -13.47789634
v 39.80479017 95.54676712 -15.64655639
v 16.51353389 96.32889181 -9.14955139
v 8.64245463 96.45350277 -7.90520106
v 0.55768091 96.25900537 -6.70278212
v -4.81821178 97.19172120 -4.80484637
v 41.05245322 97.43622690 -16.10633545
v 31.94274008 97.81242907 -14.29732237
v 20.33793740 98.01844507 -10.67440771
v 2.39196140 98.75370562 -7.43277138
v -3.20358784 98.83730114 -5.94312791
v 19.22140643 98.72753918 -10.53050719
v 1.41178549 99.76590425 -7.50654377
v -6.06266223 100.87213665 -4.54600528
v 31.42642602 99.48627651 -14.46124725
v 21.09526284 99.65191036 -11.07336301
v 13.01745139 99.88839924 -9.33694933
v -0.08064635 100.38836300 -6.93256967
v -2.38601235 99.67369586 -6.13096729
v -11.76036615 100.48935562 -2.08115811
v 18.93165521 96.72014415 -10.07693447
v 5.62640792 97.15718031 -7.55093107
v -6.97093224 97.89612889 -3.31774051
v 39.93435204 93.20002794 -15.13762586
v 15.69281705 93.25092286 -8.67030583
v 8.74759071 94.04624254 -7.32369488
v 2.41938513 94.61867064 -6.81180041
v -5.01418253 95.09217739 -4.35855985
v -11.40051614 95.26223689 -1.15585001
v 46.32179067 89.24026787 -15.24445228
v 29.58213352 89.82394636 -12.68090587
v 21.66185528 89.94256705 -10.35921182
v 12.46252935 90.15242010 -7.89503101
v 3.02820513 90.71076661 -6.48122700
v -12.56549358 90.91884643 -0.19143423
v -16.12244733 90.82186222 1.64362206
v 2.84213922 86.30396426 -5.46764722
v -1.25284703 91.17565304 -5.16716810
v -6.37690350 86.28092706 -2.43512541
v -15.40788170 87.16730773 1.58395921
v -13.88111059 90.53275734 0.46668970
v 0.53682405 81.64448291 -4.82147373
v -9.67982225 80.61877638 -0.92763884
v -14.49001674 81.25980198 1.21994398
v 43.80910099 73.92695546 -14.09496740
v -4.05058172 75.77691972 -2.39491044
v -9.68027394 76.01355016 -0.05023954
v -11.44622359 79.88806814 0.07615386
v -15.38780611 75.71151853 2.39989953
v -0.47121590 69.92830336 -3.27424589
v -6.48183981 69.91838664 -1.00736972
v -16.60736464 69.42430139 3.87842185
v -14.95520957 72.30168581 2.15802505
v 33.43519941 66.89979136 -11.67708449
v -0.07137689 64.24231082 -2.97230505
v -7.06840958 65.76128304 -0.60103129
v -17.35226251 64.47786838 3.64365219
v 39.87847269 57.17734247 -12.89537363
v 32.30639920 62.61731684 -10.92726085
v -11.46094874 58.34040046 0.57939917
v 10.55593509 50.30763149 -6.56944327
v 2.36839522 54.32955548 -3.88328242
v 37.17288747 44.56951842 -12.46890239
v 12.84243632 46.70547321 -7.47854775
v -5.98180154 48.11564833 -1.67963724
v 37.01909631 41.14496335 -11.93340309
v 24.97243322 42.33817384 -9.73482896
v -0.98932639 44.74072158 -3.32258013
v -11.58095617 45.59326172 0.00557421
v -22.19045721 46.50401697 4.83207824
v 36.41990200 38.01127523 -12.07785122
v 26.25718527 39.46553543 -9.49943811
v 14.52949271 40.60173035 -7.73164071
v 7.28801684 41.37477279 -6.22473098
v 14.93040193 37.74784133 -8.17332976
v 5.06341504 39.31476921 -5.78574091
v -11.14987303 35.21557525 -1.59489398
v 35.66513583 24.14001338 -13.29818368
v 18.26662757 27.00804919 -8.57948978
v 0.55437931 29.96304631 -5.54736704
v -15.30887093 32.28450939 0.19203906
v -19.29960772 32.83336014 1.80793193
v 34.79000181 20.12999915 -13.17000017
v 8.31000041 24.81999993 -8.03999975
v -1.90370018 26.22268349 -5.73405437
v -7.78126810 27.94366330 -3.93334124
v -17.00205915 28.53249200 -0.16185293
v -20.65210603 29.29852530 1.49005360
v 35.06999835 16.34999923 -13.41999974
v 14.96999990 19.88999918 -9.34000034
v 6.78168889 20.91073990 -8.34883563
v -3.97984684 23.74170162 -5.40016638
v 35.14917940 13.23022321 -14.04213998
v 28.27584557 14.27327842 -12.14005053
v 2.88000004 19.02000047 -8.10999982
v -7.75747607 20.81895992 -5.33168251
v -14.49424960 21.72438614 -2.16882629
v -22.26341702 23.10165018 1.06352591
v 26.24020912 11.90176606 -12.13760395
v 13.82999960 14.10999987 -9.78999957
v 4.10000002 15.90999961 -8.29999987
v -5.74663840 17.20906608 -5.85445529
v -11.98049262 18.09977554 -4.29321500
v -17.76136458 19.37546395 -1.75959722
v 34.41045061 8.05999059 -13.83730583
v 17.55999960 10.92999987 -10.92000026
v 9.18000005 12.33999990 -8.99999961
v 0.59000676 13.93998880 -7.95994420
v -9.37611051 15.12738410 -5.28408028
v -4.81999991 12.67999969 -7.20000034
v 20.55968158 6.68251747 -12.11863197
v -24.64792691 13.66462745 -0.41563305
v 19.32317950 5.68249356 -11.79441437
v -16.68597944 11.45817339 -3.91273340
v 2.17129220 7.67711364 -8.94687232
v -12.51159608 8.86307843 -5.52858924
v 23.32334220 2.64496263 -12.65591383
v -25.27562529 -4.29323548 -4.66100778
v 1.98149285 -6.69604912 -9.96995997
v -42.41856560 1.07100757 1.48779945
v -39.11180049 4.06278763 1.71630597
v -10.01228858 4.67893947 -7.13851862
v -35.44390202 9.15675517 2.14879378
v -9.36638098 7.91757833 -6.64741872
v -19.16543767 13.07468582 -2.53413944
v 6.79999962 11.43999957 -8.63000005
v -3.75999999 13.55000027 -7.10000005
v -13.89496960 15.46417363 -3.74300964
v -28.99011411 18.07676628 2.97375396
v 8.34999979 14.29000031 -8.40000063
v 1.06999965 15.79999924 -7.74999941
v -9.13000014 17.79999956 -4.97000013
v -16.03076234 19.14607733 -2.68936553
v 10.66000015 16.75000042 -8.87999963
v 0.03000020 18.93999986 -7.47999968
v -9.62690357 20.88795044 -4.64811642
v -16.31729119 22.15093188 -1.90206210
v -26.40171535 23.98284897 2.94097350
v 13.64000048 18.75000075 -9.08000022
v 5.58000011 20.46000026 -8.13999958
v -5.64755639 22.80849405 -5.55371866
v 18.17000099 20.26000060 -9.64999944
v 8.55000038 22.32000045 -8.06999952
v -0.96261536 24.38666858 -6.16306299
v -5.80707984 25.39022639 -4.75920225
v -15.13772830 27.27255225 -1.25303015
v 12.45543268 23.85937609 -8.57260264
v 1.08999980 26.39999986 -6.35000085
v -4.53701429 27.63484232 -4.69153468
v -15.35273809 29.81660329 -0.38092013
v -20.75257897 30.91716021 1.88947038
v -26.07204393 32.03249350 4.30262648
v 29.47899513 22.44625054 -11.45681180
v 17.99891889 24.33573641 -9.41714738
v 11.84912678 26.42024681 -7.61515694
v -1.27111538 28.49002182 -5.10361791
v -6.19996013 30.52609414 -3.39584239
v -17.80241728 32.98081830 1.20396563
v 33.25873613 24.06123653 -12.26264052
v 22.00907283 26.56982094 -9.64094047
v 11.13098674 29.85728905 -7.39804050
v -1.49321917 32.17191994 -5.20470878
v 6.10696385 33.58483315 -6.88076485
v -24.20135401 39.85648975 4.49504564
v 12.05452718 35.66917777 -7.47036189
v -16.90706611 41.14643112 1.88037881
v 12.68529613 39.61618617 -7.05756713
v 6.08982891 38.95579278 -6.02664752
v -13.24186847 46.18270695 1.22014212
v -18.65819655 47.48886079 3.20537179
v -21.64457552 48.43959585 4.77358559
v 24.46958981 40.72513804 -9.32152104
v -16.75592922 51.28739774 2.91863806
v -20.43503895 52.29588971 4.38908534
v -2.36957683 51.22582614 -2.41540023
v 22.61772007 49.61025342 -8.78973119
v -4.56382520 57.08515644 -2.14824034
v 13.42359930 58.39095637 -6.98120007
v -16.83625020 67.64907390 4.16675024
v 34.57061574 40.32966122 -11.54342666
v 8.02024081 48.12449589 -6.08455483
v 0.54780056 54.49605733 -3.45097296
v 5.19551896 42.04654694 -5.47914766
v -1.73236860 47.82110453 -3.18207755
v -8.59304611 46.20765895 -0.82149601
v 34.26976502 25.68593808 -12.32828666
v 32.95366094 18.16565730 -12.65428495
v 25.30383691 20.57624608 -11.03075501
v 32.64331073 22.94660732 -12.38775346
v 23.69700745 23.91393669 -9.97586828
v 9.97999962 25.29999986 -8.04999936
v 18.28956977 27.42176317 -8.96801706
v 2.53760419 27.52738632 -6.27997424
v -5.13613597 29.95446324 -3.93367931
v 20.90459131 18.96373555 -9.97803267
v 5.86978812 24.82940443 -7.55843008
v -1.69999967 21.59000002 -6.77999901
v -3.18808784 25.37496388 -5.01873484
v -7.99124967 24.29273538 -4.36179573
v -2.73275445 24.19908158 -5.32328803
v -9.23191011 28.38296816 -3.30445939
v 35.79000011 3.10000009 -14.32000007
v 7.58939423 18.21990684 -8.58286023
v -3.87999997 15.62999934 -6.95000030
v -10.12385450 17.51108095 -4.46732761
v -4.31348803 19.55682412 -6.34930795
v -14.99160845 20.25010623 -2.78549572
v 38.07999939 -3.32999998 -15.55000059
v 23.98695424 6.18236884 -12.58755941
v 38.26986998 -4.97659482 -15.73844440
v 34.59691629 -4.16918285 -14.50848393
v 17.37482101 0.22872940 -11.98364049
v 39.33624923 -18.40659790 -16.61120728
v 39.40368071 -20.35649121 -16.73815958
v 41.98828340 -23.76702800 -17.41052791
v 38.29567134 -22.67452516 -16.98310860
v 23.37106504 -18.14829372 -14.55147658
v 42.24527255 -25.51802807 -17.66829193
v 42.48331860 -28.61713246 -17.63717830
v 35.73222086 -27.21756138 -16.49101265
v 42.42240638 -31.88004345 -18.62559095
v 36.43819690 -28.96481566 -16.70537144
v 39.78163376 -30.81911616 -17.83416420
v 34.13771838 -29.85492907 -16.39405638
v 28.73227373 -28.30771171 -15.21869097
v 37.61323541 -31.92572296 -17.41436496
v 32.83931315 -31.04892373 -15.91099054
v 35.53288057 -32.18309209 -16.98233373
v 31.56485781 -31.11517988 -15.86175337
v 34.16027501 -32.49550611 -16.31945930
v 30.27060442 -31.44362196 -15.61254077
v 32.15511143 -32.76830167 -15.93586057
v 30.88436835 -32.05033019 -15.69540240
v -48.99991676 -10.76383051 -1.66379393
v 5.24998829 -24.64010753 -11.93020400
v -16.45638607 -18.74165982 -8.68312549
v 14.83877748 -26.43338032 -14.47151136
v 9.39537119 -21.11253515 -12.94989977
v 19.37422529 -16.24544151 -14.13144823
v 18.88999902 -10.49000025 -13.18000071
v 18.71000044 -7.32999993 -12.66000047
v 19.57999915 -4.33999998 -12.49000058
v 20.05075850 -1.22479827 -12.37121224
v -5.33561828 7.80647388 -7.86113553
v -11.54926512 12.44298741 -4.94564557
v -22.19576575 14.61549290 -0.98588772
v -29.12203781 16.02158323 2.01952504
v 13.79999984 10.10999922 -9.61999968
v 2.15951982 12.37166766 -7.80024147
v -10.61543636 15.72291180 -4.63222526
v -17.88786985 17.26884209 -2.11094669
v 29.04392034 9.83165484 -12.19169516
v 16.27000049 12.89999951 -9.85999964
v 7.51085998 15.33236913 -8.23608227
v -0.47000009 16.90999977 -7.07999989
v -11.93652116 19.50377412 -3.86645016
v -18.86519603 20.87736875 -0.56790502
v -22.39785716 21.63534053 0.87482546
v 31.55786544 11.13035157 -12.70477753
v 22.70053141 14.66902718 -11.13007125
v 16.04941301 16.90489054 -9.33038909
v 5.06417127 18.38276349 -7.98053481
v -6.46896427 21.75025828 -5.34533663
v -21.31040767 24.86857958 1.50326442
v -25.01178347 25.32991767 2.63517117
v 33.22479501 16.58806205 -12.75655814
v 24.07102287 17.77934656 -11.08184922
v 15.17622732 21.66184783 -8.61846469
v 5.49999997 22.43999951 -7.56999990
v -7.57999998 25.63999966 -4.26000031
v -15.92070982 28.13254111 -0.47238742
v -19.49122362 28.25090289 0.88242925
v -23.38237129 29.06206623 2.78302375
v -26.95338614 30.08127399 4.62258048
v 32.70012885 19.88525130 -12.53180765
v 26.39384754 18.90447550 -11.41588949
v 16.63217507 23.66282977 -8.54812842
v 10.72829217 24.43191782 -7.83016160
v 3.96973640 23.78265001 -7.13318959
v -4.15927824 28.98885123 -4.04674606
v -14.11224715 31.27126023 -0.39236454
v -18.84819008 32.34731033 1.77785126
v 32.64648095 24.67012405 -12.10261695
v 14.44551907 29.22403812 -8.22772086
v 5.61489817 37.34986857 -6.16040966
v -18.85504462 43.09814423 2.95718783
v -22.73032255 44.83841732 4.79256641
v 23.55065942 34.11737457 -9.51862149
v 4.83233621 43.46421733 -5.19830268
v -3.96892242 42.38696024 -2.63948133
v -15.95753804 47.19078913 2.36905436
v -22.18220569 43.91497374 4.18294128
v 19.94362101 45.44296861 -8.50449689
v -20.92755772 50.27166009 4.55050636
v 34.86239538 47.09817842 -11.52164303
v -4.26587183 52.40862817 -2.43440853
v 10.01556870 59.25901979 -5.88610768
v 1.06641313 65.61193615 -3.04638688
v -15.28027095 70.78704238 2.33164220
v -11.19870320 69.83818859 1.23483781
v 1.72209984 71.30916417 -3.67928320
v -2.88505061 73.37456197 -2.60082469
v -13.01000360 75.56459308 1.57187833
v -14.52614088 74.54656810 2.14643776
v 15.05126152 72.11858034 -7.54249422
v 5.07427054 74.90433753 -5.14428457
v -9.98548605 75.53080469 0.23140460
v 4.37115924 79.63393629 -5.82557404
v -4.35847370 82.50962943 -3.12920380
v -11.79684885 81.18945360 0.43271488
v -15.67363925 86.39563620 1.86593377
v 41.96513072 71.89793885 -13.51902634
v 28.01570669 76.22446865 -10.95283311
v -3.17604165 83.73445272 -3.64445033
v -9.67050437 88.43035251 -1.18153670
v -13.56891077 89.65144306 0.57654263
v -16.42475650 90.84637463 1.89127005
v 30.33138067 79.38291132 -11.88550796
v 9.88239329 87.24441379 -6.64845714
v 5.62294479 87.92601526 -6.17515948
v -0.64469565 86.70090884 -4.82822023
v -6.29191520 91.68506414 -3.35793872
v -10.88842098 91.21232480 -0.86786016
v 43.36311668 78.91049981 -14.34789598
v 16.71600528 88.78532797 -8.31997488
v -2.55872519 94.80606019 -4.81305085
v -6.58357749 93.22417527 -3.10941390
v -10.29289514 97.38504887 -1.89352117
v -11.70667168 93.83823723 -0.94004313
v -13.74260616 98.88227284 -1.00000051
v 26.26899630 88.31273764 -11.57160290
v 12.41908409 93.72992814 -7.59320613
v 4.35819151 96.86574340 -7.21501140
v -0.77162078 95.03539652 -5.29936748
v -7.86858611 100.88290274 -3.67284962
v -15.08832164 104.66857255 -0.83088421
v 44.67410222 85.95201373 -14.71091527
v 36.03820130 89.16334808 -13.61911837
v 29.82358076 89.09080923 -12.49941532
v 23.17482606 94.21566874 -11.31113525
v 15.57677332 96.79055959 -9.31567419
v -10.61423402 101.97189450 -2.35511991
v -13.15113995 107.27566481 -2.01375573
v -21.29516564 110.08503288 0.44713716
v 44.66081038 90.49514681 -15.28734528
v 19.00044456 100.10483861 -10.19612141
v 2.33316957 106.48281872 -7.01100240
v -3.15109338 104.50735688 -5.21767465
v 43.44438389 94.91509199 -15.47756232
v 30.09980358 100.28404742 -14.24252149
v 0.23112880 111.61156744 -7.57051725
v -25.39340965 121.08894438 0.50732307
v 24.05670471 107.02162236 -12.91490439
v 10.88800561 112.07251996 -9.45234951
v -32.75537863 133.67025554 0.15769132
v -23.25149812 134.52999294 -1.84238446
v -35.58385372 138.77044618 0.11729242
v -30.89126386 141.66104794 -0.61417074
v -10.16577799 136.59346104 -6.73899893
v -2.19069491 135.87044179 -9.83786955
v -16.70891047 141.51793718 -4.77216439
v -28.22607942 145.29241621 -1.59117044
v -40.01848400 150.71907640 0.67828206
v 25.41306615 126.04862452 -15.29682055
v -12.90961355 141.23110473 -6.41258107
v 22.92487398 126.66225433 -14.37302399
v 1.36128848 135.53018868 -10.90710238
v -13.15027196 139.77468014 -6.32624188
v -40.09921476 151.41491592 0.31285518
v -0.77339349 134.49639082 -10.50190255
v -38.33901882 149.40959215 -0.70686406
v 15.13167098 120.53956091 -11.50854863
v -38.54476288 142.55650342 5.30029135
v -38.82490471 141.41304791 11.74848899
v 36.29237041 106.65555298 -16.63108356
v -31.55405819 134.65648890 -0.13870784
v -38.86630386 137.29515672 2.74644000
v -42.49999672 138.85998726 6.63000206
v 26.52649395 106.00511730 -13.70507479
v 12.31950987 111.85233295 -9.69093293
v -40.73425755 134.58719850 7.27363909
v -44.10000145 134.65999067 10.46999823
v 35.81385687 96.92834318 -14.65043519
v 21.82996087 102.84694284 -11.31282467
v 2.65833386 110.95721275 -8.15207232
v -19.55931447 120.23992836 -0.57661632
v -33.60790759 127.77541578 1.53736898
v -37.13224828 129.22592461 3.84690333
v -43.11925173 129.80465591 9.22123902
v 36.82785854 91.57352149 -14.30011448
v 26.64550394 96.00679576 -12.60608714
v 3.28976172 105.91657460 -7.42505910
v -27.63570845 119.74724382 1.35939254
v 34.96169671 91.32493287 -13.69327307
v 24.95556884 92.31714159 -11.50308922
v 11.77086309 97.74531424 -8.53728410
v -0.58099977 106.48101568 -6.12992374
v -17.53821597 110.62325537 -0.34370471
v -21.58379741 112.41228133 0.52106427
v 13.49345967 92.76298434 -7.66839134
v 4.01739636 97.68487513 -7.35374307
v -4.09567682 101.11065954 -4.86869458
v -11.64494641 104.75575924 -2.49452330
v -14.88933247 105.74316233 -1.06707739
v -16.01145044 109.55937207 -0.84071863
v 18.08300056 86.70207113 -8.64895061
v 10.74375026 90.71505070 -7.02196639
v 4.38081520 93.11814606 -6.71361294
v -3.05642211 97.35706449 -5.22713270
v 41.04461521 73.44172895 -13.29624280
v 14.11710959 86.02721989 -7.88347889
v 7.23066041 89.75678682 -6.47021271
v -0.18509361 92.43188053 -5.30567765
v -7.45128980 94.64044124 -3.04486277
v 28.52758579 75.69000870 -10.93887351
v 11.55941002 83.85234326 -7.39348540
v -1.41507352 89.54077959 -5.01075713
v -8.06715805 91.37672931 -1.82261830
v -13.07086833 94.92699057 -0.52293483
v -18.81885342 98.87826443 1.17879501
v 26.03762224 74.22110438 -10.08033566
v -5.09587023 88.89517933 -3.02454038
v -11.83809526 92.06254780 -0.48727321
v -17.34545827 94.04238313 1.77498185
v 9.50057246 78.82601023 -6.79793861
v 0.09495537 82.83443749 -4.49805567
v -5.94649790 85.61655134 -2.48693000
v -16.68804139 91.00987017 2.23701331
v 24.28393252 71.11243159 -9.60146822
v 16.72918536 70.49809396 -7.76168099
v -2.17536534 80.53007722 -4.00259346
v -11.50703337 84.43763852 0.36355702
v -16.01484977 89.27698433 1.78605237
v 8.52525700 71.97704911 -5.31529961
v 0.88583905 75.62732697 -4.36455430
v -15.31525794 82.91954547 1.79285335
v 8.87855887 67.99887121 -5.39015746
v -0.86835178 71.73109800 -3.18180257
v -14.46780376 78.46052200 1.39824534
v 5.68165537 65.14716893 -4.37742937
v -3.19715682 71.17994130 -2.43372982
v -9.98262968 71.93545997 0.35033457
v -13.91888503 73.99518788 1.76946539
v -15.64884931 74.57944006 3.05892644
v 6.38133241 60.80225110 -4.39707190
v -5.82854729 65.98278880 -1.00292859
v -16.08181559 71.19192928 3.80979292
v 14.43480700 49.33999479 -7.21540721
v 10.80024336 48.47038910 -6.55391067
v 1.67906156 47.72855341 -3.48830712
v -14.16811254 53.33010852 1.79141434
v 6.49365410 42.70021245 -5.56142116
v -0.66438591 45.47143355 -3.12297675
v -2.78008380 45.34344003 -2.53689243
v 3.81410099 39.55957666 -5.15952799
v -12.07892224 41.68024287 -0.03753512
v 1.39450165 31.15741350 -5.80882886
v 4.03033756 29.48019095 -6.32405840
v -4.33535501 31.09712899 -4.31040907
v -5.71277784 29.23522331 -3.62129486
v -4.55439603 25.89645609 -4.60683834
v -16.21202379 30.78713641 0.61907782
v -20.57162113 32.68238902 2.49184482
v -25.41492321 34.72127020 3.76943406
v -2.53904774 23.20790850 -5.70671959
v -9.18976683 25.41027404 -3.67474719
v -14.16074019 27.20697224 -1.30152749
v -19.21382360 29.31277826 1.33674650
v -26.74633078 31.05593659 4.78847511
v -4.06883517 22.04658650 -5.73203294
v -11.06600184 23.69033173 -3.21181747
v -22.07616717 28.34081091 2.46629654
v -26.83917619 30.51640280 4.63684462
v -5.94127364 18.18051934 -5.52707631
v -10.71742456 21.55077271 -3.58505058
v -15.15440084 23.07486720 -1.76601694
v -23.23656343 27.38969401 2.87886709
v -26.88266709 28.28006074 4.55630943
v -7.07207294 17.27124117 -5.12421830
v -13.12786527 19.84737627 -2.94676959
v -19.87813599 22.93138020 0.13662640
v -23.20851013 25.16400814 2.62152264
v -6.70692325 15.56892600 -5.29985875
v -13.57971597 17.86619425 -3.21661076
v -8.60941689 13.19089625 -5.26085682
v -28.70848589 17.38552190 2.52360641
v -22.07255550 13.06755189 -1.58510776
v -29.64594215 17.08850823 2.88166967
v -29.22795154 21.07643709 4.20700060
v -7.91999977 14.08999972 -5.21999924
v -14.81827721 18.07543635 -2.77141551
v -6.86614309 18.70234497 -5.27459523
v -13.04908469 21.05620690 -2.69458327
v -19.39410903 24.80525337 0.72434172
v -22.56404050 27.32543461 2.51607527
v -26.01398155 28.63454632 4.10255929
v -8.19472875 22.81706221 -4.13189456
v -16.38379507 28.00643630 -0.45988229
v -19.70081590 29.49989401 1.53364055
v -2.05250131 24.03649129 -5.66850090
v -6.13771100 26.85974352 -4.01150342
v -13.21334578 27.65237167 -1.64906017
v 1.05344516 28.20541337 -5.65021625
v -2.07215012 24.80477840 -5.56714553
v -5.70374308 32.57244080 -3.87194264
v 1.36442948 42.90138185 -4.23084432
v -9.22208652 43.92877221 -0.61565003
v -21.12340182 49.48477075 4.64556739
v 3.61655140 49.37399924 -4.22336487
v -16.85928367 68.75029206 3.72814713
v 8.26435164 63.50896508 -5.05363010
v -6.43295515 71.43677771 -0.87318971
v 11.01560798 70.18671185 -6.21420238
v -10.77545807 81.81679994 0.06961919
v -3.43110482 85.30794829 -4.03449358
v -13.74672912 86.55335754 0.81928459
v -16.26630500 92.35834330 1.84391823
v 0.07974859 90.41452408 -5.32590412
v -6.08246494 87.34143525 -2.53794692
v -11.29797101 96.74438834 -1.27069803
v -12.67221291 93.04692596 -0.21380257
v -15.72235860 95.35603970 0.79960946
v 18.94121431 88.75244111 -9.11331270
v 15.71075618 83.92795920 -8.47875606
v 13.73978145 91.28665179 -7.98520632
v -1.64769974 98.60133380 -6.29118225
v -0.34531945 93.22606027 -5.48642920
v -6.74774777 101.39621794 -4.21383930
v -8.31522979 98.59309345 -2.63623381
v -13.24797608 99.88506883 -1.45031547
v -19.44345050 101.76838189 0.62262116
v 21.38204873 93.85050088 -10.46724524
v -1.60038797 105.03478348 -5.53931482
v -7.77623150 107.22532868 -4.15945705
v -13.72459438 107.10908473 -1.49231020
v 0.14763085 108.04715753 -6.36150548
v -28.06975693 120.28464675 2.37566116
v -34.26999971 123.62000346 3.73000442
v 0.47439471 109.74234343 -7.11331144
v -31.83299303 124.93441254 1.94405846
v -36.03564203 128.13025713 4.71610902
v -42.11000353 127.24000216 7.61999795
v -43.18999872 130.28000295 11.64999977
v -40.41409120 133.37038457 7.79715460
v -43.09999943 131.23999536 12.83000037
v -39.93948922 132.10688531 6.93227490
v -43.23999956 131.08000159 12.34999951
v 23.28081429 98.50212187 -11.59393601
v -0.66762365 110.82532257 -6.69116527
v -7.87148997 113.02788556 -4.73332172
v -33.43113512 124.74689633 2.00856943
v -42.94170067 129.77695465 9.31686908
v 23.22143130 96.03088349 -11.53277978
v 11.19950041 101.75365955 -8.41160119
v -29.18351628 122.80378491 1.10218662
v 22.47327752 92.48930216 -10.76530851
v 9.57859214 99.48457778 -8.12829658
v 1.35391892 107.27918148 -6.63875602
v -5.72053529 106.74849898 -4.74951789
v -12.04346400 109.60133374 -2.32851924
v -26.24590881 119.30184811 1.05085445
v 20.65305412 89.79169279 -9.98734217
v 14.09799978 93.03898364 -7.97766447
v -1.43578299 100.81113875 -6.21069642
v -8.08927696 104.33218628 -3.75744537
v -21.62823267 110.91161519 0.76154049
v 19.61707510 85.68190783 -9.48785339
v 10.03086288 89.38837796 -6.70555513
v -5.30343316 97.63468802 -4.70695784
v -7.02242088 102.84048319 -3.78617970
v 14.03335482 83.26032758 -7.83424079
v 8.89229495 89.36378360 -6.53985888
v -2.64404318 92.03059971 -4.38778941
v -3.45114456 95.97860277 -4.67495853
v -12.40339875 96.58131748 -0.84836147
v 3.42416996 87.82979846 -5.98272076
v 0.78482204 82.58952945 -4.70049446
v -5.25290519 86.29203588 -2.68423650
v 1.39660586 87.08402514 -5.37731498
v -5.30396821 90.88566899 -3.36671690
v -8.38370714 92.72379428 -1.66381383
v -14.59472161 91.49185568 0.94738614
v 6.66487496 72.88648188 -4.94013913
v -1.70917308 77.19973475 -3.83999967
v -7.64961774 80.18720150 -1.83088426
v -0.74181799 80.88286221 -4.37101908
v -6.84587890 85.69089323 -1.93988846
v -15.82314074 88.15628290 2.48326315
v 10.24129800 63.20206821 -5.77847008
v 2.89811823 68.65567714 -3.82191595
v -3.06718447 73.49606603 -2.43883906
v -6.80645602 77.50262320 -1.64732046
v -14.98753764 80.39674163 1.77188648
v 2.41905241 51.36308074 -3.80019797
v -9.96346679 58.88702720 0.04804929
v 0.43933230 44.10498962 -3.55288573
v -8.01577978 49.83924329 -0.80282055
v -7.63781136 43.86666045 -1.54269417
v -19.72624846 48.34800586 3.89376748
v -15.27557895 49.43659529 2.47235969
v -19.92515288 51.15992203 4.43338556
v -10.54465771 25.73620342 -3.25460173
v -12.61499245 19.44372617 -3.28880502
v -17.78873429 23.01057987 -0.98007894
v -16.18760079 27.32083574 -0.55950636
v -22.50538766 26.31590888 2.01031612
v -18.48928630 30.24306893 1.47483416
v -26.89465694 29.42136116 4.56803245
v -25.44115111 27.96187624 3.73817747
v -30.42200208 17.93366857 3.30301886
v -33.15159306 13.76932114 2.48675374
v -46.62264884 -2.66931229 1.79140142
v -47.99034819 -14.95379675 -2.69965921
v -53.51615325 -10.66964678 -0.43411457
v -44.60067302 -17.18898304 -3.45565076
v -53.17929760 -14.84164037 -2.20555090
v -56.32822588 -12.88514026 -0.92713826
v -72.37446308 -15.87843150 -2.00008741
v -84.49541777 -17.75635779 -0.84755849
v 34.03696418 17.53614657 -5.94896683
v 39.58834335 18.36025901 -11.20256074
v 26.82635747 18.36737618 1.28264097
v 27.79814228 18.87130924 0.39749651
v 33.29864517 19.83413845 -5.59871504
v 27.19793841 19.38442513 1.20220880
v 39.41291943 21.73600346 -9.29737184
v 26.65768750 22.55884372 -11.18796878
v 26.71308070 22.59896137 2.42212461
v 39.58182037 24.27384444 -8.86409543
v 27.04940364 25.37022159 2.55488255
v 39.99000043 26.96999907 -8.94999970
v 32.20302984 33.17368776 -1.41331623
v 40.08595273 33.88893232 -7.86183961
v 40.22877291 38.05482760 -11.86268218
v 41.47343338 42.46803373 -9.27049387
v 28.11999992 45.07999867 6.39999984
v 43.34343970 56.30984157 -12.63770089
v 46.07382417 59.80594084 -11.92335319
v 47.59744927 75.36797971 -14.24416620
v 48.03000018 81.05000108 -13.32999952
v 45.72963715 83.50846171 -8.68367590
v 45.59578001 89.19301629 -15.19746333
v 47.21625149 93.34481508 -10.01256146
v 41.07913002 98.83022308 -4.15472547
v 48.57186228 104.80535775 -11.44578308
v 49.11983758 103.27688605 -13.71177193
v 49.56279695 115.12093246 -16.62090793
v 51.37927830 124.42224473 -20.13570070
v 49.68871176 127.15747952 -23.07232469
v 51.78377405 130.19680977 -21.74014226
v 51.76090449 135.99377871 -19.33213137
v 51.10198259 135.99327207 -23.73009361
v 46.85253277 141.41535759 -10.32683253
v 50.29628798 141.25406742 -15.85613564
v 50.81413686 142.19284058 -25.02644248
v 51.98716372 146.17805183 -16.67496748
v 53.27278376 146.31965756 -22.60745503
v 50.10569841 149.26742017 -12.01041229
v 54.23276126 151.53910220 -20.71130089
v 53.71930450 153.32926810 -22.14713022
v 48.79684374 154.49626744 -24.51822907
v 55.90010062 155.38318455 -19.30992119
v 51.34670064 156.19631112 -23.41880277
v 52.23556235 158.08166564 -10.07991191
v 56.91999942 157.57000446 -17.93999970
v 44.19959709 159.93906558 -23.36294577
v 53.01710218 159.56009924 -8.98567494
v 56.73487857 159.46547687 -14.12636414
v 52.77597532 166.00179672 -4.20015072
v 59.48969349 166.91508889 -17.47656986
v 54.57822233 169.44524646 -0.73608157
v 60.14006585 168.94994676 -9.89213493
v 55.65673858 170.73073983 0.29815815
v 59.31803212 169.94099319 -5.21744834
v 56.32967129 171.99373245 2.66038720
v 58.87886137 171.04977369 -1.60763983
v 62.84873188 171.04907334 -10.60010865
v 56.18339777 172.88498580 -25.22223070
v 56.87811598 173.71816933 5.71636949
v 61.12862006 172.46638238 -4.42963094
v 61.48623303 174.77455735 3.11480300
v 61.00699306 172.77513444 0.56398445
v 61.34209409 172.74194956 -2.59622256
v 63.35298717 172.89632559 -7.15499511
v 56.65718764 174.87525940 -26.48714744
v 46.97484151 176.89996958 -30.14309146
v 56.23262003 174.36042428 6.53287256
v 61.32503599 174.20823872 2.45963433
v 61.37605757 173.64290357 0.40489255
v 64.31527436 173.51013422 -7.22682243
v 36.56562418 179.52561378 -31.73374757
v 60.14266983 173.64053428 3.15443077
v 61.38035282 172.63862491 -0.40729801
v 63.75754625 172.82222211 -8.05473421
v 61.72448769 173.65007102 -19.00711842
v 56.37839064 176.15906894 -27.69411169
v 58.74215811 172.17583954 2.11963197
v 60.42940915 171.72148824 -1.84047862
v 61.71636656 172.08895087 -5.71753411
v 57.21333250 173.19196463 4.62966040
v 57.25290254 172.29242623 -23.90138246
v 60.66567823 169.42828894 -9.60365497
v 61.49701774 169.34528947 -13.60416226
v 52.58568004 167.75628924 -25.25928989
v 52.83385143 164.89745677 -5.22664469
v 58.89215320 164.30991888 -15.64982720
v 54.54213917 161.87533736 -9.37000941
v 54.38173562 160.57358682 -9.71088000
v 56.64144829 161.10400856 -14.05057684
v 57.70037696 162.03327477 -19.07585375
v 56.82871491 163.13005984 -11.17796730
v 54.25731465 165.20945728 -5.57054207
v 54.83144894 165.88845849 -22.91629463
v 53.02348360 168.00199449 -2.06971611
v 57.22026899 166.51181877 -6.62884768
v 53.38907987 165.73385894 -4.62446501
v 57.61653185 164.76060450 -9.58253536
v 58.55145678 165.39064050 -18.74383725
v 53.35442722 166.58826172 -24.39753711
v 55.16269431 160.46603024 -11.19607780
v 57.77940154 160.21870077 -17.54614711
v 56.46136403 156.66431189 -18.74004677
v 54.44381759 153.18122506 -21.41251788
v 53.32306400 146.88609540 -19.30029504
v 48.49000648 140.02034068 -13.24973442
v 51.83304846 141.09320939 -19.34977435
v 52.73533985 144.11988854 -23.37250672
v 49.32693392 140.01783729 -14.85925727
v 52.08215863 135.01214981 -22.44013175
v 40.73260352 58.87087435 -13.10804393
v 40.61340168 27.87308209 -11.42154448
v 40.52957147 24.40439351 -10.21956559
v 36.60440817 17.75159501 -8.60025361
v 40.07000104 15.53999912 -13.71999923
v 39.48319331 11.57619711 -12.27404084
v 29.60752510 13.04939855 -12.53234781
v 37.73738444 8.91905650 -10.97317692
v 10.01999993 9.30000003 -9.76999942
v 40.00828788 6.68019336 -13.27011362
v 40.28749466 5.74945286 -14.08847235
v 40.40019214 3.56237916 -13.96847330
v 40.96716642 0.40282676 -14.32965137
v 31.66834265 0.61667623 -13.18202447
v 26.80977434 -0.24921639 -13.18012550
v 41.35409370 -0.80734800 -14.98025283
v 41.58364236 -1.82475592 -15.40966704
v 32.88455307 -2.40363274 -13.81732803
v 41.69055447 -2.40658387 -15.57169762
v 33.26551244 -3.29460460 -13.88301421
v 41.87707976 -6.80097612 -16.85683802
v 41.80550575 -3.50503786 -15.93750902
v 41.02975130 -0.60853461 -16.02817327
v 22.55430259 -3.24718119 -13.25204782
v 40.87604210 2.16060481 -14.93335702
v 31.68437630 -0.24831030 -13.42748851
v -26.59661509 165.25407135 -3.41929146
v -25.53123794 170.35521567 -6.86601922
v -20.39962821 169.83561218 0.44154469
v -23.27189595 173.14839363 -9.74557083
v -26.35238320 174.81386662 -3.74712585
v -26.29580535 176.09430850 -8.06833897
v -28.87999453 178.33000422 -2.59999814
v -29.00836058 180.30837178 0.44670186
v -24.69982579 179.64614928 -9.72723495
v -30.50015867 182.64363706 -4.88680135
v -31.21329099 183.71728063 -2.14444799
v -31.59414604 186.17238104 0.88184618
v -31.39173985 185.53072214 -6.35075849
v -27.30253339 184.65133011 -9.65210982
v -32.77000040 188.06999922 -3.14999861
v -27.64117718 175.87824166 -3.94352572
v -19.68999952 168.95000637 -10.21999959
v -23.84914458 171.00307345 -3.85492831
v -21.44420333 168.10846329 -0.86437736
v -24.86292459 161.00750864 0.33036075
v -31.46973997 158.04763138 -3.23172635
v -27.93948166 157.72409737 0.41343755
v -24.22140911 157.65050054 2.79208552
v -34.64151919 155.18352389 -1.92605215
v -29.40758131 155.61753511 2.14393134
v -36.32879257 151.39317513 -0.08208679
v -31.31691366 150.84710717 4.94037801
v -34.29877013 147.83877134 6.33642031
v -35.91158241 149.63643253 3.26937693
v -36.27999872 142.89000630 0.59000001
v -37.24480420 146.85140550 0.09731894
v -36.04999557 144.74999905 7.72999693
v -36.90279275 137.43270934 0.98451180
v -38.69464248 140.05264640 7.28052575
v -37.19083592 141.14125073 12.03969028
v -40.13804346 136.46033406 9.85098444
v -36.26353666 130.11057675 2.19354383
v -33.94907340 145.64172924 11.26296353
v -36.43564507 149.68027174 -0.47783650
v -33.15725550 149.12049472 5.15839271
v -30.74088134 148.52111042 10.11275034
v -35.52274778 153.62997353 -0.56362362
v -34.51079130 151.77938342 2.60005775
v -30.15203960 151.60918236 4.58137924
v -31.97462112 148.75000715 7.11254869
v -27.72090212 151.21524036 8.70500412
v -34.43971649 156.59150481 -2.30406085
v -30.54772317 155.38001060 2.16590380
v -25.66857263 153.21715176 6.18402939
v -32.06432983 158.12762082 -2.61537731
v -29.13632803 156.96807206 0.33925945
v -25.29763989 155.58746457 2.41284259
v -23.73826504 155.72771430 7.02825654
v -30.34160659 159.62514281 -0.74101443
v -25.41147172 156.75170720 1.41939393
v -30.36795929 159.19861197 -3.66317853
v -24.86496791 157.84738958 1.45081570
v -22.99882099 157.54918754 5.39156981
v -19.76338774 156.61999583 8.84466898
v -26.02753974 157.32906759 0.83524914
v -30.44467233 157.41530061 -0.04017748
v -24.17387441 155.42718768 5.00533357
v -22.81989343 155.65089881 8.73539317
v -34.71999988 156.46000206 -2.93999864
v -31.70226142 155.58221936 0.67589316
v -29.64727208 155.51564097 1.82750565
v -34.92832929 154.46257591 -1.95104582
v -30.98370135 152.88150311 3.00487992
v -35.98100692 150.72846413 -0.91885770
v -32.90863708 150.51408112 3.94247053
v -29.02637050 150.13402700 9.72287077
v -34.30909663 148.22770655 5.60138561
v -31.59164637 147.72349596 11.07264776
v -36.18000075 142.94999838 0.39999990
v -38.21999580 145.23999393 3.79999913
v -34.59063172 145.20063996 9.47902165
v -36.24541312 139.06198740 0.44025586
v -37.25159541 141.76194370 8.72032810
v -39.89296407 138.46914470 4.45897179
v -36.63801774 140.12184739 12.47600932
v -39.61630166 138.27553391 10.08744445
v -26.91356838 120.59397250 0.87328500
v -42.33187810 129.64807451 9.03052650
v -23.61470461 114.84809965 1.26642478
v -26.07702836 118.38984489 1.38691580
v -37.50073165 129.29455936 5.53741446
v -39.31284696 131.76971674 8.41510203
v -38.04292530 142.20143855 7.21399719
v -37.24233061 141.00983739 1.27411867
v -35.50989926 145.26706934 -0.68706571
v -35.48392281 147.28869498 5.38904686
v -32.74551779 147.22329378 9.82325617
v -29.85154651 147.13849127 13.03460915
v -35.97261757 148.40973914 -0.88530610
v -34.31934118 148.86622131 4.78806766
v -31.18004464 148.41461182 8.80011637
v -29.21478450 147.56979048 13.08858488
v -34.02081132 149.83311296 4.02188301
v -29.79999036 149.52188730 8.52077734
v -27.20072493 149.58041906 12.51237001
v -36.03999689 151.87999606 -2.72999937
v -35.42660177 152.73581445 1.00331521
v -31.96306899 151.58388019 3.76562937
v -28.95878814 151.08413994 7.03428639
v -25.86605959 151.70349181 11.14353724
v -33.21880475 152.35029161 -2.46738712
v -34.57381576 154.11378443 1.39748561
v -28.74377742 150.30425787 1.79175311
v -34.83064100 154.96945381 -0.12253188
v -28.62277068 152.86545455 4.43592388
v -25.67320317 152.86605060 9.23932064
v -33.30644593 154.62441742 -3.19436821
v -33.87532383 155.91078997 0.47833545
v -28.14729512 153.86477113 3.90633335
v -25.37020668 153.47653627 7.87914824
v -33.83298963 155.46646714 -3.06074205
v -33.54967386 156.67134523 -0.02689188
v -27.67576091 154.67768908 2.74038222
v -25.00319481 153.77484262 6.22064807
v -33.62604231 156.00526333 -3.14892852
v -32.55405277 157.18169510 -0.29219029
v -26.64581500 154.75703776 2.62940489
v -31.68126568 156.01219237 -3.53904977
v -29.62869033 156.77613020 0.23163688
v -26.11098252 155.49406409 1.99660030
v -28.45468372 157.86829591 -0.29594562
v -27.05613337 157.46715665 -4.87687672
v -20.45483515 167.01200604 -9.59904399
v 50.55864900 139.58247006 -24.78863299
v 13.95292114 186.80369854 -28.24080363
v 9.39308386 191.70936942 -26.90223046
v -25.47367103 213.09521794 -12.94342242
v 9.16779973 198.21669161 -27.22003311
v 3.73374321 202.10026205 -24.33603257
v 3.92320193 204.13114130 -24.56891537
v -23.07680994 216.25530720 -13.71295843
v -2.85531627 208.62087607 -20.34684084
v -23.44072424 217.40360558 -13.63848150
v 3.04469280 207.22554624 -24.19315465
v 5.08209690 208.04505050 -24.45643768
v -21.93876542 227.77304053 -14.17218428
v 20.26934735 -12.67057471 -14.22004960
v -16.79217257 -7.32787605 -7.28795910
v -39.43715990 -15.03969077 -3.51440837
v -44.55418140 -13.81014287 -2.74591846
v -48.98868129 -13.77888210 -2.62683746
v 14.79000039 -32.29999915 -15.53999912
v 3.79444519 -29.95595522 -13.01654987
v -23.91999960 -23.67999963 -8.52000061
v -35.41000187 -21.19999938 -5.97000076
v -42.15070233 -18.03586073 -3.83230275
v -46.97237909 -18.63824017 -3.85174295
v -47.49270529 -14.38250393 -3.00644827
v -53.39648575 -17.23969728 -2.85549695
v -48.66496101 -15.26730787 -2.61070859
v -57.34665319 -15.70594497 -1.94465823
v 12.97917590 -37.85822541 -14.61093687
v 1.07000000 -35.23999825 -12.74999976
v -15.25395829 -31.85334057 -10.17279271
v -29.10785750 -26.62016824 -7.78913870
v -41.39000177 -25.70999973 -5.87999914
v -34.90598872 -26.31002292 -7.03186309
v -47.47999832 -24.31000024 -5.04000019
v -42.38305986 -24.24752712 -5.51222824
v -42.86412522 -19.29332130 -4.16040840
v -54.22425643 -23.14498089 -3.83885950
v -47.60861024 -21.40186541 -4.24680300
v -49.42834377 -18.23284291 -3.38946586
v -58.27999860 -21.82999998 -3.40999989
v 10.63999999 -43.43000054 -14.00999911
v -1.57957990 -40.67009315 -12.67570350
v -8.45667534 -35.30375287 -11.30235847
v -20.03904432 -36.54006869 -9.75824241
v -32.31000155 -33.73999894 -8.36999994
v -44.71999779 -30.98000027 -6.31000008
v -41.14970565 -27.70470828 -6.30283728
v -46.78436369 -24.86910298 -5.19365352
v -57.26476759 -28.17509696 -3.92525224
v -57.62868747 -22.98153006 -3.64523428
v 8.16775579 -48.86641353 -13.81619927
v -12.88469043 -43.38410869 -10.94861049
v -22.74999954 -42.00999811 -9.81999934
v -33.74543041 -39.16046023 -8.65531061
v -40.96102715 -34.92118418 -7.63066858
v -48.98686334 -31.43953905 -5.79877105
v -53.65539715 -34.99640152 -5.44084003
v -49.65134710 -33.30256790 -6.04362320
v -60.44969335 -33.55410323 -4.39397199
v 4.26186528 -53.74847725 -13.92431930
v -19.01999861 -48.82999882 -10.55000070
v -26.36670880 -43.37456822 -9.54617374
v -39.38559815 -43.10296103 -8.98250937
v -43.60000044 -43.19999740 -8.46000016
v -56.25978857 -34.62226689 -5.45888161
v 2.88999989 -59.28999931 -13.79999984
v -8.78999941 -56.91999942 -11.82000060
v -20.70000023 -54.28000167 -10.66000015
v -27.34029479 -48.62223193 -9.87396482
v -39.32677582 -49.95745420 -9.90495086
v -50.70000142 -47.46999964 -8.17999989
v -44.54120621 -46.76378518 -8.86045583
v -55.03473431 -45.75871304 -7.24755088
v -52.71336436 -45.21897808 -7.50976801
v -62.49000132 -45.07999867 -5.35999984
v -58.57870355 -43.42584312 -6.04937691
v -67.32360274 -44.35867444 -4.64079669
v -62.48540804 -42.74874181 -5.25315898
v 0.72000001 -64.35000151 -13.93999998
v -13.44855502 -60.57048962 -11.85422111
v -21.94000036 -59.65999886 -10.81999950
v -33.55000168 -56.94000050 -10.83999872
v -45.06999999 -54.34000120 -9.87999979
v -56.82000145 -51.95000023 -7.46999867
v -53.12230438 -50.48095062 -8.02014675
v -62.70000339 -50.76999962 -6.12000050
v -59.62914601 -47.28135839 -6.39172038
v -68.45071167 -49.62579533 -4.78879595
v -14.38245177 -63.39987367 -11.72564644
v -28.51000056 -63.60000372 -11.38999965
v -39.57000002 -61.11000106 -10.98000072
v -50.72746426 -58.73627588 -9.33849998
v -67.38000363 -55.47000095 -5.75000048
v -14.25308548 -69.00375336 -12.35464215
v -29.60000001 -68.81999969 -11.88000012
v -40.64561054 -66.39122963 -11.38968766
v -68.38999689 -60.99000201 -5.75999916
v -4.09571826 -79.42312211 -14.76735529
v -11.66536938 -74.39956069 -13.09536491
v -21.96277119 -72.04994559 -12.32571527
v -31.79873154 -74.71168041 -12.33595889
v -35.99892929 -69.21937317 -11.77350432
v -49.86948147 -65.82541019 -10.04770584
v -64.83999640 -67.48999655 -6.45999983
v -5.85452141 -84.52299237 -14.73020110
v -16.52973890 -82.48062432 -13.65621015
v -27.45999955 -80.26000112 -13.06999940
v -34.58187357 -75.59846342 -12.25049421
v -49.66657236 -75.93204081 -10.22561733
v -61.99147180 -69.91141289 -7.25461915
v -7.11275358 -89.65077251 -14.92180489
v -28.66533771 -85.44479311 -13.55145685
v -39.66999799 -83.35000277 -12.55000010
v -47.14593664 -76.52649283 -10.75924002
v -61.82999909 -79.63000238 -7.06000021
v -8.55999999 -94.72999722 -14.71999940
v -31.70898929 -86.99712902 -13.54915183
v -40.70999846 -88.69999647 -12.47999910
v -56.58923462 -86.13973111 -8.73843022
v -8.73975642 -99.88989681 -14.71325010
v -34.39569473 -95.23762763 -13.01672775
v -50.23735762 -92.70167351 -10.14732290
v -66.08036906 -90.18431604 -6.59874175
v -77.48688757 -85.69268137 -3.66514758
v -80.59625328 -88.01583201 -2.94639752
v -8.87085963 -104.99632359 -14.28905129
v -53.81816626 -97.58686274 -9.03401058
v -51.91635340 -102.90019959 -9.58265178
v -63.23634833 -96.73137218 -7.31182750
v -77.12856680 -99.28777069 -4.26704297
v -79.49479669 -103.94258052 -4.02668351
v -11.70177478 -119.04447526 -13.18051107
v -81.35290444 -108.59176517 -3.73233948
v -52.89073288 -117.33678728 -8.73813313
v -57.05999956 -121.54000252 -7.55999982
v -57.50728026 -126.04698539 -7.84649793
v -56.47240579 -130.60513139 -8.37021321
v -7.32999993 -143.03000271 -10.52000001
v -58.62515420 -134.44562256 -8.64837132
v -71.18000090 -132.75000453 -6.55000051
v -7.97693338 -147.00581133 -10.21861378
v -28.66003476 -143.28058064 -10.59692726
v -71.85000181 -136.76999509 -6.30999822
v -86.24999970 -135.13000309 -2.45000166
v -8.79000034 -150.78000724 -10.12000069
v -20.31025663 -148.80047739 -9.90173966
v -35.64051911 -145.98058164 -10.34792326
v -67.07999855 -141.24000072 -7.43000023
v -70.92999667 -140.79999924 -6.51999982
v -24.80987459 -151.86065435 -9.57507733
v -70.41999698 -144.62000132 -6.81999978
v -85.94000340 -142.91000366 -2.71000131
v -14.58999980 -157.56000578 -9.12999641
v -18.54000054 -156.81999922 -9.34000034
v -33.76554698 -154.18715775 -9.49684996
v -49.26082492 -151.24170482 -10.18215995
v -80.38000017 -147.33999968 -4.50000027
v -90.53000063 -146.31000161 -1.50000001
v -12.11000048 -162.01999784 -8.69999919
v -61.41028926 -153.36005390 -9.19316709
v -76.89941674 -151.58019960 -5.85816661
v -88.61000091 -150.37000179 -2.59999884
v -60.64426899 -157.58001804 -9.11515020
v -86.14999801 -154.60999310 -3.84999975
v -23.86916056 -168.32211614 -7.89422449
v -75.56828856 -159.91102159 -6.65709330
v -88.36999536 -158.42001140 -3.95999989
v -93.84165704 -159.75223482 -2.71317549
v -71.18268311 -160.38984060 -7.65649136
v -17.99001731 -177.70001292 -7.14020012
v -64.25018609 -169.68004405 -8.22292641
v -76.13195479 -168.47844422 -3.76499398
v -92.49000251 -166.09999537 -4.25000023
v -96.79000080 -165.64999521 -3.22999875
v -19.50000040 -181.29000068 -6.99999928
v -23.38000014 -180.70000410 -6.80000009
v -67.10308045 -169.45983469 -7.90991541
v -88.49541843 -169.51183975 -5.81266824
v -91.88999981 -170.04999518 -4.93000215
v -96.00999951 -169.67999935 -3.80000030
v -20.67000046 -184.67000127 -6.87000016
v -28.37288752 -183.37748945 -6.93700137
v -69.64147836 -177.26981640 -5.05328691
v -90.71315080 -173.79103601 -5.74538484
v -93.48999709 -173.59000444 -4.91000060
v -97.42999822 -173.29999804 -3.71000008
v -28.39227580 -186.76465750 -6.54849410
v -93.43083203 -176.43412948 -5.17018745
v -99.89421815 -177.04683542 -3.11063509
v -97.25180268 -179.12292480 -3.37689300
v -101.18915886 -178.44924331 -2.36878358
v -21.49000019 -193.68000329 -6.52999990
v -73.81000370 -185.85999310 -6.18000003
v -68.08405370 -192.48144329 -7.10174860
v -69.11804527 -189.47285414 -7.22028501
v -57.13977665 -184.44004655 -7.44074071
v -71.90503925 -177.51939595 -5.36435796
v -90.80646187 -175.07137358 -5.68720233
v -95.47093511 -178.06693912 -4.33299458
v -12.84689084 -183.87477100 -7.28915539
v -21.12000063 -182.62000382 -6.87999977
v -25.17118491 -181.99382722 -6.64312160
v -37.30009124 -179.91995811 -7.15896906
v -88.77000213 -171.71999812 -5.96999982
v -13.86650931 -180.44301867 -7.41767138
v -16.66999981 -178.90000343 -7.28000002
v -25.78971162 -177.39006877 -7.25311972
v -66.04934484 -170.44067383 -8.17313325
v -12.33999990 -174.74000156 -7.74999987
v -12.60033995 -178.71689796 -7.58574950
v -17.34000072 -173.94000292 -7.46999914
v -65.82630426 -165.53738713 -8.33800342
v -80.71999997 -163.67000341 -5.86000038
v -82.62406290 -165.39876163 -5.79850329
v -12.00999971 -169.46999729 -8.19000043
v -90.53000063 -157.26000071 -3.27000511
v -13.50364275 -163.66240382 -8.73045623
v -40.77440128 -158.48231316 -9.46360081
v -53.17431688 -159.52849388 -9.38193779
v -69.38993186 -154.02288735 -7.70155899
v -82.79854804 -155.46284616 -4.79455898
v -11.71000022 -157.43000805 -9.55999922
v -16.91051573 -156.82253242 -9.54893418
v -30.01048788 -154.21888232 -9.47923306
v -78.91000062 -146.75000310 -4.88999858
v -89.29999918 -145.58000863 -1.99999660
v -10.99643204 -149.92006123 -10.20773128
v -24.19143729 -148.52936566 -10.16226597
v -63.83000314 -141.89000428 -8.27999972
v -77.24246383 -140.25220275 -4.97137336
v -88.53000402 -138.82000744 -2.26000464
v -9.68999974 -144.10999417 -10.41999925
v -59.37762186 -135.41261852 -8.67792126
v -73.51999730 -133.44000280 -6.01999927
v -60.05999818 -128.04999948 -7.67000020
v -13.15968484 -128.41497362 -12.26503216
v -58.51473659 -120.73074281 -7.51544721
v -3.04970378 -123.01827222 -12.76728138
v -4.82999999 -108.32999647 -14.12000041
v -48.51375148 -99.85680878 -10.22506319
v -63.19529563 -97.28491306 -7.31921382
v -1.12999987 -102.03000158 -15.05999919
v -44.39000040 -93.18000078 -11.76000107
v 8.92944355 -97.30580449 -15.11480194
v -5.18999994 -94.08000112 -15.34000039
v -13.13705463 -97.52555192 -14.66533262
v -26.77999996 -89.40999955 -13.70999962
v -41.51999950 -86.36000007 -12.40999904
v -48.67898300 -91.15955979 -10.61462425
v -63.16137314 -82.35811442 -7.00420700
v -1.82083715 -87.80876547 -15.58488514
v -23.28895591 -83.05968344 -13.23603280
v -38.01999986 -79.87999916 -11.97999995
v -45.49351707 -78.26893777 -11.11947652
v -52.91999876 -76.75000280 -9.60000046
v 15.89259878 -85.04963666 -16.35652967
v -4.96913213 -80.20488173 -14.38650955
v -33.78000110 -73.59000295 -11.97000127
v -29.13302556 -78.16285640 -12.49270327
v -41.09844193 -71.89035416 -11.39377337
v -47.72961885 -77.53393799 -10.65972354
v 19.67000030 -79.21999693 -16.76999964
v 5.90995839 -75.93990862 -15.13151638
v -36.87965125 -65.68729877 -11.32776681
v 9.84932110 -70.32788545 -14.85985797
v -15.94412886 -64.69039619 -11.41560078
v -30.88999912 -60.26000157 -10.78000013
v -40.31625763 -62.23922223 -10.76017879
v -50.27999729 -55.32999709 -8.89999978
v 1.09000003 -61.74999848 -13.41000013
v -11.50999963 -58.66000056 -11.18999999
v -20.13378404 -61.08372286 -11.01139747
v -31.37541190 -52.77461931 -9.95970983
v -32.92714804 -58.83387104 -10.58925036
v -38.09000179 -51.70999840 -9.80000012
v -47.69249633 -54.81205508 -9.20510106
v 29.74000014 -63.04000318 -17.11999997
v 5.61373029 -56.77108467 -13.69037200
v -6.40121195 -53.78255993 -11.31539047
v -25.07000044 -48.90000075 -9.58000030
v -34.61670876 -50.99688470 -9.60544497
v -42.26261750 -45.21909356 -8.55709612
v 1.43005198 -55.13429269 -13.13999481
v -19.05999891 -44.59999874 -9.88000073
v -27.55342424 -46.37869075 -9.22790915
v -36.80000082 -39.76999968 -8.21999926
v 36.32999957 -54.20999974 -17.68000051
v -16.21999964 -40.05999863 -10.04000008
v -37.36000136 -34.23000127 -7.52000045
v -7.22001959 -37.78000548 -11.02017146
v -16.95000008 -35.12000293 -9.73000005
v 41.85000062 -47.23000154 -18.57000031
v -3.62399360 -34.52304006 -11.49137132
v -13.33243027 -34.61535648 -10.18879749
v -24.84999970 -28.59999985 -8.35000072
v 20.78057639 -37.52974421 -15.82704298
v 9.38481092 -34.31549296 -13.92063592
v -17.05120131 -26.91970952 -9.26732272
v -28.35999988 -23.63999933 -7.54000014
v 43.55999827 -40.84999859 -18.60999875
v 31.15000017 -34.31000188 -16.52999967
v 42.92000085 -35.08000076 -18.74999888
v 36.83209792 -34.10781547 -17.61545986
v 40.92515260 -33.00994635 -18.56986061
v 37.29267791 -30.98099679 -17.50700548
v 26.43281780 -27.68182941 -15.12634382
v 15.66669531 -24.32802133 -14.29933030
v 41.98399931 -31.26991540 -18.40963215
v 38.32403198 -28.74263190 -17.42128842
v 32.81272203 -27.33153105 -15.76253586
v 27.97861584 -25.81488714 -15.27970564
v 15.70783742 -21.96936682 -14.12346866
v 40.69939256 -28.14028412 -17.76091941
v 41.04347527 -25.90188012 -17.79851131
v 42.27654263 -26.91716142 -17.71486364
v 41.56305268 -29.89615873 -18.02816056
v 42.76131094 -31.85978904 -18.61172169
v 36.20451316 -30.43942340 -16.80983044
v 37.54999861 -33.47000107 -17.57000014
v 30.82310036 -31.57358244 -15.68178087
v 11.35308668 -25.22582561 -13.49539682
v 10.58836933 -32.91011229 -14.11693729
v 42.67000034 -47.30999842 -18.68999936
v -10.95999964 -30.77000007 -10.30999981
v 33.08399767 -49.21907932 -17.06805266
v -9.08000022 -36.29999980 -10.74000075
v -16.92000218 -33.88000280 -9.58000124
v 41.11000150 -56.57999963 -18.99999939
v -13.71311396 -40.21858796 -10.39644051
v 2.55244318 -50.82697794 -13.29280436
v -8.44000001 -47.66000062 -11.03000063
v 38.58569637 -64.72497433 -18.88937689
v 27.81901322 -64.20287490 -17.13212579
v -0.38840662 -56.13669381 -12.94478495
v -12.02999987 -52.74999887 -10.99999994
v 1.69957557 -62.38168851 -13.58063892
v -10.42000018 -59.68999863 -11.39000058
v -20.55279352 -57.73038790 -10.58241539
v 36.75157204 -74.87567514 -18.92906055
v 6.42999960 -70.69999725 -14.99000005
v -18.05000007 -63.96000087 -11.42999995
v 11.19208802 -78.28150690 -15.63018933
v -13.01341224 -71.74391299 -12.46832870
v 31.81998059 -89.82004970 -17.14036800
v 28.74954976 -85.54291725 -17.29838923
v 2.57226569 -76.71498507 -15.14244732
v -8.71228240 -79.04818654 -13.57138809
v 28.48249860 -89.02984113 -16.97373949
v -3.71000008 -86.18000150 -15.11999965
v -15.39694145 -83.21693540 -13.56192119
v -24.94999953 -80.70000261 -12.86000013
v 6.30000001 -100.23999959 -14.86000139
v -10.47441177 -92.04664081 -14.59309924
v -25.42948723 -92.05902368 -13.89805600
v 25.87048709 -110.08080095 -14.27585073
v -27.97530405 -96.94323689 -13.21688667
v 24.08180945 -114.06376958 -14.01242800
v 14.68003914 -112.54997551 -14.36882280
v 5.12953848 -110.23143679 -14.10666388
v 0.39987132 -109.05084759 -14.01756704
v 14.40442260 -116.79977924 -14.00410477
v 22.76122011 -124.14060533 -13.85701075
v 0.43999971 -118.46999824 -13.15000001
v 2.43932032 -115.13603479 -13.62042036
v 0.54850429 -123.02140892 -12.70825416
v -3.72992246 -122.02681601 -12.62578648
v -0.83343155 -127.22569704 -12.13412173
v -5.11951791 -126.24202669 -11.95739489
v -13.54207378 -124.11447614 -12.54777052
v -11.91961952 -129.07375395 -11.96571812
v 14.43594974 -143.05551350 -12.38648407
v 14.55837954 -147.69208431 -12.25095615
v 10.01129206 -145.14842629 -11.92613691
v -8.97289533 -141.80198312 -10.19697543
v 11.92491967 -153.21643651 -11.68774907
v -1.02901494 -148.11468124 -10.70838328
v -19.72993463 -145.32618225 -10.25598682
v 8.80014338 -154.94960546 -11.28242444
v -7.07001891 -152.27003396 -10.03082749
v -11.30946539 -151.38134360 -9.86031350
v -29.37908284 -147.27421105 -10.36459953
v 9.14392434 -157.76401758 -10.91936044
v 4.89304913 -156.42914176 -10.75989380
v 0.13000028 -157.86999464 -10.24999935
v -16.91020653 -154.27106619 -9.63390619
v -30.06988764 -151.32041276 -9.79388319
v -1.07999996 -161.75000370 -9.70000029
v -13.90000060 -159.07999873 -9.02000163
v -30.87995574 -155.32010794 -9.26113967
v -2.85999989 -165.46000540 -8.99999961
v -11.45999972 -163.66000473 -8.58999975
v -4.25000023 -169.10000145 -8.44999962
v -48.11000079 -159.29999948 -9.28000081
v -8.84000026 -171.97999358 -8.03000014
v -52.01039836 -162.28815913 -9.32310335
v -13.08999956 -175.01999438 -7.47000007
v -40.75923190 -168.92100871 -8.44075345
v -11.93999965 -179.14000154 -7.37999985
v -43.29961911 -172.36129940 -8.25347938
v -12.04000041 -183.07000399 -7.20999995
v -16.05005190 -182.31996894 -6.94986247
v -20.05000040 -181.54999614 -6.75000018
v -25.60291253 -179.96139824 -6.79430598
v -14.29092232 -186.74005568 -6.90858066
v -18.30999926 -185.98000705 -6.66999910
v -26.32999979 -184.43000317 -6.42999867
v -38.31962496 -181.78018928 -7.18277832
v -12.29874324 -188.47893178 -6.95981923
v -19.61022243 -190.01053274 -6.47758227
v -52.75645480 -183.05522203 -7.59577844
v -64.81000036 -180.54999411 -7.50999991
v -14.60000034 -199.79999959 -6.73000002
v -36.61006689 -195.53993642 -6.50768215
v -64.43999708 -189.72000480 -7.44999992
v -17.65999943 -208.24000239 -6.93000015
v -22.10002020 -207.40015805 -6.90634130
v -10.61999984 -214.12000060 -6.38000015
v -19.51999962 -212.22999692 -7.12000113
v -23.95999990 -211.41000092 -7.12999888
v -64.70999867 -203.70000601 -7.68000074
v -65.82242996 -201.06513798 -7.66232749
v -12.77088095 -217.81966090 -6.72281021
v -16.96999930 -216.92000329 -7.22000003
v -61.06000021 -208.90000463 -7.69999903
v -65.69000334 -207.99000561 -7.89000001
v -13.53999972 -221.79000080 -6.31000008
v -16.09593071 -218.51088107 -7.08256755
v -62.83000112 -212.78999746 -7.95000046
v -13.98999989 -225.44999421 -5.82000008
v -65.19386172 -214.82571959 -7.88677111
v -14.46999982 -228.74000669 -5.47000021
v -14.86000046 -231.67000711 -5.28000016
v -45.57999969 -226.04000568 -8.05999991
v -58.60999972 -224.16000068 -7.74999987
v -63.53771687 -222.54337370 -7.68482406
v -14.98000044 -234.42000151 -5.05999988
v -20.30226216 -233.18955302 -6.31696591
v -49.05999824 -228.22999954 -8.51000007
v -14.89000022 -237.02000082 -4.46000043
v -45.51000148 -231.10000789 -8.94999504
v -58.69999900 -229.73999381 -7.40000000
v -63.96999955 -229.27999496 -6.44999975
v -15.14193416 -239.29432034 -4.39003250
v -45.17000169 -233.36999118 -9.25000571
v -62.88564205 -231.84147477 -6.45479420
v -15.27000125 -241.43999815 -3.94999888
v -28.89500372 -238.10857534 -8.08079820
v -41.63999856 -235.88000238 -9.50999931
v -15.89583047 -243.46813560 -4.00817348
v -15.99394530 -245.69004774 -3.72930430
v -16.75391011 -248.18651378 -3.60986358
v -16.80313610 -249.20423329 -3.59990052
v -17.55324937 -250.52103400 -3.87470098
v -54.41999808 -245.19999325 -7.95999914
v -17.43687689 -253.07956338 -3.82066029
v -55.38010970 -246.96001410 -7.77082611
v -17.28594862 -255.71447611 -3.51341581
v -40.82540050 -250.20179152 -9.30995215
v -18.46157759 -256.90066814 -4.34461655
v -32.29999915 -252.88000703 -10.12000069
v -17.23337360 -259.08023119 -3.49661941
v -31.41999990 -254.92000580 -10.21999959
v -17.97869243 -260.80766320 -3.82725173
v -21.76083438 -259.45672393 -6.40806183
v -33.26899186 -256.66061044 -10.18237043
v -60.83491817 -254.50894237 -6.35863887
v -17.84710586 -262.74508238 -4.03141882
v -23.91525917 -260.34766436 -8.65489151
v -32.55726770 -258.69154930 -10.27793624
v -60.84026024 -257.47081637 -6.11540535
v -18.36396754 -264.54481483 -4.45076684
v -29.20999937 -261.16999984 -10.43999940
v -51.71512812 -259.18722153 -8.12339596
v -18.61201227 -266.56401157 -4.73847287
v -22.86384813 -264.75989819 -8.49444233
v -29.75001000 -263.21002841 -10.64999960
v -52.18913779 -261.30670309 -8.35763477
v -19.20864545 -268.55412126 -5.63006569
v -24.62356910 -266.93108678 -9.93442722
v -31.81000054 -265.34000039 -10.76999959
v -20.79429850 -269.96123791 -7.53518566
v -26.37000009 -268.62999797 -10.73000021
v -35.48357636 -267.62768626 -10.47646534
v -48.20000008 -266.64999127 -8.99000000
v -59.81237069 -265.15689492 -6.41524512
v -21.36947028 -272.72877097 -8.90117791
v -27.35000104 -271.27999067 -11.26999967
v -40.92416912 -270.17062902 -9.92411934
v -20.78690939 -276.01021528 -8.98610707
v -26.89999901 -274.39999580 -11.78999990
v -37.45000064 -273.51999283 -10.82000043
v -21.90204896 -278.98463607 -10.55559423
v -32.48999640 -277.24999189 -12.05999963
v -58.49782377 -275.06303787 -7.70898163
v -21.36849053 -282.46012330 -11.33754570
v -28.59999985 -281.21000528 -12.65999861
v -43.85000095 -280.42998910 -10.20000037
v -56.29999936 -279.61999178 -8.84000026
v -19.80114728 -285.64569354 -11.76485978
v -18.68617348 -291.17280245 -12.18185201
v -24.57951754 -288.77082467 -14.31571692
v -45.29999942 -287.84999251 -11.11000031
v -56.93618953 -286.99228168 -8.75569507
v -21.06028236 -291.96310043 -13.73269688
v -28.42999995 -292.27998853 -14.36999999
v -40.66000134 -291.79000854 -12.48000003
v -53.32339555 -290.00529647 -10.13581548
v -58.25121328 -290.65144062 -7.32372655
v -25.71820654 -296.93773389 -13.54189217
v -42.66449809 -294.88143325 -12.46854011
v -46.66703939 -297.33896255 -10.29827725
v -50.05531386 -292.42452979 -10.63032821
v -54.69000340 -296.00000381 -7.78000895
v -56.07898161 -292.81580448 -8.35004542
v -22.33509719 -297.70475626 -12.00308651
v -28.90000306 -300.78998208 -11.23999804
v -35.85999832 -299.78001118 -12.28000037
v -44.33171079 -295.82631588 -12.02237420
v -49.93000254 -300.13000965 -7.60999601
v -39.48000073 -303.24000120 -10.87999996
v -33.93002972 -306.28421903 -10.35812870
v -44.19999942 -306.63999915 -8.36000033
v -27.59462222 -309.27246809 -8.20629671
v -34.19175372 -309.06638503 -9.63851530
v -39.14838284 -308.58191848 -10.51672082
v -42.16913506 -308.43117833 -6.59039291
v -30.63650988 -311.10036373 -6.72658859
v -33.07432309 -311.34796143 -8.11600499
v -37.91766614 -310.09006500 -9.43087414
v -39.76848349 -309.71533060 -6.57836720
v -31.92542493 -311.39069796 -7.49177765
v -38.10620680 -310.48908830 -7.26329349
v -33.51253644 -311.70812249 -7.34585850
v -34.60650146 -311.34289503 -8.54259916
v -28.20255794 -309.95544791 -7.41218776
v -39.93058950 -309.39501524 -8.43486190
v -30.33999912 -307.83998966 -9.42999963
v -41.43501073 -307.45667219 -9.60968155
v -42.67999902 -303.49001288 -9.89999995
v -48.79999906 -304.06999588 -6.77999994
v -24.65625294 -300.09466410 -11.89399976
v -31.71000630 -299.71000552 -12.00000290
v -39.27000239 -299.13002253 -12.04999909
v -46.54999822 -299.51998591 -9.20999981
v -23.39873090 -293.52688789 -14.20081593
v -25.41538514 -299.77944493 -12.37191353
v -46.28417641 -292.72466898 -11.76303905
v -49.19938371 -296.81462049 -9.91467386
v -53.67999896 -294.67999935 -8.48000217
v -57.66801909 -293.67956519 -6.51812134
v -19.73596960 -290.22279382 -13.03670090
v -22.68979140 -290.08522630 -14.21488263
v -49.41806197 -289.08783197 -10.89951675
v -59.45757031 -288.26391697 -6.38248678
v -22.53624424 -286.29848361 -13.37564085
v -23.56381156 -279.18076515 -11.56560052
v -55.25000021 -277.31999755 -8.70999973
v -22.90455438 -273.28473330 -9.77146905
v -31.92325309 -272.84139395 -11.10953558
v -21.09005675 -267.52001047 -7.41399499
v -27.08999999 -266.11998677 -10.47000010
v -20.23486793 -261.39679551 -5.39803552
v -22.89907262 -266.55319333 -8.70018359
v -27.12824009 -259.52467322 -9.69355088
v -33.98774564 -258.72057676 -10.29426139
v -48.43827337 -257.70044327 -8.69626924
v -60.17936766 -257.17568398 -6.89504994
v -59.71866474 -259.89779830 -6.89278683
v -31.84000030 -252.29001045 -9.90000088
v -60.34706905 -249.98186529 -6.84662070
v -18.02872494 -241.83599651 -5.06239990
v -24.52554554 -240.60048163 -7.06540793
v -38.24999928 -238.41999471 -9.38999932
v -17.46230572 -235.48160493 -5.69118373
v -30.70037439 -233.29541087 -7.97815062
v -44.56999898 -231.34000599 -8.81000236
v -54.51802909 -231.76836967 -7.97834527
v -16.30000025 -229.56000268 -5.89999789
v -49.53999817 -224.62999821 -8.05999991
v -58.40098858 -224.63536263 -7.84815475
v -64.97044116 -221.17263079 -7.36336084
v -15.93999937 -223.73999655 -6.63000019
v -19.00788024 -228.33800316 -6.48279348
v -60.05999818 -217.20999479 -7.80999986
v -57.12138116 -220.14446557 -7.92468432
v -63.27899545 -217.10352600 -8.00418667
v -13.92911933 -218.58033538 -6.75718952
v -62.49000132 -211.17000282 -7.71000003
v -22.94999734 -211.94000542 -6.91999588
v -58.26012790 -206.45986497 -7.38204177
v -62.57999688 -205.77000082 -7.43999984
v -14.32000007 -208.21000636 -6.52000029
v -19.79884133 -207.33810961 -6.75352477
v -25.38813464 -206.52474463 -6.72832038
v -16.33036323 -206.94600046 -6.56622974
v -50.96695945 -31.65813535 -5.79522271
v -45.80000043 -32.09999949 -6.70000073
v -51.22999847 -35.36000103 -6.41999999
v -54.59803343 -30.86386062 -4.77725128
v -56.93885311 -33.94052759 -5.41480258
v -86.14337444 -27.32830495 -1.09915063
v -91.92304313 -31.63012117 -1.34585158
v -47.42362350 -40.01322016 -7.58450199
v -54.28092927 -37.07373887 -6.32443978
v -73.85157049 -37.38391772 -3.19990749
v -78.97999883 -36.69999912 -2.92000198
v -82.61857182 -37.36254573 -2.41805776
v -88.57417107 -35.03342718 -1.86791527
v -94.19900924 -35.24713963 -1.04146474
v -99.22000021 -34.06000137 -0.49000018
v -49.92999882 -45.29999942 -8.25999957
v -60.99907681 -43.41216385 -5.71361138
v -65.82681835 -43.92452165 -4.95679863
v -78.08999717 -42.16000065 -2.91000004
v -73.08712602 -42.31788591 -3.75584979
v -75.87186247 -38.82753104 -3.19332629
v -83.77208561 -41.42165929 -1.96230621
v -78.81319523 -37.88983077 -2.91501242
v -92.61600673 -34.98042747 -1.40203733
v -95.21705657 -39.94018212 -0.90157305
v -100.87561607 -39.25871849 0.24875678
v -112.05598712 -38.67164627 2.90459674
v -119.78923529 -39.52416033 5.46321226
v -112.30193079 -37.55772486 3.05861537
v -52.28405446 -50.82717165 -8.30570050
v -58.90226737 -49.63086545 -6.82241330
v -64.59490955 -44.81945187 -5.20023191
v -70.75483352 -47.10874707 -4.39738203
v -82.41011202 -47.52038792 -2.49516917
v -88.60000223 -46.76000029 -1.72000006
v -83.35570246 -43.67382824 -2.38645542
v -95.08913010 -45.41391879 -0.49219490
v -90.88567644 -44.60559040 -1.48402969
v -96.87017649 -43.54942590 -0.38055170
v -107.50468820 -44.55821961 2.18037656
v -119.96491253 -42.78033227 4.92245238
v -53.82535607 -57.60079622 -8.86152312
v -60.38000062 -55.86000159 -7.32000032
v -60.39050967 -50.78203976 -6.43388135
v -66.37269258 -55.00389263 -5.89865213
v -74.93057847 -55.81739545 -4.75040264
v -79.21999693 -53.89000103 -4.00000019
v -86.36061102 -49.59608242 -2.06995616
v -91.65914357 -52.64114961 -1.02904532
v -86.45915240 -53.01360786 -2.12215609
v -91.58119559 -48.07474464 -1.20896357
v -93.68435293 -51.23113096 -0.70324971
v -97.70420939 -47.58650437 -0.00279511
v -104.19968516 -51.31023005 1.74213538
v -100.04328936 -50.34181103 0.73552836
v -110.68411916 -50.62118173 3.15436302
v -113.05060983 -47.19449580 3.59243015
v -55.92999980 -62.51999736 -8.91000032
v -68.77999753 -61.37999892 -5.86000038
v -77.13928819 -56.06861413 -4.23869491
v -81.91999793 -60.15999988 -3.19999922
v -82.83914626 -54.14856225 -3.03496560
v -88.49553764 -59.53780562 -1.80808769
v -85.12208611 -56.29627779 -2.47232732
v -88.84643018 -53.60632390 -1.63214037
v -94.05117482 -58.08587000 -0.66738424
v -96.96725756 -54.01465669 0.10796595
v -108.42482001 -57.49171600 2.21028598
v -67.75062531 -62.02656031 -6.09561475
v -76.60000026 -67.42999703 -3.15999915
v -73.11675698 -65.68879634 -4.32489906
v -78.79605144 -60.97235158 -3.63179320
v -80.49720526 -63.20284307 -3.07047646
v -84.73969251 -62.76020408 -2.34907935
v -89.90000188 -66.20000303 -0.89000002
v -92.93176979 -63.65796924 -0.36511669
v -99.04576838 -60.35985053 0.66721183
v -123.79000336 -62.71000206 4.31999983
v -58.61137435 -75.46045631 -8.09512287
v -85.72000265 -73.60000163 -0.79999998
v -88.51642907 -67.55807996 -1.08841201
v -93.42644364 -69.54432279 0.34545388
v -99.63999689 -72.37999886 2.03000149
v -99.31498021 -67.36421585 1.42573845
v -106.65000230 -71.69999927 3.07000033
v -103.18626463 -69.30930167 2.31148838
v -106.27273470 -66.44982845 2.48173950
v -113.70000243 -70.96000016 3.72999976
v -113.47246915 -66.93141162 3.38904909
v -118.46254766 -67.13757664 3.93992569
v -115.26617408 -69.97805089 3.81993270
v -126.11070275 -69.64694709 5.02119819
v -125.37814677 -68.64776462 4.84010344
v -59.74947661 -82.05007762 -7.94813968
v -69.17003542 -74.75163788 -5.44654811
v -81.38430864 -75.74594766 -2.07183440
v -86.57000214 -80.37000149 -0.72000001
v -89.70449865 -74.09460843 0.04187040
v -93.51000190 -79.85000312 0.85999997
v -96.59050405 -74.69629496 1.44623977
v -100.47000647 -79.26999778 2.28999788
v -96.09185904 -76.88397169 1.35510240
v -104.02259976 -75.05164295 2.70400243
v -105.60833663 -74.91790503 2.98341690
v -102.09753364 -78.17634195 2.53644376
v -110.24785042 -73.61015677 3.47572053
v -110.48761755 -78.04466039 3.69323976
v -116.44443125 -72.45478034 4.11355263
v -89.95029330 -80.75892925 0.03572952
v -101.02999955 -86.09999716 2.15000007
v -99.48536009 -82.30323344 1.97823718
v -108.07000101 -85.47999710 3.13999923
v -103.11441123 -83.58354121 2.51730229
v -115.12999982 -84.83000100 3.96000082
v -111.48302257 -84.88032967 3.54829710
v -111.56307161 -78.75866443 3.81169748
v -122.19942361 -84.11043137 4.39157104
v -62.30572984 -95.21026164 -7.50965672
v -84.80781317 -93.23871881 -2.06689374
v -108.47000033 -92.23999828 3.01000010
v -105.93567789 -88.12763542 2.77244393
v -115.39000273 -91.60999954 3.71999945
v -129.03000414 -90.21999687 4.33999998
v -85.78567207 -95.94559669 -1.74796511
v -102.88999975 -99.27999973 1.73999998
v -109.58000273 -98.73999655 2.82999990
v -112.86803335 -92.65901893 3.49575863
v -119.28844452 -95.09447962 3.75190563
v -74.56492633 -102.99213976 -4.93951561
v -85.32785624 -101.70672089 -2.05672299
v -95.71000189 -106.10000044 0.02000000
v -88.84999901 -112.58000135 -1.88000000
v -106.88000172 -111.34000123 1.67000003
v -102.48810053 -108.70866477 0.91026479
v -106.29504919 -107.93119669 1.57007377
v -66.25000387 -119.86000091 -6.01999927
v -96.36999667 -118.11999977 0.57999999
v -98.27066213 -113.13364655 0.32377781
v -108.51000249 -117.23999679 2.73999991
v -105.22689670 -114.60664868 1.83296413
v -110.56707054 -114.08285797 2.64753960
v -114.62000012 -116.72999710 3.57999979
v -120.77999860 -116.12000316 3.89000052
v -126.88000500 -115.63000083 4.81999898
v -133.00000131 -115.15000463 5.79999760
v -137.09999621 -114.74999785 6.09999988
v -132.39519298 -111.85447127 5.26125962
v -104.87999767 -123.25999886 2.30000308
v -117.09000170 -122.36999720 4.51999996
v -118.54096502 -118.32118779 4.05170675
v -123.26999754 -121.78999931 4.99000354
v -119.48996782 -118.71379614 4.10359772
v -124.47535992 -116.73673987 4.56550810
v -129.43999469 -121.16999924 5.35999890
v -124.92906302 -119.35810000 4.70128516
v -130.01309335 -117.78112501 5.37600927
v -99.29999709 -128.94999981 0.39999999
v -100.97386688 -126.89013779 0.98908041
v -122.29999900 -127.45000422 5.23999985
v -119.11872029 -122.78987467 4.70976811
v -128.15000117 -126.90000236 5.71984285
v -127.15022266 -123.07586521 5.35356021
v -133.99000466 -126.37999654 6.32000016
v -129.88610566 -126.05302036 5.83763514
v -134.26427543 -120.97501755 5.58129279
v -135.75130701 -123.31029773 6.00229390
v -142.94999838 -125.49999356 6.91999961
v -73.05999845 -135.52999496 -5.76999784
v -110.61000079 -133.57999921 3.09000001
v -117.83335358 -130.70766628 4.47399262
v -132.55999982 -131.83000684 6.15999987
v -129.09589708 -129.50420380 5.75244753
v -138.07000220 -131.41000271 7.05000199
v -135.30668616 -128.83861363 6.56668795
v -143.27000082 -130.98999858 7.81000033
v -139.64177668 -128.66936624 6.99753733
v -74.91999865 -140.36999643 -5.34000061
v -85.93182266 -137.16755807 -2.56336154
v -98.10128063 -137.16472685 0.12324666
v -136.69028878 -133.21176171 6.64418563
v -145.38000524 -135.90000570 7.82999862
v -76.86000317 -144.98999715 -4.97000013
v -107.11999983 -143.69998872 2.44999886
v -105.65077513 -139.21657205 1.63978967
v -112.24000156 -143.40999722 3.50999972
v -112.68696189 -140.81297815 3.33546661
v -127.82000005 -142.13000238 5.09999879
v -142.89388061 -136.79593801 7.33159948
v -78.51999998 -149.35000241 -4.93999757
v -87.85000443 -149.11000431 -2.37999880
v -107.36910254 -146.29077911 2.48102657
v -121.25000358 -147.31000364 4.27000038
v -126.07148290 -147.00955153 5.11114160
v -140.65000415 -145.85000277 6.70000026
v -146.60519361 -146.51025832 7.95535743
v -150.04999936 -145.27000487 8.53000022
v -147.98504114 -141.43785834 8.35677981
v -80.58149368 -153.53946388 -4.96701710
v -94.65999901 -153.16000581 -1.29000028
v -118.57999861 -151.85999870 3.27999773
v -137.91999221 -150.72000027 6.68000011
v -142.80000329 -150.38000047 7.42999930
v -147.69093692 -149.99070764 7.93020893
v -81.88000321 -157.56000578 -4.95000044
v -86.25999838 -157.42999315 -3.92000051
v -92.42638946 -157.49084949 -2.47068983
v -92.58317202 -153.82923186 -1.95427658
v -121.61380798 -155.98893166 3.94333107
v -126.10000372 -155.75000644 4.79000015
v -135.19868255 -151.08843148 6.25782786
v -139.66126740 -154.96031940 7.07294373
v -141.50199294 -151.58434212 7.38552678
v -148.76188338 -154.39178050 8.53357557
v -87.54999936 -161.10999882 -4.44999989
v -91.55000001 -161.05000675 -3.32999928
v -95.54000199 -161.01999581 -2.12999969
v -120.08000165 -159.97999907 3.13999970
v -84.46068317 -164.76608813 -5.35651017
v -91.93000197 -164.51999545 -3.75000131
v -99.33999926 -164.35000300 -1.95999793
v -102.94999927 -164.37999904 -0.59999945
v -110.44999957 -164.07999396 1.03000004
v -117.95999855 -163.79000247 2.74999999
v -121.73999846 -163.60999644 3.51000042
v -129.36000526 -163.22000325 4.81999991
v -137.00999320 -162.87000477 6.29999954
v -144.72156763 -162.44491935 7.50982575
v -148.58758450 -162.30058670 8.44294392
v -85.78000218 -167.87999868 -5.63000003
v -92.72000194 -167.68999398 -4.13000025
v -117.43000150 -167.20999777 2.57000001
v -150.17999709 -165.91000557 9.44000017
v -153.74000371 -165.91000557 10.73000487
v -158.67525339 -163.71175647 12.10118737
v -87.36000210 -170.76000571 -5.86999999
v -93.99999678 -170.72999477 -3.96999950
v -134.84999537 -169.43000257 5.27000008
v -147.94999361 -169.04999316 8.46000016
v -151.97694302 -167.91096330 10.01973357
v -88.72999996 -173.46000671 -5.78999985
v -94.68999505 -173.44000936 -4.07999940
v -118.88000369 -173.04000258 2.42000003
v -125.02999604 -172.90000618 4.04000003
v -144.36857402 -170.70852220 7.35962763
v -90.30999988 -175.90999603 -5.59999980
v -95.65000236 -175.85000396 -4.23999969
v -106.09000176 -176.09000206 -0.29000000
v -125.15999377 -175.54999888 4.24000015
v -130.68999350 -175.35999417 5.40000014
v -134.82607901 -173.35154116 5.46006905
v -97.36999869 -178.08999121 -3.61000048
v -101.97000206 -178.13999951 -2.12000450
v -108.84000361 -178.29999328 0.50999987
v -133.24862719 -175.01512170 5.63649321
v -99.74522889 -179.40823734 -2.25589029
v -104.65744883 -179.06169593 -0.50937111
v -112.64856905 -178.01372707 1.07952149
v -116.35851860 -177.70215869 1.93320564
v -126.52635574 -176.59929395 4.60654171
v -110.06049067 -178.86839807 1.17076887
v -103.28815132 -177.91430652 -1.63717219
v -110.83655059 -178.09148133 0.70719363
v -91.35999531 -175.48999190 -5.47999889
v -98.24952483 -175.59017241 -3.49813793
v -104.95000333 -175.87000132 -0.83999999
v -112.00000346 -175.80999434 0.76999998
v -126.18000805 -175.74000359 4.34000464
v -132.49926269 -173.73296618 4.99578752
v -91.50999784 -171.43000662 -4.81000077
v -95.61000019 -171.46000266 -3.73999844
v -99.72999245 -171.44000530 -2.75999960
v -103.66721451 -171.60275578 -1.16493111
v -120.30000240 -171.47000134 2.72000022
v -136.87153161 -173.48521948 5.95958345
v -146.16163075 -169.78675127 7.75137125
v -91.33316576 -167.82718897 -4.44865879
v -96.98999673 -166.85000062 -3.08999815
v -105.99000007 -167.01999307 -0.22000000
v -110.61999947 -166.96999967 0.79999998
v -115.08958787 -166.93016887 1.85136753
v -119.58999932 -166.85999930 2.82000005
v -142.38999784 -166.10999405 6.63000019
v -144.80334520 -169.67380047 7.29905581
v -146.95873857 -166.04985297 7.77435489
v -151.38000250 -166.19999707 9.60000418
v -156.27519786 -164.91547227 11.22580282
v -92.50000119 -162.09000349 -3.15000000
v -97.53999859 -162.12999821 -1.79000176
v -99.05037284 -166.06570780 -2.25742860
v -102.71430016 -166.39833152 -1.05244503
v -118.01999807 -161.82999313 2.49000010
v -138.55239749 -161.35001183 6.55732490
v -149.06162024 -165.75686634 8.63327365
v -157.96223283 -161.12247109 11.27685886
v -149.12699163 -155.93457222 8.36128928
v -144.33716238 -149.87944067 7.35606626
v -154.57999706 -150.35000443 9.43000335
v -160.55841744 -148.44839275 11.15802955
v -155.13128042 -153.28936279 9.42330994
v -111.92055792 -146.61000669 3.36594949
v -128.69000435 -145.83000541 5.10000018
v -126.24697387 -149.11569655 4.94869705
v -134.23837721 -145.51424980 5.69106359
v -139.78999853 -145.28000355 6.23000134
v -139.63736594 -150.38101375 6.59310212
v -146.25453949 -149.11535382 7.58517021
v -154.90275621 -144.50262487 9.15869512
v -157.90909529 -149.03852344 10.35060361
v -97.44444489 -141.23113453 -0.06478230
v -109.04999822 -141.03001356 2.17999704
v -106.19834810 -144.85868812 1.95429521
v -114.79999870 -140.95999300 3.49000003
v -111.14095896 -144.73040402 3.01213749
v -114.74363506 -145.06134391 3.58975213
v -122.16505408 -142.84987748 4.35024360
v -137.23251224 -144.25495267 5.97185129
v -119.29910630 -137.03386486 4.22123214
v -146.99000120 -134.10000503 8.12000036
v -142.98261702 -134.43157077 7.42426934
v -153.23005617 -133.59016180 8.07853136
v -109.75063592 -132.46032596 2.69151898
v -119.47999895 -129.91000712 4.92000114
v -132.01999664 -129.16000187 5.96999936
v -138.21999729 -128.82000208 6.65000034
v -144.39000189 -128.51999700 7.49000069
v -144.92201805 -132.96452165 7.72471493
v -150.59000254 -128.09999287 7.90000334
v -146.23868465 -130.90434670 7.81195844
v -162.95999289 -127.45000422 9.46999900
v -162.16953099 -131.23027980 9.14174132
v -168.02050173 -127.27284431 10.50327346
v -103.53958607 -124.95025992 1.78200891
v -128.46444547 -125.61415136 5.47374971
v -133.33000243 -123.43999743 5.57000004
v -135.02080739 -127.18376517 6.12473395
v -148.53137732 -127.73428857 7.66327977
v -151.95129812 -120.65959722 8.01150035
v -157.79000521 -122.16000259 9.13000014
v -160.46954691 -125.09791553 9.26729944
v -106.66967928 -123.55210632 2.57932115
v -107.92942345 -121.87691033 2.83554965
v -117.51999706 -119.01000142 3.84999998
v -118.39511991 -122.59139866 4.35665902
v -121.86641246 -118.47135425 3.87864886
v -119.40982193 -119.77782100 4.07050177
v -124.45159256 -122.88238108 4.90612769
v -129.86999750 -118.18999797 4.98000020
v -125.56278706 -120.74726075 4.68256092
v -136.03986800 -117.81006306 5.73154166
v -132.11701810 -120.39647996 5.33081684
v -137.70785928 -123.12456965 5.75263146
v -142.17999578 -117.47000366 6.65000081
v -144.21688020 -118.16462129 6.76197885
v -148.58959615 -120.60580403 7.16783479
v -151.14142001 -118.87668073 7.69284973
v -154.87328172 -120.82154304 8.43220111
v -158.89340639 -121.66382372 9.33542475
v -166.81000590 -116.17000401 10.85999887
v -108.53999853 -114.27000165 2.12000008
v -107.70913213 -118.22247505 2.49108649
v -114.16342109 -118.22845042 3.36775347
v -120.26000023 -113.68000507 4.00000717
v -120.08561939 -118.04634333 3.82528175
v -123.34672362 -115.83175510 4.18960722
v -131.76934421 -112.86070943 5.19067282
v -133.38702917 -118.03314835 5.28080249
v -137.19001412 -115.57066441 5.93931554
v -155.94999492 -111.07999831 7.55000021
v -162.09000349 -110.70000380 8.49999674
v -168.84534061 -114.71961439 11.07471343
v -175.12999475 -110.27999967 12.23999728
v -127.15999782 -108.08999836 4.14999994
v -168.08000207 -105.14000058 9.49999876
v -160.72843969 -108.61831158 8.25115573
v -159.76418555 -108.59365761 8.08425434
v -165.06272554 -109.59172249 9.33875330
v -171.56527936 -105.02163321 10.51048003
v -159.49417651 -103.63493860 7.75133818
v -175.11999607 -99.79999810 11.38000004
v -120.02000213 -99.31000322 3.94000020
v -125.15179813 -98.87909889 4.43278626
v -161.98886931 -99.77131337 8.06680974
v -180.36000431 -94.66999769 13.22000008
v -116.77999794 -94.98000145 3.64999939
v -157.03000128 -91.22999758 7.24000018
v -167.96000302 -90.52000195 9.78999957
v -179.05999720 -89.89000320 12.89000269
v -118.11999977 -90.36000073 4.08999994
v -154.81999516 -86.69999987 6.73000002
v -165.73999822 -85.95000207 9.29000042
v -176.32000148 -85.20000428 11.73000038
v -186.22000515 -84.38999951 13.57000135
v -120.52249163 -84.47928727 4.24625445
v -148.44000340 -82.93999732 6.80999970
v -145.44542134 -80.12565225 6.34336378
v -178.91000211 -75.64000040 11.04999986
v -188.52999806 -75.02000034 13.86999991
v -120.86000293 -77.17999816 4.60000010
v -134.89083946 -75.69891214 5.46017289
v -148.81049097 -74.26992059 6.66689593
v -162.45158017 -73.16699624 9.51592717
v -185.37400663 -70.83961368 12.30752282
v -137.67999411 -71.58999890 5.81000140
v -150.63999593 -70.27000189 7.01999944
v -127.92004645 -69.19005513 5.24765300
v -135.65094769 -68.41064245 6.04216568
v -147.27999270 -67.12000072 6.66000089
v -182.33805895 -63.61225992 11.39593031
v -119.81994659 -66.83998555 4.26022010
v -126.96999311 -66.11000001 4.93999990
v -134.26840305 -65.33836573 5.54632582
v -148.35999906 -63.86999786 6.80000102
v -173.54796827 -61.18024886 9.68379900
v -182.98943341 -60.00160426 12.73963135
v -119.54712868 -63.98932636 3.85072920
v -126.16999447 -63.30999732 4.69000032
v -139.56999779 -61.87000126 5.80000132
v -130.04165888 -60.21136418 4.94564278
v -142.23000407 -58.88999999 6.04999997
v -138.64061236 -56.96952716 6.06237445
v -170.19180954 -52.50065774 9.98492818
v -160.52861512 -50.87766051 9.34359152
v -168.61209273 -51.36696994 10.54207701
v -107.49654472 -53.25729027 3.52414860
v -154.80771661 -49.89904538 8.70892033
v -110.01867801 -56.93460256 2.35854508
v -123.24318290 -60.09178236 4.13128501
v -128.46244872 -59.73834172 4.54656966
v -134.12930071 -58.49175528 5.25018014
v -139.52855766 -57.78062716 5.76711819
v -107.97429830 -64.76699561 2.47183279
v -125.08347631 -61.94821373 4.39051725
v -138.69667053 -60.77893451 5.59159974
v -178.72881889 -55.31535298 13.31963763
v -116.02790654 -67.08863378 3.76757677
v -122.89000303 -66.22999907 4.46999958
v -130.26805222 -64.43557143 4.79156012
v -136.71000302 -64.36999887 5.50999865
v -151.14000440 -62.44000047 7.10000144
v -110.95999926 -71.34000212 3.43000097
v -114.73386735 -70.92770189 3.78748984
v -130.41999936 -68.87000054 5.10999979
v -154.65000272 -65.70000201 7.56999804
v -112.62000352 -75.08999854 3.80000076
v -137.30265200 -73.03519547 5.60587971
v -151.82685852 -69.60083544 7.13299448
v -119.26999688 -78.51000130 4.41000005
v -132.59345293 -77.17303187 4.89978399
v -146.51750028 -75.10058582 6.14684355
v -156.51930869 -69.77700442 7.83473160
v -183.90999734 -70.78000158 11.72999945
v -116.52994901 -83.24002475 4.07334371
v -120.81471086 -83.44402164 4.22605826
v -145.22841573 -79.80159670 6.03606971
v -169.04994845 -77.35124975 10.19507926
v -184.03999507 -75.55999607 11.89000253
v -119.02999878 -87.47000247 4.06999746
v -133.83688033 -81.27516508 4.68650972
v -121.20000273 -91.66999906 3.86000075
v -155.55000305 -87.88000047 6.49000006
v -170.44000328 -86.69000119 10.14999952
v -180.52016199 -85.88010818 12.59903703
v -190.75000286 -84.96999741 14.68999963
v -123.33963811 -95.83788365 4.20813216
v -157.00000525 -92.37000346 7.11000012
v -162.00000048 -91.93000197 8.03999975
v -176.65000260 -90.94999731 12.08999846
v -188.17228079 -85.59845388 14.17862903
v -179.48000133 -95.06999701 12.43000105
v -157.71603584 -99.33266044 6.51813438
v -172.78000712 -99.49000180 10.44000033
v -180.84000051 -99.01999682 12.55999785
v -189.73760307 -98.39981794 14.49076273
v -166.21999443 -103.52000594 8.67999904
v -176.22999847 -102.95999795 11.12000179
v -183.89669061 -99.38143939 13.28292862
v -196.16000354 -101.72999650 15.56999981
v -156.55000508 -107.58999735 7.22000003
v -163.42000663 -107.26000369 8.82999972
v -186.68000400 -106.09000176 14.39999975
v -201.14000142 -105.36000133 17.92999916
v -151.59425139 -111.96522415 7.87738897
v -156.91000223 -111.08999699 7.86000025
v -164.37999904 -110.66000164 9.19000152
v -172.19841480 -109.57850516 11.37501094
v -193.47000122 -109.39999670 16.24000072
v -201.29513741 -109.68049616 21.06941305
v -132.70093501 -112.82225698 5.18974848
v -134.77000594 -116.19000137 5.73999947
v -145.46999335 -115.48999697 6.87000016
v -167.44999588 -114.32000250 10.72000153
v -190.20000100 -113.24000359 15.46000037
v -199.73181188 -113.54438961 20.43719403
v -147.85176516 -118.94902587 7.27875065
v -163.06999326 -118.22000146 10.04999876
v -187.04999983 -117.06999689 14.67000041
v -194.36000288 -117.17999727 17.65000075
v -198.76034558 -116.14916474 22.66407758
v -144.50524747 -121.68347836 6.17830781
v -158.35000575 -121.95999920 9.00000054
v -179.71496284 -121.32056057 13.66417203
v -189.19000030 -120.91000378 16.13999903
v -195.09349763 -120.80443650 18.77415366
v -147.58999646 -125.99000335 7.81999994
v -154.82999384 -125.19000471 7.44000077
v -181.60000443 -124.50999767 14.20999970
v -191.82999432 -124.80000407 18.57000217
v -147.63444662 -129.43029404 8.02187156
v -178.81000042 -127.77000666 13.41000013
v -191.55357778 -128.58375907 20.30556463
v -142.22000539 -132.22999871 7.29999971
v -148.51008356 -132.01037049 8.18881672
v -167.06068814 -130.88995218 10.22742223
v -179.35349047 -130.76189160 13.83221056
v -144.18405294 -134.78748500 7.49127334
v -168.32000017 -133.44000280 10.59000008
v -181.93000555 -133.58999789 15.41000046
v -144.03980970 -136.93459332 7.34102773
v -155.94595671 -136.25448942 8.55495036
v -154.10654247 -138.53751123 8.62513017
v -152.63713896 -140.63936472 8.54574237
v -178.75407636 -140.73352516 15.61956387
v -158.24450552 -142.55805314 9.38025117
v -179.19507623 -143.19314063 16.70852676
v -182.35494196 -140.91409743 17.47752912
v -156.61878884 -144.64946091 9.24637076
v -173.10999334 -145.16000450 14.68000002
v -181.15219474 -143.35474372 18.13698187
v -144.65971291 -146.79986238 7.39178620
v -156.71999753 -146.80999517 9.40999947
v -173.09999466 -147.55000174 15.28999954
v -144.30999756 -148.81999791 7.24000204
v -153.90999615 -148.91999960 9.01000109
v -163.26999664 -149.30999279 11.82999928
v -172.60000110 -149.85999465 15.51999990
v -148.86745811 -150.99851787 7.91686308
v -164.79870677 -151.65001154 12.32416090
v -169.89000142 -152.07000077 14.61999957
v -147.81376719 -153.24482322 8.18057079
v -160.88999808 -153.57999504 10.93000080
v -168.77514124 -155.55198491 14.41524178
v -147.01911807 -155.19987047 8.27806164
v -161.48158908 -156.41528368 11.12248469
v -165.21675885 -156.71186149 12.84137461
v -163.87419403 -159.15974975 12.34305091
v -152.26154029 -160.30424833 9.18428507
v -140.78000188 -153.95000577 7.08000083
v -149.96309578 -154.98578548 8.54870304
v -162.28909791 -156.80976212 11.53251715
v -151.10532939 -152.26915479 8.24309513
v -159.52000022 -153.74000371 10.71999874
v -164.59898651 -154.70066667 12.41627522
v -167.44449735 -155.04245460 13.34403548
v -142.59999990 -147.90999889 6.97000092
v -149.89170432 -148.89864624 8.07319395
v -170.99638283 -152.90598571 15.19215479
v -138.84647191 -143.19466054 5.99907059
v -153.74000371 -145.93000710 8.79999995
v -164.89283741 -148.18158746 12.07855437
v -171.54000700 -149.75999296 14.82999977
v -149.29941297 -141.33992791 8.20513535
v -165.77929258 -144.45966482 11.66256052
v -172.90000618 -146.33999765 14.79999628
v -176.24999583 -147.24999666 16.40000194
v -143.39999855 -135.86999476 7.24000018
v -157.21489489 -138.40588927 8.89869872
v -177.14998126 -143.32999289 15.73004015
v -180.67684770 -142.58505404 16.90266281
v -146.03064954 -131.82027638 7.93554261
v -149.60819483 -126.25400722 7.97663536
v -163.62778842 -132.86617398 9.20189638
v -151.71000361 -123.25000018 7.38999760
v -158.96177292 -127.40527093 8.35460704
v -169.31039095 -127.59903073 10.49349830
v -186.82999909 -133.11000168 17.61000045
v -183.91999602 -127.95999646 15.25000017
v -164.10000622 -118.45000833 10.13000123
v -181.06999993 -123.15999717 13.58999964
v -192.79249012 -126.02485716 19.83900927
v -158.54047239 -112.80056089 8.31742678
v -168.77999902 -115.93999714 10.98000072
v -177.41000652 -118.35999787 12.53999956
v -189.96000290 -122.29000032 16.27999917
v -194.21739876 -124.44974482 20.67726292
v -160.29313207 -110.18630117 8.17848649
v -172.50999808 -113.21999878 11.29000075
v -181.92000687 -116.07000232 13.50999996
v -193.10000539 -119.73000318 17.19000004
v -169.45999861 -108.45000297 9.87999979
v -179.03999984 -111.57999933 12.79999968
v -190.88000059 -115.12999982 15.42000007
v -197.71607220 -117.18602479 19.51155439
v -163.76000643 -103.05999964 8.32999963
v -184.01999772 -109.36000198 13.43999989
v -196.68999314 -113.56999725 17.71000028
v -163.82999718 -99.56999868 8.24999996
v -178.24999988 -103.91999781 11.57000009
v -200.24000108 -111.29999906 19.47999932
v -173.21658134 -97.68444300 10.42700838
v -182.79999495 -101.87999904 12.95000035
v -197.70100713 -106.52191192 16.30592905
v -200.92041790 -108.02251846 18.67404208
v -166.25000536 -93.64999831 8.87999963
v -175.22999644 -96.28999978 11.15000062
v -184.67000127 -98.99000078 13.29999976
v -199.76143539 -102.70478576 16.28510281
v -166.98999703 -90.70000052 9.06000007
v -175.88000000 -93.31999719 11.59000024
v -184.80999768 -95.87000310 13.91000021
v -166.96000099 -87.67999709 9.09999944
v -175.72000623 -90.17000347 11.60999946
v -184.67999995 -92.63999760 13.90000060
v -193.94999743 -94.87999976 15.20000026
v -202.86026597 -96.82374448 18.37829128
v -167.13999212 -84.95000005 9.33000352
v -178.18999290 -87.82999963 11.96000073
v -187.13000417 -90.19999951 14.31000046
v -199.31000471 -93.22000295 16.73999988
v -166.83000326 -82.20999688 9.86000057
v -175.39000511 -84.10999924 11.02000289
v -187.31999397 -87.03000098 13.72999977
v -199.23000038 -90.09999782 17.03999937
v -177.86148190 -81.87251538 11.34962495
v -188.31196427 -84.14649218 13.64578493
v -196.81000710 -86.52000129 16.45000093
v -166.75119102 -77.11386681 10.18676534
v -179.84999716 -79.55999672 11.01999916
v -187.87999451 -81.39999956 13.18000071
v -195.78999281 -83.37999880 15.80999978
v -178.73999476 -76.94999874 10.62999945
v -188.26000392 -79.00000364 13.19999993
v -195.68000734 -80.83000034 15.94999991
v -198.12206924 -81.61162585 17.21110381
v -181.41739070 -73.73955846 11.09182369
v -190.53000212 -77.33999938 14.01999872
v -196.38584554 -79.88069952 16.31721854
v -178.61767113 -72.91970402 10.69452334
v -190.48999250 -75.25999844 14.23999760
v -195.08913159 -77.28461176 16.25409536
v -177.30587721 -70.96606493 10.49512159
v -190.07058442 -73.37988168 14.30892386
v -196.27271593 -76.22752339 18.29301380
v -188.14551830 -71.20806724 13.09445873
v -193.16489995 -74.94786382 16.15882479
v -171.44352198 -67.34694541 9.21951793
v -184.71567333 -68.54593754 11.69379335
v -192.67699122 -73.51846248 16.03341289
v -181.33285642 -67.54962355 10.99030953
v -193.03515553 -71.86323404 16.56330749
v -172.07565904 -65.36533684 9.04341415
v -183.17928910 -66.75358862 11.32777426
v -192.85793602 -70.31342387 16.33462682
v -156.87055886 -63.32024187 8.16705544
v -169.26267743 -64.16133046 8.25513247
v -190.90332091 -68.68655235 15.10726567
v -192.87662208 -70.27098536 17.45343767
v -154.97899055 -62.43051961 7.96603411
v -190.13065100 -66.58133864 15.28533082
v -188.12413514 -63.87218088 15.06643556
v -189.55792487 -65.02654403 16.52765274
v -150.37070215 -59.24342945 7.45701231
v -148.32398295 -58.00396577 7.13704899
v -185.80217659 -61.68140844 14.24212474
v -146.64036036 -56.73981830 6.76886737
v -184.01505053 -59.23146382 14.54843394
v -181.51976168 -57.39179254 13.58195115
v -162.44196892 -54.71696705 9.45792813
v -180.11204898 -55.92972785 14.52836767
v -178.70230973 -55.01088873 15.86478017
v -162.26381063 -50.98322779 9.48877446
v -170.68053782 -51.59460008 11.44472696
v -144.00902390 -47.67159000 7.32053630
v -146.84012532 -46.09968141 8.07880610
v -153.46743166 -46.43549398 8.66710488
v -132.10362196 -45.36651447 6.11403212
v -150.63457191 -45.13477907 8.34839046
v -157.09771216 -46.51864246 11.23917475
v -128.61715257 -44.54274476 5.82055002
v -146.08000219 -43.38999838 8.93000048
v -148.66556227 -43.78477857 8.56992882
v -152.03239024 -44.53396425 9.56436712
v -143.20999384 -42.33000055 8.63999967
v -153.03105116 -44.78415102 11.30313054
v -141.27999544 -41.28000140 8.12999997
v -120.16741186 -43.55128482 5.11493022
v -138.16034794 -41.64684936 7.52952602
v -134.04500484 -40.82655534 6.76806923
v -136.40049100 -41.03739932 7.05922348
v -107.85973817 -46.77834734 3.00736097
v -112.63652891 -45.62872648 3.89536517
v -104.08539325 -47.88530245 1.87772536
v -110.59077084 -46.49050906 3.55749577
v -137.50423491 -40.73041305 7.44200731
v -111.24445498 -46.13223672 3.51478159
v -132.80296326 -40.35868868 6.64867321
v -100.61139613 -47.50310630 1.22081779
v -118.04986745 -42.34454036 4.83830459
v -130.17560542 -39.83494639 6.62387209
v -97.60201722 -49.52722788 0.55853359
v -116.23406410 -40.76254368 4.38574469
v -124.22930449 -39.38461468 5.87694347
v -95.01159191 -47.03102633 -0.18145406
v -108.65192115 -40.74876755 1.92948175
v -93.69034320 -44.22030970 -0.76245045
v -101.33816302 -40.76263309 0.62699500
v -85.64059436 -44.65003312 -1.50806305
v -89.95132148 -42.40165278 -1.47648994
v -94.21289712 -40.34929350 -0.75928599
v -103.03458571 -36.13214567 0.70900249
v -81.19768649 -44.25864294 -2.25125463
v -86.06842160 -40.69379717 -2.18676566
v -90.42365849 -38.28985617 -1.24405930
v -95.12958676 -35.84559262 -0.39666894
v -100.37976503 -33.75612199 0.06220531
v -81.07171208 -39.24935684 -2.14171666
v -85.73000133 -36.60000116 -1.79000001
v -90.43356031 -34.11661834 -1.08140020
v -71.37999684 -40.64999893 -3.16999969
v -76.51311904 -37.23615408 -2.82744691
v -80.81740141 -36.11553088 -2.32198625
v -89.81572092 -31.87557310 -1.09799998
v -94.37999874 -27.83999965 -0.53999969
v -75.07000118 -35.28000042 -2.52999994
v -79.10999656 -32.94000030 -2.16000061
v -83.24000239 -30.57000041 -1.72999932
v -91.60000086 -25.79000033 -0.79000078
v -90.65919369 -23.20862189 -0.85462118
v -56.59871548 -44.31925341 -6.50392845
v -61.81862950 -41.07865691 -4.96058865
v -76.81868970 -31.29206598 -2.51144893
v -60.19818038 -45.99615559 -6.01517828
v -62.94000149 -44.16000098 -5.21000009
v -66.33999944 -41.97999835 -4.41999966
v -69.75926459 -39.73040357 -3.80707812
v -73.10022414 -37.56961226 -3.09371017
v -81.75140619 -33.93237293 -2.35387101
v -85.85516363 -29.03765999 -1.30100956
v -91.67727083 -23.88552018 -0.74506615
v -62.17448786 -48.19220677 -6.12305198
v -67.55000353 -46.03999853 -4.70000040
v -72.09537178 -38.75034302 -3.35414102
v -80.04000038 -37.73999959 -2.50999979
v -83.92132819 -34.98978168 -2.30658683
v -87.87000179 -32.37000108 -1.71999901
v -91.82992578 -29.64996360 -1.25916256
v -67.74999946 -51.44000053 -5.41000068
v -81.34999871 -42.52000153 -2.35999911
v -85.96999943 -39.23999891 -2.17000023
v -81.28835261 -41.68705270 -2.37729307
v -90.38543701 -36.21202335 -1.57200766
v -85.95342189 -34.01203826 -1.98662071
v -94.85990554 -33.14995393 -0.96915022
v -99.11358356 -32.46176615 -0.28520520
v -72.07000256 -54.60999906 -5.04000019
v -77.05000043 -51.32000148 -3.99999879
v -78.84903997 -44.67184469 -2.83257803
v -86.85933053 -44.80022937 -1.85653823
v -87.15220541 -42.75061563 -1.91538630
v -96.63165361 -38.02751005 -0.59488363
v -91.31859243 -35.58870405 -1.46266888
v -101.40727460 -34.76011008 0.14160837
v -78.01999897 -57.05999956 -4.10000002
v -88.70003372 -50.09999871 -1.30020443
v -85.05006135 -47.16819897 -2.03571725
v -93.96000206 -46.48999870 -0.49000158
v -88.12529594 -46.74765840 -1.55215419
v -92.08902717 -45.20585388 -0.95637451
v -99.16686267 -42.81545430 0.11022072
v -94.52562034 -42.14813188 -0.87980652
v -82.99999684 -60.47999859 -2.64999922
v -88.52819353 -56.69214204 -1.64684514
v -83.63656700 -57.50891566 -2.55711586
v -85.65013856 -53.23963612 -2.13385955
v -95.50096095 -49.02527854 -0.08593842
v -104.86378521 -45.85155100 1.99335581
v -104.51236367 -39.88295794 1.10747886
v -116.29759520 -38.22841123 4.57416568
v -85.48834920 -60.61426550 -2.14796350
v -94.26999837 -59.76999924 -0.21999968
v -88.62550557 -58.50144103 -1.65541400
v -105.44262081 -52.22909153 2.04698904
v -101.24306381 -51.18908361 1.18758495
v -110.89050770 -48.64000902 3.43738799
v -121.75996602 -41.10936448 5.25535317
v -92.73860604 -62.24513054 -0.37102326
v -99.41896796 -63.24943900 1.06500764
v -94.07755733 -65.45250118 0.32004184
v -115.87173492 -47.54694179 4.13990812
v -122.07495421 -46.30098492 4.82507655
v -135.52363217 -40.41848332 7.32553238
v -97.21029550 -67.06550717 1.07641146
v -125.16988814 -49.18359593 4.99056419
v -102.33999789 -74.86999780 2.81999726
v -107.13999718 -71.48999721 3.26999999
v -112.01122403 -67.99147278 3.54559650
v -121.45362049 -61.16734073 4.08808235
v -149.32675660 -43.36712509 9.41774342
v -145.79062164 -42.05656424 9.08129942
v -150.45207739 -43.70428249 10.60279179
v -106.27654195 -78.11424881 3.47964512
v -110.73999852 -75.00000298 3.88999982
v -115.19086361 -71.80003077 4.09676554
v -119.64830756 -68.61954182 4.44960315
v -124.47556108 -65.06865472 4.91471216
v -119.28799748 -67.52127409 4.30065393
v -128.39782238 -62.33045459 4.90345946
v -124.41757321 -60.42804942 4.34648944
v -132.77569413 -59.24079195 5.24492655
v -154.64313328 -45.43695971 10.98040771
v -113.56999725 -78.58999819 4.36000060
v -124.51979518 -70.29917091 5.00164554
v -129.60000336 -67.16000289 5.27000194
v -133.47999752 -64.40000236 5.52000012
v -137.45653629 -61.59060076 5.70990657
v -112.81000078 -84.21999961 4.01999988
v -116.68016016 -81.57996833 4.46351850
v -120.37000060 -78.97999883 4.77000000
v -131.35999441 -71.29999995 5.71000110
v -115.34000188 -87.31000125 4.17000009
v -118.80999804 -84.90999788 4.47000004
v -122.25051969 -82.45859295 4.61546564
v -132.35092163 -75.34870505 5.31373871
v -137.79264688 -67.48544425 6.00086153
v -166.29838943 -50.66270009 10.75090747
v -117.16064066 -90.09928256 4.26349090
v -123.98143858 -85.68872511 4.48122993
v -133.60999525 -78.82999629 4.94999997
v -173.06508124 -52.28524283 12.61570305
v -119.43999678 -92.95000136 4.04000003
v -130.34127653 -85.27895808 4.59558051
v -142.03999937 -77.37000287 6.10000035
v -151.08379722 -71.24066353 7.19031645
v -139.87000287 -82.68000185 5.81000000
v -148.23000133 -77.03000307 6.82000164
v -158.99999440 -69.95999813 8.83000065
v -143.44671369 -83.67761970 5.92745282
v -150.94013512 -78.67000997 6.98859198
v -158.19999576 -74.16000217 8.85999762
v -167.89500415 -67.19332188 9.01184883
v -178.18304896 -60.15716121 10.23899112
v -145.61000466 -85.31999588 6.24999730
v -148.06005359 -86.08099073 6.45261863
v -151.58361197 -83.66934955 6.64768461
v -160.71254015 -77.94877887 8.88256822
v -171.79618776 -70.26056200 9.76778753
v -187.96220422 -63.19586933 16.05193317
v -170.71871459 -73.70612770 9.84884147
v -188.51311505 -63.74321133 16.05277881
v -186.99267507 -62.42596358 16.25255682
v -146.97000384 -86.27999574 6.47999765
v -144.22099292 -84.91703868 5.86850801
v -142.81000197 -84.21000093 5.78999985
v -153.48115563 -76.85954124 7.29108788
v -174.31305349 -62.21996993 9.63646546
v -139.85000551 -83.20999891 5.71000017
v -147.41000533 -77.86999643 6.53999997
v -154.75000441 -72.82999903 7.73000112
v -164.38028216 -65.86112827 8.49740580
v -133.22000206 -84.21000093 4.91000013
v -144.42999661 -76.25000179 6.20000018
v -152.96255052 -70.27021796 7.41589675
v -175.78758299 -54.31856588 11.78892329
v -116.76999927 -92.44000167 4.02000127
v -125.13005733 -90.02991021 4.22841450
v -152.52000093 -66.62999839 7.49000115
v -172.75442183 -53.25368419 10.54459997
v -113.26000094 -90.89999646 3.83999571
v -116.54999852 -88.56000006 4.21999954
v -119.81999874 -86.19999886 4.50999988
v -129.47991490 -78.92948389 4.83386498
v -139.31000233 -71.82999700 5.91999898
v -113.24075609 -86.44929528 3.88225704
v -116.42783880 -85.06112546 4.34687315
v -130.88999689 -73.50999862 5.55999950
v -109.59000140 -84.10000056 3.58000095
v -113.61999810 -81.24999702 4.26999945
v -117.55263805 -78.27913016 4.46131919
v -137.21999526 -63.45000118 5.79000032
v -153.35002542 -51.91867426 8.66228156
v -101.05667263 -85.08538455 2.04177620
v -105.32142967 -81.60932362 3.22159613
v -109.64000225 -78.47999781 3.87000013
v -113.95999789 -75.22000372 4.22999961
v -110.29315740 -79.23537493 3.94978607
v -118.24034154 -71.92008942 4.38721664
v -121.56768888 -68.42613220 4.81705833
v -154.86076474 -45.91634497 9.90333781
v -95.96999735 -82.25999773 1.73999998
v -101.00717098 -77.49833167 2.71320064
v -101.81626678 -82.81966299 2.66440585
v -105.28974980 -76.05240494 3.41986422
v -103.90875489 -79.29813117 3.07330652
v -111.38282716 -72.17596471 3.84479971
v -118.84830892 -65.05981833 3.96107091
v -117.16561019 -68.63309443 4.12948383
v -120.33950537 -64.49440867 4.21316037
v -127.37166882 -62.01361865 4.91492031
v -130.62170148 -58.23809654 5.13921445
v -91.17999673 -79.21000570 0.70999976
v -95.55777907 -79.65586334 1.62900111
v -100.85999966 -72.09999859 2.39999918
v -98.41698408 -75.83991438 2.10700813
v -102.85294056 -76.71789825 2.94177420
v -104.00664806 -72.98249006 2.92429607
v -110.32127589 -68.86071712 3.40738636
v -124.40607697 -59.07655507 4.45196033
v -85.95000207 -76.07000321 -0.41000001
v -90.93999863 -72.41000235 0.53000019
v -95.89000046 -68.65999848 1.21999870
v -104.54538465 -66.35677069 2.33643386
v -86.07999980 -68.53999943 -1.18000084
v -91.27999842 -64.58999962 -0.49999915
v -90.68226814 -69.59352642 0.06827971
v -98.21584076 -65.46834856 1.22033292
v -111.75645888 -49.47706684 3.71439406
v -116.87986553 -45.64047232 4.66977758
v -75.65999776 -68.87000054 -3.16000008
v -80.81000298 -64.96000290 -2.45000003
v -78.72775942 -68.33861023 -2.59521115
v -82.06094056 -68.62804294 -1.92584307
v -85.89012176 -61.06007099 -1.90038851
v -87.20409870 -65.70561230 -1.21357653
v -91.08013660 -57.13993311 -1.13106542
v -88.49885315 -61.05143949 -1.37644599
v -93.42931956 -62.26699799 -0.16147427
v -100.48837215 -57.61505663 1.03285187
v -101.43053532 -49.65758324 1.18288200
v -106.54972494 -45.70981488 2.27107084
v -111.82314903 -41.60849750 2.81253434
v -111.44100130 -47.11832106 3.68076726
v -118.70712787 -43.51419583 4.95076692
v -70.66000253 -65.04999846 -4.41999966
v -75.77999681 -61.18999794 -3.65000125
v -73.77379388 -64.77775425 -3.81279574
v -79.06607538 -59.29448828 -3.21759749
v -82.75465667 -62.16017902 -2.36520800
v -86.86508983 -54.57278341 -1.71278184
v -86.23355627 -57.91128427 -1.85161654
v -91.38507396 -50.50485209 -0.87161979
v -93.95108372 -53.48166823 -0.29152568
v -96.45999968 -45.63999921 -0.09000008
v -106.59980774 -38.03325444 1.51542842
v -65.45999646 -61.31000072 -6.24999916
v -76.03000104 -53.47999930 -4.01000073
v -86.40100807 -45.85934430 -1.46952178
v -83.13587308 -50.36173761 -2.04763538
v -87.53594011 -51.59188807 -1.58358051
v -96.79073095 -37.81357035 -0.38039763
v -98.23309630 -44.04980689 0.15252785
v -101.94999725 -33.90000015 0.63000020
v -60.16999856 -58.13999847 -6.94999937
v -65.35000354 -54.35999855 -5.55999950
v -65.03918022 -58.82816389 -6.07748935
v -70.39999962 -50.68000033 -4.09000041
v -73.28657061 -53.76118049 -4.24850499
v -75.45000315 -46.95000127 -2.83999904
v -80.09784669 -42.82011092 -2.31515546
v -79.41114902 -47.86622897 -2.37684511
v -83.90331268 -39.28915411 -1.65449304
v -90.62661976 -35.27852520 -1.35661673
v -94.07854825 -36.58451140 -0.73164079
v -54.77000028 -55.44000119 -7.85999931
v -59.67000127 -51.86999962 -6.46000030
v -56.99635670 -56.30596355 -7.46123586
v -64.58000094 -48.28999937 -4.94999904
v -61.46559492 -51.10812560 -5.97768370
v -69.50999796 -44.62999851 -3.70999984
v -66.59355760 -47.89958894 -4.58173454
v -74.47294891 -40.86986557 -3.03769135
v -72.39390165 -45.04396766 -3.25374049
v -79.92399484 -36.84882075 -2.51995190
v -77.74134725 -40.36895558 -2.75304564
v -82.48152584 -40.43210670 -1.86766661
v -88.58092874 -36.80729121 -1.50149607
v -89.12999928 -29.54000048 -0.84999937
v -93.02951396 -25.75219981 -0.53078041
v -96.83227539 -29.85215187 -0.46982171
v -49.87305030 -52.74320766 -8.24579503
v -59.05999988 -45.88999972 -6.00000005
v -56.12318218 -49.10205677 -6.86511211
v -60.81960723 -49.62592572 -6.00384315
v -64.49820846 -42.84857213 -4.69169626
v -60.24786830 -44.76633668 -5.71663445
v -66.19384885 -45.75093463 -4.65207687
v -71.27414644 -42.33353212 -3.29264672
v -45.35999894 -50.22000149 -8.75000004
v -53.72239277 -43.98201033 -6.90617878
v -52.85326019 -48.08273166 -7.35486718
v -57.56008998 -46.54455930 -6.40671607
v -65.78344107 -40.65448791 -4.52224724
v -49.27000031 -41.73000157 -7.13000027
v -53.03420126 -38.65646571 -6.16533309
v -57.24108219 -35.82136333 -5.32484613
v -37.15999797 -45.52000016 -8.67000036
v -44.79999840 -39.76000100 -7.29999971
v -48.63999784 -36.86999902 -6.34999946
v -52.19013989 -33.38407353 -5.47125144
v -56.17172271 -31.19833209 -4.55391221
v -63.72626871 -25.46509914 -3.28877545
v -67.51000136 -22.49000035 -2.89999996
v -70.88623196 -20.36719583 -2.42151762
v -79.66056466 -17.30637997 -1.20830187
v -33.03999826 -43.68000105 -8.48000031
v -40.21999985 -38.19999844 -7.66999973
v -43.71031746 -35.58941931 -6.88469829
v -47.84859344 -33.10281038 -6.20878255
v -49.81184006 -30.35186790 -5.48614236
v -53.66550386 -27.84024365 -4.10363311
v -57.74716288 -25.06246045 -3.49492300
v -68.06810200 -18.08366179 -2.81410525
v -29.54000048 -41.56000167 -8.45000055
v -36.41000018 -36.29000112 -7.93000124
v -43.06000099 -31.33999929 -6.22999994
v -46.11235857 -29.43908423 -5.45341661
v -52.85000056 -24.00999889 -3.91000183
v -56.07670918 -21.56500332 -3.42883426
v -59.30913612 -19.17223819 -2.22231029
v -65.15128165 -18.46322417 -2.53391219
v -32.89999813 -34.66000035 -7.89999962
v -39.00000080 -30.09999916 -6.59999996
v -44.98999938 -25.66000074 -4.93000029
v -51.02069303 -21.12939768 -3.68402619
v -56.87227473 -16.73708484 -2.26591900
v -32.64242038 -30.87881580 -7.56909745
v -39.81504962 -24.70912598 -5.42090042
v -46.41044512 -20.64888179 -4.01491439
v -51.86019838 -16.60892740 -2.44323863
v -22.06999995 -35.26999801 -8.75999872
v -37.45000064 -23.80000055 -5.48999989
v -42.09278896 -20.21959424 -4.72003128
v -52.13228241 -12.92615198 -1.34016166
v -20.27999982 -33.44999999 -8.89000017
v -27.41999924 -28.10000069 -7.70000042
v -34.17000175 -23.09999987 -6.01000013
v -40.65329954 -18.37718487 -4.20983974
v -45.06000131 -15.08999988 -2.88000004
v -52.50464752 -9.32411198 -0.09371018
v -27.23013051 -25.37753619 -7.86237419
v -35.55000201 -19.33999918 -5.05000073
v -39.73999992 -16.31000079 -3.65000009
v -44.06612739 -13.07128090 -2.88554421
v -51.26797408 -7.92746712 -0.03874631
v -25.38000047 -24.12999980 -8.07000045
v -34.94999930 -17.24000089 -4.81999991
v -49.72749576 -6.45389222 0.08359255
v -15.94589092 -28.56903151 -9.47648007
v -14.14672099 -27.19324268 -9.68608446
v -24.42028373 -19.60078627 -7.59760942
v -12.75358722 -25.40581673 -9.81981214
v -42.67692193 -3.84050794 -0.54376491
v -11.17345784 -23.59489352 -10.22437308
v -31.84104338 -6.05950551 -3.11347144
v -36.55080497 6.50801789 1.71215087
v -7.39302067 -23.16837013 -10.67269500
v -10.42047422 -24.77987297 -10.34348737
v -13.22000008 -26.75000019 -10.01999993
v -22.66689204 -20.69299482 -8.33748840
v -16.82909764 -28.45001221 -9.47377365
v -26.87999979 -21.99999988 -7.77999917
v -37.00325266 -15.86149447 -4.24315780
v -20.42048424 -30.21968715 -9.07434430
v -31.27999976 -23.30000140 -7.04999967
v -38.60000148 -18.86999980 -4.62999940
v -42.66615584 -15.28465562 -3.55826598
v -46.05000094 -14.17999994 -2.94999941
v -24.76000041 -31.59999847 -8.48999992
v -40.36999866 -21.84000053 -4.93999943
v -44.25469041 -19.45207827 -3.70458816
v -51.89856142 -14.68073856 -2.20239908
v -29.20999937 -32.85000101 -8.12000036
v -37.51967847 -27.60821395 -6.57701865
v -46.12407461 -22.29437977 -4.46069334
v -50.41790381 -19.59475502 -3.63961933
v -55.34172431 -16.76148921 -2.54675560
v -57.83129856 -14.53715563 -1.39384263
v -35.31000018 -32.83999860 -7.96000008
v -43.94000024 -27.58999914 -5.73999994
v -48.28998819 -24.85003136 -4.94985748
v -52.99559981 -22.31237479 -3.75556573
v -57.18665943 -20.18665709 -3.11795366
v -61.29247695 -17.32170396 -2.22548284
v -40.13106972 -32.55377337 -7.36414129
v -53.15570161 -26.16997249 -4.47460730
v -48.93645644 -26.39665641 -5.01266168
v -56.85969070 -23.12965691 -3.64013459
v -62.28993088 -20.97972669 -2.86273216
v -66.48005545 -17.58924872 -2.62789894
v -44.05000061 -34.32999924 -7.10999966
v -55.25645614 -27.58476138 -4.40491363
v -59.54064056 -25.35904944 -3.76059860
v -63.27237934 -23.30116741 -3.06847366
v -70.89131325 -18.53228547 -2.63303565
v -47.04999924 -35.50999984 -6.74000010
v -53.39000002 -31.80000186 -5.16999979
v -66.44359976 -24.15609360 -2.97407783
v -49.63999987 -36.81999817 -6.43000007
v -66.61557406 -26.72147751 -2.99627148
v -72.42655754 -23.03187922 -2.76851049
v -51.76350847 -37.40804642 -6.21226942
v -56.10527843 -35.73252261 -5.35105541
v -85.48326045 -18.01247708 -1.11901411
v -53.17508429 -39.92008790 -6.56273589
v -57.26144090 -37.59385645 -5.33091510
v -90.68493545 -22.35671692 -0.77546627
v -79.05660570 -29.49848212 -2.37809704
v -89.90477771 -22.81886712 -1.08474179
v -83.68580043 -24.30072054 -1.48271187
v -60.61652303 -31.40005097 -3.92929791
v -82.02791214 -17.68697985 -1.01522577
v -64.45156783 -25.29148571 -3.09757493
v -69.10920143 -21.65845409 -2.76891142
v -58.17105621 -25.93393438 -3.74150043
v -63.73000145 -21.81999944 -2.76999967
v -69.34999675 -17.34999940 -2.72999960
v -55.45376614 -22.87591435 -3.37934238
v -61.68000028 -18.92999932 -2.22000014
v -52.72114277 -21.05846629 -3.45754111
v -56.03798851 -18.65830459 -2.64568510
v -59.39999968 -16.20999910 -1.67000003
v -47.94451222 -20.39834857 -3.96805210
v -54.52999845 -15.56000020 -2.03000032
v -50.44779554 -14.58013617 -2.04609660
v -38.45538199 -20.84803022 -4.84694028
v -42.27884114 -16.57915860 -3.37427994
v -45.22529244 -14.36183974 -2.82683177
v -52.27156729 -9.48716141 0.45814633
v -35.64130887 -17.68225431 -4.57801670
v -38.64502907 -16.10715874 -3.80023569
v -41.44487530 -13.45389988 -3.34545458
v -32.33356401 -16.81563817 -5.53817162
v -48.20857570 -4.40913578 0.73825725
v -44.74006221 -0.79108292 1.64796633
v -43.81052405 0.01537592 2.01221905
v -42.47248918 1.16278196 1.91304146
v -42.45915636 1.09938846 2.11951602
v -46.21471092 -2.54946365 0.85529912
v -40.74532539 -14.75190837 -3.49606574
v -41.86966643 -17.33510382 -3.58649273
v -47.06155136 -12.64863275 -2.22581532
v -54.73735183 -12.48346083 -0.80696691
v -45.99436000 -21.16454765 -4.12813388
v -55.42000011 -14.27000016 -1.52000017
v -48.06311429 -22.91549370 -4.22197627
v -52.23445594 -20.44411749 -3.18061537
v -55.75616658 -15.87808505 -2.00663973
v -61.02628633 -13.90640903 -1.17072184
v -54.30784076 -22.32199907 -3.39337066
v -58.24612826 -18.94955896 -2.23360886
v -62.87488341 -16.11465402 -1.65112445
v -51.47999898 -27.66999975 -4.23000008
v -55.82346022 -24.03083630 -3.68005084
v -60.10999903 -20.49000002 -2.42000003
v -64.17000294 -16.79999940 -2.28999928
v -53.50999907 -28.73999998 -4.12999978
v -57.04017729 -26.35390498 -3.52999731
v -64.39000368 -19.58999969 -2.33000005
v -68.34000349 -15.87999985 -2.46999972
v -55.08039519 -29.72839959 -4.31574415
v -58.25831741 -27.12588385 -3.68208578
v -61.61971763 -24.33789335 -2.92387512
v -66.81185216 -19.78979819 -2.66074087
v -71.71803713 -17.35746115 -1.96287711
v -61.35224178 -26.72815323 -3.11768707
v -65.92000276 -22.90000021 -2.60999962
v -69.37999278 -19.82979104 -2.61436729
v -74.52987880 -17.25711487 -1.78720348
v -67.86300987 -23.92377518 -2.63051898
v -82.98477530 -17.40299724 -1.21675141
v 40.69655761 -7.41288718 -17.09043235
v 40.76649249 -12.54805364 -17.56859012
v 40.13611376 -16.06368087 -17.53067225
v 25.50395392 -14.12004512 -14.82499577
v 40.39078578 -20.33032477 -17.23714173
v 43.28098148 -29.93917651 -18.08379591
v 37.19017655 -29.92764860 -17.35950075
v 36.03243083 -25.92795156 -16.62961766
v -1.01012213 -25.25884472 -11.60651352
v 43.11767966 -33.69101882 -18.53005588
v 37.98754886 -30.65139055 -17.67404750
v 32.12745115 -35.24852917 -16.77426510
v 20.51999979 -33.76000002 -15.89000039
v 11.30000036 -39.03000057 -13.90000060
v -1.60999992 -37.50000149 -12.06999924
v -8.33057798 -31.12979606 -10.79945266
v 42.75999963 -49.07999933 -18.96000095
v 9.66999959 -45.48000172 -13.67999800
v -11.48182154 -39.47674483 -10.86855866
v 41.64999723 -55.51999435 -19.14999820
v 40.43861479 -50.93770847 -18.63701269
v 33.77892077 -50.68670213 -17.31967553
v 0.53210300 -51.18990690 -12.95919809
v -13.14000040 -49.75000024 -10.85000113
v 27.79000066 -60.55000052 -17.00999960
v 7.66112283 -52.26315185 -13.93457036
v -5.18999994 -57.16999993 -12.09999993
v 1.92000065 -64.03999776 -13.88999913
v -10.99999994 -62.78000027 -11.81999967
v 30.43538518 -66.96382165 -17.62155257
v 14.56782967 -71.13492489 -15.39875288
v -17.21205562 -62.27414683 -11.41505875
v 8.60975217 -75.84910095 -15.29253554
v -20.16714960 -72.93327153 -12.29062211
v 35.96999869 -83.69000256 -18.37999932
v 30.51122464 -83.17908645 -17.63055287
v 8.66999943 -81.00000024 -15.53000137
v -2.29999656 -79.79999483 -14.86999914
v -13.65949214 -78.71618122 -13.06411996
v -24.74999987 -77.52999663 -12.57999986
v 34.20000151 -88.56999874 -17.61999913
v 28.76000106 -88.04000169 -17.09000021
v 23.28086272 -87.47967333 -16.72420837
v 1.55525631 -85.14010906 -15.53290058
v -9.27877333 -84.03389156 -14.35915288
v -30.85000068 -81.73999935 -12.89999951
v 32.27574378 -93.31803769 -16.62383787
v 27.06014179 -92.78959036 -16.53598435
v 15.27188718 -87.79503405 -15.90103656
v -25.51000006 -87.11999655 -13.55999988
v 31.45999834 -98.02000225 -16.17000066
v -8.41000024 -93.65999699 -14.51999974
v -33.67000073 -90.89999646 -13.12999986
v -7.10000005 -98.33999723 -14.54999950
v 28.08343619 -107.90985823 -14.32418544
v 27.02742629 -111.09664291 -14.04190622
v 24.64350127 -109.35478657 -14.42815829
v 0.91976760 -107.86138475 -14.35154676
v 25.87794513 -114.00727183 -13.87267094
v -16.61331020 -110.01210660 -13.90795782
v -29.64203246 -108.72498155 -12.79505342
v 24.09416810 -117.58007854 -13.83618172
v 16.34207182 -118.07195842 -13.94081861
v 9.47025698 -119.96966600 -13.68777081
v -2.89991475 -121.85083330 -12.79511768
v -22.39678241 -119.86506730 -12.31362578
v -35.57581827 -118.55471879 -11.41256746
v -48.33917320 -117.38974601 -9.30510834
v 22.32141048 -129.37273085 -13.62807024
v 0.20273731 -127.49546766 -12.42487598
v -5.11020608 -126.94959342 -12.08631601
v -51.93569139 -122.31986970 -8.52347538
v -24.34914559 -127.38971412 -11.45331189
v 8.28245748 -132.55961239 -12.56677788
v -12.95000780 -130.89929521 -11.80555392
v -54.72221598 -129.16839123 -8.29032063
v -53.82477120 -131.87406957 -8.71800259
v -4.64000041 -124.53002483 -12.36015838
v -2.17282283 -128.13384831 -12.11364195
v -7.23061478 -128.36641073 -11.83415204
v 20.97553760 -124.38063323 -13.79485056
v -1.64001773 -119.16980892 -13.10894825
v -13.79876770 -117.58758128 -13.10570631
v 24.28479493 -116.40190333 -13.86099029
v 16.84350707 -115.49926549 -14.10862710
v 26.93926916 -109.02651399 -14.32184409
v 21.27575688 -108.76472294 -14.62606061
v 25.60609393 -112.19296604 -14.06867523
v 16.17850177 -110.88651419 -14.33733571
v -0.90999989 -106.03000224 -14.09999933
v 28.92229706 -105.06112874 -14.76906706
v 26.24302357 -105.55887967 -14.83431738
v -11.56013180 -104.38735038 -14.48981278
v -21.98203094 -95.16131878 -14.03445378
v -34.03620049 -99.14296865 -12.54736353
v 8.91061407 -93.22380275 -15.13252035
v -5.79000078 -90.49999714 -14.76000249
v -28.16593274 -87.25405484 -13.30428198
v -40.09877145 -90.91145545 -12.26997841
v 26.03000030 -89.74000067 -16.51999913
v 19.24150251 -88.41585368 -16.21541940
v 12.36999966 -87.02000231 -15.46999998
v -1.49753841 -84.20357108 -15.06461017
v -21.66517638 -79.98742908 -12.64251396
v -32.27063268 -82.91904628 -13.12285475
v -39.14999962 -76.77000016 -11.21999975
v -35.38260609 -83.34331214 -12.40635756
v -44.70999911 -75.65999776 -10.52999962
v 35.39000079 -85.62999964 -17.82999933
v 29.40715663 -84.27304029 -17.22196303
v 30.35274334 -84.93675292 -17.20884442
v 29.69331481 -88.95555139 -16.98817872
v 13.27505894 -81.02782071 -15.44653159
v 1.53685489 -82.05503225 -15.24908748
v -6.27805805 -82.08991587 -13.93492520
v -15.68246260 -74.64885712 -12.17886060
v -26.57426149 -76.03281736 -11.78847440
v -29.78999913 -71.74000144 -11.25000045
v -37.09999844 -70.18999755 -11.03000063
v -44.26999763 -68.63000244 -10.31000074
v 42.11863875 -7.58433901 -15.52297082
v 25.40825866 -12.67173607 -14.55640793
v 42.02827811 -13.39474134 -16.21111296
v 41.89494997 -15.72408527 -16.05174877
v 41.79108888 -18.01671647 -15.96102677
v 41.80917144 -21.94475196 -17.23714173
v 21.84000053 -35.05000100 -16.13999903
v 43.31456125 -44.85860094 -18.48616078
v -30.24999984 -54.16999757 -11.04000024
v -23.91999960 -56.60000071 -11.10000070
v 9.72014293 -50.46976358 -14.02390841
v -24.28999916 -60.23000181 -11.49000041
v 6.61000004 -73.78999889 -15.25000017
v -18.05315167 -78.58911902 -13.05419486
v 3.87000013 -77.67000049 -15.50999936
v -17.27619022 -85.23992449 -14.33275640
v 41.07172042 -76.28226280 -18.11438054
v 4.37012827 -87.25025505 -15.74589871
v 39.12819922 -82.70923048 -17.26762392
v 37.57353872 -85.28776467 -16.27995260
v 7.40000000 -92.47999638 -15.53999819
v 37.30104491 -88.86792511 -16.46384411
v 36.32508591 -91.41676128 -16.02288708
v 7.06847152 -97.62838483 -15.22557437
v 35.77000275 -93.80000085 -15.55999834
v 7.09647359 -99.35008734 -15.03845956
v -8.77483469 -100.98318011 -14.92652763
v 33.86784345 -98.63840789 -14.77509551
v 31.23520128 -101.27317160 -15.63249901
v 24.95150454 -116.46395922 -13.80180195
v 31.75986558 -32.23123029 -11.25683170
v 43.80973801 -29.65876460 -16.78455994
v 37.24251688 -32.56388009 -13.24860658
v 43.31488535 -29.82626669 -16.17347635
v 31.49471804 -27.33312175 -10.82902867
v 41.74938053 -24.86007288 -15.68484493
v 28.99648249 -23.46492745 -8.71375669
v 40.72059691 -21.38447948 -14.98659234
v 42.46904701 -21.88211121 -16.70107432
v 28.75742875 -21.16279490 -8.05739034
v 32.02943876 -18.63419637 -10.10212488
v 41.98686406 -10.32904815 -16.80326089
v 29.28613871 -12.54010014 -7.49926642
v 35.34186259 -9.78209265 -11.18133776
v 28.62722799 -8.89165420 -6.55008387
v 33.68903324 -8.34166259 -10.20874735
v 40.88087752 -6.45507500 -14.43046331
v 26.90524235 -7.51696806 -5.64905070
v 32.06730261 -6.26273872 -8.94320570
v 41.48053005 -3.09903454 -14.87236470
v 24.85415712 -2.95566861 -2.48798355
v 38.16413507 1.54525950 -11.76932361
v 26.64722130 -9.54091270 -5.33277681
v 42.00666025 -5.77391917 -15.51931072
v 31.01177141 -11.26915403 -8.45434610
v 37.15909645 -11.84976846 -12.15444412
v 29.44746800 -14.13631812 -7.84944650
v 36.83533892 -13.17229867 -12.14842498
v 42.07554832 -11.63450256 -15.98458365
v 30.51059134 -19.22148839 -9.04334988
v 39.92310539 -17.13685319 -14.63648863
v 39.46162760 -21.91558108 -14.44692165
v 42.38894582 -22.57767506 -16.23439975
v 35.96359491 -27.06429362 -12.89885771
v 42.22808778 -25.06829612 -16.14356600
v 38.20449486 -24.78567883 -14.18120507
v 41.91765562 -21.53331786 -15.65414853
v 44.43499818 -31.52613714 -17.64855348
v 40.56321457 -76.94231719 -17.51772501
v 38.46614435 -82.42471516 -16.71658270
v 37.00687736 -86.81749552 -15.93600959
v 36.10103577 -92.21019596 -15.83888754
v 24.60076101 -111.38286442 -14.21156339
v -16.55999944 -237.74999380 -5.39000006
v -25.51692724 -252.47520208 -8.44787806
v -15.87014273 -250.43648481 -1.33132166
v -26.81089379 -262.07822561 -10.08250844
v -17.23292656 -258.87069106 -1.16089324
v -24.27868359 -262.26595044 -8.94074421
v -16.93612896 -259.91073251 -1.33045809
v -17.47982390 -261.36502624 -1.20434933
v -24.47491139 -268.85426044 -9.96158179
v -18.54088902 -266.15166664 -1.63749955
v -18.13532598 -270.53394914 -4.24608914
v -19.43906024 -275.63554049 -6.13251328
v -23.64699915 -277.97380090 -11.27243321
v -21.01448365 -281.80596232 -2.48125661
v -27.16718614 -284.72363949 0.45112206
v -18.17944460 -287.57673502 -10.60001273
v -26.59363858 -292.02157259 1.76412496
v -18.55029166 -290.17239809 -5.25366282
v -19.56618764 -292.04720259 -12.85739709
v -22.58231863 -295.81823945 -13.29352334
v -20.16268671 -299.60563779 -6.02274807
v -36.75791994 -308.43278766 -10.92444640
v -21.05857618 -299.49784279 -4.79574455
v -25.70917271 -294.29528117 0.67956821
v -20.33376694 -295.53294182 -4.19591647
v -18.10933277 -291.09027982 -11.35840826
v -23.63020554 -277.82920003 -0.70071989
v -17.97936857 -265.70782065 -3.63697880
v -17.51914807 -264.74204659 -3.10294121
v -18.16842332 -284.68024731 -9.17365588
v -31.01624921 -296.79787159 1.80876721
v -25.15133843 -296.74580693 -1.69735542
v -22.18219638 -298.07573557 -11.14864275
v -33.66905451 -298.02152514 1.84545957
v -29.29781377 -297.10835218 -0.12195799
v -34.86345708 -299.60834980 1.36912847
v -24.76074174 -301.02095008 -11.11316215
v -34.31122378 -301.50631070 0.39444299
v -25.50327405 -302.68684030 -10.96396521
v -22.38941193 -304.00553346 -7.57567119
v -31.35366738 -311.51092052 -6.91990182
v -33.60434994 -311.49077415 -6.51417719
v -27.02591009 -309.17918682 -7.13919243
v -26.41763911 -308.86468291 -6.64624665
v -30.44288233 -310.51927805 -8.37069377
v -36.49142385 -310.88119745 -8.29640031
v -26.88478306 -308.59532952 -5.41896746
v -28.71413529 -309.28561091 -8.90948810
v -38.34341466 -308.35434794 -10.96829213
v -27.92846039 -308.19371343 -9.29002371
v -38.51685300 -307.85468221 -11.11874729
v -27.28287876 -306.68777227 -9.79309529
v -36.60855815 -306.85570836 -11.45267207
v -36.33795306 -304.80733514 -11.80962194
v -33.35529938 -304.19048667 -0.12457228
v -35.14602035 -302.61251330 0.43916053
v -27.11012028 -303.20966244 -2.38685939
v -26.15845017 -304.76662517 -10.12470759
v -35.22177041 -301.44217610 0.79165329
v -32.44995698 -297.60512710 1.79412216
v -20.65624297 -300.33981800 -8.02230928
v -28.71067077 -295.13540864 1.88922230
v -28.48424390 -293.14374924 2.36454769
v -19.65969242 -295.55881023 -11.15146838
v -17.72641391 -292.48562455 -9.81016178
v -26.06301755 -287.07841039 0.57700835
v -20.00384778 -288.00046444 -3.77230789
v -18.33450980 -289.87365961 -11.65530458
v -19.79724690 -282.30154514 -3.74547555
v -26.28050186 -285.50276160 0.06226852
v -18.53315532 -286.81871295 -5.64061385
v -20.07762901 -287.97119856 -12.88090087
v -18.99552159 -287.13858128 -4.91373241
v -26.88659541 -293.92126203 1.55587180
v -18.44885014 -292.67948866 -11.38199866
v -21.29955776 -296.34678364 -12.31644489
v -31.50234371 -309.11061168 -9.54276603
v -31.82324022 -311.47152185 -6.61322614
v -32.65164047 -311.69238687 -6.64870674
v -23.81748892 -299.16042089 -12.00874150
v -25.66061169 -293.35498810 1.01642055
v -18.95702258 -293.15778613 -4.92934510
v -17.59844646 -288.32554817 -7.64544681
v -17.80108549 -292.45573282 -6.77056378
v -18.94876733 -288.87116909 -12.17177045
v -22.93153107 -283.14697742 -1.56631751
v 19.96997744 -15.94728231 -4.13663546
v 33.83136913 -16.39723778 -12.03221548
v 37.30434179 -16.46514609 -13.61177489
v 18.77918467 -16.12295397 -3.73576442
v 28.54925580 -18.10874976 -8.35285522
v 34.32057053 -18.26357283 -12.09696662
v 39.03033957 -18.35944131 -14.20261431
v 42.22580791 -19.19686608 -16.49400964
v 24.66999926 -21.67999931 -6.57999935
v 31.52570128 -21.81391232 -10.48608124
v 39.00032490 -22.61582576 -14.33532033
v 41.95649922 -23.24490808 -15.67325741
v 18.19071174 -26.45427920 -4.90938127
v 37.50552610 -27.35861577 -13.95244990
v 33.30305964 -26.08356625 -11.98415086
v 41.94720089 -26.86637826 -16.21258073
v 38.93821314 -24.21570010 -14.63633589
v 15.23111481 -32.38447756 -4.66243038
v 27.39044651 -32.54222870 -9.34751239
v 34.69357640 -27.56671421 -12.37574127
v 38.66100684 -32.66642243 -13.99848983
v 40.42004794 -28.62899937 -15.00282437
v 43.56072471 -33.21988881 -15.98146185
v 40.82516208 -31.07571974 -15.07681236
v 38.44738007 -37.09243611 -14.39720951
v 43.72926056 -34.83208641 -15.95407352
v 45.69771886 -39.24634680 -17.11736433
v 13.75580300 -45.68871483 -6.04526512
v 45.85848376 -45.23012042 -17.04343967
v 12.43980415 -58.88012052 -7.61931669
v 44.01600733 -59.05808136 -17.30337180
v 12.96674926 -65.10934234 -8.63441080
v 39.06136006 -64.88020718 -15.83569683
v 17.04235002 -71.13178819 -10.44106577
v 41.33692011 -70.88021189 -17.17178151
v 9.18599125 -71.14841044 -9.04062577
v 40.82444310 -76.41893625 -17.62372255
v 42.43565723 -69.63673979 -18.04947853
v 14.65195976 -89.66775984 -11.93752605
v 35.29474139 -89.09370750 -15.37220366
v 37.32582554 -88.52031827 -17.45370217
v 33.10381621 -100.57123005 -15.30290209
v 33.33646432 -97.93442488 -14.52137437
v 16.96017012 -120.63992769 -12.15880644
v 23.42107147 -125.67195296 -13.00994121
v 22.63736725 -129.17235494 -13.28381803
v 12.42785901 -143.43285561 -10.92901919
v -6.40999991 -143.72000098 -7.96999969
v 6.24000002 -148.64000678 -9.42000002
v 2.87143094 -144.86326277 -9.33537725
v 7.16844108 -145.58696747 -9.96112358
v 12.86020316 -148.06683362 -10.92117745
v 7.79000018 -153.83000672 -9.57999937
v 12.39886135 -153.51600945 -10.80827788
v -19.14302818 -152.55145729 -5.16236061
v -8.77000112 -159.63999927 -6.88000070
v -12.84122746 -159.25925970 -6.02332503
v 1.26000005 -159.29999948 -8.31000041
v 9.49393958 -158.43294561 -9.97466687
v -17.15632901 -169.50900853 -4.81404969
v -16.44844376 -165.28280079 -5.09467069
v -20.39000019 -174.07999933 -4.17000009
v -11.12832781 -173.84998500 -6.00628322
v -19.72213574 -178.21744084 -4.10900125
v -9.70560219 -178.04236710 -6.31293375
v 2.77880183 -176.36276782 -7.79608311
v -21.65816911 -185.88937819 -3.47020128
v -8.36000033 -185.56000292 -6.26000017
v -1.97119685 -181.59984052 -7.37798959
v -24.23999831 -189.46999311 -2.70000566
v -7.37041701 -188.96995485 -6.16314262
v -14.23302479 -192.83781946 -4.70339181
v -8.72154348 -192.31067598 -5.54459356
v -3.38859437 -192.84635782 -7.06412131
v -8.52894597 -195.87850571 -5.42365434
v -4.24199691 -196.25385106 -6.86573330
v -5.68590779 -200.44825971 -5.94605040
v -6.08025631 -202.79090106 -6.32775715
v -10.02895273 -202.60988176 -5.26377559
v -31.83122352 -200.95270872 -1.57640257
v -9.17000044 -195.14000416 -5.62000321
v -4.09119762 -194.07719374 -6.49400242
v -5.57000004 -189.75000083 -6.65000034
v -18.52384955 -183.74983966 -4.00940981
v -16.38692990 -184.86873806 -4.45683906
v -8.37078318 -189.09445405 -6.10193610
v -20.78000084 -176.51000619 -3.94000113
v -12.64000032 -176.26999319 -5.46000013
v -19.77507956 -179.08890545 -4.01402917
v -8.64472147 -182.02842772 -6.20628987
v -1.38778496 -183.19311738 -7.44876405
v -15.77252336 -168.53760183 -5.23616374
v -8.17999989 -168.39000583 -6.77999994
v -7.15839677 -175.14134943 -6.49423851
v 2.40703276 -170.56342959 -8.15434381
v -18.78416166 -160.45920551 -4.58824541
v 3.07999994 -160.07000208 -8.48999992
v -7.58713577 -162.29423881 -6.87498879
v -8.44888762 -162.07954288 -6.53476128
v -2.81103281 -166.25989974 -7.58852577
v 10.06335393 -159.47182477 -10.08849032
v 6.03470439 -164.35267031 -8.93799867
v 8.11999943 -151.77999437 -9.41000134
v 13.57835717 -150.98290145 -11.16346195
v 10.61667595 -155.56445718 -10.24966780
v 11.44965738 -145.26566863 -10.65800339
v 11.40810922 -149.12796021 -10.51894203
v 11.02898177 -140.62426984 -10.79405937
v -3.13416682 -136.04524732 -8.94395635
v 20.17102763 -136.54530048 -12.84878515
v -18.46656390 -127.41272151 -7.41593121
v 20.79646662 -129.47152555 -12.76722923
v 23.97876233 -125.00400841 -13.36478908
v 5.03855431 -120.44370919 -11.09610591
v -1.03007595 -122.29902297 -10.43610927
v 25.17436631 -120.18285692 -13.18913233
v 23.69585820 -122.96178192 -12.99427915
v -8.15379247 -110.46466231 -10.09368803
v 2.10725144 -118.52078885 -10.94844658
v -4.79681371 -117.71561205 -9.91595164
v 28.33792567 -110.24421453 -13.30178324
v -11.12505142 -109.05295610 -9.49160010
v 11.40999980 -110.54000258 -11.93999872
v 11.38574164 -104.36049104 -11.99242193
v 27.47997083 -110.06820947 -13.01593427
v 35.70586815 -93.46412122 -16.92968607
v 34.66668725 -97.32905030 -15.23123123
v 12.07327005 -85.51593870 -11.35894377
v 24.69467185 -86.76403761 -13.70082051
v 37.43575141 -85.78778803 -16.33204892
v 36.73437983 -91.69588238 -16.45359024
v 1.62053935 -77.15071738 -8.58803187
v 19.13936622 -77.82103866 -12.03777641
v 40.75141251 -77.69042253 -17.81405136
v 42.54241660 -69.54323500 -18.68118718
v 2.94419285 -62.31744215 -6.44108513
v 11.83137018 -68.42558831 -8.37696996
v 40.75806215 -64.28753585 -16.35865681
v 42.29494929 -69.66016442 -17.85255782
v 34.66695175 -59.02753398 -14.16945923
v 45.12412101 -51.77531391 -18.73604581
v 43.48645732 -41.46192595 -15.56367427
v 45.41169479 -40.93052819 -16.30268432
v 6.58999989 -30.10999970 -2.66000000
v 13.49816844 -30.58817610 -3.72194755
v 33.58545154 -32.28069097 -12.10544724
v 44.53428835 -32.82168880 -16.81251265
v 8.29631835 -26.79416165 -2.23848922
v 16.88000001 -27.38999948 -4.29000007
v 24.10663851 -28.05677615 -6.85456069
v 31.03693947 -28.66609022 -10.56260616
v 37.76083142 -29.19625118 -14.01306782
v 41.52867198 -29.49062921 -15.58289584
v 11.92305703 -24.05355126 -3.15040606
v 19.21502687 -24.62219633 -4.87389090
v -23.40406366 142.79116690 12.20273785
v -22.07203209 146.79695666 11.45202760
v -16.23225026 152.49265730 9.70685482
v -13.33144493 153.44548225 7.20111886
v -2.85805389 165.20750523 -2.15129321
v 11.05970424 179.65416610 -6.44307397
v 12.94872537 183.05602670 -4.83509013
v 14.94560111 185.93488634 -2.74077151
v -26.58317983 143.65282655 12.72799075
v -16.86147600 154.08509970 7.08286930
v -10.13960876 161.32509708 4.66886209
v 14.05575778 187.32923269 -2.41448684
v 21.59794047 198.14194739 2.17958726
v -34.54095125 136.38645411 11.72511000
v 12.73003779 188.62135708 -2.65905680
v 17.84519479 195.89750469 2.69244518
v -31.91386163 143.09439063 12.64458615
v -16.76395163 160.39192677 5.75211039
v 0.08010627 176.73754692 -4.61432291
v 15.91432095 196.74970210 1.74978771
v 23.28542434 197.11945951 -17.89850183
v -14.00104444 165.22620618 5.45021798
v 19.93066631 201.62083209 -6.09709555
v 20.44957504 198.34470749 -15.43901488
v 22.41862938 199.52218235 -18.77654716
v -13.14071380 169.35358942 4.15465375
v -10.55993699 171.96202278 3.47944605
v 14.48704116 200.55381954 1.62824511
v 19.33000050 201.28999650 -16.75000042
v -7.54015241 178.43233049 0.16016938
v 16.84483141 207.25083351 -14.90018051
v -13.06935865 175.57527125 4.41990606
v 10.08000039 201.16999745 -0.19000178
v 13.31555285 205.31515777 1.37651456
v 7.67691899 200.73686540 -0.42100230
v 10.85402444 205.47442138 1.56574999
v 13.96090910 208.75126123 -0.32307149
v -14.18258715 180.85478246 5.58216637
v 7.00999983 203.76999676 -0.22999846
v 10.00696886 207.75344968 1.24443590
v -15.20113647 182.74545670 6.05359720
v 5.48527250 205.73852956 -0.50235528
v 8.72157793 209.97965336 0.64743106
v -4.73421672 196.38404250 -3.35550914
v -20.67581005 183.50014091 5.98960323
v 1.36329443 208.35202932 -1.44090678
v 5.14531555 213.33305538 -0.49877027
v 8.00866447 215.90708196 -4.71490948
v 1.12116977 212.55178750 -0.58486115
v 5.85597707 218.39992702 -5.01512410
v -22.59845287 189.61095810 7.14127719
v 3.66612850 219.03093159 -4.18543490
v -25.16944706 195.59897482 6.17430685
v -21.34143747 198.45777750 3.27744847
v -0.96066552 221.77916765 -4.78667067
v -27.35005319 195.51600516 5.62082464
v -7.45500624 218.51733327 -3.18094948
v -3.72766214 222.17145562 -3.98830697
v -7.69125577 225.01745820 -4.90617659
v -18.19428988 219.88274157 -4.13594255
v -15.45060985 220.18054128 -4.35536541
v -27.54399739 196.94034755 4.78348648
v -23.55920523 196.70175016 5.60921757
v -22.16252126 193.40586662 6.73659006
v -24.71169643 182.40249157 4.36468888
v -14.70395457 194.65076923 0.68437879
v -5.01095876 200.17948747 -2.97059934
v -14.92702682 176.10774934 4.66161687
v -13.79534788 170.86124420 4.14710585
v -15.32563753 164.74880278 5.17443707
v -31.73616529 143.87348294 9.99408029
v -25.77504702 148.27008545 10.83876472
v -16.40566811 159.71295536 7.24313082
v -25.36340244 145.87867260 12.41884101
v 8.06850474 185.51117182 -5.44897746
v -31.26997501 135.29865444 10.53856872
v -14.54074588 157.16710687 7.70229567
v -30.82496114 135.42783260 10.59895009
v -16.92097820 153.67271006 7.42174173
v -14.47962876 156.67058527 7.76873343
v -26.08896419 142.72548258 12.62148283
v -23.42221886 147.41286635 11.03431080
v -15.08346945 157.30735660 7.33932480
v 15.37704747 195.25015354 0.62239729
v 16.17689244 198.07176292 2.47755717
v -26.86577849 145.68628371 12.44784519
v -24.72455241 148.54751527 10.20884328
v -17.05398597 157.91206062 7.21990736
v -13.89317587 161.40383482 6.58784900
v 14.89276998 198.98925722 2.07712362
v -36.13740951 136.16892695 11.65978238
v 16.13769680 202.26234198 1.13971508
v -13.43561430 169.90308464 4.13530413
v -5.34164207 180.26056886 -1.71599386
v 10.65999921 201.37000084 0.08000357
v -14.36556131 175.20423234 4.42040013
v 7.51999998 202.57000625 -0.46000027
v -33.64975005 152.44588256 -2.48518283
v -28.46190333 153.82307768 -1.22948224
v -8.95354524 186.85555458 0.21575355
v -2.04830058 194.94456053 -3.78357340
v 4.49745683 204.33779061 -1.56376162
v 1.45719002 204.02033627 -2.88776006
v -23.94665219 180.24517596 4.03275294
v -25.64380132 185.61029434 5.45628835
v -20.72954923 206.50319755 0.55933505
v -23.45808595 216.95026755 -2.37927493
v -18.86817813 153.17176282 6.93508424
v -20.62532865 153.67113054 5.72604826
v -16.48649573 155.22199869 6.70267362
v -16.26532897 156.52105212 6.54055690
v -36.42847016 148.05804193 0.38581644
v -17.39992015 157.19829500 5.71474386
v -34.17096660 151.12817287 -1.16317021
v -24.85264465 156.54470026 2.12663133
v -19.87554692 157.08358586 3.47484346
v -17.78701507 159.39940512 6.75647287
v -32.62589127 153.34118903 -1.33649190
v -28.50026265 154.45275605 -1.32314081
v -24.44144338 155.58651090 -1.49124733
v -19.74567771 158.16114843 2.35297042
v -13.21555767 161.94288433 5.99996606
v -28.88403833 156.12898767 -2.27989745
v -24.40250851 157.28807449 -2.32289056
v -21.38364688 158.81910920 -0.36696644
v -16.64028317 161.73559427 3.47861019
v -27.81764790 158.25715661 -2.81888340
v -23.31279218 159.60085392 -2.63506360
v -19.20000277 161.83000803 -0.02999857
v -16.40332304 163.76276314 3.18750995
v -21.27107605 162.41256893 -2.92651099
v -18.08624342 164.39494491 0.03542675
v -15.12061432 167.02066362 4.33855038
v -26.06873959 164.56414759 -2.77406769
v -20.23258433 165.01927376 -3.26118921
v -17.57554896 166.95778072 0.00134044
v -13.69659975 169.38599944 4.33945609
v -21.50000073 166.39000177 -5.33999922
v -18.29987206 169.03015971 -0.54898392
v -14.24633246 171.58190906 4.11910657
v -22.30999805 168.79999638 -4.99000121
v -17.41000079 173.50000143 4.15000040
v -22.86000177 173.77999425 2.19000084
v -17.58194529 176.55661702 4.51223645
v -24.92182516 177.51766741 2.14643613
v -26.51780285 178.90292406 2.25145230
v -20.74601315 181.99157715 5.53301815
v -21.49477787 191.51458144 7.02464813
v -30.08041158 191.13428891 4.56563383
v -26.30454674 193.57514381 6.64126454
v -30.19263782 193.97613406 3.72083182
v -21.20957896 201.35962963 2.16818531
v -12.69981358 202.33982801 -1.67656702
v -18.58794317 204.95185256 -0.14245503
v -25.32602474 204.92137969 1.63164106
v -24.08872917 214.77609873 -1.42180012
v -25.49135126 200.96315444 3.22352001
v -29.43938039 193.79958510 4.70621558
v -25.50525777 180.16183376 3.13745812
v -22.67071791 171.77085578 -2.75912974
v -19.45603639 175.57014525 3.23006813
v -23.53972010 164.34998810 -4.61643608
v -18.30999926 167.32999682 -1.51999993
v -23.76213111 166.52221978 -2.23748013
v -28.97610702 157.21634030 -2.04635249
v -23.95408787 158.75671804 -2.54712044
v -17.50447601 162.94386983 2.39133276
v -21.20968513 161.79272532 -2.27956288
v -16.91850834 166.87734425 0.83978329
v -13.46833911 165.49012065 5.27674938
v -34.03445706 150.57776868 -0.80219290
v -28.66506949 152.19846368 -0.88943617
v -21.95094898 157.02788532 0.84129139
v -17.98640937 159.19113159 6.63235085
v -37.27870062 145.33856511 1.52211485
v -31.40035272 148.17035198 3.31012253
v -27.00999938 150.36000311 5.08000003
v -24.54429306 155.72148561 3.37585853
v -16.69023372 154.49577570 6.93940045
v -38.33999857 141.95999503 3.53000010
v -34.46218744 144.81525123 2.65150215
v -22.14417607 149.54133332 9.13736504
v -27.44359523 149.41830933 5.52018080
v -18.19500327 150.83535016 9.01935808
v -14.63029720 152.59526670 8.11260659
v -18.51330884 149.26424623 11.46721933
v -33.82220864 143.30504835 12.86843698
v -22.32796140 146.60835266 11.32034790
v -15.70208557 148.51708710 10.22220124
v -29.61000055 145.89999616 9.65000130
v -26.02388896 147.34810591 12.47060392
v -21.43734880 148.65523577 10.08651312
v -17.43763499 149.97491241 9.96506214
v -17.47111045 152.71265805 8.26421566
v -0.18418739 151.86719596 -3.24505894
v -35.63360497 147.63262868 -0.16436259
v -37.98000142 143.39999855 2.64999992
v -28.08868885 150.50496161 0.97679987
v -25.51843040 151.34906769 3.11068259
v -17.77293347 155.98094463 5.47221303
v -30.66886961 154.25698459 -1.61345024
v -25.60492232 155.61117232 -2.07972899
v -29.61969562 153.11850607 -0.89738355
v -25.79704672 153.05949748 -0.88375213
v -22.11339027 157.85828233 -0.11558299
v -16.79495908 161.20167077 3.72142135
v -19.17082816 158.82723033 1.88851170
v -16.78784005 156.86948597 6.24618493
v -16.19682834 160.61049700 6.80007320
v -27.51028351 157.29553998 -2.45191436
v -19.75618489 163.36704791 -2.81189149
v -19.91657913 159.36948359 0.87975746
v -16.27813652 166.55811667 1.52749626
v -14.21890594 162.65849769 4.73337248
v -21.29999734 168.08000207 -5.29000536
v -21.95504680 164.12477195 -4.28245403
v -19.32760142 165.31659663 -1.50520995
v -20.08579113 171.48928344 1.16827141
v -15.25482628 174.62217808 4.13178885
v -13.95157259 169.91133988 4.31503775
v -11.45216729 176.04246736 4.17474005
v -26.94512717 183.17280710 4.16834047
v -23.55878800 177.41420865 2.64207833
v -13.23839370 227.97353566 -7.15137925
v -34.76461023 142.69793034 4.55828616
v -32.83751756 145.83283663 3.56071722
v -30.49945645 148.50841463 1.87508960
v -27.44688094 151.28485858 -0.44315233
v -25.13522096 154.37360108 -1.94830599
v -21.14608511 163.59649599 -3.55846924
v -5.73546253 221.90195322 -3.78002739
v -1.63065211 225.44275224 -7.50588998
v -34.84690189 142.85653830 4.24705492
v -32.70890936 146.15608752 2.88995705
v -26.72249451 153.02066505 -1.18309481
v -24.43627827 156.35807812 -1.96725386
v -23.12878333 160.34972668 -2.97927391
v -21.14710398 164.11681473 -4.00815066
v -9.58072767 216.58991277 -2.82660639
v -4.63444693 224.66678917 -5.40712848
v -1.31228392 225.81920028 -9.15008970
v -31.69926256 146.93498611 1.15568505
v -29.79428135 150.14886856 -0.08607748
v -27.59778127 154.05465662 -1.38420356
v -25.65746568 157.17573464 -2.41235318
v -23.42655882 161.47761047 -3.63954972
v -35.14321148 144.47703958 2.50533852
v -32.44537860 146.95313573 0.59115951
v -30.50895780 150.45820177 -0.44571602
v -29.11433205 154.49574590 -1.41416735
v -27.18581632 157.58267045 -2.58233328
v -23.11575226 164.43628073 -4.47611976
v -35.29358655 144.82474327 1.69230497
v -32.51824528 148.56502414 -0.08566638
v -28.51441689 156.72226250 -2.54447316
v -26.50272660 160.12595594 -2.61709932
v -24.91235733 163.64718974 -4.18537483
v -6.66799070 228.82853448 -8.79271794
v -35.72833538 145.13187110 1.21384021
v -33.30607712 148.89177680 -0.10841449
v -29.37359363 155.69002926 -2.84238462
v -11.02020871 225.30581057 -4.83973185
v -8.83529894 230.00799119 -9.39823035
v -36.53905913 145.23684978 1.17293384
v -34.44201127 148.57846498 -0.18348420
v -32.35732019 152.84243226 -1.55676727
v -29.46460433 155.92865646 -3.62273911
v -36.61154211 145.83249390 0.43222489
v -34.80444103 149.48335290 -0.27057927
v -30.66555969 155.12505174 -3.40238935
v -25.03169701 207.37989247 0.55062940
v -23.15847576 213.66554499 -0.95998647
v -18.10735837 218.70298684 -3.86306876
v -10.96736826 230.04366457 -9.01246630
v -33.76798332 151.94174647 -2.30298541
v -24.16084334 213.48346770 -0.71983802
v -21.38927393 216.87173843 -2.83088046
v -18.18726771 222.05954790 -4.80495673
v -15.57547972 225.13826191 -6.45162305
v -12.79150322 230.15168309 -8.99999961
v -33.54959935 152.42110193 -2.50046677
v -31.59999847 193.95999610 1.51999854
v -20.77992260 218.33506227 -3.62531398
v -19.43707094 222.71101177 -5.49501879
v -16.24387503 226.93794966 -7.58765172
v -26.35463141 216.06652439 -1.87849463
v -22.67585695 219.63860095 -4.03686566
v -21.69877291 222.07908332 -4.98862425
v -16.95470884 228.83769870 -8.08528252
v -23.74671400 221.90098464 -4.45068348
v -21.70988172 224.49541092 -5.86469099
v -19.59736086 226.48708522 -7.11866049
v -37.76760399 141.64453745 2.66400049
v -35.60281917 147.15299010 -0.01184290
v -32.52857924 153.92504632 -3.08738602
v -37.90000081 139.21999931 2.67000007
v -32.51218051 147.25586772 0.49697870
v -29.03361246 156.44732118 -3.99794616
v -34.27527845 141.92840457 6.25880994
v -32.12999925 144.09999549 7.69999996
v -29.08000350 147.63000607 4.40000556
v -26.84591338 152.09035575 1.45043689
v -24.34208430 155.55685759 -0.99006691
v -21.96387760 163.19707036 -3.85288196
v -27.75999904 147.95000851 6.73000002
v -24.49999936 150.90999007 3.24000022
v -22.15904929 155.71857989 0.52504166
v -19.98999715 159.88999605 -2.01000413
v -26.47361159 147.97788858 9.09456704
v -23.69001321 151.92936361 6.08774461
v -19.03000101 160.44999659 0.58000092
v -21.41196094 211.88168228 -0.90131542
v -25.14050901 148.49008620 12.04787847
v -19.21674982 160.70984304 4.07035695
v -17.00947434 164.78630900 1.57214375
v -10.50759945 230.61063886 -11.91096567
v -21.91853151 147.50351012 10.80977451
v -17.50859246 155.18909693 6.04258571
v -15.02547227 168.89907420 2.21720245
v -13.36005516 218.33361685 -3.90085601
v -11.13113761 228.34126651 -6.95660338
v -15.89906588 159.62587297 7.05753686
v -14.42347467 162.96111047 4.51935967
v -18.75375211 146.10913396 12.78303750
v -17.07665063 150.06102622 9.92529467
v -14.43196647 154.91557121 8.00575782
v -16.60229824 147.79268205 11.61559299
v -15.43191914 183.77497792 5.94484014
v -8.58771801 215.31370282 -2.64273467
v -7.87946768 227.48237848 -6.55991072
v 2.01863539 104.67234254 0.26841529
v -1.55608892 223.61007333 -5.70443785
v 8.79138708 93.20750833 1.47339923
v 2.24372675 194.90048289 -3.96459084
v -1.28208869 214.41936493 -2.03212816
v 2.76678242 86.04570478 2.45888601
v -37.14982048 125.81984699 3.22005106
v 35.12768447 156.07541800 -5.28154289
v -58.93242359 -118.76203865 -1.09680335
v 33.86932984 173.27328026 -30.52552976
v 47.74818569 199.68251884 -3.08859674
v -3.07366741 9.62713547 -8.03086720
v 38.10456768 33.32467377 -12.20202260
v -2.05479818 147.86277711 -2.02325918
v 56.42821640 192.30045378 -30.77182174
v -3.84008465 -84.86721665 -9.02577769
v -12.62805611 122.30160087 -3.40284617
v -6.32870849 -182.00898170 -6.72206236
v -175.43715239 -147.07368612 18.86656694
v -193.62518191 -107.74209350 24.77810904
v -13.23763840 -89.53792602 -8.21650028
v -117.36367643 -44.21301559 4.63989703
v -22.70309441 229.52571511 -8.17610137
v 21.64248563 -127.35947967 -13.71775102
v -36.03626043 -111.14828289 -5.76072186
v -19.92226578 -237.93953657 -6.14976184
v 14.42340109 4.93764784 2.00998923
v 26.91999450 -68.09043139 -12.69827131
v 53.38549614 199.01530445 2.31330562
v -3.59326950 207.67706633 -2.10143835
v -9.59945656 190.14570117 -0.44681574
v -17.93297380 64.44763392 3.83561943
v -24.57893454 -124.96786565 -11.63797267
v 4.40011732 217.16704965 -18.29353161
v -21.84580639 154.23706174 4.16159770
v 48.70389029 200.40287077 4.31492040
v -12.30752934 160.65591574 6.41221693
v -30.99252097 159.88898277 -3.82773532
v 36.51786968 45.74783891 -11.95317414
v 23.50114286 -92.58871526 -13.37893680
v 42.13393107 -52.02711001 -18.90734397
v 4.04470228 173.69368672 -5.91594866
v -25.97969584 -129.63996828 -11.16781216
v -8.90319608 67.15601683 3.63580021
v -52.48456448 -37.24662587 -3.12006497
v 31.64137900 82.90457726 -12.37907354
v -21.45150304 40.00626132 3.32686235
v 30.14051728 -105.94227910 -14.00011498
v -0.84533822 223.41880202 -15.29743522
v 47.67287523 112.35785484 -13.29801697
v 9.65216570 -109.01227593 -14.38839920
v 11.70832850 171.30787671 -6.79257279
v -17.72938669 -46.18136212 -10.09774953
v 41.28221795 191.01244211 9.59815178
v 2.69331108 96.99121863 -7.17842067
v 23.26604165 78.26399803 9.21444781
v -56.86547607 -38.03032637 -2.21951352
v 51.30451545 192.61758029 -22.84887806
v 19.07644421 115.09443820 2.27128621
v -12.06362713 56.27494305 3.91737605
v -4.86037834 158.20193291 -0.18674243
v -103.14626247 -40.07496685 0.73615374
v 42.93388501 194.46025789 10.99262107
v 17.35207438 182.49204755 -6.28236914
v 7.72693008 122.62511998 -3.55129316
v -55.18741906 -112.38851398 -1.97132351
v -11.88385021 181.95743859 3.91734112
v -6.88676722 159.91649032 1.27128162
v -33.21241587 -110.05961150 -6.02849387
v 31.41956776 -103.64162922 -14.66649584
v -174.59398508 -140.08739591 18.57841760
v 34.10883248 45.93847692 -11.56873256
v -21.46648429 152.63520181 6.57800864
v -23.70275930 -287.93638945 -1.60133676
v 6.70344103 159.28325057 -6.65350910
v 67.55755097 194.60117817 -7.03116925
v 10.66691801 153.78293395 -6.78710407
v -17.77672768 214.59239721 -14.68869764
v -109.30810124 -51.15761235 3.90337943
v -18.75332557 -255.06010652 -4.50267782
v -171.57575488 -137.31282949 17.36743376
v 1.96066406 112.47120053 0.27089677
v 14.03701399 206.23007417 0.62365195
v -5.50064072 112.43367940 -5.30879665
v 68.17510724 194.20583546 -7.59706832
v 30.73084354 -17.76137203 -14.81525041
v 45.40549964 192.17681885 -28.17723528
v -152.28393674 -154.50765193 12.99600955
v 29.58416007 -93.14499050 -14.13669810
v -0.57822425 78.26616615 2.31309095
v 30.10308743 -95.18434852 -16.39914326
v 55.44437096 168.90797019 -23.96540344
v -45.16643658 -123.99187684 -3.40467901
v -8.01871344 194.94923949 -2.51087174
v 25.75152181 202.65722275 -2.73808488
v -20.67320049 -182.08798766 -3.66509217
v -6.41950639 202.50676572 -17.24529266
v -31.42236173 163.20575774 -3.25664552
v -10.25803015 149.78116751 3.92597634
v 51.40747130 191.40458107 16.32420719
v -0.58837823 193.37615371 -4.00276994
v -74.76443052 -23.54792133 -2.43043015
v 22.16647193 69.07422841 11.05795708
v 28.53976004 111.75480485 2.95645767
v 25.75916983 179.47612703 -31.27611801
v 26.10583603 -88.26334029 -16.87424816
v 43.87384653 169.65433955 -5.19357948
v -14.80474509 -47.33443260 -2.18844204
v -27.48300321 18.31949875 2.11744150
v -12.81430945 212.17937768 -16.06914774
v 42.67717525 148.76364172 -22.58307673
v 28.17569487 63.14709783 8.26786831
v -77.23894715 -61.56524643 -0.36881902
v 32.83128142 8.24158452 -13.45077716
v -2.08051060 97.61929512 -5.87574486
v -185.37224829 -91.16243571 24.73465912
v 57.57829547 165.03940523 -19.97558586
v -14.26529512 -125.76273084 -8.21833219
v -87.47611195 -18.94866675 -0.74631779
v -10.69212146 -158.23751688 -9.18188598
v -9.58911423 -89.81618285 -8.76521599
v -36.93740442 196.42506540 -0.17702482
v -0.71172894 70.29210776 3.21780820
v 24.31135438 199.55380261 -6.25451747
v 2.68760184 189.14541602 -5.22417668
v 5.66297770 115.90503901 -1.66448811
v 38.20308298 73.30127805 -12.89168093
v -39.09551352 130.98803163 5.79883764
v 40.33211619 -45.77332735 -15.17278887
v -128.16213071 -151.40442550 5.43006929
v 29.34301645 -22.59423397 -14.92360048
v -116.51556194 -74.55652952 7.42322532
v 5.72727295 153.95167470 -16.17819071
v -32.04534948 -245.80617249 -9.21639334
v 46.83614150 115.05927145 -19.26891133
v 25.66285245 -50.92054978 -10.61755326
v 22.84194715 193.32508743 2.34214216
v -1.51268707 -40.33017531 -3.34456400
v 43.49223524 190.60744345 -32.40190819
v 69.41196322 192.35587120 -14.78417497
v -112.64808476 -64.30082023 5.19444235
v -16.45430550 54.62708697 2.69677490
v 21.81954123 -1.88765291 -0.67329104
v 73.41854274 191.01889431 -14.46804963
v 47.83243313 159.68708694 -7.11040711
v 27.60874107 64.57229704 8.83499440
v -7.57986400 -84.51334387 -8.05750582
v -105.70073873 -68.35076213 2.70431186
v 16.40170999 168.51879656 -6.00900128
v 16.13760181 112.89179325 1.86270510
v 6.56594383 111.72261089 -0.22372662
v -27.09354274 200.69305599 2.82117585
v -28.70087139 -138.14195991 -10.67203656
v 50.21011084 122.65789509 -21.83269337
v -9.33056232 65.82064182 0.24525257
v -1.21961418 -129.81176376 -11.94818225
v 55.81315607 192.92035699 -29.65976484
v 34.69473124 64.89354372 1.61730440
v 3.41733196 120.68415433 -2.31599505
v 58.28829482 197.79698551 -1.18452637
v -108.24999958 -156.63999319 1.18999963
v 38.22032735 -57.15527385 -18.50012317
v -22.98182063 19.97639798 0.72226051
v 53.22961137 162.95625269 -23.05823378
v -18.00988056 36.53897718 1.62865478
v -85.69853753 -162.96075284 -5.25016990
v -3.31268460 194.93252039 -18.14387552
v -22.62744121 -107.48724639 -13.56985699
v 28.35186012 195.53685188 -26.28586255
v -44.56762597 -57.66643211 -4.70687961
v 42.42560267 147.01683819 -22.82772027
v 27.12345496 -14.53570276 -14.80314415
v 20.89259215 32.17434138 -9.41681582
v 55.70360273 174.13292825 -27.19639242
v -121.69444561 -72.74974138 4.62699030
v 34.52036530 192.25190580 -11.41348667
v 11.41976565 -95.91059387 -15.13046119
v 22.01393619 45.75099051 -8.86392687
v -124.18999523 -159.80999172 4.07999987
v 46.12298682 114.39374834 -10.57952922
v -24.04064126 123.17545712 4.88859974
v -23.53804931 213.76237273 -13.31775729
v -4.82597435 206.45758510 -2.50436366
v 5.18868817 -140.46269655 -11.76828332
v -19.27677915 -252.46945024 -0.29687348
v -93.03124249 -178.69958282 -4.59799077
v 12.60870509 196.41867280 -0.14391312
v 42.63366759 -43.81524771 -18.66815798
v 52.04047635 198.38272035 -7.45362509
v 41.82984307 92.23974496 -15.22052754
v 26.91896074 113.02328110 -15.37846588
v 56.38646707 162.54891455 -20.58577724
v -90.49212188 -39.06780854 -0.95882313
v -62.87387758 -241.81130528 -5.76955872
v 29.96781468 -93.80887449 -16.51143655
v -4.77278931 62.28131056 -1.75181020
v 36.16207093 43.51922870 -12.12821249
v 34.49119255 194.22338903 -22.35816792
v 21.09937929 47.69152030 -8.81212577
v 38.08692098 28.30751240 -12.95291632
v -10.60120389 -201.11025870 -5.10659488
v -139.65959847 -42.37230867 7.50474399
v 8.31963215 174.54533279 -21.66234143
v 39.34139013 164.87562656 -3.92314559
v 18.31004024 202.39320397 -6.90876553
v 38.03994507 -16.04116336 -16.95639640
v 38.06658834 -41.55877605 -14.12693784
v 4.95095924 121.39097601 -3.00059398
v -27.16264315 -225.79754889 -1.47061970
v 6.84142858 188.07956576 -5.28535992
v -13.05475179 186.03923917 -13.87576852
v 43.64625737 -39.66269270 -15.73840342
v 70.04618645 191.87350571 -12.36162055
v 14.48806282 129.19256091 -5.27571142
v 33.92700851 30.14877066 -11.56139933
v -42.61495918 -129.16697562 -3.84027138
v -56.30151927 -225.53774714 -4.60704044
v -16.56928658 142.86111295 6.86667068
v 34.84997526 113.59609663 -17.86223240
v -5.97623689 78.24567705 -2.08014878
v 40.07142037 158.56245160 -23.21862429
v 41.75133631 142.40512252 -7.00978795
v -70.29325515 -67.18312204 -1.59892510
v -74.89969581 -58.88471380 -0.28245460
v -23.12449738 43.07112098 4.87932842
v 3.74557287 155.65203130 -15.75260423
v -5.99388219 114.62734640 -5.53587358
v -6.48895092 169.41167414 -14.57887702
v -2.65070680 206.75617456 -2.21463502
v -23.55168201 126.40751898 -0.56708109
v -56.25130981 -41.72993451 -6.19076006
v -62.33415008 -176.67889595 -7.87434913
v 22.31602743 162.25920618 -7.84908235
v -34.19452161 -5.85101452 0.44942676
v 26.94598772 155.94576299 -21.70529217
v 42.57733375 -67.84197688 -17.88506284
v 6.69544470 -21.10843919 -12.49409374
v 7.08652427 208.77440274 -25.09715036
v 26.51154622 144.08181608 -5.70608303
v 33.95827487 -13.72325327 -15.51652234
v -6.47081668 78.67412269 2.38030893
v -15.08000121 -194.66999173 -6.65003341
v 0.40677836 94.08301115 -5.61049953
v -12.98464555 101.59751028 -1.55801303
v -15.37832245 231.77260160 -12.35707011
v -125.86124241 -45.77893019 5.52632241
v -25.96386522 176.40297115 -0.21605694
v 29.73018400 156.55335784 -6.92026503
v -30.78384697 131.98655844 8.26664548
v -129.58662212 -138.59350979 5.38170338
v -103.44006121 -157.03997016 0.10972825
v -160.94191372 -67.52522290 14.62094486
v -83.14514160 -27.28727087 -1.76212657
v 21.16053551 93.11615676 -10.49349457
v 31.20339289 168.04310679 -27.03955024
v 38.78946602 191.08459353 -14.67857789
v 37.89011389 163.73451054 -4.41576494
v -12.88156491 35.00138223 -0.69088675
v 23.93527701 65.83468616 -9.49978083
v 22.32764848 151.75043046 -8.10809899
v -39.17970508 -175.04058778 -7.69555988
v 3.24754417 101.86702013 -6.99530868
v -43.70093718 -176.72304809 -7.85133522
v 11.93637680 -70.18963248 -9.33307223
v 38.52142394 34.59207341 -12.15631235
v 37.73042932 154.90403771 -5.20702638
v 18.05159636 -103.93682122 -15.08134324
v 14.75384831 200.47172904 -28.05741504
v -16.14053734 135.23231447 5.08993631
v -17.96710305 -233.30344260 -2.44238111
v -15.04129823 47.58027941 1.84417644
v -194.67341900 -74.18378443 18.40651967
v -11.83971856 55.81279472 0.51611918
v -7.49437744 99.76205975 -3.61499609
v 6.26315782 204.96812463 -26.10382438
v 24.62160215 115.27046561 2.79678102
v -58.80568922 -30.58662266 -4.38734237
v 23.69154990 75.42361319 9.84691456
v 61.75712124 170.09863257 -10.01315657
v -130.70005178 -70.21366060 9.66702774
v 40.48462957 193.33094358 -10.56447905
v -24.99270439 119.35048550 2.34874268
v -11.16534602 163.65794837 5.21330442
v 2.34262738 -109.81395096 -14.03359510
v 34.84617174 147.28368819 -5.22810360
v 20.74668556 96.12985700 -10.60537621
v 38.73803467 115.73335528 -3.35013773
v -138.18898797 -141.27041399 6.24714838
v -39.48467970 -234.75599289 -1.43703911
v 47.06554487 192.24581122 -18.21420155
v 2.47761607 64.95863944 -3.72348540
v 24.34339561 177.99192667 -4.42124484
v -15.69274068 120.76012790 5.02718752
v 43.00906509 138.47181201 -21.76585980
v 56.74116686 170.08645833 -22.99014106
v 42.22898185 106.99468106 -17.90478267
v 6.13043690 178.63680422 -6.03613537
v -24.79449660 229.33527827 -10.68269741
v 37.32157126 -25.57186224 -13.57956976
v -189.82990086 -99.71968830 24.32522364
v -17.18267798 -212.78627217 -6.78000739
v -6.16390072 185.46302617 -1.25125714
v 3.51757929 195.26040554 -3.54412617
v 6.82851113 116.05636775 -9.87659395
v -48.31999913 -19.06000078 -2.09999993
v -16.28584974 47.98679799 2.72379164
v 46.20026797 96.24389559 -15.67691937
v 2.70580500 -110.49242318 -10.97761560
v 34.73577276 -69.36793774 -15.02213255
v -5.64924721 -131.95219636 -8.99659470
v 27.56634727 177.22007632 -4.48068744
v 40.83178192 -16.53488353 -15.20944387
v -96.20999545 -99.78999197 0.53999998
v -130.96077740 -146.67762816 5.72475372
v 6.19521597 214.92736042 -19.81970295
v 9.01827402 -99.18583930 -11.58634946
v -26.65227652 122.13803828 0.57311414
v -72.22737372 -43.65998134 -1.27641077
v 54.23811451 162.07507253 -8.73883255
v 33.05646032 195.52585483 -8.94577429
v -79.40896600 -51.34758353 -0.23098511
v 33.76692533 130.98652661 -18.21197942
v 6.24629389 196.56300545 -2.39434280
v 12.38070335 131.17875159 -12.61884440
v 32.56935999 153.81559730 -6.03595190
v -54.27305400 -41.11234471 -6.42358279
v -12.44408265 97.60982543 -1.38939137
v 52.21741647 155.37007153 -11.22846734
v 21.77720703 -83.58669281 -13.06200121
v 6.89174840 151.81256831 -5.62544726
[truncated: 788,475 more chars]
