# Supplementary material for: The Slothful Claw: Osteology and Taphonomy of Nothronychus mckinleyi and N. graffami (Dinosauria: Theropoda) and Anatomical Considerations for Derived Therizinosaurids
Source: PLoS One. 2015 Jun 10;10(6):e0129449. doi: 10.1371/journal.pone.0129449 (PMC4465624; doi:10.1371/journal.pone.0129449)
Supplement: S1 Multimedia — (A) UMNH VP16420 caudal vertebra (B) UMNH VP16420 caudal vertebra (C) UMNH VP16420 caudal vertebra (D) UMNH VP16420 left scapula (E) UMNH VP16420 right scapula (F) UMNH VP16420 humerus (G) UMNH VP16420 ulna (H) UMNH VP16420 radius (I) UMNH VP16420 manual claw (J) UMNH VP16420 pubis (K) UMNH VP16420 ischium (L) UMNH VP16420 femur (M) UMNH VP16420 tibia (N) UMNH VP16420 fibula (O) MSM P2117 caudal vertebra (P) MSM P2117 scapula (Q) MSM P2117 left humerus (R) MSM P2117 right humerus (S) MSM P2117 antebrachial element (T) MSM P2117 ulna (U) MSM P2117 manual phalanx (V) MSM P2117 left ischium (W) MSM P2117 left tibia (X) MSM P2117 right tibia (Y) MSM P2117 fibula (Z) MSM P2117 metatarsal (AA) MSM P2117 pedal claw (BB) MSM P2117 gastralia (CC) MSM P2117 gastralia. (ZIP) [file pone.0129449.s011.zip › MultiS23-NMLTibia.obj]

# Studio
g Polygonal_Model_1
# Number of geometric vertices: 15125
v -39.09661248 -94.05044466 -39.43353891
v -43.68075728 -97.31996059 -40.37226737
v -19.01464164 -89.80639279 -36.29857302
v -23.75151776 -91.28551930 -36.05238348
v -22.34737016 -87.92381734 -35.50989926
v -26.06193721 -93.16890687 -36.49659827
v -21.03441209 -91.89867973 -36.14684939
v -16.40614308 -93.21555495 -37.84029186
v -10.80450695 -93.21246296 -40.30219465
v -14.10485711 -90.81679583 -38.29999641
v -11.75227109 -86.13671362 -37.70645335
v -5.82401175 -89.13067728 -40.98052531
v -6.34828070 -93.35751832 -41.89402983
v -0.08542937 -88.09076250 -43.64195839
v 6.49599545 -93.60769391 -44.13296282
v 1.14410766 -93.46919507 -43.32693666
v 10.78050584 -92.90908277 -44.19882223
v 9.43098310 -95.56204826 -44.16832700
v 9.74101108 -90.24214745 -43.74242574
v 11.71198208 -89.12470192 -42.81966388
v 12.58985791 -94.66073662 -43.08423772
v 14.04129155 -92.78229624 -42.36801341
v 13.57610244 -88.11426163 -41.70332104
v 18.91411655 -87.46470511 -38.71705383
v 17.59857871 -91.29128605 -39.82138634
v -29.32470478 -97.11784869 -37.27344796
v -29.54378910 -90.25527537 -37.16865554
v -15.74809849 -96.31634504 -39.02710602
v 7.90617056 -98.52010757 -44.06547546
v 15.73303528 -94.53370422 -42.31552035
v 13.11727613 -96.38654441 -42.99982637
v -30.85285053 -29.47149053 2.31667608
v -31.55744448 -30.99055775 2.94438982
v -32.74554759 -32.11720288 1.88127183
v -49.00296405 -95.86700052 -41.28555954
v -25.12274869 -97.09232301 -36.86839342
v -18.86347681 -97.78864682 -38.31501305
v 3.61458701 -99.41767156 -44.11545396
v 2.09114025 -94.60619837 -43.20161417
v 10.73712017 -98.52873534 -43.29684749
v -36.04472801 -107.44895041 -39.67657313
v -33.55121613 -102.59754211 -38.69751841
v -15.31020924 -98.58319163 -39.79434818
v -10.99655312 -96.99813277 -40.96945375
v -9.19672288 -99.98840094 -41.77674651
v -3.61291599 -97.45963663 -43.13380271
v -10.61707642 -103.20060700 -41.76362976
v -0.87286287 -98.67050499 -43.45149174
v 15.83971456 -99.89529103 -42.14612767
v 17.39834063 -97.93178737 -41.13944620
v 5.65923005 -101.97851062 -44.31657866
v 8.75592604 -102.75677592 -43.57394949
v 16.75119065 -99.21437502 -41.42345861
v -46.21284828 -102.90724039 -40.70541635
v -29.94401194 -100.40459037 -37.65333444
v -27.16359682 -102.96686739 -38.28119114
v -22.15041406 -101.50951147 -38.37288544
v -13.59995455 -105.40667921 -41.03706032
v -18.43156293 -103.56202722 -39.45065662
v 5.57992235 -105.80869764 -43.96569356
v -41.68270901 -106.55542463 -40.34596309
v -40.30377418 -103.72699797 -40.09512812
v 17.64759794 -101.82020813 -40.70392251
v 16.71729051 -105.80145568 -41.74439237
v -40.70327803 -111.16833240 -40.93672708
v 4.21893876 -107.70717263 -44.62615773
v -5.55664487 -105.80541939 -42.82368720
v 8.77719279 -107.07949847 -42.71751270
v 6.05280884 -109.05215144 -44.10581663
v 11.69873681 -108.87008160 -42.07921028
v 15.62992483 -108.95904154 -42.99628735
v -22.72902243 -105.93613237 -39.30272534
v -25.27163178 -109.77066308 -39.38277811
v 3.02854250 -116.56112224 -44.61831599
v -37.00017184 -112.97396570 -40.43863341
v -31.21744096 -109.20406133 -38.91602904
v -30.63453175 -112.75077611 -38.93105686
v -28.93899754 -109.47921127 -38.84411976
v -29.89825234 -106.25491291 -38.36773336
v -28.49704400 -113.19380999 -38.81710023
v -18.04453507 -112.15408146 -40.70168734
v -13.59768864 -112.86565661 -41.45784676
v 2.69676326 -113.76255751 -44.51865330
v 9.45714768 -110.91097444 -42.51185060
v 16.31934568 -111.56426370 -42.21962765
v 14.15566448 -112.01946437 -43.03221405
v -42.39425808 -114.41797763 -40.72478786
v -32.01292828 -115.56389183 -38.67201135
v 6.59908680 -116.49028212 -44.49035972
v 8.04181863 -114.52817172 -43.56095567
v 11.70808077 -112.28948832 -42.11719334
v 11.98288798 -114.67694491 -41.76302999
v 9.92779341 -114.36639726 -41.75863042
v 15.43220598 -114.19814825 -42.95845702
v -39.23892975 -114.27514255 -40.08219391
v -26.47604980 -115.88440835 -39.17266056
v -7.47027621 -119.33141202 -42.83133894
v 13.21091130 -118.25609207 -42.88470745
v 17.56474562 -115.14418572 -41.20363295
v -45.71124166 -111.92444712 -40.99087045
v -41.00440070 -118.00711602 -40.21593556
v -35.11243314 -117.78882146 -39.37395662
v 26.59954317 108.67695510 -11.74055785
v 27.23191492 109.55490172 -11.18236408
v 7.53744505 -119.30391192 -44.03602332
v 9.91293415 -117.57066101 -42.60278866
v 36.72272339 102.09670663 -11.44183706
v 36.27601638 102.70242393 -13.24916631
v 35.23032367 101.18971020 -13.09228316
v 15.03681671 -116.62464589 -42.58381948
v 16.36588573 -118.84108931 -40.61642289
v -45.51531002 -120.62703073 -41.16882011
v -31.96403012 -117.24937707 -39.00945932
v -30.70939146 -119.49667335 -39.24146667
v -27.98100561 -118.09037626 -39.40828890
v 22.54275233 109.55847055 -14.12782352
v -24.72778223 -118.07139218 -39.90716860
v 11.64441649 -121.82080001 -43.92641783
v 14.38233256 -121.87970430 -43.23149845
v 16.33455604 -122.46376276 -41.42342880
v -48.59835654 -125.98146498 -41.78671539
v -39.94593024 -123.31785262 -39.74098340
v -44.38548535 -124.40560013 -41.11761600
v -35.62067449 -121.08918279 -39.39058259
v 5.17864060 -123.66898358 -45.53680122
v 17.49125496 -121.85040861 -39.27020356
v -36.19557619 -126.66904926 -40.06359354
v -21.54293284 -124.33893234 -41.24219716
v -9.54426825 -123.98965657 -42.77931526
v 4.87419683 -128.53473425 -45.41670531
v -39.26917538 -126.46880746 -40.35393521
v -31.31997585 -123.93398583 -40.25586322
v -33.53148699 -127.27591395 -40.88606313
v -34.37808156 -125.09022653 -39.76568952
v -32.61484578 -121.73468620 -39.54053670
v -27.13180147 -125.38397312 -41.24143720
v -24.26856570 -127.83154845 -41.43041000
v 9.78819188 -126.56697631 -44.53090951
v 15.67548700 -125.44137239 -42.61146113
v 14.58057109 -125.80344081 -44.23280060
v 2.28636782 -129.16599214 -45.14081031
v 15.10416344 -128.99270654 -43.28940064
v 16.75565168 -128.98689508 -40.96991569
v -48.91057312 -129.46531177 -42.10527986
v -54.74502221 -128.85615230 -42.19472781
v -37.03741729 -130.92567027 -40.68676010
v -32.85183012 -129.73205745 -41.34157300
v -30.15870042 -129.20108438 -41.31111875
v 15.51069133 -131.29304349 -43.10077056
v -51.55582726 -133.30569863 -42.10761189
v -39.72220421 -130.99204004 -39.92620483
v -43.50344837 -131.78893924 -40.59329629
v -32.62220696 -131.25571609 -40.73899984
v -25.79240128 -131.00087643 -41.47903621
v 7.73070380 -130.36189973 -44.96769235
v 11.42019685 -135.59396565 -44.47868094
v -38.92413899 -135.07115841 -38.85559738
v -29.09694612 -134.67159867 -41.37457535
v 14.99308832 -136.14253700 -42.92933270
v 16.25629328 -133.98794830 -41.33762047
v -45.74558884 -137.70720363 -39.92010653
v -37.99651936 -137.57663965 -40.27828202
v -35.34496576 -134.06549394 -40.18957540
v 10.78787446 -140.20253718 -44.75279525
v 13.66709638 -138.18451762 -43.86497289
v -40.44026136 -140.51620662 -40.05101323
v 16.29957557 -138.35093379 -41.42557457
v 14.34621494 -141.45520329 -42.88401455
v -52.03249678 -142.91138947 -41.48472100
v -58.43965337 -134.87024605 -42.67451912
v -49.67848212 -137.26091385 -41.17088765
v -54.38937992 -137.50162721 -42.04437882
v -42.47038066 -143.85421574 -39.51363638
v 7.79626844 -144.69073713 -45.87792978
v -35.50461307 -143.03155243 -41.01566598
v -38.85333240 -144.93501186 -39.93621469
v -38.29983994 -142.76717603 -39.94190693
v -10.84751170 -144.06239986 -44.85229030
v 11.03619579 -148.09477329 -45.01947016
v 13.91475834 -146.90130949 -42.96593368
v -47.59366438 -141.83931053 -40.01650587
v -46.58712819 -145.22773027 -39.97258469
v -42.82316193 -147.32998610 -40.13170302
v -39.02153298 -146.93090320 -40.51527008
v -35.25032476 -147.18142152 -41.65501148
v -29.16859090 -147.27537334 -43.46628860
v -9.43723228 -151.55090392 -45.70996761
v -45.10214180 -151.88600123 -40.54623842
v -42.35143587 -150.40855110 -40.41980207
v -40.07912055 -150.50148964 -40.56316242
v -0.52468141 -151.13791823 -45.96400633
v 13.44679482 -149.86631274 -43.71253401
v 15.30099474 -149.62150156 -41.58326983
v 14.43955861 -152.84022689 -42.32714698
v -49.03426766 -153.21619809 -41.28918052
v -37.01054305 -150.59779584 -41.47145897
v -31.97022527 -151.37855709 -43.16415265
v -27.19645388 -151.78161860 -44.42697018
v -25.33593029 -153.43479812 -44.60477829
v -10.60119830 -155.88515997 -44.66148093
v -5.21091837 -152.28705108 -45.82845047
v -6.74672844 -156.82177246 -45.34120485
v -2.05234229 -159.14617479 -45.75084150
v 3.35727725 -156.28342330 -45.52807286
v 11.73784025 -152.10498869 -44.24136877
v 6.25805417 -153.59202027 -45.06211728
v 13.16407323 -155.91460466 -42.78940335
v -51.60357058 -154.63317931 -42.00932011
v -43.31539944 -156.21881187 -40.54659232
v -32.71280602 -152.96205878 -42.84127057
v -35.30752659 -156.35104477 -42.21285880
v -23.78167398 -155.12143075 -44.53006759
v -25.16206354 -157.92775154 -44.39212754
v -20.24341188 -154.71042693 -45.01807690
v -12.91015930 -157.55312145 -45.21679133
v -17.42771454 -158.32670033 -45.65888643
v -15.60013182 -151.15405619 -45.34586892
v 9.17023048 -159.22111273 -44.07599568
v -54.52343449 -157.45680034 -42.88023710
v -60.07127464 -156.29202127 -44.19241846
v 11.63733657 -159.68605876 -43.23025420
v 14.00200091 -159.14382041 -41.40637815
v -52.38420516 -159.88376737 -42.39706323
v -55.18436804 -159.99406576 -42.68564656
v -42.23042727 -159.79483724 -41.25111550
v -36.10501066 -162.78837621 -43.24736074
v -37.43643686 -159.07704830 -41.95835441
v -24.27679859 -164.05574977 -45.69781944
v -21.05007507 -160.79780459 -46.07358202
v 10.61027031 -164.10011053 -44.07097399
v -62.20348924 -159.95033085 -44.85718161
v -61.52125075 -166.73448682 -45.62475532
v -63.64329159 -162.42903471 -45.43659091
v -58.10588226 -161.78716719 -42.96176136
v -55.64695969 -162.71072626 -42.31792688
v -54.84818295 -164.52813148 -43.26108098
v -58.48369375 -159.14049745 -43.79416630
v -45.18062249 -162.85267472 -42.05337912
v -50.82346871 -165.00411928 -43.04907843
v -46.95030674 -166.37369990 -42.60613024
v -40.37641734 -162.72395849 -41.94925725
v -42.24979877 -166.39672220 -42.79793426
v -38.81053999 -166.15100205 -42.71224886
v -32.57111087 -163.61206770 -44.42797974
v -20.32999322 -164.60049152 -46.63971066
v 12.65003346 -169.01351511 -42.96104237
v 13.13918736 -165.93185067 -42.47703776
v 13.84764537 -167.99445450 -41.09678045
v 12.83430215 -162.86930442 -42.44039580
v -57.94643983 -166.84412956 -44.11049187
v -53.61557752 -164.60113227 -43.28735545
v -55.94567209 -168.25331748 -44.36769336
v -52.65035480 -168.95192862 -44.03219000
v -52.19505727 -162.33405471 -42.82313213
v -39.09710422 -168.31797361 -42.76280478
v -36.29992157 -168.47118735 -43.78543794
v -23.77664298 -169.66265440 -46.64128646
v -20.54084465 -171.77255452 -47.39031568
v -18.06021295 -168.20169985 -47.00065777
v -15.15182294 -171.91697657 -48.15880209
v -12.43879460 -165.23961723 -46.59470543
v -8.92449636 -165.77839851 -46.57566920
v 10.64999215 -168.42332482 -44.60207373
v 9.14331060 -170.31408846 -45.27631775
v 6.87127607 -166.61733389 -45.87590322
v -63.57880682 -170.63269019 -48.20094258
v -61.12654507 -171.37752473 -46.05663195
v -66.96882844 -164.35188055 -46.93826661
v -58.93614516 -168.76813769 -45.05282640
v -44.41362992 -169.51414943 -43.09863225
v -48.80037531 -171.39466107 -44.13815215
v -42.71621630 -171.15238309 -43.13841835
v -33.67056325 -173.41549695 -46.27901316
v 4.18363698 -174.67540503 -47.15255275
v 8.58439505 -173.47754538 -45.37935182
v 12.25130446 -171.71013355 -43.79541054
v 10.57606563 -174.28892851 -44.98905316
v -63.67854774 -175.38326979 -47.93085903
v -28.58079225 -173.65245521 -46.96746543
v -31.96983784 -175.76165497 -47.09495604
v -16.84631407 -175.81914365 -48.27157408
v -5.84316766 -171.58237100 -47.23758623
v -8.36027041 -174.19914901 -47.34358191
v -5.68292197 -178.76830697 -48.23167995
v -2.94698449 -177.81865597 -47.94181511
v 5.63361635 -181.17293715 -47.53302038
v 2.74751289 -177.85146832 -47.67522961
v 11.96357328 -179.13337052 -44.94708031
v -61.81047857 -176.52700841 -46.15892842
v -58.78585577 -174.60441589 -44.99483109
v -57.73119628 -172.02053964 -45.33923790
v -27.50669792 -177.89727449 -48.13968390
v -15.04994463 -178.76595259 -49.10891131
v -12.79412303 -174.73401129 -48.45284671
v 9.22652241 -182.40967393 -46.72588781
v -62.15381250 -179.55063283 -47.31011391
v -59.32081863 -177.05886066 -46.01522535
v -58.09309334 -181.96444213 -46.43196985
v -55.92479929 -177.45120823 -45.59480399
v -55.82465231 -175.86317658 -44.75536942
v -31.22850507 -181.46303296 -48.89917374
v -12.47115899 -179.48111892 -48.99955913
v -7.83810671 -178.45079303 -48.32264781
v -9.06795729 -181.41749501 -49.07729477
v -5.29916398 -183.18666518 -48.99960756
v -0.21002629 -180.55842817 -48.49683493
v 1.60416763 -185.81217527 -48.63327369
v -66.21848792 -179.85685170 -47.92776331
v -67.88062304 -180.74148893 -49.44610596
v 34.11960229 117.86574125 -6.88472297
v 31.97085112 115.39426446 -8.23664106
v 31.70328215 116.83017761 -7.72529608
v -42.16262698 -174.81182516 -44.59620640
v -37.68077865 -179.59710956 -46.08590156
v -41.58080369 -179.95205522 -45.94895616
v -45.30749843 -182.55694211 -46.49554193
v -19.25758831 -178.83366346 -48.82743582
v -20.72078362 -183.54234099 -49.82748255
v -10.00831090 -184.78912115 -49.72876608
v 9.25885327 -185.31437218 -46.88652605
v -64.95451927 -181.87220395 -47.62366414
v -62.72629648 -182.55329132 -47.27769271
v -53.26327309 -179.84759808 -45.96951976
v -48.57310280 -180.38582802 -45.73810101
v 13.11462373 -183.62867832 -44.57127675
v 11.98057644 -188.64455819 -46.36393487
v 10.32524556 -188.50786984 -46.56660557
v -66.14820659 -184.46126580 -47.86057025
v -68.86627525 -180.75723946 -50.87245628
v -64.14179504 -186.09207869 -47.92490602
v -62.24638969 -185.42985618 -47.33557999
v -57.39364028 -185.92014909 -47.33458534
v -43.13969985 -191.20730460 -48.25870320
v -33.24497864 -188.52713704 -49.95762557
v -37.33939677 -183.00011754 -47.29980230
v -29.57409248 -189.17086720 -50.79404637
v -22.79673144 -190.39742649 -51.58621073
v -19.47475038 -188.67683411 -51.18546635
v -16.27236232 -186.95896864 -50.30979961
v -14.67321347 -183.82501602 -49.39756542
v -15.22598416 -193.96491349 -51.79435387
v -10.79585776 -192.51970947 -51.07466504
v -5.48316445 -188.55042756 -49.52659830
v 7.57531822 -187.51241267 -47.98088968
v 6.66201999 -190.45881927 -49.57697168
v 9.59920976 -191.27611816 -47.95679078
v -57.23268539 -191.17905200 -47.56841436
v -55.94487116 -187.21166253 -47.01075330
v -52.48938501 -188.41946125 -47.00865597
v -47.90921509 -188.72416019 -47.28874192
v -39.95075449 -191.07638299 -49.18037727
v -17.80859567 -191.46968424 -51.82432383
v -0.95755712 -195.05651295 -50.87229237
v 4.40361677 -195.17745078 -50.46550557
v 8.00768659 -192.81677902 -49.32619259
v 11.88971289 -191.66710973 -46.78500444
v 13.74057308 -190.85463881 -44.98932511
v -68.86982173 -185.44197083 -50.32824725
v -66.39055908 -187.15535104 -48.53891209
v -67.66930968 -188.94055486 -49.31778088
v -36.94039211 -190.63520432 -49.71740022
v -20.17633803 -194.78924572 -52.68606916
v -10.87233890 -196.19645178 -51.86551809
v 1.59984559 -195.83213329 -51.16354302
v 11.52018178 -193.63769889 -47.61957005
v -65.25934488 -190.62508643 -48.45220223
v -61.79761514 -191.31365418 -48.18784073
v -49.99640211 -192.18188524 -48.21835831
v -47.28100076 -192.16684997 -48.02619666
v -38.56490552 -194.38986480 -50.52267388
v -32.14920685 -194.41096485 -51.54600739
v -27.80226432 -194.42437589 -52.24488303
v -5.31184487 -197.28079438 -51.41798407
v 7.68266013 -197.66935706 -51.07515305
v 13.14742491 -195.47007978 -47.20169678
v 10.30783635 -196.09332085 -49.18430373
v 35.22547707 20.80973238 -13.53513915
v 34.29117426 19.00291629 -14.68450855
v -67.50223786 -193.76321137 -49.51659963
v -41.32513702 -196.24769688 -50.58806390
v -21.80847526 -196.54725492 -53.17360535
v -18.52777228 -196.51874900 -53.09190601
v -9.82079841 -197.27304578 -51.44584551
v -1.17934227 -197.23910093 -51.65287852
v 3.04548163 -197.46883214 -51.84961110
v -64.81180340 -195.30864060 -48.92111570
v -58.56336653 -196.22889161 -48.28174040
v -55.84228784 -195.73900104 -47.81501368
v -52.48927325 -195.15894353 -47.04317823
v -45.92335224 -194.99909878 -49.18412492
v -37.52867505 -197.45458663 -51.23948306
v -29.02583405 -198.15704226 -53.05967480
v -12.61471864 -198.54247570 -51.83928460
v -8.04910902 -199.47351515 -52.83127353
v -4.86227637 -199.27826524 -52.25230381
v -1.94309547 -203.67661119 -53.46363038
v 1.13565417 -199.37615097 -52.18272656
v 4.14576102 -202.85220444 -52.92741954
v 6.56843372 -199.93188977 -51.93990469
v 10.21443680 -200.22329688 -50.03190786
v -61.55034900 -197.63673842 -48.79116639
v -44.46952045 -196.55801356 -49.48734120
v -40.96023738 -196.95377350 -50.35520718
v -30.88373318 -201.18176937 -53.47634479
v -25.63189156 -199.27421212 -53.49612236
v -14.71234486 -200.83990693 -53.02594975
v -11.26555819 -202.01621950 -53.59255522
v 2.53409683 -203.19643617 -52.75486782
v 12.98712753 -202.39937305 -49.14223775
v -68.12950969 -195.46872377 -50.07239431
v -52.02952772 -197.29198515 -47.51823470
v -5.38877957 -203.78680527 -53.68092284
v -7.81324040 -201.96905732 -53.36055160
v 9.75591131 -201.55563951 -51.12905055
v -55.15960231 -200.67960024 -47.17411473
v -43.99630427 -200.28936863 -50.19316450
v 1.46427262 -208.21075141 -54.25613746
v -0.80082851 -207.47904480 -54.10815030
v 7.04181520 -205.57703078 -53.54903638
v 10.21162234 -203.61234248 -50.91369525
v 13.28630466 -205.92337847 -49.79299381
v -69.00262088 -200.95612109 -49.69961196
v -69.58822161 -197.01869786 -50.12389272
v -63.70561570 -202.28925347 -48.98281023
v -46.00554332 -203.30829918 -49.68518019
v -46.21216655 -200.90414584 -49.48792979
v -39.84510154 -203.25031877 -51.99096724
v -24.15830269 -203.86415720 -54.11779508
v -16.12528227 -203.94986868 -54.30538952
v -11.55737694 -206.13151789 -54.37544733
v 4.11505718 -207.80529082 -54.47653309
v -59.38192457 -202.24641263 -48.35467413
v -51.81060359 -202.48788595 -47.89785296
v -42.72989184 -203.15994322 -51.04174465
v -32.19690919 -207.24554360 -54.20456082
v -27.55402401 -208.25563371 -54.76972088
v -19.63810064 -207.43343234 -54.67961356
v -6.67391391 -211.50147915 -54.73598093
v -68.18161160 -204.35778797 -50.20461604
v -60.02344191 -206.26275241 -48.32769930
v -47.20443860 -206.51550591 -49.93988201
v -15.72376862 -209.08482373 -54.60547283
v -10.98471601 -209.87500250 -54.82719839
v 8.92689731 -209.78379250 -54.32190374
v 1.73677376 -209.67790484 -54.54809964
v 11.07884850 -212.33104169 -53.12021822
v -54.81341109 -209.08740163 -48.89466986
v -55.24811521 -205.69044352 -48.29698056
v -35.52686051 -209.89947021 -54.44007367
v -23.86191115 -209.43798125 -55.21462113
v -1.34294073 -212.03918755 -54.78707701
v 14.32046574 -210.29940248 -50.32090470
v -68.33652407 -207.73519576 -51.02042109
v -70.43244690 -208.44246447 -51.78011954
v -50.60349032 -206.51337504 -49.14283007
v -47.91894555 -214.52638507 -52.75611579
v -26.83716454 -213.03901076 -56.67126924
v -21.16093226 -212.53569424 -56.48344010
v 5.66121051 -214.10399675 -55.23362011
v -51.72048882 -211.60286665 -49.91331697
v -41.85165837 -212.74144948 -54.33546752
v -69.39925253 -210.11525393 -52.24351212
v -60.78109890 -211.23868227 -48.78685251
v -44.49443147 -213.51242065 -53.76214534
v 9.72178299 -219.49410439 -56.52603880
v 9.40754265 -215.36800265 -53.82016301
v -68.54111701 -212.27076650 -52.36086994
v -65.30755758 -213.12367916 -50.65881461
v -56.66250363 -213.94813061 -49.46516827
v -21.34845778 -216.64413810 -57.52234533
v -16.59562998 -216.99322760 -57.14803934
v -18.83026212 -214.35640752 -56.78403378
v -0.24762991 -214.28488195 -55.34538254
v 9.89210047 -217.83769131 -54.36863750
v 11.01605780 -215.65486491 -53.24447155
v -58.35768208 -216.57443047 -49.69908297
v -43.72777045 -216.49712324 -55.00648171
v -36.83757409 -214.79949355 -56.13487959
v -31.24145418 -212.51159906 -56.15786463
v -34.57968682 -217.37919748 -57.19997734
v -30.53164296 -215.79395235 -57.23079666
v 7.23000010 -218.79999340 -56.66000023
v 12.24804297 -218.61691773 -53.49037051
v -73.64564389 -211.34760976 -54.08770218
v -68.63281876 -215.26433527 -52.88679153
v -63.68185580 -219.86328065 -50.71481690
v -51.95714533 -217.17916429 -52.16695741
v -46.56246305 112.44525015 -16.85754023
v -46.91815004 115.76960236 -17.23259129
v 22.39579521 104.70892489 -15.61283786
v 23.73105101 103.97676378 -15.13098739
v 20.25498077 104.18519378 -16.61581919
v 13.08649965 -219.78326142 -53.22065949
v 14.45938088 -219.21102703 -51.60646141
v -69.42666322 -218.21165085 -52.92838812
v -62.23622337 -216.75989032 -50.17561466
v -55.06885052 -218.96810830 -51.18369311
v -49.58760366 -218.44305098 -53.69180068
v -32.44488686 -219.51520443 -57.97766149
v -36.94653511 -220.45005858 -57.65538290
v -29.39247899 -222.76993096 -59.11681056
v 11.94563601 -221.35820985 -55.60658872
v 14.22636025 -221.91478312 -52.85274237
v -71.62141055 -215.33167362 -54.62471023
v -66.54897332 -220.26976943 -51.46982148
v -60.82916632 -221.90569341 -51.11354589
v 12.45177817 -225.00577569 -56.09175190
v 12.99020927 -223.45633805 -55.14273420
v -69.11735237 -222.32800722 -52.76748165
v -70.87706774 -222.91600704 -53.73629928
v -64.64631855 -223.06194901 -51.60243064
v -58.64883959 -221.45247459 -50.81890151
v -55.42184040 -222.20692039 -52.67103389
v -46.85952887 112.94904351 -17.11812615
v -48.37638140 111.13886535 -15.61419386
v -48.47174883 110.79724133 -14.03199509
v -26.75140835 -225.28137267 -59.57723036
v -116.82807654 -262.72168756 -48.83089289
v -116.43528938 -267.14834571 -48.49588126
v -118.16848814 -263.88713717 -48.23530838
v -122.99070507 -255.80871105 -26.64256096
v -124.43881482 -255.93167543 -26.84289031
v -124.09773469 -252.43386626 -24.77849275
v 6.50000013 -226.09998286 -58.92999843
v 11.20800432 -226.44183040 -58.42595547
v -44.88351941 100.51760823 -19.47806589
v -45.42517662 97.83667326 -20.28808184
v -47.46375605 99.85670447 -17.69858412
v 14.24731314 -225.55992007 -55.13921380
v -48.40274900 101.47617757 -16.12539031
v -46.40807584 101.05231404 -18.34195666
v -58.31222981 -223.09866548 -52.05840990
v -50.12290925 90.39482474 -14.56113160
v -32.69965574 -223.22487831 -58.72660503
v -125.72120130 -256.34589791 -26.47972666
v -124.61616844 -258.66925716 -25.66378191
v -124.74704534 -255.92949986 -25.02914704
v -126.13204122 -255.28237224 -23.75232428
v 9.22085531 -229.64869440 -59.79292467
v 12.50763983 -226.73207521 -57.04326928
v 13.33217323 -228.33886743 -58.22235346
v 14.37046845 -227.54842043 -56.67534843
v 15.03851824 -226.00530088 -54.00421098
v 16.27167314 -228.82133722 -55.04877493
v 13.82348593 -225.46204925 -54.79985848
v -68.00663471 -224.40183163 -52.51286551
v -64.90195543 -225.47760606 -51.46710947
v -56.52574822 -225.11449456 -53.33054438
v -52.28050426 -226.40804946 -55.56322262
v -37.23965585 -226.35313869 -59.43322927
v -45.91966420 72.41012156 -25.96078627
v -48.66551980 71.12556696 -25.17635934
v -45.32704502 74.43062216 -26.64154023
v 11.22886222 -229.84422743 -59.49478596
v 13.52000237 -231.68000579 -59.51000005
v 14.88288492 -229.37916219 -57.30387568
v -59.76404622 -227.62332857 -53.42452973
v -53.85667086 -228.21788490 -55.84813282
v -32.57112950 -226.08731687 -59.29997191
v -33.23170170 -228.36363316 -59.45205688
v -122.47516215 -251.55055523 -27.12567151
v -44.50247064 57.08218366 -29.08114530
v -46.77452520 54.13538963 -28.59966084
v -47.16193303 56.12828583 -27.68095769
v -49.59453642 58.62269178 -27.99328789
v -48.21969569 62.33574823 -27.11545490
v -47.91896790 59.43731964 -27.20256336
v 14.53694887 -233.59996080 -58.88705328
v -45.70367932 66.74462557 -28.44273858
v -46.86373472 67.73773581 -27.78805234
v -46.44437507 67.33353436 -26.64925903
v 15.18920716 -232.79438913 -57.81380460
v -72.78975099 -227.67648101 -55.13188615
v -70.83431631 -227.60771215 -53.65978926
v -74.53893125 -229.60987687 -55.59832603
v -74.74687696 -224.25834835 -55.77434227
v -67.24838167 -228.01285982 -52.90467665
v -62.57588416 -228.05978358 -53.00873145
v -65.33370912 -228.49157453 -52.96625197
v -56.31812662 -229.30301726 -55.34235388
v -38.36287186 -230.67118227 -59.63661149
v -35.31129658 -228.48647833 -59.70951542
v -34.80060771 -231.16374016 -59.99578163
v -47.51650989 63.23267519 -28.05067971
v -45.52279040 64.83691931 -27.75990777
v -34.45801139 45.67269981 -28.07107568
v -34.59641337 47.96510935 -27.60268748
v -31.78412467 47.74659500 -27.86206827
v -48.45370352 54.39786240 -25.64338967
v -49.46985468 54.48409170 -27.80815773
v -61.37955561 -229.62710261 -53.79687995
v -31.98829293 -229.87292707 -60.25262177
v 16.32926986 -236.47803068 -59.16132405
v 18.99915002 -233.59449208 -53.78418788
v -73.40271026 -230.93597591 -55.02131954
v -70.26172429 -231.08102381 -53.77568677
v -60.02349034 -232.07959533 -55.10156974
v -57.36255273 -232.40970075 -56.25933409
v -51.20551586 -232.86467791 -58.03033337
v -40.69815204 -233.58696699 -60.65229326
v -36.03129834 -233.24984312 -60.21463871
v -54.69546840 34.67441723 -26.95056237
v -53.85878682 37.51363978 -25.22172034
v -52.45701596 35.72598845 -26.67603269
v 0.25672125 -234.01990533 -61.20236963
v 2.37344229 -235.83529890 -62.08024547
v 13.24000023 -235.01999676 -61.59000099
v -76.18720084 -229.68898714 -56.33634701
v -76.27692819 -227.70313919 -57.76632950
v -55.01813442 -233.81307721 -57.41238594
v -113.81631345 -277.72727609 -34.76925567
v -113.15047741 -278.11047435 -33.93997252
v -115.11039734 -277.03636885 -34.06326845
v -41.08931124 -235.39687693 -60.98017469
v -33.97012874 -236.88012362 -60.68754941
v -27.69027650 -235.14889181 -61.65602058
v -24.24748987 -232.14110732 -61.27231568
v -22.74646796 -235.52884161 -61.78271770
v -39.71241042 66.69865549 -27.49007940
v -42.02662781 71.15774602 -28.04206684
v -34.54180434 71.70758396 -25.05770698
v 16.99452847 -240.93915522 -60.74325740
v 16.41926542 -238.67888749 -60.37085503
v -52.98928544 45.14090344 -27.16640383
v -54.84069139 45.26963085 -23.42775092
v -50.94261467 47.52163962 -26.08833648
v 18.90628040 -238.77075315 -59.67992172
v 19.17847432 -237.06093431 -56.38703704
v 19.67773400 -239.33298886 -56.29605800
v -73.91525805 -234.29188132 -56.12919107
v -71.61536068 -234.58516598 -55.17020822
v -66.79875404 -234.98420417 -55.55787683
v -59.99587476 -234.50954258 -56.24334142
v -49.90574718 -234.66627300 -58.91150236
v -44.02528703 -235.63873768 -60.32065302
v -38.55881467 -236.10204458 -61.15412712
v -36.08655185 -239.63654041 -61.70475855
v -18.02983694 -235.91937125 -61.59230322
v -2.14069011 -238.84706199 -62.63902783
v -56.80784956 32.51930699 -25.43523349
v -54.22580242 29.53222580 -27.42397040
v -52.36556754 27.20945887 -29.81020696
v -54.78224158 23.50561135 -29.36930396
v -58.00785497 30.32250144 -23.67964946
v -74.98946041 -236.54924333 -58.58422816
v -76.71640813 -235.39392650 -58.47872049
v -62.25635856 -236.46886647 -57.15533718
v -59.00471285 -238.94368112 -58.71562660
v -44.08600926 -238.00140619 -61.23720482
v 11.93999965 -241.60000682 -64.81999904
v 14.97000083 -243.41000617 -64.89999592
v 17.86074415 -240.97858369 -62.23563105
v 20.59156261 -242.29462445 -56.91758543
v 20.96145786 -245.94709277 -60.32270193
v -55.44149503 19.39072460 -29.85837869
v -53.18894237 18.78691092 -32.14051202
v -57.46841803 19.41322908 -29.89739925
v -73.73961806 -236.32512987 -56.49026483
v -69.85019147 -237.82148957 -56.12162873
v -51.95329338 23.18477444 -30.91196902
v -38.86080161 -239.33906853 -61.89339608
v -3.69649776 -250.93924999 -66.47481769
v 14.44999781 -244.79000270 -65.41000307
v 18.85000244 -246.22000754 -63.08000535
v -79.45141196 -235.92515290 -58.54520947
v -77.24436373 -240.29327929 -58.93887952
v -71.73371315 -240.24963379 -58.38615447
v -63.69110942 -238.27445507 -57.68044293
v -62.31832504 -239.60852623 -58.34886059
v -67.37304479 -240.94378948 -59.04487520
v -65.10435045 -240.90956151 -58.98632109
v -61.44253910 -239.46316540 -59.35566500
v -54.61902171 -241.28951132 -60.96001342
v -40.61314464 -241.48894846 -62.91718036
v -36.92197427 -243.07486415 -63.53124976
v -10.84537245 -248.92295897 -64.72919136
v -11.87687647 -245.30664086 -63.69346380
v 8.62019695 -246.63168192 -67.26146489
v 12.40000129 -247.29000032 -65.92000276
v -56.67123199 6.72082091 -31.25128895
v -60.40340662 9.13073588 -27.05457993
v -58.09060857 7.61940284 -30.10527603
v -84.19378847 -236.60613596 -57.77722225
v -81.31919801 -240.56360126 -58.42674896
v -75.31709224 -240.29359221 -59.59497765
v -70.21619380 -240.20132422 -59.47890505
v -61.73809618 -242.65705049 -60.32007188
v -43.34018379 -243.52164567 -63.30725551
v -39.87077624 -242.99840629 -63.64151090
v 3.47699807 -250.75861812 -67.62886047
v 13.56999762 -246.09999359 -65.44999778
v 14.93933704 -247.58002162 -65.15815109
v -70.92260569 -242.05870926 -59.91814286
v -53.51801589 -243.98575723 -62.38020584
v -47.74647951 -245.80511451 -63.80327791
v 17.57603697 -250.43472648 -63.23185563
v -77.14628428 -242.26693809 -60.73931977
v -72.69576192 -242.22306907 -61.23475358
v -67.29117781 -244.32776868 -61.48591638
v -14.90184106 -255.25054336 -66.51880592
v 8.42205435 -251.56849623 -66.08020514
v 11.76293008 -252.38388777 -64.09410387
v -64.42910433 -246.18192017 -62.18845770
v -58.07637796 -244.81326342 -62.21642718
v -44.46247593 -248.10849130 -65.07776678
v -83.33999664 -243.48999560 -59.33000147
v -86.73052490 -240.53122103 -59.57769230
v 6.48390083 -253.56307626 -67.01499224
v -73.00847024 -246.35799229 -62.22229078
v -70.73148340 -246.21605873 -62.40414828
v -51.93352699 -249.73133206 -64.70425427
v -41.51103273 -247.37977982 -64.85239416
v -58.11671913 -247.64354527 -63.30681592
v -68.10415536 -246.11677229 -62.51761317
v -60.79944596 -248.19426239 -63.55997920
v 3.99909075 -254.94098663 -67.44390726
v -66.83605164 -248.39039147 -64.17956203
v -46.44070193 -249.52629209 -65.18471241
v -21.87895030 -260.62250137 -67.80003756
v -19.67672445 -254.95195389 -66.44602865
v 9.00409091 -253.49503756 -64.78250027
v -74.88617301 -248.34327400 -63.66603822
v -6.40325621 -259.10910964 -68.84074956
v -8.24098010 -251.86589360 -66.05722755
v 0.14540352 -258.70224833 -70.17545402
v -0.95923233 -254.32196259 -67.91453809
v 6.55971654 -257.15184212 -67.11300462
v -79.97805625 -246.76172435 -62.38700822
v -84.11739022 -245.91277540 -61.17980182
v -77.27306336 -247.21869826 -62.77322024
v -71.24930620 -248.29095602 -63.55039775
v -68.23984534 -248.95471334 -63.44235688
v -55.99640682 -250.95593929 -64.88895416
v -12.34875619 -253.30743194 -66.01062417
v -11.29936147 -255.63281775 -66.84959680
v 7.83867110 -255.68190217 -67.10463017
v -59.28358808 -250.68998337 -64.94042277
v -58.58072266 -33.06102753 -39.01516646
v -61.30490080 -33.63497183 -36.87875718
v -61.18988618 -30.07633425 -36.82015091
v -4.83191386 -255.46461344 -67.86917150
v 3.30986385 -260.83099842 -68.91548634
v 7.20920740 -260.78826189 -66.32564217
v -79.96153831 -249.58577752 -63.00526857
v -82.74791390 -249.32551384 -62.96361983
v -85.87434143 -246.31668627 -61.95776910
v -65.06577134 -252.27686763 -65.63035399
v -69.57074255 -253.41907144 -66.15525484
v 22.18811400 63.94565105 -23.53823371
v -52.70873755 -251.71294808 -65.09101391
v -40.18361494 -254.22349572 -66.73666835
v 1.97665021 -261.52342558 -68.52247566
v 4.90643317 -259.04390216 -67.10364670
v -77.75770873 -251.12858415 -64.31958079
v -73.98312539 -251.30838156 -64.87455219
v -61.89510599 -252.93317437 -65.76468796
v -53.96563560 -254.37477231 -66.08644128
v -38.96314278 -259.07984376 -67.67406315
v -80.84053546 -251.85325742 -64.28599358
v -43.12291741 -257.82677531 -67.58173555
v -12.26626150 -267.77261496 -71.25417888
v -9.14447848 -260.34975052 -68.94592941
v -10.04657336 -263.25774193 -69.89161670
v -1.57470407 -264.29396868 -70.61729580
v 14.67041764 121.03600800 -6.91555999
v -81.54561371 -255.08579612 -65.12871385
v -77.37427950 -253.66038084 -65.38063288
v -66.78961962 -255.02121449 -66.71415269
v -63.37674707 -256.00582361 -67.03916192
v -60.23498997 -256.25956059 -66.95623696
v -57.43400753 -257.72899389 -67.25169718
v -50.99857971 -257.36084580 -66.90577418
v -5.64767327 -263.71768117 -71.52926177
v 1.65645138 -263.30268383 -69.48700547
v 4.31742752 -265.72677493 -67.23254174
v -85.29653400 -254.99418378 -66.01700932
v -74.46245104 -256.07767701 -66.34377688
v -80.96438646 -257.00339675 -65.69509208
v -72.33628631 -258.93896818 -67.28520989
v -68.95229220 -258.19355249 -67.18010455
v -61.78475171 -258.55377316 -67.77219474
v -65.52215666 -259.47466493 -68.22429597
v -5.76295750 -268.99996400 -70.57211548
v -4.31966549 -267.11931825 -70.26010752
v 2.33301125 -267.36679673 -68.70631129
v -58.86388198 -259.69126821 -67.70886481
v -43.03257540 -263.34273815 -68.00013036
v -18.14629324 -271.35157585 -71.15045935
v -16.09309763 -268.30017567 -70.73127478
v -78.28798890 -261.60749793 -66.09269232
v -73.48186523 -263.00778985 -67.17786193
v -63.29371035 -262.36197352 -68.89291108
v -60.95900014 -262.31482625 -69.06139106
v -57.92359263 -262.74004579 -69.08372790
v -51.65352300 -263.51872087 -68.62644851
v -47.55332321 -265.86583257 -68.86855513
v -32.38245100 -271.04675770 -69.61778551
v -21.20676823 -270.15209198 -70.24691254
v -8.85711890 -271.19541168 -70.29929757
v -53.56438830 -265.35868645 -69.20839846
v -7.51076825 -270.82288265 -70.20235807
v -65.71383774 -264.20563459 -68.40929389
v -43.45404729 -268.50107312 -69.12105531
v -36.57331690 -271.10791206 -69.79525089
v -22.08152972 -264.12457228 -68.64444911
v -10.82090754 -272.51374722 -71.51626050
v -82.30564743 -262.06922531 -65.70700556
v -49.53111708 -267.30772853 -69.19624656
v -40.28257355 -271.16373181 -70.07198036
v -13.26064672 -272.35320210 -72.41918147
v 17.10907742 122.24569172 -7.02095777
v 17.56934822 123.90575558 -7.13019399
v -9.75418556 -272.66734838 -71.47207856
v -86.03026718 -260.67930460 -65.42926282
v -88.56502175 -255.03599644 -65.23139775
v -58.37046355 -267.90463924 -70.02575696
v -54.87410352 -268.67997646 -69.90187615
v -23.16459082 -271.86378837 -70.29925287
v -20.28066665 -271.20116353 -69.94830817
v -14.96039424 -273.40230346 -72.33557850
v -85.58575064 -262.27247715 -65.46920538
v -67.19989330 -266.26580954 -68.37469339
v -42.12859273 -271.86116576 -69.88873333
v -12.08042074 -275.04393458 -71.00836188
v -83.70548487 -263.51118088 -64.07158077
v -60.84728986 -267.46493578 -69.64931637
v -51.87647417 -269.37323809 -70.06531209
v -15.72864689 -276.15395188 -73.42644036
v -10.31385548 -274.28776026 -69.77984309
v -7.53475865 -272.86177874 -68.94647330
v -9.39617027 -276.85913444 -67.50683486
v -88.75410259 -262.49697804 -63.86491656
v -86.03404462 -262.86154985 -63.04697692
v -79.44417745 -264.82528448 -64.20227885
v -76.42788440 -265.44061303 -65.18547237
v -71.79730386 -266.18871093 -66.59653038
v -63.88118863 -267.04254746 -69.52703744
v -35.47938541 -272.46734500 -70.59888542
v -20.88994905 -275.42918921 -72.23366946
v -47.83154652 -270.33144236 -69.89210844
v -31.52412549 -273.24384451 -71.06903195
v -27.19364315 -273.90292287 -71.30581141
v -86.95462346 -264.18444514 -64.38428909
v -85.27530730 -265.56339860 -63.95392865
v -23.93929847 -279.15912867 -72.48684764
v -39.76337612 -274.39427376 -70.50539553
v -11.43508218 -280.41446209 -69.76040453
v -64.23741579 -269.15106177 -68.48417222
v -52.05193162 -273.14668894 -70.02983987
v -28.16100419 -277.58824825 -70.97031921
v -82.95415342 -266.16665721 -63.16437572
v -78.20075750 -267.33070612 -63.55938315
v -66.71820581 -268.87536049 -66.87421352
v -57.77487531 -270.87181807 -69.57709044
v -47.53261432 -274.00341630 -70.51617652
v -14.14004434 -282.55292773 -73.12346250
v -72.34835625 -267.79800653 -64.35555965
v -68.47283244 -269.61210370 -65.26596099
v -18.00340787 -283.30522776 -74.07069206
v -20.39206028 -279.40902114 -73.11742753
v -20.38742043 -284.59760547 -74.02857393
v -75.28100908 -269.19227839 -63.23187798
v -66.91998243 -269.35467124 -65.81576914
v -54.66118455 -276.02446079 -69.31729615
v -37.49162331 -278.17606926 -70.94822079
v -44.06886175 -276.99682117 -70.74378431
v -33.50439295 -278.99941802 -71.19875401
v -30.17940372 -281.17713332 -71.53897732
v -28.17083709 -280.95629811 -72.11230695
v -89.98870850 -265.73181152 -63.53716552
v -45.10144889 -279.56005931 -70.54113597
v 0.29984966 125.66088140 -16.01472870
v 0.38259602 122.63067812 -15.20322077
v -122.78762460 -267.08865166 -38.68781775
v -122.36493826 -264.43657279 -40.01225159
v -122.05010653 -267.27509499 -40.56277126
v -122.99301475 -268.26304197 -36.68757528
v -122.95631319 -265.37695527 -37.58367524
v -74.55895841 -271.53193951 -61.65401638
v -73.02339375 -270.02245188 -62.45040148
v -69.33522224 -272.12825418 -62.87122518
v -69.51978803 -268.88602972 -64.79055434
v -61.70232967 -275.70027113 -66.58989191
v -62.92311847 -272.21569419 -66.71651453
v -58.80750343 -277.91973948 -66.38279557
v -54.05518040 -279.14711833 -68.17243993
v -51.98915303 -275.34341812 -69.57390159
v -44.40356418 -283.48028660 -69.71519440
v -38.74612600 -280.73978424 -70.97183913
v -35.36305577 -284.19688344 -70.99296898
v -32.43847191 -283.91870856 -70.78018039
v 19.88500170 121.72231823 -8.54552723
v -26.11010708 -283.61165524 -73.30204546
v 26.24179795 124.16890264 -7.55945919
v -71.80482894 -273.69585633 -61.06697395
v -31.14482574 -282.28223324 -71.73496485
v -29.90840562 -284.09484029 -72.68102467
v -19.48021911 -286.89441085 -73.45394045
v -79.30102944 -272.92668819 -62.24644184
v -81.61642402 -270.17813921 -62.71293014
v -77.41280645 -271.48196101 -63.17758560
v -65.22189081 -274.58056808 -63.76362592
v -69.50171292 -277.68382430 -61.01605296
v -31.53838217 -285.29602289 -71.49041444
v -30.41347675 -287.49036789 -71.53012604
v -23.75582047 -289.62972760 -73.86375964
v -21.27711847 -289.16922212 -73.15540314
v -90.47915787 -273.01266789 -62.84660846
v -92.87045896 -271.35193348 -62.74480373
v -92.87070483 -268.93469691 -62.95170635
v -74.89067316 -273.05066586 -61.35444343
v -75.71846992 -275.83736181 -60.58860198
v -63.85866553 -278.46443653 -62.71728128
v -65.51956385 -277.08438039 -61.90325320
v -39.93004188 -288.10375929 -68.77639145
v -35.42695940 -287.61890531 -69.98834759
v -28.68477441 -283.74558687 -71.42864913
v -29.46700715 -288.68603706 -72.38092273
v -86.99095994 -273.98893237 -62.59225309
v -86.85164899 -270.47702670 -63.18061799
v -80.62399924 -276.59511566 -61.35851145
v -82.95264840 -274.64967966 -62.28825822
v -77.20778137 -274.18777347 -61.83438748
v -71.95515931 -278.15195918 -60.11166796
v -52.78124288 -283.58158469 -66.09382480
v -50.62616616 -281.08295798 -68.50368530
v -83.38902891 -271.87997103 -62.43411079
v -65.65809250 -279.34896946 -59.30276588
v -43.52579638 -287.53107786 -67.75028259
v -46.90244794 -284.62734818 -68.00363958
v -20.82494460 -291.11215472 -72.14835286
v -49.89643767 38.39513659 -29.00776640
v -51.20859668 35.47073528 -28.42262387
v -19.67523620 -291.56604409 -70.47667354
v -18.31269637 -289.57399726 -71.52868807
v -90.25802463 -277.24614739 -61.00380048
v -50.65582320 -287.25767136 -63.58701736
v -29.10797484 -292.82483459 -71.51937485
v -25.58149025 -292.65049100 -72.55457342
v -23.84687215 -291.82896018 -73.53785634
v -18.69762875 -293.04394126 -69.21328604
v -77.12968439 -279.90877628 -59.71956998
v -35.03359854 -290.39978981 -69.78651136
v -85.83027869 -277.29365230 -61.20816246
v -83.26973021 -277.34774351 -61.76537648
v -80.71608096 -280.51474690 -59.62501094
v -31.42506629 -291.50432348 -70.82691044
v -22.90332317 -293.75475645 -72.20449299
v -24.84837547 -295.92406750 -70.08177042
v 20.30638792 140.17902315 -4.82528796
v 19.72654089 137.02194393 -4.98259673
v 18.54601689 137.87765801 -5.25746262
v -55.06631732 -282.60490298 -65.01037627
v -34.35069695 -294.53939199 -67.28203595
v -27.93704718 -296.21404409 -69.72401589
v 17.22457819 140.07446170 -5.10965288
v 18.27756129 142.25603640 -4.32739593
v 18.55424047 140.14142752 -4.82577039
v 27.44360827 117.51234531 -8.23119096
v 26.39640123 117.62601137 -9.62383486
v 26.64309181 119.50236559 -9.13746469
v -123.36637825 -270.64841986 -38.11275214
v -56.97636306 -285.86390615 -59.06593427
v -58.05094913 -282.47666359 -62.88725883
v -54.34439704 -287.67618537 -59.81405824
v -40.81322998 -291.47860408 -66.04029238
v -73.60687852 -280.58773279 -54.56004292
v -71.86680287 -282.51925111 -54.16153371
v -72.83136249 -282.61062503 -53.40201780
v -44.76959258 -292.73623228 -62.18107045
v -21.52983099 -296.79146409 -66.42280519
v -23.29791337 -296.43580317 -68.61317158
v -21.72236890 -294.94097829 -69.63016093
v 33.80436450 141.76908135 -4.48293658
v -24.56268668 -295.14101148 -71.07468694
v -20.46016045 -294.59387064 -69.89554316
v -78.65165174 -282.96542168 -54.64065820
v -75.69217682 -283.66267681 -54.02472615
v -26.32673271 -298.70602489 -68.10545176
v -71.24058902 -283.43927860 -53.22965235
v -68.53936613 -283.10123086 -52.22977325
v -69.85492259 -285.02035141 -52.49238014
v -67.35353172 -281.86735511 -54.50682715
v -30.17432988 -297.00332880 -68.28364730
v -93.42812002 -277.01154351 -58.76309425
v -90.47766030 -280.75546026 -57.91771412
v -67.30899215 -285.77643633 -51.58943683
v -50.79305917 -292.14277864 -58.15094709
v -50.23938045 -290.01802206 -60.90765074
v -23.11158739 -299.78188872 -66.96119159
v -81.94660395 -282.10598230 -58.20686743
v -83.17270130 -283.47280622 -55.59574068
v -85.16767621 -281.87924623 -58.41463059
v -80.62072098 -284.62556005 -54.76533994
v -73.81547987 -283.40369463 -54.41794917
v -75.70002973 -283.88285637 -52.64754593
v -71.46663219 -285.68574786 -51.04378983
v -30.11589684 -300.80422759 -64.81904536
v -101.96613520 -279.20603752 -52.08837986
v -105.44858873 -274.11690354 -53.66506428
v -101.43392533 -273.38388562 -57.11716786
v -96.91396356 -279.12101150 -55.48864231
v -101.42101347 -276.65123343 -54.50332537
v -95.50257772 -276.64119005 -58.57584625
v -74.25307482 -285.62241793 -51.67614669
v -44.86113414 -295.62953115 -57.90568143
v -31.89497441 -297.32125998 -65.77252597
v -104.79532927 -276.62217617 -51.65022239
v -108.18244517 -276.90112591 -46.92785814
v -94.43935752 -281.59418702 -54.22212929
v -43.51090640 -295.89411616 -59.73874032
v -33.78199041 -298.16195369 -64.08490241
v -37.01764718 -299.01707172 -60.90030819
v -31.10702522 -300.08092523 -63.86584789
v -33.37480128 -299.98853803 -62.14747205
v -122.28015065 -272.78509736 -37.82266006
v -120.58108300 -269.86497641 -40.53389281
v -118.72012913 -275.60982108 -39.44233060
v -113.38624358 -273.29429984 -46.09167948
v -110.63002050 -279.14288640 -43.04507747
v -112.95040697 -275.30053258 -44.64149103
v -110.51526666 -276.54656768 -45.59934884
v -42.16660187 -298.26885462 -57.25291371
v -39.33137283 -299.47158694 -58.45525861
v -48.10987413 -294.94443536 -55.65383285
v -50.44284090 -292.90753603 -55.10744825
v -53.60366777 -289.96258974 -56.52739853
v -111.94931716 -270.54384351 -49.71877858
v -117.17155576 -269.68330145 -44.83955726
v -87.80985326 -280.67487478 -59.34756994
v -83.47480744 -280.77179193 -59.87173319
v -69.91527230 -282.08151460 -55.45302108
v -123.93999845 -265.21000266 -41.25000164
v -122.82348424 -265.25545120 -41.77217558
v -123.32999706 -263.90999556 -42.17999801
v -121.83400244 -264.46476579 -42.58575290
v -119.12307888 -266.35947824 -45.10613158
v -121.74411118 -266.51939750 -41.94828123
v -101.71453655 -267.90967584 -59.21457335
v -97.88369387 -269.76743340 -60.96374243
v -74.39787686 -281.13606572 -58.93367529
v 27.27176808 140.81940055 -2.78292410
v 27.18414553 143.60736310 -2.63000745
v 28.57062966 141.46195352 -2.68516596
v -119.04767901 -262.42914796 -44.37929019
v -122.52677977 -263.01214099 -41.65014625
v -63.00088763 -280.86858988 -59.66519192
v -64.75267559 -281.58730268 -58.12159926
v -59.60270390 -282.28527308 -61.52819470
v -112.25023121 -265.36974311 -52.10263655
v -115.56155980 -261.63682342 -50.87603256
v -115.52720517 -261.45699620 -49.43751916
v -112.00147867 -261.17792726 -54.48128656
v -108.31121355 -267.90153980 -54.68512699
v -8.85833893 149.79329705 -19.37464438
v -11.32703107 148.84193242 -20.30014060
v -8.70090723 151.52359009 -17.48427749
v -114.22041804 -261.30869985 -52.80878767
v -113.67923766 -258.88869166 -53.76954749
v 9.73590836 154.57354486 -6.30464498
v 11.73752360 153.48365903 -4.42688167
v 11.55294385 152.13704109 -6.48258300
v -113.31749707 -256.75567985 -51.48006231
v -112.16469109 -257.06031919 -55.39058149
v 13.11032753 153.01740170 -3.97746312
v -107.25822300 -262.12140918 -58.32022429
v -104.96108979 -256.71997666 -60.58718264
v -104.09957916 -265.72364569 -59.67291445
v -101.20365769 -256.45402074 -62.44617328
v -93.34359318 -256.16970658 -63.77862394
v -96.57131881 -258.50188732 -62.79877573
v -105.99107295 -255.75327873 -59.46176499
v -104.46773469 -253.68869305 -59.80972946
v -103.90156507 -255.23617864 -60.92041358
v -101.74640268 -252.95868516 -60.88981405
v -97.76307642 -256.53028488 -63.18578869
v -15.22428356 151.39321983 -20.37587389
v -101.50711983 -249.14138019 -60.07554382
v -97.67958522 -252.45451927 -63.12692910
v -94.39281374 -250.26839972 -62.86334246
v -92.44526923 -249.93827939 -63.40445578
v -98.11718017 -249.23276901 -61.67495996
v -89.36700225 -251.47116184 -64.16672468
v -88.86255324 -245.89684606 -62.43722141
v -88.45090866 -249.05455112 -63.44123185
v -112.70511895 -242.15757847 -41.64870456
v -113.81600797 -245.06561458 -41.21228307
v -104.56818342 -245.99105120 -56.97975308
v -94.82762963 -245.55706978 -61.56214699
v -92.30685979 -244.57000196 -61.45247072
v -92.63817221 -245.42364478 -62.21633032
v -94.84593570 -243.81586909 -62.51352280
v -91.73357487 -245.48688531 -62.04190478
v -90.09020776 -245.30385435 -62.11277843
v -90.95476568 -246.97719514 -62.86007911
v -92.37986058 -243.27553809 -62.32509017
v -97.65505791 -239.90163207 -60.50569192
v -97.75072336 -243.06613207 -60.89556590
v 23.18009920 158.15152228 3.77216446
v 18.44756305 158.22313726 2.58656521
v 21.08510770 157.96199441 4.83147847
v -91.69328958 -240.81888795 -62.72298098
v -89.09361064 -242.77518690 -61.03957444
v -91.07737243 -237.18760908 -62.05804646
v -11.46237180 152.40639448 -19.08358373
v -10.10223012 154.51222658 -19.36322264
v -21.90126479 -301.35434866 -63.60200047
v -21.76423557 -301.01549625 -65.55781513
v -97.48324752 -236.64303124 -59.88388509
v -96.08051926 -236.32502556 -61.40550599
v -103.65734249 -233.38373005 -53.99443954
v -102.54652053 -235.24573445 -56.09369278
v -104.00201380 -236.08329892 -53.86593938
v -103.24528068 -232.69154131 -52.93224752
v -103.32858562 -234.80513692 -53.52625996
v -55.34691364 38.20052370 -24.89329875
v -52.05160007 39.82853517 -28.13233435
v -21.84817754 158.67516398 -20.05912364
v -94.68987584 -232.69371688 -60.77763438
v -94.02056038 -235.51699519 -61.97816879
v -91.55214578 -234.70787704 -63.06357682
v -92.39345789 -237.57797480 -62.67746538
v -87.86226809 -235.59030890 -60.68929285
v -90.53131193 -235.07696390 -61.90430373
v 4.91119083 164.09322619 -11.69917267
v 7.79971434 168.88403893 -9.26049519
v 8.20509996 164.37831521 -8.80096853
v -85.42878926 -232.75242746 -60.57518348
v -102.06954926 -230.66753149 -54.50659245
v -98.46723825 -232.84356296 -58.77023563
v -100.06321222 -231.84533417 -57.25808442
v -98.39797020 -230.54943979 -57.93502927
v -98.39172661 -234.96298492 -59.15376544
v -101.21680051 -238.20325732 -58.39271843
v -97.09862620 -229.64192927 -58.62472206
v -96.66799754 -232.82231390 -60.05289033
v 12.64131814 172.23560810 0.20543381
v 12.10485864 173.02063107 2.04980583
v 12.54283544 171.04265094 -1.14045257
v -95.12107074 -230.45487702 -59.73641574
v -92.42801368 -233.45689476 -62.69390136
v -90.14530480 -233.73520374 -62.94805557
v -88.60669285 -228.27208042 -61.57370284
v -84.05999839 -230.01000285 -60.44999883
v -90.89899063 -232.13104904 -62.64846027
v -79.89887148 -230.99985719 -58.36966261
v -101.40598565 -225.45626760 -53.64350602
v -101.54356807 -224.44143891 -53.19494754
v -103.20935398 -229.17759418 -52.43599042
v -104.11923379 -229.87250984 -51.27150193
v -101.57439858 -228.51569951 -54.13105339
v -29.04041670 -214.26022053 -36.78086028
v -26.65151469 -213.35856616 -37.48260811
v -27.52580121 -211.85605228 -35.81193462
v -97.63037413 -228.10906172 -58.01817030
v -94.51086074 -227.69036889 -59.33597684
v -84.94999260 -226.29000247 -60.16001478
v -77.69613713 -226.86122358 -57.76776373
v -111.05912924 -281.38950467 -34.72968563
v -112.44467646 -279.99615669 -35.43274105
v -60.32587588 -287.85026073 -46.93162441
v -58.75103176 -288.83934021 -45.37057877
v -60.44479460 -288.26373816 -43.02918166
v -98.06710482 -223.13818336 -55.47669530
v -100.73097050 -220.44333816 -52.53526568
v -96.86073661 -224.24028814 -56.86526373
v -94.34628487 -223.19938242 -57.85933509
v -86.42420918 -225.09752214 -60.15812233
v -74.09847528 -223.77704084 -56.37517199
v -102.64918208 -223.04864228 -50.10040104
v -101.25119984 -219.11813319 -49.54246432
v -100.21264106 -218.09042990 -51.72682554
v -103.64348441 -222.89583087 -47.12894186
v -99.36656803 -219.90914643 -53.64153907
v -82.59999752 -222.88000584 -58.80000070
v -81.17963374 -219.45999563 -58.06317925
v -79.77098972 -222.35137224 -59.21567231
v -38.75473887 109.76541787 14.00773227
v -40.42170569 109.92646962 15.21364879
v -40.29680789 107.88729042 15.04534669
v -73.06915522 -222.50722349 -55.81636354
v -50.46486109 114.76926506 14.17012513
v -52.37210914 117.38906801 11.51486672
v -51.28021166 114.48028684 12.49611378
v -100.47344863 -216.58354998 -49.82531071
v -97.60639817 -217.17070043 -53.64076421
v -91.92411602 -215.62425792 -56.62964657
v -90.01999348 -222.05999494 -59.11000073
v -87.29007095 -216.55067801 -58.17647278
v -87.40939200 -220.92087567 -59.11844596
v -78.75999808 -216.71000123 -58.01999941
v -23.44993316 107.88834840 12.16631196
v -22.63737470 110.08290201 12.73931563
v 44.47462037 118.86616796 -6.69531571
v 45.32871395 117.38281697 -7.00602774
v 42.66794026 116.05060846 -8.82023200
v 28.61726657 95.20352632 3.44727281
v 24.56678636 94.78565305 6.12853095
v 21.69703878 88.26150000 5.17828111
v 24.22063611 115.18108845 -10.71031485
v 23.78732711 117.39619821 -10.30604355
v 25.78142658 115.42692780 -10.61538886
v -100.24166107 -212.61900663 -48.29917848
v -100.31678528 -211.58824861 -47.37008363
v -26.06000006 91.94000065 9.65999998
v -24.10574444 93.76641363 9.21781268
v -27.10999921 90.25000036 7.93999992
v -100.59269518 -214.07571435 -48.79698157
v -101.12085193 -213.04461360 -46.26380652
v -98.76654297 -213.72728050 -50.71466416
v -96.51718289 -209.72961187 -52.78280005
v -99.67075288 -214.02721107 -49.76914078
v -100.37248582 -212.82227337 -48.87815192
v -83.86165649 -211.51539683 -56.74697086
v -83.04003626 -215.45976400 -57.68125504
v -37.14345768 84.10530537 15.68180136
v -37.50582412 86.87811345 15.93416557
v -38.96401450 83.21361989 15.48139844
v -78.06000113 -215.01998603 -57.44999647
v -77.44780928 -214.91464972 -55.96553534
v -74.78037477 -214.92032707 -55.89105561
v -71.86085731 -218.61226857 -54.81242761
v -97.54455090 -209.03295279 -50.45368522
v -7.58483168 73.32784683 11.25147380
v -3.52179026 74.14032519 11.66259404
v -5.68492059 76.37236267 11.98064443
v -94.75002438 -210.00325680 -55.51307648
v -88.93281221 -210.26691794 -56.09809235
v -88.05999905 -209.35000479 -56.94000050
v -85.29724181 -207.42258430 -55.23108691
v -77.11488754 -206.54812455 -54.16513234
v -79.65021580 -210.53397655 -55.82522228
v -76.33870095 -213.21927011 -56.39299378
v -77.51780748 -214.03756738 -56.52446300
v -75.01940429 -210.08664370 -55.07399887
v -72.64966518 -212.92582154 -54.89137769
v -16.96879230 77.47486234 9.52388905
v -17.30038039 80.14772832 10.22022218
v -96.96625918 -204.49413359 -51.19206756
v -13.74679245 70.50198317 10.35014633
v -89.51754123 -206.93573356 -56.04070798
v -90.22527188 -204.10376787 -55.97182363
v -86.19827777 -206.05888963 -55.19416556
v -81.27423376 -205.56065440 -54.88486961
v -79.54438776 -203.58447731 -54.71502244
v -75.25847107 -204.88573611 -54.97392640
v 30.33484519 39.75455090 -5.03318664
v 34.04523805 41.99567065 -7.23028975
v 30.37812375 40.42072222 -6.17145188
v -72.69514352 -207.39917457 -53.67253348
v -96.17361426 -202.15420425 -51.79202557
v -95.13489157 -199.37556982 -52.60296911
v -10.75474266 143.30957830 -20.29513940
v -7.54709868 144.11661029 -18.99581961
v -87.84499019 -203.37986946 -56.26641586
v -82.98145235 -202.39348710 -54.01035026
v -25.86245909 -301.36516690 -66.30352139
v -25.18164553 -301.47123337 -64.56030160
v -76.06949657 -202.27114856 -55.04097790
v -96.14687413 -196.94149494 -50.55478588
v -97.18298167 -198.32216203 -48.74363542
v -97.25668281 -198.74966145 -50.33348873
v -95.19045055 -195.69230080 -52.21071094
v -96.77574784 -199.58032668 -49.37475175
v -84.70068127 -199.78487492 -54.35078964
v -84.93001014 -196.76999748 -54.06000093
v -86.39937639 -193.17008555 -53.72697487
v -92.61302650 -193.27853620 -52.56541446
v -51.46256462 44.57324371 1.73868448
v -51.24776065 42.76368767 2.10160017
v -50.84362626 44.92858797 3.13896290
v -76.21335238 -200.18948615 -53.85364220
v -72.50532508 -196.84991241 -52.20890045
v -72.34239578 -199.14588332 -53.71306464
v -74.08841699 -201.60025358 -54.70656976
v -71.86990231 -202.39631832 -52.90014297
v -70.07750869 -197.09771872 -52.14348808
v -95.12160718 -193.37387383 -50.80088228
v -79.71231639 -197.03744352 -53.82111296
v -75.17877221 -196.37300074 -53.37068439
v -95.03966570 -188.35242093 -49.75334182
v -97.57789224 -189.75797296 -45.32860965
v -98.42000157 -192.82999635 -45.43999955
v -93.84936094 -188.71363997 -53.50075662
v -88.71947229 -189.19549882 -52.89040133
v -80.75433224 -193.04315746 -52.91527137
v -77.34052092 -193.81180406 -52.91182920
v -74.91213828 -190.80682099 -52.50237137
v -72.09859788 -195.79355419 -53.29810083
v -70.35626471 -190.80188870 -52.01237649
v -96.31900489 -193.86304915 -49.10727590
v -93.02836657 -185.37862599 -51.32257938
v -84.49947834 -190.30717015 -52.67986283
v -31.30703792 48.11583459 8.81067663
v -28.09795178 47.22890258 9.64080263
v -86.85094863 -186.83198094 -52.45177820
v -71.23127580 -189.32412565 -50.80762133
v -74.43427294 -188.48341703 -51.95790157
v -72.25827128 -184.24561620 -50.94704777
v -70.30913979 -186.69031560 -51.66178942
v -89.32283521 -184.50157344 -52.22905427
v -75.87163150 -185.85903943 -51.61381140
v -89.34922516 -177.08399892 -51.65069550
v -74.39000160 -181.58000708 -51.16999894
v -70.57255507 -183.48190188 -51.40452832
v -79.87146825 -171.05661333 -48.79234731
v -77.68527418 -181.34735525 -50.86749420
v -79.83059436 -178.69216204 -50.09654909
v -72.53660262 -177.72319913 -50.60945451
v -54.09688130 -183.27549100 -46.34589702
v -81.27456903 -172.28852212 -49.24228415
v -75.41613281 -176.97612941 -50.25118589
v -87.52675354 -172.08665609 -50.94167218
v -88.92872930 -170.23687065 -49.10990596
v -90.68144113 -174.13949966 -48.35068434
v -91.33999795 -177.99000442 -49.86000434
v -81.98825270 -169.57603395 -48.49523306
v -74.74153489 -171.70575261 -50.00161752
v -69.76136565 -167.69774258 -49.49841276
v -68.83215159 -173.99874330 -50.47946423
v -86.56323701 -169.82299089 -51.11134052
v -44.60983723 -175.32227933 -44.62295026
v -47.46668786 -174.11161959 -44.62885112
v -75.98292083 -165.95129669 -48.74462634
v -38.35672513 -171.60099745 -43.81790385
v -39.19103742 -174.44540560 -44.90073398
v -83.01172405 -164.07077014 -49.01870713
v -85.61767638 -165.71830213 -50.13457313
v -79.79867607 -165.17050564 -48.48104343
v -77.53596455 -164.03803229 -48.09046909
v -84.54380929 -162.16936707 -48.69226739
v -68.01726669 -160.37184000 -46.30145803
v -72.22354412 -160.04358232 -46.74533755
v -81.27620816 -161.16143763 -48.07110503
v -75.01772791 -157.25816786 -47.23735526
v -53.75593528 -162.36516833 -42.77747124
v -86.01849526 -160.95387936 -47.66609520
v -84.30942893 -157.22982585 -45.93751207
v -78.57836783 -157.91441500 -47.37081379
v -71.28947228 -157.04172850 -46.65523022
v -21.46703564 -158.62153471 -45.41801661
v -79.84867692 -153.57516706 -46.86681926
v -81.14812523 -156.04087710 -47.32822999
v -78.08423787 -152.30843425 -46.81244493
v -72.77144492 -153.59741449 -46.47643864
v -70.13306022 -152.50855684 -46.18813470
v -82.44884759 -153.51597965 -45.92518136
v -83.26226473 -155.59923649 -45.88865116
v -82.43202418 -151.16843581 -44.53464970
v -84.52720940 -152.70256996 -43.61407086
v -10.48546471 9.23529081 0.73302357
v -9.64548811 13.50402739 1.36494508
v -12.15133071 10.93930565 0.87813515
v -75.74690133 -151.75005794 -46.69119790
v -71.71025127 -150.88076890 -46.27891257
v -81.98414743 -148.49656820 -44.10279915
v -80.13577759 -147.67614007 -45.02637684
v -77.87297666 -148.19668233 -45.86570710
v -22.80209213 -148.39269221 -44.55685988
v -81.28648996 -145.46629786 -43.78072545
v -74.02929664 -147.61236310 -46.11454532
v -69.44793463 -146.88681066 -45.71071640
v -78.61594856 -146.09409869 -45.32614723
v -84.24347639 -145.71309090 -40.92713818
v -82.20522851 -142.99920201 -42.82309487
v -75.87284595 -145.95317841 -45.83906382
v -80.20374179 -142.45791733 -43.08047891
v -78.06774229 -142.88729429 -44.66384277
v -70.00108808 -141.39665663 -45.18626630
v -71.00963593 -145.31774819 -45.59854791
v -78.49197090 -140.37841558 -43.62361133
v -74.03424382 -141.53933525 -45.16622424
v -79.67706770 -139.29992914 -42.07553715
v -74.04871285 -136.84216142 -44.25616935
v -34.55074877 -136.91504300 -40.88516161
v -79.96527106 -137.17459142 -41.48600250
v -66.24884158 -133.77858698 -44.07681897
v -67.50402600 -142.32352376 -44.81971264
v -62.17170134 -129.38162684 -43.15347970
v -61.42738089 -133.87227058 -43.36916283
v -21.31697908 -141.15202427 -43.54422539
v -71.05585933 -137.45996356 -44.50356588
v -64.50203806 -135.33732295 -43.99558902
v -77.80616730 -133.00377131 -40.90102017
v -74.23516363 -132.45493174 -42.77552664
v -68.20556521 -132.58461654 -43.63889620
v -57.63889849 -132.06395507 -42.55226254
v -80.56591451 -131.82051480 -38.74232620
v -69.08531487 -130.20321727 -43.75878721
v -58.24133381 -127.51524150 -42.50214621
v -78.27869058 -128.74917686 -40.62039405
v -59.03053284 -80.59841394 -43.39694232
v -62.65297532 -77.68278569 -42.58001968
v -59.48662013 -76.87254995 -43.03615168
v -63.10015917 -82.03210682 -42.46598482
v -58.99187550 -84.33701843 -43.48137230
v -48.07040840 -78.73227447 -42.03452542
v -46.37468234 -83.79900455 -41.27049819
v -51.21033266 -78.21194828 -42.46180505
v -44.29905489 -79.43952084 -40.87317735
v -36.79251298 -81.62284642 -38.69503736
v -28.36935036 -75.50530881 -35.51982343
v -24.01840501 -80.85046709 -35.27744114
v -30.07991798 -82.33945072 -36.87777370
v -23.00678939 -84.48397368 -35.07899493
v -18.45627278 -82.33036846 -35.04420444
v -19.11509410 -85.36826074 -35.60250998
v -15.78244939 -78.23242247 -35.22395343
v -13.26715108 -82.65903592 -36.45985574
v -64.96874988 -75.46865940 -41.12914577
v -66.82371348 -78.30758393 -40.20642117
v -68.02465767 -76.63894445 -38.91809657
v -56.31474778 -72.61930406 -42.61523113
v -56.21308461 -77.65994966 -42.91402921
v -47.48924822 -75.68556070 -41.92682728
v -49.96653274 -72.52597064 -42.01019183
v -43.45720634 -72.49395549 -40.70788249
v -66.07031822 -71.72796875 -40.85590318
v -35.74331477 -72.58111238 -37.68584877
v -23.59962277 -75.81899315 -34.03557837
v -63.01093102 -71.94682211 -41.84345528
v -59.83148888 -71.01640850 -42.42499173
v -40.01753777 -74.66603816 -39.39946741
v -24.12025630 -73.24374467 -33.57943892
v -21.00303769 -73.85192066 -33.70064124
v -49.80842024 -68.67846847 -41.92179814
v -28.20592187 -70.48676908 -34.99696404
v -65.31579047 -65.80160558 -39.78630155
v -68.12197715 -69.72209364 -38.70109841
v -59.21138823 -67.10994989 -42.46784002
v -36.32969409 -67.59940088 -37.86075115
v -25.71816742 -67.40156561 -32.87394345
v -22.41393551 -67.27998704 -32.90314227
v -10.15427522 -70.68698108 -35.68287939
v -57.21641704 -64.29285556 -42.09231958
v -32.98441693 -68.27817112 -36.00703552
v -17.28468388 -63.69014084 -32.90877491
v -16.64914005 -69.46782768 -33.71226788
v -19.90883052 -70.98785043 -33.49611908
v -62.22697720 -62.89405376 -40.79159349
v -39.60424289 -63.82768601 -38.97422925
v -31.07389994 -65.17174840 -34.24288332
v -47.48114944 -63.56859952 -41.41079634
v -42.88698360 -62.08641827 -40.55792093
v -53.44313011 -60.09531394 -41.76643491
v -28.30343507 -60.91065705 -33.18515047
v -61.77141890 -59.74672735 -40.39796814
v -62.92721629 -58.16068873 -39.16500509
v -58.54265019 -57.59702250 -41.07543081
v -48.40458930 -58.59580263 -41.15088284
v -38.16662356 -59.20718610 -37.19751909
v -32.12833032 -57.41659179 -33.82574394
v -56.78814650 -54.48391289 -41.22472554
v -42.06792265 -58.30838531 -39.35620934
v -28.86547893 -56.23093247 -33.13442692
v -15.60924947 -55.92911690 -32.05987066
v -17.28423499 -60.22081524 -32.49230608
v -60.63874066 -54.59189788 -40.26635364
v -45.46960443 -58.65990371 -40.47167301
v -41.09107703 -56.05526268 -39.29848224
v -9.21528600 -58.82351473 -33.90606120
v -64.72293288 -55.23758009 -37.64900938
v -50.75525492 -52.44483054 -40.96769542
v -25.91392212 -54.38486114 -32.61785954
v -14.59862106 -52.11945251 -31.79702908
v -5.53944521 -59.92490798 -35.56829318
v -6.54221093 -56.66426569 -34.15823355
v -56.95936829 -50.15015975 -40.31904787
v -54.48582023 -51.81820318 -40.71988165
v -45.84838822 -52.75056139 -40.92018306
v -45.33460736 -55.65289408 -40.68459943
v -30.86789884 -52.22736672 -33.69625658
v -18.99871603 -54.13758010 -31.99519217
v -7.32577825 -53.96536738 -33.17236528
v -11.80170476 -53.87271941 -32.69304335
v -51.74946040 -49.51841384 -39.99890387
v -32.95400739 -50.04870892 -34.28949416
v -40.23707658 -52.84181982 -38.56943548
v -5.21153351 -54.81356382 -33.90956670
v -4.31591179 -51.67194456 -33.90778974
v -60.92347205 -47.76760936 -39.01016712
v -61.67457253 -50.33024028 -39.17715326
v -62.79413402 -46.70492187 -37.85867244
v -59.06471610 -46.32233828 -39.50564191
v -55.83044514 -47.74685949 -39.09853846
v -47.90704697 -49.66027662 -40.75074568
v -44.58453879 -48.10132831 -40.23322463
v -24.71239492 -45.88272795 -32.22189844
v -21.88804373 -48.42894152 -31.96083009
v -11.32284384 -50.60869828 -32.18955919
v -7.43888272 -50.49716309 -33.14743936
v -1.65278569 -52.42919177 -34.72670540
v -1.16427825 -54.55784872 -36.27311438
v -37.75477037 -38.49937022 -37.09668666
v -38.17433119 -42.69238934 -37.20849752
v -28.34116668 -41.38131440 -31.95709363
v -61.72182411 -44.72440854 -38.18713129
v -53.17831784 -46.11562937 -38.48406300
v -49.33727905 -44.81324553 -40.04026577
v -28.14641036 -50.58391765 -33.07475522
v -14.29138612 -46.16973177 -31.33596852
v -3.68265063 -47.58935794 -34.01557729
v -58.76046047 -43.63180324 -38.93000260
v -53.87684703 -42.21168533 -39.31445256
v -29.07541767 -46.18129879 -32.66767040
v -11.05981693 -45.39775103 -30.49438633
v -8.59200954 -46.82556912 -31.73873574
v 0.82001148 -47.39510641 -35.37964076
v 1.29532313 -50.29153824 -35.64989939
v 1.75709871 -44.49413717 -34.99124944
v -59.56960097 -38.21429238 -39.03787956
v -62.45542318 -40.30956328 -36.79584339
v -41.31038859 -39.23194483 -38.77080604
v -43.80410165 -33.59307349 -38.90535235
v -42.77501628 -37.60065883 -38.98261487
v -45.01636326 -40.00712559 -39.51139748
v -14.32694681 -43.04978997 -30.95309995
v -58.31800401 -37.58310899 -38.80013898
v -7.90647976 -39.65945542 -30.98827973
v -9.68993455 -42.11118817 -30.28040752
v -7.97178224 -42.96365008 -31.40126169
v -54.63311821 -35.47850251 -39.34107348
v -50.24803057 -37.15712577 -39.27290440
v -62.04651296 -38.19407895 -36.49344295
v -64.73673135 -35.08741781 -34.30218995
v 4.39958740 -43.47251728 -36.41985357
v 6.18633209 -43.87300089 -36.73874214
v -47.51176015 -37.38863766 -39.27892074
v 5.26737375 -37.39692271 -35.15615314
v -27.81328931 -35.41124985 -31.69263527
v -31.02950379 -39.25210238 -32.73298591
v -31.74977377 -34.55185518 -33.57708827
v -61.24452129 -37.12905571 -37.79476136
v -25.93570948 -38.52299228 -31.54579550
v -15.62449802 -35.20621359 -30.21008149
v 10.38376335 -41.27974063 -36.41214594
v 9.80562717 -46.61989957 -38.47860917
v 5.48514305 -48.49193245 -37.59516403
v 3.89436260 -50.34375936 -37.17408329
v 3.07723321 -51.83016881 -36.68674827
v -56.91945925 22.36486785 -28.17068808
v -54.34180051 22.41612971 -29.81308661
v 2.61541735 -53.74851078 -38.53768855
v 1.15131820 -52.41242424 -35.42393818
v 4.58325818 -53.10056731 -40.19293189
v 6.14822051 -53.76829952 -40.33288360
v 3.16991680 -56.71558529 -40.55322334
v 1.20271137 -56.06055260 -38.78241405
v 5.35173574 -58.98508057 -40.83309323
v 9.43189766 -53.55002359 -41.38122126
v 5.44396834 -51.15191638 -39.97643664
v 0.14937905 -58.02901834 -38.03038597
v -1.79210561 -56.37050793 -36.44261882
v -22.47976698 -53.59179154 -32.22405910
v -0.69398258 -61.45235524 -38.62308338
v 1.74500002 -60.68724394 -40.56239128
v 0.45095605 -63.37242573 -40.03458098
v 1.32939580 -58.42386931 -40.05728662
v -50.99118873 11.83822099 -0.83037018
v 4.80586290 -66.33546948 -42.05231369
v 1.87452242 -65.58126956 -41.74519330
v -4.65666084 -69.60465014 -38.06824610
v -0.59994770 -67.22193956 -40.54410756
v 1.49423734 -70.26977092 -42.89504513
v -1.79384416 -71.50056213 -40.66574201
v -7.29728956 -76.60536468 -37.67186776
v -8.81647039 -77.65261084 -36.71101853
v -12.16605492 -76.61464065 -36.10162809
v -7.68731441 -66.49227440 -36.03152558
v -4.95080277 -77.43206620 -37.83630207
v -3.53600131 -69.61967051 -38.83739933
v -1.89000077 -74.19614494 -40.16853496
v 0.78232191 -74.55162704 -42.69068316
v -0.04096595 -74.56360012 -41.60773009
v -3.27775860 -76.74132288 -39.13364932
v -3.89029784 -79.85270768 -39.52883556
v -1.82252517 -79.09296453 -41.43638909
v 0.58403186 -79.65911180 -44.05911267
v 1.13072409 -77.72783190 -43.62121597
v -10.54053474 -82.80357718 -36.91237420
v -6.44965237 -82.15548843 -38.53145614
v -7.98490923 -83.83850753 -38.21858391
v -6.94066798 -85.67238599 -39.52282667
v -4.38065501 -82.28846639 -40.00240192
v -5.28444536 -85.08386463 -40.37623852
v -2.91511021 -81.69052750 -43.17047074
v -14.80897330 -86.48401499 -37.01588139
v -9.38046724 -87.95802295 -39.12898898
v -2.47653504 -87.41713315 -42.11783037
v -3.18471063 -86.16103232 -42.31471196
v -43.47625002 -12.28958648 1.52302929
v -40.70186242 -14.40933067 2.12355284
v -66.15190953 -89.04089034 -40.15262425
v -63.47227097 -89.46691453 -41.43828899
v -51.79253221 -87.98757941 -42.68638790
v -56.82022125 -90.46775848 -43.00983623
v -47.96952754 -87.88440377 -41.61088169
v -26.94643103 -84.17507261 -36.15089878
v -61.45605072 -95.69560736 -41.90162942
v -64.58640844 -93.35919470 -41.18350893
v -66.08691812 -93.10065210 -40.24725407
v -55.83876371 -95.68504989 -41.92136228
v -66.80038571 -97.77826816 -40.07815942
v -62.73728609 -100.56179762 -40.96822068
v -59.23724547 -102.43917257 -41.19697586
v -53.69238183 -99.53847528 -41.58964753
v -52.62631550 -96.47982568 -41.69205204
v -65.70687145 -101.27489269 -40.03131390
v -67.28286296 -99.64831918 -39.38135505
v -50.17916486 -102.25654393 -40.96413776
v -52.61034146 -105.25050014 -40.92671722
v -69.84962523 -103.29254717 -38.98448125
v -68.42336059 -104.57441956 -39.54554349
v -62.07684427 -107.63663054 -41.42986611
v -59.82254073 -108.76803845 -41.37071967
v -48.47643897 -107.53746331 -41.37218371
v -45.63650116 -108.52392018 -40.98848999
v -67.15518236 -109.50378329 -41.14625603
v -62.62058765 -113.16414177 -42.46574268
v -70.16836107 -109.24489051 -40.25666043
v -70.21855563 -112.23014444 -41.58741608
v -71.44556195 -112.65484244 -40.24390131
v -70.77999413 -107.06079751 -39.37839344
v -59.43965539 -112.76086420 -42.09379107
v -55.56151271 -115.68245292 -41.92004353
v -59.77395922 -115.53548276 -42.25249588
v -74.34117049 -114.69896883 -39.90094736
v -73.31638038 -113.51149529 -40.16876221
v -77.05324888 -124.91409481 -40.72173312
v -74.73486662 -121.79324031 -41.22217000
v -72.73932546 -119.76450682 -42.14191064
v -61.86671183 -124.97088313 -43.06921363
v -52.80683935 -124.08979982 -41.99123010
v -74.01156425 -123.78752977 -42.15858132
v -66.58574194 -124.04215336 -43.38273033
v -19.49483529 -147.98355103 -44.65382546
v -33.92785415 -3.37631209 4.48864046
v -34.29354355 -0.56356163 4.53672791
v -85.16423404 -156.24867380 -43.26494038
v -87.57662028 -156.24488890 -40.49414396
v -81.83548599 -158.06844831 -47.81540483
v -87.63232827 -158.98568928 -41.24192521
v -88.22000772 -166.42999649 -47.85000533
v -86.69003099 -167.04030335 -50.63291639
v -88.84999901 -168.38000715 -47.93999717
v -88.83354068 -164.58211839 -44.81787235
v -75.06351173 -126.90895796 -41.75443575
v -70.54115087 -124.93720651 -42.86878929
v -65.82494080 -118.28695238 -42.75350645
v -46.62795737 -93.46771985 -41.00239277
v -51.02706701 -91.49042517 -42.19252244
v -64.64594603 -85.21839976 -41.31089896
v -1.25576928 -94.73790973 -43.20938885
v -40.54668546 -85.62501520 -39.58486021
v -0.59618329 -91.18120372 -42.91231185
v -0.11086957 -85.41984856 -45.04348710
v -4.13816655 -82.20010251 -42.93053970
v 2.02026428 -82.01065660 -44.26016286
v 8.42880923 -86.44536138 -43.88488457
v 11.38049643 -86.93738282 -42.75886342
v 9.74955875 -82.41938055 -43.09566319
v 13.32285721 -83.69407058 -41.95943102
v 13.64265569 -81.24001324 -41.87534377
v 17.32008718 -79.67907190 -39.96494412
v 19.95000802 -76.77870989 -37.67052665
v 17.21723936 -75.79519600 -40.49337655
v 14.15651292 -72.60929048 -40.99734128
v 18.10535789 -73.69181514 -39.47905824
v 10.65013278 -68.13003868 -40.92121869
v 13.39639537 -68.25716048 -40.88109732
v 15.25238343 -69.85305995 -40.51759467
v 18.87289248 -69.95347142 -39.32735696
v 17.64436811 -69.00461763 -39.28890824
v 20.12041025 -67.00833887 -37.82903403
v 21.33717947 -69.30776685 -34.79854017
v 10.01997292 -62.34333292 -41.82855412
v 17.58199185 -65.58890641 -39.87957537
v 19.47538182 -63.32043558 -38.63628581
v 18.97186227 -60.73451415 -39.12229463
v 14.57132865 -63.60972673 -40.60091451
v 16.42732322 -57.73194507 -40.11720791
v 20.64160444 -55.92102185 -37.34635934
v 21.43290266 -59.53653902 -34.12768617
v 12.16971222 -53.98554355 -41.26382619
v 14.46346473 -54.51209471 -40.72565213
v 18.83586682 -55.23954332 -39.66885433
v 23.34606647 -54.16762456 -33.31618384
v 6.34100009 -50.44895783 -38.56584057
v 8.64257012 -51.12120882 -40.08821771
v -44.07422990 -63.84240836 0.56981959
v -38.96913305 -59.96672809 0.04725035
v -46.23014480 -54.18867245 0.54954959
v -44.18059811 -56.89994991 0.42585740
v 13.98318168 -51.70075223 -40.80927372
v 10.04997175 -48.66342247 -40.12372345
v 13.57343420 -48.53736982 -40.36902636
v 17.51936227 -47.99716920 -39.55236822
v 16.96859859 -52.58723721 -38.95203769
v 21.60733938 -52.25520954 -34.29304808
v 19.25806887 -51.09343305 -38.06171194
v 20.71166597 -50.49957708 -35.68261117
v 22.42669836 -48.19953069 -33.48585963
v 23.82999659 -53.71648446 -29.32612412
v -32.97768161 -45.15852407 -34.41637009
v -34.86009687 -43.30356792 -35.38367897
v 12.16432359 -46.00047320 -39.57830369
v 14.75222968 -42.66341031 -40.32668844
v 20.63724399 -47.85379767 -37.28360310
v 20.54320648 -46.39023170 -36.93157434
v 23.20327610 -44.61575672 -33.08935836
v 24.93448928 -45.44170201 -32.38666058
v -19.40487511 -36.16973758 -30.74773028
v -4.16317815 -32.46488422 -31.17702715
v 3.19227483 -31.28365800 -32.97480941
v 0.11675034 -32.92017430 -32.64042735
v 17.38916151 -44.86726969 -40.10038078
v 19.91166919 -46.06035724 -38.71251643
v 19.59490217 -43.47082600 -39.35741633
v -44.85484213 24.30939488 4.25301958
v 21.44438960 -41.80463031 -36.65623441
v 21.43000066 -43.61999780 -37.92000189
v -50.01932383 -28.96184660 -38.30400854
v -51.53999850 -26.61000006 -38.72999921
v -47.95999825 -27.04999968 -38.78999874
v -52.32999846 -27.55000070 -39.03999925
v -44.40046474 -26.08137764 -38.46151382
v -40.89249671 -27.68623829 -38.21270168
v -33.17357600 -25.54507554 -34.53136981
v -25.47848411 -31.87990561 -31.43988922
v -13.29051517 -33.70551765 -29.86006252
v -7.89441913 -31.28898144 -30.16550094
v 11.19630691 -34.10520405 -35.16691923
v 13.44098523 -38.93250972 -38.54208067
v 14.08173237 -40.36220908 -39.14435580
v 15.74099250 -39.87935558 -39.68777880
v 20.24677396 -40.00604153 -38.38194907
v 18.69081706 -37.49645129 -38.49050030
v 18.40937324 -41.10331833 -39.32950273
v 23.20506237 -41.17495567 -36.35719046
v -23.99456128 -23.32982421 -30.41876294
v -11.57141477 -28.87485363 -29.35522050
v -9.34009813 -29.08703499 -29.82437052
v -3.57640442 -27.04318985 -30.03692441
v 4.73740511 -28.89192477 -32.55318105
v 3.89113533 -34.46827829 -34.11413357
v 9.35866125 -29.13317643 -34.11444277
v 7.13923201 -33.51198882 -34.31805968
v 15.15297219 -31.79821745 -36.99420020
v 16.75691083 -34.84109417 -38.85626048
v 23.06274511 -38.45330328 -35.34066305
v 25.85411817 -38.95104676 -31.77690133
v 23.80880527 -36.87161207 -34.59653631
v 23.98076653 -34.80939567 -34.56202894
v 22.15164527 -36.76871210 -37.34526783
v -40.98000005 -22.81000093 -37.62999922
v -37.10689023 -18.09713617 -36.22021154
v -38.31331059 -27.26122178 -37.02275828
v -13.52245361 -20.95553279 -29.01771851
v -7.11205928 -24.57183413 -29.66608852
v 15.73794708 -33.29848498 -38.88740391
v 18.41389760 -30.21566197 -37.75955364
v 19.98328418 -32.88378567 -37.97610477
v 26.49992891 -33.83948281 -31.13676794
v 22.73113281 -31.67054802 -35.62460095
v -21.70806937 -16.32475667 -29.82075326
v -24.83429573 -17.20659435 -30.49943596
v -0.82688639 -24.94652197 -29.97825854
v 12.65093870 -27.13068761 -33.83217007
v 16.01618342 -28.70086394 -36.04105487
v 20.60912549 -27.33723447 -36.54455766
v 20.12078092 -29.59137782 -36.81355342
v 25.58895946 -30.45691922 -32.29510784
v 27.83044986 -28.97059545 -29.97640893
v -35.98000109 -11.30999997 -35.37999839
v -31.39083087 -16.53200947 -33.47000480
v -28.00774388 -20.16996592 -31.53400496
v -10.06187499 -18.15707609 -28.90342288
v -9.42958519 -21.51438221 -29.13566679
v -4.55060042 -19.46626417 -29.37403508
v 0.64291357 -17.49946922 -28.67875248
v 3.80874355 -20.43758705 -29.29543518
v 7.36257946 -22.26541005 -31.28280118
v 12.59987988 -19.60713044 -31.40639886
v 10.79881098 -20.79757489 -31.45262599
v 14.38884810 -21.79600857 -33.06941688
v 19.33011413 -23.11289310 -37.51606867
v 15.55672754 -19.51723173 -35.01897305
v 22.55476639 -26.79959312 -35.91655567
v 26.99944004 -27.43349411 -31.44432977
v 26.71652660 -23.24243821 -30.52124009
v 28.51310000 -25.47846176 -29.35140766
v -34.35906023 -13.33477069 -34.99974683
v -24.98813532 -12.73976266 -29.83475104
v 8.33176915 -18.18680950 -30.14753573
v -22.20147103 -9.46843345 -29.23244052
v -8.17831978 -13.58055323 -29.01479788
v 6.76867971 -12.88299728 -29.23600934
v 3.41035356 -11.25938632 -27.36265585
v 15.01990110 -17.45014638 -32.77566284
v -125.82609057 -271.75083756 -16.33701101
v -127.53479183 -269.06013489 -17.06449874
v 17.38000847 -19.24047247 -36.70149297
v 21.06252685 -20.66869661 -37.91154176
v 22.19474129 -24.17660318 -36.18683666
v 25.63068829 -21.23703063 -35.26043892
v 26.67053230 -21.73989825 -33.47085789
v 24.40926619 -21.72433212 -35.08501127
v 25.31464584 -23.99286442 -32.69727901
v -35.31761840 -8.26255791 -35.00787541
v -30.27310967 -9.93465446 -32.95829147
v -25.29928088 -7.79240299 -30.13194725
v -4.13467875 -10.59511397 -28.40620838
v 0.44686586 -14.24737833 -28.24017033
v 0.22104853 -9.61536635 -27.77199633
v 13.10224179 -14.02792986 -31.20499849
v 15.99463634 -14.07636236 -31.25780076
v 16.85181633 -15.70060849 -33.47071633
v 17.57328026 -17.37337187 -35.15288234
v 18.94084923 -15.28940443 -35.52715480
v 25.11367202 -18.28027144 -35.14831886
v 26.77064016 -15.88721946 -32.63670579
v -13.23834434 -2.88036000 -27.71667019
v -8.40068050 -6.89605903 -28.62342633
v -13.60288914 -9.53562465 -28.74993347
v 17.06085540 -10.53181291 -31.59468621
v 23.52171578 -14.71584011 -36.35983914
v -37.24123910 -2.21794657 -34.58318114
v -33.68228674 -3.98311066 -33.86409208
v -29.27945741 -5.36068063 -32.13787079
v -25.61146393 -4.52885497 -30.36807291
v -23.35780114 -5.17236581 -29.52710167
v -18.43194477 -8.33554287 -28.77115272
v -18.58240366 -0.70945040 -28.82239409
v -14.46277928 0.04290445 -27.90508047
v -4.78948839 -2.55290652 -27.46401355
v -2.59554689 -5.94988139 -27.30630152
v 20.78111097 -10.71254164 -35.07825732
v 25.54308251 -15.53137042 -35.41775793
v 23.96705933 -11.97338197 -36.31826490
v 27.66560763 -11.23566087 -34.47754681
v 29.45452183 -14.83176742 -26.77390538
v 29.27772515 -17.76570268 -24.24637601
v 29.08940800 -16.98207669 -27.11308934
v 28.88213284 -10.97771619 -30.65243550
v 27.54253522 -12.76604086 -32.23911300
v 27.34792605 -18.86224002 -30.68825603
v -34.39006954 -0.67203859 -33.26015174
v -30.78659251 -0.80576842 -31.63553402
v -28.02408859 -3.29966890 -30.72263300
v -27.12409198 -0.28330015 -30.20973317
v -9.27423965 -1.86511455 -27.65797079
v 7.81654008 -4.21335222 -29.06955034
v 10.33310685 -11.14458404 -30.31335212
v 17.46591553 -6.18658494 -31.02433123
v 26.32028610 -9.69901122 -35.58781371
v 28.21993642 -9.29649640 -31.90864623
v -40.04929587 17.47683063 4.93289391
v -39.24058005 14.53853957 4.62915562
v -35.25091708 1.74907944 -32.97668695
v 1.12260750 -2.84239184 -26.92229487
v 5.29744988 -4.03339788 -27.53613517
v 2.42306292 -7.19326362 -27.06553973
v 23.36640842 -6.42703380 -35.60388833
v 26.62329189 -5.52213145 -33.99679437
v 28.42950448 -6.68549258 -30.57997301
v 30.64424172 -9.86405648 -29.68999371
v 30.94834276 -10.99734195 -26.54298022
v 30.84299713 -7.95250759 -28.23380940
v 31.83367848 -7.45116500 -26.76147781
v -35.29993445 4.96454397 -32.64352679
v -28.43310498 3.48614040 -31.25793859
v -30.29126488 1.66812562 -31.14483692
v -21.40400745 -2.86737294 -29.30717357
v -23.65293913 1.24030118 -29.38596345
v -21.21601440 1.38153776 -28.70349400
v -18.15064996 1.58336887 -28.17025594
v -8.16808548 1.45478221 -26.89831704
v 1.99156464 4.10505803 -25.91600269
v -1.87621976 2.40339083 -25.74193850
v 6.01688912 -0.61435037 -26.80026740
v 19.64437403 -4.18157503 -33.18837285
v 31.80880100 -3.73401493 -28.10299397
v 27.64328383 -2.59759976 -30.18903360
v 26.43425576 -3.95011436 -32.20580891
v -25.76577291 4.68196534 -30.34609184
v -22.67950401 2.97985086 -28.19345333
v -18.43831129 4.72073257 -27.57369354
v 8.18448234 -0.22901701 -27.79566869
v 14.11523484 -4.58108634 -31.05681762
v 19.58744600 1.93964317 -33.38031843
v 22.91208319 -3.95726180 -34.39325094
v 25.94495192 -1.71853765 -33.63459185
v -31.62476793 6.52468065 -32.01329708
v -29.92996760 9.00844112 -31.86720610
v -22.31191471 7.50151416 -28.68093364
v -16.21395536 4.84121405 -26.64500475
v -4.64203907 5.29909274 -25.31671524
v -10.25422756 6.99066138 -25.49687400
v 4.28311154 4.76075010 -25.76147765
v 25.05000122 1.80822541 -33.04494172
v 26.27535909 0.06348470 -33.59907866
v 27.36271918 1.05937000 -31.58899024
v 31.98745102 -0.68447128 -28.20602618
v -26.90723538 12.87690643 -30.33670597
v -21.48641273 10.41960157 -28.00925262
v -17.78952964 7.87585694 -27.00120583
v -5.81817050 8.36219545 -24.92909320
v -0.39463962 8.28427821 -24.43074621
v -2.89419200 -196.79550827 -29.69772369
v 4.03939420 -188.91540170 -28.34461816
v -5.80921397 -188.10383976 -26.51720308
v 2.25258130 -189.19810653 -28.06564979
v -2.17074063 -192.08395481 -28.55510078
v 10.74368227 6.14948710 -28.59899029
v 22.99114317 2.41546216 -33.50162879
v 29.97958660 2.29893462 -30.31546064
v 34.32745114 5.47563238 -26.80744231
v -57.93684721 -5.82938688 -10.52310225
v -57.51901492 -8.79921298 -9.29701887
v -12.81644218 9.30002052 -26.04698576
v -9.41938628 10.17582789 -25.42828396
v -12.04115618 10.21965127 -25.20282567
v -7.42637925 -164.53301907 -20.82942426
v -3.04191536 -177.15194821 -23.58322032
v 3.07619921 9.35492385 -24.07034673
v 5.66285104 7.46219652 -26.66991390
v 17.35888980 10.57296619 -31.91812709
v 26.47293359 3.99883278 -32.75491297
v -27.90965885 17.73680933 -31.03969060
v -39.29659724 11.61270775 -32.80119598
v -31.26781061 11.07336581 -31.91255778
v -17.12904125 11.97362412 -26.82685480
v -19.66942102 11.87393069 -27.53234282
v -11.84033509 11.89593039 -25.42865276
v -14.90041707 9.81534831 -26.10404789
v -1.96182518 10.76781843 -23.75708148
v 0.61815715 13.07376381 -23.67339842
v 6.63723378 13.23039178 -27.20107697
v 4.29201080 11.78885065 -25.97478777
v 10.17805748 13.12331017 -28.77065912
v 19.16258596 7.72588188 -32.64943138
v 22.77912572 5.74958604 -31.83007613
v 21.47448994 11.10708155 -30.97010031
v 25.70762299 9.02264472 -31.13550320
v 26.31851844 5.94389578 -31.93017840
v 31.82960674 6.99796388 -28.02880853
v 35.84439307 1.73552870 -25.56223609
v 37.05844283 6.55161450 -25.28527379
v 37.25174814 4.97102272 -24.27096106
v -22.91211486 13.95449415 -28.66316028
v -10.51274594 15.57183545 -24.96238425
v -3.22916918 12.78108824 -23.34005758
v -2.16366211 13.88236694 -22.92778157
v -0.31452911 15.35111852 -23.04057032
v 12.31742837 8.63361731 -29.46046181
v 24.57061224 11.62820403 -30.99466302
v 28.12254988 8.50507617 -30.72037734
v 28.30153331 6.16235472 -31.51832521
v -4.12159087 17.37113297 -22.77727611
v 13.14769406 -254.00444865 -50.33701658
v 4.36375430 -254.95266914 -47.17563838
v 0.46076142 17.74551533 -23.56960997
v -1.80855126 17.21923426 -22.68677205
v 1.93679705 13.24883476 -24.71931465
v 3.23639507 16.22449979 -27.29473263
v 4.08258196 14.34952207 -26.70980431
v 6.46292511 15.20311553 -28.05790864
v -27.64713205 -253.20872664 -43.79616305
v -31.28812090 -254.64329123 -43.75682026
v 8.19236785 15.81462659 -28.71043235
v 12.12310046 15.94513841 -30.32325394
v 17.18515716 18.07864755 -32.32762218
v 19.81320418 13.47559039 -31.45375848
v -22.89233170 -255.02255559 -44.00384054
v -20.09871788 -259.29069519 -44.23690587
v -21.11742459 -257.13685155 -42.26537421
v 27.60987729 12.66671158 -29.93173152
v 29.29345518 10.73685847 -29.16089445
v 30.51076457 8.91717058 -29.08124961
v 34.02704373 10.00661403 -28.05634215
v 34.47500244 12.57866807 -27.36748755
v 36.26110405 9.98257287 -26.10447630
v 36.40259802 13.77731748 -25.67334287
v 37.20510006 13.40168435 -24.03570339
v 38.13727200 10.30331105 -22.27133885
v 37.77676821 12.53228355 -22.24783413
v -24.10352789 25.86050145 -29.11999077
v -24.90753122 21.53290994 -29.39371765
v -1.80859293 19.36404034 -21.99810371
v -6.36305893 19.58817616 -23.30357209
v 3.56530608 18.34860630 -27.28152834
v 5.52304974 17.95595512 -28.33759412
v 29.87919375 14.92302027 -28.45989913
v 30.73545918 13.44022248 -27.88640559
v -28.42264064 26.10261738 -30.37478402
v -33.77375007 24.98661540 -30.68941087
v -30.22232093 22.34563045 -30.74438684
v -7.93322641 22.12700434 -23.32185954
v -4.54873312 21.68188430 -22.60434441
v -2.34123203 21.98679186 -22.14728110
v -0.11145920 21.13607340 -21.99896425
v 3.94662004 21.65018581 -27.33833343
v 2.22079409 23.31135236 -25.49084276
v 6.39524683 19.99080740 -29.01414223
v 8.92390404 20.25677077 -30.03066033
v 9.73053556 18.06810871 -29.32285517
v 20.79447359 18.91892031 -30.23868799
v 24.72455241 17.37499610 -29.43306789
v 35.13512760 14.99897335 -26.49248764
v -22.40557596 -262.38599420 -43.85167733
v -22.76452072 -259.46182013 -43.84347796
v 33.10979158 14.91527632 -27.84668095
v 36.55423224 15.87470993 -25.51761083
v -8.32018536 25.86431429 -22.95015194
v 0.13274947 26.20387636 -21.16240747
v 0.43150655 24.17897433 -21.46817558
v -5.87696722 -275.16365051 -53.36941034
v -6.84630778 -275.20132065 -52.90165916
v -6.05251873 -274.13961291 -58.30168724
v 13.22697103 19.86394078 -31.69929236
v 15.17082844 20.81403323 -32.81804174
v 17.56595075 20.68808489 -30.98878264
v 22.61101268 23.71044084 -29.73384410
v 28.73031236 17.90690422 -28.61442789
v 32.64138475 18.02856475 -27.34944224
v 37.75696084 17.38194749 -23.37765507
v 36.11966223 19.74453032 -24.84356984
v 39.73079473 17.77490228 -21.18325979
v 40.58977589 17.39509962 -19.45813745
v 38.97970915 16.11900516 -21.67476155
v 3.59911984 25.60171299 -27.62613073
v 7.37638678 23.30543287 -29.58591841
v 12.66160794 24.58010055 -31.61900863
v 15.22853877 23.83297682 -32.97817335
v 31.62294999 23.24646525 -25.80452524
v 31.52101114 20.10852285 -26.64528601
v 34.48221087 21.23485319 -25.60675703
v 37.88964078 20.16767673 -23.26908521
v 38.02117705 20.60055360 -20.98323777
v 39.78037462 19.76696216 -20.59352398
v -3.54659418 27.35368162 -21.52321488
v 1.89950364 25.61715804 -25.81816353
v 2.08654883 28.47757936 -25.42007528
v 7.31873652 25.56399629 -29.47619930
v 5.52344695 22.31008187 -28.72111462
v 17.57507771 22.14257605 -32.25165978
v 19.07919906 24.17140640 -31.46043047
v 25.13334900 22.52160758 -28.84233743
v 26.42077580 25.62117204 -28.34464423
v 38.84895146 21.98730409 -21.13395557
v 40.33507034 22.34858833 -20.10922693
v -0.17581155 28.65755185 -21.55482769
v -3.81262624 28.94062921 -21.41801827
v 3.61573300 27.85871737 -27.85163745
v 16.32711478 25.24627931 -32.15574101
v 20.42133734 26.36457421 -29.75775301
v 24.46046658 24.37826619 -28.58483605
v 32.07648546 24.72589910 -23.92044850
v 33.87512639 24.23969470 -23.47008884
v 35.37948802 22.72113226 -23.33248593
v 36.64175048 24.14289303 -22.13203907
v 37.20880672 21.76570892 -22.24202827
v 38.99326175 25.26370622 -22.18283154
v -27.76238881 35.82146019 -28.93812768
v -30.91735765 28.68950740 -30.25250882
v -33.62412378 32.84555674 -29.62311357
v -19.67671327 32.48566762 -27.31370181
v -6.54237764 31.21545538 -22.15742134
v -5.96280629 33.32449496 -21.89939469
v -1.89122639 30.73419817 -21.17553353
v 0.84728579 31.13934584 -25.46885982
v 1.69635064 29.97365408 -26.28369443
v 4.22849366 29.41563912 -28.43716554
v 9.15916450 27.97960863 -30.48112616
v 9.92287323 30.50986491 -30.88956140
v 18.25074106 26.01832151 -30.97870015
v 15.33377729 28.43719162 -31.69538826
v 24.37031269 26.86438151 -28.50552090
v 30.27229197 26.12036839 -26.41416527
v 32.36684203 27.98804082 -23.15788902
v 35.29317304 26.11511014 -22.20816165
v 37.04798222 26.01226978 -22.27090113
v -23.10986631 37.72522137 -28.16569246
v -7.24066608 33.90908986 -22.23731950
v -2.39838427 34.99322757 -21.72111161
v -1.86316646 32.38486871 -20.97107843
v 4.65504453 32.04449266 -28.66728045
v 6.53061550 30.72442673 -29.74021435
v 10.92512626 32.45998174 -30.93386069
v 14.04451206 30.10293096 -30.21766804
v 19.62189749 31.16596304 -27.54475176
v 19.08393204 28.87968346 -29.00498547
v 16.64333045 29.72554043 -29.41286564
v 26.26523003 29.20658141 -27.70789713
v 23.83590490 29.35132757 -27.87978202
v 29.69358116 29.23055552 -24.52330105
v 36.92122549 30.59456311 -20.99932730
v 38.91109675 28.76228839 -18.86994578
v 38.96803781 28.09497528 -21.16774395
v -17.70128310 35.15837342 -26.41394548
v -18.47955771 37.97728941 -26.68442205
v -16.12178423 37.39135340 -25.76013282
v -13.61717656 35.49812734 -24.48389120
v -4.65792790 36.31003574 -22.02881873
v 0.40630894 35.00804305 -25.62596090
v -1.93381647 37.55557910 -22.78526127
v -1.54388719 39.79029879 -26.45841427
v 7.31651206 35.16924381 -29.78801727
v 10.92105452 37.47848049 -29.80230004
v 16.58419706 32.50429407 -28.65310758
v 22.11919613 30.89340590 -27.41234750
v 20.89754865 29.49351259 -28.10078673
v 24.16197397 33.87205303 -25.31438507
v 23.91444892 31.38385341 -26.09291114
v 39.27938268 31.44149482 -17.84746349
v 39.86373916 27.64648944 -16.40207693
v -32.24665299 39.48070109 -28.34318019
v -28.48101966 40.98904133 -28.84506248
v -24.18028191 41.17346928 -28.62804011
v -16.42592810 39.69760239 -26.26514435
v -6.75620185 38.45781088 -22.08639681
v -4.26284550 40.38058966 -21.97671495
v -0.19330697 37.44331747 -26.61919966
v -79.05999571 -263.70292902 -24.99083988
v -78.41368020 -264.93743062 -26.86040662
v 2.62993807 35.71486846 -28.08396891
v 2.21944880 38.91304135 -28.01317535
v 6.01231959 37.29456291 -28.78868394
v 17.67789759 37.11047396 -26.80493891
v 16.20940305 34.94152427 -28.34388800
v 19.56561394 36.20960936 -27.12964639
v 28.39086391 35.54225340 -24.09662493
v 29.41043489 33.53065997 -23.84274453
v 26.41477250 33.44549611 -25.10307170
v 33.25295448 32.25179017 -23.46163616
v 30.67502007 31.60743788 -23.65951985
v 35.67633405 33.60255808 -22.23846316
v 33.46195444 35.71510315 -22.49216847
v -17.66174659 43.93270612 -27.55044587
v -23.28781039 -287.10529208 -45.88087648
v -23.49716425 -286.95988655 -46.96389288
v -26.45815909 -285.77435017 -46.24912888
v -8.79284926 41.35439172 -23.19183201
v -6.89788349 42.20872372 -22.58538269
v -2.94021005 39.26336765 -23.18738215
v 0.68650086 40.34330696 -26.88448876
v 8.52955319 39.31301832 -29.59677018
v -94.61386502 -248.47674370 -3.89654981
v -97.35430032 -248.11826646 -1.56385393
v -97.33751416 -253.35401297 -1.88613555
v 23.23604561 36.48946434 -26.84746683
v 25.16108751 37.19332069 -25.41428804
v 29.11008149 37.51028329 -23.97030219
v 36.00024059 37.22183406 -22.08275907
v -29.70029972 44.93312165 -28.92865054
v -26.06787719 44.61496696 -28.87885645
v -3.20829032 43.72528195 -24.41256307
v -2.18246900 41.27586633 -24.96798895
v -3.81335267 42.58257523 -22.36217633
v 2.43379711 41.25470296 -27.00275369
v 4.57420014 41.23988003 -27.95754001
v 12.56726682 39.96437415 -28.81534584
v 11.96289249 43.01340133 -28.34264748
v 15.39932657 41.90176725 -27.87690423
v 15.72434045 39.56646472 -27.86829136
v 18.71543750 39.34536874 -27.67151408
v 20.80382407 38.56138512 -28.01386453
v 22.54739404 38.87221962 -28.75335887
v 23.81819114 39.05843943 -26.47114359
v 25.42246319 38.76638040 -25.36339313
v 24.54121411 42.34142974 -25.88943951
v 26.94188058 41.22770578 -24.61095713
v -14.22857586 44.76008937 -26.35145187
v -16.59482718 46.99407890 -27.28368901
v -13.97890411 47.59998992 -26.14525333
v -9.16714780 45.77163234 -23.84516597
v -12.58733869 46.27831653 -25.56987293
v -10.67420095 47.31595516 -24.29136634
v -8.09362251 45.28272152 -22.97247387
v -5.15094073 47.78199270 -21.11157216
v -3.56238824 45.96062750 -21.80103958
v -0.71109220 45.33747956 -26.26180649
v 1.28424214 43.74433681 -27.39525400
v 2.83237826 43.20303723 -27.49810368
v -0.74481766 42.47890785 -26.75263025
v 16.24009013 45.12026533 -27.24552713
v 18.14387180 44.27061230 -27.08695456
v 20.36695182 41.88489169 -27.43879706
v 23.27665873 41.14448279 -27.28350461
v 27.16827951 43.72180626 -24.14361201
v -25.55346675 52.91618407 -28.48139592
v -27.27288380 48.84100333 -28.03346142
v -21.85883559 50.05056411 -28.93537097
v -16.55304804 50.46979710 -27.23237872
v -13.22112791 49.63432625 -25.59951320
v -7.23400572 49.98056963 -22.51757868
v -126.24911964 -277.18651295 -22.52275497
v -126.86920166 -277.66555548 -24.64426681
v -124.84884262 -278.21087837 -23.10378477
v -4.37582470 48.71956259 -21.14330977
v -1.90783909 47.64750227 -24.43179116
v -1.52479159 49.41844940 -24.34850857
v 0.15319248 49.29503426 -26.79902688
v 3.54136620 49.93402585 -27.61922404
v 1.75771723 46.08682171 -27.45462023
v 8.85763112 42.78171435 -28.73656154
v 11.33256219 46.81198671 -29.04713899
v 22.25571498 46.58423737 -25.92506818
v 22.85319194 43.91263053 -26.69990249
v 24.97864142 43.75034571 -25.20981804
v 26.23856068 46.92843184 -24.01171811
v 29.99428660 44.59638149 -22.88795635
v 29.39772792 42.44896024 -23.47448654
v 32.46706724 43.92974451 -22.10089378
v 34.93300825 44.44993660 -21.49855345
v 34.45127606 45.20536587 -21.56150155
v -31.73093498 52.95911431 -27.10904367
v -20.83382756 55.75034767 -28.65184657
v -5.49905794 51.07297748 -22.05376513
v -2.29457743 50.24921894 -22.93811738
v -1.90000038 50.37999898 -25.05999804
v 16.23954810 46.84055597 -29.02456187
v 18.46138947 48.01570252 -27.64275298
v -74.61000234 -204.66999710 -7.42999883
v -76.50572062 -203.97929847 -6.85782637
v -74.08176363 -204.62314785 -8.56116880
v 32.06358105 46.91993445 -21.69547975
v -30.23559973 55.38638681 -27.82081068
v -27.51716785 56.66384101 -28.67933922
v -7.56361941 53.20060998 -22.50549383
v -4.86767339 55.76820672 -20.98210715
v -3.65446042 51.18178576 -22.41143957
v -1.99104915 54.14271355 -20.24306543
v -2.01162370 52.15909705 -24.03103560
v -0.30416824 52.21057311 -25.47538280
v -2.64135469 52.13875324 -23.53455685
v 13.17745820 50.10971427 -29.05996516
v 15.95318131 52.41264403 -28.69519778
v 19.99520510 49.73221570 -26.87099017
v 23.53999391 51.59186944 -25.22278391
v 24.13200960 48.94277826 -25.08622594
v 27.14501694 49.42543805 -24.27795902
v 26.25014633 51.45768821 -24.63416755
v 29.07661535 47.00912535 -23.17494527
v 29.85980920 48.92650247 -23.28696288
v 31.79074824 49.70810190 -22.63148688
v 33.69798884 48.18087816 -21.14961296
v -11.53894328 56.24648929 -24.45223555
v -6.76392764 55.20976335 -21.94008417
v -1.87460321 56.67863786 -19.83925141
v -0.75150933 55.55791780 -19.14180815
v 2.13433523 54.05744165 -25.87885782
v 0.67905447 51.60674453 -26.92677639
v 1.26673025 53.63707617 -25.16196482
v 4.89336438 54.34851721 -27.17200480
v 5.92758600 56.01912737 -27.26309560
v 7.97335524 53.68889496 -27.99488977
v 9.47425421 51.65133253 -28.33034098
v 14.00279161 54.54498157 -28.45282108
v 17.71128923 54.05933410 -27.19951235
v 33.89483690 51.91044882 -21.89073153
v 34.83607620 47.74564132 -20.67586966
v 36.38657928 50.36848783 -20.46184242
v 38.26576099 52.29689926 -20.38093470
v 37.86934540 48.86433855 -18.90974306
v -22.25179970 59.88247320 -28.52059714
v -18.57564412 57.82619119 -27.72339806
v -17.48269983 59.87836421 -27.40438469
v -14.41483479 58.67985636 -25.92260577
v -11.21631637 57.19593540 -23.77208136
v -0.44543928 58.71799961 -18.80744286
v 1.84482930 55.31886965 -23.11760373
v 1.32200064 58.38542432 -21.67467773
v 2.91642756 57.97520280 -23.33455160
v -0.60393050 54.31035906 -21.26439661
v 0.41868599 53.74490470 -24.19325709
v 3.12483776 56.98980391 -26.67480893
v 5.57580777 56.89183623 -27.08779089
v 8.32942408 55.54213002 -27.82406844
v 10.75483579 54.85207960 -27.80750580
v 11.59809064 55.91757223 -28.02947722
v 20.90481296 53.55452374 -25.86168051
v 24.05134216 54.41970751 -24.45164882
v -18.10190454 63.39411438 -27.18845755
v -14.98380676 60.92998013 -26.18522942
v -9.09252837 58.94267187 -23.08338135
v -3.58934025 62.88479269 -20.38248628
v -1.73049362 58.66218731 -20.16047388
v -0.80093549 60.62893942 -19.77062225
v 3.87711916 59.93653461 -23.44810590
v 3.40354163 63.24522942 -21.59199119
v 4.07352345 57.83048645 -25.45565553
v 11.92006189 57.64991045 -28.05974521
v 12.60181610 57.72718787 -28.85388769
v 11.89895906 56.23109639 -27.67111547
v 16.34160243 58.16064030 -26.88437514
v 26.25446394 57.30091408 -23.57323468
v 28.97170559 57.88130686 -22.61096239
v 30.34925833 59.97124687 -21.76161483
v -30.78160249 61.99539453 -26.82323754
v -27.19568461 66.05928391 -27.63300017
v -27.04650909 60.54048240 -28.22359279
v -14.92109057 64.39824402 -26.00271627
v -17.75940694 66.83776528 -26.86909027
v -3.86939500 65.97983092 -20.11814341
v -5.63119957 63.39252740 -21.00192197
v 8.59173480 61.35507673 -24.36776273
v 7.14079197 61.07984483 -24.56426062
v 4.97275265 61.00445986 -23.82158861
v -18.36905256 -39.81970996 -4.04318143
v -15.43172821 -41.76840559 -4.40413551
v 8.77501722 60.34519896 -25.86851828
v 10.29612403 61.31903455 -26.73919871
v 8.59595276 59.38344821 -26.49407089
v -18.06451753 -44.10368949 -5.12056937
v 12.42026035 59.85513330 -27.62622014
v 15.62560908 60.82423404 -26.19761787
v 26.97170526 60.24162471 -22.96538092
v 23.65485206 61.49150059 -23.62441830
v 29.66574579 62.67903745 -21.82469144
v 36.75155714 59.49628353 -19.63767409
v 33.52776542 60.22869423 -20.48746124
v -30.25636636 70.86369395 -26.25704743
v -21.39467373 67.63105839 -27.45915763
v -13.24089989 66.94973260 -24.95657839
v -14.33282066 69.17458028 -25.66566318
v -7.94602185 64.94640559 -22.07355574
v -0.27374146 66.41761214 -19.25438270
v 2.57095625 68.03777069 -19.14586313
v -0.08120694 68.96025687 -19.01130006
v 2.38034222 65.97089767 -19.72989738
v 5.92055917 67.72714853 -20.33209801
v 6.77285949 65.17484039 -22.50235155
v 9.60440561 67.17039645 -24.32008088
v -56.18217960 22.76706509 -8.14206433
v 5.98859740 62.36300617 -23.14766869
v 10.89885645 65.80371410 -25.41100793
v 11.24292240 64.13891166 -26.06324852
v 18.81413534 63.15219402 -24.96653609
v 15.41235577 63.04521859 -26.07234381
v 16.64934307 65.04663080 -25.38629621
v -52.24251747 -5.00240503 -2.87541002
v -55.47171459 -4.08612238 -6.10925443
v -54.16834727 -7.33595155 -5.33297798
v 37.37075627 62.97538429 -18.85263436
v 37.90996596 61.12753972 -17.88094454
v 36.10174358 61.10243127 -19.99324746
v -17.35222712 69.23414767 -26.36954747
v -16.06617123 73.90326262 -26.24649741
v -13.45830224 73.40500504 -25.09671077
v -2.98267463 70.92560828 -19.30758916
v 5.21860970 68.76022369 -19.28224228
v 6.75767148 69.66662407 -19.93856020
v 8.72894563 69.59850341 -22.36118726
v 8.15072842 67.89049506 -22.22266793
v 12.19237968 67.63932109 -25.22203885
v 11.65646873 70.36058605 -23.88051897
v 13.70000280 66.43000990 -26.03000216
v 13.24075181 69.47388500 -25.44128150
v 12.26502750 63.60217184 -27.30899118
v 14.33713455 64.97897953 -25.60315095
v 14.63686768 63.78370523 -26.16201714
v 15.90936072 67.95075536 -24.78675544
v 24.45829101 66.13120437 -22.48257026
v 24.33902770 67.90912151 -22.05316164
v 26.14616416 66.68525934 -22.09635824
v -37.20874339 -67.83613563 0.04763636
v -44.99980807 -80.61227202 0.33680673
v -38.16930205 -74.36532527 -0.55991544
v -39.61578757 -78.07548344 -0.53504802
v 33.23296830 65.89347124 -19.83447373
v 32.61970729 66.22086465 -20.62782086
v 32.81851485 64.89071250 -20.62345110
v -22.14750834 72.20771909 -26.30647086
v -18.21553148 75.38660616 -26.41354501
v -9.80009697 74.43337142 -23.05390313
v -4.54584835 74.03593510 -19.67866160
v -0.68932585 73.15080613 -18.35881546
v 2.90649105 72.33815640 -17.79949479
v 1.03939581 72.86138833 -18.44373904
v 6.48141466 72.52720743 -19.24356073
v 8.76457058 72.51911610 -21.37290873
v 7.40336208 73.65325838 -18.88657734
v 8.26681405 74.87059385 -18.82183738
v 12.46202365 69.44663823 -24.52989109
v 14.63888120 69.08932328 -24.57717620
v -126.19498372 -259.90781188 -19.96225305
v -125.69965422 -257.52574205 -22.48116210
v -126.27984583 -260.72114706 -21.19510807
v -125.87825954 -255.89671731 -21.22517675
v -124.57525730 -254.76235151 -22.98923768
v -124.97784197 -256.17775321 -20.43572068
v -125.16854703 -253.62828374 -21.53018489
v 28.83885056 69.76574659 -20.78540251
v 33.23952854 71.04960084 -18.68141815
v 33.17481279 68.96228343 -19.31285486
v 27.83910371 68.03756207 -21.39924094
v 35.22288427 69.61359829 -17.02208072
v -24.37006310 81.27667010 -26.45190060
v -31.14268743 78.54643464 -25.93633160
v -13.99379130 76.44084841 -25.13759397
v 0.00319890 77.55254954 -17.88507029
v 4.10546269 76.41257346 -17.44716056
v 5.78482496 75.27946681 -17.53720269
v 4.80761798 78.50635052 -17.43502915
v 7.56451115 76.80612803 -17.74099469
v 8.96680355 75.93537122 -19.14927177
v 9.71966144 74.06469434 -21.02849074
v 12.51994725 76.53175294 -20.98146267
v 27.71099471 74.99649376 -19.58621666
v -29.78959121 -242.61385202 -42.65056923
v -30.91244027 -248.75885248 -42.60467365
v 29.95775826 74.31024313 -19.39177327
v 28.96341681 74.99048114 -19.08028126
v 32.82669932 73.14932346 -18.84737052
v 31.73152730 75.09132475 -18.85068417
v 34.00154039 73.58423620 -18.02144572
v -53.48066613 217.81812608 29.64343876
v -54.57100272 218.05772185 26.65503509
v -52.68373340 215.48019350 29.89282459
v -27.33327635 87.37943321 -26.75964497
v -27.16195956 82.37341046 -26.42696723
v -20.37584409 81.67531341 -26.43145248
v -13.17205932 80.12722433 -24.66206066
v -9.71857738 81.18072152 -22.94282429
v -6.93744654 78.99393141 -21.44497447
v -3.89836146 79.34996486 -19.38238740
v -2.43932731 77.56863534 -18.89697276
v 3.27382074 82.58240670 -16.69156738
v -1.79767865 80.24546504 -18.15021224
v -1.47201982 87.34276146 -17.39044301
v -3.56841343 82.25725591 -18.57646182
v 10.26087068 77.61769742 -19.14903149
v 9.18102078 74.95597750 -19.66613159
v 13.81382998 77.32858509 -21.13470249
v -4.27223742 -131.07523322 -17.30852760
v -16.50933363 -123.97810817 -14.65089619
v -10.77969000 -129.43606079 -16.09072834
v 11.42146066 79.61513847 -18.88582297
v -10.53505577 -163.23712468 -20.05647682
v 15.66059887 76.04453713 -22.41993509
v 19.07729171 76.55018568 -21.26372978
v 18.10574159 74.44174588 -22.18245342
v 16.22940041 76.55107230 -22.68381603
v 26.43334121 79.11641896 -18.91642809
v 25.99753812 77.31175423 -19.56564933
v 28.41592953 78.16883922 -18.85259897
v 29.68846262 76.14403218 -18.36885884
v 30.82693182 75.94989985 -18.01710762
v 31.72194958 76.37936622 -18.22464168
v 32.55868703 75.89888573 -18.21198687
v 34.67080370 77.28259265 -16.06635936
v 34.70041230 77.98595726 -13.90431728
v 34.48759764 76.09210163 -17.19119959
v 34.72858667 78.82464677 -15.76636918
v 34.81007740 76.14340633 -15.32006450
v -35.48010439 82.54421502 -25.45090392
v -31.71073645 82.69280940 -26.00798570
v -4.00877744 85.44775844 -18.48642901
v 3.75318900 86.43575013 -16.13187045
v -104.91605848 -216.23805165 -30.61967157
v -103.59837115 -214.51134980 -25.60443059
v -104.02119160 -213.25480938 -28.24795991
v 14.18709289 83.79967511 -17.81787723
v 13.38157337 82.14981109 -19.18983273
v 13.94143142 80.75575531 -20.29637247
v 20.16739175 83.50579441 -19.67510581
v 23.35749380 80.40592819 -19.30887625
v 26.16213635 81.59714937 -17.93752424
v 30.44037893 80.36833256 -17.36302860
v 29.18131649 81.10497892 -17.06348360
v 28.71967293 83.31850171 -17.22207665
v 34.90028530 80.63463867 -16.08256809
v 33.39635208 80.97970486 -16.63826592
v 32.15337917 81.63557202 -16.89779013
v 32.00305253 79.32268828 -16.14209265
v 30.43415584 78.38351279 -17.56730303
v -72.82227278 -97.09493816 -29.25741859
v -73.67632538 -100.46932101 -29.50805984
v -72.49224186 -95.47054768 -28.61029282
v 34.27553549 78.78053188 -16.32958278
v 32.05989301 78.58851552 -16.84272848
v 32.91972354 78.46882939 -16.53927192
v -21.20373026 94.13548559 -25.84139444
v -16.32766239 85.24838090 -25.62741376
v -8.52568913 89.25645798 -21.54014446
v 2.29543215 88.47369999 -16.31243899
v 4.72940970 89.07385170 -15.34400322
v 6.62680808 89.54969049 -15.16548265
v 8.05886555 83.96398276 -16.65726118
v 6.14625961 82.68186450 -16.74018428
v 8.21952708 85.98781377 -16.39052853
v 11.38923876 84.74500477 -17.16964878
v 16.16767049 85.65193415 -18.82940903
v 11.64862793 86.40610427 -16.71048626
v 16.97545871 85.39476991 -19.04880814
v 18.71934906 85.53872257 -19.58193257
v 16.97448269 84.64147151 -19.11887527
v 14.69758525 86.39711142 -17.17614941
v 15.90732485 85.84187925 -17.95703545
v 15.81524126 84.24053341 -18.86490546
v 23.10494706 86.98061854 -17.22568460
v 24.46549200 84.97066051 -17.78906211
v 26.12026222 83.78487080 -17.47632958
v 27.83859335 82.80020207 -16.47274755
v 28.87980454 86.88526601 -15.98300226
v 27.28334069 86.17617190 -15.77040739
v -25.85794218 94.83142197 -25.59032105
v -24.57739227 88.76787871 -26.43322013
v -31.80899471 92.28979051 -25.39723553
v -2.55255518 91.79449826 -16.62954129
v 7.53640430 93.63891929 -13.61426804
v 13.82363029 89.81964737 -16.24239981
v 10.98953467 89.61255103 -15.67319967
v -81.42758161 -165.35386443 -16.91084169
v 11.74344867 87.90089935 -16.45606011
v 21.78683318 90.30935913 -17.02616923
v 20.26470564 88.89902383 -17.57683419
v 19.45470273 90.77566862 -17.43824035
v 19.60377768 86.28538996 -18.62413995
v 19.46977153 87.98154444 -18.08611304
v 24.65453185 89.88624811 -16.37036726
v 26.18762292 85.98894626 -15.96549712
v 24.56425130 85.40844917 -17.22805016
v 23.56752381 88.32672983 -16.26266912
v 28.33947912 91.08750522 -15.42769745
v 28.73858437 88.71439099 -15.75919241
v 26.59355663 90.46707302 -15.91459103
v 30.89003265 90.39151669 -15.16056806
v 30.48266843 87.12361008 -15.90888575
v 32.78000653 87.71141618 -15.15273657
v 33.89261663 90.38049728 -14.16036766
v 35.61148420 89.07578140 -13.56972288
v 34.08784419 87.06667274 -14.85174894
v 34.60370004 86.76124364 -11.55343093
v -23.00611697 99.90353137 -24.83679168
v -17.77982712 96.94948792 -24.65275303
v -3.91989155 96.86239064 -16.85534418
v 3.73198627 94.44572777 -14.15858045
v 2.27584387 97.88505733 -13.63720559
v 11.29425876 94.75211054 -13.15017231
v 9.56904795 96.54218704 -12.32920680
v 12.12272421 92.17714518 -14.32964299
v 17.44530909 93.75075996 -15.91506042
v 21.33813687 92.84555912 -17.22281799
v 23.37467484 90.80918133 -16.72945544
v 22.23102190 93.73439848 -17.69963466
v 29.69914302 93.05731952 -14.55061324
v 29.42886762 91.57770872 -15.31564258
v 27.80794539 91.53817594 -16.06677473
v -14.62986972 -287.33760118 -50.04405230
v -15.67376591 -288.03333640 -47.85377905
v -16.28989726 -292.11264849 -47.85865173
v 36.14929318 90.85175395 -12.58226950
v 38.26742247 93.80763769 -13.29176780
v 38.00689057 93.84895861 -12.05378585
v -7.34479679 101.59368068 -19.73282173
v -7.30801141 98.66475314 -19.46444996
v -9.12249275 96.05160356 -21.42694965
v -6.23819884 97.18368948 -18.86216551
v -3.96287069 100.70108622 -15.58874454
v -1.15673069 100.22812337 -14.44198284
v -5.04517416 98.99613261 -16.55140892
v 5.82148787 99.49221462 -12.39849254
v 7.97677506 97.20446914 -12.34234869
v 10.15415695 98.45353663 -11.95851155
v 21.00756019 95.20948678 -16.92337543
v 21.07138559 97.91935980 -16.28732868
v 26.35470219 92.54249185 -15.81261121
v 25.09268187 99.42610562 -14.92100209
v 29.75422330 96.97966278 -13.19133770
v 27.79266238 97.48764336 -13.98664899
v 38.73491660 95.30924261 -13.17993738
v 34.73573923 95.59428692 -14.07832187
v 36.46956384 96.86549753 -13.40438984
v 36.29381955 93.21501851 -13.70268036
v 34.44930911 93.86887401 -13.94409500
v 32.91387111 92.13610739 -14.16978147
v 39.72679377 96.43574804 -11.96110714
v 38.18283975 97.21172601 -13.50078452
v -28.89581583 95.92050314 -24.83127825
v -30.43331765 98.91023487 -24.39082786
v -25.67643113 101.80252045 -24.74645711
v -11.59279048 99.34391826 -21.97740786
v -17.06417277 106.30137473 -23.06400426
v -9.68624745 104.73835468 -20.83371766
v -11.52958162 102.37938911 -21.67356573
v -15.20995423 99.37904030 -23.38219061
v -6.12656167 104.11038250 -19.23413388
v -3.79356835 102.84500569 -16.02356508
v -4.80921054 100.51925480 -17.15284958
v -10.99203993 -209.10193026 -33.10791031
v -23.34750071 -214.21131492 -37.38637641
v -19.53199320 -214.84473348 -35.29219702
v -1.03892235 101.70278698 -13.46674096
v -72.72467017 -97.75268286 -32.14092925
v -72.03205675 -96.26637399 -31.38418123
v -71.96412981 -93.04089844 -30.32756597
v 6.09332696 102.66947001 -11.50212716
v 13.93636595 100.98376870 -11.68526150
v 15.96152969 102.21099108 -12.52144855
v 14.83970322 102.65474021 -11.47262752
v 12.40190119 101.82355344 -10.81577782
v 13.79652694 101.24004632 -12.62215152
v 27.46768296 101.39354318 -12.96451315
v 30.23818135 100.94396770 -11.23130880
v 29.35220115 98.83753955 -12.33772747
v 34.10327435 99.17048365 -13.35030515
v 31.49740398 99.36237335 -11.22870855
v 34.08007696 101.45626217 -12.11438701
v 32.21785277 95.86826712 -13.86281010
v 35.71781516 98.39017689 -13.34478147
v -39.74085301 -212.30803430 -34.91773456
v -31.10864200 111.41078174 -23.21915329
v -29.27512676 103.33128273 -24.29240383
v -12.23991532 107.64655471 -21.57937549
v -14.93444666 107.61631280 -22.31722884
v -3.20468284 105.08476943 -16.49387181
v 2.56981933 105.05884886 -12.04368751
v -0.45276814 106.25510663 -12.85952982
v 4.58523817 105.76221347 -11.57776266
v 13.53911031 104.27877307 -10.77494118
v 9.05750506 105.08395731 -10.52247919
v 15.82041755 106.59188777 -12.10374851
v 14.71776422 104.05302048 -11.33308839
v 18.47295649 104.79854792 -14.32804484
v 18.68047751 102.53841430 -14.86011036
v 19.85633001 103.35817933 -14.80080467
v 16.07252844 101.20971501 -13.02087959
v -18.64204928 -294.68384385 -62.88000196
v -15.33364877 -286.68278456 -61.04311347
v -54.74885926 220.04514933 26.58596821
v -54.36742306 222.82612324 30.25288694
v -55.10383472 220.94316781 27.56218426
v 23.02202955 101.93508863 -15.61746001
v 25.91744438 103.98177058 -13.93286232
v 27.72704139 103.47164422 -12.47207820
v 32.10589290 104.51363027 -10.82175970
v 29.37162668 103.74656320 -11.06914226
v 31.19563498 104.89021242 -10.52373275
v 33.61289203 103.40436548 -11.72098983
v 22.65536599 113.99268359 -11.98287960
v 21.19924501 113.41643333 -12.60681357
v 22.54394069 115.27469754 -11.49450336
v -33.15934539 -152.38878131 -16.09057933
v -36.92009673 -144.58402991 -12.04763819
v -37.48721629 -150.00687540 -13.19393143
v 33.36063400 101.45432502 -11.95754390
v 40.77281430 102.49929875 -12.28781044
v 38.80806640 101.42534226 -10.36253758
v 39.49286044 101.13743693 -12.52158824
v -12.25988287 -44.36615482 -5.00522042
v -19.90748942 105.97381741 -23.95937592
v -21.25814557 110.77506840 -23.89929816
v -6.70214789 107.70363361 -19.35132034
v -12.13040110 109.83122140 -21.30153030
v -11.10188477 113.73847723 -20.77246644
v -6.91966340 110.28032750 -19.20409128
v -3.00361146 108.59426111 -15.69321379
v -4.10693930 109.85506326 -17.68692769
v 0.12804009 108.78603160 -12.87057996
v 3.84540833 108.48169774 -11.71687059
v 12.58836407 109.59453881 -10.53819153
v 19.32823099 106.89818114 -14.01677169
v 22.06066251 104.60729897 -14.87805229
v 17.26992056 106.63214326 -13.09919637
v 28.25311385 105.97413033 -11.46100834
v 29.55411002 107.18615353 -10.45352127
v 32.54264593 106.64276034 -10.17192472
v 31.25947341 109.72820967 -9.78682935
v 31.72805905 106.68779165 -10.16380638
v 34.31533650 106.42872751 -10.41723322
v 37.00789809 105.81354797 -11.68444101
v 36.91925481 103.36259007 -11.95533853
v 39.37978670 103.57069224 -12.23811228
v 37.68539801 102.87750512 -12.17009034
v 37.37827763 104.30298746 -12.03279477
v -25.19348636 -255.83690405 -43.92840713
v -25.59504099 112.15250194 -24.02381785
v -21.14462107 112.68007010 -23.44168909
v -15.52088838 110.78470200 -22.39696868
v -19.32267472 108.85888338 -22.89092541
v -18.69228296 112.07917333 -22.90279232
v -0.41058753 110.05695164 -13.71252071
v -1.53719075 113.40481788 -14.05455824
v -3.61883873 113.40061575 -16.43424667
v 1.06251822 114.43948001 -12.21106295
v 11.47804689 110.71138084 -9.59292520
v 11.10525522 113.91987652 -9.11106169
v 14.02690448 113.85623366 -8.82760808
v 14.83154483 110.81739515 -10.62710490
v 12.71393709 112.39506304 -9.29470919
v 14.82553873 110.44587940 -9.97150224
v 12.83104904 110.23444682 -10.27383748
v 16.43859036 112.59861290 -10.76042373
v 16.71503112 110.34921557 -11.90241240
v -59.47153643 -275.23100376 -37.04557195
v 25.64743347 111.69288307 -11.18618995
v 23.39311130 111.66971177 -12.56861724
v 29.74828146 109.28084701 -9.96144116
v 34.14665908 111.56009883 -8.96931998
v 33.42517093 109.36137289 -9.42511111
v 33.12617168 110.95140874 -9.15597938
v 39.02292997 109.28857327 -8.48818198
v 39.68499228 107.97844082 -10.03195532
v 38.66800666 109.24828798 -10.13857499
v 13.97714484 -208.01115036 -40.93424231
v 14.26261105 -205.48672974 -40.92346877
v 11.19448245 -204.85088229 -36.90336645
v 41.20505974 109.34992880 -8.19336623
v -18.82249489 114.36143517 -23.09478261
v -15.42278100 113.79826069 -22.17479795
v -12.68553082 112.52077669 -21.24594711
v -5.89740463 112.88020760 -18.62738095
v -5.08708460 115.93000591 -18.18398200
v 15.24130721 115.25961757 -8.64344649
v 10.81074309 -141.72190428 -25.23193322
v 8.71854834 -137.78291643 -23.43457192
v 21.99841477 112.03133315 -12.99891341
v 31.92798048 111.34158075 -9.14457720
v 30.06798215 113.91402781 -9.41943843
v 31.23056330 113.11701685 -9.08931065
v 28.83330546 111.31083965 -10.08387841
v 32.25198016 112.77672648 -8.97902343
v 9.40502062 -83.42910558 -16.68057963
v 7.60614732 -70.81358135 -13.50138150
v 0.95536379 -73.21973145 -10.61073504
v 5.13535365 -74.59491491 -12.79138960
v 6.66500814 -77.78427005 -14.30686098
v 36.81332991 111.75001413 -8.95597413
v 41.42000154 110.78000069 -8.84999987
v -41.59108922 37.31030598 6.95184572
v 41.10445455 110.13481766 -7.57868728
v -24.98151548 115.40787667 -23.51500839
v -30.05685471 115.31873792 -23.09414744
v -3.27819097 116.12688750 -16.17461815
v -1.02369697 115.49985409 -13.49520218
v -1.32562988 116.49426073 -15.13752714
v 0.68247213 116.90684408 -13.00073788
v 3.26114311 118.32464486 -11.75868511
v 4.03509196 114.44445699 -11.37764193
v 10.99061407 116.81194603 -8.84755328
v 9.62011516 115.99878222 -9.60913487
v 15.93118161 116.12825096 -8.28604400
v 16.76236279 115.90000242 -9.23964009
v 19.85304058 113.57535422 -12.30606902
v 20.55836841 115.44055492 -11.39321737
v 27.88005769 113.26428503 -10.04932914
v 27.83180214 115.17159641 -9.68107767
v -29.22730520 -271.89990878 -45.17668486
v 34.29882228 115.32979459 -7.73981772
v 38.83767873 113.31060529 -8.82383715
v 41.26846045 114.17333782 -8.94151162
v -56.57709017 -257.80257583 -37.93316707
v -56.58997223 -255.94994426 -38.56781870
v -57.81762674 -258.66314769 -39.03265297
v 43.43009368 111.75771803 -9.73911304
v 42.03999788 112.59000003 -9.73999873
v 43.81621629 112.04988509 -8.89548473
v 45.66876963 114.48003352 -7.50075746
v 45.22601515 113.60129714 -6.85293321
v -1.81379670 118.16705018 -15.27069137
v 11.79667283 119.17777359 -7.57967820
v 8.89937393 120.00222504 -9.19172261
v 8.26888531 116.14411324 -9.95296706
v 13.88028357 117.10518599 -7.04938779
v 15.29274415 117.73756891 -7.92745035
v 17.47206226 117.57028103 -8.13438278
v 18.44151691 118.63153428 -8.17628484
v 18.44774559 116.68004096 -9.37382877
v 19.69838701 115.01657963 -11.31522562
v -34.03905779 -12.36599684 3.36497230
v 24.36435781 117.94377118 -9.30472836
v 29.59031425 115.86196721 -8.87795258
v 36.09299660 117.63159931 -7.00493949
v 41.80312157 115.59456587 -8.73193238
v 42.83619300 115.31180143 -8.93569086
v 42.49506816 114.36675489 -9.28603671
v 41.04390740 113.02206665 -9.54303797
v 24.11848493 -31.48890659 -21.63498104
v 22.93464914 -33.47998112 -19.16747727
v 25.82791820 -31.17519245 -21.96170390
v 44.68301684 114.23332989 -9.20090545
v -17.96401106 117.31868982 -23.25024828
v -10.73216181 117.90728569 -21.13178745
v -8.08979291 114.69562352 -19.53355223
v -6.60276692 118.82357299 -19.57364194
v -3.60515900 118.59747022 -17.89648086
v 1.52901723 120.21110952 -13.17962632
v 14.02191352 118.89591068 -6.77532749
v 12.12800108 117.19155312 -7.08651915
v 7.54875969 -197.05946743 -33.29753131
v 4.54511121 -197.18940556 -33.17657113
v 6.40426343 -200.98134875 -34.03558582
v 28.93831767 117.56767333 -8.48756544
v -72.66154140 -281.06307983 -33.58695284
v -69.85522062 -281.46490455 -34.12647545
v -71.12581283 -280.26759624 -34.06035528
v 14.31614719 -153.19307148 -29.59296852
v 8.70559178 -163.11487556 -25.42970143
v 14.62837495 -164.24919665 -31.71418980
v 12.59555295 -160.93666852 -29.00872752
v 12.03593705 -159.55232084 -28.22054178
v 34.67965499 118.54354292 -6.50845049
v 35.37355736 120.14090270 -6.72740489
v -69.80080158 -84.03749764 -32.69291297
v -70.95570117 -88.57303858 -32.91014209
v -70.40863484 -84.45540071 -30.57187237
v 39.20000046 116.46000296 -7.31000025
v 43.49548370 115.41459709 -8.55535734
v 43.17809269 114.20767009 -8.94155912
v 44.07262802 116.19653553 -7.92814046
v -39.00718316 121.14027143 -20.07577941
v -33.81344303 121.83728814 -21.79954015
v -28.75059843 120.56653202 -23.02600816
v -23.38562720 121.04469538 -23.80052954
v -18.87501031 120.58055401 -23.50948192
v -15.23812674 121.46560103 -22.87736163
v -1.79918995 121.49605900 -16.35048538
v 10.74316539 204.04340327 -10.97761188
v 9.87494178 207.57579803 -11.02073491
v 12.37693150 208.26208591 -9.15787276
v 45.32568157 114.10137266 -6.28071418
v 16.65690728 -72.85675406 -23.09217118
v 14.71659169 -72.71540165 -20.18904313
v -41.18167236 119.61233616 -19.29575205
v -39.60846364 116.82590097 -20.06660216
v 14.97053355 204.30283248 -7.90994428
v 19.49331164 117.85276234 -9.42040887
v 44.24000159 114.96999860 -9.20999981
v -32.46099129 114.53451216 -22.62877673
v 20.39322816 114.93287981 -11.21937204
v 23.45388010 -47.73630574 -24.74497631
v 24.78704043 -44.70934719 -30.58436885
v -43.71981695 118.35097522 -18.19865033
v -43.36727783 120.84021419 -18.14517565
v 25.34537762 113.62130940 -10.81921905
v -41.97343811 114.75952715 -19.51469481
v -45.07646710 115.95693231 -18.19493063
v 2.79980130 111.22573167 -12.33631093
v 7.93380011 113.49175125 -9.91519634
v 8.45667161 110.82961410 -10.10008063
v 16.29823260 113.19293082 -10.31853072
v 17.93293841 112.50864714 -11.92528661
v 20.85245214 111.13547534 -13.49523105
v 22.26391621 108.68949443 -13.70618958
v 20.22281662 108.35107416 -13.98345735
v 39.13727403 110.53400487 -9.63000860
v 40.19995406 109.60184038 -10.11438202
v -44.00389269 112.63047159 -18.42696220
v -41.20001942 112.32177913 -19.88094300
v 11.72999945 110.67000031 -10.03000047
v 23.74593727 106.55975342 -13.83762527
v 42.62497276 133.38761032 -6.58995565
v 42.06642881 134.76601243 -6.10406138
v 44.68311742 133.42067599 -5.85442781
v -45.01178116 111.60510033 -17.97467470
v -42.19393805 108.92239958 -20.02915367
v 6.79567503 111.36474460 -10.64015273
v 7.25231878 108.21319371 -10.76503377
v -28.21222506 -24.63055775 1.69369928
v 11.06465422 -255.20813465 -55.43822050
v 5.54595282 -261.44105196 -58.57149512
v 8.94529745 -257.64366984 -65.07268548
v 9.43845883 -257.06121325 -60.35301834
v 32.34200925 105.55612296 -10.90093516
v 39.94690254 105.47526181 -11.98562514
v 38.85485604 105.78343272 -12.08182331
v 40.22178426 106.43076897 -10.59838105
v 41.39383510 105.99367321 -11.19769830
v -48.05454239 108.92444849 -14.47099634
v -46.67993635 109.63802785 -17.16029458
v -33.80004317 105.86953163 -22.94576354
v -1.24615850 105.64526916 -14.36579414
v -2.56717461 107.11148381 -14.97426629
v 9.54565406 109.06191170 -10.29581670
v -30.35349958 -16.20563492 2.86717783
v -43.64625365 106.17648810 -19.17020418
v -45.86692899 108.12897980 -18.18572544
v -2.61618802 103.60500962 -11.97146531
v 2.63516279 103.73438150 -11.90113276
v -47.10932076 104.00206596 -16.25378244
v -48.43194783 104.43695635 -15.97895101
v -46.90353945 107.49117285 -15.75157419
v -47.09558561 106.14408553 -16.99380577
v -45.47226802 104.28359360 -18.37407984
v -48.73976111 107.87794739 -14.15172126
v -43.15543175 103.92723978 -19.70061846
v -45.08726671 103.12428325 -19.35865171
v -37.96632960 100.33980012 -21.81250229
v -42.53534228 99.78999197 -20.34883201
v 0.03401146 104.12292928 -11.83231175
v 26.83986351 98.93183410 -14.09615204
v 33.85826200 97.27337211 -14.15987592
v -49.87519979 101.42348707 -14.36000224
v -46.83491960 103.16064954 -18.76917295
v 27.62766555 -28.18837576 -24.66856875
v -35.54334119 96.59624100 -23.15386757
v 0.14267523 96.50149196 -14.74857517
v -111.60276085 -233.66324604 -5.19023091
v -110.14444381 -233.25224221 -7.40253273
v -111.83620244 -234.89321768 -6.88161375
v -78.32208276 -125.09109080 -27.81548351
v -74.78781790 -130.77150285 -17.06585474
v -43.26542094 96.49468958 -20.38812637
v -38.08387369 97.63370454 -21.78265341
v -40.14585912 95.11598200 -21.01560123
v -40.14532641 99.12702441 -21.21386304
v -38.41385618 95.37789226 -22.03912660
v 9.73057840 93.52038801 -13.42210639
v 18.45520362 92.00472385 -17.05288887
v 16.83479548 90.78382701 -17.06861891
v -44.64130849 94.78521347 -18.94044876
v -45.93327269 92.78205782 -19.60457116
v -35.34315526 93.58610958 -23.91865477
v 16.97304286 92.44482219 -16.40544832
v 18.60052161 90.48465639 -17.56821200
v -44.59136352 88.52641284 -22.04963937
v -42.25877672 91.67096764 -21.98298089
v -43.27542335 87.98972517 -23.57155085
v -43.50868985 93.61252189 -20.18914558
v -90.73496610 -165.24580121 -32.75419399
v -90.46103060 -165.41317105 -30.16135283
v -90.54034948 -162.24844754 -32.07936510
v -39.10078853 91.64411575 -22.20208198
v -83.90638232 -181.70252442 -13.67748529
v -84.28644389 -191.29076600 -10.62513329
v -78.76248658 -185.68143249 -10.46540774
v -82.85595477 -185.22439897 -12.10355107
v -37.68405691 92.74514765 -23.13235402
v -36.93537414 90.85877985 -23.63864332
v -13.81401904 85.53712070 -24.53994565
v 17.40545966 87.13795990 -18.78139190
v 16.27512835 86.76713705 -18.45756918
v -22.00498804 -276.35300159 -45.81331834
v -19.70522292 -278.62340212 -45.72841898
v -44.98176277 90.86240083 -20.70096321
v -38.98135200 86.22937649 -23.62978086
v -39.96745497 89.55477178 -22.65806496
v -34.33534503 86.16814762 -25.64029954
v 10.59270836 83.51903409 -17.42831618
v 9.03306436 81.83711767 -17.32899807
v 15.59878886 82.42727071 -19.70976032
v -46.48249224 85.32211185 -22.58623019
v -44.80985180 85.18821001 -24.12349731
v -20.93730867 -261.06479764 -43.45335439
v -17.86127500 -259.00447369 -42.85185412
v -43.57089847 80.22014052 -25.07149056
v -45.52694783 81.81086928 -24.15416948
v 7.52778165 79.54607159 -17.22855866
v 13.90390564 -163.51307929 -39.83764350
v 14.83788341 -162.54027188 -38.98496181
v -30.87109514 11.94915455 5.63849322
v -32.91305900 9.81894787 5.74938068
v -39.20885175 81.27062023 -24.34028126
v -36.24707833 75.98393410 -25.27355589
v 2.28741742 80.06758243 -17.10555889
v -46.70018703 82.69072324 -22.93001302
v -46.10057548 78.59320194 -24.64322187
v -48.22262377 81.07486367 -23.40598591
v -41.72774777 76.86335593 -26.20885521
v -33.23012218 75.63591748 -25.51975846
v -30.15992232 75.72744787 -25.70587769
v 10.35714615 72.85573334 -22.08052576
v -116.48256332 -276.29348636 -30.27388081
v -117.20628291 -276.25083923 -33.08129683
v -118.41244996 -240.00443518 -7.30267726
v -116.03770405 -240.27030170 -6.86523924
v -117.53840744 -240.51140249 -10.67456324
v -46.20743170 76.62411779 -25.84783547
v -44.36331987 74.92960989 -25.88037588
v -104.68008369 -235.01209915 -51.41156167
v 3.37906089 69.71164048 -18.58341135
v 9.47340112 72.31605798 -21.23769931
v 8.52568075 70.89702785 -22.66380563
v -43.80489141 68.87820363 -27.79416554
v -33.85714069 70.75184584 -25.79256147
v -31.90962225 67.39618629 -26.27697401
v -46.45207897 71.31072879 -27.16114558
v -43.68065670 63.58211488 -28.47948112
v -39.20603171 61.95231155 -27.46576257
v -35.04415601 66.63460284 -24.95617047
v -35.66823527 65.28219581 -26.57083794
v 0.58957498 63.53820860 -20.04381083
v -49.49772358 62.81571835 -26.53397433
v -35.49463302 61.24961004 -25.87914281
v -32.63162076 62.28875741 -26.32952668
v -113.08230460 -241.91688001 -3.16937361
v -113.29238117 -239.89139497 -3.66623839
v -1.86009821 63.61775100 -20.04846185
v -52.26118490 31.00790642 -1.31592830
v -39.47845846 56.82721362 -28.78647111
v -35.72283685 58.95102397 -26.87456831
v -33.64408389 56.00733683 -27.53029205
v -35.88968143 55.69193140 -27.56330185
v -114.17403817 -245.49487233 -39.81075063
v -115.01172930 -242.90858209 -36.83099896
v 2.70813238 54.51931432 -25.99217370
v -116.64115638 -265.96271992 -6.60207355
v -116.72383547 -264.12090659 -5.90867503
v -43.79874095 48.61528426 -28.34363654
v -47.67146334 52.52223462 -26.72542632
v -40.67714140 52.92765051 -28.81314047
v -35.84577888 52.17674747 -27.98061073
v -33.56153145 50.27929693 -27.07400359
v -15.67477547 51.14113539 -26.26384050
v -49.70486462 51.20285228 -24.97939765
v -48.01234603 49.49581996 -27.43245102
v -55.20030856 48.83683845 -22.15933986
v -47.54801840 47.52035066 -27.80439705
v -39.65492547 46.29532620 -28.20841223
v -38.18417341 48.14657569 -28.81796286
v -47.96972126 -269.37302947 -42.04091430
v -48.36652800 -265.42380452 -42.13273525
v -50.03352836 43.66872832 -27.55299397
v -47.20767215 42.79673100 -28.52210030
v -43.06201264 43.21833700 -28.43969874
v -39.52314332 43.70240867 -27.76494436
v -35.88003665 43.31881180 -28.19949202
v -20.32951638 39.48819265 -27.29707025
v -50.86328462 39.62030634 -27.49580517
v -48.30765352 36.92800179 -29.38729897
v -43.66621748 37.39118204 -29.97247688
v -34.81144831 39.51129317 -28.40059251
v -38.89133781 36.78716347 -29.49227951
v -53.07586491 -15.85178636 -3.91266495
v -51.33072659 -18.87361147 -1.88399770
v -51.36660859 -16.92255028 -2.11120769
v -34.09858048 35.27189046 -28.54769304
v -56.91040680 36.87226400 -22.71173522
v -46.91205546 34.79791805 -28.94816734
v -45.99180445 35.71496531 -29.66671437
v -42.53309220 34.44311023 -29.68755551
v -35.99918261 29.70724553 -30.10302223
v -34.32088718 37.80746460 -27.24146284
v -53.01141739 32.47007728 -27.05296502
v -51.03525147 30.88367172 -28.31860259
v -49.48583245 32.97356516 -28.52944843
v -44.94347423 30.66571988 -30.15602380
v -49.50904846 29.33599614 -29.36348319
v -40.44041783 31.00850992 -31.09909967
v -36.35607660 25.85764416 -30.79588711
v -70.96347958 -267.46255159 -31.63443878
v -48.65692556 25.14366992 -30.43254279
v -52.47407779 26.67714842 -28.72376516
v -42.55302250 24.65791628 -32.13116527
v -44.89590973 20.24787106 -32.27666765
v -39.88072276 26.93822421 -31.33975342
v -126.33608282 -259.79799032 -17.70261861
v -48.68064076 20.64813115 -31.30909801
v -38.41593489 16.84748381 -31.97223321
v -64.42540884 -275.01761913 -35.39174795
v -53.57386544 123.05033207 -4.42996249
v -52.70812660 123.78775328 -7.63672823
v -58.24081972 18.51951890 -26.36690438
v -56.95617199 21.56625874 -29.34040688
v -53.39933187 16.89851284 -32.04990178
v -50.11432618 16.07992873 -32.14271367
v -44.76574063 9.58045945 -34.44998339
v -46.17480934 15.42139798 -32.99631923
v -42.28797182 20.51990107 -32.02332556
v -48.34043980 12.66428456 -33.27348083
v -43.02727804 15.58381971 -32.81217441
v -70.56220621 -257.50064850 -29.22680415
v -72.31329381 -256.58985972 -27.75138430
v -73.01293314 -258.21098685 -28.08009088
v -56.58082664 11.07080374 -30.89004569
v -54.62953448 11.78707555 -32.17351809
v -56.62807450 10.21149661 -32.55185485
v -56.16132542 12.76642270 -32.05109388
v -58.43583494 13.71098869 -28.34771760
v -55.49005419 14.72501084 -31.72976151
v -50.13813078 9.89510864 -34.41697359
v -53.78727615 10.29059663 -33.64387527
v -48.41016978 6.49636285 -35.05928814
v -40.29129818 1.57876662 -34.61238369
v -41.14957154 7.19740335 -33.94726291
v -23.93864654 9.95711610 -29.17864174
v -33.03398564 11.87416911 5.50356461
v -59.62415785 -2.53752270 -14.67217598
v -58.24460462 -0.20444651 -11.22102048
v -51.68929324 4.37964685 -34.87971053
v -49.72229525 5.99738909 -35.01521796
v -54.48481441 6.98638661 -33.44226629
v -44.50999945 3.80999944 -34.57999974
v -39.51681033 3.81603045 -34.09278393
v -55.34600094 3.85071919 -33.74199197
v -57.64310062 4.08862019 -32.69344941
v -58.63207579 1.07786304 -31.72386810
v -57.17346817 0.64126239 -34.38206390
v -60.21639705 2.99895997 -29.22286652
v -28.74063887 -25.60868300 -32.28357062
v -56.77999929 -23.42000045 -37.95000166
v -59.43892151 -26.38276480 -37.33481467
v -60.03225967 -19.55942810 -35.89662910
v -62.58201599 -25.56417324 -34.81379524
v -61.83173880 -21.19491622 -31.45771101
v -56.07999861 -27.20000036 -39.01999816
v -65.09716064 -48.88415337 -36.55355051
v -65.94140083 -60.10545418 -36.39872745
v -10.26010886 -35.16337648 -30.08475341
v 1.90657028 -24.29237403 -30.30280769
v -29.31944281 -11.99437119 -32.55344555
v -2.23411527 -17.98020490 -29.02556397
v -69.44950670 -262.46306300 -32.72574767
v -66.29545987 -261.81402802 -34.00035948
v -67.49764085 -261.60293818 -32.63109177
v -47.02967033 10.79857722 1.47989031
v -92.53291041 -241.17964506 -3.74615286
v -87.71000803 -242.63000488 -8.87999963
v -85.14559269 -233.26915503 -6.54025190
v -88.45558763 -238.19081485 -7.10582221
v -89.58756924 -239.42503333 -5.96837141
v -52.36084387 43.16372424 -27.22235955
v -33.11036527 43.08501258 -28.46855856
v 13.72373849 45.55132613 -28.21015753
v -53.99719253 52.02405527 -22.02467062
v -50.78836530 53.58157679 -25.44684708
v -22.29033597 -292.12856293 -47.13113233
v -22.16072939 -290.36939144 -46.67066783
v 14.33863025 47.25907370 -29.10228260
v 10.05801372 56.82867393 -28.12532336
v 10.39346121 58.07293952 -27.74699032
v 8.55062529 58.56693909 -26.89123712
v -22.29043655 63.57198209 -28.01973559
v 6.06001541 61.15817651 -25.20850860
v 7.60633871 60.74432656 -25.82418919
v 18.54663156 60.46643853 -25.32374486
v -125.43149292 -268.12231541 -14.33456317
v -128.05683911 -266.32431149 -14.70189728
v -126.58751011 -268.79784465 -15.93311317
v 6.73757866 -269.18822527 -52.78608948
v 6.96468260 -267.21557975 -51.05442554
v 5.72304754 -272.22877741 -52.50797421
v -47.67583311 74.60162044 -24.68175814
v -14.77181725 -185.29705703 -25.93611553
v -17.56621338 -193.12503934 -28.31999771
v -12.57281844 -196.96971774 -30.03940545
v -15.12051281 -191.40279293 -27.43592858
v 10.79884265 82.83370733 -18.52760278
v 14.83971626 79.34424281 -20.89944109
v 16.60600305 78.45348865 -21.24824375
v 9.84363351 84.32737738 -16.96957834
v 18.02840643 86.61185205 -18.82034540
v -55.02000079 198.98000360 27.14000084
v -52.94126645 198.78093898 29.08028476
v -54.30688709 200.19897819 24.90540780
v -83.32195878 -147.88968861 -26.51118860
v -82.72097260 -142.91179180 -27.72053145
v -86.30335331 -153.30927074 -32.37252310
v 17.26465672 92.31448919 -16.35381952
v -38.66628930 -220.35920620 -37.88647428
v 16.34671725 104.48850691 -12.33189553
v 10.39105467 110.43009162 -10.02337039
v -56.70566112 -254.22489643 -38.43318671
v 10.67062654 108.61549526 -10.44378802
v 14.09812458 107.73984343 -11.18526980
v -32.49604255 -158.09543431 -16.57066494
v -28.33364345 -151.84687078 -16.61992073
v -20.13207041 119.48121339 11.90208457
v -21.83288150 119.96176839 9.14669037
v -19.77554522 117.53425002 12.36568112
v -31.06551617 217.13887155 -13.25489953
v -32.76919946 218.86286139 -11.40786894
v 26.26839653 110.48591137 -11.89470291
v -45.94200477 120.75689435 -16.79938659
v -47.41420224 116.58940464 -16.37215167
v -48.66943881 118.08212847 -14.48679529
v 3.18835792 123.37882072 -12.64502481
v 19.84847710 119.13473904 -8.89510848
v 23.58354442 121.19045109 -8.79651308
v 23.83004688 119.10042912 -9.22783930
v 27.79653110 121.23406678 -7.89577980
v 32.44468942 123.20148945 -5.41732926
v 32.78946131 121.91849202 -5.92770614
v 30.69481812 123.10435623 -5.40103950
v 28.85794453 119.34479326 -8.86287354
v 30.79246916 117.96476692 -7.42163043
v -46.34450376 123.62275273 -15.74734785
v -44.02926564 121.85752392 -17.83508435
v -38.76287118 126.10557675 -19.82469112
v -69.51215863 -277.19154954 -33.87121484
v -7.87841808 121.63374573 -20.19248903
v -3.07391468 120.01796067 -17.58558117
v 12.98336405 124.46478009 -7.25441799
v 14.11734801 125.86419284 -6.86406810
v 16.37797430 125.71243942 -6.81943772
v 24.51509610 126.03940070 -7.44428346
v -35.39124876 -261.93952560 -43.43643412
v 27.77042240 123.37028980 -7.08284602
v 27.97333524 127.02573836 -6.84697600
v 29.33803760 124.96205419 -5.65059669
v 32.07804263 125.06665289 -4.97833593
v 33.34984556 124.02817607 -5.48229041
v 34.91580114 125.82637370 -5.62188216
v 35.30689701 124.10540134 -5.97167667
v -47.26656526 126.12350285 -14.86909948
v -44.77817938 126.58077478 -16.36665314
v -41.41698405 126.16895139 -18.00864190
v -44.22314093 124.39560890 -17.19120517
v -40.23469239 124.12177771 -18.86909083
v -42.01779142 123.60663712 -17.97891222
v -35.20495445 126.47625804 -21.17253281
v -20.75812966 124.17519093 -23.37122150
v -14.87359125 123.40597063 -22.60225080
v -16.72912203 127.42570043 -22.52421528
v -12.60923781 123.39445949 -21.83011733
v -6.43594656 124.91655350 -19.48942058
v -3.77795054 128.58930230 -18.20847392
v 2.36023730 126.64109468 -13.87868915
v -0.38245349 127.80167162 -16.55365713
v -24.55674857 105.00549525 11.53916493
v 1.33925874 122.66065925 -14.56892677
v 6.87217945 124.39907342 -10.59041824
v 9.56603233 126.51458383 -8.87229480
v 12.88361382 127.46271491 -7.06437929
v 16.19723998 128.45833600 -6.39109965
v 35.43045744 39.78189081 -12.05736585
v 34.99629349 38.17848861 -10.91995183
v 34.37351435 38.35599497 -12.06731424
v 22.63581567 128.83435190 -6.87267492
v 23.88946526 127.64139473 -7.20404927
v -52.73585394 46.79292440 1.23698125
v -52.59539932 51.21994019 1.60667929
v -53.39824408 48.70363697 0.03073025
v 31.03868291 127.58100033 -5.41156763
v 31.59179911 129.13534045 -5.43988217
v 32.56416321 127.62644887 -4.39243577
v 35.26405990 126.34353340 -5.75030595
v -48.23257774 128.24296951 -14.03810363
v -48.60365018 129.38386202 -12.52267323
v -45.87652907 128.36737931 -14.76282161
v -43.10764372 128.07765603 -16.68755710
v -41.98381305 130.98905981 -16.76986180
v -25.19739978 127.77058780 -22.85225689
v -13.18794582 129.52867150 -21.72132395
v -8.70932359 130.43566048 -20.18026821
v -6.69493200 127.31869519 -19.74186115
v -9.95558687 127.82764435 -20.97178809
v -3.40915588 131.94419444 -17.80254580
v 2.02401821 130.24123013 -13.96069024
v 3.75274429 129.16237116 -12.74994947
v 12.88601756 135.27877629 -6.48438884
v 15.66761732 131.28480315 -6.14664936
v -77.27172226 -206.23667538 -6.39754720
v -73.95999879 -204.43999767 -7.76999956
v 19.16134357 131.57564402 -5.78246079
v -50.55724084 95.55234015 6.66122558
v -50.72335526 93.55822206 7.13202590
v -50.48171803 97.55435586 8.27409048
v 21.90437168 129.80155647 -6.62061339
v -37.57796064 111.89554632 14.28321563
v -40.95682129 111.57422513 15.48251882
v -47.26583511 91.02576226 9.92460363
v -48.47187176 91.98328108 9.98130348
v -46.96999863 89.98999745 11.00999955
v 30.22589348 129.81960177 -6.14675507
v 29.09754403 128.25024128 -6.47280971
v 29.26218696 131.34838641 -6.28206646
v -63.39876354 -217.15345979 -23.43416959
v -66.02725387 -223.08318317 -22.42837474
v 32.35999867 129.17999923 -5.56999911
v 36.18688509 128.37482989 -6.12798473
v 37.03076765 131.33928180 -6.82592858
v 35.00603884 129.96570766 -5.82931237
v 34.30617601 131.14435971 -6.39070477
v 35.38228944 129.14827466 -6.91433297
v -46.48122936 132.04115629 -14.63342085
v -47.95666039 132.30727613 -12.91109994
v -33.13117474 129.53479588 -21.15401067
v -32.52424672 132.27455318 -21.06203139
v -28.54195237 132.34964013 -21.66288905
v -22.52543159 129.96543944 -22.85635285
v -16.29200391 130.05566597 -22.21885137
v -19.28550750 132.19505548 -22.21425064
v -14.71922826 134.82776284 -21.60017006
v -12.11820729 130.55910170 -21.27555199
v -1.26862584 133.23391974 -16.84794948
v -0.21357943 131.01880252 -16.17786661
v 1.59349584 132.45359063 -14.48508631
v 5.36772516 134.76313651 -13.04799505
v 5.38909389 132.45405257 -12.13538460
v 14.65371437 133.59034061 -5.87359071
v -59.63064358 -238.58907819 -34.69049186
v -58.13487247 -241.12404883 -36.23160347
v 19.24706064 135.91144979 -4.71626362
v 17.68910699 135.43486595 -5.08289551
v 18.66527647 133.75325501 -5.41012501
v 21.68158442 136.14861667 -4.64297179
v -59.62061882 -255.98835945 -36.72980890
v -60.79695374 -254.31138277 -36.13846377
v -61.97360903 -256.34601712 -35.90153903
v 25.53585917 134.42592323 -5.48136514
v 24.05383810 178.95786464 6.82069315
v 22.57594280 178.54844034 6.17886893
v 25.59815347 180.33254147 5.55366138
v 28.85464206 133.96567106 -6.02582516
v 28.61291356 136.08334959 -5.13102254
v 31.39441833 134.16799903 -5.78235695
v 29.62044254 133.25020671 -6.10189931
v 33.79731253 131.86126947 -5.19090379
v 30.37007898 136.83691621 -5.18738106
v 37.86626458 133.52623582 -6.50606118
v 37.71631420 133.62558186 -6.77065318
v -23.64497632 138.41503859 -21.86184004
v -23.56998064 132.11488724 -22.56774902
v -18.73019896 135.09848714 -21.95754461
v -4.64551430 133.97176564 -18.34901422
v -2.63422960 136.86805964 -17.34874398
v 10.02762187 136.44997776 -8.61996319
v 16.92545041 135.87273657 -5.22312056
v 15.90744406 137.86773384 -5.43179410
v 12.69026287 138.99236917 -7.47119682
v 20.34997195 138.57859373 -5.52185904
v 19.91481893 136.44205034 -4.56323195
v 22.26347476 138.43587041 -4.38403292
v 24.61387031 138.31867278 -3.85304354
v 24.62180145 136.47983968 -4.44334652
v 28.97740155 139.42670822 -3.49307829
v 29.60999869 138.26999068 -3.53000127
v -59.29832906 -231.34955764 -33.82846713
v 31.80216625 137.49738038 -5.73767349
v -42.72885248 138.68796825 -15.43916017
v -46.83493450 139.02097940 -13.48685566
v -37.58309782 140.90019464 -18.13689061
v -34.13649276 135.83710790 -20.11390775
v -28.85652333 138.90227675 -21.09021135
v -14.50103614 140.12925327 -21.10369690
v -11.03080623 136.56288385 -20.70980519
v -9.78847127 132.55031407 -20.60808428
v -7.88253266 133.92643631 -19.73288879
v -5.49206184 136.99784875 -18.94004643
v 0.42033190 137.43261993 -15.50063863
v 6.31262735 138.48382235 -12.44503260
v 6.28680084 135.38031280 -12.36288901
v 8.69154278 138.95121217 -10.48789639
v 22.09608443 140.37875831 -4.39359527
v 33.29902142 140.93185961 -4.64250054
v 30.63579835 141.08075202 -3.53768375
v 29.87367101 143.93527806 -2.64569907
v 31.83922172 139.63912427 -4.00545215
v 34.29848701 140.43141901 -5.12520038
v -81.63409680 -207.40298927 -6.35934528
v -86.90524846 -206.64006472 -6.32961094
v -87.38172799 -211.82505786 -5.17096044
v 39.52281550 141.14703238 -4.72788606
v 38.13929483 140.48823714 -5.39565459
v 37.26859018 142.30380952 -5.47451666
v -43.12513396 141.35462046 -15.07492922
v -36.38524190 135.35319269 -19.38803308
v -9.68053285 138.50133121 -20.38184181
v -6.83921296 138.87040317 -19.51633207
v -121.58529460 -244.76775527 -10.45427844
v -120.15507370 -243.19007993 -12.36406993
v -123.87545407 -246.21433020 -10.96985396
v 1.52448169 140.79254866 -15.36829118
v 4.42310236 140.64864814 -13.56461551
v 3.41928774 137.03069091 -14.00947664
v 10.72204299 142.06594229 -9.41981003
v 10.67972369 139.28681612 -8.91262945
v 16.61720313 142.19033718 -4.76749707
v 17.25903340 146.41249180 -3.36534902
v 25.76393262 144.04948056 -3.30181001
v 31.21958114 144.13906634 -2.69092550
v -20.01013793 143.78796518 -21.23290114
v -13.68141174 143.37791502 -20.85223980
v -49.41165075 148.30218256 -8.21675546
v -50.95161125 146.10718191 -8.15461576
v -51.51598901 144.94855702 -6.23747520
v 2.92438176 145.18555999 -14.19536583
v 6.16270117 145.04510164 -12.42356561
v 9.75854229 145.23249865 -8.96035414
v 11.87106688 144.48846877 -7.81266205
v 26.28462948 146.95928991 -2.84801819
v -36.06048226 95.94002366 16.23569615
v -34.57999974 92.00999886 15.96999913
v -32.89755061 94.94753182 17.76965521
v 36.86348721 145.12981474 -3.54498858
v -41.76715761 147.31983840 -15.12574870
v -45.63727975 146.08965814 -13.40990886
v -38.19589689 146.16112411 -16.77552238
v -16.87616855 143.16417277 -21.35372721
v -17.93125458 145.78229189 -21.15750127
v -11.55092567 146.75585926 -20.12733743
v -8.79196171 146.48103714 -19.19566467
v -6.42769504 146.94483578 -18.74184050
v -3.97753296 147.39337564 -17.23292470
v -2.05147755 144.17299628 -16.99610241
v 0.35329192 145.44773102 -15.93349129
v 3.81127908 147.44089544 -13.34128808
v 2.34645302 147.27875590 -14.38876893
v 7.43023446 147.91452885 -10.38484089
v 14.55926709 144.97055113 -5.04327752
v -53.54735255 144.42379773 13.85916676
v -52.98728123 138.57474923 14.32496216
v 29.09324877 149.34220910 0.52212214
v 29.08024378 151.63932741 0.33076876
v 29.84472364 150.59128404 1.90822105
v 28.60286273 150.83338320 -0.06543416
v -21.04340680 145.86657286 -21.05829678
v -19.12643947 147.73383737 -21.23019099
v -0.86359138 148.09860289 -15.92358015
v 9.11859144 152.85374224 -9.22718365
v 6.88155927 151.64187551 -10.48845239
v 17.72616059 149.17299151 -2.07364396
v 15.17518423 151.77589655 -2.76561524
v 18.18320714 151.44652128 -0.86566666
v -118.10721457 -256.11147285 -4.29633679
v -116.74155295 -257.92539120 -4.49944986
v -116.70179665 -255.74001670 -4.69364086
v -42.68785939 151.83512866 -13.18371668
v -45.37115246 149.07935262 -12.01940421
v -28.04088779 149.05947447 -19.59646307
v -21.39502577 150.69125593 -20.44652589
v 4.54442715 152.77943015 -11.73922699
v 3.67536186 151.14501119 -12.48482987
v -22.48916402 -294.09155250 -72.24183530
v -58.03436786 -242.94385314 -36.57091036
v -1.94694940 -269.15708184 -66.66237116
v -2.61546671 -269.84864473 -63.14707547
v -4.16319212 -270.33013105 -64.92429972
v 31.89878538 154.30380404 7.68802827
v 31.61483631 152.06965804 6.59065833
v 30.35048023 155.13141453 5.05557982
v 31.47296235 158.47015381 7.70686241
v -29.75342236 150.82216263 -19.22500320
v -75.86046308 -119.49670315 -23.74952659
v -77.01422274 -118.28224361 -30.33316880
v -76.66430622 -119.35722828 -27.45324560
v -14.03181255 149.43155646 -20.79381794
v -6.19705766 150.15508235 -17.36906357
v -1.35223847 156.49065375 -16.65444858
v -2.07090983 152.76178718 -16.64545760
v -3.67035321 149.86708760 -16.53898694
v 5.19896625 154.84744310 -11.41810883
v 10.10691654 156.87234700 -5.40257804
v 8.08730815 154.91153300 -8.04689527
v 11.12464163 155.83622456 -3.35711613
v -122.70735949 -269.28108931 -32.36433491
v -123.24852496 -267.70120859 -34.34815258
v -123.08097631 -269.49113607 -35.44740379
v 23.10902998 159.29332376 5.48382523
v -18.39583553 -287.40337491 -71.11927122
v 32.78982267 159.51712430 9.07359738
v 32.03392029 160.56270897 8.32462125
v 32.88432211 156.95562959 8.29075184
v -38.77525404 152.71680057 -14.45803884
v -40.97132757 153.40116620 -13.76952976
v -37.82549128 157.90563822 -15.43141343
v -35.48559174 154.12849188 -16.70490392
v -30.94728477 157.02646971 -18.40634644
v -27.34856308 153.49213779 -19.37695034
v -24.34041910 156.25791252 -19.99293268
v -21.01428993 155.49565852 -20.50435543
v -12.52413262 153.54169905 -20.03919147
v -5.33378031 154.14911509 -17.18532667
v -3.29579366 157.61218965 -16.71517454
v -0.35360831 155.30650318 -15.91708139
v 2.08678935 156.14667535 -13.87901697
v 3.04084457 153.09055150 -13.75247445
v 5.00065507 157.30161965 -11.28160395
v 6.69533759 158.33757818 -9.79433488
v 7.07509508 156.51546419 -8.80939700
v 8.19435995 158.24587643 -8.01369082
v 11.17355842 160.55956483 -4.77987854
v 27.10568905 186.66516244 6.20604632
v 25.97656287 187.28990853 4.08932427
v 24.78048578 188.88285756 3.76054365
v -42.04019532 156.58539534 -13.24295718
v -33.58509392 151.73253417 -17.70698093
v -27.00740099 156.29062057 -19.74210888
v -25.34325793 153.15830708 -19.82165314
v -12.48961594 156.10410273 -20.05878091
v -14.99102730 157.76255727 -20.13004199
v -9.12886392 155.96863627 -18.93536560
v -8.51175748 158.80188346 -18.93728040
v -6.41262578 158.39430690 -18.09462905
v 0.46525922 158.75665843 -14.92449455
v 3.20512196 159.30545330 -12.43899576
v -35.49847007 160.23275256 -16.53357595
v -24.93808791 160.68798304 -19.52695288
v -2.51003588 162.04896569 -16.76886156
v -2.91309948 159.98427570 -16.92441106
v -1.17249356 159.20972824 -16.43488184
v -37.04486415 162.24420071 -15.30657057
v -40.01292214 159.14434195 -14.25793394
v -32.52977133 160.37812829 -17.51127094
v -28.87173556 161.99775040 -18.70271377
v -22.28055522 161.71003878 -19.88278888
v -6.61065849 161.69413924 -18.20655912
v -10.84534731 162.11795807 -19.05366592
v -4.42890543 164.05679286 -17.67219417
v -0.07740947 160.93839705 -15.30404668
v -0.03155139 164.63638842 -16.10272937
v 1.24881684 164.06036913 -14.13514744
v 6.17955439 161.04288399 -10.38246788
v -7.67336367 164.56781328 -18.58910918
v -2.22279760 166.19578004 -17.02782884
v 3.46641382 164.92551565 -12.20947597
v 11.34369522 167.02289879 -5.44001581
v 10.23080107 164.52988982 -5.53787965
v 11.26596518 164.70190883 -3.55495559
v -39.35405612 165.44602811 -13.66512757
v -33.60901773 165.64157605 -16.37293957
v -16.58245921 165.52992165 -19.47560161
v -11.52533479 166.80538654 -19.10075545
v 2.81841028 170.54584622 -12.87334785
v -5.13822027 167.72267222 -18.11122335
v -0.47468502 167.73572564 -15.47720004
v 8.64177942 172.04792798 -7.21058762
v 4.70807403 173.08533192 -11.18655596
v 10.54094639 173.94344509 -3.88524542
v 11.89589873 168.53576899 -0.90439955
v -42.61898249 169.82373595 -11.82768028
v -16.65882394 168.55619848 -19.21973750
v -21.46911249 168.18983853 -19.17997934
v -8.66026059 171.33907974 -18.43586750
v 11.89151593 173.50357771 -2.31736689
v -32.08531439 169.51373219 -16.56248048
v -26.04772896 166.80392623 -18.84346455
v -2.47835182 170.46743631 -17.09646918
v 1.10873557 171.15670443 -15.31968825
v 9.57355928 174.97809231 -6.18772255
v -45.27905956 167.83474386 -11.18324045
v -39.46161270 174.05068874 -12.36983109
v -27.47768350 169.12919283 -18.20865460
v -23.63942191 170.63570023 -18.52383465
v -18.54369231 170.48108578 -18.85472052
v -13.03766388 169.97537017 -18.94999295
v 2.01121136 173.64819348 -13.75905611
v 6.74036331 174.69006777 -10.18596906
v 8.01559351 175.70032179 -8.00733641
v 19.64151859 177.37147212 8.57730769
v 18.80311780 176.69132352 8.65784474
v -46.44878581 171.55995965 -8.72750953
v -37.26810589 169.05876994 -14.17951100
v -0.22372809 174.91981387 -15.99334367
v 23.27308990 178.56404185 6.76028291
v 20.72261088 178.07324231 7.74113787
v 21.89522609 178.06549370 6.77464763
v 20.74534446 179.28536236 4.60189302
v 18.74128915 178.75348032 4.42950381
v 19.40000057 177.51000822 7.13000214
v 20.58279328 178.37511003 8.68896488
v -26.58201940 172.91413248 -18.32679287
v -20.72509378 172.84633219 -19.53126863
v 7.06456788 176.81545019 -9.62656364
v 13.39435019 177.13816464 -1.88589853
v 15.28266165 177.37625539 1.71594438
v 14.62408807 177.05002427 -0.07936481
v -12.82163430 174.41113293 -18.96956563
v 2.68459367 175.61174929 -13.92180286
v 14.50711023 178.75744402 -1.57171953
v 12.70999853 176.93999410 3.61000001
v 14.47999943 177.10000277 5.96000021
v 17.45594479 179.67420816 1.38040248
v 20.32236010 180.12386560 3.85271083
v -65.01906365 -65.88238478 -19.78900470
v -65.00668079 -76.22078806 -16.61997475
v -62.04333156 -68.98516417 -12.14631554
v 25.22923797 180.91751635 3.79771134
v 23.18249457 180.05967140 4.69430164
v 16.19454287 179.75631356 -0.82487188
v 22.32835069 180.43355644 3.70745338
v -42.82914102 174.94092882 -11.32846624
v -31.91245720 174.70756173 -16.31345414
v -24.32276309 176.14500225 -18.65675673
v 10.24885196 180.33677340 -6.13823580
v 1.74750877 178.29787731 -13.55340797
v 20.64104937 180.94965816 2.41224002
v 21.18968032 180.17795682 3.79769527
v 26.64191835 183.15826356 3.94405518
v 25.39252862 184.18160081 2.96872389
v -19.53994855 174.83931780 -19.33782175
v 14.19341378 180.36703765 -2.19593989
v 16.93319902 181.28862977 -2.13444349
v 23.17881025 184.87758934 1.76959916
v 15.87081514 182.46823549 -2.98658269
v 13.13480083 182.46892095 -5.12428768
v 27.01511793 184.47139859 5.22218645
v -45.36178336 178.65158617 -8.45133420
v -29.89638038 177.35266685 -16.79105870
v -11.80406287 179.33021486 -18.70151982
v 19.50483397 184.30265784 -1.03678985
v 18.78412440 181.05807900 0.29434459
v -39.91698846 179.90514636 -12.28423510
v -42.17657819 179.11891639 -10.98437421
v 5.87248383 182.30551481 -10.62577311
v 10.75626723 183.01618099 -6.95674960
v 15.60589299 184.17356908 -5.28127141
v -18.96779612 179.06998098 -18.77986826
v -0.24462046 180.73078990 -15.11873119
v 14.05148767 184.52496827 -6.83867559
v 17.37359725 184.76098776 -2.65115057
v -38.91785070 178.35216224 -12.10729219
v -35.12282670 178.29135060 -14.17880598
v -27.32026950 183.33575130 -17.22212136
v 6.46453723 183.82009864 -9.87234805
v 23.43617752 187.63442338 1.48453109
v 20.46455629 189.17249143 -0.56363689
v 26.70468204 185.61945856 3.92449088
v -47.60479182 187.08917499 -5.65515412
v -51.09843239 174.57212508 -3.29382974
v -47.52283171 181.14113808 -6.12448761
v -43.14614087 183.53785574 -10.08224953
v -32.00863302 182.49218166 -15.38572647
v -12.99137622 184.28179622 -18.95711757
v -22.17545919 183.32131207 -18.23824644
v -19.47072707 182.50446022 -18.49087700
v 9.98478755 186.62817776 -7.91346375
v 15.81338421 186.82450056 -5.12996409
v 16.82422869 189.27684426 -4.70495317
v -39.51662034 181.88637495 -11.97154820
v 12.95651216 186.98203564 -7.15907337
v -34.03169289 183.91256034 -13.76015041
v -36.89356893 185.99173427 -11.60608232
v 2.60767527 188.39365244 -12.33778894
v 4.21728520 184.37930942 -11.47329528
v 14.34942335 189.86642361 -6.25585485
v 13.07707839 188.59113753 -6.97651645
v 19.12738755 189.87151980 -2.07218411
v 20.45352198 189.78384137 -0.35248778
v 21.31902985 191.49999321 1.78587961
v 22.99840748 189.53000009 2.26441049
v -30.06657958 187.26398051 -14.84786067
v -24.39291961 185.47143042 -17.67602563
v -17.88046397 185.59482694 -17.79866032
v 17.45610312 191.40705466 -4.18591406
v 37.12649643 99.92791712 -13.71292677
v 20.84938064 192.65164435 -0.08184151
v -39.60015625 184.37479436 -11.57662272
v -41.12934321 187.09678948 -10.35377383
v -38.20944950 187.08525598 -10.81832964
v -31.91084042 186.59672141 -13.12489156
v -34.03390199 185.89414656 -12.08620239
v -31.35022894 186.40556931 -14.49496858
v -15.35820682 186.61250174 -17.97304675
v -12.23282889 187.01724708 -18.49658228
v -7.71018863 188.27234209 -18.06169748
v -8.91392585 183.93099308 -18.20816845
v 10.71214583 189.67476487 -7.50163058
v -43.19727793 186.79119647 -8.95318575
v -44.55936328 187.77699769 -7.35517358
v -27.39679627 187.53975630 -16.04237966
v -28.76967564 187.38821149 -16.21997915
v -13.40320427 189.56896663 -19.53479834
v -0.72019181 189.05676901 -14.49001394
v -1.44237385 186.63352728 -15.06987028
v 2.23326311 192.14375317 -12.28669193
v 6.79728482 190.94373286 -10.02943888
v 13.89221847 194.34526563 -6.61875028
v 17.55025610 193.43082607 -4.05364716
v -47.96470702 188.81754577 -2.58765114
v -46.14420608 188.93292546 -2.93068960
v -45.83843797 188.49234283 -5.24773169
v -44.56609860 190.05563855 -4.16986272
v -43.07488725 189.35629725 -5.66216419
v -45.65497488 190.48660994 -4.06535389
v -34.54585001 188.88255954 -9.14654508
v -36.53018177 188.06283176 -9.43877269
v -32.63370693 187.25860119 -11.54838130
v -33.29346329 189.71958756 -10.71542595
v -64.68585879 -30.40948138 -28.55077013
v -63.16959113 -27.76686847 -30.02095409
v -63.80799413 -31.15364723 -29.54782359
v -26.68663673 187.48438358 -15.96194506
v -27.76575089 188.39703500 -14.61947430
v -24.55184795 189.68610466 -17.48610474
v -23.25652912 187.17682362 -17.25551672
v -21.64306119 188.93346190 -18.26880313
v -16.66381396 188.86238337 -18.95388030
v -8.16897210 190.12856483 -17.87577197
v -6.14653761 191.88277423 -17.35157520
v 9.62197501 192.11991131 -8.60876404
v 25.31808428 195.73254883 -2.15031113
v 27.67317928 194.88765299 0.96797658
v 25.10955743 194.37283278 2.11835303
v 37.64401376 194.17212903 -7.62522686
v 37.89738938 192.45766103 -5.54456795
v 36.56502441 192.66436994 -6.81354292
v 39.55177218 193.53878498 -5.55276079
v -57.73010105 26.32199042 -14.44824599
v -57.83158913 28.86179462 -13.47189583
v -58.30723420 28.78866158 -15.63364454
v 34.57494453 193.52604449 -7.53026502
v 33.04120153 194.14965808 -4.43797559
v 31.85726330 194.87395883 -5.78486593
v -58.13429877 25.43408237 -17.58949645
v 35.60160473 194.10067797 -8.79161246
v 33.96723419 194.11060214 -8.78467225
v -49.08239841 190.50821662 -1.37391535
v -48.05886000 193.15367937 -2.58301315
v -43.84467006 191.55280292 -5.19111147
v -43.17299277 190.40131569 -5.45685692
v -41.86497629 190.41717052 -5.66951744
v -40.00451788 190.89260697 -7.77365547
v -39.65454176 189.65886533 -8.52232520
v -41.05616733 190.10697305 -6.53102249
v -37.08301485 188.48440051 -9.00661666
v -31.38137236 191.03229046 -12.78173085
v -30.60574085 189.10209835 -13.21929693
v -28.94144692 188.90506029 -13.87473382
v -31.22770227 187.22055852 -13.65412679
v -29.92054820 189.23859298 -12.13768683
v -30.13938107 188.43348324 -13.14089354
v -27.23305672 188.91501427 -14.96209018
v -3.10865697 191.34885073 -15.47811739
v 0.20342911 192.17427075 -14.79740534
v 3.29422695 194.88260150 -11.78065781
v 11.75302640 193.03050637 -7.41136726
v 8.32831953 194.06598806 -8.85328185
v 29.12051789 197.06159830 -0.71479700
v 30.80355935 196.65512443 0.87099284
v 31.28999844 195.74999809 1.58999802
v 32.20000491 194.92000341 -0.93000033
v 33.40520710 194.20282543 -0.73281076
v 30.02999164 196.63000107 -3.68000800
v 30.34887835 195.74332237 -6.44905725
v -106.08571023 -252.24739313 0.27209823
v -103.82204503 -248.65122139 0.79178030
v -109.30182785 -252.41738558 -0.48068658
v -111.45751923 -251.28224492 -0.90931606
v -42.09646210 192.59594381 -6.89333724
v -38.22985291 191.10871851 -9.42770112
v -35.54413095 192.13660061 -11.33917086
v -36.21469811 188.98317218 -9.34063829
v -34.30920094 189.17956948 -10.23599971
v -29.58595939 191.22144580 -13.66677042
v -28.32572535 188.54047358 -14.39162530
v -2.94969045 193.50296259 -17.41134375
v -53.42932045 59.89466980 -10.02502721
v -53.65985259 59.74026024 -12.76779454
v -54.33173105 59.50393900 -8.28097574
v 28.94005924 197.73928821 -0.71063469
v -51.33701861 26.75590478 0.26431479
v -51.40568689 30.54816276 0.30790939
v -53.14140022 27.06795745 -1.74476719
v -44.89056021 194.49682534 -4.60716523
v -8.13670829 192.55608320 -18.00049469
v 6.00742316 194.65072453 -10.34250204
v 9.56544280 196.02426887 -11.25933975
v 11.67728845 196.32570446 -10.02618298
v 16.11451618 196.00015879 -6.21974561
v 20.10597661 196.83670998 -5.25255827
v 28.89515460 198.64889979 -1.79032248
v 30.48837930 198.40131700 0.20783728
v -51.74411088 40.74686766 1.31271081
v -51.36685073 39.01435807 1.34969654
v -50.02194270 39.78175670 2.90019764
v -20.56590095 191.01166725 -18.38032156
v -12.46122550 193.52631271 -19.41263676
v -9.62795410 192.49150157 -19.30083893
v 0.14780297 193.75641644 -15.21665044
v 1.06807263 195.02550364 -13.52950372
v -35.14906764 195.00759244 -12.38096971
v -4.67750896 194.36840713 -17.86918566
v 5.68550220 196.74552977 -12.70202082
v 21.74493857 200.36335289 -5.81209781
v 25.18401667 199.54617321 -4.06178739
v -53.82388458 62.47778609 -11.47888415
v 27.45315619 199.59054887 -3.22220242
v 29.35956977 199.73728061 -2.10634503
v -55.07418886 -252.95758247 -39.34615850
v -56.72787502 -250.78248978 -38.71237114
v 32.27718174 197.61654735 -7.99907092
v -50.54526776 197.64722884 1.47285801
v -48.32309857 199.14858043 0.09461281
v -0.41780141 195.26113570 -15.51365480
v -2.04615318 196.25924528 -16.56172611
v -45.90057209 199.07969236 -2.93666520
v -7.72679038 196.95602357 -19.37988028
v 0.44156358 197.37428427 -15.31527285
v 7.41706882 202.72758603 -12.69602869
v 27.94274688 201.71430707 -4.65407642
v 2.29864684 201.05694234 -14.69705626
v 25.41841194 202.86570489 -5.30972099
v 23.57545868 201.09547675 -5.14958473
v -66.26787037 -253.54504585 -32.65285492
v -66.25578552 -251.86282396 -31.13915771
v -68.49041581 -255.84521890 -31.53492138
v -32.29837120 200.65905154 -13.54036015
v -36.70766577 200.34886897 -10.47719736
v -29.66544218 195.31884789 -14.84866068
v -2.12258077 197.97919691 -17.11726747
v 16.61150344 202.42406428 -6.82098046
v 23.51642400 202.28458941 -5.19564003
v 27.30975486 201.56887174 -5.90071082
v 27.44101919 202.31954753 -6.63040020
v 27.95897797 200.36956668 -6.99868612
v 27.54143253 199.69877601 -6.42306870
v -9.94819961 199.76834953 -19.52503808
v 12.62956858 198.52866232 -9.45028383
v 21.05141059 203.59747112 -5.10904286
v 24.50740151 205.92182875 -5.45593910
v 28.28188986 204.23924923 -5.82152465
v 29.51868810 202.90416479 -6.31696451
v -47.37905785 202.13279128 -0.94790797
v -41.22470319 200.69895685 -7.01472303
v -39.32112083 194.82520223 -9.18975100
v -40.86689278 193.34061444 -8.21461994
v -3.63570452 200.53906739 -17.60485210
v 29.95602041 206.46500587 -5.88127924
v 32.47288242 204.82887328 -7.33889220
v 19.00550351 206.69466257 -5.63063566
v 23.01104739 203.96721363 -4.76886146
v 27.14327909 206.37641847 -5.58623904
v -27.61492878 202.19226182 -15.77162929
v -20.68268694 203.98411155 -17.93222129
v -24.33778532 204.77052033 -16.96383767
v 14.80268128 206.82963729 -7.23233819
v 24.61812459 207.54359663 -5.85158495
v 26.19645372 208.88978243 -6.00794423
v -43.87855157 198.10055196 -5.00773825
v -51.41550675 201.14740729 3.22690140
v -11.31774951 199.62622225 -19.35495250
v -13.97026516 195.43886185 -19.15614679
v -26.19290352 195.02574205 -16.41313359
v -50.89949071 194.12161410 1.37549103
v -49.53765869 190.21789730 0.99907466
v 22.58642763 194.49052215 -1.37184339
v 18.82671379 192.93139875 -2.27160240
v -50.49539730 111.93184555 -11.20075304
v -51.97299272 112.33721673 -8.33823998
v -34.33756903 188.35991621 -10.40816121
v 30.93021549 195.77267766 3.19256866
v 21.80173807 148.85947108 -2.72502983
v 23.97451550 148.55164289 -2.93549197
v 23.59803207 148.91830087 -2.19025277
v 25.11802688 150.66429973 -2.04822887
v 29.47932296 147.71293104 -1.91162666
v 27.38796361 149.21389520 -2.33324780
v 28.01001444 145.64327896 -2.54297233
v -54.06947806 133.28091800 9.45592672
v 27.99756452 148.79864454 -1.54984021
v 27.54786797 150.57794750 -2.14493950
v 28.07254344 150.40428936 -1.32974156
v 30.90043925 148.17780256 -1.95137074
v 30.69301322 149.74407852 -0.77749131
v 31.11031838 145.58883011 -2.62151542
v 31.89904615 148.95260334 -1.56407931
v 32.07540140 147.39520848 -2.36586388
v 34.26465020 146.83061838 -3.30579234
v 32.13806823 146.49054408 -2.90105352
v 33.88622776 146.12941444 -3.35687096
v 15.18372819 140.37151635 -5.86238503
v -14.42351472 92.08050370 11.45833358
v -15.57250880 92.95744449 10.55829599
v -14.92145378 89.96226639 11.12660859
v 37.25393862 143.68759096 -4.43605660
v 37.58528456 142.68927276 -5.14051691
v -76.15057379 -201.33270323 -7.72679318
v -74.05279577 -202.44447887 -7.99996406
v 25.14571697 140.36649466 -3.33609688
v 37.36935928 141.10355079 -5.95946750
v 39.40698132 143.08369160 -5.51419938
v 1.20777439 134.49831307 -14.97033890
v -76.67225599 -127.89905071 -22.60947041
v -81.57880604 -211.93306148 -6.50733616
v -82.39221573 -214.56679702 -4.39090747
v -80.29570431 -210.26785672 -5.27443504
v 29.36000749 140.63806832 -3.38647887
v 38.45669702 138.01436126 -5.74249029
v -64.86006826 -215.72659910 -20.61970904
v 3.72199551 135.56700945 -14.31376301
v 31.50359541 138.33455741 -5.53949410
v -54.31499705 -235.65091193 -37.07404807
v 16.89716242 133.89194012 -5.42584807
v -59.07439068 -241.87991023 -37.06350178
v -58.17279965 -243.90718341 -37.18965128
v 27.55096368 133.97295773 -7.04585342
v 28.50188315 133.34949315 -5.63758146
v 27.18721703 132.73535669 -6.04483765
v -71.17656618 -256.28140569 -28.47584523
v -72.83402234 -253.34095955 -26.98553726
v -73.57867807 -254.85903025 -26.51533857
v 27.39705518 134.99724865 -5.70231769
v 35.28675810 133.47525895 -6.29152311
v 38.73528168 131.43000007 -7.34951906
v -32.59938210 114.19790983 16.91767760
v -35.07245705 114.86215889 15.64379781
v -34.51433778 112.72857338 16.34437218
v -48.87216538 89.97590095 8.18705000
v -48.34570363 88.09208870 9.03209578
v -47.59471864 89.50044215 9.85048059
v 23.68600480 131.51223958 -5.81254484
v 21.98570408 130.65372407 -5.72978938
v -19.97604594 108.34830254 13.04813381
v -21.51034586 99.47115183 12.21536286
v -14.87361360 105.51472008 14.14255705
v -18.22722144 105.12397438 13.37522175
v -37.16652840 108.38188231 16.38438366
v -34.47641805 110.01542211 16.64289273
v 14.37347848 127.98590958 -6.58087572
v -63.38588148 -225.85572302 -27.59724297
v -63.92409652 -219.95924413 -25.77383816
v 29.41388078 88.10211718 1.24147267
v 24.77476746 89.51566368 3.92288482
v 28.27275172 91.51345491 2.71561253
v -72.81933725 -206.51917160 -8.12781602
v -74.11415130 -206.97289705 -9.36261844
v 28.17393839 130.54427505 -6.88490458
v 36.49113700 127.51823664 -6.52915332
v 43.04341227 129.11255658 -7.32182479
v 44.61420700 129.11878526 -6.69098739
v 45.59475556 131.08897209 -5.89118851
v 45.47306895 128.74324620 -6.21308666
v -29.33793887 124.13375080 -22.35875838
v 26.41523816 125.87653100 -7.47007784
v 34.26357359 129.72830236 -6.45253342
v 34.64242071 127.53552198 -6.06475351
v -28.44704129 96.61753476 18.88616756
v 33.65267068 125.01850724 -5.52467862
v 4.35645645 18.91120709 0.21352441
v 5.66261401 8.05415306 -2.27760314
v 44.52461377 125.29218197 -6.32364070
v 45.84807158 125.84958971 -4.88100108
v 20.02954483 1.73342135 -9.67378356
v 13.50038499 -9.39898472 -7.96213932
v 24.86020885 -4.06301254 -14.02489748
v -28.65062840 19.87753436 6.87797228
v 34.15255249 124.42504615 -5.22685191
v 33.27310458 125.83559752 -5.30656474
v 42.61809587 125.39899349 -7.17629027
v 39.28538784 125.14652312 -7.47534586
v 43.35279018 123.78674746 -6.96563208
v 43.50548610 124.92372096 -6.97151246
v -25.54527856 -26.77493729 0.37793140
v -29.23785709 -26.69605985 1.45107403
v -1.56446977 122.50867486 -16.79617539
v 41.50264338 123.77311289 -7.41644856
v 43.02477464 123.15919250 -6.83126459
v 40.60627148 122.71453440 -7.44875614
v 44.13810000 122.19133973 -5.92763023
v 44.77837309 124.04017895 -5.50209126
v 43.34319010 120.99366635 -7.01579032
v 12.62781676 120.07056922 -7.28391716
v -17.21247844 -286.75013781 -72.60062546
v 21.41692303 121.21468782 -8.93144123
v 33.96987543 121.53068185 -6.30263891
v 34.71601382 122.70791084 -6.11274363
v 35.56962684 122.26367742 -6.37762528
v -58.49907920 -274.52027798 -37.70070150
v -56.89153075 -271.82030678 -37.77646273
v -57.99292773 -260.75401902 -38.97582367
v -60.81850082 -262.60760427 -37.35502809
v -58.79255757 -261.90069318 -38.01323846
v 41.50615260 120.76917291 -7.36428238
v 44.13000122 122.38000333 -5.11999940
v 38.44181448 120.60629576 -6.74460828
v 40.91122001 119.17825043 -7.37402774
v 42.75422916 119.02292073 -7.42504839
v 41.08316079 120.84537745 -7.53004150
v -112.74840683 -271.76088095 -12.13952433
v -114.20290172 -268.73281598 -7.73791363
v -116.20333791 -269.58626509 -10.14565770
v 44.52902451 121.84862792 -5.17997146
v 44.68093440 120.45524269 -4.80380980
v 15.94121940 119.87924576 -7.98790343
v 44.26021874 119.12098527 -4.44391323
v 8.96808691 -99.31697696 -18.54273304
v -3.50000011 -102.60000825 -13.52000050
v -0.98000001 -106.02000356 -14.44999967
v 5.68965403 -100.48528761 -17.19718613
v -29.29921262 -270.81105113 -45.20959407
v 19.06641200 113.13207448 -12.53053546
v 17.46400073 112.93809861 -12.11438887
v 33.29336271 113.18662763 -9.41668544
v 34.73424911 112.29361594 -10.01288183
v 32.66638517 112.07984388 -9.09819454
v -20.48845030 -288.52880001 -46.64579034
v -21.74790204 -287.15360165 -46.47018760
v -21.86431549 -288.84178400 -47.31119797
v -68.81723553 -197.36729562 -10.65648347
v -71.05483860 -198.20028543 -9.47959162
v -72.16520607 -197.60684669 -9.26389452
v -49.12594706 -289.75573182 -42.90073365
v -46.31078243 -289.55739737 -43.17950830
v 38.03199902 109.44090784 -11.01055183
v 18.08831096 108.72571915 -13.26098200
v 21.22770622 99.38012809 -16.07143879
v 32.43035451 103.54715586 -11.48171630
v -25.61110817 -243.92572045 -43.16809401
v 37.78188676 102.27349401 -12.50284817
v -37.17269003 83.39580894 13.90833873
v 34.66353938 97.11534530 -14.21065908
v 38.85602951 98.81574661 -12.05386966
v 6.92336541 -210.10269225 -35.35899892
v 17.76212826 89.94632214 -17.88316667
v 36.91097721 85.67147702 -13.91436812
v 33.45545381 85.54603159 -15.82076028
v 16.23982936 84.35258269 -19.42295395
v 17.51552150 82.62175322 -20.30848153
v 34.23477709 83.65102857 -16.11221395
v 36.82026640 80.70078492 -14.13464546
v 34.87078473 82.88168907 -15.94123244
v 36.73487157 83.48292857 -14.20080382
v 38.03750500 82.06979930 -13.06839474
v 23.56197499 83.42210948 -18.61810684
v -52.30794102 -254.64570522 -40.17614946
v -54.77090925 -254.77144122 -39.09498826
v -53.06135863 -257.10532069 -39.95719180
v 31.23346530 74.66590405 -19.40413006
v -46.56723887 92.87267923 -17.80103892
v -48.24335501 90.44284374 -20.70263773
v -48.87522012 89.33871984 -17.83502288
v 24.88838509 69.62513924 -21.50561288
v -67.65682995 -277.16785669 -34.29208323
v -65.79845399 -277.12735534 -35.03686562
v 34.60865840 72.23639637 -17.45682769
v 16.08486660 70.45385987 -23.81332219
v 35.29068455 67.87350774 -18.06551777
v 36.46332771 66.09668583 -18.30722019
v -17.78413169 -76.70950145 -7.02116173
v -11.41966879 -84.97972786 -10.02564654
v -12.45684177 -77.96406746 -8.62076879
v -9.07836575 -255.84197044 -42.86758974
v -1.79301074 -254.12997603 -44.86322030
v -57.99911916 -289.30380940 -42.38430783
v 13.50612473 63.90590966 -27.31886879
v 12.21475005 64.21750039 -27.17370540
v -9.03381687 -47.47870937 -5.32755861
v -4.44181031 -45.58499157 -5.82050765
v -7.61044119 -45.60405016 -5.72157465
v 8.81190877 62.12032586 -25.41150525
v 13.50177266 61.90957874 -27.02495083
v -21.75843716 -41.04515165 -2.88420194
v -21.67887799 -44.19727623 -3.78805189
v -11.69034839 -34.10040587 -3.84118734
v -13.62940855 -32.48292580 -3.33497138
v -13.66849802 -35.73419154 -3.80471721
v 3.69000016 57.34999850 -27.04999968
v 6.29754411 59.53968689 -26.19084716
v -50.34048855 -21.17159590 -2.32218136
v -52.77151614 -21.19017392 -3.88077041
v -50.40586740 -23.02856930 -1.38346315
v 35.89784354 54.19776589 -20.77911608
v 36.40412539 56.63520470 -19.89717036
v 37.98704222 55.69156259 -19.35286075
v 38.06282580 52.42478475 -18.37705076
v 36.78977489 48.17044735 -19.77324300
v -2.21840409 49.79781434 -24.71933514
v 37.52585128 45.52383721 -20.66845074
v 38.57561573 46.92816362 -18.55071448
v 37.34873608 43.34133118 -20.03455162
v 33.90156850 41.11402854 -21.92631178
v -48.09499532 -13.71936314 -0.53019042
v -50.05245656 -13.26027419 -1.76698901
v -48.71156812 -16.20407030 -1.15952711
v -52.88981274 -13.96044809 -3.21769947
v 28.81820500 30.75368889 -24.05385859
v 25.90768971 31.73610941 -27.08264440
v -28.01716141 -17.38145016 2.52675568
v 37.53710538 32.02158958 -19.78960447
v 28.40715274 28.73891592 -26.03439242
v 17.97674038 28.14525180 -30.01600876
v 22.34502696 26.70256607 -28.97125855
v 40.18129781 25.21827817 -19.75356601
v -31.91657737 2.81753368 5.06467186
v -34.25500169 3.77900945 4.90953773
v -25.68133362 -264.07605410 -43.32869127
v -25.96682124 -265.94573259 -43.48068312
v 37.73216531 8.28926172 -24.24826287
v 15.91185667 6.20620511 -31.21631593
v 34.22258422 -1.77282176 -27.32701413
v 33.47992525 1.66432990 -27.62481384
v 32.55484626 -4.47283173 -25.53527057
v 10.98720264 -5.61446697 -30.15707992
v 30.57396784 -13.36282864 -25.23387223
v 32.25285187 -12.87385449 -25.08472465
v 32.72406384 -10.70806663 -24.40203540
v 27.46234834 -21.74916305 -29.53135222
v 28.31780352 -20.83628997 -24.95214716
v -37.50140220 -17.12945104 -38.51500526
v -1.28464773 -28.33868377 -30.86652048
v 24.45642650 -40.16427323 -33.77362713
v 23.38602953 -41.95473343 -34.27473828
v -46.78263515 30.65988608 3.25408974
v -45.45606300 28.91866863 4.65497840
v 4.52269148 -62.75444478 -41.29049554
v 18.08714680 -94.22733635 -40.09186476
v 19.13434267 -91.56767279 -37.77063638
v 18.18177477 -108.93747956 -39.68620300
v 17.87819900 -112.10335046 -39.97147456
v -18.50375347 29.08648737 6.77370653
v -23.12871628 33.10939670 8.12557247
v -22.49152213 29.92882766 7.53407367
v 17.17932336 -132.14050233 -38.72795403
v 15.23784269 -144.70367134 -41.95626453
v 16.52110741 -144.07598972 -39.78199139
v 16.50433615 -149.95895326 -38.52768615
v 15.99492505 -152.93261409 -40.03677890
v 15.85147902 -156.59219027 -40.62393680
v 16.38637483 -157.25766122 -37.88128868
v 16.68265834 -153.66546810 -35.92464700
v 15.45389090 -160.33005714 -38.59101236
v -9.77579597 -161.13272309 -45.81504688
v 2.74587981 -160.17228365 -45.68836465
v 15.01092408 -168.46133769 -39.62358460
v 14.26499151 -172.17600346 -40.94818234
v 15.56884684 -171.53161764 -37.77120635
v 14.10331205 -175.26444793 -41.86954722
v 15.20856749 -175.22086203 -39.74419832
v 13.60210683 -177.93235183 -43.20449382
v 14.89639934 -178.23132873 -40.80763087
v 14.97369539 -184.12356079 -41.60334915
v -0.16548815 -182.71613121 -48.34726825
v 13.93465232 -188.64057958 -44.14692894
v 15.14036767 -189.32479620 -41.02378339
v 13.31774145 -214.32586014 -50.84738508
v 15.05833492 -215.73545039 -48.59515652
v 15.29673859 -211.98593080 -47.03417048
v 14.15220741 -215.30094743 -43.49824041
v 13.34165968 -212.10864186 -40.96995667
v 14.90825228 -211.80960536 -43.56521741
v 14.70878161 -209.30689573 -45.76703534
v 14.61248007 -207.05901086 -43.66874695
v 15.06292261 -205.48911393 -46.66775092
v 14.76010960 -204.91626859 -43.64799708
v 15.05002473 -202.20251381 -42.40515083
v 15.28133824 -201.15451515 -45.23581639
v 14.72709794 -201.38439536 -39.57670182
v 14.99925088 -197.86773622 -45.19445449
v 15.05343430 -198.56674969 -42.97574610
v 33.05646405 16.74290374 -14.48547002
v 14.98192735 -193.61066818 -41.77081585
v 13.81285116 -193.70265305 -45.97621411
v 14.80257884 -190.42341411 -37.97660023
v 14.49482981 -196.07351720 -38.56509551
v 14.77584802 -185.36408246 -37.32096404
v 14.97678924 -180.82332611 -38.47461566
v 14.97408748 -173.80404472 -34.94635969
v 10.79400629 -172.41027951 -29.18504551
v 15.28347190 -165.47551751 -35.79252958
v 15.81618004 -144.25405860 -33.48343819
v 13.69584259 -147.44752645 -27.82965079
v 15.46121761 -142.65546203 -31.26890212
v 13.29938043 -143.00464094 -28.18924002
v 13.85924593 -139.55557346 -28.84491161
v 17.06544682 -139.12655413 -37.66400367
v 13.83432467 -134.57199931 -28.67709100
v 12.91474327 -135.70417464 -26.53408796
v 14.94629309 -130.02589345 -31.17381595
v 12.52723858 -130.43214381 -26.63964033
v 16.84369892 -126.58201158 -36.21431068
v 13.95240333 -127.19263136 -29.17087823
v 11.77362539 -126.19364262 -25.52740835
v 13.98229692 -124.39092994 -28.41076255
v 11.85920928 -122.84502387 -25.34960397
v 16.97591320 -118.43739450 -36.71722114
v 12.26755697 -119.30315197 -25.42521618
v 15.56166448 -117.04584211 -31.20060824
v 12.56353874 -115.04980922 -25.66736005
v 14.07385804 -112.52347380 -27.17316337
v 17.00342260 -105.71489483 -31.24382719
v 15.22958092 -111.65509373 -29.22316268
v 14.67178017 -106.12011701 -26.20460093
v 13.49762361 -106.80036992 -25.05107038
v 11.48893964 -112.21167445 -23.85040745
v 7.61312759 -114.36222494 -20.56895569
v 9.58840270 -109.59769785 -21.49469592
v 16.52237028 -113.80510032 -34.12401304
v 12.82115001 -105.03279418 -23.26522395
v 12.27458566 -107.99529403 -23.40890653
v 16.72558486 -102.54220665 -28.98530290
v 14.63213563 -102.11151093 -25.50184168
v 13.59919738 -102.49497741 -23.85210618
v 18.89887825 -101.41420364 -37.13864088
v 31.07416816 43.94210503 -5.31332800
v 27.86825784 44.06845197 -4.01299121
v 29.66976352 42.88830236 -4.39665979
v 11.80050243 -100.91171414 -21.00397088
v 13.29469401 -95.32796592 -22.38746174
v 15.50368778 -97.63793647 -25.78476444
v 14.93263897 -98.37726504 -24.51627888
v 19.10169423 -92.39783138 -33.34950656
v 18.55019853 -98.16832095 -38.36245462
v 18.17580126 -96.08618170 -30.96104600
v 16.51474833 -93.86862069 -27.03928761
v 16.27351716 -95.66539526 -26.47956833
v 14.81475867 -95.43548524 -25.24087019
v 14.57183715 -93.93756837 -24.16105382
v -52.15392262 114.80313540 -8.55710078
v 14.62486573 -92.60294586 -23.93720113
v 14.36975598 -95.77906877 -23.95096235
v 16.89389348 -91.72220528 -28.31740305
v 15.52329864 -93.54413301 -25.71719326
v 15.31489100 -91.70717746 -24.37783219
v -52.38987878 129.46490943 -7.47960526
v -51.17338523 133.88743997 -9.23524983
v -50.62859505 130.48623502 -10.22635400
v 17.81144924 -88.37055415 -29.20756303
v 15.94504528 -89.64551985 -26.16204880
v 16.54940285 -90.99513292 -25.82654171
v 30.05086258 50.42322353 -2.92697013
v 33.25851634 50.41443929 -4.99547180
v 30.85714951 51.60279945 -4.77415556
v 29.53770198 49.92312193 -3.78171145
v 26.37892403 50.81785098 -2.59853178
v 31.49556741 47.71567136 -4.59455559
v 13.24259862 -89.89667892 -22.34849334
v 12.14851532 -93.62185001 -21.13579400
v 13.42655346 -91.72823280 -22.73302712
v 11.40994206 -89.82754499 -20.10934427
v 15.92349261 -90.35382420 -24.83318187
v 17.44835265 -87.44660765 -26.74192749
v 15.72986320 -87.72110939 -26.01139620
v -39.66545686 72.53496349 10.87447349
v -39.45659474 70.65206021 10.19713003
v -33.24601054 74.99767095 7.25981314
v -37.82555833 68.62132996 8.34093522
v 15.45983739 -89.03855085 -24.90942925
v 14.71291576 -89.67027813 -23.88864756
v 12.61800714 -86.01976186 -19.87118274
v 20.24398930 -81.25609159 -33.89459476
v 19.54387315 -88.04042637 -33.97201374
v 17.78420061 -85.02025902 -26.60330571
v 16.23000018 -86.27999574 -27.01999806
v 15.75284451 -84.75803584 -24.61490408
v 16.02496020 -81.59971982 -23.45392667
v 13.80988769 -82.64083415 -20.42174153
v 13.98657076 -84.89890397 -21.15825005
v 20.07585764 -80.24553955 -35.33601388
v 19.27797310 -80.21805435 -28.57288718
v 11.31272782 -75.81485808 -17.21369289
v 19.63123307 -75.72395355 -27.74525806
v 17.82136783 -74.29993153 -23.23478088
v -19.08739656 68.87347251 9.81405657
v 16.68542810 -76.12966746 -23.82915094
v 21.72506042 -66.50646031 -29.37590517
v 21.57017402 -67.63956696 -31.37037158
v 20.96787281 -73.78266007 -32.66923130
v 20.47455870 -75.88205487 -35.56553274
v 19.72270943 -69.39256936 -25.86134337
v 14.08732217 -69.64880228 -18.62492599
v 15.97152650 -69.57253814 -20.83685435
v 17.60017499 -68.14748049 -23.00166711
v 17.23252609 -70.79821825 -22.15915360
v 14.98011127 -67.28526950 -19.20214295
v 14.73818719 -64.42127377 -17.93714613
v 11.08898316 -64.46940452 -14.63497151
v 19.55370978 -65.99844992 -25.01847222
v 18.73744652 -64.62381780 -23.54689874
v 17.29420386 -65.87942690 -21.34980820
v 16.44824445 -61.80437282 -19.66854371
v 20.17511241 -62.71690875 -25.08273721
v 18.53067987 -60.67213789 -21.51722461
v 19.94698122 -60.50778925 -23.81851710
v 17.50367694 -56.97084591 -18.80130358
v 14.93467856 -61.12516299 -17.20207743
v 15.14469180 -56.61197752 -16.50160179
v 20.37088200 -58.79535899 -24.75514077
v 17.96817593 -59.28918347 -21.46090195
v 18.91243830 -57.42536858 -21.21372893
v 5.34456410 65.56897610 9.10262205
v 9.01445560 60.82720309 6.73065055
v 14.05347046 59.54689533 4.86722123
v 19.08153854 -55.14115840 -20.53366043
v 20.91031335 -50.01913011 -21.30862884
v 18.88459176 -51.95136368 -19.31441948
v 16.32051356 -48.46654460 -15.29323496
v 18.24617013 -52.02544108 -18.35227758
v 21.10769041 -45.57077959 -19.48439889
v 22.00138941 -45.70306838 -21.05617709
v -51.62532628 119.41417307 12.92576268
v 19.46951635 -45.07786408 -18.29526015
v 20.93723416 -42.87423566 -18.48671027
v 20.19146271 -41.15557671 -17.70127751
v 18.37963052 -36.42153367 -15.26958402
v 22.96450548 -39.97474164 -20.17327771
v 21.13030851 -35.98840535 -17.63797551
v 23.49892817 -30.24139814 -18.38161424
v 17.06147194 -33.32670033 -13.64449318
v 20.61366849 -26.04017779 -15.28328378
v 19.78678815 -29.84026261 -15.24320524
v 24.61660281 -27.60521136 -18.92114803
v 23.70428480 -25.88983066 -17.50123687
v 21.64690942 -23.76590483 -15.84852487
v 26.63546801 -23.36086892 -20.02986334
v 25.60188435 -26.94352716 -20.25030367
v 26.80636384 -26.68686956 -21.62726223
v 24.75311421 -23.28965813 -18.45800504
v 19.98137496 -21.48422971 -14.20957409
v 28.35446037 -22.52041921 -23.01283926
v 22.82783017 -22.50309847 -16.43474773
v 24.25188944 -20.16549557 -17.67604053
v 22.09609374 -20.20891942 -15.44976700
v 27.40000002 -18.58000085 -23.77000079
v 27.46466920 -19.62319575 -20.75112239
v 27.83076279 -16.15975611 -19.62624304
v 20.35840787 -13.57402839 -12.84730062
v 29.17898446 -16.21384546 -21.54282294
v 30.43469042 -15.42303432 -23.99731241
v 28.66521664 -12.71586586 -19.86349560
v 27.15039439 -12.81984150 -17.74358936
v 21.24519274 -9.42142028 -12.62893248
v 30.35008907 -12.36475259 -20.76379396
v 29.61166576 -9.96171404 -20.10148764
v 27.64910646 -9.98480804 -17.57414080
v 23.52714352 -8.04435834 -13.81960418
v 25.94218776 -7.19722547 -15.67087136
v 29.74753827 -7.43920123 -19.71984096
v 27.61934139 -4.40374622 -16.43750444
v 31.99373931 -7.96813332 -23.58284965
v 31.88584372 -6.01782184 -21.07613906
v 30.98457120 -2.85771466 -19.82160844
v 28.24031375 1.20474480 -14.90540709
v 25.00220574 1.17247237 -12.58726325
v 32.12611377 -2.82197678 -22.24349417
v 29.95528653 -1.03802991 -17.19202474
v 33.44375268 -1.38186512 -25.50247498
v 34.42320973 -0.36173157 -22.07690850
v 35.40932387 0.49150171 -24.30697717
v 33.09148923 0.97940245 -19.40235496
v 30.96512891 4.10005543 -16.31350815
v 37.07124665 2.49387813 -23.82080443
v 35.63285246 3.32906470 -20.38693056
v 28.41613069 5.73073514 -13.75703700
v 34.75268930 5.68138482 -19.10330355
v 36.77556664 3.51651269 -22.21184783
v 37.65073791 5.33183804 -21.44172788
v 36.50621697 7.12335575 -20.22396028
v 34.58371386 7.03206426 -17.62183197
v 31.60538524 8.31054151 -15.31376969
v 27.70673111 9.70362127 -12.45780755
v -8.90503917 85.01211554 12.18502689
v -11.08031068 85.69312841 11.62635908
v -10.22936031 83.20187777 11.82824839
v 30.94731830 9.31270700 -14.68303800
v 37.90856153 8.10548197 -21.46715857
v 35.62546894 10.65421104 -17.00641960
v 26.61976404 -33.12217444 -24.86314252
v 5.17610880 92.70160645 11.30927913
v 7.32612377 97.07770497 12.14472298
v 3.10957967 94.59207207 13.35341670
v 26.29022673 -36.55976057 -27.90338360
v 25.25703236 -35.42517871 -23.20016176
v 23.76857400 -39.00282830 -21.75152861
v 24.65992421 -40.50981253 -23.17146771
v 23.99471961 -45.67793012 -25.30047856
v 25.21551773 -41.01091996 -27.95990184
v 10.79883520 -235.08246243 -43.18568856
v 5.26869344 -234.85955596 -42.84212366
v 23.72021787 -49.55762252 -26.91636421
v 11.80477813 -51.67072266 -12.61606719
v 15.27772471 -52.22492293 -15.31359553
v 11.75158378 -58.78997222 -14.12084885
v 5.74341509 -61.20137870 -10.74202079
v 9.26957745 -57.85488337 -12.30182406
v 10.58897935 -67.42367893 -14.94351495
v 10.84300689 -72.49432802 -16.26133919
v 9.93818231 -76.47818327 -16.17750153
v 18.59053038 -88.18346262 -31.17618896
v -51.74880102 52.42073163 3.55216698
v 9.85061005 -87.14795858 -17.68879965
v 14.28486407 -90.45730531 -22.60987274
v 15.44046495 -91.02191031 -23.96602370
v 6.38060039 -90.61148763 -15.98488912
v 4.42952942 -80.26549220 -13.48197367
v 14.43977747 -97.05895185 -25.72371438
v 13.73189595 -97.60829806 -24.05454777
v -53.06464434 98.64162654 4.19698097
v -53.55509371 98.38964790 1.37228798
v 11.78464387 -109.82627422 -23.73352461
v 5.51627390 -112.72566020 -18.70238408
v 9.65628680 -119.19744313 -23.00939523
v 13.71225901 -122.58701026 -27.88487263
v 7.34330481 -117.91493744 -20.86511254
v 6.29113568 -121.35127187 -20.46469972
v 16.26264863 -125.13718009 -34.44943950
v 9.46347043 -127.77894735 -23.08250032
v 5.98387932 -125.18639863 -20.51775530
v 5.04568638 -129.95487452 -20.46250179
v 2.40318989 -128.62843275 -18.94413866
v 12.86600064 -138.58200610 -27.32613124
v 9.92743298 -132.86642730 -24.10341613
v 8.51438846 -132.83123076 -23.02385680
v -33.55737403 -123.80487472 -9.83886234
v -33.03319216 -128.55583429 -11.41913515
v 15.64594731 -150.11419356 -33.10641274
v 8.35827366 -152.39369869 -24.63159524
v 13.20690941 -149.33991432 -27.84872614
v 4.51450562 -151.63308382 -21.52463235
v 15.77173732 -158.49652886 -36.20000556
v 6.86588045 -158.08878839 -24.48659390
v 5.96987410 -154.80284393 -22.59794250
v 8.80080927 -159.64661539 -25.96675418
v 6.95470907 -159.30037200 -23.74341898
v 8.66932236 -165.57601094 -26.44144744
v 13.68387882 -168.77625883 -31.79781511
v 11.24179177 -168.53034496 -28.99738774
v 8.92619602 -165.95207155 -25.86377971
v 6.74615242 -165.34486413 -24.97318015
v 7.65228970 -168.57744753 -25.67832172
v 7.87912868 -175.78673363 -27.42097527
v 5.93512366 -171.74336314 -25.84044077
v 5.62994508 -168.61301661 -24.60764535
v 4.01972793 -173.64946008 -24.72535521
v 5.02697611 -174.11117256 -26.32861212
v -41.02672637 -164.39957917 -15.57893958
v 12.91960105 -185.68240106 -35.27329117
v 8.91564135 -181.20220304 -30.00781871
v 6.71503134 -183.38476121 -29.33518589
v 4.84240614 -184.88208950 -28.24019454
v 5.14552649 -179.84676361 -26.83430910
v 9.17587057 -184.67983603 -31.69501573
v -39.21484202 -168.38052869 -17.44442247
v -31.23983741 -170.89344561 -20.00947855
v -37.91925684 -166.70525074 -17.28796028
v -41.16480052 -165.70173204 -16.33631065
v -41.93362221 -170.27880251 -16.80092700
v -49.54361916 -168.81348193 -12.72093784
v 3.65081197 -182.91522563 -27.85645425
v 2.10646633 -183.02723765 -26.10116266
v -41.04429111 -172.06458747 -18.27496290
v -44.04665157 -167.49627888 -15.00957366
v -47.22632095 -171.67030275 -14.48443625
v 13.82540166 -191.76782668 -36.34495288
v 11.87126525 -189.94472921 -34.43391994
v 10.50021872 -194.73122060 -34.27800536
v 4.11789864 -192.51105189 -29.74852920
v 7.38409441 -188.80671263 -30.53256869
v -43.88237745 -176.38653517 -16.94909297
v -45.00939697 -173.91230166 -16.12029783
v 7.25534791 -191.12594426 -31.51817620
v 7.49817025 -193.38797033 -31.43680468
v -41.57502577 -176.99222267 -18.66136119
v -41.67991877 -179.15406823 -19.56908405
v 6.96517667 -194.69055533 -31.73902258
v 13.65348976 -199.97957349 -37.65955195
v 9.78533272 -197.90519774 -34.99209136
v -38.93506154 -181.08008802 -22.31548168
v 10.25609765 -200.52735507 -34.97073054
v -40.50444067 -183.67557228 -22.13200182
v -42.63572395 -185.24804711 -20.70997283
v 9.02812462 -202.74674892 -36.21469438
v -45.36530375 -179.04411256 -16.80479012
v -53.40258405 -182.66233802 -14.37654719
v -47.89702967 -183.54448676 -16.64296351
v -42.97583178 -187.20474839 -22.61845581
v -44.96069252 -183.48856270 -18.07310805
v 2.02352647 -199.56900179 -31.27652779
v 3.79947736 -200.96078515 -32.06895664
v -46.22066021 -189.52618539 -21.29663341
v 10.59294678 -208.15727115 -37.50950098
v 8.09786841 -206.38093352 -36.94684803
v -41.50648043 -188.76259029 -24.96720105
v -39.41479698 -188.96539509 -26.08563565
v -40.61407223 -190.13670087 -26.48537979
v -48.55721071 -185.54495275 -17.52785780
v -49.99558628 -192.15683639 -19.27370764
v 3.07546766 -203.45821977 -33.88222307
v -41.23489186 -191.04431570 -26.58127993
v 9.83851682 -210.62929928 -37.56524250
v -46.51098698 -193.60551238 -24.53628741
v -49.28718507 -194.39142942 -22.73865417
v -54.20195311 -188.81824613 -15.54917917
v -57.14579299 -190.56016207 -14.81451653
v -52.36107856 -193.66499782 -18.36166158
v -46.41623423 -196.07967138 -26.16244927
v -47.38074541 -195.69829106 -25.42274073
v 12.85275444 -217.14910865 -41.17509350
v 7.51435943 -217.84760058 -37.60392964
v -44.96312514 -197.59123027 -27.71265246
v -45.78751326 -199.14573431 -27.96597593
v -48.58556390 -198.08737934 -25.60470067
v -55.42011186 -197.93649018 -19.61317100
v -50.77488720 -198.74130189 -24.35809374
v 13.37452233 -220.74778378 -41.98506102
v 15.39436262 -219.87548470 -44.86262053
v -47.62075841 -200.19818842 -28.15079130
v -57.18211830 -197.09660113 -17.08312146
v -54.25432697 -196.26735151 -18.45069416
v 15.62890597 -218.79689395 -49.00725558
v 15.80887474 -221.83327377 -49.68795180
v 15.19685239 -219.64192390 -46.00807279
v 15.82863368 -223.12517464 -45.89864612
v 14.94591124 -221.97796404 -43.67321730
v 13.53667583 -223.61238301 -43.29419509
v -52.35656723 -203.21667194 -26.37398429
v -49.06431586 -201.96016133 -28.15922722
v -49.34657365 -199.79219139 -26.48935653
v -56.79234862 -201.48308575 -20.15076578
v -54.66650426 -203.91893387 -24.51231144
v 15.71353339 -223.62449765 -51.07532814
v 15.99316671 -224.88427162 -47.01006040
v -59.02290344 -207.09902048 -20.62462643
v 14.72243108 -224.88243878 -44.25617680
v 11.56133879 -223.53564203 -41.62919149
v 8.51843692 -223.93174469 -40.32680392
v -50.34979433 -205.29083908 -29.05705757
v 14.52401094 -224.66459870 -53.77663672
v 15.44729806 -225.52022338 -52.43468657
v 16.38144255 -225.85119307 -49.64751378
v 16.37705602 -226.90248489 -47.37194628
v 12.34082505 -227.47376561 -41.24309495
v 15.74194059 -228.35388780 -44.60131750
v 13.87662254 -224.93578494 -54.38165739
v 17.68305898 -229.12719846 -50.78640580
v 17.80019887 -230.98924756 -47.00688645
v 16.97695069 -233.38778317 -46.06234655
v 13.92560359 -225.41788220 -55.94793335
v 18.88473518 -231.48895800 -50.42893440
v 14.13585618 -232.28040338 -43.72832924
v 19.78648640 -233.06106031 -52.30914056
v 18.21661554 -233.45097899 -49.18214679
v -54.79811877 -210.43133736 -28.32853980
v -52.30274051 -209.05029774 -29.83308956
v -53.09319869 -207.05495775 -27.72162482
v 19.67531443 -234.35333371 -51.16437376
v 19.88486759 -236.56128347 -54.00560424
v 17.81493239 -238.21951449 -52.87162587
v 14.76234384 -236.41693592 -47.42555693
v 15.89238644 -236.88450456 -49.77479205
v -57.74915591 -214.50819075 -28.70640345
v -54.68071252 -212.81200647 -30.72919324
v 16.61667228 -240.20366371 -49.18923229
v 12.80815154 -237.26737499 -45.74346170
v 8.26653279 -240.10239542 -44.70684379
v -57.16807023 -216.84081852 -31.32448345
v -59.58319455 -217.31819212 -28.39842625
v -61.77369505 -215.60916305 -24.65216629
v -62.87875772 -215.13180435 -21.75849862
v -63.53062391 -217.69167483 -23.25663716
v -63.75281513 -212.91743219 -20.09780891
v -53.73463035 -219.31985021 -33.15538913
v -61.22905761 -211.60204709 -21.24350145
v -59.59993973 -214.06011283 -25.79363063
v -65.99868834 -210.90735495 -16.59835875
v -67.33661145 -212.12349832 -15.98922536
v -57.32845142 -212.83711493 -27.47963369
v 11.04552019 -231.58937693 -41.72793776
v -61.35971844 -208.53985846 -19.01294664
v -64.58605081 -208.15487206 -16.27648063
v -60.11222303 -204.80953157 -18.81450042
v -65.14264643 -206.31419122 -15.38492274
v -49.22473803 -209.29387212 -31.11419268
v 38.07000071 105.19000143 -12.85000239
v -59.19424072 -200.75911283 -17.27196574
v -65.08517265 -205.10715246 -14.34294134
v -65.41357189 -201.55848563 -13.10245600
v -67.43557006 -204.76076007 -12.50798721
v -66.55944139 -202.95050740 -12.45233603
v -69.26521659 -203.86822522 -10.63512266
v 8.29438493 -227.59871185 -39.59973529
v -64.00008500 -199.15138185 -13.56553938
v -65.30205160 -199.69378412 -12.68587727
v -60.01536921 -197.59342074 -15.91813937
v -62.45850772 -198.32019508 -14.50097654
v -64.04197216 -197.91100919 -14.06291407
v -65.63752145 -197.85007834 -12.18613796
v 28.12182903 82.63682574 -2.57781614
v 28.16000208 83.35000277 -6.87999977
v 30.88069148 85.44961363 -3.93966492
v 28.70641090 81.39675111 -5.33397123
v -61.90852821 -194.84162331 -13.88222538
v -67.13273376 -195.63490152 -11.67568658
v -57.85032362 -194.32969391 -15.95351845
v -55.62479421 -194.28163767 -16.37479477
v -59.45464596 -194.26451623 -14.70557693
v -42.50532389 -196.26832008 -28.18046696
v -42.30856523 -194.30531561 -27.89915539
v -43.25694591 -190.37075341 -24.79476109
v -50.40616915 -188.46274912 -17.72825420
v 7.20462855 -201.18856430 -35.95132753
v 6.64687017 -199.39821959 -35.36711633
v 7.55875185 -203.24449241 -35.81443429
v 20.05795203 -243.76760423 -51.97073519
v 20.67206986 -244.44855750 -54.96286601
v 17.65324548 -245.93368173 -51.01945996
v 16.49177633 -243.30528080 -48.58836904
v 21.19797841 -246.48742378 -57.56257474
v 20.15141211 -246.43224478 -52.74572223
v 19.25500296 -247.41877615 -62.88350374
v 20.12285218 -248.84842336 -60.69938093
v 20.45087144 -248.77519906 -58.06245282
v 19.87900026 -250.01838803 -54.54116687
v 19.68921162 -248.34291637 -53.26863378
v 15.76968655 -251.56560540 -50.40826276
v 17.83825457 -249.33521450 -51.85493454
v 15.07599279 -250.97137690 -59.98628959
v 13.85709364 -251.41668320 -57.79816210
v 17.95975305 -251.71214342 -54.29665372
v 17.86037907 -252.72908807 -52.34821513
v 14.89742938 -255.42280078 -53.31939086
v 14.45625722 -252.81569362 -55.33753708
v 11.45833638 -252.41622329 -61.56895682
v 9.17634647 -254.92325425 -60.77605486
v 11.42875012 -258.50257277 -52.76929960
v 10.05620137 -255.60057163 -49.58953708
v 8.23566690 -261.53412461 -54.02017385
v 9.22826119 -260.74242592 -51.73258856
v 5.73286228 -262.88166642 -49.44652691
v 2.46548885 -262.95340061 -47.73160070
v 7.00954255 -260.33434272 -49.75277930
v 5.64933848 -261.67520881 -67.19321758
v 9.22486372 -263.97350430 -52.68241838
v 8.38827528 -266.27865434 -53.30480263
v 5.18267090 -263.23914528 -55.31151593
v 4.56604967 -265.21065831 -55.00008911
v 2.30484060 -267.39701629 -66.20425731
v 0.58989215 -266.56273007 -63.11991811
v 3.27247893 -263.82052898 -60.60066819
v 5.93279069 -261.52640581 -62.54574656
v 4.75766556 -262.66628504 -63.13598156
v 5.36990585 -267.31368899 -50.32049492
v -0.03963781 -271.57202363 -47.79355973
v 0.84519823 -267.47986674 -59.11898240
v -0.86588110 -269.05095577 -60.03026292
v 4.01082588 -269.46112514 -54.04746160
v 1.87434151 -268.93588901 -55.51207438
v 4.09740629 -271.50851488 -50.02022162
v 4.01999941 -272.24999666 -49.74000156
v 1.61094940 -270.79182863 -54.24558371
v 4.42465488 -273.78171682 -52.41689831
v 3.79736582 -271.23320103 -53.72665450
v 3.51999514 -274.28999543 -50.09999499
v -1.90856890 -269.35708523 -68.90667230
v 0.25885712 -269.72082257 -56.18986115
v -0.94733411 -271.36448026 -55.11017889
v 0.39999484 -272.91771770 -52.87459120
v 3.45826289 -272.98668027 -50.87753385
v 1.63327123 -276.10597014 -49.58992079
v 1.04110304 -275.95749497 -51.14594474
v 1.84935017 -275.56115389 -48.36556688
v -66.48272276 -199.72430170 -12.55129743
v -2.88053346 -271.36608958 -55.55813387
v -4.26635658 -272.17638493 -56.65347353
v -4.02936572 -269.99118924 -67.91409850
v -2.45769625 -271.94309235 -59.84674022
v -2.07999605 -275.29001236 -51.89000815
v -1.40999840 -276.47998929 -51.55999959
v -1.31834170 -277.24558115 -48.95310104
v -66.30568951 -208.59390497 -15.31806681
v -68.62917542 -207.18914270 -13.10280897
v -5.43522602 -270.76753974 -68.44288856
v -3.50756361 -268.78383756 -66.26041234
v -4.59820172 -271.69114351 -62.05923110
v -6.76666992 -273.85994792 -62.26840615
v -3.40887927 -272.34363556 -54.52251807
v -4.71689133 -276.28907561 -51.43082142
v -2.61466904 -276.85704827 -51.13897100
v -0.23000142 -275.36997199 -50.12999848
v -3.93502135 -278.81228924 -50.16450211
v -6.57279184 -273.07143807 -66.89918786
v -54.25814539 187.16934323 11.65781170
v -54.78851497 186.72122061 13.43764365
v -53.48767713 189.16524947 15.52130748
v -3.62999574 -277.71002054 -49.72000048
v -70.44088095 -206.30785823 -11.20231114
v -71.15283608 -209.43458378 -11.06026210
v -7.08298106 -275.90590715 -52.12331936
v -6.56999042 -280.49999475 -49.59000275
v -53.77181992 192.70089269 26.48490295
v -51.13045126 187.58964539 28.44392136
v -51.33871734 189.87852335 29.00789678
v -11.47192158 -278.38054299 -62.17512488
v -9.13234428 -276.86867118 -59.92623791
v -9.97300725 -279.56217527 -54.45571989
v -8.32759123 -279.18347716 -51.06362328
v -69.35148686 -213.38814497 -13.71071488
v -10.31459123 -279.24832702 -60.83841994
v -11.64110750 -280.77918291 -56.32675812
v -11.70921046 -279.50716019 -59.08408761
v -10.43925807 -280.97781539 -52.41067708
v -11.29121333 -284.25839543 -50.20203069
v -11.69057377 -283.35049748 -68.46379489
v -13.52773048 -283.09881687 -65.19070268
v -11.23492885 -283.09705853 -51.89601332
v -11.44191902 -281.77410364 -54.02246863
v -8.20001122 -281.72001243 -48.53000119
v -14.06762563 -285.75399518 -48.25664312
v -8.87000095 -279.35001254 -47.24000022
v -13.80180847 -282.40597248 -46.98811844
v -12.85743993 -285.77795625 -71.62691653
v -12.40239013 -286.68284416 -52.63676122
v -14.45953455 -287.62730956 -57.99701437
v -15.68200625 -288.47759962 -68.74754280
v -13.99592217 -287.81718016 -57.80545995
v -12.50437647 -286.73624992 -53.02031338
v -12.51569204 -291.03982449 -52.32328176
v -16.82674512 -288.54912519 -49.18397218
v -17.36569032 -294.68262196 -49.95035380
v -16.53384417 -286.01616621 -48.47088084
v -17.95898750 -290.17192125 -47.04730213
v -14.49303981 -293.47926378 -54.32186648
v -18.16927455 -293.27329993 -47.95162752
v -14.89742566 -294.31340098 -52.67742649
v -75.58577508 -219.79895234 -56.90464750
v -15.19126631 -295.52996159 -54.56348881
v -16.04624279 -296.56183720 -52.09352449
v -15.83202556 -294.28756237 -51.01019144
v -5.00062481 -40.12398422 -5.22628473
v -17.01031439 -296.47767544 -54.77486551
v -15.74512571 -296.12272978 -53.98948863
v -18.43128167 -297.46907949 -55.09985983
v -17.19000004 -297.41999507 -51.34000257
v -20.71545832 -298.42528701 -60.57409570
v -19.17077042 -295.80798745 -65.28497487
v -16.84000343 -297.32000828 -53.23000252
v -16.00999944 -297.36000299 -54.68000099
v -20.05745284 -299.68959093 -54.12391573
v -16.59999974 -296.86000943 -57.56999925
v -18.52818951 -299.11223054 -51.36802793
v -17.75000244 -298.04000258 -51.47000402
v -19.09000054 -294.75998878 -66.22999161
v -21.78886719 -300.75562000 -52.19891667
v -20.18992789 -297.89915681 -50.90522021
v -21.04304358 -299.07318950 -64.68699127
v -21.42111957 -300.46683550 -57.52561614
v -21.72701247 -301.82814598 -60.64706668
v -23.09618145 -301.27090216 -57.57799745
v -23.99931103 -300.81540346 -55.57695031
v -24.82542768 -301.46387219 -53.81018296
v -26.79100074 -300.14157295 -56.86506629
v -24.85462464 -301.28291249 -51.06091872
v -26.01145022 -300.20585656 -51.09439790
v -27.87227184 -301.49477720 -51.94941163
v -24.63441156 -301.82260275 -60.86461619
v -24.15050007 -299.55458641 -50.89570954
v -16.51835814 -294.47162151 -63.36611509
v -53.74879763 187.21359968 24.95548688
v -71.04867697 -98.10221940 -23.31854589
v -69.96659935 -91.70802683 -22.59014547
v -70.07828355 -95.84861249 -21.51097544
v -72.15476781 -92.58607775 -27.84089930
v -72.95352221 -99.64139760 -34.36061367
v -71.37379795 -98.80597889 -35.59727222
v -71.57833129 -96.14080191 -34.64854509
v -71.75298780 -97.08321095 -32.81951696
v -70.06639242 -94.07372773 -37.15680912
v -68.71998310 -94.13873404 -38.93510997
v -64.14052844 -101.43579543 -8.41038954
v -62.44747713 -99.96937215 -7.29686674
v -65.28652459 -100.17044842 -10.40287409
v -66.86741859 -100.12143105 -12.86459155
v -71.54090703 -99.46066141 -23.31268042
v -72.93228060 -99.74826127 -27.10253187
v -73.01628590 -102.30746120 -24.40058254
v -74.17295128 -102.88939625 -32.08970651
v -66.48895144 -107.02525824 -10.13873611
v -69.28922236 -103.37063670 -15.30688349
v -67.99117476 -101.38169676 -14.58424982
v -71.02942467 -102.78450698 -19.92124505
v -70.96110284 -99.72009808 -21.23712189
v -72.07178324 -101.61659867 -22.42747881
v -73.38263094 -102.69130766 -34.68871489
v -74.12561029 -104.67036068 -26.50455385
v -74.42273200 -105.63685000 -32.27806464
v -64.26481158 -110.54490507 -7.39344675
v -72.19950110 -106.99877143 -20.22838220
v -70.69229335 -105.08146882 -17.60963351
v -74.76996630 -107.08180070 -28.17631513
v -73.30253720 -104.97093201 -35.16732901
v -67.76093692 -110.99606007 -11.55525539
v -73.07636738 -105.21667451 -23.15733954
v -75.33700764 -109.45543647 -28.62907201
v -75.11612773 -107.72125423 -32.86167607
v -73.90986383 -107.62479901 -36.94062680
v -71.91064954 -107.04568028 -38.63554820
v -73.59774411 -111.31507903 -21.38029225
v -74.86156374 -108.41895640 -35.54317355
v -72.78354466 -108.84255916 -38.51450980
v -74.46853071 -111.23890430 -38.32872957
v -65.92048705 -112.74447292 -8.97705834
v -67.80327857 -114.54777420 -11.24905236
v -70.58207691 -117.84138530 -14.76212870
v -75.29576868 -110.44894904 -26.48598142
v -75.66238195 -112.65286803 -27.11237036
v -76.25202090 -112.67483234 -30.52720800
v -75.80574602 -111.16117984 -32.71688148
v -76.10548288 -112.37565428 -36.11451387
v -75.95136017 -112.09702492 -34.19528529
v -64.84992057 -115.37721753 -7.75762042
v -75.90268552 -114.21404034 -25.78649111
v -76.58705860 -116.73343927 -28.33795175
v -76.26826316 -114.02823776 -29.02282029
v -75.75957477 -114.18576539 -37.97290474
v -76.78572834 -115.33655226 -30.57146817
v -77.22751051 -114.94947225 -34.16945040
v -66.10628217 -121.21601403 -8.47674720
v -68.10177118 -117.69647151 -11.53354533
v -77.29666680 -117.21381545 -34.07244384
v -77.18071342 -119.35937405 -32.20447898
v -77.36705244 -117.51699448 -37.42514923
v -78.23951542 -121.04907632 -35.11829674
v -69.79714334 -124.62338060 -12.85551861
v -69.23282146 -122.40846455 -12.43307814
v -76.64351165 -122.32353538 -24.72067438
v -78.64285260 -123.16046655 -31.55591339
v -78.76771688 -120.54213881 -32.63514489
v -79.39556241 -125.25555491 -36.12670302
v -69.93290782 -125.78186393 -12.27379218
v -80.01681417 -128.21584940 -33.56754035
v -70.94083726 -136.47636771 -11.39352284
v -70.36983222 -128.74943018 -12.39817031
v -72.93844968 -133.13128054 -14.36174382
v -77.85569876 -138.75615597 -20.03855072
v -76.91551745 -132.79634714 -20.54057270
v -81.30409569 -130.78615069 -33.43323246
v -68.20104271 -131.92759454 -9.66673065
v -66.56564027 -135.53275168 -7.74313975
v -81.72356337 -135.02615690 -32.85891563
v -80.97176999 -132.38209486 -34.75586697
v -82.19407499 -137.45664060 -39.04495761
v -74.11514968 -139.39170539 -14.89652414
v -76.16712898 -137.83611357 -17.92202145
v -81.20918274 -139.09602165 -26.66253969
v -82.90441334 -138.57239485 -34.16578472
v -83.95710588 -141.88969135 -36.27747297
v -71.94115967 -144.07043159 -11.94311865
v -69.90364194 -141.48324728 -10.03781240
v -71.20924443 -140.97455144 -11.56114414
v -72.58205861 -141.81230962 -13.36970180
v -79.18626070 -142.00600982 -21.78240567
v -80.30764014 -144.98500526 -22.12497592
v -84.66771245 -144.46109533 -32.48722106
v -84.80361104 -145.04922926 -37.77245060
v -74.82736558 -145.40794492 -14.59923387
v -79.84456420 -148.36367965 -20.90588585
v -85.34727991 -149.22674000 -31.84483573
v -74.84634221 -150.54821968 -13.72744795
v -79.32992280 -149.56879616 -19.35447194
v -86.44694090 -151.35227144 -37.61528805
v -86.28936857 -151.39247477 -35.91122851
v -73.83019477 -150.89143813 -12.45099772
v -80.37080616 -153.26026082 -19.44162697
v -74.16009903 -153.54637802 -12.48092763
v -71.53854519 -152.80537307 -10.21452434
v -82.35385269 -152.88659930 -22.18339406
v -84.78647470 -153.70526910 -26.05275810
v -86.61538363 -157.57888556 -28.45430374
v -88.70401233 -157.11523592 -34.45383161
v -85.49167216 -158.33806992 -24.69380945
v -83.47927034 -158.81575644 -21.34066634
v -87.35501766 -160.30380130 -26.83799714
v -88.52115273 -158.63180161 -31.18102252
v -86.86992526 -161.88374162 -24.26078916
v -89.91803229 -164.43873942 -38.42266649
v -89.18420970 -160.42849422 -36.38626263
v -76.50274038 -161.57068312 -13.45595345
v -51.54329538 93.74524653 -11.58204209
v -49.38045889 93.73290837 -15.38868528
v -83.47003162 -163.39531541 -19.95168813
v -88.82091194 -163.32127154 -27.56224200
v -78.61965895 -162.92235255 -14.82558344
v -75.98338276 -163.74863684 -12.09336240
v -86.49984747 -166.10199213 -21.84426971
v -90.99581093 -168.97688806 -35.63046828
v -81.25858009 -170.45918107 -15.45329019
v -78.68852466 -165.89249671 -13.77022360
v -86.34278178 -172.04615474 -20.20861395
v -88.04396540 -169.47124898 -23.45812321
v -88.78999949 -171.36000097 -23.51000160
v -90.46086669 -169.30347681 -28.09563279
v -91.13874286 -169.21024024 -30.63033521
v -47.67239466 93.83939207 -18.11517961
v -90.85564315 -171.20099068 -28.06145698
v -91.53292328 -171.00128531 -32.81065822
v -91.32862091 -173.08031023 -28.37043814
v -92.02391654 -172.90475965 -33.14242512
v -87.92003244 -176.87256634 -18.92186515
v -82.68582821 -178.20788920 -14.19902127
v -82.98113197 -175.67493021 -15.30375145
v -89.45365995 -176.80470645 -21.55221626
v -89.64999765 -173.24000597 -23.95999990
v -91.45182371 -175.06472766 -27.02620067
v -92.29354560 -176.21761560 -45.14524713
v -91.63834155 -177.00366676 -27.14563347
v -47.82148823 86.80827171 -22.34238200
v -92.86739677 -176.50341988 -38.41330484
v -93.12479198 -178.29689384 -42.53705218
v -86.07679605 -179.51358855 -16.21510275
v -88.06754649 -179.79660630 -19.26857047
v -89.84129876 -180.37043512 -21.57961205
v -91.49864316 -180.04035950 -23.46643433
v -92.08051860 -178.78174782 -26.08534694
v -92.67000109 -180.29999733 -48.51999879
v -90.55346996 -181.96029961 -19.95344274
v -88.86470646 -183.73396993 -17.66193658
v -94.10449862 -183.91378224 -25.25458299
v -93.20297092 -181.08913302 -29.28937785
v -87.14617789 -184.71640348 -15.46537690
v -92.30415523 -184.11442637 -23.19480851
v -96.05327249 -189.01731074 -30.35987169
v -90.75284004 -184.24353004 -20.56976408
v -89.90199119 -187.78747320 -17.48745888
v -93.82546693 -187.18126416 -23.93955737
v -93.20373833 -182.47102201 -26.45894326
v -88.69407326 -187.94259429 -15.73712751
v -85.05643904 -187.26140261 -12.72165496
v -88.28017116 -192.46436656 -12.96605542
v -91.68427438 -187.28050590 -20.17630637
v -92.09409356 -190.95115364 -19.23987456
v -91.52089804 -191.18794799 -17.34159328
v -95.68030387 -190.45783579 -25.70197731
v -89.61497992 -191.61999226 -15.05005173
v -94.00442988 -191.91637635 -20.40634118
v -94.84641999 -190.87922573 -22.58562483
v -93.32153946 -188.89278173 -21.60844579
v -95.83196044 -192.98912585 -24.37984385
v -87.72683144 -197.15850055 -10.19378845
v -89.53915536 -196.24072313 -12.68705633
v -91.70945734 -194.37040389 -16.62926748
v -92.98921376 -196.38469815 -17.35740900
v -92.35545993 -196.65367901 -14.78778385
v -95.31052411 -197.16428220 -20.30349895
v -100.47505051 -200.61005652 -34.69263762
v -97.95449674 -193.07114184 -41.07567295
v -99.73568469 -197.74256647 -44.02473196
v -98.96298498 -196.19664550 -42.96045378
v -98.46431017 -195.03034651 -44.28607970
v -97.12991118 -195.02022862 -45.75489834
v -90.06747603 -204.39161360 -8.89877137
v -85.36361903 -197.82778621 -7.97759555
v -92.22310781 -198.21891189 -14.82068840
v -91.93487465 -201.25789940 -12.11392134
v -97.36767411 -203.31157744 -19.13703792
v -96.95333987 -204.04721797 -17.20443927
v -97.41391987 -198.28823209 -21.81220427
v -101.55053437 -206.78636432 -26.94700845
v -96.44982964 -191.90862775 -27.47086808
v -98.27072173 -197.85028696 -26.79906972
v -99.64212775 -199.89773631 -40.26238620
v -101.03999078 -200.80000162 -40.22000358
v -95.66747397 -204.48662341 -14.86736443
v -97.69254923 -206.56017959 -16.57140814
v -97.85950929 -202.22379267 -21.34792320
v -100.05262494 -205.43557405 -21.49869315
v -98.34463149 -200.13423264 -23.03802408
v -100.59658438 -201.70326531 -39.76555914
v -101.40661895 -204.55798507 -36.69485077
v -97.42115438 -201.26974583 -50.20479858
v -98.70282561 -201.69228315 -47.69921675
v -92.92232245 -206.97318017 -10.83502546
v -94.23473477 -205.08998632 -13.31047807
v -99.94858503 -207.01764524 -21.10250667
v -101.81832314 -206.12515509 -30.84906191
v -99.51622039 -202.29661465 -43.85378957
v -100.78101605 -203.26435566 -41.75299779
v -48.61818254 77.93702930 -22.30773494
v -49.91035908 74.43199307 -21.54042572
v -51.05543137 77.77919620 -20.77754401
v -100.17832369 -204.57218587 -44.03245449
v -98.55403751 -202.25547254 -46.61562666
v -99.18043017 -199.93238151 -45.21551728
v -98.40582311 -202.35061646 -48.04264754
v -98.27213734 -204.60654795 -48.85416105
v -96.91999108 -203.95000279 -53.59999835
v -95.66637874 -207.16021955 -13.58407550
v -99.20800477 -205.85530996 -19.06214096
v -102.15702653 -208.95138383 -37.30116412
v -101.22770071 -205.17738163 -41.16416723
v -99.27808493 -204.58635688 -46.43164948
v -95.96966952 -209.22209322 -11.78799570
v -94.70830113 -209.70009267 -9.67987813
v -96.97499871 -208.77698064 -14.31884244
v -99.79581088 -209.01669562 -18.25008541
v -98.48736227 -209.10206437 -16.20711572
v -101.44151747 -207.66367018 -25.30279197
v -103.20785642 -208.35050941 -28.03051285
v -103.25070471 -208.78458023 -31.95476532
v -102.27216035 -209.45158601 -29.49794382
v -100.97078979 -208.54826272 -41.77175835
v -100.38044304 -204.92142439 -43.00289974
v -100.16941279 -206.77021146 -44.91212964
v -100.16797483 -209.03910697 -45.86574435
v -100.09544343 -204.66816425 -44.85172778
v -95.89098394 -213.31173182 -9.47421789
v -96.47199512 -213.43043447 -8.08034651
v -98.92438352 -212.29246259 -13.32712453
v -96.97660804 -212.06788719 -11.15239412
v -100.28585047 -211.41986549 -18.48979667
v -101.98706388 -209.48503911 -23.73063937
v -101.09896213 -210.91385186 -43.92622784
v -100.63477606 -214.21551704 -17.68551208
v -101.67594999 -213.37062120 -20.36248520
v -102.51533985 -211.60545945 -37.80416772
v -103.38228941 -212.72887290 -33.95982832
v -92.57644415 -229.21398282 -60.44384092
v -97.40558267 -215.53137898 -11.50864363
v -95.53287923 -216.07889235 -8.98418203
v -99.43483025 -218.06323528 -13.49359378
v 19.47945543 101.39925033 -15.24543297
v -101.79103166 -215.86504579 -18.49620230
v -102.58124769 -216.17405117 -21.11483738
v -102.71814466 -214.32898939 -21.83775231
v -103.76270115 -211.65962517 -27.55640820
v -102.82009095 -213.42673898 -23.69275875
v -104.57348078 -216.02384746 -34.65920687
v -103.62505913 -216.10054374 -38.94216940
v -102.96265036 -216.11133218 -42.14203730
v -101.86738521 -213.82600069 -43.51281375
v -97.73186594 -217.47680008 -9.47979093
v -94.24807131 -215.19893408 -6.23714691
v -95.28172016 -219.02361512 -5.42448275
v -101.84485465 -218.65478158 -16.92810468
v -104.68622297 -216.84414148 -27.93505788
v -51.35969818 55.57331443 -23.84746447
v -50.01744255 56.05827272 -25.48533864
v -106.33546114 -218.75296533 -32.62949735
v -105.52314669 -214.90769088 -33.42520073
v -103.53758931 -216.13894403 -39.66693208
v -103.90611738 -218.30412745 -40.26184976
v -103.49975526 -217.38450229 -42.55139455
v -101.81090981 -223.84160757 -7.45421974
v -98.53647649 -216.88883007 -10.28958801
v -100.82901269 -220.03965080 -11.00902073
v -101.81201994 -219.04896200 -14.76829406
v -107.49150813 -225.42344034 -20.36684752
v -104.02342677 -219.64721382 -20.14211193
v -107.57101327 -220.34870088 -32.91785717
v -106.99059069 -220.28386593 -35.16619653
v -104.50536013 -219.78910267 -39.69984129
v -113.63953352 -237.98416555 -38.04546967
v -110.54147035 -238.18670213 -39.71860558
v -113.03530633 -239.34772611 -39.01629150
v -104.08939421 -220.45218945 -41.89401120
v -103.42038423 -218.25207770 -42.77246445
v -102.28221118 -223.97509217 -9.17176250
v -108.35524648 -223.75442088 -29.77715246
v -107.18903691 -220.91579437 -36.25037894
v -104.07625139 -222.55291045 -45.87138444
v -104.19553518 -222.62500226 -16.35728218
v -105.39664328 -224.21309352 -16.78731106
v -107.28891939 -223.30905497 -23.86079356
v -108.71684551 -224.22331572 -34.38653424
v -105.41386902 -224.86913204 -39.89013657
v -106.07336462 -224.01733696 -38.36929426
v -104.76923734 -223.31936657 -42.19825566
v -104.76391762 -221.20775282 -43.98695007
v -103.96258533 -225.55327415 -47.56894708
v -112.82448471 -233.34702849 -21.21674828
v -108.64467919 -224.97235239 -36.22866794
v -106.18026555 -225.60675442 -37.78018430
v -107.05249012 -226.89040005 -37.16244176
v -105.39958626 -225.99081695 -41.89497605
v -105.01215607 -225.73605180 -44.83689740
v -102.48258710 -224.11149740 -50.83272234
v -108.47415030 -231.03390634 -9.44914483
v -105.79093546 -227.41611302 -10.71225945
v -109.61954296 -227.20408440 -35.10848805
v -106.26287758 -228.04546356 -41.73574969
v -105.52769899 -228.17185521 -45.60452327
v -106.89942539 -230.21490872 -43.37426648
v -105.84090650 -229.92934287 -46.01751640
v -109.15938765 -229.94115949 -15.04653972
v -110.60503125 -227.66743600 -31.11772053
v -112.71033436 -232.31899738 -25.22643469
v -110.82579195 -228.76267135 -26.91248059
v -112.20242083 -231.93204403 -29.62880582
v -111.91411316 -232.28105903 -32.77751058
v -109.37610269 -231.54756427 -37.79261559
v -109.50823128 -229.88055646 -35.78319401
v -107.71574080 -228.73631120 -37.01383993
v -107.74998367 -231.79654777 -39.76841271
v -106.96452111 -230.18395901 -40.34577683
v -105.23191094 -230.50925136 -48.78748208
v -111.19978130 -231.58115149 -34.44375843
v -111.60728335 -232.10595548 -35.90984270
v -111.00114137 -234.00619626 -38.60735148
v -108.02025348 -233.61632228 -42.34294593
v -108.77556354 -233.36100578 -39.46954012
v -106.40289634 -234.61052775 -47.19214886
v -107.88521171 -234.52280462 -2.81481352
v -114.29203302 -236.81022227 -14.96482268
v -114.62353170 -237.09855974 -20.94390057
v -114.31597918 -235.90841889 -26.60126798
v -114.44272101 -237.48263717 -31.69910982
v -112.72399127 -234.86217856 -34.50393677
v -112.11600155 -234.19211805 -37.83781081
v -109.65171456 -235.73717475 -40.78754410
v -107.56313801 -234.74563658 -46.63498327
v -109.21043903 -236.85903847 -44.01505366
v -109.25133526 -239.60012197 -3.28124478
v -114.14995044 -236.92555726 -8.87171552
v -113.14143240 -236.59723997 -5.56715392
v -115.70829898 -238.69670928 -24.13011156
v -112.17071116 -235.93634367 -37.75586933
v -107.61357099 -237.44185269 -47.44050652
v -106.42852634 -237.80484498 -49.96739700
v -105.38946837 -237.57255077 -51.74923316
v -102.58501023 -237.40884662 -56.81511760
v -100.64671189 -234.59474742 -57.81001225
v -115.60804397 -238.45249414 -6.19325181
v -115.07942528 -238.14436793 -21.29274793
v -117.17355251 -243.33821237 -31.39203042
v -115.46895653 -241.33916199 -34.16747600
v -114.70998824 -240.51360786 -36.09976172
v -109.75746065 -239.37089741 -42.32166335
v -108.68952423 -239.06219006 -45.84910348
v -107.89018124 -242.09135771 -48.51895571
v -106.26688600 -240.32311141 -51.70012638
v -105.05905747 -239.34769630 -54.66826633
v -101.71092302 -241.11844599 -58.90797451
v -90.54198116 -240.33182859 -62.49988824
v -92.92794764 -239.46574330 -62.76129931
v -91.36727452 -238.57228458 -62.28598207
v -117.01267213 -240.54069817 -20.21383867
v -116.16744101 -239.05692995 -14.11345787
v -118.62279475 -243.20013821 -23.19915034
v -117.55596101 -241.88533425 -26.71268955
v -111.41078919 -241.12583697 -40.80367088
v -110.45554280 -240.74006081 -43.70274022
v -109.19616371 -241.57562852 -46.04963586
v -106.07276857 -241.94774032 -54.35761064
v -117.48152226 -241.83593690 -18.72018352
v -118.17076802 -242.30729043 -20.61589248
v -112.99284548 -240.69194496 -38.51578385
v -111.92828417 -243.25075746 -42.76491329
v -107.67674446 -243.33378673 -49.92847890
v -107.32711107 -244.06775832 -52.01306194
v -104.97681797 -241.09582603 -55.86176738
v -118.34365129 -242.02696979 -7.96348415
v -120.31533569 -244.43788826 -9.27324127
v -119.49483305 -244.44958568 -18.75148900
v -119.94159222 -244.99629438 -22.40502462
v -119.78592724 -245.46346068 -25.69876984
v -116.26169086 -244.98669803 -35.91460735
v -114.81971294 -246.01837993 -37.83385828
v -114.20759559 -241.42767489 -37.55353391
v -113.62937838 -245.23986876 -40.59612006
v -109.56993699 -243.73649061 -46.45502195
v -109.66597497 -245.68517506 -47.94364050
v -108.19592327 -245.95984817 -51.87787861
v -106.35741800 -245.24123967 -55.31948060
v -101.93661600 -246.26539648 -58.97524208
v -115.09998888 -244.05445158 -5.52098872
v -112.79482394 -245.06029487 -3.42699932
v -114.95098472 -245.65833807 -4.66432469
v -117.27900058 -244.64443326 -6.21832814
v -117.21556634 -242.27130413 -6.23400742
v -117.58638918 -248.58476222 -6.50262088
v -120.31261623 -247.55617976 -28.94682065
v -113.33098263 -245.86015940 -41.49052873
v -113.30197752 -248.81415069 -44.59943250
v -111.83135957 -245.37768960 -44.02475432
v -109.86494273 -249.18299913 -50.55108666
v -106.29913956 -248.35045636 -56.86070397
v -115.04437029 -249.71812963 -3.29223461
v -123.58551472 -247.02998996 -14.86804616
v -121.21842802 -246.10206485 -19.03568581
v -120.73455006 -247.52286077 -26.01915598
v -120.21937221 -249.75806475 -32.36911073
v -117.96010286 -247.82308936 -35.21984443
v -115.31190574 -245.81237137 -36.04846820
v -114.15369809 -247.67406285 -42.79722646
v -112.51223087 -249.91920590 -47.30677977
v -108.74597728 -248.77075851 -52.81319097
v -102.85188258 -248.93911183 -58.97634476
v -104.22506928 -248.52049351 -58.05601925
v -121.35671824 -247.26112187 -9.67495982
v -120.47726661 -249.63249266 -8.11669696
v -125.15330315 -248.64490330 -12.97011878
v -124.68595058 -247.17980623 -11.37911249
v -124.90931898 -250.34955144 -15.68501256
v -123.66405874 -249.10849333 -18.64337549
v -121.76048011 -249.56341088 -26.16480924
v -122.47233838 -249.17379022 -23.25460501
v -121.37569487 -251.19698048 -28.65415812
v -120.76399475 -249.90615249 -29.79256213
v -119.84591186 -249.63371456 -33.37923065
v -119.75631118 -251.47575140 -33.82311761
v -118.13478172 -249.58874285 -35.71978584
v -115.29569328 -249.95085597 -39.00898993
v -114.13938552 -248.23208153 -40.55104032
v -115.02682418 -250.50830841 -41.87614471
v -114.02620375 -250.10374188 -43.58413443
v -113.30710351 -248.16510081 -43.85223612
v -111.85507476 -250.61243773 -49.08480123
v -110.63669622 -250.65320730 -50.97380653
v -108.10098052 -250.32812357 -55.84488809
v -124.97645617 -248.63988161 -10.98497398
v -125.03390014 -247.92905152 -12.29707897
v -125.36512315 -250.28222799 -13.21302727
v -124.06520545 -250.64063072 -19.21729743
v -124.27511811 -251.47861242 -21.83881402
v -120.23840845 -251.33693218 -33.06815028
v -120.60020119 -251.82271004 -30.23445979
v -118.14127117 -251.40193105 -36.79979593
v -117.70344526 -249.51776862 -34.85980257
v -115.42582512 -251.66654587 -41.67274013
v -117.34747887 -252.58630514 -37.92181239
v -116.35937542 -252.74333358 -39.97439519
v -114.56776410 -250.42772293 -43.13578457
v -113.00142854 -253.34846973 -49.62104931
v -110.09383947 -251.63450837 -53.26980725
v -116.70842767 -253.30340862 -5.13492152
v -114.37972635 -252.32991576 -1.73152494
v -124.43908304 -251.28024817 -13.93571123
v -124.91066754 -250.95388293 -12.35262305
v -124.28535521 -252.88915634 -16.41714200
v -114.41909522 -255.17189503 -47.47281596
v -112.76447028 -254.47535515 -51.65457726
v -111.01704836 -254.99185920 -55.47726154
v -108.81843418 -255.88300824 -57.55526200
v -114.37064409 -255.56045771 -3.17020016
v -123.62729758 -251.20493770 -9.15977359
v -124.90801513 -252.44998932 -10.01358312
v -124.19498712 -254.51171398 -10.33199765
v -126.08717382 -252.05340981 -11.31257415
v -125.29468536 -254.20969725 -12.09184155
v -123.64409864 -254.30440903 -18.41962337
v -123.90606105 -253.10346484 -20.10910213
v -120.06972730 -253.34468484 -31.50093928
v -119.48824674 -252.85577774 -34.27258506
v -118.85389686 -253.52790952 -35.61045229
v -117.92486161 -251.84202194 -36.64275631
v -116.49772525 -256.75028563 -42.65799001
v -116.93181843 -256.47735596 -41.39685258
v -114.48230594 -256.64526224 -49.56167191
v -112.66677827 -255.48878312 -53.94602567
v -126.43170357 -256.65998459 -16.35009423
v -119.52775717 -254.12124395 -33.99184346
v -120.00293285 -253.98167968 -32.55181387
v -117.29391664 -258.51938128 -44.49202865
v -116.07279629 -257.74005055 -47.12823033
v -110.03934592 -258.11323524 -56.54026568
v -125.56040287 -254.25079465 -11.79342903
v -125.31003356 -255.29104471 -12.29897514
v -125.69408119 -255.31581044 -13.24684452
v -125.52924454 -255.97175956 -17.82062277
v -123.26230854 -256.99961185 -27.67685242
v -119.98944730 -257.08970428 -33.56349468
v -120.58606744 -259.31036472 -31.27741441
v -117.21921712 -258.36044550 -41.27891734
v -125.38449466 -257.09098577 -12.75684964
v -123.83434176 -257.93030858 -11.14063896
v -124.63269383 -255.36626577 -11.67728752
v -126.34120882 -258.32450390 -19.48500983
v -49.63587224 116.76694453 -13.26211449
v -117.17157066 -259.56812501 -46.89345509
v -114.26489055 -259.63652134 -51.24977604
v -126.57877803 -259.58308578 -14.57766723
v -125.72056055 -258.10900331 -13.61365616
v -121.71594799 -260.70901752 -33.28705207
v -121.38626724 -259.24324989 -35.04307941
v -122.72452563 -260.48147678 -35.18800437
v -121.72555178 -261.68680191 -41.46115109
v -107.78799653 -257.47489929 -58.61314759
v -125.76323748 -258.64863396 -13.10170256
v -125.59853494 -258.51309299 -24.15679768
v -126.13396347 -260.35797596 -22.20811695
v -121.35399133 -261.65300608 -39.33760151
v -118.08001995 -262.40140200 -46.13228142
v -99.85899925 -260.87674499 -62.31290847
v -99.92426634 -264.43082094 -61.13485247
v -127.18331814 -259.60063934 -12.97969185
v -126.56810880 -258.24227929 -12.53279299
v -129.01541591 -259.36073065 -13.99208419
v -93.09076518 -264.63526487 -63.09518963
v -126.65174901 -262.76713610 -15.51151462
v -124.87049401 -260.96642017 -12.90407684
v -128.14547122 -263.18445802 -16.88888855
v -126.60028040 -262.17412949 -15.37029073
v -125.19547343 -260.84840298 -13.71529792
v -126.29978359 -262.13958859 -18.96907017
v -122.01769650 -262.29089499 -37.12614626
v -121.87885493 -262.37705350 -34.92698073
v -95.06443888 -264.68744874 -62.70199269
v -127.42181122 -262.44667172 -16.55584201
v -126.24354661 -262.29307055 -14.86686803
v -129.01413441 -262.51992583 -16.71608351
v -126.26616657 -262.42956519 -20.59702016
v -125.51577389 -263.29448819 -21.86715417
v -123.27309698 -264.88992572 -24.52787384
v -119.84001845 -265.87888598 -32.19866753
v -122.62812257 -263.22847605 -38.21174800
v -120.13590336 -261.40034199 -37.95384616
v -121.85560912 -262.47394085 -39.32289407
v -122.48922884 -264.07799125 -39.62650895
v -122.49718606 -262.81756163 -40.55951908
v -118.42809618 -265.20401239 -46.99904844
v -105.38949072 -266.26241207 -58.20762739
v -126.74759328 -264.14215565 -16.89483039
v -126.41267478 -264.38277960 -15.61402529
v -122.76007235 -265.26179910 -34.96289253
v -122.93922156 -264.32093978 -37.81962395
v -105.25068641 -270.33644915 -55.54246157
v -126.25209987 -265.21563530 -15.88753052
v -126.45067275 -264.16909695 -17.64968224
v -126.28372014 -264.51760530 -18.39242689
v -124.20099229 -267.78051257 -22.79073000
v -123.25624377 -266.41258597 -35.65149382
v -129.16192412 -264.93072510 -15.50682168
v -125.91890991 -266.37402177 -18.04729365
v -125.16811490 -267.17346907 -20.59775218
v -122.90235609 -269.35213804 -25.24915524
v -120.29916048 -265.20070434 -33.72938558
v -120.36262453 -267.43739843 -29.53536250
v -120.18796057 -265.16386867 -29.85366061
v -108.34338516 -271.38862014 -53.10231075
v -126.07958913 -266.37616754 -15.71753807
v -121.04704976 -269.03727651 -30.59385531
v -126.01321936 -268.34645867 -16.19853266
v -126.26191974 -269.09130812 -18.38729531
v -120.55988610 -271.21081948 -29.36192043
v -122.06111103 -270.87479830 -26.37821063
v -126.03060901 -269.05518770 -15.50753694
v -126.19678676 -270.60002089 -15.70834406
v -126.40303373 -268.60430837 -14.73315526
v -127.79666483 -271.48833871 -19.29981634
v -125.47187507 -271.89967036 -22.14550413
v -122.52799422 -271.03328705 -31.75073862
v -124.18277562 -270.80842853 -23.41687307
v -124.18672442 -271.54257894 -23.90872501
v -119.55118924 -273.17050099 -27.97260880
v -120.82160264 -273.11089635 -30.39934859
v -127.26618350 -272.06036448 -15.49055800
v -128.48706543 -271.95009589 -19.24128830
v -127.50652432 -273.63741398 -17.38839038
v -128.56437266 -273.88679981 -21.32929862
v -127.60312855 -273.16614985 -21.23529837
v -124.28058684 -274.22210574 -24.60614964
v -125.76051056 -272.39498496 -15.77614807
v -126.21329725 -274.42628145 -22.83554338
v -127.15645134 -274.46529269 -22.38828503
v -121.77380174 -273.09086919 -26.47867240
v -123.55164438 -274.61180091 -25.10715276
v -120.42366713 -274.93646741 -36.58086061
v -126.49270892 -275.10040998 -18.68506148
v -126.77036226 -275.06047487 -19.70393211
v -127.89344788 -274.67232943 -22.30812982
v -127.64289975 -276.81940794 -23.77271652
v -124.50383604 -276.59249306 -24.27018806
v -124.10672754 -274.75896478 -25.09972267
v -123.11980128 -276.48609877 -25.06483532
v -121.68822438 -275.56374669 -26.18003264
v -128.27542424 -274.22150970 -22.01602422
v -129.66606021 -276.18882060 -22.04391733
v -128.93112004 -276.06886625 -20.39331943
v -126.56840682 -275.50134063 -20.26732452
v -124.26721305 -271.63344622 -23.34561013
v -119.61009353 -275.38335323 -26.90157481
v -117.84172058 -275.01484752 -29.05690670
v -127.15134025 -270.39253712 -18.76571588
v -126.59026682 -266.12359285 -13.62615824
v -122.20919132 -260.36095619 -29.06912006
v -116.99815840 -259.37637687 -4.90407180
v -116.98406190 -261.14401221 -5.22860372
v -115.80396444 -261.16207242 -5.30311605
v -118.34248900 -259.94291902 -5.55621693
v -118.21968108 -257.57458806 -4.73994156
v -117.34420061 -259.35381651 -5.44826919
v -126.01032853 -257.20387697 -12.35979050
v -121.99999392 -254.11468744 -8.08778033
v -120.46282738 -252.14466453 -32.58909285
v -123.06222320 -248.64436686 -8.97324551
v -126.33237243 -249.21207130 -10.95859986
v -116.00840837 -251.86482072 -39.53000903
v -114.02015388 -247.54992127 -41.66062176
v -113.27129602 -246.33236229 -4.30364441
v -100.34756362 -229.90667820 -2.52513448
v -101.84407234 -233.26775432 -2.26384611
v -107.66561329 -222.43563831 -36.87380999
v -105.64057529 -224.05014932 -40.85735604
v -61.02433428 -107.44049400 -4.60866746
v -55.18459529 -98.96087646 -2.24959245
v -67.04688817 -96.94382548 -15.39790817
v -61.18597463 -96.38102353 -7.18557509
v -58.32088366 -95.32487392 -5.17856842
v -68.44872981 -96.08861804 -18.36222969
v -57.42864683 -89.51217681 -4.95106168
v -54.06366661 -94.39409524 -2.21518986
v -71.21434063 -94.64879334 -33.78274292
v -71.02434337 -90.71556479 -33.62536430
v -72.23180681 -90.82523733 -31.03346936
v -71.40003145 -89.23912048 -28.38760987
v -69.28615272 -90.21071345 -37.86280006
v -62.86522746 -85.61518043 -11.13465056
v -62.24571913 -88.71012181 -9.98408627
v -66.71359390 -80.83431423 -19.69252527
v -68.96578521 -91.05779231 -20.64431086
v -69.95631009 -87.22880483 -25.32864176
v -68.85959208 -84.03100073 -36.99498996
v -57.57664144 -82.27798343 -5.51298168
v -66.37729704 -87.56316453 -17.04040915
v -68.26824695 -77.68743485 -24.95284937
v -69.09214705 -85.79840511 -35.33859551
v -68.35462153 -84.23338830 -22.06287719
v -69.27212328 -81.73430711 -27.09345333
v -69.38593835 -78.47770303 -30.14463186
v -70.00652701 -81.30679280 -33.17957371
v -68.53374094 -81.83864504 -35.43736041
v -67.81855226 -80.67673445 -37.38528490
v -54.24206331 -78.31514627 -2.77499971
v -62.17221543 -78.00968736 -11.32857613
v -63.70172650 -79.35389876 -13.53608444
v -68.72005761 -75.42194426 -32.26079419
v -69.11642849 -77.70229131 -34.65421498
v -69.50660050 -76.81768388 -31.32855892
v -67.96359271 -76.79591328 -35.89405119
v -58.38032067 -72.14391232 -6.91987528
v -59.63913351 -75.16912371 -8.20332672
v -68.38908046 -74.12905991 -29.79380265
v -68.61290336 -73.40984046 -36.40216962
v -63.58689070 -75.25559515 -14.07246850
v -67.55238026 -71.57417387 -26.49417147
v -68.37961078 -73.57753068 -32.83758089
v -61.52479351 -72.66425341 -10.91270801
v -66.67961925 -67.11474061 -26.08910762
v -67.21363217 -67.64627248 -29.36339192
v -57.06531927 -64.58105892 -5.79238310
v -55.00949547 -64.48949873 -3.66739742
v -65.88825583 -64.16538358 -24.21972714
v -66.57451391 -63.79847229 -28.75015698
v -57.97687173 -63.02870065 -6.73644757
v -64.21372294 -58.05594847 -18.74613576
v -63.72229010 -62.03549355 -17.13633165
v -66.24975055 -61.45397574 -32.74733946
v -56.88770488 -60.74561924 -5.51008899
v -65.32538682 -58.91170353 -26.39715001
v -61.85089424 -55.74827269 -13.14499974
v -65.64763933 -57.43862689 -23.67196791
v -65.72841853 -58.72809887 -29.83677201
v -65.56714326 -56.62707984 -34.63087231
v -58.24649334 -57.59680271 -7.25422567
v -63.56610358 -55.03431708 -17.05257222
v -65.83517045 -55.96440285 -27.44394168
v -65.85381925 -52.76397988 -34.02976692
v -55.22420630 -59.16637927 -3.96239571
v -55.88151515 -54.53284830 -4.81584296
v -59.77887660 -51.75437406 -9.27982293
v -66.12979621 -52.53664777 -27.65513957
v -65.55102021 -53.49400267 -25.28223582
v -66.01125747 -53.33768949 -30.28618917
v -56.81684613 -50.63352361 -5.54869277
v -53.53993550 -52.10027844 -2.56292871
v -62.12173775 -51.12143978 -13.18656839
v -64.23793733 -51.95168778 -18.72268692
v -65.78923762 -51.35704204 -23.39316718
v -66.69440120 -49.25973713 -30.16299196
v -63.69577348 -50.32995716 -16.14643447
v -65.21148980 -48.86659980 -20.78533731
v -62.58502603 -45.44219747 -14.50909954
v -64.17202950 -48.25072363 -18.34882610
v -65.75875729 -48.06009308 -22.98962511
v -65.98069519 -47.44029045 -24.82084930
v -66.69816375 -47.72885516 -27.97872387
v -59.97512117 -46.35373130 -9.44772083
v -65.33732265 -46.20455950 -22.21553400
v -65.84972143 -46.10187560 -26.24494024
v -66.31658971 -45.79387233 -29.88816798
v -65.75284898 -41.64277017 -32.25796297
v -54.07594144 170.50820589 18.96017231
v -54.50439826 172.97334969 19.32641491
v -54.15895954 171.52677476 17.62493327
v -53.52322757 -45.93219981 -2.86001572
v -56.87271431 -47.05339670 -5.51635539
v -56.90845847 -44.95120421 -5.71304373
v -65.87178260 -42.89455339 -29.17202935
v -65.00587612 -46.56586051 -35.64789519
v -64.65353072 -42.68837348 -20.47180012
v -62.35923991 -39.92269933 -15.11292346
v -58.95240977 -39.39078376 -8.86723120
v -65.46707451 -40.71223736 -25.58221482
v -65.43993950 -39.30276632 -30.97955324
v -56.81861192 -39.80684653 -5.52136637
v -64.71134722 -37.66182810 -24.77478981
v -63.26525658 -37.56036237 -17.81224459
v -64.00527060 -36.26987338 -22.00634778
v -65.08310139 -39.38714415 -26.17530525
v -65.27328491 -37.49299794 -28.45682204
v -64.69633430 -34.44625810 -29.87894416
v -57.88531527 -36.84996814 -7.60251703
v -60.79772860 -37.67649084 -12.35360652
v -60.59561670 -30.84014729 -12.49663811
v -62.52120435 -31.98809922 -18.88547279
v -64.20880556 -32.79589862 -30.72189912
v -61.78795174 -31.48210049 -15.65204747
v -63.97052854 -31.68455139 -26.10481530
v -63.91847134 -29.62527797 -31.30246699
v -57.53200129 -33.58446807 -6.36174763
v -58.87238681 -29.71131168 -9.43522993
v -58.53819847 -33.76075253 -9.04936995
v 31.57509118 140.90453088 -4.96850116
v -63.54368478 -29.44702655 -26.08163655
v -64.08631802 -27.26051211 -30.75462393
v -55.08419871 -31.56889603 -4.58292011
v -54.11849543 -28.51374634 -3.98652302
v -62.49592453 -27.86494792 -17.34790206
v -55.12188002 -26.69699118 -5.31327724
v -56.73743412 -27.14003995 -7.01026665
v -50.58952421 -26.13263763 -1.48055796
v -53.04080993 -25.71934648 -3.41002084
v -51.42880231 -28.99473161 -1.96294370
v -55.50734699 -23.25499803 -5.64288255
v -58.34595487 -25.89174546 -9.05521493
v -61.26085296 -19.48179305 -16.21825993
v -57.29460344 -22.67068066 -7.57188816
v -62.89351732 -21.66551910 -24.00320023
v -62.52550334 -20.73252760 -21.39787003
v -62.98379600 -19.90675554 -26.13700554
v -62.96255440 -22.73737825 -28.78194116
v -55.03872409 -21.16958424 -5.61968656
v -62.74296343 -17.57538132 -26.22428536
v -63.37339431 -19.70803924 -29.21617031
v -61.89102307 -18.89537834 -30.39488010
v -61.98060140 -18.96665059 -33.37873146
v -54.51627076 -16.32989757 -5.42367995
v -53.91542986 -18.67707446 -4.53264778
v -55.92213571 -16.49556123 -6.79893978
v -57.33511969 -15.46020992 -8.33608489
v -59.42002311 -16.91207290 -12.22908031
v -61.50936335 -16.10969007 -17.92705059
v -61.57122180 -14.73688427 -31.60011396
v -62.26110831 -15.03177173 -29.23509479
v -60.26215851 -15.85941389 -33.48286450
v -60.77019498 -16.73173718 -31.93405643
v -58.95280093 -15.90980403 -35.93661264
v -59.32123587 -13.32894620 -34.37624127
v -60.15999988 -15.59999958 -37.23999858
v -60.30476466 -12.75535021 -14.85248003
v -62.35056370 -15.22001717 -22.08539285
v -62.15780601 -14.45163134 -26.97740868
v -60.21369249 -7.90625904 -31.47836402
v -58.66223201 -10.78208722 -11.72712538
v -56.80976063 -11.92078460 -8.54475796
v -55.33256754 -8.74869525 -7.02602463
v -55.58032915 -11.64179482 -6.84878556
v -60.95337868 -6.61758892 -20.77958174
v -60.87287515 -8.11649766 -18.16581190
v -60.15622616 -8.29208363 -15.04324656
v -61.42798066 -8.00491404 -23.35699648
v -61.17751449 -13.04989867 -18.46183650
v -57.28607997 -261.93270087 -38.06645796
v -101.67415440 -209.68042314 -20.93266509
v -60.35333127 -6.58610556 -15.92585631
v -61.32123992 -3.96577362 -21.89658396
v -60.90400368 -5.74564096 -25.58439597
v -61.12288684 -6.49978733 -28.58676761
v -61.18337438 -9.91971325 -29.52864952
v -60.89000031 -4.73999977 -28.14999968
v -60.36968529 -1.34598918 -17.88884774
v -60.93388423 -4.09942819 -19.18755285
v -61.83198467 -4.17973613 -25.32001026
v -60.92727929 -1.44264521 -24.18964170
v -61.59924716 -3.73109174 -28.36743183
v -60.65590307 -1.14360789 -28.83577161
v -49.58708957 94.94320303 -15.84826037
v -60.28622389 -5.94423572 -31.30767867
v -59.27010253 -6.44934410 -33.60270336
v -59.59670991 -3.07563692 -32.47464821
v -42.64286533 -266.61115885 -43.52981597
v -44.71263662 -263.86147738 -43.32209378
v -44.40312460 -267.86917448 -43.01230982
v -58.52415040 -2.21094606 -34.67728570
v -56.76686019 -2.03820085 -8.04685615
v -62.00870126 -2.36539403 -22.03345858
v -60.87309495 1.07592787 -21.74461260
v -60.99273637 1.68995582 -25.80748126
v 30.36124632 135.87553799 -6.17487030
v -52.47053877 -1.50251796 -3.33564426
v -55.08263037 0.73859456 -6.27453951
v -56.75362423 2.40389141 -8.17030668
v -59.96216461 3.76192690 -17.14125462
v -60.36307290 5.12802089 -20.45624331
v -54.08656225 3.09091201 -5.22937393
v -57.25447461 3.78915877 -9.91682615
v -60.63659489 6.53779320 -25.20407178
v -16.58494212 -251.81746483 -42.55133495
v -20.64283378 -246.82353437 -42.05246270
v -19.15758289 -249.81431663 -42.29342937
v -51.15849897 5.62411873 -2.22247094
v -53.74425277 4.60731518 -4.54709399
v -54.90811542 5.90803334 -6.31615892
v -55.74589595 2.30475771 -7.50018377
v -56.42248318 6.37118611 -7.47711910
v -58.39924887 6.04047161 -12.79746834
v -59.84910205 7.58377649 -17.98864454
v -60.82895026 6.22262806 -22.08313905
v -60.27949601 9.73100588 -23.07207696
v -59.84920636 9.51356813 -25.20141937
v -50.29639602 8.40688217 -1.07874826
v -52.58511752 9.13761277 -2.99944682
v -55.03258109 8.78741965 -6.01445185
v -57.05467239 9.25034098 -8.86995345
v -58.15353617 12.08172645 -12.86718715
v -59.21550468 11.43916883 -17.41819829
v -59.41913649 13.04014958 -25.55926517
v -55.17831072 10.34302171 -6.15604827
v -57.02248961 11.26554329 -9.26171057
v -57.52075464 12.90484611 -11.11936476
v -59.72963199 12.55930495 -18.64938438
v -59.79784951 12.90044282 -21.68402448
v -52.65485495 11.97785698 -2.45762174
v -56.77403882 13.19144201 -8.68602563
v -58.64181742 16.64540544 -14.27967194
v -58.96596983 15.34824912 -16.00914262
v -59.60744619 17.28111506 -22.47191593
v -59.05653909 15.82924277 -25.40440671
v -53.73154953 13.92269973 -4.02390584
v -54.58426848 11.98236458 -5.02662407
v -55.30618504 14.64177389 -5.86395338
v -57.11183324 15.67604207 -9.01844632
v -58.24029073 14.69508559 -13.26311380
v -58.69475007 16.87828079 -23.87500554
v -51.75004900 15.73247276 -1.46359450
v -52.75047198 16.37959108 -3.52570903
v -54.33986336 17.24646240 -4.85302322
v -57.82278627 15.86702093 -11.64848823
v -58.61141905 18.62144656 -15.78189246
v -55.46076223 16.80617966 -6.50092680
v -55.92679977 18.33192259 -7.98437558
v -57.48624727 17.88596623 -11.05631329
v -58.70366842 19.29884776 -18.29250529
v -58.58816952 20.32307349 -17.55397394
v -59.06520039 20.64843290 -23.26012962
v -52.92056873 19.77385394 -2.29710480
v -58.59111249 22.15379849 -24.34474789
v -55.89632690 20.97858489 -7.35191535
v -57.92034045 22.89002948 -15.23591578
v -58.23533610 22.78572321 -12.93862984
v -58.95366147 24.08162132 -21.90674841
v -57.90181831 23.63947406 -24.65326898
v -58.52178112 23.39728549 -18.21165346
v -58.48155543 25.26679821 -20.27552389
v -58.27785656 25.30660667 -13.15940078
v -58.33094195 28.11769396 -18.41346361
v -53.71345952 23.45792204 -2.58107740
v -56.70694262 29.92660739 -9.14365239
v -58.43433365 29.47598323 -20.91884054
v -58.02008882 31.02901019 -16.84652641
v -58.01086128 32.51041099 -21.28216438
v -57.53899738 32.76157379 -22.96886034
v -55.23791537 32.41656721 -5.84620936
v -57.83123896 32.59801865 -12.80233543
v -49.44756627 29.79714610 1.58162462
v -53.21235210 32.69900009 -1.83587219
v -49.51947555 33.07901323 2.44163559
v -51.34373531 36.61429882 0.68521872
v -54.25798148 36.54369712 -3.23236478
v -57.83978850 36.76990047 -17.81642623
v -54.82722819 40.97374901 -25.07154830
v -50.33641681 36.71784699 2.47809151
v -56.32715300 43.01336780 -8.79827980
v -57.00078979 42.67396778 -14.35072534
v -57.28606880 36.74757108 -11.58406306
v -56.84403330 40.07909074 -21.89597301
v -56.72358721 42.41595417 -19.77552474
v -48.24493080 36.32491827 4.09722887
v -56.44307286 46.72472179 -10.88077575
v -56.59398809 45.52464187 -17.04370044
v -56.00469559 45.86642981 -20.44908144
v 7.68000027 58.46999958 -27.31999941
v 7.59567833 60.08868292 -25.80451407
v -54.54557389 48.93391952 -2.83767213
v -55.64280972 41.06470570 -6.35147700
v -53.44380811 41.29103944 -0.81831770
v -54.13634330 44.18471456 -2.23227707
v -56.28891289 47.44922742 -7.51342438
v -56.72566220 46.43375427 -14.21794854
v 10.35469957 63.09769303 -25.98751709
v -56.13625795 51.07636005 -12.23339606
v -56.66248873 48.67651314 -16.50813222
v -55.88937551 47.97214270 -19.08296160
v -54.56369370 51.59334466 -19.58718523
v -56.12532794 49.74124208 -8.82286672
v -55.13444170 54.15805429 -15.30269440
v -54.13698778 52.54812166 -2.82577239
v -55.00537902 56.57505244 -10.17412450
v -54.70187590 54.74106967 -17.85850339
v -54.23878878 54.18281630 -21.37858234
v -53.87173221 56.46169558 -18.90458167
v -54.63207886 56.69106916 -16.48413017
v -52.40748450 57.06694350 -20.45857161
v -50.30107498 61.54703721 -24.17691052
v -51.56346038 58.67679417 -22.81507850
v -52.47611552 60.90519205 -17.78742671
v -51.83139816 61.41585857 -19.47958581
v -50.23716390 64.36792016 -23.80315959
v -49.06982556 66.83548540 -25.88557452
v -53.90611291 61.85102090 -13.49866576
v -52.72908136 64.33927268 -17.89370738
v -53.42850462 64.69810754 -14.52724356
v -52.33589932 66.95814431 -18.13498139
v -51.70946196 63.02075833 -21.09954134
v -51.19460449 69.32357699 -21.46084420
v -52.96180025 68.62027198 -14.84869327
v -52.14695632 71.11053169 -18.02775078
v -53.37370560 67.22640991 -11.44594327
v -53.10218409 72.12071121 -12.76967023
v -52.33293399 72.51949608 -14.57760483
v -51.11542717 71.75622880 -21.23267390
v -51.79106072 75.01356304 -16.84852503
v -50.93154684 75.57851821 -19.83985864
v -52.47321725 76.94038749 -15.16880654
v -52.52214521 74.27911460 -12.23518420
v -53.37469652 70.24306804 -10.01022570
v -52.34743655 76.61177218 -17.40054041
v -50.89299753 79.21593636 -18.41737144
v -52.63728276 77.38101482 -11.88739296
v -51.54757574 79.85513657 -14.92075250
v -52.97833681 76.85735822 -7.55907735
v -52.96659470 78.39341462 -10.13539359
v -51.88950896 81.15800470 -11.77766360
v -52.14158073 80.38905263 -9.51162819
v -52.21975595 83.05050433 -11.41025405
v -50.08466542 86.04437858 -17.46856794
v -52.19887197 86.39864624 -9.46026482
v -50.56997389 87.18282729 -13.98530882
v -50.63052103 86.87660843 -16.06835052
v -52.71146819 88.43640983 -8.52803048
v -52.66224965 84.36916023 -5.90117276
v -33.56189281 215.08580446 -11.57203875
v -68.03650409 -287.77417541 -45.25452107
v -71.16266340 -287.29724884 -44.24338043
v -68.40720028 -286.75705194 -47.88430408
v -51.22371018 89.60349858 -12.26560958
v -52.90963128 95.66505253 -8.47396627
v -52.40144953 89.58371729 -9.10665561
v -53.27698216 90.68327397 -5.87850297
v -85.98321676 -268.44099164 -20.27464285
v -87.17911690 -270.10893822 -19.65831034
v -83.02655816 -271.27340436 -20.55586502
v -76.03403181 -273.15631509 -28.80666405
v -68.48146021 -272.12995291 -33.17530826
v -51.61915347 96.27775103 -11.97232027
v -49.93836954 97.21863270 -14.46654182
v -87.00297773 -264.04389739 -16.51644893
v -86.52533591 -266.81917906 -16.64244756
v -85.01955122 -260.88333130 -17.58570224
v -52.39855126 93.94074231 -9.76962131
v -50.61610416 99.10093248 -13.71733285
v -48.91307279 99.28834438 -16.34427533
v -58.47966671 -258.06674361 -37.21060976
v -58.29140916 -255.84238768 -37.38584742
v -52.43090540 99.99391437 -9.04138386
v -53.07024717 96.43249214 -5.51980780
v -50.84456131 104.31784391 -11.51416823
v -52.61535570 103.43199223 -6.95794914
v -52.01398954 104.82373089 -8.82003922
v -52.92700231 105.79559207 -4.96293930
v -50.69012940 109.36967283 -10.70016716
v -61.76026165 -257.18963146 -35.77958420
v -51.80609971 110.15895009 -8.48294888
v -49.60133508 110.46911776 -12.92631682
v -52.68342048 109.01334882 -5.55699039
v -53.37980762 130.87463379 11.44863945
v -51.11730844 135.71722806 15.67514427
v -38.51398081 116.78659916 14.38506786
v -37.88799420 118.32430214 13.57825939
v -38.67524117 120.84691972 13.49135861
v -53.74131352 112.69622296 1.79751846
v -53.24093252 113.97993565 -4.03927825
v -53.41235176 112.40781099 -1.78480579
v -52.67377198 112.45269328 -6.03052182
v -53.80602181 115.35121500 -1.84446096
v -53.73203754 116.43541604 4.78474842
v -53.97665501 115.83759636 1.54962437
v -53.18295211 120.53230405 -6.00749627
v -51.20024458 120.49382925 -10.42863913
v -54.38530445 117.72662401 3.33604752
v -54.38152328 119.98577416 0.91898307
v -54.02449146 117.77024716 -0.86385361
v -54.21720818 121.58561498 -1.64311670
v -51.30308121 124.43916500 -10.34560986
v -49.32659864 125.65337121 -12.79111393
v -54.73264679 121.35161459 3.37950559
v -39.17958215 132.11777806 -18.42986792
v -54.83747646 124.13337827 2.98241363
v -54.18654904 124.31974709 0.87775622
v -54.03712019 127.78514624 -1.22384808
v -51.58966407 127.64027715 -9.43354610
v -54.73572016 126.11499429 3.97815788
v -54.18264121 127.50552595 1.06403173
v -52.52212659 132.65109062 -6.26452081
v -49.65874553 134.06887650 -11.61477994
v -54.00683731 131.63687289 -0.74673403
v -48.00000042 134.96999443 -13.60000297
v -49.08139631 138.16626370 -12.09446881
v -54.67652529 128.93648446 2.86922930
v -54.44302037 131.98646903 5.37472172
v -50.89313537 139.52881098 -9.35079530
v -54.12422121 143.01972091 2.39698612
v -54.27699909 137.39897311 3.51824751
v -54.14572731 136.41002774 1.44103169
v -47.53811285 144.38955486 -12.40033377
v -52.35990509 146.12290263 -4.75918222
v -53.57508734 142.04871655 -0.46029233
v -48.92711714 146.21309936 -10.21291129
v -35.68296134 150.71469545 -16.88758843
v -37.37397119 148.74100685 -17.02442765
v -33.31857547 146.43906057 -18.72290857
v -52.60187387 140.54077864 -4.57442226
v -53.77165973 146.95385098 10.73523704
v -54.32952940 143.61950755 7.19244592
v -52.32378840 147.59400487 -2.89902347
v -53.37838829 146.58202231 2.22925912
v -48.98529872 151.66740119 -8.67932197
v -51.94009468 150.65833926 -3.80717730
v -46.65432125 152.71559358 -9.93354805
v -50.38418621 151.29669011 -6.69954717
v -43.85619238 153.46780419 -12.22413033
v -53.68655547 145.17095685 14.92639259
v -52.33071372 147.46680856 17.46910065
v -52.88657174 147.37036824 14.55486938
v -46.30984366 156.26165271 -10.61162725
v -53.37672681 155.66286445 2.28285301
v -50.77265576 154.43642437 -6.34019123
v -49.43310469 159.55650806 -7.47567043
v -45.92524841 159.80629623 -10.82562935
v -53.24918404 154.31830287 14.93837871
v -53.39515582 151.09971166 13.64679635
v -53.04098874 153.02005410 15.20552207
v -51.29712075 160.23065150 -4.14118171
v -51.87888816 156.41510487 -2.75073014
v -46.81850970 162.33293712 -10.15137881
v -52.28538439 153.85374427 18.38425547
v -50.27510226 165.51555693 -5.60057070
v -53.71056497 162.74017096 16.75345190
v -54.05459926 157.99264610 6.67551067
v -53.85516956 157.78620541 12.07715459
v -52.82854661 161.40708327 0.41918666
v -33.90293568 171.78955674 -15.47575835
v -52.86989361 162.27720678 20.11504956
v -52.64550820 157.48970211 19.60973814
v -52.99159512 173.65224659 0.34703570
v -51.62360892 168.52644086 -2.61860690
v -52.44498327 167.41605103 -0.66902844
v -54.64889482 171.53063416 10.04143152
v -53.83366346 166.29435122 4.12404770
v -53.62870917 163.07094693 3.75250727
v -48.49232733 170.43073475 -6.77198125
v -52.17197910 166.50533676 20.88313550
v -53.09475586 164.77748752 20.47586255
v -51.28689855 165.54948688 22.21352421
v -53.11980471 168.62948239 21.42281830
v -51.00972205 168.54022443 23.17111380
v -54.96860668 177.68274248 7.88612757
v -54.23405394 168.40469837 15.72107896
v -52.89378390 178.99177969 -0.33633944
v -54.61943522 174.95645583 16.76133461
v -54.57827821 180.20331860 5.13737509
v -50.90109259 183.28437209 -2.83659645
v -52.57044733 115.78434706 9.49439220
v -53.00308019 111.61207408 5.90257207
v -52.37971246 112.37502098 9.50195082
v -32.53072500 188.73238564 -10.44024341
v -53.88678610 173.62631857 20.22130042
v -53.89199778 177.65040696 20.00026591
v -54.69878390 177.30127275 19.07856576
v -53.70626226 176.74890161 21.94136940
v -55.11153117 178.92186344 17.98016578
v -54.82100323 178.86380851 14.26453795
v -55.12250215 179.78873849 9.71281715
v -53.46653983 182.25827813 1.20274024
v -49.19492826 186.13776565 -4.46764613
v -55.01162633 183.18608403 8.06606375
v -54.60311845 183.89900029 4.90995031
v -53.88828740 184.66128409 2.78341142
v -52.61301249 185.54975092 0.54434792
v -49.75670949 186.28077209 -1.88461062
v -50.10302365 186.38396263 0.01413754
v -38.81533816 187.96581030 -10.02503652
v -54.56118658 181.82100356 17.62256585
v -54.85149473 182.73286521 13.23490217
v -55.00701815 183.99591744 10.92983596
v -41.88796505 189.84922767 -6.39401749
v -51.60940811 186.94226444 1.46277715
v -53.01780999 187.01703846 4.34579886
v -52.04217136 -87.39089221 -1.28410326
v -54.89704013 182.48283863 19.48956959
v -55.11579663 184.96645987 16.83672145
v -54.38246205 186.62665784 8.54297634
v -53.13744769 182.38626420 22.30518684
v -54.29771543 185.77487767 21.47170529
v -49.22469333 188.22291493 0.95462467
v -50.21128803 190.09789824 2.90867127
v -52.20795795 190.23551047 5.53692551
v -45.95876858 55.36767095 5.13715576
v -44.86339167 50.65458640 6.64578471
v -43.99640858 53.40845138 6.17945055
v -53.34457383 188.12620640 20.57814412
v -55.02492934 186.12718582 18.64608191
v -53.57724056 186.86352670 18.02803017
v -52.91880295 190.15373290 7.97802117
v -53.13182622 190.44375420 11.79760322
v -25.74794181 210.06949246 -16.15565084
v -52.10112035 185.80727279 25.92200600
v -53.14020813 185.62762439 23.87571707
v -52.35564709 183.24947357 23.09984341
v -51.88749731 68.56066734 1.19485147
v -51.29093304 66.83232635 2.86623556
v -50.43123290 69.13658977 3.82164773
v -34.02750194 207.47819543 -12.06494123
v -50.26684329 185.03484130 27.73585171
v -52.96131596 194.80620325 8.41886364
v -52.86331102 189.48253989 21.86867781
v -53.39727178 192.26013124 21.83536254
v -48.47618192 72.32048362 6.76023634
v -45.95218226 70.09895146 7.89959822
v -46.90207168 71.59823924 6.46806322
v -52.22265422 194.80821490 4.00138600
v -22.63075486 209.87920463 -16.83201641
v -53.35032940 193.86753440 17.17461832
v -53.27449366 193.29418242 25.16093664
v -52.19025910 198.33171368 4.73410916
v -53.10755596 198.10046256 8.02241173
v -54.16280031 195.75169683 25.37276596
v -51.62250623 192.84248352 28.72651257
v -54.24805358 197.69853354 23.89622480
v -53.17800492 200.37020743 9.30876005
v -52.66286433 200.97588003 5.96322911
v -33.23309496 212.25476265 -12.26991788
v -54.71000075 196.94000483 27.03000046
v -51.97389796 203.89537513 3.61096673
v -29.07228097 213.46957982 -14.40107357
v -28.00641954 216.06799960 -15.05066548
v -24.96846579 213.43049407 -16.09742455
v -52.15999857 196.12000883 29.55000103
v -53.66032198 195.79392672 20.52920312
v -54.22629416 203.32533121 20.59631236
v -54.65120077 203.31275463 23.79318886
v -49.94161427 208.82932842 2.46490398
v -20.68780549 215.27223289 -17.18929224
v -23.24029058 219.66184676 -16.18144289
v -53.19317058 203.58318090 8.70358199
v -54.75987121 201.64993405 25.00929311
v -55.19999936 200.99000633 27.20000036
v -55.28000370 202.90999115 27.36000158
v -54.99999970 203.44999433 25.44000000
v -53.97150666 204.10296321 26.57283284
v -53.22673917 205.52659035 7.95105658
v -52.58965492 208.66267383 7.28123914
v -52.44272202 204.98102903 5.40705817
v -30.90691194 221.54738009 -12.98350003
v -29.12117168 219.08561885 -13.77184596
v -31.24751337 218.39012206 -12.93621212
v -28.61977555 221.06899321 -13.99583835
v -27.11711824 221.06263041 -15.31876251
v -50.63727498 90.13636410 6.97681028
v -50.71153119 88.84545416 6.48751808
v -55.13934046 205.20044863 25.06491728
v -53.64866182 209.28351581 11.46670152
v -46.51504010 217.49220788 0.72191266
v -27.43239887 225.70788860 -14.55848664
v -28.05144899 223.48888218 -14.45289236
v -55.41000143 204.69999313 27.32999995
v -55.47003448 206.87107742 27.01004222
v -53.44000086 205.36999404 30.18996119
v -24.03618954 226.24327242 -15.80761373
v -21.80640213 222.91959822 -16.56373590
v -54.14858088 209.72922444 15.32356720
v -52.77750641 212.62800694 8.94807465
v -51.60858110 215.25332332 7.24499626
v -50.67446455 213.36169541 3.77402361
v -52.67909542 214.41724896 8.54275096
v -40.46449810 222.22620249 -4.64827055
v -55.82355708 211.45714819 26.56013146
v -54.52503264 212.02649176 26.66115202
v -43.44063252 89.07274157 13.34029995
v -42.69897193 90.51121026 13.46281823
v -45.59893534 90.45797586 11.65781450
v -55.28659374 213.08754385 22.42183685
v -53.60558257 214.71942961 12.78828923
v -53.51122841 212.01005578 11.73205115
v -50.39920658 216.50184691 4.42169048
v -34.77635607 227.27556527 -9.25576407
v -30.35054170 224.19996560 -12.94344850
v -30.65604158 228.11411321 -12.42000237
v -20.42427659 229.59217429 -16.78838022
v -54.71110716 215.13442695 17.75161736
v -52.91213468 217.80711412 9.33231041
v -19.81677487 232.27705061 -16.72578976
v -54.33635786 217.01218188 15.16050473
v -39.31691498 226.74649954 -5.40154753
v -26.30333602 232.85678029 -15.07704705
v -23.83674122 233.74947906 -15.91764390
v -53.17256972 211.55440807 29.74112704
v -55.16010150 214.12287652 26.52368508
v -54.68979478 218.37653220 18.30649935
v -45.66818476 230.01562059 1.09825470
v -42.18304530 226.12629831 -2.70917616
v -28.67720090 227.90427506 -13.76742218
v -26.41311660 235.65019667 -15.02853166
v -20.93079500 233.97776484 -16.68206789
v -51.81897059 225.89594126 7.66198151
v -51.36271194 221.17331624 6.52899034
v -21.46979608 238.51057887 -16.46823622
v -54.84104156 220.40036321 21.17520571
v -54.99026179 218.21533144 23.59231561
v -54.45313081 220.29168904 14.71205428
v -54.32198569 223.43410552 13.32484931
v -48.30312729 223.36801887 3.19913519
v -33.06597844 235.76095700 -10.74128132
v -28.66397053 237.54549026 -13.84770405
v -54.98713255 220.56873143 23.99563231
v -55.14591560 221.68825567 18.52447353
v -53.83789167 220.81206739 29.78524379
v -52.44279280 221.46223485 8.63531418
v -55.37403747 225.80869496 20.18422633
v -31.64560348 239.60278928 -11.91468723
v -27.23629214 243.33454669 -14.72239289
v -55.04629761 230.05442321 15.45568556
v -52.69908533 232.90859163 9.65095125
v -54.01072651 227.83266008 12.72435859
v -40.14984518 237.47795820 -4.75928979
v -55.68305403 227.10876167 28.13020721
v -55.76461181 228.11618447 23.72235991
v -44.57750544 238.93903196 -0.13726858
v -43.24343801 234.07332599 -1.43493875
v -30.84982559 244.00761724 -12.73546088
v -31.98513761 246.48256600 -12.24202476
v -54.41238731 227.41292417 30.24858981
v -53.96516994 225.82721710 31.03701212
v -40.17935321 242.49492586 -5.13366610
v -26.42445453 249.13097918 -15.42232931
v -24.52600002 246.19053304 -15.81994817
v -53.77236009 228.63686085 30.54802306
v -51.65834725 229.01108861 32.15729818
v -51.12805963 225.35160184 31.71050176
v -55.29689044 230.80492020 29.58195470
v -55.77791855 239.01242018 15.73537663
v -54.96853590 233.79033804 14.55081347
v -50.04919693 229.37412560 34.73817557
v -52.82189324 230.15877604 32.14871138
v -49.17906597 228.08948159 33.13396499
v -56.28323182 234.23488438 20.30938864
v -31.22671880 250.49647689 -13.14488333
v -27.82518789 255.04145026 -15.18995222
v -51.43773556 235.04634202 35.03281623
v -55.73375523 234.51194167 17.08192378
v -54.08230796 241.91117287 11.29482128
v -54.10554260 238.54450881 11.89888734
v -34.98426825 253.93164158 -11.09855622
v -36.56882048 249.24516678 -9.16055404
v -56.29492551 236.08253896 28.46251056
v -56.82550743 239.81066048 23.36992696
v -32.25727379 257.68396258 -12.51651440
v -28.08901854 258.00746679 -14.35694471
v -29.91540730 259.15741920 -13.18892837
v -19.31999996 -113.16999793 -12.60000002
v -20.37495188 -116.93715304 -12.89415918
v -23.54924008 -118.83138865 -12.75081094
v -21.26999944 -109.69000310 -11.43999957
v -47.43223265 -116.92392081 -3.00837588
v -45.00872642 -113.08369040 -3.21671483
v -50.16000196 -110.25000364 -1.92999863
v -52.98806727 -112.36655712 -1.89701351
v -51.46376416 -116.75750464 -1.52967882
v -60.10159478 -114.51585591 -3.52428691
v -57.06563219 -110.51176488 -2.40004738
v -26.25760995 -115.19874632 -10.59155818
v -56.06742576 -116.29197001 -1.43181323
v -44.97427121 -122.89269269 -4.34402889
v -44.20195892 -116.66592956 -3.88070033
v -48.02504927 -120.57806551 -2.29306147
v -41.56946018 -122.62473255 -5.35995374
v -40.16714543 -117.70532280 -5.47099952
v -26.55206621 -129.44540381 -13.24210782
v -54.55325916 -123.13202769 -1.97977270
v -60.72884053 -124.64251369 -3.96557292
v -59.19785798 -117.34110862 -3.07139498
v -33.54423866 -131.23029470 -12.28738204
v -39.55124691 -131.48774207 -8.35583266
v -37.10738197 -129.18318808 -9.54822637
v -35.47181562 -131.16477430 -11.00476179
v -42.89599881 -132.00977445 -7.03227334
v -49.07059669 -129.31802869 -4.77244845
v -46.22137919 -128.27885151 -5.33197448
v -47.31030017 -125.17209351 -4.26779594
v -54.77473140 -127.59318948 -3.29323485
v -18.43746752 -135.23770869 -15.56793880
v -36.37335449 -133.38151574 -10.52837819
v -58.79338086 -127.49271095 -3.09284916
v -65.99255651 -126.08553469 -8.23410694
v -46.49387300 -132.16923177 -5.68564935
v -60.61404198 -132.16148317 -3.81201948
v -20.58755420 -137.48459518 -15.44085424
v -33.63623470 -135.87251306 -11.18677948
v -28.71979587 -134.76280868 -13.37444223
v -40.58200121 -133.91822577 -7.49569805
v -45.57656497 -134.90878046 -6.02247752
v -54.75306138 -131.56995177 -3.54997534
v -72.37578928 -121.52025104 -16.61324129
v -74.14766401 -121.85815722 -19.61564273
v -23.65443297 -139.56969976 -15.35349246
v -38.42714429 -135.82120836 -9.27312113
v -33.33318606 -138.95744085 -11.61962561
v -47.08557203 -141.61248505 -7.07967393
v -53.16295475 -140.33800364 -5.11156255
v -58.26573819 -136.48577034 -3.97911342
v -62.69439310 -135.55411994 -4.99078445
v -63.36901337 -138.98545504 -5.42238262
v -57.71865323 -139.63182271 -4.29785764
v -29.37419899 -147.36837149 -15.31528682
v -24.01302755 -148.34886789 -16.75769873
v -22.54351415 -145.15142143 -16.24361426
v -66.56949222 -141.70177281 -7.25910021
v -62.93989718 -141.07182622 -5.32306451
v -60.88256463 -147.32649922 -5.63464453
v -57.45243654 -147.28774130 -5.75932581
v -64.42932039 -150.38998425 -6.58832304
v -68.94429028 -149.73543584 -8.62473994
v -58.01751092 -151.78212523 -6.23769267
v -74.76914674 -141.62367582 -15.26273973
v -46.89816758 -153.39709818 -10.16353630
v -58.91902000 -158.17400813 -7.24855810
v -54.24987152 -152.02534199 -7.33085629
v -63.23831528 -154.26942706 -6.68010861
v -67.50609726 -154.12102640 -7.88671058
v -45.74717581 -158.34115446 -11.86259370
v -50.54039508 -156.36977553 -9.59248375
v -60.76066568 -155.84972501 -6.61519822
v -63.45234811 -159.02787447 -7.11898319
v -67.32128561 -158.33470225 -7.77891604
v -71.63215429 -156.80253506 -9.86607745
v -37.78147697 -163.26089203 -16.20361395
v -61.07768416 -166.40745103 -8.29627365
v -58.29345807 -163.29057515 -8.55083205
v -62.05387414 -161.57692671 -7.30261579
v -65.62253833 -160.98608077 -7.44355097
v -64.08058852 -164.70263898 -7.80694047
v -68.09002906 -165.20781815 -8.44765268
v -71.56320661 -163.19520772 -9.70201101
v -74.85421747 -159.09703076 -12.31063902
v -82.87972212 -155.64213693 -22.14838192
v -66.53887033 -167.37830639 -7.61918863
v -70.93845308 -167.23853350 -9.10829566
v -68.83107871 -177.21426487 -8.73627700
v -63.21924180 -173.16499352 -9.07838624
v -67.26242602 -169.98180747 -8.20231345
v -72.35357910 -174.10665751 -9.48080886
v -75.33298433 -169.36470568 -11.17665693
v -75.10776073 -172.76510596 -10.87735035
v -75.96623152 -181.65740371 -10.27764380
v -76.33794844 -178.25433612 -10.88241674
v -78.41432095 -178.55189741 -11.92677952
v -66.14621729 -180.81423640 -9.48639307
v -61.24103442 -185.48394740 -12.16040831
v -54.54624817 -183.93903971 -14.19966575
v -66.61638618 -187.18101084 -10.16744878
v -72.11323082 -185.57982147 -8.96714721
v -81.95216209 -191.31669402 -10.01680084
v -65.83543122 -197.89032638 -11.92013081
v -64.53989446 -198.09843600 -13.46371323
v -43.61593351 95.99175304 13.02062441
v -44.67105493 92.62271225 12.61358336
v -41.88868031 94.22297776 14.17134516
v -67.35686958 -198.22229445 -11.25915628
v -69.05541569 -199.99721646 -10.95005311
v -67.40421057 -199.42948222 -12.14615535
v -69.72298026 -199.62392747 -10.55585966
v -72.02849537 -199.78836179 -8.54494423
v -77.68952101 -197.28389382 -8.16607475
v -79.25707102 -196.62100077 -8.21185857
v -71.61346078 -202.30343938 -8.59369989
v -82.15527982 -203.20853591 -6.40526321
v -71.43872976 -207.33048022 -10.81961300
v -68.94338131 -204.73349094 -11.16157416
v -72.20443338 -204.56248522 -9.18161683
v -72.45548069 -206.81346953 -10.23597829
v 25.34962073 188.82578611 9.90243908
v 26.25429071 187.67926097 9.03799292
v 22.99345843 190.95683098 8.44705664
v 28.90653163 79.23928648 -2.68052565
v 26.89180896 78.36946100 -1.25177321
v 29.84384447 76.95315778 -2.93185282
v -47.27562144 -208.27005804 -31.08267300
v -44.12572458 -206.11789823 -31.20708093
v -73.19752127 -209.25764740 -10.46320889
v -26.47314221 92.89964288 9.44193266
v -29.26202863 88.86005729 7.77614443
v -23.52107689 90.94034880 8.85249674
v -27.40000002 90.34000337 8.99999961
v -45.15675455 -210.30683815 -32.35867620
v -70.66500932 -214.40365911 -13.27235997
v -20.58427595 -290.58656096 -47.15391248
v -51.29114911 -213.68296444 -31.93793818
v -39.61089998 80.76334000 14.78321012
v 23.61991070 192.29219854 5.45806764
v -88.38320524 -220.09922564 -5.40900184
v -91.81000292 -224.35000539 -3.21999774
v -85.49607545 -216.48378670 -4.62289527
v -91.14243090 -218.15508604 -4.61060181
v -92.69613028 -220.49611807 -4.45109373
v -62.83883005 -215.48809111 -22.89674617
v -72.32499868 -215.95458686 -13.58799543
v -74.12527502 -217.96309948 -13.92451301
v -82.39481598 -218.25826168 -6.34580944
v -83.66999775 -215.81999958 -5.81999961
v -59.00329351 -218.89804304 -30.53310327
v -62.52906471 -217.31586754 -24.90596473
v -71.68384641 -224.04670715 -18.67689006
v -75.98562539 -218.19214523 -11.76192891
v -75.90387762 -220.74009478 -10.86869370
v -78.01114768 -218.44282746 -9.47941095
v -80.44042438 -218.19551289 -8.56239442
v -80.95179498 -220.38035095 -8.29763617
v -85.73628962 -220.15844285 -5.73521806
v 33.31241757 63.61848861 -11.81795914
v 33.86436030 61.27890944 -9.66854021
v 34.46933627 62.08071858 -11.95329335
v -80.62880486 -225.03784299 -9.71083809
v -88.91999722 -222.24000096 -4.62000305
v -57.90575221 -219.42882240 -31.25016391
v -58.26063082 -221.93177044 -31.53476492
v -73.66055995 -228.24774683 -19.41308379
v -75.35299659 -221.73584998 -14.22887016
v -76.96004212 -222.99210727 -13.73560261
v -76.35697722 -224.24274683 -14.49622773
v -83.11096579 -226.83280706 -4.34517395
v -88.30337971 -225.35267472 -3.23537551
v -93.94389391 -227.97621787 -1.81009667
v -50.63182488 -230.72959483 -37.40326688
v -54.17703837 -225.59028864 -35.00120342
v -51.88952014 -226.60823166 -35.97678989
v -59.96864662 -225.18110275 -31.58130497
v -62.88000196 -223.26999903 -29.06999923
v -62.50000000 -225.17000139 -30.97000159
v -60.83784625 -224.83986616 -30.95510602
v -60.92554331 -223.24129939 -30.62737919
v -67.60089844 -226.22235119 -23.11982960
v -78.97490263 -231.89754784 -15.47933836
v -78.15556973 -227.15899348 -13.58492486
v -77.78365910 -231.03323579 -16.28040522
v -89.27822113 -227.11963952 -2.50342162
v -92.22649783 -226.83732212 -1.94759807
v -61.92938238 -226.50095820 -30.16392514
v -68.00503284 -227.99216211 -24.40758608
v -81.85318112 -229.45502400 -10.36046166
v -96.29093856 -221.68247402 -4.94568236
v -97.06002474 -225.28882325 -3.64657189
v -96.05463594 -230.07047176 -1.20009016
v -99.73636270 -226.84083879 -3.94083699
v -99.84499961 -224.96438026 -5.08789811
v -45.77255994 -228.82235050 -38.36492449
v -41.88276082 -228.95537317 -39.66846690
v -42.84811765 -224.02654588 -37.80794144
v -62.06418574 -227.41819918 -30.81060015
v -61.28918752 -230.66063225 -32.75877610
v -6.83548348 69.75919008 11.22703589
v -8.31145048 66.17034972 10.95554698
v -72.27088511 -233.36794972 -20.28423734
v -71.62283361 -229.97750342 -21.25791088
v -67.77001917 -231.72241449 -25.52692033
v -91.99061245 -231.10316694 -3.86744388
v -64.20326233 -229.62100804 -28.89544144
v -66.07992202 -231.60097003 -27.20745839
v -88.45424652 -231.14308715 -2.67124688
v -89.81450647 -229.63441908 -2.23595160
v -97.51835465 -232.69854486 -2.47559627
v -51.06248334 -234.62283611 -38.25804591
v -56.64303526 -233.02513361 -35.42155027
v -68.67968291 -238.48681152 -26.47932805
v -83.38709176 -239.02812600 -13.12769391
v -83.48999918 -234.86512899 -10.84462367
v -89.61381763 -234.97880995 -5.20028081
v -91.55122936 -232.44819045 -4.90993308
v -93.07833761 -234.75615680 -5.06850379
v -97.40125388 -231.78564012 -2.68858159
v -49.60391670 -239.08935487 -39.84978423
v -62.39485368 -234.13634300 -32.63041377
v -60.99215150 -233.37383568 -33.30119327
v -68.38923693 -235.75939238 -25.53932741
v -77.96760648 -240.08014798 -16.64246619
v -77.13174820 -233.47470164 -17.80268736
v -72.77172059 -231.37359321 -18.97290163
v -84.18575674 -238.11191320 -8.28744471
v -61.41766533 -237.06668615 -33.45192224
v -63.94263357 -237.12886870 -31.27763048
v -70.29797882 -240.18494785 -25.46170168
v -98.70762378 -240.74007571 0.05071239
v -102.80896723 -236.24768853 -2.02529109
v -41.84447601 -238.82292211 -42.62970388
v -53.81711572 -240.20813406 -38.47759590
v -31.50407597 65.61110914 8.45666695
v -33.33221748 65.64011425 7.53179612
v -35.32534465 64.41544741 8.21887422
v -62.31458485 -236.41555011 -32.80860931
v -64.36597556 -239.63755369 -30.85278533
v -71.72168046 -238.95621300 -22.46252820
v -73.99111986 -241.76725745 -22.35061117
v -74.14064556 -238.45249414 -19.53722909
v -94.12951022 -241.65204167 -3.56205367
v -100.62535852 -240.37271738 -0.28310125
v -55.08301780 -237.76471615 -37.52250224
v -56.42320588 -239.46453631 -37.16796264
v -63.24203312 -240.31168222 -32.30030462
v -81.17338270 -238.12310398 -14.87443782
v -97.58026153 -242.49681830 -0.79793704
v -104.23367471 -240.09595811 -0.58756222
v -45.47544941 -242.83665419 -42.04120860
v -48.18204418 -241.80075526 -41.05750844
v -52.32237652 -241.79345369 -39.22864050
v -60.21209806 -241.36535823 -34.95183587
v -68.34242493 -243.26767027 -28.26076373
v -84.62721854 -248.32423031 -14.35996033
v -85.63101292 -244.65478957 -12.48645037
v -55.98613247 -241.41144753 -37.57915273
v -1.47254916 23.19172770 2.39177002
v -69.14198399 -243.05616319 -27.05711313
v -73.40107113 -245.68577111 -24.76227470
v -72.70058244 -241.68314040 -23.79768156
v -73.57851416 -243.04631352 -24.03132245
v -74.72310960 -243.06216836 -22.80153707
v -83.77078921 -243.01631749 -14.68028408
v -100.88837892 -241.31271243 0.33501157
v -98.90403599 -243.40304732 0.32990472
v -107.44819045 -242.29937792 -0.85957767
v -47.54838347 -246.34806812 -41.83873162
v 37.31169179 29.55460176 -12.01762352
v 35.56366637 32.79490396 -10.92177816
v 35.25935858 30.29501252 -11.08365227
v -68.23064387 -244.39458549 -29.19849753
v 31.58028424 25.63626505 -9.81061999
v 31.91166744 29.97540869 -8.20368063
v 30.26727028 29.99449335 -7.14718178
v -80.19496500 -248.54473770 -20.71389742
v -90.31124413 -250.05367398 -9.04816110
v -89.29089457 -242.21138656 -7.21770106
v -88.22330832 -247.33833969 -10.30445378
v -98.95684570 -243.88620257 0.04824147
v -59.52244997 -243.87082458 -35.67757457
v -15.07647801 -15.73286019 -1.56448747
v -75.03702492 -244.32563782 -23.29527400
v -77.49455422 -245.86258829 -20.84698156
v -75.02233982 -245.61508000 -23.83430488
v -81.07517660 -247.22017348 -19.43546906
v -80.24107665 -244.79256570 -16.24279469
v -91.67625010 -247.05708027 -6.52557611
v -108.14151913 -245.37107348 -0.42231337
v -47.87141457 -248.09581041 -41.54743627
v -64.78145719 -247.58201838 -32.36151487
v -67.87169725 -247.73295224 -29.93599512
v -0.25513759 -44.62023452 -6.76354300
v 0.32003288 -47.72184417 -7.22328387
v 3.48964939 -45.21387815 -8.54652934
v 9.25461017 -21.07371017 -7.97169656
v -63.92022967 -249.37401712 -33.31314772
v -74.39231873 -246.21205032 -24.24582653
v -72.88721949 -252.19139457 -26.30733512
v -94.73863989 -251.44952536 -4.46504075
v -101.73435509 -249.21780825 0.48786824
v -61.32293865 -250.11008978 -35.29610112
v -60.04497781 -247.85666168 -35.78361869
v -68.62358004 -250.49284101 -29.36272882
v -76.42956823 -253.42145562 -23.92760478
v -90.87807685 -253.85990739 -9.12685134
v -102.70597786 -251.98626518 -0.03907553
v -101.80354118 -250.47329068 -0.21222112
v -101.96480155 -248.84869158 1.31022150
v -103.68464887 -246.68452144 0.05547891
v -81.67585731 -253.55672836 -20.79245821
v -86.21005714 -250.48971176 -13.13945837
v -103.23701799 -251.31326914 0.67063409
v -55.69344014 -248.43564630 -38.44870627
v -54.05777320 -250.87612867 -39.24028203
v -59.61310863 -252.83867121 -37.95538470
v -62.81183660 -253.92794609 -35.27583554
v -64.44396824 -252.89484859 -34.03863683
v -70.03287971 -254.70057130 -29.64233793
v -103.59456390 -252.23013759 0.49308146
v -57.55252019 -252.43246555 -38.88136148
v -87.24492788 -252.97838449 -13.63414619
v -95.24576366 -255.48776984 -5.87736582
v -28.86540443 -271.93287015 -44.50405389
v -104.77960855 -253.93947959 0.03393746
v -60.73825806 -253.07178497 -35.82454100
v -88.35388720 -259.61884856 -9.85883176
v -101.86554492 -255.63624501 -1.94436789
v -102.74691880 -254.26435471 -0.48986200
v -108.71254653 -255.68965077 -0.50438871
v -84.00654793 -259.78857279 -18.16138811
v -86.32130921 -257.15640187 -15.22756927
v -86.56371385 -256.02394342 -11.74241211
v -102.75275260 -256.38058782 -0.24276653
v -102.78128833 -254.15852666 0.01178616
v -110.88571697 -255.74967265 -1.44920975
v -118.08049679 -251.04722381 -5.33644995
v -63.21708113 -255.98075986 -35.35764664
v -75.80951601 -256.94951415 -25.55598505
v -83.59076083 -257.19615817 -20.96188627
v -85.93828976 -259.39035416 -16.36900753
v -97.97944874 -258.02204013 -2.70425505
v -62.50368059 -254.82466817 -35.25789082
v -69.59986687 -257.03310966 -30.44571541
v -80.22156358 -257.42441416 -23.11093546
v -90.28270841 -260.69387794 -13.94209638
v -92.11622924 -260.97264886 -9.56687331
v -96.28224373 -261.25946641 -6.87313499
v 5.33700874 -23.55835587 -6.32687891
v 4.18929523 -21.09600045 -5.84382005
v 2.09947978 -28.00888196 -5.56438789
v -118.51727962 -252.53787637 -5.98112540
v -63.85800987 -257.84406066 -35.26635468
v -101.99020058 -256.68179989 -2.14727991
v -102.81159729 -257.06759095 -1.12600159
v -102.75614262 -258.20285082 -1.71631295
v -106.63106292 -258.40166211 -1.47780147
v -106.46009445 -256.16359711 -0.38648566
v -128.00431252 -249.74705279 -11.76736224
v -67.73270667 -257.45949149 -32.23036602
v -45.92123628 39.34380040 5.66024985
v -47.24429548 38.23255375 4.84642154
v -74.45773482 -258.29848647 -27.15594880
v -78.26529443 -257.84400105 -24.88029562
v -83.18368345 -260.38393378 -21.78956568
v -97.63501585 -260.48925519 -5.73376194
v -101.93086416 -260.12691855 -4.19414323
v -105.39744049 -260.35192609 -2.09519686
v -103.43649238 -258.94078612 -1.96721987
v -110.18723249 -258.82542133 -2.12424179
v -113.21146786 -259.90983844 -3.15839238
v -66.28829986 -259.17541981 -33.28999132
v -67.19415635 -258.35680962 -31.98540583
v -67.67657399 -257.15687871 -30.37397563
v -70.77553123 -257.77348876 -29.32155691
v -69.46881860 -259.39244032 -30.14451824
v -76.22966915 -258.77338648 -26.31039545
v -78.23806256 -259.11676884 -25.28412640
v -80.37073910 -260.15281677 -23.54939282
v -87.54743636 -260.22097468 -16.18357003
v 10.15596092 -45.01052573 -11.05701458
v -118.41673404 -257.48836994 -5.92614617
v -120.76953799 -255.52996993 -7.65360659
v -128.27977538 -250.53483248 -11.58788800
v -67.69788265 -258.72525573 -32.58366138
v -70.56389749 -258.94153118 -31.17270581
v -70.62179595 -257.95263052 -29.89569306
v -71.79882377 -258.93315673 -28.58720347
v -74.15077835 -259.75599885 -27.69831382
v -70.24967670 -260.19412279 -29.84733880
v -76.10532641 -261.13605499 -27.18988433
v -78.05696875 -260.37719846 -27.62084454
v -78.87734473 -260.75562835 -24.85055476
v -81.75189793 -258.85868073 -22.87581190
v -84.87655967 -263.68594170 -18.40203442
v -91.78382903 -262.15350628 -10.35992522
v -99.41282868 -260.67322493 -5.30999620
v -104.76489365 -261.74449921 -4.29202570
v -65.67171216 -260.71715355 -33.68280083
v -69.82544810 -261.49365306 -31.05710819
v -74.08174872 -261.03788614 -28.71341072
v -72.65709341 -259.67845321 -29.60101329
v -79.79468256 -262.15773821 -23.88893813
v -81.81359619 -262.10471988 -22.60852046
v -84.12064612 -262.30815053 -21.40461840
v -90.45597166 -263.45902681 -15.18149208
v -91.82844311 -263.58243823 -13.09095323
v -102.56394744 -261.61295176 -5.12088789
v -102.09900886 -262.87382841 -6.33109873
v -104.27651554 -262.44792342 -5.35065075
v -19.04893667 21.22969739 5.70875127
v -119.16636676 -258.68922472 -6.38438202
v -117.98940599 -258.74668360 -5.62212244
v -120.57458609 -257.63317943 -7.69779552
v -128.35641205 -254.43851948 -12.17732020
v 26.53004788 30.95017746 -6.08283747
v 27.28330158 28.46472897 -6.81651291
v -71.99461013 -262.07086444 -30.67122959
v -76.65407658 -263.37561011 -27.60481276
v -87.66797930 -264.11056519 -16.39011689
v -44.01663318 29.74873409 5.05586807
v -113.20088804 -261.23681664 -2.79539172
v 37.64083609 11.50696632 -17.89745316
v 35.51012278 13.49469274 -15.82410187
v -117.92916805 -259.29814577 -5.36496658
v -118.75139177 -260.59275866 -6.18621660
v -120.28196454 -259.94020700 -7.19697028
v -121.61724269 -259.27066803 -9.12021752
v -127.20540166 -256.78488612 -12.22528610
v -130.10996580 -258.69393349 -15.49102180
v -50.12907460 108.80934447 11.69801410
v -52.39594728 108.01019520 9.63408593
v -51.05242506 107.62493312 12.42717728
v -65.07197767 -265.10724425 -33.89025852
v -69.20418143 -264.79837298 -32.04245865
v -30.23636527 17.89652370 6.33636443
v -81.37949556 -264.37172294 -23.70566875
v -80.26589453 -265.16392827 -24.82559532
v -82.76314288 -263.25252652 -22.63795957
v -82.80192316 -265.32354951 -23.30289781
v -89.39959109 -265.92779160 -16.13503881
v -92.58997440 -267.36560464 -15.47748223
v -94.58585829 -266.17908478 -12.05772441
v -15.29807039 -263.78187537 -69.54809278
v -119.08233911 -262.26490736 -6.69537531
v -128.08811665 -257.24589825 -12.62635179
v -126.50932372 -257.67809153 -14.70958441
v -32.81433508 14.83829040 5.79955848
v -80.33917099 -268.06133986 -26.83176845
v -79.89036292 -265.89810848 -26.37504414
v -84.84970778 -265.41787386 -21.50321379
v -84.27210897 -267.38813519 -21.99718542
v -87.31642365 -267.50406623 -18.91968399
v -86.88355237 -265.25694132 -17.96371490
v -91.91914648 -268.12645793 -16.07712731
v -92.34911948 -266.87666774 -14.85486608
v -117.66336113 -265.04290104 -7.68444873
v -118.86532605 -263.64532113 -8.11695307
v -121.34537846 -262.72609830 -8.48114863
v -51.13802105 20.12228407 -0.85463224
v -51.32276565 17.96396635 -0.97285194
v -49.89165068 20.76070569 0.93316281
v -119.87160146 -278.83926034 -25.44616908
v -82.39961416 -268.61706376 -24.35243130
v -93.13205630 -266.41651988 -14.26598243
v -52.22280324 18.36522482 -2.93500861
v -93.12137961 -268.45747232 -15.69614746
v -31.34920076 -271.08812332 -45.13625056
v -30.64887412 -274.04981852 -45.33211142
v -121.89300358 -262.93194294 -9.11700912
v -121.72469497 -264.19118047 -9.68476757
v -129.31798398 -260.16044617 -15.17584361
v -127.94865668 -259.01204348 -15.60313720
v -129.81964648 -259.71832871 -16.27075113
v -79.29938287 -270.43473721 -26.90533921
v -82.88580179 -274.02380109 -23.50013331
v -86.14011854 -270.23094893 -19.64819990
v -6.32625772 57.92902783 9.39347595
v -91.89552069 -269.41272616 -16.54945500
v -29.74882163 -258.77338648 -43.22809353
v -112.48874664 -268.96771789 -7.59839732
v -111.39098555 -267.80503988 -6.04486931
v -113.42912912 -267.08215475 -5.62383328
v -119.29320544 -267.18351245 -8.64208303
v -121.15141749 -266.83831215 -9.91315208
v -122.02036381 -264.95972276 -10.56339964
v -125.52182376 -263.54494691 -13.89222313
v -124.03535098 -261.84126735 -12.24928442
v -71.35961950 -272.56071568 -31.86666593
v -74.50316101 -272.21429348 -29.63322029
v -80.09134978 -273.63279462 -26.60277113
v -96.05944902 -271.16864920 -14.86735512
v -96.42428905 -272.57880569 -16.80356637
v -93.88110787 -271.74159884 -15.98503068
v -119.61019784 -266.97069407 -9.04777180
v -120.19699067 -267.69539714 -10.45354456
v -117.96003580 -267.74936914 -9.17730853
v -118.69826168 -265.76766372 -9.11751669
v -125.25333464 -266.09548926 -12.94322032
v -122.97247350 -265.39155841 -11.98267099
v -78.39228213 -274.81654286 -28.30781974
v -89.38254416 -272.70174026 -19.84075457
v -88.80788088 -271.06991410 -17.96005480
v -90.98610282 -272.57570624 -18.00927892
v -93.55241060 -272.42437005 -18.09545420
v -90.62898904 -272.95467257 -17.31370948
v -91.96142107 -271.81872725 -15.83128236
v -97.43390232 -271.63654566 -14.69267253
v -118.28587204 -270.06423473 -11.94298174
v -130.57324290 -263.15698028 -16.56708680
v -68.33391637 -275.37727356 -33.91778469
v -75.57711005 -276.04013681 -29.95220572
v -88.46752346 -273.42644334 -21.41897380
v -87.85825968 -274.55288172 -22.68833481
v -86.87332273 -275.03445745 -23.75979908
v -88.91756088 -275.27675033 -20.63405700
v -94.47636455 -275.46563745 -20.43546550
v -108.46008360 -272.26287127 -14.10626713
v -108.08199644 -273.65809679 -16.48971252
v -108.52691531 -271.58766985 -12.38374412
v -83.54343474 -276.88258886 -27.32208371
v -41.38125852 13.64669576 3.49669415
v -44.33122650 13.57820909 2.77973362
v -88.38912845 -276.06302500 -22.30053395
v -115.28339982 -273.21204543 -15.49992431
v -110.80075055 -274.19054508 -17.37545244
v -130.90679049 -266.89368486 -15.53646661
v -128.37526202 -268.30497384 -16.29874483
v -130.10925055 -271.25474811 -16.99341461
v -69.86049563 -277.62386203 -34.38215703
v -68.76344234 -276.42285824 -34.31769460
v -80.17243445 -277.53052115 -28.44784409
v -82.31467754 -277.15030313 -27.76070870
v -86.06956154 -277.40094066 -25.03857389
v -123.33203107 -272.98578620 -13.77150975
v -124.16385859 -269.19299364 -13.32568936
v -128.60785425 -270.52876353 -16.46866463
v -64.26032633 -278.00890803 -36.02426872
v -66.27748907 -277.75508165 -35.23591906
v -67.36193597 -278.84042263 -35.06737202
v -67.10731238 -276.91352367 -34.56998616
v -70.66019624 -278.45066786 -34.04410928
v -73.10212404 -278.02124619 -33.11121836
v -77.60762423 -278.36039662 -30.68930469
v -76.33100450 -278.52699161 -31.22919612
v -87.34270930 -278.74535322 -24.93200265
v -87.35563606 -278.12993526 -23.13503064
v -15.98056033 69.39467043 10.24727058
v -64.19938803 -279.15540338 -36.29063442
v -66.98106229 -280.83935380 -35.86140648
v -68.21866333 -278.09968591 -34.41513330
v -71.66392356 -278.76171470 -33.85953605
v -72.31288403 -279.90829945 -34.01127085
v -73.80448282 -279.72555161 -33.73091668
v -76.76365227 -279.55517173 -32.23409876
v -79.02310044 -278.36892009 -29.95656803
v -78.97777110 -280.16689420 -30.81272542
v -82.00198412 -277.60869265 -28.65142934
v -99.83161837 -275.52041411 -20.24963126
v -100.62079877 -274.40395951 -18.39783229
v -108.18343610 -277.31576562 -25.00866354
v -17.60345511 4.97232564 2.50542862
v -124.57938492 -274.24925566 -15.41163679
v -130.13018668 -273.52586389 -18.06041598
v -67.95433164 -280.49576283 -35.21960974
v -38.97300735 -205.04270494 -32.56113455
v -41.91844910 -203.36352289 -30.91136552
v -39.88396376 -204.85848188 -31.99207783
v -74.69799370 -281.23185039 -33.41940418
v -84.03342962 -279.03389931 -29.27079797
v -84.05633271 -280.47141433 -32.20811114
v -84.96116847 -278.82081270 -27.85172313
v -88.29984814 -280.39696813 -28.87913212
v -86.84366941 -279.53514457 -26.87669173
v -129.11865115 -273.85169268 -17.81556010
v -130.93905151 -272.56211638 -18.11297424
v -66.55270606 -281.75398707 -35.78604758
v -92.13278443 -280.16304970 -25.28445981
v -95.72502971 -280.16480803 -26.52298100
v -94.25312281 -280.97835183 -26.17628686
v -98.34500402 -279.32244539 -26.07249841
v -101.76124424 -278.06377411 -24.01530184
v -101.61008686 -279.77979183 -26.37945674
v -87.28736639 -280.98648787 -31.74303472
v -87.28473634 -282.82561898 -33.32263231
v -106.28113151 -280.60477972 -29.17048894
v -130.62000275 -274.58998561 -20.89999989
v -130.75999916 -275.44999123 -21.12999931
v -81.10670000 -282.71767497 -35.36153957
v -85.66915989 -282.52056241 -34.66127813
v -85.14847606 -283.76618028 -36.61067784
v -66.73185527 -286.81090474 -39.40216452
v -65.37598372 -286.63995862 -38.15882280
v -68.15470755 -284.42722559 -36.43140569
v -69.31573153 -285.23468971 -38.46522793
v -68.57874990 -286.51392460 -39.88037631
v -113.35629970 -276.98445320 -29.24324572
v -114.00249600 -277.02933550 -29.94952910
v -112.73123324 -277.84907818 -29.78352830
v -86.31439507 -285.06737947 -40.35216197
v -82.63403177 -284.95594859 -38.68506104
v -100.30912608 -282.93901682 -32.41146356
v -100.49195588 -284.85161066 -36.19727492
v -108.06037486 -282.45946765 -32.85635263
v -105.76538742 -283.11288357 -33.36858749
v -107.91271180 -281.85448050 -31.85135871
v -110.36270112 -280.23442626 -31.82356805
v -109.30136591 -282.07394481 -33.12518075
v -112.09387332 -278.88607979 -33.92278776
v -108.82201791 -283.22985768 -36.51075065
v -110.04845053 -282.40731359 -35.81608832
v -109.92129892 -283.65480900 -37.04372793
v -112.00634390 -283.34388137 -36.55707464
v -54.83210087 -288.32441568 -43.09577495
v -56.41248077 -289.08661008 -43.19347441
v -52.88065597 -289.00748491 -42.38735512
v -53.98540571 -287.88310289 -41.95553437
v -102.88450867 -284.75815058 -37.98963130
v -57.02252686 -287.16793656 -40.65341130
v -104.00377214 -283.58218074 -33.80649164
v -104.78819162 -284.24650431 -36.20214015
v -59.97380614 -285.58829427 -39.60490599
v -58.16973373 -285.70175171 -40.09099305
v -58.46440420 -286.53252125 -40.48648104
v -60.13543531 -286.10256314 -40.07644206
v -63.00658733 -287.70533204 -39.66810927
v -61.28932536 -284.40016508 -37.65822202
v -71.56359404 -285.09739041 -37.06490248
v -69.91286576 -284.83945131 -37.78910264
v -26.38448030 107.00448602 9.93444026
v -92.21836925 -284.75046158 -39.06476498
v -88.62337470 -284.79048610 -39.75848854
v -90.70841223 -284.37671065 -37.22695634
v -92.69928187 -284.63384509 -34.66519713
v -89.18614686 -283.38155150 -34.90652144
v -93.17635745 -284.81766582 -37.62611002
v -94.84558553 -285.34418344 -38.09139878
v -113.39579523 -279.89917994 -34.41246226
v -112.83192039 -279.85191345 -35.85024923
v -57.72181228 -284.24921632 -39.52366486
v -56.80066720 -284.86818075 -39.52699155
v -59.55782160 -283.28618407 -38.79421949
v -60.93700230 -281.68287873 -37.53081709
v -65.73447585 -284.95827317 -36.44788638
v -99.13573414 -281.73950315 -30.95405921
v -98.06893021 -283.73196721 -33.28153491
v -93.98151934 -281.84935451 -28.40093896
v -32.38499537 1.53105764 5.27972309
v -98.59993309 -277.59724855 -23.92951027
v -96.70517594 -278.61317992 -25.31587519
v -126.98119879 -277.87077427 -26.53927729
v -25.70591122 104.40425575 18.16402189
v -28.89262699 108.92190784 20.01839317
v -27.56634541 103.93571109 18.55408959
v -131.59999251 -275.05999804 -23.65000732
v -53.89929190 -274.78817105 -39.13789988
v -65.80530107 -275.01279116 -35.01841426
v -63.77134472 -277.02310681 -36.42538190
v -104.68013585 -274.36006069 -18.44543777
v -125.21548569 -274.64291453 -16.47355221
v -129.27035987 -274.66955781 -19.34706233
v -130.85000217 -273.69999886 -19.42999288
v -55.35150319 -270.47377825 -37.91368380
v -114.38780278 -274.22448993 -16.43948443
v -104.89770770 -272.43649960 -14.01602663
v -117.83079803 -274.46600795 -15.21653496
v -116.54079705 -272.52078056 -13.69324606
v -119.58066374 -272.59168029 -13.56229838
v -122.34015018 -271.83571458 -12.86462229
v -122.41240591 -268.93106103 -11.76821254
v -58.46633017 -267.25962758 -37.15279326
v -58.68568271 -263.74781132 -37.87897155
v -64.45018947 -267.56364107 -34.41285715
v -63.25455755 -264.73817229 -35.07738560
v -97.89295495 -270.62830329 -13.18287291
v -110.24262756 -270.48400044 -9.91958007
v -122.50865996 -267.39615202 -11.90773770
v -109.55766588 -267.94132590 -7.30706658
v -106.95330054 -268.25335622 -7.99405482
v -115.15307426 -265.87870717 -5.81325125
v -61.52702123 -261.45967841 -36.79186851
v -64.47651237 -261.85387373 -34.85743329
v -86.84778214 -266.27078652 -16.60760492
v -102.66266018 -268.58848333 -9.22804326
v -104.44219410 -268.15146208 -8.67381226
v -110.26445776 -267.30728149 -5.12255169
v -129.32015955 -261.58511639 -16.34932496
v -63.88608366 -259.28720832 -35.78417003
v -61.38937920 -258.53556395 -36.38378903
v -64.82287496 -260.16083360 -35.15663743
v -65.80722332 -262.92493939 -33.36425498
v -117.81935394 -266.23600721 -8.20953026
v -115.24528265 -263.03243637 -4.49137809
v -48.48341644 18.68443936 0.95225219
v -53.02570015 95.29165924 2.80416803
v -52.71895602 97.35585004 4.50132322
v -114.33736980 -262.46121526 -4.44957381
v -115.75298011 -261.86898351 -5.50393807
v -121.69306725 -260.17451286 -8.11030809
v -50.54024979 108.99822414 13.25259544
v -107.45861381 -262.49334216 -2.60013738
v -118.55888367 -256.68314099 -5.98541042
v -59.09825489 -244.30373311 -36.07551754
v -58.62364173 -245.85628510 -36.56608239
v -44.88047212 -254.66275215 -42.90233180
v -46.75457999 -251.28513575 -42.20477492
v -47.08488286 -254.21017408 -42.42104664
v -110.20022631 -263.45196366 -2.85601174
v -42.42530838 -212.93702722 -34.04307365
v -60.43738499 -254.17989492 -36.69050336
v -112.17413098 -263.63235712 -2.77155335
v -50.57189241 -254.20317054 -41.14666954
v -50.84647611 -252.19944119 -40.71557894
v -22.65403233 -279.25077081 -45.61801255
v -23.59537035 -275.36717057 -45.65656185
v -59.13524702 -255.58477640 -37.26269677
v -32.14322031 -256.95496798 -43.50454733
v -46.61649838 -258.40690732 -42.84846038
v -43.25316846 -259.36055183 -43.53333637
v -57.97845498 -257.48351216 -37.32772171
v -61.23999879 -257.34001398 -37.59000078
v -64.20540065 -259.49531794 -35.12248769
v -26.49622411 -262.66884804 -43.07629168
v -23.62271026 -264.85386491 -43.03263873
v -28.24306116 -265.63331485 -43.81063953
v -32.61981905 -263.18645477 -43.46707836
v -39.88318145 -260.21245122 -43.10251400
v -48.12413454 -262.65400648 -42.46420413
v -47.87401482 68.48200411 7.42491707
v -50.39745569 69.06500459 5.25831711
v -22.07436785 -270.31049132 -44.48918626
v -27.05552988 -267.73953438 -44.40861940
v -29.17735651 -268.84135604 -44.42423582
v 4.01600776 108.00608993 14.01089225
v 6.56015147 100.80623627 12.62174081
v 9.15205386 105.18743843 12.15093769
v -55.62411249 -266.14919305 -39.13987055
v -57.10250512 -264.43585753 -38.59335184
v -49.61362481 65.35239518 5.28542697
v -61.84156612 -264.24765587 -36.06092185
v -95.69811821 -269.83115077 -13.43636401
v -96.22314572 -268.33102107 -12.06391677
v -98.38224947 -269.49325204 -12.01631688
v -34.42247957 -270.15492320 -44.49491575
v -32.69787505 -268.68385077 -44.46560517
v -45.94263434 -267.74591208 -42.55205765
v -50.14730617 -267.39561558 -40.71857035
v -50.41760579 -265.41066170 -41.27285257
v -53.95028368 -266.43222570 -39.43804279
v -56.28916249 -263.58887553 -38.82047161
v -59.07200649 -259.20405984 -36.94465384
v -27.58332156 -273.28479290 -45.55178061
v -38.58774528 -270.73922753 -43.91482100
v -39.96780887 -272.99624681 -43.80781949
v -43.95574704 -272.09794521 -43.22731122
v -47.49581590 -272.30331302 -42.12559760
v -57.84476921 -271.61103487 -37.26693988
v -24.27750453 -283.52120519 -45.88047415
v -17.39087328 -282.17482567 -46.12778500
v -26.99003555 -279.46698666 -45.82776502
v -33.81684795 -275.04271269 -44.73366216
v -34.59908813 -279.50361371 -44.07942668
v -66.01595879 -275.75260401 -34.73676369
v -90.81637114 -278.11455727 -22.78062515
v -91.54953808 -275.43464303 -19.51185800
v -19.50695738 -284.97004509 -46.45352066
v -29.74550240 -281.45673871 -45.32242566
v -42.73939878 -278.94902229 -42.86241531
v -43.04594919 -283.54150057 -43.07621717
v -40.39576650 -281.85793757 -43.67895797
v -46.21365294 -276.40485764 -42.25990549
v -46.37233913 -278.94550562 -42.23044217
v -44.50191557 -282.24334121 -42.54113138
v -79.86668497 -278.23287249 -29.77862582
v 19.59461346 159.35949981 4.15219599
v -90.27148038 -279.88994122 -24.83554743
v -108.54744911 -275.78130364 -22.76839316
v -110.41674763 -276.10638738 -23.04474264
v -32.92339668 -285.49936414 -45.34384981
v -11.46861818 -26.15569718 -3.14632780
v -46.60486057 -284.14466977 -42.39764810
v -47.41966724 -281.52129054 -42.50052944
v -46.94334045 -282.90161490 -41.13036767
v -79.85890657 -281.24329448 -32.06925467
v -77.86551118 -282.03228116 -32.33530000
v -30.20402230 -285.91540456 -45.31038553
v -41.52330011 -286.33275628 -43.83726418
v -39.02110085 -286.64043546 -44.75636035
v -37.25861385 -282.26515651 -44.55381632
v -44.61156577 -285.13717651 -42.33594611
v -44.68444735 -283.27384591 -42.33711958
v -35.43151915 -287.76919842 -45.44526711
v -37.54804656 -289.35548663 -44.74100098
v -44.93867606 -287.80409694 -43.07185486
v -43.26146469 -286.59948707 -43.03446785
v -47.18495160 -285.15025973 -41.79769754
v -90.43605626 -282.22453594 -30.87497130
v -90.63107520 -282.81077743 -32.92980045
v -95.57869285 -281.15648031 -28.85073423
v -97.47914970 -281.12974763 -29.88258377
v -94.03832257 -282.97212720 -31.60903975
v -28.46338041 -292.77032614 -47.49885201
v -34.23584998 -290.45239091 -46.09481990
v -39.27372769 -287.89195418 -44.45453361
v -41.67097807 -287.25466132 -43.83754358
v -40.94090685 -289.90146518 -44.38903928
v -44.71804202 -290.13821483 -43.74533519
v -54.63790894 -284.60901976 -40.33639282
v -50.98691210 -105.72618991 -1.40420964
v -53.65956575 -106.01831973 -1.87272765
v -70.97519934 -286.00677848 -40.16781971
v -76.20263845 -285.31879187 -39.45868090
v -87.98648417 -283.72439742 -36.90696508
v -17.91665331 -294.44125295 -49.10216480
v -58.25094506 -287.92503476 -40.74630514
v -45.19333690 -292.63287783 -44.37591508
v -97.95065969 -285.47507524 -37.31565550
v -21.49962634 -292.84375906 -46.94898799
v -20.64261213 -295.79979181 -48.21915552
v -52.95863748 -291.65288806 -43.73565689
v -25.75616352 -294.38304901 -48.05326834
v -62.46909499 -287.57625818 -41.23886302
v -24.34586734 -295.64741254 -49.11656305
v -49.71051216 -292.56558418 -44.13953051
v -56.40832707 -290.66908360 -44.10630465
v -43.58397797 -295.59242725 -46.78115621
v -46.03920132 -294.30085421 -47.13397846
v -51.10088736 -293.83888841 -45.91641203
v -36.38707846 -297.32677341 -47.77082801
v -41.09863564 -296.64331675 -47.03296348
v -39.82565552 -298.68173599 -48.39567468
v -49.69628900 -293.46039891 -52.65998468
v -49.00240153 -294.60999370 -48.74616861
v -52.25893855 -292.89597273 -50.29197037
v -28.60411257 -300.07556081 -50.30556396
v -39.37161341 -300.13224483 -50.78517646
v -40.93053937 -300.32512546 -51.63374171
v -32.18788281 -299.65010285 -49.56928268
v -31.13464266 -301.40337348 -51.92320049
v -34.82473269 -300.08924007 -49.65974763
v -43.81266236 -298.41923714 -50.23725703
v -47.48572409 -295.86628079 -49.66612533
v -28.06919627 -296.55835032 -49.09081385
v -41.46715254 -292.98084974 -45.03128678
v -51.22528598 -292.77202487 -44.56051067
v -54.44031581 -291.09790921 -44.38669980
v -53.05459723 -292.12915897 -44.96693611
v -56.35980517 -290.87966681 -44.56132278
v -55.95007539 -290.91742635 -47.45659977
v -32.16309473 -292.90661216 -47.07720876
v -60.55718288 -287.75009513 -41.12794995
v -76.88216865 -285.55068374 -37.59872168
v -71.26528770 -284.00462866 -35.76297313
v -75.29488206 -281.99848533 -35.91062501
v -79.25184071 -285.43794155 -37.88321838
v -50.38201436 -283.84104371 -40.82672298
v -58.98817629 -282.20435977 -38.65040466
v -50.85705966 -281.19346499 -40.55041447
v -66.15970284 -276.71897411 -35.08602455
v -5.73054794 -274.40896630 -46.39495909
v -5.89229213 -276.93215013 -47.11249098
v -6.14999933 -278.43001485 -48.23999852
v -18.45882088 -275.80559254 -45.41410133
v -35.81932560 -271.38602734 -44.31121796
v -33.91723707 -272.58709073 -44.77635026
v -0.60000038 -275.24000406 -49.02000353
v -50.85793883 -97.76903689 -1.26526388
v -36.99714318 -220.50918639 -38.54500875
v -65.95668942 -264.75733519 -33.39247778
v -6.07091561 -268.78029108 -45.17764598
v -4.32993099 -263.94262910 -44.77038234
v -0.76626468 -263.56443763 -46.35496065
v -19.02562752 -264.90589976 -43.57609525
v -31.62680939 -267.33934879 -44.35763136
v -115.38760364 -276.40014887 -33.36741403
v -64.82295692 -265.10846615 -34.16160867
v -93.99304539 -277.91169286 -23.80761690
v -9.13281180 -214.67563510 -36.36094555
v -11.18411496 -212.49429882 -34.56621245
v -12.05685455 -211.17335558 -33.76332670
v -13.41301203 -216.89963341 -35.99425033
v -40.93999788 -263.46999407 -43.76000166
v 9.79421195 102.94356197 10.93571633
v 20.46730928 159.92616117 4.32110718
v -49.25977066 -264.43707943 -41.57964885
v -51.13068968 -262.98546791 -41.55322537
v -56.32897094 -262.11148500 -38.83387521
v -65.00969082 -262.92204857 -33.41417760
v -41.44289345 -10.74500382 2.20762589
v -15.40162787 26.09401010 4.98323934
v -17.92477258 26.25232376 6.02745451
v 12.78486568 68.40163469 7.20070722
v 10.58720611 64.53637779 7.07069039
v -18.35383847 23.57476577 5.88751724
v -15.99613018 23.77383411 4.93399007
v -59.05095488 -260.51717997 -36.94781661
v -100.29690713 -269.63767409 -11.55563910
v -98.73390198 -267.98033714 -10.89006010
v -99.86080229 -266.65163040 -9.57984757
v -65.34174085 -261.85384393 -33.93011168
v -15.29735513 -261.58452034 -43.20153594
v -25.33155866 -259.06208158 -43.78181696
v -26.91207454 -260.72770357 -43.26515645
v -59.03762579 -235.32937467 -34.31339189
v 6.70235557 -255.60092926 -48.24288934
v 2.35079345 -260.03175974 -47.18687013
v -15.29561821 -257.76639581 -42.84571856
v -34.18847173 -255.26139140 -43.77476498
v -15.03937505 -251.99598074 -42.57424921
v -38.75917196 -209.84989405 -33.81134942
v 15.61165694 -157.21762180 -33.49962085
v 15.21691214 -157.57036209 -32.49393776
v -27.33293921 -256.69601560 -43.76835749
v -33.05040672 -251.50674582 -43.38916391
v -58.45393240 -248.34175408 -37.09165379
v -16.00759290 -249.45059419 -43.90705377
v -16.26269519 -247.94663489 -42.25183651
v -23.69317971 -247.89524078 -43.63319650
v -29.62920070 -250.16617775 -42.72270948
v -32.73702785 -248.20408225 -42.93893278
v -31.97075427 -245.85568905 -42.85082221
v -42.38102213 -244.26802993 -43.29659417
v -37.18990460 -247.07026780 -44.06753182
v -3.00656538 -244.06568706 -42.18467698
v -6.92275027 -245.04728615 -41.28428921
v -15.24717454 -241.26800895 -41.65070876
v -21.85939625 -245.81161141 -42.11066291
v -25.87049454 -246.77538872 -42.37099737
v -36.53134406 -244.46712434 -43.24859753
v -34.38793868 -244.56980824 -42.97910258
v -35.84124893 -242.55435169 -42.84725338
v -39.31023180 -242.62477458 -43.50376502
v 34.17472914 12.36603502 -16.73613861
v 15.04846103 -243.78424883 -48.27250540
v -8.47172551 -239.70417678 -42.00043902
v -12.21831888 -242.86909401 -42.29822755
v -23.80132303 -241.13614857 -43.23751852
v -21.02589048 -239.27721381 -41.53655469
v -19.72913928 -245.16350031 -41.98482260
v -27.80054137 -237.51339316 -41.83094203
v -24.79776368 -238.01000416 -42.24531725
v -4.16457746 -236.09176278 -40.73834047
v -8.88618175 -234.50897634 -41.58684239
v -18.50778051 -236.18590832 -40.74738920
v 0.75195264 -168.84604096 -22.38524519
v -2.64573237 -174.52943325 -23.02175015
v -23.21818657 -234.90828276 -42.49555618
v -29.05505709 -235.63161492 -41.12432152
v -28.52123417 -233.54789615 -41.04337096
v -39.19913620 -237.43063211 -42.56292433
v -36.43255308 -239.43711817 -42.70963743
v -39.61206600 -232.29312897 -41.31022096
v -1.31395494 -231.59910738 -40.72264582
v -5.49912360 -232.70626366 -41.47406667
v -0.10987395 58.98690969 8.64039548
v -20.06096207 -232.39475489 -41.75430536
v -19.42763478 -227.06599534 -38.99928927
v -19.25494894 -229.24758494 -39.47763517
v -31.43252805 -231.96981847 -41.61068052
v -57.61782825 -229.37621176 -34.06694904
v 3.46326455 -228.04181278 -40.19945487
v 6.09941175 -232.11891949 -41.85282439
v 3.07506369 -233.71592164 -41.96732864
v -2.21797265 -228.85851562 -39.42883387
v -1.06999988 -229.00000215 -41.45999998
v -10.67586243 -226.05863214 -38.68436813
v -12.64309976 -229.19273376 -40.15288129
v -15.49931895 -225.26770830 -38.72356564
v -21.71449177 -229.28884625 -39.40773755
v -27.98102982 -230.01870513 -40.06378725
v -29.96847220 -228.14901173 -40.28200731
v -33.73447433 -226.13966465 -40.56932777
v -35.94790772 -226.62387788 -39.98724744
v -38.13726455 -226.41727328 -40.27680680
v -35.70204973 -225.53847730 -39.78222609
v -0.63601718 -226.93833709 -39.56398740
v -1.22470467 -225.58954358 -38.93122822
v -0.75999997 -227.93997824 -41.30000249
v -6.76742429 -221.47382796 -36.84363514
v -4.95168241 -226.28419101 -38.35062310
v -6.74996665 -229.16547954 -40.51627591
v -21.60569653 -223.62844646 -38.75534236
v -24.57325533 -221.80707753 -38.63092139
v -31.85868636 -226.01194680 -39.97226432
v -36.09437495 -223.62245619 -38.94656897
v -37.80068085 -222.49624133 -38.76787424
v -41.36648402 -222.62899578 -38.02958876
v -2.87521933 -218.30151975 -36.58212721
v 2.37506256 -222.00398147 -38.47870231
v 1.11493235 -222.55310416 -38.41740638
v -10.41931845 -219.92985904 -36.83289140
v -35.02816334 -218.38784218 -37.32155263
v -34.40319374 -216.87757969 -36.89390793
v -30.65076098 -218.99574995 -37.50244156
v -39.52297568 -217.40725636 -36.35375574
v 5.03758015 -220.16966343 -38.93734142
v 34.98175740 39.09808025 -14.00025934
v -35.72663292 -215.81576765 -36.11776233
v -19.82273906 -205.80616593 -32.94095397
v -18.64644140 -208.83502066 -33.75802934
v -18.32905598 -210.66913009 -33.98399055
v -26.33043006 -205.25474846 -32.85430372
v -22.56351709 -208.84056389 -34.87765417
v -29.99058180 -213.48278224 -36.34087369
v -38.16782311 -211.70845628 -34.29888561
v 4.05516941 -216.63428843 -36.87196597
v 5.10942005 -215.15546739 -36.47355735
v -28.77988294 -203.27018201 -31.72535449
v -33.78383815 -209.68282223 -34.22676027
v -43.70401055 -207.50834048 -31.68785945
v -0.12978322 -208.38284492 -35.74697673
v 4.41736775 -210.81121266 -36.18340939
v 1.88769854 -210.76819301 -36.14212200
v -41.41387343 -206.02436364 -32.09362179
v -9.93377622 -202.66209543 -31.41662851
v -4.21772385 -203.77762616 -31.62037581
v -17.40164869 -202.90310681 -32.29311481
v -33.95840898 -200.37719607 -30.91710433
v -7.39362929 -250.45612454 -42.24779829
v -3.82750831 -250.22125244 -43.21509227
v -38.02662715 -204.54983413 -31.78882226
v 32.55752102 44.99587789 -5.76318568
v -4.48737945 -205.80530167 -32.56817535
v -20.53736709 -201.07555389 -31.31722286
v -26.47755481 -200.78548789 -30.82982078
v -10.18581539 -247.65449762 -41.91078246
v -41.51208699 -201.41308010 -30.08271568
v 2.61497614 -205.48874140 -35.14388576
v -39.95474055 -202.00666785 -30.62512353
v -5.75335557 -200.08608699 -30.28964624
v -13.20474967 -199.40048456 -30.16447090
v -12.65733410 -204.27870750 -32.49261901
v -20.10187320 -197.06167281 -30.04132211
v -26.90093964 -197.06229866 -29.73691002
v -17.19916612 -200.26086271 -30.77963367
v -29.63462472 -193.03709269 -28.93960103
v -23.09739217 -193.45359504 -28.76850218
v -41.06329754 -192.70089269 -27.28054114
v -42.54279658 -193.29088926 -26.60624869
v 0.31466098 -196.07780874 -30.00528179
v -22.82892354 -186.91097200 -26.64767206
v -42.28088260 -191.53665006 -26.40336566
v -4.83531039 -193.81950796 -28.51308323
v -8.74286145 -194.59915161 -28.42001058
v -24.05735105 -192.85847247 -28.43995951
v -32.57761523 -189.08666074 -27.92609856
v -13.11200857 -191.18529558 -27.52336860
v -9.79759917 -190.10515511 -27.32293494
v -11.72007620 -190.98131359 -27.83732116
v -20.40451020 -187.30452657 -26.11403726
v -67.62696803 -185.46333909 -9.65797249
v -28.36663090 -186.94078922 -27.26799063
v -27.80563943 -185.19334495 -25.76459572
v 17.39718579 130.50889969 -6.10196264
v -19.44068633 -181.11631274 -24.52673391
v -19.38988082 -184.91241336 -25.60224384
v -27.08487026 -183.17028880 -24.84617941
v 17.94110239 122.00650573 -7.69684836
v -71.68284804 -181.56886101 -9.15628485
v -4.55533015 -184.43948030 -25.43712966
v -1.97842694 -187.12298572 -26.60197951
v -30.55671230 -178.20519209 -22.92438969
v -34.73653272 -181.61618710 -23.11722003
v -36.90703958 -178.45724523 -21.69690654
v -8.94861203 -183.53262544 -25.24004132
v -32.93046355 -180.83746731 -23.29842374
v -13.76902778 -176.93087459 -23.16217683
v -15.80956765 -181.24809861 -24.50991794
v -25.43132938 -173.32455516 -20.88151500
v -62.44661659 -175.45577884 -9.72895324
v -77.59485394 -172.60310054 -12.42869999
v -21.23552933 -171.50098085 -21.55903541
v -30.14269285 -175.67981780 -21.94221877
v -20.09241842 -174.07666147 -22.33706787
v -51.01894215 -172.68069088 -13.20624724
v -48.17106575 -175.55397749 -14.96238913
v 0.43995591 -176.14382505 -23.91901053
v -34.75617617 -172.57577181 -19.96997185
v 2.18908722 -173.57990146 -23.98156375
v -27.70316042 -167.87356138 -19.52824555
v -9.21075791 -168.50049794 -21.30884305
v -10.70385706 -170.42057216 -21.61476761
v -18.98727752 -170.03962398 -21.44929580
v -22.10488729 -163.76602650 -19.84088123
v -6.54495368 -163.20176423 -20.85435577
v -27.39084512 -159.28240120 -17.79650338
v 5.13605354 -160.42187810 -22.90944941
v 6.23970153 -162.99924254 -24.00234714
v -6.33624056 -161.97024286 -20.58247477
v 2.34523788 -154.90058064 -20.91309056
v -0.85694477 -161.69793904 -21.17165737
v -1.98843214 -164.29093480 -21.28750086
v 3.80773493 -158.71129930 -22.09066413
v -9.69683379 -153.36313844 -18.74175854
v -19.85512488 -152.56963670 -17.72758178
v -6.90353708 -153.26115489 -19.07621883
v -7.81164179 -156.23563528 -19.57076415
v -66.89080596 -149.35316145 -7.67590292
v 0.14244065 -151.61560476 -19.72570270
v -12.47462817 -149.00510013 -17.35359430
v -19.23937909 -148.39719236 -16.79701172
v -33.35350379 -147.58338034 -14.24723864
v 4.50394908 -147.96823263 -21.33156359
v -1.19796314 -147.86389470 -19.42992024
v -19.91937868 -145.74678242 -16.33915864
v -16.65778644 -145.79534531 -16.50760695
v -9.22803674 -146.49245143 -17.04112999
v -11.94854639 -145.67968249 -16.83168672
v -14.74395581 -146.18314803 -16.90584794
v -13.92809022 -144.36955750 -16.26734622
v -16.72190055 -143.12738180 -15.94857872
v -31.16015531 -142.16159284 -13.25007807
v 2.37679807 -143.87376606 -20.02300136
v 1.67943072 -141.23623073 -19.69506964
v -2.99325166 -142.59664714 -18.67912896
v -9.23370663 -139.95602727 -17.22425595
v -48.84694517 -137.29146123 -5.61633054
v -11.87076792 -138.85080814 -16.79608971
v -0.75795007 -140.08983970 -18.76761205
v -16.25551656 -138.96597922 -16.26026444
v -29.98357639 -139.57005739 -13.21037021
v -2.34047743 -136.53135300 -17.90840551
v -71.40080631 -124.77236241 -14.80168756
v -25.02995171 -131.99864328 -13.94746918
v -6.96806097 -133.91916454 -16.88342728
v 2.24295375 -138.70456815 -19.67835240
v -40.94933718 -191.83021784 -27.22078748
v -42.96793416 -193.60837340 -27.06962451
v 25.99646524 186.17115915 8.82463250
v 26.21317096 186.16648018 6.79548504
v -2.81580468 -210.51307023 -34.03148428
v -5.88625716 -209.98109877 -34.57519412
v -5.23188245 -212.50779927 -34.45309028
v -41.44821689 -210.30150354 -33.42682123
v -64.44185972 -212.73559332 -19.05398630
v -38.55478019 -224.72172976 -38.76564279
v -59.76233631 -254.84356284 -36.58075631
v -71.39102370 -257.81884789 -28.94437872
v -103.85111719 -266.69818163 -6.68238243
v -106.15269840 -269.04454827 -9.81651247
v -105.77256233 -267.33452082 -6.78502861
v -121.58787251 -261.59414649 -8.37925728
v -117.24264920 -266.42552018 -8.03430565
v -121.32000178 -262.18736172 -9.72021464
v -54.80316281 -261.14118099 -39.39595819
v -56.82464689 -260.30367613 -39.10462931
v -60.79190597 -259.45705175 -36.16504371
v -101.31233186 -270.74021101 -12.44374923
v -100.04418343 -272.04638720 -14.31259606
v -56.29453063 -261.62827015 -38.58193010
v -102.71540284 -272.16917276 -13.89693283
v -91.44409746 -273.43496680 -18.54142547
v -56.47167936 -271.14829421 -37.41287440
v -37.07472235 -277.43029594 -43.74879599
v -115.41268975 -272.04084396 -12.46963069
v -130.69094718 -260.44157147 -16.33040234
v -88.43553811 -279.34974432 -24.88095313
v -87.22569048 -278.86134386 -23.41841161
v -119.27954108 -275.31537414 -15.15139267
v -58.11856687 -285.86235642 -39.96399045
v -113.34668845 -276.53604746 -24.72992055
v -112.38761991 -274.66195822 -19.76498589
v -111.50979996 -277.20835805 -25.93466453
v -117.75532365 -275.50640702 -24.16706830
v -119.41256374 -275.59277415 -24.10016581
v -121.06798589 -276.31914616 -23.19207229
v -123.48532677 -277.40967274 -20.20764910
v -121.72748148 -277.26516128 -18.75955239
v -64.69867378 -287.29802370 -39.54584897
v -119.65709180 -275.88710189 -25.62326379
v -116.82755500 -276.01930499 -24.04606342
v -120.80436200 -274.41158891 -25.24303459
v -25.12572706 106.40024394 17.55156927
v -74.05889034 -286.37877107 -41.76744819
v -80.14893532 -284.74429250 -38.13838214
v -113.14633489 -277.27857232 -27.30686963
v -112.46402562 -277.91017294 -28.36562507
v -116.73348397 -276.19624138 -25.99496022
v -115.06079882 -276.75062418 -27.03898214
v -117.18437821 -275.99382401 -28.13532576
v -56.74990639 -290.51345587 -46.39006779
v -64.21760470 -287.97793388 -43.46113652
v -66.47405773 -288.10450435 -44.73513737
v -92.92844683 -283.03459287 -32.05337375
v -95.60675174 -283.98495913 -33.21129084
v -100.79654306 -281.10495210 -29.11596932
v -116.11764878 -276.15028620 -28.38706784
v -54.23075333 -291.74757004 -47.63446003
v -77.84169167 -285.64491868 -41.22466967
v -109.53445733 -280.18707037 -31.08813055
v -112.70493269 -278.68866920 -31.03734739
v -117.46346205 -275.10878444 -30.06935120
v -117.58870631 -275.71922541 -29.06055376
v -73.41126353 -287.32708097 -45.35058513
v -115.01011997 -276.79631114 -30.19262850
v -115.97571522 -276.62381530 -30.69824539
v -58.90709907 -287.65997291 -48.48596454
v -60.04203856 -287.44032979 -49.18697849
v -59.87206101 -287.20045090 -50.07283762
v -77.91121304 -286.20272875 -46.62365839
v -81.16278052 -285.17016768 -43.50750521
v -76.79874450 -286.30331159 -47.77824879
v -85.86026728 -285.31590104 -43.55544224
v -91.01359546 -284.96807814 -41.44429788
v -87.42770553 -284.95672345 -44.54938322
v -88.51434290 -284.24543142 -42.68861935
v -93.25793386 -285.77885032 -41.39109701
v -106.70590401 -284.20990705 -34.70678255
v -114.12311345 -277.64308453 -33.59713405
v -96.92398459 -285.58132052 -39.85545412
v -95.20299733 -285.37726402 -42.19839349
v -100.76165944 -285.57649255 -40.12060165
v -106.50038719 -284.35027599 -36.62118316
v -88.99135143 -283.57118368 -44.69059408
v -88.30928057 -284.96405482 -46.99961841
v -90.07682651 -284.84579921 -47.78719693
v -88.24735135 -284.50623155 -51.52884498
v -91.69171751 -283.88443589 -43.64209622
v -99.93254393 -284.96733308 -42.67314449
v -103.23830694 -283.92359614 -41.80323705
v -106.78992420 -283.18658471 -40.31713679
v -108.76859725 -282.78315067 -38.35643828
v -91.37749672 -284.55922008 -49.70946535
v -93.75326335 -284.71067548 -47.69681022
v -95.35504133 -283.03116560 -50.51847547
v -6.46258146 -262.23137975 -44.20477524
v -58.29065666 -278.33238244 -38.11543807
v -57.12582916 -287.47358918 -49.11189154
v -52.09578946 180.44853210 22.34243788
v -42.59512946 -299.19606447 -52.45109648
v -35.34961492 -300.95320940 -51.85298994
v -33.38643536 -300.58202147 -54.68708649
v -29.93994951 -300.71562529 -58.32681805
v -30.43615073 -301.06928945 -60.92051044
v -33.97494927 -300.26838183 -59.35635418
v -35.05405039 -300.05261302 -57.52031133
v 5.67618990 -143.90830696 -22.04940096
v 5.31021738 -141.48832858 -21.69631980
v -0.42143711 -131.01127744 -18.23572442
v 1.17647892 -125.55897236 -18.13959517
v -6.14487519 -121.54564261 -15.97167179
v -1.90017873 -125.24282932 -17.19488949
v -57.15458468 -121.61995471 -2.50791339
v 0.53999998 -122.33000249 -17.58999936
v 2.65692268 -121.29362673 -18.39694940
v 2.30000005 -115.90000242 -17.17000082
v 2.01511919 -113.28195781 -16.69358462
v -56.35005981 -105.60894758 -2.38883472
v 2.29809084 -109.41950232 -16.24320075
v -17.64982380 -103.62012684 -11.51895709
v -46.36000097 -104.05000299 -1.81000005
v -48.17999899 -100.52999854 -1.15999999
v -50.42999983 -101.64000094 -1.08000007
v 9.06961132 -101.70135647 -19.15933378
v 3.45313177 -103.14996541 -16.39134809
v -27.49999985 -102.81000286 -7.53000006
v -45.29086128 -96.44997865 -1.20129250
v -52.63381079 -102.21475363 -1.46637729
v -7.69999949 -105.10998964 -13.00000027
v -4.42617340 -94.22147274 -12.36133371
v -15.55377338 -97.91108221 -11.21633407
v -36.34707630 -96.99223191 -2.84563587
v -29.36851978 -94.04043853 -5.50423982
v -48.08780551 -86.22624725 -0.16592690
v -46.14194855 -93.65049005 -0.87764225
v -10.56261268 -94.64019537 -11.46797277
v -20.61738446 -88.53803575 -8.17866065
v -18.18358339 -92.93257445 -9.81797930
v -38.72933239 -90.59628844 -1.71008497
v -50.03325269 -88.05270493 -0.75187511
v 9.83420853 -92.63403714 -18.85823719
v 1.87805435 -91.62096679 -13.89335562
v 4.68632812 -93.57607365 -15.53069334
v -36.67791188 -84.03928578 -1.59791904
v -35.53809226 -88.01015466 -2.42552999
v -41.89782217 -90.16799927 -1.09610253
v -54.02661860 -83.37599784 -2.54297070
v -51.04480311 -80.14288545 -0.68705727
v -49.34416711 -75.04320145 -0.15881420
v -15.53034969 -79.78879660 -8.18822440
v -47.71316797 -69.59763914 -0.07107281
v -5.68401255 -86.57852560 -11.08702458
v -52.00529471 -72.07928598 -1.65764394
v -3.10622877 -79.76595312 -10.69185697
v -27.28729323 -76.76234841 -4.10063379
v -48.29632491 -64.90013003 -0.27541781
v -18.74729618 -63.01973760 -6.28325110
v -16.86155982 -72.02861458 -7.04570953
v -14.41888511 -68.87158006 -7.41606113
v 0.95373229 -60.49783528 -8.83670803
v -0.34667522 -65.55647403 -9.26698279
v 4.06390009 -65.29518217 -10.67701355
v -13.71699665 -65.46612829 -7.09464541
v -50.59485137 -57.55324662 -1.24651566
v -30.09172902 -56.86397851 -1.84941175
v -32.30941668 -60.90602651 -1.35573291
v -31.06262535 -64.15930390 -1.82151888
v -47.83607274 -56.95340782 -0.22825316
v -18.32428202 -51.20894685 -5.20366058
v -42.52884910 -49.65898767 1.62198290
v -37.05841303 -48.41930419 1.14183396
v -39.44362327 -52.60397866 0.93364198
v -37.83590719 -55.33443391 0.37038568
v -36.07132658 -58.18891898 -0.47451476
v -13.38403393 -54.12195995 -6.26591640
v -33.68325159 -49.42908883 0.06990821
v -44.45460066 -51.40513927 1.07107137
v -50.85292086 -45.51528394 -1.05996849
v 1.76863768 -52.33538523 -8.01310595
v 1.81368843 -56.61991239 -8.62050802
v -55.03302813 -39.69515488 -4.17009927
v -6.30529132 -50.28486997 -5.92323951
v -8.66535492 -53.62658575 -6.30409783
v -22.85803668 -47.02373222 -3.42040160
v -38.85133564 -45.12269422 1.15794688
v -51.71154067 -41.32671282 -1.92173419
v 6.31678570 -46.45113647 -9.19654500
v -2.75066216 -46.91754282 -6.28252514
v -12.87184749 -47.75730148 -5.48352674
v -16.44106023 -45.71514577 -4.97206068
v -19.06043291 -44.10362244 -4.16750927
v -41.78287834 -43.98261011 1.44938496
v -49.15975034 -39.61492330 -0.40865451
v -56.10043555 -34.91111845 -5.77086676
v -10.51134150 -45.59948668 -5.22596994
v -14.62254860 -44.99311745 -5.20677492
v -43.64856333 -40.07336497 1.29323709
v -44.28751022 -36.56011820 1.36562937
v -45.51962391 -38.48046809 0.87196956
v -48.51602390 -37.20977902 -0.07417511
v -53.31438780 -35.26376188 -3.07058846
v -51.04929581 -33.12360123 -1.52094767
v -4.21910780 -44.16725412 -5.96584938
v -34.71106291 -37.37585247 1.43021531
v -35.15655175 -40.29270262 1.29176246
v -38.04108873 -40.74076191 1.95443654
v -37.96978667 -33.29695389 2.25832453
v -36.54642403 -36.45658121 1.30658143
v -39.89819437 -36.86132282 1.66298228
v -47.47714475 -34.30159763 0.22941337
v -53.34961414 -30.99171631 -3.18990648
v 0.71271200 -43.33578423 -7.41900038
v -16.70666039 -38.03746775 -4.50878218
v -19.42261867 -35.42395681 -2.54017557
v -30.42295761 -33.83696824 1.12237514
v -34.38183293 -34.95610133 1.76107802
v -44.49138790 -32.55513310 1.07310212
v -39.78832439 -35.01494601 1.82257278
v -45.40071636 -34.23764184 0.64040389
v -45.84475607 -29.47512269 0.80699561
v -3.18547781 -36.69809178 -4.94924979
v -9.56159923 -35.74682027 -4.12839325
v -6.58120308 -34.51158106 -4.34269616
v -11.19959261 -35.42636335 -4.78861341
v -16.06226340 -33.21678936 -3.40618473
v -29.25197966 -32.76548907 1.03750895
v -35.00720486 -31.40152246 2.31258268
v -45.99662870 -25.71769245 0.60058874
v -3.72639112 -33.40410814 -5.14358981
v -9.15762689 -32.96405450 -4.03446238
v -13.96442950 -28.96216325 -3.32279853
v -27.33925730 -30.75603209 0.71997358
v -52.46628076 -9.39494744 -3.10251210
v -47.14708030 -20.86074091 0.20368349
v -52.53424123 -23.03153463 -3.00493999
v -6.70163054 -30.62709421 -4.09179321
v -49.28956181 -5.99929923 -0.53613971
v -49.33656007 -8.18276592 -1.72222883
v -30.92287108 -25.20739287 2.60721031
v -38.55505213 -23.15582149 2.40643788
v -34.34139490 -23.77017029 2.70132860
v -42.64134914 -22.24041522 1.65031559
v -49.71494898 -20.07979341 -0.85903110
v -46.93670571 -18.64683256 -0.31605992
v -56.00650236 -13.96698877 -6.50529610
v -16.45086147 -23.43424782 -1.93708797
v -30.09434976 -21.38970047 2.45852163
v -45.94806209 -17.70280115 0.58151362
v -50.44813082 -11.21694315 -3.15138721
v -53.55422199 -13.42110429 -5.05482359
v -53.43422294 -10.15976351 -4.26320639
v -15.72148688 -20.02178691 -1.68652320
v -18.00291985 -18.91988143 -0.99717209
v -45.23679614 -14.05940298 0.75987779
v -43.02868992 -16.39669575 1.49130367
v -46.69339955 -11.91649958 0.03729792
v -47.93023691 -10.23900602 -0.80533570
v -59.71692875 -60.21729857 -9.54551622
v -4.98069776 -21.46033384 -3.21063865
v -2.27270066 -22.09634334 -3.86096537
v -3.35215311 -19.23033595 -3.27936327
v -17.64237508 -16.11754298 -0.97886147
v -25.91966465 -14.27619997 2.38749734
v -31.64197877 -14.08196427 3.02980654
v -46.91418260 -7.21109146 0.48936950
v -20.46956867 -14.79369681 0.39325879
v -25.42718686 -10.27283724 2.81987665
v -28.91481854 -13.21556605 2.72201211
v -29.63085286 -10.80684830 3.02845892
v -39.59656507 -7.33404467 2.89649074
v -43.65689307 -8.47661495 1.44163077
v -16.74106903 -12.93701213 -0.61555108
v -20.66710778 -9.15612467 1.52493408
v -32.73729980 -9.01494175 3.96001758
v -36.74349934 -8.55326187 3.68788932
v -45.83388939 -3.69191007 1.57613377
v -48.93738776 -3.93636199 -0.52140898
v -16.04440995 -8.43415409 -0.10859274
v -29.93451804 -5.84779074 4.28016949
v -35.34634784 -6.71179174 4.34267987
v -37.98113763 -4.82886657 3.59414285
v -46.47662863 -0.90396724 1.15625770
v -27.52150036 -6.48739655 3.58177419
v -37.06275672 -2.43496080 4.19484638
v -41.72380641 -0.49424882 2.68198806
v -43.69821027 0.46311598 2.17990344
v -43.56442019 -1.56989833 2.06559966
v -40.71315005 -2.27922294 2.90469010
v -46.73548043 2.83278851 1.39250595
v -14.55285866 -5.44109941 0.12440457
v -28.92235108 0.22988772 4.81805531
v -37.99819201 -0.07812103 3.65328160
v -39.17941079 2.56236433 3.42016923
v -42.31408238 3.24232271 2.66423798
v -40.24327174 1.63068448 2.69138976
v -45.63293979 5.32532251 1.62877457
v -10.91128960 -0.70300745 -0.15753365
v -13.70299514 -0.54271170 0.52097091
v -40.29244184 6.56367792 3.86765040
v -29.00865115 3.74765298 5.19993296
v -42.45379195 6.62194192 3.18249501
v -44.63386908 8.43207259 2.37947912
v -12.58974895 2.19522091 0.19323331
v -25.29444546 5.47979679 4.95787431
v -27.06063539 6.50784653 5.44825336
v -29.85909767 5.95115684 5.20815141
v -34.59122404 7.43786152 5.06458292
v -38.88702393 7.70632690 4.22581006
v 2.56518088 0.52468193 -2.35563237
v -23.56810495 8.91509280 5.06724557
v -35.80767661 9.18918848 4.89933277
v -46.33337632 14.03751876 2.21005222
v -48.86801541 14.27722163 0.73524792
v -7.03740353 6.65768143 0.24246960
v -10.30401047 6.55165082 0.61469938
v -13.52134719 4.98849852 0.66672615
v -14.94513359 7.83864409 1.75560336
v -18.89641769 8.05170741 3.51723377
v -20.79694532 10.23520809 4.51403484
v -21.96707018 6.70606550 4.56367526
v -37.11068258 11.87330578 4.87309089
v -41.85077548 16.87818766 4.38622199
v -44.76824030 16.15275443 3.06329154
v -45.13851926 18.93952861 3.55966273
v -47.47983441 18.94733682 1.97551120
v -6.02653110 9.72540770 0.49682008
v -8.64815433 10.25104523 0.80393557
v -17.46017300 10.65412257 3.32239713
v -25.26465990 10.96258685 5.54290274
v -51.09771341 22.84995653 -0.21670153
v -62.58701533 -62.91685253 -14.59156629
v -60.16907096 -65.96826017 -9.61940642
v -61.51044369 -62.67376244 -12.79261336
v -0.45633176 7.92865455 -0.65679278
v 2.40176567 8.52648821 -1.22725603
v -15.49776923 11.54908165 2.47298530
v -26.29213035 13.57019227 6.07213425
v -42.25336388 20.15711367 4.61049285
v -44.60829496 20.99638991 3.96728516
v -49.71975461 24.30050075 1.31584285
v -2.78294599 13.09386641 0.62770647
v -11.13234740 14.07190505 1.42085785
v -20.72801627 17.27666147 5.55563299
v -27.00854465 15.95218107 6.26403280
v -24.56277423 15.24429582 5.54899499
v -41.48812965 23.27260189 5.06553985
v -51.74278840 24.64295551 -0.48744271
v -12.42694166 17.79622212 2.43904069
v -42.87699610 26.80407837 5.48882736
v -49.15849492 28.50230038 2.33628275
v -15.14324825 18.10716279 3.31182801
v 22.60338701 133.12411308 -5.74639486
v 19.26999912 132.82999396 -6.26999792
v 21.35305479 133.87691975 -5.25296619
v -40.51836208 26.43031999 5.79761155
v -39.27278891 24.59844388 5.58559271
v -13.72650359 20.67298442 3.37997382
v -21.87932841 23.56598154 6.85760705
v -25.72121657 22.31357619 6.97389618
v -27.19438449 24.43907596 7.30000250
v -38.25923800 27.38460340 5.99296018
v -47.64172062 32.90827945 3.99054633
v -13.48651759 25.18281899 4.29622643
v -23.39581586 26.45696700 7.20551331
v -30.18786758 25.85608140 7.12068286
v -37.00436652 29.62645888 6.45624800
v -39.00625184 31.26215190 6.36005495
v -41.37199372 30.82006797 6.05445448
v -40.15353322 28.82184088 5.57501847
v -44.80590299 31.42795712 5.21368673
v -42.15476662 31.98125586 5.55876689
v 1.65063818 22.75531739 1.71085389
v 1.41549623 20.07466927 1.30734022
v -5.65673364 23.88941310 3.07883206
v -11.37553435 24.61479418 3.74237285
v -20.61481215 26.31460875 6.83614565
v -43.78955066 34.23331305 5.69034088
v -46.27534375 35.15017778 5.23220235
v -2.64727231 26.76905319 3.33977491
v -13.08098901 27.42139995 4.37879376
v -17.11033285 30.98734468 6.82332134
v -44.44112629 37.53118590 6.33125845
v -26.26729943 31.43109381 8.06868169
v -28.92902493 32.98022971 8.13025516
v -42.32882708 38.80122304 6.96628029
v -49.41312224 41.89754650 3.62594379
v -10.65778825 29.57718261 4.86496789
v -13.88396788 30.77475354 5.94467111
v -43.15654561 40.78955576 6.63142698
v -44.46876422 42.25433245 5.45616448
v -45.66890001 44.43772510 4.93191276
v 1.38588902 28.63827534 3.20024998
v 0.29503484 26.36479214 2.63357093
v -19.05305870 34.20849144 8.11919756
v -27.78079920 35.44691578 8.47393274
v -38.05086389 40.14236107 7.39444513
v -8.36621970 32.55084902 5.30749559
v -15.23297001 36.80066392 7.95297511
v -21.80321887 35.94035655 8.46235547
v -23.00317772 37.55409271 9.03706998
v -42.76268929 42.16447845 6.37875963
v -49.80654269 45.33756524 4.15801024
v -48.78279567 46.40176147 3.69002367
v -51.78195611 49.48984459 2.97046220
v -41.88679159 44.42194849 6.50926959
v 6.01700926 -0.62744482 -3.53565486
v 3.25913378 -4.19686781 -3.43030994
v -43.55843365 4.85562487 2.39150249
v 40.55560380 139.15984333 -4.08827420
v 2.89979787 -8.93811509 -3.59105575
v 6.27825549 -7.01429090 -4.61695762
v 2.43418314 -18.40772294 -4.87144804
v 1.00479287 -12.27344945 -3.34824505
v -1.16657221 -25.35659634 -4.23985906
v 1.93975412 -22.39017561 -4.93081193
v -4.64032590 -23.76861684 -3.35739367
v 6.11095317 -32.39708766 -7.58017227
v 5.41655952 -29.34515476 -6.82049897
v 1.51466695 -31.50810301 -5.94939059
v -2.50534178 -30.85479513 -4.66545392
v 5.70678664 -36.87687963 -7.91676436
v 7.64639676 -34.39459577 -8.47305357
v 11.82910521 -34.02902186 -10.79435460
v 3.25085386 -34.06067193 -6.62755268
v 3.14977975 -30.72932735 -6.67983200
v -1.99313625 -34.50825065 -5.30040823
v 6.89384108 -42.89415106 -9.34921391
v 9.72408801 -42.18408093 -10.26352029
v 2.24828231 -40.32369331 -7.10612070
v 5.87937701 -40.74176401 -8.51522572
v -1.65719946 -42.97274351 -6.96220202
v -6.07565837 -42.14971885 -5.28543256
v 6.97848387 -55.18586561 -10.68939362
v -16.24015905 -56.74281716 -5.97001938
v -47.32896760 -48.00763726 0.24427084
v -49.67039824 -48.86133969 -0.78768004
v 8.27154424 -64.83208388 -12.85773609
v -39.98644650 -65.68289548 0.27124025
v -53.76140773 -68.32690537 -2.73787486
v -58.60242248 -69.01841611 -7.39499414
v -46.36906832 50.93351752 5.12843998
v -45.97970843 -86.95451915 -0.25872735
v -1.97698432 -96.20160609 -13.29069864
v 1.26726797 -100.09191185 -15.11392556
v 2.86415685 -96.62262350 -15.25693573
v -17.46708900 -97.11816907 -10.72127465
v -42.99764708 -72.96097279 0.44698155
v -41.36838764 -72.51624763 0.30925334
v 12.35273108 -40.30628502 -11.63357031
v 15.89821465 -42.21043363 -14.34765384
v 12.28670590 -27.84881368 -9.97743569
v 13.82940356 -21.68546990 -10.20326186
v 14.70940746 -3.40191065 -7.58680608
v 10.08134242 -9.16163065 -6.32708985
v 9.33051389 -2.95692007 -5.16544515
v 11.04152855 4.31372039 -4.97649657
v 25.00822395 4.56132228 -11.88881882
v 32.54280612 11.20277122 -14.89741355
v 34.04251114 14.30438831 -15.07773902
v 23.68652076 14.17183410 -9.10815131
v 28.62755582 15.47338068 -11.66149136
v 37.44679689 17.26122387 -16.37551002
v 35.50663963 16.49802737 -15.35617281
v 38.50952908 15.07246960 -17.37673953
v 32.02786297 15.76565951 -13.74509837
v 29.85453606 17.82773994 -11.76091656
v 26.08154900 18.01148430 -9.64249577
v 32.14007616 18.14757846 -13.00042588
v 15.20479470 22.95350656 -2.66971719
v 5.55803068 24.72337335 1.17550709
v 32.70989656 23.02931994 -10.89395210
v 39.68484700 20.25183104 -17.17145555
v 38.46290708 24.50041659 -14.80081584
v 35.69236770 24.48805235 -12.15618011
v 34.17868167 25.41536652 -11.14719547
v 24.20598641 27.75893360 -5.78080863
v 13.59636802 29.54989858 -0.38675626
v 10.35576779 27.34780498 0.45461277
v 37.50589862 27.65928395 -12.96298672
v 33.89453888 27.63668634 -10.87834220
v 24.14984442 31.70200810 -4.59043169
v 10.45896858 33.07585791 1.99265778
v 22.59072661 31.96694702 -3.41000827
v -7.62837240 38.09566796 6.50049374
v -26.16500854 40.54147750 9.25821345
v 33.36656839 31.93203360 -8.73315334
v 30.56070209 33.37482363 -7.12377345
v 28.87555212 35.80043465 -5.99104585
v 25.79583973 34.61280838 -4.80300793
v 20.41310631 34.77007151 -1.99393556
v 10.65541524 39.69679028 3.49289901
v -2.44080392 39.50624913 6.17080508
v -19.64811608 39.37742859 9.34979599
v -22.09717222 41.97434708 9.98308416
v -31.00580350 44.33587939 8.87437165
v 34.59979221 34.21138600 -8.89791641
v 32.73654357 34.18409079 -8.24430864
v 31.15539625 36.80557013 -6.91365311
v 23.97846244 37.73476928 -3.32828215
v 14.43513948 38.44046220 1.80136273
v -8.29906203 41.81891307 7.57568516
v -16.47045091 41.40223190 9.10431426
v -13.05188797 43.11078042 8.73272866
v -24.76515062 44.91299763 9.66810156
v -33.60383585 44.72979531 8.64056498
v 33.05829316 38.15515339 -7.43867736
v 7.52492296 45.87154463 5.93150593
v -9.57449339 46.07108608 8.50382634
v -12.87167985 46.74937576 8.99008196
v -19.32350174 44.90587488 10.08271426
v -23.11700583 45.95638067 10.15343145
v -30.85630760 51.94582790 8.77340231
v -37.23702580 48.08982462 7.78146135
v 35.66194326 36.49233654 -14.94030934
v 35.54385155 39.86201435 -15.39907232
v 35.64153239 41.44046083 -12.66331133
v 35.61586142 41.88174754 -15.25205933
v 36.14344075 43.26144978 -14.34477512
v 34.61147845 36.79342195 -8.67754966
v 20.10189183 44.02514547 -0.39193933
v 10.44495031 48.96317422 5.87021606
v -0.34352444 46.26318440 7.54035125
v -6.42955024 44.51623186 7.78234890
v -15.18356800 48.67888242 9.71139595
v -19.24982294 47.66126722 10.20596083
v -18.97309534 50.58247969 10.10419615
v 35.49950570 40.82135111 -10.06984338
v 35.71946546 42.94997454 -9.47833434
v 23.76149595 44.87944022 -1.89475832
v 3.60287144 47.36522213 7.10914377
v 5.52349398 48.64747450 7.04992050
v -0.10815459 49.29345474 7.47552374
v -17.25090854 51.43263936 9.86976456
v -20.94016038 53.19337547 10.40783897
v -23.52296375 50.71260035 9.87721421
v -23.15185405 53.42691019 9.96814296
v -34.69872475 61.26745790 7.86382053
v -37.40360588 55.20378426 7.28048617
v 35.32556444 47.95369133 -10.03399305
v 35.59511155 48.02747443 -8.09385069
v 35.81690043 46.34971172 -8.88427254
v 37.10529208 44.49016973 -11.82764396
v -111.57956719 -281.04862571 -36.96461394
v 22.53141999 48.35448042 -0.68288768
v 23.98272417 50.79643801 -1.26999011
v 16.82702824 48.41234535 2.68630590
v 19.47723702 51.04025826 1.63769710
v 7.08311843 52.10511014 6.47900905
v 2.33090948 50.86432770 7.47945579
v 3.34106153 52.99552903 7.35936221
v -1.29739207 51.92693695 8.46336875
v -5.34678902 47.48652875 8.05763248
v -4.32955101 55.26871234 8.80037807
v -9.32999607 54.97476459 9.24867392
v -5.41648408 50.90667307 8.66389275
v -13.20086792 58.24411660 10.04457753
v -19.36778799 55.09126186 10.34802012
v -24.52291362 59.06710029 9.72603634
v 31.34688735 48.91404882 -5.16505446
v 26.40525997 52.32287571 -2.38465471
v -26.69786848 64.99616057 9.15340986
v -28.85044180 63.63104284 8.73831101
v -35.17151996 67.80420244 8.49715713
v 34.42626074 52.64005065 -8.16320069
v 33.54011849 52.13183910 -5.63253555
v 34.15395692 49.02388155 -6.52937405
v 35.00565141 56.18417263 -9.10923351
v 35.20410508 51.22610182 -10.27756836
v 33.37828442 55.47278002 -5.55848284
v 30.89566529 56.73052371 -3.84868216
v 26.39043331 54.32658270 -1.90944073
v 23.57833274 56.21214584 -0.40877963
v 5.29227545 57.16955662 6.93021901
v -0.75438619 54.06355485 8.33881833
v -13.43495399 63.14250082 10.55924501
v -25.31984076 63.78657371 9.56258085
v -21.40561305 64.58176672 10.30094456
v -25.40232614 69.16154921 9.11762286
v -29.32158485 67.81578064 8.20693746
v 21.69744484 58.75466764 1.00696459
v 24.89311062 59.97075886 -0.55416778
v 27.29368582 56.67234212 -1.71448244
v 4.79145860 62.20888346 8.36787932
v -22.25411497 67.92639941 10.52584033
v -23.19521643 69.82820481 9.65318643
v -28.90565433 71.44530118 8.05051718
v -25.83829686 71.73823565 8.61286372
v -26.42765082 68.03581864 8.82725883
v -29.90509383 74.10933077 7.75965443
v 35.25259346 59.31153148 -12.12714147
v 36.16175801 59.61113051 -14.42400739
v 34.59668159 63.35186958 -12.94399239
v 32.64425695 63.85492533 -10.39959397
v 32.06041828 61.23342738 -4.62605013
v 33.31526369 58.91108513 -6.15574839
v 32.99827129 62.15158477 -7.08092889
v 29.14762869 60.02330035 -2.58936244
v 19.27980594 62.02674657 2.88091344
v -71.56091183 -94.63013709 -33.84356946
v -24.26840737 75.36336780 8.72110017
v -33.72522816 80.42924106 6.35607773
v -36.49273515 77.06659287 7.03999074
v 31.08162619 66.51724130 -3.39158950
v 31.40275553 62.44009361 -4.08586254
v 32.02491254 67.25569814 -5.57617983
v 28.14870887 66.53959304 -1.35110016
v -13.76259141 75.70029795 10.15965827
v -16.13578759 72.28260487 10.09640377
v -18.37767661 75.21599531 9.37834289
v -23.50854501 79.26438749 8.64933431
v -26.44519322 78.43376696 8.06169864
v -27.43778192 74.77163523 8.23473372
v -36.30559146 82.24517852 7.49133527
v -36.74268350 84.17201787 11.90632395
v 33.02112222 69.23793256 -10.49820334
v 34.11226720 70.39789855 -12.67496962
v 32.63941407 73.07671010 -10.18244773
v 32.98919275 69.66286153 -8.60076211
v 18.21830124 67.68726557 4.39305371
v 15.06559271 63.77502531 5.34750894
v 10.38266998 72.58387655 8.97718128
v -0.31474797 80.54959774 12.57630065
v 3.28201312 75.85600019 10.88246517
v -9.86209977 74.11447167 11.50191668
v -22.51375094 79.31352407 9.45749134
v -23.65646511 85.39859205 9.18090437
v -25.70696920 84.04938132 8.42485391
v -32.83993527 88.68696541 9.58352815
v 27.85046771 70.76322287 -0.30015336
v 30.03396653 69.54452395 -2.09648628
v 21.89933322 69.45173442 2.76588602
v 17.44639315 75.70631057 5.88518986
v -12.25878764 78.13876867 10.56037936
v -14.69303202 80.89152724 10.20117011
v -19.07087117 82.68275112 10.38957387
v -34.15605053 90.34884721 13.04945163
v -36.24097258 85.53179353 14.14298732
v 25.34420229 75.09262860 1.15459668
v 28.70939858 74.52139258 -0.07216993
v 13.34991958 73.85697216 7.75554869
v -6.66618254 80.40995151 12.32973207
v -2.84634996 78.15891504 11.75762247
v -5.30841667 76.67820901 11.16737071
v -9.55761783 76.89086348 11.55202929
v -11.90561801 82.66227692 11.10497769
v -20.59545927 86.60728484 9.53067280
v -17.87964813 86.32995188 9.84771922
v -25.62442236 87.77387440 8.50429945
v -32.43530542 91.71272814 15.00777993
v -29.04407866 92.98901260 9.63999052
v -35.21449864 89.52173591 14.82620928
v -39.05923292 90.82539380 15.88064432
v -40.17041996 87.70357817 15.09469282
v 33.50663558 77.86604762 -12.72683870
v 32.82551467 78.29026878 -12.29485683
v 33.13549981 75.76620579 -12.12650351
v 31.50649741 78.36027443 -11.34702377
v 26.34988911 75.51749796 0.46405921
v 23.20476994 75.53976774 2.79276865
v 20.33554204 75.53137839 4.16346919
v 22.26161212 78.16846669 2.95913941
v 10.21726988 79.29208875 9.62911081
v 10.84500924 83.09014887 9.69937351
v 2.75159068 88.76942843 12.79533003
v 6.46062801 84.25169438 11.21348143
v 4.77098953 80.42200655 11.21480484
v -3.81420739 83.12167227 12.15229463
v -5.58951404 84.27476883 13.05714808
v -14.90452047 85.60176939 10.40731184
v -16.91665128 83.12423527 10.25035232
v -12.95035612 86.26857400 11.30408421
v -20.67222446 90.61358869 8.97021871
v -29.40523811 94.55961734 12.57145591
v -1.91095157 -274.69721437 -52.50261351
v -36.01000085 89.35000002 16.58000052
v -32.88000077 88.78000081 15.36000054
v 30.26444837 79.79968190 -7.49568362
v 31.06668219 80.39710671 -9.60775465
v 30.00778519 81.96277171 -8.43605958
v 25.74294992 77.57655531 -0.17899436
v 26.40923299 80.18890023 -0.35793331
v 28.84316258 76.53945684 -0.75919827
v 23.24771881 76.68788731 2.06914544
v 24.78652820 76.68867707 0.79275563
v 18.22747663 80.53535223 5.89360762
v -2.07292568 83.97864550 12.21791841
v -11.42521016 88.01772445 11.80330012
v -12.79607415 87.69526333 10.45973785
v -19.37855966 93.37490797 10.63665003
v -27.98450552 94.77258474 10.81272401
v -38.90226409 93.09731424 16.20598510
v -38.79248723 94.34738755 15.03145508
v 35.19593924 81.39269799 -10.25373861
v 34.95300561 85.48498899 -10.06053761
v 36.66010872 80.87078482 -12.44038437
v 29.88633513 83.06666464 -8.56120884
v 29.14057672 81.70358837 -6.73620496
v 22.80723862 79.43923771 3.21884011
v 23.98517914 78.90878618 2.20542168
v 19.76262964 82.72124827 5.73118404
v -28.41027826 93.67037565 11.13928668
v -31.56045824 93.97894889 14.58050031
v -30.03077768 95.29796988 13.99498340
v -30.45507893 95.15954554 17.20599830
v -32.44152293 90.89809656 15.49310517
v -30.54265678 93.00919622 14.11385927
v -38.51366043 96.96692973 14.89237975
v 22.42535539 84.43043381 4.93262801
v 24.94397201 82.99580961 3.68266599
v 17.77208038 84.26380157 6.72788080
v 13.33885081 86.69283241 8.69924761
v -0.06135063 85.13716608 12.69691158
v -4.03224258 87.93832362 13.12402077
v -5.32978354 90.35703540 13.22097890
v -9.14051570 92.32194722 12.26045936
v -12.92049885 93.08286756 11.78617775
v -22.15645090 96.14093602 10.97688917
v -23.45496230 95.62388062 11.14714146
v -26.27982013 97.83031046 13.39103188
v -28.51137705 96.85229510 13.63324560
v -28.72655727 96.19739652 12.54498400
v -29.55427580 94.09698844 12.27874868
v -27.66254358 95.75348347 12.14430016
v -30.50258569 97.47483581 18.74105819
v -33.78377482 96.28974646 17.54941605
v -41.52838513 96.98722512 13.60974461
v -40.37587345 101.55302286 15.16037434
v -42.78616235 101.78317130 13.53529654
v -45.68643123 100.24217516 12.31861673
v -45.24500296 104.99241948 12.30920106
v 32.34999999 86.74000204 -10.11000015
v 31.52533248 86.30212396 -6.84401160
v 33.05505216 86.13533527 -9.80862323
v 30.82999960 85.18999815 -6.58999989
v 28.18015404 84.15137976 0.37479223
v 30.70801683 85.30468494 -1.41483289
v 26.65854618 83.71952921 0.91485627
v -14.83133063 95.31465918 12.32738886
v -24.36838113 97.75885195 10.43504011
v -26.13584697 98.72150421 9.18559451
v -25.29255301 100.83704442 10.98513696
v -26.73329972 101.83081776 9.73838568
v -25.51621199 98.79188985 14.77427967
v -27.91246958 96.47288173 17.03611203
v -33.19066763 98.08434546 17.78591238
v -37.95073181 99.20991957 15.86837135
v -36.44927964 101.76530480 17.02296175
v -39.53677788 104.11445051 15.82363434
v 33.60187635 88.26445788 -9.97803640
v 32.34024718 86.07193828 -4.07054927
v 26.01622790 81.30335808 1.37459673
v 27.47988701 86.13080531 1.48324855
v 22.91210927 86.64885908 4.17763134
v 10.10667067 89.95928615 9.51469596
v 2.21205456 91.60388261 11.62653882
v -1.88913022 92.23743528 12.06014771
v -5.21508278 92.94391423 12.60560565
v -15.80174267 98.10805321 13.82086799
v -26.60994977 98.02279621 16.96007513
v -28.07657421 99.53792393 18.73811148
v -45.66413164 109.74475741 14.22980893
v 30.75569496 87.70550042 -1.08731771
v -8.75435956 97.63985872 14.90551233
v -10.90731099 97.44751453 14.93958849
v -42.41826013 109.21508819 15.30109346
v -49.78732392 110.31483114 14.22143728
v 14.77576047 90.08354694 7.84266274
v 7.19018048 91.34798497 10.66398062
v -23.60128798 104.81447726 11.99576538
v -28.32544409 102.18849778 19.29310337
v -34.12852064 108.64561796 17.84721576
v -45.55488750 111.45066470 14.43013269
v -0.68789447 95.15675157 13.95525876
v -20.54329962 99.73215312 12.67097425
v 12.65646052 93.23047847 8.70332308
v -28.45040709 104.06084359 19.51225847
v 8.73615593 91.93680435 9.60787293
v -49.68873039 113.88341337 14.83274437
v -51.59262940 110.66050082 10.95983945
v -25.80772713 103.62197459 17.31419191
v 16.59731381 91.17931873 8.18558969
v -46.55250907 113.29954118 14.73649032
v -4.13884269 98.18174690 14.99792002
v -12.07894832 102.38254070 14.49099556
v -17.91622862 187.20237911 -18.00617576
v -42.35085100 112.61525750 15.73567465
v -48.94389957 114.18718845 14.85147234
v -31.48424253 109.15151238 18.99395883
v -45.62785476 113.79864812 15.22544399
v -47.89000005 115.73000252 14.53999989
v -45.72892562 114.88484591 15.91099240
v -25.18521622 102.54360735 15.54885413
v -24.34299141 104.68019545 15.86748287
v -27.09692158 101.25233978 11.83117274
v -26.35757625 100.03694147 11.29542571
v -23.83861691 98.85619581 11.34129800
v -25.77894740 98.56928885 11.20298915
v -50.34126341 104.89077866 12.04728708
v -49.56378788 101.53242201 11.03456784
v -47.69165069 99.28052127 11.57151908
v -51.39040574 104.42687571 10.62265504
v -51.35615170 102.74060816 9.05170105
v -44.97421160 98.58908504 12.05628552
v -48.45305160 94.98053789 9.02798027
v -52.24210024 101.31338984 8.67213681
v -50.50188303 100.34567118 9.91140679
v -52.16275528 99.29907322 6.41326886
v -41.13791883 91.99939668 14.80572764
v -46.16535455 93.64160150 11.17717102
v -47.79230431 93.29409152 9.12723877
v -42.39777476 85.95614880 13.63474969
v -44.68703642 85.80725640 12.03936618
v -52.16480419 95.02602369 5.47691854
v -52.50941962 92.89198369 5.07745240
v -42.77737811 83.54163915 12.85244059
v -47.28192836 86.29819006 10.33245772
v -45.43026909 88.93255144 11.79865748
v 19.52268369 191.82030857 -1.30695151
v -42.33743995 79.19836789 12.94680405
v -49.05066639 86.22833341 8.11854843
v -47.96342179 82.27745444 9.43039730
v -49.88076538 85.68809927 6.23375177
v -49.81925339 87.66247332 6.35700300
v -38.62112388 78.50787044 11.80593017
v -43.64683479 77.49354094 11.50522288
v -46.22525722 79.37968522 10.89976076
v -43.63476485 75.05879551 9.40768048
v -45.29703408 82.51152933 11.31070126
v -40.56561366 72.99048454 10.98789088
v -42.72061586 70.94095647 9.36098956
v -46.60171643 73.13146442 7.33699463
v -44.75768283 72.26092368 7.97551684
v -48.40964451 76.91404969 6.69374038
v -46.27743363 76.60584152 8.62837769
v -49.07980934 81.38251305 7.45352870
v -50.49390718 77.94431597 3.97978257
v -43.88497770 64.56586719 7.18034245
v -50.24766177 73.45304638 4.33262950
v -39.09053281 60.69366261 6.94086123
v -45.30779272 66.91932678 8.08273535
v -47.05766216 66.71433896 7.96328019
v -50.38583651 70.80928236 3.23687773
v -9.89465229 49.39606041 9.07747261
v -44.89093274 60.83465740 6.50826981
v -47.22021520 63.74543905 6.82398491
v -50.71505532 62.78010458 3.11499275
v -51.64047703 72.81643897 1.88674289
v -36.64891049 52.89423093 7.54088629
v -40.74537754 57.22651631 7.00756302
v -45.11248320 57.96630681 5.67968469
v -49.39476773 60.22637710 4.26906673
v -52.13444680 63.71183693 0.66705083
v -51.80314928 60.69214270 2.44943681
v 37.61997446 119.89413202 -7.20797805
v -40.61000422 51.54877156 6.86005596
v -40.69587216 54.12073061 6.98476890
v -48.95020649 54.70694974 4.69900435
v -49.66349527 57.61484802 4.02364833
v -51.79425329 59.65770409 2.86763813
v -42.89834946 48.39688912 6.06556749
v -43.14831644 51.39970779 7.03390082
v -48.09778929 53.53947729 4.30518342
v -51.28600076 55.71652204 2.71931523
v -52.39673331 57.05220997 0.48153661
v -20.86065896 42.15392098 9.68475547
v -38.38481382 46.01898044 7.64021697
v 39.48781639 138.03097606 -4.54986654
v 40.73034972 137.70957291 -5.65222977
v 42.34250262 137.90906966 -2.99167447
v -62.85847723 -29.38625775 -21.40102349
v 39.69283029 145.08087933 -3.33621213
v 38.65272924 144.42659914 -4.90410067
v -59.33090672 -9.63287335 -35.12455523
v 30.99115752 143.05110276 -3.40378890
v 40.66129774 131.05131686 -7.37002632
v 40.33274204 127.34335661 -7.67747266
v 38.81912678 126.80400908 -7.42491521
v -52.57776752 55.15091121 -0.77789673
v -54.07831073 58.02803859 -4.25742613
v -53.72748896 60.49093232 -4.38176980
v -53.50748077 57.01653287 -1.98723003
v 45.08807883 128.49739194 -4.14007157
v 45.61930150 126.07342005 -3.28955241
v -53.55114490 61.71956286 -7.48517644
v -53.27939242 65.42208791 -4.37883148
v -53.77039313 62.82066554 -4.37825033
v -52.90601030 62.88477778 -3.05897044
v -53.66139114 64.84746188 -7.01545691
v -53.38449404 66.43705815 -8.72801617
v -52.46559158 69.41808015 -0.50627330
v -53.23180929 67.80885905 -3.39992717
v -53.61865088 69.14572418 -5.50867757
v -53.09564620 72.15717435 -4.55304794
v -52.86567658 71.54524326 -2.41723913
v -53.13194916 73.43922555 -8.37033242
v -52.71224678 75.57537407 -1.44717877
v -52.91956663 75.56876540 -3.72076011
v -52.36982182 79.58839089 -2.97282753
v -52.52331123 78.69177312 -5.44110686
v -51.73201486 79.50114459 0.24491615
v -52.20676214 83.41748267 -0.63388626
v -52.95550078 85.69067717 -1.26220076
v -49.69996586 82.62328804 4.65226825
v -52.20082402 89.54042196 3.25235585
v -53.21267992 87.68641204 -1.65691448
v -53.76332626 91.82981402 -0.72755665
v -53.39797959 93.82113814 1.65736664
v 42.65134037 135.97814739 -5.09873498
v 33.03644434 195.48189640 -9.30229202
v 31.54999763 195.96000016 -8.27999692
v -53.50352079 101.45532340 -1.60591595
v 9.59845539 -146.28744125 -24.80068617
v -52.78946832 102.09711641 5.67469466
v -53.29148099 104.62809354 -1.62785675
v -52.46173963 103.69159281 7.29880016
v -51.75013095 106.07811809 8.39490723
v -53.25334892 107.87792504 5.90967061
v -7.02788169 101.17372125 15.33349603
v -9.37343389 102.92508453 15.09961113
v -53.37612331 110.64186692 4.70926799
v -6.75904704 106.16993904 15.53722937
v -3.99568118 104.05296087 15.13540093
v -11.99180447 104.27157581 14.74293787
v -52.92207748 109.47950929 7.69474590
v -3.23963165 106.33837432 15.47218766
v -7.99780991 107.79515654 15.24531376
v -10.40571462 106.20395839 15.16586170
v -6.54384447 108.52374136 15.30852076
v -13.17004021 108.02087933 14.57327046
v -31.86347708 105.52167147 18.53702217
v -4.93899500 110.86121947 15.65683633
v -10.34219656 108.78472775 14.89663683
v -7.27808988 111.51026189 15.63241519
v -13.98857497 113.20957541 14.23355285
v -16.11140370 109.28760469 13.99114914
v -12.85781153 110.97143590 14.92268126
v -53.99525911 121.40938640 7.29208067
v -12.66962755 114.27566409 14.84800596
v -10.61316114 113.91568929 15.10960795
v -30.91727383 112.53044754 18.99380796
v -29.97189946 114.09623921 17.26962812
v -39.59085792 113.99794370 15.66271856
v -53.48812416 118.28612536 7.98290037
v -7.57734990 117.48605222 15.71719162
v -16.42999984 115.10100216 13.68222386
v -36.44225746 114.87978697 15.07552899
v -49.68081415 117.56015569 14.57999274
v 12.90386077 114.44013566 13.30146380
v 14.73021694 116.60932750 13.15945666
v 11.94482669 115.30075967 12.99529057
v 13.51182442 117.83968657 13.73319607
v 11.98589057 118.68369579 14.19749297
v 11.14309952 117.32614040 13.70216347
v 8.52572452 117.45762825 13.65632843
v 9.63160302 115.19514769 12.98234053
v -12.32716907 120.59603631 15.16462862
v -11.81527134 117.37734079 15.00557363
v -11.59806270 119.33940649 14.52413853
v -15.33725765 117.57197976 13.99310399
v -14.69965372 122.70340323 13.23732361
v -17.49368198 117.25695431 13.35203461
v -18.13036017 118.93583834 13.32094986
v -49.89803582 120.46339363 15.17590042
v -49.82985929 118.53431165 15.59455507
v -51.93876103 122.74452299 13.06095347
v -53.18610743 124.34055656 10.71410347
v -54.05540764 125.76776743 6.99622743
v 15.15865326 119.87791955 14.94283602
v 12.69048266 120.11833489 13.61447293
v 10.08445211 120.70485204 13.65616359
v 1.13914802 118.90029162 16.50162414
v -1.62704708 120.08224428 16.86710864
v -3.51649872 117.00338870 15.37063811
v -7.70214060 120.15622109 16.91055298
v -9.61230602 119.70923096 15.86189307
v -19.12897825 124.38336760 10.60601790
v -24.92131852 117.85022914 7.98287895
v -25.91924928 123.41548502 6.34571863
v -24.77029338 127.30616331 6.08187914
v -2.25732778 123.23514372 17.30994508
v -6.63121464 124.16204065 17.36986637
v -9.70551185 124.91472065 16.46229997
v -47.91378230 122.55784124 17.83070527
v -53.82120609 128.45933437 9.59046278
v -52.29882896 127.11644173 12.18071394
v -19.81868036 131.88436627 7.64751388
v -23.71475846 129.55825031 6.53411215
v -20.71972378 127.26847827 8.76002107
v -50.51110312 125.45827031 15.04708175
v -51.01794004 128.86317074 14.70118202
v 11.14720199 125.27897954 14.62653186
v 9.14060324 126.64976716 14.57487792
v -3.09762661 124.66418743 17.83478633
v -14.21128493 130.30861318 12.57592347
v -16.40372537 136.20226085 9.76335909
v -47.06994817 125.19115210 18.63231510
v -44.62576658 123.40948731 20.83227038
v -48.91771451 127.34970450 16.99552871
v -0.76235289 126.60539150 17.75842719
v 12.46404462 124.63828176 15.12985677
v 12.63034157 128.14712524 13.12298328
v -18.08395237 126.33340061 10.82985755
v 3.81203811 116.04990810 14.37881310
v 6.42845174 120.15318871 14.27950244
v -3.18901171 112.75973171 15.84998332
v -17.31268130 121.38559669 11.58515085
v 7.49499490 110.15533656 13.55925296
v 9.65240318 109.54813659 12.33810280
v 45.66000029 125.56999922 -4.84999968
v -72.95915484 -136.93401217 -13.77595961
v -17.63711683 -232.31051862 -41.02144018
v -18.94545928 -234.67662930 -42.30393842
v -15.46217408 -233.14784467 -41.50024429
v -20.24191059 -235.73899269 -43.06047037
v -62.96864897 -223.66526723 -25.76571889
v -61.16031110 -221.20413184 -29.10186723
v -67.71001965 -222.78617322 -18.39673705
v -71.10340148 -221.07489407 -15.99961333
v -71.09697908 -224.36907887 -18.95711944
v -74.05658811 -223.79252315 -14.61875159
v -70.21579891 -227.72035003 -20.84196731
v -66.58883393 -223.98982942 -22.31950872
v -60.73686853 -225.73068738 -30.25737964
v -71.39530778 -226.92126036 -17.48667099
v -72.52712548 -227.63775289 -15.10720793
v -21.37305401 -237.27805912 -43.18529367
v -28.48698758 -238.46678436 -42.22535342
v -24.60439503 -233.49013925 -41.78651422
v -36.71974316 -231.41223192 -41.43128544
v -21.74394391 -238.47267032 -43.07476059
v -65.01766294 -230.26239872 -28.00175920
v -22.48669975 -239.59760368 -43.28228161
v -68.88312846 -230.56992888 -24.05000292
v -67.55057722 -234.38723385 -26.04621835
v -23.52257445 -242.79080331 -42.63917729
v -69.56458092 -234.42277312 -22.04694785
v -71.57599926 -230.91772199 -19.25659738
v -74.94197786 -231.98406398 -15.96789993
v -73.07059318 -232.65385628 -18.97254214
v -75.54277033 -235.78332365 -18.51434819
v -23.90218154 -246.12858891 -43.27601939
v -71.82563841 -236.05439067 -19.80390586
v -77.84380764 -239.77112770 -16.48063585
v -64.93597478 -238.38305473 -29.53889966
v -65.93634188 -239.45686221 -28.47107314
v -73.88233393 -237.38443851 -19.19750497
v -27.90268697 -243.46326292 -42.88103431
v -74.42571223 -240.01844227 -20.23249678
v -76.22320950 -241.94350839 -18.91154423
v -62.80975789 -243.74397099 -32.96472877
v -64.68435377 -241.79777503 -30.64738773
v -77.93004811 -244.51959133 -18.67165975
v -69.49710101 -246.18783593 -27.68078260
v -43.33501309 -248.14233184 -43.13948378
v -73.15416634 -246.39625847 -24.88027327
v -73.97145033 -248.72647226 -22.82302268
v -77.80478895 -251.34804845 -19.17406172
v -64.63543326 -251.07607245 -33.26883540
v -66.48124009 -251.05205178 -30.46506457
v -81.16105199 -251.12244487 -15.37416317
v -60.34510955 -251.45253539 -36.65865585
v -70.62228024 -252.56830454 -28.74946035
v -76.66654885 -255.04830480 -22.44349755
v -81.11706376 -256.25938177 -17.26767607
v -86.51211113 -256.87047839 -14.66518641
v -62.75709718 -252.85130739 -35.03217548
v -71.63125277 -250.38123131 -25.19208565
v -66.78558141 -253.25986743 -31.65392578
v -86.54578775 -259.46038961 -16.21956937
v 18.16433296 -101.64269060 -34.01267901
v -73.69928062 -256.53403997 -26.98575705
v -80.56300133 -261.81387901 -23.30662124
v -77.93175429 -257.17011094 -24.60682951
v -59.45467576 -264.16626573 -35.37497297
v -57.57321790 -262.72135973 -38.17655146
v -56.87209964 -260.51455736 -38.09450194
v -62.21763790 -265.48945904 -35.58668867
v -70.27480006 -262.37860322 -31.29898384
v -68.14327836 -262.37109303 -32.27628395
v -76.45277679 -261.33719087 -27.22208947
v -54.08160761 -267.41805673 -38.82297128
v -54.91904914 -264.79282975 -39.12504390
v -57.82296509 -265.31961560 -36.49782389
v -56.50003999 -265.36503434 -37.82623634
v -65.54685533 -266.82859659 -33.81672129
v -72.86485285 -266.66104794 -30.54152429
v -79.78513837 -263.65125179 -24.24851991
v -89.38999474 -269.67763901 -16.97483659
v -52.39590257 -267.34092832 -39.68629614
v -53.64028364 -269.47745681 -38.61010447
v -57.42863566 -267.25962758 -37.79397532
v -78.14475894 -270.23458481 -27.47344039
v -80.21144569 -271.19445801 -25.78594536
v -95.04508227 -269.03507113 -13.59301247
v -71.79459929 -269.60241795 -31.26955032
v -81.97080344 -270.36777139 -22.84366451
v -56.35144934 -270.59367299 -37.38709539
v -82.72438496 -274.82858300 -24.62138049
v -81.33753389 -274.92353320 -26.32811666
v -67.43980199 -274.35120940 -34.16695818
v -69.30761784 -273.65016937 -33.21146965
v -62.07516789 -275.03150702 -36.17218882
v -72.92758673 -274.63349700 -31.64990246
v -78.23780924 -276.19978786 -29.08171900
v -81.26436174 -276.76808834 -27.27391012
v -84.81612056 -276.50222182 -25.74584633
v -75.15953481 -278.37556601 -31.82003647
v -90.69422632 -280.79980612 -27.73475647
v -92.43573993 -281.72385693 -27.22370625
v -68.65011156 -282.80597925 -35.64305604
v -52.71172896 -290.58170319 -44.17434707
v -52.89635062 -289.75600004 -43.31591353
v -53.61773819 -289.76878524 -44.21721399
v -54.47592214 -288.01953793 -43.07619855
v -93.92502904 -284.74715352 -45.19898444
v -94.54733878 -284.85715389 -43.62426698
v -63.12527508 -287.62510419 -48.48422855
v -75.14850795 -286.61715984 -48.74490947
v -83.06787163 -286.27812862 -47.35422879
v -52.65551060 -291.94703698 -51.87358707
v -56.02988973 -289.79173303 -50.01373589
v -51.31973326 -292.83595085 -51.66405812
v 38.69819641 10.30146610 -19.85722035
v -56.74011633 -285.92216969 -54.13505062
v -56.63578957 -286.75886989 -55.83585799
v -55.32890558 -288.94472122 -54.00614068
v -78.44987512 -284.83814001 -51.46851391
v -85.30504256 -285.93257070 -49.72913861
v -86.82648093 -283.96946192 -54.94845659
v -37.22449020 -299.38954115 -57.40952864
v -60.78206003 -282.02360868 -58.83761868
v -40.04526138 -299.83446002 -54.66420576
v -46.85056582 -295.94919086 -53.46072093
v -58.64032358 -284.37525034 -53.85418236
v -90.67975730 -282.17801452 -56.78908527
v -56.78615719 -287.63824701 -50.44989660
v -76.52582228 -283.83016586 -54.53727767
v -81.40682429 -285.81890464 -51.81036144
v -64.39593434 -285.68059206 -51.00939795
v -98.26438874 -282.61432052 -49.02903363
v -103.01937908 -281.01944923 -48.10176417
v -106.14415258 -281.38008714 -42.77977720
v -52.66671628 -292.28433967 -47.52987251
v -52.03578249 -292.20336676 -44.60202530
v -52.40399018 -291.04799032 -44.09319535
v -99.36414659 -283.53065252 -45.17605528
v -109.57888514 -280.56877851 -41.12232104
v -112.37370968 -279.36637402 -39.08478841
v -116.96375906 -277.19095349 -38.81720081
v -114.16776478 -278.93325686 -38.34894672
v -115.35298079 -277.38699317 -35.33317894
v -114.19983208 -279.30447459 -36.36027128
v -22.22670242 -212.35989034 -36.22698411
v -19.29713413 -214.94057775 -37.91210428
v -16.37751050 -213.04172277 -37.33225912
v -23.84791151 -214.58968520 -37.80638054
v -25.41017719 -215.31109512 -38.42556477
v -13.88908550 -209.64244008 -36.10198945
v -11.37070358 -217.00176597 -37.38494962
v -10.99967025 -210.22182703 -36.20208055
v -12.23007496 -204.83145118 -34.44194049
v -20.91568336 -211.10260487 -35.26565433
v -24.26140755 -218.29079092 -37.89970279
v -21.52512409 -206.89254999 -34.91938859
v -24.21446703 -209.72526073 -34.84859318
v -117.22405255 -276.41883492 -36.39391810
v -116.80779606 -276.18491650 -34.09787640
v -121.87208235 -272.59436250 -33.49089250
v -17.24360138 -205.90993762 -35.04828736
v -15.59420768 -203.47672701 -33.79716724
v -25.15898831 -207.26984739 -33.44127163
v -27.53253840 -203.58358324 -33.59456360
v -29.49164435 -208.36153626 -34.51260179
v -118.53297800 -275.27147532 -31.79901838
v -19.99667659 -202.47521996 -33.76642615
v -17.23095961 -199.47409630 -32.85402432
v -24.82112125 -200.82774758 -33.16941112
v -24.92279932 -204.26726341 -34.59348157
v -111.76244915 -278.91486883 -30.16296029
v -110.81320047 -279.93351221 -30.76105192
v -31.45520389 -225.81003606 -60.64225733
v -13.07846140 -195.85646689 -30.86103685
v -15.33449534 -197.40140438 -32.27864578
v -13.64374999 -190.36370516 -29.47847731
v -110.56950688 -278.00351381 -27.30659023
v -110.68589985 -278.81491184 -29.21069227
v -115.99575728 -275.99817514 -29.60752510
v -34.47787464 -194.02424991 -29.28849682
v -116.20219052 -275.05835891 -21.66178450
v -118.25163662 -276.02839470 -23.72271754
v -118.97762865 -278.60853076 -22.87096530
v -118.52166057 -277.83241868 -22.50588499
v -121.18972838 -278.82620692 -22.58699760
v -121.31788582 -279.54441309 -23.83502014
v -118.58520657 -277.44817734 -26.12477168
v -115.34390599 -275.17843246 -18.96788180
v -116.44984782 -275.80684423 -20.20435035
v -117.20359325 -276.44327283 -20.93597874
v -117.62561649 -276.38426423 -22.40014635
v -120.28840184 -276.49593353 -21.68829739
v -117.37906933 -276.36685967 -19.92265694
v -117.01551080 -275.87530017 -16.91221260
v -121.99574709 -274.95232224 -14.64281976
v -89.24082667 -261.61560416 -8.89826100
v -92.67513454 -259.19035077 -6.98152743
v -119.90921199 -263.27860355 -9.97418910
v -119.01296675 -264.86751437 -8.82342737
v -98.26689214 -257.26395845 -2.20512389
v -93.64584833 -257.29757547 -2.87885335
v -108.71586204 -266.16618037 -4.10506316
v -113.77939582 -265.51240683 -4.24183253
v -114.20677602 -263.98816705 -4.06524027
v -95.43991089 -252.19213963 -0.29276419
v -99.26616400 -251.68675184 -0.43206685
v -100.52751005 -255.63949347 -0.12746202
v -92.88900346 -252.98091769 -2.54077651
v -92.43807942 -249.22862649 -1.18021318
v -85.77182889 -258.99809599 -11.20860036
v -86.51248366 -261.32544875 -13.28926440
v -99.10875559 -277.18994021 -22.30532840
v -21.62693627 -189.48908150 -28.85861136
v -16.48670994 -186.81982160 -28.69034000
v -18.99131760 -185.58305502 -28.34305167
v -23.66674319 -184.64326859 -26.89332701
v -25.61723627 -182.67951906 -26.19862370
v -28.15304697 -185.76727808 -26.19144507
v -18.85310933 -182.96761811 -27.21862495
v -25.98936856 -187.55148351 -28.49137224
v -30.89542314 -193.13620031 -30.06492555
v -26.68698877 -190.94637036 -29.60587479
v -30.18881008 -190.18068910 -28.26678567
v -26.25174448 -198.16669822 -31.97955340
v -0.92424359 -203.30066979 -34.43015739
v -3.25296540 -201.52960718 -31.85156360
v -5.71012404 -202.15363801 -33.87704492
v -5.69754792 -190.36439061 -30.09240516
v -7.10712699 -195.76539099 -31.33986518
v -8.07513855 -198.28501344 -32.59048983
v -10.15578117 -187.19014525 -29.13198061
v -8.53047054 -189.43017721 -29.52889726
v -6.82502287 -205.47203720 -34.79747847
v -3.78755876 -204.95817065 -32.31739998
v -15.94713517 -218.79678965 -37.77928650
v -79.94707674 -285.89263558 -48.79024997
v -81.98143542 -286.35603189 -49.48347434
v -78.32264155 -284.60973501 -53.38767916
v -57.72916973 -285.77548265 -52.21789703
v -65.34830481 -286.09222174 -51.44662410
v 38.47112134 45.11417449 -19.10263114
v -11.04946528 -222.66900539 -38.73135149
v -11.03626564 -220.72492540 -37.58226708
v -12.61554752 -218.97406876 -38.60563040
v -24.61242676 -223.70766103 -39.02358562
v -22.55038917 -224.69614446 -39.15395960
v -20.76681890 -222.01380134 -38.98618743
v -25.95879138 -221.47698700 -38.32424432
v 1.28657662 -204.66141403 -34.73869339
v 0.03182963 -205.70924878 -35.16536579
v -1.51173095 -206.92729950 -34.81880948
v -0.93952718 -210.69772542 -35.23928672
v -5.44085959 -211.13406122 -34.65507925
v -5.48118912 -215.58362246 -37.81164810
v 3.56069184 -215.95145762 -38.89880329
v -1.86628988 -213.28599751 -36.51341423
v -8.89785215 -207.78109133 -35.54441035
v -7.16966251 -213.36667240 -36.98850423
v -7.40580633 -218.46358478 -37.93531284
v -19.24352348 -218.74542534 -38.69589791
v -31.68008476 -214.86587822 -37.03423962
v -36.22378409 -217.65798330 -36.93250567
v 1.39931228 -196.93274796 -33.01373497
v -22.34495431 -199.59254563 -32.02391043
v -40.45615345 -208.90705287 -33.23464841
v -31.69479966 -201.51787996 -31.47513792
v -31.35382757 -196.64922357 -31.17035516
v -22.95160666 -195.49813867 -31.41139820
v -22.74031751 -184.84486639 -26.59009770
v -42.50709340 -200.14856756 -29.56115082
v -85.47564596 -273.19756150 -22.43751474
v -115.70751667 -275.97102523 -29.87741120
v -111.26000434 -279.05461192 -31.81907907
v -112.92558163 -277.96238661 -32.88683668
v -110.86429656 -279.44135666 -32.21182153
v -114.75708336 -276.87910199 -32.73154050
v -115.03292620 -277.09022164 -33.63539651
v -64.53757733 -219.11726892 -22.07754552
v -69.99363750 -258.93321633 -29.66194972
v -71.31846249 -258.31201673 -28.83428521
v -36.13223881 -220.24998069 -37.99785674
v -36.80510446 -222.95372188 -38.78391907
v -57.49896541 -285.73131561 -49.75708574
v -60.76047197 -282.41330385 -50.78115687
v -62.62441725 -281.46213293 -55.72352186
v -17.04818942 -227.42028534 -39.59273919
v -0.57749363 -194.31456923 -31.71036392
v -13.01830541 -225.50033033 -39.94178399
v -14.38832376 -230.22940755 -40.68817943
v -11.40368171 -229.45912182 -39.94812444
v -8.66941083 -225.77565908 -39.74722326
v -5.85547416 -221.63611650 -38.98428008
v -11.77149359 -227.74134576 -39.81719166
v -10.39963495 -232.23391175 -40.76500237
v -12.61416264 -235.85790396 -41.97657853
v 5.06777922 -198.15129042 -33.82865712
v -5.25511708 -228.01284492 -40.70438817
v -20.29747330 -276.23891830 -45.72055489
v 3.23816692 -207.37627149 -35.82082689
v -4.64051729 -233.49362612 -41.84205085
v -13.67989741 -239.55777287 -42.39134118
v -9.99434385 -238.24347556 -42.08883643
v 3.60228913 -210.38286388 -36.08902171
v 2.95030698 -211.58361435 -36.95658967
v 2.10790290 -218.72732043 -39.61420059
v -2.22352264 -216.72967076 -38.33898529
v -3.91924847 -231.89316690 -41.69817269
v -5.19072218 -235.64237356 -41.61187634
v -7.32911378 -239.48834836 -42.37448797
v 7.55484728 -197.80039787 -34.29760411
v 6.34216797 -206.55511320 -36.15782782
v 2.86039943 -217.79289842 -39.41309452
v 0.53333491 -224.08814728 -40.34031555
v 0.47718568 -225.47800839 -40.73787481
v -0.14282040 -227.41401196 -41.06652737
v -1.62724208 -231.30610585 -41.18429497
v -8.33457056 -186.55747175 -29.09682877
v -12.39062008 -186.57338619 -28.84889767
v -66.44072384 -281.56536818 -57.16357008
v -30.80254421 -185.00594795 -27.00627036
v -69.03823465 -237.43380606 -25.66008642
v -67.36547500 -220.87411582 -19.38243397
v -67.10422039 -218.34932268 -18.73684861
v -68.37266684 -219.72762048 -17.25469530
v -68.40356439 -217.36268699 -16.79050177
v -85.02660692 -263.58267665 -18.95342581
v -73.83201271 -217.34860539 -10.06475557
v -77.45016366 -236.48579419 -14.13729601
v -76.61201060 -229.69174385 -13.12164869
v -83.59465748 -247.70654738 -10.82533598
v -85.37068963 -251.75505877 -9.75025538
v -82.53702521 -240.30835927 -13.01870868
v -79.94080335 -235.60893536 -11.22602168
v -73.73689115 -213.57893944 -8.81423987
v -77.52099633 -219.12778914 -9.92137101
v -75.69304854 -220.54074705 -11.51431352
v -78.73617858 -224.21962023 -9.93843656
v -81.90757036 -223.10088575 -8.02099053
v -81.31017536 -232.74804652 -7.22346595
v -87.48047799 -250.23251772 -5.43573918
v -87.37913519 -256.11495972 -8.57250858
v -84.79911834 -242.95444787 -7.04412488
v -83.98946375 -247.18602002 -10.26419178
v -78.20308954 -216.50435030 -7.12799933
v -81.43888414 -220.07673979 -7.69990450
v -83.31376314 -239.32540417 -6.94751972
v -84.18945968 -234.37662423 -6.12564199
v -85.60375869 -232.48369992 -6.19899994
v -86.12497151 -238.08570206 -3.48833180
v -87.27447689 -243.94150078 -3.82132200
v -118.74359101 -276.37949586 -23.49089459
v -119.85389888 -278.25200558 -24.23582412
v -88.76432478 -233.88025165 -4.16235486
v -86.60818636 -231.80373013 -4.68178932
v -88.54587376 -239.87920582 -3.10332188
v -89.71688151 -246.64150178 -2.81331595
v -95.59076279 -258.85337591 -5.29772276
v -116.17891490 -276.34996176 -19.52856593
v -85.23029834 -230.97997904 -2.77079525
v -119.24252659 -277.39930153 -18.41437444
v -123.69632721 -278.07024121 -22.39833213
v -94.82025355 -244.71075833 0.51821681
v -91.40267968 -242.36239493 -1.15946354
v -94.43244338 -230.46001792 -1.80597487
v -95.59049457 -241.27572775 -2.31576734
v -96.85239941 -246.83882296 0.37242152
v -97.84755111 -248.10051918 1.09683012
v -97.50103205 -240.54707587 -0.19193676
v -97.99111634 -244.35314536 0.18142935
v -120.89481205 -264.21186328 -10.97070053
v -121.19412422 -265.87241888 -11.44018956
v -117.31995642 -255.94520569 -5.44940587
v -117.59934574 -259.89878178 -5.45440335
v -116.33272469 -262.56540418 -5.87841775
v -90.07849544 -226.08456016 -1.94800203
v -85.62862873 -227.54025459 -3.47493589
v -117.04279482 -265.31544328 -7.28686433
v -82.33746886 -228.20286453 -4.03172988
v -91.17964655 -256.92319870 -4.97495010
v -90.01674503 -251.49032474 -3.32335988
v -117.99256504 -276.39052272 -20.79744078
v -120.37863582 -277.21649408 -19.78844404
v -80.11332899 -226.88154876 -7.33773736
v -81.95339888 -246.45385146 -12.73270231
v -79.91791517 -246.26681209 -15.51064290
v -79.97059077 -248.60115349 -15.75081795
v -84.02809501 -254.93490696 -12.74902467
v -71.34613395 -203.42260599 -9.02799703
v -76.67198777 -213.24750781 -7.14712776
v -15.86490870 -288.40944171 -65.96188992
v -70.32962143 -200.78578591 -9.48265195
v -81.77000284 -226.40000284 -4.63999994
v -79.11902666 -214.60299194 -6.03431417
v -85.42775363 -221.62529826 -5.47097437
v -83.72060210 -223.27853739 -5.68191800
v -93.74358505 -234.55223441 -4.21969173
v -91.77780151 -226.89545155 -2.73202453
v -99.32637215 -242.27084219 -0.25636808
v -100.42831302 -244.41516399 0.71532797
v -97.48811275 -235.18384993 -0.83729968
v -99.27798808 -238.99741471 0.44290707
v -98.77404571 -234.13667083 -0.79879269
v -102.67578065 -245.60089409 0.73233375
v -101.76692158 -242.76076257 0.27495972
v -116.68939143 -255.07625937 -5.04184421
v 14.84767813 98.71724248 -13.22755683
v 16.79881662 105.53852469 -12.99442444
v 18.51593517 106.07000440 -13.95176444
v 15.48795495 103.06736082 -12.18651608
v 17.87680201 109.16208476 -12.86211796
v 16.98442921 107.85615444 -12.74115685
v 15.64973965 107.99409449 -11.88129559
v 17.00183749 111.40926927 -11.70445047
v 16.52820408 109.24804211 -11.97509840
v 17.71357283 115.24926871 -10.26733499
v 17.79593341 118.24376136 -8.15015472
v 21.04121633 142.06273854 -4.45074588
v 23.61638099 189.14464116 10.11605654
v 22.49246091 152.99108624 -0.00559284
v 19.79820989 153.99052203 0.41303760
v 26.87972970 157.54005313 2.70889117
v 24.00109544 155.56699038 1.61865691
v 27.27778256 161.77242994 8.11991096
v 27.74805762 159.17569399 4.57118079
v 24.37982522 161.15166247 8.71107448
v 20.92348039 160.03459692 6.39187591
v 24.73375574 163.75035048 10.97572315
v -31.80102259 187.58811057 -13.31762504
v -35.32098234 187.45310605 -10.50291769
v -47.58106917 188.23832273 -3.88331898
v -12.97386084 201.97704434 -19.35685240
v -11.12422254 203.73748243 -18.90864596
v -19.62584816 208.87194574 -17.80786365
v -14.98602517 208.30164850 -18.44507642
v -53.15604061 208.63351226 10.25480311
v -7.48370541 205.39970696 -18.01301911
v -6.77317288 208.39881897 -17.55112968
v -13.30719888 210.58115363 -18.28062721
v -17.20481180 211.40210330 -18.10100675
v -4.21708915 212.59847283 -16.57151990
v -1.65850308 216.90216660 -15.58077149
v 0.48783069 210.69225669 -15.11214860
v -8.97325575 213.95072341 -17.66126603
v -12.88100425 213.98679912 -18.13253760
v -15.21551330 213.56116235 -17.71233417
v 13.99726886 208.96057785 -7.12489663
v 5.72395651 212.98985183 -12.52650376
v -14.27566260 220.11689842 -17.86983758
v -17.57906750 215.59405327 -17.60646701
v -18.69814470 220.06538510 -17.35251024
v 8.68734252 213.32083642 -10.91087144
v 11.06918417 211.17097139 -10.01535263
v 19.44971643 209.19626951 -5.64043876
v 16.44633710 208.41552317 -6.16280502
v 18.08686182 210.34958959 -4.83823381
v 15.53099602 209.79748666 -6.16731727
v 18.26724596 212.49379218 -5.52116893
v -6.71233423 217.70521998 -17.11428165
v -6.71592215 223.64506125 -16.79541729
v -15.06484952 225.43828189 -17.16836356
v -18.15683395 226.35042667 -16.85991138
v 2.70714052 220.79561651 -13.78821302
v -8.99777375 224.47992861 -17.03396626
v 16.86010696 216.76807106 -6.19203970
v 17.57271588 217.97022223 -5.60090551
v 18.73587444 217.13067591 -4.49592900
v 4.62495256 222.95306623 -12.87090499
v 1.64156326 226.53236985 -13.86678033
v -4.74669412 224.83813763 -16.39504172
v -7.94244371 228.38805616 -16.97969623
v 3.43854725 227.06188262 -13.23382463
v -49.62572083 229.01386023 5.57738449
v 21.04137093 217.64984727 -3.33172712
v 21.27204835 220.14077008 -3.39201535
v 22.78603986 219.91328895 -4.72998526
v 21.19999938 216.64999425 -2.73000170
v 21.51015028 215.11240304 -2.13867240
v 19.79578473 216.30822122 -3.46520706
v 19.82002519 217.36089885 -3.13432352
v 15.62234107 222.33274579 -6.97786594
v 19.78023537 221.02586925 -4.22684848
v -8.42740014 231.06317222 -16.92721248
v -5.01216436 231.36632144 -16.16897061
v -6.03507599 228.31468284 -16.39683172
v -8.55230726 233.48261416 -16.70997217
v -12.07838114 234.30171609 -17.00560749
v -5.43075288 236.45457625 -16.19781367
v -16.85370132 238.76342177 -17.20330305
v -16.24003984 233.42646658 -17.05775224
v 23.37714471 223.60746562 -3.60125513
v 11.40653808 229.39743102 -9.10625514
v 8.00789893 231.11586273 -10.97666100
v 20.45375481 223.92064333 -3.88943544
v 18.42268556 225.93197227 -5.59436530
v 21.42973430 226.77060962 -3.68435192
v 1.66799955 233.66786540 -13.69750686
v 6.65850518 233.80877078 -11.25336066
v -8.34611524 238.44261467 -16.58820920
v 23.34859781 226.30891204 -2.97089806
v 26.00647323 226.84979439 -3.74985184
v 15.43897111 228.27503085 -7.25793187
v 17.68340357 229.25856709 -6.52630068
v 10.18284447 233.45166445 -10.26259363
v -14.78953939 244.20182407 -16.86190441
v 20.69644816 228.83489728 -4.67906101
v 19.04043183 230.77629507 -5.91299217
v 12.23746035 234.18667912 -9.32270195
v -2.25478900 239.98452723 -14.81919270
v -20.04297450 244.74735558 -16.84493013
v -20.61459608 241.75931513 -16.68032818
v -23.82090315 241.59152806 -15.94153978
v 5.25867427 236.22910678 -11.97861787
v -6.85946876 243.45619977 -15.92746004
v -10.80189180 242.01995134 -16.58710651
v -11.54402737 244.06100810 -16.44606143
v -22.32949436 246.75178528 -16.51390456
v -55.04550785 249.56774712 12.15821132
v -52.84200609 248.62860143 8.99761356
v 26.12016723 228.99150848 -1.27335207
v 27.57871896 230.75266182 -3.60809150
v 26.35302953 230.79399765 -1.25831366
v 22.81742729 231.92927241 -4.49010404
v 20.71836777 232.67810047 -5.41273365
v -10.06099116 245.40036917 -16.69992134
v -18.98823865 247.67394364 -16.83706231
v 28.20182592 232.78437555 -3.42414482
v 27.95083262 231.44182563 -4.89960890
v 23.00399914 235.62173545 -4.00782144
v 23.43999967 232.97999799 -4.34999913
v 4.15278599 244.26253140 -12.13568728
v 5.54242264 240.97816646 -11.75827906
v -14.08901159 247.11288512 -16.80759341
v -10.16803645 248.60595167 -16.14502072
v -15.57448972 247.64899909 -17.36433804
v -15.46599902 245.82608044 -16.72112197
v -23.22293073 250.14880300 -16.36473089
v 21.17927745 236.54757440 -5.41307498
v 21.79391123 234.93525386 -4.85043554
v -16.55416936 249.68393147 -16.77475497
v -23.48677628 253.29375267 -15.58382530
v 26.30778216 237.52166331 -5.63046569
v 26.04657784 235.59047282 -4.42911172
v 21.25705779 239.13896084 -5.80485258
v 23.47001806 238.36548626 -5.02637262
v 8.67300853 244.04570460 -11.09529845
v -21.08765207 251.61972642 -16.27419889
v 20.30254155 241.78285897 -5.95920812
v 17.40531437 238.87877166 -7.34372204
v -0.28319281 253.26657295 -12.74911780
v 5.85675659 248.19561839 -12.29833998
v 1.89986965 250.04407763 -12.83553988
v -9.29233804 252.91869044 -14.48883675
v -5.63678192 252.31000781 -13.73023167
v -14.80335835 254.05186415 -14.58562445
v -18.73430237 256.14982843 -14.94104974
v -17.08152518 255.22595644 -15.06259572
v -24.54308793 257.14591146 -15.49370214
v -40.03654420 257.04512000 -7.61602819
v -35.42558104 257.16134906 -10.99406742
v -42.01420024 261.86901331 -6.21770881
v -44.46473345 257.16066360 -2.95410817
v -2.27318588 250.88828802 -13.64256442
v -22.53491990 256.18356466 -16.11742005
v -21.94449306 257.58376718 -15.17177466
v 7.04250345 250.13324618 -11.85470540
v 4.05073678 250.67850947 -12.58580852
v -5.78037975 254.75740433 -11.61840186
v -36.80372611 261.85125113 -9.92232561
v -38.44216093 260.12244821 -9.45227966
v -33.65037963 260.92353463 -10.72204858
v 13.04438710 249.12230670 -10.04131325
v 10.44226624 253.44464183 -10.90334821
v 6.45183912 253.73318791 -11.55261323
v 5.11803059 254.87211347 -11.44020259
v 4.30406956 254.01577353 -12.41921820
v -3.05747963 254.76109982 -12.12539710
v -31.37392923 260.91933250 -9.49520245
v -31.57613426 259.51957703 -11.68225333
v -37.46094555 263.47532868 -7.64545891
v 1.48172455 254.58115339 -12.06141710
v -3.08503117 256.00877404 -10.03250480
v -30.11692874 263.59602809 -8.03382415
v -27.56648324 261.80568337 -9.23495740
v -34.45952758 262.81705499 -9.28760786
v 29.60076928 246.23967707 -7.57803163
v 28.73823978 244.90332603 -7.08623417
v 27.03304030 248.63132834 -6.42415695
v -0.99458382 256.22835755 -9.69996396
v -3.38370702 257.54916668 -6.91464264
v -9.86101478 255.90533018 -9.98868793
v -32.88041055 263.71097565 -8.45608488
v -34.01227295 264.52261209 -7.26402411
v 13.67847156 254.99710441 -9.11695976
v 9.28864256 256.04337454 -10.31028293
v -8.83814041 260.05819440 -4.63319570
v -5.81241772 257.74970651 -6.10231422
v -27.05021948 262.83112168 -7.15573132
v -26.00673400 262.37416267 -8.54308903
v -32.35109895 267.66702533 -3.70516372
v -28.19873765 263.81996274 -6.20342838
v -44.83617842 265.15740156 -2.94670742
v -47.01283202 264.38927650 -1.08255551
v -46.11309618 267.44633913 -1.92929327
v 15.92992246 252.34386325 -7.47737754
v 19.97134089 249.07207489 -6.47078082
v 17.72667654 249.59018826 -7.88141694
v 17.25097746 252.82365084 -5.62245306
v 15.02541266 251.08748674 -9.30664316
v -12.70312723 259.84093547 -5.69711113
v -19.50529404 263.17873597 -4.91924258
v -20.70541680 260.48800349 -7.56510720
v -23.01022038 262.36635447 -7.63528841
v -25.32979846 264.57449794 -5.19083487
v -36.85664013 266.25883579 -5.34867076
v -33.09607133 266.05233550 -5.52504230
v -41.78608209 268.55036616 -2.28582160
v -38.96612301 268.04524660 -2.77810963
v -42.80509055 268.34625006 -2.63097230
v 25.37713200 251.70624256 -5.77153219
v 24.48970266 248.23859334 -6.75882678
v 20.78173310 251.65909529 -6.53865887
v 20.91043629 253.50588560 -5.31112170
v 10.76047122 257.07015395 -9.39754862
v 2.30265944 256.89959526 -9.03851259
v 2.64362618 258.98250937 -6.99823024
v 5.28784003 258.70126486 -7.88025931
v -0.49307587 257.37413764 -7.69368839
v -0.33383089 259.79751348 -5.46896737
v -5.74686332 261.56839728 -3.91226262
v -16.49076678 259.67898965 -7.19042262
v -16.99944958 261.87840104 -5.03203366
v -34.55321491 267.46046543 -4.24509915
v -36.56577319 267.76561141 -3.42556625
v -43.97354648 269.50460672 -0.80825842
v 32.68963471 249.03604388 -3.88650876
v 32.00593963 247.87180126 -4.74536419
v 31.83397278 252.47281790 -3.62806884
v -2.99999956 261.13277674 -4.46102861
v -12.76760735 265.21429420 -3.15617258
v -20.94062977 265.73154330 -2.91896798
v -35.51607206 270.72203159 1.16589735
v -40.05168378 269.59612966 -2.61300872
v -41.33601859 270.23020387 -1.25004549
v -47.40173370 268.95800233 -0.11533655
v -44.64266449 272.00919390 2.09187530
v 22.50561491 253.65361571 -6.00353908
v 25.32979846 253.81326675 -4.60353307
v 21.62398770 254.87133861 -4.39789006
v 10.46367176 259.34189558 -7.54450308
v 7.40036136 258.92627239 -8.60434864
v 8.10654927 261.39587164 -6.48166332
v 6.93270797 261.01171970 -7.98269268
v 4.46929596 260.33148170 -6.53215405
v 0.20166735 263.29505444 -3.76280886
v 3.90881207 261.89330220 -5.49072353
v -5.52070839 264.23817873 -2.94777402
v -15.36000147 265.76548815 -1.59929192
v -28.05170231 269.19096708 -0.50815276
v -22.28086628 268.73734593 -0.80755260
v -27.69469097 267.22612977 -3.07764020
v -39.09185901 272.47458696 2.42769113
v -38.72213885 270.13090253 -0.49771986
v 27.12527849 253.56411934 -4.62945504
v 30.85099347 256.06095791 -4.32489254
v 5.38926711 263.22168112 -4.64067794
v 5.69612393 261.54914498 -5.89315733
v -25.88231675 271.29438519 0.77039335
v -43.23667660 273.01496267 2.52569839
v -44.86752301 273.33554626 3.71827953
v 7.99484272 263.47282529 -4.52671759
v 11.15530729 261.09227538 -4.18955367
v 10.35493426 260.41051745 -6.18185801
v -0.17217493 265.77460766 -1.72160286
v 3.26558808 265.34065604 -3.28402175
v -32.41384402 272.89703488 2.63081095
v -28.79528888 271.06505632 0.82779507
v -30.99121712 269.63821054 0.04343886
v 34.92663801 256.54146075 -3.55431112
v 33.15921128 254.29850817 -3.64933303
v 33.19136053 256.98855519 -3.31831980
v 19.23018508 259.27796960 -1.56787690
v 17.94386096 257.32669234 -3.06629017
v 17.74255186 263.72805238 -0.78409840
v -2.30275281 265.86607099 -1.90752267
v -4.17970866 266.23070240 -1.24302856
v -6.60637533 267.52376556 -0.81300532
v -10.39319672 266.65571332 -2.07045744
v -9.85100213 269.33130622 -1.81328540
v -23.59391004 274.10122752 1.59467827
v -20.53591050 273.98929000 1.34882133
v -28.44170295 274.02290702 2.38887756
v -38.76120225 274.81305599 4.20890097
v -40.93240574 274.17945862 4.35615750
v 9.52725951 266.17926359 -4.72075678
v 10.86968556 265.70057869 -4.20212420
v 1.55341870 267.87418127 -2.01585330
v -43.37880015 276.36221051 7.40266405
v -44.56934333 276.07661486 8.21215566
v -42.19472781 275.46423674 6.68439874
v 25.06706491 261.52828336 -0.44650867
v 27.51520276 259.78708267 -0.24218757
v 25.90313181 257.97504187 -1.11439358
v -3.04446020 271.22864127 -0.84864465
v 0.42636762 269.75041628 -1.80209382
v -6.08646777 271.97757363 -0.21486936
v -41.37929156 280.07838130 6.92813611
v 35.57520360 258.46105814 -0.63731929
v 33.22510049 261.18081808 1.09365117
v 36.32994741 262.30496168 1.98697066
v 5.36199193 267.52468944 -2.86626094
v 3.65836523 272.76754379 0.45993258
v -22.08023891 278.08406949 2.90586869
v 28.54908630 261.19264960 1.02063059
v 30.63766845 263.66391778 1.54881494
v -9.88434255 273.43273163 -0.04986441
v -13.94011453 268.43947172 -1.64993678
v -13.57960142 276.83848143 2.49065831
v -28.08624320 277.08047628 2.93495529
v -26.13562718 279.78506684 4.08022245
v -30.92807904 281.17674589 4.43220092
v -34.40203890 281.98364377 4.64662025
v -34.93091092 277.50432491 3.57498229
v -37.78409213 282.87863731 5.55598689
v 39.61182013 260.64312458 1.36636978
v 41.90252721 261.06050611 1.59968005
v 17.26000197 268.09009910 0.88537741
v 19.77279037 270.32899857 0.93766866
v 21.20577917 267.05414057 0.30272783
v 17.07327552 265.04373550 -0.13821507
v -2.09031999 277.51460671 2.35719560
v 0.30868192 273.09322357 0.00386988
v 15.86912945 270.78068256 -0.65925298
v -10.98038908 278.40304375 2.56764051
v -6.97994325 277.33090520 2.69610505
v -32.40328282 285.85463762 6.29857229
v -36.67128086 286.86141968 6.56401133
v 8.99823476 276.35681629 1.07860751
v 8.91035236 272.86127210 -0.91144966
v 6.82045054 275.68247914 1.57718174
v -9.92483832 281.39480948 3.43816658
v -17.63728634 278.83794904 3.26998532
v -19.76375841 284.37364101 4.38789651
v -15.46561625 282.95430541 4.06748941
v -41.12244770 289.58064318 8.80635064
v -42.98964515 285.32665968 8.08084290
v 42.10969806 266.39544964 3.45814927
v 45.24947703 264.00265098 1.90301321
v 44.13464293 262.08403707 1.71743287
v 38.30390051 265.13069868 2.63215695
v 38.55849802 270.01470327 3.99880810
v 34.03434902 267.60673523 3.18676676
v 25.55763163 270.40782571 1.04283402
v 20.43376677 271.61157131 1.57458778
v 23.07455614 272.94594049 2.12557474
v 18.05942319 274.56521988 1.94084668
v 17.13280380 273.39157462 0.05394462
v 15.78787901 275.97165108 0.54196484
v 30.74545227 268.25225353 1.42360921
v 30.34717403 270.93422413 1.48627406
v 27.49606781 269.24133301 0.44182673
v 26.55653097 274.57505465 3.12477024
v 10.36785077 277.60916948 1.44331984
v 13.68544810 276.86804533 0.82083867
v 9.84356459 279.57552671 2.72771413
v 6.90604467 276.96833014 3.62279196
v 6.61517726 278.16414833 5.05435606
v -26.29448660 288.14896941 5.65018225
v 41.87321663 269.36155558 4.60377010
v 32.51529858 275.94763041 2.66899657
v 14.07123543 279.34816480 3.14283348
v 15.34225419 277.21017599 2.40018428
v 3.38606141 278.85627747 3.84184252
v 2.25736923 281.39546514 4.94634081
v 4.01196023 281.49437904 5.60693583
v 1.94636255 279.07115221 2.98497896
v -13.71558663 287.39678860 5.27192513
v -32.52193704 288.48099709 7.45902769
v -29.19317409 291.19822383 6.60937093
v -29.46766093 287.90757060 5.83756110
v 35.97218916 271.69248462 3.56584671
v 32.47104958 272.06081152 1.99090247
v 34.63474661 275.31951666 2.68784910
v 37.05411777 276.18303895 3.76013550
v 11.73655223 278.92544866 1.82106835
v 4.05249465 279.78014946 4.84869862
v 5.14482521 280.21371365 4.79748612
v -4.61586844 280.83941340 3.32976878
v -3.81705258 283.31452608 4.77361679
v -0.45887087 283.87212753 4.77066915
v -20.83100379 289.61911798 6.36283867
v -23.56519923 285.64700484 4.85746237
v -39.09441829 293.03383827 10.20723861
v -41.81313887 293.07395220 10.68330277
v 43.98997501 270.51365376 5.40812360
v 48.83419722 269.17797327 3.16818338
v 45.37729919 271.59759402 5.50911436
v 10.92734560 281.83680773 3.80864507
v 4.05374123 281.88082576 6.03823643
v 0.03629456 281.47119284 3.83042614
v 0.63376909 283.13675523 4.46502492
v -16.58765785 289.30017352 5.73106622
v -34.79494154 290.31950235 8.95629358
v -8.04727431 285.09393334 4.90288995
v -4.86525288 285.64292192 6.83745882
v -40.25949165 293.48516464 11.70393266
v -41.13159329 294.99956965 13.73535581
v -45.81223056 291.94906354 12.58978993
v 26.08991973 277.92954445 3.89508228
v 29.60769460 277.89208293 4.08292050
v 15.73109441 282.14183450 4.82670683
v 19.76014860 283.22955966 5.65828010
v -12.36938965 289.14448619 6.47857459
v -27.69327536 291.90793633 8.73357058
v -37.74419799 294.11926866 11.18113566
v 48.96283150 271.56221867 4.20702156
v 20.26623674 277.83641219 3.86449322
v 39.80468586 215.36894143 -7.29232980
v 40.86614028 218.43793988 -6.92934636
v 42.82142967 215.49813449 -5.26847830
v 37.64634579 218.56226027 -8.18547420
v 38.20467368 220.23680806 -8.18190724
v 24.19883199 217.37167239 -5.52312005
v 28.58755365 219.12144125 -6.04824023
v 36.81642562 217.19282866 -7.50648463
v 36.04383022 217.85475314 -7.66742742
v 35.04512087 217.71107614 -6.55254349
v 34.85395387 219.00233626 -5.39247319
v 33.33224729 219.64338422 -5.45520941
v 32.37219527 218.28784049 -5.75034460
v 32.30151162 223.68343174 -5.99047774
v 21.60738036 222.20291197 -2.72243936
v 36.05772555 219.78922188 -5.24334703
v 34.04500708 220.97502649 -5.82550094
v 27.11995877 225.32802820 -5.61884278
v 39.82958198 222.10310400 -7.87144247
v 40.81633314 222.94680774 -7.10293790
v 41.68875515 219.44288909 -6.85309339
v 37.32300922 222.10229933 -6.94996957
v 43.15679148 221.38978541 -6.53977599
v 38.06798533 223.50810468 -6.77007902
v 28.60128134 226.95322335 -5.80122229
v 26.62868984 226.88315809 -4.28645639
v 39.90725428 225.55299103 -7.15990132
v 24.45271239 229.41993177 -1.32790243
v 22.76498266 228.52171957 -3.18899541
v 42.94421151 223.58374298 -6.47877762
v 29.79226410 229.65008020 -5.94341755
v 31.48707002 227.12799907 -6.23829570
v 27.91577205 229.07501459 -5.33402292
v 42.41957888 227.56350040 -7.44595146
v 43.30295697 224.87837076 -6.42872462
v 40.12981057 227.29481757 -7.28664082
v 39.32263702 229.24663126 -6.67994888
v 35.61372682 230.77806830 -6.47858251
v 31.74747154 230.28004169 -6.13639178
v 9.26477462 238.89964819 -10.47220547
v -18.84634607 256.98596239 -12.18841411
v 41.76536202 229.18526828 -7.39362650
v 44.93627325 227.96252370 -6.15065498
v 36.98513284 232.86242783 -6.34877430
v 30.21039255 233.22205245 -5.80337550
v 33.12802687 232.12237656 -6.31565182
v 28.72856706 232.46492445 -4.93061915
v 23.72427098 234.13734138 -3.42032802
v 24.54555780 233.11993480 -2.59565585
v -12.55325042 256.31353259 -10.36686357
v 34.02146325 235.43371260 -6.29367074
v 36.87397391 236.47403717 -6.24530949
v 27.42978930 241.44557118 -6.20498601
v 28.33706327 235.62666774 -5.54665923
v 28.85232680 234.74210501 -4.30871360
v 15.68464004 245.06331980 -8.94395076
v 19.84234713 245.16475201 -6.79736491
v -23.45087007 260.93554497 -9.08303540
v -21.40285261 258.21942091 -11.84180286
v 40.47879949 236.79235578 -6.26837555
v 43.34759712 233.70952904 -6.63682958
v 21.79249935 244.73159015 -6.04564138
v 23.47422764 242.34251678 -6.21686270
v 44.59973425 236.57622933 -6.69826847
v 45.51906139 233.85302722 -6.22631377
v 37.12949157 243.23093891 -6.86837779
v 37.68103942 240.08828402 -6.57560490
v 43.05171594 240.55305123 -6.50044531
v 33.90163556 241.26227200 -6.71104947
v 5.13537647 255.75602055 -10.27373318
v 1.98670966 255.40035963 -11.43961959
v 40.90959579 244.61710453 -7.34047126
v 32.31445327 245.11383474 -6.86184084
v 28.77347358 248.25404584 -6.77751843
v 13.51858489 255.99223375 -7.20938342
v 14.90843389 255.13076782 -5.63377049
v 12.83290423 257.85887241 -6.41054893
v 54.44175377 243.47189069 -5.59911737
v 53.11717466 240.00172317 -5.50161442
v 48.70119691 242.76447296 -6.41106302
v 45.74156925 247.60881066 -7.65000703
v 48.98981377 248.58179688 -7.93303922
v 35.04137322 249.41799045 -3.19182803
v 14.25626222 258.51380825 -3.45531455
v 12.92698178 259.63723660 -3.39583796
v 14.85670544 256.74131513 -4.63764230
v 9.17001721 260.63922048 -7.14093447
v 54.64475974 248.35468829 -6.60670316
v 36.26468405 254.55382466 -3.52163846
v 22.40010165 256.75067306 -2.30663153
v 21.82173356 259.65926051 -1.46443385
v 57.38747120 248.17153811 -6.51326030
v 57.58160725 245.62075734 -5.52379712
v 46.67298868 250.65743923 -7.57530052
v 44.85208541 254.04965878 -6.64199796
v 48.50765690 252.39390135 -7.50793517
v 27.70238370 256.92176819 -3.88460397
v 14.82064184 263.59146833 -1.34315295
v 12.47117296 264.76854086 -2.57244706
v 10.93603950 263.25795054 -3.76752135
v 54.22649160 250.71263313 -7.05873920
v 52.60358378 253.01235914 -7.00795045
v 39.82756287 253.92168760 -5.71817998
v 38.39261457 255.95882535 -4.02753009
v 24.08108860 258.08030367 -0.90748305
v 13.90833594 265.56974649 -2.03350838
v 48.00443351 256.03652000 -6.49135048
v 37.58299351 257.65749812 -3.24597070
v 13.71708699 267.98006892 -2.98618595
v 8.09327047 271.07861638 -2.19137548
v 56.68301135 251.54876709 -7.14545837
v 11.36495546 271.21940255 -2.16745841
v 2.65909941 275.01168847 0.90350019
v 52.63442174 256.58705831 -5.81171690
v 43.25174913 256.51726127 -4.25890042
v 45.04374787 256.51901960 -6.21981779
v 41.30163044 256.10294938 -3.65473283
v 41.86333343 258.03661346 -2.15894077
v 31.06959909 258.67551565 -0.83846087
v 24.01372604 263.77466321 -0.70494786
v 54.11156639 256.68534636 -6.01714430
v 57.56200850 254.40511107 -6.42946362
v 28.63482200 264.29972053 0.67420246
v 26.97470784 265.51133394 -0.29117765
v 11.91480551 273.58362079 -0.84710913
v 4.82156500 274.63129163 0.92114072
v 4.06935532 277.04259753 2.41378602
v 52.87645012 258.15799832 -4.74606827
v 50.46770722 258.36512446 -5.20595955
v 46.43763229 258.54206085 -4.71764756
v 50.62438175 258.95503163 -2.54766969
v 44.77087408 259.53724980 -0.39295101
v 44.88752782 258.57558846 -2.47547263
v 25.06894059 268.05484295 0.60018111
v -6.45603798 283.51020813 3.53389094
v -11.21089887 286.16249561 5.43704489
v 46.67868093 260.51178575 -0.16584965
v 28.24967355 267.32137799 0.28000513
v 5.51223662 276.48520470 2.32048449
v 4.63440549 278.31304073 4.86058928
v 52.46721208 258.44216347 -3.65413469
v 54.92595211 258.92671943 -1.13190420
v 55.24051189 257.83303380 -2.84285890
v 50.71115121 261.77278161 1.54373958
v 32.75991231 265.73130488 3.00951232
v 21.80461772 270.32500505 0.81615453
v 56.59962073 256.40872121 -2.66091758
v 54.80559915 259.57503915 -0.28654491
v 59.18678641 258.32748413 0.39498694
v 48.59250039 261.56061888 0.66850439
v 4.68550250 278.36722136 5.81409317
v 59.79857966 255.46666980 -0.53003780
v 57.95509741 255.87442517 -1.60486926
v 55.69873005 260.80462337 1.11346354
v 53.33169550 260.96460223 1.36162993
v -0.20296637 282.74825215 5.85148530
v -1.75903458 284.63527560 7.01405201
v -15.47196135 290.72937369 8.02032556
v 54.31209505 262.80680299 1.29034882
v 51.67934299 263.67542148 2.11444544
v 48.17767814 265.18246531 2.16310262
v 46.73583806 262.34710217 0.69523952
v 2.53000041 282.15998411 8.04000255
v 2.29129661 280.89106083 7.11997086
v 0.34425937 283.21945667 8.89732968
v 1.82689726 282.14940429 9.42792371
v -6.47384999 288.55940700 9.33300983
v 45.74133456 265.46204090 2.51326687
v 55.21807075 265.14273882 1.81630231
v 51.44395307 266.17828012 1.79918460
v 23.61745201 282.47717023 5.79740899
v -8.48292839 288.34587336 11.17824670
v -9.87413432 289.72908854 9.47759394
v -11.26165036 290.71483016 12.45815866
v 38.78983110 274.14128184 4.76205908
v 16.34465158 284.24507380 6.20466750
v 10.09507757 284.88469124 5.47831459
v 7.01742480 285.48917174 7.93278869
v 59.67889726 263.49288225 2.02542357
v 57.44096637 267.45483279 2.05528364
v 53.30705270 269.18098330 2.17832159
v 42.07500443 271.30416036 5.78843383
v 34.03659910 278.47561240 2.98385369
v 9.44757275 287.98401356 7.86632765
v 1.53782242 283.88330340 12.94173393
v 0.24910789 285.35842896 13.63826729
v 2.54688598 284.84740853 11.93706691
v 41.59043729 275.17303824 5.52980322
v 63.07119876 262.64312863 1.94957806
v 65.68060070 260.15385985 2.55551771
v 62.28685006 260.26982069 3.32085812
v 4.70668357 282.58970380 8.33275449
v 3.23921605 287.54273057 12.07242534
v 2.63238582 282.57617354 10.68992633
v 1.65898469 283.10939670 13.21860962
v -1.23160554 282.14177489 14.47647717
v 60.03330648 260.27703285 2.18522619
v -13.67743127 291.10136628 13.79068103
v -15.99780098 292.38355160 12.51208317
v -13.98408972 290.80879688 10.78505907
v 4.20656661 282.17223287 8.70093144
v 5.08085405 277.55388618 4.78526950
v 43.08592901 251.67372823 -6.59035333
v 40.83006829 252.40063667 -6.53892197
v 43.27204078 254.00000811 -5.15224366
v 36.88399866 251.92299485 -3.22086783
v 24.29245040 256.08450174 -2.96653318
v -23.51838909 281.80238605 3.86691256
v 48.03463817 235.27391255 -5.79415681
v 49.04671013 238.93500865 -6.14224141
v -17.32429303 267.57311821 -1.14798103
v -33.66908059 268.80583167 -1.02676416
v -35.65634415 273.85333180 3.08614201
v 46.96801305 230.77769578 -5.62333968
v -8.80020950 263.26110959 -3.57757416
v 31.59439191 236.37488484 -6.11882098
v 43.76192391 231.99819028 -7.09335692
v 25.99835396 234.26254094 -3.74855357
v 33.66345540 228.35657001 -6.26668753
v -17.90309511 258.05133581 -9.88386571
v -24.87301826 259.16957855 -11.80996746
v -23.22186716 258.21065903 -13.64852488
v -27.42350474 261.21443510 -10.17007325
v -44.50019449 262.54227757 -3.78364744
v -42.70354658 252.56547332 -3.91523773
v -38.20948303 253.83606553 -8.31921306
v 37.07282245 214.11512792 -7.48311356
v 29.57570180 215.05312622 -6.22163014
v 34.63344648 209.94167030 -8.69592093
v 35.92721000 211.83153987 -7.84843322
v 36.88269854 209.46019888 -7.59322895
v 33.71863440 211.01729572 -6.71139313
v 33.75905752 213.31843734 -6.45038951
v 20.37972957 215.22098780 -3.67616420
v 34.25801918 208.46782625 -8.60719196
v 31.18932806 210.52493155 -5.92302671
v 32.67925605 208.39501917 -6.13888307
v 21.15778252 211.24047041 -4.94706957
v 21.48336917 213.00172806 -4.58085164
v 23.16889353 214.56442773 -5.05679892
v 38.33590075 204.96213436 -7.31539307
v 24.08749983 211.26310527 -5.92596317
v 21.36854827 208.94369483 -5.43275336
v 34.96330604 205.54919541 -8.81075487
v 34.10961479 207.44726062 -7.36356666
v 29.81949598 212.62311935 -6.26256224
v 25.55329725 214.24330771 -5.70971379
v 34.69215706 214.33487535 -6.79467199
v 20.55238374 217.30917692 -3.75844818
v -25.96022934 258.99270177 -14.39040154
v -53.57643217 253.84402275 9.04756691
v -56.31850287 252.75614858 13.56669702
v -57.01052770 255.95191121 14.31325264
v -51.68988928 256.53827190 5.92150493
v -57.53397197 252.20191479 16.14253037
v -57.96024576 259.00059938 17.38573983
v -58.21850523 256.32455945 17.84830168
v -61.23862788 258.92469287 19.32822354
v -58.30216035 254.15822864 17.92353392
v -58.35376307 252.13557482 19.52200197
v -56.45069107 259.61217284 14.27910291
v -58.25082958 263.52813840 14.65076581
v -57.00813234 264.14120197 14.38307762
v -49.66093600 272.15158939 3.50995548
v -48.04655910 272.67289162 3.43394442
v -49.66095090 271.76389098 2.82149040
v -51.95774138 270.59215307 6.58899359
v -50.69418252 271.14808559 3.69526306
v -51.91780627 269.93450522 4.70578577
v -49.40120131 271.63171768 7.19277421
v -46.35526612 271.66995406 2.48848321
v -47.10318148 273.01889658 5.66674722
v -49.44727942 271.73781395 5.14431437
v -47.89243266 271.00798488 6.00787811
v -50.46398938 271.11381292 9.73421149
v -51.01910233 271.83562517 11.06384955
v -49.64168370 270.49359679 8.38384964
v -53.17766592 271.36164904 10.70959494
v -52.81870067 271.03742957 11.07982825
v -55.14659733 271.10472322 12.10803539
v -43.96859184 273.97778630 5.99962892
v -45.17583549 274.88693595 11.04392577
v -46.39819637 272.94808626 9.00486857
v -47.58075625 273.48130941 10.83877683
v -49.33054745 271.56436443 7.79643236
v -49.05753210 271.73811197 9.02428385
v -51.32753402 274.17176962 15.62632993
v -50.12692139 272.99916744 11.99760567
v -16.66529663 274.78042245 1.42371526
v -46.55222595 278.03832293 9.41251684
v -45.05573958 278.26067805 8.63766577
v -45.36272585 274.68878031 7.81568512
v -45.02115399 275.38269758 10.17736364
v -44.24307868 275.30607581 6.00301335
v -46.37376964 275.04208684 11.30917855
v -46.59578204 276.45346522 9.50840022
v -50.19767955 274.95446801 15.74419439
v -48.00214246 276.77920461 14.39572591
v -49.38991740 282.18305111 11.24836784
v -47.92033881 279.46323156 11.10962033
v -49.22479019 280.09054065 12.27343269
v -49.36555028 276.92517638 16.35526493
v -48.41000214 278.65999937 16.89999923
v -51.37575418 274.15046096 17.33201928
v -51.15187541 283.51217508 12.93613110
v -50.12641475 283.87472034 12.57041562
v -51.73508823 282.31868148 14.04119190
v -46.04975134 285.84456444 10.15377883
v -45.31413317 288.86532784 10.04652586
v -48.68357256 288.08903694 14.40335624
v -50.29473826 286.52530909 14.36975505
v -52.05595866 287.32445836 15.33141546
v -48.05631191 286.54149175 12.40746677
v -45.94716802 289.41857815 11.29898708
v -46.46431282 290.26061296 12.87799794
v -49.13235083 288.81981969 15.55004902
v -47.10859805 289.43172097 13.50122597
v -47.50540107 290.11854529 15.84394462
v -46.48759589 291.18493199 14.42607772
v -46.59767821 291.19223356 16.63411409
v 6.66941470 280.76237440 5.01537649
v 4.92000440 279.92999554 7.25000631
v -31.69300407 291.84857011 9.77116451
v -31.18215501 293.17286611 11.67237759
v -43.13225299 294.32588816 14.57742322
v -46.12347856 292.88879037 14.10949696
v -45.04295439 292.56755114 15.29370435
v -44.04336214 294.54356432 15.86456411
v -1.48586452 283.71918201 9.58437473
v -32.30811656 293.51824522 13.33164144
v -36.14263982 294.27471757 13.51788174
v -38.78455237 293.04277897 20.29763162
v -43.53296012 293.40356588 17.86617748
v -19.16969754 292.04419255 10.63400507
v -17.51125604 292.55792499 11.12805773
v -20.58623917 290.77050090 7.50140334
v 45.06500065 274.93670583 4.98216972
v 31.97435290 280.46733141 3.62892752
v 29.16670032 283.04937482 5.20933187
v -21.07110433 292.06031561 14.04114533
v -19.17886361 292.02872515 13.94350827
v -21.10001631 292.15139151 11.55558322
v -23.20637181 291.92832112 14.95704241
v -20.93777806 292.21013188 16.46726765
v 41.67273641 276.34060383 4.87832120
v 45.36601529 277.26450562 4.86467266
v 38.95331174 279.33964133 3.70816956
v 40.70230573 277.99296379 3.95197002
v 36.37276962 283.03518891 3.17926169
v 15.87515511 287.90050745 7.86386803
v -25.03193542 292.66372323 16.44927077
v -27.32438967 293.44001412 17.12302491
v -25.24211444 293.39143634 19.85061541
v -27.16255188 294.32296753 19.27968487
v -28.69839594 295.26394606 20.23002319
v -29.56494689 294.23245788 17.68195815
v -29.46826071 293.51928830 15.70829749
v -33.15168619 295.16366124 18.06542091
v -31.45283833 295.16884685 21.07111923
v -34.16543826 295.01643777 20.63113265
v -35.18496826 295.08692026 19.10016686
v 48.68166149 275.83175898 4.17061616
v 53.66010964 273.13461900 2.72449641
v 49.77985471 273.56183529 3.85894580
v 48.22070897 279.23992276 4.50908253
v 27.29644254 285.23564339 5.35746990
v 20.31877264 287.37118840 7.43392063
v 11.50624827 289.90304470 8.50399490
v 52.23592743 277.19402313 4.51083295
v 34.81580690 285.24771333 4.01557842
v 36.63685918 287.46429086 5.10074338
v 23.20096456 288.71169686 7.95937236
v 23.82170223 286.42651439 6.42726244
v 16.15181006 292.06684232 10.01272257
v -6.22026389 291.17763042 18.78697798
v -0.96186728 289.16221857 15.09760134
v -4.00195597 288.38708997 17.26610027
v -7.96051789 289.60454464 19.48374510
v -10.38428489 290.95369577 20.59077471
v -8.67152866 292.31330752 20.34600638
v -6.27485616 292.01337695 19.08954792
v -12.80269958 291.19107127 21.24685422
v 43.53580251 287.07262874 6.48204843
v 42.64219105 280.77253699 4.11462644
v 39.93013129 282.04602003 4.13119979
v 31.60933405 287.13315725 5.29344566
v 31.86821565 284.15361047 3.97892250
v 27.44129300 288.86207938 7.31382193
v 22.13951200 290.96364975 9.09119938
v -8.24810565 294.46268082 21.32023871
v -12.72583846 290.38727283 17.59092510
v -10.83422359 292.48583317 21.55478112
v -12.39386573 292.41874814 21.93696983
v -12.96550129 293.70790720 23.07815850
v 52.68583819 280.33691645 5.52512519
v 48.78582805 281.10036254 5.23578702
v 54.89742383 282.70530701 5.60508994
v 12.07740605 297.17302322 14.09284491
v 3.31950001 291.29371047 13.58576957
v 1.11717870 290.64315557 14.95043933
v 3.59845930 296.45192623 16.84504561
v -4.27748077 295.30245066 20.78247070
v -16.42867737 292.44565964 24.66355450
v -17.69547537 292.79294610 26.60423331
v -16.10965468 294.09655929 26.68831311
v -17.38413237 290.55994749 24.69917014
v -22.10696228 293.93801093 28.29322033
v -21.62602358 294.12958026 30.19384667
v -19.67667416 293.16386580 28.29896472
v -28.24185602 295.93989253 29.00517546
v -26.14738420 295.40085793 26.93458833
v -29.24051695 295.55928707 26.07937157
v -26.78975835 296.25347257 30.71749210
v 53.15302312 284.90310907 6.70659682
v 45.80173641 280.49784899 4.55776649
v 48.51411283 286.14422679 7.59328576
v 39.21008483 285.29563546 5.02513070
v 37.12264448 290.02559185 7.91531056
v 33.74667838 292.61288047 8.84099118
v 31.04600869 291.30443931 7.74779823
v 8.12690705 293.75910759 11.85517106
v -11.99473627 294.77605224 26.23743564
v -10.37341729 294.68858242 24.56566319
v -18.06676947 293.86928678 28.95145677
v -19.67928559 292.90816188 30.32920882
v -24.29508977 295.53261399 30.27746454
v -23.16261455 293.68972778 33.14971179
v -25.18266998 294.70080137 31.71635792
v -25.31172149 295.46603560 28.56921963
v -27.89181285 294.07918453 33.11081231
v -29.52888235 294.88357902 29.73822504
v -27.92737260 295.00102997 31.32328391
v 23.60815555 297.00836539 12.47314643
v 6.52256794 295.55374384 14.43380211
v -2.28861324 295.17844319 19.09458824
v 0.12061191 297.64524102 19.41192150
v -8.77882354 295.15331984 24.58337508
v -7.96758663 295.22302747 25.54953843
v -14.24334571 294.30145025 28.27779949
v -11.97742019 294.62677240 28.61329913
v -17.26344600 294.06574368 31.04780614
v -19.67777126 293.44564676 32.25256503
v -18.51279847 292.07232594 32.68687427
v 19.30380240 298.26399684 13.68162781
v 9.87612549 299.50305820 16.23586193
v -5.44896862 295.97231746 25.56557767
v 28.97566929 291.68587923 8.44279025
v -3.25289182 296.49639130 24.50802736
v 38.11435774 294.18951273 10.21050010
v 35.50215811 292.30082035 9.70649067
v 31.12829477 294.58463192 9.72059835
v -0.74985123 297.14095592 22.55069092
v 25.83471313 298.21157455 13.08047865
v 28.39615382 296.19154334 11.14331279
v 2.84653506 300.87900162 21.13288827
v -6.81680674 294.68992352 28.22884172
v -4.96065151 295.03563046 27.47878805
v 43.47733408 292.84939170 10.36762632
v 47.35151306 290.17499089 8.98983516
v 38.78688067 290.32471776 8.31508823
v 17.01045409 295.80089450 12.31306791
v 23.08784425 295.25813460 11.42213494
v -14.46039882 293.12592745 23.60383049
v -6.35007862 290.24097323 18.91640015
v -5.22063999 288.17048669 18.67420599
v -22.59888686 292.73754358 18.20067875
v -25.53652227 292.29584336 10.50895266
v -23.29841442 292.07339883 10.72914060
v -28.77126262 292.88685322 12.34430261
v -26.71201341 291.95520282 14.50933143
v -44.29578409 291.63953662 11.09651383
v -51.14983767 288.63838315 16.96225815
v -46.53201625 287.63845563 11.13319024
v -53.02123353 285.41952372 13.36459443
v -61.64656952 -10.48248261 -24.58791062
v -46.98692635 284.28739309 9.97781102
v -52.01999843 284.70000625 14.30999767
v -47.54935578 281.10858798 8.74486472
v -44.67789084 282.70724416 7.77467340
v -53.77975851 282.81328082 12.94388250
v -55.59530854 281.84294701 11.94167789
v -61.98069081 282.24387765 13.22145294
v -61.37164682 285.37973762 13.66616692
v -59.75183472 282.14132786 12.34227140
v -7.91246723 272.76304364 -0.44563075
v -48.32584783 278.59091759 15.58301598
v -52.68000439 275.70998669 16.24000445
v -53.31564695 280.57155013 13.15256674
v -55.11465296 280.04148602 12.20117044
v -62.92664260 283.60792994 14.11454286
v -45.75272650 281.67986870 7.51198409
v -53.15905064 274.57052469 14.48894199
v -57.99889565 279.35993671 11.64871175
v -56.51431531 278.35014462 12.01298274
v -53.83026600 278.92622352 12.86513545
v -59.45974216 279.56020832 11.86062675
v -56.85330182 280.99793196 11.56075858
v -61.42970175 279.70528603 12.40164228
v -47.00342938 278.58957648 10.22913773
v -49.23620448 272.97213674 11.45113818
v -53.51246521 273.26670289 13.61737493
v -54.47778478 274.93157983 14.21490964
v -54.85280603 277.63709426 12.50729803
v -55.35323545 276.43793821 12.59997766
v -55.23453280 278.50091457 12.24451698
v -61.74637750 280.83693981 12.93529570
v -62.88855523 279.32944894 13.28681409
v -57.51774833 275.02590418 12.53866497
v -61.24218181 277.60884166 13.36280350
v -58.67073312 277.46385336 12.44522352
v -59.66440588 275.70247650 13.41876853
v -63.66276741 280.26315570 13.59082758
v -63.49114329 279.22841907 15.92835598
v -57.70806223 272.10417390 14.41592164
v -55.52113429 275.09793639 12.26107217
v -55.58034778 273.22232723 12.64210138
v -58.22791159 273.74219894 13.40824831
v -49.01826754 272.77529240 9.94661730
v -56.86099455 271.99971676 13.75954039
v -58.45508724 272.86556363 13.92021030
v -59.79338661 272.13937044 15.21277707
v -59.09330770 271.60459757 14.68503755
v -60.62154099 266.73546433 23.26353639
v -60.94104797 264.01913166 22.55432680
v -61.10642105 264.20810819 25.75838752
v -54.37312275 269.60137486 9.79903154
v -52.71362513 270.61602473 7.83547852
v -54.09725383 270.69321275 11.63782179
v -55.31208217 269.92648840 12.16474082
v -55.42406812 268.63154769 12.28141971
v -58.82881582 270.00021935 15.29179234
v -59.10521746 271.06377482 15.28047398
v -58.74220654 266.99173450 15.40968195
v -59.59438533 269.33062077 17.79416949
v -59.99595672 269.02389526 19.68630776
v -60.18048897 267.11779833 19.22762394
v -60.52564085 266.71135426 21.30433545
v -60.85632369 264.84021544 18.98296364
v -60.39723381 268.53960752 22.60485850
v -60.99740788 261.02644205 23.21165614
v -63.37443739 259.29644704 24.48950335
v -63.02595884 261.18835807 26.54995397
v -47.49377817 270.56196332 0.98884467
v -49.80536550 268.48003268 1.18271320
v -52.74866149 267.73157716 4.29373700
v -54.15079743 268.51966977 8.51248112
v -55.10163307 263.89762759 9.62757412
v -51.41230673 268.89917254 2.77759810
v -59.54099074 261.50986552 16.58580638
v -52.03578621 261.26423478 5.57104778
v -57.16622248 249.55415726 16.56258665
v -57.07446486 245.81013620 17.68156700
v -58.14609677 250.21991134 20.17810941
v -57.65249580 247.79659510 21.30266279
v -55.70100620 244.19085681 14.69665300
v -56.97654933 242.58114398 19.45745945
v 22.47374877 217.12794900 -5.07984264
v 19.57802847 212.09059656 -5.12682134
v -6.60227425 226.18244588 -16.64525829
v 30.46775609 201.86839998 -6.35495177
v -0.66243747 218.92598271 -14.99023568
v 32.69669786 203.06552947 -7.69554451
v 25.51124245 151.52418613 -1.62294030
v 27.60737017 152.30639279 -0.28582272
v -54.44444343 167.09104180 10.61752252
v -54.27134037 163.45158219 8.47615674
v -53.92536148 167.74982214 17.87877455
v -53.11642587 172.29907215 22.02392556
v -50.01532659 174.47632551 -4.44267550
v -49.53249916 188.73596191 -0.39851034
v -64.96810913 -82.58260041 -15.75178839
v 29.86729890 200.35830140 -6.66266540
v 30.92889674 199.99633729 -7.94636644
v 29.44046445 198.55971634 -7.04804435
v 32.85000101 193.51999462 -2.70000007
v 29.17502075 201.24542713 -5.74442698
v -56.75540119 241.38134718 26.48651786
v -55.26495725 259.81640816 10.87678596
v -61.32901832 258.49127769 22.65251614
v -58.85286629 254.60007787 21.40870504
v -60.97969413 260.34989953 17.52887480
v -61.44607812 261.98714972 17.27850735
v -60.44880301 264.73656297 16.49082080
v -59.93375927 263.84565234 15.29156882
v 36.07020900 246.94283307 -5.15337801
v -55.72484434 269.78614926 11.09446678
v 42.83228889 247.47578800 -7.94178154
v -58.28406662 270.78309655 14.57795314
v -58.75571445 271.95474505 15.09361435
v -45.37338763 276.26428008 11.90540195
v -46.13287374 292.91388392 16.16328396
v 57.47164041 271.15371823 2.16975133
v 59.56785381 269.31512356 2.38049938
v 62.71152943 266.39661193 2.46813009
v 65.05574286 270.39596438 3.04305111
v 65.55828452 267.59260893 2.44390825
v 65.67774713 273.24634790 3.01857386
v 67.35918671 269.94454861 3.13041033
v 56.13087490 276.73614025 3.18123354
v 57.06774071 275.07817745 2.60951160
v 6.22805394 290.95315933 11.36091445
v 56.13707751 278.60385180 4.25220560
v 60.49529091 276.46261454 2.99937767
v 58.85655805 271.97617292 2.66223727
v 62.45742366 272.78316021 2.90061790
v -58.04589391 286.10479832 12.82513980
v -56.43017963 288.00100088 14.96617217
v -56.28564209 287.10469604 13.70168570
v -59.15439501 287.85458207 14.53599054
v -59.54067409 289.01410103 15.76134376
v -61.46300584 287.30401397 14.74725269
v -54.90039289 284.56863761 12.48936728
v -60.44685841 285.74460745 13.92209437
v -61.16999686 287.25999594 13.72000016
v -53.73980850 284.28053856 13.11305631
v -58.04212764 283.78039598 12.06825767
v -61.15430593 286.71130538 14.06081859
v -62.87987530 285.82721949 15.10772388
v -63.36024404 286.30322218 17.63781160
v -63.47163022 284.09945965 19.18880641
v -63.47141415 284.32166576 20.20988055
v -63.39065731 285.42923927 19.44212243
v -62.04904616 283.65397453 21.64719068
v -52.48056725 280.74324131 13.16646952
v -48.51354286 279.31332588 14.77762219
v -49.94000122 279.24001217 16.18999988
v -63.31116706 284.56395864 15.02812188
v -48.88999462 279.24001217 12.49000151
v -52.29051784 283.47578645 12.91185617
v -63.26578557 282.28795528 15.04765730
v -63.49789351 285.18640995 16.33589156
v -63.18604946 284.00290012 16.75183326
v -63.89726698 285.43645144 17.05775410
v -63.74993175 281.89155459 17.05831103
v -63.58054280 281.98939562 20.29570006
v -62.37906590 282.60669112 21.45097405
v 39.27895054 246.78151309 -6.39827689
v -63.19671124 280.33980727 20.56419291
v 36.70701757 248.71298671 -3.69677250
v -62.16375157 281.75696731 21.93612047
v -57.28363618 272.49050140 35.72413325
v -85.11011302 -151.10538900 -41.00031033
v -63.64911795 281.31765127 19.47933435
v -63.12819570 278.60566974 20.58581822
v -57.97606334 270.32697201 36.13629192
v -58.07734653 270.12088895 34.26710144
v -46.62999883 277.75001526 14.14000429
v -61.88042834 286.10232472 20.24237625
v -62.57467717 287.09155321 15.49754478
v -62.83586472 286.61575913 17.78393425
v -53.89347300 287.52607107 15.59461188
v 45.97929865 241.71695113 -6.71318313
v -24.48980510 290.73941708 11.70761418
v -65.64218551 -45.96152529 -33.68350118
v -25.98266862 295.20377517 23.96870218
v -22.00837433 291.18940234 21.44871280
v -3.31772608 285.79404950 8.96171574
v 2.23677978 281.49908781 9.80171841
v -14.91669752 290.12361169 23.75303023
v -10.81837248 289.21121359 20.82421444
v 5.26928762 286.00007296 10.09151246
v -2.28098920 286.11588478 16.92119986
v 39.06682134 209.96174216 -7.06053525
v 31.48891777 215.30240774 -6.34473423
v 36.65564209 202.67476141 -7.76557205
v 34.63308141 202.61342824 -7.82588124
v 38.27851266 99.01705384 -10.50373632
v 29.14247103 199.52514768 -6.90599624
v 34.85039622 199.78071749 -8.58390424
v 25.05975775 231.61098361 -2.46900483
v 14.37837724 300.05267262 14.88419343
v 17.12434180 301.34052038 16.01461880
v 21.05797082 301.60838366 15.53433109
v 21.31561004 298.92459512 13.92144337
v 28.94997969 298.45651984 12.62337156
v 24.76731315 300.30637980 14.15389311
v 22.53760956 301.03084445 15.49926028
v 33.61009806 296.25919461 11.44606713
v 31.22569993 296.97409272 11.51357312
v 28.17305177 299.47158694 14.15569801
v 25.87557025 303.74124646 18.22480559
v 25.79876781 299.95986819 14.98020627
v 31.64101392 298.53305221 12.80679833
v 34.97764096 295.42666674 11.79246604
v 32.07582608 300.55984855 14.03664798
v 33.54397044 299.61737990 13.67830019
v 31.20153397 302.10104585 15.97632840
v 36.45094484 298.25437069 13.01475894
v 38.23947906 297.43582010 11.93497796
v 40.25337100 295.92508078 11.29559614
v 40.63262790 297.78265953 11.90383546
v 44.03277487 295.71750760 11.60335261
v 39.20369223 300.62565207 13.77512142
v 65.99261612 264.68533278 2.77056010
v 46.50010541 295.46511173 11.74151897
v 60.24136022 278.90762687 3.57194967
v 56.90390989 283.19385648 5.92397759
v 52.01952159 288.63328695 9.67280101
v 50.55313185 291.28074646 11.00511011
v 48.83663729 293.80464554 11.74980123
v 46.24937475 297.36146331 12.76995055
v 53.08593437 291.55510664 12.66168803
v 51.65354162 293.72802377 13.22248112
v 48.60000685 296.03958130 12.74378039
v 68.31824034 268.11942458 2.63675465
v 68.53634119 265.16735554 3.49313859
v 70.66427171 268.05630326 2.46501132
v 66.46387279 275.70331097 4.05352237
v 64.10497427 275.45100451 3.21535440
v 62.59793788 280.79962730 3.35624348
v 61.24595553 283.02511573 3.99512099
v 62.71321326 281.37534857 4.29923460
v 60.24885923 281.77472949 4.10957308
v 59.63591114 285.10114551 5.35334321
v 58.37458372 285.86092591 7.12393224
v 55.57344854 285.66765785 7.74512533
v 57.76955187 287.26044297 8.87763128
v 55.32578379 287.82448173 9.90583375
v 53.93002182 289.94598985 11.86324377
v 56.78392947 290.20810127 11.96646411
v 52.46530101 295.92999816 13.92649207
v 50.85152015 298.39631915 14.24331311
v 48.58868197 299.14757609 14.24031891
v 73.08546454 267.73199439 2.86482857
v 70.00660896 264.61935043 3.62065365
v 70.76499611 269.88220215 3.53552750
v 68.30801815 274.51631427 3.67975980
v 63.09276074 277.28700638 3.67080630
v 65.38387388 278.04544568 4.27560695
v 61.57317013 284.95830297 4.85844072
v 63.02428246 283.42303634 4.12108377
v 59.35622752 287.50935197 7.67685613
v 59.05763060 288.92979026 11.62703801
v 54.66008931 292.13646054 13.06685805
v 56.98754266 292.32388735 13.55307270
v 51.56362429 301.41702294 17.92407222
v 52.34942213 298.15384746 14.55174200
v 70.51976025 271.81145549 3.54628311
v 69.42810863 272.57245779 4.23605833
v 71.19933516 270.61185241 5.63184917
v 71.15320861 272.39742875 6.13276940
v 69.57171112 275.09540319 4.74666432
v 67.66479462 280.91937304 6.18230458
v 64.86882269 281.19304776 4.58649220
v 65.31180441 283.33014250 5.82548650
v 60.43631956 291.60472751 14.44962714
v 54.94133383 296.46182060 15.29020444
v 53.47494036 293.83784533 13.55691906
v 54.82294038 298.07412624 17.67373271
v 73.11384380 270.93267441 6.33022748
v 72.21481949 268.73758435 4.13103169
v 70.51775604 278.10078859 8.79033748
v 71.67730480 275.61733127 8.40634387
v 69.83949244 276.25706792 6.91200560
v 68.82049143 282.68435597 8.20752606
v 70.13613731 280.00420332 8.44518933
v 70.02246380 281.50704503 10.12494881
v 66.67279452 284.92438793 8.15271493
v 64.62392956 285.59181094 8.12164322
v 63.61286342 287.42566705 11.89603750
v 15.97962901 82.67991990 -20.22236027
v -1.96938915 -57.29003996 -7.74644595
v 31.15010075 91.95943177 -14.48694151
v 14.44786228 93.77858788 -14.67700303
v 38.78161311 104.76829112 -12.84715440
v 34.61064398 104.83527184 -11.59019861
v 39.13164884 102.84737498 -12.31670287
v 14.57527373 105.16598076 -11.17425039
v 36.77242249 106.73911124 -11.17385924
v 35.76227278 106.38167709 -11.44367270
v 40.70388526 109.95483398 -10.81572846
v 39.31910917 108.43724757 -10.59939526
v 35.58371589 110.28310657 -9.22559574
v -72.16540724 -192.63893366 -9.49385669
v 19.65371333 111.74554378 -13.30242679
v 40.87700695 112.89593577 -10.05621348
v 39.40447047 116.45085365 -7.88487773
v 39.41503167 117.66013503 -7.35991169
v 36.51694208 116.63503200 -7.50874169
v 35.48649326 117.57183820 -7.27653224
v 38.39142993 122.06336111 -7.00791273
v 36.14554927 128.01253796 -6.74603553
v 24.94954504 130.57498634 -7.03807361
v 25.69352649 129.35544550 -7.33680511
v 27.51309425 131.16997480 -6.76484639
v 21.95902169 131.59036636 -6.05775695
v 38.29770535 132.36637414 -6.83556171
v 37.35061362 132.61675835 -7.14693544
v 28.36285904 131.40332699 -6.50037080
v 26.53515711 134.30768251 -5.77947171
v 26.58730000 135.17184556 -5.56881307
v 38.30068931 136.35091484 -6.04554731
v 35.96340120 136.48793101 -6.48062490
v -94.50411797 -235.59519649 -3.35721276
v 27.97990851 136.75945997 -4.47589299
v 28.18491869 136.77702844 -4.70834086
v 27.26087905 139.65243101 -3.25451046
v 25.37891828 139.12674785 -3.59361479
v 33.65446255 140.77028632 -4.99260379
v 32.72933140 141.27072692 -4.49678628
v 35.80880910 144.48028803 -3.83692142
v 34.32663158 147.84333110 -4.29561408
v 32.14880079 148.87557924 -1.73379376
v 36.16377711 147.84675837 -3.04030767
v 13.75049446 154.89438176 -1.18325511
v 24.73787777 153.58118713 -0.70941041
v 26.15416422 156.15144372 1.84848893
v 28.20755169 155.08389473 0.37353969
v 16.08658209 154.75200117 -0.37300098
v 11.12579275 159.29850936 -4.36456176
v 10.97572129 156.76572919 -2.35798350
v 18.02402362 155.79874814 0.40154363
v 15.98000154 155.97000718 1.24999392
v 28.52136269 156.77978098 2.76836776
v 29.82925437 154.60847318 2.63314787
v 23.14143255 156.90965950 3.24453460
v 22.24009484 156.58812225 2.12005456
v 15.99986479 158.28855336 3.77125759
v 15.39000031 156.33000433 3.10999993
v 18.89000088 160.78001261 6.00999268
v 15.93000069 160.09999812 5.20000234
v 30.23540787 160.30552983 7.46164098
v 30.22905067 161.23351455 9.06688534
v 28.04929391 160.18775105 7.35112745
v 20.04999854 161.50997579 6.86999783
v 21.27018012 163.00070286 9.92447697
v 22.96040021 163.37934136 14.02666699
v 24.43157509 163.85170817 13.41987494
v 23.44112657 193.42114031 1.97670236
v 34.52953696 195.32813132 -9.58503317
v 35.25558859 196.75298035 -9.10294149
v 26.40444785 196.44638896 -3.81131447
v 28.57230604 196.45053148 -5.44722797
v 38.48503903 201.92800462 -7.28909625
v 41.49492458 201.09052956 -4.03714459
v 41.56814516 204.99332249 -4.57163807
v 40.24809971 209.25332606 -6.20877091
v 42.65365005 208.61898363 -4.03879583
v 42.42810979 204.09514010 -1.82608387
v 45.23323849 211.98445559 -0.50614635
v 44.95547339 215.93719721 -2.40277546
v 43.54289919 217.56760776 -4.65651462
v 64.03027475 241.48896337 16.47422649
v 63.83827329 244.54905093 13.06195371
v 63.57738376 248.07845056 13.02168332
v 61.76272407 249.06143546 -4.90867300
v 60.07113308 248.77664447 -5.05915424
v 60.06588787 251.04662776 -5.66743920
v 56.18544295 232.83261061 18.57973821
v 55.68756536 228.11332345 19.15201545
v 54.71494049 232.44756460 17.71029271
v 51.40358582 224.70095754 19.80249956
v 50.36835000 225.69112480 17.43718795
v 52.77571455 225.81680119 17.93138683
v 48.83984849 228.38170826 -3.57125117
v 44.04500127 203.36028934 0.65165327
v 42.78789088 198.42317700 -0.10349376
v 44.77456957 220.19860148 -4.60922485
v 47.01481014 224.62554276 -3.22411302
v 50.49631000 234.14169252 -4.58411267
v 48.70312661 233.63585770 -4.49392386
v 58.35655704 231.12227023 20.25359496
v 58.32131580 227.65374184 20.96363716
v 53.79754677 227.84546018 17.49481261
v 54.36206609 237.15843260 -3.49671370
v 55.30648306 241.19625986 -4.60111862
v 56.15604296 239.08343911 -2.75669922
v 52.86413431 237.07138002 -4.07009013
v 57.54519254 240.18928409 -2.71159364
v 60.01350284 243.18242073 -2.64278473
v 61.43904105 247.93089926 -3.88529385
v 61.86113507 243.06884408 9.47926007
v 62.97159940 241.42600596 12.32965011
v 61.86951324 248.04300070 8.34270753
v 63.18284571 246.47791684 11.63297985
v 61.41039729 246.50733173 9.12438985
v 58.90929699 253.89140844 -6.08300278
v 66.38443470 251.06886029 15.84783196
v 65.72800875 246.20129168 16.86974987
v 63.32001835 250.73125958 11.78833097
v 56.10141903 255.91722131 -5.55460528
v 62.45081127 252.24059820 3.46233556
v 61.07797474 254.20200825 0.07739192
v 62.45104223 254.57111001 2.66692718
v 62.16757745 258.00737739 1.84693071
v 69.28803772 256.92039728 19.07032542
v 69.71302629 255.66115975 20.54293640
v 66.94613397 255.52609563 18.01850460
v 70.26846707 257.11420178 21.07461169
v 69.42094117 263.45238090 2.91169272
v 68.72224808 271.13220096 3.45842657
v 72.30146229 278.35869789 12.35247590
v 73.77389073 273.32365513 9.88699123
v 73.73475283 276.48639679 12.55061571
v 70.11839002 280.67618608 11.36411447
v 68.52725148 278.76433730 5.60168503
v 67.85582006 277.03812718 5.69242192
v 64.57623839 282.83530474 4.79300413
v 58.73266235 283.50180387 5.00865234
v 57.32522160 287.61130571 9.88370739
v 59.57177281 294.62587833 17.17046276
v 58.52087215 293.05154085 14.20181897
v 61.69083714 293.05616021 18.94105040
v 41.84635729 298.93794656 12.42068037
v 35.95428914 300.21288991 14.28500377
v 44.23162714 302.06650496 14.09861259
v 46.58591747 300.70987344 14.42231610
v 40.15674070 302.11997032 14.09794576
v 37.09373996 303.43046784 16.43745974
v 34.84770656 302.04448104 15.52255824
v 49.42014441 301.33092403 15.14950581
v 48.48426580 303.52872610 15.80929756
v 45.32046616 303.85598540 15.00610169
v 46.33584991 305.09373546 16.04834385
v 41.94397479 304.50180173 15.71621001
v -46.66604847 290.26737809 18.34884472
v -47.31079563 290.49003124 16.19672962
[truncated: 741,843 more chars]
