# Supplementary material for: The Slothful Claw: Osteology and Taphonomy of Nothronychus mckinleyi and N. graffami (Dinosauria: Theropoda) and Anatomical Considerations for Derived Therizinosaurids
Source: PLoS One. 2015 Jun 10;10(6):e0129449. doi: 10.1371/journal.pone.0129449 (PMC4465624; doi:10.1371/journal.pone.0129449)
Supplement: S1 Multimedia — (A) UMNH VP16420 caudal vertebra (B) UMNH VP16420 caudal vertebra (C) UMNH VP16420 caudal vertebra (D) UMNH VP16420 left scapula (E) UMNH VP16420 right scapula (F) UMNH VP16420 humerus (G) UMNH VP16420 ulna (H) UMNH VP16420 radius (I) UMNH VP16420 manual claw (J) UMNH VP16420 pubis (K) UMNH VP16420 ischium (L) UMNH VP16420 femur (M) UMNH VP16420 tibia (N) UMNH VP16420 fibula (O) MSM P2117 caudal vertebra (P) MSM P2117 scapula (Q) MSM P2117 left humerus (R) MSM P2117 right humerus (S) MSM P2117 antebrachial element (T) MSM P2117 ulna (U) MSM P2117 manual phalanx (V) MSM P2117 left ischium (W) MSM P2117 left tibia (X) MSM P2117 right tibia (Y) MSM P2117 fibula (Z) MSM P2117 metatarsal (AA) MSM P2117 pedal claw (BB) MSM P2117 gastralia (CC) MSM P2117 gastralia. (ZIP) [file pone.0129449.s011.zip › MultiS24-NMRTibia.obj]

# Studio
g Polygonal_Model_1
# Number of geometric vertices: 10006
v 11.47840079 -273.35688472 -31.69507533
v -7.45026581 -271.20888233 -43.81723702
v -40.27366638 -265.51175117 -46.84311152
v 16.04704931 -265.88782668 -29.74556945
v 23.21442962 -263.03693652 -29.93230708
v 26.75797045 -256.63954020 -31.23630583
v -21.16372064 -256.50498271 -52.43633687
v 17.18761586 -250.40426850 -31.05945885
v 25.59633926 -251.44150853 -31.67405725
v -17.52968319 -250.65907836 -49.64093491
v -8.85196123 -247.62231112 -45.58825493
v -23.06661382 -250.78463554 -49.12495613
v 17.09970087 -243.48880351 -32.72444010
v -3.20034777 -239.80583251 -41.31561145
v -16.33945294 -235.09314656 -39.96143490
v -5.41696278 -205.38957417 -35.85131839
v -4.59800661 -200.43857396 -35.34424677
v 2.86975154 -188.76279891 -35.87427363
v -1.71182409 -183.25714767 -34.39430892
v 35.96805781 -171.75737023 -36.41119599
v 11.19989436 -164.77966309 -35.80803424
v -4.42017848 -161.45767272 -28.95222045
v -0.87982143 -163.05235028 -32.45459124
v 0.06494110 -158.04064274 -32.43591264
v -5.02448389 -151.96308494 -27.03318745
v -0.77328092 -153.18624675 -31.69207275
v 6.63064700 -140.87708294 -35.68271920
v 45.72976008 -142.90001988 -40.24072737
v 33.83000195 -139.87000287 -36.18999943
v -9.36807785 -135.20799577 -16.76405221
v 0.74048241 -142.30018854 -32.47690946
v 41.16960987 -139.40982521 -38.67165744
v 19.82999966 -137.87999749 -36.00000218
v 29.91000749 -137.76999712 -36.34013608
v -8.26641079 -131.73156977 -17.52973534
v -8.64000060 -129.74999845 -14.70999978
v 43.44105721 -132.64320791 -38.53251040
v 0.81089907 -126.48044527 -31.96100518
v 42.52000153 -126.07000768 -36.80999950
v 44.03921217 -122.68970907 -36.65782884
v -4.68465639 -119.99286711 -26.60690993
v 1.06796902 -111.49784923 -30.60873970
v 63.33216280 -94.75060552 -37.01959550
v 36.63695976 -96.03407979 -34.22183543
v 19.67051066 -98.15994650 -35.84139794
v 18.80002581 -87.07000315 -35.73053330
v 55.25617301 -75.65752417 -33.86445343
v 5.60000027 -86.26999706 -33.50000083
v 60.67067757 -77.31999457 -34.94273499
v 65.52158296 -72.89482653 -33.24054927
v 4.56879195 -77.39198953 -32.45674819
v 8.12761020 -78.38658988 -34.46482494
v 62.17244640 -68.09026748 -32.54765272
v 11.45060919 -75.14057308 -35.14257446
v 45.96427083 -66.88533723 -32.15687722
v -1.96999940 -68.17000359 -24.54000153
v 78.95182073 -35.70307419 -24.41645227
v 0.27486123 -53.00603807 -25.13921820
v 62.59518117 -37.74708509 -33.55876729
v 58.61148611 -44.52523589 -31.22148663
v -0.52955502 -49.36578870 -23.85127358
v -0.98819449 -43.41570288 -23.66335690
v 48.65371436 -32.15025738 -29.83004786
v 66.25163555 -32.40199387 -34.64068100
v -3.12571903 -39.00098801 -21.74836956
v 45.27984932 -25.91241151 -30.43787181
v -1.49864145 -30.88632971 -24.09436740
v 17.17722043 -29.41885777 -32.98874572
v 25.36072209 -28.77357602 -33.84215012
v 64.87148255 -22.77985774 -35.93353927
v -3.42662726 -28.17996219 -22.62645029
v 22.15115167 -26.53972805 -33.95491838
v 67.04194844 -17.74918102 -36.20411456
v 31.08477406 -24.15924706 -33.54151919
v 62.78722733 -17.73232222 -36.64054722
v 56.49697036 -18.62953603 -34.03486684
v -2.75874883 -24.41418357 -24.27127957
v 70.53878903 -9.53200459 -34.60031375
v 79.13879305 -6.12067664 -28.91250513
v 45.44990137 -12.54049595 -35.28932855
v 73.44150543 1.17065164 -34.93713960
v 41.70741513 -4.48003924 -38.58023509
v 72.58468866 11.62259653 -37.26021573
v 31.16295487 10.96184831 -44.03821379
v -2.12158356 5.56093827 -29.49024551
v 34.08864141 14.28979542 -44.91889849
v 28.03497948 16.26940817 -45.24449259
v 5.96068008 14.41353746 -33.47463161
v 24.69046786 22.91955799 -44.46767643
v 66.47915393 33.37334469 -45.89933902
v -7.18445750 21.53796144 -28.78801152
v 67.31295586 36.73271462 -45.88666931
v 20.23865655 33.78170729 -40.09906575
v 21.98090963 37.00826317 -40.28810188
v 22.83840440 41.54605791 -40.10089859
v 23.49972166 46.36766762 -40.23392498
v -13.65082152 45.93113065 -23.58353510
v 33.55010226 50.74457452 -45.57923228
v 60.39039791 54.83507365 -50.37479103
v 56.35000020 57.14999884 -50.12999848
v 8.54764692 51.34679750 -35.33286601
v 29.67712097 62.62236834 -37.82923520
v 41.57495871 64.29277360 -47.53004387
v -10.98100096 55.77911809 -30.51122651
v -11.33929286 58.79233405 -31.07264265
v 13.15000094 79.13000137 -34.59000215
v -16.05338790 78.91184092 -28.26996148
v 10.65062545 85.08164436 -35.23204476
v 22.28615060 89.42274004 -35.70169583
v -5.18503832 88.77114207 -34.76209566
v 25.45996569 98.12493622 -45.16104609
v -10.23244765 97.51218557 -32.82790259
v -16.23665728 96.73130512 -28.68272923
v -9.09839757 100.11278838 -32.28010982
v -16.19391888 98.32282364 -28.64150889
v -5.80937974 107.86487162 -31.34322166
v -17.53361896 106.02566600 -24.88437109
v 12.39668112 113.54843527 -34.99380127
v 41.06428474 118.43371391 -57.24649876
v -17.73139276 118.68379265 -29.40303273
v -10.08323021 119.74856257 -31.03953786
v 54.87997085 131.13570213 -55.73960394
v -18.71603727 119.67518181 -29.34305556
v -18.99950765 120.55758387 -29.35419604
v -13.50500342 122.67035246 -30.60822003
v -6.66429428 126.30639970 -35.40184349
v 29.87715416 136.38101518 -35.74001417
v 34.55800563 127.76724994 -53.90052870
v -5.92250936 127.18228996 -35.91573983
v -8.11563991 128.09026241 -36.42724827
v -19.40890960 125.76296926 -29.91029993
v -12.10841257 127.43884325 -34.58935767
v -13.03323265 129.03535366 -35.17526016
v -9.14097019 130.18321991 -37.42131963
v -11.15211472 132.53897429 -38.51503879
v -20.08257806 133.23406875 -31.20409884
v -11.09600998 133.60418379 -38.95909339
v -12.82129716 136.14965975 -39.63160515
v 50.97145215 153.02966535 -49.95060340
v 60.91985852 157.72314370 -49.09541830
v -20.53419687 141.29056036 -31.75737336
v -7.40818447 146.43162489 -37.14085743
v -12.86245137 143.53506267 -41.63416103
v -6.75909873 147.70922065 -36.97581589
v 48.57066274 160.83751619 -47.47064412
v -16.64757729 148.74455333 -41.48178548
v -6.64699543 152.60593593 -37.49842569
v 54.65817824 169.34938729 -52.15965211
v -8.87667481 156.47131205 -39.17132318
v -9.34097730 157.75251389 -39.81690854
v -17.07221009 163.15075755 -44.75349560
v -16.23763517 167.89838672 -46.22185230
v 53.36408690 186.02445722 -50.39114133
v 55.94795942 187.45540082 -51.60744488
v 59.35375392 192.32127070 -51.14514381
v -18.08867417 172.45684564 -46.20958492
v -17.87250303 173.52408171 -46.60608247
v 45.35570741 197.25963473 -37.50121966
v -6.02003932 188.95086646 -39.53203186
v -17.76147820 183.22163820 -47.45056853
v -11.27438154 189.19567764 -44.02831197
v -20.22800781 185.09112298 -46.11640051
v -11.11107972 191.51876867 -43.24086383
v -19.95481737 187.08473444 -46.52190208
v -19.47339065 188.79571557 -46.67575285
v -25.09710565 199.88955557 -40.70262238
v -8.43579881 203.24310660 -41.17509350
v -9.73988511 204.47373390 -41.92398489
v -10.41555963 206.90549910 -42.59835184
v -9.76351555 210.57650447 -42.61618480
v -9.92469210 212.54420280 -42.85386950
v -13.40112276 209.89735425 -44.33346167
v 5.97799150 214.45456147 -43.80945861
v -31.35273978 213.89201283 -37.60040179
v -13.91814835 215.00907838 -44.24233362
v 5.21676755 217.14334190 -44.92779449
v -31.15849942 223.67055714 -39.89824653
v -14.69931100 223.76389802 -43.57504845
v -24.05733801 229.58497703 -39.69394788
v -25.35447292 230.69071770 -39.30804878
v -11.65157650 223.66496921 -43.06175932
v 12.50704471 216.61134064 -42.93353483
v 7.46998936 211.94635332 -41.93725809
v 67.74020940 206.07091486 -50.15618727
v 65.94737619 197.26504385 -53.30130085
v 61.60945818 191.76787138 -52.85983160
v 80.85107803 196.09792531 -40.01316801
v 82.06548542 193.80919635 -38.43354061
v 43.87850314 192.39050150 -40.16805068
v 57.03192204 183.00724030 -52.67890915
v 80.41532338 190.00759721 -39.27935287
v 64.33829665 178.65826190 -49.26198348
v 73.83292913 182.95438588 -42.42090136
v -6.85336627 185.35600603 -40.35998881
v 28.92259508 184.68806148 -37.91715205
v 67.87222624 176.82783306 -44.74593326
v 18.22599210 176.37725174 -34.88110378
v 32.54644200 174.94790256 -35.25578603
v 76.61757618 166.99092090 -39.71596435
v 14.57763184 174.48964715 -34.18037295
v 74.89895821 164.00523484 -40.68709910
v -4.49575391 171.72574997 -38.23823482
v 31.81634843 172.12396860 -34.23855454
v 57.25585297 156.77069128 -50.99767819
v 54.07726020 151.37524903 -50.19512400
v 48.30119386 145.15075088 -53.03452164
v 72.26087898 150.38199723 -41.91962630
v 54.25277352 146.35892212 -51.10652745
v 45.11916265 139.70416784 -54.55043167
v 56.46410212 142.01441407 -51.73616856
v 68.59485805 134.42628086 -44.76281628
v 63.07704747 133.13223422 -50.31180009
v 57.33133107 121.56476825 -55.43451384
v 71.36674225 124.44360554 -43.01505908
v 71.47081941 120.80431730 -40.29176384
v 71.43414766 117.83145368 -45.16194016
v 64.71224129 111.32732034 -51.88807845
v 71.73484564 115.33830315 -40.22832215
v 71.87512517 111.36876792 -45.38399726
v 57.66384676 102.98608989 -52.72408575
v 67.54728407 97.79258072 -51.28151178
v 67.22364575 81.90812171 -50.96427724
v 63.80651891 78.92604917 -51.40107870
v 68.33861023 77.31233537 -50.39519817
v 72.14281708 71.79208100 -47.14079946
v 75.90296119 73.83622974 -42.00451076
v 65.50761312 68.10958683 -50.47548562
v 75.23763180 69.47772950 -42.29838401
v 72.44932652 67.22837687 -45.48373818
v 77.99988985 66.08533859 -35.76003388
v 58.97939578 60.89028716 -50.78842863
v 46.25434801 63.75609338 -48.90019819
v 77.14606822 62.81597912 -38.64353150
v 65.32745063 55.83392829 -48.71176183
v 74.52559471 55.05203456 -41.82500392
v 78.31112295 57.35370889 -33.83786604
v 76.61324739 52.90357769 -38.67788613
v 66.37904793 46.72468454 -47.33349010
v 74.34386760 50.44823512 -41.51774943
v 71.17453963 46.42717540 -43.82397234
v 77.87638903 48.90159890 -36.85610741
v 75.14598966 46.26293108 -40.56630656
v 78.59969139 47.46641591 -32.87330270
v 78.65111530 42.94103011 -33.71579573
v 78.67114991 31.96880221 -32.95603022
v 78.52215320 29.19569612 -33.67423639
v 78.61088216 26.24704130 -34.42724422
v 75.85324347 -10.23655944 -31.85393661
v 78.46919447 -47.13326693 -22.47027494
v 77.45458186 -51.93567276 -24.34936352
v 74.08470660 -58.02053958 -28.29072624
v 72.69103080 -60.50252542 -29.04048935
v 74.48094338 -62.29920313 -26.59985237
v 66.89708680 -66.10433757 -31.61168471
v 75.99416375 -80.67973703 -20.54515295
v 67.47348607 -88.38357776 -35.44427082
v 63.97999823 -86.86000109 -36.38999909
v 47.13832214 -117.16669798 -37.48796508
v 69.93518770 -127.28339434 -33.44377130
v 67.95130670 -128.24109197 -34.94196758
v 66.90444052 -131.62787259 -36.26596928
v 51.66000128 -150.49999952 -41.01999849
v 66.50505215 -154.53186631 -37.57389635
v 73.00569117 -158.51376951 -29.88410182
v 64.83235955 -172.77055979 -37.64776140
v 70.98080963 -175.24491251 -34.99385715
v 75.30749589 -177.28729546 -29.35235575
v 74.70302284 -181.72542751 -31.98619559
v 74.29663837 -208.99011195 -35.13903543
v 77.64133811 -216.41585231 -31.25004098
v 75.21895319 -224.58860278 -34.30664167
v 68.89949739 -243.91664565 -37.31208295
v 19.72705871 -239.11209404 -34.02463719
v 65.49649686 -301.52794719 -37.32458502
v 67.85599142 -301.33047700 -36.97877750
v 69.93912160 -312.24238873 -34.26424041
v 65.57153165 -313.56182694 -36.12900525
v 71.71158493 -313.66440654 -29.51060422
v 71.58113271 -316.88943505 -28.50447223
v 56.43138289 -320.31354308 -35.19381583
v 38.69624808 -320.88279724 -32.76286647
v 65.56441635 -322.97301292 -32.73223341
v 66.96185470 -328.95746827 -27.75635384
v 29.48195115 -324.45436716 -30.40790744
v 25.97260103 -328.98315787 -27.64584869
v 47.85822332 -333.50855112 -28.20817381
v 18.86174642 -331.29084110 -28.42307091
v 12.70225365 -183.68078768 -35.41200608
v -18.21450330 -179.37333882 -11.27043460
v -18.83825101 -182.51781166 -11.02350932
v -19.40653287 -186.26992404 -11.85699273
v -8.29323288 -195.13681531 -31.67409822
v 31.74115717 -207.84354210 -36.18863598
v 10.53981576 -206.75779879 -36.82269901
v 33.18526968 -211.44169569 -36.68538854
v -20.52667178 -194.88579035 -11.98544167
v 6.36848342 -210.83727479 -36.68153659
v -22.83003554 -205.28039336 -14.53930791
v -11.13833580 -226.32668912 -38.22751716
v 11.10473555 -234.51793194 -38.19580749
v 24.60017987 -244.73901093 -32.52669796
v -13.69345561 -246.46642804 -47.10853100
v -13.49816378 -251.08775496 -48.64348099
v -28.24610099 -241.83918536 -32.93516487
v -20.71533911 -253.52871418 -51.19246989
v -28.88856642 -257.46232271 -51.06911063
v -17.10855775 -259.58260894 -52.13169008
v 14.53469694 -267.95113087 -30.07111326
v 38.24877739 -278.99861336 -32.67288581
v -24.56304803 -289.78091478 -49.54952747
v 27.31000073 -300.19000173 -33.64999965
v 16.56204276 -297.01119661 -34.63362902
v -26.79567412 -290.53285718 -47.94460908
v -11.36624347 -296.21455073 -47.37262428
v 1.49111287 -302.23864317 -42.41662845
v 10.91712341 -305.63756824 -39.48227689
v -5.46924677 -306.14128709 -43.91603544
v -5.52568631 -314.70802426 -41.67712480
v -13.66700884 -309.78164077 -42.52342135
v -8.65385681 -316.22019410 -39.38141093
v 35.86737439 -208.30860734 -36.90245003
v 16.38558693 -213.73036504 -38.29330578
v -25.84751323 -209.84104276 -5.44634880
v -25.82738735 -212.90098131 -11.41946204
v -16.52897894 -226.86232626 -34.46554393
v -0.73711749 -237.37908900 -40.27445242
v 21.58406936 -236.45590246 -35.05122289
v -26.96396224 -248.76382947 -45.17528042
v -6.93993783 -244.63181198 -44.19275746
v 56.11269921 -236.17787659 -37.76609153
v -11.42292842 -250.57131052 -47.67534137
v -36.42463684 -247.74019420 -25.23965761
v 63.24995309 -238.53997886 -37.92886436
v -13.52030877 -255.00652194 -49.51056093
v -39.53820467 -256.12184405 -35.65768898
v -30.10089695 -265.95467329 -54.08242717
v -39.14928436 -258.80798697 -41.72417894
v -30.75837716 -268.67127419 -54.35194075
v -42.53752530 -268.12830567 -45.14255747
v -43.78085211 -265.79973102 -38.29024360
v -30.41623719 -275.37915111 -54.30253223
v -43.04919392 -274.07532930 -45.49057409
v 69.47947294 -268.18242669 -37.66774014
v -42.56539792 -275.91806650 -45.68514973
v -42.74972901 -276.58596635 -44.44434494
v -40.93168303 -276.78918839 -47.31173441
v -34.11211818 -281.14137053 -50.99896342
v 53.70000005 -273.51999283 -37.25999966
v -39.31450471 -279.77213264 -47.20966890
v -31.82098642 -282.85163641 -51.38555914
v -32.02341124 -289.53459859 -41.96939245
v -24.42734502 -292.34948754 -47.72332311
v 63.71050328 -287.19979525 -37.87543625
v -4.84891422 -297.73995280 -43.67985576
v -0.82174561 -298.27159643 -42.68978164
v 56.34337664 -296.44149542 -37.05532849
v 49.76484179 -298.57930541 -36.04653850
v -22.21442573 -302.84118652 -41.15182534
v -16.08091220 -303.11357975 -45.77473179
v -23.03283662 -301.88223720 -40.18345103
v -9.96161066 -305.94778061 -44.34823617
v 34.79925916 -304.93906140 -34.04998407
v 67.26843864 -305.35385013 -36.86181828
v -7.68983597 -315.32093883 -40.76628014
v 13.69723957 -316.32611156 -38.91099244
v 62.83226609 -312.91666627 -36.71323135
v 69.51637566 -314.55752254 -33.59639272
v -4.76042228 -321.29266858 -35.36652029
v 68.96492839 -318.08513403 -32.73439407
v -6.07896736 -320.83955407 -33.44634548
v 31.95295110 -322.35911489 -32.52075240
v -4.81045572 -321.84034586 -27.53594518
v 9.97370668 -326.45055652 -33.97274762
v 66.48378819 -326.18284225 -30.52456118
v 12.84245495 -329.75846529 -30.11753969
v 41.83975607 -331.32043481 -28.92682701
v 49.88744482 -332.01047778 -29.97026406
v 16.79744385 -332.86431432 -23.64234813
v 58.59968066 -334.90338922 -23.95819314
v 37.57147864 -335.19634604 -23.05216342
v 50.57140067 -336.66333556 -20.82081325
v -9.00117680 14.69562482 -25.65328218
v 11.60748210 25.25169030 -34.63927656
v -10.54712944 25.39840341 -25.91293491
v 25.04685707 44.38193887 -41.14858434
v -11.68788690 38.41730952 -15.02474956
v 11.43881958 48.46357554 -35.90548411
v 15.80828987 51.80800334 -35.41187569
v -9.11439490 43.02649945 -29.92480062
v 28.67880650 66.60136580 -36.69010475
v -10.15602145 50.59522763 -11.45118847
v 29.83092330 69.18549538 -37.09432483
v 33.02858025 71.85758650 -40.18778354
v 24.24105629 83.83072913 -36.03883460
v 27.39042789 89.24270421 -40.63572735
v 22.88668416 99.03918207 -38.07888925
v 16.62958600 107.13646561 -35.32197326
v 3.91956884 102.73434222 -35.75931117
v 19.81873624 110.76676846 -35.60079634
v 22.18680084 116.77908152 -35.98453104
v 25.16800165 120.75797468 -37.49275208
v 0.65904966 110.69511622 -34.35005248
v 11.08254027 117.07773805 -35.24941206
v 27.25563571 122.79042602 -47.60470241
v 27.73685195 125.30967593 -46.54310271
v 36.16661951 142.08383858 -42.65964031
v 42.49037057 144.61657405 -49.61169511
v 30.36332317 144.08701658 -34.25896913
v 36.37048975 147.42761850 -36.80443764
v 45.99345103 147.22105861 -50.72039366
v 38.40730339 147.57487178 -38.99499029
v 49.47920516 154.19913828 -48.79077896
v 39.20289874 151.18598938 -38.10927272
v -5.09431539 133.18966329 -36.21679544
v -6.79429900 135.95065475 -36.65005043
v -19.66959797 132.35329092 -31.56769648
v 41.90836102 157.29561448 -39.85324875
v -11.80800330 136.94436848 -40.08007795
v 51.71189085 162.78891265 -50.90871453
v 43.69064420 174.30108786 -41.82579741
v 50.56606233 180.10751903 -49.81014878
v 56.17359653 192.74464250 -45.86601257
v 59.14963037 196.31265104 -44.76379603
v 43.89530793 190.31351805 -41.19070247
v 28.10880169 211.90111339 -42.10335389
v -17.40529388 189.81149793 -46.77148163
v -24.81971495 186.78621948 -35.72161496
v 5.29642263 212.85292506 -43.10503602
v 4.11596755 215.16837180 -43.71250048
v -26.84772760 200.57727396 -37.68586740
v -26.75208822 200.43435693 -36.62200645
v -7.05687748 226.61709785 -44.60509866
v -25.09267814 224.08588231 -41.56331718
v -11.03894785 231.34261370 -45.06492242
v -19.21163499 228.57692838 -41.11424461
v -19.67832260 230.97655177 -40.58327153
v -12.74532545 237.54112422 -44.01769862
v -4.10084892 224.24134612 -44.44614425
v -3.54553736 222.01101482 -43.54055971
v -3.51181021 220.20390630 -43.00583899
v -14.76056315 204.48170602 -44.95323822
v -17.90291630 198.43851030 -44.24960166
v 27.52760611 213.61511946 -42.52152145
v -19.68107186 165.14278948 -38.71946409
v -21.27644792 157.05619752 -29.86341156
v 31.72326460 177.54369974 -36.01213917
v -12.52121478 151.36712790 -43.01045835
v -11.77876629 149.20943975 -42.04167426
v 42.66787320 153.37970853 -41.91745445
v -9.70754307 132.45095313 -38.42810914
v 40.12277350 143.41728389 -47.53677547
v -11.31024864 127.67377496 -35.33576801
v -11.15288585 126.46646798 -34.32799503
v 46.10444233 133.35844874 -56.73486367
v -19.28063482 119.91158128 -28.97460200
v -19.05586757 119.16123331 -28.85431983
v -18.95022579 118.57047677 -28.65799330
v 29.45091389 131.12309575 -41.75432026
v -11.56703942 118.25121194 -29.69542891
v 28.88246812 133.02889466 -36.29163280
v 27.92247012 126.30417943 -43.56507957
v 40.32087699 121.06849253 -57.26909265
v -10.68166178 111.69660091 -28.77861261
v -17.78327487 109.88890380 -22.57700264
v -1.07073295 110.32464355 -34.08614174
v 24.64091033 121.09121680 -36.34288162
v 22.30154909 113.08019608 -42.97093302
v -9.92241316 108.26616734 -29.23109010
v 23.19591679 119.55049634 -35.66996008
v 21.31173015 113.13871294 -36.70510650
v 18.77182350 108.35152864 -35.13388708
v 24.54308979 100.93748569 -45.49713433
v 24.85419810 95.85867077 -40.09879380
v 9.26391874 88.89708668 -35.86751595
v 8.24952591 85.99866182 -35.85660458
v 25.08734167 91.04492515 -38.23897243
v -7.22809928 78.29167694 -33.99138525
v 25.83675645 81.34751022 -36.27875075
v 29.27356400 82.13649690 -39.64453191
v 11.00497879 76.88736916 -34.96535495
v 30.30689433 78.74973118 -39.35737163
v 19.02786084 75.44916123 -34.68691185
v -2.06832588 69.82433051 -32.97143430
v -8.75595398 68.64859909 -33.49328786
v -3.19534121 62.95777112 -33.63133222
v -13.53758853 59.45307389 -27.86359563
v -14.92145192 60.13813615 -20.51481232
v 40.59312120 63.47299367 -46.75381631
v 42.01751202 63.15983087 -47.89095372
v 30.14954180 58.43893439 -39.32669386
v 28.39333378 49.82373863 -41.81880876
v 32.00364485 48.71549085 -45.24922371
v 17.44955219 47.79319465 -37.57814690
v 14.97190632 46.67459428 -36.52844951
v -7.86067639 39.24597055 -30.62299639
v -11.23487856 30.85685149 -25.45538358
v 7.29783066 18.76966842 -33.30238536
v -5.81889553 15.54367319 -28.46838534
v 10.94624866 16.31212980 -35.32374278
v -3.14384536 0.85517531 -28.30609679
v -6.26174081 -3.29366559 -25.03599599
v 40.50401226 -0.89628610 -40.09087011
v 34.38239917 -3.49520869 -39.42271322
v 43.63201559 -5.97013161 -38.34570572
v 36.77588701 -8.79343599 -37.22979873
v 21.49687894 -11.92136016 -37.23362461
v -3.39443004 -18.76853593 -24.42466468
v 19.47285607 -18.91326718 -34.40260515
v 1.96363823 -21.15335129 -27.58154832
v 24.39449355 -21.53051458 -34.57567096
v -9.11358558 86.63566411 -34.40585732
v -16.19203202 107.30718821 -26.01164952
v -16.27495140 111.99489981 -27.17676759
v -18.63094233 118.68502945 -29.00085598
v 39.76204991 108.00072551 -55.02878502
v -19.75072548 123.47715348 -28.76519971
v -8.84721987 122.72525579 -33.23289007
v -7.10157678 123.46775830 -33.91242027
v -9.50748753 127.08178163 -35.56425497
v -14.72973917 143.60699058 -41.47009924
v -7.05197267 150.34906566 -37.38433123
v -10.18545311 155.33234179 -40.35861790
v -9.90884006 156.94227815 -40.17243162
v -16.35332778 169.19335723 -46.47006840
v -11.32610627 176.03607476 -44.92840543
v 20.76281607 175.34637451 -34.81516987
v -18.29285733 175.79738796 -46.60999402
v -11.44696306 181.73633516 -45.44034600
v -13.71679921 181.22431636 -47.04667628
v -18.88023689 190.53989649 -46.55148461
v -7.21132336 191.22974575 -40.33854604
v -17.07174070 193.44885647 -45.83223909
v -12.33320776 194.64841485 -44.28394139
v -14.07104172 199.21413064 -44.80292648
v -1.16656593 201.29056275 -40.88911787
v 4.06611944 202.25355029 -40.08220509
v -32.99920633 218.30317378 -37.64340281
v -32.37200528 220.18538415 -38.89238834
v -20.31071670 216.71158075 -43.80818829
v -40.38627446 238.28352988 -36.82381287
v 63.62525374 -332.14825392 -17.48446003
v 59.59019065 -328.88823748 -31.86697140
v -1.47676724 -287.29441762 -40.53339735
v -2.33610487 -283.73450041 -40.86371139
v 18.26294884 -291.92838073 -33.23128819
v 63.43524158 -314.06885386 -15.80937579
v 64.68833238 -310.83202362 -36.85713932
v 62.90999800 -304.82000113 -18.38999987
v 59.24363434 -301.54025555 -15.32956120
v 58.81015584 -299.17973280 -14.19651415
v 73.49495590 -231.78683221 -35.74389219
v 64.14290518 -226.98074579 -37.66573966
v 76.12949610 -213.60968053 -33.55389461
v 68.73124838 -180.62151968 -17.54081436
v 69.82819736 -151.75378323 -34.57959741
v 67.22076237 -149.48409796 -37.11023182
v 6.29723445 -118.56714636 8.79561156
v 72.87420332 -140.46463370 -22.11934328
v 72.65365124 -131.86621666 -28.72867882
v 72.90221751 -129.29432094 -26.52124688
v 72.02555984 -128.10583413 -30.44959903
v 72.94517756 -124.76214021 -27.85570361
v 70.16096264 -110.61358452 -35.10364145
v 74.66270030 -107.82912374 -22.43008837
v 67.74232537 -106.15832359 -36.97162867
v 68.03563982 -102.31297463 -36.44348308
v 74.55948740 -81.27458394 -28.40176038
v 75.32516867 -76.68661326 -16.73682779
v 75.89908689 -77.42524147 -25.08920431
v 71.33749127 -61.08584628 -10.14914270
v 72.08824158 -62.70773709 -29.37173098
v 77.44923979 -61.84833124 -22.09842950
v 71.93869352 -50.95028877 -30.93582764
v 71.10108435 -46.15179449 -31.90625459
v 78.79397273 -42.42150858 -19.03686486
v 78.96069437 -38.22040930 -18.75639707
v 79.18839902 -35.11422873 -18.39038357
v 78.57294381 -31.29054978 -17.24253036
v 79.76836711 -32.41584077 -21.81556448
v 79.55070585 -26.35246702 -24.12294410
v 67.29742885 -16.48154669 -11.86115760
v 74.94981587 -17.60936156 -15.00269119
v 80.20146936 -21.55237459 -23.50823767
v 80.02496511 -19.39634420 -24.91235174
v 68.05735081 -6.85133273 -14.85779509
v 80.18446714 -8.27041920 -22.38878049
v 79.60797846 -5.33778965 -21.32049575
v 79.19973135 -1.18124031 -21.54059149
v 80.13987541 -0.40975932 -24.98414740
v 80.16181737 2.00306997 -27.06114389
v 79.36272770 2.73587788 -30.56839481
v 78.84772122 8.63744412 -32.41898119
v 79.01509106 21.33526281 -33.36922452
v 78.38909328 51.83919519 -34.58970785
v 74.04653728 61.10544875 -27.96103619
v 71.74469531 59.97443944 -45.70849240
v 78.21199298 61.56205758 -34.22813490
v 75.37905872 73.66675138 -32.13248029
v 77.27938890 75.20323992 -36.14104539
v 75.08806884 79.65994626 -32.99434111
v 73.60588759 81.91619068 -31.85323253
v 74.32845980 78.13800126 -45.44427246
v 71.48104161 88.70007098 -31.09535016
v 74.93700087 84.77871120 -33.85540098
v 75.78615099 82.51515776 -43.11194643
v 75.62750578 86.63620800 -43.75414178
v 76.71640813 85.17561108 -39.47810084
v 74.24832880 90.86366743 -34.11892429
v 75.87017864 88.56140077 -37.04719990
v 75.41392744 90.20787477 -43.97258908
v 74.07521456 92.99674630 -46.27231508
v 75.06489009 98.10048342 -41.14778340
v 50.62440410 116.92147702 -27.32290700
v 73.90293479 100.68072379 -36.15121916
v 70.70299238 104.75394875 -32.42253512
v 70.40019333 111.48636043 -34.51206163
v 69.38324124 113.20235580 -49.14705083
v 43.71748865 155.14478087 -15.84780589
v 70.09702176 131.67756796 -43.36554185
v 54.45542559 154.19830382 -24.46844988
v 62.02550605 151.42774582 -48.55727777
v 69.67709213 166.34048522 -24.92888272
v 69.20211762 182.69978464 -45.46281323
v 79.10457999 186.43558025 -39.97005150
v 66.57253951 191.99439883 -52.06614733
v 59.16320160 -331.26565814 -14.42465093
v 48.72635752 -323.40976596 -10.82509849
v 41.69150069 -320.50970197 -10.49069874
v 59.48463082 -329.26258445 -13.62138987
v 47.70268127 -319.50080395 -11.13187522
v 70.55120170 -322.03757763 -28.55657786
v 71.76832855 -314.65652585 -27.92529762
v 61.45522743 -312.56622076 -14.56138864
v 61.53706461 -308.95015597 -15.32823779
v 70.11611760 -307.50530958 -34.85208005
v 58.86867642 -304.76287007 -14.06195201
v 70.14347613 -297.65084386 -34.22809765
v 60.51551923 -292.74755716 -14.28252365
v 68.93459707 -290.54096341 -35.58235243
v 67.36598164 -288.77434134 -30.94728291
v 11.55240461 -269.97631788 -7.65653141
v 62.17468530 -290.07294774 -15.11469204
v 66.58542156 -282.68036246 -37.09799424
v 50.00777170 -280.54377437 -13.56781088
v 71.79245353 -267.59883761 -36.42259166
v 71.71982527 -273.63631129 -22.54179865
v 39.25856575 -259.31149721 -10.89557726
v 75.85706562 -266.20748639 -25.63715912
v 76.27913356 -265.91223478 -28.15526724
v 76.81404799 -264.20345902 -29.48163822
v 76.76078379 -263.19381595 -31.36225045
v 77.06217468 -263.36926222 -27.13872679
v 78.69708538 -252.86373496 -30.75894155
v 45.75452209 -237.91860044 -12.29821611
v 45.22407427 -234.74444449 -13.03481497
v 64.42741305 -232.05929995 -21.71728387
v 27.77645364 -213.74036372 -10.99811308
v 76.35169476 -222.63853252 -25.88050254
v 76.53613389 -220.50914168 -26.43259801
v 59.34867263 -214.54700828 -20.51837184
v 78.08511704 -212.56969869 -28.06846611
v 78.07977498 -210.55458486 -28.42648141
v 78.31757516 -208.96831155 -28.59630063
v 75.50510019 -208.39567482 -24.54590425
v 78.16967368 -206.75291121 -27.80007757
v 77.87188888 -199.93697107 -27.72481367
v 77.80142128 -197.53789902 -27.44502202
v 77.32827216 -193.14379990 -28.52848917
v 76.78575814 -188.93039227 -29.04332802
v 56.20358139 -179.22703922 -15.18769283
v 21.43315971 -160.84030271 -8.68907012
v 75.01064241 -183.66873264 -23.66630733
v 49.33251441 -170.25490105 -13.61116115
v 74.05910641 -175.64228177 -23.60977046
v 74.61086661 -171.35879397 -26.22712217
v 74.10063595 -159.49587524 -26.41181834
v 71.92020863 -152.30205655 -30.86796775
v 72.38148153 -155.72349727 -19.97892186
v 40.05462304 -137.95253634 -11.76561415
v 15.95039293 -126.40750408 -2.89861858
v 73.14964384 -145.85103095 -22.36246318
v 72.69433886 -146.12677693 -27.11390145
v 63.13312054 -143.15141737 -13.18592206
v 11.92504354 -119.13799495 3.42045911
v 72.94636965 -142.40354300 -26.77363530
v 41.64897650 -127.77140737 -12.08803989
v 71.47099823 -140.79575241 -18.13106798
v 42.01159999 -125.96242130 -11.68773137
v 25.32458678 -117.85031110 -8.42891820
v 70.43294609 -137.86745071 -16.78800210
v 72.09452242 -136.39877737 -29.81068380
v 59.55261365 -126.21273100 -12.23606430
v 12.63267361 -103.22313756 8.11158773
v 72.90014625 -121.64621800 -25.05567856
v 33.61013532 -100.48901290 -10.08731313
v 64.28896636 -113.48963529 -12.37202156
v 15.18984511 -90.73513001 7.07954634
v 74.43083078 -104.30674255 -21.23724110
v 17.69759692 -77.27843523 5.08365547
v 74.25807416 -104.06334698 -19.29556206
v 21.40897512 -75.02760738 0.23593471
v 19.41120066 -72.66335934 3.17491195
v 73.67451489 -99.92943704 -18.10555346
v 38.13728690 -68.42207909 -7.61663821
v 9.35122743 -47.81297594 8.90830066
v 17.98185706 -50.46390742 6.43215794
v 36.63875163 -60.77728048 -6.97438093
v 31.33179247 -52.96314135 -4.22637444
v 12.73124199 -41.59431905 8.13751388
v 17.51502976 -41.99978709 6.60693180
v 13.02206516 -25.00327677 7.60215474
v 41.84163362 -42.78891534 -6.59516733
v 14.52845335 -21.32049762 6.95874682
v 18.36810261 -3.19385040 4.17986978
v 24.87674542 4.01194906 0.66143280
v 21.25660703 17.32666977 0.14855003
v 4.91850777 36.20866314 -2.42603989
v 6.51748246 45.80681399 -2.79270485
v 55.09591475 9.47877299 -15.06289002
v 41.89695790 18.37996021 -13.39596510
v 11.06740907 45.29143125 -3.66891688
v 13.88529222 50.25086552 -4.44277609
v 9.51373857 52.93583125 -3.68618104
v 13.62845115 80.12980223 -5.90518350
v 70.98336518 39.70558941 -25.79260059
v 59.19343233 57.71437287 -25.74882284
v 61.59746647 67.80787557 -28.72013673
v 75.87027550 57.81615898 -29.16842327
v 75.43067634 59.30279568 -28.92555296
v 73.60780984 73.00246507 -30.32766096
v 60.11978537 92.97481179 -29.30698730
v 17.79340580 188.46523762 -11.37220766
v 27.24621631 190.50209224 -11.82864606
v 58.57143179 150.18667281 -28.04582193
v 31.92292526 209.02517438 -11.23925671
v 64.66627866 170.78357935 -22.00745791
v 69.46900487 160.92500091 -26.35590918
v 73.45604151 160.63708067 -28.49351615
v 72.93669879 156.07988834 -30.08322418
v 79.63283360 178.62832546 -34.41551328
v 44.65077817 -336.13973856 -17.86576770
v 64.11898136 -333.13816786 -19.41504143
v 20.82148753 -333.47111940 -16.76793210
v 41.89674556 -335.14395356 -16.03193767
v 24.19192158 -332.73658156 -14.35855031
v 60.97975373 -334.36706662 -18.74579303
v 53.72843519 -335.77328920 -18.04553531
v 37.49023750 -334.95298028 -16.06273837
v 18.08600314 -333.09876919 -17.16344617
v 50.93409866 -333.17467570 -14.08097148
v 42.84409806 -333.17905664 -13.39797862
v 36.89184785 -332.77842402 -13.10098823
v 11.70534641 -329.11092043 -13.77137005
v 71.12669945 -320.49849629 -26.55342221
v 45.99590972 -332.80837536 -13.17339949
v 63.51359189 -329.66548204 -15.93546197
v 50.93120784 -329.19368148 -11.82353590
v 29.35301512 -325.03530383 -9.12146736
v 20.77907883 -324.21779633 -8.23113974
v 51.19000003 -325.24999976 -11.02000009
v 24.23918433 -323.52861762 -8.44474416
v 70.84084302 -305.95016479 -34.31593999
v 68.23853403 -315.11810422 -20.79527080
v 68.21767241 -299.11628366 -28.07467431
v 60.98722667 -300.07570982 -17.79516041
v 8.90559983 -288.05518150 -4.88217408
v 67.33632088 -284.91783142 -36.58882901
v -1.14527554 -280.92777729 -6.23696856
v 63.52713704 -289.69630599 -16.63299277
v 20.61015740 -279.50337529 -8.68232455
v 17.49795489 -278.00431848 -8.01011734
v 67.12747365 -277.96971798 -17.54400134
v 68.66304576 -278.16522121 -19.13366839
v -9.80393030 -262.15913892 -1.76714279
v -3.36363027 -257.60588050 -5.84906759
v -6.54448941 -249.75110590 -3.00276699
v 32.02828392 -257.28094578 -9.50084813
v 78.93294096 -251.07404590 -30.52027151
v 78.34301144 -248.69321287 -31.21871687
v 78.44391465 -244.78039145 -30.85953742
v 22.29852043 -230.02631962 -8.62972438
v 78.50413024 -238.67374659 -29.54483964
v 77.02316344 -233.43028128 -26.18511021
v 76.88479871 -231.09912872 -26.12545528
v 68.99497658 -214.00132775 -22.81714045
v -1.22046925 -197.58547843 -0.33266976
v 77.24829763 -215.00775218 -26.67558007
v 0.05072014 -194.56450641 0.43070866
v -4.71575698 -181.87440932 5.14102820
v 72.53001630 -193.26573610 -21.20399661
v -0.25030359 -174.19561744 5.73340710
v -0.38846908 -168.46892238 7.25556491
v 3.50094121 -168.59349608 5.39856963
v 3.91118973 -165.74144363 5.56835858
v -0.42863362 -163.40307891 8.15557316
v 8.43041390 -157.08445013 2.65943096
v 69.11202520 -172.46133089 -17.91827567
v 68.17090511 -170.23585737 -17.31400378
v -6.67215278 -149.74655211 8.56401306
v 0.64930075 -146.04876935 8.00823327
v 10.77976730 -142.28065312 0.02099680
v 7.66308699 -140.05772769 3.02258995
v 3.92201496 -133.42157006 4.79038432
v -3.48988757 -131.44992292 8.91885068
v -5.17241843 -127.57480145 8.33397731
v 2.41852971 -131.45227730 7.62995565
v -1.57366099 -124.23954159 9.64349229
v 66.79306924 -142.39504933 -14.00684007
v 5.44572016 -115.31242728 10.18434390
v 6.72880514 -113.34703118 10.09220351
v 64.92950767 -122.37384915 -13.03895749
v 36.95664182 -96.74692899 -9.89196077
v 72.05484807 -104.42516208 -17.63235033
v 7.61520816 -64.00770694 9.52979457
v 32.43494779 -70.44254988 -6.91426359
v 2.89494405 -59.70543623 8.88866186
v 13.86239007 -63.91280144 8.29518680
v 15.43117687 -61.26850471 7.07532698
v 6.58906624 -48.09932038 8.75986088
v 7.02227931 -38.97843510 7.86715746
v 0.92102337 -33.26881304 3.72125162
v 10.52928250 -32.81586990 8.24413262
v 10.29721741 -21.50346339 7.27969268
v 6.65482925 -14.63876385 5.41335810
v 15.52902162 -10.56596451 4.86116111
v 7.81585556 6.73992466 2.17533787
v 18.85132119 12.90011127 0.93678612
v 21.60704322 14.57578223 0.50541776
v 25.45050718 18.27416569 -2.19929754
v 57.50638619 8.17574933 -14.91749287
v 66.50631130 17.67016016 -18.67251843
v 69.92609799 19.12710071 -20.60738020
v 78.35038006 19.34758201 -27.71412022
v 76.57293975 30.79526126 -27.34825015
v 74.25934821 32.46905655 -25.71357414
v 76.74011588 32.36635029 -27.90492959
v 78.26000452 33.85000303 -30.07999994
v 74.06596094 35.79763696 -26.57920681
v 76.02500170 36.18699685 -27.83472650
v 36.92387044 49.16250333 -14.14578035
v 75.12890548 37.11868823 -27.11079828
v 74.89822805 40.48131034 -27.00509317
v 59.05972421 49.40189794 -25.16633272
v 56.21127784 55.36872521 -24.83304404
v 28.07246521 63.98885697 -9.24081635
v 60.52551419 61.61135063 -27.41224132
v 8.33103061 102.71793604 -6.08217157
v 46.76732048 112.32588440 -24.42138083
v 53.35325375 114.18311298 -28.62818912
v 50.48063025 120.03324181 -27.26494707
v 1.53418758 138.06727529 -6.11134944
v 46.14797980 139.90390301 -18.97172257
v 57.44756386 144.31156218 -29.77087721
v 55.83902448 146.09235525 -29.70197611
v 2.42029736 158.92522037 -6.23767590
v 56.12226948 147.20275998 -29.67135794
v 56.19168654 148.04784954 -28.57900597
v 56.24814332 149.07523990 -27.99299359
v 56.39049411 150.44808388 -28.23247947
v 51.29709840 152.59897709 -23.24481681
v 33.73916447 155.16448021 -10.12309734
v 3.94906942 171.01402581 -6.36633532
v 51.49598047 159.64935720 -20.80475166
v 57.48901144 160.88946164 -23.61577749
v 17.40488969 186.73229218 -11.55587751
v 20.45798674 193.65562499 -10.64964477
v 59.19319764 183.43023956 -19.99104209
v 27.50704065 193.82414222 -11.76190563
v 32.70137310 210.22956073 -11.49198692
v 36.73714399 224.17689860 -10.98418422
v -11.10003516 -291.07585549 -29.63478304
v -30.75890429 -290.46046734 -41.57417640
v -29.24548462 -291.02009535 -40.09841383
v -16.69243351 -306.37234449 -34.90487859
v -6.68860506 -305.91773987 -28.72809768
v -14.16294277 -299.73110557 -33.03949907
v 3.87764513 -308.76800418 -6.79224823
v 2.23184167 -309.81433392 -7.96583947
v -26.25521645 -297.74162173 -41.43070430
v 7.03339372 -309.54027176 -5.69633394
v -29.60467525 -292.76689887 -41.26561433
v -2.88821012 -301.64241791 -16.28258266
v -1.39514694 -300.72611570 -12.45593838
v -0.26672447 -301.23719573 -9.31598898
v 6.27965014 -301.15535855 -5.63189853
v -0.93736907 -300.19065738 -10.80584340
v -1.05303957 -297.23039269 -9.58538335
v -36.17104143 -285.98484397 -41.72431305
v -5.96429314 -286.00192070 -21.38590813
v -20.05573176 -285.41499376 -31.48458898
v -12.74363231 -285.73051095 -28.58310379
v -15.42839967 -283.03059936 -28.98170054
v -40.83210975 -280.18841147 -38.05666417
v -42.43658856 -276.88312531 -36.24610603
v 2.80967169 -284.38901901 -5.23694465
v -1.80312956 -283.70812535 -6.67684618
v -43.98673028 -272.63969183 -35.30470654
v -44.18093339 -270.25669813 -33.47780183
v -6.99690823 -271.89847827 -6.48002559
v -12.54643593 -268.32824945 -7.31044402
v -38.43209520 -265.20380378 -15.74190706
v -13.19423318 -267.24576950 -4.93614981
v -42.98950732 -261.49892807 -22.70473540
v -19.29089054 -266.32240415 -5.03086532
v -30.94057925 -265.78560472 -8.99818726
v -37.35007346 -263.31749558 -11.50143985
v -17.05602184 -263.94498348 -1.65004900
v -22.91327156 -264.09325004 -2.54484010
v -28.79177034 -264.59529996 -5.71592199
v -26.49655379 -263.65685463 -3.43090738
v -35.83975509 -259.21997428 -6.56745210
v -5.41248126 -258.56521726 -4.87516215
v -21.61146700 -261.72775030 -0.26968913
v -29.35983054 -262.21051812 -3.42641398
v -5.42436074 -256.04853034 -4.83809691
v -22.67743833 -259.16039944 1.25064212
v -29.55008671 -258.06185603 -0.79522922
v -25.96122585 -258.57126713 0.78120973
v -26.96626633 -257.08857179 1.28819782
v -20.89565247 -255.64345717 3.20147141
v -30.64364940 -253.75613570 0.17361152
v -21.83020301 -248.73882532 5.56283025
v -33.77902135 -241.48081243 -2.71999696
v -18.50824989 -245.62758207 6.42343611
v -4.20581130 -237.04655468 -1.94288639
v -14.90152348 -243.48106980 5.93189010
v -22.13858254 -244.30559576 6.65283855
v 12.91902363 -234.64567959 -7.94456061
v 38.83893415 -235.00284553 -10.45625564
v 0.36357337 -231.46551847 -4.48328024
v -20.26524208 -241.55215919 7.45459320
v -15.58437571 -239.57771063 6.90536387
v -21.07429318 -239.24340308 7.89676514
v -2.62157293 -232.01906681 -2.12974683
v -11.85710728 -234.39119756 5.79095073
v -18.73690076 -238.04399371 7.86751229
v 1.78797939 -229.38044369 -5.40955691
v 19.68015358 -227.20101476 -9.58256051
v -12.90487777 -229.90861535 6.59366418
v -26.61494352 -230.65462708 5.67839155
v -16.19190350 -231.14171624 7.93049112
v -26.10143088 -229.16437685 6.12522522
v -3.92729137 -223.08042645 -0.57273731
v -23.89904484 -226.90521181 7.19605153
v -16.73015952 -227.53530741 8.19778536
v -13.85557745 -224.21720624 6.70773024
v 3.51170078 -216.82541072 -6.80543948
v -15.63497633 -220.52915394 7.27116829
v -21.64423279 -217.14346111 6.77143689
v -27.09564753 -215.27886391 -1.30782987
v -24.40960519 -214.10530806 3.97428358
v -23.90852571 -207.27036893 1.99474138
v -17.74029061 -209.49390531 6.79416023
v -18.63853820 -203.41390371 5.90145122
v -21.86441422 -201.26518607 2.86736479
v -8.66720360 -199.85590875 3.11258901
v -19.31087673 -197.84076512 4.33084834
v -13.29847705 -197.14766741 6.15814235
v -6.49785204 -195.53729892 3.90308769
v -17.02307723 -193.42853129 5.32763265
v -19.86685768 -190.66861272 2.04661465
v 1.45418802 -190.50577283 0.72186411
v -6.35446189 -191.31195545 4.94769355
v -16.75553806 -190.27729332 5.41136879
v -2.26541399 -185.71728468 3.85316391
v -5.35704475 -186.19981408 5.19811362
v -14.91184533 -186.22069061 6.27052318
v -7.33025186 -184.74979699 5.21956757
v -1.01365487 -177.75815725 5.04994486
v -17.34372228 -174.63968694 2.50006933
v -9.24484059 -176.24966800 7.48573197
v -11.93996798 -174.85244572 7.18262931
v 5.17038815 -174.70490932 2.31553102
v -9.13566630 -174.11148548 7.78246019
v -9.74866375 -171.79654539 8.14929977
v -10.65080799 -168.97523403 8.17997940
v -9.74850636 -166.44619405 8.63284711
v -15.21267369 -164.30215538 3.90607747
v -7.96330906 -164.19589520 9.01724212
v -10.54746658 -164.46653008 8.36552680
v -9.49150138 -162.47050464 8.73952638
v -12.25085277 -161.67432070 7.09534064
v -9.34486277 -160.39478779 8.67964886
v -3.86319309 -157.33969212 9.37384926
v -6.97395438 -157.86731243 9.20423586
v -8.98992363 -154.29116786 8.32744222
v -4.12889663 -153.97879481 9.19478014
v 10.90307999 -149.65906739 -1.89068122
v -10.82749572 -144.99640465 5.47559885
v 10.40224452 -145.97916603 -0.27333444
v -8.18934012 -145.90273798 7.68540055
v -1.26611546 -143.52792501 8.44873954
v -12.62855530 -141.35973155 2.07494968
v 36.27107665 -141.30155742 -11.65866572
v -7.79300462 -139.42229748 7.19453534
v 30.43528274 -137.11014390 -10.72953548
v -10.78386139 -134.83515382 3.47854127
v -5.17584383 -130.00513613 8.34021252
v 21.79314382 -126.87681615 -7.74668716
v -10.37889905 -124.99608099 -1.03335630
v 39.83860463 -123.65855277 -11.43713761
v 36.18992493 -123.83078784 -12.13935297
v -8.33958574 -119.87213045 2.21342873
v -9.76717938 -117.54461378 -6.47818809
v -8.12374428 -107.80595243 0.32372144
v -3.97389941 -103.02841663 7.40232179
v -6.50534779 -103.94629836 3.81152378
v -8.68690014 -101.21229291 -1.72720384
v -6.75971899 -99.45170581 3.13337822
v -8.38911906 -96.53569013 -0.53255784
v 0.19627147 -99.93324429 10.32635663
v 7.21573923 -95.90799361 11.33044716
v -6.30924618 -92.44607389 3.37548275
v -5.43757062 -89.46686983 4.48321085
v 2.34866166 -92.02732146 11.34167798
v -6.15081377 -83.00975710 2.60027358
v -4.93428763 -81.21889085 3.92188411
v -6.79982547 -79.12269980 0.10774502
v 4.58953902 -78.53886485 11.34088915
v 1.81439379 -73.38092476 9.87157878
v -0.99961460 -71.52828574 7.90612213
v -3.36170942 -70.09956241 5.48388530
v -1.49888720 -67.86119193 7.09461747
v 19.25373636 -68.66203994 2.43198080
v -4.72223153 -62.04060465 -0.12003940
v 19.48613301 -65.21872431 2.09817709
v -0.71279972 -62.30308115 7.27683073
v 0.26424273 -58.65929276 7.40023004
v -6.18890906 -55.09993061 -4.43811016
v -4.67592571 -54.09262329 -0.34630316
v -6.15726085 -52.16043442 -6.35651499
v -3.13337427 -51.21387169 1.81573420
v 5.35667781 -53.43437567 9.16294474
v -5.49087534 -48.37772995 -5.19125164
v -1.77067309 -49.22709614 3.20743583
v 4.21369402 -44.87438500 7.50396494
v -0.45044400 -47.04341665 4.16883780
v -4.78609325 -41.75997898 -5.33090904
v 9.42027383 -44.37476024 8.64767842
v -6.01102225 -33.08767825 -9.07501020
v 4.83042514 -36.75675392 7.10689416
v 8.80806893 -36.09187901 8.28513969
v -1.06291950 -33.01240876 0.37387258
v -4.77125542 -29.45361100 -5.16140554
v 0.18032052 -30.60074337 2.35740701
v 21.58277482 -34.60448608 5.33604855
v -1.98290381 -29.19758298 -1.28593773
v -3.29520251 -24.80303869 -3.04595591
v 19.12427507 -19.03640665 5.75794140
v -2.61357240 -3.08283023 -2.92475568
v 0.44193128 -2.50813714 0.21965525
v -10.10917220 4.34947899 -20.95035650
v -10.54814737 7.05712754 -19.19018663
v -8.95909965 6.76015532 -11.15946099
v -5.60419820 8.76743812 -7.19887903
v -1.35490543 8.51975847 -2.43120873
v -11.74078975 17.53916591 -18.79921742
v 8.36535078 10.92009153 1.53704046
v -4.55173803 12.91731093 -5.31400368
v 0.47457981 18.66035536 -2.85371044
v -8.05536751 21.96884155 -10.09012200
v -8.77587963 26.77187882 -10.43401007
v 8.52772221 40.49618915 -2.32192921
v -11.70023996 47.41013423 -13.63241393
v -15.53923357 65.66756964 -21.30131796
v -9.48954001 77.36602426 -11.93611696
v -8.81417375 80.10444045 -11.48887631
v -8.78801756 85.34275740 -11.94521133
v 3.72378388 84.20001715 -6.80825533
v -4.35601734 90.28892964 -8.58518761
v -6.51703356 119.55329031 -9.28362180
v -14.58940469 124.47518855 -15.47676232
v -11.63954195 128.67550552 -13.35211936
v -16.56074822 129.64819372 -18.48717593
v -14.65393510 136.23207808 -16.88551717
v -19.07540485 145.32724023 -21.63771726
v -11.41930278 153.66485715 -12.34790217
v -11.75554469 157.19985962 -12.81493157
v -21.25759609 165.74013233 -26.85198002
v -3.21999984 157.86999464 -8.12000036
v -14.10965994 162.26984560 -15.25881235
v -0.84809342 162.44089603 -7.45624583
v -7.67362071 168.45515370 -10.94496809
v -5.40264510 171.71929777 -9.72474087
v -1.31700910 173.75181615 -7.54762022
v -15.89468867 185.75651944 -16.68377034
v -26.34542249 201.27715170 -32.95877203
v 22.30097540 187.55879998 -11.67065557
v -9.57344286 193.13098490 -11.91298850
v -7.79143814 195.86074352 -12.53885217
v -9.84801818 195.54150105 -12.50055060
v -4.81160823 194.59673762 -11.54532656
v 39.91036117 189.25414979 -14.61049728
v 21.62164450 193.73655319 -10.74807718
v -0.83916547 197.97381759 -11.44369598
v -37.36562654 227.85548866 -29.91946228
v 11.60074957 230.23335636 -5.15037030
v -44.27718744 -266.54231548 -33.61093998
v -42.29516536 -260.47632098 -35.79735383
v -39.34010491 -265.24633169 -17.38303341
v -33.77559036 -253.40428948 -43.20522025
v -38.75337914 -259.48590040 -10.94280090
v -40.53464904 -254.10130620 -26.50571242
v -19.88513209 -238.46191168 -39.62400183
v -37.98637539 -248.93793464 -22.14627713
v -27.38267742 -254.46531177 2.08606082
v -36.64102033 -245.40071189 -16.30880311
v -36.56750917 -244.36347187 -10.62388718
v -22.40267023 -229.20916975 7.85303209
v -19.41351593 -221.33566439 7.84679223
v -1.93977216 -172.44628072 -32.35272318
v -14.60309699 -177.06236243 5.88341476
v -14.44796566 -174.51444268 5.54324174
v -12.88261451 -166.73681140 6.87038200
v -10.51641162 -159.41920877 -18.12686026
v -0.29083862 -147.49231935 -31.84124082
v -11.19982079 -150.03430843 6.36741985
v -14.47379868 -146.98947966 -0.97986578
v 5.42036165 -118.02875996 -33.16657618
v -8.47320259 -123.32167476 4.80792765
v -8.21341574 -114.60641026 -1.41017092
v 0.56949374 -103.62707824 10.47121547
v -7.23585347 -89.16354179 1.04349817
v 3.01960413 -73.08359444 -30.44636734
v -4.32765111 -60.30495092 -16.67532325
v 0.12697473 -50.60037598 5.62597346
v 3.80571350 -51.28213763 8.22167657
v 4.72746510 12.54178677 0.78629784
v -6.50761835 24.73459765 -8.53587035
v -10.07971447 48.43950272 -29.76595238
v 25.52261390 97.15195000 -42.61263460
v 20.27151361 107.49408603 -37.08908334
v 23.06606434 115.83701521 -38.47606108
v 24.78207275 119.04200166 -39.09061849
v 25.98327398 122.20522761 -38.27197105
v 27.30318531 124.30798262 -42.49650612
v -8.51722062 118.54389310 -10.76966431
v -7.95156322 141.59719646 -10.74986346
v -13.60448916 146.23896778 -42.39743575
v -15.70194401 145.27022839 -16.63988270
v -16.73091017 154.71766889 -43.63448918
v -6.95213303 163.55694830 -10.41439082
v -16.12810232 176.88842118 -47.34200612
v -21.41465992 180.08972704 -43.15728694
v -32.32856840 215.78559279 -37.31943294
v -32.98896551 215.41467309 -35.03159061
v -38.41381520 232.77765512 -35.31571105
v -17.49488525 244.59552765 -36.52815893
v -13.05533294 240.90857804 -41.95213690
v 68.23000312 189.65999782 -49.30999875
v -11.65135764 215.38081765 -43.48241910
v 26.11956187 122.34300375 -44.70262304
v 27.53300034 127.47137249 -36.79472581
v 37.00942919 144.64765787 -39.21021894
v 30.63649870 217.32436121 -37.64785081
v 60.32378599 138.49627972 -50.71387067
v 54.91104349 189.57518041 -49.83941466
v 74.45313781 154.40885723 -39.97119516
v 70.68144530 178.83908749 -43.94121841
v 70.60366869 159.36061740 -41.63503647
v -14.39157687 -208.82840455 6.40915101
v -6.19385857 -216.18880332 0.89403644
v 58.44474211 -244.09766495 -16.66235179
v -14.45800159 -210.80216765 6.33663032
v 75.47121495 -264.08836246 -33.64983201
v 67.52369553 -267.92237163 -18.25932413
v 68.11740249 -274.69158173 -18.10495555
v 69.35440749 -289.71850872 -33.56040269
v 65.63182920 -280.64796329 -16.58849418
v 71.70431316 -307.61474371 -32.43826702
v 69.59343702 -325.21560788 -28.36346813
v 44.28292811 -333.18382502 -27.86230110
v 55.80602959 -335.84001660 -19.96008493
v 57.00609460 -301.38379335 -13.09507061
v -0.91797940 -320.65489888 -38.22189569
v 6.64660614 -329.74460721 -25.96208267
v -0.70532254 -322.57032394 -36.25166789
v 31.09472618 -326.91735029 -9.97412298
v 26.79632604 -334.69027281 -19.19286326
v 21.55935578 -332.91423321 -25.69397725
v 39.58929703 -330.77394962 -11.56058256
v 5.10830851 -326.58350468 -32.99773484
v 27.17451751 -325.63814521 -9.44065861
v 27.75765024 -323.54494929 -8.58017709
v -7.99369626 -318.72031093 -35.76469049
v -10.30264795 -316.71583652 -35.88537872
v 5.06793335 -329.27045226 -22.23589085
v -2.23088195 -324.58809018 -28.47580612
v 15.23395907 -328.65533233 -11.81253698
v -11.29631791 -315.56311250 -34.23487023
v -2.80367909 -315.29778242 -16.77242853
v -2.10316665 -241.03075266 -4.41456446
v 0.01138827 -313.58540058 -11.18652523
v -20.67010105 -267.47035980 -14.23989702
v -28.45084108 -267.60053635 -15.88937640
v -4.05351585 -315.80376625 -20.35962418
v 8.56957771 -327.30853558 -13.49300332
v -10.63005161 -315.83166122 -32.76358545
v -8.04971438 -318.37657094 -29.88992818
v -13.72339297 -313.00777197 -38.59164566
v -12.70155422 -314.31162357 -35.93378142
v -11.35446690 -305.05704880 -32.75411576
v -13.35669588 -302.86070704 -33.00444037
v -2.08327756 -319.17071342 -19.16825026
v 5.56965591 -319.72002983 -9.94201843
v 2.25362764 -320.05697489 -12.55428791
v -0.50259189 -318.09243560 -14.53512255
v -3.11584142 -279.60392833 -7.05563836
v -28.19342539 -268.14112067 -21.74528874
v -43.93425584 -269.09688115 -30.95677309
v -36.53041646 -266.74553752 -19.01133545
v -27.71406434 -266.76064730 -9.58673004
v -42.03153029 -263.19533587 -19.98871751
v -43.69334504 -265.81776142 -27.03223564
v -19.92832310 -266.35849476 -7.31293485
v -30.77697195 -267.50412583 -19.69258487
v -3.09401611 -281.26162291 -7.61507824
v -38.81586716 -281.62360191 -37.31534630
v -43.45509037 -275.11310577 -43.73867810
v -3.21366359 -255.09399176 -5.91903413
v -40.19725323 -281.01924062 -43.87718067
v 7.66136171 -257.20453262 -7.11188419
v -30.76581843 -288.80754113 -40.33152387
v -2.67937593 -287.74955869 -12.61942089
v -2.05896329 -302.84970999 -12.52203435
v 1.51145039 -307.20898509 -8.13265890
v -5.07769920 -305.41658401 -25.39249137
v 15.03438782 -319.28077340 -6.53174194
v 1.29653607 -322.56430387 -15.55224322
v -2.76219356 -323.68403673 -31.97860345
v 7.99922924 -317.68721342 -7.46804662
v -7.11807329 -318.72683764 -37.35145926
v -4.57669143 -312.57569790 -22.93237858
v -3.50192143 -305.08762598 -16.06187224
v -8.82715546 -298.70140553 -29.97782268
v -17.67787524 -308.41243267 -39.04918209
v -9.30190831 -295.86943984 -29.68111448
v -6.74236566 -309.61921811 -43.67774352
v -1.35629135 -286.16264462 -7.40499655
v -36.26784682 -263.75395060 -10.49533579
v -34.66847911 -261.84454560 -7.08191795
v -24.41301942 -255.65233827 -51.65860429
v -33.31472725 -257.84128904 -3.35834199
v -30.75068630 -227.47509181 -8.77160206
v -29.07873131 -222.52415121 -3.11110727
v -38.62014785 -249.57495928 -18.48572306
v -39.61868957 -272.18633890 -49.70582575
v 13.98647856 176.36273801 -8.46766587
v 74.22075421 163.98195922 -28.06352824
v 74.91511106 161.05999053 -30.14834970
v 64.10927325 161.47887707 -25.57502314
v 17.78513007 167.44330525 -7.24950898
v 71.38773054 169.29218173 -25.23419447
v 8.10746662 185.40738523 -9.76288784
v 61.42140925 182.53907561 -20.30005492
v 57.70488083 185.41142344 -20.27314343
v -6.89702947 194.01915371 -11.80279348
v 61.01797521 185.32451987 -20.99826373
v -7.36103533 195.51222026 -12.41604704
v 55.92100322 187.39804626 -19.69881915
v 59.02291462 188.33133578 -20.56137286
v -3.73548479 198.50544631 -12.47064490
v -4.92553692 198.69148731 -12.68235035
v -4.58112080 200.27624071 -12.67358754
v -4.46349429 201.65744424 -12.66753301
v -4.36029304 203.31142843 -12.41914649
v -2.35140556 204.94873822 -12.31432240
v 54.83901128 197.54311442 -18.02398823
v -1.32931734 206.64869249 -12.00586185
v -2.13370984 207.26083219 -12.20687572
v -1.23916077 207.84473419 -12.03761622
v 33.82803500 207.94592798 -11.92050427
v 5.05999988 214.18000758 -11.63000334
v 0.96768799 218.67789328 -8.63110460
v 0.99999970 219.83000636 -8.76000151
v 10.69403253 219.50601041 -10.19544993
v 55.71071804 217.15438366 -14.79137503
v 70.30639052 213.52818608 -20.19513026
v 56.74438551 216.81280434 -15.46160132
v 59.57520381 217.31333435 -16.40776359
v 71.43694162 215.86212516 -19.70287971
v 74.38551635 217.19428897 -20.28987557
v 37.45621815 223.95528853 -11.79619599
v 77.79438794 218.18457544 -21.30082063
v 74.44950193 219.89859641 -18.50455441
v 60.25722995 226.86500847 -15.73503017
v 15.38834069 236.99079454 -5.70041640
v 20.78796551 238.65219951 -10.35605650
v 74.04835522 232.22135007 -15.71694948
v 25.77260509 238.92812431 -14.75099288
v 16.66680910 236.40082777 -7.12057855
v 78.09244096 228.64513099 -16.76049642
v 15.72720893 234.94820297 -7.07771908
v 59.26885828 228.63499820 -15.71667567
v 78.69953662 226.81723535 -17.62052253
v 60.70107594 227.55676508 -16.09166712
v 78.88825238 224.65585172 -18.33566278
v 47.51316458 225.70307553 -12.98192423
v 59.59209800 224.36569631 -15.13079554
v 37.60103881 227.49350965 -13.02017923
v 40.29494897 229.50172424 -12.30079681
v 41.07617214 229.77085412 -12.21145131
v 36.32751480 228.64963114 -13.07818014
v 76.27728581 230.41084409 -16.19722508
v 82.56672323 234.48473215 -13.67038675
v 38.48127648 227.81823575 -13.00708484
v 40.62868655 230.43410480 -12.09895127
v 12.77941931 229.80520129 -6.57757698
v 66.03972614 250.70554018 -9.91976075
v 63.99729103 252.41443515 -10.65433491
v 0.36000035 221.90999985 -8.34999792
v -0.44000018 218.90999377 -9.20000114
v 2.37978366 216.48676693 -9.96256527
v 10.63494571 221.95120156 -9.76706669
v 53.10857296 249.33956563 -11.77374739
v 66.87693298 257.17526674 -12.87767570
v -3.17217107 202.52449811 -12.54802011
v -1.11726113 207.72522688 -12.03548722
v 7.25163287 216.38314426 -10.12420654
v 16.37517288 219.91521120 -10.53459942
v -7.27415225 195.94047964 -12.53040228
v 1.05103396 200.83642006 -11.40755881
v -5.85005525 195.42399049 -12.17728294
v 4.49637510 201.15272701 -13.57743237
v 7.63981976 202.89210975 -13.94859701
v 71.74190134 260.48359275 -24.29181896
v 76.17381215 261.92784309 -47.77054489
v 54.85267937 263.90260458 -17.89953746
v 51.47564784 266.91138744 -23.92365597
v 48.89637604 266.52851701 -30.97390197
v 49.39251021 266.70113206 -32.84211829
v 48.49000648 267.59731770 -35.13576463
v 45.27945071 266.04753733 -33.62567723
v 16.49833471 239.83691633 -5.65032521
v 44.86601055 264.20074701 -38.71725127
v 29.45686132 249.96106327 -20.53057216
v 12.75002398 245.04171312 -2.01600348
v 20.06759867 248.20955098 -18.95601861
v 22.42279239 255.89209795 -19.51803640
v 28.68488245 262.31309772 -35.65146029
v 15.20659775 256.55975938 -18.50806922
v 26.01550147 262.17371225 -34.17380899
v 3.85350757 252.52342224 1.97390886
v 21.41939290 258.72722268 -20.24372108
v 12.19572779 246.41610682 -4.99080261
v 28.69004570 254.58496809 -20.48885077
v 20.90034261 240.92040956 -12.33837008
v 24.98284914 238.64988983 -14.43317626
v 35.91447696 261.25556231 -20.58244124
v 31.78401664 240.55860937 -15.47288429
v 48.42045531 264.37929273 -18.54379848
v 61.86877936 260.27816534 -14.94195405
v 53.73114720 207.07473159 -16.76000841
v 51.87179521 206.86392486 -16.15422219
v 71.27317786 218.96953881 -18.30314845
v 20.12870461 189.37465549 -11.68526057
v 95.07106245 220.55821121 -43.31053421
v 95.28075904 228.56965661 -32.63075650
v 97.79989719 227.48519480 -39.86349329
v 54.29687724 217.89988875 -13.95889092
v 56.24261126 220.17034888 -14.12936579
v 61.91338226 222.99540043 -15.63678309
v 69.73182410 227.05073655 -16.77957922
v 50.86967722 218.06737781 -13.65026552
v 56.74922094 221.71337903 -14.48143087
v 55.00990897 223.13731909 -14.50346969
v 53.20571363 222.86619246 -14.14564811
v 60.82631648 225.87828338 -15.71766660
v 98.71578962 236.17583513 -40.98199308
v 98.28475863 237.36141622 -43.89405623
v 62.06816435 239.39706385 -9.40310117
v 40.04884511 227.24440694 -12.66893279
v 68.02813709 250.23022294 -9.27817635
v 65.95587730 248.77440929 -9.01188143
v 63.62468004 251.39549375 -10.19957848
v 67.11590290 240.78990519 -11.71929203
v 74.25968349 246.47149444 -8.82638060
v 74.48142767 249.26766753 -9.33499541
v 68.98859143 243.80195141 -10.31816751
v 72.54090160 241.98411405 -9.30949114
v 72.31606543 240.78263342 -9.90812853
v 74.35206324 235.87466776 -12.22372241
v 69.54029948 239.20151591 -12.77804375
v 64.70844895 246.73721194 -8.22808687
v 63.66305053 242.11724102 -8.73689074
v 65.58039784 243.34706366 -8.78604408
v 48.04472998 238.41878772 -11.68661751
v 36.27019376 229.60448265 -13.16715963
v 64.75482881 251.13704801 -10.19862294
v 82.82557130 258.38992000 -49.80034381
v 34.83080491 223.35237265 -10.58426872
v 51.83705688 264.63690400 -18.78163964
v 51.85063183 266.88739657 -28.52179669
v 19.49796453 253.34185362 -18.96565594
v 14.83800448 258.48972797 -34.90197286
v 10.84642671 256.26191497 -19.82308924
v 18.95225048 170.24672031 -8.87311902
v 22.08355442 237.73963749 -11.27134170
v 13.00852653 258.27053189 -33.10305253
v 18.70449819 248.52497876 -18.68852787
v 22.17958122 239.12633955 -12.83988915
v 14.98308312 258.36032629 -37.48858720
v 43.79309714 267.29357243 -38.39500621
v 54.53886464 265.34134150 -20.06011270
v 48.50207269 267.93098450 -35.88517383
v 60.98429114 262.28070259 -17.03982800
v 64.79322910 262.13428378 -28.89412269
v 46.44677788 265.35534859 -31.75556287
v 31.01428784 263.28983903 -36.59262136
v 13.55471369 258.41790438 -36.11431271
v 14.48603999 260.17534733 -24.01334979
v 25.63639358 238.24076355 -14.33465816
v 24.03444797 239.36668038 -14.52387962
v 10.58083400 259.03555751 -23.71730097
v 9.11402423 258.56754184 -24.35166202
v 15.58802370 249.29900467 -17.42716879
v 12.13981118 246.43169343 -6.40301593
v -6.40829420 241.37738347 -44.58122328
v 5.43328607 252.37214565 -12.69991323
v -2.75466731 259.47758555 -4.73871641
v -10.53316239 260.67131758 0.87190012
v -8.06677528 256.82932138 4.71694116
v -23.84839207 261.56169176 -25.11440217
v -24.24205467 255.66002727 -31.71105310
v -7.80000212 255.98999858 6.03999803
v -9.24882572 260.12632251 0.38369250
v -15.70342667 262.93152571 -12.40302715
v -24.69982766 255.72845340 -31.98234364
v -9.50492453 261.14243269 -0.66145696
v -24.91834760 255.01808524 -32.69305080
v -8.53250362 260.67581773 -0.63418067
v -8.34264420 259.86400247 0.26017238
v 4.14818246 253.85043025 -19.68162134
v 12.98892777 245.52784860 -7.13797193
v 7.63484277 253.67891788 -19.10895295
v 6.90169958 257.69910216 -29.76219170
v 15.89388400 243.51355433 -9.85317491
v 16.06115699 249.32016432 -17.92993583
v 16.36360586 249.27325547 -18.02321523
v 14.45079222 260.53166389 -25.74328706
v 12.64913473 260.22037864 -31.67283162
v 11.35196723 256.75946474 -38.71614486
v 9.08953231 246.82670832 -46.34309188
v 13.15937936 245.33936381 -47.89618403
v 17.35656895 260.55371761 -24.77371134
v 17.24092662 249.19685721 -18.27652752
v 15.86882584 249.38505888 -17.70887896
v 9.83473379 253.96603346 -19.00138147
v 12.40007486 246.10066414 -7.26380618
v 1.19280873 255.39699197 -9.78219695
v -0.31469754 256.42308593 -9.43939481
v -9.54120234 188.79501522 -42.98591986
v 14.10876028 246.94237113 -44.04719546
v 29.07202952 219.14370358 -41.11381248
v 51.85034499 191.03763998 -43.27559099
v 51.94048584 187.37164140 -48.54371399
v 80.26664704 192.38330424 -39.76701200
v 74.66818392 167.92245209 -41.51124880
v 13.59199267 245.53588033 -45.89065909
v 10.41140594 259.68217850 -30.77640198
v -12.07242254 239.39344287 -43.41521487
v -14.20071069 240.20905793 -42.25648940
v -14.27209843 238.89495432 -42.96673834
v -5.88712236 228.38573158 -46.43505812
v -20.42259648 170.50115764 -41.13162681
v -13.06985132 259.47186351 -19.10413057
v -9.06746741 240.50748348 -43.84719580
v 11.31971832 246.89403176 -46.08734697
v 31.82871640 250.07557869 -40.90423137
v 66.76995009 219.75533664 -50.74393004
v -5.45221101 211.66960895 -10.74880268
v -1.57805951 213.38987350 -8.94251093
v -16.16456173 216.62297845 -12.81813532
v -0.57458092 229.99688983 -2.85054767
v 11.76085789 231.86121881 -4.63387417
v -6.89999666 239.77637291 5.68076316
v 35.05508974 260.07056236 -19.30882782
v -44.26901415 259.55367088 -5.04223071
v -37.85366938 257.20843673 1.91997329
v -20.17804794 253.61552835 10.22535097
v -45.42581365 260.13553143 -6.30290247
v -49.97098818 264.55086470 -18.18470284
v -38.03806379 258.32358003 1.52024766
v -42.61830077 261.20772958 -3.64009058
v -35.22953019 258.83802772 3.39974882
v -41.58642516 261.02653146 -2.45903386
v -33.48192945 259.16999578 4.29035584
v -48.41289669 265.93929529 -17.92508364
v -30.08611314 261.41023636 4.49290778
v -22.98961766 262.30365038 5.05469972
v -49.51984435 264.74484801 -16.92923531
v -42.38038138 262.33541965 -3.82925360
v -37.01539710 259.36383009 1.95216027
v -47.08447307 259.93978977 -7.76106818
v -42.13887453 259.27010179 -2.44230800
v -47.36953229 257.89386034 -8.22922681
v -0.08134904 250.19389391 6.39514765
v 28.36837806 252.18003988 -20.86042427
v 7.97735434 243.66146326 2.83111655
v 28.18771079 249.73829091 -20.63720301
v -6.55831955 242.20599234 7.80194905
v 12.48932444 244.23304200 -0.99254819
v -3.54522280 240.15811086 5.10188099
v 8.02128296 240.18238485 2.19154591
v 63.01766634 236.77897453 -11.78800222
v 34.94957089 232.30285943 -13.01550679
v 53.77967283 233.55473578 -11.19787339
v 35.37729755 228.89050841 -12.91345805
v 59.98254940 227.80479491 -15.91753587
v 59.84815955 222.48080373 -14.97550774
v 54.38960344 219.44379807 -13.93125113
v 57.09528923 219.65478361 -14.33584094
v 53.43074724 217.51107275 -13.88349384
v 54.30953950 217.25957096 -14.09560069
v 54.13482338 216.89815819 -14.14531283
v 54.68347296 216.61496162 -14.38727975
v -5.96436253 204.16674018 -12.27862108
v -14.45604581 194.55447793 -14.82251566
v -13.19666859 193.49478185 -13.77032883
v -5.18627092 193.29892099 -10.81637666
v 1.63991901 192.26066768 -9.55099985
v -6.89972611 191.90937281 -10.74947789
v -4.80667921 191.93504751 -10.22217236
v 87.17800677 201.32686198 -30.96514381
v 87.93472499 202.33972371 -29.51037697
v 87.37877756 202.36842334 -30.90968914
v 88.90916407 203.08157802 -31.61796555
v 83.64775777 206.32454753 -26.19303949
v 31.35487810 206.51653409 -11.32076792
v 82.01678842 218.36078167 -23.69087376
v 54.08948287 216.24824405 -14.35243711
v 78.13905180 220.33546865 -20.00674419
v 84.18127894 217.21826494 -25.48279054
v 54.98088151 217.43272245 -14.26412165
v 52.93943360 217.85606444 -13.92643247
v 74.39092547 262.55622506 -46.25958949
v 18.47038977 240.07296562 -7.54404720
v 21.55078948 239.87352848 -12.57800497
v 15.80519043 242.92103946 -7.76601490
v 15.27891308 243.56834590 -8.87261331
v 15.47787525 243.69871616 -9.62112099
v 54.63604629 267.60599017 -37.18319535
v 13.67161702 245.09896338 -8.68545659
v 10.98643430 247.30339646 -6.75236387
v 20.99877037 248.12474847 -19.15605925
v 25.53977072 257.39660859 -20.16775683
v 21.99272066 251.84237957 -20.33253759
v 20.56405321 252.57426500 -19.73655447
v 20.29759251 255.64607978 -18.29531975
v 18.61830242 251.42484903 -19.14240420
v 36.78520024 265.33269882 -35.28871387
v 23.57213199 256.38329983 -19.75038834
v 19.69589293 247.32477963 -18.09797622
v 21.79574594 248.62033129 -19.60746758
v 26.07970871 257.79771805 -20.44313215
v 11.81279588 246.53443694 -7.53841223
v 43.78404841 267.62744784 -36.14724055
v 11.28866151 247.03913927 -7.83692766
v 27.52017602 254.91094589 -20.36394551
v 28.13082561 253.70439887 -20.62473074
v 44.84488815 266.41321182 -34.18277204
v 24.02163111 242.43134260 -15.67652449
v 29.01793271 247.68999219 -19.84045096
v 46.17937282 266.42006636 -33.98734331
v 46.88610509 266.07051492 -32.91308135
v 46.00500688 265.74578881 -32.79316425
v 47.68930003 266.07936621 -31.37277812
v 37.62308136 261.63682342 -19.02741008
v 47.93739691 265.62735438 -30.57681024
v 53.53495851 267.98054576 -37.71977127
v 50.81354827 266.87493920 -27.15128660
v 49.89417270 266.72026515 -25.45373142
v 50.17280951 266.47523046 -27.35854685
v 58.99492279 266.87392592 -38.93082589
v 40.28556123 262.58701086 -18.81023496
v 51.19849369 266.89481735 -27.71642618
v 52.68927291 266.28544927 -21.67279646
v 27.37846971 236.23242974 -13.45102303
v 64.17828798 250.16704202 -9.63967666
v 70.29180974 250.70390105 -8.96230154
v 92.97722578 247.86247313 -27.15083770
v 66.86946750 246.93723023 -8.25071987
v 73.21202755 240.89117348 -9.50214174
v 15.45417868 238.64494264 -4.55618743
v 51.57650635 238.46374452 -9.64534841
v 20.72697878 240.13991654 -11.54766325
v 23.63959141 238.87003958 -13.96725792
v 24.24565703 238.39089274 -13.96562438
v 85.17259359 228.61091793 -18.46333593
v 82.19999820 226.04000568 -19.44000088
v 52.11967975 224.16257858 -13.67039885
v 91.25833958 216.32562578 -32.66033158
v 92.24588424 213.02877367 -38.21047395
v 56.76141754 217.81487763 -15.04826732
v 81.39900863 215.03219008 -23.87808636
v 91.39116853 213.66252005 -33.76951069
v 83.00752193 212.88660169 -25.71068704
v 9.34372470 217.90722013 -9.71866865
v 74.04632121 215.26481211 -20.55603079
v 1.50682696 215.17609060 -10.36520116
v 76.42138004 210.29104292 -22.89564721
v 33.37479383 210.71553230 -11.63674891
v 87.54773438 202.24627852 -32.99921378
v 32.90913254 207.34472573 -11.79642789
v 86.88583970 199.90801811 -34.22409669
v 81.81379735 187.60450184 -36.00595146
v 78.82221788 185.12843549 -28.22106890
v 79.93402332 181.65719509 -32.94452652
v 79.27130908 177.42796242 -37.56083176
v 44.23613846 181.95897341 -16.75974019
v 76.78446919 171.15250230 -40.29022902
v 78.01613957 173.64767194 -32.75450692
v 68.42089444 189.10951912 -21.52551897
v 73.06205481 197.39055634 -22.74357714
v 73.01455736 190.05891681 -43.85639355
v 86.57402545 202.90525258 -30.13048694
v 73.42578471 189.20572102 -43.35862026
v 74.13157076 188.94638121 -42.76471213
v 72.74080068 187.43756413 -44.09934580
v 94.43797916 218.80656481 -42.66021773
v -11.92962658 241.73498154 -40.53797573
v -19.69886571 252.14684010 -30.89978918
v 1.22341816 256.09025359 -7.68674957
v 2.24406342 254.56601381 -9.27765947
v -18.29620637 245.83099782 -35.68838537
v 3.57325515 253.81290913 -7.80342566
v -24.73426796 228.65398228 -40.03158957
v -24.06675369 227.92364657 -40.24358094
v -23.02061208 225.89321434 -40.93511775
v -8.21061805 261.40254736 -1.40042347
v -7.95201305 260.90213656 -0.96299854
v -27.48831175 267.01191068 -3.37710790
v -33.46514329 267.95399189 -6.88207662
v -40.11370614 269.16000247 -14.81630653
v -45.75095326 267.33738184 -21.91542834
v -31.44634143 265.63841105 -0.99553529
v -38.06729987 268.44802499 -10.40557772
v -45.32481730 267.78084040 -18.37944798
v -26.58850700 266.14746451 -1.16148777
v -47.44003341 266.01547003 -23.67326617
v -29.74377386 267.54382253 -5.33562526
v -41.79080203 269.11824942 -18.16334017
v -18.91013049 263.35695386 3.56281199
v -30.67135252 268.33775640 -13.43499869
v -39.67195749 268.88176799 -21.06008679
v -41.36674479 267.16458797 -25.79608187
v -23.30411598 266.22292399 -2.28960486
v -22.12291956 261.97504997 -22.06087112
v -33.50092471 255.86053729 -34.62674096
v -30.69986403 259.75796580 -31.01674095
v -19.56726052 261.15444303 -21.54750191
v -18.38425733 260.31458378 -22.15919457
v 0.45624725 255.32194972 -11.04537025
v 1.80085027 254.34505939 -11.30399387
v -25.27923509 228.05055976 -40.31274840
v -4.46513295 253.62589955 -22.85288274
v -34.43787992 267.85889268 -23.53834547
v -45.14529184 263.80240917 -29.74985540
v -17.47775637 264.49790597 0.30173309
v -11.55000646 262.28001714 0.04000280
v -26.78512037 264.22020793 -24.02197756
v -8.76568723 261.56648993 -1.45933602
v -13.49663269 262.20270991 -11.91198919
v 0.01109109 255.08835912 -12.82214280
v -20.37342079 195.21777332 -44.60842162
v 7.81129301 258.32703710 -26.55081078
v 13.52116931 260.15067101 -30.31521291
v 24.08718318 233.36035013 -40.89255631
v 32.68315271 135.41476429 -44.58915070
v 29.52183597 219.63374317 -38.40883821
v 38.80704939 146.01877332 -41.79954156
v 26.26017295 229.95966673 -43.77948120
v -14.25385196 218.51986647 -44.05680671
v -12.05084659 212.21867204 -43.86446252
v -19.49104480 257.31492043 -26.58622526
v -14.25101142 185.22734940 -46.88180238
v -21.74452320 252.51343846 -32.11482242
v -27.38760039 232.31862485 -38.85190189
v -21.30049653 241.54680967 -39.69415650
v -3.85484728 259.22784209 -8.19699746
v -26.74976736 238.81027102 -39.26334530
v -36.58697009 229.53939438 -35.79939902
v -25.48963204 266.63872600 -2.73379311
v -36.57075018 268.56571436 -22.70882763
v -36.69432923 269.36537027 -14.98266775
v -29.37189490 268.06804538 -9.52907931
v -43.07628050 244.75856125 -36.17005050
v -36.68178990 250.77131391 -36.37550771
v -25.82163550 262.92592287 -25.14892630
v -38.63788396 239.59302902 -37.80658171
v -29.00679223 230.35012186 -39.09702599
v -3.44635639 229.06364501 -47.54601046
v 1.06166780 238.91279101 -48.89114946
v -15.83326049 184.40882862 -47.55060002
v -14.93874472 182.54135549 -47.31998593
v -15.48588183 146.06384933 -41.84282199
v -14.02205508 242.85311997 -38.46187145
v -5.91241801 239.53986168 -46.09594867
v -3.83496122 259.83124971 -6.90912455
v 1.42946281 254.33817506 -20.01824789
v 16.75973646 248.60797822 -41.46092385
v 14.36825935 256.32327795 -40.60670733
v 17.07289927 259.37098265 -35.21908075
v 12.31941860 259.43252444 -23.16816337
v 41.15258157 227.39116848 -32.44533017
v 65.51133096 204.71757650 -46.97671533
v 52.86394432 240.96000195 -36.98778898
v 51.79017782 242.93322861 -36.18935868
v 53.24025825 242.59994924 -37.06071153
v 54.43164334 242.39279330 -38.17959130
v 52.07588151 245.29549479 -36.57346219
v 89.72646296 212.27551997 -42.75437817
v 82.90757239 217.58513153 -50.86468160
v 74.61532205 227.45594382 -55.43776229
v 78.26826721 228.38525474 -57.18095973
v 53.65347490 245.98564208 -37.30183840
v 52.75053531 249.48492646 -37.67658398
v 57.78421089 246.45274878 -41.47604108
v 57.14195594 248.72072041 -41.08151421
v 38.87856007 265.55100083 -38.41242194
v 47.30307311 261.27973199 -38.87265921
v 40.41109234 266.10612869 -38.69993240
v 41.28020257 266.89851284 -37.95500845
v 88.51689100 237.21964657 -54.02029306
v 81.61350340 241.40775204 -58.54321644
v 41.49985686 266.40373468 -38.95809129
v 53.21104452 253.42240930 -39.63980451
v 57.01060966 250.42659044 -41.85806587
v 79.68778163 244.28206682 -57.07705766
v 50.36491156 258.83108377 -39.79969397
v 57.84386769 256.05374575 -44.33199018
v 81.96605742 246.95084989 -56.92153051
v 75.62511414 250.94988942 -52.08179727
v 54.73083630 261.08860970 -44.56593096
v 85.68867296 247.06000090 -57.52477422
v 74.54137504 254.32172418 -52.20821500
v 75.64547658 253.29914689 -52.53812298
v 81.66733384 251.96620822 -56.38627335
v 75.25439560 256.89896941 -53.07930335
v 73.81231338 258.42919946 -52.44248733
v 57.29942769 260.44860482 -45.41529715
v 86.01812273 249.66529012 -56.71844259
v 60.02831832 258.77737999 -45.83840817
v 84.69688147 246.49305642 -57.91673064
v 51.02449656 255.15702367 -38.92327473
v 82.67857879 242.88591743 -58.46725404
v 27.35957317 260.96716523 -40.56313261
v 53.55419219 248.48265946 -37.79186308
v 35.64130515 256.35397434 -41.47515446
v 29.45272811 257.58442283 -42.36173257
v 53.55426669 244.12487447 -37.19977662
v 50.18169433 244.50115860 -35.81095487
v 53.83976921 240.79363048 -37.97110543
v 30.08502536 250.41154027 -41.20986164
v 55.65495044 239.36897516 -41.81473702
v 50.24499446 240.47456682 -35.51429883
v 54.12576720 237.95549572 -40.44060037
v 49.44692552 238.98914456 -35.03962979
v 54.98475581 232.93943703 -41.77366942
v 47.66962677 233.37574303 -35.10316834
v 87.46882528 211.42432094 -42.95445606
v 35.72182730 233.43983293 -33.54156390
v 75.64816624 215.20332992 -54.55202982
v 71.44717872 212.44215965 -54.23784256
v 70.61469555 211.13076806 -54.00158092
v -3.01399454 250.17723441 -35.44307873
v 13.88416439 230.56289554 -48.48076031
v 40.15613347 202.94845104 -36.08112410
v 0.60016371 243.11576784 -46.98276147
v 27.83483453 221.62358463 -42.84195974
v 21.80804871 230.62841594 -47.24003375
v 17.70601422 235.90275645 -50.33110827
v 31.61362186 216.00349247 -36.54761612
v 23.09125662 231.20936751 -47.20716923
v 22.77301624 232.04325140 -47.78521881
v 15.83947986 241.25489593 -50.10068789
v 7.86480587 245.63348293 -47.44471237
v 4.19220515 247.43625522 -45.03868148
v 15.22272546 243.02229285 -49.67833683
v 6.97439583 247.00537324 -46.13109306
v 35.73686257 223.71096909 -32.63152018
v 5.96285099 249.65719879 -42.60550067
v -25.61037987 260.52936912 -27.22929418
v 7.35872146 254.68358397 -38.65388036
v -19.17331852 259.64188576 -23.08829501
v 20.91740072 258.23411345 -41.16348177
v 85.54052562 243.01952124 -57.75928870
v 50.07243901 254.20850515 -38.36306185
v 91.89672023 239.42911625 -52.18908563
v 39.08733279 263.51299882 -40.00639543
v 92.04944223 241.76011980 -52.10330337
v 63.72538954 263.30980659 -48.61286283
v 64.42116201 263.16735148 -48.73766005
v 63.01258504 258.00907612 -46.88042775
v 53.09205875 263.94990087 -44.17673126
v 62.12109700 252.72285938 -45.81455886
v 82.37168938 244.13581192 -58.19353089
v 81.23601973 243.39818954 -58.14124644
v 58.45690146 241.69309437 -44.63360831
v 47.70318046 238.83742094 -34.40149873
v 17.65823737 254.83030081 -41.97802395
v 83.21829140 222.64564037 -54.37154323
v 18.68719049 241.53886735 -40.81454873
v 80.31331748 222.41896391 -55.66111207
v 84.92514491 216.66611731 -48.79868403
v 25.07621050 231.28004372 -40.35707191
v 27.93903276 225.75026751 -38.65924478
v 26.07627399 225.62177479 -44.66991499
v 75.18505305 208.26721191 -49.74785075
v 70.57194412 213.68303895 -53.91297117
v 35.89640558 211.01064980 -34.53074396
v 30.65918572 215.19856155 -40.11195898
v 37.59942576 209.19106901 -34.32531655
v 28.25655043 214.32076395 -42.44609177
v 38.61225024 206.25169575 -35.08722410
v 31.18693456 210.40534973 -40.69078341
v 40.90994596 199.86927509 -37.70973906
v 68.80847365 199.31507111 -53.54679748
v 68.69866699 197.73274660 -53.17428708
v 66.74847752 195.69918513 -53.30471694
v 65.79523534 193.70311499 -52.94182152
v 60.46098098 189.53783810 -52.88324133
v 52.12917179 189.46044147 -46.38683423
v 69.87021863 171.22687399 -43.13104972
v 68.00849736 172.62676358 -43.90271753
v 68.96150112 170.79269886 -43.23289543
v 76.57193393 163.94154727 -38.87078166
v 76.02585852 159.62898731 -38.69239241
v 45.05991936 165.03028572 -43.40875149
v 53.84082347 167.44330525 -51.87925696
v 67.32326001 170.25375366 -43.90442371
v 70.61889768 170.14606297 -43.06928068
v 49.82447624 181.39344454 -49.08998683
v 64.87352401 192.25379825 -52.50108615
v 67.89201498 194.35587525 -52.41046101
v 70.05086541 201.37441158 -53.13320085
v 70.30089945 202.65965164 -53.09742317
v 69.09748167 204.79543507 -53.99716273
v 72.13554531 213.90570700 -54.51054871
v 74.47983325 213.28933537 -54.26013842
v 30.48161976 213.27370405 -41.11380503
v 29.49737757 214.34189379 -41.86219722
v 34.85383838 213.48987520 -34.34077650
v 30.29593267 215.46080709 -40.92264920
v 79.33755219 217.37933159 -53.27991769
v 84.28739011 212.46896684 -45.19469664
v 85.96225083 216.05879068 -47.91729897
v 33.30441937 215.96054733 -34.74583849
v 79.16443795 220.49769759 -55.27816340
v 35.51245481 215.55690467 -33.51563215
v 26.39763430 220.83079815 -43.70351136
v 80.34150302 225.78735650 -56.52590841
v 29.56097201 222.13475406 -37.26201877
v 35.60801968 220.31269968 -32.82136470
v 28.59747037 222.74065018 -38.71604055
v 29.62238342 224.17655587 -36.66322678
v 27.29056776 225.86950660 -41.79729894
v 86.93655580 229.13257778 -54.13910747
v 26.97774768 228.29382122 -39.91422430
v 70.49513608 232.70274699 -55.41559681
v 38.02398592 233.36185515 -33.12029690
v 51.15605891 236.09654605 -37.52879053
v 42.08143428 233.29560459 -33.05583447
v 86.79103106 241.94042385 -56.72388524
v 58.79513919 244.41027641 -43.78325492
v 85.14966816 247.79401720 -57.59429559
v 29.14929949 245.64921856 -38.62688318
v 78.70683074 251.14774704 -54.40658703
v 52.00527981 249.47471917 -37.42873296
v 89.02164549 252.23687291 -51.22604966
v 49.08457026 256.45074248 -38.72396797
v 53.36485058 260.13547182 -43.10342297
v 48.45675081 260.02138853 -39.16134685
v 65.52142650 263.19381595 -48.99042100
v 37.98534349 262.44160533 -40.37807882
v -25.04456602 188.37715685 -32.13248402
v -22.04152942 209.19746161 -20.03824152
v -36.63291782 224.04649854 -32.14972839
v -37.89221123 227.79673338 -31.39473870
v -39.48999941 233.52998495 -33.89000148
v -36.61094978 231.24352098 -26.30454116
v -38.48753497 232.76588321 -29.24974822
v -41.10097513 236.68964207 -35.29493138
v -43.55384409 238.91897500 -33.87486935
v -43.06453466 239.84555900 -22.82673679
v -48.45462739 244.77505684 -31.55561909
v -46.04999721 241.66370928 -25.08055978
v -46.63195089 244.36382949 -21.96368389
v -42.74876788 244.09565330 -14.49720096
v -43.82166639 245.04055083 -14.28299397
v -50.91192946 248.95375967 -25.61847493
v -27.29853243 251.99162960 7.54973385
v -48.03071171 260.90693474 -9.21277609
v -49.59261417 262.64923811 -13.74983229
v -47.93182015 246.70031667 -32.52232820
v 52.79108882 254.13870811 -13.03023007
v -44.73333061 239.62870240 -32.55964071
v -43.29388216 237.78226972 -32.64866769
v -12.31526956 234.22354460 -0.75932220
v -40.07000104 233.98999870 -32.63000026
v -8.61263834 228.94848883 -3.22476681
v 72.69355655 238.35788667 -11.13452390
v 72.94809818 237.30309308 -11.77143492
v -34.47613120 227.90952027 -24.31044914
v -37.12731600 225.54425895 -32.01722354
v -36.81501374 225.80952942 -33.58465433
v 4.46226168 219.62732077 -6.54243538
v -0.59054280 206.46399260 -10.76911390
v -26.07993595 205.97045124 -26.84323862
v 19.18431371 188.33513558 -11.59279607
v 19.26041022 186.48295105 -11.52473129
v -9.14922543 188.11172247 -10.75618062
v 0.37849086 182.97670782 -7.79524259
v -19.04368401 173.12595248 -45.32434419
v -20.08682117 181.18247390 -22.72891812
v -19.44508217 176.00166798 -45.09959742
v -19.35942098 178.43489349 -45.96697539
v -19.37545277 181.91486597 -46.57297581
v -21.64216153 187.39008904 -44.78604347
v -0.83937566 195.15635073 -10.45021694
v -26.06255375 197.33673334 -38.44751418
v -19.99723166 205.19128442 -18.62999797
v 0.81752770 201.85850561 -11.29316166
v -4.03797766 206.95239305 -12.18456961
v -3.05528333 209.32233334 -11.94484998
v -3.24115762 226.82814300 -3.73083889
v -39.17843103 232.07688332 -31.59506246
v -16.03536494 233.72839391 -2.96974601
v -39.39822689 234.27012563 -29.56478298
v -41.43869877 235.40286720 -31.85370564
v -28.60367857 238.21166158 -6.80516753
v -48.17319289 245.03718317 -32.00631961
v -48.47444221 245.34071982 -22.29605243
v -47.41104320 245.65599859 -20.18626407
v -50.26198924 248.24464321 -22.73882926
v -50.91143399 250.33062696 -20.63726448
v -51.33976415 260.51065326 -25.66807903
v -35.81426665 256.36997819 3.40080867
v -43.14412177 259.37694311 -3.78819765
v -36.99860349 258.01804662 2.43205694
v -47.20422626 261.53624058 -8.33052211
v -33.03387389 261.10750437 3.33254854
v -47.69386351 262.61404157 -9.84295458
v -36.09906882 262.23877072 0.76886447
v -48.41948673 263.78199458 -12.25403789
v 66.44426286 134.73396003 -47.26101086
v 38.63698244 129.54606116 -55.86389080
v 69.71830875 139.64197040 -42.11967066
v 66.33278728 149.24834669 -45.76816410
v 68.81669909 152.76455879 -43.36365685
v 55.10652065 148.95141125 -50.38418993
v 52.30897665 154.66332436 -50.68460852
v 69.38269734 180.15423417 -44.51325163
v 73.79734516 204.47686315 -49.78902265
v 71.79202884 205.98064363 -52.97445133
v 95.27450800 219.96594965 -41.86674580
v 82.81517774 219.01294589 -52.36990377
v 83.76152813 230.37377000 -16.33761823
v 97.66418487 226.83577240 -41.34834930
v 87.93081343 246.42276764 -54.08457667
v 17.84325950 245.70168555 -40.90459272
v 87.53342181 247.45634198 -54.98779193
v 86.69932187 249.32050705 -55.98995462
v 11.30833384 249.50544536 -43.06047410
v 87.74933219 248.85626137 -54.83782291
v 18.01087148 249.29973483 -41.29664972
v 88.72371167 250.42146444 -53.11856046
v 18.15813594 250.83553791 -41.41678661
v 16.44054428 250.37774444 -41.71639681
v 87.72481978 252.11635232 -53.44273522
v 29.75063212 218.03976595 -40.10692239
v 97.09664434 224.84518588 -39.87631947
v 77.08912343 210.70387959 -49.16245118
v 74.86705482 187.18345463 -42.08545014
v 67.67075509 180.71074784 -45.90523988
v 81.54259622 185.96421182 -33.50217268
v 74.28522408 158.87928009 -40.12186825
v 71.48510218 155.14788032 -41.38559103
v 57.50929564 146.63201571 -50.15717074
v 53.55921388 139.67899978 -53.94597724
v 5.14847832 250.61804056 2.61149369
v 12.51236070 246.03147805 -8.05343874
v 13.36301398 245.02089620 -7.44442362
v 19.38847080 254.79972363 -17.98632927
v -3.36376368 248.64771962 9.67665948
v 13.31284177 245.31428516 -8.13421886
v 18.37376133 255.63344359 -17.79960841
v -4.51954501 249.76935983 10.53304970
v 21.39997110 259.42301750 -21.34370804
v 17.12322794 260.04278660 -22.59447984
v 17.55792461 261.03222370 -31.95767477
v -12.26555835 194.78179514 -13.66228051
v -6.86280709 260.91444492 -1.07462390
v -10.62721107 263.42216134 -3.74265597
v -0.34339074 253.21805477 -23.63677882
v -17.38704555 261.20066643 6.19574077
v -2.24742596 253.20744514 -23.55790138
v -38.23196888 265.37182927 -4.41732816
v -47.87698761 266.49519801 -20.88598534
v 52.42360383 208.22425187 -16.01926237
v 41.99195281 262.75259256 -28.42242457
v 27.70045772 262.14769483 -36.90368310
v 13.84279504 256.06945157 -18.64029467
v -4.72021056 250.53071976 10.52415930
v -7.39815086 253.19766998 10.67169383
v 13.56422529 257.58826733 -19.90226842
v 20.42812668 242.16492474 -13.20164837
v 53.14873904 251.25902891 -11.97999157
v 53.45142260 258.98757577 -14.53362498
v 63.07383627 248.21649492 -8.71272571
v 89.55655992 253.33425403 -42.34945402
v 83.30091089 210.09844542 -25.84683150
v 69.95771825 237.28395998 -13.82727735
v 55.84184453 218.32394600 -14.33282997
v 56.57837167 267.73759723 -39.10943493
v 70.14136761 219.84682977 -17.49706268
v 69.32304800 227.91340947 -16.91453904
v 72.84102589 222.34772146 -16.98554121
v 72.87287712 221.10958397 -17.44060032
v 71.25741988 219.88934278 -17.63783582
v 70.34386694 227.78378427 -16.59907959
v 50.78970641 238.52960765 -9.96790733
v 53.11101675 237.90048063 -9.28970799
v 67.75026023 261.70706749 -25.42890050
v 83.17208290 256.11144304 -36.25689074
v 77.96791196 258.24648142 -30.83307110
v 20.41068859 240.98999798 -11.70556620
v 0.63397636 255.73730469 0.84851467
v 16.40710980 252.30857730 -16.82804525
v 10.75461879 247.63096869 -8.29082169
v 32.28886798 263.43932748 -33.95653889
v 20.51050216 259.13333893 -20.63563094
v -1.45749736 251.85799599 6.47939788
v 39.08422962 262.30424643 -27.79785171
v 11.30966842 245.89215219 -0.48482430
v 34.40603614 260.67197323 -22.00426534
v 40.54838791 262.28421926 -27.69945189
v 38.82350028 168.91163588 -14.48284741
v 38.14117238 262.26782799 -20.18072084
v 46.47164792 264.26193118 -29.27191183
v 44.10631582 263.10440898 -27.85697766
v 41.34769365 263.21119070 -29.27089669
v 39.08176720 262.92595267 -28.39135192
v 28.80253829 248.77756834 -20.30179091
v 28.80386263 253.49307060 -20.69594525
v 25.33892915 257.71382451 -20.34961060
v 38.11762854 265.70442319 -36.69915721
v -8.10194854 252.90781260 11.44091412
v 20.22720873 240.59434235 -10.96280012
v 39.05659914 262.63174415 -28.15723233
v 7.70703331 246.25264108 2.73724599
v 36.73034534 261.02235913 -23.89552817
v 7.73009285 247.83816934 2.20035482
v 9.81423818 245.28810382 1.28351594
v 46.45599797 264.72771168 -30.52313440
v 36.96425259 261.41586900 -19.30235513
v 45.79640925 263.79993558 -28.49049494
v 35.54482386 260.64598560 -19.66767386
v 14.66959342 243.52808297 -6.08501444
v -5.78128500 254.06765938 8.20732396
v -14.53212183 253.39663029 11.37825474
v -5.93601028 254.49746847 6.99834619
v 15.08158538 250.47275424 -16.26798511
v -1.93470682 258.42136145 -1.12932525
v 19.04750429 258.37102532 -19.58245784
v -4.67191916 167.53116250 -9.92451422
v 8.18808470 250.00125170 -9.85390786
v 14.52226005 251.73953176 -16.08639956
v 13.62974010 249.43645298 -15.19735251
v -12.24004943 258.93586874 6.49719220
v 17.98687316 254.14848328 -17.48940535
v -9.91426781 256.28095865 8.60570651
v 26.11419000 257.31524825 -20.25773376
v -7.30229029 255.02181053 8.28183815
v -7.66287930 252.53051519 11.33690402
v 21.34431712 238.87136579 -11.25663053
v 14.82734457 241.40302837 -2.95674475
v 11.36993058 244.17822063 0.10522984
v 33.59349817 232.36022890 -13.53377756
v 25.76519176 189.35811520 -11.81704551
v 67.21345335 180.47183752 -21.28735185
v 47.63585702 266.50497317 -33.58918056
v 73.20079952 259.21830535 -29.62116897
v 55.17635122 252.93833017 -11.53328642
v 42.46602207 262.53798604 -25.79603717
v 36.00995988 260.83216071 -23.02739397
v 15.62937163 253.82873416 -16.86336286
v 3.55781009 253.40053439 -9.87861957
v -21.30989730 262.36578822 -21.09667473
v -4.20548301 250.60808659 9.83181037
v -1.77406298 252.97522545 6.07908284
v 10.90249047 216.80961549 -7.58294528
v -24.13484454 265.21816850 1.16577884
v 20.83973773 258.46770406 -19.78343911
v 39.91897404 261.91630960 -23.39489013
v 53.89564857 266.61661267 -32.73653239
v 61.03248149 263.97189498 -31.08877875
v 57.75287375 260.43608785 -14.67474271
v 51.62848905 267.50266552 -34.94676948
v 59.64246765 257.93346763 -13.17820977
v 68.89382005 260.63618064 -29.76425365
v -36.17796674 226.16119683 -35.53612530
v -31.43304586 231.54902458 -38.89307752
v -41.51500389 238.79000545 -36.07199714
v -17.73497276 242.85842478 -38.43441233
v 0.97521802 249.29051101 -38.74758631
v -42.99823195 247.42984772 -36.11374274
v -36.98764741 253.99130583 -35.50105169
v -50.19888282 247.88524210 -28.63910981
v 6.93369517 252.26035714 -40.90887681
v 6.56120712 252.49898434 -40.39405659
v -49.21822995 258.27899575 -30.19211255
v 16.72088541 260.67069173 -27.07193419
v 6.81658881 256.15921617 -34.78426859
v -0.65298652 252.44396925 -31.15162067
v 14.03533202 249.37595427 -42.98762232
v 6.15509320 251.86866522 -40.69109261
v -47.90825024 263.50235939 -27.84446999
v -9.03453119 242.34431982 -40.47216102
v 3.19044106 245.84212899 -46.27222195
v 3.35007114 246.63388729 -45.55844516
v -3.45642050 246.00057304 -39.72345591
v -2.80360319 245.27017772 -41.19144753
v -2.50390777 246.56018615 -39.73542154
v 4.37457394 248.00130725 -44.34834793
v 9.18265525 248.54214489 -43.87978464
v 3.57598672 250.16814470 -40.03091902
v 13.26657832 248.40393662 -43.58434677
v 5.31923259 250.82626939 -40.98974541
v -23.31552468 259.39047337 -26.61631443
v -48.77604544 265.14267921 -14.98731319
v 1.05076935 252.90495157 -29.01779301
v 7.41356472 255.87972999 -36.71822324
v 3.60086164 254.30595875 -28.85164507
v -0.89733338 252.82511115 -26.14231408
v -18.88754219 258.45855474 -24.40843731
v 3.27661284 251.47745013 -37.88646311
v -4.71720519 251.83087587 -31.43410012
v 19.79739778 229.40018773 -46.82638869
v 19.13776994 232.75920749 -49.22959581
v 19.50601675 235.13211310 -49.84980822
v 88.30046654 208.51394534 -41.42539576
v 78.89797539 218.81192923 -54.73271012
v 52.55845934 237.90831864 -37.72528097
v 34.41355377 244.85041201 -38.25437650
v 54.59594727 240.15271664 -39.31807727
v 79.74269986 242.02695489 -58.02770704
v 55.33421040 245.50570548 -38.76214102
v 41.16667435 264.41937685 -39.52183947
v 36.67020425 264.69680667 -38.53714466
v 33.56099129 258.65408778 -41.76981747
v 53.75178903 252.08038092 -39.49587047
v 32.80619904 256.76184893 -42.14320332
v 60.20059064 247.07885087 -44.52297464
v 55.60859665 249.99174476 -39.96201605
v 32.59352222 254.62821126 -42.13779420
v 32.20036253 252.29981542 -41.79567099
v 15.43293335 257.73543119 -39.24666345
v 32.29476884 250.82576275 -41.23115912
v 53.17280442 239.75875974 -37.64948621
v 50.33426732 238.36193979 -35.64871848
v 7.40815466 253.24994326 -40.30531272
v 2.73677078 253.82792950 -32.07806125
v 12.68712431 249.42392111 -43.01508144
v 12.20997795 247.80249596 -44.15251687
v 10.09888761 245.53199112 -47.73788527
v 4.54247696 248.57047200 -43.49796101
v -23.79482798 254.67157364 -32.21727163
v 20.30771226 233.91020298 -49.37222227
v 59.23890695 213.75733614 -39.21545669
v 23.93785678 231.80647194 -47.06695303
v 19.26895790 231.05929792 -48.17887023
v 4.37239977 231.34711385 -49.06298965
v 62.00214103 199.94097948 -44.91012171
v 29.26473320 213.19299936 -41.87835380
v 60.47603488 198.69172573 -44.03496906
v 29.80717644 212.17125654 -41.50681943
v 23.74577895 215.64549208 -42.78064147
v 26.75572224 214.94707465 -42.85817221
v 24.82690848 215.16650915 -42.78847575
v 27.38792077 225.58985651 -42.79864579
v 26.93259530 227.35270858 -43.21974143
v 24.48008768 233.99364948 -46.28543928
v 23.43360335 235.64107716 -47.57497832
v 21.01600543 241.59348011 -48.55175316
v 53.40631679 262.58936524 -44.24510151
v 54.22975495 263.36902380 -44.83953118
v 32.86719695 248.17483127 -39.45350647
v 25.07194318 232.59730637 -45.62811926
v 22.05794677 239.38940465 -48.70260134
v 21.67505585 240.40050805 -48.31825197
v 20.66399530 240.44927955 -49.26029965
v 21.71534486 241.25508964 -47.01853171
v 23.80271070 236.68794334 -45.72850466
v 23.00286107 237.82227933 -48.00176248
v -15.63947462 195.29324770 -45.07971928
v 1.01086893 198.00516963 -39.10645470
v 78.24095339 15.15057590 -25.72040446
v 59.76817757 14.46504612 -17.04415679
v 77.95352489 11.21365372 -23.35441113
v 78.27109843 7.46688293 -22.64587395
v 77.83968747 -4.18237178 -18.86252500
v 79.08543199 -7.95732625 -19.58231814
v 80.06424457 -11.64914109 -20.92088759
v 79.15447652 -18.27723347 -18.42923462
v 80.00302315 -21.23558335 -20.65921016
v 78.94086093 -22.37975225 -17.84443669
v 79.63231206 -28.57886814 -19.28484626
v 77.83184201 -46.56443372 -16.42032526
v 76.53227448 -47.96916246 -14.03695159
v 77.69493759 -48.90827090 -16.09532721
v 74.82770085 -55.63647673 -12.19410449
v 75.18004626 -51.80866271 -12.46743090
v 76.73946768 -28.73018757 -15.33439010
v 77.07495242 -23.89288694 -15.72291180
v 77.09540427 -19.82617564 -16.08567685
v 76.63594931 -14.93604574 -16.29276201
v 79.59036529 3.72711057 -24.09098111
v 79.39343154 9.43337195 -25.93803033
v 76.88360661 15.80910385 -23.70809577
v 78.54976505 22.90718630 -30.21347336
v 69.34084743 28.88165787 -22.50402793
v 78.05319875 31.06595017 -29.35695089
v 76.35223120 38.04713488 -27.94924006
v 73.74987751 65.45688212 -28.64573337
v 77.04409957 66.58922881 -31.97186068
v 73.48904759 56.64049834 -27.22143941
v 78.42136919 28.01937982 -30.76920658
v 80.08931577 -23.49443175 -22.08109759
v 79.85705882 -24.76111427 -20.10291070
v 60.52467227 -30.22477962 -7.88340159
v 79.40912247 -37.29210794 -20.97960003
v 54.09916118 -54.70986292 -6.78870920
v 74.64658469 -57.74052441 -12.25510333
v 71.77059352 -66.36431068 -10.88455506
v 1.07659493 57.67513812 -5.13674179
v 8.14121868 61.72306091 -3.80961224
v -8.59982893 60.80313399 -10.74856147
v -9.30172857 69.19311732 -11.66523062
v -3.54467146 77.46423781 -7.80879380
v -0.07531762 77.52658427 -6.15754956
v -1.92558847 82.46995509 -7.27711059
v -2.23795720 87.89154887 -7.67948292
v 44.49677840 92.15618670 -22.28768542
v -1.33080943 91.11879021 -7.22311949
v -4.53857798 104.58659381 -8.46856833
v -5.21359034 108.33836347 -8.96800403
v -10.71431953 111.18663102 -12.22628541
v -1.57400419 116.70890450 -7.11592659
v 0.34329790 121.47848308 -6.57982752
v -7.55606499 124.69233572 -10.21737978
v 26.68989822 131.51663542 -7.79618835
v 23.25913124 128.59955430 -6.60987990
v 32.63280168 130.47115505 -9.92970355
v 63.22370470 75.96766204 -29.08708714
v 70.99722326 82.13981241 -30.30024655
v 75.53958893 92.41150320 -37.59237751
v 74.09209758 94.79282796 -34.79625285
v 74.94740933 96.81616724 -37.63047606
v 61.01470813 96.94006294 -29.12415192
v 73.40403646 97.93879837 -34.23289955
v 55.97429350 99.17263687 -28.64134312
v 74.62681085 100.41785240 -39.11260143
v 69.35124844 107.07332194 -31.70701861
v 53.43557522 106.21358454 -28.32600661
v 72.29786366 108.87336731 -37.45428845
v 72.83316553 109.77422446 -41.31320864
v 71.56215608 112.22082376 -37.64334321
v 68.93423945 115.78559875 -34.32191908
v 46.45365849 122.11711705 -23.19750004
v 69.83032823 120.69621682 -35.85962579
v 49.15259778 121.81122601 -26.02893114
v 36.23695299 129.45954502 -12.46035751
v 57.68642202 134.10845399 -28.85486558
v 64.04633820 140.27766883 -30.78798950
v 62.66582012 149.35567975 -28.60346437
v 71.48246467 158.18925202 -27.96803974
v 74.02068377 158.43214095 -30.07580526
v 10.92232578 174.45027828 -7.18743401
v 64.42232430 165.02529383 -24.03318323
v 11.01038884 175.88800192 -7.52788223
v 54.59882692 167.10408032 -21.25781775
v 74.49077070 166.67409241 -27.37883478
v 20.95686272 185.57779491 -11.53873932
v 21.53311111 186.83160841 -11.58650406
v 39.86662999 185.46524644 -14.66892660
v 67.38746166 174.45072532 -21.80712298
v 53.40024456 160.94088554 -21.83167450
v 16.93209261 166.70343280 -6.49404246
v 32.88817406 159.93447602 -10.98464057
v 60.72564423 147.89199829 -28.64542603
v 68.63413006 139.31657374 -34.07112882
v 55.10805175 135.07890701 -28.76037732
v 70.43404132 132.39324093 -38.36629167
v 39.37732801 134.49636102 -13.62133399
v 68.35672259 124.57630783 -33.92869979
v 42.02575237 152.06107497 -14.48870450
v 54.06934023 144.72393692 -28.23371999
v 69.61655617 141.11450315 -35.30188277
v 67.87096709 142.59226620 -33.04232657
v 57.37940222 146.96541429 -27.93351561
v 19.20703612 165.94341397 -6.96886424
v 26.96238458 213.35218847 -42.38563776
v 67.70581007 197.51395285 -53.50299552
v -4.13147267 154.04531360 -36.42177954
v 52.33012512 43.33724454 -20.76776139
v 17.81533286 -125.18966198 -36.75627708
v -24.80438165 197.16604054 -40.83948955
v -51.90852284 255.69659472 -18.89357343
v 34.76246819 44.94005442 -11.06216013
v 75.68989694 -84.33856070 -24.56897311
v -27.03469619 229.44061458 -39.70479965
v 9.85683594 -98.70357066 -35.08192301
v 76.11467689 -263.52986693 -24.28213879
v 72.23561406 71.05906308 -29.12946232
v -37.76900098 256.17015362 1.96707062
v -35.14147922 -255.34787774 -4.30728449
v 59.65999886 -152.37000585 -40.67999870
v 74.09354299 188.70081007 -24.30051938
v -2.36499077 -177.62522399 -32.87605569
v 59.88508463 263.71204853 -47.45332152
v -2.05424661 -279.88624573 -39.68233243
v 22.92134799 -274.12840724 -9.37293097
v -4.73341439 244.48378384 -40.32657668
v 65.51201642 245.28089166 -8.23560543
v 49.55270514 235.91890931 -36.06052697
v 77.38076150 245.32583356 -9.67661664
v 11.96034160 19.88636144 -35.07205471
v -4.91063530 175.47956109 -8.88040196
v -12.28513382 -247.94504046 2.96444260
v 33.56647491 -27.45473944 -3.06851882
v -26.37988329 256.64359331 -32.03949332
v 72.14671373 203.87782156 -51.21210963
v -9.66616254 114.47314918 -11.20300591
v -2.11082748 44.72874850 -33.00088271
v -50.68029836 254.70805168 -29.50628288
v -3.36877815 30.82020581 -31.40153736
v -9.42919031 -186.77034974 5.47212642
v 73.72803241 -63.09744716 -11.85702533
v -21.23674378 152.89649367 -31.62674978
v -31.32792562 211.97181940 -32.40732476
v -4.51436685 -295.45259476 -43.60305145
v 24.30003509 74.69239831 -7.73528125
v -6.68477686 196.47370279 -12.56118715
v 73.98405671 211.37836576 -53.69035155
v -17.06497930 210.78400314 -44.68351230
v -26.63084865 227.93193161 -40.33059254
v 86.90657467 202.99100876 -31.68417886
v 1.70387747 214.18282390 -8.32534023
v 1.37089996 227.94216871 -48.50801080
v 1.51316996 170.20830512 -7.13194860
v -19.52771656 120.49984932 -28.72388437
v 27.01777965 189.19982016 -11.78561058
v 41.93710536 -177.38109827 -37.98232228
v 16.81008562 -119.11997199 -36.75080463
v -19.22519132 244.54690516 -37.71270066
v 45.44593021 72.02274352 -21.33585513
v -23.55325781 240.88203907 -39.59066048
v 67.71022826 -314.47520852 -34.84725580
v 45.31743377 221.57920897 -12.53712270
v -6.79043122 24.46884476 -29.43731472
v 57.21456558 -52.56543308 -30.58774024
v 69.54259425 242.17714369 -52.78630182
v 89.06228095 220.48792243 -28.32247503
v -5.13299182 11.78671140 -27.80757472
v 22.14625478 240.51250517 -46.76428065
v 17.41473004 -98.45297784 2.10758206
v -8.16028193 64.97146189 -33.42926502
v 0.42447884 114.37837780 -6.62071118
v -12.63119746 234.22755301 -44.38106716
v 3.73242632 -256.64478540 -36.48070619
v 66.89480692 -105.80268502 -12.47900911
v -4.87250509 27.44683437 -7.26129487
v -15.86617157 87.29261905 -29.19697948
v 87.97047287 222.43233025 -25.79017915
v -9.21392720 208.64444971 -42.20698774
v 16.28582925 -283.75169635 -31.28786385
v 5.86300762 197.64474034 -10.42628475
v -41.88530520 -278.45093608 -37.40277886
v -15.62769338 105.28291017 -27.45472640
v 5.71362814 -75.40741563 10.99626906
v 72.48651981 -140.38604498 -29.16449867
v -14.77636676 182.67044425 -15.26455116
v 9.90794133 119.26825345 -4.73324023
v 26.62474476 239.58332837 -15.04595205
v 30.62931821 26.32291988 -46.94656283
v 67.98244268 262.13026047 -50.01236871
v 3.56017216 -100.45599192 11.29509322
v 56.90203235 -334.78027582 -17.29222946
v 25.18333495 252.82865763 -20.86881362
v 35.06589681 74.45988059 -45.07563636
v 45.07214203 -335.42704582 -25.04036203
v 41.91026464 -110.41005701 -35.68923846
v -13.70226964 -308.58835578 -33.76146778
v -37.46649250 241.81702733 -11.58453245
v -44.32488605 256.94581866 -4.44320729
v 27.60429867 -18.93739216 -34.93631631
v -16.42751694 91.24653041 -28.41302752
v -1.13850238 255.11619449 -19.14383471
v 77.27434486 -66.59780443 -20.16405948
v 3.11222160 -56.30989373 8.74675158
v 22.01969922 244.34567988 -39.63979334
v 13.71696033 -151.38693154 -5.36083197
v -25.38449131 199.15455580 -29.45416234
v 28.15944701 84.42424238 -9.45054740
v 23.92724156 217.98758209 -43.09499264
v 70.91186941 80.51972091 -49.14359376
v 69.20688599 -125.27045608 -16.18631557
v -5.58023853 245.93056738 9.67509579
v 1.77196413 248.66952002 -40.17540812
v 44.43059862 114.25513029 -21.62409388
v 54.56831679 225.09843111 -14.43607546
v 42.92677343 -247.74140120 -36.18246689
v 66.66705757 94.96118873 -29.35431153
v 51.35663226 -312.67267466 -36.13861278
v 67.28543341 189.82575834 -50.83246529
v -13.17999512 -270.66588402 -14.61718325
v 15.50527290 -153.72271836 -6.95105037
v 39.84453529 -177.95839906 -37.67368570
v 54.43787202 -322.55408168 -34.90354866
v -18.86274852 256.00376725 -27.44648233
v 11.59708016 -77.16687024 9.96227656
v 28.78766321 -278.55560184 -9.69005469
v 43.17923635 183.72459710 -41.34826362
v -30.53075820 -279.88636494 -53.22954059
v 26.23702027 59.36849490 -7.83549063
v 53.38291079 -76.64006203 -8.02632421
v 64.73045796 -299.99616742 -37.06849366
v 9.97296721 242.13494360 -49.88179728
v 50.56139082 138.37656379 -55.33881113
v 37.84100339 -308.35115910 -34.22458097
v -7.53031066 109.14386809 -30.16085364
v 22.59522863 -191.41153991 -10.09982917
v 76.94879919 -240.88612199 -25.67664720
v 57.53829703 199.86771047 -40.85030407
v 49.61054772 255.64157963 -38.66594657
v -40.39342329 256.39358163 -0.34458420
v 73.60572368 -216.70748293 -35.58805212
v 7.58897560 169.03097928 -5.85135398
v 60.57907641 211.56653762 -18.03596318
v -24.07546155 193.52492690 -41.69823602
v 6.40172372 66.14958495 -34.99427065
v 72.24255800 52.03129351 -26.54194273
v 50.44776574 141.93971455 -54.12267894
v -11.88779995 132.18270242 -38.12919930
v -0.04727792 17.88622700 -31.47502244
v -10.92572138 -167.86298156 -19.10742745
v 4.90509905 5.07132430 -32.84537420
v -39.00833055 -261.80964708 -45.45820504
v 55.07071316 -236.17340624 -16.29895903
v 71.50391489 163.13965619 -41.56412557
v 36.68559343 -91.59351140 -34.14526209
v 71.27754390 -39.18930516 -32.70786256
v 53.59163508 174.80106652 -51.89404264
v 15.90004005 -182.35790730 -8.71114712
v 9.78156552 -161.47285700 0.58001693
v 60.77225134 -13.98878079 -37.11898997
v -36.22972220 233.92772675 -37.52535954
v -39.22502697 242.59831011 -37.76877001
v 62.96119094 -291.67881608 -17.68648811
v 35.50910205 -333.33942294 -25.22023022
v -11.14346273 99.91145879 -13.04764207
v 28.35778147 227.94120014 -37.63842210
v 13.75567075 245.48067153 -9.33459681
v -12.17840705 249.78007376 -32.73034096
v -15.19327145 -237.66161501 -42.62544587
v 47.08001018 238.38487267 -12.30529603
v 52.12640762 215.96615016 -13.92762084
v 76.15947723 75.99933445 -34.07345712
v 74.22064990 -112.43204027 -25.92749894
v 1.17171544 254.81259823 -14.92463704
v 65.67392498 -328.97019386 -18.45538989
v 67.47939438 88.12328428 -29.44958210
v 5.91225736 46.24420032 -33.90311450
v 79.18751985 -14.53158632 -18.85809191
v 36.37689725 196.88388705 -38.96189854
v -33.75552967 -262.98624277 -51.56677961
v 1.03119377 233.36240649 -0.63298445
v 61.95053458 217.45382249 -17.01529324
v -45.82043737 261.05657220 -31.23895265
v -7.04035256 30.10145202 -8.96110199
v 22.37222716 -230.53327203 -37.79130802
v 14.04178701 55.44663593 -3.93367186
v 77.60263979 -29.77386117 -15.98029770
v -12.80924026 134.58645344 -38.93050924
v 9.82980151 -313.34072351 -40.49735516
v 17.53184199 21.06043696 -0.08825053
v 53.37073654 194.43674386 -41.44662619
v 54.15240675 171.93971574 -52.11275071
v 76.11045241 -73.32048565 -17.82878302
v 25.76118149 254.09463048 -20.73320001
v 15.39452374 -178.86072397 -8.32253136
v 71.85073942 -153.02224457 -18.84569786
v -0.13811064 72.18503207 -33.32562745
v 6.30165776 227.07661986 -4.52543236
v 12.18473166 124.78752434 -34.68092903
v 24.34711345 -257.63082504 -30.53324297
v 36.26483679 15.76978527 -45.73279247
v 60.77523530 -123.18523973 -11.90955658
v 57.63952807 -239.29548264 -17.16619916
v 39.45858404 263.31380010 -28.81324105
v 57.06145242 209.21161771 -17.23246090
v 26.98297426 192.09069014 -11.77462284
v 30.95928580 236.28625274 -35.67780554
v 63.25400621 -332.31589198 -26.30719915
v 89.67904747 251.89793110 -29.04392406
v -11.24524977 -198.99393618 4.60528489
v 55.25245890 -334.03202891 -15.79361595
v -11.00581978 -315.54383039 -38.07520866
v 69.46718693 -45.84828392 -32.80672431
v 4.02017776 18.28665473 -32.82444179
v -20.26716620 222.72320092 -13.38162832
v -15.92711546 -282.07266331 -51.96527392
v -0.41805443 29.88561802 -4.06242628
v 63.76314163 -212.66539395 -37.64582798
v 22.28799835 237.14599013 -39.01910037
v 14.12950456 148.20295572 -33.07124972
v 51.70165002 55.36806583 -49.77363348
v 56.30456656 -126.83953345 -11.59955747
v -30.60765378 -261.90322638 -52.77557671
v -4.17786557 -159.67862308 9.36962105
v 71.72031701 220.72230279 -17.40030386
v 73.54944199 -115.60258269 -22.63114415
v -4.15079761 -299.51468110 -21.96863852
v 60.09506434 -197.57768512 -17.71216840
v -2.09614495 -2.41742004 -29.00901437
v -20.73151805 134.86205041 -30.32136522
v 78.28578353 248.65745008 -54.01228368
v 13.34248111 236.41791940 -50.55730417
v 36.38005257 140.91035724 -44.62990910
v 77.04013586 -239.27138746 -25.78204125
v 49.23956469 -7.92422518 -38.30674291
v -11.34702191 100.91568530 -31.45551682
v -15.86380601 248.09671938 -32.99538419
v -10.61981916 262.45999336 -1.22215098
v 70.23832202 134.95802879 -38.86679187
v 61.72946841 263.21899891 -47.99674451
v 10.10299195 -106.22739047 9.49472003
v 43.15492511 231.18233681 -11.78640500
v -6.67547574 -16.23333804 -8.54363106
v -20.77129297 201.86403394 -19.76251416
v 76.11783594 -12.93631364 -31.90443292
v 53.54425684 58.26916546 -24.16207269
v 48.63962159 -315.74371457 -12.18448579
v 26.47877485 16.18795283 -2.48769484
v 25.58914013 216.94891155 -43.12764853
v -12.12087367 81.74692839 -32.93787315
v 4.30532079 73.61596078 -34.87995267
v -51.40935630 260.05116105 -17.56583899
v 75.10188967 200.91253519 -45.19124329
v 16.81215875 257.11590052 -40.53954408
v 41.86855257 205.05662262 -34.61600468
v -15.32902382 244.42768097 -36.51672229
v 65.13330340 190.01774490 -51.63749307
v 67.53631681 -44.48293149 -33.11116621
v 5.07834181 253.43793631 -2.51789135
v -0.25919673 -246.48280442 -5.89587167
v 21.00570314 72.87388295 -34.75922346
v -19.55983974 -292.38218069 -34.02660415
v 49.77982864 97.37967700 -25.88259242
v 68.91494244 -116.13918096 -14.84479476
v 6.13347115 -167.52339900 3.54973669
v 36.87190637 -141.36546850 -37.92987019
v 75.10587573 -64.88018483 -13.69342767
v 50.08100718 66.90689921 -23.81933667
v 70.04491985 -37.06028685 -33.60981494
v -21.08358778 234.43663120 -5.43126371
v 71.41046971 203.21257412 -51.92605406
v 28.37927453 -185.83840132 -9.50171426
v -7.66788097 -278.18265557 -17.65018515
v -14.87527229 101.53911263 -17.16812141
v 9.10632499 -260.97169518 -32.05104545
v -17.39881374 169.73176599 -46.11529782
v -38.20177913 228.81405056 -32.10536018
v 7.20203295 -209.10213888 -7.90124480
v -22.54650369 -300.60920119 -43.81730407
v -21.48243971 -207.89912343 5.06051024
v 43.98193210 136.54920459 -55.46519533
v 23.78441393 69.97951865 -7.73905264
v 48.64322767 217.39791334 -13.13478127
v 34.18263793 18.31369847 -7.12267170
v 19.66162212 184.39918756 -36.45256162
v 34.22434628 209.76540446 -11.90405432
v 30.18971160 253.81618738 -20.42888664
v 89.09364790 206.27801120 -33.34905580
v 52.37550661 247.63360620 -37.12081164
v 20.95373161 145.52073181 -32.92371333
v 69.72470134 200.53127408 -53.23116109
v 73.46761227 -101.63134336 -18.37544329
v 46.64455727 182.12325871 -45.82093284
v -37.78975829 227.88915038 -30.46239726
v 69.52130049 -42.71210730 -33.13486278
v 86.06954664 203.24835181 -39.69559073
v 34.43990275 146.70652151 -9.87009704
v 55.82584068 233.40681195 -11.88901626
v -4.70380019 -290.63230753 -21.60128020
v -19.59876716 131.37647510 -31.34515882
v 56.06823787 221.16233408 -37.89374977
v 43.00482944 -239.62913454 -11.18209586
v -21.05399221 142.81800389 -27.68059261
v 42.81501845 133.03370774 -56.27211928
v 11.46803144 -326.13965869 -11.04581449
v 60.03699824 -318.63072515 -12.79872376
v 68.90702993 -162.03378141 -16.86555333
v 14.18114454 -332.40091801 -18.21646653
v 33.96666422 34.63895246 -47.62085527
v 42.36615077 19.03014071 -47.29394242
v 38.36299852 47.07273096 -14.68651276
v -1.98881817 -101.33706033 -28.14238146
v -0.03450183 -236.72406375 -4.90187481
v -38.73560578 -275.15664697 -50.21772534
v 31.63914755 -222.34949470 -36.99797019
v 42.25701839 4.05848119 -43.29429567
v 45.78243196 -334.61767435 -15.21681901
v -18.09242368 -249.94899333 5.15860785
v 62.70635128 235.48485339 -12.90670503
v 72.36388326 48.59944060 -26.46746300
v 40.21595046 263.62285018 -29.35006656
v -34.99484435 -263.28822970 -8.69749021
v 3.19604273 213.11144531 -8.74482188
v 9.73142870 -55.86156994 9.57363471
v 30.75594641 249.96368587 -20.28411813
v 53.18330973 234.89096761 -40.22677615
v 38.73000666 195.46781480 -39.65771198
v -29.34976853 -249.87274408 2.15946021
v 24.04434048 -86.36449277 -3.28535214
v 67.04193354 -215.36910534 -22.53628336
v -27.60755084 259.15798545 6.20019389
v 24.19757098 0.57054852 -41.12441465
v 76.42253488 187.02605367 -25.48923157
v -25.30209906 -250.81500411 3.96820437
v 5.44515159 244.72378194 -47.63712734
v 1.32944714 133.42010975 -6.05321722
v -7.07032531 -119.07559633 6.26847986
v 62.82774359 224.79276359 -16.46157913
v -0.60604955 75.88083297 -33.50919485
v -19.65843514 -263.16201687 -1.17549684
v -12.80851662 36.21821478 -22.51970954
v -12.42943015 31.42341599 -16.39757492
v 57.59713054 189.19636309 -51.91610381
v 53.25810611 207.89828897 -36.13099456
v -14.88310564 147.95096219 -42.74288192
v -16.73484407 93.73755753 -21.56145684
v 15.96573927 -140.47282934 -36.11010686
v -38.95108029 239.31063712 -17.45147817
v 52.65184492 254.93985415 -39.71667960
v -12.25349680 141.52456820 -40.85885361
v 65.17221034 -279.00260687 -37.89824620
v 14.37587384 35.55022553 -1.48626266
v 86.46422625 205.69364727 -28.79184484
v 38.66768256 124.75021929 -13.90172727
v 68.81136447 -30.76647036 -34.64822471
v -18.66294071 -211.70371771 -24.60775524
v -4.07696795 113.49543184 -32.92536363
v 70.57862729 66.62464142 -28.09113264
v -12.81413343 211.24286950 -13.35124578
v 38.79319876 -117.14240164 -11.44277956
v -17.07232557 113.00863326 -27.04143897
v 16.20414481 232.68638551 -49.48573187
v 54.41685766 9.44881607 -44.75694150
v -3.51897487 -282.18895197 -9.93101951
v 14.48967122 97.17371315 -35.20382941
v 19.20426078 217.53633022 -42.75748879
v -25.45824274 201.52965188 -40.81766680
v 33.36948529 64.04611468 -11.90605294
v 31.75514191 -42.25162417 -2.84462888
v 0.61553437 251.94671750 5.13608567
v 14.97310866 -126.07569993 -2.18283315
v 72.47225940 -89.15545791 -14.72987048
v 85.48119664 210.28430760 -28.03203650
v 72.66175002 205.13096452 -51.65302008
v 63.83633614 226.37701035 -49.15199056
v 63.67607415 173.29630256 -48.15574363
v 63.28029931 -57.17972293 -8.61952547
v -15.89784212 257.07983971 -24.66398291
v 76.50531828 43.58543456 -28.23506109
v 14.31914326 197.73565233 -37.59788722
v -14.88029677 240.27894437 5.51409600
v 17.23155938 -330.44067025 -29.76985835
v 67.43285805 -110.11284590 -37.22438961
v 77.54617929 -248.49608541 -32.48095140
v 61.12661585 -331.83187246 -15.78673534
v -8.64896085 124.90781397 -34.11069512
v 6.52060565 -46.19812965 8.45805369
v -2.35717581 -53.96140739 -21.07816376
v -19.02506687 116.69412255 -27.13221870
v -25.52874386 -265.38270712 -5.20556560
v 69.59164143 155.03537655 -28.62873487
v -8.42010975 -11.99726854 -13.26541509
v 25.43280832 231.07825220 -45.34937069
v 73.53077829 43.56139898 -42.21548513
v 64.99758363 -61.10687926 -8.44203588
v 9.81396157 8.96816328 -35.76483577
v -5.69606060 259.28264856 0.92350791
v -44.69280690 249.85419214 -35.03637016
v 75.70797205 93.68532896 -41.81916267
v 28.37355994 136.80335879 -7.42969243
v -35.27081385 230.17546535 -37.16094047
v 81.58493042 245.37047744 -57.62261152
v -13.14808428 95.12780607 -32.13012964
v -46.98312655 258.15582275 -31.69946745
v 5.41290315 184.52210724 -8.61891545
v -35.05161405 -245.76461315 -3.91432736
v 64.09383565 235.23144424 -14.06326331
v -9.14601702 148.34019542 -38.63274306
v 36.92827746 262.98150420 -28.19694765
v 43.27376559 -160.11403501 -12.44349405
v -13.32001854 256.90948963 9.63262934
v 12.19622325 -308.02237988 -4.96288715
v 46.96584493 234.66721177 -34.09709409
v -7.28703476 -16.43217169 -11.82859670
v 55.21449819 242.30973423 -8.57896730
v 49.99660328 266.70753956 -30.12066893
v 18.52925494 -325.64193010 -33.90482441
v 21.96013182 177.31547356 -35.11800244
v 14.66047950 -142.96539128 -4.90962341
v 63.07476014 217.25957096 -17.56329089
v 17.03847200 169.14561391 -7.78018730
v -20.70792392 265.82968235 -3.24175367
v 34.51449051 -39.90705684 -4.44855681
v -1.77915557 -76.46345347 7.98182469
v 79.06413823 -21.72957733 -26.74883604
v -9.07310657 101.94598883 -31.40768781
v 12.32065819 251.53273344 -42.50923917
v 55.64713478 202.46513188 -16.60409942
v 33.08143094 -232.13319480 -9.25224088
v 26.31527744 -63.73044848 -2.44417251
v -19.22674291 162.34274209 -21.63399197
v 74.23273474 -162.69153357 -25.90920404
v 7.98919145 202.30205357 -10.62328741
v 47.29325697 -309.56768990 -12.13150192
v 45.39974779 263.79016042 -29.22775410
v -2.23808317 -57.23495781 -21.83025703
v -12.27827836 69.98163462 -14.98430129
v 19.27967742 -80.16685396 1.87667133
v 20.05947381 256.37593865 -18.33245158
v 22.54205756 256.81054592 -42.22792387
v -11.89303491 95.20247579 -32.80957788
v 39.75918517 56.40450493 -47.93826863
v -6.30955119 51.73211917 -32.72609413
v 50.75420439 266.78660512 -29.41815928
v 17.56482758 110.54445058 -34.60319340
v 10.54909453 58.61434340 -3.79211060
v 28.48470956 -215.06170928 -37.49326244
v 16.84931852 96.23485804 -6.06982131
v 71.97767496 84.97130126 -31.04952723
v 35.52222997 -232.12333024 -9.84140951
v 53.71942371 -27.31645480 -7.40977935
v 94.16648746 240.93800783 -25.40188842
v -17.15223677 -260.06820798 0.92073675
v 69.07029450 -291.94852710 -31.88791499
v 37.11872175 56.22414500 -46.40288651
v 23.42673764 -26.49118192 4.63547651
v -20.17088421 127.61341035 -28.97858433
v -10.08858345 -264.45189118 -2.43573240
v 6.67970395 254.87232208 -36.18583828
v 40.59677944 129.69808280 -14.70763516
v 51.99005827 -242.58966744 -14.25307151
v 73.50976020 -156.48122132 -22.80564979
v 33.70391205 -120.90651691 -11.84954401
v 71.66958600 36.20715067 -25.92737600
v 35.74101254 -250.31721592 -9.94904246
v -24.76483397 204.38514650 -41.85373336
v -27.79759839 204.05918360 -31.75700083
v -8.15561693 -312.97329068 -42.35614091
v -52.05345526 258.03127885 -19.62548681
v -13.20841163 226.61817074 -43.38535294
v 3.48864519 70.27581334 -5.21027623
v 3.63493222 189.01103735 -36.07960790
v 73.73939455 210.17764509 -53.31120640
v -17.48033054 108.64234716 -24.57530983
v 40.70001096 -120.81204355 -35.29415280
v 7.11381296 249.99356270 -42.42543876
v 71.65074348 204.79983091 -52.34285071
v 70.93441486 197.51434028 -50.16884208
v 77.67039537 -219.75904703 -30.11851944
v -17.43792929 254.98178601 -27.46757306
v 36.11383960 -134.44288075 -11.75545249
v 64.73512948 218.13429892 -17.96853542
v 71.42160833 -145.68349719 -17.75947027
v -21.53138071 165.33990204 -29.79337610
v 83.61545205 200.53656399 -39.57325220
v 70.71560621 -60.89571118 -30.55424243
v 24.75770190 -78.91106606 -3.85550130
v 34.81686115 260.60348749 -20.82906850
v 16.42597839 -225.42756796 -10.00067033
v 1.95936090 170.97473145 -34.96752679
v 73.28801602 -94.28086877 -16.29281603
v 72.51767814 211.05599403 -54.33508381
v 16.07878692 238.10963333 -6.08717231
v 62.27690354 18.10504869 -17.80667901
v 44.45200786 -237.03621328 -36.87602282
v 5.39398473 23.39354344 -32.58052096
v 10.22990327 -92.50222147 10.39482839
v 40.51700607 251.15773082 -39.49443996
v 72.05752283 262.76582479 -43.45173761
v 21.04228176 20.29679529 -0.18938942
v -18.55863817 115.17488956 -22.93110639
v 44.55045611 231.46206141 -33.37314352
v 8.23691487 -329.04621959 -29.92482297
v 15.40500205 244.35232580 -10.64851228
v 89.60907161 253.08525562 -48.82717878
v 68.07797402 252.33554840 -9.82223824
v -4.08992544 -156.75164759 -28.61747704
v 3.22488416 78.51774991 -35.18890217
v -12.12075725 -308.84510279 -43.83613169
v 1.27422274 152.30809152 -6.21896889
v 45.81099004 -15.23735654 -8.49963259
v 32.54583105 -48.65040258 -4.05015424
v 41.58483818 66.95969403 -19.01752874
v 73.85931164 101.65549815 -44.89573836
v -26.12071484 -245.00826001 4.96070506
v -14.46759421 -272.49172330 -19.06713843
v 70.03112137 -203.68629694 -21.62618190
v 25.24860762 219.40618753 -43.61037537
v 45.46429217 237.41997778 -33.95003453
v 64.24766034 236.96172237 -12.88329810
v 48.98950085 229.32998836 -35.85457429
v 13.38031143 257.64119625 -38.40192035
v 68.57410818 -146.62641287 -15.21857642
v 31.74380213 77.82606781 -42.51374304
v -13.15003913 65.54752588 -30.81889078
v 14.00915906 243.16430092 -2.33067642
v 52.38411576 7.08836503 -13.44333682
v 82.99700916 231.23680055 -57.23344907
v -17.60730334 -241.70745909 7.18688825
v 81.32839948 237.49154806 -58.55137110
v 34.50077027 -127.68973410 -11.79881766
v -4.92515787 -322.07226753 -30.24282120
v -10.20513661 -184.09435451 6.28478732
v 52.82844976 241.81137979 -9.38971527
v 74.79118556 -224.57058728 -25.03905259
v 46.24933749 7.53704086 -44.71144080
v 5.63508924 -193.40157509 -3.51105561
v 6.03013672 219.88718212 -46.17602006
v 10.13061218 -174.23512042 -4.18173848
v 27.53630467 234.38048363 -36.73684970
v 1.42242562 -210.99372208 -4.88213589
v 22.72285707 239.52570558 -45.69141567
v 86.26285940 199.52981174 -31.81874752
v -1.52365863 165.17546773 -35.42609140
v 72.60333002 -87.28265017 -14.55996651
v -38.36003318 -283.87403488 -41.06012359
v -12.57016975 113.16716671 -13.64016160
v 77.64149457 22.92122506 -36.12895310
v 74.31815565 -105.26658595 -19.02266406
v -18.55904423 149.70549941 -20.94306424
v 15.51789604 224.95263815 -8.38271901
v 19.01867613 -154.05237675 -35.26141495
v 9.89070907 -269.61821318 -31.72406927
v -21.84845507 167.40757227 -30.78773431
v -15.22283070 62.90188432 -20.49514651
v -2.41512922 231.32899404 -48.30096290
v 30.06845713 116.82739109 -9.27249715
v 34.74675864 169.41300035 -34.41741690
v 73.30477983 245.64991891 -8.73632543
v 18.25630292 -306.28201365 -36.50193289
v 32.91231394 205.31637967 -39.87023234
v 24.14211445 13.56281061 -43.49898174
v 62.39140406 266.66337252 -43.70051995
v 7.85415061 109.88844931 -35.12186930
v 18.53279397 121.34213001 -34.13914517
v -14.59714584 65.06866962 -28.39143574
v -23.84026349 -242.35266447 -39.81078416
v 34.61863473 71.22526318 -13.63966987
v 46.87893018 116.54020101 -24.43579584
v 51.15387216 -186.39108539 -14.63037636
v -36.33593395 228.45323384 -35.72377190
v 63.75926733 4.94186440 -14.89427499
v 21.88394032 111.38689518 -42.57538170
v 80.72214574 184.64164436 -36.85833886
v 50.93095079 83.49674195 -24.48391356
v -15.51930979 -266.49454236 -51.69627070
v 61.45980954 147.64538407 -48.62934723
v 53.13488096 -139.98837769 -11.85472496
v 2.29474832 200.56855679 -11.47902384
v 52.49411985 137.24641502 -27.76305005
v 69.54947859 -105.46275973 -35.63545644
v 52.27135867 223.50603342 -36.04751825
v 51.18650943 -130.57874143 -11.67091075
v 48.25063050 238.99231851 -11.61692757
v 64.61526453 25.03595874 -20.67257091
v -13.38018477 246.33960426 10.08851640
v -4.87090601 149.01436865 -36.22046486
v -51.41496286 251.14023685 -23.48899469
v -11.65315229 -253.19987535 -48.16918075
v -41.91168398 -274.14703369 -47.40182310
v 57.88149685 47.88163304 -50.12300611
v 34.19477120 -136.12867892 -10.96923091
v 61.95057184 78.43047380 -28.95060368
v 73.92742485 250.97450614 -9.82615631
v -11.29799429 207.76012540 -13.62269651
v 59.92274731 10.18492598 -15.54635633
v 33.23157504 233.35757852 -34.30957347
v 18.28710921 243.03704500 -40.79113528
v 52.06608772 131.56221807 -56.54358119
v 73.57771695 76.34201646 -30.94012104
v 66.26950204 241.50946736 -10.80185175
v 34.61378813 -25.79543367 -3.43748205
v 10.33105515 -51.01833493 8.97308625
v 77.61745900 -233.60484838 -31.43188357
v -21.14185318 198.05651903 -20.87534778
v 68.30176711 -225.75154901 -37.28928789
v 11.62871160 258.15445185 -36.49167344
v 15.77503048 -238.41674626 -35.09196267
v 24.86845106 250.52174926 -41.69626534
v 37.46588528 72.19249755 -46.16555199
v -7.47737056 251.78089738 -30.50287254
v 17.48922653 -182.20715225 -9.48202983
v 73.04506749 240.06633461 -9.91839170
v -19.59957369 188.57802451 -20.43550834
v -23.69125560 -235.57542264 7.45975366
v 79.57790047 6.76480075 -30.21023236
v 74.29618388 98.01857919 -44.90741715
v -20.98119445 164.48706388 -35.07791460
v -4.52624774 -115.96140265 8.34731758
v 69.24087554 -49.08749089 -32.35880286
v 16.10868052 -263.40684295 -29.79843132
v 49.95143414 263.31508160 -17.41738990
v 56.07283115 82.92642236 -27.46962570
v -13.08996230 -263.61817122 -1.35431439
v 13.42588942 -128.99823487 -1.37970352
v -27.08306722 203.39357853 -38.59603405
v 74.56237823 -92.24826097 -18.06440204
v -7.04428088 -109.55452919 4.13943594
v 1.21253403 -214.27227557 -5.06842369
v 42.40593687 264.31551576 -30.51355667
v 18.70959438 -100.70335120 0.05705320
v 29.20040488 103.26863825 -50.05888641
v 8.28426611 216.39123559 -44.26314309
v -28.09909917 215.71381390 -40.77936709
v 6.20135712 242.48880148 3.94451711
v -18.62237044 250.74601173 -31.35855123
v 9.37983394 233.12130570 -2.47906800
v -31.85640275 -287.71296144 -47.60785401
v 70.62058151 -122.39857018 -17.44975336
v 29.81381863 88.96921575 -47.23909870
v -20.01754008 149.69065785 -33.48675743
v 77.93282717 -229.30626571 -28.94999087
v 31.83969483 136.65112853 -8.64058267
v 79.86761630 189.38314915 -27.75872312
v 23.55611324 81.51064068 -8.22272245
v 51.90287903 266.66814089 -30.87371401
v 4.21563676 60.12258679 -34.31233391
v 16.42171852 243.30613017 -10.51638927
v 68.91782582 -39.48120028 -33.71710330
v 77.37971097 -237.27889359 -32.45486692
v 6.75983913 166.73246026 -5.76526066
v 50.44336617 -272.35394716 -13.74078356
v 3.39693413 63.08587641 -4.89663891
v -18.77272315 117.82777309 -22.53353223
v -16.53596759 75.30441880 -26.22271702
v -11.38928626 -178.76404524 6.99700881
v 73.95905256 -158.46854448 -24.68621545
v 63.00812960 -323.35275412 -14.36939929
v 76.73636824 -19.63325962 -30.56211956
v -27.63858996 -266.00360870 -7.25363055
v 35.13574228 -12.15869002 -36.19796038
v -4.38413816 -272.05318213 -5.59741212
v 41.62593558 82.79534429 -49.72993955
v -24.81216006 -206.74975216 -9.27068572
v 58.02066252 209.30255949 -38.49874809
v 58.89448151 137.52718270 -29.62866984
v 39.70373049 -333.61387253 -13.85509502
v 70.79478353 204.47489619 -52.83302814
v -4.96485038 -111.62281036 7.60265719
v -28.14563923 -218.27580035 -10.32063086
v 60.57838351 163.94229233 -49.24277216
v 22.79166877 -232.80063272 -36.87582165
v 55.46794832 209.68069136 -36.96908057
v 12.61165552 256.50149584 -39.69596699
v 16.17031917 225.72085261 -8.53429362
v -15.84127545 102.57890821 -28.35251018
v -16.65521599 72.87954539 -23.53187092
v 33.67523104 40.63461348 -9.78703052
v -3.88440560 -284.85697508 -15.82432166
v -9.51766595 83.18410814 -34.21150520
v 38.29897568 262.91960478 -28.23722549
v 23.55418913 -20.78510262 4.58142860
v 60.59848145 -43.89631376 -6.59939973
v 35.23371369 158.31597149 -11.75368112
v 68.82280111 217.73780882 -52.70305276
v 78.00298184 -204.90451157 -27.57899649
v 59.52684581 178.57199907 -52.39166692
v 72.19810784 87.22143620 -48.66252095
v 20.21045424 250.50091743 -19.81421560
v 12.31099851 -13.67060654 -33.15697983
v 12.88189553 75.83247870 -5.82265342
v 66.72681123 -38.50971535 -8.56194645
v 37.41935268 -318.69933009 -33.64420310
v -18.22491176 119.89569664 -20.86785808
v 38.62017766 140.90718329 -47.62251303
v 18.63592118 28.57995592 -1.11192674
v 85.75952053 226.67206824 -20.57817951
v -13.53709772 -171.55459523 6.17715204
v 26.59188025 188.02173436 -11.66083664
v 21.22340165 101.08572990 -36.57907993
v 19.81416717 245.88349462 -40.39090872
v 18.48291792 -177.73316801 -8.92113149
v 44.02481765 261.33096218 -17.19390228
v 67.30879843 -327.80772448 -20.54256946
v 11.20083313 -129.26428020 -0.24860940
v 53.54890972 247.32686579 -10.65178029
v -25.91648884 253.78838181 -33.98872912
v 39.90287334 186.90516055 -14.60222714
v 28.14550139 -233.76972973 -36.11558676
v -33.68216008 -250.81345439 -1.71795581
v 23.89484458 -55.82769588 0.89485530
v 73.45026731 249.45117533 -9.19987448
v 46.78141698 54.21808362 -48.97188768
v 39.66895491 265.04209638 -39.41280022
v 12.25725375 -277.12324262 -31.76037222
v -30.31893633 214.77392316 -39.30368274
v 2.56357761 65.23711234 -33.67158398
v 10.82262211 108.85601491 -35.29581800
v 1.98536715 159.04422104 -34.72141922
v 77.27508992 214.73412216 -52.49768123
v -1.10632530 -97.49832004 9.42572206
v -4.70197201 -32.88520873 -5.15420502
v 8.63093045 -76.80186629 10.31539682
v 64.45316970 -156.47563338 -14.03397880
v 36.41369566 -243.30510199 -35.60837358
v -15.28932713 -234.95584726 7.35273305
v 44.51584071 53.51167545 -18.44103262
v 22.69601263 -115.71339518 -5.74738858
v 32.81977400 -208.74351263 -10.83681546
v -11.46326866 185.28872728 -44.86788809
v -13.25875614 -235.70355773 -42.23134741
v 48.23077470 148.63862097 -20.00463381
v 18.66270229 31.14422038 -1.38093263
v 39.27309439 252.57006288 -40.06640241
v -27.46354602 -279.27929163 -54.21540886
v 43.38532314 40.20096734 -16.74320921
v 73.73501360 -10.48719510 -16.15860499
v -9.54709575 34.43142772 -29.03031372
v 77.60315388 -221.05108202 -28.00756134
v -3.83133488 130.53196669 -36.48689389
v 31.63595498 37.37417608 -46.51398584
v 84.39947665 225.17369688 -54.69339341
v 9.80811380 -109.50574279 9.21676680
v -33.74278173 259.77009535 -32.36524388
v 36.95984185 -27.16570720 -5.33032045
v 53.99499089 2.88414047 -12.61819433
v 49.01896790 133.27215612 -24.90165830
v -1.07498688 85.18605679 -7.62887811
v -1.36061327 189.62797523 -9.33014136
v 20.32413334 -1.27365254 -40.09597376
v 76.49715990 258.67843628 -25.75705014
v 39.49412331 253.72585654 -18.19905639
v 85.67249775 198.20041955 -36.08863801
v 25.65222420 40.79733416 -5.05320448
v 8.69905297 258.75294209 -31.31365031
v 40.25864229 266.36782289 -34.06058624
v -7.08483206 -275.52923560 -13.47445231
v 48.61742631 109.31220651 -25.44864453
v 72.48622924 79.59033549 -30.86790815
v 77.58661360 -218.22641790 -30.67569435
v 6.80903019 101.93697363 -35.81253067
v -12.56498322 180.24292588 -46.30845040
v 69.39453632 -164.49427605 -17.28739217
v 68.55816394 198.63414764 -53.48906294
v 11.59301586 64.13954496 -5.06349280
v -28.81967463 239.12584782 -39.29825127
v 40.81211239 122.02589214 -15.91710933
v 92.22388268 244.47260797 -22.59112336
v 10.99892613 -331.60647750 -19.35096271
v 63.28662485 187.06651032 -51.98070407
v 54.43039164 -336.13049984 -21.37989551
v 17.66884513 68.14347208 -6.02207799
v -48.92019928 255.17845154 -31.42749891
v 76.97077841 -7.20420992 -17.70642027
v 26.25547536 261.50211692 -29.06885743
v -8.68129265 -252.85634398 -46.08121514
v 51.15654692 260.58247685 -41.14127159
v 14.46845196 -313.26192617 -5.38732065
v -5.72254090 -281.68234229 -17.79282279
v -8.74757953 -132.51835108 -17.25265011
v 19.84247193 31.08256683 -39.63984177
v 68.77911836 -278.60790491 -20.59741877
v 12.56833412 83.66311342 -6.55397866
v 65.77184051 1.27146265 -39.03831542
v 44.65243965 249.12545085 -16.32640883
v 77.26054639 -261.07212901 -25.69938637
v 86.63630486 247.49267101 -56.38210103
v 11.07107569 260.55470109 -30.42749688
v -27.57221833 258.36014748 -31.02229163
v -6.38620928 257.28937984 4.09015454
v 62.88326532 64.01287019 -28.50523405
v 28.01905945 259.09137726 -21.42032422
v 71.03200257 -302.05541849 -33.22898597
v -29.91143800 266.90828800 -21.27583325
v 56.18278310 -98.41805696 -9.99652501
v 47.63553292 21.23587951 -15.25139716
v 59.21502411 159.48165953 -50.51200464
v 75.06466657 -101.26974434 -21.59968950
v 28.88553962 127.10277736 -47.36838862
v 78.59694958 -26.34970099 -17.17960089
v 42.78019071 224.30293262 -32.70922601
v 28.25222909 -303.72241139 -8.71516205
v 23.18576165 70.94937563 -34.97997299
v 73.10011238 -35.44577956 -31.67812899
v 21.62699774 138.00567389 -33.53167325
v 2.75129382 -32.82267600 5.50621795
v 43.66010427 -307.23285675 -11.97981555
v 30.78158759 233.47020149 -35.27068347
v -14.51238524 78.51301879 -30.87276593
v -13.00404593 179.46599424 -13.55359983
v -21.01124264 199.23943281 -42.96102747
v 20.71533725 -87.76227385 0.19931672
v 37.83701360 250.01493096 -39.76631910
v 0.06046197 144.22576129 -35.26713699
v 85.36118269 240.15578628 -57.53813684
v 3.57886543 -47.86363617 7.60781206
v 43.50150377 -261.31883264 -35.31719372
v 15.39785229 7.33275712 2.77967658
v 52.97186971 -240.67655206 -37.48619184
v 29.76244688 -333.50777626 -23.59243669
v -5.34760114 -249.84681606 -43.60873625
v -7.09220301 -15.45089483 -20.40694840
v 69.34073567 165.90256989 -42.64575243
v 57.68529326 -335.55355668 -21.43838443
v 18.47947203 23.45452830 -0.33132784
v 55.96784130 -147.77651429 -12.48165779
v 21.81756869 -317.95445085 -36.91908717
v 15.13121929 -239.50836062 -7.52599956
v 48.46253991 -145.52155137 -12.34696340
v -34.01592001 232.88749158 -37.90966794
v 7.83323217 -188.43476474 -4.84403549
v 91.84452146 231.80526495 -25.99091269
v 14.88508284 61.65578589 -35.67239270
v 56.87719956 38.97117078 -49.26746711
v 69.24251467 145.45355737 -44.60752755
v -38.11117634 -282.55885839 -45.80040649
v 16.59299433 -70.42756677 6.40345924
v -15.88582061 258.51717591 8.42881482
v 65.13988227 -6.50922954 -13.17383721
v 50.90817064 251.64431334 -37.92855516
v 35.82579270 -167.46087372 -11.62246522
v -23.93615618 -239.61201310 -35.90205684
v -6.98566157 -208.25164020 -35.39412469
v 36.50062531 -162.15366125 -11.87019795
v 30.67838773 -16.86115004 -0.37648031
v 65.33767283 -175.09122193 -16.01511799
v 10.92915516 83.07383209 -6.32709265
v 27.39253640 -131.59357011 -10.33823472
v 20.09285986 -97.67889977 -0.18803900
v 37.64044493 -331.46020770 -27.42167376
v 45.50589249 242.41578579 -14.23762739
v 43.96113753 263.55084777 -29.76072952
v 0.29443018 -244.68085170 -5.83588472
v 55.56848273 265.85611701 -22.11358212
v 1.51122746 215.39412439 -43.08488593
v 3.35929776 38.85105625 -3.27352481
v -14.88770731 95.71722895 -30.59744276
v -27.72802301 -224.77769852 2.53393361
v 61.38730049 166.77075624 -49.17643592
v 5.80756972 -27.14962885 6.90644886
v 55.14219776 -314.90734220 -11.94014214
v 13.71842995 -49.03744534 7.55038951
v -0.56818069 -250.75152516 -6.41907891
v -11.63810398 124.79578704 -32.54514188
v -6.37259847 12.84108125 -7.38812052
v 17.35722460 -145.05673945 -7.16218725
v 83.46716315 258.30492377 -47.00395837
v -6.65236264 215.09027481 -10.03395300
v 7.97898509 -111.58347875 9.89402365
v -17.68133976 -193.52935255 -17.23858900
v 80.07468283 -1.52333640 -28.03201042
v -6.54023141 44.02531311 -31.30357340
v -4.18615714 -73.44365120 4.89992555
v 10.08317247 -6.50461996 -35.03290564
v 68.09079647 192.04846025 -51.21236295
v 63.82872909 50.81608519 -48.81295562
v 30.04803509 260.47796011 -25.58019757
v 86.84085310 201.06732845 -29.67385203
v 49.20592904 -335.17101407 -26.03576519
v 60.81036851 170.09621859 -49.98324066
v 32.94241428 139.35826719 -37.74000704
v -18.42550375 162.92653978 -42.43328795
v 25.32235906 -97.37145901 -4.68051946
v -11.38534490 -276.84351802 -20.99139616
v -9.51915793 224.73973036 -43.09581965
v -4.79764258 -107.12964088 -25.05927905
v 56.07331917 12.88584433 -45.17374933
v 76.16171241 254.88960743 -53.78473178
v 46.91359401 -5.79293119 -38.45670074
v 19.01141554 64.91088867 -6.68504788
v 39.16338459 -248.67016077 -10.07029042
v 6.61400938 -145.62089741 4.50696377
v 40.43927789 -316.44546986 -34.13221240
v 64.58881497 107.98866302 -29.73422408
v 45.50125822 -151.40399337 -12.69052271
v 67.07428396 -329.49706912 -22.47294225
v 25.26246570 -157.25786984 -9.63281281
v 15.17262589 249.30450320 -16.78685471
v 32.30153024 116.13497138 -54.39922214
v 35.63873842 172.28400707 -34.87535194
v 28.49646285 193.34690273 -38.98983821
v 53.10541391 87.29624003 -26.43739991
v 38.01899403 141.00174606 -12.68609706
v 52.61215940 258.63906741 -41.09527171
v 20.55419423 1.03984820 -40.72866589
v 26.12444200 78.19166780 -35.84685549
v -19.68706213 -231.39937222 -33.94933417
v 71.55159116 258.82968307 -16.39838703
v 87.15857565 205.20812273 -29.75898422
v 1.78432395 96.16452456 -6.51868945
v 39.36102986 -181.20053411 -11.66316122
v -28.85212563 227.36176848 -19.07683536
v 28.55863981 -189.57255781 -9.55573935
v 72.97772169 83.47191662 -31.64058924
v 77.81443000 -260.62351465 -27.49409154
v 29.98177893 216.08684957 -41.33686423
v 56.10756949 -332.81502128 -29.03203852
v 96.32444382 229.13521528 -47.09834978
v -17.37803407 111.86868697 -26.25628747
v 4.72654821 -67.26036966 10.04836988
v 37.69277781 -215.73276818 -11.17447112
v 27.32658200 257.83908367 -20.59818432
v -27.67037600 -293.62288117 -39.08894584
v 67.79000163 64.24836814 -49.25702512
v -17.15068147 184.69662964 -47.55627364
v 11.23197563 97.92315215 -35.55593640
v 66.66321307 -164.14925456 -15.59232268
v -2.99359765 190.90667367 -9.62905679
v 31.28821030 257.89886713 -19.92063783
v -39.15133327 -277.27198601 -49.24409091
v -17.85575785 170.54715753 -46.05047032
v 61.84291095 -212.40541339 -20.68106271
v 44.66664046 -267.88979769 -35.09677947
v 10.68245526 181.32634461 -35.19712761
v 56.52120337 0.43716319 -41.37549922
v -2.34815362 163.15551102 -35.67745909
v 36.65513545 -213.22216094 -10.87735780
v -26.05961263 249.25364554 -36.48678958
v -7.04385480 62.49146536 -10.32550354
v 65.45623392 252.10037827 -10.52232087
v 51.62423104 -4.51838505 -39.54273462
v 23.72279763 -324.69999790 -33.03642198
v -28.64492871 -230.73773086 -21.19664103
v -11.26816310 65.88494778 -32.28327632
v 24.93085153 19.72055808 -44.39174756
v 3.96451587 24.92094599 -32.08554536
v 16.53708145 -36.07484326 6.89647766
v 31.03722073 -264.86000419 -31.44725040
v -0.83266263 -84.57847685 -28.75033952
v -26.97937191 -232.37304389 5.50375879
v -24.45788682 -217.95822680 -18.74391921
v 7.63547886 -122.96429276 5.77054638
v 46.63755372 91.60673618 -23.64975214
v 56.20783195 -256.89908862 -37.43904456
v 4.14677709 169.69008744 -6.49252580
v -34.20795873 -267.18711853 -21.30313590
v -8.40022601 -261.37432456 -44.29631308
v 70.08267939 257.25162029 -13.54778931
v 2.04585120 173.28482866 -6.64264942
v -36.00034863 231.13618791 -36.90053523
v -21.42982557 -212.10670471 5.91467973
v 9.17328149 -200.39612055 -35.79203412
v -2.18417798 33.66016597 -5.44535648
v 61.33554503 243.77582967 -46.06104270
v -10.07754821 249.35887754 -33.82800519
v -16.61942713 110.66488922 -26.58673003
v 3.63606331 148.61695468 -34.80869159
v 72.54769653 181.21476471 -23.40631373
v 29.54659984 -256.02704287 -31.51676431
v 65.23959339 71.16322219 -29.16672267
v 1.19627884 -196.95390761 -1.79656432
v 5.09054633 -278.53435278 -35.28769314
v 23.09590206 -73.53089005 -2.31365976
v 51.42604932 204.46230471 -35.97405180
v 46.41632736 -67.12237746 -6.95489533
v -21.33024670 163.17488253 -32.86643326
v 19.99472640 192.62066483 -37.89022192
v -42.90315136 -269.72207427 -28.88846025
v -21.22635581 168.41262579 -36.26669571
v 41.95113480 117.74772406 -17.93986931
v 2.45794281 -261.13304496 -37.29825094
v 48.53514954 119.07622218 -57.22137913
v 18.59318651 -3.20128165 -39.07885030
v 66.15941226 -83.98190141 -10.70488151
v 34.09549966 173.84208739 -34.81356800
v 44.81365904 233.20275545 -11.93528529
v 73.49936664 -165.08801281 -22.49661088
v 68.79372150 168.57105494 -43.09234768
v 75.99773258 -69.28444654 -15.74320346
v 62.76104599 46.74925655 -49.06981066
v 36.30799055 265.14136791 -33.40413421
v -23.56529981 251.99502707 -34.16768089
v -19.55831051 251.24084949 10.70100255
v 14.03655950 -245.57544291 -7.60151865
v 8.21717083 -165.27886689 1.93502987
v 74.96985048 -103.17071527 -23.67621846
v 11.33115217 -330.79901338 -16.61937498
v 38.20110857 -258.71929526 -33.69525820
v -15.91284387 -268.61280203 -13.32004648
v -19.78958398 -282.90727735 -53.39026451
v 35.52311659 224.84415770 -10.76655369
v 15.18406905 -247.27198482 -32.00030699
v 2.97978148 244.46828663 -47.17758298
v 36.74655035 4.61284164 -41.92402214
v 69.45860386 136.53248549 -41.86317697
v 57.18353391 1.49792619 -13.32838088
v 14.24575970 248.30901623 -14.68557864
v 18.37728545 53.43368277 -4.71710321
v -21.73961699 231.45227134 -8.77261348
v -18.22180487 -295.33481598 -49.09871146
v -16.86201058 84.79522169 -23.36974256
v 70.54550201 132.60339200 -40.54192454
v 74.30672646 -167.24121571 -25.55353381
v 63.48372996 -130.17345965 -38.24284300
v -25.17090179 249.93957579 8.05425644
v 4.02277149 105.37017882 -35.16611829
v 70.63517720 226.81216896 -16.60461724
v 7.59270461 -151.27190948 4.05290909
v -1.28298358 -248.76344204 -5.99088520
v -3.73735139 -95.44509649 7.04559730
v -24.31580238 -274.75818992 -54.95465919
v 36.10095009 222.57673740 -10.82062628
v -1.75188470 179.18293178 -7.62799196
v -10.11753082 225.73381662 -5.35163190
v 11.36321574 -136.82727516 -0.68798079
v 67.12198257 162.65656054 -25.56892857
v 24.48035404 257.37777352 -19.90165003
v 81.05965704 187.72518635 -37.97201812
v -6.01618085 73.35725427 -33.25863555
v 34.12824869 257.27891922 -18.86115596
v -4.50022565 18.66213046 -29.10265140
v 14.84504715 20.42140812 0.67876774
v -7.39727821 257.98299909 -13.67019862
v 75.91295987 -182.09816515 -27.80720778
v 19.78828199 168.04090142 -8.29143357
v 57.93254450 -242.36094952 -16.71540737
v -11.14366669 232.20223188 -1.85607804
v 31.51816502 -166.05955362 -35.90008244
v -8.95085372 217.33900905 -8.84963386
v 47.97715694 119.74334717 -25.28135292
v 16.76822081 -149.51528609 -7.27461418
v 70.71871310 141.26174152 -37.99241781
v 56.79792538 96.01098299 -28.76739576
v -16.20052569 234.86714065 -1.27107161
v -1.54991751 -307.02304840 -43.38532314
v 60.11091545 154.26650643 -49.67685416
v -0.04696170 158.34890306 -6.51487149
v 84.62631702 213.47765625 -27.46195719
v 77.30196416 -229.78395224 -31.22402728
v 4.83362842 -315.18837810 -7.96910655
v -10.74985415 130.17246127 -37.35531867
v 33.77145156 115.94109237 -11.12764701
v 34.23636407 218.16042066 -33.72112289
v 16.01110399 -316.80589914 -5.84280118
v 9.98764019 -231.86545074 -38.74794766
v 17.41880365 108.88449848 -5.52261714
v 13.53781950 228.97371650 -47.38330096
v 24.02229607 118.73312294 -37.08572686
v 77.95564085 -208.70102942 -29.91224267
v 65.17571211 181.89951777 -49.65331405
v 74.39696789 -89.09472078 -17.16288738
v 0.45955557 -266.25710726 -37.96241060
v 61.83889881 -90.80319852 -36.93360835
v -13.18136416 53.88215557 -16.53260551
v 39.22780603 225.04770756 -32.18177333
v 63.00619245 263.15468550 -19.14393716
v -13.32249492 41.59748554 -17.23660715
v -25.17803945 206.66460693 -25.40778555
v 22.47494832 13.39114923 -42.81449690
v 41.03945941 6.60482608 -11.13821007
v -7.98886176 -264.22333717 -2.99000926
v 26.68607235 8.06533732 -0.38210419
v 21.45124786 -333.96750689 -20.31350322
v -46.65489867 245.04338205 -20.30049823
v -4.34454251 -287.08463907 -18.91141385
v 57.78435618 231.42214119 -44.29844394
v 5.99807501 172.49085009 -6.71601435
v 82.19558746 223.81559014 -55.45390397
v 50.56913570 254.59325314 -14.72065225
v 17.51249097 100.78704357 -35.21883115
v 44.89927366 264.73665237 -31.58344701
v 30.96235357 -36.80218384 -1.86347880
v 33.75287354 -18.16025749 -2.26538698
v 42.31266677 237.15183139 -33.71726349
v 37.09175810 232.74147511 -12.46660948
v -41.05524346 -280.64516187 -39.61109743
v 68.92141700 -327.38417387 -25.65092035
v 28.21851894 80.34207672 -37.48897463
v 68.50893795 -26.97690949 -34.94202346
v 96.74020857 234.16829109 -47.73544520
v -10.99570282 131.31067157 -37.95083985
v -2.05262844 -288.59749436 -8.84022750
v 73.48027825 -268.02837849 -21.65068686
v -34.74506736 228.67409885 -24.39262532
v -11.19769085 -220.00299394 -35.89849174
v 71.76057994 203.25642824 -51.09615251
v -23.09980243 194.85956430 -25.08358285
v -14.10129387 254.55880165 -25.64731054
v -25.54086410 -210.58946848 0.42761912
v 36.75403818 222.29836881 -10.90198196
v 58.96196887 198.52097332 -42.70848259
v -33.17746893 229.55684364 -21.43873647
v -18.79476011 -306.23343587 -41.50604084
v 16.45349339 194.45587695 -37.33484447
v 12.23503333 122.04439938 -34.47532654
v 19.62215267 228.12362015 -46.23808339
v 39.80055824 66.13991410 -46.57172039
v 3.99052212 -62.69345433 9.36401356
v 60.77156216 -9.31940880 -11.33980975
v -47.07754031 244.46730316 -33.09370205
v 60.43981016 231.84701800 -14.58632946
v 44.41428557 84.13211256 -21.61624096
v 28.22795324 -225.67041218 -37.66020760
v 79.18798923 182.95110762 -39.17488828
v -17.57344045 -297.04341292 -48.42209071
v 96.35688365 231.18977249 -47.67256975
v 0.51216799 169.43152249 -35.06791592
v -17.09845476 168.11805964 -45.99330574
v 26.19996294 -331.86924458 -25.14665388
v -2.56194640 -59.33735892 -21.73968032
v 90.30120075 250.50339103 -50.17457530
v 73.56842607 83.96723121 -47.20903188
v -16.28809236 72.00043648 -26.21919289
v 50.10148138 -0.63092820 -41.39703885
v -40.12267292 -263.96748424 -16.63716510
v 25.33097565 100.77454895 -46.86690122
v 57.86670372 160.24236381 -51.02433264
v 17.58708619 255.24589419 -17.54877716
v 18.80447939 -75.66991448 3.75517132
v 56.99555948 -262.07619905 -37.67042235
v 63.45773488 -53.10600996 -31.54668957
v -30.62920831 230.13767600 -18.51108484
v -2.89432495 230.96798360 -2.26014270
v 61.70190126 266.50875807 -40.47219455
v 4.23286902 -31.31646663 -27.76318043
v 52.53480375 -1.73110201 -11.40477788
v 45.39307579 -144.26948130 -40.11059925
v -5.72982803 -153.82590890 -25.29194765
v -20.63063532 172.94421792 -24.49771203
v 59.33009088 142.68875122 -30.05062789
v 47.27301002 197.62320817 -37.32839599
v 38.29784319 98.86295348 -52.64120549
v 50.28083548 47.93851823 -20.04071698
v 13.51049915 244.96772885 -7.86364730
v -10.84462926 17.56519265 -14.47818149
v -7.19815306 32.25053102 -30.50496057
v -4.04010108 23.43079075 -29.78870273
v -15.87686688 154.05136347 -16.55626111
v -13.46248109 149.18585122 -43.04045439
v 9.80894454 144.14072037 -33.88434649
v 78.17497849 -238.30027878 -30.95055930
v -41.62605107 268.23279262 -23.66028912
v -13.27814162 -228.09280455 -37.60799021
v 39.41756859 145.49708366 -45.55118084
v 59.66408551 181.20320141 -52.63758823
v -5.38168941 -284.19992328 -19.14017275
v 27.90680528 21.45185508 -45.74721679
v 86.97286993 220.15614808 -26.57291666
v 63.76254559 -332.41707087 -18.19178835
v 42.61752218 188.64785135 -41.32004455
v 78.25285196 -259.28398967 -28.67605165
v 17.73296110 -227.25538909 -39.17465359
v 26.47077665 92.96374023 -41.72970355
v 39.87379745 17.31131226 -46.74949870
v 61.08595803 267.02955365 -42.43381694
v -16.06988162 115.43396860 -18.09022017
v -22.21212164 191.17625058 -44.37764734
v -15.02814144 149.96130764 -43.38119924
v -4.13057720 66.06008857 -33.67363289
v -19.17030104 142.78697968 -35.42903438
v 43.24273765 253.83463502 -17.44401082
v 5.35176974 -93.03938597 -33.38115290
v -0.55955903 -74.29860532 -27.87762322
v -4.32028668 97.55951166 -34.87322107
v 41.38786346 150.34922957 -43.54904592
v 40.63206911 -319.65139508 -33.43932331
v -3.47857759 10.46224963 -28.71561050
v 27.43083984 181.77303672 -37.41093725
v -9.48893838 5.17151877 -13.13114073
v -6.95043942 205.52499592 -12.34414894
v 69.54728812 134.20975208 -35.57036072
v 68.04927438 244.53803897 -50.61488971
v -13.04747723 132.43466616 -37.34571114
v -36.24136001 -244.31025982 -14.42477852
v 71.46331668 -191.01335108 -20.09329014
v 21.12711594 255.67591190 -18.92273687
v -16.82092063 75.54091513 -22.73466624
v -20.00465430 -296.57870531 -47.89874330
v -4.30441508 -278.34162116 -8.29460286
v 45.43032125 258.03256035 -16.41548239
v -22.11141214 248.76257777 8.94698780
v -15.05963411 191.07308984 -46.32401466
v -4.48867911 -1.48938899 -5.76628698
v 31.50152788 -332.79010653 -24.25188012
v 29.44478579 17.42703654 -3.92739614
v 72.81586528 -17.84900390 -14.05531634
v 70.39682567 216.01119637 -54.04502898
v 7.51052890 -107.41664469 10.50716266
v 51.89860612 166.60982370 -50.89648440
v -28.42477150 228.29721868 -39.90463912
v -1.05267006 57.34555051 -33.18785876
v 20.53774521 125.56530535 -33.89003873
v 4.51027788 -275.22650361 -35.59201211
v 10.97635645 231.80846870 -4.24676482
v 26.94544941 74.86886531 -35.82149744
v 71.14276290 90.59992433 -49.48521405
v 38.08679432 62.09959462 -16.26066677
v -4.57982114 -36.62129119 -4.81024897
v 65.21101296 -303.46995592 -37.45001927
v 80.41514456 -5.00006694 -24.62753281
v 70.73483616 -274.24436808 -20.20012401
v -11.65030710 182.15206265 -12.11464033
v 64.78152424 12.22120598 -41.98472202
v 9.38083418 67.12704897 -4.26695775
v 29.20001931 217.11696684 -41.97885469
v 71.09905034 -58.46082419 -30.41563742
v 39.97555003 155.66129982 -37.71903738
v 25.81772953 122.98607826 -36.90665215
v 63.04577738 -120.06090581 -12.24103011
v 73.90739769 -264.39270377 -35.38127244
v 5.89418923 -169.45508122 3.40985926
v 72.41450250 -30.76584637 -32.79293701
v 68.28805059 -89.69210088 -11.66153513
v -11.36624627 259.58552957 -14.60262481
v -6.58400543 86.27141267 -34.64745358
v 34.13425758 231.28017783 -13.28787114
v 48.98522422 124.98006970 -25.77133477
v -12.85038237 93.13323349 -32.54927695
v -30.95561266 217.32483804 -39.36277330
v -12.94205338 49.12957922 -15.65826684
v 64.99262899 -55.85013330 -8.92151054
v 40.05418718 -133.18461180 -12.16361579
v 49.66115206 259.95978713 -39.75879401
v 19.29526590 113.77451569 -5.70609840
v -13.92185036 45.45380548 -18.88163574
v -6.26938045 202.50664651 -12.32361421
v 71.24941796 235.61201990 -14.40505590
v 60.75011939 65.99941105 -50.75613037
v -14.45813105 202.03121006 -44.89543661
v 55.70168421 -192.45678186 -15.74828662
v 26.39590390 102.06822306 -48.56587946
v 46.11082748 181.40721321 -17.26776548
v 63.99045140 262.93146610 -25.11787601
v -8.82976130 75.19628853 -33.74558687
v 43.11994091 155.41470051 -41.50605574
v 1.22840551 -24.40289780 2.86628911
v -14.11825325 49.24663156 -20.38974129
v 46.54526711 58.59601498 -49.70065877
v 48.15067351 -240.78756571 -12.70253025
v 50.79624802 113.43035102 -55.53859845
v 46.12774402 130.91491163 -20.39932832
v 76.38782263 -237.17309535 -24.98786524
v -1.37213094 207.39413798 -12.11083774
v 61.10126898 -116.24445766 -11.96285523
v 23.91593158 -331.59893751 -26.21320076
v 72.31511176 -269.94162798 -20.87486722
v 3.04764719 125.12069941 -5.94430231
v 74.52564687 -49.67531934 -11.93749346
v -42.70436615 -266.06115699 -24.11462925
v 18.98696460 9.73371509 -40.91063514
v 6.81583770 26.53124370 -33.20118412
v 72.40378112 -91.14379436 -14.87132255
v 57.71577358 263.06739450 -17.22408831
v 7.75233796 243.58764291 -48.93708974
v 55.26786298 -219.21131015 -18.36919785
v 70.14837116 -118.05278063 -16.33592881
v 13.65065482 213.45382929 -41.06203094
v -34.62712094 231.04105890 -22.62591384
v 22.65733294 -90.89139104 -1.53993315
v 9.75189172 -312.62385845 -5.55924606
v 88.64485472 204.19918001 -33.49496797
v -15.11101518 76.33067667 -29.98248860
v 18.74636672 -159.06852484 -8.64181109
v 52.56701633 7.39855366 -44.40081120
v 43.35808381 135.22879779 -16.46944880
v 65.34700096 -154.11485732 -14.08856828
v 37.05408052 131.03318214 -54.37503383
v -12.90012151 229.31438684 -4.20706486
v -2.48336722 58.11866000 -7.36805703
v -10.14220156 15.97453654 -12.66540121
v 67.26761907 -59.67847258 -31.36705235
v 16.42313786 -289.59256411 -32.68245608
v 51.08952522 40.07227719 -49.69792441
v 38.26148063 -218.55999529 -11.70404255
v 77.97809690 -2.10753060 -31.00634553
v -21.50355093 -235.95948517 -35.30383855
v 65.94955921 -259.74601507 -18.14089529
v 33.81806239 -85.51498502 -8.90416838
v 41.13512486 190.54600596 -40.75357318
v 78.45093310 -49.45706204 -18.84237118
v 27.39933692 -270.72018385 -30.41283041
v 74.08681512 -168.05082560 -29.39546481
v 30.28388135 57.39184469 -9.84498113
v -2.47370056 99.62539375 -35.50200164
v -20.98455653 177.45186388 -25.01031756
v -2.40948494 -37.97312826 0.19365654
v -41.30276665 262.84936070 -31.16459958
v 3.01566860 -276.16769075 -5.80928335
v 38.93279284 226.34199262 -12.53089216
v -22.06276543 215.89803696 -19.18765903
v 46.71702534 256.01118803 -16.48183167
v -31.24685213 240.84056914 -39.12492469
v -33.87927264 234.66974497 -18.28382537
v 33.49810094 -335.60895920 -20.19130625
v 53.93434316 -216.28549695 -18.24864931
v -18.61363649 164.09185529 -43.02008450
v -5.09400247 -280.10007739 -14.59203847
v 28.62414345 189.75634873 -38.53566200
v 39.15775195 209.18683708 -12.37102039
v 14.95905686 -84.84348655 7.49953743
v 21.77915722 31.04148433 -2.20681820
v 51.37071013 -294.84811425 -36.71076521
v -50.29934272 250.58612227 -30.11377901
v -12.12178357 -259.88095999 -0.12801883
v 90.70228040 251.07330084 -49.55091700
v 80.56534082 225.12458265 -18.81976798
v 76.06766373 9.45234857 -20.80599964
v 59.88781899 -151.56438947 -13.30091339
v 63.11931461 -331.00944757 -16.61368646
v 10.09822916 6.33514719 2.92600226
v -34.11685303 267.29863882 -24.89895187
v 2.90946499 8.03338550 -32.35922381
v 27.88151056 223.46137464 -42.43259132
v -14.31989484 -257.82859325 -50.42556301
v -0.06836671 31.53827414 -31.76822886
v 13.62402551 87.68622577 -35.24943069
v 43.87661070 109.49284583 -21.45386115
v 52.98566446 -318.42073798 -11.73420344
v 75.15366375 223.35767746 -17.20798761
v 53.36946622 159.09674764 -51.30104721
v 13.75752687 243.78326535 -49.14493486
v 4.57382342 240.88060856 4.25460190
v -13.68726697 140.91020823 -41.05105996
v 45.81358656 211.06758714 -33.19185600
v 59.47419629 220.05431354 -14.97901790
v -19.95630190 -301.24390125 -45.11597008
v 58.79759789 -120.37665397 -11.71419676
v 74.18780774 -260.81618667 -21.64556645
v -10.21049079 149.20707047 -11.49288472
v 70.71450353 -309.85012650 -26.42079629
v 0.51645975 -78.47189903 -29.61155772
v 28.40265259 178.13760042 -36.52711958
v 46.92681134 226.65266693 -34.05106813
v 27.99811959 23.21003005 -3.51704028
v -20.38547024 263.97976279 -11.98508218
v 16.16674662 248.94593656 -17.51698367
v 56.77866563 -82.63320476 -35.69449484
v 60.24771929 154.80212867 -26.29133314
v -17.58553460 -218.38800609 -29.64765579
v -32.96393901 -259.60665941 -50.02535880
v 22.52659015 -76.19554549 -1.97918480
v 65.87803364 180.45145273 -47.75694758
v 75.96772164 209.84159410 -49.83219877
v 68.84040684 214.92680907 -51.85357854
v 19.06125247 -205.80524206 -11.91591658
v -3.21163028 76.29149407 -33.32765028
v 18.53444055 238.35708201 -7.22027523
v 56.63766712 208.30526948 -17.25204848
v -0.71288401 101.82724148 -35.71147472
v 65.57128578 -128.02961469 -37.28444874
v -10.22480242 -267.92940497 -4.78261802
v 22.03402855 237.08930612 -10.53322013
v -12.68630847 40.06912187 -24.94425327
v -6.37020357 229.01462018 -3.00403638
v -6.27616141 -241.02234840 -43.12814400
v 56.05098605 -335.67255735 -23.58967438
v -33.54782611 257.73939490 4.57024714
v -3.24397674 65.47116488 -7.53344269
v 73.89809936 -249.33414161 -22.77601138
v 63.44769895 202.41509378 -45.25921866
v -9.65921022 -222.24135697 3.86364898
v 41.75902158 -203.91035080 -37.13446856
v -9.18017048 -189.17672336 -28.73797715
v 23.70517515 75.66897571 -34.82834250
v 35.65619141 -221.18161619 -11.10521797
v -10.32883208 34.98619050 -12.55232003
v -2.37068976 -213.31425011 -37.51113266
v 48.97725582 44.30080205 -19.13416199
v 86.75446361 246.26612663 -55.86140603
v 23.11581559 -203.60730588 -36.36451438
v 35.33998132 -151.99482441 -37.27829829
v -27.61037089 -237.06319928 5.02855750
v 70.17336786 -221.17792070 -24.06468429
v 72.98063487 -114.91334438 -20.22434399
v 72.90999591 166.89305007 -26.28358640
v -32.63654560 -255.31622767 -1.72020972
v 36.52764857 -261.07370853 -32.76009113
v -22.94918336 248.86733294 -36.22177243
v -6.81117410 -20.04620805 -9.54864454
v -34.25301239 221.97312117 -26.96756274
v 43.31927747 55.24276942 -49.03461039
v 71.28565013 62.84997612 -46.66719213
v 31.56170994 -213.01998198 -36.84389219
v 9.90345143 161.30959988 -33.30846131
v -16.15813002 103.85163873 -27.58351341
v -15.53734299 228.35934162 -6.12769276
v -4.53710044 3.88301630 -5.32377884
v 26.27625503 -219.11801398 -10.53059474
v -6.03225688 189.70058858 -10.33619419
v 16.67582430 -296.60144448 -5.30737638
v 77.15053111 51.25169456 -29.73166294
v 24.59959500 -205.56835830 -11.47561800
v 18.64008605 121.38818204 -5.63625805
v 47.03089595 207.85726607 -33.88346732
v 12.56626565 221.47208452 -7.66282715
v 39.43530470 59.32440236 -47.36902937
v 24.07892235 -3.38078616 -40.25896639
v 26.44988894 -301.44542456 -8.01943894
v 95.11309117 229.50725257 -48.52233827
v 86.87292039 255.05790114 -37.57434338
v -20.69526911 166.03620350 -35.98142788
v 12.74824608 66.10579789 -35.73874384
v 8.03701021 -102.23635286 10.68859547
v 72.34047353 -172.56155610 -21.14351466
v 17.53934659 -95.07120401 -35.77644378
v -7.89394043 -180.33653498 6.69856742
v 74.99632984 211.12233400 -52.57478356
v 0.38152613 197.86933064 -11.35746296
v 46.73260450 86.32440865 -23.09246361
v 8.68546031 250.66983700 -42.27998480
v 13.42096925 -1.86066295 -37.15573251
v 12.41386496 -192.83793867 -8.27731099
v -4.63010604 205.27341962 -12.28769310
v 8.62816256 83.34542066 -6.26508752
v 10.47771703 129.16366756 -5.42430766
v 45.97260803 -73.31135124 -7.28226174
v -8.36403482 145.13337612 -37.57567331
v 59.77271125 206.36884868 -40.28250277
v 67.80839711 137.29853928 -45.15278712
v 71.64158672 246.65224552 -8.73640552
v 76.27349347 261.72956824 -49.07193035
v -7.64800748 220.65490484 -6.85151666
v 82.24190027 190.17960131 -37.18862683
v 15.35244472 -311.08453870 -38.51339594
v 78.28988880 170.79997063 -34.29147601
v 11.24504767 -301.01069808 -5.03981207
v 1.78300543 216.31814539 -43.42918843
v 22.50581235 228.14579308 -46.01363465
v -7.40494393 208.20416510 -12.34289259
v -24.48677830 220.98328173 -42.24741086
v 18.47787760 -87.19071746 2.49616732
v 74.09564406 -172.00477421 -30.60631081
v 70.91785967 247.31118977 -9.03683994
v -23.88560027 -300.71851611 -40.00287503
v 10.20247489 -229.59375381 -8.30621645
v 8.79692566 -276.55583620 -33.69190916
v -21.97846957 169.43503916 -31.31671622
v -4.75863367 -14.56483174 -24.39375408
v 31.22235276 -124.64445084 -11.53204404
v -42.54427552 237.45642602 -33.99616480
v -8.18544440 106.79706186 -30.26432730
v -22.07127586 -300.56327581 -36.66912019
v -25.16829036 191.85252488 -30.63712083
v 25.49798973 200.92198253 -39.46462274
v 69.19623911 -22.88640849 -11.50578633
v 16.42211340 -114.81255293 -1.04508491
v 82.41446316 232.11413622 -14.59612790
v -5.82945719 16.61399566 -6.93312054
v 53.03185433 13.14350124 -15.49222693
v 41.87336564 25.34057200 -13.92408833
v 32.65296668 124.83254075 -53.41628194
v 17.52295531 -96.35144472 2.49407697
v 61.14114821 124.21014905 -29.96528335
v 10.36770176 -170.97547650 -3.71531071
v 35.36792472 -196.20917737 -10.34786832
v 48.22504148 241.30757153 -34.78008509
v -32.36273676 -263.44391704 -6.75935671
v 42.68654808 -118.64021420 -11.56233251
v 3.08953249 166.62622988 -34.63799134
v -6.99365418 185.86297333 -9.79657378
v 33.14492106 117.95490235 -54.85890806
v 78.85127515 176.15886033 -33.86886045
v 39.77093101 144.86612380 -12.85114046
v -20.93859576 212.46401966 -19.12424713
v 0.11089024 -175.91421306 5.20956703
v 76.75577700 -71.44589722 -21.84148505
v 77.97373831 240.05511403 -57.91843310
v -19.53226514 123.19615483 -23.33499864
v -14.30210285 -268.82007718 -11.93107944
v 71.92780077 144.72003281 -36.99050099
v 6.79157861 -310.29933691 -41.43324494
v 62.87230551 188.86832893 -52.64598504
v 28.90436910 76.71362162 -37.17467189
v -15.87486453 150.87419748 -43.24134812
v 66.55947119 73.13685864 -50.69570616
v 12.06945255 -216.45419300 -38.37588057
v 74.34210926 -164.83063996 -26.13522299
v 75.56179166 -232.67979920 -34.44525227
v 52.85868794 -228.43061388 -16.87153056
v 69.65173036 67.36806780 -48.75326902
v 27.48370543 60.62523276 -37.08938509
v -9.50771850 -269.91122961 -46.18750885
v 46.68119922 133.24421644 -20.51261067
v 41.55502468 -29.38796021 -6.71568047
v 30.00423312 71.22721523 -10.30845102
v 77.22815871 167.69425571 -31.73120692
v -5.20456443 187.93405592 -38.94209862
v 0.17334543 222.28115797 -45.63565552
v -15.18187113 151.45269036 -43.59118268
v -25.38560517 200.63194633 -29.15847301
v 41.03610292 0.95205213 -41.68512672
v 44.79401186 -185.35715342 -12.91340310
v 62.02679873 -329.61845398 -14.89508897
v 43.30423102 -225.32995045 -13.78434058
v 14.80108127 -294.05406117 -34.48779136
v 0.68225915 165.91009498 -34.87390652
v 77.60789990 -261.58094406 -29.51205336
v 21.30894549 81.54335618 -7.79586053
v 77.74396986 -10.89412533 -17.68169738
v 3.08784610 -174.48715866 4.06701630
v 39.63322192 -11.76219247 -35.42956337
v 69.51913238 -325.71202517 -24.83784221
v 0.90806291 -43.25063899 5.02999872
v 43.14604029 251.72621012 -39.08027336
v 21.47595584 260.03190875 -24.12351780
v -42.04672575 -276.58492327 -34.89935771
v 24.18974601 158.88223052 -33.02331641
v -20.29218525 124.60561842 -26.92311257
v -13.01334053 -266.09876752 -49.03005436
v -4.45828959 -274.25995469 -6.74900040
v 22.92664349 142.42324233 -33.04791451
v 49.86812919 140.45944810 -24.99805763
v -13.51945009 -291.39736295 -49.39098656
v 77.88608968 212.67259121 -49.90153760
v 30.78598343 -113.71354014 -10.28624736
v 28.96128781 72.62632251 -9.64240264
v -29.27384339 250.27978420 -35.66373885
v -27.00280957 -253.29172611 -49.23205450
v -0.21778433 0.98472112 -0.83991885
v -15.57484735 243.67934465 8.11936334
v -3.29804746 -131.24841452 -29.14559469
v 19.02822405 257.48097897 -40.97262025
v 46.30582035 184.43076313 -16.95825905
v 35.09504348 -132.03516603 -11.88962720
v 68.28299910 127.94692814 -33.70554000
v 61.83078513 179.24927175 -51.20467022
v 43.91774163 0.29597062 -10.60467493
v 40.87008536 -295.46985030 -11.97371073
v 69.22193617 -263.41375709 -20.01639828
v 44.70813274 155.77363968 -43.46232861
v 75.85658878 28.90278213 -26.24982037
v -14.25350737 132.84921646 -36.03986278
v -3.51673225 -321.02367282 -36.79656982
v 65.27949125 199.57885146 -19.27896217
v 3.06145824 -208.20325613 -4.73445794
v 77.96132565 169.09760237 -37.79510409
v -22.23209478 175.13231933 -29.22350354
v 49.25778881 236.70601845 -10.87632030
v 52.08813772 100.21171719 -27.50836313
v -35.40928289 235.86666584 -19.09041405
v 64.52131271 -253.91271710 -17.67043769
v -19.77689564 121.48388475 -27.97585540
v 58.99464339 232.20933974 -13.56692705
v 60.01091003 165.32719135 -50.32959208
v 7.63853034 257.57262111 -32.97074884
v -20.49861476 215.55656195 -17.88260788
v -1.79156160 215.67064524 -42.66756773
v -1.15002005 224.64551032 -46.68004066
v 9.50342417 4.85780882 -35.43696925
v 71.09715044 223.48096967 -54.45605516
v 59.34404209 211.91899478 -39.20523450
v 11.96309645 -97.25403786 9.25778691
v 74.60064441 213.77895772 -21.35681547
v -10.68135351 53.30368504 -29.88484129
v -33.40402991 -288.86434436 -43.76609996
v -14.12342396 152.33890712 -43.82639378
v 2.38336204 -182.22022057 1.59318687
v 49.16703328 257.28493929 -15.78775235
v 58.38424712 -277.74390578 -14.65025637
v -2.73627019 -149.30191636 8.96226335
v 31.88116103 113.84192854 -53.96919698
v -9.88333952 262.41633296 -1.73333357
v -2.45530182 -251.25533342 -5.90974046
v 35.22337601 250.45064092 -40.02921283
v 13.49539682 60.29402465 -4.26919479
v -46.33074626 262.92765141 -29.64198962
v 2.91212276 95.71639448 -36.62654012
v 33.05116296 194.95548308 -38.08496147
v 10.70547849 -210.07847786 -9.80057195
v 7.95067940 -18.64317618 6.59782579
v -24.73593317 252.70828605 8.86444002
v 17.46233180 94.75240856 -35.25563329
v 63.07816505 87.03137934 -51.72920600
v -14.10008781 -306.61210418 -44.72776130
v 72.07070291 248.20518494 -9.13589634
v -6.35337504 223.85697067 -43.37089881
v 39.38681632 22.21945301 -12.37306651
v 59.81752649 184.27717686 -52.88456380
v 75.54955035 70.91362029 -31.31878749
v 44.87099871 109.36473310 -22.32544124
v 55.37917465 89.55503255 -27.75398456
v -10.99891774 -270.58413625 -11.19282749
v -51.21243745 255.88530302 -28.32648344
v 54.35681716 -151.94542706 -12.89642975
v 74.57456738 -105.40299118 -25.77265538
v -1.92295038 -109.44009572 9.58792958
v 10.30401140 79.56872135 -5.47934463
v 89.33843672 242.26021767 -54.37576026
v -16.76714420 135.64109802 -34.76815671
v -51.37820169 251.50600076 -27.10915171
v 61.75258756 240.99168181 -8.65291338
v 46.88544944 245.77264488 -14.21398018
v 69.03382391 70.63245773 -28.75306644
v 14.51472193 249.21669066 -15.93016274
v 8.96319747 -23.79838936 7.47722574
v 6.41709939 175.75515807 -34.88076478
v -26.57374553 251.53565407 -35.47749668
v 6.25529792 248.13035131 3.22425063
v -18.05455424 262.24943995 -16.07357711
v 7.31553277 175.62471330 -7.52873719
v 69.96514648 -63.20282072 -30.72873689
v -22.94891886 177.02783644 -32.00570866
v -30.46641685 -278.16009521 -31.90068528
v 7.57703558 -65.52430987 9.75359045
v 83.66636187 194.81666386 -37.24486753
v -7.69803021 -18.31727289 -16.80989563
v 71.08618319 185.39394438 -22.53065258
v 68.91318411 -73.69916141 -10.33735275
v 20.03666013 240.64852297 -39.81713206
v 40.61419144 78.83128524 -48.76630753
v 43.42860356 122.88192660 -18.75922084
v 19.12378147 240.27758837 -9.22488794
v 37.66776249 202.24800706 -12.74044160
v -5.88302594 -5.28917974 -7.71266129
v -7.03888433 -113.66227269 5.21387253
v 22.14039490 -145.69044113 -8.88893660
v 27.22416259 216.55426919 -43.00726578
v 34.07247737 165.74028134 -34.12233293
v 43.29771549 -0.90570748 -40.80608860
v 46.24948278 -303.67287993 -12.78953347
v -2.02283915 -211.17496490 -2.60472274
v 50.60703680 -126.32039189 -11.46506052
v -14.56230506 249.31938946 -32.23209083
v 33.00654516 232.61262476 -13.54734320
v 80.42334765 246.12329900 -56.28657714
v -17.65240356 185.92216074 -47.41536453
v 20.04555427 88.16060424 -35.10655463
v -13.94254062 -151.54764056 3.14573944
v 76.45831257 -75.62875003 -19.99374479
v -11.26230974 33.96819159 -25.93595907
v -31.00857325 -286.26769781 -38.39066625
v 31.15226328 238.21094632 -14.59068153
v 48.71692881 -232.16405511 -14.17709887
v 21.97588980 -326.17899776 -32.53211081
v 28.16451155 -203.96000147 -36.03112698
v 8.09695851 84.00478214 -35.83775833
v 44.67679188 12.12029811 -13.58909998
v 45.15822232 -336.44181490 -22.41725475
v 50.40836334 32.51117095 -17.76886545
v 68.18670034 196.48025930 -53.05693299
v 6.47763023 251.94683671 -6.06622826
v 74.02468473 -16.37331955 -33.11062604
v 31.71309456 98.15552831 -50.79748854
v -12.81469781 -216.56006575 -33.27987716
v 21.34953626 -143.52127910 -35.31312943
v 36.81082651 -295.73401809 -10.92389971
v 4.59303800 -232.61985183 -6.25652773
v -38.33582252 243.61354113 -8.65533669
v -49.87378418 255.17347455 -13.63779977
v 9.43887793 -126.55805051 -35.15878320
v 73.78318161 243.64766479 -8.92490149
v 22.91755937 -326.95689797 -9.48605873
v -16.66761935 95.51090747 -27.99138986
v -12.62471825 63.07645887 -30.82690015
v 8.59409757 -11.99535187 -32.24552795
v 0.89023419 69.43272054 -33.43197331
v 69.73704696 226.28639638 -54.12814021
v 71.03161514 -310.98416448 -33.17293897
v 63.43304366 -333.52532983 -19.18881759
v 15.39994590 64.08043951 -5.97445294
v 6.76057860 71.45690173 -4.34020534
v 76.25158131 89.46480602 -40.65450653
v 4.60240711 31.11893684 -1.78603642
v -19.15692165 -288.54307532 -51.74615607
v -15.23466781 -298.52846265 -47.84591496
v 74.86330718 -84.88152176 -17.26576127
v 46.63932323 71.04066759 -49.52327162
v -2.38391664 126.76705420 -7.73698883
v 23.85389991 -282.09015727 -9.25059523
v 6.58129808 77.42402703 -35.53329781
v 37.18557954 -17.54372567 -5.35202958
v -16.53021947 196.99184597 -44.66026276
v 66.24098122 -129.66455519 -13.70792184
v 7.79232895 107.20576346 -35.08706763
v 38.97230327 81.22348785 -17.14423299
v 43.40363666 66.01312011 -20.04497498
v 70.55009156 200.63005388 -52.33804509
v 67.43181497 -7.77233997 -14.10593558
v 70.05650550 -128.75281274 -17.02727191
v 59.04246867 -263.10926676 -38.12751174
v 69.26669180 219.23778951 -17.70886779
v 13.93405627 -147.49847353 -4.85207234
v 85.13364196 252.73567438 -20.63985169
v 50.81087723 147.30297029 -24.42974597
v -16.97800495 101.46111250 -21.88162692
v 60.25974452 12.53246050 -44.03354973
v 34.05579925 19.61153187 -46.86382785
v 7.51313427 -216.49642289 -37.27900609
v 77.24637538 71.87795639 -34.60086882
v 72.06309587 68.62984598 -28.62305753
v 64.35389817 -265.15588164 -38.24454173
v 14.44057934 -324.69326258 -35.22683308
v 23.09050038 216.67368710 -42.87287965
v -9.96919256 220.39856017 -42.47777537
v 21.46648616 95.33513337 -36.11042723
v 77.05041766 26.25487372 -27.16298401
v 0.23535447 47.43020982 -32.85603970
v 39.02480006 -129.00981307 -12.05931604
v 58.65994096 248.74341488 -42.92286187
v 20.98601125 -23.51054735 5.66414138
v -16.30302705 69.63977218 -23.77733961
v -11.80639956 235.08562148 0.51545358
v 5.32523310 -22.12805115 5.96192665
v 3.09747760 -75.35785437 10.58062166
v 68.91867518 225.79407692 -17.10939221
v 28.63383852 198.13412428 -38.97501528
v 15.11938404 11.90493442 1.18671404
v 84.42703635 233.62185061 -15.24874568
v 55.05169928 215.13137221 -15.14970604
v -15.12402203 72.63772190 -29.47575413
v 10.68216190 -67.12810695 8.96345172
v -17.39900745 104.03213650 -24.05276895
v -6.12122566 -167.54570603 8.72394163
v -43.12852398 -271.39925957 -46.16155103
v -17.27231592 107.69306868 -21.51137963
v 25.86763911 171.81655765 -10.19214001
v -11.32637542 76.58468932 -33.37432817
v 18.17714237 189.74907696 -11.49161067
v -11.31911948 152.35455334 -41.88223928
v 53.49155143 222.07181156 -14.20950610
v 23.14222604 86.18631214 -35.84222868
v -4.81508486 81.08155429 -9.07059666
v 8.51213653 74.64846224 -4.73335991
v 79.01123911 232.14127123 -13.69831432
v 69.73830611 -52.42484435 -31.74821660
v 67.06677377 -37.09697351 -34.22660381
v 87.46173233 218.32476556 -48.61404747
v -4.36380552 -145.16209066 8.79843161
v 34.61936489 -311.05682254 -10.29639225
v -9.26917233 -317.84102321 -33.62083435
v 68.01972538 248.77724051 -8.55802465
v 20.21384612 238.34116757 -9.00441781
v 47.66221344 -75.79477876 -33.38753805
v 47.19314352 137.34963536 -55.79591542
v 11.92877069 227.47485340 -6.40081288
v 2.98596732 229.83376682 -48.95896465
v 42.46923327 161.70978546 -39.68033567
v 2.19780952 246.90304697 6.01803279
v 76.16726309 -185.16770005 -29.51522171
v -1.55506621 112.26868629 -33.65043178
v 67.65298545 -124.67829138 -35.91682017
v 44.90184784 116.04472995 -57.01019987
v 95.75664252 227.92106867 -47.49811813
v 78.29499245 223.58998656 -18.53867434
v 73.29238951 220.85356712 -54.92589623
v 37.26356104 143.51566136 -43.49860176
v 14.08862881 251.39674544 -42.37109795
v 71.02698088 260.30936837 -18.96051690
v 39.33364898 -149.10019934 -12.32507639
v 5.41471411 228.42398286 -4.06563329
v 59.40439180 2.60871463 -41.34856164
v 32.59092569 -118.02749336 -11.35656424
v 74.42495972 199.79865849 -45.27021572
v 22.41828479 102.56750882 -38.45484927
v 46.52856663 250.13777614 -38.36781159
v -13.15441169 251.87575817 -29.55824137
v 76.81830972 55.63744158 -29.93758768
v 81.26578480 192.10848212 -28.62137742
v -5.45503385 250.30314922 10.80640778
v 54.00766432 -7.27517949 -39.01584819
v 81.70428127 251.76668167 -15.33324178
v 14.10160121 179.69678342 -35.57743505
v 48.98428172 56.51374534 -21.15344629
v -42.64747724 -267.03181863 -25.40575154
v 45.58220506 -311.34423614 -12.24524062
v 29.49207649 259.10595059 -41.84655100
v -18.08027737 112.31353879 -22.55653031
v 2.88817775 -325.21048188 -34.15660188
v 29.77785096 -169.28969324 -35.53147241
v 66.75524265 -78.48455012 -10.26444975
v 73.35629314 -102.76934505 -18.55301671
v 5.16171567 158.23842585 -34.30759162
v 8.48194119 -306.92356825 -5.29032340
v -15.67652449 -284.73690152 -51.49237812
v 67.74232537 196.93838060 -20.74889094
v -13.80624436 -148.19625020 2.38415739
v -22.12884836 -266.19252563 -5.41595975
v -29.89991195 -291.12207890 -45.67582905
v 52.21835524 237.75143921 -9.51761752
v -41.92306846 -265.14208317 -21.26231045
v 63.34022433 240.67531526 -9.22589097
v 30.72791733 39.97871280 -46.06584832
v -23.47638458 -221.23733163 -21.62059210
v -15.93374833 163.52446377 -45.43549567
v 22.79711515 192.94948876 -11.30629797
v 4.25626338 -148.85786176 6.43459428
v 27.10968442 35.00119969 -4.77453414
v 28.92584354 218.02265942 -42.13002697
v 72.88148999 13.24533857 -20.16685531
v -3.38550378 -300.77016354 -18.84570532
v -0.62643038 -55.29560894 -24.26352166
v 75.90167224 -80.97493649 -24.78824370
v -38.22800145 -283.73715281 -43.39681938
v 56.19223043 256.37495518 -12.69138325
v 35.65314785 107.52357543 -54.06667292
v -18.38159375 233.56719315 -40.99253565
v -36.21219844 232.55750537 -24.14314263
v 41.13126919 -270.35677433 -34.08346325
v 54.47923392 -322.40113616 -11.23873796
v 50.48944801 133.33672285 -26.57159045
v 11.12280041 -217.37234294 -10.11598483
v 74.20945913 172.97504842 -25.59066378
v 56.50322512 182.58503079 -19.42863129
v 59.74075198 -175.60034990 -38.48738223
v 77.76018232 -14.67948128 -30.06057441
v 77.76265591 -236.60540581 -27.23364159
v 28.98833714 231.52330518 -36.03620455
v 63.56959790 -318.02281737 -35.34228355
v 28.71176042 61.89692020 -9.13554803
v 90.12666345 237.24871874 -52.89797485
v 56.41765893 -2.72765080 -40.09746015
v -25.09595267 -218.53472292 4.32047807
v -8.80545657 -5.48710488 -12.77055684
v 21.61360905 -242.42888391 -32.83365071
v -12.03195751 79.20841873 -33.15437958
v -10.62972844 128.84791195 -36.52266413
v -42.77715832 237.83336580 -26.41128749
v -5.93637489 -269.10990477 -5.23260469
v 71.85925543 -133.63561034 -19.90346611
v -1.61015976 -242.36586690 -40.94562680
v -16.14790596 100.76221079 -28.42199430
v 77.41418481 165.60530663 -37.66801953
v -17.87857153 -217.96923876 7.47127598
v 76.20544732 192.22526252 -24.70548823
v 78.11671495 -247.24556506 -31.53214976
v 13.97682540 -134.71455872 -36.69364750
v 73.86917621 -111.60695553 -21.15874179
v 60.15628949 -295.96349597 -14.53932840
v 31.65846318 74.71584529 -11.37447171
v -7.78803136 -240.16615748 -43.56487840
v -23.41054566 263.94590735 -20.67871206
v -25.33954568 -293.14011335 -36.66959330
v 5.75824315 251.87385082 0.21056119
v 65.85642695 -331.24688268 -22.67953008
v 57.51660094 -328.03872228 -12.61324249
v 22.87234738 242.52353609 -38.75441849
v 96.70718759 239.19250071 -47.53146321
v 18.12423021 -197.07366824 -36.04517505
v 61.01276353 224.61622953 -15.50440211
v 12.22115289 -74.53507930 9.49424133
v 71.30581141 -102.45221853 -15.79610445
v 59.13904309 227.43614018 -15.58785327
v 33.28339010 -269.75601912 -31.10781312
v -5.52382972 -179.35819924 -30.49827553
v 33.50263089 196.88878953 -38.35234046
v 70.19668818 -174.46476221 -18.56511272
v 38.54329139 -153.48924696 -11.97583135
v -16.91840217 87.14327216 -24.68591183
v -1.10324344 181.07682467 -36.14647314
v 55.58601767 -3.93598480 -11.63316891
v -41.10642150 -269.16909218 -47.71902785
v 69.10263747 200.00144839 -53.55338007
v -23.60107563 -210.38010716 3.72516061
v -22.35182002 254.59098816 9.57668666
v -16.93759486 108.16191137 -25.49947612
v 40.45147821 227.88621485 -12.66784221
v 65.83722681 166.91854596 -44.55387965
v -24.21130054 -254.12654877 3.44709237
v 3.73093551 -133.29687715 -34.04160216
v -36.49193421 250.67630410 0.50800224
v -38.94911334 269.35175061 -17.63336547
v 72.02701271 181.48645759 -43.51028055
v 19.64714192 252.76386738 -42.05228761
v 32.27514774 102.57901996 -11.53353695
v -35.11311486 234.84720290 -37.77841106
v 33.76126289 133.71282816 -10.06940845
v -34.79595110 220.62619030 -29.21687998
v 56.26680329 231.54874146 -42.60583222
v 6.50765188 3.03562055 2.93992902
v -9.64381918 9.51004401 -12.00680248
v -10.79367939 104.42590714 -30.00513837
v -12.13490870 261.16541028 -12.69360632
v 72.03651220 -105.52787781 -18.17452349
v 16.02134481 185.50561368 -36.33473068
v 52.90332437 182.12316930 -51.07084662
v 34.93430093 39.65512291 -47.58940637
v 23.45587499 234.44782197 -39.90020603
v 15.41353390 -80.58236539 7.08412519
v 10.90827025 188.30360472 -10.57898626
v 61.41239777 230.79958558 -15.68618976
v 25.40685423 233.01370442 -44.24432293
v 8.28794204 39.79114071 -34.86185148
v -8.69454909 -317.51945615 -37.66436130
v 66.96201116 -115.65858126 -13.56706861
v 60.98135561 -128.72567773 -12.26199232
v 47.70432785 163.29404712 -17.91109331
v -25.43831617 -278.20864320 -54.56184223
v 69.32996958 -156.08476102 -17.28554070
v 13.20607495 -332.45503902 -21.59163915
v 3.78877693 22.55206183 -0.94439305
v -16.42481424 81.24834299 -27.25358307
v 20.38607374 -77.64144987 0.66766317
v 9.86005925 -81.87290281 -35.32202169
v 27.51054615 -4.20223083 1.23074150
v -7.91429356 198.88937473 -40.70653766
v 7.19746668 -328.15778255 -15.31210262
v 75.36005229 245.48451602 -8.94949958
v 19.32925545 81.98807389 -7.43399002
v 8.59916862 -205.23090661 -8.13147333
v 77.68902928 166.37039185 -34.95826945
v 43.78265887 147.25472033 -48.80331457
v -9.40082315 2.94398889 -13.07475753
v 69.39503551 193.96559894 -50.57816580
v 25.23690276 -248.06378782 -32.19118342
v 61.83658168 -266.92733169 -16.15552232
v 73.71162623 -161.18247807 -23.14805053
v 39.03269395 -21.97207883 -6.19372539
v 34.85360369 65.92082232 -13.09639961
v 65.52076340 -47.29449376 -32.44572878
v -26.79139189 -285.07027030 -35.08466855
v 71.04794681 248.61550331 -8.80543329
v -24.15552922 236.05673015 -5.91955241
v -10.77180915 -265.93774557 -3.23908566
v -24.91620556 -277.63932943 -30.17985076
v -16.22132771 82.68389106 -20.47406882
v 70.72702795 -319.61363554 -29.68805842
v -23.28834683 197.53946364 -42.40469635
v 21.94724232 3.41392425 2.36589834
v 35.18214077 -99.60663319 -10.06163377
v 27.66096778 -222.72194922 -9.97750182
v 69.16069239 -133.15899670 -15.67017660
v 61.22500822 -6.48038508 -38.89638931
v 72.98355550 239.16995525 -10.45816671
v 34.76398066 221.56891227 -10.77228691
v -29.05241400 253.14840674 6.89266669
v 37.73766384 203.73812318 -12.45399471
v 70.37414610 -236.31842434 -22.39722572
v 66.55754894 122.87171185 -31.90057725
v -21.83252759 -272.83510566 -25.14677495
v 32.38371015 -115.18980563 -10.85949782
v -16.77186787 102.42120922 -27.01216750
v -2.69018603 -274.75613356 -39.55033049
v 26.87196061 119.19140816 -7.90117867
v 88.89476955 249.07970428 -20.90224437
v -29.31305207 236.04200780 -38.77945989
v 71.80650532 101.21230036 -32.78383240
v 51.47371069 -225.00877082 -16.18461311
v -29.08054553 254.47914004 7.01972656
v 5.53058879 -81.74109459 11.53132692
v 29.94107641 -133.34429264 -11.02040615
v 18.72692071 60.99577993 -35.26707366
v 31.03828058 139.64280486 -8.14796984
v -8.94577987 228.43657434 -44.91687194
v 42.49664769 -210.57896316 -12.95536570
v 76.97296143 56.26649782 -38.36714104
v 46.27288133 -309.26021934 -36.07803583
v 86.85000241 228.38519514 -20.14904097
v 53.12018096 -133.13122094 -11.65165380
v 11.87480893 -78.62374932 -35.61291099
v 64.44273144 3.27370199 -39.82395306
v 3.06346756 209.49852467 -41.91354290
v -6.00702455 -260.51032543 -42.45621338
v -16.42609015 259.70649719 -21.87427692
v 7.66127603 249.31392074 1.07305683
v 78.85795087 -252.00289488 -29.40558828
v -1.50977646 -294.20238733 -10.17588470
v 35.55754200 -22.31941186 -4.11148416
v 5.76722622 253.35702300 -18.09385791
v 60.46582013 -305.69490790 -15.26283473
v 41.49671644 188.13736737 -15.43462090
v -17.16134883 99.94642437 -26.20291524
v -17.67106354 232.54099488 -4.93898988
v 26.99733526 230.70627451 -38.12272102
v 33.98562968 238.72750998 -36.24064475
v 14.75833170 -325.22791624 -9.26266145
v 47.80115560 186.26910448 -17.65744574
v -11.76224556 94.29788589 -15.05150273
v -1.89587858 61.00846082 -33.78805146
v 69.59761679 -256.57889247 -20.14078386
v 48.30978438 239.94030058 -34.68189389
v -16.95701666 93.52778643 -27.11667307
v 50.33628643 176.95163190 -18.91175099
v 25.91630258 -317.54881144 -8.25752132
v 27.01129392 225.63333809 -43.69562492
v 49.32116717 -262.11911440 -36.47220507
v 2.48249015 172.94342816 -35.30069441
v 77.30152458 73.67988676 -38.17205504
v 58.87161940 34.85875577 -21.48743160
v 72.10826129 -112.23932356 -17.49979705
v -24.13915657 263.28507066 -22.83605374
v 3.15408269 235.94436049 -48.87446016
v 78.22279632 -205.89415729 -29.17189524
v 37.70089149 -191.93018973 -10.64236555
v 4.14008088 -262.58221269 -35.49991921
v -23.89438637 187.12301552 -29.18873541
v 77.07995176 -219.12536025 -32.52257407
v 32.25539997 70.19384950 -38.94616663
v 68.22343916 -112.56600171 -13.80517893
v 69.44049895 197.06773758 -52.24975571
v 13.23904656 -280.98744154 -31.85708821
v -32.20250458 -276.49059892 -53.51772532
v -43.49716753 264.03024793 -30.05841002
v -12.73569558 96.42573446 -32.20266849
v 7.83230271 -226.48987174 -38.61114383
v 45.02986372 188.49210441 -42.60657355
v -35.49212590 237.49330640 -15.44250734
v -24.05140735 195.62099874 -41.97013006
v -0.34681917 148.52075279 -35.53839773
v 58.45136195 161.70346737 -51.15449429
v 56.13653734 3.16454913 -42.26121679
v -1.59997621 -81.05136454 8.55337363
v 62.14563176 120.26268989 -30.29797412
v 20.21814510 97.83465415 -35.71873531
v 15.72448201 -253.94546986 -30.60800023
v 15.44796117 -330.21634817 -30.01790680
v -22.31853828 205.83610237 -21.65262401
v -6.21452555 99.07071292 -32.95075893
v 70.15566528 16.64625481 -19.67949979
v 16.10917225 190.51821530 -36.64711863
v 26.06761642 10.48133429 -43.34506392
v 54.70844358 164.57355022 -21.98533528
v 47.41189256 129.32671607 -22.70405553
v 3.75387073 238.28582466 2.93192384
v 52.38557234 162.49307990 -21.10236883
v 29.17375229 -255.08025289 -8.99022259
v 16.08211361 21.93355747 -37.22055256
v 31.36177734 86.64058149 -47.46404290
v 23.62958342 -206.93747699 -37.02012822
v 54.07724530 81.48944378 -26.35428123
v 16.51554368 0.83786354 -39.08783942
v 48.54613543 235.08951068 -11.64004859
v 29.83101457 236.88772321 -14.07466084
v -7.16189807 198.32320511 -12.57843059
v 18.60574074 234.05775428 -49.77460951
v 66.18400663 20.83284408 -19.33209039
v 35.20899639 187.87246943 -13.74220476
v 4.99675935 222.02391922 -6.21150527
v 40.30599073 4.05167183 -42.95038804
v 33.64393860 200.10578632 -38.88955712
v -30.95073439 257.04663992 -33.57323632
v 28.71931158 85.68620682 -40.90787098
v 34.10378098 260.82250476 -25.42782575
v 53.63535881 202.36745477 -16.39995165
v 30.73992394 -94.35658157 -8.18706490
v -21.13525011 -244.63964999 -45.49602792
v 71.82712853 249.45652485 -8.91734939
v 43.23143512 74.56603646 -48.92534390
v 39.86519948 51.95131153 -16.45344868
v 49.47005212 -138.90795410 -11.93864178
v 39.64298218 140.09113610 -50.80978945
v 7.82255363 -114.17816579 8.70930962
v 32.98096731 -233.94270241 -36.58461571
v 29.68245372 -201.11453533 -35.86995602
v 60.51937491 -240.16876519 -18.57502759
v 68.62229854 228.77682745 -53.95503342
v 38.74725103 -246.45084143 -9.87306796
v 64.48599696 -12.68117130 -37.24984825
v 28.23559567 -74.95516539 -5.56778256
v 20.39854415 186.40223145 -37.09250316
v -5.84459817 111.24940962 -31.00966662
v 43.84452477 121.71307951 -57.66664445
v 67.09033996 185.38087606 -48.89266193
v -48.46495017 250.13449788 -15.99573344
v -30.96085787 234.95939374 -38.56986016
v -5.57028223 -67.88185239 0.51592657
v 52.30368674 157.23319352 -50.84676296
v 28.50026451 -116.53402448 -9.75542329
v 59.36368927 53.50880325 -25.72666295
v 4.59522009 -271.37964964 -34.74805504
v -3.96678550 115.42735994 -33.63189101
v 68.74089688 70.48145682 -49.50402677
v -19.78624426 167.34024882 -22.78766409
v 85.46292782 244.95653808 -57.84196407
v 42.92545468 -274.89474416 -35.01993045
v 15.18701017 -94.26186234 -35.81238165
v -5.61160222 -173.41122031 7.37241749
v -17.04946719 104.63038087 -26.09827183
v 76.86033845 -217.78605878 -26.84062719
v 1.57265656 -171.60940170 5.74945007
v 70.83674520 -116.43368751 -17.19490997
v 40.68925232 -240.49149454 -36.40785813
v -48.75404015 247.92177975 -18.77782680
v 0.86403306 -36.95681691 4.15073754
v 42.25058481 -9.96163394 -35.98870710
v 24.43372272 60.92441455 -35.81308573
v -21.01824991 146.45543694 -31.35912120
v 32.47359395 47.44466767 -9.82966647
v 19.18032020 236.74179614 -7.81524088
v 87.37464249 250.62417984 -54.80561033
v 51.85818672 -48.41093346 -29.65719253
v 45.28587312 -7.82657787 -37.79460117
v 12.47669663 242.67694354 -0.63625578
v -0.00022494 230.15475273 -48.68993908
v -5.01415040 245.96743286 -38.26132044
v 27.39426307 187.82684207 -38.49055618
v 34.12953764 82.39098638 -13.39391246
v 53.58279124 148.62984419 -26.82855353
v 3.35017894 -11.35280263 3.19442386
v 72.86396623 -226.33661330 -23.92079867
v 74.34725761 261.46799326 -43.28621551
v 43.23278740 -3.53650562 -39.10966590
v 46.66275904 33.45484659 -49.14263636
v 54.05082554 -303.48876119 -13.60191964
v 35.76337174 -44.23456639 -5.47219580
v -3.23535618 -189.41269815 3.89471021
v 27.51602046 -64.88642842 -3.27715976
v 13.14196829 -228.94097865 -8.44888575
v -2.89264368 193.82345676 -10.36835369
v -6.77683158 237.12734878 2.85518030
v -32.97020122 218.92593801 -27.02327818
v 43.48422587 64.47659433 -47.91401327
v 56.55560270 172.93250561 -52.49876902
v 14.87955265 244.12100017 -9.42795724
v 59.31985751 -2.25676782 -12.50910200
v -27.08830498 211.98308468 -23.87115546
v 6.11885590 -88.45230192 11.69846952
v -5.94670791 91.48960561 -34.73806381
v 76.38972998 189.77634609 -41.34660959
v 35.82306579 -292.74973273 -32.47379512
v 74.74213839 -254.28441167 -35.02936661
v 54.61145937 111.23579741 -28.94925699
v 59.00612846 75.46653599 -27.47815847
v 37.09037974 -176.12762749 -37.05843538
v 3.91686475 -105.11210561 10.99736430
v -20.08902095 134.37817991 -25.20509437
v -3.43786576 39.57864642 -31.73623607
v -8.92880652 -4.67371754 -20.54204978
v -10.77065151 150.07984638 -41.00256786
v 3.22087761 -81.33935928 11.32232323
v 39.28848356 191.20943546 -14.62914236
v -50.75651035 263.03747296 -24.05364066
v 32.24931285 70.07083297 -12.13031728
v 16.38223603 -165.00720382 -7.93548115
v 78.36635411 202.85652578 -24.27333407
v 33.78070146 79.57714796 -46.26810551
v 77.46551931 -222.47108817 -30.43777682
v 40.33368081 131.04699552 -56.09111115
v 1.23551546 251.61913037 -36.50991619
v 76.81675255 -225.75126588 -26.70210600
v 2.06376147 177.31283605 -35.62244773
v -36.93300113 232.67152905 -36.79494560
v 48.96645993 -53.34094167 -6.36332575
v 22.92569540 239.77150023 -14.08787817
v 37.40050644 53.21625993 -47.02745378
v -15.34961909 220.28023005 -10.73089708
v 13.15091085 -92.72799641 8.79039615
v 73.90128821 -67.28808582 -12.75894418
v -5.57409599 -131.76785409 -25.39543808
v 1.69421337 -287.77122498 -5.79984998
v 71.18756324 -313.30433488 -32.24137798
v 1.03990152 98.68649393 -36.34817898
v -15.71137458 66.68023020 -25.27401596
v 52.53389478 -335.76899767 -24.41735566
v 4.24207933 -328.35105062 -19.24781129
v 65.23977965 -1.77597394 -38.79671171
v 16.40657894 -145.42043209 -35.48931703
v 2.41386401 26.65804140 -1.92242442
v 66.15605950 114.77928609 -31.37731180
v 17.03673229 -318.54796410 -6.21544849
v 34.11530703 -296.33650184 -10.36564074
v 13.02120462 174.01981354 -7.83964153
v 79.70438898 257.03981519 -22.93280326
v 73.86610657 240.29469490 -9.63050965
v 65.07965177 125.04208088 -31.06075712
v 38.13906014 -10.52328572 -6.67985994
v 75.30267537 240.21379650 -56.72108755
v 50.17231405 112.20759153 -27.04790607
v 34.21845287 254.84517217 -19.14490946
v -9.93426237 38.64809871 -12.27564365
v 40.32569379 127.49995291 -14.72602878
v -4.69004549 -299.60364103 -23.92267063
v 63.25595081 -327.59451866 -15.17771371
v 26.30220912 -166.59556329 -9.84570663
v 47.80831560 155.21426499 -47.25579917
v 71.07149810 -260.18601656 -20.76841332
v 24.35011417 176.57774687 -10.70425473
v 31.44324943 -194.76309419 -9.91131086
v 1.34193234 249.25567210 5.98805072
v 30.40971979 -12.73091231 0.15997124
v 4.01068758 47.24070430 -33.51717815
v 34.90135446 -211.01854742 -36.85196862
v 13.38357665 -120.11380494 -36.04155779
v 45.67640647 154.24917638 -45.54917291
v 33.84668380 260.10590792 -20.40558867
v -10.92541125 250.91904402 11.77967992
v 7.37733068 226.45634413 -47.98274487
v 37.59372234 58.50163847 -46.27999663
v 31.13407083 144.18736100 -8.26635770
v 35.96458957 174.44865406 -35.23120657
v -4.29370673 165.52367806 -36.89359874
v 34.87180918 -46.25878856 -5.25930524
v -2.90149567 -290.08260369 -16.15604572
v 32.97586367 185.33517420 -36.91355512
v 43.44443232 86.84340864 -21.30367793
v 0.14750111 -277.01511979 -5.07554179
v 37.16101125 263.53570819 -39.84197229
v -11.68741286 263.53320479 -1.86195446
v 51.34275183 259.91094112 -15.45863133
v -7.70870969 -272.54256606 -8.18013586
v 17.73974858 33.39201584 -1.59756269
v -15.55110980 -301.71456933 -33.44541043
v 63.92387301 155.26364744 -26.81710199
v 14.90802597 72.35334069 -5.44494949
v 70.76374441 95.90291232 -31.29418567
v 7.35383341 -317.60585308 -39.84728828
v 9.81773250 231.26205802 -4.14750585
v 48.57886210 35.92926636 -18.02588254
v 78.04870605 180.01511693 -40.14208168
v 53.44437435 47.65892029 -50.19720271
v 3.57709592 -243.32721531 -6.40217587
v -0.71077683 -270.90498805 -38.04465011
v -14.07748368 237.40641773 2.79921968
v 27.06247754 -280.73126078 -9.95115750
v 91.97722375 214.22816813 -42.11447388
v 49.55668002 238.50078881 -10.55486873
v 19.45128664 128.58463824 -33.68511423
v 74.02204722 -7.68211391 -16.44461229
v -6.40795706 77.23294944 -10.13394259
v -42.02049226 -264.13431764 -42.32453182
v 50.62675104 156.66547418 -49.92778599
v -2.88326433 85.77194065 -8.10570735
v 78.11476290 -255.19579649 -32.01868758
v 70.66198438 -313.99774551 -24.66457523
v 10.20532567 250.02479553 -12.44065259
v -25.58682859 -261.27150655 -0.96016575
v 96.81205451 244.79816854 -41.69911519
v 65.07536769 176.01984739 -47.17843607
v 42.78647900 -317.15679169 -11.60818059
v 28.37621979 25.67519620 -4.09922237
v 52.86863819 208.89602602 -16.00839756
v 65.19078463 262.89030910 -21.58278227
v 71.10062987 53.53610590 -26.53896809
v 73.22595268 -72.08614796 -12.74783351
v 35.26709229 -92.15447307 -9.60219093
v 77.94472575 48.34321514 -30.83925322
v -26.51262097 209.88899469 -24.38602597
v 4.28586733 74.27371293 -4.84073395
v 53.10200155 215.21684527 -14.47784435
v 32.14328736 237.70536482 -35.88191047
v 17.83258095 41.16128385 -2.72348337
v 64.54861909 -331.05644584 -18.07988994
v 3.47663555 -291.47648811 -6.03175489
v 74.22031462 -258.14181566 -21.74758166
v -12.03418337 60.75444818 -30.89442663
v -9.85512324 263.10822368 -5.45721874
v 94.78643537 237.66429722 -27.09307894
v 48.26972634 -300.95574260 -36.22753546
v 47.61505127 -330.32914996 -11.81971096
v 74.95681196 -73.47272336 -15.11133928
v 49.04339835 129.91468608 -57.21205473
v -3.16966139 72.02321291 -7.34685548
v 6.36837678 -221.34426236 -8.29317980
v 62.60996312 -185.34275889 -16.36180282
v -29.05458398 266.54648781 -16.28994010
v 77.39579678 -228.85675728 -27.39999071
v 4.79749218 -111.85751110 10.68294607
v 53.21624875 21.25429548 -16.11216180
v 27.32832171 27.52314508 -3.92335653
v 30.10270000 -315.22470713 -9.52048693
v 66.30060822 -157.31264651 -14.87498824
v -26.59177966 -296.45118117 -39.76090625
v 73.52136821 -188.58134747 -21.37948945
v 31.85902536 -205.22359014 -10.38105413
v 67.53981113 13.87732103 -18.66508834
v 14.42392357 156.24634922 -4.99949977
v 7.62952818 231.88510537 -48.84155840
v 26.87340602 -286.24591231 -31.14456870
v -19.25968006 193.83442402 -19.70535330
v 54.13491651 183.21648240 -19.13018152
v 39.93595019 -262.32236624 -10.71443036
v -0.08628669 247.53773212 6.70529809
v 34.40490738 212.48106658 -11.58270240
v -12.45256700 222.81077504 -7.45278411
v 39.52974826 113.85977268 -56.39516190
v -12.84794882 264.10350204 -3.95012274
v -8.28194711 111.78690940 -29.85191904
v -43.03723201 -275.02548695 -34.85291079
v 36.74599156 0.24631163 -40.18550366
v 6.66869339 -312.85551190 -6.39448408
v 79.85221595 260.25944948 -48.25081676
v 35.11463851 -77.62821764 -8.32504686
v -13.54992390 52.20082030 -17.28750020
v 73.50637019 -154.68327701 -26.07459016
v 4.03780583 6.21470204 1.37413014
v -9.20295902 17.79359393 -10.81234962
v 18.09436828 -320.88711858 -36.64118424
v 39.70145062 -130.31613827 -11.74451318
v 20.76396719 247.26153910 -18.51424016
v 20.87907121 194.99725103 -10.50838921
v -17.28354581 102.53121704 -25.05213395
v 66.75199419 251.96152925 -10.19766927
v 53.38881537 -105.55129498 -10.24011429
v 67.85196811 -12.24951167 -13.57629616
v -8.58038105 -286.85325384 -25.28365888
v 11.04614511 -28.79041433 8.06321111
v -27.42978558 -219.38493848 -1.70140399
v 3.02912924 167.75488853 -6.91883732
v 68.49583238 77.82326639 -29.08270061
v -25.80277063 192.97201931 -34.08962488
v 6.63365470 69.77296621 -35.13368964
v -1.45486114 119.93965507 -35.84574908
v 52.83126235 172.61666059 -51.54547095
v 47.77058959 -286.55529022 -12.89584395
v -5.18803019 -301.66348815 -25.36650002
v -5.58171561 231.53716326 -47.21294343
v 49.20463264 258.96087289 -39.23507035
v -14.10781033 185.79107523 -14.98355065
v 34.51589495 -304.29488420 -10.54173522
v 44.96884346 -313.78126144 -35.46560183
v 36.20773554 26.34136193 -10.37244033
v -20.68904601 147.69276977 -25.44342726
v 86.86760068 253.95458937 -33.49722549
v 48.59696701 -335.89136600 -17.58038439
v 71.64886594 -56.45646527 -10.01056470
v 71.13662362 234.20146108 -15.33828769
v 38.95600140 2.17348686 -8.62516370
v -22.84381352 -209.52616632 -16.78051800
v 75.74056834 -84.37160403 -20.80629021
v 84.41738039 257.51876831 -44.02929544
v 24.18763749 195.41099668 -38.77066821
v -2.44229054 -216.24410152 -2.19323020
v 41.73766449 230.12916744 -12.02410832
v 60.69871411 219.05241907 -15.78038931
v 52.95835435 62.37980351 -24.88365024
v 44.00145262 127.32042372 -18.12472939
v 58.85617808 5.41120302 -14.58582748
v -7.94768520 -281.85945749 -21.33941837
v -10.41296311 198.52140546 -13.19694892
v 72.91550189 232.54628479 -56.49890006
v -27.98495442 -293.51776838 -45.39148510
v 17.65291020 -189.40046430 -10.18314622
v -12.39067782 170.71032524 -44.76985708
v 0.78942289 106.93058372 -35.12128815
v 50.45033991 174.32853580 -18.93276349
v 25.18104576 -323.09794426 -33.81011263
v -11.47263404 -199.74185526 -29.03131396
v -42.11936519 256.72942400 -2.08490738
v 71.31049037 244.17856336 -9.09994822
v 18.31292175 255.15332818 -17.60314219
v -2.26266775 -5.56465238 -28.34330313
v 18.51352304 168.11211407 -7.94519763
v -0.88958908 207.87917078 -41.93245247
v 72.96450436 -75.80101490 -13.23041972
v 83.55766535 199.47154820 -28.75399031
v 59.26148966 171.93378508 -51.49158463
v 52.40530893 148.74255657 -50.70177093
v 25.50049685 227.63742507 -45.44997588
v -18.45151372 117.45827645 -28.56175229
v 68.11647862 91.53971076 -29.77439202
v 57.32873455 151.69017017 -50.10322481
v 71.43297046 260.04472375 -51.31261423
v 16.25057682 -74.52822477 6.74210675
v 44.74698752 -294.87150908 -12.13411335
v -51.63145810 257.32183456 -26.75161697
v 19.05565895 -235.23709178 -36.55093163
v 4.64811781 -154.54141796 6.25983812
v 21.63062245 -118.75049025 -6.26135478
v -11.64622139 80.83677292 -14.48327024
v -32.07632899 -280.31060100 -33.59428793
v 26.90335177 -208.14281702 -11.31421048
v 10.96244436 178.42635512 -34.84442830
v 55.31581864 249.92376566 -10.67184284
v 66.35199487 -113.75214905 -37.46192157
v -11.18228305 -225.01511872 -37.75218502
v 61.29059568 103.16526890 -28.68288755
v 13.39004841 -305.75469136 -38.18993270
v 69.31690872 191.41939282 -21.60771936
v 47.54085094 -226.92932189 -15.04043862
v 46.90351337 244.47636306 -14.05016053
v 74.26348329 -46.58704624 -12.00281829
v 64.70575929 -320.92759013 -15.73555171
v 56.57057837 -10.58067475 -37.89388016
v 12.35493924 -212.69847453 -37.46784106
v 45.50247639 97.44606912 -23.39827828
v 56.27196282 140.27376473 -29.41834554
v 56.31439388 -137.70990074 -12.21168321
v 57.70043656 263.19029927 -46.55831307
v -49.05093834 261.59512997 -11.55905146
v 78.36849988 -236.08157039 -30.01078591
v 18.40800978 196.25051320 -38.31263259
v 51.40379444 -233.92228782 -14.86017182
v 0.67087146 -83.77054334 10.43394953
v 31.37063980 258.31589103 -42.08512232
v 21.35403641 256.44162297 -18.69837008
v 86.19191498 201.43079758 -31.78364411
v 43.64234954 -17.07311533 -32.52175450
v 23.68123084 115.57856202 -6.96205860
v 0.92253840 -237.99875379 -39.85545412
v 41.88928381 166.63549840 -15.33170603
v 30.19534610 251.76596642 -20.58342658
v 77.86209881 232.69905150 -13.43684550
v 47.01450467 80.93135804 -50.26120692
v 28.05436775 -270.62553167 -9.54469200
v 34.44400057 61.74824387 -12.72260305
v 43.93085465 249.56925213 -38.76483440
v 20.04340477 239.56520855 -9.93912574
v 46.42425105 187.24475801 -17.39337295
v 52.88647115 212.74983883 -36.09262407
v 36.71068698 51.26984417 -46.99248075
v 10.15325636 250.57816505 -42.40163043
v 59.72269922 -53.34576219 -7.27124792
v -9.66877211 41.59364477 -11.88010257
v -25.56699887 228.93981636 -39.99729082
v 30.89781851 -283.74090791 -10.41233260
v 12.98018731 69.24129277 -5.12487488
v 83.06497335 190.38155675 -34.10945088
v 63.78025562 219.53885257 -17.29764044
v -16.72858372 110.08438468 -19.68634874
v 29.64368649 164.26245868 -33.67256373
v -18.50175858 188.90877068 -47.00851440
v -22.30506204 173.51037264 -34.82100368
v -27.06832439 -289.35882449 -37.40820289
v 97.30238467 227.24847496 -37.74358332
v 70.79375535 -323.04590940 -27.48071402
v -17.48874225 178.55395377 -47.12522775
v -14.02447931 193.69798899 -45.55257037
v 1.52152823 178.96160483 -35.46298668
v 90.09563923 228.99699211 -52.02462152
v -4.37439373 150.85349977 -36.21736914
v 59.88701805 175.56603253 -51.86160654
v -26.73861384 243.67100000 2.88977334
v 5.53731713 -8.40111636 -32.56650269
v -10.43636259 40.41633010 -28.68700400
v -2.67348671 79.92430031 -33.66552293
v 74.22992587 -242.10382998 -35.24660692
v 29.33655307 -227.21652687 -36.92846373
v 36.94036976 177.04710364 -35.96166894
v 75.71167499 156.67347610 -38.36770728
v 2.68280203 -328.02796364 -25.61948821
v 35.72258726 72.66607881 -44.95387152
v 72.27357477 43.93247887 -26.24345571
v -26.99309029 -296.17020488 -43.21735352
v 61.62909046 172.54041135 -50.20269006
v 38.82880509 -297.95092344 -33.66383538
v -10.24488360 244.87082660 9.50124767
v 73.83275032 -257.32624531 -35.72715446
v 5.28637320 -160.90981662 5.19994227
v 67.76552647 85.59142798 -29.66564335
v 0.30792112 -257.79742002 -39.14972022
v 73.21047038 -154.35566008 -21.78841829
v 13.03971186 209.20528471 -39.70711678
v 24.09403771 28.54181826 -2.59424560
v 68.44326854 261.59638166 -19.93135549
v 32.09399432 -332.76146650 -13.40839546
v 14.86168243 130.28535247 -5.52977296
v 60.23157388 -16.22635871 -9.77404322
v 62.34144419 170.27336359 -48.89594764
v -24.97377060 -231.44821823 7.04431860
v 71.68556750 227.94704139 -16.45617373
v -25.65656044 242.09065735 -39.23404962
v 73.95353913 231.16622865 -16.19588025
v 20.99757642 43.96563023 -3.78479506
v 18.52692477 -128.81989777 -5.27107855
v 78.06170732 -252.24146247 -32.20871463
v 72.33756036 -66.74274057 -28.96813117
v 42.89227352 142.45818555 -15.50977398
v 46.75546288 255.46225905 -38.37273270
v -52.19486356 258.53958726 -23.14523980
v 3.15119443 -232.23908246 -39.13244978
v 13.09917495 185.74762344 -10.90584602
v -10.43537818 -312.49499321 -41.86753184
v -34.22098607 229.28647697 -38.15269843
v 24.71569926 -226.00787878 -38.28009218
v 7.48579483 229.61720824 -4.28158324
v 25.40759556 -331.11104369 -11.95092034
v 61.82664633 233.79813135 -13.88966199
v 70.75114548 193.43198836 -47.42554203
v 80.36457747 -16.91626012 -22.41276018
v 11.38374582 -262.99667358 -30.91350570
v 80.38856089 251.30927563 -55.82590029
v 50.03498495 136.83480024 -25.85951798
v 55.07871509 117.14787036 -29.05894630
v -15.24186600 191.58995152 -15.45330975
v 80.61850816 256.52208924 -28.55828218
v 66.36099517 239.19609189 -51.98972300
v 48.09080064 -151.74248815 -12.89231051
v 75.89361072 259.40567255 -35.79387814
v 67.41863489 -139.54386115 -14.17383645
v 72.16227800 -238.01955581 -23.06360193
v 23.69091101 17.56201871 -43.46557334
v 35.37432477 -321.53809071 -32.49396011
v 0.46632724 67.17050076 -5.85844181
v 68.18859279 -88.16969395 -11.51790190
v -18.09475943 236.89608276 -40.83951935
v 28.36760879 261.52148843 -29.74065579
v 67.59022176 -117.86778271 -14.24296014
v 47.52027243 -272.05815911 -35.58235615
v 65.01391530 224.82512891 -17.06926152
v 78.27151567 53.55696008 -32.74501488
v -15.50805662 69.34943795 -27.98081748
v 43.67531836 179.04387414 -41.28096625
v 31.66319802 -157.87209570 -35.53773835
v 11.30633894 -189.80453908 -7.05438014
v 69.02269274 246.74984813 -8.91441200
v 57.52030388 229.19903696 -15.09460341
v 38.04480657 -19.06854101 -5.71338926
v 33.08295086 87.90598065 -12.50645611
v 20.25016770 185.43517590 -11.54309325
v 30.89673631 200.64097643 -39.64718431
v -2.61017052 114.44977671 -7.50595005
v 24.97067861 -88.79043162 -4.24634526
v 60.79587713 142.97154546 -49.55286160
v -3.02476785 -322.65597582 -34.64113176
v 29.36123125 113.40001225 -52.30869353
v 65.85562229 -126.07781589 -13.70690111
v 34.69513357 229.77793217 -12.95283530
v -16.99906774 258.78694654 -23.34154956
v 1.89432595 255.93030453 -1.98903214
v 2.22961628 209.74369347 -9.94386803
v 33.92838687 -218.15666556 -10.19825693
v -19.15686764 -306.46008253 -39.62009028
v 22.27985114 258.18994641 -19.88513581
v 13.96888681 -14.53181542 5.66958450
v -16.40428416 193.69211793 -16.46821015
v -6.92953030 171.97042704 -40.77409580
v 32.52978995 263.34342360 -30.46029620
v 57.85978585 43.46529394 -23.59997667
v 65.15592337 -275.82395077 -16.56633429
v 17.06706360 14.81533423 -39.55495730
v 14.93309438 131.06313348 -34.22867879
v 34.43495184 226.02228820 -33.10567141
v 28.03317830 248.48641455 -39.92294148
v -45.12306675 254.31582332 -33.91150758
v 63.95433843 29.36868556 -21.58023231
v 27.07709372 261.81223989 -32.15923533
v 1.13294926 -89.07718211 10.89572441
v -12.71463837 244.42206323 -36.77217290
v 41.08022898 -265.54873586 -34.33506563
v 11.08996850 -224.72754121 -9.47333872
v 40.32246023 -334.40443873 -25.62011592
v 51.70456693 155.29772639 -22.73058705
v 67.58198887 211.19527519 -49.03433099
v 73.95555824 88.52235973 -46.78919166
v 75.37274063 251.50126219 -10.65551490
v -35.20910069 221.31732106 -34.99342129
v -7.10824365 -161.25726700 9.29030683
v -0.11071045 -137.85663247 -31.87379614
v -21.88894339 263.56539130 -15.08460846
v -51.79736763 260.62613726 -20.55452764
v 81.81048185 204.67945933 -25.16333945
v 6.99220551 -213.00280094 -8.06732476
v 10.86946670 -147.06872404 -35.80404073
v 23.87011051 230.32873869 -46.81701213
v 9.05346777 -53.74127999 9.49707441
v 72.31198996 59.15936083 -27.18288824
v -5.86929871 -273.23618531 -7.31102889
v 46.34027183 185.89463830 -44.21839491
v 70.11380047 230.46794534 -16.66315459
v -33.45632181 266.19541645 -26.05306171
v -8.46377295 206.14477992 -41.46362096
v 46.51662707 152.29381621 -48.28356951
v 32.18062967 202.81025767 -39.83800486
v 0.04110730 200.20504296 -11.54303085
v 53.16084623 -314.56896663 -11.82585210
v 0.61949983 -151.67540312 8.29541497
v -11.83217391 -245.02693117 3.74073233
v -7.79237598 -7.75135728 -10.30165050
v 38.14975172 157.41470456 -12.69489527
v 57.13812634 135.34994423 -53.31183225
v -42.95622930 -277.24248171 -38.23737055
v 12.15195376 -178.26376855 -6.50104601
v 77.53205299 -261.08452678 -31.28424287
v 6.39907829 85.13450623 -6.51465543
v 26.11299232 70.91189921 -35.38962826
v -9.38539021 161.38640046 -11.85105368
v 11.26357261 -83.86349678 10.26551891
v 17.11019501 242.05245078 -8.23299773
v 4.67905309 59.87412110 -4.29698173
v 1.46730198 30.95602430 -32.35426918
v 72.86432385 197.39195704 -46.09850422
v 25.17399378 64.74529952 -35.50107032
v 34.16195884 138.61615956 -42.82099754
v 26.76290274 146.72790468 -33.15371647
v 68.06931645 164.61397707 -24.68130179
v 72.45966047 103.78390551 -34.36201438
v -39.61840272 -275.44623613 -31.74864501
v 56.67915940 0.07945235 -12.96847779
v -19.57752742 254.12642956 -29.07245979
v 8.01135786 217.44471788 -7.19547318
v 82.77644962 241.30421877 -58.50789696
v 18.17810349 57.16644600 -4.75642690
v 78.86371762 189.75961208 -26.71290375
v 51.63370073 9.52317100 -14.55192827
v -2.68662046 -87.35920489 7.60856271
v -12.22760137 -192.77468324 6.03150576
v 54.43948507 -134.64732468 -11.78194024
v 65.20444900 61.15778908 -49.93965849
v -14.21421673 54.55606803 -20.04665509
v 15.47630597 -259.31480527 -30.13349883
v 13.76302261 110.44744402 -35.29867902
v 69.71297413 -142.51668751 -15.91682248
v -24.04251136 -284.68781710 -32.81047940
v -7.85092544 234.01090503 -0.63606945
v -40.86770862 256.20546937 -34.54076871
v -23.10896106 -258.79156590 -53.12868580
v 14.34912719 165.95514119 -5.74768987
v -28.74960192 -219.88512576 -4.67199506
v 92.74946898 235.09474099 -24.65123311
v -36.38985753 -282.19410777 -48.33993316
v -20.68283409 155.60889244 -25.30144528
v 22.48008177 240.16124010 -38.60689327
v 63.52128088 -215.32836556 -37.66368702
v -38.29924762 235.34446955 -37.21934184
v -51.04562268 262.44246960 -24.95491132
v -45.04069686 242.02099442 -23.49513024
v 6.75623957 170.94802856 -6.10486697
v 45.00424489 199.58619773 -14.61742632
v 92.91974455 244.60591376 -23.78817461
v 45.35654187 172.49099910 -44.61828247
v -13.76354601 64.58316743 -16.89342596
v -12.06977386 131.61803782 -37.68796474
v 87.29708195 201.60070062 -35.40126234
v 69.51129436 85.82129329 -50.43949187
v 53.16353217 198.97951186 -16.92232490
v 4.43130266 194.77525353 -37.17960790
v 15.06385207 -331.18221164 -15.04033990
v 78.11645418 -38.02708909 -16.71641134
v 65.79359621 97.69041091 -29.32041511
v -25.33933893 -208.75418186 -4.88545420
v 0.81029971 203.79170775 -10.94333455
v 4.50632395 -204.25336063 -4.78916662
v 75.38330555 -25.54640360 -30.83727323
v 63.75028193 266.28944278 -43.92397031
v 29.86084856 255.66422939 -19.97430995
v -23.09704944 181.57359958 -29.82600220
v -20.31721734 -223.52729738 -28.60382199
v 31.17717244 -67.69941002 -5.91597147
v 32.55856410 260.55112481 -22.80354127
v -43.92690212 258.73410702 -32.87215531
v -22.08342031 -204.78627086 3.50009673
v 36.73416749 42.36986861 -12.58751843
v 87.30957657 227.52830386 -52.90149897
v 30.51727265 -120.55425346 -11.14072651
v 44.10712421 130.88865578 -17.60041155
v 20.27697489 15.59742913 0.28945741
v 49.04741794 -19.47727054 -8.15802347
v 8.63102637 -168.39338839 0.61010738
v 31.52346984 22.37270959 -5.89715317
v -2.48413556 -296.26780748 -17.26882346
v -19.72904243 -252.17595696 4.51657828
v 24.68113787 258.90925527 -22.00257219
v 0.73495007 -326.73680782 -28.05614658
v -37.02471405 241.67951941 -38.32394257
v 1.45378080 204.92212474 -10.74560918
v 26.29533969 -83.14845711 -4.81058983
v -32.12353587 213.03553879 -32.56735951
v -11.84416469 188.90419602 -12.53716741
v 3.81986354 104.39602286 -6.17489684
v 69.33338195 199.11384583 -53.15224454
v 57.94782937 -321.83691859 -34.90453213
v 38.86599094 -94.15709227 -9.57322586
v 74.37384129 152.89852023 -39.49596733
v 69.56594437 -75.81386715 -33.07924420
v 57.59553611 -316.87292457 -12.09253538
v 22.65402861 257.15085864 -19.25992779
v -10.00551227 257.74839520 -19.15323734
v 18.72672886 -315.28794765 -37.97883540
v 36.08900681 227.65855491 -12.78530341
v -5.37111703 -265.99040627 -41.45809636
v 52.42515728 167.88281500 -51.29155517
v 64.54645097 -332.38953352 -19.17050779
v 93.73296052 233.52405429 -27.86274441
v 50.02949759 -39.80610892 -29.51784804
v 48.99591208 15.02295490 -46.85960338
v -46.36816680 255.55309653 -7.50025921
v 73.82676005 201.45472884 -46.90337181
v 30.95183522 -51.73961818 -3.74456891
v 47.95422778 65.25132060 -22.42865413
v -11.96544059 192.05184281 -12.77033798
v 15.02545085 211.82130277 -40.40058330
v 60.31643972 -275.92304349 -15.48180357
v 36.03412583 -266.71847701 -10.47766488
v 44.25910488 -70.44760138 -7.01663736
v 44.20283064 -231.39257729 -13.10723741
v -12.06640899 45.73243111 -27.44141221
v 21.36104181 184.79418755 -11.54452562
v 60.04383415 -181.14989996 -15.40523767
v 38.03511336 -159.43525732 -38.06779161
v -39.35411200 232.33172297 -32.88809583
v 29.34738062 259.71847773 -21.78502828
v 59.32116136 -334.42282677 -18.06378923
v -3.53015307 -284.09078717 -11.04156300
v 21.78084664 260.13013721 -25.49937367
v 66.83984399 -52.03337967 -8.53826012
v 77.80756056 -226.34859383 -29.36598659
v -17.80608296 110.74364930 -24.65365082
v 45.28448731 184.43542719 -43.64049807
v 1.66304177 -290.33687711 -39.22904283
v 1.41804002 53.04615945 -4.43315087
v 73.14439118 -3.18346149 -17.18308032
v 72.19184935 -170.07100582 -20.61899193
v -15.33340011 63.34808469 -24.22174253
v -30.96579388 225.72840750 -22.03902975
v 77.42061466 29.05913070 -28.02252956
v 6.66993437 188.30718100 -10.06327383
v -27.35466138 221.47940099 -20.99726535
v -4.49189264 -122.27687985 8.52421485
v -8.68520141 225.94392300 -43.60185564
v 84.44184810 249.60215390 -16.14584774
v -24.48594384 226.00832582 -14.83349688
v 46.51015624 -256.54163957 -36.28746793
v 56.12760037 230.93950748 -13.76406848
v -41.87734425 -275.68399906 -33.65337849
v -18.95380765 205.24832606 -44.48932409
v 18.18627864 241.07633531 -8.61945096
v 16.92306437 233.98140073 -7.92068522
v 28.64091471 -210.91601253 -10.66188235
v -25.02452955 195.35510242 -40.28367251
v 14.32866883 139.60225880 -5.21100964
v 86.63058281 203.68508995 -30.57944961
v 76.34148747 170.62091827 -28.77617627
v -30.30512854 211.71300113 -37.92028129
v 65.21932781 -125.65009296 -37.15920448
v 54.08550054 -275.39226413 -14.45998438
v 47.19496518 155.02379835 -18.61288399
v 78.16790789 45.83978653 -31.02509677
v 62.85213679 183.75855684 -51.62840337
v 10.59427112 21.13051899 0.78467769
v 15.04419837 -299.49146509 -5.04215760
v 30.30573204 242.08465219 -16.50593057
v 69.09666210 235.51274836 -14.78139125
v 44.16199028 -330.90043068 -11.74888760
v 72.67835736 213.85331452 -20.49417607
v -32.51526877 267.22696424 -23.85666594
v 65.12455642 5.87087311 -15.57598449
v 30.63564375 138.13357055 -35.64500809
v 13.65851052 -173.97473752 -6.87094498
v -18.11131835 177.73194611 -20.03822476
v 2.23022536 97.91959822 -6.36461331
v -0.24858752 153.17530930 -35.86895019
v 83.91550928 255.16596437 -25.61247721
v -24.61099066 231.73117638 -9.46805626
v 84.30916816 194.12091374 -34.43936259
v -25.66770837 238.55587840 -3.71027365
v 26.18082613 125.59166551 -7.01691210
v 49.81490225 266.57131314 -29.31787819
v 76.68071240 -0.85112930 -18.63564923
v 0.02677578 -109.38636959 10.18568315
v 13.52903154 219.62077916 -10.21294389
v 21.48937434 -223.62229228 -10.41974686
v 13.12679891 -7.32780388 4.70051775
v 22.64341712 239.45030570 -47.32596874
v 40.14193267 135.28957963 -54.29932475
v 19.68059503 57.65519291 -35.36070511
v 22.71345817 -71.66948915 -1.84850872
v -26.32952482 198.45212996 -35.87026149
v -9.88899730 61.56808510 -32.43764862
v 6.65328233 125.84438920 -5.32181235
v 8.41289200 12.82543782 1.44206302
v -20.88008262 138.86988163 -28.07535045
v -11.50362659 194.39005852 -12.91519776
v 19.18011904 -261.28578186 -29.99126166
v 49.60021004 242.57309735 -35.30003130
v 24.53805134 232.23009706 -46.50767893
v -3.40929814 -127.43584812 -28.73670682
v 17.81032979 258.50948691 -38.75691071
v 52.09492892 140.47592878 -27.24182606
v 73.22497666 -150.03222227 -21.68998308
v 6.67478237 -75.18094033 -33.37819129
v 48.44675213 181.62025511 -47.81860486
v -35.67065671 -285.42044759 -45.81828788
v 55.20191044 166.55339301 -52.01062188
v 20.38294077 -257.55897164 -30.13346344
v 78.07589322 54.68817428 -36.09296679
v 47.44983092 178.68681252 -17.80381799
v -23.63619767 189.89661336 -27.36652642
v 59.37936902 -248.57828021 -16.50596038
v -25.74723959 -282.05069900 -32.56032988
v 75.58240741 235.39787531 -57.63307959
v 64.89992887 -12.03130838 -11.77649200
v -15.69831371 -199.69984889 -23.52923714
v 14.99335282 231.88267648 -7.59077026
v -40.26887566 236.87398434 -24.32319522
v 21.31023817 180.00033498 -35.73148698
v 25.24105646 -180.99725246 -9.73757077
v 10.77567786 224.58902001 -6.48674229
v 73.02955538 -51.89252645 -10.87087020
v 49.30491373 -277.01687813 -36.78867966
v -16.86666533 181.35011196 -47.58309573
v -18.95062625 240.22026360 3.98630928
v -33.26441348 -284.28032994 -49.38944057
v 38.39314356 -211.46854758 -37.18006611
v 71.71344012 37.85119951 -25.90635978
v 32.85608441 -230.37891090 -9.27175302
v 21.07517980 119.70221251 -34.25029293
v -6.31389674 62.77362257 -33.46228600
v -19.84082721 128.09486687 -23.94889481
v -17.04680733 253.34233046 -28.26763131
v -6.43215002 -27.36726031 -9.29545518
v -8.93102773 26.40468813 -28.53635512
v 15.95635526 242.29267240 -4.85602953
v 71.61107659 -55.03032357 -30.46538122
v 60.99738926 -302.22859979 -37.63913736
v -25.86794645 255.67239523 -32.73120895
v 32.41528198 149.96394515 -34.17250514
v 1.99916167 -222.55986929 -38.25628757
v -5.71810501 -183.08010697 -31.32722154
v 5.35850134 69.73464042 -4.61495621
v 64.26187605 -212.89676428 -21.96120471
v -2.27465224 -122.54461646 -29.43403274
v 36.77960113 24.13747646 -47.79011384
v -9.71638784 -224.14062917 4.13500704
v 79.83785123 180.48533797 -37.37728298
v -34.67949852 225.52745044 -37.59047762
v 52.76932940 56.44416064 -23.51302840
v 1.71915942 124.40039217 -6.36173831
v -34.84700620 -240.43147266 -17.82864332
v 47.83676192 -156.94993734 -12.78330665
v 68.00071895 256.11224771 -12.12372258
v -16.13653079 93.34451705 -29.11516279
v -10.66308748 254.77701426 -23.57828803
v 73.54275137 -80.87784797 -14.63337336
v 24.12057109 23.55428226 -1.92187552
v 72.32607901 -137.04444468 -27.45864540
v 77.67781615 261.27073169 -48.65920916
v 1.05453213 -277.11251378 -37.26682439
v 70.44833899 -17.00071245 -35.08663923
v 35.27449816 -329.28505540 -27.40169503
v 59.91262197 215.24845064 -40.03259540
v 66.71494246 -34.40301120 -8.97187088
v 57.66706541 202.67930627 -16.92319848
v -19.29821447 119.08581108 -28.01570669
v 47.04427347 209.94906127 -33.54884312
v -27.94635110 -295.29511929 -41.22063890
v 72.66715914 -42.85131022 -11.30621601
v 69.92952526 137.87215948 -38.59075531
v 32.71956369 249.73376095 -40.55048898
v 73.82193953 239.41968381 -10.04179846
v 63.76206875 89.96483684 -28.94068137
v 59.07402560 129.21059132 -28.77426706
v 70.39052248 57.90520087 -26.89558081
v -38.58730942 248.50346148 -3.41408490
v 69.81015950 227.72130370 -16.72179066
v -14.83329665 212.66421676 -14.00103979
v 64.59412724 59.72814932 -28.05006132
v -4.08025086 -108.56360942 8.10983311
v 5.19435294 155.41997552 -5.82173187
v 39.39351067 -255.43388724 -10.51284932
v 33.30719471 -318.77142191 -34.63350236
v 17.25138724 -208.08123052 -37.07961366
v 31.39799833 -45.69813982 -3.07068927
v -19.68112774 246.69918418 8.93884711
v -14.59021494 82.00722188 -17.89969765
v -40.39185122 245.47486007 -37.22934797
v -20.77379264 245.58405578 -37.57958859
v 25.18222108 123.77995253 -35.84756702
v -21.90974541 229.86333072 -9.74198617
v -16.00128412 238.08848858 -42.27149487
v 15.68637416 44.68570277 -36.69977188
v -6.63428800 -261.91568375 -4.19585546
v -16.07354358 -280.67597747 -28.05753238
v 34.05860811 261.48942113 -26.83196776
v -13.64373881 -261.79197431 -50.24562776
v 44.93132979 239.27693069 -13.77465203
v 20.24304308 16.07911848 -41.51677713
v 2.29818700 36.82307526 -32.87049755
v 78.39307934 172.25451767 -37.86451742
v 34.22800079 -264.38772678 -31.63538501
v -49.96649176 252.77590752 -30.73984943
v 63.71652335 193.18121672 -53.10298875
v -29.11218256 -282.62948990 -34.70616415
v 9.55731701 -145.83493769 1.73527619
v 1.43421558 247.35425413 -41.93016142
v -29.04599532 -293.98295283 -42.93277860
v 68.79322976 2.41813506 -16.23900793
v 69.36469674 -33.85429829 -34.22787413
v 30.01157939 248.69303405 -20.11493221
v 11.47119794 247.05813825 -2.74596247
v 35.46169028 112.70426214 -12.61513866
v 75.90807974 -60.25407091 -14.11771122
v 71.25517726 76.27893984 -48.58005047
v 28.77056785 -142.57957041 -35.35638377
v 0.28925974 -96.99969739 -30.08068353
v -26.38309449 265.38071036 -20.62884904
v 63.63996863 241.06694758 -48.90010878
v 49.95884746 227.58208215 -36.21173650
v -5.08750323 -187.16663122 -33.04728493
v 77.51497626 -31.85994178 -27.89302543
v -20.62958479 131.98672235 -29.80482206
v -1.04096206 -18.23756658 -1.12818496
v 28.11112627 20.12934163 -3.41246626
v -44.05122250 261.39026880 -5.21016587
v -10.84248163 24.62326363 -13.13241944
v 52.27129161 -70.13159245 -32.60385618
v 70.37808746 -324.46071506 -27.46339329
v 44.68809068 104.76343334 -22.75312133
v 43.06437448 27.65421942 -14.80748039
v 51.05313659 -34.21038017 -6.75859768
v 55.62462285 156.64042532 -23.91862310
v 26.08007006 -144.06576753 -35.05105525
v -21.34396881 161.37008369 -27.17106417
v 40.13276473 -302.84786224 -11.98417041
v 4.18130076 -42.78259724 7.28974678
v 3.57904448 230.75599968 -2.63122329
v 47.88908735 -53.29615623 -6.42807269
v -46.24120891 242.00481176 -32.83707052
v -6.47156127 114.64348435 -31.50231391
v 64.79295343 247.06213176 -47.72150144
v 4.47599869 -305.87568879 -42.01682284
v 14.58010264 -45.79339176 7.70187238
v -20.09649947 202.16029882 -43.88197139
v 17.95797050 194.16891038 -10.40987950
v 43.13620925 263.03505898 -39.16989639
v 61.03261933 38.65541518 -23.05846475
v -34.07980874 -265.94305038 -12.11843640
v 40.21100327 -313.38420510 -34.70170125
v -5.32416627 -70.71242481 2.05367082
v 39.38199952 -198.52980971 -11.46513037
v 15.80080204 229.30091619 -47.29747400
v 77.75074244 -232.33377934 -28.54414284
v 48.79410192 124.38198924 -57.52812326
v -31.92786872 -235.03245413 -1.22079812
v 77.25166529 79.01278883 -38.10283542
v 4.68109036 -185.45943499 -1.73365360
v 48.18025604 149.36488867 -51.07169598
v 58.65210667 -333.38364959 -15.96799865
v 23.43639918 238.02866042 -13.05273268
v -5.62521676 -275.21041036 -9.74807888
v 20.95483430 -291.21118784 -32.56900236
v 24.76310357 48.66214842 -6.16684975
v -19.50966753 249.66032803 10.34688856
v -11.97704580 52.80959606 -28.38925272
v 19.51033249 -6.52524829 -38.50150481
v -4.68275370 -271.85949683 -41.06944054
v -51.52162910 261.81030273 -23.20145816
v 77.93935388 242.97045171 -56.48810044
v 76.28216594 238.70986700 -10.20612102
v 71.29286975 107.58233070 -33.93971175
v 76.41261071 183.65237117 -25.94931424
v -18.14426668 198.97262752 -17.79884100
v 50.01643300 234.21412706 -36.93182021
v 54.94333804 243.51119995 -8.86736251
v -41.16728157 242.36017466 -15.12279455
v -1.73337513 -131.68329000 9.21474956
v 83.59938860 192.97498465 -36.38190404
v 64.43568319 54.56712097 -27.18522772
v -31.94306046 222.08744287 -24.10127409
v 74.32720810 -253.98880243 -22.23727480
v 31.83156997 246.35267258 -18.68478023
v 83.52816105 244.88510191 -13.40160146
v 58.63529816 -321.20263577 -12.00317685
v 16.12464339 123.91484529 -34.53020751
v 0.13016401 -224.65616465 -4.41813190
v 26.69844218 223.56471419 -43.80282760
v 10.56694519 73.78228009 -35.46225280
v -37.90777922 244.97608840 -37.65172511
v 62.52003461 -136.21799648 -12.57420797
v 5.84383262 252.50175595 -39.57128897
v 37.33250126 67.60188937 -44.76615041
v -24.52046424 185.23789942 -33.03809837
v 29.70706113 122.88670987 -51.10229552
v -50.91667175 252.82245874 -29.09337729
v 7.61181116 31.11661039 -34.71418843
v 52.27153376 122.13063240 -28.14747766
v 73.33888859 -246.30923569 -22.80316316
v 69.67721134 233.50697756 -15.67487419
v 9.19965655 252.94604897 -41.35345295
v 21.85939811 58.92963707 -5.96514437
v 86.39492840 232.05940425 -17.58410223
v -44.87244785 262.74830103 -30.50842322
v 59.55556780 -60.89378521 -31.36187047
v 21.05443366 -203.85739207 -11.73288375
v -1.03749265 -137.10795343 8.48107971
v 64.20953572 -107.14332759 -11.65174227
v 65.70241600 217.01313555 -18.49958301
v 5.59980702 -328.71866226 -17.83013344
v 17.53725484 -301.55336857 -35.86961702
v 65.96660614 -330.82443476 -20.23278922
v 50.43901876 174.90978539 -49.87762123
v 57.49550834 200.84397495 -17.13748835
v 35.51586717 124.30254370 -55.40259555
v 25.65803193 120.14416605 -46.27247527
v 67.89043546 81.56435937 -29.34727259
v -23.41711707 -222.25868702 6.67962106
v -10.88545192 243.31268668 -38.45080733
v 27.70614997 -333.92056823 -15.79134166
v 53.21181938 170.09074986 -51.76798254
v 9.04148351 -258.72272253 -32.26751462
v 76.58024132 247.66881764 -9.66179091
v 60.80712751 -303.69657278 -16.79944992
v 68.86336952 -209.11383629 -22.85740152
v 51.83164030 -24.62708205 -31.38208762
v 29.58565578 129.48514521 -8.34545307
v 62.52842396 41.65544733 -48.68650809
v 25.25072917 258.23283195 -20.94052173
v 57.47161061 27.98448130 -47.82694206
v 73.20281118 -211.19110286 -35.85809097
v 37.39198297 -317.96687841 -10.33905149
v 8.31412524 -295.95431685 -5.27786324
v -0.64304704 136.88755035 -34.72829610
v -38.24722767 234.33387280 -25.37759393
v 19.05000024 -83.54999870 -36.12999991
v 41.41593352 182.58617818 -15.77809453
v 9.56803840 -184.30159986 -5.48373256
v 10.47762856 248.22665751 -5.31427795
v -21.42956853 -302.65933275 -42.86792502
v 12.84335740 183.30110610 -35.85531190
v 12.52923906 249.66435134 -13.38726934
v 11.25681493 259.77817178 -25.45624413
v 32.32127056 -260.67611575 -31.45017475
v 16.69839211 -333.24450254 -20.17654665
v -7.79777905 244.16247010 -38.76180947
v 37.00888529 -30.41316383 -5.74336248
v 96.76251560 237.05905676 -47.68789932
v -21.31697908 160.25504470 -28.46365608
v 52.07004398 152.00999379 -50.33854768
v -31.97192773 -233.47368836 -14.73470125
v -18.50658283 236.57001555 -0.38077886
v -27.93201990 234.18906331 -9.89257917
v 13.67114764 12.82049809 -37.47555241
v 9.67678055 258.47524405 -34.11761671
v 15.28154034 196.58333063 -37.45720536
v -0.96050411 96.30873054 -36.13556921
v 54.61182073 66.37255102 -26.30490810
v 12.43659575 93.74719858 -35.83369777
v 60.98656356 186.75684929 -52.88102478
v -15.08010924 -169.78138685 -14.02497943
v 15.53808805 -67.09475070 7.28433579
v 24.47703667 103.96376252 -46.64472118
v 6.70799008 -274.65012670 -34.37299281
v 43.44326630 266.60898328 -34.48953852
v 52.66412720 176.18104815 -19.62430403
v 75.91579109 -247.90190160 -34.10813585
v 14.88947310 92.01852977 -35.38391367
v -3.89514468 94.46372092 -35.19779071
v 6.69972273 106.74143583 -5.69999916
v 75.94508678 179.05673385 -26.23781003
v -11.81173697 69.44774836 -32.50686452
v -9.75776464 153.40729058 -39.98456895
v 20.60307749 240.67187309 -11.62865292
v 78.52718234 177.63186991 -39.24899921
v 15.90987109 241.13127589 -4.34580073
v -19.85107549 -270.59483528 -20.81698179
v 51.21061578 159.62533653 -50.50845817
v 34.62889418 260.64977050 -23.76736701
v 80.30595630 239.25808072 -58.50779265
v 30.00957891 48.74737561 -43.80659387
v 67.32858717 166.48146510 -23.81098643
v -1.37203687 -246.36891484 -41.08704999
v -10.16871724 261.85607910 -10.01478918
v 30.75153381 -150.77313781 -35.27240083
v 17.55376719 -30.06445058 6.92854170
v 12.51451671 -156.69681132 -4.70481068
v 49.73489419 -82.65360445 -8.48605391
v -7.76743609 3.12075159 -9.55071207
v 15.02225827 188.24219704 -11.29242033
v 46.45172507 -106.68745637 -10.04092023
v 60.44374779 232.88922012 -13.55538890
v 94.02325749 248.89479578 -34.05509889
v -27.78697200 -276.54880285 -54.71557751
v 78.02491635 174.41402376 -39.29781541
v 24.90118705 -15.43750335 3.65595310
v 63.23786825 35.70988029 -47.76646197
v 13.96019105 -167.75195301 -6.86776638
v 16.73891395 242.58679152 -8.93241353
v 68.23189557 -82.41765201 -10.96729934
v 3.02975369 251.69080496 3.52585455
v 72.23696262 256.45500422 -51.49453506
v 30.59258871 124.67177957 -8.80118366
v 74.46838915 169.04416680 -26.72430314
v 2.23142700 43.97296160 -3.87741998
v 31.92676604 -290.95652699 -31.91808984
v 15.74138924 114.14881051 -34.24616158
v 9.64527391 234.57314074 -49.99685660
v 73.60979170 -117.13943630 -26.58530325
v 51.52988061 -22.68511988 -7.75327021
v 22.15372957 92.75231510 -36.11100838
v 94.13091093 217.11935103 -40.29082134
v 18.77519488 76.05633140 -6.49111858
v 62.44757026 -291.81545973 -15.82357287
v 27.08067000 257.29566813 -20.40232718
v 36.61426902 107.39823431 -14.16362729
v 52.69486830 -232.30952024 -37.30097413
v 57.50054121 220.79907358 -14.31523170
v -0.33811913 -157.81427920 8.62947293
v 37.11348400 82.32136816 -48.50371182
v -8.29601195 216.08994901 -41.96079820
v 59.97972563 -47.55504057 -6.52857451
v 35.54546833 139.32919502 -10.48986800
v 3.32245766 214.23889697 -43.25715080
v -29.09858152 253.51321697 -34.61580724
v 40.03815353 -24.95736629 -6.57404494
v 76.65193081 244.28816140 -9.28919297
v 66.87010825 -159.86165404 -15.45789372
v 3.16327764 -118.13282967 10.39911807
v 68.79969686 18.13828200 -40.98775238
v 50.67971721 -14.02178966 -34.58523750
v 44.40249130 200.71880519 -36.06146947
v -14.71000072 -148.16999435 -1.00000005
v -32.49027953 223.11782837 -39.17486966
v -3.76138953 -180.78322709 4.83001024
v -20.27099766 234.91418362 -3.65047459
v 36.78516671 179.46961522 -14.23150767
v 54.12303284 -249.21236932 -37.55494952
v 66.93777442 34.05038640 -23.55613746
v 17.78955758 99.88129139 -5.75428735
v 23.81212637 66.32725149 -8.03710427
v -11.58089563 228.04532945 -43.80156100
v 37.85305098 32.27172792 -11.64122485
v 61.61057577 235.75499654 -11.66963391
v 10.08826680 111.35415733 -35.69116071
v 65.82520902 -228.70108485 -37.41285950
v -19.40133050 -292.17714071 -50.30205846
v -18.13404448 -270.19539475 -53.42430621
v 82.98247308 226.49817169 -56.00599572
v -0.40000040 216.37000144 -9.94999707
v 62.97956407 175.91376603 -49.78926852
v 71.64815813 242.15844274 -54.02772129
v 84.62411910 198.44256341 -30.18225543
v -2.75870599 -116.98827893 -28.20396796
v 34.09759700 -200.67900419 -10.78286115
v -45.60311511 244.18300390 -20.66837437
v 17.26648957 63.57953697 -35.32268852
v -9.04332567 88.74977380 -12.04981375
v 45.21184787 109.20292884 -55.19109592
v 15.53764567 -198.94286990 -10.80363337
v -5.32930251 -140.31869173 -26.56069398
v -15.77029191 227.04938054 -43.16339269
v 90.35224468 228.37118804 -25.59704706
v -32.88844973 -268.02197099 -53.52675915
v -3.55346734 -141.34871960 9.00857802
v 26.57617256 51.99519545 -39.32278976
v 7.97771756 -233.86269808 -38.90473768
v 33.32085535 -324.62319732 -29.95650657
v -13.91205564 -292.57068038 -31.77210316
v 17.57705957 242.25696921 -10.29646583
v 88.30179274 246.22347951 -18.21615174
v 47.68596962 -236.81852221 -13.50644976
v 76.26391947 -56.20372668 -14.13069386
v 53.20910364 -8.81073996 -10.24107356
v 47.87500203 195.11798024 -38.64747658
v 68.45206767 94.31356937 -50.96087232
v 88.09505403 243.53785813 -17.24188589
v 3.47349653 204.42695916 -40.87319598
v 36.69838607 202.63278484 -38.27432171
v -1.96519238 14.81548138 -3.62498593
v 4.90002986 -285.36236286 -4.86224610
v 38.36714476 -249.68440831 -35.18111259
v -4.60097380 132.73271918 -9.27870255
v 78.76552641 256.40588999 -19.18792352
v 41.29106551 74.89432395 -18.39480549
v -4.16584080 -287.05808520 -42.16645285
v 10.90951543 219.45168078 -7.23705022
v -6.89917989 -205.76958358 1.58465002
v 4.08540713 -243.97361279 -38.27743232
v 40.02645612 149.76526797 -40.07561877
v -19.98783462 137.34708726 -32.43918717
v -12.36435212 34.93583202 -15.87747596
v 19.84119974 79.97839898 -7.02096149
v -10.49104705 20.74283548 -12.62711547
v 77.84248143 -10.20382158 -30.59968166
v 17.38116890 68.93208623 -35.51618382
v -15.49592614 97.12671489 -18.96516792
v -17.43572205 -283.96609426 -52.53055692
v 50.12522265 -195.66708803 -14.40118626
v 77.69548893 180.95470965 -29.09978479
v 45.10350898 228.65556180 -33.70649740
v 60.95030904 -6.33620797 -11.89709455
v 40.90886936 86.84287965 -19.07455176
v 75.42835921 177.05610394 -26.17259696
v -35.41416302 -241.42122269 -8.92311335
v -7.35129602 257.47302175 -14.97085579
v 27.34461240 37.51863167 -44.00678724
v 47.03453556 184.69850719 -44.98181865
v 9.96491034 -304.48108912 -5.09220874
v 10.10188088 81.39362186 -35.44976190
v 2.92259059 145.17202973 -5.98538620
v -23.36391807 -240.04621804 7.14153843
v 9.12020449 -331.20617270 -22.20591716
v 15.54253884 -328.35450768 -32.09912404
v 23.41478877 6.75713038 1.34132092
v 94.14575249 246.97050452 -29.13730778
v -7.80174462 35.13878211 -9.69085749
v -20.68768442 265.51830769 -0.99632598
v -13.24837562 -212.74338663 5.53655904
v 4.48347675 246.53856456 -46.15390301
v 21.98133804 20.98072693 -42.57567599
v 48.05409163 252.11420655 -38.60510513
v 11.95846312 -245.69267035 -33.48910436
v 42.72046685 139.53684270 -53.70393023
v -10.17580368 185.22386253 -11.09560113
v 7.53638102 166.62357748 -33.90093893
v 31.83288872 106.54743016 -11.15840953
v 13.73242494 -37.40799055 7.52363680
v 77.17342675 59.44011360 -30.92873096
v 2.54262309 223.54179621 -7.78335705
v 70.77250630 -300.30894279 -33.01155567
v -17.23641902 96.36987746 -24.50706623
v 28.29716541 220.61437368 -42.10013524
v 22.23896794 194.94843483 -10.60210075
v 7.07659731 -237.70542443 -38.21554780
v 3.10593587 -264.31545615 -35.90615466
v -16.83633402 82.09802210 -22.83299714
v 49.79175329 -298.29862714 -12.49562763
v -33.42565149 -270.38946748 -53.57560143
v 35.37919000 69.96274740 -43.33940148
v 50.61659962 51.99703202 -21.01223171
v 49.10995811 -325.00180602 -33.58124942
v 64.08634782 111.35199666 -30.10134399
v 67.56446511 41.76349193 -46.23747990
v 20.23417689 -85.31004936 0.51322696
v 15.49334265 186.67748570 -11.42486930
v 67.69306958 -91.73851460 -11.68479677
v 2.61252560 100.55051744 -36.29042581
v 15.10066912 87.82599121 -5.88265620
v -13.15421332 250.98943710 -30.61900660
v -18.56235415 169.24786568 -45.10193691
v 56.33086711 178.23186517 -52.71103606
v 15.16916044 74.53410327 -35.33292562
v 85.36300063 196.74573839 -33.85955095
v -10.53280383 -310.63497066 -43.07684302
v 47.06531018 258.65808129 -38.63267228
v 30.90682626 -230.98821938 -8.81875400
v 0.07332124 141.85719192 -34.91471708
v 44.40505058 228.98139060 -12.18129694
v 67.90200621 38.99837658 -25.53953603
v 27.38558315 -231.01472855 -36.75957397
v 69.41501051 -159.28350389 -17.22233556
v 19.83447373 233.63633454 -8.78531765
v -2.59382697 -188.36951256 -34.70073640
v 69.01159137 228.95532846 -16.90011472
v 58.15809965 186.51911616 -52.63713375
v 35.31733528 -289.69222307 -11.42499130
v 88.22065592 204.05712724 -31.30933642
v -17.91303419 -186.32689118 -14.66279197
v 2.15733307 48.36191982 -3.90297663
v 20.33448964 -300.41578412 -35.05075723
v 41.91216826 7.68905832 -11.81016490
v 39.75735605 87.00563759 -50.34713447
v -35.64443812 233.43445361 -22.10703120
v 80.24866134 230.66997528 -57.67736211
v -7.00940751 -293.28313470 -26.35462210
v 40.26156291 106.39335960 -18.25400069
v -14.22733627 -240.70592225 -44.68023404
v 38.93171623 222.41112590 -11.09105162
v 32.82255679 -278.99932861 -31.03755601
v 74.21858609 208.89075100 -52.17273533
v 65.62362611 84.91973579 -29.10163067
v 0.66169660 -185.00652909 2.00461107
v -2.00571935 -8.64596386 -2.11915351
v 5.34054404 253.17057967 -36.77800298
v -7.63609167 -216.86290205 -36.91274673
v 72.41076231 -108.24730992 -17.12251268
v -0.42982737 62.24219874 -6.66268729
v -29.71589193 244.94117498 -38.05167228
v 65.51557034 41.38376564 -25.45124292
v -9.34080686 56.35333806 -31.88124672
v 15.86362906 -221.90138698 -10.56622528
v 4.63685440 84.84070748 -36.00450605
v 70.57429850 -71.51540369 -31.60966933
v -26.90433897 -223.36329520 -18.62124167
v 6.63726870 240.63700438 -49.83029142
v 64.64646012 36.37029231 -23.69121835
v -17.84614101 170.10107636 -19.64565553
v -2.07436876 251.10629201 7.08333775
v -11.77009754 -182.10968375 6.76074531
v 7.10000377 -152.05901861 -35.89149937
v 80.18162102 -11.33962069 -25.84117465
v 75.50019026 196.50296867 -24.32607487
v 64.04171884 -94.17106956 -10.93700249
v -16.31657965 201.09456778 -44.91523653
v 32.70664811 92.97499806 -50.13695732
v 56.86079711 151.50018036 -27.40817145
v -14.84189462 264.47895169 -5.50506683
v 25.76314285 170.48417032 -33.49942341
v 56.80647865 196.50648534 -42.33259335
v 62.67403066 57.62678385 -27.35830098
v 29.00278009 215.90031683 -42.18970239
v 7.00914254 -50.51171407 9.20013804
v 43.31129044 164.55940902 -40.63075036
v 78.11784744 -57.13361129 -18.91440712
v 31.65042773 43.16652566 -46.19795829
v -12.78025284 90.43687582 -32.76300803
v 71.20402902 -149.24837649 -17.59639941
v 3.23849707 255.02434373 -5.12531586
v 72.56298512 192.57134199 -22.70705067
v -0.52087562 27.33318508 -31.03549965
v 20.02266608 46.92772403 -38.78613189
v 34.66399014 94.53585744 -13.35232146
v 33.28771889 -95.12494504 -9.39842407
v 43.73018816 212.25222945 -32.73631260
v 30.09106219 111.70691997 -9.78647359
v 31.08225949 -186.52038276 -35.93190759
v 54.34495211 -279.19670939 -14.45396058
v 70.58516890 -196.13067806 -20.44969611
v 27.47678384 56.64399266 -38.17098588
v 0.06663670 257.52487779 -4.61784936
v 24.47479777 236.88262701 -37.82776743
v 67.83454865 -2.58768932 -15.29139467
v 93.33835542 250.14698505 -37.92801127
v 41.20762646 -193.26940179 -11.48988307
v 57.71414563 -216.48722887 -20.03864944
v 76.84261352 -219.17438507 -26.94268152
v 68.11681390 103.79073769 -30.45776673
v -11.64043136 119.86153573 -30.18604964
v 4.05193632 116.07071757 -36.24531999
v -15.81295580 -295.21027207 -48.99610206
v -8.24117288 248.02047014 10.81635058
v -3.89920082 110.34423113 -32.02648461
v 61.62253022 -316.45327806 -13.95155489
v 66.94941968 -144.18753982 -14.16742243
v -5.42786159 -194.14211810 -34.07310322
v 18.97230558 243.74572933 -40.23473710
v -8.05824436 13.57127260 -9.30772629
v 20.04487440 49.48536679 -4.69716731
v -15.91771469 -266.63240790 -4.55056736
v 11.00089587 -90.87168425 -35.57202592
v 79.55805957 -17.34920777 -26.74762346
v -18.71269196 184.99344587 -47.25161940
v 68.29728186 -327.33729482 -23.52264151
v -20.50337009 129.78227437 -29.14300561
v 15.18648304 33.81589055 -37.32137010
v 33.55460241 73.12046736 -42.42598638
v 36.00495681 -235.33602059 -36.49301827
v -28.04540284 255.38975000 -33.78143534
v 54.30612341 -144.86505091 -12.06289325
v -9.09613166 125.80141425 -34.63615850
v -7.49818608 120.03544718 -32.92061388
v 69.71248984 189.95575607 -47.12488875
v -6.76905690 95.63672543 -33.69678929
v 76.52325928 163.74203563 -31.82553872
v 3.64700798 0.37143004 2.13691778
v -8.12314171 -233.34079981 3.06048780
v 21.80302143 -161.00256145 -34.72566605
v 6.42142631 197.64655828 -38.02803159
v 21.89247124 241.07134342 -47.67116904
v 25.50112829 -83.77064019 -35.67283973
v 19.39405501 -69.56585497 -35.81894562
v -4.70861327 -46.65123671 -15.70571773
v -6.23523863 -37.42552921 -11.84289902
v -4.68762405 -32.12076426 -19.96730268
v -6.92421617 -25.15510470 -15.70576243
v -6.30729645 -56.38031289 -8.78108107
v -5.70746278 -57.88237974 -2.26729317
v -1.39110151 -55.12434989 5.13628637
v 2.10180716 -53.32478881 7.53123499
v -6.92937151 -74.93442297 -3.47789028
v -7.89882615 -84.73630995 -3.07053095
v -8.70687142 -111.68221384 -6.91735977
v -11.81082148 -134.63780284 -7.10909162
v -10.04790515 -129.10170853 2.96129147
v -7.55330035 -131.87070191 6.66166749
v -13.54984567 -150.59266984 -10.39234549
v -16.21960662 -160.30757129 0.80113631
v -10.73298790 -158.31106901 7.81885069
v -18.77589524 -181.63557351 1.51143060
v -5.80111984 -188.59402835 5.13145560
v -21.96252160 -196.56144083 0.81077445
v -23.81095849 -204.07471061 0.80220634
v -23.57717231 -198.58084619 -2.56612664
v -20.67318745 -186.35356426 -2.49623042
v -4.51690191 -92.76032448 -23.93641509
v 3.37736425 -66.27535820 -29.36620079
v 35.58563814 -122.64367193 -34.88047048
v 39.23856467 -125.28923154 -35.32835841
v -2.89840368 -46.40040919 -20.54859325
v -5.03545394 -37.46568784 -17.75943860
v -6.01987541 -50.24318397 -9.84089728
v -6.29141368 -62.35127151 -5.34366583
v -6.41680975 -58.44594166 -5.70011465
v -6.59677945 -72.23232836 -10.84772125
v -9.21305362 -100.65556318 -6.20546052
v -11.46453340 -129.83538210 -2.62835342
v -17.53262803 -166.41069949 -1.90748624
v -19.28838342 -179.22854424 -7.13770930
v -21.85812593 -194.60412860 -8.19867011
v -20.45628428 -186.61010265 -8.33142549
v 30.13742715 -123.86884540 -35.83048657
v -3.21610202 -49.87276345 -19.46693286
v -6.14674995 -33.91034156 -14.67769500
v -3.93773848 -42.43121669 -19.18402873
v -15.42726532 -160.63754261 -10.16524248
v -16.00415260 -156.91460669 -3.32560227
v -17.00988226 -166.77780449 -8.59801006
v -21.98446728 -191.18472934 -5.09852031
v -23.03067781 -198.76563549 -7.64911948
v -5.07809268 -95.65902501 -22.48726040
v 2.74955761 -61.06982753 -28.33543718
v -6.47854153 -67.54852086 -6.04602089
v -14.96490184 -151.19619668 -4.85460693
v -18.11031811 -171.62083089 -6.96614804
v -6.36735000 -66.30458683 -10.10627206
v -16.31010696 -169.38842833 3.17077735
v -14.39106651 -181.01531267 6.21786248
v 21.59580961 -73.62811267 -35.99186987
v -5.63366339 -37.93051839 -7.68094230
v -5.89108141 -43.21549460 -9.89800412
v -5.67523483 -26.34230070 -19.21396516
v -3.96133494 -57.64333531 1.80529372
v -8.71445704 -91.47034585 -3.76337790
v -7.51234684 -80.17623425 -5.03865117
v -7.20058568 -77.01395452 -8.27696640
v -10.38963720 -129.12891805 -9.19814687
v -10.31986531 -133.69764388 -12.70012278
v 30.80458008 -107.80183226 -35.15482694
v -6.41287956 -61.54292822 -8.73684883
v -8.17312673 -99.14088994 -13.53599876
v -9.05995909 -106.62761331 -7.28347432
v -20.18541656 -182.54293501 -5.39084291
v -19.92270909 -182.77226388 -1.10877864
v -5.30310441 -41.43886268 -14.94609192
v -8.43835529 -89.20145780 -7.83205684
v -16.67137258 -161.37690842 -5.34967333
v -18.56563240 -175.88727176 -8.25034268
v -18.84318888 -175.31420290 -4.20257449
v -17.05821417 -182.57726729 4.04536398
v 16.19963534 -72.54996896 -35.72869301
v -2.05794023 -59.38495696 5.10954298
v -10.44405531 -124.82832372 -6.18928531
v -14.44760431 -160.69419682 4.51552821
v -18.92584376 -184.83781815 2.01111892
v -19.44966428 -179.08421159 -1.42138381
v -8.98382161 -113.74506354 -10.84596664
v -18.22642982 -171.56980932 -1.71308883
v -17.34616235 -179.25402522 3.32822138
v -19.67275888 -194.59533691 3.25299148
v -23.65136519 -201.04956627 -0.55045390
v -9.07816458 -96.04939818 -4.95143328
v -4.61136736 -52.88853869 -15.34259506
v 74.96014982 -70.17398626 -26.81794576
v 74.20021296 -49.04613271 -29.21880037
v 75.88198036 -44.46991161 -27.78772824
v 78.51983607 -44.12014037 -23.98176491
v 79.01756465 -39.74000737 -23.52299914
v 77.44938135 -40.97321257 -26.70418285
v 74.72406328 -53.77922207 -28.33831869
v 76.17808878 -66.64264202 -24.08086881
v 77.23408937 -47.59829491 -25.74479952
v 74.95112717 -73.38255644 -27.12896653
v 74.75392520 -96.44251317 -19.18720081
v 72.61212915 -93.98287535 -31.51435405
v 71.48859650 -82.62772113 -32.39562362
v 75.46334714 -87.98240870 -25.45687929
v 65.16245008 -79.68417555 -35.14766321
v 53.61184478 -126.92990899 -39.06554356
v 46.61682993 -122.49220908 -37.53808141
v 45.10440305 -137.57953048 -39.72518072
v 47.83868417 -176.52159929 -38.44777122
v 76.85440779 -209.39272642 -32.63728693
v 76.81396604 -201.20573044 -31.97349608
v 76.65862143 -195.47003508 -24.94035847
v 78.02578062 -208.66142213 -27.22675353
v 77.64697820 -206.50631189 -26.55289508
v 75.71743429 -187.96567619 -24.27458204
v 75.52650571 -187.03119457 -31.83835372
v 68.16847622 -143.61636341 -35.61988473
v 71.28496468 -147.61474729 -31.97601810
v 73.13518971 -142.87486672 -23.78638275
v 70.60393691 -131.14315271 -32.42507204
v 72.31405377 -121.20898068 -30.81694059
v 75.71488619 -92.13639796 -21.78236283
v 73.87886941 -99.29761291 -28.54059264
v 71.87142968 -98.53545576 -32.28742257
v 71.80611789 -88.91626447 -32.26096556
v 68.63826513 -79.59119231 -34.15162861
v 65.63001871 -104.23519462 -37.66623884
v 52.24474892 -119.21268702 -38.44387829
v 47.27635533 -127.44604051 -38.50840777
v 60.93909591 -145.35742998 -40.12122750
v 71.04820758 -193.86076927 -35.14459357
v 77.00397074 -196.94593549 -30.81781790
v 77.26261765 -205.22980392 -31.67004511
v 76.52838528 -199.74331558 -24.81448650
v 77.24425197 -193.52057576 -26.19559877
v 71.31125778 -143.92548800 -31.92227706
v 69.19930130 -147.75663614 -35.20235047
v 68.63436848 -135.54911315 -34.42307934
v 75.07359982 -100.19074380 -24.96039309
v 68.99618357 -96.88306600 -35.39483249
v 70.78553736 -102.52627730 -34.14537385
v 74.21194017 -85.84373444 -28.88574265
v 65.72153419 -106.79212958 -37.80878335
v 61.55113503 -121.31295353 -38.38139027
v 64.04760480 -142.83785224 -38.72444108
v 57.36275762 -148.72133732 -40.81736133
v 61.74476445 -161.46473587 -39.85005990
v 67.94904172 -182.13060498 -36.50925681
v 76.37723535 -191.67564809 -31.33819997
v 75.77463239 -191.30587578 -23.75588380
v 70.29072195 -140.14583826 -32.81082958
v 70.25068998 -120.86100131 -34.16292369
v 74.80570674 -95.39204091 -26.33020096
v 69.25770640 -92.37184376 -34.92688015
v 72.52841443 -184.63575840 -34.39597785
v 74.82779771 -198.91436398 -33.74191001
v 74.53060150 -90.28603882 -28.08942087
v 68.76854599 -187.74458766 -35.96891463
v 70.23124397 -199.32246208 -35.92756763
v 68.54817271 -160.72365642 -35.88287532
v 66.98177755 -82.99306780 -35.25217995
v 63.31266463 -81.50125295 -35.77047959
v 43.87091473 -173.47894609 -37.80661523
v 77.54699886 -211.29931509 -26.72162466
v 66.35031849 -146.80188894 -37.61220723
v 59.83686075 -132.40641356 -39.56266493
v 66.92660600 -139.63986933 -36.28404066
v 57.93074146 -164.40242529 -40.46833143
v 67.65909493 -178.08540165 -36.69982776
v 75.44439286 -203.31700146 -33.86620060
v 57.62580037 -117.57403612 -38.72493282
v 56.17839098 -122.47651070 -38.76635060
v 73.85710627 -189.92379308 -33.48304331
v 66.40298665 -201.06689632 -36.96108982
v 70.97575068 -180.19205332 -35.35502777
v 75.27920604 -206.32682741 -34.18837860
v 75.30128211 -194.35489178 -32.86558017
v 66.00435078 -77.24483311 -34.48219970
v 72.49747217 -115.41111767 -31.27251938
v 51.10898614 -123.45668674 -38.52648661
v 75.37576556 -97.12573141 -22.83063531
v 65.14435261 -158.94125402 -38.52195665
v 64.93454427 -163.81300986 -38.34836185
v 62.28174269 -156.67429566 -39.84266520
v 17.42093451 -106.70744628 0.06206832
v 13.60980514 -112.38282174 4.29456355
v 16.86107740 -103.15911472 1.87961536
v 78.27279717 39.21208531 -30.29775992
v 77.75627077 38.96566108 -36.74603626
v 74.67183471 28.83005701 -40.05974531
v 76.51764899 41.31232202 -28.29582430
v 76.78160071 43.04618761 -38.64333034
v 78.63747329 36.79595515 -33.22830796
v 77.50193030 30.52400425 -36.41157597
v 70.89939713 33.65848213 -43.51232201
v 74.51266795 37.68871725 -41.17481411
v 65.13109803 23.49879593 -44.23804209
v 77.48433948 34.60926935 -36.89549863
v 75.37098229 32.88192302 -39.89089653
v 3.15209897 -178.68414521 -35.57118401
v 4.63653542 -161.88474000 -35.25982052
v 1.19377032 -166.55971110 -34.21363235
v 7.27252895 -167.27371514 -35.78122333
v 8.19816254 -172.66733944 -35.91734916
v 3.39137646 -171.50688171 -35.33484042
v -11.04135625 18.96697097 -23.92548695
v -10.30794252 12.75602356 -23.47574197
v -8.98947008 0.04386792 -22.08857238
v -7.96000566 3.16101755 -24.58564937
v -10.40874049 9.22943931 -22.48350903
v -11.83686033 26.49470791 -23.02138321
v -11.33075450 12.89800182 -20.69401741
v -8.63035489 10.62575448 -25.34994669
v -11.00458205 22.85781875 -24.77076463
v -11.14005968 15.48965555 -22.65709825
v -9.72943660 -0.12566015 -18.32981780
v -5.42635517 2.81309593 -27.08360367
v -8.92012846 6.88983966 -24.21959862
v -6.30097883 7.31994025 -26.83906443
v -37.71684319 -255.93054295 -8.05404969
v -44.44865137 -270.15045285 -35.72973981
v -37.30509058 -250.71105361 -6.52389228
v -44.52871904 -268.86680722 -37.63718531
v -39.53654319 -252.36853957 -12.70139031
v -44.25408319 -272.23920822 -38.62222657
v -41.68788344 -256.94525242 -18.34319904
v -40.05462676 -255.92967868 -13.03127687
v -43.50196198 -261.93410158 -29.99913134
v -43.05431619 -259.21720266 -26.43593214
v -42.35559329 -259.15551186 -20.01240849
v -42.37115011 -257.54994154 -22.52915874
v -37.94714063 -248.44126403 -11.11616194
v -38.42913359 -252.63983011 -8.80021788
v -36.19522974 -249.56758320 -5.00514917
v -44.01703179 -273.09823036 -41.84358567
v -40.62264785 -253.72251868 -16.56111144
v -41.10966995 -254.30321693 -20.58380656
v -43.62652078 -262.11467385 -26.52126178
v -28.53919193 -263.15817237 -53.92945558
v -7.75773637 -310.64933538 -29.95380573
v -4.49078949 -316.58861041 -22.41887338
v -0.26896034 -323.28841090 -18.71374063
v -12.33142056 -312.62573600 -33.49544480
v -8.57060496 -301.14158988 -30.26583791
v -12.30309717 -294.79354620 -31.47417679
v -7.84263108 -307.75794387 -30.17530590
v -9.74071585 -313.49855661 -31.84144944
v -15.04412480 -310.81125140 -35.85582227
v -10.59950050 -302.64732242 -31.99141845
v -6.16215542 -308.41663480 -27.81970985
v -7.89213367 -313.56489658 -28.87224592
v -4.46657464 -308.29116702 -21.00633644
v -3.86248971 -308.54815245 -16.82002097
v -5.74289495 -313.98275495 -25.76646395
v -5.91680268 -311.43811345 -26.86317265
v -4.25440399 -307.09493160 -18.51972193
v -5.07394737 -309.23727155 -24.89300258
v 78.51067930 -241.28937721 -27.91770175
v 78.67004722 -246.88665569 -28.67387608
v 78.56865227 -251.95771456 -27.03464776
v 79.00256664 -250.20930171 -29.14088406
v 78.69676501 -255.44169545 -28.39841507
v 62.27252260 -296.41065001 -20.02240531
v 61.78626418 -298.96581173 -18.76025833
v 62.87629902 -293.86067390 -21.73633873
v 63.23843449 -299.33631420 -21.31924219
v 69.11993027 -313.60471249 -22.35876769
v 63.85917962 -292.77729988 -24.26709607
v 69.11990047 -285.41260958 -34.44872051
v 69.89374012 -276.09550953 -23.51482771
v 64.88352269 -290.01411796 -26.60767920
v 65.32475352 -293.05195808 -26.84499323
v 63.01611662 -284.26480293 -15.04985988
v 60.83246693 -289.25108910 -14.26664833
v 73.62855226 -270.79048753 -29.55366857
v 74.92611557 -266.23237133 -23.18994328
v 75.44464618 -266.73477888 -31.21882491
v 68.66423786 -281.80247545 -35.48216075
v 71.69959694 -274.32978153 -27.77178958
v 67.10862368 -281.08796477 -20.99422365
v 65.25883824 -285.88965535 -17.38232747
v 63.84819746 -282.05156326 -15.48636518
v 63.06152046 -286.66725755 -15.17932024
v 74.97666031 -268.59661937 -27.33261697
v 73.13372940 -269.77214217 -33.66034850
v 72.58112729 -268.50336790 -35.40595993
v 70.80958039 -274.98000860 -31.86515719
v 69.72183287 -277.96387672 -31.90505132
v 70.05106658 -276.10728145 -34.70119089
v 63.99884075 -291.59110785 -37.87349910
v 68.21259111 -293.31830144 -36.39088944
v 68.81663948 -281.54715896 -31.97325766
v 64.86536562 -283.33726525 -16.24427363
v 71.05430961 -272.65036106 -34.93968770
v 69.96334344 -276.87355876 -29.23167311
v 67.08332896 -285.11962295 -30.28789163
v 65.70041925 -286.75028682 -27.59693749
v 72.23785669 -272.34610915 -31.88936040
v 67.49532372 -287.43693233 -36.59985587
v 67.07990915 -281.39656782 -24.99572746
v 68.53025407 -279.64878082 -28.61483768
v 69.38768923 -259.46289301 -37.54825518
v 71.47894055 -261.57495379 -37.06324473
v 68.33281368 -262.25093007 -38.01926598
v 72.85606861 -259.35962796 -36.26390547
v 71.03112340 -257.40563869 -36.77514195
v 68.49669665 -265.09237289 -38.00921142
v 3.48540116 -46.82163894 -27.69397758
v 22.87253737 -46.76384106 -33.77706558
v 20.18818818 -61.19329855 -34.94067490
v 41.07858241 -30.74845299 -30.25093302
v 21.34695277 -31.52083606 -33.66995230
v 43.48722100 -36.68839112 -29.50056642
v 25.58045089 -33.01437199 -33.55336189
v 17.02478901 -35.02849117 -33.01164880
v 16.55571721 -41.09733552 -33.05416182
v 2.34772498 -41.95810854 -26.81847848
v 14.79927823 -61.94539368 -34.28086638
v 21.18613571 -36.72903776 -33.56093541
v 25.17295070 -57.73772299 -34.36393291
v 45.83289847 -46.61221802 -29.28747423
v 18.34377274 -47.09340259 -33.64612535
v 25.62409826 -38.32652792 -33.36812183
v 41.33198038 -48.62221703 -29.74399365
v 4.87572607 -38.43417391 -28.29741500
v 20.46876960 -56.27560243 -34.50129926
v 26.11465193 -43.52364689 -33.29690173
v 21.66000009 -42.13685170 -33.60312805
v 70.36780566 128.51896882 -44.13064197
v 62.87331134 116.59245938 -53.17035317
v 65.10093063 101.83231533 -51.79020017
v 67.36852974 125.54006279 -49.12154004
v 60.42768434 123.96819144 -54.19654772
v 68.91133636 117.52515286 -49.08091202
v 64.08735365 106.08974099 -51.83587223
v 66.72005355 90.90901166 -51.56353861
v 66.62995368 115.58673531 -51.08829960
v 64.05383348 126.58359110 -51.53001472
v 69.66502219 126.32139027 -46.15427554
v 68.92173737 121.94590271 -48.18181694
v 66.53141230 119.29524690 -51.01667345
v 60.39563939 120.00558525 -54.33877558
v 71.16067410 145.19445598 -42.36745089
v 73.30097258 154.03144062 -31.50004148
v 71.65835798 147.38427103 -42.14388132
v 67.17419624 141.53863490 -46.24721408
v 72.60417193 148.77355099 -41.07522964
v 69.74352151 142.44054258 -43.71129349
v 72.52671570 147.29279280 -40.42648524
v 71.54341042 144.05544102 -40.15084729
v 20.03876306 110.12940109 -36.68026999
v 23.37900177 102.88780183 -43.67278516
v 70.64954937 172.27959633 -43.27167198
v 72.69337028 167.92464256 -42.36817360
v 77.47020572 183.28316510 -40.98538309
v 74.11688566 176.60848796 -42.74482653
v 73.26166332 171.76571488 -42.67873242
v 69.35557723 172.18062282 -43.31421852
v 71.26947492 166.00146890 -42.43133962
v 73.21167737 179.66841161 -43.10185835
v 75.65737516 179.77096140 -41.93366319
v 71.42249495 175.96364021 -43.76690462
v 69.41626221 173.86804521 -43.63132268
v 70.99163532 168.29191148 -42.83538088
v 73.05708528 165.76685011 -41.84802622
v 73.64744693 206.78475499 -51.43873766
v 72.88966328 208.39884877 -53.21455002
v 61.50796637 197.59756327 -46.32879049
v 67.95840710 199.38461483 -53.60248685
v 69.24548000 201.46928728 -53.69744822
v 71.25452906 208.04443955 -54.07067388
v 63.60321492 199.59655404 -47.35235125
v 62.76855618 196.99445367 -49.38660562
v 67.70715863 203.02993059 -52.19656602
v 66.30279124 199.30200279 -53.32026631
v 62.80360371 195.94220817 -51.96613073
v 64.00914490 196.07904553 -52.83591524
v 66.57435000 203.01993191 -49.58675429
v 68.03449988 201.60925388 -53.73557284
v 64.35413659 197.76225090 -52.30662972
v 65.11160731 201.73420012 -47.92252928
v 74.53554869 206.31797612 -49.52904209
v 61.11405790 194.34796274 -51.67448893
v 64.74923342 195.04532218 -53.20501328
v 30.80429882 216.33356810 -38.57208416
v 24.27870221 216.55927598 -43.03476959
v 33.38226676 207.94329047 -39.14540261
v 37.29951382 204.51170206 -36.69892624
v 38.07549924 199.44906235 -38.88935596
v 32.82029182 214.20153975 -35.72987393
v 33.59423950 211.80766821 -35.90047359
v 31.92092106 207.70609379 -40.40606692
v 31.26664087 212.64350414 -39.50822353
v 38.29415888 202.35168934 -37.54172102
v 40.59557617 196.99598849 -39.24829513
v 32.50732273 210.69565415 -38.05992007
v 41.34878144 194.42220032 -39.87425193
v 42.52221808 193.20420921 -40.01745954
v -17.81092584 124.11064655 -30.78555502
v -15.71523212 121.98983878 -30.01653217
v -16.44245163 116.39007181 -28.91305462
v -12.63265405 111.42648011 -28.02484483
v -13.54833692 106.41405731 -28.23983878
v -14.83440865 101.71861947 -29.52560037
v -14.88960069 99.29879755 -30.02676368
v -12.85048947 126.68354809 -33.39697048
v -18.66309904 131.55224919 -32.44252130
v -15.37019387 124.86467510 -31.00600466
v -17.67178252 127.18610466 -31.47343174
v -15.06329328 113.23699355 -28.21517177
v -15.06769285 111.29695177 -27.48395875
v -14.71499540 103.93408686 -28.78794074
v -15.72869159 119.05933917 -29.37872335
v -15.10130148 127.95586884 -33.10713544
v -14.27544374 109.43691432 -27.43726596
v -12.22090982 113.69565874 -28.62078883
v -13.12056649 104.45839912 -29.41264771
v -13.18228710 102.78618336 -30.13190813
v -14.52467684 126.37656927 -32.21576661
v -11.79077756 109.17074978 -28.46706659
v -12.57607248 147.66934514 -42.34110937
v -11.28366403 140.81953466 -39.92412612
v -8.83287750 136.41256094 -37.73676604
v -11.88869588 134.90188122 -39.35067728
v -7.07991747 131.47644699 -37.43273765
v -8.14558286 133.59880447 -37.79264539
v -10.62851213 147.87486196 -40.59501365
v -11.04512624 143.15724373 -40.17988592
v -9.84543003 141.30440354 -38.37037832
v -12.27880735 139.48212564 -40.61463848
v -10.67580841 134.98058915 -39.34755921
v -10.24873275 145.68696916 -39.44951668
v -10.57205629 138.40362430 -38.91617805
v -6.78793434 129.43652272 -36.91014275
v -9.59462859 143.53211224 -38.42651099
v -11.31324004 196.78230584 -43.17555204
v -10.68671048 209.50968564 -43.32418740
v -13.48056085 205.63776791 -44.65064406
v -17.98385009 196.57473266 -44.25798729
v -20.97184956 192.69412756 -45.12023553
v -20.77691816 188.99723887 -45.83177716
v -23.24449457 188.15666437 -40.87583348
v -22.68052474 179.30266261 -38.96261007
v -16.52195118 174.67904091 -47.16376960
v -15.26175905 167.78051853 -46.14525288
v -13.07227463 160.47109663 -44.36085001
v -16.18946716 158.87284279 -44.40975934
v -12.52775081 156.84393048 -43.63103583
v -20.98204941 184.13175642 -44.97139901
v -9.26455576 186.38196588 -42.99230129
v -14.58713878 175.64935982 -47.11965844
v -16.18731022 157.13632107 -44.12649944
v -15.71627147 161.19346023 -45.00975832
v -19.17292736 192.10582972 -46.03818059
v -14.75271210 172.71900177 -46.80687189
v -14.71523661 157.85662830 -44.53483596
v -16.61494933 151.77990496 -43.01115125
v -11.41939592 204.95611429 -43.29418018
v -14.94459994 170.06772757 -46.46494985
v -12.45872024 207.52421021 -44.20416802
v -23.96281436 187.41410971 -39.01247308
v -12.43401039 153.93853188 -43.31129044
v -13.77973240 155.18529713 -43.96639764
v -7.85939302 188.55094910 -41.36329144
v -13.16966675 170.83334923 -45.60755938
v -22.03818224 175.84742606 -38.97136450
v -8.57932679 190.56040049 -41.65690020
v -8.99469759 192.10484624 -41.40072688
v -11.29716914 155.17795086 -41.75134748
v -14.12972622 196.63494825 -45.08820549
v -15.30200522 196.26708329 -45.15312985
v -14.57630564 195.06737590 -45.35917565
v -3.34456889 227.16160119 -47.07668349
v -18.17086525 226.34480894 -41.94754735
v -25.37504025 226.69664025 -40.79988226
v -27.97591127 225.99330544 -40.67941010
v -11.43734623 218.14113855 -42.82321408
v -14.03236482 222.41535783 -43.59086230
v -12.49066181 220.59835494 -43.06989536
v -17.10886322 218.39039028 -44.19247806
v -38.86998445 231.90383613 -33.89148787
v -36.89918295 228.13071311 -34.26956758
v -36.43309698 228.83416712 -27.16205828
v -35.21523625 223.39104116 -36.36949509
v -37.80010343 230.49733043 -34.66503322
v -37.32338920 226.86557472 -32.46612474
v -33.92557800 222.55483270 -37.91139647
v -46.88354582 243.50090325 -23.55605550
v -43.80865023 237.81575263 -30.82926944
v -43.88042167 238.13730478 -28.39195356
v -38.89543563 259.69249010 0.41911475
v -40.15521333 262.36134768 -2.03548418
v -45.21373659 263.03085685 -6.88030431
v -45.04881054 267.97226071 -15.43325186
v -41.81275144 264.24962282 -5.19840745
v -47.03445733 264.87833261 -10.87252423
v -46.00908235 261.46396995 -7.00880820
v -44.22079772 267.36897230 -11.71053853
v -27.38488838 262.08299398 4.67386236
v -29.25106138 264.34230804 1.88664068
v -27.66586281 265.26111364 0.91321842
v -31.06993064 263.22090626 2.47573759
v -26.74097195 263.87524605 2.98275542
v -46.56478018 262.59893179 -8.09683930
v -46.86146230 267.06627011 -15.74734040
v -47.60624096 265.42708278 -12.80862372
v -41.97072610 268.43613386 -12.40531541
v -43.10460389 268.70462298 -15.49647842
v -28.93469669 263.04095984 3.36831389
v -46.04044184 264.02807236 -8.74030218
v -45.64344510 267.39847660 -13.76568154
v -46.24480009 266.50536060 -12.13588938
v -43.61116514 263.27410340 -5.57015091
v -47.13679850 266.50771499 -13.89415935
v -44.02178153 268.04131269 -13.74677755
v -45.02758011 265.83445072 -9.82631557
v -33.01620111 263.12249899 1.66923797
v 23.60035852 233.50402713 -47.64078930
v 22.63170853 235.03440619 -48.52687567
v 18.83890480 242.43935943 -49.25836250
v 18.88781413 242.45761335 -44.65545341
v 21.65584266 241.20369554 -46.11745477
v 26.75402723 228.73216867 -42.37835482
v 27.86013670 223.80477190 -40.64108431
v 20.79851553 238.27536404 -40.06471112
v 16.73017442 243.16312373 -42.86140203
v 20.94381675 232.30321705 -48.53920266
v 21.96947299 233.69464278 -48.66550118
v 20.90212144 241.97195470 -47.43463919
v 23.19141291 235.35467684 -41.32837057
v 19.57349107 240.04293978 -40.49921036
v 16.99325256 244.05695498 -41.97144508
v 21.09864727 235.48717797 -49.37486351
v 21.97114378 238.16090822 -49.01992530
v 15.93367755 244.06680465 -48.55557159
v 24.88935925 232.49439895 -41.92845523
v 20.23960091 239.76787925 -41.75723717
v 22.37122320 236.70014739 -48.85458574
v 15.24264552 248.03854525 -42.62876883
v 15.63907228 245.97336352 -43.07719320
v 28.37633900 221.52587771 -40.53392261
v 17.70943217 242.62566864 -41.57492518
v 18.13565940 241.44217372 -41.68547690
v 17.33939722 242.66418815 -43.73911768
v 21.06375992 238.98026347 -49.38030615
v 15.47471993 244.69855428 -47.05514386
v 19.98250745 242.30171740 -46.23359442
v 20.88140883 241.34567380 -44.73600537
v 19.76656169 242.36962199 -48.45702276
v 18.20187457 243.06869507 -48.40556160
v 20.62427998 239.00680244 -39.80023414
v 19.71672848 236.37896776 -50.01173913
v 21.04903013 237.61712015 -40.30647874
v 16.34640992 246.59417570 -42.00397432
v 21.93256468 240.07606506 -44.68022659
v 24.19649623 235.23366451 -43.26272383
v 18.63737218 241.08126760 -42.19597951
v 15.71270451 243.95315349 -44.52946410
v 18.96410249 237.56930232 -50.16109347
v 19.53932270 239.11507428 -49.89061505
v 18.50721240 241.06043577 -49.83127117
v 19.50518973 242.94260144 -47.61793092
v 17.15639979 242.62480438 -49.42515492
v 22.09317684 236.52255535 -40.09373114
v 21.51317336 240.02602696 -43.61969978
v 20.29850334 240.76142907 -43.16318408
v 15.31444490 244.74547803 -43.95360500
v 19.77058873 241.59583449 -49.09612983
v 21.27319574 239.36189711 -42.36543179
v 25.81081353 231.07802868 -42.48729348
v -23.72697927 258.27702880 -28.09715085
v -20.21570317 258.00773501 -25.81911720
v -21.32811956 257.52514601 -27.57002227
v -20.42579837 261.93016768 -20.91473527
v -22.36079052 261.27865911 -23.41290005
v -21.79494686 259.79766250 -25.45242012
v -3.90192703 241.88233912 -45.52268237
v 2.99585680 247.44220078 -44.06251386
v -0.30652856 246.47293985 -41.71928391
v -11.24776807 241.01038277 -42.28223115
v -17.32887514 241.38198793 -40.07829726
v -17.01739244 240.57853222 -40.92259705
v -13.06907646 236.17689312 -44.11498085
v -4.65696119 242.59960651 -43.45018417
v -0.34662866 244.63695288 -45.17519102
v -15.60306922 241.40946567 -40.80388695
v 0.90603164 246.06364965 -43.82036254
v -1.37822982 245.39685249 -42.93778166
v -17.21910760 239.31427300 -41.28307849
v 2.03222083 245.63729763 -45.85780576
v -15.79404995 240.00447989 -41.81511700
v -7.54453242 241.72033370 -42.49507561
v -9.73080378 241.31320417 -41.89962521
v -14.41684831 237.34728992 -43.29473525
v -2.53210473 243.80515516 -44.37381029
v -2.77311495 244.52468753 -42.44938493
v -6.65180990 242.87779629 -41.06337205
v -1.49503967 242.91199446 -46.11281306
v 8.94491374 254.37310338 -40.09976983
v 8.27556755 256.98396564 -35.70062667
v 3.00652906 254.38258052 -23.38695340
v 15.47742169 259.49129462 -21.62738703
v 18.49620044 259.36529040 -21.00369334
v 13.27062212 253.98766994 -17.78190397
v -0.83809724 253.97598743 -21.28697187
v 6.04522182 256.34709001 -32.11260214
v 9.50393360 255.74892759 -38.97722811
v 5.90757374 255.94732165 -21.94151282
v 9.47016105 254.82293963 -19.74789798
v 3.50656686 254.36502695 -21.41672373
v 14.56415188 259.71862674 -22.55824022
v 16.77055843 259.36791301 -21.15322649
v 2.49714684 253.77705693 -26.66753158
v 5.99088660 254.69416380 -20.76610550
v 11.38135418 254.66522574 -18.96635443
v 2.11371365 253.69471312 -22.40520343
v 17.28216931 258.81779194 -20.21507919
v 2.73039611 254.15119529 -25.16163327
v 0.77148667 253.54748964 -22.43860811
v 5.03217336 255.25343418 -31.32783994
v 5.10512572 255.99843264 -29.72809784
v 8.44982918 256.12491369 -37.60596737
v 15.50764218 258.74197483 -20.53690329
v 33.39920938 250.77071786 -40.91222584
v 36.67101264 252.91246176 -40.63831642
v 34.35538337 252.79697776 -41.40220210
v 48.08803275 237.46003211 -34.43542495
v 51.65762454 239.01090026 -36.53194010
v 51.96670815 253.61025333 -38.89175877
v 56.09800294 247.76501954 -39.63002935
v 49.25037175 237.12350428 -35.17172113
v 54.75046113 248.48480523 -38.58182207
v 50.80177635 237.38609254 -36.36466339
v 54.27010730 247.27937579 -37.85724193
v 55.17300963 247.27518857 -38.64510730
v -1.84511207 249.51077998 7.84233585
v -5.70895802 252.67216563 10.03544591
v -6.32550428 253.78113985 9.24311206
v -10.92485525 255.05724549 10.51416248
v -1.50075974 246.98080122 8.31841398
v -3.10645020 243.64948273 7.98555091
v -13.58792465 254.88004088 10.81191190
v -8.40963610 254.73371148 10.04090533
v -1.27696258 245.03740668 8.29357188
v -0.47530310 245.71417272 7.61697767
v -13.26996181 262.24124432 2.72596092
v -9.13343020 258.71801376 2.34589749
v -7.54985632 260.12107730 -0.19853469
v -12.13486772 261.12166047 2.48121121
v -12.63064891 262.37723231 1.49821735
v -9.71931219 259.54055786 1.57094060
v -7.58493319 259.30377841 0.80736564
v -4.30981489 260.33830643 -3.05926707
v -5.97914029 261.14252210 -2.38962541
v -12.53749244 260.82563400 4.48145671
v -9.50970128 257.73644447 5.19668264
v -10.35049930 261.74634695 -0.65840833
v -8.63725133 259.26300883 1.20748172
v -7.63867842 258.39537382 2.16369005
v -14.21514712 261.31305099 4.68201470
v -8.65239650 257.64057040 3.73690063
v -15.81380889 262.86223531 3.12982267
v 10.45521535 242.72428453 1.01863383
v 11.75660361 234.42547023 -3.25825927
v 13.64275627 241.48306251 -1.72259496
v 17.98157394 239.60803449 -6.77683624
v 13.30758352 233.42470825 -5.76986745
v 15.20737540 240.33097923 -3.54878651
v 10.05731616 246.64717913 0.52296952
v 16.44766517 240.53761363 -5.12011163
v 12.87241839 236.13913357 -3.34346155
v 15.81380144 239.93264139 -4.43447102
v 14.97345418 239.22081292 -3.66412965
v 25.13026632 240.00832438 -15.08491952
v 21.74597979 238.93237114 -11.87602617
v 23.56423624 240.70100486 -15.00590052
v 21.33575827 242.10193753 -14.11920879
v 51.38832331 250.23347139 -12.79749162
v 51.08468235 252.40406394 -13.48347776
v 29.58840877 262.84062862 -36.80781275
v 32.59791434 263.70283961 -37.28696331
v 40.29062018 266.71218872 -36.70030087
v 53.18530276 267.84819365 -40.73392972
v 48.68570715 266.15628600 -41.30071402
v 43.97406802 266.12660289 -38.65385801
v 48.90835285 261.18734479 -39.66696933
v 67.83497334 264.78022337 -46.39465734
v 73.84395599 262.09208369 -49.89413917
v 78.15305889 256.23756647 -54.13502455
v 77.58200169 253.37004662 -54.08666283
v 76.26820356 251.36646628 -52.54220217
v 83.94238353 249.54834580 -57.25997686
v 83.48666131 246.35852873 -58.03188309
v 85.18241346 251.89048052 -55.75311184
v 78.66843045 259.57518816 -51.42096058
v 74.90046322 262.36101985 -48.62985387
v 48.18511754 268.17882061 -37.07319126
v 45.66140473 267.89489388 -36.43126413
v 32.65825287 263.84061575 -35.90795025
v 39.90662098 266.33775234 -37.62142360
v 55.09100854 265.80175757 -44.24976557
v 50.85734278 264.14507627 -42.73176938
v 45.85260898 265.51070809 -39.21729699
v 60.48333645 266.86906815 -43.76328364
v 62.64121085 265.00970125 -47.06965014
v 70.27440518 263.80315423 -45.62729970
v 66.79531932 264.17472959 -48.16728085
v 86.15530282 255.87293506 -50.14314502
v 80.96925169 254.45067883 -55.09294942
v 85.06739885 248.92531335 -57.39743263
v 82.88029581 248.32808971 -57.47272447
v 86.22377366 250.68494678 -55.91332167
v 86.51378751 252.10881233 -54.86823246
v 91.17947519 251.66791677 -47.54058272
v 77.00719684 260.95259190 -50.35062134
v 72.94074446 262.94371486 -48.41444641
v 45.97328603 268.04426312 -38.00761327
v 56.82193115 264.36242461 -45.85928470
v 50.90117455 265.99496603 -42.33986884
v 49.85645786 262.60638237 -40.96980765
v 64.34535235 264.07217979 -48.28115553
v 62.73023784 263.94027472 -48.08194935
v 87.71295846 254.36174870 -50.55080727
v 84.10716057 253.08865309 -55.55834621
v 80.70111275 256.73845410 -53.73774469
v 85.14079452 250.26473403 -56.76102638
v 86.54850721 253.31705809 -53.59361693
v 76.65412128 259.80287790 -51.85798183
v 54.33315039 268.05540919 -39.38325867
v 57.42534995 265.77311754 -45.13206333
v 54.61618677 264.27248120 -44.86394301
v 64.56013769 265.01044631 -47.11276293
v 60.96014008 264.50359821 -47.26449400
v 48.65129292 267.89063215 -39.25818950
v 58.90743062 264.72243667 -46.45231366
v 36.18688136 264.78713751 -36.51901707
v 46.36196792 262.64661551 -38.85277361
v 31.01845272 263.04441690 -37.81511635
v 42.49704629 267.43102074 -36.99201718
v 42.89901629 264.81530070 -38.85794058
v 77.47599483 251.26728415 -53.44705656
v 84.20491219 247.92799354 -57.70026147
v 34.46996212 264.26476240 -37.17231750
v 51.96574703 261.83375716 -42.80786589
v 44.97570917 266.96866751 -39.09656033
v 59.36428532 267.26421714 -42.51473770
v 69.00959462 264.08946514 -47.57004604
v 82.54634589 250.14069676 -56.97317421
v 78.85240018 260.44777036 -49.99918118
v 75.45149326 261.73487306 -49.84297603
v 72.15426117 263.31564784 -46.35066167
v 70.74899971 263.49475980 -48.45111072
v 69.17773932 263.34241033 -48.95187542
v 68.62994283 264.61008191 -44.60792616
v 44.30767149 267.84563065 -37.25185245
v 48.02862182 264.76606727 -40.26963562
v 83.64431560 251.51669979 -56.49210513
v 91.60725027 251.58163905 -44.30804402
v 73.21575284 261.19875908 -50.94994605
v 52.76490748 265.27452469 -43.63596812
v 51.10250786 267.77461171 -40.44038057
v 58.55721235 263.60419393 -46.86664790
v 47.92107269 262.84852624 -39.46563601
v 46.65574804 264.02333379 -39.17965293
v 33.32907706 263.59903812 -38.30284625
v 46.43030837 266.89645648 -39.81563821
v 46.20744288 267.56012440 -39.24974799
v 59.11167711 267.39799976 -41.10287502
v 80.61403036 259.22045112 -50.76971650
v 82.60847628 257.20730424 -52.14188620
v 75.11127740 261.04527712 -50.88887736
v 74.38962907 259.90068913 -51.86299235
v 65.73674828 265.30578732 -46.28935456
v 84.50568467 256.84115291 -50.79380050
v 87.38918602 253.49351764 -52.30973288
v 86.36333048 256.30384684 -45.20773515
v 85.04691720 257.16188550 -49.14969206
v 52.76558548 266.90098643 -42.30058566
v 49.93960261 267.14220643 -41.10440984
v 80.27776331 258.33758712 -52.33037844
v 78.44184339 258.26382637 -52.84228921
v 82.77358115 253.26013565 -55.74381724
v 47.80873284 267.28376746 -40.22810236
v 76.10530406 258.34551454 -52.88292468
v 53.53198946 261.30396128 -43.93021762
v 47.71148041 265.01446962 -29.42070179
v 45.39245740 265.47273993 -20.90991661
v 35.51404178 260.74564457 -22.12787792
v 41.81480035 262.35833764 -27.25398540
v 40.07725045 262.67489791 -28.41251530
v 46.82449624 264.26103711 -28.56952138
v 48.70263487 265.76650143 -25.89029260
v 44.82272267 263.39986920 -26.17795952
v 37.10852563 261.18111610 -22.31133357
v 37.93378174 261.98306680 -19.42492090
v 47.71196097 266.03266597 -21.40294202
v 38.30968216 262.09107041 -20.91513202
v 49.33768883 266.27776027 -21.33700810
v 46.51272669 265.01604915 -19.74210702
v 44.89235952 265.11621475 -21.70747146
v 43.28268394 264.62963223 -20.93494684
v 43.04410145 263.92823458 -19.30771954
v 39.39978406 262.80683279 -19.50172894
v 50.28326809 265.89766145 -20.31542175
v 48.47818613 265.63224196 -20.22490092
v 43.00955683 263.99368048 -21.76141366
v 41.95109755 263.18076253 -22.32881822
v 48.74344915 265.42326808 -27.22384036
v 47.64828831 264.69412446 -27.87780575
v 44.63374615 264.69165087 -19.51594651
v 43.72612387 264.67072964 -20.08545399
v 42.35735536 264.20074701 -20.03677376
v 15.61918762 249.67496097 -17.38059334
v 19.01432313 253.83403897 -18.14208366
v 20.09970881 254.70885634 -18.60488765
v 22.31264673 253.80444527 -20.17690428
v 26.65908635 252.01559067 -20.95645666
v 28.72437052 250.84555149 -20.78418247
v 14.45294544 250.78502297 -15.83351381
v 25.48016980 250.64104795 -20.75550333
v 27.34144591 250.57464838 -20.83824947
v 16.75121859 250.39595366 -18.26501451
v 23.59830029 251.25491619 -20.60083486
v 14.49918281 250.11971593 -15.92046954
v 15.20289015 249.97067451 -16.84548147
v 16.33933745 250.53307414 -17.96551980
v 17.35609770 250.25317073 -18.62272993
v 15.32387268 250.42152405 -16.61479846
v 19.63963546 249.20412898 -19.28666607
v 18.58606935 249.83064830 -19.05409992
v 20.97593993 254.43080068 -19.45324987
v 23.53888191 252.99075246 -20.61764896
v 30.34747951 262.66807318 -34.32733193
v 34.71638262 264.28183913 -35.07570550
v 31.09464608 263.24748993 -35.40086001
v 12.96647079 169.45916414 -6.32321509
v 15.12004342 168.17548871 -6.49577472
v 13.00520264 172.00808227 -7.24620698
v -0.94046083 207.38591254 -11.81015093
v -6.23054244 200.38095117 -12.60222215
v -1.14751514 207.81201124 -11.93635911
v -0.54670317 203.31682265 -11.35845762
v -1.24864653 208.01217854 -11.59901731
v -0.90492197 201.73247159 -11.73257641
v -1.92479882 202.54054666 -12.11885735
v 14.01786506 185.07671356 -10.92636492
v 21.53164893 190.26282430 -11.68861799
v 21.56159468 188.14446032 -11.77046355
v 20.14632151 187.74464726 -11.67865377
v 21.65286243 192.23579764 -11.14179194
v 25.69166385 191.13869965 -11.71474624
v 10.52250713 196.70028985 -37.17357293
v 33.18560496 209.09401774 -11.77777443
v 16.84229076 203.42117548 -9.99555457
v 35.67276895 230.36937416 -13.10370024
v 37.58720681 229.25405204 -13.04569468
v 36.94732487 228.28154266 -13.12242541
v 36.29500791 232.45333135 -12.65528984
v 36.99739650 228.85015607 -13.17248493
v 37.87475079 228.32061350 -13.09893560
v 30.90726398 226.66604817 -10.11611149
v 57.99162760 217.63499081 -15.67134447
v 58.09038877 220.08921206 -14.51501343
v 51.21097714 220.14246881 -13.66812550
v 57.65027553 218.90674531 -14.72481992
v 58.10897425 222.01760113 -14.50397726
v 59.22506005 218.32829714 -15.58657922
v 60.77484414 217.80686080 -16.50852896
v 62.06877157 218.57994795 -16.53147489
v 52.34854296 219.75296736 -13.89220078
v 53.47853526 220.98556161 -14.01881874
v 52.30768397 221.31869197 -13.93476408
v 58.62423778 221.09632194 -14.58257716
v 73.97768646 221.94041312 -17.33911224
v 73.19770753 223.73430431 -16.71694405
v 75.38399100 221.17114067 -18.14764738
v 78.45401019 231.36834800 -14.35852051
v 81.90505952 230.00457883 -15.51117469
v 82.21320808 228.82564366 -16.57720655
v 80.80408722 226.46249831 -18.19714345
v 81.77439868 227.47816145 -17.53359474
v 83.10189843 228.12291980 -17.57293381
v 72.78115302 217.76518226 -19.47100274
v 73.11707735 215.94984829 -20.02761699
v 68.60318035 241.87220633 -11.43599302
v 65.16013294 241.46318436 -9.67221800
v 67.60987639 245.28108537 -8.78638215
v 65.22841752 250.16584992 -9.74919740
v 69.26589459 247.96487391 -8.56743846
v 71.98015600 239.38362300 -10.98300144
v 67.53952801 242.42328107 -10.83246525
v 63.79483640 239.52177167 -10.11305582
v 72.20742106 240.07892609 -10.40428411
v 69.28257644 249.83158708 -8.70501809
v 66.37207419 242.47999489 -10.09391528
v 67.42627174 243.51200461 -9.95722413
v 50.30769855 -137.12133467 -11.81891188
v 82.90326595 207.72758126 -25.83604492
v 15.25381487 242.21515656 -3.61515861
v -15.31610545 141.17519557 -40.19104689
v 34.27330405 69.85617429 -41.11266509
v 23.53611961 171.20993137 -9.97006614
v 84.04004574 244.79883909 -58.20977315
v -24.96969886 -266.47007465 -7.63870263
v -40.88756442 259.97486711 -1.37338275
v -49.16169867 265.09433985 -22.60619216
v 19.15390603 132.23697245 -33.58439356
v -6.14477275 261.47317886 -4.06554947
v 0.86260372 225.56759417 -47.76061699
v 68.38379800 240.38721621 -12.23772019
v 78.85245979 -253.89453769 -29.58226018
v 47.46792093 233.62836242 -12.01645378
v -9.97150037 169.82574761 -42.89261252
v 48.98287356 200.78800619 -36.37200221
v -11.39467210 -299.07917976 -31.89113736
v 73.11169803 -214.77648616 -24.00413156
v 48.65296558 207.10162818 -15.06030746
v 49.41607267 266.54514670 -22.94176072
v 23.25581759 122.45237082 -34.84504670
v -14.88026232 179.06528711 -47.43493348
v 33.22661668 258.76855850 -19.54711229
v 72.53928483 -138.37628067 -24.03230406
v 61.94054335 -285.47325730 -14.64980002
v -31.10438958 237.88987100 -39.09762576
v 20.71526460 164.17717934 -6.78386074
v 71.22872770 -316.48799777 -30.70531227
v 5.41637558 254.56535816 -33.98190066
v 1.28420221 220.92531621 -8.92039016
v 13.56065925 221.25719488 -7.68074812
v 70.84286213 -304.78820205 -34.26698595
v -43.61844808 -275.11787415 -37.30699793
v -2.12872378 252.64930725 -29.24105339
v -8.31384677 64.51134384 -11.24113426
v 50.80408230 129.44436073 -26.94956958
v -42.12281480 237.07307875 -27.15967782
v 42.93138161 242.83267558 -14.52044770
v -42.57677495 238.95666003 -35.22626683
v -12.03162689 133.31635296 -38.65454718
v -48.44648018 261.19461656 -10.13317239
v 42.42609814 -325.61877370 -10.69636736
v 20.02833225 -219.40188110 -38.84503245
v 48.27847332 -50.76565221 -6.09663920
v 63.81268054 222.47961164 -16.42411947
v 70.51350176 -301.62718892 -31.01163171
v -7.20059732 29.43601832 -30.16887605
v 16.60529897 54.88515273 -35.29899567
v 83.83675665 224.94232655 -21.19256370
v 31.88838065 84.37137306 -46.95198312
v -13.06831744 98.46273810 -31.59848601
v -1.67303125 210.43546498 -10.77857148
v 76.22499019 231.71348870 -15.12093190
v 91.85867012 251.59543753 -38.99763152
v 32.42371976 236.66428030 -14.50263616
v -20.43550089 260.33347845 7.12216925
v 24.03029054 125.31492114 -34.85681489
v 50.49260706 171.29427195 -19.10304651
v -35.77147424 265.35388827 -27.88656205
v -6.54258486 -211.81578934 0.42310875
v 13.86602968 230.52342236 -7.25501776
v 60.59820578 -231.12137616 -37.24420071
v 66.05347246 208.34185183 -46.79536819
v 50.66813901 246.50353193 -36.44000366
v -2.04102066 251.64312124 -33.79745409
v 23.10208790 214.71922100 -42.29439422
v 19.60937120 260.29127836 -23.81571569
v 75.87382942 -212.13857830 -25.20911768
v 31.64680302 181.86299503 -12.98603229
v 21.05759829 11.21980697 1.30042795
v 13.21911998 250.42751431 -15.35614673
v 39.22508284 -105.88359833 -10.25458705
v 77.60854065 -223.71894121 -27.92569995
v 79.36450839 193.52057576 -26.82933956
v -38.10010850 229.73096371 -30.07498756
v 71.95547223 -39.79066387 -11.08643599
v 24.70190637 121.11717463 -7.30797974
v 13.86958640 244.45860088 -3.80588206
v 12.51858100 115.94055593 -4.97561600
v -34.56003591 -268.42042804 -24.69874173
v 82.06639439 195.62822580 -29.16955948
v -5.15765930 -198.39935005 -34.59511697
v 45.93664035 191.49355590 -40.51433876
v 13.57963402 244.58101392 -5.98410517
v -16.94611460 143.93104613 -39.31308538
v -4.93926555 260.81344485 -5.60420798
v 62.56941706 228.39984298 -16.53254032
v 39.77017850 202.62762904 -13.16885557
v 59.28836018 -326.92080736 -32.95819461
v -33.02620351 268.35301518 -20.54316178
v 32.13356808 171.59363627 -12.72174157
v 57.09834769 57.85553157 -24.94045533
v 6.62230095 9.88499448 1.74304482
v 34.29450840 -326.63330436 -28.69253233
v 52.31335387 197.12384045 -17.76646264
v 56.53812736 242.78396368 -40.84672779
v 78.64793390 -257.47454166 -28.88024785
v 42.84868389 36.44474596 -15.73451050
v 14.32205364 244.91113424 -9.42966715
v 31.74063936 218.56133640 -35.57743877
v -9.78441257 -307.76631832 -44.34740543
v 29.23678048 181.25420809 -12.39426713
v 12.86910381 190.35291672 -10.40422916
v 8.74405261 177.59111524 -7.91684445
v 89.26411718 207.21693337 -38.50803152
v 15.68655483 -99.47591275 5.00294520
v -36.88444570 224.85175729 -31.08620271
v -5.58517640 -51.65760219 -3.57261207
v 37.57540509 -315.88381529 -11.01508178
v 9.30091087 181.57035112 -8.71677324
v -18.31026189 -277.62791514 -53.59193683
v 3.24045890 189.13091719 -9.27201938
v 60.36048010 263.70480657 -18.89055595
v -16.16837829 138.18100095 -37.78915107
v 25.71149915 256.72063231 -20.16529255
v 2.44336226 -196.23267651 -35.80060974
v -5.38556557 255.82304597 -18.81206408
v -3.48203862 133.19391012 -35.58348864
v 41.01587087 226.74873471 -12.27729581
v -31.31234273 -291.26226902 -43.15580428
v -21.86034806 174.18281734 -38.07498142
v 52.71065608 183.22093785 -18.75570603
v 96.44050151 223.68459404 -37.80520707
v -25.42254329 193.21998954 -38.13769668
v 71.97216898 -84.81778204 -13.71481642
v 44.36736926 245.71688473 -15.23815747
v -6.40059356 253.15681100 -24.85561185
v 79.13028449 249.66314435 -54.53590676
v 0.33449908 239.58843946 4.57766512
v 3.07223131 -269.34722066 -35.90898588
v 69.88887489 -97.71428257 -13.41762487
v -51.01331696 254.04372811 -16.86639898
v 72.58239388 233.27991366 -15.52578155
v 64.46602196 -104.22656685 -11.73853874
v -19.35867220 121.42169476 -29.23156321
v 24.01247062 213.06404471 -41.90217331
v 72.64636457 -116.83014780 -20.43901756
v 71.75015658 161.75445914 -26.85351670
v -48.93954471 245.73607743 -31.03493713
v 3.62625904 -51.85028911 -28.42244133
v 7.69050932 115.73845148 -5.35302283
v -33.21854398 227.14087367 -38.85757551
v -16.20593108 166.54860973 -46.01515830
v -7.14400178 -291.46683216 -44.55546662
v 77.35095173 -243.18331480 -26.20495483
v 70.90777159 -303.29898000 -34.25374255
v -8.58481694 66.46361947 -11.32101100
v -0.50660269 -208.71232450 -3.16909398
v 60.57353318 167.68111289 -22.75276184
v 58.66440758 230.84075749 -14.70871828
v 10.83663106 -28.48144807 -30.89258820
v 33.81154686 233.42424631 -13.65953404
v 10.71766485 -81.04921132 10.50346438
v 69.87133622 134.38764215 -42.13392362
v 30.34833819 253.26257944 -42.26333275
v 90.99806845 211.54002845 -40.82415625
v 55.95478043 258.75720382 -44.25200820
v 35.04527360 253.09607387 -19.11377534
v 63.68843466 -333.03791285 -18.67639460
v -2.87655229 -277.68319845 -6.30187104
v 56.15111813 194.14184988 -18.95921491
v -18.18785071 264.58340883 -8.80244561
v -0.56266296 63.36773932 -33.23439881
v -30.57373315 210.03495157 -33.84882957
v 37.96570003 187.61616945 -14.09088541
v 23.87411706 261.82413101 -36.06178984
v 37.45474294 185.02160907 -14.18848895
v -20.81247978 264.43696022 1.95149286
v -1.06286549 2.61045387 -30.17582931
v 47.00039700 199.35210049 -15.29213320
v 77.07931101 249.97414649 -53.05640772
v 34.93075445 262.57529855 -27.82409452
v 76.21403784 233.88020694 -12.90598791
v 69.11701709 136.46548986 -34.70119461
v -32.96113387 251.41999125 -35.48629582
v 34.79915112 -253.57866287 -33.34272653
v 44.22006011 246.18797004 -37.44781762
v 63.06426972 263.17092776 -48.56407270
v 71.46738470 232.16652870 -16.17108099
v -6.64637657 251.93163753 11.18653454
v 33.22132677 229.87075150 -12.41112128
v 22.39563130 128.46709788 -34.05248374
v -23.79025333 227.16589272 -12.13884167
v 84.17648077 251.80307031 -17.82171242
v 41.63127020 228.99311781 -12.30161171
v 55.15163764 259.68551636 -44.24782470
v 25.03612079 -261.35089993 -30.44361435
v -0.96525252 249.93658066 6.78349519
v 5.10009984 190.21520019 -10.12263633
v 67.46593118 -290.71232677 -30.62668070
v 32.30622038 -222.09526598 -9.69250686
v 90.99011868 250.15902519 -26.99264139
v 60.08341163 134.49266553 -29.21286970
v 24.73967522 174.49508607 -10.29940415
v 72.54006714 227.59856284 -54.76830900
v 67.28590280 -84.69235897 -10.82388870
v 95.16298026 221.21930122 -43.72518882
v 68.01120192 137.40877807 -33.35621580
v 27.88858861 232.71705210 -36.45015880
v 13.07064295 231.52098060 -6.36339374
v 61.01888418 9.46612284 -42.69751161
v 53.45457792 180.63069880 -19.43581738
v 80.45661449 249.80235100 -12.84266636
v 62.47138977 164.93704915 -47.35368863
v 0.09593032 -227.42854059 -3.81775061
v 61.06113270 228.83777320 -16.16607979
v -34.77649763 228.06154191 -37.71995381
v 26.14158951 -308.74639750 -35.37815437
v 72.54286855 -146.80853486 -19.70531605
v -13.90673034 -305.93419075 -33.98747742
v 14.44054954 -218.79379451 -38.99990767
v 17.22962223 241.24018848 -6.22939738
v 65.74571133 -153.27112377 -14.13832791
v 31.94088489 257.87222385 -19.61874962
v 60.21651998 -228.89785469 -20.75414360
v 25.91631375 259.72416997 -23.15386385
v 16.07804745 25.01380816 -0.52639458
v 47.67704010 -84.06958729 -34.22740847
v 18.22611690 242.81468987 -11.98105793
v 21.51247300 231.38205707 -9.54457186
v 72.12474942 6.64107967 -18.06540787
v 68.18003207 -113.22551966 -36.70008853
v -42.89888218 -264.42962885 -22.95949683
v 67.56851822 184.44435298 -21.79045230
v 23.61994609 258.63435864 -20.82633786
v 96.83582932 244.11806464 -34.75877270
v -2.29829224 258.86884332 -7.11548654
v -1.20792002 -89.75271881 -28.32622267
v 38.31728920 -151.20963752 -38.89170289
v 92.77006984 242.21676588 -23.06985855
v 87.64167875 221.46059573 -49.73133653
v 90.46325088 209.64404941 -39.19748962
v 63.76991421 -328.35599780 -15.92223346
v 52.49528959 94.37710047 -27.29977481
v 50.10212213 186.98306382 -46.93312198
v -15.61794709 -197.88211584 6.21140702
v -19.32750456 120.59491873 -29.09717709
v -38.22037578 241.06262624 -14.20935988
v -11.70472056 -219.44889426 4.70136898
v 44.41197589 231.18482530 -11.83382329
v 36.91833466 119.60467696 -56.39724806
v 62.17234582 -210.51236987 -20.42688988
v 74.89256561 247.17143178 -8.99353996
v -25.70850961 195.72514296 -31.20752610
v 26.26734413 255.74567914 -20.32577991
v -2.26175133 -292.65907407 -42.14400426
v 38.93550485 -327.29142904 -11.25135552
v 30.79024330 -329.48654890 -10.73953230
v -10.66085510 93.10378879 -13.15499190
v -23.44042994 234.32980478 -7.50517193
v 54.06417698 -185.50433218 -15.00450727
v 3.71069857 -199.03862476 -3.71328555
v 69.05385107 184.72243845 -21.81374468
v 5.11784526 211.02151275 -42.50026122
v 26.34145506 254.60004807 -20.52999847
v 35.26765481 -252.94014812 -33.58748555
v -48.37599769 261.04530692 -29.75157462
v -11.67822070 146.12840116 -41.46956280
v 2.95160129 -115.11162668 10.61136927
v -21.62466943 251.65367126 9.87976883
v 80.33934981 228.49908471 -16.37982763
v 4.16140119 -6.55527320 3.16704321
v 91.22332931 250.97963214 -34.88785028
v 26.45537257 106.82085901 -49.44964498
v 49.01259765 246.14626169 -36.15961596
v -40.62843695 250.69287419 -36.23154014
v 49.07730967 -212.16437221 -15.23491554
v 40.10587186 -119.11184341 -35.08626297
v 30.47539294 45.63293979 -45.12792826
v 42.84921661 -63.43543530 -6.97089126
v 36.39146313 165.74597359 -13.35457619
v 36.82532534 261.60028577 -19.77767795
v 26.52864903 258.77672434 -21.37963101
v 50.04759133 224.26760197 -13.17282766
v 8.97101592 200.48135519 -38.25466707
v 89.61586654 210.47948301 -41.69369489
v 69.87643242 228.14059258 -16.70433767
v 92.21359342 248.64070117 -49.27727208
v 34.53394771 198.80956411 -12.37763558
v 55.15375361 261.94518805 -15.84789716
v -0.65444922 173.39877784 -35.76515242
v 66.08169526 -329.86655831 -27.33606659
v 46.16773129 237.91454732 -12.71072030
v 74.21678305 197.49848545 -44.51913014
v -34.40650553 -264.66783881 -9.91506781
v 32.41323307 -229.49135303 -9.20221116
v -10.53718571 72.26366550 -12.79802062
v 22.12604694 -59.59433317 1.57079368
v 0.09698681 192.27877259 -9.60124750
v 98.31307083 230.66793382 -43.45634580
v 8.36961344 -265.82947373 -7.57412799
v 34.59493071 249.51352179 -18.82752404
v 1.40394422 -283.46145153 -38.10056672
v 18.51667650 -166.74107313 -8.55708029
v 65.50638378 13.83042149 -18.30705814
v -5.93472086 251.00237131 11.12239901
v 61.37022376 158.70818496 -25.26861429
v 16.73562080 146.39942348 -5.11688180
v 15.10809176 229.09142077 -8.01096484
v 35.61653942 181.88185990 -14.03665077
v 77.72615552 252.74568796 -12.91226968
v 35.23417935 45.73803395 -47.08324000
v 51.18793994 -300.69118738 -13.11623678
v 65.96751511 216.89166129 -47.49512672
v -50.43219030 263.66049051 -22.72598259
v -23.04299548 178.03885043 -34.75281224
v -20.51905729 128.11486423 -27.21841820
v 71.82958722 211.29600704 -20.91080509
v 16.54152572 257.64080882 -19.14278604
v 68.23877245 176.87174678 -21.70473337
v 1.00251194 189.14653361 -9.21366177
v 37.65777498 -160.10412574 -11.99389063
v 77.47349888 -37.95209900 -27.18194760
v 15.88182896 251.77440047 -42.21666604
v 12.25819625 42.38320142 -3.23521160
v -15.43076895 130.89223206 -34.47017446
v 39.54093903 7.14115519 -10.31720918
v -22.16267399 207.31590688 -43.37613285
v 70.33824921 251.37260556 -9.22209397
v -34.43366662 242.99667776 -38.48159686
v 28.02147530 131.01747632 -8.16891529
v -17.87918247 -307.45854974 -37.17829660
v -7.80050363 193.21745634 -40.64325988
v 18.31706241 -232.76677728 -7.68626994
v 78.34822685 247.55719304 -54.38486859
v 58.20557475 226.31140053 -15.15818201
v -11.21950801 212.24683523 -12.33012136
v 73.19275290 254.99531627 -12.51839008
v 12.56102510 260.49327850 -27.48466656
v 48.17666858 258.41921568 -15.85568674
v -23.37273583 263.77657056 -17.73175597
v -2.43139407 165.78774154 -8.87692813
v -10.74563712 -308.83651972 -32.51263499
v 17.19235443 -290.64670205 -32.86224604
v 95.42094171 247.44376540 -40.27524218
v 82.41934329 228.74310613 -56.89293519
v 4.87728417 242.75135994 4.75069787
v 46.20594159 255.16849756 -16.59727469
v 21.14012279 -115.18162489 -4.49533435
v 25.49122646 196.71167433 -10.89712791
v -8.67966004 -214.67550099 -36.02861241
v 30.31123057 247.16284871 -19.44687404
v 28.08077820 260.95837355 -27.90162712
v 19.75666732 -141.63438976 -8.24418757
v -8.51654820 -304.51008677 -44.20459270
v 42.64331609 223.76397252 -11.56943012
v 70.69529593 202.05251873 -20.36938444
v -13.01660575 -268.75343919 -9.58572421
v -26.21155605 196.32683694 -35.10288149
v -7.11761368 -127.33501196 6.89150253
v 63.60966712 259.62466002 -47.77395725
v 10.47436241 -39.74657878 8.24216381
v 53.93149704 -299.56558347 -13.24779168
v -21.27176709 226.77129507 -11.34466752
v 64.24305588 -279.31714058 -15.80591872
v 0.42379714 123.59037995 -6.66374899
v 55.67859486 227.93145478 -14.61741701
v 69.65377182 -38.22905943 -9.79718473
v 27.86722220 -260.93372703 -31.29921108
v -16.60051383 261.55632734 -17.05303602
v 30.10962345 226.77780688 -36.10988706
v 60.78691781 -287.20778227 -14.25588690
v 41.31991416 266.49719477 -34.09051895
v -3.88765638 -252.46679783 -5.39924670
v -14.86753672 90.70368111 -30.93393706
v 25.96737444 133.69701803 -7.56788300
v 79.33122665 220.28541565 -20.93797922
v 53.86134982 73.72402400 -26.10165812
v -34.49516743 -284.40240026 -38.15197945
v 16.55553095 143.19480956 -5.11356303
v 51.66823789 266.86337590 -26.87293477
v 32.18579292 212.23276854 -11.06590405
v 0.21952347 -324.80230927 -20.05587146
v 77.39021629 -260.41844487 -31.71855584
v 25.18172748 254.99722362 -42.54819825
v 77.49851048 -62.26190925 -18.05941202
v 72.00884074 225.71104765 -54.34700102
v 25.53386241 -251.37090683 -9.12156422
v 7.57137127 214.38211203 -8.39151628
v 8.07552785 95.55472434 -36.45839915
v 23.62581156 259.18346643 -23.02902006
v -22.33154699 -281.98564053 -31.30482510
v 28.43802236 219.42283213 -42.36803949
v 7.42539437 31.26891702 -1.73094624
v 49.57976192 -202.82998681 -37.09292784
v 32.70604461 238.65510523 -15.02572466
v -16.95157588 -301.92115903 -34.05551240
v 19.13511194 248.44691157 -41.21361300
v 70.19682229 224.96069968 -17.00812578
v 53.35917696 249.90861118 -38.15704212
v 51.27283558 226.23699903 -14.00148589
v 32.31472522 5.74763492 -41.91503674
v 43.31971705 -236.34675145 -11.56191435
v -8.24542437 154.80303764 -38.57867792
v 15.59253410 -138.86417449 -5.13685914
v -0.76868752 -311.75431609 -11.42619550
v -12.95227744 -285.01394391 -49.38373715
v 77.69018412 -241.47661030 -31.81132302
v -11.25337370 90.88335186 -33.57298672
v 12.70451676 200.19784570 -37.72129864
v 33.55820104 263.05097342 -28.97046879
v 46.79826275 237.70314455 -34.14712474
v -12.79046945 173.42899740 -45.64596340
v 63.72900307 240.03928900 -49.89376292
v 26.55174024 238.28648031 -14.51148093
v 21.56073228 217.51065552 -42.94488207
v 70.37508488 -22.00560644 -34.57041457
v 21.36228606 -277.51761675 -29.64135632
v 61.23380363 145.68471909 -29.44439091
v 78.80840451 235.08472741 -12.07356807
v -36.64223477 -274.16574955 -51.68362707
v -23.25805649 -262.30245829 -53.98540571
v 8.14119913 -243.82860959 -35.77870876
v 45.79411447 239.94952440 -34.27922353
v 69.75401193 -113.49893361 -35.39561853
v 38.50569576 176.37592554 -14.13692720
v -4.52697882 184.53359604 -38.10553253
v -22.42826670 -252.38090754 4.35739383
v 28.48556451 -126.72653794 -10.94098855
v 36.21656448 -20.54067515 -32.52921999
v 51.28175020 -207.15369284 -16.20428823
v 34.73706171 115.40727317 -55.40452525
v -21.47184312 -278.96952629 -54.28244546
v 21.22053690 -329.27834988 -10.95162705
v 72.81312346 261.66504622 -41.29570723
v 71.56337798 -35.56434065 -11.23578008
v 89.17421103 247.36294150 -19.70789954
v 89.86768126 240.14948308 -53.69658396
v 69.12919879 -29.51047570 -10.81319340
v 68.68436933 187.57830560 -47.76930064
v 8.26222077 198.09630513 -9.98238474
v -3.02007794 -301.43097043 -43.10065508
v 40.79289362 61.43698096 -47.69857973
v 62.13316694 263.27529550 -32.05545619
v 50.45507476 -311.28829718 -12.13509683
v 97.45848924 234.39252377 -46.57943174
v 17.80443639 36.82307154 -1.88402273
v 31.40903264 235.25671661 -13.89790978
v 10.77003870 252.96238065 -17.86592416
v -13.67194206 249.38884377 11.48038544
v -50.39059371 262.85567880 -16.56105556
v 69.08576190 55.04128709 -26.63056552
v 18.57717149 -327.07393169 -9.73390695
v 68.91584396 159.74456072 -26.93107352
v -3.51381698 82.67793059 -34.03862938
v -12.81982102 44.59182173 -15.55790193
v 44.52737793 -115.20429701 -36.62929311
v 69.58493590 -292.40354896 -33.71777385
v 27.29395218 90.62688798 -43.76824945
v -13.15519493 120.71684003 -13.93151283
v 49.33170229 161.91053391 -48.57272655
v 67.92669743 -110.26541889 -13.56347464
v 40.48540816 223.01733494 -11.24856994
v -38.81278262 -262.50466704 -12.98289001
v -26.89950727 255.05042076 7.98302703
v 58.46238881 242.35360324 -8.16179812
v 14.29540850 246.01761997 -10.75062621
v -24.96781945 212.67817914 -21.91415802
v -29.43207324 209.56231654 -38.03300112
v -6.23120926 -255.15505672 -43.33830625
v 33.31736848 141.63941145 -36.56361625
v 73.63168150 252.65702605 -10.69674548
v 53.19325253 166.00163281 -51.63685605
v 49.86518249 184.15580690 -48.31479862
v 51.02807283 256.82598352 -39.39263523
v 14.48454149 217.75095165 -10.63077617
v 10.65029018 201.32024586 -10.18622518
v -29.04162370 206.60044253 -32.38553554
v 64.57529962 -250.72914362 -38.00999746
v 66.63730741 -291.23985767 -37.31952235
v 56.38264865 241.89744890 -8.34641885
v 68.27527285 -326.00051165 -29.18135747
v -0.29242394 107.72330314 -34.86026451
v -39.63987902 -282.43356943 -41.84344783
v 62.71847337 137.64542341 -30.13581038
v 17.34373160 219.04519200 -42.89945215
v 29.61918339 167.86880791 -33.62824768
v 64.22619522 238.47593367 -11.40474528
v 75.04234463 53.21587995 -28.06066535
v -13.04692309 195.93420625 -14.35421128
v 1.76432135 -116.23410136 10.61286591
v 8.71114433 -11.41574513 5.55804279
v 47.79856652 -153.20824087 -40.67146406
v 22.02187851 258.99237394 -20.76812461
v 88.51837367 214.55356479 -29.62485142
v -5.55363391 -128.61661613 -25.67745745
v 11.78886928 -113.71795833 5.81136439
v -10.61203051 263.03198934 -7.60271214
v 18.91615428 106.36302084 -5.63492579
v -25.42933449 -296.18886113 -37.77800128
v 9.09493212 -279.32634950 -6.01452915
v 58.26586112 265.08170366 -32.37226233
v 10.36065724 -87.99416572 -35.44848412
v 25.79434030 121.14675343 -41.14083946
v -46.34980857 240.85341394 -29.87815440
v 24.74965155 232.48842359 -10.16812492
v -7.51311053 115.17193913 -9.79194604
v 71.47356868 -194.89981234 -20.76071128
v 7.14558922 206.66363835 -16.37488231
v 9.75422747 -270.94662189 -7.58913904
v 71.34258002 191.09961390 -45.52913457
v -34.55239162 -277.34005451 -52.24816874
v -51.20676383 262.04314828 -18.89469102
v 81.78713173 189.35903907 -30.46402708
v 32.56449848 235.41586101 -14.20503482
v 36.75379977 191.12075865 -14.13973887
v 10.10030601 -233.34199190 -7.31954491
v 94.67831999 223.66765141 -46.28761485
v -18.31663959 187.42421269 -47.22765088
v 82.61188120 208.62777531 -43.71498525
v -41.73908755 -268.85482669 -26.12245828
v 72.55308330 -132.73616135 -23.41099270
v 44.76021603 224.40350056 -11.95139252
v 38.08331862 258.93872976 -40.62918201
v 55.71263283 109.75765437 -53.97276953
v 81.22760057 199.01560247 -27.12520957
v 21.56290039 181.90418184 -11.03249192
v 57.61042610 223.86665642 -14.75570723
v 69.90077347 -211.61647141 -37.00804338
v 67.75976717 139.14205134 -45.56012154
v -4.38128272 125.29884279 -8.81924480
v -1.42028765 -273.93075824 -5.04588149
v 25.39374307 -92.34671295 -4.50617308
v 48.91858622 257.60886073 -38.94073516
v 64.51085210 260.11803746 -15.20344336
v -11.53505780 105.10726273 -13.39404378
v 95.08267790 232.28950799 -30.20898066
v -19.87588033 -304.95798588 -37.73985431
v -50.32958835 251.23620033 -17.79972389
v -2.31269188 256.52447343 -10.91700885
v 6.55433116 223.85594249 -47.50721902
v 70.84577531 -124.16987866 -32.91779384
v 14.87143245 214.39540386 -41.41218588
v 0.49059710 167.94694960 -7.77003635
v 7.40422169 -31.33305162 7.70388171
v 63.17915767 254.16472554 -46.18608207
v 63.33702058 14.82791640 -17.99974218
v -14.35869839 225.53093731 -43.39880869
v 36.51215136 251.30265951 -18.77399348
v 71.41560316 238.43112588 -12.27150019
v 23.97772670 -266.01326466 -29.85801920
v 89.47413415 215.11867642 -30.43946624
v 47.23018780 -29.66115996 -7.41956662
v 44.86200586 237.43832111 -13.45896907
v -3.21225636 169.66049373 -9.31806117
v 64.30730969 227.54505277 -16.87067747
v 48.31472784 214.85559642 -13.46672047
v 18.88716221 91.94807708 -35.14121100
v 96.80633992 235.18899083 -47.57748172
v 43.49008575 246.92282081 -16.06144942
v -5.87761402 248.98484349 -35.02820432
v -37.28602827 -276.66786313 -50.77647045
v 44.27823052 143.37259531 -52.31367424
v 44.97693107 160.17502546 -43.61563176
v 22.99528942 262.09121943 -33.35670754
v -4.29945951 160.71581841 -36.42077371
v -11.71567664 21.61095291 -15.53150173
v 59.61501971 247.79506028 -8.84204265
v 29.31725606 83.91815424 -40.90122506
v 30.26045486 215.72595835 -10.11843886
v 41.89971462 -301.58719420 -34.99425948
v 24.13307317 107.72272199 -46.90223187
v -13.02083954 -257.41294026 0.89230289
v -15.67290165 152.66507864 -43.76361519
v -12.74390146 190.07968903 -45.38187385
v 79.20292765 252.11158395 -13.35698459
v -0.96871506 -19.56670545 -25.97325109
v 20.49908787 -62.02199683 1.87263044
v 61.13499403 -302.51377821 -17.81811938
v 9.28505510 211.89934015 -8.57175887
v 77.68950611 -200.51378012 -26.90489031
v 46.88900709 -209.98744667 -14.18978348
v -5.91053953 256.74331188 -16.51218906
v 68.18630546 -118.18400025 -36.30151972
v -20.52387781 130.55630028 -27.16546506
v 17.62806624 226.01521015 -8.77094828
v -2.43598013 252.19061971 -31.90312162
v 21.66905999 162.50486672 -33.32628310
v 71.28452510 -315.92595577 -26.29562095
v -0.29611672 -69.52612847 -26.85289457
v -5.80412522 196.38989866 -40.42473808
v 41.14316031 -336.44878864 -20.72654851
v 44.86951604 -252.04971433 -11.69552375
v 52.52025276 200.81347227 -37.54567727
v 14.74616863 217.50485897 -8.05857684
v -4.97749168 -117.69918352 -26.03296936
v 28.83563563 262.34850287 -35.21412238
v 36.95971519 -325.78861713 -10.80201939
v -6.06763177 -71.79431617 -0.17042387
v 16.95578918 238.85819316 -50.48380420
v 74.00870323 -222.31256962 -24.94921535
v -24.18679371 191.21836126 -40.76173529
v 69.23719496 186.22907996 -21.77605778
v 31.25093505 251.41501427 -41.61894321
v 19.06087250 128.67271900 -5.41921658
v 79.11238819 16.37550630 -33.44011307
v 95.66969424 220.79078853 -39.30624202
v -16.91477373 -171.48490250 -11.27978880
v 17.00033247 116.62825197 -34.00566801
v -16.73372649 90.61472863 -21.33832872
v -27.36143209 201.97813213 -36.74573451
v 86.27258241 206.69008791 -28.62031199
v 72.47644663 -137.77482510 -20.82403563
v -16.40098915 80.92340827 -20.90081759
v -11.83818188 248.55868518 11.28930505
v 19.16192472 177.46409774 -9.77589283
v 57.05884844 -13.65645230 -9.75270849
v 59.24426019 -14.96690139 -36.72138229
v 17.86622219 243.54973435 -46.92905769
v 52.99782753 201.63440704 -16.25611447
v 22.52728492 -49.98360574 -34.08652544
v 57.16802180 -101.19820386 -37.78695688
v 8.57554376 172.43006825 -6.43094489
v 43.38410497 1.38624548 -42.26204008
v 31.44752234 161.61318123 -10.50733868
v 55.36073074 220.92376649 -14.12779279
v 48.36146161 -298.65321517 -12.68803049
v -21.75140940 171.91734910 -36.95783764
v 39.72285986 -20.40033415 -31.82578832
v 30.37519753 171.98388278 -12.23230921
v 7.08114635 123.17159772 -4.94950451
v 31.96272254 -316.69789553 -35.62759981
v 21.52678184 245.35273015 -17.25909859
v 69.31578368 110.58981717 -32.61144087
v 53.72203141 -122.74773419 -11.57399453
v -32.70600736 -260.67465544 -4.39907983
v 77.16574520 222.07540274 -18.52174476
v 16.21942595 242.54493415 -6.35281391
v 69.49776411 -10.14552638 -14.87447135
v -17.19381474 -223.87118638 7.90789165
v 35.19912437 142.30132103 -38.47610205
v 44.68278959 267.29562879 -34.99799222
v 23.07534590 -286.35406494 -7.66465114
v -5.92401996 -319.96780634 -36.43930331
v 62.39236519 194.30881739 -52.58996040
v 75.23002476 215.68921208 -21.09142952
v 17.08941534 250.98884106 -18.35909300
v 27.18357556 251.76194310 -41.97243601
v 74.09121841 -107.39454627 -18.89603958
v 19.56438832 243.64146590 -14.30307794
v 33.36870298 -87.90726215 -34.57867354
v -12.32156437 215.74769914 -10.96565556
v -0.64812147 167.08421707 -8.14375002
v 14.04570322 160.78364849 -5.32165542
v -2.95600062 -310.37354469 -14.68208618
v 61.10304967 255.97730279 -45.93787342
v -21.17210440 211.02662385 -19.14915256
v 6.82824710 190.50204754 -10.30406076
v -4.70633712 214.16354179 -42.37108678
v 95.89958936 244.67764795 -45.92354968
v 19.52404156 191.96958840 -10.93287114
v 21.23332210 246.99363112 -40.68979621
v 0.45203243 165.10438919 -7.14088790
v 69.64344531 -325.74364543 -26.64333396
v -11.58322580 29.58460152 -14.02571239
v 9.02980659 174.57035184 -6.98825857
v 64.42561001 139.02465999 -48.21658507
v 57.45425075 60.52875146 -25.61719529
v 67.22306460 169.02720928 -22.96004631
v 6.73795398 -173.55801165 0.44607132
v -52.25843564 256.10342622 -21.31512389
v 69.88543272 239.00447786 -54.29209024
v 59.36802924 -297.64696956 -14.22632951
v 47.62458801 232.52238333 -12.15932611
v 18.59825291 -267.64088869 -29.76924554
v 13.03512510 217.30528772 -7.75850797
v 60.44262648 -40.23622721 -6.77401898
v 24.26274121 243.16167831 -38.57537732
v 66.02486968 257.09381700 -48.01462591
v 40.01540691 -105.17231375 -35.19567102
v 56.61085621 238.16813529 -9.03398637
v 65.38325548 222.99796343 -17.05064066
v -37.35225275 254.62871790 1.92217564
v 65.81232697 250.73987246 -46.99027166
v -20.89088969 -275.93141794 -27.48214267
v 36.19866446 259.53623652 -18.63554679
v 66.20068848 152.89404988 -28.01598050
v 9.90882795 -220.81014514 -38.43197227
v -20.51570639 -226.14365816 8.14069714
v 17.34571345 143.43081415 -33.67258236
v 27.48178132 259.88820195 -22.67430536
v 39.41404819 261.92718744 -40.18700868
v -20.88546753 175.41053891 -41.64887965
v 66.38721377 110.98086834 -30.82887642
v 68.63150746 250.90810657 -48.27252403
v 53.62034217 -160.02710164 -41.02438688
v -2.94332020 181.33431673 -36.98739782
v 13.10391910 -229.65900600 -39.12718967
v 45.61467096 157.90173411 -44.22384873
v 24.78294447 119.55009401 -43.99307817
v 20.22142895 -248.51061404 -31.51050955
v 16.60132408 -294.02473569 -33.93274173
v 59.15838480 -82.40575343 -35.91506928
v 68.97620857 168.44961047 -23.82474393
v 26.87371150 -297.87212610 -8.62594321
v 46.09890655 162.21755743 -44.33165491
v 11.21106558 105.95783591 -35.82080454
v 30.16564809 215.08401632 -41.28365219
v 29.67873774 -329.47424054 -10.73608920
v 76.52693987 -186.23360991 -26.68496408
v 76.23769343 61.48333848 -29.72289920
v 67.30574369 160.69222987 -26.40007064
v 60.75120717 71.78958505 -28.66495959
v 63.28101456 -215.69184959 -22.11907133
v -37.00783104 -284.04256701 -38.79197687
v -1.38453301 220.26541829 -43.62335056
v 65.02611935 -64.40939009 -8.40894133
v -30.61034530 238.95299435 -8.03740975
v 68.79916042 179.81149256 -21.68691158
v 5.11257118 202.38128304 -11.02187205
v 42.41751879 93.71759742 -52.10900307
v 5.82009228 217.19387174 -9.59457736
v -14.08453286 61.41163036 -17.23369397
v -18.30511913 171.58950865 -46.00683600
v -4.89244983 260.18178463 -1.23412034
v 71.99165225 175.74757338 -23.68743159
v -3.48124374 101.36349499 -34.76928920
v 79.41688597 12.69570738 -28.68379094
v 21.20649442 169.67964172 -9.17865243
v 40.68214446 -86.76330745 -33.78927708
v 98.61037135 237.75663972 -38.87792304
v -2.76762713 183.41504037 -8.33561737
v 63.19434196 266.48840308 -42.63563082
v 85.57837456 249.36035275 -57.06050247
v 93.46016496 245.10747194 -49.60470274
v 22.47669734 171.86808586 -33.78869221
v 9.72277671 69.77538764 -35.11650860
v 26.85431205 258.01658630 -42.32711345
v 41.79814458 140.28823376 -14.68497980
v 4.24417015 -322.77795672 -12.66089547
v -8.21390841 -272.66946435 -10.48614644
v 31.05968609 -19.04195175 -34.32875499
v -16.40303992 186.55386567 -47.36509174
v 70.88021189 194.50387359 -21.66881040
v 53.68943512 241.66934192 -8.97563435
v 55.64865470 266.24637842 -34.32021663
v 39.58833590 217.35428274 -32.16797486
v 80.59664071 236.53247952 -12.03731447
v 51.34701356 209.98567343 -14.87733703
v 15.45799803 -13.69080786 -34.54775736
v -20.52380890 262.60638237 -19.69114132
v 31.56596422 246.34146690 -38.73270750
v -35.89080274 246.69185281 -37.02705726
v 68.22630763 162.27418184 -42.85861924
v 34.15874019 228.16270590 -33.37376937
v -20.86191252 249.96317923 -34.16658565
v -5.15379803 207.39474893 -12.22903002
v -4.48557781 -268.96065474 -5.06910635
v -16.55774377 207.77297020 -44.87263039
v -1.65664114 229.55015302 -48.23710769
v -23.31611142 -291.03296995 -34.55289081
v 1.90734887 176.46776140 -6.81266095
v -17.84875244 262.87096739 -13.45319860
v 47.45264724 162.19314933 -45.97088695
v -22.76596054 -287.94145584 -33.14261883
v 68.88525933 253.61695886 -10.35137568
v 32.55919367 234.01421309 -13.83538079
v -10.44089347 251.18604302 -31.30677342
v -34.40336138 253.18291783 3.62095190
v -6.54785708 -9.06365365 -23.53303693
v 72.06786424 -42.59503260 -31.51385114
v 32.09782764 65.66760689 -38.89382258
v 52.98832059 -224.13973510 -16.92471094
v -5.74738625 217.53220260 -8.43966193
v -6.65093912 209.75735784 -41.53208435
v -15.05619567 -153.54149044 1.54400687
v 76.03165507 17.63900742 -23.07729796
v 84.60975438 209.14252102 -42.90660843
v 42.45887697 -215.47412872 -13.58601358
v 33.16213936 223.72546792 -33.75956789
v 14.34734277 199.92664456 -10.07557474
v 46.29456252 228.14799845 -12.98800856
v -2.99937814 -312.90459633 -15.66239446
v 65.74583799 -195.48103213 -36.78165004
v 55.42029068 185.07249653 -51.86462030
v 3.27607547 -84.99713242 11.47967856
v 54.67667431 -331.85839653 -30.06064519
v 36.62511334 -50.05992949 -30.98618053
v -7.53151113 -140.09475708 -21.67247422
v 52.04622447 262.25340366 -16.34526253
v 11.79423835 -123.01988900 2.01196317
v 75.95282793 66.97263569 -41.04186594
v 56.72833696 266.30589366 -36.70613840
v 71.18938118 253.43874097 -10.53206809
v 80.75594902 258.36449862 -39.16687146
v 46.87095433 264.55369592 -25.97851306
v 35.39818525 -292.93105006 -11.26674749
v 72.13795930 -111.98093742 -32.09689260
v 53.41282859 227.82792151 -38.38418797
v 47.65338451 18.76982301 -15.05047362
v 42.20633209 199.09451902 -13.92984949
v 16.94145426 -304.30778861 -5.43448003
v -9.22101270 167.54677892 -12.00348418
v 69.81503218 199.31669533 -20.68674378
v 60.95396355 227.94950008 -46.05636373
v 79.80626076 205.79646528 -24.11039546
v 75.42739064 -53.93194780 -12.66783848
v 82.66042918 239.65968192 -12.62596715
v 73.15892726 45.62281072 -26.62276663
v -5.58785582 248.79989028 10.70774626
v -18.04908365 -280.32386303 -53.26170474
v 54.44974452 162.95501590 -51.78882927
v 43.66601259 158.05596113 -42.16157645
v 23.75470102 223.71345758 -44.71792281
v 32.79175237 181.94860220 -13.23925238
v 72.62524962 -158.02548826 -20.50285600
v -6.58323243 67.54181534 -9.45846923
v -33.19038823 268.97341013 -16.25702530
v -31.68253973 -270.16922832 -54.12313342
v 4.46090801 -176.43822730 2.36096606
v 50.70155114 266.59893990 -22.01541699
v 0.81201096 243.26786399 6.98253280
v 33.39074552 219.45393085 -10.80359891
v -26.16379224 260.14634967 -28.25804055
v 56.48829415 239.40485716 -43.12435165
v 67.32220203 -327.78432965 -28.98445539
v 25.96719377 228.24145854 -44.77730021
v 71.38412446 261.91008091 -39.24652562
v 76.97376609 -190.12711942 -26.34816617
v 37.70797327 19.33017187 -46.91674933
v 58.77888948 167.05484688 -22.52982557
v 20.32270469 -23.58384058 -33.98483247
v 36.87503561 215.65932035 -11.34253852
v 60.05677953 264.31295276 -32.84683824
v 65.98041952 -221.61401808 -23.01965095
v 47.69657180 246.98249996 -36.71196103
v -36.93534061 -279.16160226 -49.97511953
v 67.70189852 -121.89782411 -36.03012487
v -9.22573078 249.95903671 11.73948869
v 9.55831073 259.72834229 -28.82220969
v 69.88858432 -310.94795465 -24.68237095
v 33.72507542 228.80282998 -11.97917201
v 30.64050898 -41.92181304 -32.34167024
v -26.85390227 -215.75559676 -9.21031740
v 98.51394594 238.94344270 -39.98221457
v 46.52519897 205.07419109 -14.99638613
v 8.86835717 -249.87073243 -7.44270626
v -28.85480970 -285.39460897 -51.15294084
v 73.59624654 -45.19464448 -11.72178704
v 8.48125201 224.99047220 -47.43415862
v 19.17126216 -109.16628689 -1.87180354
v 11.73493266 184.98034775 -10.43074578
v 38.59389201 -253.16461921 -10.04160661
v -14.71793279 93.03545952 -18.53776537
v 52.23849416 228.83512080 -13.93769216
v 67.79854000 258.97365808 -49.77167025
v 25.63089319 260.06263494 -25.73864721
v 18.89500394 -151.56823397 -8.35269783
v 26.92607976 -122.77781218 -10.05499717
v 64.56939131 -46.64051905 -7.44794495
v -16.42518491 252.06688046 11.34837698
v 67.52521545 226.76157951 -17.13269949
v 31.01832978 255.20339608 -19.71277222
v 49.35885221 129.98710573 -25.65511130
v 73.66704941 257.11864233 -15.30048344
v 28.62312458 -243.16339195 -34.04442221
v 35.27966887 177.64253914 -13.70609179
v 72.11890072 -176.44079030 -20.32716386
v 64.04060125 -89.33711052 -10.49270947
v 60.45147777 209.57209170 -40.27720168
v -41.77012667 241.36079848 -36.66614741
v 15.22167213 193.39525700 -10.21338068
v 16.93268493 180.93451858 -9.73323360
v 2.65080505 206.73465729 -10.36797557
v 28.79361995 230.86927831 -10.81632636
v 39.91824389 128.27560306 -56.62764981
v -12.03472633 24.11147207 -16.16351306
v -48.39627817 256.34026527 -10.31885296
v -12.45881990 166.51067138 -44.07730326
v 46.41430825 134.99121368 -19.84600537
v -20.40580101 -268.51406693 -17.35356450
v 59.86054242 225.92863441 -15.38177487
v 20.85363492 203.08722556 -39.67162967
v 38.50306198 180.65832555 -14.58375715
v -8.34705681 -148.69229496 -21.36358432
v 65.29796124 -217.45631099 -22.36342058
v 14.00826499 -250.06994605 -8.16284120
v 13.75099737 229.18725014 -7.36036384
v 93.05623919 216.84850752 -42.94106364
v 42.01681912 211.60744131 -13.25014606
v 2.81216600 240.12710154 -49.09328744
v 3.37509974 11.95182651 -32.07388148
v 60.39028242 162.36785054 -24.32727441
v -23.14588428 181.85870349 -39.24051300
v 8.90982058 -329.35655117 -15.51880222
v 56.85681850 153.14090252 -26.32352896
v -2.29816185 169.90850866 -36.16667911
v 40.09740055 -323.50161672 -10.60088351
v 31.52732179 -96.09784931 -34.77059305
v 6.21824618 -72.62606919 10.61005238
v 29.24030647 239.73761499 -15.07918816
v -10.73396113 96.86876833 -12.93247286
v 23.94082583 -242.96504259 -32.77912736
v 19.80969124 -201.59532130 -11.45627070
v 56.09845743 247.48039246 -9.49930493
v -27.69419178 222.96446562 -41.24733061
v 78.27389985 241.03437364 -10.14737319
v -32.57056698 -264.94756341 -52.88604647
v 4.94328979 245.05248666 4.79554245
v 74.41458851 69.83634830 -30.08015826
v 39.72502425 261.86078787 -26.45941265
v -3.78674432 188.24981153 -38.39735687
v 31.90780804 -68.82578135 -34.54725817
v 81.41317964 256.56613708 -34.29706395
v -20.40196955 -304.60953712 -41.46476090
v 30.61273508 188.34711611 -12.17531972
v -38.95153850 257.87997246 0.81317354
v 60.80573052 239.76975679 -47.58024961
v 74.26913083 204.84128594 -21.59944735
v 31.50908276 242.38373339 -37.89347410
v 76.00417733 253.08820605 -12.08465919
v 35.84881872 179.01259661 -35.87558493
v 59.75127593 241.19451642 -8.33319407
v 3.28654167 242.18258262 5.47721749
v 22.05377445 145.17915249 -5.59276203
v 2.72677955 -94.38517690 11.47466898
v 12.63894606 -189.59465623 -35.42863205
v -40.97461700 -280.79998493 -41.16513208
v 48.28761145 -15.13739675 -33.72117877
v 32.62428939 252.99331546 -19.96877603
v 75.29995590 233.32989216 -57.47927725
v 37.47746721 60.97459048 -45.15907913
v 10.10242011 -320.84447145 -37.81354427
v 18.52232404 80.35498112 -34.42681208
v -22.27538824 -201.91481709 -13.74306902
v -14.80245031 -231.43516481 -38.90868649
v 33.08122605 198.43764603 -38.59121725
v 10.52810159 -14.03662562 6.07198942
v 68.65260005 247.19692767 -49.44972694
v -8.00052751 81.36891574 -10.89019421
v 28.35718356 255.84167242 -20.31945810
v 19.05849203 255.50773740 -17.86020212
v 11.73981000 -240.47604203 -35.23550928
v -14.45643790 188.22431564 -46.57206312
v 36.39477864 -134.02898610 -36.33109853
v 78.85023952 229.82618213 -15.82014747
v 30.55992350 239.48608339 -37.20642254
v 39.90042582 94.51565892 -17.54812524
v 36.73907742 237.47405410 -13.34186643
v 40.90674967 164.79206085 -37.82240674
v -20.17680183 -259.50029492 -53.08332294
v -35.04367545 239.62302506 -12.42645085
v 40.59996828 21.54849097 -47.82506078
v 79.11720872 175.65375566 -36.21746972
v 80.30501008 231.14494979 -14.34835512
v 25.73670447 87.19513565 -37.68396378
v 74.38842207 241.48610234 -9.28817317
v -24.72265065 -256.62064552 2.21179891
v 53.50675434 -34.37528387 -30.54363281
v -6.43027062 -91.51348472 -18.95170659
v 6.20115548 -328.48861814 -16.58918336
v 56.53170496 -130.17605245 -11.95430383
v 71.97821885 252.21163034 -50.09825900
v 67.12612510 66.97765738 -28.81499566
v 94.40958500 226.41548514 -48.02888259
v 10.95385943 231.91024363 -48.69017377
v 63.48419189 193.36205721 -20.23196034
v 7.96382502 -314.97994065 -6.59698062
v 40.24762660 226.26325488 -12.22129632
v 69.24590468 35.00512987 -24.35332537
v -11.16200071 258.34652781 -19.45755631
v 47.02670500 267.63355732 -35.20847112
v 13.91176786 -55.82642555 8.48232768
v 75.67495853 -89.31749314 -20.65796964
v -12.19464466 22.66789973 -20.17510310
v -38.37859631 -253.50689888 -33.27908367
v -20.02574317 138.68825138 -24.25995842
v 70.08855045 263.62761855 -42.58117080
v 57.56758526 -104.78217900 -10.41925233
v 52.78355256 238.80292475 -9.22848657
v 60.94857305 -323.90996814 -33.89142826
v -9.75435879 -272.59084582 -13.39114271
v 74.80271161 153.08395028 -37.35060990
v -13.72269541 68.55646521 -30.64755350
v -14.55243770 138.91895115 -39.78276253
v 71.53347880 -309.16848779 -32.73539245
v -3.60416179 196.69251144 -12.04258669
v -5.67513285 -253.59734893 -4.43545356
v 87.08695322 225.05472600 -23.28254841
v 14.27464280 -275.88587999 -7.47942785
v -13.44377175 168.41721535 -45.41637003
v 54.67478931 198.60249758 -39.60829228
v 24.97947775 192.87903607 -11.67536713
v -16.33196324 195.78489661 -16.17216505
v 7.43325334 -329.09375429 -16.40559733
v 2.02475046 87.79947460 -6.54820818
v 76.33250952 237.42891848 -57.76868016
v -15.24336357 260.29002666 -19.70799267
v 71.96148485 178.87498438 -23.25081825
v 49.10838231 -161.48561239 -13.50502763
v 40.82139581 185.21651626 -15.37141297
v -40.82773998 264.47972655 -29.62184325
v 83.89961720 236.90880835 -13.85790668
v -19.92733218 246.06716633 -36.63951531
v 16.94700867 244.16224658 -12.33538054
v -5.03837783 48.55619743 -7.50512909
v -6.80251187 154.16325629 -9.60341375
v -24.22819845 245.45882642 -38.23586553
v 10.77556331 -316.34765863 -6.24924293
v 44.36843470 204.67069745 -34.51152146
v 87.18233556 206.16720617 -40.65616429
v 63.09776753 191.01086259 -52.90201679
v 57.84395710 64.31942433 -26.97787248
v 14.81190976 135.88823378 -34.14067253
v 58.83667991 209.15880799 -17.64425077
v 18.24894547 -128.51484120 -36.64100170
v -24.71088991 189.76992369 -38.46860304
v 61.55792251 -51.98419839 -7.23102270
v 49.48903993 159.62974727 -48.78762737
v 46.16389424 49.46357012 -18.57345179
v 56.24587834 -285.75479984 -37.87743300
v 66.71452522 157.98301995 -27.19801664
v 57.27934837 227.42219269 -41.33759439
v 66.37576967 -246.41351402 -37.68777475
v 70.78792155 143.72061193 -35.39463505
v -0.44671592 -288.03989291 -6.88893348
v 10.61371248 123.99946898 -34.61790085
v 69.08965856 52.80686170 -45.58729008
v 5.83679043 248.38165939 -44.36352104
v 78.32566649 205.14771342 -23.53701927
v 12.28391100 19.03192513 1.02059694
v 24.95587617 110.15357077 -48.10623080
v 35.53979844 134.37804580 -50.94784498
v -3.84381902 -99.59315509 -25.33259057
v 41.06634855 257.16030598 -17.16458052
v 6.14940329 -56.47682026 9.54435393
v 65.51214308 -75.95566660 -9.45860799
v 41.33038223 96.26140445 -52.63841525
v 6.33178046 -266.86197519 -33.38882700
v 11.93801966 250.82784891 -15.23735840
v -46.26024514 245.49345672 -18.27269606
v -33.52678567 269.01310682 -11.82232797
v 10.35748422 -63.99613619 9.21888184
v 47.64398187 141.19529724 -54.52994257
v 7.39260716 229.20253873 -48.48618433
v 75.29322803 229.71004248 -56.81749806
v 11.60636358 205.01719415 -9.77625139
v 36.27423197 88.29043061 -49.96456951
v 2.03875476 18.91131699 -32.15481713
v -42.04330966 -278.76096964 -42.28425398
v 16.50512405 244.12064254 -45.82212120
v 24.74160306 99.38596189 -42.48794913
v -28.13203260 266.73126221 -13.67978379
v 7.90897477 251.29544735 -13.91703077
v -4.27191658 -104.17251289 -25.66168457
v 3.95100378 184.86219645 -8.39233771
v 22.20128849 -67.42812693 -0.78886835
v 51.01938918 -140.29295743 -40.72439671
v 11.44455187 189.36663866 -36.26294062
v 72.55878299 -97.47818857 -15.91065153
v 88.60374987 254.16061282 -39.58042711
v 33.95687789 169.49120164 -13.21071479
v 68.95818561 149.95758235 -30.32159992
v -23.36191572 -213.18192780 -17.61466451
v 52.84215882 203.86280119 -16.52103104
v -31.10789880 -254.90811467 -47.78804258
v 14.78828024 82.43517578 -34.52730179
v 45.01900449 -327.34516263 -10.96788514
v 57.24678189 -297.25781083 -12.99439650
v -24.39779229 255.26317954 -32.20637143
v 74.71102476 248.49429727 -9.20199975
v 60.99793315 160.90096533 -48.59053344
v 53.82305756 256.44114614 -41.20814800
v -23.84107932 -298.66874218 -37.39733621
v 18.69312488 243.34368110 -13.21176160
v 69.75208968 229.03019190 -54.55834791
v 59.19509009 -158.37858617 -13.14741094
v 79.43470776 233.52506757 -12.91282568
v 27.90313773 128.58743966 -7.53533281
v 78.74238491 -249.41261113 -30.20349331
v 67.78027117 -167.43409634 -16.56947471
v 10.91496460 -60.62047184 9.41036548
v 84.41869915 222.83102572 -23.30095880
v 70.23570687 -275.99555254 -20.59794217
v 38.59466314 -274.45557714 -32.63595328
v 54.11973968 -168.79491508 -39.98009115
v 11.74601167 154.55664694 -5.25344489
v 70.68219781 125.63034892 -37.55469248
v 44.01671886 161.57308221 -42.02732444
v -7.05354009 -13.32870498 -9.11874510
v -14.06834181 -189.96974826 6.17815740
v -5.86069049 258.01700354 -11.73515152
v -51.66716129 254.52387333 -27.67346613
v 29.66471948 217.44383872 -41.11819714
v 30.87552637 211.25867963 -11.08241081
v 69.63673234 162.81178594 -25.66782199
v 33.55783969 -256.62353635 -32.31084347
v 72.69813120 245.97401917 -51.83155462
v -33.02907944 -267.37719774 -17.43203402
v 76.09759271 218.67847443 -20.05680464
v 24.46267009 94.19537336 -7.79226981
v 2.41697975 221.66769207 -5.73788211
v 66.60845876 180.27889729 -21.15228586
v 36.59986332 197.54159451 -12.75236625
v 35.75240448 96.20683640 -51.72188953
v 34.32666510 235.96663773 -14.04735632
v 23.45515974 -261.63369417 -9.06505994
v 0.68472151 233.87207091 -48.88910428
v 17.37339236 -321.99183106 -7.20073562
v 65.07974863 174.81017113 -21.21995948
v 60.47629938 -188.78366053 -37.78645769
v -13.58078793 231.98045790 -43.92894730
v 31.26041219 193.63279641 -12.76743505
v -8.85316543 -4.09971457 -21.09576575
v 94.61560100 247.53434956 -31.47929162
v -5.16640395 255.29667735 5.85241942
v 95.86780518 238.57013881 -48.74467850
v 63.51395696 -226.52804852 -22.01949432
v 33.15910697 -148.39054644 -10.84109675
v 36.83732077 240.84272981 -36.56781837
v -15.47084562 104.93323207 -17.71860197
v -17.17302762 262.52239943 -14.76887986
v 36.28055006 260.63024998 -41.06063023
v -18.97502877 -303.58338356 -35.47941521
v 72.79902697 219.38212216 -18.25458743
v 63.00389767 207.29914308 -43.16509143
v 38.84704411 266.21180773 -34.69564393
v -28.77916954 -272.05058932 -27.50885859
v 77.09972560 216.84880555 -54.69295010
v -8.87440704 258.32083821 -14.33982793
v 58.11601505 265.30838013 -34.79330242
v 26.23473667 98.96568209 -47.43627086
v 11.28824241 177.50972509 -7.90363830
v -15.89712687 225.12137890 -43.14953461
v 28.91461551 13.18319887 -3.42215085
v -26.76557004 -264.76162672 -54.39370126
v 5.98014472 49.80696738 -34.60670263
v -1.73591590 226.06663406 -47.23684490
v 17.05693454 184.07708406 -11.06366795
v 97.46710956 239.05166984 -46.05140537
v 47.21794650 204.91112769 -34.62325782
v 37.35078871 254.25454974 -18.69607531
v 10.16252209 -112.37113178 7.96096027
v 4.00979444 -264.12534714 -6.72456343
v 66.37427211 138.55896890 -31.75358474
v 14.61651549 178.96342278 -8.77014548
v -7.04282941 250.27522445 11.32585946
v 10.46742965 248.20572138 -10.00973862
v 80.43389022 200.86938143 -26.10039525
v 69.53158230 31.37350455 -23.20935018
v 49.12592843 234.25535858 -11.75214909
v 45.00322416 260.73968410 -38.72593865
v 10.51682327 184.62952971 -35.59898213
v -4.76535130 186.72713637 -9.53553617
v 34.30880234 -15.07974789 -3.11213452
v 74.41150397 -34.22055021 -13.60315364
v -1.72650244 -36.18714958 -23.80847558
v 69.38877702 -278.58361602 -35.10964289
v 14.11327161 -168.41141880 -35.52699462
v -2.68342788 -76.89984143 -25.73093586
v 13.97955883 227.96407342 -7.58762565
v 47.57259786 227.30392218 -13.23650684
v 44.80538517 12.02031225 -46.12026364
v 22.19403535 -80.35042137 -36.25826165
v 97.79040515 228.07364166 -43.35801676
v 33.62259269 -295.15650868 -32.45277330
v -25.29107966 -273.26032519 -27.31190063
v 71.86938077 225.81113875 -16.53825864
v 35.30963138 111.32342368 -54.91738766
v -28.19187939 -229.64790463 3.81887844
v 13.81503884 204.59125936 -9.76097304
v 76.70021057 -261.17420197 -32.76231512
v 35.96120700 202.72371173 -12.51249388
v 44.72252354 197.65426219 -15.48249833
v 11.29573025 243.80135536 -49.03363436
v 29.48509157 154.73361313 -8.12741090
v 19.82782595 -249.68194962 -8.49680789
v -21.13715746 265.65426588 -5.26638655
v -26.16983280 265.07005095 -17.79318415
v -43.46449301 -271.78502083 -45.43197900
v -8.16113036 201.71502233 -40.97107425
v 67.60960817 -280.39684892 -36.95601597
v -20.62050253 226.42414272 -41.07527807
v 71.10553235 153.76284719 -29.67504598
v 8.52288306 250.21630526 -2.78206309
v 75.69182664 62.98524886 -41.55998304
v 63.72635067 230.45179248 -16.29611291
v 67.36473739 -275.90548992 -37.72205114
v 62.17943132 -296.60043120 -18.92719790
v -49.21776429 248.25818837 -31.11036867
v 36.03113443 -325.56527853 -29.98052724
v -2.48464639 -193.27308238 2.48616259
v 56.72424659 -309.84726548 -12.97071669
v 49.40892383 205.04628122 -15.64034633
v 33.31124038 -118.96827072 -34.78179872
v -35.15852988 -266.07412100 -51.74512789
v -3.89040215 97.71960974 -8.36042222
v -16.88288711 203.78355682 -44.94037852
v 60.36091596 202.05612481 -42.24147648
v 56.40641972 254.50214744 -42.32851788
v -34.00588036 217.85040200 -30.63978814
v 33.43056515 190.48462808 -12.89153937
v 18.67623255 219.78920698 -43.11939701
v 11.45947259 254.87369299 -40.82743824
v 64.58733976 -329.27483320 -16.81062952
v 63.31519037 -130.96968830 -12.74870429
v 80.23164421 258.00040364 -37.00985014
v 53.13256755 -291.47675633 -12.72160653
v 38.37447613 -228.82172465 -11.61551755
v -13.33807316 -146.02537453 -8.98120739
v 48.96027222 106.13472760 -54.07135561
v 2.43634940 74.44594055 -34.43073109
v 86.45477146 200.44630766 -37.12231293
v -15.20236861 173.24869335 -16.13765582
v 25.61961859 57.28057772 -7.11719971
v 76.25509053 46.73888534 -28.25047076
v 25.65241978 -16.79177023 -35.72192788
v 53.70048061 209.47615802 -16.25281200
v 47.70164192 210.68641543 -14.33517877
v -19.61456984 158.01478922 -36.40051931
v 44.20568794 -81.18306845 -33.70063752
v 47.38005251 223.65982831 -33.79008174
v 27.29648910 227.64103115 -9.57031269
v 52.68641934 -250.21860003 -13.92437331
v 32.25136548 260.71840525 -25.62277019
v 55.95337227 -325.68657398 -33.80914032
v -4.15191939 214.74640071 -9.36337281
v -20.28695494 260.91343164 -22.08147757
v 28.81324664 238.43835294 -37.13119030
v -9.83010046 178.15469205 -11.10452600
v 10.47161873 196.00342214 -9.99202020
v 43.43565553 232.45084286 -11.86233386
v 38.44378144 241.96955562 -14.83364310
v 91.92855656 236.74575984 -51.97472125
v 1.09539961 92.40414202 -36.30726412
v 40.14291242 208.23803544 -33.88200700
v 57.21536279 -290.21233320 -13.41191214
v 17.83732511 246.41962349 -15.38555790
v 62.76208907 -148.00572395 -39.64330256
v 29.42518331 72.77549058 -36.92506626
v 32.97836334 -318.35919619 -9.57939494
v -13.44157383 257.31801987 -22.87892252
v -13.07828259 263.17015290 -9.79258958
v 19.73896474 50.50880834 -36.77394241
v -34.67161581 238.47554624 -38.68216649
v -28.11057121 206.60616457 -38.59610111
v 25.31426027 230.17555475 -9.69761983
v -12.28633523 -156.88383579 -15.72611183
v -18.39896478 113.58234286 -25.59759840
v 13.24750297 245.70414424 -8.80520884
v 6.20354665 57.56047741 -34.82893109
v 41.50338843 -188.14411759 -11.93569414
v 28.59573439 90.95961601 -46.93109542
v 75.76920092 -235.45864224 -24.69611727
v 38.44739124 100.67583621 -16.28030278
v 23.80802482 187.69198656 -11.71449106
v 30.69309518 -164.90682960 -10.77605318
v 9.83326044 257.90214539 -22.02383056
v 71.35494798 96.68130428 -48.96486551
v 64.72826749 262.29795814 -32.56502002
v 33.85457397 226.83414817 -10.93421318
v 70.91575116 61.21600047 -27.30269730
v -8.55120271 -110.46257615 -13.18478119
v 71.17453218 164.35502470 -25.87405220
v 66.37849659 2.90394481 -15.17310273
v 69.87398118 148.36017787 -31.75281733
v 11.88102458 -299.04252291 -37.68726811
v 68.32208484 -327.30743289 -27.45301649
v -13.10421154 71.86750323 -31.79992363
v -21.46031521 -237.01637983 7.97580834
v 65.48983604 221.71218693 -17.13625714
v 73.92913848 -110.04388332 -27.85299346
v 97.32755274 241.16371572 -45.44629157
v 3.58930603 42.49625280 -33.48635137
v 74.57019389 250.05751848 -51.51023716
v 70.42709738 187.54652143 -46.34753615
v 78.31429690 258.85537267 -37.10426390
v 61.10608578 213.54027092 -40.87294638
v 54.01505157 -60.34114584 -30.68582341
v -4.31073876 -162.35543787 9.19248257
v 14.13061842 83.02368224 -6.72121439
v -16.66446216 262.61955500 -13.97629734
v 25.60965158 -294.00342703 -32.54920989
v 47.04624042 -124.70033765 -11.42298989
v 84.95883644 235.52630842 -57.11540207
v 57.68719316 250.75441599 -10.10798477
v 23.98238890 216.05744958 -42.93083400
v 4.27047489 179.09859121 -7.69658852
v 51.09996721 -177.87006497 -38.57059032
v 26.59437805 -8.23293533 -39.07380998
v 14.29123990 226.38382018 -8.00826307
v 41.22142494 263.48108053 -19.45619099
v -17.52431318 -268.99406314 -15.85456729
v -30.73597699 236.47053540 -10.29089745
v -50.61456189 261.12687588 -26.87216364
v 18.02175306 -110.13761908 -36.27420589
v 43.02610829 165.94053805 -15.77442698
v -9.13561136 253.54307890 11.10228617
v 35.06308421 174.34526980 -13.42897676
v 63.21449578 -290.65802693 -19.41887103
v -1.11604098 8.60214233 -29.92144041
v 49.53876510 -69.89096850 -7.34793581
v 73.83430004 -205.34978807 -23.26171473
v 40.15725479 2.84941308 -9.59466025
v 90.48774093 218.93368661 -47.08759859
v 69.91230696 106.64105415 -49.25153777
v 82.85356313 248.17571044 -13.87082785
v -3.08448728 -269.55911517 -5.12581225
v -6.99610962 -121.49753422 -20.71761712
v 64.41895664 -8.47984664 -37.75005415
v 2.39146734 180.58238924 -7.41830654
v -7.60925142 -128.68589163 -18.80005375
v 19.37729865 114.70685899 -34.35966745
v 20.31728812 -182.93114007 -9.85390041
v 9.45401751 237.40504682 -50.41281134
v 12.05709483 240.17193913 -0.67708304
v 39.07173499 205.40203154 -12.48975564
v -5.34939812 87.28096634 -9.35132708
v -18.87721755 189.72690403 -46.73513398
v 39.58893195 228.22533548 -12.80884910
v 77.47364789 -246.45285308 -25.21698922
v 73.67265224 -59.89522114 -11.48635149
v -2.94285826 -80.80460876 -26.06583945
v 19.26230080 239.67306316 -8.67658202
v 83.09834450 206.29470050 -42.31746867
v 8.94694310 0.07165574 3.92817054
v 16.32923819 -331.57911897 -27.74739824
v -45.42229697 239.95810747 -27.34484524
v 23.07535335 -321.19429111 -7.43576139
v 73.80815595 193.83363426 -43.78993809
v 15.31037502 -118.57997626 -1.14562910
v 62.09595874 -274.58545566 -37.79656440
v 33.35728496 -127.01372802 -36.10261530
v -18.79051328 258.98450613 8.32364988
v 73.01802188 19.74263974 -21.80765755
v 49.32382703 219.79971230 -12.96346821
v 18.44882406 39.84307870 -38.03187236
v -42.77336597 -276.96895599 -43.23101416
v 96.20458633 235.63361168 -31.33036196
v 56.11275136 -313.54212761 -36.77137941
v 85.88348329 248.52782488 -57.01811239
v 16.14996605 189.12160397 -11.30360179
v 57.78317526 156.42432868 -24.66830239
v -17.67012663 152.09795535 -40.96242413
v -31.69547766 258.99377465 5.15656639
v 65.93246013 -173.16889763 -37.30455041
v 9.32446495 42.78536513 -34.73002091
v 11.20385248 163.44721615 -5.36134979
v 37.17967123 153.31558883 -35.97857431
v 98.58949482 238.93132806 -41.94648191
v 1.15669693 -0.43411381 -31.34862334
v 2.60711135 193.21802258 -9.85465385
v -43.17840189 268.33924651 -21.41137049
v 78.25342566 -207.80305564 -28.55772525
v 24.07862619 -266.41553640 -9.33524035
v 40.67654163 247.34845757 -16.97056554
v -34.60259363 -270.64028382 -27.37203985
v 57.17645958 257.49218464 -44.20002550
v 0.78440452 -117.86451936 10.48338227
v 71.30020857 -108.29037428 -33.22827443
v 47.99808189 -57.40343407 -6.35326607
v -1.14162697 217.11784601 -6.97669899
v -18.05666275 250.82525611 10.90259571
v 92.20138192 228.36567461 -50.51750317
v -12.51772419 26.87722258 -19.04614642
v 98.03297371 241.61215127 -41.04479030
v 22.19867893 -118.13201755 -36.04890034
v -16.94877073 171.62169516 -46.64843902
v 42.23898798 59.05304849 -48.64307866
v -26.57609619 -222.13390470 3.66868288
v -44.13947463 243.32396686 -35.35541147
v 1.57815602 182.87020922 -35.67712381
v 77.60977745 200.46712458 -24.85601604
v 54.94967103 78.05041969 -51.05105415
v 35.18839926 -277.07004547 -10.86143125
v 0.78848278 160.20119190 -6.31287042
v -30.78899905 -267.08099246 -12.93813437
v 59.90953371 -334.99211073 -19.82622407
v 75.34067333 221.61868215 -54.91737276
v 32.31147677 -56.22087792 -32.91003406
v -37.68624738 -268.26456189 -25.06599762
v 46.52615637 -278.98684144 -36.12326086
v 29.31785956 174.52186346 -35.40345654
v -23.90443906 -266.36877656 -54.65230718
v 75.87818056 247.11921811 -52.93536186
v 50.78640580 247.28414416 -12.59063277
v 57.33921379 -330.23625612 -13.40812445
v 43.18023100 -9.81951971 -8.85374472
v -13.68332002 107.56048560 -15.57442918
v 61.94155291 141.17559791 -30.46987392
v 29.18072231 234.85565186 -12.99845334
v 71.39825821 -270.13710141 -35.89443490
v 28.90582196 244.67942119 -18.22401769
v -31.45489842 -243.59232187 0.92739612
v 14.16496653 -77.53071934 8.38606153
v -51.32873356 256.96620345 -16.35999233
v -26.16133541 -281.29422665 -53.65591124
v 51.34494975 145.66285908 -25.50644986
v -24.67453294 -203.44832540 -3.78277875
v 46.10963538 195.65096498 -38.19263726
v 7.09113106 -261.19974256 -33.32629055
v 55.50219491 78.09175551 -26.64591186
v 74.69039410 43.31512749 -27.04061568
v -4.36607469 220.56569159 -6.03179308
v 66.99714065 183.51015449 -47.63508216
v -14.55663424 164.67267275 -45.51988095
v 4.27791104 120.60248107 -5.41523099
v -49.92982745 264.85303044 -20.37213370
v 48.48252609 245.62470615 -13.54769990
v 16.81115106 -107.80596733 -36.22199222
v 35.44728085 264.35920596 -31.11012839
v 24.52138811 255.10129333 -20.49971558
v 29.25511450 -249.88245964 -9.07515269
v 13.79889064 -31.69363365 7.86106847
v 44.86705363 162.44067252 -16.11902378
v 34.15382653 167.03630984 -12.97090948
v -18.94132607 252.49904394 10.62802784
v 41.85790941 267.09324121 -35.19564494
v 73.66568595 -266.58514142 -35.04311666
v 96.01078182 242.01582372 -47.43610322
v 30.28078750 262.29164004 -31.30104393
v 22.67837524 184.37334895 -11.71995047
v 85.39126813 218.79123151 -50.16355217
v 29.25785072 207.95910060 -11.14972588
v 39.00663182 -26.80709586 -30.82597069
v 2.78681447 -196.91419601 -2.79276050
v 40.43979198 -72.29699194 -7.55800912
v 1.92111928 -259.95981693 -7.04093557
v -15.38756303 -175.05910993 -14.90690466
v -3.24614067 252.81742215 -26.62122063
v 40.34700990 -279.77222204 -11.97298244
v -43.41480508 -270.56089044 -44.91939768
v -18.10423099 248.30068648 -33.21391344
v 60.62875316 -323.22075963 -13.02091684
v 65.57962298 197.19575346 -20.41306160
v 16.15982503 78.72657478 -34.44361687
v 8.66198167 -45.97661644 -30.77853285
v 50.56579411 -204.63258028 -15.62584937
v 0.73556718 -284.83343124 -5.77293197
v 49.91326109 -219.09159422 -37.21598908
v 55.32741547 -256.86722994 -14.94094823
v 71.08893245 230.93099892 -55.40941283
v -4.29839268 -296.92155123 -22.67281897
v 46.70050368 77.14483142 -22.25389890
v 95.21732479 246.84682488 -44.27447170
v 20.89122869 -136.62119210 -8.50330200
v -8.87752045 223.24177623 -42.83221439
v -23.91174994 242.55444109 3.56041151
v -3.32430331 -12.20300514 -26.38139389
v 48.95243421 228.08231413 -13.53709586
v -15.72707854 120.19447237 -16.82213694
v 9.81453713 247.88935483 -0.37408268
v 35.16191244 27.75566094 -9.53096990
v 3.57142370 163.06857765 -34.55670550
v -22.49486931 258.22353363 8.18839017
v 60.68067998 -284.48000550 -14.59034439
v 71.58039510 -310.54851413 -32.15231746
v 14.70242627 253.92088294 -42.09063202
v 29.14704941 -178.64225805 -10.28689463
v 24.28296581 213.17470074 -10.13199519
v 70.43636590 -297.84801602 -32.85052255
v 55.96148223 -50.92578381 -6.32570731
v 51.00227892 229.20729220 -13.56269140
v 95.66794336 244.66554821 -30.82331643
v 72.06265628 197.40934670 -22.12671191
v 55.49319834 237.14703321 -42.57556051
v 19.32689548 -83.16934109 1.73271156
v -6.18628087 26.54976211 -30.09908833
v -2.83760717 120.51831186 -8.27595312
v 68.18822026 28.65919657 -44.09030080
v 87.56492287 239.44920301 -55.75563759
v 12.76724506 246.23076618 -9.19345394
v 95.65477073 247.10306525 -36.48508340
v 27.71480568 188.17022443 -11.71743590
v 74.64974374 -240.44266343 -23.88888597
v 70.77727467 -116.68284237 -33.90076011
v 42.67507046 240.42254686 -13.89134396
v -4.21290798 59.40261856 -33.71432424
v -43.49748418 261.80797815 -31.67860210
v -29.83808331 -272.22099900 -27.96589211
v 11.43417973 -187.28916347 -35.52150354
v -49.65114221 263.95854354 -25.20779520
v 86.30198985 254.07868624 -30.05087189
v 1.01147930 192.26056337 -37.12106124
v 76.07250661 -250.53697824 -23.66925403
v 51.98084190 144.83147860 -52.61466280
v 11.83546893 132.05146790 -4.98823589
v 4.59518330 -327.56534219 -17.28772558
v 1.49357517 212.06735075 -9.54068732
v 44.08776015 168.42895746 -42.80096292
v 25.20521916 259.90813971 -41.76491871
v -27.87897922 -246.05253339 -40.47395289
v 90.68787098 244.17091906 -20.34443989
v 23.22294191 116.53296649 -42.03185812
v -20.50183900 219.59695220 -15.45905601
v 77.25798339 176.58509314 -29.06614542
v 0.25228219 -325.88741183 -30.76938726
v 62.02125549 17.17339642 -44.42970827
v 65.54137915 172.35748470 -45.70622370
v -15.21571912 154.99445796 -44.08144951
v 6.44976646 50.34819990 -3.09716817
v 31.11360595 -274.23563600 -30.91013990
v -20.43861710 231.79849982 -7.67972181
v -11.60346344 252.99525261 11.43577043
v 43.68977249 195.36913931 -38.97901252
v 60.03377587 265.89319110 -45.53713650
v 31.71141446 213.77679706 -37.68648207
v 6.97556231 -59.89339575 9.76454187
v 4.89336345 210.99479496 -9.19797271
v 70.35436481 220.65445781 -17.23149978
v -14.27385770 -300.37212372 -47.22290114
v -3.13600944 -282.38388896 -41.53225198
v 3.38578713 222.68691659 -47.02751338
v -15.44686407 211.03702486 -15.53130150
v 68.64736229 207.58627355 -19.58019100
v 49.85983670 134.40851867 -56.46320432
v 19.62830126 -304.94454503 -6.02267263
v 39.65115920 219.98262405 -11.66586950
v 12.26206403 217.19539165 -10.06585453
v -36.61425039 -252.55867839 -5.53671736
v 36.31236404 -145.96550167 -38.23965043
v 31.86020255 7.11405044 -3.23482929
v 28.08129042 98.77499193 -49.01610687
v 4.41734679 88.68452162 -36.43723950
v 8.43954086 113.85586113 -36.04050353
v 40.30656070 -82.41362125 -8.25572573
v 44.66816783 -157.82105923 -39.85171765
v 44.19266805 30.94279952 -15.69820009
v -5.39322430 256.91467524 -14.33945075
v 85.86975187 246.25687301 -15.74460417
v 12.90479023 -250.90822577 -31.91396222
v -27.63568610 -238.72715235 -30.46085127
v 3.79318162 -204.76485789 -36.51237860
v 20.73853835 244.29218471 -15.92092589
v 7.60259293 -324.13569093 -11.38582360
v -13.31644785 246.79729342 -34.37282145
v -17.88419671 159.25912559 -43.35758835
v 19.93723400 -106.01484776 -2.05157814
v 72.75105268 240.28611183 -55.42510748
v 32.43303671 -327.37007737 -27.90689841
v 28.15021761 -64.49024379 -34.79031101
v 68.82257015 -277.84791589 -24.21512641
v 66.89734757 226.49271786 -52.48674005
v 57.38291517 239.95831609 -44.10605133
v 2.95821321 202.73895562 -11.16733719
v 47.33294621 265.95604420 -23.56206998
v 33.46520290 248.76484275 -39.72336650
v 49.08604547 191.49328768 -18.00440811
v 74.39859211 -269.13735271 -24.02413636
v 15.99050127 25.81757493 -36.77072003
v 28.00917998 149.82157946 -7.17512378
v -16.89955033 -308.47358704 -41.25380516
v 35.23827344 -210.28181911 -10.91475040
v 21.58716135 109.39794034 -42.06860065
v -23.09425734 -301.20009184 -38.55565563
v 62.87522614 -182.62746930 -37.73870319
v 1.10468606 150.76585114 -6.29568286
v 54.31191996 253.89176607 -40.76479375
v -8.61324556 -255.43439388 -1.89422467
v -23.44042063 237.81885207 -2.54100910
v 43.97121072 265.87250829 -33.50121528
v -23.29049446 203.56382430 -23.30895327
v 63.04413080 232.75646567 -15.17837401
v 61.17690727 -334.25500989 -22.30280265
v 27.83368900 -218.91385317 -37.66513616
v 80.58622479 249.09292161 -55.74957654
v 22.28778042 184.11388993 -37.11394593
v 25.48541874 -307.35075474 -7.79837463
v 32.50761330 250.76612830 -19.88094859
v 23.88108522 -271.87728882 -29.61062454
v 0.70337235 -120.65866590 10.26606560
v 81.42345399 220.65201402 -54.39043418
v 60.16303226 -176.57783628 -15.29976726
v -16.23391360 216.25265479 -44.39445585
v 47.11664096 -111.23874784 -10.23163926
v -16.35181345 198.67485762 -44.82471198
v 20.44087276 -283.46550465 -7.36065488
v -11.62237022 87.94903755 -15.16603678
v 63.67447972 -224.95888174 -22.10647613
v 57.64073133 222.16957808 -39.48557749
v 42.40095243 -58.19743872 -7.12131942
v 65.62548876 146.40863240 -30.74820526
v 42.43896902 215.84175527 -32.23400190
v 88.20819110 204.11692560 -36.70151159
v 62.04431504 -295.39349675 -17.37950556
v 62.07074970 -69.77282465 -8.10051057
v 18.32027920 230.57399690 -8.50991532
v 3.80578008 135.44012606 -34.34335440
v -29.86785956 265.53583145 -24.65157397
v 23.52397330 -105.03914207 -4.49296320
v -13.22846115 87.01960742 -16.85031131
v 11.96969394 -10.78582834 5.02025336
v 71.57296687 -267.21346378 -20.44269629
v -12.41329964 200.45667887 -44.13852841
v -23.43349159 179.89744246 -35.93749925
v 67.67846644 45.99456862 -26.21365897
v -13.58060073 100.69160163 -30.70253320
v 4.92612598 -287.07805276 -36.58149764
v -14.83884174 -310.93457341 -40.47847912
v -1.18838134 227.79095173 -47.93433473
v -35.55559739 221.20915353 -32.36562386
v 62.83993274 -203.65618169 -37.24854812
v 80.07743210 245.98345160 -11.26982365
v 86.94769442 249.50578809 -18.73886399
v 18.16155203 118.22581291 -33.97695348
v 60.37123129 253.37335467 -45.21420598
v 61.96095422 237.57848144 -10.48013102
v -16.46924950 246.10933661 -34.83006731
v -21.94583230 210.28216183 -43.29693317
v 11.73035987 71.67499512 -5.28231496
v -5.98314218 209.72350240 -11.45358197
v -50.44754595 256.87655807 -29.12244573
v 39.44408521 -287.62125969 -33.33777562
v -39.76410627 -271.69603109 -28.56850252
v 57.25086480 -330.79835773 -30.67024425
v -45.66956311 258.16470385 -5.99803030
v 15.21951146 243.11572313 -6.14798581
v -10.27676836 93.76028925 -33.59022364
v 32.65127167 -297.66988754 -32.64673799
v 14.81606811 243.53086948 -7.10808486
v 19.54495721 239.52086270 -41.11871123
v 56.01717904 262.63588667 -45.73956132
v 52.58286744 -285.99315882 -13.39292154
v 65.00282139 153.58422697 -45.86796835
v 4.16525593 -57.54256621 -29.37360294
v 78.55194062 237.69187927 -58.36160854
v 25.05660430 233.93006623 -38.09275106
v 7.81429280 98.66028279 -36.16743907
v -1.64696260 -192.69710779 -35.46207026
v 38.23719919 158.01289678 -36.03992611
v 60.79533696 82.86211640 -29.09781784
v 20.82583122 237.57766187 -49.69912395
v 76.66779310 3.80903250 -19.80169863
v 13.29664327 187.07489967 -11.12188958
v 70.88649273 241.15101993 -11.01419050
v -9.81241371 -278.59553695 -46.73048854
v -16.65345021 -275.10437369 -24.03351851
v 66.82605296 -283.23981166 -27.80707926
v 67.54688174 -280.74553609 -18.70494150
v 36.03375331 67.22649187 -42.56171361
v 30.94334342 222.09610045 -35.56610644
v -26.54157020 -260.39457321 -53.37012932
v -29.38355505 -223.26551378 -12.18179334
v 45.47691718 -39.16452825 -6.82816887
v -42.53036156 -270.16708255 -46.31464928
v 31.85111284 -9.07493476 -38.21518645
v 32.41356090 228.09462249 -10.87913010
v 3.91646614 155.67803383 -34.68873724
v 59.20889601 235.22526026 -11.11937966
v 71.26494497 -305.16967177 -32.95243904
v 37.35136986 161.95057333 -35.43881699
v 64.01436031 230.07600009 -50.56689307
v -6.90551847 -110.59984565 -20.03883943
v 42.90866107 103.31612825 -53.73629555
v 68.94385070 230.26125133 -54.40226942
v -14.63908330 200.23243129 -15.81378654
v 76.89318061 225.01452267 -17.38262922
v 15.40952735 127.59383023 -4.99627599
v -37.38822788 -248.06943536 -8.20834283
v -51.02726445 262.80474663 -20.79457231
v 55.53997308 235.97986996 -9.94943269
v 62.49841303 -331.61395788 -27.89157629
v -24.19185638 246.21200562 6.64374093
v 38.25353459 -4.69188252 -7.47062312
v 97.75461257 236.11453176 -46.07022554
v 63.27604502 179.70930040 -20.38072236
v 45.66170648 214.68970180 -12.86922395
v -8.78760591 251.89134479 11.49633434
v 4.16044146 112.39206046 -35.55957973
v 60.33476815 174.54931140 -21.08814195
v -45.25304958 256.14821911 -5.78383077
v 84.56180245 256.87110424 -40.59161991
v -8.53148568 -94.70280260 -11.59393508
v -17.57330820 221.97775543 -43.65237802
v 52.99017951 244.05090511 -9.78018995
v 61.94255874 189.64149058 -20.97604796
v 60.87625772 -297.63808846 -15.93529247
v 52.61276290 228.83588076 -13.99441995
v -17.67738909 255.49703836 10.13125759
v -0.19060131 -326.14699006 -25.81141144
v -26.25351772 -225.74284673 5.25788870
v -10.90796385 -153.59240770 -16.72618836
v 15.75818285 -271.60727978 -30.15514836
v 89.91526812 250.37351251 -24.61197414
v 30.01449257 90.14739841 -47.85183072
v 61.64297462 7.64139835 -15.19147120
v 86.69716120 244.54410374 -55.87327480
v -17.54599251 114.96388167 -27.74657309
v 5.67169208 208.21009576 -41.58018902
v -1.61025010 240.61544240 -47.46818542
v 56.99713528 -328.59566808 -32.49235451
v 57.00373650 235.53377390 -44.37802732
v 25.54677799 170.04013062 -9.91302636
v 93.65263581 217.58298576 -36.28409281
v 38.75557706 261.93267107 -18.86233315
v 61.95937097 195.92137635 -19.95818317
v 42.10228100 -124.20260161 -35.99659726
v 37.44392097 127.63436139 -55.77036738
v 64.42608684 10.89108922 -17.07664877
v 30.26768565 197.73037732 -11.48330700
v 15.79730771 -158.94676745 -7.59463059
v 2.32190336 -77.71131396 10.68676263
v 18.26318726 136.88030839 -5.43401809
v 12.45854981 -111.41398549 6.16095681
v -2.83744838 -285.52654386 -9.22901090
v 52.80419812 -329.93474603 -31.58380836
v 25.27248673 237.17032373 -13.43077701
v -26.99517645 267.15916395 -6.35265512
v 62.60568649 -301.88953876 -19.81069706
v 46.62214965 -330.32977581 -30.58330156
v 4.29964159 226.56197846 -48.33102599
v 23.04622531 61.09188870 -35.87273508
v 14.17299081 239.95086551 -2.57824711
v 20.85415833 147.62791991 -5.54161984
v 68.39915365 42.10004583 -26.07978694
v 64.12573159 222.21519053 -46.97838053
v 48.86236414 -133.36323202 -39.82849792
v 55.47003448 -263.87614012 -37.64177114
v 76.72435790 -40.12355581 -14.83499166
v 28.30049209 255.28445840 -42.56433621
v 51.63826793 193.83388758 -18.44204403
v 34.92587805 204.88137007 -38.30455989
v 13.96665815 152.52742171 -5.00250189
v 23.10875431 -81.83338493 -1.72514049
v 62.03682348 -334.02103186 -19.74508725
v 14.87017609 255.33294678 -17.81762578
v 82.17419684 215.12302756 -48.68037254
v 35.91680899 103.53608429 -52.98768356
v 74.20443743 -261.97281480 -35.39472073
v 32.53514692 240.30171335 -15.25587123
v 17.40548946 199.34402406 -38.38717192
v 30.48166074 262.23182678 -28.88507023
v -13.21081351 -156.24184906 5.36313746
v 41.46948829 -232.31856525 -11.65015902
v 5.62768662 161.74565256 -5.45998337
v -32.89489821 214.65118229 -32.30290860
v 26.70546435 240.48705399 -37.61534020
v -6.72974344 -162.12213039 -24.77875724
v 5.58389816 -24.62403849 -28.90778519
v -9.51577444 190.64675272 -11.30949054
v 2.24588276 191.17702544 -9.43993684
v 54.75331470 155.20592034 -51.03975907
v 98.02860767 240.26061594 -43.81893203
v 62.54858524 32.02193230 -21.94367722
v 29.56740744 -77.80579478 -35.25835276
v -48.65935445 244.44231391 -28.81741151
v 56.33491650 252.09787488 -41.80424288
v -11.26718987 -206.96665347 4.97570680
v -1.76099932 -311.11568213 -12.54927646
v 51.38590932 -112.22274601 -38.10137138
v 98.51028025 235.66080630 -37.55170852
v 58.34893137 216.22423828 -16.34102687
v 17.06117205 227.49969363 -8.67442600
v 74.11575317 226.44855082 -16.43550396
v 11.09271310 239.80936408 -50.45112967
v 21.88957296 105.73984683 -41.47388786
v -5.14240749 250.32484531 -34.09374878
v 15.70400782 250.28088689 -17.39085093
v -9.34995711 31.21695109 -28.85633521
v 42.77297854 227.32958198 -12.05521636
v -8.74938630 195.74421644 -41.08283296
v -50.77286810 263.61140609 -19.01119016
v 87.51164377 230.13295233 -19.59410682
v 19.20370013 238.51475120 -7.92687386
v 39.52502087 184.03591216 -14.67902120
v 37.77933121 263.79734278 -29.40470167
v 78.37709785 -250.31581521 -31.42742813
v 36.68522835 210.82267165 -12.02724408
v 42.86375269 -300.51088333 -12.34847959
v -10.58137789 119.60098147 -11.86193712
v 1.15467142 252.58687139 -33.32572058
v 18.03513803 28.72401290 -38.07761893
v 34.62575376 -322.81601429 -10.11056546
v 71.89229876 -308.63443017 -30.27350456
v 85.58321744 255.11857867 -52.49606445
v -42.11494699 -257.84111023 -30.45595437
v -47.27046564 252.38966942 -10.81277989
v 34.56179425 215.61674774 -11.11134980
v 13.40883411 -266.75793529 -7.91494828
v 75.18520951 -210.84938943 -24.73969571
v -36.02268547 226.76327825 -27.22112276
v 21.04496025 227.11205482 -9.11528803
v 12.20567431 69.24926490 -35.42366624
v 3.60262976 -327.86974311 -29.49422598
v 78.15515250 234.67217386 -58.20376799
v 56.16088584 163.08359802 -22.84464799
v 22.79217727 253.15168500 -42.28029400
v 29.86330912 -23.95900153 0.72236708
v 43.14222187 -282.90146589 -12.45501265
v 15.91369137 -56.82128668 -34.02925655
v 47.27424309 -32.94260800 -6.68956572
v 59.14189294 -127.39184499 -38.94306347
v 75.33848286 258.51789117 -19.46895942
v 54.22081053 266.56419039 -24.48120527
v 43.39634627 -29.36214954 -7.22966064
v 49.48417842 248.77630174 -37.17352450
v -19.45226453 -266.85026288 -10.41003224
v -3.54170450 256.56408072 -12.38889154
v 8.09079688 104.86424714 -35.86139530
v 54.65113744 223.68101776 -37.55182773
v 44.84653100 119.29493397 -20.80192603
v 5.50736208 -42.05445945 7.48324348
v -9.33113229 207.20385015 -12.79298030
v 35.26976332 -102.12616622 -34.87604111
v 44.75807026 -313.23757768 -12.15237752
v -33.54002908 -287.31080890 -40.43394700
v 61.01468578 193.96673143 -19.94973235
v 13.55454233 182.14718997 -9.75197554
v 35.36774591 260.90770960 -25.16762167
v 70.51639259 -324.02008772 -25.94647743
v -22.65872806 -193.99408996 -3.70960846
v 52.81336978 -63.36632371 -6.82308013
v -1.12254941 -25.52763931 -25.30300990
v 20.01162432 -208.82561803 -11.93476934
v 46.35141045 -336.67334914 -20.41054703
v 10.04111022 227.79768705 -47.49162495
v 32.59073943 20.74666321 -47.00249806
v 18.30552891 195.54960728 -10.41680388
v 67.74095446 135.29248536 -33.06355700
v -9.88247618 194.06394660 -41.94488376
v -11.57158986 -239.51607943 4.90048667
v 76.04240626 161.56148911 -39.17635977
v -4.10249922 -301.37377977 -20.82830667
v 43.40812936 -21.43241093 -31.22062422
v -16.57154970 -287.58174181 -51.38406157
v 48.14807326 -336.27942204 -23.26195128
v 37.95801848 -172.67701030 -36.73183918
v -19.11531761 123.05089086 -29.70994450
v 49.25282672 184.56648290 -17.83251762
v 6.06388366 -54.56633493 -30.47287837
v -9.34537593 -121.46221101 -1.64834503
v 36.83947772 262.24571466 -27.48878114
v 95.52983195 246.55152857 -33.48964080
v -1.02960365 -61.17676198 -24.62309971
v -45.63280568 246.25596404 -34.63701904
v 35.29294953 236.46588624 -34.55941752
v 59.25420299 -332.47834444 -28.54435518
v 72.57602364 -142.89648831 -19.89643835
v -12.01282255 83.22542161 -32.96792880
v 1.15927379 121.97160721 -36.17615998
v -1.25120499 -308.00002813 -11.18019782
v 72.84288108 260.96689701 -37.03139722
v 6.62527280 -199.81749356 -5.86383650
v 28.75176631 46.83250561 -43.76056790
v 68.13312322 -304.34474349 -24.90897849
v 62.16149032 244.26007271 -8.06038175
v 42.56604239 206.60118759 -13.21556605
v 71.59808278 146.75986767 -34.21619534
v 72.16701657 101.74512863 -47.39295691
v 88.86167407 225.02565384 -50.69317296
v -13.80588952 263.42052221 0.58831595
v 8.86182394 249.23771620 -7.13429227
v -9.14707966 212.64794469 -11.75736822
v -6.21840730 157.48387575 -37.43301332
v 34.64470059 220.72774172 -10.90468839
v 13.48397601 -317.50106812 -6.16113050
v -30.72510473 -270.06110549 -25.92764609
v 7.30472943 219.86825764 -6.52663363
v 61.75205857 220.68761289 -15.79337195
v 20.04205063 174.55971241 -9.83089674
v 41.86974838 263.00230622 -18.67651194
v 71.33924216 -312.50128150 -27.04709768
v 46.66743428 239.30574954 -12.93353271
v 27.90734172 -114.20723051 -9.20112059
v 5.60377538 180.45219779 -8.02611839
v 10.25238074 229.83708978 -47.96620086
v 15.11338167 230.24879396 -7.90322013
v 88.45401555 218.99496019 -28.57576683
v 86.75438911 236.17453873 -16.43192582
v 46.67209089 202.33890414 -15.03895130
v 98.39137644 230.85619509 -40.33840448
v 51.27183720 222.26104140 -13.41089606
v -26.51805431 225.69157183 -17.60947704
v -20.02388239 -232.34924674 8.27070605
v 40.80808535 -101.13918781 -35.05055234
v 37.09329292 -37.83335537 -30.53504042
v -34.59610417 242.46594310 -5.74147468
v 54.30354550 231.99927807 -40.52618891
v 1.63700304 253.80793214 2.73055001
v -12.26652320 209.37687159 -13.47606815
v -7.63790775 139.39428329 -36.88127920
v 54.75443602 95.89859843 -52.02136934
v -28.49788405 -289.12377357 -48.51146042
v 75.80707967 166.95953906 -29.02916446
v 13.55447061 -82.50726759 -36.17400303
v 39.08398747 13.64064869 -45.83865777
v 17.05464721 -85.61644703 4.90895752
v -1.56962662 73.68544489 -33.15797076
v 14.54473753 206.38617873 -39.04969245
v -43.59856620 258.47658515 -3.94366169
v 67.84234941 -151.24271810 -15.07862099
v 0.51565032 -279.69682217 -5.17405802
v 37.55643591 225.19800067 -12.45852280
v 3.16173933 -250.39207935 -6.82913698
v 76.58334821 240.87403715 -9.66013037
v 10.54923236 237.08455265 -0.81445934
v -41.30313918 -260.44458151 -16.65525511
v 52.25380510 214.07197416 -14.35888279
v -17.46718585 206.79810643 -17.18390174
v 39.89485279 196.22045755 -14.20164108
v 62.91909516 -292.00038314 -20.73363028
v 72.17217237 236.31677032 -13.02929781
v 48.45292494 94.51922029 -25.13083443
v 14.07798007 28.49153057 -36.03019565
v -42.21136495 -271.67490125 -47.46177420
v 50.52766949 232.24435747 -11.82796620
v 67.32346117 -318.67060065 -18.89030635
v 39.58209977 39.36454654 -48.00315946
v 57.43731931 169.10095513 -51.98490247
v -4.46142443 100.78123957 -34.26178917
v 61.17862463 -330.23026586 -30.20380810
v 11.98627148 -71.86779380 -34.97908637
v -49.41828176 252.23585963 -14.67248797
v 1.51231233 -316.21524692 -11.05956361
v 63.79482150 250.14442205 -46.24018073
v 53.24532464 -189.04279172 -14.93079588
v 23.23717810 26.57039464 -43.33968088
v 62.15000153 -27.92467549 -34.43273157
v -0.06807542 -291.25401378 -7.76748778
v 72.34251499 -184.37391520 -20.30622028
v 24.55118299 117.24632233 -45.76008767
v -9.69782658 -138.42493296 -16.87454246
v 40.91860726 13.08668032 -12.33955659
v -26.37141757 261.73645258 -26.62887797
v 4.08016378 30.47983535 -33.32552686
v -25.03002621 219.23451126 -20.28384432
v 15.01956210 243.04777384 -3.92100308
v -16.85874723 97.37681597 -27.27470174
v 17.46274903 247.96621501 -17.51597598
v -22.49342389 174.75584149 -31.10733442
v -36.83248907 -262.01614738 -9.62900463
v 88.98982406 212.15131879 -30.87519482
v -11.45447977 121.66180462 -30.99553846
v 39.34231400 -208.19403231 -37.20189631
v 84.58898962 221.14315629 -52.54435912
v 57.26713315 -335.37372947 -19.06056888
v 32.47181699 175.88266730 -12.67708186
v 62.69309670 254.11477685 -11.31500024
v 62.96397001 -169.59083080 -38.88032585
v -12.97652628 -280.86319566 -25.82735009
v -12.21687719 -134.85516608 -1.02523260
v 77.86121964 -258.98891687 -31.06614389
v 60.97274646 -333.51796865 -25.81085078
v 2.42419145 254.60416079 -17.70680025
v 17.52777211 238.30971122 -6.62776036
v 70.96254826 129.46005166 -40.48469663
v -10.03019046 245.34563720 -36.49418429
v 74.40048456 252.39545107 -51.52946711
v -7.78165599 262.13479042 -6.32019108
v -30.62983230 228.30122709 -39.25203905
v 61.59226969 115.03554881 -30.34493886
v 56.00494146 -332.14074373 -14.24449123
v 11.79636642 -331.35476708 -25.98282695
v 32.72954375 81.35553449 -46.27051204
v 15.21645114 243.05525422 -5.09011978
v 71.72483206 -128.35268676 -19.93973739
v -38.73842582 230.62528670 -32.58286417
v 11.84723992 -108.64654928 7.77330482
v 15.70040360 -281.54727817 -6.40904484
v 27.23355778 111.31364107 -50.51022395
v 37.77018189 70.56781650 -46.20846361
v -8.99229571 257.58653879 -16.63245820
v -19.46419105 -189.81055915 -13.03403918
v 35.60663015 193.40680540 -38.13295439
v -7.82440323 -87.51465380 -11.67653035
v -12.76029833 183.25737119 -46.26071826
v 51.91954225 -48.26327786 -5.95998811
v 7.43345171 193.80863011 -9.81053803
v -24.19538796 256.84672594 -30.31649627
v 55.63848838 158.32531452 -51.01258308
v -25.00020526 -299.00863767 -39.45120052
v 69.70111281 208.15105736 -53.63175645
v -10.34005079 -274.16756749 -16.68983512
v -8.83022696 259.79474187 -12.23053876
v 6.55024406 257.03436136 -24.14544486
v 25.03003925 113.93512785 -47.87323996
v 73.42212647 105.34346849 -44.59153116
v 29.37580831 -221.79752588 -37.64393553
v 21.05351724 -132.19058514 -8.15206487
v 16.29720815 247.12009728 -14.76424374
v 4.85868752 -226.40046477 -7.11883372
v -12.16657367 130.72423637 -37.04329208
v 61.74836680 216.24365449 -17.32616872
v 55.27920276 68.47614050 -26.75807104
v -12.53832970 263.83060217 -6.57989131
v -3.32280179 255.43910265 -19.03527044
v -1.19040895 177.78934538 -36.01644933
v 69.42366809 -108.10567439 -35.84001586
v 45.79032212 229.10656035 -12.64113467
v 73.39189947 25.61640181 -23.65959436
v 88.71126920 228.31901908 -22.20723033
v 20.35606652 -280.35372496 -30.04050441
v 41.17655754 146.33129537 -47.08147421
v 51.14063248 256.82577491 -14.90179356
v 42.57108271 -58.73923749 -30.93748912
v 41.59723222 -91.96649492 -9.13364068
v 21.37974091 -273.23308587 -29.42560799
v 35.50614417 -255.56132197 -9.74603370
v 4.05411003 -279.58118916 -5.17852930
v 30.82484007 255.97521663 -42.40553826
v 57.00626969 244.29680407 -8.47139396
v 75.10656118 -178.89666557 -25.48329532
v 64.73823637 210.09391546 -18.49152334
v 73.12647253 211.74488962 -21.25519142
v 18.03700067 -14.63244017 -35.02605483
v 33.50165859 32.74686635 -8.80761258
v 21.95499465 250.05531311 -20.16427927
v 51.75922066 -17.53971912 -33.18061307
v 53.51801589 -115.99842459 -10.80119051
v 58.20778012 -256.34980202 -15.56802820
v -17.68762060 -255.97551465 -51.48767680
v 77.42606103 231.34376109 -57.66972154
v 50.82928762 -305.32738566 -13.29168584
v 22.81519957 106.78710788 -44.43981126
v 44.41691190 255.18274307 -38.70852292
v -16.26877300 225.06558895 -8.51044804
v 25.52188002 40.51003605 -41.89846665
v -3.22807953 -93.43604743 -25.67763999
v -17.29554124 105.49417138 -22.37365767
v 56.24450371 -228.29815745 -18.50539632
v 34.46398303 176.93221569 -35.37757695
v -20.90190910 207.37825334 -19.10953224
v 62.42766604 208.35623145 -17.88976043
v 36.63728014 -314.95818496 -35.13542935
v 42.80875996 71.40209526 -19.77408305
v 46.19995505 193.53322685 -39.29019719
v -51.85987055 253.38393450 -20.48246376
v 76.55014098 175.95086992 -41.21299833
v 52.47475952 -333.45100284 -28.43043767
v 72.26005197 -120.38023770 -21.71431854
v 23.72592874 220.44298053 -43.76506433
v 51.22417957 52.59590596 -49.99841377
v 22.31438458 249.22583997 -41.50469229
v 22.44637907 -252.03993917 -31.20178357
v 11.18587889 -286.21599078 -33.56570750
v 68.15013289 -102.29373723 -12.93367334
v -7.61446264 204.22112942 -12.32822333
v 16.02490246 221.24466300 -7.95906875
v 35.82991660 -260.70490479 -9.84108075
v 39.44802657 230.24067283 -12.23078277
v -3.71498335 257.77840614 -9.80438944
v 98.07527810 240.15973508 -37.08443791
v 51.69352517 -142.70643890 -11.97453216
v 91.45718813 222.59688377 -48.53328317
v -19.15355027 -285.73036194 -52.63931677
v -24.75570701 201.86494291 -26.76077373
v 43.84118691 146.53728902 -15.66462591
v 67.06029177 -98.07299823 -11.81794982
v 67.15328991 219.76265311 -17.46029221
v -33.71197358 228.77214849 -22.85711840
v 65.20707160 143.70745420 -31.51877597
v 50.61766505 170.19656301 -48.87344316
v -42.99632832 -272.64314890 -32.02009946
v -2.32090894 -314.90173936 -41.69525579
v 42.33737662 176.34893954 -39.87987712
v 78.13198864 224.51293468 -56.04645982
v 47.48408496 -20.12596652 -31.74512088
v -20.42879909 217.67784655 -16.15568809
v 40.39606825 44.38884556 -15.53189754
v 18.33015680 215.45162797 -41.74140841
v -14.66911566 260.87230444 -16.06657356
v -17.69147068 124.43416566 -19.52083036
v 27.79524960 -22.91974612 -34.25093368
v 77.17201859 236.24370992 -11.32619381
v 19.88369972 126.88076496 -5.60828531
v -47.65401036 242.93202162 -26.07084066
v 44.80096698 -321.69917226 -10.76803729
v -36.09649837 223.70068729 -34.30902213
v -14.77094367 -155.78855574 -9.71451961
v -8.93868692 20.43953538 -27.33307146
v -20.80646530 -273.82355928 -54.45483699
v 46.00811005 -194.18159127 -13.00834119
v 92.12981910 250.79783797 -45.69561034
v 8.88358057 112.29596287 -5.39748836
v 40.00056908 71.08181715 -47.45524004
v -11.52290218 39.59294781 -14.33669217
v 74.44198430 101.36197507 -42.21729934
v 30.18110432 117.37354100 -52.78386921
v 52.89308727 -300.49219728 -36.67386621
v 14.93211277 233.84594917 -6.97478559
v 15.05280007 -112.87333071 1.59042585
v -11.74204703 87.02033758 -33.43343735
v 48.61738533 169.26731169 -47.17274755
v 36.40741482 60.22955850 -14.65091202
v -3.76845803 252.52330303 7.73795648
v 64.75048512 -330.97067475 -26.78518370
v 66.17506593 188.55291605 -21.59108035
v -7.99718499 -0.50451141 -10.15308034
v -50.28269067 259.62978601 -28.02398987
v 10.21372434 212.33539283 -41.29057378
v 43.91925409 241.56598747 -14.45044670
v 77.52019912 -250.18671155 -32.83529356
v -43.17254946 -272.65629172 -46.17800191
v 96.92475200 243.11622977 -44.27456111
v 88.64881098 247.70475924 -52.91637406
v 30.57126328 261.11206412 -26.60071477
v 11.26324106 -34.30124000 -31.22977912
v -17.55339466 166.12489522 -45.47619447
v 72.60219008 230.90276122 -16.22884534
v -0.86001784 131.94847107 -35.00079736
v 17.37499051 172.94871807 -9.05330572
v 6.47507189 252.64227390 -16.59674756
v -10.91074571 122.96000868 -12.09702436
v 4.75165527 112.21272498 -6.10195380
v -50.59104413 262.08153367 -26.08384006
v 30.15925363 -239.05426264 -35.49245000
v -2.98158638 -61.56730652 -21.43034339
v 50.61066896 -41.37814790 -6.29795017
v 68.50691140 221.61936760 -17.08652265
v 6.23823609 141.34970307 -34.26198661
v 20.26959509 -329.60742712 -30.04655242
v 14.16547596 102.32628882 -5.80797251
v 14.01871536 232.67208040 -6.70770602
v 32.92239457 205.24044335 -11.68381516
v -18.06042343 261.11048460 -20.58142237
v 24.45762046 179.24417555 -36.42430156
v -8.72198306 -304.89951372 -30.89609183
v -44.07391325 264.72130418 -7.35048344
v -28.37804705 240.36560953 -2.46841484
v 20.02589963 181.65673316 -10.56622341
v 8.14667251 190.78733027 -36.08112410
v -17.02795364 -278.41010690 -27.15184353
v 63.89339268 265.91041684 -41.54697433
v 62.00083718 -172.20203578 -15.12856968
v -3.70798330 237.04431951 -47.77437076
v 80.11358976 209.27073061 -24.42370728
v 82.59490132 203.00191641 -26.03271976
v 52.36992612 152.28742361 -24.20045622
v 19.09851469 20.94084397 -39.54783082
v -10.22258960 36.69295833 -28.61659974
v -15.57476539 212.62417734 -44.59556192
v 53.08644474 236.84474826 -9.63013060
v -52.20747739 254.68766689 -24.38217774
v -7.24757044 -227.86223888 1.65630598
v 68.00413132 -153.90513837 -15.42100031
v 18.32189225 -91.91769361 1.87121902
v 39.75346312 225.15913844 -11.82419341
v 37.51609102 -204.52637970 -11.43900678
v 39.59688917 124.52399731 -56.99620768
v 48.82117361 -10.46483777 -36.92181408
v -21.95218205 228.85732353 -40.24993628
v 58.56443197 265.46087861 -24.43958819
v 33.44929591 263.99490237 -32.47096762
v 55.42138591 -177.96091735 -38.62055019
v 17.28576981 5.63569134 -39.57506269
v 0.33295582 -57.90834129 -26.04118362
v 43.99071634 208.24767649 -33.47684816
v -10.70403680 -210.86722612 -33.72042999
v 68.82681698 -115.51329494 -36.13817692
v 46.23794928 189.63921070 -42.03497618
v -22.45752327 184.82902646 -41.64055735
v -36.42804176 269.28350329 -19.10209656
v 23.48146774 190.87594748 -11.81423478
v -4.29093791 232.25159943 -1.62595126
v 8.08874704 -3.90439271 4.55155596
v 90.58330953 247.96211720 -50.67414790
v 2.19608541 252.68298388 -35.20347178
v 17.16108061 223.46487641 -44.51062530
v -25.85835196 216.53437614 -21.26356587
v -13.27501237 138.08187842 -40.22267088
v 27.53349580 232.61801898 -11.14124246
v 4.83342400 200.48730075 -11.17369346
v -12.27184944 28.54075283 -16.12549834
v 46.84932530 169.60372031 -17.26234145
v -24.12244491 -300.45011640 -41.91068932
v -8.94070696 -266.03385806 -3.47544998
v 13.25030904 222.17391431 -9.03241709
v 72.20882177 208.43909681 -20.91260254
v 61.33178994 -326.63184404 -13.62849120
v -4.81830072 -113.18699270 -25.79701506
v 30.62257543 84.43621546 -45.68016157
v 28.60837243 -48.10125008 -32.99627081
v 75.20822436 -175.16893148 -27.54739299
v 54.50469255 -330.11323214 -12.64511794
v 68.71882826 102.05346346 -50.46601593
v -49.84937608 262.09121943 -27.47899666
v 56.59757555 266.15580916 -30.49729764
v 74.66665655 201.19445026 -22.42133580
v 44.52164099 263.31436634 -18.24759692
v 29.21882272 -298.89491200 -32.86935762
v 47.88688570 -288.34092617 -36.19238362
v 42.01840982 185.57515740 -40.78447446
v 6.51762309 -146.68774605 -35.72845832
v 69.10135597 60.30373648 -47.71519080
v 70.67129761 -166.51518643 -18.58650893
v -47.77661338 243.85331571 -31.34632483
v 97.17471898 232.92753100 -47.04105854
v -2.61377287 105.90498894 -34.36484188
v 31.68158233 0.66513574 -2.07677390
v -1.60682574 -64.64287639 -24.70818721
v 77.93597877 243.12722683 -9.82169714
v 6.42116042 -252.28261948 -35.16446054
v 73.66727293 -263.75958323 -21.39587142
v 20.71556263 257.43654370 -19.01213452
v 27.02576667 240.66002667 -15.40037431
v 37.07433864 261.01738214 -18.80580559
v 9.25861765 193.84253025 -36.60776094
v -44.18332875 253.92225385 -5.54099819
v 4.23461804 -311.41483784 -7.21331825
v 72.87769765 -103.77129167 -30.25206923
v 75.55053383 158.73274207 -32.78331831
v 23.77353795 206.13041520 -10.54526027
v 41.10927507 -219.70824897 -12.76227366
v 39.76965696 58.09421465 -17.37664640
v 18.20974797 -123.87676537 -4.69581457
v 16.84843563 -80.43103665 -36.42888740
v -4.89362702 -18.07003096 -6.49535004
v 74.09934700 -232.27234185 -23.97803590
v -3.78706795 22.14827016 -7.10738311
v 38.94301131 226.90764070 -12.80272566
v -30.13308160 248.76557291 4.37447894
v -40.14176503 -275.12770891 -48.84749278
v 66.72653556 153.51139009 -28.01661752
v 74.88941401 239.74080384 -9.77695920
v 4.53474093 255.90535998 -26.69261768
v -6.36764849 83.54450762 -9.78133362
v 12.17903383 226.37818754 -46.54370621
v 24.93829280 243.77694726 -17.27667265
v 12.74101716 -88.38362992 9.19017941
v 85.26668698 253.48186493 -54.55984175
v -1.49858149 -313.74636292 -13.34911026
v -19.04900745 212.89956570 -17.83901639
v 56.60233274 -334.27760005 -26.35470405
v -36.09395772 223.63993526 -29.45593186
v -24.86961149 210.43841541 -22.40938693
v 32.97031298 55.31867221 -11.95521839
v 22.23126031 241.90200865 -14.95853439
v 29.41746823 163.22146356 -9.49630700
v 0.97473088 104.62289304 -35.59731320
v -6.13240013 -303.17923427 -43.69692877
v 35.40680930 64.08428401 -41.98790714
v -6.46709464 -10.84818970 -7.87266623
v 62.20669299 -24.34010431 -9.08293296
v 57.57412314 -165.40092230 -13.67611811
v 59.59084257 22.54605107 -46.10881209
v 26.08313784 139.87652957 -6.61425292
v 74.97158647 -5.78501774 -33.18987787
v -25.53764172 -298.11617732 -42.94877499
v 34.97286886 -262.20962405 -9.79203917
v 51.21845752 -204.94852960 -37.10193560
v 52.89765075 127.13462114 -56.77238107
v 45.81113160 -203.31193507 -13.89675960
v 38.37841377 200.82049072 -12.82821503
v 14.07493651 239.74171281 -50.53510517
v 62.06388026 -294.07134652 -16.34704508
v 1.83347159 218.29955280 -6.44040015
v 73.00129533 -272.25467563 -25.26265569
v -8.42503458 90.07705748 -34.49948132
v 1.71137578 -273.81399274 -37.05482930
v 64.82764333 -329.20628786 -29.03899550
v 43.61431301 185.13660133 -16.35011099
v -37.12119162 -264.60036635 -13.09426129
v -4.09236550 -311.42023206 -18.26383546
v 64.18440491 -100.62728822 -37.54322603
v 28.03879417 -327.58742571 -28.15833129
v -41.99615493 266.60379767 -8.61865561
v -6.21915050 220.57604790 -42.57627577
v 20.59620246 -52.23301798 -34.28172693
v 25.80127865 -13.12527340 -37.32778132
v -13.83782737 57.77510256 -16.95588417
v 20.16470022 86.82502806 -6.73688715
v -6.94684312 255.02628088 -20.77821642
v -11.82884164 -150.15265346 -14.20737337
v 16.26103558 -194.48705018 -10.38873009
v 18.68259907 95.61393410 -6.21807203
v 76.67741925 201.49043202 -44.18057203
v 42.89873689 220.84127367 -12.36131229
v -49.66052622 246.18257582 -25.72768554
v 42.41618887 62.21562251 -19.40174960
v -32.69166872 263.53707910 -28.80148031
v 72.55871594 -14.27859161 -34.06598791
v 40.01355916 179.14889753 -14.91999440
v 2.19912478 -325.82414150 -18.16000417
v 67.54651666 -229.26592827 -22.46649005
v 59.64865163 -171.06650770 -39.44670409
v 64.97078389 212.99412847 -18.81437004
v 40.70038721 -184.96192992 -37.47602552
v 58.38468298 -223.99230301 -20.29678412
v 37.92149201 166.21640325 -35.76764464
v 28.81882712 178.86281013 -12.36416399
v 9.77088977 257.11330771 -37.03675047
v 78.58327776 -256.19399548 -29.98839132
v -18.86788197 240.43042958 -40.05817324
v 18.10463332 -276.37565136 -29.86055613
v 21.88377082 247.32238054 -18.79856363
v -28.77304330 208.75573158 -28.22729200
v -40.34912959 257.95659423 -0.41933393
v -25.37878789 189.54783678 -34.62183475
v 40.81852734 243.42264235 -15.23784176
v 6.86172070 223.70274365 -6.02882728
v -8.61250889 -105.04413396 -11.99870370
v 88.89037371 215.24757147 -45.70400342
v 24.74263124 -88.84350210 -35.24071723
v -13.48898653 38.64997253 -18.73882487
v 35.28784588 219.79594231 -11.06663700
v -31.22992069 255.24723530 6.05037902
v -1.06213579 223.25307131 -4.87917988
v 15.58469236 -94.86049414 6.08616974
v 50.97057298 143.13319325 -25.63386597
v 64.20106441 184.12698805 -21.36457153
v 30.43399565 -323.15218449 -9.10917111
v 57.03216046 240.09634554 -8.48945323
v 14.21916857 244.32629347 -8.41821730
v 56.61077425 -234.57300663 -18.02324690
v 10.65761223 173.18144441 -6.77532563
v 59.77501348 261.86361909 -47.24446312
v 73.23037833 188.46169114 -43.54233295
v -23.12498540 219.41642463 -42.60712862
v -23.03024381 -285.26949883 -52.97141895
v 72.74116576 236.13166809 -56.42434955
v 1.26629497 -15.93550667 -28.54815312
v -7.14666024 104.50395197 -31.27572313
v -39.54550996 254.51752543 -0.16397904
v 70.74498385 -14.51374125 -14.14515544
v 17.69132353 163.13923895 -6.10979320
v -16.85811020 250.57759881 -31.06750920
v 44.43972558 218.64700317 -12.61601783
v 81.10996336 233.49881172 -13.37756310
v 3.79950413 248.79610538 -41.82794318
v 65.29884040 -79.55648005 -9.73919872
v -1.26613327 255.82784414 -11.98100485
v 7.29645323 128.78197432 -5.38308732
v 36.99212521 97.87281603 -15.12595918
v 18.78743060 -212.06547320 -11.84960455
v 80.06391674 236.78718507 -58.50072578
v 24.02493916 167.47012734 -8.61297827
v 55.18974364 266.51233435 -27.74294652
v 26.87221393 -320.83037496 -8.15843511
v 62.27552146 -276.56847239 -15.53819608
v 12.88819220 249.29630756 -13.47962394
v -18.34225096 -304.65772748 -43.79734397
v -25.10004304 -205.63675463 -2.64602271
v 76.20882988 -44.40196604 -13.97062559
v 15.08852281 235.91201007 -6.09245850
v 23.35387096 114.35998231 -44.84426975
v 54.94908616 258.53586197 -42.95353964
v 60.21789834 -242.01492965 -37.63121367
v -18.06974970 -274.93447065 -53.50629613
v -13.85385823 136.37045026 -39.04823959
v 20.74161544 249.06471372 -19.59976926
v 27.30938420 176.03680491 -11.47115324
v 92.61741489 221.15494311 -32.72008523
v 8.27398244 -50.62275752 -31.17659315
v -10.44285484 179.27871644 -44.43507269
v 31.66734800 74.57686216 -39.38465193
v 11.90093067 170.45159638 -33.74516964
v -10.37702523 45.34308612 -12.21872773
v 20.73099464 19.46568862 -41.42239690
v -5.16353361 -319.20263171 -24.55397323
v 54.78046089 -232.29981959 -17.11867936
v -6.48788689 -298.72536659 -27.29245648
v 31.11831099 197.34127820 -38.91068324
v 38.90557215 212.78987825 -32.99859166
v 35.55250540 226.64058208 -11.81519032
v -39.08352181 267.97384024 -24.49729294
v 75.11154562 224.44543242 -54.83158305
v 84.01802182 194.67957318 -31.32772818
v 62.67881393 201.06557012 -18.09024811
v 44.99657825 217.42898226 -32.64724463
v 48.86686057 266.12836123 -29.94078584
v 23.74415658 -122.94093519 -36.27398610
v 10.98836120 -19.66049150 -31.75188974
v 28.09814177 81.69610798 -9.53994319
v 55.23891002 -114.51974511 -38.67761791
v 75.70230961 156.70281649 -35.76059267
v 31.08040802 260.36679745 -21.90207876
v 51.86812580 178.14154923 -50.87849870
v 58.81200731 -24.28261377 -33.44524279
v 16.58510603 -131.73875213 -4.55427356
v -19.31338385 151.98694170 -35.57257727
v 6.17864262 -262.35347986 -7.23122573
v 31.19553439 188.10667098 -37.38089278
v -26.04863606 -270.05261183 -23.90139550
v -2.26250151 255.52517176 3.80091392
v 54.54800278 238.24180663 -9.03910398
v 43.78142953 30.57126328 -48.89589921
v 36.73310205 -268.52920651 -32.04674646
v 43.05447266 229.49659824 -11.97917666
v -2.41621677 -323.78745079 -24.91832152
v 2.84919073 129.76638973 -5.61333774
v 35.40150076 231.02940619 -33.25951472
v 38.95571828 185.76218188 -14.35729209
v 83.23304355 254.91616130 -54.37622964
v 81.99716359 234.85633731 -58.14737082
v 66.86344743 -329.58111167 -25.35725571
v 34.47214887 206.24203980 -11.93985436
v 21.11148648 166.96341336 -8.08214676
v 55.29726669 -240.17320573 -15.71210474
v 11.65448781 246.88693881 -8.62857793
v -41.59186035 -267.34030247 -24.22658540
v 26.58169158 248.14355373 -19.93842050
v 60.14823169 194.88453865 -48.19051549
v 74.22301918 156.18009865 -31.58994764
v 26.98009461 -255.19615412 -9.14509967
v 37.61903197 116.57491326 -13.96209095
v 7.97275454 157.06111491 -33.64683315
v 73.78651202 38.54437917 -26.50402859
v 89.32435513 246.16681039 -52.62512714
v 67.30646640 233.65049064 -53.38040367
v 73.45181704 -23.00939523 -13.83498590
v -3.88762332 137.23428547 -35.41139886
v 70.24867088 -107.96763003 -15.13506100
v 8.90524033 247.27773666 1.34919677
v 38.82064298 18.95019785 -11.39194705
v 79.90871370 5.76193305 -27.94310823
v 11.81074604 88.40277791 -5.61934849
v 20.74385807 243.12725663 -14.78225086
v 31.68850392 127.64766812 -51.21926218
v -1.58504443 -252.65768170 -6.32911362
v 2.87740468 128.11098993 -34.69205275
v 50.83000287 -163.58958185 -40.41614756
v 77.94631273 234.19947922 -12.41512503
v 30.76487966 232.40864277 -12.71989848
v 48.87865856 225.67179799 -34.80605409
v 21.75189182 -98.58424217 -1.69852772
v 14.67098668 -107.53560066 4.52558929
v 64.38273191 -316.76366925 -16.00207761
v -48.54545742 259.60773230 -10.02621651
v 13.50603066 258.97958875 -21.56739496
v 14.70978558 -10.23372170 -35.77087820
v 28.30873057 167.20212996 -10.12356766
v -8.53470620 -104.24135625 -1.04701077
v 26.51796676 -71.14458084 -3.97064397
v 46.85518891 194.52993572 -16.96649007
v -19.26080696 147.40245044 -35.72493419
v 60.19998342 -71.58201188 -33.26898068
v -1.90692185 123.71876836 -36.14654019
v -32.86283091 244.06297505 -1.93650834
v 72.72874564 -134.29871202 -26.66857466
v 42.74557158 40.82982615 -48.68195206
v 12.99152989 -61.67130172 8.73987656
v -28.04600261 203.94539833 -35.86481884
v 74.46743548 153.88511121 -33.94213691
v 51.47300661 -230.68097234 -37.34216839
v 18.52901280 -288.14640641 -6.10473799
v -24.02967773 265.51556587 -9.24471300
v 54.39966917 240.47197402 -8.77409056
v 3.11635830 -18.50535907 4.12308984
v 76.81033015 19.34895851 -24.39280413
v 14.69994895 170.94455659 -7.70134246
v 77.45308429 69.90021467 -37.79006377
v -17.17783511 91.47153795 -25.26162751
v 6.57829596 235.43058336 -49.98166114
v 49.04309288 -273.10234308 -13.40331230
v -34.62133184 -285.86608171 -39.30666298
v 28.48747186 256.96229935 -20.09581402
v 35.32567620 251.66195631 -18.93358678
v 32.04145283 131.84626400 -48.19080234
v -30.35006300 242.41417646 -1.48615625
v 51.68129504 164.97205198 -50.80218986
v 81.28994703 200.17430186 -40.79448804
v 58.27221274 218.18795800 -39.03749213
v 22.80093357 -50.07049441 3.46096791
v 13.72258551 237.34930158 -3.57779860
v 64.84569609 160.98082066 -45.08709908
v 58.73880163 195.67979872 -19.46931519
v 35.49614176 -181.46871030 -10.63785609
v 47.04493284 243.69388819 -35.55836901
v 35.52420437 248.57313931 -18.41652952
v 97.66380489 237.18611896 -33.82702917
v 24.24247004 235.76278985 -11.21463813
v 4.10438096 224.96819496 -4.98052174
v 50.73014647 150.23773909 -23.24979380
v 63.89325857 46.89248651 -26.04571544
v 36.19178385 152.32805908 -11.08912006
v 97.11299837 244.35229599 -38.53125498
v 47.83527181 -222.86823392 -15.24325740
v 22.11742103 -67.09842384 -35.71656719
v 69.03821975 254.59489226 -49.01983216
v 71.17266953 -234.80156064 -36.71885282
v 78.90420407 196.77937031 -26.61189437
v 23.38242531 233.75354707 -10.05490962
v 9.81819537 203.90990376 -38.76810148
v 92.35799313 250.05343556 -47.29126394
v 43.56098175 190.50301611 -16.02812111
v -10.63310448 160.46865284 -41.34454206
v -0.44593064 -114.02169615 10.17100736
v 53.74496058 -13.43878079 -35.36809236
v 50.08135736 -104.19483483 -37.16107458
v 68.48413497 -219.45443749 -37.32416406
v 69.60199773 -273.81524444 -36.50876880
v 67.84158200 -309.69226360 -36.07165441
v 58.50441009 29.12744880 -19.36518960
v 92.96012670 250.46777725 -42.66171530
v -37.65311092 262.80149817 -30.74493073
v -8.30112025 231.03760183 -46.15784064
v 38.07274997 237.14528978 -12.99466565
v 73.40590656 -179.69718575 -21.39560506
v -19.48494278 -265.24192095 -3.23719159
v 33.38800371 60.01918763 -41.27456620
v 29.52022105 228.71333361 -36.77425534
v 66.05984271 265.64627886 -43.84827986
v -43.74966770 -269.37586069 -41.67537019
v -1.24544324 147.46291935 -7.71931000
v -8.54767114 253.12799215 -25.04913323
v -6.66868407 -97.85821289 -18.68116111
v -10.67479700 -257.07253814 -47.06731066
v -16.24213532 -310.05117297 -38.73977438
v -4.18458600 233.90622437 -47.86131904
v 22.61149883 51.20062456 -37.47953475
v 3.40814237 -270.80276608 -6.33697538
v 50.46252161 70.69518417 -50.16148090
v 72.28275388 41.65190086 -26.06463805
v 59.46735293 -263.26882839 -15.61541855
v 44.87062991 207.80628920 -13.85142840
v 23.86840619 -64.99162316 -1.45034271
v 3.50413308 249.17912483 4.68011387
v 60.10131910 -261.18490100 -15.90686105
v -42.45881364 265.73255658 -27.79501863
v 16.93115011 -174.24944043 -35.64465791
v 76.31956041 59.27049741 -40.21838307
v 69.70160455 -199.92646575 -20.80781199
v 80.70147038 212.88943291 -24.06555042
v 75.79667121 64.59036469 -30.06402589
v 34.16907415 67.28722155 -40.49187154
v 6.84284046 -281.19719028 -34.63908285
v 41.16129503 216.59600735 -11.77901216
v -13.93369492 -271.01489902 -50.11203140
v -35.70874408 -258.36360455 -46.45078629
v 50.24225265 -238.11843991 -14.18674830
v 48.22248593 104.35348004 -25.12658387
v 62.89455295 -256.93738461 -38.06830570
v 70.83448768 -18.89469288 -12.79554237
v 63.27151507 213.37451041 -18.47289130
v 52.82108858 249.00372326 -37.60628402
v 74.36338067 237.98678815 -10.70940215
v -13.78241740 41.46521538 -20.90878412
v 26.81193873 95.33083439 -46.55674845
v 65.21727145 262.10704446 -18.12517829
v 12.92679925 -43.34643483 -32.25492314
v 28.21988240 260.67918539 -26.85785107
v 64.19926137 -332.48850703 -24.38130602
v 38.13403472 68.21414083 -16.26010984
v 72.28048891 -272.22371101 -21.77541889
v 46.77912220 175.44507980 -46.28020152
v 33.41198713 221.07705474 -33.80533308
v 31.66065365 248.72574210 -19.70504783
v 53.11797932 231.15222156 -12.85502594
v 24.21601303 -59.10537764 0.14091907
v 9.86782182 221.89746797 -46.14182562
v 88.94047886 224.85165298 -25.30909516
v 17.91976951 -195.35383582 -11.01031341
v 31.35785833 140.95096290 -35.12073681
v -9.26550664 -123.97341430 -11.83456276
v 26.95031464 -236.43772304 -35.18583998
v 62.82780319 -327.20318437 -32.00027719
v 57.62585253 164.65672851 -51.61688104
v -17.41698943 -300.50525069 -46.74316943
v 31.16451204 -82.58645236 -7.78937573
v 47.05696926 -250.00685453 -12.19502278
v 40.52965716 -13.28304503 -34.32221711
v 68.51499528 -76.22902840 -10.50661597
v 53.40495706 135.06616652 -55.46745658
v 14.15692456 219.23495829 -43.36579517
v 37.16964275 231.00562394 -12.49562204
v -22.16731384 -211.49079502 -18.52414012
v -22.65550382 194.32009757 -43.61454397
v 17.43702777 255.93477488 -41.68998823
v -32.03085437 213.47056329 -35.59917584
v -34.25491601 224.54388440 -25.42022429
v 46.97391018 235.25477946 -12.45897543
v 34.28610414 232.77142644 -33.78338739
v 9.49702505 -178.60624194 -4.62863874
v 69.29772347 -48.21624979 -9.75698512
v -2.42533721 192.56900251 -38.16533089
v 25.60948767 -280.02929688 -30.17316386
v 33.21734443 186.50446832 -12.91865297
v 28.44627947 206.82373643 -41.19948298
v 16.37758315 243.01028252 -9.46621504
v -19.17298883 -264.34397697 -53.56876552
v -6.42895326 -80.92774451 -15.73090628
v 23.75785634 101.03506595 -40.89400172
v 39.45820406 -77.45932788 -33.89396518
v 62.00917065 -320.06418705 -13.75138108
v 50.47633126 266.72378182 -28.30934525
v -43.48038509 -276.07640624 -40.64955190
v 14.22646083 223.47393632 -8.04971252
v -15.77723585 248.60028923 10.80318727
v -34.82556343 -281.78611398 -35.95915809
v -8.03859159 262.28880882 -2.97752675
v 53.74673381 -97.67261147 -37.03819588
v 41.84071720 57.50451982 -18.57195236
v 38.63336891 221.09243274 -32.07182139
v 50.63577369 196.93917036 -38.54336962
v -3.74264969 -311.93783879 -42.87556559
v 7.63719715 213.76456320 -8.65621958
v 22.73156866 259.38487053 -21.96205035
v 67.78967381 112.52356321 -31.91727400
v 48.15890640 252.57059932 -15.64867236
v -45.56832835 243.36197972 -34.19840336
v 95.39768100 225.21580756 -34.30246562
v 19.42583546 184.88897383 -11.46252546
v 48.35679382 248.12772870 -14.10203520
v 96.46896273 238.54847252 -30.60808592
v 59.27873030 238.48423362 -9.22134984
v 70.48563659 -323.80503416 -28.59941870
v 65.35261869 249.29688871 -47.15334997
v 9.88782942 45.63653097 -35.05720571
v -30.65590374 233.87566209 -14.00294527
v 89.87660706 249.19241667 -22.51870185
v -6.96649356 17.04910025 -28.17831002
v -1.22229522 -119.40463632 9.92134772
v 33.15126896 164.64956105 -12.03417405
v -1.92800432 156.29631281 -36.09087691
v -2.95356126 -48.20298776 0.72315719
v 76.61802322 219.41056848 -55.23119867
v 43.41541976 61.89588830 -48.60195518
v 36.82653606 217.54631400 -32.68934414
v 64.57539648 212.88549900 -44.81324926
v 81.79809153 254.53266501 -19.38978955
v 78.02303880 -257.68503547 -26.61031485
v -1.95967196 246.30387127 -40.77418149
v 78.14607769 217.65823662 -21.78196609
v -26.17501095 200.44513047 -33.46433491
v -11.69570722 54.42727357 -13.42666429
v -28.33456732 263.27186823 -26.70355886
v 76.26718283 14.61336482 -22.39645645
v 69.91852820 -294.64539886 -32.67170861
v -6.14192337 101.92631185 -32.24600852
v 56.04968965 205.41253686 -17.25616120
v 35.61686352 -171.05342448 -11.15331054
v -10.72474010 240.52374065 6.33153692
v 11.98342722 251.68389082 -16.47211611
v -5.92460483 260.12778282 -8.86086188
v 59.23977494 122.01755494 -29.52287160
v -41.85257852 236.25975847 -28.85814197
v -13.03951442 116.20014161 -28.84386852
v -15.41550085 253.75059247 -27.31691301
v 62.13876605 -306.68064952 -37.65273839
v 13.66145816 244.61767077 -7.31905503
v 47.48198390 261.35042310 -16.51704870
v 89.76990730 233.92644525 -20.53621039
v 41.00959376 -325.95694065 -31.60744160
v 54.03671041 119.49673295 -56.25459924
v 14.84146249 44.53118891 -3.91655602
v 76.73939317 161.41372919 -36.48286685
v -9.84423049 115.79634249 -29.86916900
v 20.07164620 106.55090958 -36.20243445
v 77.44976133 63.33510578 -31.94935620
v 32.74784237 121.20015919 -54.28851768
v 55.12029305 19.08223890 -46.83894292
v -23.60112220 180.83050847 -33.23303536
v 65.29576331 -325.58658719 -16.97785221
v 40.16332328 -287.92440891 -12.03806233
v -34.23860297 -242.36148596 -22.58956060
v 11.44587528 -321.14040852 -7.97501765
v 19.61048692 25.16335808 -39.56378251
v -36.07397154 267.32301712 -25.51295422
v 34.36776623 181.45257235 -36.08553112
v 71.46417350 21.64538205 -21.41601034
v 87.88791299 252.92763114 -27.86039375
v 30.89822829 -313.81383538 -35.93223169
v 18.98712665 -235.68899930 -7.49552902
v -21.20924182 -302.94439197 -37.46307641
v 41.71999171 231.61073029 -11.83288731
v -17.45876856 -174.61837828 -10.72547399
v 43.14679280 225.95191002 -11.85346115
v -9.48436186 0.86682569 -14.07990884
v 56.29812926 -173.55144024 -14.74129874
v 2.81523471 27.24619582 -31.85255826
v -13.15821055 116.29571021 -14.14338499
v -5.47080720 -220.45218945 0.92428061
v 1.55107141 -311.74001098 -42.35836491
v 76.96545869 209.05168355 -48.10704291
v 15.28403815 250.96562505 -16.34421386
v 78.24841142 239.04888332 -10.52076649
v 22.56063186 -278.47060561 -9.46015120
v -15.90858400 -166.84341431 -11.66272722
v -6.65476872 -69.42144036 -4.88810753
v 3.42003419 164.24848139 -6.01682160
v 53.30519378 220.49817443 -36.06544808
v 23.01776968 -179.45341766 -35.70310399
v 2.38309475 -326.24685764 -32.36887977
v -16.51132293 183.22093785 -47.62553796
v 49.15314168 265.76271653 -28.53032760
v 7.50460243 17.37554558 0.88560145
v 72.72441685 -199.98571277 -22.13087864
v -4.39634314 112.48929054 -8.20594840
v -36.44355014 -277.37966180 -32.97031298
v 63.08216602 -158.96905959 -13.91541585
v 64.98894095 128.67118418 -30.99322133
v -2.40616943 88.54778111 -35.11377424
v -3.54331732 -244.40062046 -3.81574244
v -2.99093965 98.81085902 -7.92417210
v -9.60415415 183.44335258 -43.09470952
v 71.01974636 -93.80033612 -13.85962684
v 67.45733321 259.81432199 -15.50496649
v 43.54132712 251.41558051 -17.14247838
v 37.69055754 183.73177946 -37.20453754
v 73.92065227 -162.72640228 -28.69110554
v 2.83726957 109.18462276 -34.55945477
v -24.42055009 211.94715798 -42.19241813
v 60.87666005 -298.58484864 -37.72792220
v 33.96941721 130.67641854 -51.94826797
v 52.55503207 -158.62107277 -12.82786205
v 13.36597838 -150.84891021 -35.92318669
v 48.91724885 192.35125184 -40.61048105
v -0.06434450 186.65292859 -8.47624801
v 2.42841011 -123.52346629 9.73285548
v 20.56429535 -322.83687592 -35.16701609
v 38.78408298 -65.18000364 -32.87919983
v 55.87070808 151.19664371 -27.04351954
v 63.92490119 -272.99040556 -16.58967137
v 7.46935094 255.65674901 -20.83061263
v 61.07761338 22.52668515 -18.63451302
v -15.99890739 -276.15460753 -52.24243551
v 46.40436545 -168.99526119 -38.71254623
v 73.58992845 234.19508338 -14.43653833
v 73.47236574 247.52269685 -8.82083084
v 69.59237158 -295.29508948 -34.84855592
v 7.51889450 -68.59757006 -32.37969056
v 50.19615218 127.33428180 -26.69163607
v 54.85601723 267.49193668 -37.02034801
v 96.38000280 226.86597705 -45.96356302
v -0.56441774 162.01008856 -35.10677069
v 69.82462853 182.13297427 -22.03438058
v 64.83152509 122.27599323 -51.90995708
v 88.13641965 232.72693157 -53.48427966
v 29.84440140 -14.63332213 -36.13723814
v -1.47206418 247.55553901 -39.04233500
v 56.13948777 211.82920039 -16.44670404
v -11.63026784 -209.95973051 4.93907416
v -11.82154194 -273.74958992 -48.14110324
v 35.08238867 -203.10635865 -36.07934713
v 71.31753862 262.34138012 -49.96749759
v 40.95657170 242.27492511 -36.59330681
v -12.40729261 206.62698150 -14.35342338
v 44.55322400 -190.95195830 -37.67442331
v 61.32188067 235.22649705 -48.45762998
v 59.93567407 -220.11221945 -21.16385847
v 8.69973097 87.05916256 -5.83463488
v 50.99223182 70.99352032 -24.78947863
v -33.68003666 230.11326790 -38.51515427
v -17.13336632 176.47995055 -47.26704583
v 94.98716146 234.20214653 -49.56507310
v 32.90355578 -147.80218899 -36.28873080
v 75.80751926 243.13518405 -9.19114333
v 71.25196606 -168.00965369 -34.16085988
v -10.96461713 13.40031158 -16.51178673
v 31.27586842 242.63228476 -16.76795632
v 46.59376293 158.52154791 -17.28254743
v 60.98392978 264.46473598 -28.38459052
v 82.86168426 239.00653422 -58.43152478
v 76.44367218 -255.39684296 -23.92920665
v 40.80358520 -96.59409523 -34.57234427
v -9.50301997 235.71850359 -45.82507908
v 70.40117681 -309.54262614 -34.21933949
v -12.42097374 -311.98868155 -41.25758633
v 76.60029083 -57.69390613 -25.04776418
v 66.66239351 -61.74739450 -8.64404533
v 25.78797936 12.57096510 -1.01872825
v 9.07632802 -253.35505605 -7.53842015
v 16.34246670 251.00776553 -17.35479012
v 19.85754818 241.72392488 -11.93089504
v 13.05804122 242.06838012 -50.03949255
v -13.55112717 250.84334612 11.49549335
v -2.73396564 200.17500222 -12.43551075
v 60.12514606 265.24657011 -37.61025518
v 14.72401991 -303.11223865 -37.14473173
v -40.86327553 260.41126251 -32.91768208
v 37.24089637 235.65486073 -12.84657605
v 66.53634459 203.43092084 -18.78781803
v 63.36002052 257.50672817 -12.97560614
v -8.11596401 142.69778132 -37.28767112
v 72.28323817 150.55191517 -32.36935288
v -2.30792048 252.39270926 6.81091193
v 28.68919075 -101.69605911 -7.93717895
v 0.44429910 -281.76313639 -5.69606898
v 94.45816278 220.16717494 -36.01286560
v 56.74217269 267.30346680 -42.62512550
v -9.76791140 107.35303909 -11.68551017
v 56.43599108 -136.01975143 -40.36885872
v 5.50857885 235.30124128 0.14275762
v 22.57180959 79.99024540 -34.85330939
v -5.53622097 58.21883306 -33.50455686
v 52.13328451 26.28938481 -16.89376868
v 11.54584624 179.36420441 -8.26708041
v 17.66118594 -276.21465921 -8.34781677
v -13.61404639 119.62409317 -29.54121493
v 25.92020668 -212.26073802 -37.28783503
v 77.71939039 250.48163533 -11.36567537
v 33.57036412 -31.61919862 -3.70515208
v 40.05514085 160.78874469 -37.20750660
v 5.80564979 91.67527407 -36.47343442
v 70.65407187 249.71073866 -8.75412393
v 38.16108033 64.29485232 -44.80701312
v 87.54596114 255.44050336 -47.49786481
v 75.89437813 -228.37428749 -25.17127804
v 22.48231694 131.33101165 -6.15011947
v 1.40915019 -179.13208902 3.42404237
v -14.71927390 264.42685723 -2.45463173
v -9.75100510 201.88030601 -12.57751044
v 33.36740658 144.27056909 -35.47634184
v 29.42573652 191.93695486 -12.38116156
v -13.17753363 75.26002824 -32.06968307
v 15.08254465 250.22557378 -42.19361395
v 0.01332864 38.60970214 -4.85155825
v 80.15809953 251.06319785 -55.54827303
v 10.20022295 -59.10166353 -32.60093555
v 25.10006912 -237.81639338 -34.41112489
v 44.57124323 225.47450662 -12.09810469
v 20.33475041 236.90302670 -9.00168624
v 57.46286735 -88.28593791 -36.22114286
v 0.09826709 -203.56793702 -36.43171862
v 46.06188461 263.87473941 -27.49193832
v 39.96407613 236.26144230 -12.65403721
v 97.30616212 231.69994354 -34.69089791
v -3.55157512 -35.14989093 -21.68866247
v 5.45632746 -314.18064237 -41.30399227
v 57.78340623 -290.58060050 -38.06255385
v 59.26912278 213.89983594 -17.29022153
v 1.47110247 253.23304534 -24.87201989
v 57.29690939 -155.61638772 -41.10952839
v 84.09617096 196.86146080 -37.40910813
v 11.26527134 -18.66238378 6.78946497
v 83.92044902 241.91790819 -58.29609558
v 71.34420425 -76.69606060 -31.99116141
v -30.78968823 -268.17536354 -22.90203981
v 11.96688414 -181.67015910 -35.50226614
v -11.51823159 186.54766679 -44.86969486
v -6.86764903 92.46169776 -10.06870717
v -2.88160192 245.98382413 9.04681161
v 27.82385051 138.70203495 -34.47408602
v -0.01671477 -14.17867187 0.11353440
v 28.71997096 195.91110945 -11.52442954
v -1.60164200 255.75602055 -15.42489976
v 22.69726619 238.13484609 -43.31687465
v -22.38836698 -295.19450665 -35.54730117
v 85.55157483 241.21810496 -14.70368262
v -22.34706096 -270.07102966 -54.76905033
v 22.12250791 45.84316164 -4.47008479
v -30.87398410 211.69103682 -29.52138893
v 55.97392842 214.43003416 -37.22837567
v 15.69410414 -198.62093031 -35.80686823
v 87.76564151 251.51473284 -22.69896492
v 59.50164795 111.83506995 -53.53801697
v -5.99374436 203.19502056 -40.79423472
v 10.04562061 170.80503702 -6.09147409
v -39.06913474 266.16546512 -27.64499001
v 43.91462728 196.11224532 -15.69219306
v 74.76435602 50.38548633 -27.55818516
v 73.12421501 -72.75113463 -29.67537194
v -16.60837792 -180.56297302 -14.43226822
v 5.21619152 -82.16503263 -33.14154223
v 24.27714691 -8.05793703 3.16048763
v 9.39563476 156.90419078 -5.27419150
v 68.90221685 73.93119484 -28.90017629
v 95.69234401 241.26552045 -28.63949724
v 35.77968478 158.87556970 -34.89335254
v 54.37794328 -326.74029469 -11.59916632
v 26.35017037 25.92282183 -45.17536983
v 71.27788663 -126.14329159 -19.24576424
v 49.49444160 29.71877530 -48.69081080
v 21.75428532 240.72436988 -13.71850818
v 94.45046633 246.34400010 -47.41887376
v 72.57767022 -124.83923137 -24.13184196
v 48.64472896 166.39055312 -46.88670114
v 34.71116349 -110.63376814 -10.85049007
v 65.46234339 240.07910490 -11.27688773
v 53.27722803 185.68362296 -19.07443069
v 68.62595677 192.28553772 -21.10141143
v 38.46963868 74.49553907 -47.45512828
v 66.88334048 -304.17755246 -23.43647182
v -15.39663691 -253.66595387 3.10050813
v 1.31898583 118.78998578 -36.27692908
v -10.46002191 159.46851671 -41.30065814
v -36.66211665 -263.01246881 -49.05406758
v 8.34780559 97.01339155 -5.65967243
v 98.29287976 233.59301686 -44.30205375
v 36.20770946 187.37812340 -37.39627451
v 8.05969071 119.14668977 -35.79881042
v 57.70111457 126.34986639 -55.22659421
v -39.60978612 -282.02825785 -39.66248408
v 36.13079712 -312.06414104 -34.89610925
v -42.01911017 -278.95727754 -39.62486610
v 26.95412748 32.36532211 -44.64310408
v 35.97049788 -183.09874833 -10.78660041
v -14.04650602 -144.53184605 -4.66781575
v -18.87115836 139.47129250 -34.86435860
v -7.92353973 195.10065019 -40.62729329
v 35.40378436 135.68785787 -48.38177189
v -23.30648154 216.80793166 -19.88223568
v 42.23987833 -131.22107089 -12.24736776
v 12.12782133 -237.58865893 -7.22558517
v 66.43891335 223.91229868 -51.59139633
v 27.95161121 218.10968220 -42.88700595
v 24.12924729 -328.31975818 -29.80775759
v 86.95903420 216.43306315 -27.70160325
v -16.29553363 164.85629976 -45.69006339
v -1.74540211 -323.21834564 -21.41657658
v 92.39517897 228.00238431 -28.52340229
v -10.22032835 96.66766226 -12.43036799
v 16.99193381 2.70657870 3.58685362
v 56.09498173 204.24386859 -38.34201396
v 67.38606840 212.23637462 -19.25617456
v 42.68762842 219.13006902 -32.24419430
v 73.41689616 148.63841236 -36.88980639
v -50.25964975 259.41330194 -13.57887685
v 71.36376947 -204.81884480 -36.23563424
v 45.65646127 82.28258789 -22.35364914
v 64.23844397 -333.07680488 -20.85219137
v 44.04106364 263.65712285 -23.74372445
v 7.36295339 205.73160052 -9.68675036
v 91.54203534 224.56614673 -30.00667877
v 67.33431667 -134.94090736 -14.11681902
v 68.31605732 145.26316524 -32.15925023
v 12.01790292 124.36081469 -4.62851673
v -47.02326283 265.14902711 -26.02582611
v -19.28655244 129.59985435 -31.27384931
v -6.58861548 -303.01547050 -28.26708928
v 61.72030047 251.27285719 -9.93614551
v -26.55748092 -218.09233725 -15.28236363
v 74.76598024 243.54004860 -54.54055592
v -6.36123540 -288.60267997 -43.88148338
v -5.64209605 -169.04336214 -28.17381732
v 69.39594448 138.08944821 -36.05946898
v 6.46385131 251.23530626 -41.41400754
v 73.63377512 104.91660982 -38.54203969
v -16.34780876 263.76655698 -10.14075801
v 94.12156045 244.51835454 -26.27583034
v 47.22612351 173.20422828 -17.34983549
v 48.38314280 213.99870515 -33.71581063
v 47.16704041 -219.45038438 -15.39117005
v 39.33763131 265.50945640 -32.41823614
v -24.12090078 -297.55342007 -44.99150440
v 93.68012100 219.95830536 -44.89819333
v 66.15432352 -40.57514668 -8.11187830
v 27.53241546 114.93006349 -50.66341907
v 31.79953247 52.79570445 -43.74102503
v 68.61356646 224.11221266 -53.53613943
v 1.03679777 -326.43872499 -22.11763710
v 30.24583124 -330.43023944 -25.80780536
v 39.53484818 231.42960668 -12.04501465
v 65.81118703 199.91388917 -51.18454993
v 15.84947109 39.03941065 -2.15828302
v 68.33698601 -54.56609279 -31.72696009
v -12.06765044 171.93841934 -13.33845593
v 27.62170695 83.81854743 -38.13057020
v 11.78238541 66.17426872 -35.75002775
v -18.15888844 -214.37832713 7.02228351
v 29.22829054 -142.63856411 -10.30866802
v 37.72751242 -101.40334070 -9.74201877
v 69.32530552 251.17295980 -9.14790202
v -38.37870806 -267.64446497 -49.86140132
v 48.87691140 153.56588364 -20.32712288
v 72.35921174 -144.31278408 -29.61135842
v 78.44723761 245.76003850 -55.05996197
v 91.77261591 247.09700048 -23.82792719
v 2.34324695 -93.87961775 -31.72452375
v 35.09648517 192.68988073 -13.37886322
v 19.99833435 -315.25832415 -6.19206065
v 9.14411806 -133.83729756 0.79760898
v -41.83509946 -278.16897631 -44.99514773
v 17.76257902 164.24766183 -33.08503330
v -10.06641984 56.11996353 -11.59353089
v -45.94675824 248.34243953 -13.26373033
v 21.65771648 -197.61931896 -10.60858555
v 17.59463921 -206.71868324 -11.80017553
v -8.01535882 74.34407622 -10.57465281
v -6.60802238 -276.48174763 -43.71128604
v 47.98651859 188.10710311 -43.09944808
v 29.14459258 219.00460124 -9.63800959
v 23.55945669 -333.76267552 -16.53829217
v 75.85323602 228.31508517 -16.51573367
v 1.43346121 -317.31510162 -40.30661657
v 11.82444952 -256.28578663 -31.35290369
v 14.13088199 93.17532182 -5.81792556
v 2.09052465 -221.30388021 -5.95911220
v 35.73220968 138.19770515 -46.48863897
v 4.60292399 108.52304846 -34.76354107
v 66.51582569 118.57312173 -31.75644949
v 6.45400444 251.68541074 -8.12860392
v 60.34817547 180.54959178 -19.98025365
v -11.04530040 -141.75860584 -14.25579749
v -0.30727306 251.16407871 -36.17886826
v -7.62565946 -148.60895276 -22.68705517
v -17.93594100 265.21366835 -4.48353728
v 57.94630572 -315.05078077 -36.51916608
v 61.65948138 192.97187030 -52.60968581
v 14.15819302 112.34077066 -5.15189767
v 11.12290379 -293.41620207 -35.76266766
v 3.87513847 -322.88542390 -36.84676811
v 66.05476886 254.28688526 -47.33415693
v 47.28297889 215.57879448 -13.20739649
v 29.65860814 -108.25818032 -9.40605626
v -10.56394540 166.22807086 -12.68640533
v 70.33868134 229.03075814 -16.54322632
v 27.25214884 -31.50112927 1.94868096
v -15.57535399 235.95818877 -42.40464792
v 46.19714990 -53.52871120 -29.65691686
v -40.42667896 -278.45785022 -35.03920138
v 47.88310081 178.57436836 -47.47912288
v 73.66482168 216.90838039 -54.86210063
v 27.06111409 -307.14255571 -34.90309045
v 48.55056852 -101.56907141 -9.47560649
v 21.57427184 -55.02269790 2.56094593
v -4.72029718 125.46832860 -35.62947735
v 3.27639515 254.09492850 0.32774260
v 3.12938308 -39.48934749 6.47713291
v 7.52468221 -330.00376821 -18.35541986
v 51.51720718 268.23955774 -38.38588670
v 20.67326941 -258.83454084 -8.66216049
v 85.14337987 229.25826907 -55.54934219
v 0.83668041 -309.29535627 -9.07153636
v 42.38600284 -148.07410538 -39.83568400
v 15.81396721 245.83695829 -12.82267179
v -16.31780714 230.72236776 -42.83681512
v 17.21460558 -185.10636687 -35.59562564
v 64.34378773 133.64429772 -30.53133376
v 68.24375689 -14.24281765 -35.83177924
v 62.07691878 -333.17485452 -17.73429103
v 21.29976824 112.26435006 -39.98284042
v 80.43687791 210.15310287 -45.98707333
v 16.45635068 190.96024334 -10.70418861
v 21.41502127 219.36394274 -8.81558936
v 77.61416584 58.28780308 -37.09128872
v -14.45119083 -216.72569215 6.66979747
v 22.76814356 -270.20201087 -9.53361019
v 48.52391407 197.27200270 -16.76602289
v -27.51502022 210.17669141 -40.66479951
v 65.20795077 -285.65090895 -23.23232964
v 31.86439350 225.74916482 -34.58680212
v 31.29841760 256.53520226 -19.48784664
v 47.73890600 237.52908409 -11.59747224
v -23.85283448 -267.79162884 -18.16062070
v 43.17166656 97.82517701 -21.28661424
v -12.81560678 -203.27825844 5.95113728
v 51.67769641 24.01306108 -47.88228124
v 73.58561456 150.10631084 -39.59571570
v 69.31059808 72.34700024 -49.27932099
v 10.57305932 168.20374131 -5.64424880
v 50.44824257 200.63008368 -15.87603427
v 4.40059416 83.15872401 -35.71836650
v 26.16957761 94.97889876 -42.92184114
v 40.93883187 50.79723895 -48.09135199
v 55.67254499 199.50759411 -17.29381457
v 25.47674812 191.91075861 -38.74493390
v 24.22860265 -313.02630901 -36.78647429
v 3.05733457 198.12868536 -11.27823349
v 16.25048928 223.67773950 -8.22279137
v -5.12908958 -73.35501909 -18.04179698
v -34.12928805 217.99333394 -34.78446975
v 16.69340208 -66.06405228 -35.30716151
v 69.13001090 -323.16136360 -30.25900573
v 50.63645169 -92.09378064 -9.12110321
v 20.42724937 225.50529242 -45.16606405
v 43.80850866 128.42026353 -57.35010281
v 90.17501771 247.42297828 -21.40374668
v 50.62278360 -216.74507856 -16.44591242
v 38.48436475 -223.64319861 -12.32364308
v 65.68275392 -310.73015928 -19.31785233
v 32.00447559 261.77987456 -40.40369019
v 77.92604715 221.26363218 -55.26408181
v 71.31116837 -272.19954133 -20.32871917
v 23.65468256 184.43922698 -11.72778104
v -37.38088161 226.28699243 -30.62061965
v 71.63666934 -264.74958658 -37.02601790
v 65.63252956 -41.98081791 -33.43257308
v 38.89730200 251.07470155 -18.23207550
v 73.63523543 223.36199880 -54.64771017
v -30.82855232 210.79063416 -34.50842202
v 50.72376132 -297.46833444 -12.38053385
v 65.46309590 -147.03932405 -13.85491993
v -33.00848603 -273.15554023 -53.64260450
v -16.93450101 78.09136808 -22.60279655
v 26.00690350 234.46384072 -11.45484019
v 69.88437474 130.23734093 -36.38209030
v 12.35209033 -201.11605525 -9.66057461
v 40.60112685 247.35154212 -38.64829615
v 66.76892936 238.03721368 -13.28367088
v 29.46119569 94.31499243 -48.82745817
v -0.26200863 79.13966477 -34.02069956
v -26.47712640 -229.38080132 -23.64364080
v 8.08053557 -8.45571328 5.15409792
v -20.12972161 190.57832658 -46.14827409
v 12.41782773 -125.03983080 0.37556220
v 62.10388616 263.78485560 -21.58189937
v 6.24193577 133.11101496 -5.00615267
v 37.49956563 180.53089082 -36.62931174
v 57.73631483 264.71728086 -20.21337487
v 37.58930415 258.53931904 -17.97882095
v 58.92935023 -143.29360425 -40.53178802
v 23.53819646 249.24008548 -20.19294538
v 24.40407500 -42.27779061 2.93259858
v 52.71146819 229.01576757 -38.19714114
v 75.87041706 -260.06639004 -23.48454669
v 24.15121719 -295.22874951 -7.61923706
v 80.09674400 222.72686660 -20.16376331
v 97.39349037 230.32312095 -45.60188204
v 58.50653723 254.46188450 -11.85206510
v 92.49539673 249.80649352 -30.25304899
v 77.67164707 254.88674641 -15.30191023
v -15.74940793 71.56585157 -20.28432675
v -12.61821110 177.18507349 -46.28555104
v 72.15236872 248.86897206 -50.51075295
v 26.80238709 253.67847085 -20.74854635
v -5.03333146 -317.98556447 -39.43910077
v -4.26544435 -264.85091448 -5.49705420
v -0.09131157 84.31056142 -7.20933266
v 53.29499021 267.67873764 -36.00839153
v 5.06951287 -326.08813047 -14.85566515
v 53.26740444 120.01974136 -28.56097370
v 33.55368972 -187.68461049 -36.07546166
v -35.22442654 -274.59931374 -30.87582253
v -24.25734513 239.40207064 -0.29453720
v 90.15412629 252.47883797 -38.38479891
v 49.89374429 156.78176284 -20.19269578
v 1.26854400 -312.07340956 -9.40857828
v 54.65782806 209.42223072 -16.64203219
v 63.50499392 -136.40922308 -38.79116848
v 20.11566237 109.10533369 -38.22336346
v -28.88431586 -223.24036062 -1.22722436
v 26.85834840 -319.05606389 -35.80906987
v 53.12681943 48.35854843 -22.11582102
v 45.56617141 -264.99220729 -12.26033829
v 22.94762060 -310.22128463 -36.68653220
v -14.17383179 78.15177739 -17.84530282
v 35.73607281 124.85998124 -12.00234611
v 25.57695843 245.11577189 -38.91321644
v -35.96354276 228.20557654 -36.29092127
v 32.70445019 196.09670341 -12.60585710
v 42.57424921 49.34203625 -48.28173667
v 4.87711979 -179.83289063 0.47580290
v 71.45653665 204.63337004 -20.43901756
v 38.53008896 -166.89576209 -37.59957850
v 41.96584225 181.11002445 -39.90619630
v -1.00760127 -278.97375822 -5.54923061
v 35.22838280 -282.96458721 -31.56776354
v 25.11890419 98.88845682 -7.95945432
v 48.53137955 144.35450733 -21.56447992
v 31.48031980 -226.40725970 -9.26675461
v 76.76997781 22.72282727 -25.39695241
v 39.66622055 89.73959088 -51.11180618
v 71.32183760 222.63392806 -16.79013297
v 68.89534742 -239.32795227 -37.50970215
v 41.19904712 159.45750475 -14.27110471
v 8.81220214 -129.86674905 1.41958997
v -8.34215153 59.37387794 -10.34972258
v -9.36687551 -270.51147819 -6.46432117
v 6.78206701 -298.18785191 -39.50859979
v 29.18996662 -9.94974840 0.88754541
v 49.51306060 85.38150787 -50.85500702
v -19.50846799 119.03998256 -25.03621764
v 22.22951688 32.58229420 -41.72107950
v 25.64474568 174.55551028 -35.10163724
v -8.79784767 -213.32076192 1.92727125
v 35.07338464 -110.68478227 -34.95497257
v 68.04750115 -270.78536153 -37.63909265
v 64.67324495 -219.33457255 -22.53239416
v 17.84250699 252.34949589 -18.01378466
v 30.19541502 48.16085845 -8.66412278
v 90.53751081 208.58587325 -35.07947549
v -10.56603156 252.55045295 -27.77153626
v -5.09315077 -277.34664083 -11.30077802
v 75.70713013 -258.34438205 -34.27142650
v 33.00876170 221.35458887 -10.23579296
v 19.85845342 83.81272107 -34.96692702
v 53.02448943 -219.44047511 -37.35385835
v 8.61593988 101.49326921 -35.69735587
v 82.53390342 242.59647727 -12.37568259
v 48.27523232 -268.59742403 -12.94187270
v 85.62751114 204.73557711 -27.22136304
v 41.27421603 -197.46901095 -37.13564202
v 67.88413972 130.27942181 -47.11286351
v 34.77005288 201.30251348 -38.68550435
v -42.76841506 249.20341372 -7.57325301
v 8.71957093 36.88685596 -1.96118886
v 30.85432574 109.69794542 -52.79003829
v 65.84107876 -118.42653155 -13.21282890
v 32.01621398 192.07832217 -37.72956133
v 71.03376836 -307.49499798 -33.62081200
v 69.80065256 -189.28273022 -18.95488054
v 40.32918438 -274.00651574 -11.99128758
v 0.47186404 106.56881332 -6.96464814
v 17.15570502 148.18182588 -32.89107978
v 30.28591350 -31.83940426 -32.78931975
v -11.23548206 163.22474182 -42.27825999
v 3.12917121 141.27939939 -34.45640951
v -12.73173746 32.64802322 -19.70849931
v 77.08304375 261.08923554 -45.07872835
v 44.82766241 22.69372903 -14.52516858
v -1.22052035 186.54213846 -36.72236577
v -17.04599522 -288.22508454 -31.90427274
v -20.10214329 160.75083613 -36.69895232
v 38.13125566 -144.36790347 -12.08635140
v 48.65553230 -327.40795612 -11.45568956
v 67.71140546 230.53434491 -16.62153192
v 52.36596987 234.99634862 -10.50779037
v 14.08150885 -280.74178100 -6.23707846
v -5.79827651 177.79964209 -39.11474347
v 16.33485407 249.81477857 -18.00348796
v 35.01452506 -228.23058069 -10.61046682
v -24.61198717 266.61995053 -4.28979984
v 66.27289206 233.81501436 -15.34649916
v 2.78324890 -140.91236889 5.51127410
v 63.29584122 94.03689951 -52.05902830
v 50.88610947 236.89381778 -10.15347522
v 11.76391914 31.45030141 -1.25709549
v 51.97292939 232.99849033 -11.56714745
v 49.88887161 216.00769460 -13.76339700
v 46.73849046 -316.87194109 -34.77752209
v 70.10046393 -317.49594212 -23.07357639
v 28.55169773 -56.84941262 -3.10204178
v 3.61229666 -187.58149445 -35.97087041
v 77.54272223 205.10824025 -45.50064728
v 67.62394309 -31.13409132 -9.95647162
v 61.58930063 226.76990926 -16.32210426
v -8.82144924 -3.06778308 -12.00246066
v 30.93476593 80.66521585 -43.30245778
v 43.88220981 259.07221437 -16.91286266
v -3.44242738 93.44785661 -8.14833771
v 59.44498256 254.14448977 -44.90665346
v -11.52933110 -182.98815191 -23.08173664
v -1.45643065 207.99309015 -12.13876437
v 92.28111058 239.01459575 -22.55721949
v 51.37616023 240.36170542 -9.82271135
v 21.62824571 105.78260571 -39.03879598
v 73.50545377 -227.87182033 -35.60153767
v 20.08816786 130.60705364 -5.69316838
v 35.37627310 56.17028847 -44.94448751
v 8.64658877 -116.37414992 7.08744908
v 40.71883485 263.43828440 -20.93734965
v -21.42553963 -303.78589034 -39.35518488
v 4.98102373 -305.58818579 -6.07965142
v 43.05658117 235.10383070 -12.29318790
v -9.89126135 160.80828011 -40.70245102
v 78.48547399 50.24330318 -32.88363293
v 96.27506882 223.12211990 -43.15878823
v 63.22834641 266.01657271 -45.23223266
v 50.31231791 268.00340414 -36.21848673
v 21.57292329 62.23027781 -6.68143434
v 30.19173257 131.89511001 -8.80209543
v 68.53799522 -295.75276375 -29.59231101
v 71.77431881 251.24195218 -9.38005745
v -10.33877302 201.10622048 -42.10868105
v 37.87690401 164.83326256 -13.50348629
v 48.42220992 65.52762538 -49.60124567
v -27.92171016 230.97272217 -13.56870774
v 22.32740261 -245.25043368 -32.44096786
v -44.26280409 240.97934365 -34.57291797
v -10.82753111 158.24684501 -41.50699079
v 59.53396484 230.06983101 -15.46264254
v 63.97788972 225.52219033 -49.03521761
v 69.94310766 252.27117538 -9.62418783
v 69.89977509 -299.86032844 -34.82226282
v -28.52638625 219.49464083 -41.00341350
v 40.73883221 -42.99615696 -29.75515090
v 71.54218853 0.47899582 -16.71047509
v 51.10913515 -228.21170092 -15.77680185
v 64.65815753 -297.28135467 -24.08807538
v -3.46055068 -67.13698059 4.44150250
v 52.38518491 16.17566869 -15.65355621
v 35.66366807 -173.90757799 -11.21557411
v 79.29200679 253.13693285 -55.34918979
v 21.08074911 157.02098608 -5.81387011
v -34.15238112 220.58208287 -36.88012064
v 12.93789130 -71.87458128 8.84861499
v 57.55318701 -196.74859941 -37.62486577
v 53.18282545 -212.13726699 -17.29970984
v 22.01009914 -214.74076807 -11.50794793
v -45.29316723 264.67302442 -28.06545421
v 47.08145559 230.97907007 -12.19245140
v 47.20600694 39.84544799 -18.37974600
v 73.77520204 -201.97577775 -23.02710153
v 68.24810058 -121.52579427 -14.89029825
v 20.22955008 259.83566046 -22.16348052
v 77.39853859 261.16424799 -46.19881511
v -6.54553995 -210.32486856 0.78216876
v 80.17676324 241.14406109 -10.98538283
v -8.13226029 249.75880980 -34.01265666
v 53.13275009 -319.63956356 -35.50396860
v 84.62060243 196.13701105 -36.50365025
v 49.75254461 60.86894497 -22.17311785
v -22.82072976 233.40500891 -39.44008425
v -2.98824883 217.86949039 -42.67197102
v -12.73913495 49.21104759 -26.73237398
v 35.14588252 208.12961459 -36.18825972
v 67.78176874 215.44812620 -19.22473311
v 75.36355406 217.46292710 -20.53569071
v 43.97810996 204.33990657 -14.32799548
v 46.25577107 218.29181910 -12.56727520
v 26.20960958 155.09070456 -33.16490725
v -18.23901571 121.20629102 -30.02091311
v 42.01794788 259.88662243 -39.57127780
v 20.19573189 -331.44822717 -13.60090170
v -13.00007105 -201.64893568 6.00368250
v 1.64754328 60.22318825 -33.58527645
v -3.38810985 225.52137077 -46.16278410
v 64.25815821 264.55301046 -39.20754045
v -43.86600107 -272.47136831 -44.32588816
v 63.24688345 249.02227521 -45.75893283
v 1.87034335 50.97051710 -33.21164846
v 66.91207737 -296.40042782 -37.30970621
v 69.10883635 -276.24076605 -18.98691244
v 61.81437895 -107.64382780 -38.52237761
v 69.67309117 220.32521665 -53.81969735
v 33.35152939 245.18588185 -17.53478311
v 93.78931671 240.25966227 -50.65124482
v 60.87448820 234.11178589 -12.65496295
v 9.52566788 147.52113819 -5.31924097
v 0.24469895 213.59977126 -42.85180941
v 67.95895845 157.33280778 -43.06546971
v 28.15209515 -49.22585189 -0.86043699
v -2.10454222 127.89225578 -36.24939546
v 46.14687711 -172.76395857 -12.89790496
v -12.59362232 203.15973461 -44.28475350
v -14.94756714 -248.96317720 4.43543727
v -35.83982214 -270.22370696 -52.33893171
v 15.86554758 -21.94628119 -33.07920322
v 35.60857475 -330.93047142 -11.41847484
v 82.85678178 220.75708210 -23.47843535
v 40.44489935 172.21455276 -14.53974470
v 89.09633756 239.68398571 -18.29343475
v 79.73426580 9.93562676 -29.79523875
v 18.52584071 256.59132004 -18.26675981
v -4.78471303 144.09039915 -35.80608964
v 50.72977394 -179.11109328 -13.68702482
v 32.28409961 229.53331470 -34.44097191
v 38.95401210 233.56190324 -12.21823506
v -1.60531607 54.26863208 -5.89753687
v 71.61476463 -162.39640117 -19.32026260
v 45.05050927 -163.11432421 -12.48611510
v -19.59946007 122.39902467 -28.99931930
v -1.23409030 -252.44152546 -40.31986743
v -17.15933718 204.32001352 -17.12953672
v 68.11194122 261.29764318 -34.36004370
v 68.75171512 171.73354328 -22.82814495
v 49.73553121 208.70362222 -34.55456719
v 39.47412595 170.95308006 -37.02505305
v 30.91251291 -263.94471526 -9.39009245
v 30.56833334 216.29050374 -39.48954493
v 52.59209871 60.61956659 -50.32248050
v 18.92673783 -59.34917182 4.47624037
v -16.57553203 -295.36199570 -33.05302188
v -20.73082142 259.96264815 -23.68989959
v 67.71282107 131.67278469 -33.18466991
v -41.54797271 243.85629594 -12.51793280
v 77.09384710 -51.79763958 -14.89017624
v -0.15178176 236.32743955 2.05391925
v 16.10068977 31.31571040 -37.23498061
v 35.46431288 -53.17424238 -6.16805302
v -2.25124136 -273.68006110 -5.13813552
v 26.80427022 235.91153324 -37.05514222
v 40.19575939 256.07165694 -39.62674737
v 41.98712111 153.90872955 -40.27963057
v 40.37908092 32.28955716 -13.65861669
v 14.35976569 118.40616167 -34.17095914
v 91.63048118 244.00150776 -51.87576264
v 46.57675326 -78.48537713 -8.06630868
v 13.36608920 -115.65444618 2.86891195
v 57.82121792 -324.81282949 -12.03074586
v 12.39861175 208.87790620 -8.90922733
v 21.56032808 133.27048719 -5.87815000
v 78.01812142 -201.75856352 -28.84302847
v -44.43234205 266.95603132 -24.96044338
v 77.18924433 -203.64171267 -25.65065958
v 52.09962279 162.85581887 -21.00062370
v 77.69842446 -217.59547293 -28.77357230
v 69.48331743 255.19388914 -11.47000864
v -6.51897257 181.89062178 -9.27812420
v 67.24006683 -232.13446140 -37.46352345
v -8.74924846 -296.39127851 -45.78395188
v 29.72833253 224.03174639 -9.52947792
v 72.05519080 259.84320045 -33.07651728
v -2.28791870 -262.42917776 -39.69728202
v 48.28856140 159.13379192 -46.97914794
v 17.64678583 170.17248273 -33.61721709
v -15.68195596 -212.96930313 6.90198550
v 61.83389202 219.89694238 -43.03544760
v 84.75183696 232.80209303 -56.69803172
v 58.83229524 177.67460644 -20.39892226
v 42.83172265 -255.79652190 -11.61298715
v 32.81678632 14.93977103 -5.87766804
v 31.75912797 -236.64440215 -9.11433622
v 61.12053618 209.79183912 -17.98005775
v 19.35779490 -218.17843616 -11.23596448
v 44.89767924 153.83337438 -44.70560700
v 38.48125413 239.24578726 -13.61901965
v 41.64298251 203.03307474 -13.66275176
v 72.40951061 -31.39953315 -12.63700798
v -8.04903824 -109.92720723 -0.16512329
v -22.13439904 256.08086586 -28.99486572
v 40.39292783 261.28739119 -17.96436310
v 68.78457963 -278.03727984 -36.71350703
v 0.77796640 -105.17216474 -30.54263443
v 15.15550073 202.60609686 -38.33918646
v -16.46457799 88.05564791 -20.66370659
v 37.95554861 -34.02201086 -6.15691952
v 57.35084414 -108.63696784 -10.97483933
v -8.79882928 252.04363465 -29.09976989
v 63.21842968 -117.72627383 -38.40828314
v 21.03944495 55.18063903 -35.97290069
v 2.51766900 -55.06191030 -27.88057365
v 3.05194827 21.30670287 -32.15772659
v 7.07840780 184.41703916 -35.89681536
v 61.12205237 199.25513864 -18.82897131
v 69.11700219 -323.51776958 -22.39312604
v 33.09171274 77.81872153 -44.83837262
v 72.14589417 -68.52579862 -11.28270384
v -28.16467732 -270.60735226 -54.92346734
v 27.34136768 -199.25896823 -10.01092978
v 31.42272308 135.69582999 -39.03022036
v 48.32127318 137.50855625 -23.25307764
v 38.30787539 -132.91758299 -36.24245897
v 29.53500301 84.49343592 -43.96732152
v -40.86954892 252.43744254 -2.73127272
v 44.09040138 -291.64057970 -34.91396829
v 60.41519716 205.06705344 -17.33316481
v 51.36604980 -61.40946224 -30.80353700
v -24.09385890 -266.60540700 -11.42210793
v 0.34405506 -324.56427813 -33.97540003
v 18.75410974 173.37031662 -34.08575058
v 59.00239572 193.50633025 -19.68222484
v -29.77799065 217.46051311 -24.09929782
v 19.16960813 260.72245836 -35.45229509
v -6.90020015 -27.26443671 -13.86822294
v 12.26340141 214.05988932 -8.42608139
v 29.42893095 -249.98626113 -32.92011842
v 75.23829490 249.76193905 -9.76406969
v -2.94039305 -201.20304823 -36.07561812
v -4.30457015 -84.42895114 -24.05704744
v 36.01778671 233.76116157 -12.82867510
v 25.64036474 -138.61098886 -36.31719202
v -5.16908616 251.39194727 10.21693368
v 44.33044419 -297.34560847 -35.04477814
v -31.39792383 214.28366005 -27.97666937
v -4.74617630 193.59564781 -39.37426582
v -20.53336985 243.73257160 6.58635097
v -8.04872811 54.37332019 -9.71297547
v 16.56290516 255.92872500 -17.83456095
v -48.09957370 250.49734116 -32.84049779
v 56.97310343 -198.62097502 -17.12519489
v 26.82491206 118.54523420 -49.08818379
v 22.11252414 -297.79142141 -33.53073820
v 22.31986262 234.57570374 -9.74424277
v 13.85165751 -223.73287380 -39.34267163
v 69.25868243 50.68632960 -26.72816440
v -19.31308210 -280.93314171 -29.55049276
v 38.26682270 228.86390984 -32.49201551
v 64.11253661 262.05340028 -48.95281047
v -14.46668245 80.95815778 -30.96593358
v -36.50207072 -266.17130637 -16.05634019
v 23.70191552 -230.89751601 -8.20583478
v -39.11813721 256.43849373 0.84717484
v 47.40792885 222.71719575 -12.51762453
v 73.72236252 -77.45056599 -29.34944071
v -16.19618386 261.96029782 -15.45321010
v 47.46064171 218.66017580 -33.36185962
v 15.78896865 248.01337719 -16.22043364
v 77.62119919 20.12476511 -35.78468785
v 23.01033027 110.87168008 -45.10660097
v -20.98448388 222.70409763 -42.10356250
v -6.00247737 -267.12536812 -4.52727452
v 59.80440229 -208.12427998 -19.43771727
v 4.35873447 -126.06373429 7.92165753
v 1.41075323 126.34067237 -35.24702787
v 29.08091992 260.36667824 -23.04994687
v 13.06234952 25.14589950 0.07430429
v 28.23646739 89.53163773 -45.38933188
v 34.47479010 239.14973438 -14.36561439
v 74.97135550 -218.94513071 -25.04095435
v 7.78469164 22.51763828 -33.20357203
v 24.20739830 56.03964254 -36.60329431
v -10.72261762 72.62312621 -33.44402090
v 97.00700641 241.05775356 -32.55046159
v -37.28843108 258.36423039 -33.78729895
v 48.91175032 243.04220080 -12.26702798
v 5.16563421 80.45809716 -5.51999640
v -12.00245600 198.34394753 -14.31770623
v 28.43968198 -24.95254390 1.85834966
v 36.56158969 -16.53658785 -33.56711194
v 27.63573639 -334.03760195 -23.19874428
v 26.82775818 180.71563542 -12.22296059
v 23.63360301 -136.42044365 -9.22515709
v 37.14183345 261.38427854 -25.58940277
v 36.99841723 7.48901255 -43.33228990
v 62.42544949 49.71972853 -26.23228729
v 77.70282775 -213.02710474 -29.98484299
v -18.94801855 133.70829821 -32.71838650
v -10.67472063 259.33051109 3.40369670
v 33.90392661 -104.70389575 -10.33439394
v 31.43405542 -213.24311197 -10.37842128
v -39.95247185 234.14653540 -31.62394464
v 69.80890036 -304.75255847 -35.47442332
[truncated: 334,256 more chars]
