# Supplementary material for: The Slothful Claw: Osteology and Taphonomy of Nothronychus mckinleyi and N. graffami (Dinosauria: Theropoda) and Anatomical Considerations for Derived Therizinosaurids
Source: PLoS One. 2015 Jun 10;10(6):e0129449. doi: 10.1371/journal.pone.0129449 (PMC4465624; doi:10.1371/journal.pone.0129449)
Supplement: S1 Multimedia — (A) UMNH VP16420 caudal vertebra (B) UMNH VP16420 caudal vertebra (C) UMNH VP16420 caudal vertebra (D) UMNH VP16420 left scapula (E) UMNH VP16420 right scapula (F) UMNH VP16420 humerus (G) UMNH VP16420 ulna (H) UMNH VP16420 radius (I) UMNH VP16420 manual claw (J) UMNH VP16420 pubis (K) UMNH VP16420 ischium (L) UMNH VP16420 femur (M) UMNH VP16420 tibia (N) UMNH VP16420 fibula (O) MSM P2117 caudal vertebra (P) MSM P2117 scapula (Q) MSM P2117 left humerus (R) MSM P2117 right humerus (S) MSM P2117 antebrachial element (T) MSM P2117 ulna (U) MSM P2117 manual phalanx (V) MSM P2117 left ischium (W) MSM P2117 left tibia (X) MSM P2117 right tibia (Y) MSM P2117 fibula (Z) MSM P2117 metatarsal (AA) MSM P2117 pedal claw (BB) MSM P2117 gastralia (CC) MSM P2117 gastralia. (ZIP) [file pone.0129449.s011.zip › MultiS25-NMFibula.obj]

# Studio
g Polygonal_Model_1
# Number of geometric vertices: 9998
v 162.63467073 16.34306274 0.51726104
v 160.95744073 13.43492325 -0.03733524
v 161.70622408 17.46291481 0.68515912
v 160.31782329 16.70876890 0.10802124
v 166.76257551 14.67049588 0.40794199
v 161.52471304 24.38114770 21.22928016
v 160.63211858 18.62371527 0.92129788
v 163.11392188 19.02424358 1.38359738
v 158.72789919 24.49418232 20.92336677
v 159.40283239 19.63137276 1.32987439
v 157.32561052 17.80714467 -0.00212356
v 161.31345928 21.30922303 2.23448570
v 157.01112151 25.79383366 16.44657552
v 157.65571594 25.25842004 18.18476617
v 158.68808329 19.94036883 1.21205044
v 158.47481787 21.79443091 2.32105469
v 156.77225590 13.02106772 -0.62415050
v 158.05381536 13.85833789 -0.39695326
v 156.70077503 23.71970192 22.24803343
v 155.31992912 25.64045787 18.76040548
v 157.78785944 21.56890370 2.17080978
v 157.14919567 20.40780708 1.07516174
v 155.34374118 22.12865837 2.06212304
v 158.87421370 23.08025397 5.26800333
v 155.36299348 26.13883279 10.26517991
v 158.29563141 23.05935510 5.76921087
v 159.03654695 23.22414704 6.50077127
v 158.43831003 16.30547270 -0.11340043
v 155.06257117 16.86241850 -0.69596583
v 153.81044149 18.39041896 -0.42895880
v 151.38313174 27.02201158 13.29985820
v 153.64353359 26.43336356 15.53950273
v 152.39523351 26.85075067 15.11794515
v 156.26744926 26.78677440 12.88351417
v 153.69461477 25.58149211 7.07892468
v 154.35564518 23.43514748 3.20630847
v 152.50018239 24.14676175 4.19460842
v 154.27590907 24.35791679 4.67486959
v 155.54253757 24.04821105 4.24962817
v 154.14880216 13.15570902 -1.29117235
v 153.17885578 22.82209136 24.03812110
v 154.60284054 23.16990681 23.23657274
v 152.67381072 26.12834424 18.71799678
v 152.60148048 26.53480880 17.78638922
v 150.62505007 22.66540565 1.79922592
v 154.03331816 22.67323807 2.29813647
v 150.22942424 16.40565880 -1.65200979
v 153.31743658 15.44755138 -1.35858729
v 149.65699613 20.35819180 -0.38471111
v 150.94749629 18.88491586 -0.82356506
v 151.57176554 20.19080147 -0.08700919
v 152.53116190 20.46066895 0.39686801
v 148.48656952 25.60123987 21.20553888
v 147.48689532 24.76834506 21.89379930
v 150.30066669 26.53369121 19.07343604
v 147.06981182 27.45058201 17.01482385
v 149.19902384 27.39996649 16.73531160
v 149.18260276 27.55142562 14.20427486
v 149.61516857 21.76180296 0.68885647
v 147.07039297 21.04444802 -0.23094247
v 152.35930681 12.97795121 -1.51879922
v 149.41772819 13.56420107 -2.23903824
v 148.84629846 27.00199187 11.53955795
v 143.81587505 23.57986011 22.09029533
v 144.31180060 24.74651858 21.26701735
v 144.16687191 22.67007157 23.04983884
v 144.25155520 27.02659555 18.32247339
v 142.56429672 27.33375691 16.79875143
v 141.94893837 26.81850828 18.23239587
v 140.92376828 27.22756937 17.05325767
v 144.35914159 27.55308524 15.96232876
v 144.41353083 23.66159298 2.14949111
v 143.84286106 23.28183316 1.35364977
v 145.03507316 22.71115035 0.82982355
v 146.79838717 23.96602370 2.86620623
v 145.38696408 19.63811740 -1.54364097
v 143.45000684 18.98999885 -2.44999630
v 144.69780028 21.49252221 -0.72653044
v 146.00838721 17.16770418 -2.26449617
v 143.92629266 15.16814809 -3.20996973
v 145.52028477 13.69072217 -3.06735002
v 142.48435199 25.91658384 19.56543885
v 139.59006965 25.94819479 19.08185519
v 143.30893755 27.49519795 13.72268796
v 138.53305578 27.44937129 13.81968986
v 139.99816775 24.55252595 2.71724397
v 138.79272342 25.66309273 4.85895900
v 140.18325508 22.03429863 -0.57143008
v 140.94933867 21.59657702 -0.92950207
v 137.57418096 21.27950080 -2.41111475
v 141.22951031 23.13161828 0.63231878
v 138.34425807 22.80975878 -0.04782017
v 141.12228155 17.42327027 -3.25119728
v 137.62855530 15.02728742 -4.85342508
v 139.87720013 14.65299260 -4.21715528
v 141.63790643 15.66949487 -3.54285911
v 135.80565155 21.76333964 23.39980192
v 136.01137698 23.19012769 21.89790457
v 138.87473941 21.45482600 24.40895699
v 137.34853268 25.44151619 18.86376739
v 140.06860554 24.01616797 21.04126848
v 134.61878896 24.50231835 19.78327520
v 136.26344502 25.75670741 18.04550923
v 137.23915815 27.42680162 14.49037343
v 138.15823197 27.40069665 15.62752761
v 135.73345542 26.51097625 8.21394939
v 134.99914110 24.88846518 2.83790776
v 136.98254526 24.15163070 1.89119112
v 135.31892002 23.08570594 0.26705937
v 136.82140410 22.55417593 -0.68277359
v 133.25418532 25.51825531 3.32527538
v 134.78583097 26.25639923 6.65943930
v 136.83904707 25.64577013 4.87185549
v 135.64810157 20.31362057 -3.27135390
v 135.52322984 22.37089723 -1.33753393
v 138.46714795 20.04621923 -3.08389426
v 132.82179832 22.20370062 -2.13844096
v 135.12656093 17.54453778 -4.69329813
v 134.49749351 15.27077146 -5.50904777
v 135.10921597 22.04225957 22.98236825
v 130.24707139 21.04600891 22.78499678
v 132.60440528 21.44889347 23.49956520
v 132.77421892 22.87016436 21.40414342
v 132.75706768 23.89933728 20.12982219
v 132.73039460 24.95601587 17.80593023
v 132.96014071 25.81987157 15.56355134
v 132.76639581 26.15953423 14.54459690
v 131.23875856 23.68336357 -0.67235413
v 132.62829185 19.72192526 -4.24010819
v 129.88066673 26.88430436 11.46032568
v 127.83688307 27.08619833 10.76898817
v 127.22343206 26.85107477 12.38276716
v 131.30213320 26.83238126 12.06963416
v 125.61559677 26.23712271 6.05738722
v 127.75290012 26.61632001 8.48762784
v 132.79268146 26.91422403 10.53769886
v 128.77599895 23.38020504 -1.07872242
v 131.26844168 19.53084953 -4.74688178
v 129.68841195 21.63352259 -3.57383233
v 130.70675731 21.67797834 22.22754620
v 128.36705148 21.67297155 21.91092819
v 127.22387910 24.44867790 17.56067947
v 127.16884911 25.86437203 15.38802963
v 129.49301302 25.86985752 4.48278943
v 127.85054743 25.34298599 2.07357714
v 127.46784091 25.69711767 3.23671219
v 131.20466471 25.11749975 1.67562731
v 123.77997488 24.60515499 -0.24408316
v 126.87841058 24.59944785 0.38370019
v 126.33125484 25.00829846 1.97979365
v 129.06725705 24.63364229 0.62165724
v 127.52680480 22.61118777 -2.89223553
v 125.72151423 22.09826559 -3.79638514
v 126.40969455 20.32906935 -5.68892108
v 128.92699242 16.80924557 -6.53794128
v 131.00829720 16.12407155 -5.66885527
v 129.86676395 18.91306415 -5.31026581
v 123.33589792 27.16430277 11.46156713
v 124.84335899 26.63546987 13.69624212
v 124.70758706 27.03461051 10.85680630
v 121.63444608 26.15063451 14.52341210
v 126.29544735 18.68401840 -6.80623204
v 125.54886937 16.33648761 -7.53228273
v 118.66500229 23.60857837 16.93504676
v 121.25214934 24.04604293 17.02657528
v 123.81896377 21.44815587 -5.44458861
v 122.48113751 22.87164144 -3.84989637
v 122.08104879 23.31812307 -3.15117626
v 124.41709638 16.84107631 -7.67581351
v 122.35849351 18.39150675 -8.04113038
v 337.98959851 -40.60435295 5.72999613
v 121.98002636 19.84979585 21.92981355
v 120.27355283 19.99985054 21.45938575
v 118.48757416 20.86061426 20.13131790
v 116.08399451 27.11049095 12.42589764
v 118.80154908 27.07310766 12.49262504
v 117.87269264 27.37015486 10.17932501
v 118.37239563 26.53033473 13.83460499
v 121.03901803 27.10767649 11.52289938
v 117.24636704 22.30805904 -6.19490072
v 120.44923007 20.04168928 -7.72132166
v 120.44039369 17.94442907 -8.39936640
v 118.61723661 19.28525604 -8.72330181
v 119.09362674 17.52869971 -8.85585975
v 117.99123883 17.74580590 -9.21679474
v 135.07682085 26.65894851 15.74827731
v 116.24554545 25.52559227 14.31546360
v 114.32545632 24.66845512 15.08757845
v 116.31019413 24.47715588 15.87152481
v 117.02363193 21.31237648 -7.63190072
v 116.20616913 20.44595592 -8.91166087
v 232.20370710 -15.07262792 14.41514399
v 230.66155612 -14.40797932 15.30157588
v 234.46448147 -16.26627333 12.34984212
v 114.45992440 23.75781536 16.73668995
v 112.14198172 25.12213401 14.49181326
v 113.57241869 27.40588970 9.80063714
v 113.96645755 27.22957171 11.26805972
v 111.23993248 27.33435296 9.15974099
v 109.87228155 26.75971761 10.36264841
v 112.67625540 20.45520023 -9.79450159
v 114.51318115 20.48856765 -9.26403515
v 113.45143616 17.75134541 -10.88216435
v 110.16406119 20.28908767 -10.58997493
v 109.98142511 21.92858048 -8.65975767
v 111.07600480 23.38928543 16.42392203
v 111.08464748 21.94998413 17.78959110
v 109.79729891 25.55904724 13.37213907
v 109.72321033 23.99026975 15.32050036
v 109.75706577 27.34073624 7.88420253
v 112.56759614 27.08389051 6.68597082
v 108.87440294 25.89708194 11.87458076
v 110.22756994 19.43993010 -11.45245787
v 107.43597150 25.09280108 13.61128595
v 106.45733029 23.74331467 15.06222691
v 111.50310189 17.65213348 -11.80699840
v 109.65466499 17.08166115 -13.01107276
v 109.76640880 18.53776723 -12.38438860
v 108.39667916 18.30492169 -13.13893311
v 245.93190849 -19.90982518 9.96307936
v 240.94133079 -17.94679090 10.14076732
v 244.75052953 -19.32904124 11.49425656
v 244.30465698 -9.66135878 18.99751648
v 106.37050867 25.80942959 11.95287704
v 104.99637574 27.12535672 8.73087533
v 107.21702874 26.90760791 8.90633464
v 106.13188148 21.13873512 -10.97389497
v 106.19976372 20.54340206 -11.72206085
v 107.33176768 17.94213429 -13.72851525
v 107.44430870 17.17764884 -14.00571503
v 108.53187740 16.69169962 -13.65730539
v 106.39145225 16.07211493 -14.48811777
v 100.68244487 27.20710449 8.49113986
v 102.75258869 27.15407312 8.54774099
v 106.29180819 27.24142559 6.85110595
v 103.57314348 27.13767625 7.38002639
v 100.75970739 25.42820945 -2.34871800
v 103.14127803 17.44745672 -14.85922374
v 104.80262339 17.84384996 -14.44215793
v 104.18521613 19.12439801 -13.56614102
v 99.98244047 24.96786974 12.90965453
v 100.36853701 26.73367411 10.27348917
v 102.11297125 22.38102444 -9.61243082
v 101.87119991 21.02639526 -11.53755095
v 101.28148645 17.34813862 -15.13807569
v 102.12694854 19.00091767 -13.65212817
v 98.80471230 27.11013518 9.18248203
v 96.17750347 27.11973898 8.61751847
v 98.52500260 26.04220994 -1.44170958
v 99.64057058 26.23552084 0.46700024
v 100.64690560 20.39444260 -13.14398181
v 99.29335117 17.84280315 -15.60913026
v 100.00441968 16.14555717 -15.72393626
v 99.96897727 25.31013265 -2.71824165
v 93.72769296 24.99093674 -6.51792996
v 94.74498779 25.63139424 -4.33486979
v 96.28154337 23.31162989 -9.69633088
v 95.05292028 24.35053512 -7.62590766
v 93.63744408 21.91617154 -12.49814499
v 98.39310497 22.66815864 -10.42552758
v 97.23322839 20.35346813 -14.02659807
v 95.81398219 22.14389481 -11.97054982
v 97.90650010 21.47419006 -12.51435280
v 96.19363397 19.78557184 -14.72210884
v 95.97323835 17.41190627 -16.38728566
v 97.40525484 18.25163513 -15.69459587
v 98.09025377 16.33049175 -16.44846424
v 95.66403925 14.93097935 -17.47921109
v 94.28072721 24.19493906 11.77163702
v 92.43685007 22.92715199 12.72070035
v 92.03720093 26.37501061 8.76257569
v 93.95855665 25.43427423 10.01743320
v 92.74055809 27.06144564 7.48741487
v 89.21905607 26.74680203 7.87695218
v 91.22338891 26.88830905 7.60791544
v 92.93058515 24.56965297 -8.34720768
v 94.22907233 24.01508391 -9.35634505
v 92.31629223 22.22944796 -12.22933643
v 91.63407236 23.60684425 -10.44222154
v 88.90999854 25.22999793 -7.14999950
v 90.87692946 24.53983761 -9.09705181
v 91.37113392 25.66592582 -5.17297164
v 91.96466953 25.27163737 -6.79098489
v 92.36818552 18.10302399 -16.92178287
v 94.56331283 16.96701162 -17.08689518
v 88.43827993 26.93649568 1.46950840
v 92.38316864 14.99761920 -18.52470823
v 91.05553478 15.59304912 -18.62876117
v 90.33633769 16.88467897 -18.11964996
v 90.42417258 24.36428331 10.95119771
v 85.68619937 25.53704195 8.86392221
v 87.71299571 17.87671261 -17.68657193
v 89.90038186 18.24263483 -17.09314808
v 84.84112471 22.94494212 -11.22014131
v 83.17942917 20.30971274 -13.97943031
v 85.46775579 21.02465183 -13.46223708
v 90.00270814 20.33585124 -14.71405569
v 84.37851816 25.57320520 -7.04426551
v 81.72047883 25.90030618 -6.25516241
v 84.07360315 25.68840608 -5.51497331
v 84.22579616 24.57718551 -9.50984191
v 87.05928177 25.64553171 -6.06985623
v 86.75402403 24.51180294 -9.29366052
v 81.07077330 20.86644061 -13.38638924
v 80.33117652 23.25815894 -11.34713646
v 83.31231028 23.37914333 -10.87037474
v 85.61544120 18.18729565 -16.77437499
v 84.13082361 18.16468313 -17.16503128
v 87.36691624 14.90114629 -19.52067018
v 88.44839036 13.99340387 -19.58506182
v 87.76959032 11.85945328 -19.11303028
v 86.69251949 12.93061115 -19.64034140
v 82.46843517 25.70028231 7.91674759
v 84.89631861 24.36475828 9.99406818
v 83.17329735 26.60247870 6.20166631
v 80.82351834 25.85458569 7.18941772
v 81.37729019 19.32893135 -15.53061977
v 84.96452123 15.03914315 -19.59109120
v 83.70800316 13.36163189 -19.86543648
v 79.21793312 24.48924072 -9.67194047
v 81.79672062 25.23741685 -8.32933839
v 76.85986161 25.06594919 -8.20227247
v 78.68733257 25.78983270 -6.98072743
v 79.73107696 26.14812553 -5.25351008
v 76.54999942 24.19999987 -10.20999998
v 79.74036783 22.08951302 -12.18243130
v 77.63873786 21.10967226 -13.84994294
v 81.46762848 16.65379293 -18.64092425
v 79.40313220 16.67482592 -18.06313917
v 80.33442497 12.75955327 -20.25390975
v 78.57999951 25.52000061 6.80999970
v 74.83817637 24.57418479 6.70096604
v 76.61983371 26.02155879 5.05995937
v 78.24914157 26.43087693 4.79521370
v 79.44884896 24.18746054 8.07616115
v 78.25271785 26.88390575 2.80737341
v 79.18909937 27.00064518 -0.09815756
v 79.54429835 18.89524981 -16.42340235
v 78.09141278 14.55867849 -20.02282441
v 77.61675864 16.91347174 -17.57580601
v 76.21236891 26.79168805 -3.34036816
v 77.71399617 26.70299634 -4.14716639
v 75.43639094 26.10527165 -6.04982441
v 74.74207133 26.43589675 -5.35951601
v 256.50379062 -7.44353654 2.49695475
v 75.46564937 22.93752693 8.42883997
v 77.48563588 23.68468978 8.35567992
v 73.68534803 23.17459509 7.54652778
v 74.45753366 24.96210858 5.97703271
v 75.56603104 20.19980364 -15.38356394
v 22.06158265 5.39570861 3.10091930
v 18.98026094 9.30903200 1.28732575
v 72.55294174 25.71375668 2.53642397
v 71.43348455 24.17157590 4.22610249
v 74.14074242 26.00589953 2.90156342
v 70.22022456 24.50045571 -10.24422143
v 71.56772166 21.15806378 -14.16163240
v 4.40145144 1.87620067 0.63838123
v 3.51368217 2.64079706 0.65667211
v 5.05212229 0.67885930 -0.11791100
v 2.90396390 1.10137986 -0.00254768
v 1.84235931 0.19228105 -2.60955677
v 1.09638437 0.98468771 -0.47333783
v 153.91765535 3.61361261 0.95525745
v 153.59477699 0.67702652 3.97065980
v 71.68307900 23.43151718 6.28039520
v 71.71220332 21.82278223 7.90925324
v 70.14453411 22.56321162 6.26836531
v 69.19904798 22.80013077 5.01112035
v 73.61496985 26.79415420 1.41256943
v 70.05185634 26.75702050 0.13721779
v 68.95535439 26.42186172 -5.56937559
v 70.89985907 23.07770401 -11.51714753
v 70.41291147 22.09848538 -12.92903256
v 68.60970706 23.49626459 -11.40846685
v 0.93693152 0.46421657 -3.51363979
v 17.62328856 7.24634295 2.22075335
v 287.69931197 -28.93733792 6.93230238
v 155.84944189 2.26788921 2.02393346
v 66.59968942 23.92767742 -10.71188413
v 68.69399548 20.87919414 -13.46276421
v 66.19712710 20.21627128 -13.87319714
v 67.31680781 23.17238972 3.46332719
v 66.05397165 22.09219895 4.53318097
v 66.70808047 21.83536440 -12.80205138
v 290.11234641 -34.03832391 8.79117101
v 65.11399150 26.10609122 -0.37813548
v 64.20760602 26.42493136 -3.95947276
v 62.62701750 25.85917339 -0.98540750
v 67.45662540 26.36488527 -0.21269622
v 66.16069376 25.57929978 1.02234806
v 65.85993618 26.26133151 -6.02027914
v 62.99679726 26.25715360 -4.34294250
v 64.45657462 25.69819987 -7.02194311
v 61.98082119 23.83924089 -10.35152655
v 64.82784450 24.83794652 -9.09073651
v 62.93212622 19.15720850 -14.13216256
v 65.04815072 18.13655719 -15.48593119
v 63.27105314 21.41199447 5.04276436
v 64.70505148 21.84846997 4.43734927
v 61.50805950 21.45377360 4.64835856
v 64.60333616 20.94236575 5.94690768
v 60.66666171 22.87298068 2.39006686
v 65.12552500 23.03661965 3.02654132
v 62.34037504 20.56724578 -13.25446274
v 61.58698723 15.34521021 -16.85580425
v 60.88913232 13.61501589 -17.70258136
v 59.43226442 21.20055817 4.18055709
v 57.71801621 22.47912623 1.86924078
v 59.47282538 24.47927371 0.60998776
v 57.95828998 25.99109896 -5.85691212
v 62.30498478 25.30153841 -7.75331492
v 55.96914515 25.49445629 -7.35030416
v 59.03746933 23.74120988 -10.22974774
v 58.82444233 19.20352504 -13.28281127
v 60.68901345 22.12479152 -11.89007144
v 62.18260899 17.70416833 -15.46824817
v 59.41253155 25.62945895 -1.55798020
v 61.74904108 26.33702196 -4.28827340
v 61.38509884 26.31204762 -3.46697494
v 57.09483847 25.43964982 -1.77249429
v 58.31934139 25.99205263 -4.45085391
v 55.69003522 26.10166371 -4.12020599
v 60.34981459 26.16325580 -5.14736772
v 54.69170958 25.93488805 -5.54995704
v 57.77779594 17.59787463 -14.12830036
v 58.87868628 20.88629454 -12.43533473
v 57.29578808 13.15552462 -16.28091745
v 55.88256195 24.17012863 0.16116339
v 57.73325264 24.46238510 0.29719665
v 56.02113158 23.11007306 -10.69839671
v 55.65873906 22.02411182 -12.01248448
v 53.30846459 22.83813804 -11.66846883
v 306.59195781 11.18836459 6.16198219
v 308.34335089 14.90459498 6.30793860
v 307.20075965 13.43123335 6.13520946
v 55.85787445 15.38548432 -15.66592418
v 56.07094988 17.23394357 -14.52246308
v 304.80855703 11.33001596 5.89687424
v 305.11811376 12.90240698 6.18046522
v 54.62829769 21.38404362 3.01314215
v 52.88995057 21.34360932 2.66905804
v 56.00802228 20.59682272 3.92708741
v 53.49911749 19.59280111 4.12331009
v 54.11739647 24.40604754 -0.66228531
v 52.37935111 26.00959502 -2.93405983
v 53.87035012 25.84907785 -2.40867957
v 51.75405368 25.21540411 -1.68712530
v 55.32762036 25.43539554 -1.62932021
v 53.84010077 25.10426939 -8.86373408
v 51.14798993 25.24310909 -9.09183081
v 52.84214765 24.46036227 -10.10697149
v 53.33913863 25.93480609 -6.86189113
v 51.67991668 21.17750235 -12.90708873
v 54.07010391 15.61812591 -15.65403305
v 51.07093975 26.09707788 -6.62410213
v 51.64717883 24.40545335 -10.34668647
v 49.30076376 22.24538289 -11.97304484
v 48.95840585 23.36454205 -11.38821710
v 49.05940965 24.76302534 -10.01593564
v 51.03185400 21.94589190 1.20713899
v 50.67491531 20.47903836 2.96538114
v 48.84567857 20.08536458 2.66176509
v 49.03713614 23.28450792 -0.47209591
v 48.74811321 25.20276792 -2.11989111
v 49.05605689 25.64199641 -8.05115327
v 49.22261089 26.20391548 -6.02561235
v 46.79929093 26.26463771 -6.31430186
v 46.60372809 25.83387308 -3.65933497
v 48.17825928 26.15099400 -4.40277485
v 45.38396746 26.09477751 -4.94914223
v 45.94242573 24.84170906 -1.96709624
v 45.53302750 26.15029179 -6.49980828
v 47.15589061 25.98909847 -7.55688827
v 47.06656560 21.19962685 -12.67816778
v 47.67111316 23.64737540 -11.15620974
v 44.64084283 20.83345875 -12.90969644
v 49.58710819 17.94147305 -14.22531251
v 49.17071760 16.39628038 -15.33578523
v 45.82269862 19.26397905 2.58111628
v 47.05229774 16.30019210 4.04190179
v 44.95047405 16.51166752 3.75452288
v 43.57950389 17.59935543 3.12696723
v 42.18502343 19.95500550 1.09414815
v 42.94539616 22.82035910 -0.62660081
v 46.96315154 23.08767289 -0.30746404
v 44.41053048 25.46576597 -3.28031578
v 43.25672239 25.70251934 -4.32166224
v 45.45354471 25.64707026 -8.33588839
v 42.54883155 25.28214641 -8.69099703
v 43.18032786 22.00081758 -11.78864576
v 43.14286262 17.35779457 -14.58346844
v 44.53602061 18.30214448 -14.23381455
v 41.30690917 25.64079873 -4.29284619
v 42.16506705 25.83041042 -5.45207923
v 314.66653943 17.14302413 6.93094358
v 313.23060393 14.37337697 6.38380507
v 305.86433411 14.32884298 6.06322940
v 304.50826883 13.73287290 6.04452426
v 40.88141769 25.36747232 -8.28979537
v 42.13890061 21.83339372 -11.99368201
v 40.94808176 20.32622509 -13.16565275
v 40.59502110 18.00598763 -14.44587111
v 41.90196469 19.57713254 -13.34699150
v 42.25804284 20.67354508 -12.59581838
v 44.27843913 16.65039733 -15.26053157
v 193.32380593 25.78091435 14.13087733
v 42.05353558 16.24183357 -15.18426184
v 41.59371555 17.58204028 2.60302052
v 39.88131508 17.78427698 1.89958245
v 40.32837600 20.74740455 0.26892030
v 42.89335385 18.74615066 2.38484703
v 39.49699178 21.43302187 -0.30341386
v 37.36387938 21.64883725 -1.02766126
v 41.44807905 21.81136422 -0.24441973
v 39.54497725 23.79558980 -2.13734736
v 39.66287896 24.22719821 -2.68606585
v 41.11498967 23.79676700 -1.82144903
v 39.12789002 25.27976595 -4.16779704
v 38.44083473 25.53310432 -4.74514766
v 39.14744779 20.65283433 -13.17676809
v 39.25479949 19.34771985 -13.77382502
v 39.43292424 17.89973117 -14.36491031
v 39.93276134 16.21358283 -14.84860294
v 35.00432149 20.91489919 -0.70616882
v 35.03996506 25.31515248 -4.73465770
v 36.17827222 24.31093715 -2.80156615
v 35.83578765 25.44620633 -7.18214270
v 313.64732981 17.18048565 7.00867176
v 36.60576046 20.85679024 -13.26162741
v 35.73080152 20.79537325 -13.30884732
v 37.60802373 21.90572210 -12.35720702
v 34.15739536 22.18205109 -12.02922687
v 34.07270089 19.96443421 -13.70331831
v 33.90809521 17.07068272 1.15305383
v 33.46227109 18.10862124 0.66251971
v 33.63595158 22.42782526 -1.65892486
v 34.26136449 25.36924556 -5.86954923
v 33.20759907 25.15656874 -5.56831248
v 31.10978939 24.80278350 -5.94110880
v 30.97330593 24.62828159 -7.69681344
v 35.17989069 25.45828372 -6.10531354
v 33.51933882 24.63283390 -8.12111329
v 31.39414638 24.45802651 -8.39035213
v 31.56825155 22.99122699 -10.53595077
v 31.32837638 21.67041227 -12.34251820
v 31.81916848 18.56392249 -14.19812068
v 33.03792328 18.10161024 0.59658499
v 30.75508587 17.49252342 0.73697162
v 33.43315795 16.20237157 1.28929201
v 30.71460500 21.20393515 -1.54648826
v 32.31778741 24.60700832 -4.11786279
v 30.77008575 24.70636368 -5.11319051
v 30.58815934 24.35585856 -3.85898305
v 32.19781443 22.36413583 -11.47245336
v 29.92376313 20.56222968 -13.33536673
v 30.34752794 22.45346457 -11.73414197
v 30.77081591 15.35920147 1.51546870
v 30.11833504 18.89089867 -0.05351464
v 28.60245667 24.37352762 -4.01049154
v 29.62780744 24.23745394 -3.79790948
v 30.26517853 23.79136719 -3.19309416
v 28.87001075 22.98461832 -3.10446275
v 29.04158272 15.72666690 -15.09811636
v 28.68958563 18.42756569 -14.57849145
v 29.88324687 15.95567539 -14.96422477
v 27.24990994 16.09330624 0.71359111
v 28.25770155 17.57745631 0.39389287
v 28.10749784 16.13784023 0.94501273
v 27.18281932 23.87968637 -3.61854373
v 26.89621411 24.45092238 -4.53709206
v 28.04036438 24.67152476 -5.69613371
v 26.39254369 22.27818407 -12.38563564
v 26.23863891 19.77989450 -14.02489375
v 24.19735491 21.65578865 -13.00162077
v 27.89974958 20.65167390 -13.57986405
v 23.60751666 23.09560776 -11.65663172
v 24.21991527 19.77000386 -1.88950135
v 26.40462108 19.05496977 -1.06617727
v 25.20285174 21.02120779 -2.48647644
v 24.69928749 18.36697198 -0.86899893
v 24.13464338 20.45246586 -13.71137705
v 25.92260763 19.57235299 -14.11946490
v 22.88076468 17.54696295 -0.66378893
v 23.31549674 16.04108699 0.30530069
v 24.86276440 16.11966267 0.31855603
v 21.46752179 24.34573323 -5.38499607
v 21.91108465 23.16131629 -4.37505729
v 23.23050424 19.00396124 -1.58371963
v 21.75609395 19.06261779 -1.85385486
v 22.53754251 20.50478570 -2.22970638
v 20.14543116 18.78412068 -1.93023751
v 21.03282697 21.65921405 -3.17787402
v 20.54353990 24.64293689 -6.46953145
v 20.03515698 24.60479736 -7.97362160
v 18.76397617 24.54015426 -6.86439127
v 22.28755318 24.66104738 -6.76878681
v 21.93435095 24.12900142 -9.56259761
v 19.01102625 24.42688309 -8.57430603
v 19.25342530 22.86222018 -12.60870975
v 20.44658177 21.70738764 -13.75425793
v 21.78426646 22.94441499 -12.34218758
v 18.38537119 23.51991646 -10.70528384
v 18.19575205 23.50563370 -4.77876095
v 17.88803190 21.55335061 -13.91222142
v 19.44128983 20.13115399 -14.92783241
v 14.44465388 18.33174191 -15.78248478
v 17.34478772 19.98502947 -15.02114069
v 14.60825093 20.34025081 -14.76438716
v 15.87860473 21.89239487 -13.64327408
v 19.38558556 21.71916887 -13.83836195
v 17.37458073 17.01574773 -0.92749833
v 18.80054548 16.60750806 -0.51109656
v 17.53694750 18.97627302 -2.58313771
v 16.51210524 21.02340199 -3.84515570
v 15.61962999 23.10119197 -5.79995010
v 15.69699869 24.13454838 -8.50167964
v 15.11945855 24.04680662 -9.13295615
v 14.40893020 23.88198487 -7.56327203
v 16.04006998 24.20159057 -7.82973971
v 16.14066400 23.86043780 -10.19016746
v 15.27278870 16.11397602 -0.72416873
v 16.88653044 15.53746499 -0.73652563
v 14.74277768 14.03849386 -0.08352061
v 13.93729448 22.72352576 -5.47457114
v 14.36837390 23.47632125 -6.64477795
v 13.96322530 22.62767963 -12.88454514
v 13.48312758 23.57756719 -10.64356882
v 12.39060983 21.55700885 -13.83764762
v 12.46563066 18.94417964 -15.17062448
v 11.34911925 14.95866198 -0.72763546
v 12.98456825 22.16456644 -5.17615117
v 11.48446277 20.75557970 -4.79263905
v 11.25478465 23.26061204 -6.37697754
v 12.88523152 23.27489294 -6.24247547
v 10.50755475 22.64749072 -5.59512107
v 7.61704845 16.54176600 -3.00476537
v 10.46723034 18.40674691 -3.56519129
v 7.06817769 19.33836192 -5.07782865
v 8.37165583 18.86267215 -4.48071957
v 10.63212100 17.50724949 -2.79204757
v 9.50046163 21.67478390 -5.08506037
v 8.42765998 22.09814638 -5.56998840
v 9.41135269 22.65511267 -5.77688776
v 10.37217025 23.43999408 -7.25373114
v 8.74407776 22.25626633 -13.29858974
v 10.62155329 20.25342174 -14.65457585
v 9.65787377 22.26616070 -13.18521705
v 8.74641165 18.61648820 -15.75057209
v 10.18912252 18.38273183 -15.61973058
v 8.97666812 15.45098145 -1.54317054
v 6.54781610 15.51018097 -2.12009810
v 8.87532905 13.71642109 -0.58350060
v 9.42299981 14.73194174 -1.16106146
v 5.17410180 15.57661872 -2.23842845
v 5.76318149 17.21666567 -3.81604023
v 5.71533712 22.14681543 -6.45148382
v 6.17158879 23.03660288 -7.45655317
v 4.29976825 21.67194150 -6.78964844
v 5.09909960 20.69038711 -5.91752166
v 2.48595630 23.09223451 -10.29776596
v 4.22104634 22.68869616 -12.41210476
v 3.41255218 23.13934825 -10.59294119
v 6.48228917 23.20565842 -11.08344551
v 4.95611038 20.35871521 -15.30758198
v 5.09693148 19.04060878 -16.12769254
v 4.12337668 21.45123295 -14.33870848
v 3.43543920 20.53915523 -15.34630172
v 6.04487723 15.06594382 -1.72346330
v 3.87655757 13.55358586 -1.58442114
v 4.10479400 16.93362184 -3.80622153
v 3.23607144 15.42670093 -2.71545467
v 5.38136298 19.44541559 -5.45240799
v 4.08243295 18.42536218 -5.41200815
v 5.18845255 17.97633432 -4.61503863
v 3.10628908 18.90654303 -6.19652774
v 2.86306348 17.46054925 -5.10614086
v 3.34357074 22.10815437 -7.55413249
v 1.35911012 21.52494155 -7.94654433
v 2.94473278 20.54664865 -7.05388095
v 338.17270398 -36.26895323 5.21207601
v 2.39874935 16.27079211 -4.04233532
v 1.22570724 14.91746120 -3.00844619
v 1.67254312 22.87494950 -8.86195060
v 0.30046236 21.17140219 -7.79494364
v 1.82391284 23.01141433 -11.95625588
v 1.03314419 23.09837937 -10.17316803
v 0.08922712 22.88190275 -9.33895353
v -0.53202227 22.74958417 -12.49022782
v 1.08459592 19.25839111 -16.41676016
v -0.63394115 20.60339041 -15.39208740
v -0.35817645 19.38669942 -7.27706775
v -2.06433958 21.03859559 -8.19903426
v -3.11514153 22.77232148 -10.85809991
v -2.25754734 22.56860398 -9.94128082
v -4.54125972 22.36326970 -10.18567104
v -4.05106647 22.70250395 -11.61665842
v -3.37715214 21.27605863 -14.81127646
v -4.89402935 22.42561243 -13.11582234
v -4.75682551 21.25846408 -15.09232260
v -3.36279185 14.42115474 -3.40097095
v -7.39000319 11.99050620 -2.80470378
v -5.04111638 21.18544653 -8.99677165
v -3.02283466 22.10021578 -9.39935818
v -6.51564822 21.56785503 -9.79666132
v -7.22587854 16.95108786 -6.98287040
v -4.71771695 17.61595160 -6.76622055
v -5.05473698 15.53527266 -4.99480451
v -6.45900471 19.99425702 -8.57835170
v -8.74530431 21.54387906 -10.17884351
v -7.03546731 22.44002372 -11.33419387
v -9.43523366 22.20775560 -11.44513953
v -5.27753495 22.47414179 -10.78699529
v -6.59942301 17.60803536 -18.03550124
v -7.40665337 19.40586604 -17.23477803
v -5.83354617 19.59456317 -16.89928770
v -9.23289731 18.81679334 -17.71935076
v -6.60900958 20.15441097 -16.42456464
v -8.81990790 20.44044808 -16.47446863
v -10.61521843 19.47270893 -9.33912117
v -8.45895335 20.34397423 -9.18554887
v -8.48939549 21.78626508 -14.44428973
v -10.53987630 22.25084603 -12.84437068
v -11.61496248 11.26345899 -3.43572232
v -9.25349817 12.68981770 -3.48447147
v -9.02273413 10.82440093 -3.01953312
v -9.96218435 16.18734375 -6.78737974
v -9.80825350 18.72990467 -8.65427032
v -10.71445830 20.02900653 -17.22330414
v -9.98392608 20.20429075 -16.91758819
v -13.30609713 20.26841231 -10.16548276
v -14.71100561 18.86739023 -9.63505451
v -13.46096210 21.57818340 -11.79217733
v -13.46098818 21.87862992 -13.66342418
v -12.11514417 22.00684696 -12.46935781
v -11.82834618 21.41052112 -10.84377244
v -13.85460328 18.24930310 -18.44828017
v -14.14215658 16.14127308 -18.89535040
v -11.60161570 19.09559220 -17.76816882
v -12.33050786 17.82963984 -18.30716059
v -14.07903526 12.52404787 -4.84689837
v -15.38971625 9.28656198 -3.84711241
v -16.13561064 13.06455955 -5.57708926
v -14.08361830 14.23293818 -6.15906576
v -14.50588182 20.99107020 -11.00236457
v -15.52856248 19.60016415 -10.35132352
v -15.68054594 21.40223049 -15.32230712
v -14.86832928 20.82425915 -16.34736545
v -15.81701636 15.30916337 -7.41057657
v -17.60828868 16.16771705 -8.62018485
v -18.61249097 15.40644746 -7.89188500
v -17.50871539 14.08938132 -6.50093984
v -16.04910009 14.53924365 -6.49550930
v -16.37049951 19.14702542 -10.02206653
v -19.27625574 16.82111807 -9.48058907
v 296.86000943 -35.66903993 9.27250087
v -18.74210499 20.33534087 -17.38730632
v -18.22320744 20.95302939 -16.08462259
v -17.17880554 19.57143471 -18.18923093
v -17.61777513 21.00979164 -11.68181375
v -19.72227730 20.83108388 -11.97706256
v -17.99835451 21.37439884 -12.87258044
v -20.30937187 19.00529303 -18.96051504
v -18.51828769 12.11526431 -5.39706647
v -19.75621469 13.94097880 -6.81159971
v -21.50746621 15.72990976 -9.04229470
v -21.19741589 17.63228700 -9.82410926
v -20.42969875 20.11338994 -17.92213134
v -19.58653517 19.87334527 -18.14699918
v -21.87438868 19.37665045 -18.98235641
v -23.05275016 20.00712231 -18.29548739
v -20.78023180 20.47512308 -11.70571893
v -21.46276645 21.07247524 -12.87928782
v -21.66893147 14.65458702 -8.16297438
v -24.94276315 14.22676910 -8.43909383
v -23.45922031 21.24319598 -14.25190084
v -23.47625792 21.20955847 -15.01655765
v -23.21473695 19.19019781 -19.25897598
v -24.73709174 19.51766759 -19.27393861
v -23.27405103 19.23712157 -10.88971552
v -25.12148954 20.36627382 -12.26716489
v -24.55539256 18.52563582 -10.69131680
v -25.85469373 21.01645805 -14.77775723
v -24.10154976 20.97226307 -16.51335694
v -25.92655271 20.98719403 -16.83410443
v -24.57766049 20.67545801 -17.50655659
v -25.63147433 18.80599186 -19.95818503
v -26.11542307 19.30803061 -11.28147077
v -25.08330159 19.01051961 -11.00335363
v -27.58007310 20.11784911 -12.78752647
v -24.83555488 21.02203481 -14.04458843
v -26.44378506 20.88250034 -13.92343454
v -25.94095096 20.38635127 -18.29971187
v -26.94456093 19.67906021 -19.43110861
v -27.56107785 20.48826404 -18.11964251
v -27.00316161 21.07915282 -15.71891829
v -26.94668062 8.97638407 -5.79185225
v -27.13630348 16.31779410 -10.08064859
v -27.46250480 18.86603795 -11.17971726
v -24.93324503 16.93603769 -9.79791302
v -28.27773988 20.78711241 -17.01558940
v -30.33761494 20.90517245 -16.48241468
v -29.11199629 20.53223364 -18.17717403
v -28.02054957 18.19538325 -20.40131204
v -27.60235406 16.61862992 -20.60191147
v -29.71952967 16.92689955 -20.77636309
v -29.13304046 19.49119568 -11.97731961
v -30.94086237 19.63232830 -12.70541549
v -30.30562773 20.47942765 -13.92054558
v -32.41037577 11.35233324 -7.23926909
v -31.93730861 9.00185946 -6.72751619
v -31.56246990 20.67331225 -14.36010748
v -32.12838247 19.79064569 -19.60728131
v -32.34326094 14.02205881 -9.28920507
v -32.95147419 15.37052542 -10.48745681
v -34.64135528 13.99339922 -9.20925755
v -35.75689718 11.29948720 -7.48526305
v -33.34547952 20.31909488 -13.66434991
v -32.83335641 20.64542286 -14.42672592
v -34.79649872 18.54820549 -20.82904056
v -33.66639093 19.83537339 -19.61985789
v -32.79197961 18.43847334 -20.54756694
v -35.63912585 20.00442892 -19.65085976
v -34.48336571 20.31553537 -18.95073242
v -33.51510316 20.46889067 -18.23773608
v -35.42579710 10.36359649 -7.27133732
v -33.97957981 6.15525199 -6.48110174
v -33.10005367 5.77495061 -6.29793014
v 309.35081840 9.14928410 6.31928118
v 308.75763297 10.84100921 6.23564608
v -35.94330326 19.34025623 -12.61549257
v -35.89766845 20.77198774 -15.88370465
v -38.25810924 20.53738013 -17.25637913
v -37.03228757 19.23122443 -20.58158442
v -39.04655948 19.56417412 -20.33918351
v -36.46624088 17.88740419 -21.39310166
v -38.44146803 18.16021651 -21.51403390
v -34.69919041 16.51928388 -21.48796432
v -37.52724454 19.52408254 -13.12181167
v -37.86260262 20.13976127 -13.87242787
v -37.43376583 11.77983638 -7.83287082
v -38.81437331 10.90599224 -7.68042589
v -41.95373133 9.93390661 -8.26348457
v -40.89824855 11.66892145 -8.42877850
v -37.72958741 16.22055285 -11.01598050
v -40.29053077 15.18050861 -10.73681284
v -36.99665889 13.38764280 -9.06619709
v -39.64927420 18.36134307 -11.75627112
v -41.17681086 18.20563339 -11.81997824
v -40.02065584 16.93388075 -11.13950368
v -40.14804587 19.25135963 -12.63279840
v -38.88818994 19.73953098 -13.68644461
v -40.63708708 19.95751262 -13.87604512
v -40.53957388 20.46866715 -18.55169050
v -43.05756837 19.96547729 -14.41267692
v -42.20382497 20.07456124 -14.44968395
v -45.09467632 20.10108903 -19.43465509
v -42.20955446 8.08124803 -7.91199598
v -46.50429636 9.42994747 -8.52688309
v -42.81778261 12.60237116 -8.96159932
v -45.06541416 16.44759253 -11.56588551
v 336.60966158 -39.83858600 5.71863633
v 338.35428953 -39.77288306 5.53734740
v 339.53654766 -31.41154721 5.15046995
v 338.60325813 -33.07916969 5.05768415
v 336.97485924 -32.84559026 5.78910019
v -46.33368179 20.52095346 -17.25879684
v -46.79425433 20.30075341 -18.67715456
v -45.65850273 17.96736754 -21.93352766
v -44.83458400 16.73239656 -22.28878438
v -45.31515762 16.52835682 -22.37161621
v -47.23557830 17.46212132 -22.46587351
v -46.38209194 19.05996725 -21.35225944
v -46.26320302 19.03701946 -14.18294664
v -48.17432910 17.17399061 -12.69870810
v -47.78508469 19.79226060 -20.62542923
v -46.43208534 19.39520054 -20.75267024
v -46.39643058 19.80880275 -19.66504753
v -49.36412722 20.46577632 -19.26943474
v -48.36748168 18.76133494 -21.95326053
v -50.29789731 19.59041692 -21.34819329
v -48.70477319 17.53913052 -22.71159925
v -49.68841374 18.27517524 -22.50301465
v -48.07938263 16.07498340 -22.81234786
v -49.87781867 16.50443487 -23.04598689
v -47.94786498 12.54613884 -9.54648387
v -49.60102215 10.52433159 -9.09794495
v -46.04570940 6.59960601 -8.14782828
v -51.05424300 13.88264913 -11.10227872
v -48.56355861 16.25913754 -12.11519260
v -50.66474155 20.17958835 -16.69509150
v -47.47531936 20.49083263 -16.88700169
v -50.95135793 18.21280643 -22.67676592
v -50.23549125 20.61335929 -18.19945313
v -51.53061822 20.60088515 -19.08376999
v -53.65942791 20.22496238 -17.17785932
v -54.14667353 20.34637146 -20.02382651
v -53.46787348 13.58335838 -10.92844550
v -52.81855538 11.45350654 -9.85174533
v -52.58925259 18.60765740 -13.87795433
v -54.23112586 17.82916486 -13.45580351
v -52.32708529 19.48836632 -14.86470457
v -52.46137828 18.74622889 -22.52372727
v -53.97476628 19.50889453 -21.96284011
v -52.46797577 19.95732635 -21.09280601
v -55.28857186 17.80781709 -23.45950343
v -48.29693958 6.38224697 -8.16623773
v -49.27215353 8.25007632 -8.59486684
v 118.03046614 16.50904678 23.14613014
v 117.09833145 17.81288534 22.75423147
v 119.64263022 18.42954382 23.01976457
v 120.20085007 15.67599550 23.60662073
v 116.90584570 18.74744706 22.39254490
v 116.70804769 20.33299394 21.19012363
v 115.40210992 17.75111444 22.38379046
v 334.19784904 -38.17459941 28.11847441
v 333.63527060 -39.66628015 28.26344222
v 312.84931302 -38.12289238 9.43159126
v 115.15163630 20.41137964 20.54902539
v 114.95460570 18.55750754 22.15926349
v 116.32469296 22.34014124 18.95213500
v 333.78660679 -39.52711448 27.83861198
v 314.28834796 -45.11905834 10.41797362
v 312.07126379 -44.24689710 10.89165732
v 113.00513148 18.86560395 21.53149433
v 313.27578425 -47.07328603 11.39821485
v 312.78485060 -48.41350764 12.52065413
v 111.55638099 16.94676466 20.91342025
v 113.81912231 16.71879739 21.63110301
v 110.22961140 20.68346366 19.73252371
v 109.58442837 18.19915138 20.11009119
v 107.39270598 21.68008871 17.76574738
v 108.98664594 16.06131345 19.86863278
v 108.03788900 17.48208515 19.60345358
v 103.49621624 22.94814028 15.42376261
v 104.33966666 21.73158713 16.27215929
v 104.98622060 20.77640779 17.58100465
v 108.69398713 9.05114319 17.32823625
v 107.64051229 7.76554598 16.71453007
v 109.79525745 6.70754816 16.56429283
v 110.92465371 8.10813159 17.42835343
v 104.61974144 19.37193796 18.18044670
v 102.21420228 20.21500096 16.79459773
v 104.53321785 17.83760823 18.53766106
v 103.40188444 18.39847118 17.94120483
v 100.63030571 21.68988809 15.62731154
v 103.81561518 12.03260012 16.90943539
v 104.77241129 15.56945965 18.45150068
v 107.00982809 14.63553775 18.78156513
v 102.15729475 17.37234555 17.64603332
v 103.48350555 16.84369892 18.12321506
v 97.31964022 21.07501030 15.14786389
v 97.80862182 17.65733771 16.25289209
v 96.35816514 16.20553806 15.88530652
v 99.14063662 14.91553895 16.27444290
v 96.04261816 20.40773630 14.96108528
v 97.50425071 22.92648889 14.13790323
v 98.33023697 5.75718470 13.88104167
v 97.15765715 7.93075189 14.50790185
v 94.65884417 5.26898913 12.92151865
v 99.70199317 7.39867100 14.94979206
v 94.02467310 17.44067483 15.26519191
v 92.20951796 16.93352312 14.89634160
v 90.95416218 13.67199607 13.94355111
v 90.54132551 15.52046649 14.02533334
v 87.04417199 10.23851056 13.23662885
v 87.94236183 12.69665267 13.37130275
v 90.20489454 10.24960261 13.39162327
v 88.59307319 19.96601373 13.29858787
v 87.55299449 5.69559867 12.00533379
v 87.98590302 8.05413164 12.74263114
v 85.17331630 8.01351666 12.53531966
v 91.48454666 3.96909099 11.43616997
v 86.84615791 9.45174508 12.84737512
v 93.27172488 8.99252761 13.83678801
v 90.73496610 8.40567797 13.23513407
v 90.89609236 7.32587092 12.84396276
v 84.24618840 19.77573149 11.92937884
v 85.52791178 17.81485230 12.59596273
v 83.04143697 20.98265477 11.01291087
v 81.51350170 19.50630918 11.42747235
v 83.44927430 17.83867367 12.11112831
v 88.00787479 17.11059175 13.59950751
v 86.84483916 15.22465609 13.13903090
v 81.07467741 22.46994339 10.19200310
v 79.71198857 26.75295249 4.45829239
v 82.03116804 14.98598978 11.70283370
v 81.87410980 12.72341982 12.06765510
v 84.61662382 9.44539811 12.60204706
v 80.29016852 18.04988645 11.31813973
v 82.15689659 16.79479331 11.65217161
v 79.48368788 16.02188125 11.48972102
v 79.07267660 17.84530468 10.88181045
v 79.34518903 18.86208728 10.87738574
v 81.57929033 21.04360238 10.60326211
v 78.03743333 20.06237395 10.32469328
v 76.53319836 26.94349736 -0.33082822
v 79.59825546 26.72435343 -2.59098853
v 79.44018394 6.67912140 11.08267345
v 81.12777025 7.92734604 11.64639369
v 78.31063867 7.55828479 11.27773337
v 82.14762062 6.33767061 11.54203806
v 77.24627852 5.53638907 10.26734058
v 79.61999625 4.94000036 10.34000050
v 77.87169516 10.83661243 11.08359825
v 76.75011456 13.53999320 11.21938974
v 74.18257743 10.75559761 10.79742890
v 73.52215052 19.95782554 9.41657461
v 74.57506657 21.50824480 9.09253210
v 75.00462234 6.41358364 10.61687246
v 73.63562286 8.66040681 10.42663492
v 75.98957419 8.25912878 11.13382261
v 74.68497753 4.88690985 9.51687526
v 72.06837088 16.75091498 9.77666862
v 71.01241499 19.60867643 8.80308170
v 66.77783281 17.34887622 8.42186343
v 70.67606598 7.92263355 10.07592212
v 71.46742195 5.26753068 9.54050850
v 69.11721081 5.72841614 9.41050332
v 71.87387347 9.39847436 9.94249620
v 69.58294660 10.91236435 9.57466196
v 71.78345323 12.92315312 10.04245691
v 73.43617827 12.03675941 10.52279305
v 67.72159040 9.33533348 9.49079450
v 65.47578424 10.68239845 8.70853383
v 64.95445967 15.87483846 7.92387128
v 66.19251519 21.48290537 5.77969989
v 66.28656387 19.88150366 7.27535598
v 65.98091125 6.52637566 9.36237350
v 63.44069541 6.80875825 9.01584420
v 65.00910223 4.84790513 8.40604026
v 62.14120612 10.91457531 7.69117847
v 62.42300943 17.77828671 7.38310348
v 63.01909685 19.76284757 6.63559511
v 65.03102183 17.46625826 8.01099744
v 60.18427014 20.02532035 5.62568987
v 62.97995895 5.34698786 8.52716900
v 63.57959658 3.43362987 6.95178052
v 61.05606630 4.76059644 7.89477676
v 60.87638438 9.62266326 7.96776079
v 61.95942312 8.28540884 8.66400730
v 58.55874717 12.16042321 7.00082863
v 59.97261405 11.28737722 7.28866877
v 59.46138874 17.94431545 6.41959999
v 57.93122575 19.02230270 5.35737770
v 57.71011487 16.10087417 6.11910876
v 58.98431316 5.85251907 7.99645856
v 60.23722142 5.84622379 8.20954610
v 58.96727368 4.77652112 7.52217462
v 61.21052057 6.35807915 8.51060916
v 60.53119525 7.93606602 8.34330358
v 57.38733709 9.38126817 7.52067892
v 56.42873794 10.78702789 6.65146764
v 58.47649276 8.17671977 7.70348497
v 263.20502162 -9.56567470 2.78369687
v 237.43964732 -7.10065244 20.32505907
v 236.73449457 -5.60854003 20.55078372
v 55.33958226 18.01982149 5.37206652
v 52.21000314 16.33999683 5.10998955
v 55.04500121 15.82442410 5.84445894
v 54.70890179 5.15526207 7.19067547
v 56.26999959 3.53000010 5.57000004
v 55.63848838 6.85407314 7.73490360
v 53.67893353 8.16536136 7.06673786
v 54.16829512 11.74394321 5.88837732
v 50.14106631 12.51143962 4.84464504
v 51.70417204 10.49351133 6.11513527
v 51.31401122 15.29624313 5.14980545
v 52.22473294 12.89444882 5.20267151
v 53.50000039 14.80999961 5.46999974
v 52.84902826 6.50422368 7.19657680
v 52.06803977 5.14713395 6.90939790
v 52.87860334 3.77714378 5.80873154
v 50.70954189 4.13272250 6.08889945
v 48.68844151 7.08927680 6.76377118
v 48.21273312 11.76019106 4.51398129
v 48.51257056 14.90755100 4.71668737
v 49.23150688 16.53914712 4.35975986
v 50.27737841 5.64813381 6.80079171
v 46.92074656 8.01127963 5.91707928
v 46.92610726 7.04427063 6.48421654
v 47.70508781 9.01201274 5.48437703
v 46.92632332 5.53067634 6.38276758
v 48.76184836 4.53344872 6.20775064
v 43.19069535 11.88070141 4.07432346
v 45.51348090 12.90571410 3.98352556
v 43.34365949 15.78044705 3.48315295
v 43.06519032 6.47039572 6.04637992
v 45.13627663 5.10060135 6.08125329
v 45.59835792 6.50262740 6.42213831
v 41.17589816 6.23179739 5.63457096
v 45.78629136 8.49752780 5.81920892
v 44.50828582 7.14593474 6.10266812
v 41.89624637 8.81006010 4.28002933
v 39.45710137 11.42769400 3.30142234
v 40.70033133 14.90942575 3.17189912
v 40.73751718 12.49776594 3.39644193
v 41.72957316 4.98952297 5.75501565
v 42.12899134 2.90711527 4.42300038
v 38.86540607 7.56963622 4.25842311
v 38.72387484 6.09074626 4.83433623
v 40.37889838 8.05410463 4.40819794
v 37.49023750 9.78382304 3.77159752
v 37.27788478 11.01195160 3.49042658
v 38.73252124 13.43962736 3.22743878
v 37.74974868 15.61204437 2.34393892
v 36.73940152 14.88073356 2.09629629
v 37.87484020 4.81880503 5.07828593
v 37.75679320 8.38527363 3.89209064
v 36.12346202 8.33945721 3.85972578
v 34.65284780 8.84891767 3.55809461
v 313.43805790 -55.25163934 18.65420491
v 312.76935339 -54.06173319 19.65049468
v 33.79767016 14.11296800 1.84351997
v 35.56589782 3.59541550 4.57002828
v 34.12158415 2.54507456 3.45036830
v 33.96980837 5.05454373 4.88625048
v 32.59201720 5.04180836 4.69741831
v 32.82374516 3.66283720 4.19868529
v 29.79994193 11.25829108 2.02895026
v 29.56107818 12.73896452 1.79817877
v 32.96316788 12.24163640 1.98406051
v 28.80054154 20.88774554 -1.77316600
v 27.78972313 19.56684887 -1.12822035
v 31.43068030 4.01800591 4.30843420
v 29.60785851 4.63386625 4.30488773
v 30.32880463 2.78304261 3.37848230
v 28.08284014 3.36103607 3.71792144
v 31.37168661 5.92424069 4.45879344
v 28.77624519 9.86445788 2.17277836
v 26.44112706 9.99059994 1.94105541
v 27.39491872 12.66636141 1.32514734
v 25.91089904 13.98045570 0.89377031
v 26.74241178 21.17283083 -2.02805130
v 281.10292554 3.96181550 22.51922153
v 281.42645955 7.54453987 24.66434799
v 26.71094239 3.95751605 3.84862185
v 25.72868019 2.31869239 3.01402272
v 24.05271865 14.00607545 0.86737273
v 22.54212461 14.13196512 0.51894662
v 25.46961792 11.73080783 1.30254624
v 22.63351157 12.31188141 0.77759812
v 21.03407308 15.50035831 0.17839992
v 23.01992849 21.94447070 -2.85602640
v 23.03916961 4.19141166 3.71201709
v 22.54999802 2.13133590 2.54293275
v 21.35180496 3.42667708 3.25235771
v 19.51381937 13.27518746 0.52150310
v 316.94877148 -52.70992592 13.84096872
v 20.54532431 16.20214432 -0.10778628
v 18.32211390 14.76090774 -0.35289960
v 20.11623234 3.41252401 3.17884050
v 19.57413368 2.61402898 2.83962768
v 20.80562711 2.28809472 2.63580959
v 18.62038113 3.62923113 3.08437506
v 20.15399933 5.35920868 3.01941042
v 16.58295654 10.69014333 0.58547762
v 13.52764480 20.35283484 -4.10153251
v 15.12736827 22.81118184 -5.59800072
v 16.92631282 3.46986181 2.91807298
v 16.61129482 5.41691389 2.64748861
v 15.24201222 7.02883955 1.75918208
v 14.74001259 8.78004264 1.02974672
v 12.29592413 13.52302544 -0.00442208
v 9.65225510 12.18604948 -0.13185007
v 12.35067286 10.91788709 0.34343440
v 10.74671280 8.98220669 0.49575139
v 10.88506076 1.83848338 1.44262041
v 11.61287259 2.34708074 1.76535314
v 10.03050432 2.68340367 1.61001668
v 11.73611917 3.66543722 2.17564264
v 10.88999957 4.78000008 1.85999996
v 7.17498222 9.72084794 0.19341322
v 8.24258663 8.15897714 0.68711553
v 12.72383519 6.75342884 1.85315998
v 7.53122987 11.16736513 -0.17886767
v 9.87122674 13.74728419 -0.55385428
v 332.30561018 -47.74805903 7.57751800
v 332.00436831 -49.83145371 8.21098406
v 330.95946908 -48.32131416 7.61340326
v 334.08042789 -48.15033451 7.72802951
v 8.51606391 2.14853953 1.41492579
v 8.27983860 1.23608776 0.93151082
v 6.93116989 2.65916996 1.35677459
v 5.41651156 6.44242391 0.73752907
v 4.32007993 7.44244549 -0.04182348
v 6.37493934 10.46054438 -0.32401513
v 4.16217279 8.37857649 -0.15967917
v 4.91017103 12.07409333 -0.81844744
v 5.61714359 13.02873716 -0.95862331
v 6.95636636 0.96996175 0.54643088
v 4.91890032 3.45924799 1.09277293
v 3.06624547 5.02199680 0.40222789
v 3.81378760 11.17376424 -0.68569148
v 2.72247661 23.00077304 -9.02816374
v 340.29904008 -39.07409683 5.93287824
v 1.33161468 12.08552904 -1.33169198
v -0.09704309 13.87190912 -2.44382909
v 0.03669200 22.36278169 -8.64121504
v -0.97682793 22.82578684 -9.70089063
v 1.07776897 4.18783166 -0.28693437
v -0.14258301 9.47159342 -1.09247596
v 2.36702594 9.44720861 -0.65858086
v -1.43946428 11.53689064 -1.60205981
v -1.48558046 22.70966023 -9.71864909
v -0.92727470 2.38100183 -0.09563930
v -2.56515224 2.16724374 -0.39741324
v -0.78020093 1.21992361 -0.58577891
v -4.56707366 12.70376705 -2.68658227
v -2.74743489 12.48352509 -2.23389571
v -3.59514961 3.89314373 -0.62569184
v -4.54628794 1.74355961 -0.99082186
v -2.09541456 3.12648946 -0.43395485
v -2.75893230 1.11852773 -1.09815819
v -6.33103354 6.40792120 -1.57457357
v -2.81436928 5.07044746 -1.12449692
v -6.17908454 2.74963723 -0.99877757
v -6.66073803 1.53691194 -1.35949510
v -5.85720688 0.94614172 -1.83061394
v -3.97229940 0.57623629 -2.22044019
v -7.02139828 8.98527633 -1.91039871
v -3.42445262 7.01328274 -1.26753980
v -8.81587341 5.38460771 -2.05452787
v -6.18692720 10.21716371 -2.04154523
v -8.01054575 1.46024511 -1.62872765
v -6.93128211 0.92300854 -2.22879276
v -10.87158639 22.07892202 -11.72502246
v -9.35539696 2.07145256 -1.63164292
v -9.04823001 0.91234996 -2.33428483
v 337.52045035 -38.19834813 5.64630702
v -10.62933169 6.48537232 -2.44600209
v -11.21823862 8.11360590 -2.81265983
v -14.04988300 8.48591700 -3.66959837
v -12.36438379 1.02961611 -2.96799187
v -12.93336600 2.52691098 -2.20830459
v -13.89827300 1.60223816 -2.79800594
v -15.64827748 1.28068682 -3.31463804
v -13.74032348 0.74305129 -3.53862857
v -14.71931767 6.10279245 -3.39069823
v -16.38767309 4.76820674 -3.12359841
v -16.18777029 10.83933096 -4.61672293
v -16.44272916 21.67054266 -13.63667753
v -16.63932018 2.70512770 -2.93011172
v -18.12660135 1.72786799 -3.39139672
v 303.98556590 17.74188317 7.68805528
v 305.03270030 15.54756053 6.51475368
v -17.46659912 7.81755149 -3.94814136
v -21.70519531 10.16238332 -5.23131993
v -22.98731543 8.27531796 -5.24542807
v -23.23894575 11.99246105 -6.40407437
v -23.58079702 3.29300482 -4.34796233
v -25.56470968 1.86679745 -4.46273014
v 334.22583342 -38.77671435 5.21289883
v -25.60052462 5.25840139 -5.02095884
v -26.30371787 4.26291162 -4.78237914
v -30.00368737 16.21912606 -10.49198862
v -27.89373510 1.17683457 -4.80622426
v -29.27736752 2.54038023 -4.77844290
v -30.36165982 20.67440376 -17.87745766
v -30.41768447 2.08813092 -4.79485095
v 184.25969779 25.84419958 16.97907597
v -31.80406988 1.60809408 -4.88783140
v -33.05247426 3.64389666 -5.54102473
v -32.01532736 16.56374149 -11.16869505
v -35.37665308 15.25109541 -10.42403840
v -35.43183580 17.79047400 -11.46659441
v 335.28336883 -41.21319577 5.60659636
v 283.98838639 13.77368905 6.79155253
v 283.49822760 14.91242182 7.48736085
v -34.47236493 5.26655233 -6.12721965
v -33.10883790 2.61274050 -5.13423560
v -36.03831306 6.90970989 -6.98927790
v -36.68376803 5.66560496 -6.52171019
v -40.48903659 13.44031561 -9.45495814
v -38.82743046 2.31758528 -5.75834047
v -38.65845874 4.09798976 -6.54947013
v -38.96992281 7.07055395 -7.34799448
v -40.08018225 6.29449403 -7.42961280
v -42.72129387 16.47451520 -11.16178185
v 285.58883071 14.27924354 6.88922824
v -43.27778891 4.53509530 -7.03084981
v -44.02774945 1.70000037 -6.60337182
v -43.97986084 2.83579458 -6.53409166
v -45.63616961 2.04865960 -6.79866876
v 191.92530215 22.83374220 19.92821693
v -47.91889712 3.89053044 -7.47333793
v -47.53768444 3.06310179 -7.01956311
v -46.86351493 2.06241803 -7.03999633
v -48.88593033 1.98954064 -7.34450622
v 286.35251522 32.06026927 15.24490677
v 285.99226475 30.12491204 14.76902701
v -49.72319305 4.75740805 -8.18322133
v -50.43454468 6.51898328 -8.74870829
v -51.02911964 2.08156230 -7.55058182
v -50.62123761 2.69350642 -7.34931417
v -50.63687265 8.90387222 -8.93360656
v -53.17126215 6.13641459 -8.90952162
v -53.60713229 8.95892549 -9.25885979
v 320.35997510 9.99488682 5.99905429
v -54.64798957 16.66747406 -12.64818106
v -56.05704710 13.27930484 -11.18098199
v -57.72400647 17.46836677 -14.23754916
v -55.73469400 19.65064555 -21.79973945
v -55.98725006 2.75268056 -8.44961312
v -54.42926660 5.39635681 -9.23139602
v -52.78473347 3.74615425 -8.17887671
v -56.83118477 6.14068238 -9.86562110
v -57.45609477 7.42068747 -10.36537252
v -58.35155398 9.30653699 -10.84735245
v -56.46509677 9.78070311 -10.17623302
v -57.25898221 10.16285084 -10.47183853
v -57.07479268 18.89266819 -15.51949698
v -55.75583130 20.20113356 -20.35210282
v -57.76282400 3.32643953 -8.76213796
v 288.08966279 30.03493696 14.56496026
v -57.34023452 15.96192084 -12.61532586
v -59.78647247 17.75234379 -14.38653469
v -55.35711721 14.84072208 -11.66626066
v -57.87128955 5.12004085 -9.78161115
v 312.01854348 11.04715001 5.82138682
v -61.01337075 8.95099062 -11.11590769
v -63.69076669 9.39954817 -11.70504000
v -60.26192382 7.01861689 -10.97096875
v -62.69158423 9.59795620 -11.53014507
v -58.69941786 18.49224791 -15.09048138
v -60.12570485 19.10562813 -17.35581830
v -59.05061215 19.63351853 -19.25255731
v -61.81169674 19.79199983 -20.31718940
v -59.08636376 19.92921717 -20.72147839
v 315.85404277 12.19436433 6.30213367
v 313.34695220 11.37234829 5.87802380
v -56.45563081 20.12086473 -18.17507111
v -57.59472400 20.01181059 -20.75774595
v 297.19761014 12.60685083 6.18507247
v 289.70307112 30.94853647 14.05017357
v -60.16021222 4.75303736 -9.71592218
v 269.67966557 5.39507018 1.61361496
v -63.63981962 15.39645623 -13.85242492
v -64.00679797 17.18836650 -14.80547991
v -63.52319568 18.26248318 -15.73397219
v -63.67232651 18.98964308 -17.28919894
v -61.96567044 18.67157593 -16.03879221
v -58.15136805 18.80692132 -22.99190499
v -59.79074538 19.57678609 -22.10980654
v -58.03713575 17.20442995 -23.99633080
v -60.56041643 18.45773123 -23.82590435
v -61.83191389 5.12074353 -10.23125835
v 279.78029847 1.94307684 2.21802969
v -62.11543083 7.49644032 -11.32409181
v -64.79398906 19.36866343 -19.78842542
v -63.42822313 19.75351200 -21.80203609
v -62.57529557 5.75410062 -10.72684582
v -63.89448792 5.12724044 -11.28260605
v -65.31710178 13.31379544 -13.63816205
v -67.78385490 15.91483317 -15.33910166
v -67.05496460 18.39549094 -16.80417918
v -66.50383770 18.23786832 -16.34861529
v -62.79595196 19.22629029 -23.06704782
v -64.77458775 19.18826997 -23.24284799
v -64.39551711 16.30340703 -24.49392155
v -63.12067062 18.47482845 -24.10980873
v -67.66014546 9.33988485 -12.89178710
v -68.15885007 11.68300584 -13.55173998
v -65.86357951 19.66178045 -21.38712443
v -66.80164486 19.35136504 -19.27658729
v -66.20550901 6.18460495 -12.27684692
v 265.23047686 2.23097508 1.88109302
v -68.20300221 17.33178832 -16.08827710
v -68.35929304 18.24263670 -16.79837517
v -65.88762999 17.93006621 -24.55335297
v -68.41430068 18.36872101 -24.37905408
v -66.98866934 19.11330037 -23.15793931
v -69.27002221 16.34790376 -16.04896970
v -68.01664084 18.92445982 -18.12590472
v -68.28377396 19.48221587 -20.52022330
v -70.51920146 10.16595494 -14.00130056
v -68.51019710 8.45037308 -12.93558162
v -69.94917989 7.15650106 -13.36226426
v -71.42137736 12.07978744 -14.54268210
v -70.83489001 13.96440808 -15.70777409
v -69.00174171 19.23052408 -22.87913486
v -70.91252506 18.82207394 -23.75007793
v -70.72182745 19.41350847 -21.62059397
v -71.88999653 5.55999996 -13.82999960
v -71.09249383 17.31608436 -16.86323248
v -72.77080417 15.88320360 -16.75429568
v -69.46381181 17.52493717 -16.59056731
v -72.56896049 17.44083129 -17.36337505
v -73.92117381 6.79604709 -14.47817590
v -74.23254848 11.13972254 -14.94355407
v -75.35931468 9.17949621 -15.06208722
v -72.39722461 19.30361800 -21.98073827
v -72.78002799 18.20534840 -18.20287295
v -74.06222820 18.43995415 -19.31949519
v -74.43539053 17.25143567 -17.96150766
v -74.08585399 18.44059862 -24.35865626
v -74.43323731 19.07397248 -21.57795429
v -75.00560582 15.15963394 -17.29394309
v -73.49477708 13.28655053 -16.13165252
v -76.23887062 12.77148165 -16.19627140
v 240.35990238 -11.13664545 3.38577409
v -77.07031816 10.60020179 -16.09901525
v -76.63930953 15.29963035 -17.40655676
v -77.34177262 18.19371246 -19.98125575
v -76.08495653 16.55711606 -17.99277402
v -76.17798448 18.72662269 -22.59428240
v 192.70606339 25.25889874 19.01391894
v -78.78031582 12.40177080 -17.18265936
v -78.84836942 15.21140430 -18.01488735
v -77.54565775 16.49159938 -18.37483793
v -78.69783044 16.87685400 -18.91303435
v -80.20814508 16.13952592 -18.82486232
v -82.09624141 17.87844300 -21.91824839
v -79.51737940 18.30068417 -21.53429016
v -80.08254319 18.20223033 -23.10109138
v -79.89494503 17.50661992 -19.96104047
v -78.17996293 18.49500276 -22.74912223
v -79.02681828 17.80882850 -24.75883625
v -81.48612827 17.76926406 -24.43903498
v -81.00819588 16.88699611 -25.96607432
v -76.84437186 18.31603609 -24.07230623
v -76.67993009 17.29840972 -25.55049397
v -78.84319872 16.14096947 -26.40356123
v -84.49891955 16.56678505 -20.17394081
v -81.11367375 16.35270938 -19.19334568
v -86.61305904 15.87823406 -26.66380815
v -83.24293792 16.38406143 -26.32471547
v 338.19371462 -11.99428551 16.86245017
v 341.62965417 -6.49345247 6.11866312
v 193.29592586 26.96701698 16.34419709
v 194.05609369 25.32765828 12.55805604
v 194.19094920 24.77159351 9.38228238
v 192.38632917 24.64581281 9.18369181
v 238.45000565 -8.70999973 2.42000096
v 238.91431093 -10.04629582 3.06329643
v 192.64934957 23.52505550 7.64716370
v 194.30857897 22.76256308 6.57975208
v 194.20433044 24.05203320 8.03256314
v 191.27587974 23.57457951 8.18728842
v 190.37365913 21.55378088 5.85262012
v 191.56742096 21.26987465 5.88072510
v 192.20703840 19.04506609 4.36690729
v 193.94598901 21.45007811 5.60505176
v 190.75085223 20.59201151 5.29389642
v 191.69750810 17.76634343 3.93738598
v 193.18090379 17.53938012 3.61154834
v 188.69128823 15.79394005 2.90077156
v 196.98160887 17.55558141 3.20837251
v 197.38677144 16.02198929 2.66485568
v 191.86522067 11.79920416 2.32050521
v 193.77110898 15.15938155 2.73143430
v 189.24415112 8.47496837 1.79571786
v 192.60589778 8.94242059 1.66571327
v 191.67192280 3.85149196 1.57668372
v 191.45973027 0.74046286 1.90320006
v 188.20160627 3.50942090 1.87003438
v 190.00853598 4.02398221 1.71764940
v 189.60244954 26.62646398 13.96199875
v 191.98480248 25.75045265 13.85012921
v 190.47304988 25.45924298 11.77125704
v 189.24818933 23.72616529 8.19940306
v 188.58088553 22.81823941 6.89040869
v 188.25022876 23.79722893 8.11533537
v 190.34193456 24.23582785 9.00859945
v 186.89031899 24.63661693 9.79720056
v 188.92551959 -1.06983294 2.75623542
v 192.55010784 -0.80354325 1.99372857
v 189.71115351 -3.66404885 4.05798433
v 187.10453808 -3.35078454 4.18519462
v 187.18887866 -1.31175399 2.97497469
v 187.32348084 22.83127606 6.79796841
v 188.79340589 20.67047358 5.27027808
v 188.91583383 18.72371323 4.09111846
v 183.28733742 17.24895462 3.33674531
v 185.93494594 17.56121777 3.66499717
v 183.23178589 18.16469617 3.74958850
v 184.38802660 15.07720258 2.73255026
v 185.42915583 25.01146868 10.07692609
v 187.58241832 5.86660299 1.66343048
v 186.08385324 2.49291863 1.72346074
v 182.61308968 6.89153420 1.00381859
v 184.16412175 25.20195767 10.59370488
v 182.97281861 25.42232163 9.27522220
v 187.43675947 23.82086776 7.67028471
v 184.67371166 20.82414366 5.09061664
v 182.89084733 22.71976881 5.74937090
v 182.64409900 20.92278190 4.67104232
v 184.09542739 1.27217534 2.45947368
v 182.37017095 2.71826726 1.56179047
v 182.17147887 0.49133657 2.47086561
v 182.65210092 -0.99997467 3.62867769
v 184.66717005 -1.76697003 3.51366517
v 187.73041666 1.48078275 2.13494198
v 183.32497776 25.45269020 11.30698342
v 183.44306946 26.53361671 14.07448482
v 182.04128742 25.57612211 11.08875219
v 183.23823810 26.53119154 14.16479517
v 180.46404421 22.69914001 5.77528914
v 182.33883381 23.79424684 6.54949853
v 182.26006627 18.70745420 3.49143613
v 180.70362508 16.90240949 2.62234407
v 180.75320125 20.44371702 4.00247937
v 180.31792343 25.90356208 11.27396058
v 180.26816845 25.69912188 9.76130180
v 181.13012612 26.40065737 12.90446054
v 178.64975333 25.79940297 10.31216327
v 179.73938584 26.67084895 12.97866274
v 180.55960536 25.30659921 8.34570453
v 179.11015451 24.23327602 6.85264030
v 181.40286207 24.45773594 7.14417314
v 181.41862750 25.59563518 9.42273531
v 178.87121439 20.45037597 3.83488601
v 179.29762602 6.76923431 0.99457940
v 179.40838635 4.34290431 1.14043511
v 177.31781304 11.01532765 1.27465092
v 178.68189514 25.41016228 8.56085867
v 176.47349834 24.69082922 8.14070646
v 177.30672657 25.57381988 9.11888946
v 177.43045092 23.68983813 6.13987120
v 175.07426441 23.63037877 6.17401535
v 179.06562984 22.42892981 5.11388108
v 177.23956704 18.16276088 2.93610431
v 173.77999425 15.41000046 1.85999996
v 174.04763401 17.86201261 3.34192626
v 174.99116063 19.57214251 3.98191577
v 176.88702047 0.55523758 2.42529856
v 178.77723277 0.41465741 2.39028456
v 177.73991823 -1.03353348 3.52401286
v 180.43199182 1.26360345 1.95933110
v 178.74857783 1.99054228 1.72455504
v 172.46708274 3.02351103 1.47932128
v 176.13300681 26.75451525 12.82259915
v 175.98505318 26.24632046 11.06331777
v 176.34031177 25.79792589 9.74815246
v 174.90863800 25.47428198 9.45673417
v 173.76092076 24.99047108 8.19487497
v 174.21621084 25.69030039 9.99644678
v 174.99749362 21.56013809 4.83290059
v 173.25600982 22.22624794 5.51229808
v 172.34000564 23.87999929 6.33999798
v 313.25611472 -34.34197232 31.56184778
v 311.69861555 -34.72231328 31.26669303
v 172.78000712 20.05000040 4.06999933
v 173.63083363 11.97086275 1.34913647
v 170.61807215 16.38765261 1.66798756
v 175.10733008 12.29427662 1.43299380
v 172.04974592 19.24418472 3.67432320
v 171.65945470 17.21474342 2.41682283
v 168.76028478 10.16773470 0.39451843
v 172.38837481 9.99729522 1.05686369
v 237.54782975 23.28234352 10.01621503
v 236.59829795 25.37508868 13.44027650
v 172.10991681 6.47049118 0.83403359
v 172.37323523 26.51422471 15.62835649
v 171.73479497 26.47894621 14.41483945
v 172.26023972 26.10026672 16.50937647
v 172.07302153 26.17830411 11.37660444
v 171.76832259 25.79406090 10.10348741
v 172.14329541 26.11084282 12.49768026
v 171.52673006 24.58276227 7.78048625
v 168.72987151 25.48588254 9.66727175
v 169.00745034 24.61541817 7.12564355
v 167.27562249 17.56428368 1.15081528
v 168.82920265 17.78101362 1.59786269
v 171.32396996 21.31288499 4.41878429
v 170.33573985 3.18476139 2.42260587
v 168.35016012 5.07928943 1.21599354
v 168.61847043 2.63063284 2.47097295
v 171.50351405 2.50663864 2.65923887
v 170.59493065 1.79772137 3.19925020
v 168.45548153 26.01432800 13.16057798
v 168.49535704 26.14635415 14.44239262
v 168.76247525 26.29061230 11.89849619
v 170.36260664 26.28274821 13.20915669
v 169.04507577 22.87612483 4.97928960
v 167.49320924 21.47126384 3.47893662
v 166.83343053 23.66617694 5.28187351
v 171.68000340 22.11000025 5.00000035
v 166.40825570 19.58194375 1.95297727
v 227.84306109 -13.31068110 5.70735475
v 166.95165634 5.55287208 1.03624212
v 165.73223472 4.09292011 1.27418782
v 165.40198028 26.18696354 14.20635916
v 165.87691009 26.16196685 12.10864354
v 164.44960237 24.88532849 7.02284276
v 167.05732048 25.09390935 7.68684270
v 161.78621352 23.39816280 4.42893337
v 164.06910121 24.28300120 5.54315513
v 166.04515910 11.29866857 0.20660709
v 164.74835575 7.97428750 0.29858510
v 165.34079611 0.93480753 3.07902368
v 162.58402169 4.21721628 1.07345881
v 158.95606577 26.04554407 11.08001918
v 161.85495257 26.46305040 11.23340148
v 159.27749872 25.95131472 10.10577567
v 160.61340272 26.58091672 14.01610766
v 162.09624708 25.82716197 8.75808578
v 163.31265867 25.82935616 8.70528165
v 160.34023464 25.74180625 9.48072225
v 163.00117970 26.57448687 13.23387027
v 162.68002987 25.26885271 7.05592753
v 160.83320975 24.04306270 5.10591734
v 160.98187864 24.87691678 8.01982731
v 160.64520180 24.15804565 6.57729805
v 160.07538140 4.94315242 0.81514154
v 158.05891156 6.47025090 0.57385518
v 158.29299390 25.94459243 10.44841856
v 156.75131977 26.65128745 11.88906562
v 157.31482208 8.11354630 -0.11176745
v 155.06222844 10.90808772 -0.90442150
v 158.91122818 10.69584489 -0.19212296
v 153.96629274 7.15722516 -0.31731147
v 155.43997288 6.34327251 -0.04274568
v 158.27603638 3.02935229 1.66589289
v 157.02101588 2.47737998 1.88224623
v 156.78840876 4.12227446 0.89932716
v 155.27522564 26.59974992 11.59308758
v 155.72930872 25.03165603 6.61640894
v 152.95542777 4.73708054 0.59838191
v 152.08631754 3.49094300 1.12915889
v 150.73980391 27.32207067 15.35085309
v 153.83949876 10.92596631 -0.85101230
v 152.30444074 11.96571067 -1.68678700
v 149.15002882 11.12678554 -1.92975812
v 151.73159540 9.62792058 -1.18295685
v 152.20962465 6.77629467 -0.11292926
v 147.98301458 11.62003074 -2.21534702
v 145.97532153 12.32821587 -2.81653274
v 144.94779706 27.54765749 14.86900169
v 142.89790392 22.00064436 -0.10464466
v 148.98632467 19.59591359 -1.01064332
v 141.24290645 5.10390848 -0.80998096
v 144.95150745 26.76179819 9.96160414
v 141.07933640 20.78759670 -2.20681517
v 137.73375750 12.43384089 -4.46831761
v 137.75695860 10.42386238 -3.43291648
v 140.84185660 12.71167025 -3.62040964
v 139.56484199 7.89220259 -2.35939072
v 135.72791219 12.54500076 -4.85411333
v 133.77371430 13.11616786 -5.35004772
v 135.19525528 10.25288831 -3.95231368
v 132.30805099 9.92270745 -3.61753954
v 135.74425876 7.94431567 -2.63062422
v 129.56941128 15.49375616 -6.58647763
v 130.82826138 13.86825927 -6.23066537
v 132.25536048 14.27812316 -6.01003133
v 129.69708443 12.16235757 -5.88732352
v 131.21439517 12.55453285 -5.61385043
v 132.10342824 6.39052270 -2.31531169
v 128.68398428 14.42775317 -6.82640960
v 127.49850750 11.50271483 -6.28286740
v 122.00540304 15.66799171 -7.74715096
v 121.75013125 24.47069064 -0.59729500
v 120.68463117 13.66647985 -8.12723022
v 118.77802014 13.23810034 -8.57134070
v 119.76717412 22.28215337 -5.42197190
v 115.63307047 15.75187780 -10.11355128
v 116.84966087 15.62319975 -9.63510014
v 114.92284387 14.26897477 -9.83028021
v 112.50469834 16.76474139 -11.34819537
v 111.84574664 15.55645838 -11.75817009
v 109.15952921 15.87598212 -13.33987154
v 105.48049957 14.72487301 -14.50744178
v 105.31148314 15.74186049 -14.78737500
v 102.77590156 20.42768523 -12.24948280
v 102.80734301 13.60217389 -14.58072290
v 103.57335955 11.89818885 -13.03197537
v 101.96149349 15.59939329 -15.22075571
v 100.03426671 14.75432422 -15.67011885
v 100.93927383 15.58738016 -15.53250104
v 101.21771693 14.61592317 -15.18756431
v 255.29521704 29.60661985 22.11097069
v 255.11851907 28.57241593 23.52598682
v 108.44052583 13.01287767 -12.25500740
v 111.78931594 18.76679622 -11.05437987
v 301.71757936 -43.52147132 13.24338187
v 301.07188225 -42.53920913 12.67335098
v 122.74942547 14.16727621 -7.38164783
v 124.31088835 13.69151659 -7.49659259
v 306.52427673 -46.46512121 13.08431011
v 306.25444651 -45.34685239 12.30104733
v 143.12186837 12.68878859 -3.13323922
v 148.02995324 7.95332436 -1.15953526
v 149.31955934 5.62774995 0.14002914
v 149.52774346 5.06281015 0.33535599
v 152.90348232 8.65117460 -0.52337180
v 155.20311892 25.99807270 15.92779718
v 155.97972274 24.05926213 4.34206147
v 157.83812106 26.54210664 12.98950519
v 167.65719652 26.09440871 14.92933743
v 220.85610032 17.65089668 25.46062507
v 223.44407439 17.67615788 25.39013699
v 221.72169387 19.96172406 25.18583275
v 218.92993152 22.21813425 21.68168128
v 219.79600191 21.29233256 23.94975536
v 314.92796540 -51.54134706 29.93546054
v 217.65159070 25.39942972 20.51229030
v 220.69166601 24.13807251 20.75921185
v 217.74023771 27.15791017 19.39771883
v 218.74409914 27.32596546 19.28716153
v 313.48210573 -54.89941686 27.57042646
v 220.00992298 27.67022699 17.58566126
v 218.98281574 27.58133970 18.19064841
v 221.07735276 26.13884024 14.11380991
v 219.81702745 25.84823966 13.30965292
v 219.77147460 26.65577643 14.66092002
v 219.44999695 22.67000079 9.44999978
v -13.18473462 8.28370079 -10.75544395
v -14.63395357 8.39693565 -11.07721310
v -13.67996261 9.32685565 -12.31436711
v 221.27452493 22.17213251 8.36727861
v 217.81402826 21.27641067 8.37345049
v 221.33542597 24.20519851 10.10871865
v 73.50849360 7.16812070 -4.66541434
v 72.38546014 7.23207230 -4.70203068
v 221.52002156 20.33269033 7.08112679
v 223.74020517 22.12432027 8.10990576
v 224.23124313 23.97323027 9.70088039
v 219.90956366 19.37735826 6.65994221
v -12.43236102 10.33616904 -13.73725105
v 303.61881852 -35.49498692 26.07777528
v 302.77842283 -34.31049362 25.58171749
v 120.55122852 12.43008114 -7.55900936
v -29.55427021 0.54536085 -7.14978203
v -28.88680063 1.48928526 -7.85984937
v 216.00176394 16.46323130 26.22835152
v 218.02021563 17.83121936 25.72873607
v 216.27295017 18.53311248 25.77201091
v 217.62822568 16.59874991 25.88828467
v 217.81519055 19.97616887 24.85994808
v 216.75701439 25.03848076 20.46966180
v 216.75500274 27.20214427 18.96764152
v 212.64135838 26.97974630 15.56615904
v 216.22093022 27.35700272 17.56576635
v 216.03216231 26.95897594 15.34144208
v 28.81873585 11.42036077 -12.11134810
v 216.99869633 25.44723265 12.12977804
v 218.49563718 26.01486631 13.79284263
v 215.94998240 23.95356447 10.49924176
v 215.84101021 20.77300847 7.54580507
v 215.63516557 22.69552089 9.03042406
v 213.91050518 23.27025123 8.83338973
v 213.30484748 16.98783599 26.49751864
v 213.46472204 18.52606237 26.01689845
v 212.24938333 17.65647158 26.40882693
v 214.21834826 17.31927507 26.35648847
v 212.74399757 19.46347579 25.37805960
v 211.30162477 19.25666630 25.51605739
v 211.98573709 20.18329315 24.40746874
v 212.94029057 24.76275899 19.65200901
v 213.41530979 26.21624619 19.28252913
v 211.01190150 23.96869287 19.83604953
v 210.68446338 25.09823442 19.54660192
v 212.98737824 26.38118714 18.99376325
v 211.28864586 26.56352893 17.48097874
v 212.71409094 26.85739659 17.40287431
v 210.66108346 26.78217925 16.17322862
v 214.13628757 26.92352235 18.47176626
v 214.19550478 27.15239301 16.36654697
v 62.33691052 8.72498844 -6.94435602
v 61.30742282 9.34291258 -7.82489032
v 210.98732948 26.03282407 13.52110319
v 213.17824721 25.67127720 12.63966225
v 214.01038766 26.71282738 14.41931445
v 212.49571443 23.78481068 9.68804210
v 212.90484071 22.95212075 8.02959129
v 61.15864590 2.56081275 0.45634812
v 62.09857762 3.21765407 -0.35234948
v 211.71621978 23.77123572 9.48418863
v 210.40885150 23.46127108 8.71296413
v 44.79328915 8.15265719 -7.59163871
v 67.45582074 8.91330000 -10.37954539
v 208.07549357 19.35521141 24.90528300
v 209.23119783 17.36270636 26.69614926
v 209.62437987 18.61985587 25.95939860
v 209.91095901 17.03481190 26.71702951
v 210.24326980 18.98013055 25.70558339
v 210.33446491 24.98876303 19.61021498
v 210.40007472 22.72466570 20.65713145
v 208.63367617 25.08825250 19.50432360
v 208.15965533 26.42613463 17.61122979
v 208.13192427 26.07921138 18.43431778
v 206.95495605 25.36133118 11.95106003
v 208.98175240 25.00342764 10.87535638
v 210.40666103 25.35535209 11.43131405
v 40.10000080 8.72000027 -8.48999992
v 41.36547819 9.36251692 -9.21276025
v 209.49274302 21.94065601 21.20769955
v 205.93856275 26.24416538 14.55765497
v 308.72809887 24.74600077 17.99244061
v 308.36498737 25.65563098 18.21562462
v 208.24265480 26.56103857 16.26137830
v 206.99423552 24.73418787 10.59122663
v 207.45222270 24.13707972 9.60974209
v 206.55626059 23.74209277 8.97297077
v -48.72183129 1.98139460 -8.53860285
v 204.52992618 17.50421897 26.80401318
v 203.91000807 15.64718224 27.22671628
v 206.45086467 16.25341177 27.14936063
v 205.41255176 17.32193120 26.81783587
v 205.20046353 18.61982048 26.10437199
v 205.56081831 19.86120827 24.31210503
v 204.30798829 25.40784702 19.53083277
v 202.99229026 24.51965585 19.80023645
v 204.09286022 24.25542288 19.89144832
v 204.55744863 25.30757152 11.92593109
v 204.44658399 25.99256858 14.73362744
v 202.61052251 25.76062642 14.40598723
v 205.48953116 26.43370256 15.82336798
v 203.97628844 26.41392127 16.14729874
v 148.32082391 3.08087817 1.70285185
v 205.20360768 24.99382198 10.40884946
v 203.40622962 25.27190931 11.06290519
v 203.57000828 24.89352785 9.66299232
v 205.35646379 22.67799713 6.95706112
v 203.61675322 23.97313155 7.89479818
v 202.60265470 16.36306942 27.32081152
v 199.59585369 15.93720540 27.83717960
v 201.86045766 17.85285212 26.92934312
v 202.46687531 21.04986273 23.02836254
v 202.36332715 21.52073570 22.04167098
v 201.15356147 21.80244587 21.74045146
v 201.38305426 23.48933928 20.42741142
v 200.68380237 23.61007780 20.39735764
v 200.65689087 25.43069795 19.69203353
v 202.57565379 25.97605065 19.25415546
v 201.00818574 26.41274966 18.90937053
v 203.79319787 26.51478536 18.51365715
v 201.97997987 26.84194222 17.94292778
v 277.19017863 21.92003094 26.61403827
v 202.16292143 25.35374649 13.01012747
v 201.68064535 25.21735057 11.25699375
v 200.46231151 25.23367293 11.60702761
v 200.40115714 26.10188909 13.21751717
v -47.54569381 1.88403239 -8.49219318
v 341.36080742 -1.03273382 8.29147175
v 198.87426496 18.11533980 27.25777030
v 199.65602458 20.41479945 23.57127890
v 199.17051494 19.41569522 25.22368729
v 199.60148633 25.85083991 19.38195899
v 197.89308310 25.32742359 19.74755898
v 198.88094068 22.48044126 21.05460316
v 200.41008294 26.83531679 15.92844725
v 199.21459258 26.82647109 14.63012677
v 197.70923257 27.06260979 15.15704487
v 340.65347910 -0.89002424 6.44763000
v 113.24200779 7.84689561 17.83912256
v 199.79760051 25.03391169 10.20627655
v 197.61678576 25.15759692 11.41969394
v 199.65146482 25.76321550 12.29238231
v -51.49225146 15.61662834 -11.82340365
v -51.32005736 16.71126112 -12.30461337
v 201.03742182 18.84323172 3.57404654
v 198.79116118 18.36465299 3.33007518
v 195.05482912 18.22022721 27.16356516
v 197.20034301 17.70851389 27.60938741
v 196.15121186 19.05833744 26.54672228
v 198.55934381 23.93515967 20.03642730
v 197.12918997 22.58694358 20.58161981
v 198.26856256 21.48061991 21.97631449
v 197.41098583 23.80161360 19.95566860
v 196.43811882 25.39920807 19.63894814
v 195.88667154 23.84240180 19.83941905
v 327.70526409 -20.86824737 5.82945021
v 325.81582665 -20.22661641 6.79684104
v 326.78389549 -19.52032745 6.32963469
v 195.12329996 26.82410181 15.80853201
v 195.74370980 27.25651301 17.19777472
v 198.53395224 25.82585439 12.95499504
v 336.24300361 -42.40246117 14.89678212
v 336.57369018 -41.35148227 14.87821620
v 195.34325600 24.94298108 10.35226043
v 195.75113058 24.57109466 8.69385060
v 199.68146086 24.73947592 9.43616405
v 340.79068899 -3.39154806 10.03389340
v 192.36916304 18.26449297 27.00171992
v 194.70870495 18.72266456 26.75700001
v 193.39439273 17.12035574 27.52048150
v 194.85625625 20.26615851 24.16638099
v 193.93202662 21.24693431 21.83177695
v 192.48759747 21.44027501 21.69036679
v 193.29015911 26.31372772 18.47703196
v 341.19766951 -4.24651522 6.48493785
v 340.14049172 -3.03386594 5.53986616
v 341.29035473 -2.68763467 7.48927100
v 336.82748675 -12.54923735 19.64122802
v 337.67315745 -12.06021570 18.66776682
v 319.88355517 -31.48194775 30.29630892
v 196.11281157 21.28918655 5.25962748
v 195.99193335 23.55898917 7.04507995
v 190.73325396 18.36125925 27.16128156
v 190.01474977 19.70262080 26.00583062
v 190.83729386 25.85872076 18.49215850
v 189.42767382 25.75790510 18.36229488
v 331.23764396 -46.41800746 19.09903623
v 191.19442999 23.27739447 19.45077628
v 189.25644457 26.82619728 14.31937143
v 192.25548208 26.36495419 15.18491004
v 190.72395563 26.87829733 15.81750810
v 318.36086512 -31.42916784 30.44784814
v 186.58696115 18.36941391 27.59422176
v 188.02270293 18.24349910 27.60058269
v 187.75637448 19.07253638 26.80764906
v 186.67066097 17.39780791 28.10147777
v 189.68169391 18.64689216 27.16823481
v 188.76333535 19.26795766 26.65683441
v 189.82817233 26.62112191 17.40796492
v 188.02545965 25.96681938 17.99417660
v 188.73229623 25.01088008 18.73614080
v 187.55741417 25.08624271 18.68156716
v 186.54064834 26.83260478 14.00315017
v 187.60542572 27.00360864 14.83961288
v 185.03135443 19.35582981 26.91369131
v 183.19240212 18.49597320 27.91365795
v 187.05210090 19.19802278 26.76675469
v 185.24366617 18.23343895 27.85667591
v 185.01256406 19.92227696 26.07794106
v 184.95206535 20.94394714 23.74036610
v 185.25594473 24.20474216 18.81878823
v 186.25834584 24.98516440 18.52423139
v 184.77174640 26.78385377 14.77561984
v 183.56782198 26.36732161 16.08848013
v 186.23125553 26.96093917 15.16494062
v 185.31405926 26.62921511 16.10623673
v 54.18651178 5.76855009 -5.39181009
v 53.19000036 7.56000029 -6.30999962
v 49.75431040 8.00956413 -6.64680824
v 183.15370381 25.84575862 17.38595217
v 182.03286827 26.19411424 16.75617695
v 182.31789768 26.48590691 14.96990677
v 181.59036338 26.49523690 15.02435748
v 180.71781099 18.86597835 27.65931748
v 177.45539546 19.89086531 27.14273334
v 178.93768847 17.86868274 28.07457745
v 178.03463340 18.66024919 27.81588957
v 177.62751877 22.26719819 24.75021407
v 179.00528014 23.00966904 21.76478691
v 178.93393338 24.25321564 19.49398965
v 179.51641977 25.63086711 18.09377037
v 176.63405836 23.50557968 21.21389471
v 175.98915100 24.49414134 19.52945255
v 177.24785209 25.22650920 18.38487573
v 177.81485617 26.31246485 16.94402471
v 179.76860702 26.57675184 16.49367623
v 176.20542645 26.24727972 16.59401506
v 176.39245093 21.62949555 25.94547719
v 175.24734139 21.22351713 26.49980411
v 176.13807321 22.52232097 24.62443151
v 175.04091561 22.07361162 25.47957748
v 176.15796626 23.53703789 21.48890868
v 175.93933642 26.55636705 16.07599109
v 175.04252493 26.73005126 15.58939088
v 174.26377535 19.77909543 27.63242275
v 173.42703044 21.53119072 26.27442218
v 171.67463899 23.95667136 20.92453465
v 171.33925855 19.42725666 27.94996090
v 169.36855018 18.57139543 28.30427699
v 169.67003047 24.11758713 21.36375569
v 171.22076452 25.75515211 16.80090651
v 170.84042728 26.32428519 12.41044421
v 167.31491685 23.54854345 23.07697013
v 164.58258033 19.46231164 27.65467018
v 166.13651812 21.75103314 25.56845732
v 160.83899140 18.20620336 27.70425566
v 162.16538846 17.39969663 28.20179053
v 159.72886980 16.94334298 28.19339372
v 160.58291495 21.16495557 26.11007541
v 161.34600341 20.21604404 27.10831352
v 159.90513563 19.87811364 27.16018818
v 162.01108694 20.75709775 26.73709951
v 161.68938577 24.84509163 19.99644563
v 159.56914425 21.03347145 26.08038299
v 157.57778287 17.68744923 27.70209499
v 156.70667589 17.78949797 27.86772512
v 157.10860491 19.77200061 26.66986361
v 153.45218778 25.43128654 20.60548402
v 155.21363914 24.53313954 21.57896571
v 158.97537768 24.58820492 8.00781883
v 158.81292522 25.47062561 7.99071882
v 154.32752669 21.36354707 25.85487254
v 153.68111432 19.75080930 27.21509337
v 152.32898295 20.82786337 26.65242739
v 153.32856774 24.59463850 21.91324346
v 150.56103468 25.26413277 21.62486501
v 335.22883058 -35.35773233 19.58237775
v 150.42318404 20.36085352 26.81525610
v 152.13982761 18.82569864 27.59969234
v 148.44872057 18.24625954 27.65850909
v 148.94790947 21.33790962 25.78370832
v 148.49853516 22.43198082 24.35875125
v 146.72498405 26.50591545 19.62834410
v 145.42426169 27.48026885 16.79622009
v 143.23830605 15.02171159 27.65239961
v 144.44722235 16.74073562 27.43482217
v 142.35329628 16.43796638 27.69802511
v 142.38129556 18.51531677 27.22756378
v 143.83913577 19.02616210 26.59242600
v 147.72862196 15.27761295 28.04381028
v 146.17663622 17.20102690 27.70751901
v 144.80097592 18.44227314 27.33122371
v 144.19789612 20.06772161 25.79405345
v 142.57328212 19.86965910 26.15500614
v 144.58829165 21.01191133 24.87067506
v 142.13240147 23.09277467 22.50569873
v 139.48579133 20.15180886 25.82333609
v 137.86633313 18.69830862 26.75755322
v 68.74860823 7.40328105 -12.66035158
v 67.87621230 8.15129932 -11.56197209
v 137.88743317 19.67578009 26.04592033
v 135.49099863 18.83668266 25.88186786
v 139.81872797 27.46571600 15.85311070
v 138.65812123 26.77036636 17.50099659
v 131.31383061 19.77922209 24.78436567
v 133.39781761 20.33295296 24.88964051
v 130.61170280 19.72981542 24.63523485
v 130.52244484 18.29537377 25.55576339
v 128.33899260 18.99584942 24.54851754
v 129.38231230 20.39996535 23.50468934
v 157.92731941 22.07549103 24.78486300
v 163.27878833 15.54633491 28.52332033
v 163.86336088 16.38031751 28.31654064
v 163.75562549 11.62900496 28.62547338
v 163.89033198 19.82587576 27.45680325
v 317.31000543 -28.57002802 28.16996910
v 164.27949071 18.12222786 28.08187716
v 321.43223286 -56.00569025 32.67160803
v 320.14521956 -57.72669986 31.09457716
v 321.62180543 -57.71929398 32.03629330
v 325.84923506 -36.39324754 31.37484193
v 180.47690392 20.18674463 26.24472603
v 182.64530599 20.92910185 25.63484572
v 181.03408813 21.56995423 25.05654097
v 333.30768347 -53.70490626 15.76236263
v 332.58816600 -54.84997481 16.91927202
v 184.25801396 22.03607745 21.78228088
v 188.06658685 19.93631758 25.52355267
v 186.90447509 24.36785214 19.00707744
v 186.99067831 26.88875236 16.07532986
v 187.91580200 26.68550983 16.97799750
v 188.69963288 26.98001266 15.92777297
v 324.26881790 -62.59085983 20.33943124
v 188.81087005 22.42988907 20.63177712
v 110.76071113 11.63172349 -7.56793702
v 107.23529011 0.71383052 5.68419602
v 107.93507844 1.71203190 2.78371153
v 191.79300964 21.26785740 22.20642753
v 192.12199748 26.92267299 17.17524976
v 194.94594634 20.92573419 22.45202288
v 195.46715915 19.77238804 25.64753778
v 194.19318438 26.91466920 17.89247803
v 337.81901002 -10.98552905 18.41204613
v 197.72051275 23.29716273 6.57162769
v 199.64174926 21.19920403 4.75749420
v 197.56634533 19.45233345 3.96495825
v 197.97590375 23.27125706 6.54052477
v 199.54180717 26.97837166 18.31654459
v 198.75416160 23.27163145 6.64592860
v 199.72547889 24.06449057 8.24965164
v 199.92345572 23.37884903 7.09731830
v 202.62868702 26.80115774 16.59525186
v 200.56240261 24.80693534 9.32950992
v 202.43865252 24.55895208 8.72244406
v 202.03167200 23.49204570 6.98414911
v 205.31338453 14.88432102 27.22240426
v 204.49900627 11.65587921 27.16767415
v 249.41602349 18.65923218 27.03421935
v 203.53500545 26.72564797 17.36372337
v 343.15037727 -24.17347953 6.41133217
v 342.80273318 -22.99601026 6.27357373
v 344.02197599 -24.46061559 7.35397777
v 206.41604066 26.58694796 17.11395942
v 206.24487102 26.38052776 18.36676523
v 205.84203303 25.66128038 19.23386753
v 205.56771755 22.16579393 6.21395372
v 207.74994791 16.45245403 26.98189765
v 207.78571069 22.32319675 20.86853236
v 206.91965520 26.40047111 18.05948466
v 207.27476478 11.36689074 26.68153495
v 208.38765800 10.23006439 26.54202096
v 207.26737380 9.12961457 26.47746354
v 207.90658891 25.19313060 19.39490251
v 206.80502057 25.97430348 18.85354891
v 207.16290176 22.90903404 7.12773856
v 209.28663015 23.38906750 8.00081436
v 209.26837623 16.19050466 26.76670626
v 208.67669582 14.90937639 26.45068429
v 210.86795628 17.62627438 26.53825283
v 210.42861044 15.20879101 26.58579312
v 211.20584011 21.39756270 21.94312774
v 208.10383558 26.60815790 16.16898179
v 210.60408652 25.93894862 18.38170178
v 340.54464102 -40.31992331 9.65594500
v 210.22763848 25.57671256 19.08757910
v 212.58340776 24.68812279 10.66785678
v 214.55837786 21.71199210 22.01951854
v 211.63226664 21.55494876 21.73379064
v 212.11336553 15.89030772 26.57531947
v 214.44730461 15.78042470 26.35286190
v 214.58475292 26.37542970 19.47351545
v 215.19817412 13.13424576 25.89183487
v 214.91031349 24.54853989 11.14708371
v 217.29430556 22.46725187 21.22099325
v 214.53481913 22.18770236 21.47773467
v 215.52017331 26.05214901 19.91959848
v 214.49427307 2.49256799 24.74294230
v 212.71285415 1.76692824 24.82349053
v 212.27504313 8.02208111 26.32675134
v 210.37515998 9.17417649 26.47621371
v 210.18323302 10.65213140 26.15456097
v 210.05305648 9.54665337 26.46097913
v 210.64610779 12.23303191 25.95812455
v 209.32747424 13.68006039 26.19679086
v 207.05632865 3.64752114 25.44460259
v 208.44355226 7.55383074 26.08953416
v 203.21232080 2.08574370 25.41330457
v 204.90984619 -0.47493522 24.29327928
v 202.06473768 2.45383289 25.54617263
v 200.97175241 3.58488155 25.66410415
v 202.16856897 5.02784131 25.60642920
v 200.15065372 0.68238709 25.24335310
v 199.18935001 3.17478157 25.50012618
v 200.38117468 8.27509444 26.61703154
v 198.99244606 9.48637165 26.92568861
v 198.38033617 11.12539694 27.28015184
v 198.84234667 12.48939894 27.76960842
v 199.74245131 13.63489218 27.78900042
v 197.60456681 14.34426475 28.03782001
v 194.36290860 23.18978682 19.86124553
v 197.40827382 2.07957812 25.79361200
v 197.84696400 4.29625576 25.92284605
v 198.85009527 0.08504711 24.66291375
v 195.40941715 1.94371038 25.63898079
v 194.86102462 3.57850525 25.99235624
v 196.45783305 11.67577691 27.77040005
v 340.15959501 -0.72398101 5.71954763
v 341.50660038 -4.36256267 7.97479227
v 194.31485236 2.69688014 25.95756575
v 193.52331758 4.00114013 26.27920918
v 191.95084274 2.78270314 26.07919835
v 192.72470474 0.75789128 24.75652285
v 194.06284392 9.72803961 27.05424465
v 192.14186072 6.56529702 26.26152150
v 194.62341070 7.19557516 26.34474449
v 190.23700058 7.23413285 26.56122856
v 99.58904237 6.29602373 -2.93803494
v 190.69486856 22.02073485 20.82972415
v 192.28571653 22.41853252 20.40081471
v 335.20913124 -50.50064623 11.30515151
v 191.14993513 5.70149207 26.56762302
v 191.80594385 4.62123426 26.51417255
v 190.30071795 16.28083736 28.01069990
v 192.92610884 15.43060597 27.87035145
v 191.57359004 13.23976368 27.80426480
v 188.65469098 13.15596420 27.95150317
v 189.22436237 7.73483980 26.63671039
v 185.88356674 7.99083523 26.85132436
v 187.30181456 12.98998389 28.06081437
v 188.14000487 9.86629259 27.18879469
v 189.91874158 8.32191389 26.57423168
v 184.69434977 17.22003892 28.17080729
v 55.92716113 3.08051007 -2.33774027
v 184.00196731 6.12512650 26.73668042
v 185.18348038 4.60173329 26.36462823
v 185.26057899 6.56720903 26.87700652
v 182.49055743 4.30377480 26.00376680
v 187.36466765 6.37401175 26.74296126
v 187.98959255 3.69781791 26.21367387
v 182.85468221 6.86789490 27.11363696
v 183.85697901 7.84815382 26.87015198
v 178.37558687 6.62823813 27.36013755
v 180.69800735 8.37663561 27.47716568
v 182.73411691 10.85659396 27.43100375
v 179.76289988 10.54399554 27.24353597
v 181.03492260 17.28025079 28.23183872
v 183.66271257 16.18479379 28.00608799
v 178.39586735 4.26274864 26.31210163
v 176.87244713 5.67409722 26.90410800
v 177.69041657 9.20945313 27.27228776
v 176.64262652 10.68990491 27.42738836
v 173.97192121 8.48652236 27.64371410
v 176.47911608 7.79135060 27.60342695
v 176.11926794 14.59120121 27.81618387
v 175.72526634 3.64004914 25.68225190
v 172.72566259 2.22955225 24.34448712
v 173.92057180 1.16301537 23.22052419
v 173.57113957 18.40982027 28.05161104
v 175.47674477 17.50396751 27.98080817
v 171.59996927 6.12697285 26.78578533
v 170.40976882 11.70559973 28.04260142
v 170.44211924 13.07415031 28.05159613
v 170.37938535 16.13798551 28.46234851
v 168.64585876 13.95149250 28.21556851
v 171.75489664 14.55850154 28.13327685
v 64.32651728 6.88187312 -16.61358401
v 64.57600743 6.81099901 -15.57505783
v 165.76021910 10.30128915 28.45213190
v 166.94015265 9.67389252 28.27906609
v 165.47335684 14.65479750 28.46593596
v 164.63413835 5.30341547 26.27514489
v 164.70322013 7.19099725 26.75632201
v 162.93698549 5.86941792 26.41565353
v 166.67239368 4.90400288 26.18114091
v 161.76681221 9.79582500 28.07877958
v 158.15114975 8.29956308 27.48829126
v 159.91809964 6.75492687 26.53943375
v 161.27511859 8.60957243 27.46848203
v 157.66495466 15.57257026 28.37615833
v 155.98976612 7.18701771 26.78550594
v 157.71049261 5.70516242 25.67450330
v 152.29453146 5.89999137 25.19751526
v 155.22548556 4.80647152 24.10279773
v 150.60377121 7.08402414 26.00459009
v 152.97013521 16.42001979 28.36939879
v 155.57894111 13.46881874 28.69267762
v 154.54961360 13.04256637 28.42776664
v 156.75233305 10.48819162 28.24201435
v 155.15603125 16.83160476 28.32208201
v 152.88394690 18.31538416 27.78036706
v 150.47727525 9.11212806 26.96811594
v 148.16501737 7.83900637 26.16933733
v 146.55439556 11.85760647 27.31225826
v 149.73729849 11.64047886 27.53439359
v 24.31058139 6.76730787 -5.48283244
v 25.69380030 8.18380155 -6.79068314
v 140.17856121 14.99580313 27.67826058
v 140.79709351 12.85507530 27.47308649
v 137.30485737 14.89752065 27.31406130
v 135.69304347 14.91933595 27.20193192
v 134.98738408 12.53908779 26.52675658
v 136.93229854 10.77729557 25.94967373
v 138.06669414 12.76664063 27.02992782
v 137.40324974 18.02975312 27.01605856
v 136.56306267 16.86433516 27.27954835
v 138.76670599 16.88896120 27.55373716
v 135.05661488 17.23318361 26.85961500
v 132.57804513 17.17861183 26.29176341
v 131.49395585 14.90332931 26.29725821
v 130.33616543 15.74488916 26.08716302
v 129.58490849 14.32149578 25.72983503
v 130.15221059 11.56398095 24.64256622
v 128.71351838 23.57918769 19.21009459
v 129.59901989 24.20680225 18.37330870
v 122.73876369 18.06828380 23.31943624
v 123.33777547 19.80250515 22.14522660
v 123.84069711 20.98735981 21.00279927
v 125.88115036 23.24468270 19.20583285
v 27.63568237 8.49529449 -6.61937799
v 128.40607762 12.73640338 24.55131337
v 126.53957307 15.31819068 25.13259277
v 124.94569272 15.71257040 24.69911054
v 128.70299816 14.98672739 25.70270002
v 126.15425885 17.91516319 24.55322072
v 133.23533535 11.70883328 25.55387840
v 141.45664871 16.84963331 27.69585513
v 143.97832751 11.29927579 27.20290609
v 144.39976215 10.60338318 27.05566771
v 313.36578727 -41.49058089 31.99018165
v 313.95500898 -43.37103292 31.97426721
v 152.24330127 8.26262496 26.71729587
v -15.83482139 8.86697974 -11.91283669
v 151.72383189 10.99164598 27.71322243
v 166.49463773 8.22810829 27.50378102
v 164.70320523 9.05276090 27.88292430
v 167.60034859 8.76382366 27.91912109
v 180.01469970 4.89887083 26.57720260
v 180.63998222 1.39359187 23.99648540
v 180.31801283 3.90537130 26.08825266
v 174.49459434 6.21002726 26.90555900
v 176.12665892 18.00552383 27.93054841
v 172.99905419 16.27550088 28.10221538
v 183.32912028 10.34890022 27.32961625
v 185.11478603 10.51952038 27.36394480
v 287.75745630 -0.83799887 21.34586312
v 190.37741423 4.36917646 26.47797205
v 196.13029063 8.73879343 26.96770802
v 197.08670676 10.63912269 27.28278376
v 194.62187588 15.48838057 27.99998783
v 199.65262711 5.11149177 25.87872557
v 197.21943140 5.82003221 26.38007514
v 196.30573690 7.13184895 26.47384442
v 197.60325551 16.58511162 28.02904323
v 324.32612777 18.02672446 3.76697048
v 324.43439960 16.33212343 3.80641036
v 322.50696421 16.72065258 4.15684655
v 276.24055743 1.00694795 19.14066076
v 278.14358473 0.39163782 19.21082102
v 205.03908396 5.13378764 25.64894967
v 207.44036138 14.09685984 26.58967301
v 210.68017185 13.77833914 25.99385008
v 210.49876511 25.64308979 18.96103472
v 216.71451628 24.09138344 20.39778791
v 213.69121969 22.80333266 20.84358409
v 218.32509339 25.17862432 20.61931230
v 217.71311760 24.25201051 20.44355310
v 219.18331087 24.44262989 20.49979009
v 218.24118495 23.18563871 20.83740756
v 219.38076615 11.49718184 25.54412559
v 220.11412680 9.31636989 25.25319532
v 222.54976630 11.19754091 25.49745515
v 222.03469276 21.38682641 24.18941446
v 219.58541870 19.45423707 25.37809685
v 219.63299811 23.13088998 21.01747505
v 272.71702886 20.59045061 27.01493539
v 272.14631438 21.90852724 25.93663149
v 221.07823193 27.31564827 19.84007284
v 219.56890821 27.02879347 19.95437033
v 221.51432931 27.78255753 18.35240982
v -66.70738757 2.27769790 -11.88553590
v 222.01290727 27.22715586 15.93754627
v 224.11523759 21.97773382 23.63007143
v 223.21802378 26.52947046 20.66984400
v 224.53840077 25.83809942 20.95907368
v 224.34283793 25.08421801 20.79856582
v 224.26015139 23.87525886 21.15343139
v 225.44017434 27.49803290 19.71809380
v 331.68148994 -15.83769359 22.30990306
v 334.11917090 -15.30293096 22.27130160
v 226.53104365 21.23038098 24.77620728
v 225.10838509 20.89625597 24.72930029
v 226.97341442 20.88766173 25.04461445
v 225.72284937 21.75631747 24.03309196
v 226.99846327 22.45829441 22.67130278
v 224.54698384 26.76746994 20.50809003
v 226.40521824 11.64958626 25.25772713
v 228.78758609 12.36800570 25.55385977
v 228.24588418 15.06381668 25.73976852
v 228.35774720 19.45933141 25.61639436
v 308.02860856 -33.29301253 29.45557050
v 228.94448042 23.43856171 22.06774056
v 228.17076743 22.10223302 23.74121919
v 247.03189731 -10.36105864 18.68334971
v 246.15304172 -9.86950286 18.80232431
v 247.87600338 -11.33861300 18.36638525
v 242.38912761 -4.18764865 20.31328715
v 237.74774373 8.51434097 24.34633859
v 238.74397576 6.15224568 23.85227010
v 237.60619760 11.29063778 25.27092025
v 240.30818045 11.50384638 25.44657513
v 235.64900458 16.85907692 25.90948530
v 236.71950400 16.15228318 25.88825114
v 233.26858878 15.28168377 25.31341091
v 235.60558259 18.69836822 25.85961670
v 232.86823928 18.73598062 25.35331436
v 234.20651257 21.76857553 24.54307117
v 236.19259894 22.44474180 23.97047170
v 232.69705474 22.28222042 24.21901189
v 331.13914728 -58.13908577 18.57158728
v 330.65763116 -57.24766478 19.39338446
v 232.25338757 27.79687941 20.38825117
v 233.16988349 27.79536508 20.66778205
v 334.07470584 -52.60041729 14.50082753
v 237.07392812 3.78389610 22.88442105
v 231.25678301 20.48237249 25.29181167
v 231.61393404 19.53941211 25.36538243
v 233.72563720 19.91830394 25.44701472
v 230.57979345 22.20790088 23.93655106
v 232.49277472 23.35108444 23.01993966
v 231.71550035 26.71420015 17.40474440
v 232.11656511 10.25301497 24.85804632
v 231.75160587 13.40815239 25.20683594
v 230.63930869 14.15890548 25.42175353
v 233.77478123 13.32629099 25.44079907
v 229.30122912 21.83181606 24.36419390
v 229.28895056 20.77889629 25.19985847
v 229.38841581 26.40314028 21.67099901
v 230.92916608 26.86012909 21.63907140
v 228.10800374 26.33093670 21.52782306
v 237.27267981 -1.96600589 20.97282000
v 235.52624881 -2.23803148 21.59126662
v 237.21526563 -4.04954515 20.96572891
v 235.84938049 -4.09694901 21.43574134
v 234.39131677 2.73057795 22.19272777
v 234.38328505 0.92845445 21.40841074
v 232.88270831 6.50200248 23.90779927
v 231.13802075 6.43889653 23.91746081
v 229.24309969 19.12854612 25.66276118
v 236.29125953 -6.54556183 20.55489831
v 236.57543957 -8.04803800 19.54250410
v 234.40454900 -3.27371364 21.97986096
v 234.41867530 -4.86557325 21.57730982
v 234.11265016 -1.85820379 22.06938341
v 331.11965656 -53.80420387 18.02721620
v 334.02302861 -53.53523046 13.05558719
v 226.84785724 27.08128653 20.56473494
v 232.96023905 0.33407327 21.93550207
v 231.15651309 1.44365139 21.96050063
v 223.67802262 20.24834603 24.93048832
v 227.81457007 -1.44339819 22.41275273
v 222.20987082 24.03233014 20.80560476
v 222.78252244 22.84009382 21.82978392
v 221.33596241 23.01379107 21.32822573
v 227.14133561 -0.21077355 22.42952213
v 221.92536294 1.34710234 23.36672693
v 220.20100057 8.21172260 25.10833740
v 221.88632190 6.92747254 24.76968989
v 221.10705078 6.40802365 24.79070984
v 216.61975980 8.57452489 25.94217099
v 212.96310425 -2.46408954 23.02843519
v 211.63220704 0.24633316 24.35322851
v 208.07999372 -0.89999981 24.01000075
v 210.59632301 0.14193264 24.27545562
v 332.16902614 -43.97905245 19.21398751
v 330.55061102 -51.90045387 18.99600774
v 98.59731048 2.60794000 1.31148880
v 189.83902037 2.54156324 25.86986311
v 191.04394317 1.14515389 25.13410710
v 190.09016454 11.17041893 27.33653225
v 184.24141407 13.22193723 27.83192694
v 185.97944081 15.28166048 28.28441374
v 183.69486928 0.99836546 24.12476391
v 178.62144113 17.61838049 28.06014009
v 331.92473650 -40.93661532 31.05147183
v 169.17359829 8.34764820 27.68701874
v 170.89034617 1.34916930 23.38430844
v 169.29684579 5.53383213 26.16753429
v 167.66138375 2.43130978 24.19160306
v 169.58062351 2.94458074 24.74834956
v 159.21124816 4.95856302 25.22687055
v 145.01504600 8.15405231 25.79203807
v 145.58985829 9.64147504 26.72258206
v 142.65958965 9.87767335 26.41080320
v 139.40408826 10.28132718 25.97796731
v 132.73413479 7.40751158 21.72007039
v 126.72716379 8.12025834 21.15453221
v 129.13861871 10.14440320 23.05220626
v 123.65707755 17.05648564 24.33497831
v 122.58497626 15.93901962 24.25384335
v 121.86166644 17.17772149 23.96577410
v 126.76140666 5.26381703 18.63378286
v 130.32092154 4.68060002 18.33703928
v 128.43725085 6.57543214 20.13535798
v 126.81078911 7.39942165 20.54692991
v 126.22714043 4.41590510 17.14433171
v 123.90268594 5.56840375 18.35861802
v 125.47779083 6.20299159 19.40446161
v 120.69635093 7.48887844 19.20868643
v 121.75659090 6.43860549 18.73397455
v 122.52264470 14.26286437 23.49981107
v 118.94960701 25.39372258 15.36682807
v 118.14154685 19.67429370 21.74659446
v 115.43624848 19.60769109 21.65076509
v 116.12130702 21.28989995 20.10392211
v 116.80524051 6.43261801 17.33805053
v 114.93644118 7.91029632 18.07557233
v 117.62296408 5.59823913 16.44539833
v 119.10948157 8.17179680 19.23932880
v 112.31695116 21.57649398 19.20416392
v 115.03037810 8.34771618 18.31909269
v 114.25936222 5.96357370 16.54467918
v 112.47555912 3.29928892 12.81239744
v 113.40487748 4.49574785 14.86597676
v 109.05554891 4.35105385 13.90586887
v 110.59717089 5.04095387 15.00983071
v 105.86066544 8.13242886 16.53272286
v 106.51617497 18.61444674 19.08408478
v 106.57598078 4.85176407 13.91219720
v 104.84106094 5.40678669 14.46983591
v 104.22122478 3.75673734 12.00194564
v 105.24979234 6.54072594 15.49908984
v 102.20929980 7.95890391 15.59813693
v 102.39480436 5.18788723 13.91212549
v 101.14713758 12.90463563 16.57120138
v 100.04161298 18.11027899 16.87424630
v 97.83963114 3.57494783 11.78239658
v 96.43859416 4.29855194 12.34351937
v 99.90595281 4.72310605 13.18817120
v 92.70906448 15.61524812 14.91484605
v 92.34871715 11.36481110 13.98251206
v 84.68329906 5.56866825 11.63323037
v 85.73000133 3.88000021 10.08000039
v 88.13880384 3.45055666 9.95439570
v 83.02000165 5.22999978 11.08000055
v 78.55026424 3.76402144 8.70765466
v 78.61901075 3.11486470 7.47662410
v 75.34059137 2.66753254 6.79527270
v 73.25000316 4.72000008 9.30000003
v 69.54000145 3.16000031 6.79999962
v 66.97290391 3.93919414 7.80708669
v 61.61579862 24.61232990 1.08092686
v 334.28362012 -50.71165040 9.59520787
v 51.02366954 26.10243112 -3.29010584
v 46.68590799 3.28612910 4.91510937
v 42.69871861 7.80723244 5.15941856
v 40.11360928 4.74855723 5.48872026
v 39.12738338 5.31122880 5.33653796
v 39.81165215 2.98077264 4.44324175
v 37.31919453 25.64997412 -5.46578038
v 33.69412944 24.10034835 -3.07410047
v 36.01905704 19.85008083 0.58589713
v 32.19371662 2.81098578 3.52921220
v 27.34776773 22.78902940 -2.75569828
v 31.13560937 23.04995991 -2.41792668
v 28.65900286 24.51916225 -5.96862147
v 30.32200597 24.29841831 -8.74016713
v 338.45329285 -34.62003171 15.67677036
v 338.59732747 -20.60224861 16.79616049
v 311.15433574 -44.84632984 26.64423734
v 312.44230270 -47.89462686 27.51700208
v 19.80611496 1.75388972 1.82259991
v 16.97785966 13.56001757 -0.11736307
v 214.85774219 -3.07564880 22.66713418
v 216.10508859 -4.12222557 21.95696905
v 15.55178128 1.90489274 1.78291893
v 13.40943575 2.49831355 2.08813511
v 11.92082930 1.25760050 0.91172772
v 14.20918945 0.84106228 -0.21614072
v 11.86127868 23.63037691 -7.56570231
v 9.93580185 1.29919255 1.02028309
v 9.59788449 23.28003757 -9.75186005
v 9.68578644 23.06530066 -10.61437652
v 8.88179522 23.27149734 -9.66808852
v 336.93176508 -16.33698493 20.45942470
v 336.76594496 -14.08955548 19.87272687
v -6.10822439 22.36326411 -13.32745701
v -6.40719244 20.12845129 -16.33245870
v 289.60263729 32.32517093 14.93657194
v 289.47582841 33.08653459 16.03530906
v 285.61013937 15.34194127 8.01529456
v -28.18563208 20.86515166 -14.20152746
v -29.33059447 19.43384111 -19.78706382
v 257.84245133 24.92682077 24.77925643
v 259.48894024 23.25175516 25.95101669
v -36.57929599 1.57554587 -5.46464091
v -37.30494902 2.83218361 -6.05992274
v -37.93299198 20.33515647 -14.68779892
v -41.55182466 5.01211919 -7.18871458
v -52.85960808 19.71409656 -15.40402230
v 160.16241908 23.95429835 6.96564978
v 8.87234043 1.37686636 -3.88533226
v 11.56541333 1.80974475 -3.97269987
v 30.73370270 8.66173487 3.05093592
v 314.43288922 26.72944032 16.79509133
v 313.93456459 28.36496383 16.68356359
v 312.84591556 26.71544813 17.22579077
v 338.11238408 9.07661952 14.70984146
v 58.42234567 10.75177826 7.32316915
v 340.91559052 -2.10260297 10.33134386
v 341.00416303 -0.54869079 10.50019450
v 152.22881734 -0.42496587 5.35880774
v 153.62299979 -0.82338549 7.33302115
v 152.71250904 -0.85601915 8.26422032
v 29.13472801 10.01506764 -8.67831428
v 211.09604836 15.79425298 2.88326596
v 208.80018175 15.05000144 2.65973690
v 207.83944428 17.73567311 3.31101054
v 206.26971126 14.80218396 2.33980990
v 59.72570181 8.92284513 -7.19037745
v 27.65651047 2.79642362 -2.97820102
v 38.43061626 9.33971908 -8.53108149
v 204.42488790 11.74180210 1.98837393
v 206.25534654 10.58583427 2.30400544
v 75.06009191 7.96020962 -5.53672574
v 74.23972338 8.85467976 -6.20744331
v 112.23245412 4.30299947 0.82587026
v 115.32976478 8.21535476 -2.60543614
v 264.20158148 22.12354168 26.42328292
v 264.04398680 23.37727509 25.43801069
v 313.00416589 31.54094890 15.86558111
v 313.15502524 30.73355928 16.72837138
v 76.26063377 8.00630916 -18.03419739
v 310.94473600 29.30632606 18.40900071
v 311.73062325 29.87337299 18.00130308
v 226.72334313 25.82783066 14.64976650
v 226.64450109 26.38248540 15.87947085
v 303.90819907 26.48900822 19.39060539
v 309.44791436 26.72211081 18.20828021
v 157.15976059 4.08677105 23.62213843
v 33.52203965 9.02352482 -8.06327537
v 1.66689127 12.30089739 -14.95068800
v -3.32281739 15.95120877 -17.40187593
v -2.05306197 17.06014946 -17.34693907
v -1.36316684 15.33353236 -17.05843024
v 299.86172915 29.46814336 11.81946602
v 231.40275478 27.63990685 20.73238790
v 232.15167224 27.47506462 21.20591328
v 232.97481239 26.37557872 22.10066468
v 234.01547968 27.03504451 21.85377851
v 233.11121762 27.28341520 21.54489420
v 303.97576094 32.41653368 13.15461751
v 234.02307928 25.69237538 15.05127735
v 300.82035065 30.92584945 19.80133727
v 235.49410701 27.21104212 21.69786207
v 234.25242305 27.62422711 21.06668986
v 70.38376480 8.25022254 -11.81843318
v 237.52579093 27.62055770 20.03181353
v 238.33122849 27.46864408 20.75221576
v 238.21407557 25.08125640 23.10952172
v 237.92286217 26.31058730 22.39846066
v 64.33848292 7.81024341 -5.93487499
v 65.18345326 8.30612797 -6.18587853
v 240.51839113 27.41899528 20.29924653
v 240.53186178 27.35987492 18.87784712
v 239.45315182 27.37362869 20.75082809
v 241.96781218 27.27006003 19.69470829
v 244.82192099 -13.63929361 3.47588072
v 238.30468953 10.57748590 4.03823657
v 242.97067523 24.50479195 13.58914655
v 242.10017920 25.61070397 15.39512817
v 243.59261990 26.81972273 18.89857091
v 243.79175901 27.38698386 20.36654949
v 242.89989471 27.27101929 21.49176411
v 244.58239973 27.64392458 21.11225761
v 242.83210933 27.31517702 20.69602907
v 241.71461165 16.63007028 5.70384180
v 242.37337708 20.84787562 9.03957803
v 245.99564075 27.69955061 19.07131262
v 245.11720240 27.57867798 19.69807781
v 246.01224065 27.36161277 22.28715830
v 247.84310162 27.25807577 22.90012874
v 244.93812025 26.41610801 22.99991809
v 246.16037309 25.29180422 24.10694398
v 242.14276671 9.67042241 3.64508783
v 243.04002523 11.81724668 4.28870879
v 248.15699458 22.11008780 10.95248573
v 247.40445614 23.46913703 11.99500356
v 235.33503711 -10.43179911 3.16745741
v 246.41397595 26.94976889 16.92932844
v 247.88105488 27.48638950 17.52069034
v 246.91307545 27.72421017 18.42630655
v 251.44374371 1.49546133 0.42227839
v 253.87793779 0.04820068 1.25596439
v 236.21849716 23.63748662 10.02303138
v 247.29715288 12.04638556 4.95593715
v 248.09975922 15.14518540 6.49246527
v 248.63745272 13.12882267 5.08729741
v 249.51957166 11.01859473 4.60536452
v 247.59000540 10.49999986 4.31999937
v 248.96842241 17.12908037 8.06905515
v 250.01704693 15.81261121 7.11970869
v 250.47019124 14.29403294 6.32914575
v 226.48996115 -7.33135734 3.21858679
v 217.50089526 -10.42416319 15.12687653
v 219.56863999 -10.75667236 15.87496698
v 267.32617617 5.53557090 1.77154562
v 252.46095657 9.79761314 4.25968925
v 249.81360137 9.22857784 3.54665797
v 252.19660997 21.20571025 11.30606979
v 254.46349382 21.18899487 11.76286209
v 221.06112540 -11.70988753 14.80892114
v 221.59291804 -10.45840979 17.09178835
v 219.30722892 -10.99123899 14.69573006
v 253.73241305 24.72642437 14.49024677
v 253.26618552 25.59025027 15.04874881
v 255.35151362 25.90503357 15.33552445
v 233.97701979 25.42893775 13.50559480
v 254.07671928 27.39291638 18.16884801
v 254.24304605 28.53550017 19.84534785
v 255.51432371 28.05727720 18.72854680
v 257.10955262 27.44450979 18.16825941
v 253.23542953 29.08267640 21.03833668
v 254.79319692 29.32212502 21.14011534
v 320.29166818 3.99415195 5.50282421
v 320.09604573 5.18188998 5.78377489
v 254.16049361 29.32996675 22.01375924
v 253.55076790 11.54287905 5.07535366
v 254.12249565 14.71249014 6.38609985
v 255.40423393 12.61841040 5.73923904
v 255.00458479 20.00712231 10.70357952
v 234.01889205 20.06063424 5.87988226
v 255.63299656 23.46677519 13.73173296
v 259.18987393 27.00005658 17.80978218
v 259.33030248 28.33845094 19.29346099
v 258.68445635 28.36972475 19.54404823
v 257.85785913 29.46973220 21.24342136
v 257.26270676 29.63963896 22.39012346
v 259.03889537 29.52397987 22.39707485
v 257.70601630 -17.06998236 5.38403355
v 255.28594851 10.65711770 4.84449603
v 257.88086653 11.59045100 5.18911518
v 257.30472803 9.67154466 4.13197093
v 255.12105227 9.21842270 3.78181809
v 258.17072392 13.17520998 5.80443535
v 257.80561566 14.92225751 6.79108640
v 260.00362635 22.66693115 13.26710824
v 260.11836529 24.52980168 14.39225674
v 271.87848091 2.42737075 1.67223415
v 302.33687162 -44.20215264 15.43397922
v 303.23964357 -44.02035847 17.37100072
v 260.86479425 27.71678381 18.21527816
v 259.77677107 25.99840425 15.76148905
v 261.16025448 28.58019434 19.36398447
v 260.40002704 29.05627340 21.28248103
v 259.71713662 29.05548736 21.00889571
v 260.50713658 29.41957675 22.74899930
v 259.79360938 28.21158618 24.08781461
v 259.88644361 11.17588114 5.17911697
v 259.04062390 12.66785897 5.64960204
v 260.70228219 13.00934609 6.28436869
v 260.90428233 23.13871682 13.30937818
v 263.77561688 25.32771975 16.29658602
v 261.82904840 25.52183531 16.16236195
v 262.53256202 24.49483424 15.02679382
v 272.68579602 4.87719802 1.51814078
v 262.32028008 29.05439585 19.84613203
v 262.35768199 29.38333340 22.16163278
v 263.21250200 29.50639091 21.50476910
v 264.01254535 28.95703726 23.52036722
v 261.83983684 29.18266319 23.38371053
v 264.28437233 29.41148169 22.80107141
v 261.13426685 28.23066711 24.04147759
v 262.53709197 27.56822482 24.09263887
v 261.96697354 11.07545104 5.22576366
v 262.14328408 13.24170642 6.32305956
v 263.29883933 14.36913107 6.90888334
v 264.18429613 19.48101819 10.29388979
v 262.71742582 21.82433940 12.58561574
v 306.68866634 -35.93803942 28.90669741
v 263.21321726 23.36313948 14.25151434
v 265.58986306 23.13220315 14.31495324
v 263.88993859 24.27204885 15.32468200
v 261.71320677 23.51187356 13.74973450
v 276.01420879 -0.12374943 2.13093543
v 266.06637239 25.05556121 16.01949520
v 264.68658447 29.02682684 18.98836903
v 264.44768906 27.52731182 18.02300103
v 275.67330003 -13.51450384 4.40369081
v 265.96593857 28.00068818 17.53974520
v 265.55815339 29.45687994 19.82478425
v 263.90001178 29.40808050 19.97768320
v 265.79239964 29.91815098 21.22798376
v 267.32775569 30.11408262 20.46633326
v 266.65267348 29.57271039 19.50185187
v 267.43581891 29.97188643 21.72090672
v 263.64815235 29.56697531 21.34015225
v 263.85730505 12.22107373 6.15230016
v 264.78722692 10.95101051 5.01508452
v 265.81430435 12.01179717 5.92176476
v 264.56442475 15.44463634 7.66210677
v 266.08195901 16.00043103 8.37948360
v 264.11679387 17.38356985 9.21930000
v 267.11139083 20.28792724 11.17175166
v 266.29281044 19.07711662 10.06317884
v 267.49089360 21.68643847 12.90387567
v 266.65544510 26.12246200 16.21055976
v 267.05735922 29.13373150 18.21683533
v 268.07990670 30.07005341 19.41926405
v 268.56419444 29.77871895 18.31423305
v 268.62600446 30.33106588 20.77276632
v 267.45024323 29.49648723 22.75192924
v 267.57696271 27.43901126 24.40104447
v 266.37434959 27.82761119 23.98227900
v 265.46457410 26.44034848 24.53695424
v 267.36679673 25.82869679 24.54292774
v 268.64716411 27.13629603 24.50720966
v 276.43081546 10.25836915 2.92649446
v 267.71542430 16.08750783 8.37096386
v 268.53647828 16.68453775 8.81678425
v 269.02329922 18.90052482 10.10075025
v 268.70590448 20.45918070 11.44917961
v 283.73298049 4.45064856 3.24713928
v 283.44398737 6.74133794 4.03046515
v 270.50340176 24.27210845 15.14835842
v 267.16122031 27.10848488 16.62261970
v 269.83284950 29.80209514 17.80330390
v 269.86116171 30.64030036 19.57287453
v 269.69441772 30.32982349 21.31748572
v 270.18851042 29.70361151 22.45529927
v 271.01001143 30.50096706 21.21651173
v 272.46242762 30.65183386 21.25184983
v 268.83107424 29.71600927 22.41653390
v 269.76138353 28.01551856 24.04048480
v 271.21123672 18.35277677 10.18864010
v 270.25008202 19.93184537 11.16983872
v 269.56355572 21.16693929 12.63123937
v 331.76526427 -31.76107258 5.35224099
v 330.35597205 -31.23753332 5.76557592
v 330.61012626 -29.43681367 5.46666002
v 282.38719702 5.06092235 3.14115826
v 278.51998806 4.52874554 2.40985164
v 271.90965414 25.10153502 15.70339128
v 273.52324128 -14.14416451 4.14630864
v 272.93500304 30.77530116 17.55712181
v 272.25115895 31.27829358 19.52412352
v 273.43988419 28.56494300 23.24867621
v 272.17635512 26.45387314 24.56002869
v 271.35804296 27.39307843 24.08154868
v -17.75299385 18.08401570 -18.80361512
v 271.68104053 20.13987489 11.78214047
v 272.16923237 22.00119756 13.43256887
v 274.37770367 21.62159979 13.10581900
v 271.04380727 21.11831680 12.34720554
v 275.03263950 19.39977333 11.01658959
v 272.52230048 22.96393365 14.06432688
v 273.40286970 24.44438823 15.15019778
v 274.40077066 30.68877570 16.96778834
v 274.71590042 31.52028471 17.65252091
v 276.22762322 32.00556338 17.82494225
v 275.21505952 31.45377338 20.48391290
v 272.08408713 23.32352102 25.46768077
v 273.84835482 23.73514324 25.58653988
v 274.42252636 22.53448032 26.01108328
v 272.02948928 12.11029664 5.00779925
v 272.35224843 11.42840926 3.73236393
v 273.55062962 12.16486469 4.92101908
v 273.29742908 13.53740599 6.05292479
v 272.94358611 14.59687296 6.78128889
v 274.85224605 23.56884629 14.51160945
v 276.02967620 28.33987027 15.90015553
v 277.31329203 32.09794685 17.23696850
v 288.01921010 -36.22893989 11.48147322
v 286.80843115 -35.55269167 11.63642760
v 277.97266841 31.68264031 16.37773588
v 310.13992429 14.70904425 6.07862137
v 276.99816227 31.74857050 19.91840824
v 278.53238583 32.08517283 19.61747743
v 278.52076292 30.85286543 20.88763006
v 276.00863576 30.18461168 21.35417238
v 277.63596177 25.85310861 15.25420416
v 279.85846996 26.03785507 14.83691297
v 278.02509069 26.66429058 15.25072381
v 280.52216768 32.77745470 18.30404252
v 280.11196852 32.64972940 17.23980159
v 278.65716815 32.37743303 17.18028262
v 279.66162562 23.49570766 13.89105152
v 281.07884526 25.32518469 14.35390394
v 279.83871102 26.99428052 14.80853278
v 278.10090780 27.82404050 15.05648904
v 313.83702159 -49.70077053 30.13618663
v 312.67353892 -48.20054397 27.63280272
v 281.45849705 27.33711340 14.61592689
v 279.01178598 28.54083665 14.69230838
v 281.43560886 32.58798644 18.97697151
v 280.40722013 32.44531900 19.22385022
v 282.80043602 30.73412739 20.42835951
v 282.12395310 32.89475664 18.45751330
v 279.13635969 23.87271449 24.54516664
v 283.91221166 24.32400174 23.37834053
v 281.75884485 24.39466491 13.84813618
v 283.60703588 25.04481003 14.00591433
v 282.97358751 32.01404959 15.63709788
v 284.38690305 32.62935206 16.11257344
v 283.04076195 30.82868084 14.75282479
v 282.83190727 32.91719407 17.15636253
v 281.35514259 32.92414173 17.77990162
v 283.63087773 22.64666744 12.85642758
v 285.17365456 23.39796163 13.04430235
v 285.38033366 28.91608886 14.37800843
v 285.26350856 33.13034400 16.92960225
v 286.22978926 33.08002651 16.40073024
v 284.86743569 33.07942301 18.20654981
v 286.27631068 33.26197341 17.68562384
v 285.45218706 31.66220710 19.94874142
v 286.85814142 32.88558871 18.79193820
v 287.05111146 32.07604587 19.65173148
v -18.78889464 19.36203800 -18.50124635
v 310.95588207 10.79192292 6.12677867
v 32.09985793 10.07563621 -9.58010554
v 20.37924156 8.70350283 -7.20068021
v 23.12889509 11.13915257 -10.52084379
v 20.10328323 14.75330908 -15.67447372
v 19.91149411 14.19830229 -15.45011718
v 287.12546825 27.08369493 13.96283042
v 285.83902121 24.86296929 13.46574258
v 284.73249078 27.83917449 14.42772336
v 287.24640608 28.70782651 14.32638802
v 288.60774636 32.91299194 15.85329138
v 288.01572323 32.07993880 14.91665281
v 288.64076734 33.33934769 16.87921956
v 287.42086887 33.24761242 16.55302756
v 288.98039460 33.17954764 18.01293343
v 287.68122196 33.29605237 17.79428683
v 287.24548221 18.21069233 9.64280497
v 285.95465422 20.28006129 10.51926613
v 288.37716579 23.63728359 12.78397255
v 287.76180744 21.59173228 11.15518156
v 291.92706943 29.27991934 12.86388375
v 290.80766439 31.91022202 19.50812154
v 307.85626173 -38.34976628 9.20883659
v 289.75760937 18.31205375 9.09177493
v 290.38321972 25.44958889 12.59529032
v 292.21156240 31.09409288 13.43438309
v 291.64627194 32.14192390 14.46323842
v 292.01921821 32.86411986 15.86454362
v 292.84635186 32.96169266 17.02247746
v 293.58804226 32.92666003 15.93532786
v 294.09301281 31.58082813 19.69499700
v 310.03680825 -36.18951887 8.80729314
v 292.03096032 20.60734667 10.25841199
v 292.73658991 23.31506833 11.27431449
v 293.87646914 21.36988938 10.28967742
v 294.43809390 20.39992996 9.38548893
v 289.91103172 20.46248503 10.65149903
v 294.63294148 21.94580436 10.32152493
v 294.43529248 31.86712414 13.78810592
v 296.55259848 31.04209341 12.67855987
v 297.15445638 31.79443255 13.23615573
v 295.65310478 32.59894252 14.98475764
v 294.29417849 32.28315711 18.99421029
v 295.54715753 31.99679032 19.24950629
v 295.12554407 32.69137442 17.73701236
v 326.06136799 10.44420805 4.90491418
v 325.68654418 9.07927100 4.69227694
v 317.34019518 -48.03740606 10.69535967
v 314.70564008 -47.46704921 11.22508850
v 316.01431966 -47.42449149 10.56410465
v 293.43137145 19.13441531 8.82056821
v 296.06008530 23.54046144 10.59465855
v 26.78121813 10.00799611 -8.03405140
v 299.03829098 32.47196600 14.00280464
v 295.37171125 32.86238387 16.30939171
v 297.27524519 32.27477521 18.69305782
v 340.37441015 13.35279085 9.12266411
v 339.87712860 15.05341940 9.45996679
v 300.23646355 28.12650800 11.37749851
v 300.35251379 30.68607301 11.93582173
v 300.71920156 32.04251453 12.85284851
v 299.40518737 32.12498873 18.71290803
v 300.52158237 32.04933926 18.72444153
v 300.78426003 25.92765912 10.60842164
v 302.85739899 32.61447698 14.35510069
v 302.34953761 32.10202232 18.41773279
v 301.65660381 31.66726977 19.22718063
v 303.44721675 31.75630048 19.00951564
v 302.15620995 31.16580658 19.66855861
v 303.47976089 31.85933456 12.30416168
v 302.03640461 31.00126609 11.84131112
v 305.36729097 32.01365843 17.95349456
v 303.71078849 25.33443272 9.87736974
v 305.20260334 25.73083341 9.81158949
v 304.95941639 27.77247690 10.65371186
v 306.43138289 29.33185920 10.78569144
v 303.46062779 29.88200635 11.09751407
v 305.07931113 30.17517179 11.05924882
v 17.03751087 10.21889504 -10.04732493
v 15.13827499 9.72142350 -10.28547343
v 15.19926079 10.33694856 -11.63023245
v 307.83364177 27.97211520 10.29359177
v 309.73595381 24.26360734 9.57735721
v 307.77704716 26.70827135 9.94954817
v 310.01460552 27.01653913 9.64549743
v 307.02397227 24.16817844 9.51929204
v 309.33701992 30.23400344 11.30059455
v 310.18021703 31.64249659 12.68162299
v 308.68530273 22.03882858 9.06714331
v 310.92113256 31.98945895 16.17982425
v 311.56218052 32.09028021 14.80053179
v 309.17873979 32.01706707 16.58377238
v 310.79298258 31.16638958 17.78629050
v 311.55231595 28.78409997 9.75938886
v 312.58115172 28.14195119 9.21994168
v 310.56249142 28.10938098 9.65721719
v 313.34042549 29.69754301 10.69271751
v 311.84163690 30.89172952 11.85166929
v 313.79941106 30.79375252 11.76113822
v 315.53190947 26.07654966 8.19094386
v 314.37101960 31.54627234 14.71740101
v 314.29475546 31.22479841 12.58931402
v 312.78663874 31.91138059 14.78160080
v 315.57804346 22.45307341 7.46234413
v 316.48609042 25.17760918 7.94886239
v 313.68970871 22.34045230 8.30510724
v 65.58000296 6.72478694 -5.47287101
v 62.85493076 4.38201427 -2.60699936
v 61.66017056 5.19538345 -4.53120517
v 316.36810303 27.66596712 8.55893828
v 315.19711018 28.45625766 9.26275272
v 314.93052840 30.82012199 11.34413760
v 316.23530388 31.56213090 14.02729843
v 317.16591120 31.37585148 14.04966041
v 316.85441732 31.59774095 13.04046530
v 317.87732244 24.91365187 6.92365319
v 80.64708859 9.34015773 -18.21480319
v 324.24727082 9.19356383 4.63588117
v 313.85779381 20.79699188 7.45588401
v 315.38990140 19.66763660 6.66998886
v 268.57477427 6.92183850 1.86030520
v 316.90466404 27.67392620 8.38403217
v 318.40735674 27.13359334 7.71205919
v -65.44751674 2.29419046 -11.96957380
v 320.10021806 30.93701974 11.37424354
v 320.44011354 30.94714880 12.55462226
v 319.06288862 31.27116710 12.31134869
v 320.69709897 19.94296536 6.05555112
v 319.00724769 21.15923353 5.79169206
v 319.01714206 22.61826769 5.97240077
v 321.64052129 30.57689033 11.89480536
v 321.76297903 30.40236421 10.75110305
v 321.54467702 30.45904264 12.87232433
v 320.59973478 30.60349636 13.41278851
v 322.64420390 20.97013779 5.95603976
v 324.13166761 19.86542344 4.63310722
v 319.28926706 17.10309274 5.78500470
v 320.81669569 17.11090282 4.95178951
v 321.08008862 28.35012600 8.38319957
v 322.07372785 27.20938809 7.96586368
v 251.23688579 -11.52934134 2.94847949
v 321.59042358 29.76285294 13.79833743
v 323.06352258 29.87861075 12.37448491
v 324.47549701 21.10281214 5.37482835
v 322.82412052 22.57133648 6.06771419
v 322.82054424 23.48696254 6.03427365
v 325.32408834 21.97104879 5.54333348
v 325.63263178 25.85693449 6.96519623
v 325.17492771 26.72078088 7.79656973
v 312.51269579 -45.31812668 11.20306086
v 326.17557049 28.13514508 12.02812977
v 326.79754496 27.68591233 10.32833941
v 325.31467080 28.46615575 9.75073222
v 324.42596555 29.31149490 11.23988163
v 327.37466693 20.37740499 4.01472766
v 327.07700133 27.01564319 8.64336081
v 327.23379135 25.57031438 6.88908156
v 328.87887955 25.22328123 6.50018593
v 328.38544250 25.81535093 7.54420552
v 329.50952649 25.83513595 12.07744144
v 328.52655649 26.43393539 12.23307475
v 329.01817560 25.28631687 12.92474195
v 329.04586196 26.45979635 11.30765770
v 331.23382926 25.14072508 9.55642574
v 330.70519567 25.16397275 7.45479483
v 332.87152648 24.41200614 5.80404280
v 332.36011863 24.27565120 7.52460957
v 331.40560985 24.81693029 6.40576100
v 250.33000112 -4.32000030 0.87000016
v 317.73000956 16.83999971 6.00000005
v 333.56106281 23.41936156 9.35776066
v 332.67024159 23.95655215 9.34390444
v 333.38350058 20.64848691 12.82802876
v 333.55605602 19.15660314 13.40145059
v 334.51929688 18.86428334 13.38805165
v 334.60867405 21.30023390 11.42101735
v 332.30802417 20.42452618 13.53920251
v 335.69371700 22.93889970 7.73807429
v 336.15818620 22.46861160 8.40331055
v 329.41266894 20.24612390 2.96354271
v 332.76790380 23.91342074 8.70381948
v 333.44542980 23.04937877 10.62433887
v 78.71331275 10.04811656 -7.89529271
v 77.63165981 9.19509493 -6.38522441
v 327.66765356 27.15906687 11.83225214
v 318.16557050 30.96851707 11.04228944
v 110.25007069 1.48141047 3.11556412
v 110.80010980 4.61094780 0.31930281
v 314.41500783 -48.06867614 31.06543794
v 313.89334798 -48.73099178 30.34595028
v 309.06754732 19.76576261 8.30819178
v 307.02230334 20.66151612 9.06122196
v 7.02387514 2.09918641 -4.20094188
v 311.84270978 23.14935811 8.89669172
v 312.45449185 21.25240862 8.31658579
v 310.93850732 25.72819777 9.08719655
v 310.08881330 32.19283745 14.92532343
v 313.78000975 30.23490496 11.05022989
v 315.68595767 -50.67227781 12.72148546
v 324.13822412 -9.34784487 5.38253505
v 9.31498595 7.45978672 -7.39307236
v 306.90219998 18.62897910 8.23723804
v 305.64519763 20.71761899 9.37803648
v 306.37487769 20.32236382 9.16735083
v 306.40804768 32.37526119 13.40042986
v 291.73505306 -36.33186221 10.09629667
v 296.58791423 17.04894938 7.58587057
v 339.44898844 15.62331617 4.55838256
v 298.45696688 20.05517855 8.95472895
v 300.01541972 24.26165529 10.03300492
v 305.30509353 32.35691786 13.13068438
v 306.12474680 31.88985959 12.38587592
v 294.83401775 10.19447204 6.30472274
v 294.10699010 13.48385680 7.16977799
v 290.93369842 15.12416080 7.43358443
v 293.20734739 17.97903515 8.16863496
v 298.26563597 32.11976215 18.84857751
v 296.90864682 31.39210865 19.58258823
v 298.05091023 30.13821319 19.93821189
v 259.14922357 6.55295840 1.19706080
v 257.64021277 4.67398530 1.03771570
v 284.71738100 9.65899136 4.77874139
v 290.93283415 33.06001052 16.08447917
v 294.21162605 32.89425746 15.81635512
v 293.63846779 32.78679028 17.67681353
v 292.70547628 32.65935928 18.33249256
v 315.34457207 -57.68645927 18.53955537
v -25.89555457 14.84080777 -20.23019269
v 244.86780167 24.20896664 23.85978587
v -20.40016092 12.58026343 -18.52356084
v 271.75801992 15.05043078 7.18916347
v 258.09794664 -13.94169405 4.03871713
v -14.18376341 11.59843523 -16.59261994
v -12.64418196 12.60633953 -17.10643433
v -12.51917053 11.11144759 -15.69160260
v 321.71013951 -58.80920961 15.43606073
v 258.11985135 -14.87147622 4.41673165
v 259.50959325 -13.92407622 3.74458171
v 321.95806503 -31.75690770 8.68284050
v 319.79164481 -31.47551417 9.76342056
v 339.74707127 -33.56277198 15.01270570
v 338.95274997 -8.69125687 17.23232679
v 339.60643411 -7.81268533 16.24319330
v 313.44121695 -58.52897838 23.29770476
v 273.75221252 31.60252050 18.89736578
v 331.51483536 -47.96678200 27.35260688
v 331.73459768 -46.43033445 29.94496003
v 300.23980141 -42.23679379 13.23050261
v 297.25939035 -40.88490456 12.82446925
v 304.18172479 -45.70297524 15.54520242
v 305.21872640 -46.86486349 16.19868539
v 303.31104994 -44.76885125 16.03713445
v 221.88059986 -7.65991630 3.99885932
v 247.73275852 -20.66505887 9.78158414
v 248.56007099 -20.84987424 11.14351954
v 329.83529568 -51.24257877 26.59797855
v 329.04538512 -51.34223402 29.32127565
v 180.85420132 -3.13174375 5.16364072
v 178.98707092 -2.78669200 5.40854270
v 180.45152724 -1.20149506 3.55811440
v 213.53700757 -4.15047910 2.27678940
v 216.77906811 -4.27349145 2.60434975
v 214.16740119 -5.98653685 3.54123302
v -16.82379656 10.14155801 -13.32209632
v 228.10675204 -14.89884872 11.70034427
v 231.74136877 -15.66409320 9.48209222
v 230.33507168 -15.26481938 13.20761628
v 229.96388376 -15.52446932 10.86881477
v 217.90382266 -4.65154508 21.77505009
v 208.25058222 -6.92712842 17.46289805
v 207.38986135 -8.08640942 15.66788927
v 209.66635644 -8.55438784 16.27298072
v 216.89647436 -5.93773043 20.69508843
v 311.51333451 -49.78306219 14.52956628
v 253.22392583 -22.01832645 8.71721189
v 252.62644887 -22.26356044 10.37490088
v 251.40920281 -21.55500650 8.88482574
v 256.18118048 29.59983610 22.43901044
v 241.85000360 6.21999986 3.10000102
v 242.64000356 8.07000045 3.10999993
v 243.32821369 4.99150576 2.43909890
v 245.50309777 9.04979184 3.22216982
v 256.32303953 0.34976169 1.66115945
v 301.34773254 14.31291737 6.47874177
v 249.10962582 22.82786556 11.76596433
v 249.23095107 24.02645536 12.99504656
v 250.15947223 24.83365685 13.81415315
v 231.68972135 25.39391816 13.09679914
v 251.57675147 24.37009290 13.53720855
v 284.02438760 -20.93515173 6.40896289
v 238.42693865 4.53924108 3.01203993
v 240.26317894 6.28555287 3.38128791
v 241.46592617 9.96512920 3.63886612
v 243.18833649 16.79090038 5.73969865
v 245.31134963 18.90625805 7.48087885
v 246.41133845 18.24561507 7.22531741
v 244.49686706 19.80058663 8.33442248
v 245.54625154 21.01277933 9.41272918
v 237.65346408 -11.30507607 3.43455072
v 238.92588913 -13.74589279 4.54738783
v 246.90689147 -14.64179810 3.71987605
v 242.48297513 18.47936213 7.22410064
v 243.15366149 19.57491972 8.21752008
v 232.30655491 -13.22823670 4.72999411
v 232.70000517 -10.57999954 3.17000039
v 244.25400794 20.81489190 9.18553118
v 241.55955017 -7.01206131 1.74244819
v 241.74186587 19.35830154 7.69456057
v 242.18714237 20.14138550 8.48918315
v 242.58519709 20.63339762 8.87811836
v 241.72484875 18.38486455 6.98268181
v 267.10572839 4.33371123 20.96843906
v 236.80105805 7.52026914 3.76454554
v 239.93511498 22.85734005 9.95533261
v 253.76248360 1.67620380 0.91916427
v 249.21120703 28.31730992 20.14987171
v 240.97706378 -16.75193198 6.33895118
v 241.30079150 -15.02836775 4.52767126
v 250.56019425 28.42651308 20.25918290
v 325.10977983 -53.22344229 32.61862695
v 326.21619105 -52.24655196 32.25575015
v 325.32170415 -51.33757740 32.58954361
v 326.14552975 -50.70226640 32.51007944
v 325.96090436 -55.09974062 31.55387938
v 326.08234882 -56.40521273 30.91637976
v 326.80118084 -62.04984337 18.92190054
v 327.82259583 -61.79323047 19.38946359
v 232.69827664 -16.10540040 12.04441488
v 340.74723721 -35.93387455 12.41935231
v 235.73000729 25.75000003 14.70000017
v 234.86775160 24.96431209 12.27612048
v 125.55743754 1.66223256 10.04062686
v 126.89639628 2.41402164 13.17830477
v 247.46577442 24.32930283 24.78988841
v 232.43740201 -14.04662803 16.20131545
v 279.56870198 -29.84307893 13.56157754
v 278.56880426 -30.56186810 12.56191172
v 280.63645959 -32.03749284 11.76020224
v -14.22939077 10.35724301 -14.70511779
v 257.62417912 -24.28492717 9.39847808
v 255.70544600 -23.32420461 10.37423499
v 256.12649322 -23.33774604 8.71678814
v 255.38775325 27.17088908 17.56235212
v 258.27366114 26.07653663 15.68382420
v 289.28792477 -36.98255494 11.41785830
v 289.46730494 -36.68343648 12.27738336
v 310.15384197 -48.05732891 23.06553721
v 252.08458304 26.18532814 23.99275266
v 303.16233635 -45.13488710 14.33033217
v 296.20540142 -40.42450339 13.57923448
v 261.81972027 28.19798701 18.54425855
v 269.69900727 1.64923002 19.44438368
v 269.68365908 3.09536443 20.03032900
v 340.66826105 -40.53487256 7.28872558
v 341.10182524 -39.39663246 7.25691020
v 249.37556684 -17.84997433 5.85003290
v 249.47290123 -18.61936226 6.41312031
v 248.91658127 -14.88656364 3.93209886
v 246.53179944 -16.55984297 5.02077816
v 246.91441655 -18.27626117 6.83155470
v 253.46714258 -12.63756678 3.43731837
v 251.10948086 -9.87670757 2.45541497
v 253.79407406 -7.19284965 2.39578262
v 255.20181656 -9.40969586 3.15166055
v 257.50452280 -2.78604776 2.21684738
v 257.00393319 0.85627136 1.63791433
v 258.05896521 2.26546498 1.53212633
v 259.49850678 4.20936709 1.31131720
v 261.10428572 7.42900604 1.66630116
v 260.76975465 8.81251320 2.55597197
v 262.24446297 8.20277352 2.15703715
v 279.52346206 4.02265647 22.50290662
v 305.86639047 -36.93470359 28.15728262
v 313.97417188 -47.41791636 30.45877255
v 254.28932905 -15.67930914 5.13367169
v 250.07054210 -19.54025775 7.03876792
v 254.96354699 -13.61435652 4.08704951
v 256.10017776 -13.50390166 4.07131109
v 279.88088131 20.68965696 27.11717598
v 277.53680944 19.39286664 27.50875615
v 279.95291352 15.68375155 27.71560289
v 280.43726087 18.20734702 27.65567228
v 259.21791792 -3.61297862 2.07707030
v 260.37484407 -3.77658498 2.13042693
v 256.35731220 16.21189341 27.57617831
v 257.90712237 15.88375494 27.52310038
v 262.81726360 6.66449359 1.64214021
v 256.63071871 -1.52825110 20.94728872
v 259.40063596 -0.46041032 20.36027424
v 298.01109433 -41.16723314 13.03833816
v 259.72607732 -15.85481688 4.80767852
v 258.28289986 -16.51373878 4.86119464
v 257.39574432 -13.68173864 3.97510640
v 256.11060858 -12.91879453 3.69733619
v 266.31125808 3.89874191 1.98358460
v 312.47636676 -51.66274682 25.65325610
v 312.33996153 -51.18268356 24.55807291
v 313.73843551 30.19112349 16.55800082
v 314.26805258 30.58190271 16.04656689
v 299.27212000 25.83214268 19.96623911
v 269.03173327 9.40748490 2.48167058
v 258.79499316 -22.06773125 7.00513599
v 260.41993499 -20.25175467 6.12041168
v 261.27642393 -16.54543728 4.98875324
v 259.56797600 -18.08905602 5.49299363
v 261.58824563 -18.09026301 5.20357490
v 262.48353720 -12.58668955 3.31561314
v 261.30574942 -13.26247491 3.41747142
v 265.29690623 -12.56303489 3.41448491
v 77.90129632 9.14524123 -11.52656879
v 268.00397038 4.03609872 1.97739317
v 267.27703214 3.77885392 1.97489629
v 266.21392369 8.91465787 2.29871506
v 267.66225696 9.27888509 2.50229333
v 261.12869382 -23.48320000 7.47373188
v 262.24803925 -21.28785104 6.43700548
v 264.16942477 -20.71798965 6.32665865
v 263.72218132 -22.42302708 7.20809167
v 263.65950704 -18.75053346 5.75110596
v 264.03817534 -16.44978672 4.57844837
v 265.26340842 -16.98898338 4.81564971
v 275.05439520 9.52584576 2.52123899
v 277.98944712 10.46607085 3.21962708
v 259.63017344 8.20570998 2.06031674
v 266.20763540 -23.38602021 7.29220919
v 263.53424788 -24.51358922 7.90927466
v 264.96502757 -21.92810923 6.95248321
v 269.03644204 -13.98720033 3.41825793
v 276.19665861 1.96129619 1.87308982
v 276.16342902 6.95511186 2.38788547
v 279.66272831 8.89926217 3.25629371
v 279.68961000 11.80602517 4.46852250
v 38.48277405 25.54525062 -7.59540917
v 269.29518580 -25.91233514 7.63160829
v 270.02671361 -20.51184140 6.06785342
v 273.49469066 -16.28936641 4.66480944
v 272.24457264 -16.96736179 4.54273354
v 273.90062809 -11.75838150 3.54571268
v 274.62860942 -13.19104247 4.00552386
v 281.94308281 10.48088819 4.18495666
v 281.11857176 10.77241451 4.13947413
v 283.58343244 10.40353812 4.60385019
v 18.06603745 13.40350229 -15.21587372
v 15.80727659 4.02945187 -4.82892059
v 17.05777831 3.15556605 -4.38089389
v 15.96758142 2.27786275 -3.94361978
v 19.86241154 12.79486250 -14.54459410
v 274.56119657 -20.43209784 5.92149701
v 275.64015985 -19.67028528 5.58048720
v 273.15276861 -18.91134866 5.09850774
v 275.54848790 -17.49395765 4.75871563
v 275.68924427 -12.08090223 4.20046924
v 277.48790383 -12.83409540 4.54914616
v 281.21536970 1.79626292 2.55704625
v 284.31552649 8.60941410 4.60288953
v 26.21653490 11.01124752 -11.70871779
v 24.60590005 11.46066934 -11.78090833
v 22.76021242 10.14343370 -8.47664662
v 275.08807182 -26.78620070 7.15274410
v 274.31601286 -25.75643174 7.02698715
v 273.54174852 -23.46538752 6.77909097
v 272.80673385 -25.23026988 7.10343337
v 275.21622181 -21.68070711 6.29361812
v 285.43105721 3.31731141 3.15437862
v 287.15056181 6.27368269 4.21064999
v 288.84413838 15.44254553 7.49189919
v 276.01587772 -28.00859138 7.75344856
v 276.06081963 -26.68132633 6.93767518
v 277.42779255 -26.90270729 6.84710732
v 277.73287892 -28.86268310 7.73456506
v 276.81958675 -29.60522100 8.80792551
v 274.76668358 -27.81433426 7.95499049
v 329.79527116 11.80226821 4.35778219
v 329.51006293 13.29325978 4.26144199
v 331.61577582 12.92409468 3.93922767
v 279.16306257 -25.74414201 6.37094816
v 277.33433247 -22.81563915 6.14048960
v 277.67887712 -21.21623419 5.63756144
v 280.93630075 -18.28593388 5.60754072
v 276.46088600 -30.04338220 10.59864648
v 280.03731370 -31.69825673 10.66642348
v 279.07541394 -30.85218742 9.15892050
v 340.12001753 13.99648469 7.30146142
v 279.80759740 -26.32294595 6.46003475
v 282.02134371 -21.48476429 6.05423562
v 280.76523542 -24.46220815 6.31620735
v 282.80988336 -20.17217875 6.23447262
v 288.57696056 0.90400118 3.84681486
v 289.41392899 5.43914363 4.15046280
v 292.17967391 11.60069369 6.46899827
v 294.67260838 15.19864984 7.35776732
v 63.61931562 12.94547971 -18.67930591
v 282.88772702 -28.69087830 6.94191363
v 294.92551088 11.43037993 6.63820049
v 295.59621215 12.97379937 6.87021390
v 299.19487238 22.35209756 9.50473733
v 46.84127867 24.95936677 -9.74492077
v 284.56905484 -31.88699856 7.86204077
v 285.12117267 -27.88397111 6.41328236
v 288.39978576 -19.03790422 5.83267165
v 299.00932312 17.97952689 8.15146510
v 340.95638990 -38.82889822 9.43104085
v 285.42765975 -33.23994577 8.50908365
v 289.30315375 -29.62958068 6.99202390
v 301.14430189 10.85483097 6.03439473
v 300.51845312 15.48692584 6.69085095
v 42.07473621 8.35761335 -7.74191599
v 289.89577293 -30.30012548 7.16855796
v 290.72791338 -30.87005578 7.41646579
v 291.93204641 -22.64319733 6.88905083
v 294.82820630 -22.26178534 6.91220909
v 292.46571660 -24.68592674 6.71108905
v 55.86300418 4.38324967 -4.29459196
v 294.39634085 -32.71813691 8.16776231
v 303.38910222 11.43177133 5.99789945
v 303.60323191 9.90567449 5.97035000
v 48.96903783 4.72017191 -4.47695702
v 52.86087468 10.03494300 -9.63765848
v 54.25501987 10.13351139 -10.73909272
v 67.38964468 18.83760653 -15.39944112
v 67.80020893 17.38080941 -16.15428180
v 48.95086586 7.42756994 -6.03779219
v 295.88508606 -32.99481049 8.22657906
v 64.71200287 5.10326633 -4.27599205
v 65.15146047 13.00013531 -18.81315559
v 66.30289555 13.18447478 -18.97028275
v 67.47194380 12.81450037 -19.39644851
v 309.46126580 12.38685846 5.85511187
v 64.38735873 7.32331118 -17.77172461
v 64.30888921 24.34477583 2.04796484
v 297.96734452 -37.21553460 9.99423489
v 299.41254854 -37.97989339 10.16995311
v 300.98441243 -34.00732949 8.86569265
v 72.53193855 7.05537759 -15.07849339
v 300.32539368 -38.40689734 10.30162256
v 310.94694138 -14.96223360 7.71785108
v 307.93517828 -13.58499937 7.35247741
v 311.96072698 -13.63466494 7.36229029
v 307.68504739 -15.50896186 7.80962268
v 77.34358311 8.24765395 -18.03658344
v 320.48526406 25.17877892 6.46156864
v 319.04211640 24.22895841 6.30633719
v 304.44729328 -37.01107204 8.88590422
v 305.48340082 -39.88856822 9.80412215
v 304.00657654 -35.97489372 8.66396166
v 306.60110712 -30.31444177 8.66562594
v 74.74137098 6.22628164 -4.41785296
v 80.81576973 8.44659843 -17.02974923
v 307.83632398 -33.74115750 8.35287198
v 310.22825837 -21.47864737 9.13623814
v 311.31443381 -19.63926293 9.29523911
v 72.80380279 8.57678149 -5.88530768
v 314.23345208 -15.28666727 7.99775869
v 319.29692626 -4.97910799 6.04365673
v 322.34570384 -6.19254401 5.56905149
v 324.33503866 5.40673872 4.33911104
v 323.41191173 6.49802107 4.60100034
v 322.13398814 5.84944105 4.90743387
v 76.01180673 7.32729724 -5.16351964
v 318.92690063 -19.69384402 8.38845968
v 318.17618012 -22.56632224 9.21107456
v 323.37632775 4.15964611 4.52679675
v 328.51898670 7.80253066 3.82145820
v 325.67518950 -2.30595376 4.77929693
v 328.77150178 -2.55034398 4.71112458
v 327.95998454 -4.58167447 4.90959128
v 332.48993754 8.83380510 3.08246422
v 330.56911826 6.65553752 3.32518760
v 331.62117004 11.35694794 3.78599390
v 329.58233356 5.82802016 3.62110347
v 47.83503339 1.73473032 0.88002149
v 49.76721108 1.90660940 1.61579833
v 48.98007587 2.44179880 3.48937022
v 331.94631338 17.44544506 2.06678826
v 314.32056427 -48.85392264 12.19220180
v 314.03052807 -49.79586974 13.17922771
v 145.15504241 -0.15561098 6.18213601
v 147.33943343 0.98979101 3.97597160
v 249.75711107 26.90176666 23.70221727
v 249.73382056 27.31805108 22.88669534
v 315.75003266 -43.73128340 9.91683733
v 315.63529372 -42.57819057 9.63847432
v 316.89223647 -43.47885773 9.86406859
v 318.34268570 -41.12873226 9.28707700
v 320.38781047 -34.48984027 9.37635545
v 319.48408484 -35.85552797 9.34063364
v 319.74640489 -32.65765682 9.78084188
v 318.11851263 -31.07319027 10.01671236
v 321.02546096 -24.08615313 9.00775287
v 320.64372301 -26.11330152 9.02340095
v 329.78415489 1.00417715 3.84613289
v 331.98225498 0.12347609 3.92040284
v 331.48047328 -2.31175381 4.48908098
v 331.42489195 3.67405289 3.38485488
v 334.14155245 6.18685503 3.00517911
v 330.42329550 3.92275490 3.61246546
v 313.74073029 -55.94369397 19.10297014
v 313.37672472 -54.49969321 17.92955585
v 314.22090530 -55.28699234 18.10123958
v 318.25190783 -50.59790984 12.24218030
v 317.89436936 -46.89038172 9.85396467
v 319.70795989 -48.69484156 10.17914526
v 319.65339184 -46.37116939 9.31743346
v 320.97110152 -38.11952472 8.57259240
v 322.84265757 -36.37783229 8.01913720
v 319.01359558 -37.53271326 9.47042368
v 323.22862744 -34.03150663 7.89939612
v 322.64873385 -31.55269846 8.45927838
v 322.36841321 -33.38897228 8.57458543
v 326.79006457 -30.92820570 6.87073264
v 324.45588708 -31.99042380 7.53313908
v 325.71256161 -21.83962055 7.08462670
v 327.86601782 -19.24941316 5.91948582
v 327.96728611 -15.60846809 4.86321514
v 329.82677221 -14.21114430 3.94355133
v 329.98049259 -16.22907817 4.12553595
v 329.38149571 -8.23255535 4.08293959
v 331.52982593 -6.06494956 4.23362572
v 328.72074842 -3.69523140 4.82947659
v 329.25879955 -5.73913381 4.47688205
v 334.47727561 8.07917956 2.97457702
v 336.91230416 7.90630281 3.43234977
v 333.71707797 10.08827146 3.20846518
v 314.92367387 -55.30025437 17.34414324
v 331.75930381 -34.49216112 29.49148975
v 331.53533936 -33.14841166 28.65310945
v 328.99898291 -33.98905694 29.83091772
v 317.99614429 -52.97318473 13.28937057
v 319.90167499 -50.27309060 11.40318252
v 319.41521168 -51.03813112 11.76936273
v 322.45090604 -48.94584045 9.47362185
v 321.79048657 -47.51469940 9.23592318
v 321.79179788 -45.65435275 8.77990201
v 319.85425949 -40.46232626 8.87607317
v 318.03259254 -58.72189626 17.35138334
v 318.63841414 -58.11755732 16.40846767
v 321.39801979 -55.43209612 13.19043431
v 327.19174027 -33.10536966 6.45377953
v 328.05445790 -29.08990532 6.45901496
v 329.25888896 -27.14802325 5.81093831
v 330.47571778 -19.55353096 4.67739766
v 331.56934381 -13.35042249 3.60470382
v 331.71737194 -15.19884262 3.71119217
v 331.32153749 -8.64075962 3.72654037
v 333.20143819 -5.75967925 4.25501540
v 323.83373380 -49.30631071 8.72346945
v 325.55925846 -48.23513702 7.66712707
v 323.41089845 -58.57755616 14.83282913
v 322.22235203 -58.13912675 14.86821659
v 328.45887542 -44.65036839 6.30355999
v 328.78318429 -46.47843912 6.59664720
v 325.17820597 -44.84037682 7.57370051
v 329.14564013 -36.32555902 6.29223697
v 330.70015907 -35.40807217 5.71861770
v 330.71628213 -37.29676828 6.07481925
v 331.24420047 -33.75321627 5.61416894
v 332.90067315 -35.33788770 5.34504093
v 332.31133223 -30.38272820 5.33132209
v 333.91198516 -33.80467743 5.66652045
v 333.16192031 -31.72763065 5.48204966
v 324.37151670 -56.12638593 12.46663090
v 325.89933276 -56.27578124 12.17421610
v 328.20758224 -55.00936136 11.34115085
v 328.05043459 -53.11483517 9.86502692
v 328.96432281 -50.21906644 7.98577257
v 326.49686933 -49.40695688 7.92164262
v 331.64978027 -39.55377638 5.49333449
v 329.97849584 -40.69946334 5.80999162
v 329.69260216 -42.82338545 5.80107374
v 334.08749104 -35.90688482 5.26909949
v 333.64644647 -30.51295131 5.74630080
v 334.04222131 -32.18001500 5.85458940
v 335.78699827 -30.81864864 6.09292230
v 334.86485481 -29.55191582 5.97953005
v 332.67220855 -28.30846421 5.23401378
v 334.87346768 -26.16021223 5.52573567
v 109.58813876 5.47986198 -0.80616178
v 333.68077874 -43.72219369 6.18521916
v 335.06864309 -42.58022085 5.95326116
v 337.69845963 -30.04058637 5.92031563
v 337.60654926 -34.54331681 5.15747722
v 338.62519264 -29.05318886 5.80825331
v 145.76549828 1.16807059 3.67968227
v 335.17467976 -43.22734475 6.24292297
v 337.04471588 -35.55420041 5.31666726
v 112.54411936 1.39529631 4.11212863
v 329.75220680 -48.63003641 7.37262890
v 330.66344261 -49.51680079 8.08975566
v 332.20621943 -41.41043499 5.42456517
v 54.17456105 9.96994693 -8.98889173
v 331.10606670 -52.71092430 9.43667535
v 331.19195700 -50.73129758 8.34825076
v 330.28116822 -39.48503733 6.00538123
v 327.79842615 -39.55586255 7.11686257
v 329.42607999 -37.37846017 6.44361321
v 322.55685329 -56.47950992 13.28981202
v 322.73659110 -54.28907648 11.98083907
v 321.48611546 -51.78495497 11.41498052
v 325.20261407 -52.35877633 9.92012490
v 324.24008846 -52.43259668 10.30202955
v 54.11146209 3.27224960 -2.60234089
v 52.11671069 2.27530673 -1.21124170
v 333.07313919 -22.07113057 4.54681274
v 329.64038849 -23.24585058 5.56252431
v 331.15220070 -24.74060655 5.30404085
v 336.36492491 -5.44666080 4.38531628
v 338.03346753 -5.45995124 4.36432753
v 337.53696084 -3.22165620 4.87030298
v 338.47653866 -3.58910952 5.10359555
v 327.82515883 -37.14928776 6.99328538
v 324.73215461 -35.41688621 7.44589744
v 319.14913654 -56.22890219 15.14212880
v 336.21695638 0.73715858 4.34505939
v 328.55048776 -22.35145494 5.83079411
v 336.67269349 5.01210475 3.78477387
v 312.86701560 -54.96539921 19.81396042
v 316.31875038 -30.30876070 29.40243483
v 317.98675656 -38.70439157 9.42164753
v 333.81143212 12.22377643 3.75406281
v 335.62552929 11.32801455 3.64408479
v 312.20895052 -52.23103985 16.75325260
v 322.01713324 -20.07226832 7.78418547
v 322.64229655 -21.84638008 7.97817670
v 326.95946097 -8.55553057 4.71157441
v 327.01900601 -59.73529071 14.95619584
v 313.91510367 -40.25964066 9.83628444
v 314.37745690 -39.14231434 9.64028202
v 319.06345487 -23.12778309 9.21828859
v 324.17610288 -6.82523241 5.04302932
v 309.09782648 -40.03856331 9.71064717
v 325.48671961 7.21853692 4.37659118
v 326.46664977 5.04714996 4.16325219
v 309.00630355 -31.10203333 8.55832268
v 309.82437730 -28.40841934 9.52362362
v 309.57499146 -29.77433242 9.12551209
v 310.87955832 -24.68502149 9.75769293
v 313.09187412 -17.63728075 8.63615703
v 315.92994928 -9.92601179 7.01877149
v 321.98134065 2.73704831 5.22706937
v 330.54506779 14.28174227 3.39208008
v 328.01049948 14.77033831 3.56074958
v 339.44833279 15.79878852 6.51944196
v -15.33702202 13.81335501 -18.46099645
v 303.27290297 -32.13598207 8.60047247
v 307.87605047 -18.28743890 8.67045298
v 310.29033661 -18.29958148 9.00467299
v 312.83015013 5.63158700 6.41793199
v 298.50232601 -39.10707682 10.94517298
v 301.72178149 -33.72096643 8.71394668
v 301.26297474 -32.26101771 8.29795469
v 305.71618676 -10.91916487 6.65838318
v 308.27683210 -10.47640387 6.65974850
v 312.82514334 9.93924309 5.85632632
v 312.01916933 8.44576489 5.98524464
v 312.26992607 6.55242521 6.32369518
v 284.79015827 -2.19065160 20.34073509
v 297.11610079 -27.72046998 7.30821444
v 308.21916461 6.78715296 6.24278653
v 309.79478359 7.90932029 6.08074944
v 306.61135912 8.01854394 6.15657773
v 310.45165658 8.15977436 6.09102426
v 282.26867318 13.97963893 27.62315795
v 4.57714684 4.02950495 -5.33819338
v 4.96633165 2.56440998 -4.81247157
v 3.78857460 1.82129547 -4.43063118
v 342.35328436 -9.46453214 6.37706183
v 294.85762119 -34.02999789 8.73473473
v 290.31732678 -23.05811271 6.73469808
v 301.98556185 15.96660540 6.72226958
v 287.83273697 -16.78876951 5.77119924
v 291.01452231 -21.22744359 6.67342730
v 293.24534535 9.27457679 5.65855065
v 297.12495208 14.52919655 6.85484800
v 229.33153808 -10.15434414 18.85452308
v 230.92764616 -9.86406114 19.51705292
v 342.14073420 -6.60021883 7.83638656
v 288.12655807 3.20706028 3.83431488
v 288.60339522 12.01232057 5.69670647
v 277.63792872 -20.26323788 5.42918779
v 28.59134600 13.32914550 -14.55785334
v 272.11540937 -27.61678398 9.07019060
v 272.05353975 -26.48014389 7.68517749
v 273.61521125 -27.13302709 7.71506829
v 270.76974511 -26.67349949 7.99032673
v 273.06294441 -21.34388499 5.92452241
v 277.14341879 -19.36124824 5.24869934
v 277.86621451 -11.18439808 4.27661184
v 276.15183592 -10.46347152 3.81415104
v 278.52603793 -8.19936022 3.04329232
v 280.65425158 9.75725707 3.74307809
v 295.97225785 -27.90699340 21.11712284
v 293.33972931 -29.47372943 19.81394179
v 267.64601469 -25.91834776 7.93125480
v 271.34060860 -21.72324434 6.41081203
v 271.00655437 -18.57343689 5.00865513
v 274.10849929 -11.15191728 3.39657953
v 277.05258131 -2.98473448 2.27110717
v 278.57717872 2.91313860 2.12716125
v 278.98189425 11.13254949 3.75375827
v 266.60645008 -25.11703409 7.79639184
v 265.05467296 -25.62439442 8.43731873
v 266.32195711 -26.40566044 8.76895990
v 262.83383369 -25.65870062 9.06242523
v 263.96429539 -25.85841715 8.96312576
v 262.18762994 -25.21123551 8.82932264
v 268.15199852 -18.29185896 5.11124730
v 266.61261916 -10.75868402 2.79907743
v 80.32318950 1.49666902 2.37577246
v 78.38194817 2.13137711 5.01587614
v 273.31858873 4.91950242 1.60852633
v 273.39079976 9.55022126 2.42584944
v 259.85506177 -23.12324382 7.39515619
v 261.95773482 -19.54096369 5.89373987
v 257.23788142 -22.30353281 7.33617926
v 266.64602757 2.00285134 1.66493421
v 256.27908111 -22.15120569 7.48592382
v 255.07265329 -21.73411474 7.63638690
v 335.76983213 -13.20136152 20.90775780
v 264.66876268 0.82892971 1.67059293
v 290.36292434 31.00860864 20.03316768
v 288.39761019 32.58713335 19.17671785
v 254.45160270 -19.87630501 6.57657534
v 252.04175711 -20.35476826 7.68429460
v 290.89865088 -37.10916638 10.20322926
v 290.28114676 -37.36389428 10.59396286
v 261.94715500 5.62256901 1.37246598
v 338.65275979 -6.90380158 17.78928377
v 315.22497535 30.23243509 15.77314734
v 255.39681315 -4.90220077 1.85968098
v 256.48668408 6.76100003 1.13489083
v 257.18972087 7.80385360 1.75431708
v 248.55963886 -19.37959716 7.12472061
v 246.44981325 -19.74988729 8.24862625
v 249.42068756 -20.70803195 8.27875920
v 299.66548085 -18.02614145 22.72437140
v 298.76890779 -15.94780572 22.46853337
v 252.46840715 -5.88609418 1.57239276
v 338.98746967 -19.24361661 15.88857919
v 244.24999952 -18.02000217 6.96999906
v 247.71825969 -3.82812833 0.69424638
v 252.56007910 4.12528776 0.54821273
v 249.21190739 3.70524451 0.40481123
v 253.13293934 6.10432541 0.91508887
v 241.91221595 -18.06222834 8.18142854
v 241.93473160 -12.57521473 3.74881458
v 343.70741248 -27.83784829 10.44376474
v 245.87990344 -0.55004051 0.64742146
v 247.36498296 2.06046831 0.42551447
v 238.60000074 -15.99000394 6.44999836
v 239.96500671 -17.45233312 11.99224405
v 239.56915736 -17.12966338 8.13252106
v 240.01888931 -12.87842635 3.78024811
v 243.00035834 -1.62952486 0.68666507
v 293.07293892 -10.04281733 21.50611021
v 291.53889418 -8.65767989 21.43520303
v 291.11522436 -11.19821612 21.31069452
v 239.25001919 -6.07987121 1.51060545
v 236.62862182 -13.83975707 4.81750164
v 236.39599979 -15.72107896 6.54858723
v 234.25459862 -14.48041387 5.57849044
v 234.99403894 -15.98510891 7.54952384
v 237.26686835 -9.64232814 3.07572423
v 236.46599054 -7.47620221 2.39174906
v 234.86000299 -2.78999959 1.07999635
v 241.94641411 25.40566586 14.98823520
v 238.68076503 25.57905577 14.25738446
v 326.76705718 -6.45230431 21.72505669
v 232.47298598 -14.22865782 5.76512143
v 232.66723752 -15.13509173 7.17871357
v 307.89077282 -31.97258338 28.75992842
v 315.60960412 -33.06191415 31.40207380
v 314.86597657 -34.54902396 31.84678778
v 239.46791887 21.05954103 7.77756656
v 237.01116443 22.16399275 8.38300865
v 239.07850683 26.03832074 15.11633396
v 237.69837618 26.13340318 15.20609111
v 240.44385552 25.79822950 15.11351205
v 230.54693639 -14.52149171 6.56694593
v 230.31121492 -9.39259119 3.19577008
v 232.80999064 -1.71999575 1.06000411
v 234.76569355 23.08562957 9.28539317
v 235.82127690 20.76452971 6.69803703
v 226.04390979 -13.50335311 6.68533379
v 226.82519257 -14.33631219 8.16839375
v 228.01543772 -14.40338977 7.59520521
v 69.38564032 6.59849402 -4.96549020
v 230.94004393 -1.84984738 1.31081429
v 232.70961642 24.77788366 11.72494330
v 234.78786647 24.28385615 10.83189901
v 223.78940880 -12.89080456 6.68946700
v 70.79678774 12.87621353 -19.99721862
v 225.02781451 -8.78282171 3.61660682
v 226.47902369 -3.86458240 2.12075165
v 230.56989908 24.07983504 10.49008872
v 223.49546850 -10.55664290 4.86215064
v 224.61782396 -10.95319632 5.06762462
v 229.19896245 21.01669833 7.06968736
v 229.33183610 22.92269282 8.52880906
v 230.59388995 22.08957076 7.80851347
v 227.54064202 21.38181217 7.58826593
v 231.48004711 20.56646161 6.44903770
v 231.24805093 17.88164675 4.45326697
v 320.04293799 -55.96791208 32.03988075
v 227.14696825 19.29170266 6.27297442
v 226.51854157 22.92002551 8.53768364
v 228.31363976 24.03572574 9.81423631
v 226.37335956 25.08173138 11.84852421
v 221.47561610 -9.79744084 4.99342894
v 222.18999267 -11.61000133 5.92999673
v 222.39919007 -9.14407894 4.51590586
v 218.20183098 -9.23836883 4.88069467
v 220.27248144 -8.72985274 4.40738536
v 219.24601495 -10.25509182 5.22472663
v 218.82237494 -7.80899310 3.88206285
v 217.30677783 -10.10678709 5.22845704
v 216.27768874 -10.25677379 5.55986399
v 215.67319334 -8.42762645 4.16224590
v 218.62000227 -11.79999765 6.85000094
v 218.01482141 -10.27468685 5.30896196
v 217.16195345 -6.77354820 3.72579461
v 218.81909668 -6.81719510 3.34331463
v 219.41147745 -5.36728790 2.59656645
v 211.94000542 -9.11000185 5.21999458
v 213.22789788 -8.70684162 4.63883951
v 213.02811801 -10.18195879 6.38669869
v 212.76751161 -7.04976683 3.84993316
v 214.25133944 -7.67870853 3.91081860
v 214.50170875 -9.42197442 5.09535195
v 215.28591216 -6.37228694 3.54281953
v 209.99313891 -7.58002838 4.25910810
v 207.72421360 -7.31760636 4.27548308
v 209.16719735 -4.94988216 2.80037266
v 210.07962525 -8.27095099 5.03907120
v 210.11590958 -4.69472865 2.93124421
v 210.98545194 -4.05251281 2.75852648
v 209.70888436 -2.80419039 2.05895188
v 324.19082522 -34.00072083 30.31529486
v 322.55697250 -33.23683515 30.51843122
v 206.07146621 -6.99372590 4.26814426
v 207.93408155 -1.60416518 2.01323442
v 208.51303637 -2.66866642 2.32899352
v 210.44999361 0.55000000 1.13999972
v 328.99114490 -52.24246532 28.02654542
v 210.25732160 21.15080878 5.56226727
v 210.31551063 22.69974165 6.96705841
v 206.82157576 -0.08688252 2.11216696
v 208.38141441 21.68602869 5.65480627
v 207.00985193 -2.56127398 2.16853013
v 204.45406437 0.60400949 2.22293125
v 204.66627181 -4.09559347 2.61033187
v 204.95246351 -2.40142550 2.01162277
v 203.47239077 -6.63002348 4.37954115
v 200.65110922 -5.34643466 3.84449284
v 201.60992444 -7.37082865 6.17933506
v 202.81055570 -1.53939868 1.87484373
v 202.39256322 1.48968701 2.09866208
v 204.77469265 16.58676937 2.95275054
v 205.37489653 19.01568845 3.88338882
v 205.18238842 20.70819400 4.69844975
v 200.81464946 4.85731242 1.77670538
v 200.23821294 7.38801621 1.80033455
v 200.42957366 12.62674294 2.13088398
v 201.43003762 10.88090986 1.93848263
v 204.19745147 20.56956291 4.57101176
v 199.29614663 -6.04519108 4.77517582
v 196.88634574 -6.46288646 6.05850667
v 201.14496350 -8.00069701 9.06263012
v 198.82036746 -6.45772321 5.67906676
v 196.58905268 -1.85856083 2.02154648
v 196.81085646 0.01144859 1.53366756
v 196.98515534 -3.13284388 2.68371776
v 198.70799780 2.26035155 1.79113832
v 199.58585501 0.23031839 1.79472251
v 198.60185683 -2.81188078 2.51798518
v 201.66386664 4.62796399 1.76516804
v 202.45951414 19.02556792 3.80998175
v 191.19986892 -4.31556767 4.31408966
v 194.62977350 -0.56852575 1.68269419
v 193.46754253 -2.82835052 3.10599967
v 195.21166384 -4.84594936 4.27370379
v 208.93999934 -9.63000581 10.70000045
v 208.80293846 -8.33986886 5.82532585
v 215.37999809 -11.10999938 6.86000055
v 233.89965296 19.01126467 5.14069060
v 225.65759718 -14.12356552 8.47740658
v 227.69019008 -14.84028250 10.05200855
v 229.56551611 -15.11354279 8.88278708
v 221.69175744 -13.38390913 8.99239630
v 29.88801152 2.77556106 -2.82953260
v 192.30772555 -6.54530851 8.23330227
v 191.71339273 -5.79523947 6.42349105
v 188.75248730 -5.20510972 5.86873107
v 184.22077596 4.79382742 1.24290353
v 184.21290815 -1.74738420 20.99472843
v 182.42786825 -0.53617504 22.16925845
v 182.71821737 2.29544402 24.77147430
v 185.95258892 -2.98232050 19.10704188
v 182.90446699 -3.00400192 17.91051403
v 185.31545997 -3.40467505 18.05493794
v 187.93833256 -2.97812629 19.50290613
v 184.05030668 -2.72321445 19.39185150
v 190.19141793 -5.48790907 14.31908738
v 184.91187692 -4.70993668 14.34486639
v 185.44135988 -5.24165295 12.27900852
v 189.00184333 -6.08786987 7.81509187
v 187.95469403 -5.74669894 6.95782108
v 186.10130250 -4.46942728 5.32860449
v 186.87920272 -5.83698601 7.57817039
v 192.94449687 -5.60645713 13.62975780
v 195.73149085 -6.96821697 11.11816987
v 194.17680800 -6.47986867 11.39942091
v 193.90268624 -6.71794638 10.22178493
v 191.32702053 -5.88671071 12.55086996
v 194.71663237 -6.76008873 8.35390855
v 190.08061290 -6.21239049 10.06371062
v 194.06445324 -3.05262976 20.96609771
v 191.38908386 -1.71997061 22.35906757
v 192.60713458 -3.27515486 19.73015442
v 189.80421126 -3.40847392 19.33822036
v 188.60229850 -0.82217238 22.30003290
v 192.42084026 -4.60301992 17.50518009
v 194.22002137 -5.45264455 15.79344086
v 192.06754863 -5.14212158 15.47576115
v 195.25952637 -5.89859579 13.51906918
v 193.68122518 -1.45034166 23.24245684
v 321.22749090 -33.02124888 30.78942373
v 196.59473002 -3.25439894 20.90126649
v 197.08879292 -3.43780639 20.03836446
v 197.78141379 -4.90717962 17.98076369
v 196.33907080 -5.32573555 16.23214222
v 195.57632506 -4.66051558 18.27545837
v 198.04239273 -7.37392949 9.82063916
v 198.39541614 -7.27429567 8.21334124
v 197.86812365 -6.87914202 13.33204657
v 201.21845603 -7.17332540 12.22222298
v 198.80071282 -7.50885252 10.12645755
v 198.48300517 -1.54530513 22.99655788
v 200.98924637 -3.70469945 19.85124126
v 200.28901100 -6.02684915 16.13315940
v 199.66350496 -4.41347621 18.87684502
v 199.65471327 -6.66763401 14.65071831
v 200.47341287 -1.71653426 22.43885212
v 204.46230471 -6.44852128 16.93745889
v 202.68049836 -6.98744832 15.01748897
v 203.96266878 -8.29659123 10.31566691
v 204.64976132 -8.10723286 7.65641779
v 203.64817977 -7.72130303 6.40353095
v 202.71286368 -0.84565947 23.36197346
v 205.46452701 -1.58590078 22.86285162
v 201.78128779 -2.60071084 21.59407549
v 207.16206729 -2.83419993 22.01229334
v 204.32086289 -5.22790710 18.27408560
v 207.71268010 -4.61791782 20.58843896
v 203.26849818 -4.23408300 19.99621093
v 205.40879667 -4.61746752 19.94604431
v 206.99937642 -3.85441142 21.15725726
v 206.66989684 -8.61630030 8.28773435
v 206.34898543 -8.65978096 11.58997882
v 206.71533048 -5.83048072 18.30630004
v 202.07062364 -5.22070471 17.80795865
v 202.80192792 -4.67713643 18.82133260
v 210.43695509 -2.02954723 22.93035202
v 210.22871137 -7.30434572 18.19011942
v 209.86433327 -5.73549932 19.89834011
v 208.14758539 -8.59016925 13.89038004
v 210.93411744 -9.78544448 14.33118060
v 205.34221828 -7.79147865 14.05277196
v 211.95030212 -10.76170802 11.27610542
v 212.40985394 -6.64258888 19.51517724
v 213.31289411 -9.48040839 16.05454087
v 214.55717087 -11.54577825 10.73548570
v 214.24958110 -10.51203161 14.22100700
v 216.07016027 -10.92470065 14.06114735
v 217.40341187 -12.31737062 9.62323789
v 215.65665305 -11.41268015 7.90249649
v 217.38018095 -11.41957194 13.60020041
v 215.79739451 -11.68681122 11.40431222
v 216.39092267 -6.50134264 20.12678236
v 217.04168618 -8.52443930 17.52031408
v 219.41117942 -8.91958829 17.58070290
v 221.11000121 -12.48000376 13.05000018
v 218.38763356 -12.07510848 12.26560213
v 219.56603229 -12.48336211 8.18411727
v 219.53040361 -12.81634811 10.39256435
v 222.92178869 -4.06719465 2.32663611
v 220.23068368 -6.18114369 21.20504156
v 221.34794295 -6.69939257 20.94027959
v 218.19001436 -7.05553219 20.04785277
v 221.50179744 -8.23435187 19.30633560
v 223.60306978 -10.73040720 17.10056700
v 224.61999953 -13.54999933 12.57000025
v 222.62334824 -13.02081067 12.40790356
v 223.92663360 -13.90057523 9.98032931
v 223.71777892 -7.81914871 19.94872838
v 224.32623804 -8.48642644 19.52631585
v 225.60518980 -10.65273955 17.94978417
v 226.33130848 -13.46083730 14.47330136
v 223.52294624 -12.22801395 15.29276557
v 225.75527430 -14.15959001 10.75883303
v 228.31784189 -8.46119225 20.05100995
v 261.75656915 6.05481071 22.54190482
v 262.79631257 4.79584513 20.81857808
v 228.50149870 -11.56778168 17.62851886
v 227.55834460 -12.82294560 15.91566950
v 228.70419919 -14.19196744 14.56444617
v 231.75455630 -12.74540741 17.58662798
v 229.83840108 -11.84691116 17.94604585
v 234.75305736 -16.38995111 10.38274821
v 232.29047656 -7.70880887 20.64834163
v 234.40106213 -15.82162827 13.84526305
v 233.64697397 -14.71733768 15.44587035
v 235.86229980 -16.02013595 13.54638115
v 234.98016596 -14.75893054 15.42487834
v 237.68655956 -17.04153419 11.59646828
v 239.16120827 -17.20455103 9.75838676
v 237.28206754 -16.86141267 8.56073014
v 308.46822262 -30.54152988 28.15765887
v 236.03555560 -10.96448861 18.15348305
v 238.10809851 -13.62263691 16.27848111
v 237.42686212 -14.76838719 15.26659820
v 238.17546666 -15.86920954 14.29900620
v 239.16420341 -16.98991098 13.00415583
v 244.16559935 -19.19479668 9.20478348
v 242.85990000 -18.71548593 10.46318747
v 243.04938316 -17.85026118 13.14585190
v 243.11514199 -10.32162365 18.53999123
v 242.09107459 -8.99197999 19.37425323
v 246.71828747 -20.22891864 11.11416612
v 250.02807379 -19.97026801 12.72025052
v 309.60690975 -34.01394933 30.29196337
v 253.17713618 -13.50341737 17.62314700
v 250.81187487 -12.15121802 18.16007495
v 251.09714270 -13.34987581 17.14704186
v 251.08200312 -10.06154157 18.88483018
v 251.94972754 -9.38590057 18.77571084
v 249.72754717 -10.63598506 18.75910163
v 249.67764318 -12.81262375 17.58157089
v 250.00935793 -21.41384780 9.95305926
v 250.57348609 -21.23335376 11.56010572
v 254.80669737 -14.34084028 17.23036356
v 255.07515669 -12.49339432 18.14649440
v 253.04344296 -20.88514715 12.45277748
v 254.68209386 -19.36209574 13.65228556
v 256.83552027 -23.02860096 11.77946664
v 258.76349211 -24.73906428 9.33753047
v 258.42130184 -24.67704192 10.41233540
v 260.09824872 -25.03777295 9.07874014
v 259.73689556 -18.55057105 5.68280136
v 257.95385242 -15.44017810 16.44525677
v 260.38491726 -16.45278558 16.22751169
v 258.38965178 -12.99136598 18.28177087
v 260.92872024 -13.80817313 17.97577739
v 259.55504179 -21.48317732 12.78007682
v 261.22280955 -20.88055201 13.43598031
v 261.70507073 -25.63187294 11.15415245
v 260.01715660 -24.91103299 11.30178571
v 263.54926825 -25.40483885 11.94872707
v 262.78024912 -24.07911420 12.29490060
v 328.29540968 -52.04054713 29.11847644
v 53.55999991 2.31999997 2.22999998
v 51.45883933 2.04168097 1.63447740
v 264.14689422 -17.06678420 17.40495302
v 265.87525010 -18.42201501 17.31858775
v 267.22651720 -16.37169346 18.33285205
v 263.80506158 -18.96906272 15.78353345
v 264.94827867 -15.56890178 17.92945527
v 265.62005281 -25.37110820 12.56101206
v 268.14898849 7.89440982 25.93351528
v 268.81831884 -18.28431711 18.11042428
v 266.62719250 -19.99531314 16.58653468
v 267.05411077 -27.31119655 11.27119549
v 268.45771074 -27.55735815 11.56788971
v 270.14896274 -27.56416984 12.23677956
v 267.52489805 -26.17289498 12.46454939
v 32.37000108 1.49000005 1.55999954
v 267.27297902 -21.20893262 15.43996949
v 270.10053396 -20.40880173 17.39842445
v 270.04799247 -22.20218629 15.97624086
v 272.74286747 -21.64062485 17.39773899
v 272.64139056 -22.82814868 16.05075784
v 267.07816124 -21.87269926 15.16472735
v 270.59024572 -28.36540714 10.37013624
v 271.95298672 -28.46530452 11.70494966
v 270.52083611 -28.23998034 11.41570508
v 272.39128947 -28.75635587 10.50815731
v 269.56704259 -28.04803476 11.20776404
v 268.39816570 -27.86067128 10.34878753
v 273.11477065 -27.45281905 13.33586778
v 274.26359057 -29.23703566 11.54285111
v 278.72869372 -25.15704371 16.72589034
v 276.09694004 -22.39209227 17.73355342
v 275.85667372 -20.74252442 18.52328144
v 276.11866593 -29.84316461 11.97725348
v 276.22309327 -29.12721969 12.99700141
v 283.65048766 -32.38289431 13.42655625
v 281.70451522 -32.59053454 10.50129812
v 281.10972047 -31.02440573 13.37237190
v 341.95381403 -36.12529486 11.04971673
v 280.88027239 -31.73286468 9.39095486
v 285.12176871 -34.05801579 12.62175571
v 282.77301788 -33.11833367 11.88328769
v 282.36272931 -25.28652921 18.18368770
v 287.43034601 -29.08778936 17.50829630
v 286.87322140 -34.77055579 9.32508800
v 286.08030081 -35.11212021 10.58204193
v 288.04039955 -36.19632125 10.49924828
v 288.21694851 -31.80933371 15.79747535
v 289.81670737 -29.09518220 18.23374256
v 289.33635354 -34.73582491 9.22174193
v 290.80286622 -35.97544879 13.90421297
v 288.09905052 -35.86576879 12.36504689
v 292.77586937 -38.08720037 10.68834122
v 294.18501258 -32.59439766 18.83657277
v 294.97489333 -30.83916381 20.16167343
v 291.24507308 -30.44902347 18.07881147
v 295.21089792 -31.47483990 20.12837306
v 296.51668668 -33.11641887 20.76563425
v 294.41988468 -35.62577069 17.30284467
v 294.18000579 -36.76882759 15.07891156
v 295.38413882 -38.67743537 14.32792470
v 294.95456815 -39.92416710 13.01596779
v 295.96430063 -39.25925121 10.92517748
v 297.95706272 -39.14494067 10.97769756
v 296.84168100 -34.28750858 20.49233206
v 294.75665092 -33.73965248 18.86583492
v 298.97907376 -34.33016315 21.84840851
v 295.67572474 -36.00467741 18.29064265
v 297.20014334 -38.01986575 17.33524539
v 298.97943139 -36.21865436 20.68153024
v 299.31050539 -39.28945214 18.05145852
v 297.19316959 -40.67055881 14.41089995
v 298.48614335 -41.16978124 14.78349790
v 301.14030838 -32.60396793 23.87702465
v 299.97268319 -31.92108124 22.90976234
v 301.57181621 -33.61973539 24.16450530
v 300.23363233 -42.31946543 15.36505017
v 300.62174797 -42.79938340 15.16927127
v 300.79844594 -43.00376773 13.78771942
v 299.96097088 -42.37117246 14.30918742
v 299.70163107 -42.14288294 13.88278231
v 300.69956183 -40.55338353 11.67765260
v 301.18966103 -36.18913144 22.09532447
v 302.51571536 -36.80614382 23.08427356
v 301.75283551 -34.71692652 23.58968183
v 301.39660835 -40.69181532 19.35758628
v 301.77658796 -43.93381625 14.21330776
v 302.95425653 -32.85036981 25.65329708
v 302.65986919 -29.87374179 24.37669970
v 304.17534709 -31.72272816 26.42043494
v 304.21638489 -34.32785720 27.10738778
v 302.61507630 -44.25043985 13.39795627
v 303.71949077 -44.99994591 13.22888676
v 304.79520559 -46.31154612 14.08450678
v 305.42814732 -41.96744040 23.69378507
v 305.30396104 -39.63565826 25.72590113
v 303.91433835 -39.21924159 23.88698608
v 307.59453773 -43.10651869 24.51913245
v 306.68142438 -44.57266256 22.23835699
v 305.13435602 -43.83562133 20.86250111
v 303.55441570 -40.76088220 21.53641731
v 302.33293772 -41.65240005 19.47106048
v 305.42322993 -44.82754320 20.09820752
v 306.23078346 -47.36782983 18.10322888
v 306.29965663 -47.92402312 16.45105518
v 304.47772145 -45.42308301 17.94448122
v 306.16453290 -47.64626548 15.06579388
v 307.77478218 -47.14213312 13.21669761
v 307.11567402 -37.03847155 29.15512212
v 306.92458153 -38.11153024 28.49727683
v 307.29335546 -48.63489419 15.77141322
v 308.07372928 -49.28278551 16.86113514
v 307.10062385 -48.55981097 17.07991213
v 308.10475349 -48.84376377 14.95056041
v 309.07988548 -47.33028263 13.20213638
v 307.36240745 -48.11354727 14.39011656
v 308.14236403 -48.86923358 18.51838455
v 309.29490924 -48.95975813 19.81159113
v 308.23534727 -47.76186869 20.36506310
v 309.38166380 -48.53088409 21.54549956
v 309.53505635 -43.98636892 25.34375526
v 312.40722537 -45.02155259 28.37245911
v 310.48831344 -46.13541067 25.06920137
v 311.00106239 -42.08921641 28.73359993
v 311.52218580 -43.34506765 28.32948044
v 308.91400576 -42.13479161 26.66859888
v 309.65948105 -45.49940675 24.36616644
v 310.66933274 -50.62791705 17.38565043
v 311.60700321 -50.14717206 14.95966874
v 311.49122119 -51.48131028 17.33659580
v 311.84226274 -51.96519941 18.21142435
v 310.60129404 -50.48450455 17.98430458
v 312.13468313 -51.99207738 22.64546417
v 313.68839741 -39.86788169 32.28092194
v 312.00015545 -40.19128531 31.51437640
v 312.02208996 -41.34472460 30.94591945
v 311.11437082 -40.58919847 30.64541332
v 313.20521235 -43.72074082 31.04768693
v 312.31150031 -42.60286689 30.03006242
v 312.91133165 -42.10525006 31.01495840
v 66.77703559 9.15104337 -9.35458299
v 312.33865023 -54.32173237 21.38299495
v 313.04171681 -54.53377217 18.83237436
v 312.46823072 -52.77920887 17.22854190
v 313.10823560 -53.24584618 16.85316116
v 312.25514412 -52.58521065 18.76950637
v 312.84484267 -57.54591152 24.31556210
v 314.66901302 -59.72575396 22.14451879
v 314.15244937 -58.79728496 21.19011991
v 313.64738941 -52.84832790 28.55190262
v 313.35213780 -57.75204301 25.69710091
v 279.72391248 -2.81771272 19.68218572
v 281.16378188 -2.36092112 19.50209774
v 280.41666746 -0.77236403 19.38403584
v 313.93575668 -57.45267868 26.68764256
v 314.58517909 -59.86113846 23.92722480
v 314.64830041 -59.02573466 20.59744857
v 327.50371099 -32.52887726 28.34243700
v 312.13545799 -53.94541472 24.09458719
v 312.55066395 -52.94605345 20.67070268
v 315.72598219 -28.18257362 28.38265523
v 311.55791879 -51.22086778 20.76656185
v 309.67757106 -49.49939623 19.18943226
v 309.06584859 -49.33295771 15.03873244
v 310.34880877 -49.92211983 15.20324405
v 305.34398556 -38.12705353 27.06237696
v 320.32185793 -41.14900529 33.37109461
v 327.66669989 -47.02677578 33.17724913
v 302.62359977 -39.72271085 21.06263489
v 298.61009121 -41.17457941 12.87231967
v 293.42892766 -33.90132263 17.47002266
v 322.64870405 -42.27220267 33.53802487
v 292.65969992 -29.27869186 19.42413673
v 290.28719664 -34.41139311 14.95084912
v 265.84744453 -27.01262571 10.83643176
v 266.70768857 -27.39430964 10.28935798
v 266.06339216 -26.55381709 11.74538955
v 50.05074292 2.73094838 4.02886048
v 254.34377789 -22.72536419 9.01376642
v 254.73961234 -22.96551690 10.00894047
v 262.04538345 2.83218874 1.55692920
v 288.68454695 -22.56356739 6.47608703
v 292.43621230 -25.63563921 6.59959018
v 62.01170385 4.06552339 -2.02956470
v 306.53348565 -47.28408903 13.87850568
v 317.39321351 -27.25394815 9.58951935
v 317.27024913 -25.22549033 9.58863553
v 315.38474560 -33.93167257 9.58464015
v 315.67144394 -59.82701480 20.37455700
v 326.64087415 -36.01707518 6.99022971
v 316.02889299 -59.02763829 19.00804415
v 316.14121795 -60.97907946 22.50031754
v 315.62125683 -60.73101610 23.38525839
v 317.43735075 -61.54154614 21.89731225
v 320.35055757 -56.46613985 14.69027251
v 315.98481536 -60.89040264 24.78329837
v 318.33961606 -61.39002368 20.41846514
v 320.45125961 -60.11540443 17.87163317
v 318.66359711 -61.88591942 21.56318165
v 319.63381171 -62.06631288 21.02982998
v 320.76099515 -61.68631837 19.56816390
v 319.46682930 -61.42202392 19.73336190
v 322.14862108 -62.69618124 21.59613930
v 322.43070006 -62.24626303 19.89942975
v 327.83746719 -56.81282654 12.34592032
v 330.41796088 -56.38543516 12.09197845
v 331.01308346 -54.89444733 10.99187415
v 330.26227355 -57.73212388 13.25794030
v 330.37948608 -34.92295742 30.29786050
v 260.26892662 15.64173773 27.64319256
v 261.26059890 16.69268496 28.08804438
v 259.02023911 8.68322141 25.27714893
v 259.06008482 6.55208901 22.45506644
v 256.23488426 8.11818056 24.30993505
v 258.65349174 5.12867374 21.28014155
v 257.66748190 3.55177652 20.92964202
v 259.39357281 2.31040712 20.31828091
v 260.63796878 3.87647678 20.42200789
v 261.00087166 -0.43782310 20.18295787
v 259.44647193 -3.30972997 20.51353268
v 259.68557596 -12.20782939 18.39497499
v 260.25554538 -17.49425568 15.52834921
v 257.01829791 -13.88184261 17.74328761
v 256.77192211 -23.90620485 10.39816719
v 261.86650991 7.52948411 24.83939566
v 262.80748844 6.47687353 23.64771999
v 262.86196709 14.35016654 27.95281261
v 264.72061872 19.59365793 27.58417092
v 262.40056753 19.50641535 27.80695260
v 266.00736380 13.31675332 27.91675925
v 264.01495934 3.91542586 20.26126347
v 262.62083650 -3.09954374 20.19000426
v 260.94093919 -1.52549986 20.47406137
v 267.13535190 24.16656911 24.80596304
v 266.14689827 23.22161011 25.30008741
v 266.97161794 22.86104113 25.46846122
v 265.73076844 24.24719371 24.82989244
v 269.66366172 25.40044300 24.98339117
v 268.36994290 21.88783884 25.93529969
v 266.62492752 21.53730392 26.59442648
v 269.81061697 22.61542901 25.42784438
v 269.93301511 21.63340151 26.04647353
v 269.29071546 20.48173174 27.22511068
v 267.83731580 20.40222660 27.23234706
v 265.24198055 6.83275238 24.56224523
v 268.44605803 3.33505450 20.10743320
v 269.43728328 3.82362539 20.65614425
v 269.68115568 -4.66509070 19.98856105
v 266.73078537 -4.46009589 20.11055872
v 268.60412955 -1.10082387 19.74837109
v 264.36036825 -21.68738097 14.20427859
v 269.04964447 12.48249132 27.99736895
v 271.24091983 3.08093801 20.31812817
v 270.18216252 -8.56910367 19.91948485
v 270.04200220 -10.19481756 19.62599717
v 272.35811949 -9.45838634 20.02864890
v 269.32168007 -8.70049465 19.84193921
v 271.24735713 6.78831246 25.42386018
v 272.82521129 6.41273335 25.40979721
v 271.99202776 5.45509811 24.34298582
v 272.44457603 2.95440084 20.27967572
v 272.46478200 1.32626272 19.35687289
v 273.54106307 0.49822213 19.17084865
v 273.40286970 1.72779278 19.40639131
v 272.35442400 -3.80446622 20.13234980
v 274.04281497 -3.34773771 20.09593509
v 275.66048503 7.29425205 25.83178692
v 275.07159114 4.98887431 23.90828356
v 276.10307932 5.82985021 24.64653552
v 275.04619956 6.18214626 25.17675422
v 276.60810947 4.92775952 23.72317761
v 275.14380217 -11.69580035 20.13847418
v 280.52401543 12.10379228 26.80792473
v 279.88770604 2.17940635 20.45295946
v 279.56053615 2.84758979 20.97983286
v 278.52946520 1.63825974 19.78024468
v 279.27571535 0.58117742 19.45658401
v 278.62882614 -0.98419271 19.15286481
v 277.70322561 -4.55803936 20.19097097
v 277.27690339 -2.65354360 19.83512379
v 127.83087790 1.17785949 9.05367918
v 281.42982721 14.21076991 27.68728137
v 281.21235967 15.78609273 27.50507928
v 285.10889411 10.80077514 26.07021108
v 279.87647057 9.62646212 25.21830983
v 283.70690346 7.64589757 25.42635798
v 281.29538894 3.60306888 22.10365795
v 281.96492791 -0.78297942 19.70069855
v 284.78506207 1.04406476 21.23121358
v 282.64307976 -4.13633790 19.80759948
v 283.18631649 -2.15840968 20.05792409
v 282.14010596 -2.97006546 19.66029406
v 282.30613470 -1.79543556 19.68626864
v 279.80315685 -23.43042754 18.19371060
v 287.76711226 11.83936652 25.71918629
v 287.59410977 0.21936063 21.72823623
v 285.68413854 -4.50486597 20.25065944
v 286.13507748 -7.00786430 20.29521577
v 289.72509503 17.96950027 25.85011162
v 289.26932812 23.08326028 23.69863912
v 289.94232416 21.80375904 24.65271205
v 292.03602672 11.74937468 24.63727072
v 289.70357776 1.68986502 22.77716994
v 291.31972790 -0.75300521 22.44771272
v 291.43697023 -3.22851585 22.22847007
v 285.88786721 -10.36586054 20.47842182
v 288.29285502 -18.16426404 20.70618793
v 287.40611672 -16.73897915 20.50037310
v 285.63860059 -19.71937716 19.94724944
v 291.26054049 -28.72865275 18.98441277
v 288.78384829 -34.63875502 13.93556129
v 295.23894191 24.16793816 21.31321095
v 293.59313846 22.20922336 22.67558500
v 289.83715177 20.13129927 25.56514926
v 291.88406467 19.66977119 24.74674769
v 294.04231906 6.23999350 23.63892086
v 294.40656304 4.42074845 23.61210063
v 292.93555021 4.51489678 23.55819382
v 291.74798727 5.98181644 23.88116904
v 293.63083839 -2.41232500 23.47941324
v 295.51121593 -14.01522662 21.87897451
v 294.39052939 -23.14802259 21.55652270
v 292.46991873 -24.44494888 20.40559053
v 296.56729102 1.37792411 24.16180260
v 298.77743125 -28.09964307 22.09554426
v 296.79578543 -28.72923575 21.07576840
v 297.87570238 -29.74019572 21.46835439
v 297.31959105 -27.77907066 21.24985866
v 301.39678717 -4.34201676 25.08942597
v 299.38820004 -3.19796824 25.14311858
v 300.42347312 -10.94411034 24.30051938
v 300.67038536 -8.25576577 25.00113286
v 298.87297750 -7.68813491 24.61043932
v 299.49063063 -19.97567527 23.16186950
v 299.43516850 -22.32309245 23.54511060
v 300.61307549 -20.44680342 23.60600233
v 299.16909337 -24.72995222 23.14109355
v 297.19576240 -23.24033342 22.04676904
v 301.83348060 -23.41648564 24.33916554
v 302.20517516 -21.54500410 24.07913841
v 296.62269354 -22.37662859 22.13214524
v 299.56483841 -26.98028833 23.06768298
v 297.54990339 -24.94420297 21.85161225
v 301.33965611 -29.66740169 23.40017259
v 300.86997151 -25.89901537 23.82951044
v 306.43880367 23.94718304 18.46834272
v 305.30443788 18.99599098 20.21365985
v 303.51132154 10.04808024 21.98480628
v 301.35598779 10.64563543 22.29036391
v 303.20149660 6.89662294 22.37836644
v 304.96537685 7.03059603 22.19371125
v 306.04860187 -30.06955981 26.61491558
v 303.00602317 -28.36108580 24.87275936
v 308.42494965 27.14211866 18.90322194
v 304.47268486 -18.03386025 24.08561297
v 306.24598265 -18.12472381 24.94295873
v 304.93158102 -15.45360964 24.42924120
v 305.64188957 -20.67497931 25.13361908
v 304.52132225 -25.67964233 25.60397796
v 303.40960622 -23.53169583 24.95139651
v 303.87026072 -21.86295576 24.74407107
v 307.63852596 -21.90979756 25.63152835
v 306.01176620 -23.64260703 25.67271516
v 312.29996681 21.68135531 17.80805737
v 307.23699927 -28.13540213 26.96313523
v 306.71060085 -27.15962380 26.65955201
v 308.38254094 -27.13163383 27.05907263
v 306.69039488 -33.42996538 28.82749774
v 309.09499526 -49.74270985 17.85514876
v 308.63529444 -15.26955236 25.26720986
v 309.96221304 -21.07863687 25.40404536
v 308.42006207 -20.54489590 25.58448911
v 308.34677815 -23.19132909 25.84693022
v 309.42448974 -24.78119545 26.43806115
v 307.58488178 -25.58742836 26.48999728
v 309.57880616 -38.06435317 30.60047328
v 311.30802631 -31.80571645 29.75861914
v 315.97360969 26.74090303 16.43996499
v 314.10279870 -19.78971250 25.70342273
v 311.04984879 -19.76601221 25.39062127
v 313.20166588 -21.56187035 26.21147037
v 314.74864483 -18.61850545 25.38526058
v 317.51108170 -42.17773676 33.24010223
v 313.29205632 -36.39917076 31.97688609
v 310.62632799 -39.39229622 30.90680763
v 313.13776970 -38.50251436 31.86324611
v 315.34513831 -25.64190514 27.37607248
v 316.21903181 -23.02545123 26.64572559
v 313.41215968 -22.63351344 26.56529844
v 315.74434042 -41.15619138 32.83312917
v 315.47075510 -38.83609176 32.37083554
v 313.63335252 -38.35824132 31.97872266
v 313.70589137 -45.94947770 30.62560409
v 314.67223167 -53.21884900 28.92134152
v 320.74338198 24.54140410 15.43550193
v 313.17442656 -12.01442070 24.56615493
v 311.24949455 -22.58954383 25.97986348
v 315.11029601 -37.29532659 32.36300498
v 315.25495648 -47.42041603 31.98540211
v 315.17779827 -48.83373156 31.15665354
v 317.51409173 -54.73913625 30.38590401
v 315.09971619 -54.46071550 28.82151864
v 315.69814682 -57.47211352 28.25286984
v 315.75465202 -18.10230501 25.15160292
v 319.80815530 -26.55680664 26.82233788
v 317.56886840 -26.54975466 27.26088837
v 317.23904610 -40.41381553 33.04815665
v 315.92693925 -42.57686436 32.79943392
v 316.68207049 -44.38273981 33.06826577
v 318.95604730 -25.64278431 26.76036768
v 317.66894460 -24.57890660 26.78483911
v 316.93327427 -34.69561785 31.85768053
v 316.49857759 -48.18534851 32.56296366
v 316.78453088 -46.40521854 32.77002275
v 317.76762009 -45.39771006 33.18371624
v 317.95531511 -58.66571888 29.53852154
v 318.60491633 -52.35051364 32.37553686
v 319.45770979 -54.82086539 32.14624524
v 318.62547994 -56.41661957 30.44372797
v 320.52364945 -29.97620404 28.79108116
v 317.86000729 -38.85328397 32.85129368
v 319.12481785 -40.48686102 33.08498487
v 322.66527414 23.51503447 15.07838629
v 320.52645087 -59.80990082 30.54158203
v 322.68247008 -22.19844051 24.57913011
v 324.26598668 -23.10433984 24.66299199
v 322.22172618 -29.07290310 27.49623731
v 322.77059555 -30.52828833 28.14786322
v 321.88457251 -27.34185383 26.70705132
v 320.70174813 -28.51946838 27.58107148
v 319.59053874 -42.27349535 33.47151726
v 321.28810883 -52.07296833 33.42565149
v 322.64637947 -35.31068191 30.90269119
v 321.32071257 -60.82352623 29.89481390
v 325.85948706 -3.45827709 21.70765027
v 323.41045141 -6.24227012 22.57430553
v 322.57926464 -4.33342857 22.69099653
v 324.43198562 -2.75903358 22.01343700
v 323.78646731 -26.19367465 26.16895549
v 327.31643319 -26.19760111 25.84106475
v 323.19590449 -25.47889762 25.91204457
v 324.98517632 -38.25763986 32.06378222
v 323.21366668 -38.66057843 32.49666840
v 79.77470756 8.79610796 -5.59540465
v 322.84355164 -40.96326604 32.90501237
v 324.80278611 -42.20791161 33.23642164
v 324.72386956 -39.33189809 32.64018148
v 322.64909148 -40.22419453 32.66252577
v 325.72576404 -40.75900838 32.94663504
v 322.81327248 -57.14550242 32.38014132
v 322.61502743 -58.45963955 31.79477155
v 324.03150201 -56.67257681 32.34719485
v 323.03464413 -55.82095310 32.84697235
v 327.67653465 19.35153268 15.31995740
v 329.59407568 18.71718466 14.85424861
v 326.34690404 -34.27548334 29.86046299
v 325.33541322 -34.95869786 30.68790026
v 323.53416085 -44.37972605 33.64215046
v 325.81889629 -45.01394555 33.58427063
v 322.32195139 -54.47785556 33.19345787
v 323.19957018 -51.95504054 33.31032768
v 326.87413692 -29.98594008 26.96140483
v 332.16977119 5.25185978 17.86070131
v 329.29530740 -12.67549582 21.95001207
v 328.87586951 -11.20019425 21.79841511
v 327.76451111 -41.52792320 32.69289434
v 330.49795032 -31.41009808 27.62020938
v 328.80222797 -30.11126257 27.06987411
v 328.61405611 -45.24867237 32.94934332
v 328.95120978 -42.11415723 32.61738271
v 327.79538631 -48.56095463 32.75449574
v 288.01524639 1.25460024 22.51129411
v 288.50620985 0.31247470 21.85201645
v 329.35431600 -40.87447375 32.20630437
v 333.04673433 -21.91090770 24.26731028
v 330.23855090 -21.93858288 24.23043363
v 333.20572972 -24.56719615 25.16175807
v 329.08931375 -47.22307250 32.49441087
v 329.89779115 -47.94335365 31.61353990
v 331.29924536 -14.36583977 21.86778560
v 329.08883691 -16.43913798 22.79498614
v 331.05802536 -17.41206460 22.81522192
v 332.64288306 -17.54624210 23.09666388
v 333.99751782 -16.69318788 22.74607494
v 333.12481642 -35.65984592 29.22509611
v 331.85118437 -37.32483089 30.66334873
v 331.81387186 -29.24230509 27.11570635
v 334.45113897 -18.32729019 23.11767451
v 315.66742063 -14.85975366 24.51708540
v 314.06864524 -16.72039554 24.96785112
v 318.49306822 -30.15387431 29.52566557
v 315.78126550 -36.02686524 32.22399950
v 317.12773442 -36.48613393 32.22775832
v 319.37485933 -59.71487612 29.98400666
v 318.50326061 -60.58555096 28.68139930
v 316.93166494 -59.63324383 28.20852399
v 311.64404750 -30.14394082 28.58773246
v 35.92167795 1.60942937 -0.80035650
v 316.38914347 -58.74894187 28.28678675
v 308.88283253 -17.47210696 25.29405616
v 304.63582277 -14.80658259 24.47407134
v 302.88928747 -17.09370874 23.36326987
v 297.30701447 10.99999622 23.41505326
v 299.11983013 5.06203761 22.93538675
v 298.98354411 -2.00005062 25.03006347
v 298.16979170 -3.37670208 25.08256026
v 296.53817415 -3.60267935 24.63716269
v 297.23674059 -4.97946423 24.54256266
v 300.01994967 -4.98902099 25.00143088
v 298.20734262 -6.57620654 24.56413954
v 297.07306623 -1.10662892 24.87206273
v 296.37086391 -0.50037663 24.65154603
v 296.62415385 -12.90373877 22.27936499
v 296.43833637 -24.33842048 21.55813016
v 295.06582022 7.73001229 23.55565690
v 294.57050562 -18.95138249 22.13220671
v 297.15466499 -18.90094392 22.36689255
v 296.33057117 -19.81508546 22.23852463
v 292.44485497 -18.52405816 21.65590227
v 294.51256990 -26.73158981 20.90040594
v 294.49087381 -25.35079792 21.03971690
v 296.55584693 26.23649314 20.49105428
v 295.02749443 27.84484625 20.44669539
v 296.77754641 20.02744004 22.88429067
v 298.25133085 -26.31818876 21.97756991
v 74.62318987 21.89096436 -13.79709784
v 303.77361178 16.34376124 21.24791034
v 303.73546481 18.68526824 20.94756439
v 306.97038770 -12.50529382 25.25806054
v 309.43447351 -29.41724844 28.23573537
v 316.82917476 21.66948281 16.62266813
v 314.67491388 -59.69410762 25.33675544
v 318.08462739 -61.37876958 27.23426558
v 317.10180640 -61.29831076 26.13237873
v 316.86392426 -60.52362174 27.26884559
v 319.42048669 -22.40463719 25.28910525
v 320.80447674 -24.20047112 25.62610246
v 319.45627928 -50.86580291 33.22925791
v 323.27517867 -62.14819849 27.97041833
v 331.26688004 -10.24598628 20.77879943
v 331.15705848 -12.02222425 21.19940706
v 337.24093437 10.59085224 15.16897790
v 335.76849103 8.99358187 15.94744623
v 335.53621173 12.91476656 15.27309790
v 337.50224113 7.47866184 15.48680384
v 337.35987544 5.80575084 15.99192061
v 330.00186086 -43.74986142 32.26222470
v 331.49835467 -42.98878089 31.28317371
v 330.54906130 -39.92590308 31.71623871
v 328.96831632 -48.84590581 31.94547072
v 328.00528407 -49.78708923 32.12261200
v 329.02961969 -50.17106608 30.74104525
v 328.43509316 -61.27771363 20.37615702
v 327.20887661 -62.12251633 20.19588090
v 328.48396897 -61.44888699 18.80965941
v 332.36137033 -11.89818326 21.07647061
v 333.50911736 -10.92070807 20.65052837
v 330.43709397 -19.65573430 23.57966453
v 332.05685019 3.71161872 18.09402555
v 331.73957467 10.96245460 16.90247469
v 324.08764958 -57.88926780 31.81441873
v 323.90424609 -63.09809536 23.82052876
v 324.27284122 -61.10505387 29.15192768
v 319.34288144 -61.77979335 27.66831778
v 308.60376358 9.03979223 21.50531858
v 299.98978972 23.40307273 19.96054500
v 297.82962799 -1.96943758 25.04620142
v 293.53910685 14.40097764 24.31346476
v 294.24455762 0.36509402 24.05799367
v 296.35387659 -26.22752823 21.14916779
v 288.64485025 5.54269459 24.53722060
v 291.85256362 1.46647554 23.19755219
v 291.57388210 -12.81127520 21.46885172
v 293.40118170 -11.01426035 21.53887972
v 285.97652912 0.63077145 21.42979950
v 289.66477513 -14.86176718 20.78014053
v 280.49951792 13.56923301 27.54190564
v 281.56676888 13.20416853 27.45860629
v 285.09840369 3.62135028 23.61084893
v 284.70036387 4.96860873 24.37990159
v 284.20358896 -6.02769852 20.13752982
v 285.96368432 -8.74109380 20.46499588
v 279.94477749 12.74584327 27.21599862
v 278.23540568 13.23240809 27.35288627
v 281.21244907 9.32608452 24.98573996
v 278.05814147 6.03150763 24.27231334
v 277.79197693 2.31838762 20.06107196
v 274.06391501 18.89029704 27.66483277
v 272.35278487 17.65758544 27.72875130
v 276.24318004 18.66761968 27.20362879
v 277.26742625 1.23001961 19.34780367
v 281.28513694 -19.29511502 19.26273480
v 272.65328169 13.85838445 28.22126634
v 270.91467381 21.30281553 26.26552992
v 276.21805668 2.20609363 19.67963390
v 275.23225546 -0.84770849 19.17175576
v 275.83807707 -2.77340668 19.85367388
v 272.17847109 -0.20977632 19.37801018
v 266.30809903 20.33340372 27.27802470
v 271.20879292 1.67611463 19.48225498
v 272.30337262 -6.12456584 20.10929585
v 274.72198009 -4.65192180 20.00565454
v 278.03891897 -19.90430243 18.86233501
v 252.77334452 13.43586482 27.12047100
v 230.12064397 -8.91119521 19.97545734
v 230.67361116 -10.89333929 18.87165755
v 325.97324252 -59.25857648 29.40833196
v 325.63084364 -60.66792458 28.49135362
v 326.28652453 -61.17653474 26.94993094
v 325.69983602 -62.21295521 25.99125728
v 327.73181796 -61.08273193 23.57549220
v 326.84582472 -61.02448702 26.08298510
v 326.19577646 -62.60091066 22.79598825
v 324.80391860 -62.95706332 22.37498388
v 327.78415084 -61.62364781 21.34821191
v 327.64694095 -61.70592830 18.37809198
v 327.03417540 -58.83494392 27.70968527
v 328.28369737 -61.08865887 21.60893381
v 328.90424132 -60.23214385 21.32556215
v 328.49895954 -59.44089592 22.71861956
v 328.20683718 -58.30539390 23.64464290
v 330.07621765 -59.59755927 19.61931773
v 328.15742493 -61.31260097 17.69937575
v 330.59078455 -59.62351337 18.03199388
v 330.73583245 -59.44626406 16.52967930
v 231.33878410 -5.86576154 21.41864412
v 246.43577635 -16.11092314 15.11508226
v 326.05284452 -53.87941748 31.89318255
v 326.99638605 -55.03599718 29.98340689
v 327.44824886 -56.37151375 27.59338543
v 327.91772485 -55.02017215 27.59402990
v 329.88530397 -58.16045776 20.66052333
v 328.72328162 -56.85029551 22.34136499
v 330.89363575 -58.91614407 15.37699345
v 329.97608185 -58.89952183 14.48199060
v 229.52848673 -5.10947593 21.43928036
v 327.50934362 -54.30671573 29.01033685
v 328.08515429 -54.27059531 27.82347240
v 328.79042625 -54.75876480 23.25069718
v 328.43905687 -55.42255193 24.45573919
v 327.70383358 -56.52028322 26.01886913
v 331.67347312 -56.26240745 18.20653491
v 330.59310913 -56.15957454 19.52431165
v 224.18992221 -0.76757808 22.33650535
v 226.95620358 -2.54602358 21.81195840
v 238.12857270 -8.22577346 19.91705410
v 240.44801295 -8.64865724 19.66026425
v 328.57063413 -53.36292088 27.77097747
v 329.44977283 -52.56203562 23.02375063
v 328.94045115 -54.03803289 24.86492507
v 329.04163003 -55.07508665 21.66943438
v 329.85994220 -52.50744522 20.49179561
v 330.09207249 -53.20242420 19.50844005
v 332.85406232 -56.02125451 13.84151913
v 255.01018763 16.91713929 27.64010802
v 253.27348709 15.65568149 27.08818391
v 225.70249438 -1.65748887 21.87537961
v 241.84057117 -7.79608637 19.73923482
v 240.28179049 -6.82310108 20.29235661
v 327.68729329 -51.21425912 30.74672818
v 329.89269495 -50.61607808 20.65722272
v 329.99086380 -49.81327429 23.38503860
v 337.10694313 -8.17991886 18.82376522
v 329.87847924 -50.31809956 29.23248522
v 330.00814915 -49.70473424 21.52036875
v 334.69304442 -51.84852704 12.84840889
v 333.31349492 -54.89825085 13.04102596
v 334.23447609 -52.20212415 11.90945785
v 333.15119147 -53.69740725 11.28785685
v 217.99363196 5.01017692 25.19711107
v 240.62739313 -5.45453094 20.42501047
v 330.81248403 -47.39122093 30.83335795
v 330.97407222 -48.75239357 26.38278157
v 330.60196042 -48.77787828 24.65066500
v 331.32117987 -46.77074403 25.12571774
v 330.49452305 -49.88133907 27.90192887
v 330.69330454 -46.43180594 20.64351365
v 334.64941382 -51.45988986 13.70893978
v 335.27344465 -50.47712475 12.61296403
v 334.52412486 -48.58459905 15.07750992
v 224.92042184 4.63998411 23.51744287
v 251.68240070 -9.09649767 18.80444773
v 256.10789657 -12.95573357 18.01237278
v 335.01106501 -46.74427956 15.22446517
v 335.88063717 -48.99368063 12.19038665
v 336.55279875 -47.57190496 11.86808385
v 335.86409688 -47.33913764 13.16521503
v 224.54926372 7.48684118 24.91655201
v 225.67264736 6.32427074 24.27374013
v 228.57868671 4.58512688 22.95301482
v 230.36214709 1.08558137 22.07408100
v 250.95593929 -8.32536351 19.01261508
v 257.51593709 -9.00600106 18.57945696
v 332.68073201 -43.81389916 25.78387596
v 331.90205693 -44.72152144 24.27107655
v 332.31830597 -43.58972237 24.37767945
v 331.97593689 -42.41571203 22.62722701
v 331.46685362 -44.03406382 20.73832788
v 332.40810037 -41.97977856 20.48085257
v 333.34884048 -43.22710633 18.22745055
v 336.86044812 -46.49525136 12.19751406
v 336.81970835 -47.08588868 10.63927449
v 268.33257079 -11.85485628 18.94303039
v 332.58813620 -44.29055750 29.58586626
v 333.04581046 -42.82221571 29.05294113
v 333.23377371 -42.12121665 28.85251492
v 333.40644836 -41.59514979 28.18559855
v 332.67822862 -41.69909656 24.24031869
v 335.68733931 -43.13221946 15.53386450
v 337.65783906 -45.17693445 11.70221809
v 338.36868405 -44.52821240 11.15328539
v 340.79322219 -1.64734910 14.31358512
v 338.46589923 -45.05746812 9.12944414
v 226.29927099 8.89375061 25.23249015
v 231.20950162 8.35937075 24.52255972
v 245.77069283 0.56360697 21.15107700
v 333.35033059 -40.53480551 27.69081481
v 333.53528380 -40.17345980 26.39952675
v 333.36496353 -40.32501951 25.02685972
v 333.25159550 -40.34254700 19.98436078
v 322.93328643 13.77147529 4.99152346
v 321.26826048 14.85563815 4.68155183
v 255.16638160 -2.51499889 20.69134824
v 333.13778043 -36.16474196 29.38816324
v 342.08106995 -14.29388765 5.53559791
v 341.34393930 -13.56753893 5.12787933
v 79.41416651 15.83367027 -19.16338317
v 334.23709869 -38.83634880 19.27282102
v 334.46261287 -39.43807259 18.22410338
v 319.70781088 15.39640035 5.16486121
v 234.08535123 10.69490053 25.20804293
v 237.74924874 7.46546313 24.14227091
v 249.46467578 2.51838565 21.90985344
v 248.55588377 5.03260409 23.31634238
v 251.71110034 2.84711085 21.45562135
v 266.51391387 -7.42734503 19.76079494
v 265.03157616 -5.76264691 19.99255084
v 335.24990082 -34.58722308 23.34825881
v 335.42957902 -34.60382670 21.01944573
v 335.25407314 -34.74788740 21.62832953
v 335.79996228 -35.73771939 18.31834763
v 340.98252654 -38.48792240 9.83278733
v 246.80048227 5.75351296 24.03235063
v 247.03742564 7.08530704 24.58751574
v 246.37357891 4.31400677 23.29830825
v 248.93401563 6.08729525 23.81347306
v 263.53797317 -4.58059646 20.14219202
v 335.32440662 -31.42279759 25.23290738
v 335.25124192 -32.42056444 25.73686652
v 335.19357443 -32.66841546 24.73559976
v 335.23982763 -33.65656734 25.79056099
v 334.94713902 -31.61218390 26.31323226
v 342.81161427 -35.80635041 9.91640426
v 243.61383915 12.85697985 25.75095557
v 242.86167324 10.25131159 25.38688853
v 247.76317179 8.70356988 25.01722425
v 252.49952078 6.59140758 23.22776802
v 267.82456040 1.40733831 19.66203377
v 245.75993419 12.89943326 26.06328391
v 246.01003528 11.03895810 25.57529323
v 335.56282520 -28.21120247 24.91594665
v 337.74328232 -29.63232622 19.83917877
v 338.15467358 -30.71807884 18.37923005
v 341.39710665 -29.89222296 14.12613597
v 342.58091450 -30.67239933 12.53285538
v 343.88065338 -30.91534413 9.46789328
v 266.35548472 3.97606287 20.48540115
v 266.36546850 4.82140714 21.38829418
v 334.67534184 -22.73922227 24.20605719
v 335.77731252 -22.76427299 23.22671004
v 340.09358287 -28.26577611 15.43568820
v 256.86568022 11.34815719 27.04948373
v 335.17909050 -21.49812691 23.53363298
v 334.57908034 -21.34388126 23.92828651
v 338.91984820 -21.85868472 16.16242714
v 338.17228675 -21.41751722 17.81695522
v 277.56112814 4.68664849 23.30332622
v 335.85271239 -19.19399016 22.37314545
v 335.90194583 -21.29328623 22.46143296
v 336.37481928 -20.78064904 21.42003737
v 339.39054608 -22.50248566 15.29796235
v 339.84538913 -20.37852071 14.90231231
v 262.38214970 12.95649260 27.66517550
v 269.77241039 8.60171486 26.55748650
v 304.58936095 -8.49881861 25.31312034
v 337.59814501 -19.97729577 19.79678683
v 340.53611755 -21.44953236 13.93975783
v 256.57844543 13.69370241 27.72727795
v 341.34465456 0.95965835 7.68233463
v 335.74858308 -29.43294682 24.71755818
v 253.76754999 5.46994526 22.16050215
v 263.29636574 5.29256510 21.37656882
v 334.99830961 -34.59489718 26.44317038
v 335.11897922 -35.60328111 26.41460858
v 335.09063721 -35.50979495 22.54380845
v 270.54798603 -2.55568302 20.00539377
v 269.08233762 -6.01622369 19.93068680
v 339.58742023 16.10570028 5.52310096
v 249.78582561 -0.57570799 20.43799125
v 333.26205611 -40.78420252 26.70749277
v 325.96769929 15.43462183 3.59507417
v 325.91530681 13.27364519 4.70643723
v 339.08450603 16.20281301 10.70806012
v 339.12631869 -44.02887449 9.54813231
v 339.08110857 -43.44280437 10.74277516
v 254.09415364 -9.51372925 18.48979481
v 261.92915440 -11.63033675 18.32960732
v 336.09047532 -2.47608917 4.70064254
v 337.50757575 -1.40723656 4.58444422
v 337.58196235 -46.19020596 10.63812803
v 73.51147383 9.55181196 -7.43373670
v 337.21706271 -46.77735642 9.63360444
v 220.87416053 -4.57391702 21.75422758
v 216.68969095 -2.64874659 22.35947177
v 223.10985625 -5.83202159 21.17907256
v 219.31761503 -5.59497951 21.49598487
v 326.78326964 -61.36086211 17.21890271
v 322.76380062 -62.78991699 26.51165426
v 323.17504287 -62.93281913 22.48746529
v 275.85303783 13.21482100 28.00862864
v 276.59371495 13.88200931 27.87194215
v 224.50885177 5.44869015 23.86833169
v 253.99670005 -4.38853214 20.08443139
v 246.56707048 2.40490912 22.13291638
v 243.30045283 14.49156273 25.92906915
v 246.32905424 15.98240621 26.20053664
v 251.24698877 9.39000119 25.27300082
v 250.50407648 12.59805262 26.89492702
v 306.15916848 28.89463492 19.96553876
v 279.35218811 -11.96688227 20.16635612
v 259.11235809 14.09997046 27.74409577
v 260.70067286 14.35128693 27.83377655
v 271.96165919 13.17475643 28.19659747
v 158.63609314 1.98163022 20.68060078
v 288.63346577 -7.74694327 20.97054757
v 283.92872214 6.23456249 24.93364736
v 288.77061605 3.06908088 23.30135554
v 284.41557288 9.64869373 25.81436373
v 286.33108735 12.80161925 26.64241195
v 180.32921851 -3.12331901 17.49501936
v 295.31848431 -12.62511779 21.88462019
v 261.74461842 14.34835419 27.88674645
v 292.08987951 -26.03168599 19.79062706
v 255.89305162 14.47305828 27.70998701
v 292.09053516 3.99320154 23.51681143
v 338.27435970 -19.67687532 17.81038754
v 335.47937870 -16.08311571 21.92141116
v 335.82997322 -17.70094223 22.11130410
v 338.85741234 -12.04281487 14.48565628
v 338.82588148 -15.32763243 15.09649027
v 335.09412408 -12.06061710 20.83414048
v 338.99140358 -10.57094336 14.82556947
v 338.66322041 -11.09668426 16.26289077
v 338.98925781 -9.97334719 16.38098806
v 335.22224426 -9.70648602 19.80825327
v 339.41674232 -9.26134735 15.68725705
v 339.91581202 -6.25833450 16.09147526
v 307.37119913 7.95247965 21.77353576
v 337.13218570 -5.61488001 18.67269725
v 339.14875984 -4.96434886 17.37418957
v 298.62800241 8.98911431 22.95106277
v 338.94509077 -3.04422784 17.40894839
v 277.80213952 17.38089696 27.30356157
v 329.45722342 1.21600693 19.29886825
v 256.30131364 25.44085309 24.84152839
v 254.39482927 27.32235007 23.88437279
v 337.75326610 1.37488265 17.17081293
v 339.44934607 2.00507371 15.62020555
v 339.34155107 -0.21467447 16.52635634
v 123.85400385 2.62557226 2.14359746
v 125.17358363 2.07055593 3.41164670
v 337.77514100 3.56655754 16.36428200
v 337.26608753 -10.36645658 18.86156946
v 324.26550984 -21.05753869 24.23019335
v 336.13780141 -33.12743828 20.38333751
v 272.41507173 -11.04915049 20.04284225
v 273.05939794 -12.86148652 19.97977123
v 226.24303401 0.99123467 22.52596617
v 90.04516155 2.91692256 8.77176505
v 89.82243389 1.70330598 6.21147407
v 92.04673767 1.44488248 6.14721980
v 84.59937572 1.05399638 5.74174291
v 334.15511250 -38.83455694 20.24159580
v 238.42412233 -4.16628784 20.68941854
v 333.70196819 -39.86880928 19.38809454
v 212.73326874 12.05385383 25.95359087
v 239.98960853 18.06008816 26.00831538
v 244.37019229 17.58237369 26.37482435
v 247.27094173 17.95038581 26.66012757
v 250.92095137 14.94390704 26.62737668
v 246.18512392 21.80066146 25.80077574
v 246.41729891 22.80898020 25.35222098
v 257.60039687 23.70073274 25.62545054
v 255.35866618 22.25617506 26.36126801
v 308.32579732 15.56643285 20.39906755
v 265.50501585 21.30522393 26.89171024
v 270.47768235 22.32618071 25.59531853
v 255.10063767 27.35830285 24.12021160
v 256.85504079 26.65559575 24.50553514
v 301.25460029 19.94347386 21.24731429
v 288.64303231 24.57146347 22.36092836
v 289.37199712 25.60240962 21.42996341
v 290.38351774 24.38552491 22.01108821
v 293.66815090 25.02772957 21.21968195
v 319.96691227 20.57162113 16.38710126
v 285.61934829 26.00777894 21.93042450
v 286.18159890 24.69202131 22.54316956
v 283.09822083 26.92001127 22.32326753
v 284.78172421 25.02970025 22.60660380
v 298.79158735 23.81134778 20.27330548
v 298.09889197 24.54324253 20.34733817
v 294.42712665 29.12433259 20.50882578
v 78.45548540 6.29560882 -3.88932042
v 314.79966640 27.98595652 16.39659517
v 323.84958863 27.42286585 13.98523431
v 326.86856389 22.28807099 14.47383687
v 330.36917448 20.66211589 14.05213308
v 336.87353134 14.33471777 14.34999052
v 336.49674058 16.64462313 13.55856936
v 338.32433820 13.24148010 13.61757610
v 339.25136924 9.05464310 13.13467696
v 340.22912383 8.53265170 11.02844160
v 339.30772543 7.50786439 13.40745017
v 74.80879873 8.97930935 -11.33283507
v 75.63109696 9.60471388 -10.41656639
v 74.83236492 9.91854817 -8.56937561
v 301.94017291 -35.21024436 9.04417504
v 339.83817697 -41.11321270 6.69136923
v 76.67879015 11.12120599 -20.41151375
v 304.37061191 -34.37196091 8.50289781
v 71.11490518 7.17227207 -4.86296555
v 69.65292245 7.82707706 -5.35793649
v 72.48970866 8.78394302 -11.51666418
v 339.18702602 -36.71859205 4.96927788
v 341.65850282 -37.89430857 6.66267984
v 297.15397954 -29.78552692 7.84610119
v 338.88599277 -35.35651788 4.89145145
v 343.50883961 -34.79286656 8.05221964
v 342.90203452 -34.84914824 6.65709237
v 312.97808886 -30.19217961 9.70749464
v 341.79013968 -34.27508473 5.55332331
v 343.66920590 -33.75465050 7.57767959
v 343.77354383 -33.79630670 8.70701950
v 313.54227662 -29.84927222 9.83065646
v 321.29788399 -28.12472917 9.16690659
v 342.75114536 -33.59541297 6.13798341
v 343.98970008 -32.38956630 8.19598231
v 344.04990077 -30.91025539 7.83928111
v 343.91936660 -31.62981197 7.25332508
v 340.36725760 -29.96046282 5.40499575
v 342.46534109 -31.08630329 5.81900962
v 343.66121888 -29.74774502 6.59954268
v 343.28144789 -32.36464784 6.42673485
v 343.72037649 -30.90659901 6.83783181
v 339.45327997 18.25648546 5.41386893
v 341.14071727 -28.97165343 5.87618537
v 339.77529407 -28.47758494 5.73825929
v 341.02588892 -27.00223587 5.99123770
v 343.64593029 -28.53363007 6.67030597
v 344.13993359 -27.63068676 7.25984527
v 63.06717545 7.21671805 -16.77902229
v 342.32124686 -25.75656027 6.06827252
v 343.66780519 -27.09398791 6.78870734
v 341.80721641 -22.41459675 5.89046255
v 335.37149429 -22.19730243 4.73397598
v 343.93611550 -22.59942144 7.42960023
v 343.15299988 -22.46461436 6.60662865
v 63.65670264 9.24627203 -11.73624303
v 341.58298373 -20.68761550 11.74866408
v 332.62640238 -19.27246153 4.15902445
v 341.86390042 -18.99018884 10.61293855
v 331.40325546 -17.46172272 4.13474068
v 341.42461419 -18.27175543 5.24901506
v 343.07444096 -18.59686710 6.37242431
v 60.54550782 9.66580585 -11.07107382
v 58.69559199 9.15409904 -12.28597481
v 318.36110353 -12.27975357 7.07466062
v 325.20389557 -15.11512045 6.18767366
v 335.40740609 -13.87832407 3.73386894
v 339.17069435 14.61601257 11.80564612
v 334.61964130 -12.01046631 3.33254738
v 332.36947656 -11.79437246 3.36257601
v 342.11304784 -11.49670407 9.70046967
v 340.56931734 -11.15597878 11.33765653
v 339.40586448 -9.51105542 14.14771751
v 341.94773436 -11.47514395 5.49349654
v 342.64525771 -11.88201178 6.29232917
v 342.21944213 -12.89206278 5.70682529
v 342.47481823 -10.71604248 6.20886311
v 343.14402938 -12.98672892 7.12231686
v 342.81164408 -10.41956898 8.01405497
v 342.94548631 -11.99201122 8.40112939
v 340.13032913 -9.58051067 11.63161360
v 340.02640843 -10.66825073 11.99471112
v 337.59516478 -9.35532525 3.67801543
v 341.47635102 -10.13678964 5.22275083
v 340.30351043 -11.76182460 4.66349348
v 338.14999461 -6.96275663 3.98611743
v 333.97933841 -51.71304196 10.65094303
v 341.71801805 -5.84575906 8.74123257
v 341.05932713 -2.96364306 8.84052087
v 340.80111980 -6.29736297 10.36403608
v 334.51271057 -2.65521719 4.56916727
v 340.18093348 -4.51540062 5.62741887
v 339.62452412 -3.86948697 5.43791940
v 308.23633075 0.91757422 5.93954278
v 328.25672626 0.04191063 4.39392636
v 333.36216211 -1.44849392 4.47423337
v 34.82404724 11.14682853 -12.63382845
v 34.98962522 12.00721692 -13.65068369
v 341.27500653 -2.15882482 8.52118619
v 290.39525986 3.96300945 4.07772139
v 329.67382669 2.75839749 3.63356480
v 331.42435551 2.33170087 3.47294053
v 336.96511388 2.68083834 4.39437758
v 337.76345849 0.53239451 4.49959002
v 341.00732207 3.70148988 11.82373706
v 340.56785703 2.58051674 13.28237541
v 34.80332717 10.71646716 -11.69341337
v 294.96443272 6.40848931 5.15901623
v 317.53084064 4.11154516 6.15274021
v 328.77457142 3.90197197 4.01496142
v 338.05572987 3.46167455 4.79514664
v 338.52544427 1.65661739 4.79015848
v 338.53900433 4.52384911 4.98296926
v 340.50807357 4.94917249 6.46412326
v 341.15263820 4.74683242 10.78416221
v 341.49914980 3.83404619 9.45945643
v 341.22407436 5.46743115 9.67139751
v 314.06074762 28.67160924 16.58858173
v 267.54772663 10.23044623 3.10489652
v 270.80684900 10.85849106 3.31196073
v 328.98297906 5.05626760 3.90573079
v 340.15303850 6.19367976 5.70361363
v 339.47396278 4.92983870 5.50880237
v 341.08558297 6.82882173 8.12264811
v 340.23559093 7.54758809 10.96361876
v 340.71666002 8.64466839 8.88705999
v 340.94253182 7.57444277 7.28855096
v 340.92316031 6.39661727 6.90707332
v 340.66748619 5.46740461 11.82611752
v 296.40826583 11.58951316 6.07960112
v 319.59712505 12.20732369 5.82899526
v 33.51775557 6.25979435 -5.52018499
v 32.78186172 4.12925985 -4.23436053
v 31.82207048 2.98304483 -3.14475526
v 31.98183328 4.28361399 -4.40884987
v 340.43908119 8.48204922 5.99581981
v 340.76553583 8.91493727 7.28308083
v 339.46481347 8.10688920 4.69891913
v 340.57489038 10.20123065 6.61187293
v 340.70599079 9.54185706 8.54140706
v 340.12612700 11.24604698 10.83687134
v 313.37743998 12.98014354 6.18834188
v 315.14799595 14.22181726 6.27304055
v 317.01740623 14.83988389 6.04547421
v 318.05595756 13.90925515 5.78786712
v 321.38139009 11.50376350 5.75220678
v 321.88710570 12.88337819 5.26670832
v 339.20085430 10.36854181 4.31405753
v 339.98116851 11.49159111 5.27918432
v 340.55134654 12.46786676 8.53999425
v 291.42034054 16.45305194 7.75383599
v 318.46475601 14.74629622 5.54376515
v 292.22133756 -38.67804632 11.49766985
v -9.32984427 7.52293831 -9.57714673
v -10.91730408 17.64244772 -18.22335459
v -9.28490702 16.66392013 -18.26289855
v 339.56864476 12.66917214 4.58555017
v 339.06894922 11.96690928 4.12202254
v 16.55447111 13.52945436 -15.34080319
v 339.14330602 14.03450035 3.91786965
v 312.37050891 18.24586838 7.38806743
v 313.80242109 18.82797480 7.33381417
v 315.21058083 18.30343530 6.90724608
v 329.80498672 17.31396653 2.37494498
v 332.76015520 16.28777198 2.39292160
v 333.86495709 15.02766740 3.23733850
v 338.63085508 15.42412210 3.38255987
v 337.14765310 15.02892654 3.02187027
v 337.52071857 15.99462703 2.86503299
v 336.96785569 17.15195924 2.66200583
v 338.43830228 16.87590405 3.17771710
v 339.27553892 16.87580720 6.44410774
v 339.16306496 17.80626178 8.03702604
v 297.21400142 20.57035081 8.98678973
v 310.10624766 18.30039546 7.34907435
v 327.81988382 16.66034758 2.86539621
v 326.15691423 17.26954989 3.24326917
v 326.10505819 18.85043830 3.54809384
v 328.53484154 18.29781570 2.88097444
v 336.67477965 18.93566735 2.62297830
v 338.32168579 18.28655601 3.32528423
v 339.58446980 16.87425375 5.01017086
v 339.42434192 17.58206636 4.39925818
v 339.15153146 18.24036986 7.46704778
v 338.88253570 19.03786510 3.95833235
v 339.08620477 18.31984520 4.19042073
v 337.19709516 20.55527642 9.61991493
v 330.70218563 21.76371217 3.12317885
v -19.78633367 2.22230377 -7.28558935
v 336.46309376 21.12130821 2.69211852
v -21.69152908 12.41388638 -18.38829555
v 337.17891574 20.58576047 2.94876331
v 317.35384464 21.38092183 6.22048741
v 334.00455117 24.04208668 5.11346199
v 335.12732387 23.09789881 3.88935348
v 332.98459649 23.88924733 4.48133238
v 331.69668913 24.26348627 4.90454957
v 331.55235648 24.93791655 8.67502484
v 331.05054498 25.22905543 10.52020118
v 61.72156334 7.63317151 -16.72612131
v 60.62181666 8.43166560 -17.64294878
v 61.83572486 9.11410060 -18.43676344
v 336.09762788 22.54270576 4.06282209
v 335.95928550 21.60162479 10.10909490
v 335.64123511 22.41276577 9.33189318
v 312.86120415 19.84023675 7.77145708
v 338.25275302 18.44386943 10.31246968
v 309.01882052 17.36648567 7.18089473
v 335.69350839 14.18400276 3.52544733
v 337.55150437 12.64861692 3.92593769
v 284.69488025 11.90006174 5.53892599
v 285.17502546 10.50991472 4.98549920
v 284.77072716 10.71522292 4.94603347
v 310.81467867 7.22524058 6.21531997
v 340.32261372 5.57054346 6.06990140
v 338.63162994 -2.21911888 4.97611845
v 338.77769113 -0.23488289 4.87894146
v 340.96974134 0.26627409 11.10721286
v 339.67638016 -8.96632764 4.21806844
v 342.49329567 -8.38713348 7.92074762
v 340.37110209 -7.29711726 11.32045686
v 342.88901091 -14.34738189 6.41813641
v 343.25826168 -16.03728905 7.09931459
v 343.27930212 -14.49300069 7.39203161
v 343.33869815 -15.22496063 7.99201243
v 343.15183759 -13.92683014 8.42919666
v 340.14844894 -18.39530468 4.71380074
v 343.78749132 -21.53520845 8.08839034
v 344.28983927 -25.11870675 8.06808751
v 343.83890033 -23.43792655 9.18333046
v 344.37769651 -26.59398876 8.21542740
v 318.97085905 -25.48220009 9.51809995
v 294.80764270 14.05698154 7.15920376
v 341.69873595 -35.99398211 5.77389635
v 341.83678031 -38.18707541 8.29970464
v 339.27127719 -41.96051508 11.29526086
v 75.92749596 10.29485650 -20.11114731
v 82.05964416 22.28215709 -12.06613611
v 341.51947498 -7.36694131 9.10129771
v 339.63131905 5.08235395 14.19500913
v 340.00745416 -1.92871364 16.14239626
v 339.87796307 -3.63960629 16.51072316
v 338.05227280 16.76236279 12.04692200
v 336.63043380 19.10133474 11.77909318
v 336.27155423 20.67745291 10.79536974
v 330.00117540 25.89377388 11.06543839
v 330.87158203 24.81339499 11.88815013
v 340.92509747 -39.64495659 8.89810547
v 330.92021942 23.57947640 12.79490255
v 330.17212152 25.01291409 6.43813564
v 324.70634580 28.82618271 12.52684370
v 326.44698024 25.72674491 13.77153117
v 321.74170017 28.31708454 14.58571386
v 321.56452537 26.99328959 14.95525055
v 313.86068463 27.63609216 8.83034430
v 319.44355369 31.07724898 13.36254366
v 319.76193190 30.36408126 14.19684477
v 318.45054030 29.97926995 14.95269500
v 319.93582845 29.16380577 14.89169616
v 318.26907396 31.02671541 14.13821802
v 27.32915431 12.73553539 -13.92535027
v 307.92930722 32.35917911 15.81897028
v 309.23208594 31.62825480 17.82924123
v 308.17642808 31.16881661 18.67478900
v 308.07644129 31.97654709 17.52532274
v 305.04390597 31.00613877 19.55779456
v 292.82876849 21.47514559 23.33817445
v 293.96665096 20.46220563 23.55646528
v 303.05352807 30.67301400 19.86144297
v 295.30757666 30.83708882 20.04385740
v 287.76863217 21.98323794 25.13756789
v 287.18852997 20.59128135 26.17606148
v 285.78424454 21.09873481 26.32752061
v 284.60794687 21.24166116 26.46294609
v 284.17035937 33.12788904 17.36470312
v 320.74508071 21.86282352 5.84066473
v 320.74415684 23.37242290 5.91483712
v 35.91902554 2.82993121 -3.03705735
v 327.69498229 -13.05540279 5.03421342
v 335.93431115 -46.06442526 7.55588431
v 333.66921544 -49.80523139 8.51126947
v 335.33716202 -49.18305203 9.20254178
v 334.71268415 -49.08983037 8.51392560
v 332.63126016 -51.06513575 8.84795561
v 333.19449425 -52.04680935 9.89413448
v 328.38791609 -60.70736423 16.45958051
v 329.03301716 -59.82638150 15.27982764
v 332.23116398 -55.75666577 12.45673746
v 94.76925433 14.41130415 -17.91611873
v 292.05620289 -37.86835447 10.49636956
v 230.36828637 24.90887605 22.06846327
v 236.94965243 27.38686278 21.03642374
v 237.66960204 22.90119790 23.87835458
v 236.30675673 20.99688724 25.27614683
v 237.41704226 19.16797645 25.89373291
v 237.41780221 21.11720107 25.31091683
v 234.52855647 20.08317783 25.49175359
v 238.53152990 19.82831210 25.80319904
v 240.30137062 26.89867280 21.52835205
v 238.97229135 26.92450024 21.65454626
v 241.39440060 27.12363377 21.31967992
v 239.02469873 20.84994875 25.53294227
v 242.20736325 21.43196948 25.36327951
v 240.04033208 23.13941158 24.10395071
v 242.37035215 27.16710046 21.48683183
v 241.93960428 25.83180740 22.37835154
v 243.55424941 25.66867322 22.94632979
v 243.50929260 19.99834552 26.12875402
v 246.01110816 19.81602795 26.42245032
v 245.56189775 18.29028688 26.52698010
v 246.44199014 24.02587421 24.63556267
v 249.86806512 23.96422625 24.82556179
v 249.34881926 20.17021179 26.58628300
v 250.62444806 19.64665204 26.99594945
v 251.42014027 28.32834981 22.16228284
v 252.99620628 21.36044763 26.60534717
v 256.83119893 28.33031490 23.95408042
v 253.85615230 22.06192911 26.26157738
v 253.35541368 20.41929401 26.96456015
v 260.89078188 21.38232626 27.13718452
v 264.37771320 20.29498108 27.23071352
v 273.89174700 30.22379428 21.97283693
v 273.55852723 31.33209795 20.38968727
v 277.71654725 23.51962961 25.15897714
v 275.54917336 28.28730457 22.78606780
v 280.92306852 21.86374180 26.50461718
v 281.90609813 21.28867805 26.80624463
v 281.08298779 29.85796519 21.34621143
v 283.28511119 30.41012771 20.46368271
v 284.25246477 32.15407208 19.54995655
v 288.17209601 30.99520877 20.10666020
v 286.14318371 29.54163030 20.59455588
v 296.19985819 28.96615863 20.08684538
v 296.92566395 28.27986144 20.00040561
v 304.57487702 29.38965522 20.08807100
v 304.15046215 27.65192464 19.98999715
v 305.32008410 27.81907283 19.93294805
v 306.83034658 27.62620151 19.57471482
v 309.24567580 28.42832543 18.72912422
v 312.10374832 27.17670798 17.48984307
v 316.38106704 30.00098467 15.38282167
v 316.89712405 30.48761562 15.05268272
v 317.24184752 29.65497412 15.38233925
v 318.39731336 28.79094146 15.41289501
v 331.10415936 22.11184800 13.38525768
v 328.76393199 23.40662666 13.84747308
v 313.73208761 31.01920336 16.05015993
v 304.91873622 24.05877225 18.95234548
v 281.56724572 27.02269517 22.68542536
v 258.87152553 28.99523079 23.66468683
v 239.96500671 26.01305954 22.55862765
v 229.91740704 27.57706866 19.71066557
v 231.02669418 27.68351324 20.53913847
v 226.55732930 27.45380998 19.60498281
v 236.45001650 26.82119049 16.76270366
v 235.26699841 27.13407762 18.17727275
v 242.44131148 18.38861965 26.14855953
v 279.35773134 32.68291056 18.20149086
v 278.04219723 27.89084427 22.69108035
v 283.36182237 32.93260559 18.46736856
v 287.86483407 32.91065246 18.74382608
v 337.87304163 15.12895711 13.25935964
v 334.35073495 -13.98509275 21.80439420
v 92.60763228 12.33875845 -17.87624322
v 91.46827459 13.85265961 -18.90515164
v 227.41417587 27.46789157 19.97623220
v 205.76138794 -7.18050776 16.33538306
v 198.96265864 -3.10444506 20.39918862
v 190.38622081 -4.74228896 16.00913703
v 178.92615497 -2.30057747 18.68988574
v 181.99220300 -1.70533592 20.52087337
v 186.03630364 -1.31116295 21.46342024
v 178.00644040 -3.94141069 13.25704250
v 180.35821617 -5.04369754 10.81859507
v 179.38841879 -4.55525285 12.71759439
v 177.15196311 -3.00212181 15.52965119
v 175.20087957 -2.80859252 14.53391649
v 178.30251157 -4.60995128 11.22726128
v 177.44679749 -3.80920758 12.66490482
v 175.97621679 -0.97959978 20.13544366
v 176.74067616 -1.77500583 18.67054962
v 173.69148135 -2.67662760 15.04030451
v 174.35537279 -3.45326518 11.74650248
v 171.43575847 -2.70713796 12.76648045
v 172.34845459 0.30116123 22.11673930
v 173.90246689 -1.02021429 19.56420578
v 166.55722260 1.12209446 22.15040661
v 168.68276894 -2.61366717 11.09994203
v 164.71986473 -2.01754854 11.59449853
v 167.45691001 -2.53553456 9.29210708
v 164.86388445 -2.03424995 11.60637103
v 169.41182315 -2.69217556 9.31382552
v 163.45994174 2.93418486 24.14792776
v 161.46858037 -1.26998592 6.96135359
v 161.93842888 3.02925101 23.50575663
v 163.00468147 3.80915287 24.99047481
v 157.71839023 -0.49018505 14.42013308
v 155.77776730 -0.04593348 15.72759822
v 157.21698105 -0.77378837 12.26953231
v 161.15568578 4.91612731 25.57521872
v 153.42046320 -0.33623460 10.70858445
v 154.36972678 -0.44936367 11.83314715
v 150.66625178 0.01165515 12.30595727
v 154.59389985 -0.67400676 9.16058198
v 153.90668809 1.27284357 18.40358973
v 156.24605119 1.17774960 18.70229095
v 149.21559393 1.91478129 18.48280989
v 149.89568293 0.09959428 13.24048545
v 151.90376341 0.04204118 14.02503066
v 148.66699278 1.19512319 16.54178835
v 142.25123823 2.21485598 17.35624298
v 143.99452507 0.11035716 11.42215636
v 142.63734221 0.45000960 11.83285564
v 140.06516337 3.07110534 18.11812818
v 137.62825727 1.64259051 15.02955053
v 135.37377119 1.86311896 15.07049985
v 136.71232760 3.45110777 18.01440306
v 141.54137671 1.14189100 15.10038693
v 140.01576602 1.65275473 15.65843821
v 139.79671896 0.81813138 12.22751290
v 134.31666791 2.68424558 16.04223438
v 132.16742873 3.40342708 16.75285958
v 130.30086458 2.72287801 15.12482576
v 130.08588552 0.90740406 9.56530869
v 128.68595123 3.15949856 15.56851156
v 128.45653296 2.04488914 12.53421698
v 122.41076678 5.24023920 16.95608534
v 124.14358556 0.48806649 7.68015767
v 121.11542374 3.48474388 14.08170629
v 123.05518985 3.68886767 14.79985844
v 119.97761577 3.45411059 13.86371348
v 122.09564447 1.78368564 10.86188760
v 120.07319182 2.41551409 12.29333598
v 117.85016954 2.16669962 10.44213772
v 115.89132994 2.16612360 10.85316949
v 116.25348777 1.62629446 8.87336209
v 117.84049124 2.36581266 11.58964913
v 118.16330254 2.05798540 9.99648590
v 116.35421216 5.53553924 15.98260552
v 115.88446796 4.34413878 14.47160263
v 115.48847705 3.31691909 13.06536887
v 117.27541685 2.92883348 12.52116356
v 112.33416200 1.77885918 10.28938312
v 113.83938044 1.16142933 8.79983418
v 111.32870615 1.33326638 8.98348540
v 110.85311323 2.52692285 11.39202248
v 107.21777380 1.70890207 9.40250978
v 106.14354908 1.98270986 9.50413104
v 104.52890396 1.38297712 7.70252524
v 106.92913830 7.01776473 16.08819887
v 103.16000879 1.91696000 8.60599801
v 101.36648268 2.14738515 9.36164521
v 101.93553567 3.54606030 11.87554281
v 99.79757667 2.92562740 11.02480199
v 99.14862365 1.88980880 8.95754248
v 97.86196798 2.69138231 10.49298048
v 97.13397920 1.91222469 8.58825352
v 98.58008474 1.41637807 6.99273543
v 100.25905073 1.68293656 6.63944986
v 95.01344711 3.92046943 11.37781609
v 92.33970940 2.16820324 8.40475131
v 92.80445427 1.72055175 7.13496981
v 122.23718315 5.87581517 18.34636368
v 119.22066659 5.58241783 16.92268997
v 132.88776577 4.93868580 18.95651966
v 131.18261099 0.96953992 10.34341659
v 147.69983292 0.24977161 11.75738871
v 145.99768817 -0.36382611 9.73271206
v 157.63995051 -0.74203272 9.75701213
v 158.04834664 -0.91672700 8.85639247
v 175.96435547 1.32672559 23.50529283
v 174.04712737 -3.65734263 9.11098532
v 176.16462708 -4.08501411 8.49004369
v 176.09634995 -4.08623461 11.08961739
v 130.60358167 7.49112666 21.36990614
v 119.91125345 1.67160528 10.71295794
v 118.63581091 1.71387324 8.60518869
v 91.68951958 3.03587969 9.96385980
v 88.52611482 3.01676639 8.74413643
v 87.57044375 3.13188392 8.68937466
v 82.66525716 2.93720444 8.47450737
v 85.84655076 3.32937529 8.81199259
v 80.87693900 3.47708492 8.27010907
v 80.44102788 2.08067801 6.33846177
v 81.79447800 1.22394378 5.12854196
v 72.35990465 3.11666797 6.78168284
v 72.13000208 2.31000083 3.81000014
v 68.64766032 2.31655524 4.08268208
v 64.40021098 2.26580235 3.55141656
v 66.96321815 2.25461856 1.93791208
v 67.40463525 2.52953498 4.62169014
v 69.22809780 2.15462991 2.36642011
v 63.71702999 2.51718354 4.89714649
v 59.52053517 3.57531337 6.51648827
v 59.66855586 2.77600740 4.87746065
v 61.49574369 2.36699870 2.69949762
v 62.04888597 2.63306126 4.97246394
v 56.46140873 2.83331634 4.29225992
v 55.31576276 2.57221865 3.23564373
v 58.14263970 2.28181970 1.41221599
v 53.59099433 3.12792207 4.11906885
v 43.97000000 2.22999998 3.25999991
v 41.53838381 1.92215538 2.77939485
v 42.93610156 1.46075478 1.45404518
v 39.79096562 1.77853799 1.91025541
v 37.12502494 2.33212626 3.05524212
v 35.02999991 1.65999995 1.07000000
v 32.80000016 1.52000005 0.83999999
v 24.99640360 1.52904587 0.50948450
v 23.07327092 1.44170830 -0.35966342
v 21.23808116 1.49064965 0.80974825
v 18.84883456 1.21447665 0.12401558
v 19.27999966 1.30999996 -1.49000005
v 21.02503181 1.51130848 -1.80072116
v 16.00986719 1.24434230 0.94290642
v 15.87999985 1.08999992 -1.90999999
v 15.59528243 4.06663492 2.74194218
v 12.50271127 0.75675978 -0.25663583
v 10.78330446 0.53024298 -0.45630100
v 12.46089395 0.52654796 -1.51472702
v 3.95781221 0.36711965 -2.95076985
v -14.71756492 0.62292721 -4.14919900
v -15.71770571 0.67484222 -4.51371539
v -13.74569908 0.45882419 -4.42104507
v -23.96754920 0.75942249 -6.05113432
v -25.43533035 0.53906383 -5.96998399
v -26.44386329 0.62606658 -5.26783150
v -26.62305906 0.34814465 -6.03566552
v -27.54180692 1.09262462 -7.19125336
v -27.99105085 0.38414588 -6.59685256
v -37.25250810 1.07165286 -7.93393515
v -36.99628264 0.46277503 -7.08270585
v -35.59684008 0.29217187 -6.71185786
v -44.94420812 1.49151857 -8.09408259
v -43.87837648 1.13677303 -7.09145935
v -45.91358081 1.93438726 -8.65681283
v -51.10070854 1.87046418 -9.00214911
v -59.32005122 19.53534037 -19.03147809
v -66.23215228 8.51022918 -12.42085546
v -62.92625517 1.73420901 -10.84544975
v -67.64774024 2.41911248 -12.39255350
v -71.66600972 3.24037089 -13.92237842
v 166.00099206 -2.24443804 8.39959364
v 165.89315236 -1.68888189 5.96631505
v 168.46901178 -1.80714182 6.15203101
v 168.56001318 0.82917971 3.88375879
v 169.27738488 0.06706612 4.72756103
v 162.82242537 -0.22246623 4.25058836
v 161.63323820 -0.38106751 4.62710671
v 160.28305888 0.51097572 4.02067881
v 157.14323521 -0.53199340 6.27743499
v 158.37235749 -0.56402379 6.58351090
v 155.19641340 1.11250533 3.51072452
v 155.54861724 -0.49086259 6.36862451
v 153.60555053 1.54998456 3.19312559
v 151.09792352 1.23323605 3.71625950
v 152.43399143 1.38467527 3.24566802
v 144.40302551 0.99584938 15.33176843
v 145.07211745 -0.51975006 7.99257122
v 147.03823626 3.39981238 1.35461451
v 143.23872328 0.06571288 6.91162935
v 143.88808608 0.88150887 4.70121624
v 146.20359242 3.32784024 1.28157344
v 144.45909858 2.52878270 1.79445080
v 144.73955333 1.92739104 2.94315442
v 141.35211706 0.33952983 7.73931481
v 139.03112710 0.39618759 7.02472124
v 138.22858036 0.24863181 7.08727539
v 138.93970847 1.27142307 4.41389484
v 138.57793808 1.90949719 3.42749944
v 139.34475183 2.71520833 1.60913158
v 138.14035058 4.71925037 -0.54384262
v 136.52725518 2.63726502 2.64327554
v 137.22249866 4.41739475 0.38959828
v 140.16371965 7.40422541 -1.91944488
v 138.07605207 7.88235106 -2.55412422
v 134.21718776 0.33729812 7.48319365
v 135.18521190 3.95143824 0.15778963
v 135.02292335 3.51203559 2.31406954
v 135.91937721 4.84503340 -0.44637179
v 130.10904193 1.78224954 12.99443841
v 132.29040802 2.06445134 14.30036221
v 132.69668818 2.67389906 4.35221195
v 130.61445951 2.25689076 5.62626682
v 133.59394670 3.44400853 2.92693358
v 132.53265619 3.64365522 2.26018112
v 135.05674899 4.84547997 -0.65425423
v 134.89907980 6.17882423 -1.81740138
v 130.77528775 2.97639123 4.53316374
v 130.09907305 3.39767826 2.43265112
v 126.75584853 1.16697117 8.12365860
v 128.38888168 2.59378902 4.97956527
v 130.28626144 6.57319278 -2.15071370
v 127.07132101 8.09439737 -3.27015668
v 127.91863084 10.51377412 -5.37193567
v 126.05819106 1.68319477 5.71940374
v 126.47569180 9.22525860 -4.64247726
v 126.35965645 12.25630660 -6.82776282
v 122.00743705 0.72287710 4.99041053
v 120.47073990 0.81633346 8.50563403
v 118.99664253 0.96221891 7.07015302
v 123.54329973 12.60758750 -7.25828623
v 121.83663249 2.49204319 2.34786980
v 121.39736116 6.11682702 -0.68839715
v 119.03978884 5.46668889 -0.11590206
v 119.98452246 9.81038623 -5.53112524
v 119.73511428 7.64400419 -2.78212363
v 116.63323641 1.56312983 3.63396201
v 117.88548529 9.13354196 -3.79662355
v 120.35022676 12.35436276 -7.42396200
v 119.50322241 13.78226560 -8.55928939
v 115.10828137 1.29802839 7.34622590
v 114.97081071 1.54999830 3.91084794
v 114.72561955 7.35614030 -1.76899519
v 113.38077486 1.08585204 5.41457999
v 113.80033940 1.61438948 3.83407646
v 113.43500763 3.04095610 1.88253436
v 115.41581899 9.62168630 -4.28868784
v 113.62855136 10.81884559 -6.75205234
v 178.02590132 -4.62119700 9.46892798
v 111.99443042 11.07778959 -6.68629538
v 112.69624531 15.70894197 -11.31067984
v 108.93168300 0.76574011 6.09607203
v 109.66777056 7.34776026 -2.56448588
v 107.44684935 4.68549179 -1.06106373
v 107.81203210 3.95309506 -0.48265050
v 110.23277789 2.80202227 1.11699966
v 107.68055171 6.33601425 -2.85347807
v 107.78059065 7.80033972 -4.09508683
v 105.60662299 5.21444390 -1.62046496
v 103.98351401 6.52386434 -4.13909880
v 101.73216462 2.54721753 1.95818907
v 103.33511978 4.31175577 -0.39057419
v 100.99816322 6.14648312 -2.16831430
v 101.87549889 5.23397094 -1.09760778
v 99.86960888 1.85277918 3.62419547
v 102.17548907 1.70111586 5.53839793
v 101.19161755 2.09135725 4.37022001
v 100.22327304 2.22049933 2.86674313
v 100.86213052 3.66357551 0.60180813
v 101.38532519 7.65175186 -4.51223366
v 95.93565017 1.88640144 6.83550537
v 97.08115458 3.12045193 0.10770554
v 96.28908336 4.18625120 -1.25387067
v 100.04713386 13.04333471 -14.18659743
v 99.01608527 14.19934630 -15.85436240
v 93.94402802 1.45711203 6.18471019
v 95.17142177 5.10719558 -2.15249695
v 90.74318409 1.09403033 5.10114245
v 92.72981435 3.84949823 -0.90294733
v 96.30914778 10.67433879 -11.52864564
v 94.95566785 10.76007169 -12.71759160
v 93.16807985 7.80125940 -3.90905794
v 91.81682020 8.68452899 -4.87687159
v 93.14708412 10.05427167 -10.27851738
v 89.57210928 2.12440034 2.49915570
v 90.24862945 9.06611700 -5.31252380
v 90.60738981 9.82218515 -10.61906014
v 86.47978306 3.09762009 8.52293801
v 86.99985594 1.42459397 6.83865417
v 89.30941671 9.90748685 -7.91379064
v 88.64411712 9.47579648 -5.80368983
v 84.73984897 2.41096248 8.10397603
v 87.37748861 9.86993220 -6.39961567
v 87.37824857 9.16995760 -5.21936500
v 89.05733377 10.25481056 -10.19608323
v 89.60602432 10.05448215 -12.67967094
v 89.73328024 9.53388773 -14.45263904
v 90.72544426 10.43725107 -15.42658266
v 126.18196011 7.03448337 -2.01138249
v 86.05770767 8.19826499 -4.36826004
v 85.73720604 6.30503241 -3.76668852
v 86.10076457 9.37013049 -5.47259673
v 86.89887822 10.19376889 -7.81808887
v 87.14025468 10.26501134 -9.64707416
v 87.73426712 9.45551693 -13.52132391
v 89.37907219 12.86046579 -19.24324594
v 85.17368138 1.53618422 7.07766693
v 85.58345586 5.09046623 -3.04762274
v 85.33707261 10.03129967 -6.62949542
v 85.36695689 10.10545902 -8.73800833
v 86.41476184 9.84546077 -11.29297726
v 88.03090453 10.13705600 -11.35685667
v 87.57332712 8.79999436 -14.70901165
v 88.18715066 10.33702306 -17.83547550
v 83.51319283 1.15413533 3.21689970
v 85.23385227 1.04690087 4.02253307
v 83.12822133 3.03207035 -0.67452644
v 84.36894417 9.03188996 -5.16546331
v 82.74502307 8.63003079 -5.09581948
v 84.16954428 10.14795993 -8.09331890
v 85.20197868 9.14733578 -11.62831206
v 85.48559248 9.83441621 -10.57078503
v 85.87287366 8.77208635 -12.97392137
v 86.51676029 10.32714918 -18.35084334
v 82.25393295 1.28421560 3.16541502
v 81.52182400 5.62370196 -3.51695018
v 81.07129484 7.59939104 -4.48644534
v 82.84197003 10.18865407 -7.85607286
v 83.53596926 10.11630241 -9.07959230
v 83.74480903 9.26349219 -11.02489140
v 84.89581943 13.46731093 -19.81031150
v 80.79808950 3.28584784 -0.63522271
v 80.71135730 5.22840349 -2.55727791
v 82.32439309 6.48989715 -3.85888200
v 81.20962977 9.92805697 -6.74581062
v 81.82057738 10.08115429 -8.60726181
v 84.02846009 12.20685896 -19.42713000
v 79.06825095 1.69691001 1.33206707
v 77.97342539 1.20799476 3.24066402
v 80.11009544 6.63047004 -4.03525820
v 79.85343784 9.90873948 -9.50158294
v 81.72701299 9.65961069 -9.63837560
v 83.78542960 9.97485872 -18.22539791
v 82.40631223 9.27830394 -17.78748259
v 82.26653934 10.93941741 -18.67025904
v 82.50116557 12.17149105 -19.67334747
v 78.98349315 3.06771183 -0.66366250
v 81.24260604 12.31364999 -19.89965700
v 77.73102820 7.37136696 -4.88905655
v 77.31218636 9.79251228 -7.86018278
v 77.97615230 10.02649777 -9.14774835
v 80.08671552 9.13796015 -10.71373932
v 78.40547711 9.53492336 -10.20219922
v 77.10538059 9.63439327 -10.41715872
v 76.49104297 8.36455077 -5.94949909
v 76.41717046 9.98031907 -8.87528434
v 79.01176065 8.52831826 -13.32153287
v 80.56941628 8.21154099 -16.03002660
v 77.85934210 7.58298067 -15.05061798
v 80.25528491 10.83237957 -19.03928816
v 73.73300940 3.70073668 -1.67179038
v 75.41267574 6.47571683 -4.56896611
v 76.44170523 8.21663719 -12.29981147
v 78.20101082 15.77705517 -18.61331984
v 76.19906217 13.84152379 -20.39866708
v 73.57157767 9.79506783 -8.88001639
v 74.20150936 9.58837848 -10.02345234
v 74.67453927 7.13494467 -14.09757975
v 76.45655423 7.41786696 -13.97159509
v 72.57392257 9.60507337 -8.33551213
v 73.66544753 9.25327372 -10.91489382
v 74.37073439 7.54771894 -12.95074355
v 70.59120387 2.02284520 1.56885723
v 70.08094341 4.63279150 -2.67236074
v 71.99720293 9.29309614 -7.13679194
v 71.21014595 9.31859110 -8.42856057
v 72.67532498 9.53361299 -9.83868353
v 73.21738452 7.43621914 -13.23566400
v 73.94873351 8.40607379 -19.13571917
v 74.35417175 9.84226447 -19.96427588
v 71.21226937 8.46370775 -5.85793611
v 70.77116519 9.21915565 -7.24781211
v 69.90829855 9.37822461 -8.19646101
v 70.90114057 9.11038462 -10.09616815
v 72.96338677 11.88680530 -20.52016370
v 68.77662987 3.14194476 -0.64604095
v 70.53408027 6.39459165 -4.46501700
v 73.66782427 13.12700938 -20.44879086
v 72.26389647 12.96757068 -20.25708184
v 71.73259556 11.77197602 -20.40854096
v 68.25710088 8.66969768 -6.29945099
v 68.43931228 9.31849983 -7.61708803
v 68.53333116 9.23261140 -9.08084493
v 69.91094351 6.99305953 -13.49690463
v 66.91669673 5.64490538 -4.73886775
v 66.72018766 8.14838707 -5.96134737
v 67.07265228 9.13655572 -7.24452734
v 67.42951274 9.37242806 -8.34070332
v 69.75231320 6.58866623 -15.12573194
v 72.37383723 14.79843352 -19.38416623
v 69.28461045 11.58541813 -20.01456730
v 65.92652202 2.62259622 -0.34620246
v 65.63427299 9.01843794 -7.10323313
v 66.31178409 9.43531748 -8.39686301
v 67.69569218 7.37532740 -12.96231709
v 68.48885119 6.59439433 -16.02951623
v 64.15712833 2.21307552 1.37195422
v 65.87105244 5.41380793 -4.61688591
v 66.59178436 7.55382655 -13.14454898
v 67.08129495 6.75615715 -15.21452423
v 67.74877012 9.89173353 -19.65239085
v 63.08030337 3.18528782 -0.85560163
v 64.02651966 8.84843338 -6.88991044
v 64.65891749 9.43463016 -8.18113890
v 65.02030790 9.07084718 -11.63572352
v 66.54205918 11.77765243 -19.55885813
v 62.84823269 5.70905628 -5.01764705
v 62.98064440 9.58893541 -8.50031339
v 63.16880137 7.92530365 -6.18120329
v 62.55550683 9.70570277 -10.58712788
v 60.52830070 5.66942897 -5.25354035
v 61.15198508 6.50032656 -5.78462426
v 61.49445847 9.76651348 -9.40790772
v 60.11563167 9.73680522 -9.13864840
v 62.00119108 9.11971647 -12.36192789
v 62.71668524 8.08506645 -18.08707789
v 59.85533819 3.69478413 -2.74541019
v 58.52776766 9.61965974 -8.31637718
v 58.20064992 9.97134112 -10.49108524
v 60.20358577 7.84506742 -15.55263065
v 62.72771955 9.16037429 -18.77527498
v 62.43252009 12.10153103 -18.71549524
v 61.07021496 12.16855552 -18.32367294
v 61.93616614 10.41296404 -18.79219525
v 58.40899050 8.27824511 -15.09897783
v 59.27099288 8.38588737 -13.89171556
v 61.29495054 9.65793710 -18.50760356
v 59.92046744 10.36982331 -18.35278235
v 56.43555149 2.58701714 -0.06062853
v 58.41895193 8.48786160 -16.44174755
v 55.10947853 2.54521519 -0.81456074
v 54.27412316 4.18494781 -3.89047805
v 54.85031009 9.70044732 -12.64379360
v 56.74187467 8.78324639 -14.21525609
v 55.44845015 9.33844503 -16.33734070
v 59.14821103 12.26349082 -17.60386489
v 58.32044035 10.57279017 -17.81410724
v 57.26869032 11.35958638 -17.23604091
v 52.94769630 9.50707309 -12.79679593
v 53.37160453 9.54469666 -13.62708118
v 55.07772043 9.00949910 -15.09995572
v 55.55701628 8.94860923 -15.54155163
v 53.96543443 9.50800162 -15.89122415
v 50.35214126 2.42280401 -1.96305360
v 51.03975162 1.91293599 0.00664927
v 50.96147954 9.84350964 -9.73843783
v 54.50411513 10.38433798 -16.77238755
v 55.59245497 11.24274172 -16.45029522
v 52.83178762 11.86660677 -16.40303619
v 50.45130476 3.55203543 -3.63854039
v 49.00135845 3.13082361 -3.32892383
v 50.62559247 4.18519881 -4.05845651
v 52.31567100 4.52033477 -4.27507563
v 50.60590059 6.65072259 -5.33935614
v 48.99076745 6.25065481 -5.10090543
v 48.83275181 9.69081372 -11.59980427
v 49.78510365 9.83648933 -12.81534880
v 49.38183725 9.77216940 -13.95988371
v 51.93619430 9.39412136 -14.93485831
v 48.84874076 2.27148598 -2.11881800
v 49.28754270 1.73531834 -0.49068348
v 47.71042243 1.70440087 -1.16527732
v 47.55041748 7.00474950 -5.85077796
v 47.84548655 9.65446793 -12.78199814
v 49.93880168 9.66973789 -14.81396239
v 47.02404141 9.49784555 -11.35346480
v 45.70295662 9.13736597 -10.81769541
v 47.92265221 9.71684325 -14.08050116
v 48.56882244 10.31056419 -15.36179520
v 47.29544744 11.49664633 -15.86667821
v 44.49300840 11.84046362 -15.48064779
v 45.57761550 12.98370212 -15.80226421
v 111.64887995 20.51401697 20.16007714
v 44.14937645 2.59264326 -2.94890790
v 46.30259052 1.89532060 -1.75259740
v 43.86925325 5.88143477 -5.47166821
v 45.21772265 5.88280009 -5.46372030
v 44.39153522 7.26669701 -6.42795255
v 44.70262304 11.08484436 -14.79368005
v 43.41979697 10.34851652 -13.05778325
v 40.99986702 10.31815354 -10.69276966
v 39.81701657 2.58347904 -2.88964971
v 40.42517394 1.78647437 -1.40879373
v 42.28780791 1.86651573 -1.58170366
v 41.65017232 5.55947796 -5.14984410
v 38.52552176 8.07589293 -7.60711823
v 38.75529021 10.05704701 -9.61608253
v 41.26107320 10.71227342 -13.10089231
v 38.54507208 10.82061324 -12.70604134
v 41.90204665 2.98066321 -2.97539448
v 39.28067163 3.80964507 -4.00746241
v 42.71108657 4.15515574 -4.07003565
v 38.56642917 5.24984486 -4.83238045
v 38.80623728 12.72760611 -14.64725751
v 40.20437598 12.21308671 -14.41252511
v 35.21048278 1.98683026 -1.87669648
v 37.57028282 3.32475454 -3.70999961
v 37.02672571 10.80106944 -11.68457884
v 36.02988645 14.37430549 -15.29632043
v 37.55707666 14.65631370 -15.33468813
v 35.09316966 3.54977627 -3.82842496
v 33.90944749 4.85294592 -4.52038925
v 34.70116481 7.43527617 -6.25999970
v 35.08677706 8.39091837 -7.07337074
v 32.71930292 5.45075070 -4.87669325
v 30.78175336 5.67383459 -5.05778519
v 32.24767372 11.18994411 -12.58670911
v 31.38212487 13.47667910 -14.60176893
v 30.54962493 3.71286413 -3.97447636
v 28.30366418 3.88695137 -3.87672218
v 29.16193753 7.52260629 -5.96941961
v 30.26025556 11.94935944 -13.04036751
v 29.62497622 13.55674956 -14.67147376
v 30.05845286 14.55083210 -14.97595571
v 32.00062737 15.62492177 -14.97676130
v 32.39282221 14.91731871 -15.12924209
v 26.85229294 6.97765546 -5.59670897
v 25.98213404 12.41628174 -13.67659681
v 25.75592883 13.84958439 -14.55110870
v 27.45951526 14.29497916 -14.99177516
v 24.69043247 2.30589509 -2.78642564
v 26.05795301 2.83886166 -3.36437859
v 24.19880591 3.45399394 -3.90068232
v 23.59830216 8.21303111 -6.64926833
v 22.42322639 12.95769308 -14.35249206
v 24.14207160 13.03271670 -14.14822321
v 24.34438840 12.09919434 -13.39933556
v 25.13315901 14.93158471 -15.20012040
v 25.97414516 14.69173282 -15.11180028
v 25.66249296 15.70255868 -15.32175578
v 23.99124205 16.09139889 -15.61432797
v 23.30388874 1.93328701 -2.37861602
v 22.03559317 3.30776279 -3.77152604
v 21.96192369 7.36180414 -5.87000279
v 22.27142639 9.08425823 -7.23803602
v 19.45608296 7.46204937 -6.42273994
v 21.20400406 10.75273752 -11.21438947
v 22.41903357 11.56377513 -12.25970872
v 21.46486193 13.60435877 -15.08612279
v 20.19147947 12.53082324 -14.09027819
v 21.27370052 12.20096927 -13.22043967
v 22.05183916 16.12517051 -15.77685587
v 20.51117085 4.47428785 -4.37280908
v 20.60907893 2.61926069 -3.55626782
v 18.57685484 3.16723739 -4.19705966
v 22.24370278 2.45897984 -3.18007497
v 126.08705461 13.07384111 24.00044166
v 19.60876770 1.95850618 -2.90427823
v 17.91931875 8.16714484 -7.13405991
v 18.42866279 10.57530008 -10.74986905
v 16.90159179 6.03896147 -5.39751211
v 15.30454960 8.02676938 -7.04467343
v 15.07400535 9.36357956 -9.40532330
v 16.93764143 11.45153120 -13.34055979
v 17.54593104 11.04721706 -12.14493252
v 15.26041701 14.68731835 -15.88203385
v 15.23651276 17.16601476 -16.17318206
v 15.84724151 18.33451167 -15.87733999
v 18.33231933 18.30071397 -15.75245336
v 14.46335949 2.22863653 -4.00546286
v 17.34489202 1.99994235 -3.55826691
v 14.70005699 1.46147341 -3.25290766
v 16.29773527 1.53501716 -3.11593758
v 14.97632079 5.61310118 -5.57346363
v 13.02370057 3.57729220 -4.65751160
v 12.52350304 8.00661929 -7.46852532
v 14.07861616 9.46199801 -9.44595132
v 13.91152106 10.84548514 -12.67858874
v 15.67134634 11.14470232 -12.98177615
v 12.70554867 14.49788641 -15.70890285
v 12.98164763 6.61539147 -6.50272472
v 11.28765754 6.83604414 -6.70585921
v 14.74191342 8.53870157 -7.62364781
v 12.88487948 8.97368230 -8.61954596
v 10.84843837 8.57384130 -8.38944223
v 10.89444291 11.65952999 -13.54610547
v 13.61742336 11.65219489 -13.53031863
v 13.81752361 16.62222855 -16.17741212
v 11.70610450 15.39516449 -15.92136174
v 12.86218129 1.97985698 -4.03732201
v 8.45549069 9.43267252 -9.94452927
v 9.39995609 12.27119286 -14.03979771
v 9.24858358 14.79638927 -15.81091620
v 9.68103390 16.62652940 -15.84857516
v 7.43302144 17.09835418 -16.12976566
v 11.43818721 17.11128466 -15.68313129
v 5.93523076 9.91858914 -10.97905636
v 7.55735813 11.78004406 -13.78717553
v 5.65379998 10.03881171 -11.37413457
v 6.25406206 0.48970629 -2.81607802
v 5.12614800 1.09681266 -3.95035418
v 6.96135173 3.86840291 -5.01508964
v 5.81423379 6.34477986 -6.47993246
v 7.03778863 7.69760972 -8.23554955
v 4.94894525 6.95256190 -7.57944444
v 5.76549675 12.61411700 -14.97754082
v 3.75835225 10.98666899 -13.41036055
v 5.66026056 16.07380621 -16.28659107
v 3.45893996 15.56691993 -16.63393155
v 2.47642817 1.02218136 -4.10806527
v 1.94570667 3.27317161 -5.20044239
v 4.36200993 8.65223166 -9.45690367
v 2.70290556 7.81852659 -8.31127726
v 2.06506345 8.72814003 -9.55368765
v 3.69232753 6.68933243 -7.18355132
v 0.78453298 6.93003833 -7.78201874
v 0.42645074 8.01404379 -9.15792678
v 1.31084747 1.25481247 -4.40964196
v 0.09059775 0.63075643 -3.83219146
v 1.68407650 0.57987508 -3.62747163
v 0.27598228 6.19122153 -7.14271236
v -0.20996010 2.86305696 -5.05709322
v -0.28983381 9.89245344 -11.31509524
v -2.23990506 10.39168891 -12.06070837
v 0.63773606 10.85271966 -13.38861138
v 0.93412236 8.65842775 -9.68707725
v -1.70157396 8.81417934 -9.86645091
v 1.69451709 9.69528127 -11.22220792
v 1.96497072 14.23924416 -16.42365567
v 0.50861802 14.67891969 -16.75852574
v 2.33130855 16.11112431 -16.85115509
v 0.20542579 18.19229685 -16.99159108
v -0.96231664 17.80547574 -17.23003201
v -1.02268124 0.57314493 -3.73587757
v -0.27236965 0.30337356 -2.91422312
v -0.59380312 1.23395806 -4.53504082
v -2.40217010 0.61056879 -3.42147378
v -1.96808041 1.06051366 -4.39749053
v -1.81174965 6.06674701 -7.39337411
v -1.11093326 7.44606834 -8.48969817
v -2.57560797 8.24475568 -9.55737568
v -3.17305746 11.55621279 -13.63518927
v -4.83777327 10.86694002 -12.77427468
v -5.22420648 11.37724705 -14.41302244
v -3.62849701 12.79526670 -15.78837447
v -1.30610925 11.64537389 -14.36320413
v -4.96254954 14.98926897 -17.47701317
v -3.57338996 18.27904396 -17.34228618
v -4.71141282 17.15267822 -17.74078794
v -4.25232993 0.85937663 -3.92905762
v -3.66545981 1.51246029 -4.89378581
v -6.04423881 9.52761155 -11.09413709
v -4.26249206 8.47300049 -10.32934617
v -6.08666427 10.42094920 -12.82506809
v -5.70921972 13.13252747 -16.57345891
v -6.91008661 13.19446694 -16.76853187
v -7.26982206 14.64864798 -17.66190678
v -5.38532808 11.95420977 -15.33301733
v -7.92327803 17.00226218 -18.21973920
v -8.42271186 0.63305156 -3.64827993
v -7.85066746 1.02042558 -5.01567684
v -5.73661458 1.81998999 -5.33745158
v -7.17083504 6.63367473 -8.87928717
v -8.48958082 8.63432791 -10.43325849
v -6.53027790 8.34805705 -10.23358852
v -8.41490738 12.03404088 -15.51053114
v -7.93493167 11.33976225 -14.02032003
v -9.34486929 11.64611988 -15.30043408
v -8.64582416 12.70125620 -16.54971763
v -11.09536178 13.69193383 -17.56074280
v -9.63831041 12.87265029 -16.84544981
v -10.42842306 0.50520850 -3.50655336
v -12.25386653 0.38366939 -4.21932852
v -9.60512180 0.57642855 -4.71818633
v -11.30228490 1.79501029 -6.53559295
v -11.26006059 11.93188038 -15.82403667
v -12.05198187 16.61922969 -18.38146709
v -13.36717885 14.61818535 -18.40801351
v -12.38538139 1.42785709 -6.40982762
v -13.01197987 6.92017470 -9.85829066
v -14.14761599 12.96963729 -17.65250787
v -15.78111947 4.44744015 -8.35143588
v -15.34234080 6.51611108 -9.98414401
v -16.70741104 11.89161837 -16.77409746
v -17.50477217 16.45027846 -19.48118210
v -19.08776164 13.08840141 -18.69821735
v -19.37692799 14.54228442 -19.19850148
v -18.21879111 12.42724992 -17.96915941
v -20.16444318 13.69374618 -19.16160807
v -21.90470137 18.46843958 -19.52420734
v -21.30062878 16.42038487 -19.88590695
v -20.04232816 2.56745866 -8.01372435
v -18.49147864 2.92207627 -8.10413249
v -17.89925434 1.76345487 -6.74253795
v -22.15058915 7.61464145 -12.79538684
v -21.69804275 5.81352878 -11.39358152
v -20.80515213 10.59204713 -14.76266049
v -23.04348722 8.47357046 -13.44453264
v -23.18365499 10.05599461 -15.14429320
v -21.92588523 10.79585962 -16.00220986
v -22.84808271 11.68266591 -17.87511632
v -22.37875946 12.82070111 -18.77015270
v -21.32720686 13.47588561 -19.28706281
v -22.42121100 3.01672728 -8.55206326
v -23.22804742 1.69146399 -7.63748493
v -23.60025421 3.71515937 -9.49615985
v -22.35787548 2.01581302 -7.73363560
v -22.46025018 4.38174559 -10.16933657
v -24.56236817 7.26756314 -12.23105006
v -24.48187955 6.43350091 -11.56252809
v -23.43853936 11.20485179 -16.84551314
v -23.58756587 12.41311897 -18.84377189
v -25.70650354 12.71100156 -19.33075674
v -25.17545782 0.96241187 -7.15450291
v -26.93272382 7.02698343 -11.55011728
v -27.44517475 6.14611153 -10.88840794
v -27.03671157 10.12809016 -15.19033220
v -27.68877521 11.18239202 -17.67883636
v -24.82870594 10.07327251 -15.28182533
v -24.88351986 11.63281221 -18.29661988
v -26.93612687 11.68955769 -18.53553206
v -27.08461694 13.35017011 -19.68491822
v -27.92556956 0.40741279 -5.44567360
v -26.88368224 1.79391832 -7.54063204
v -28.03089097 2.77471892 -8.35084077
v -29.09822389 7.10252859 -11.66099310
v -29.85407785 10.39145701 -16.55695774
v -28.01638842 13.89965322 -20.04317753
v -29.61379848 14.06405121 -20.40462941
v -29.50578183 15.64237848 -20.74433491
v -29.46510911 12.62305956 -19.61033419
v -30.62551282 12.66262773 -19.78592947
v -29.56401184 11.75317448 -18.75196956
v -31.18939698 16.36614464 -20.86600661
v -31.19730204 18.25409196 -20.38890868
v -29.23861146 0.38510171 -5.38462354
v -30.50465509 4.01122123 -9.39731766
v -32.13654459 3.20062623 -9.11808945
v -31.50575235 1.91409676 -8.42668675
v -33.37121010 9.55663435 -15.06336313
v -31.36187792 10.09934302 -15.96255973
v -32.13053569 8.52759462 -13.70861288
v -31.78375959 6.05054712 -11.19696815
v -32.64104575 12.80567329 -20.36022954
v -33.32691640 13.50423601 -20.80531791
v -34.10878778 9.97279957 -15.94157703
v -33.71731937 11.50886528 -19.23779957
v -35.24685651 10.68226807 -18.28269288
v -32.83842653 0.50275779 -7.15456251
v -36.00240871 11.47847343 -19.88357864
v -33.77821296 12.29572762 -20.17540857
v -34.44714099 11.42024994 -19.42825317
v -33.59327465 3.02613084 -9.10203438
v -37.01407835 10.50415169 -17.61602238
v -39.26637396 10.26677247 -17.90283993
v -37.87811473 9.72166378 -15.78645036
v -37.82530501 10.68833005 -18.94741878
v -38.62616792 12.10637856 -20.71864158
v -37.53202409 12.34137826 -20.77115141
v -37.23869473 0.33997334 -6.27437374
v -38.37999329 0.94688497 -7.81427044
v -39.55077380 9.42989532 -15.73662832
v -40.77916965 10.25160681 -18.35223287
v -40.70246965 17.53727905 -21.96645364
v -41.44250229 15.87688737 -22.18079753
v -39.64652494 0.53402863 -6.61694258
v -40.83986208 3.44123272 -9.64719243
v -39.19613361 5.13574900 -11.61623280
v -41.48766026 8.37543793 -14.70970921
v -39.08723965 7.96702038 -14.24748730
v -40.63499346 9.31318291 -15.79441130
v -43.63986105 9.31583531 -16.08775184
v -44.20514777 10.43125335 -17.69605093
v -43.66322234 9.93928965 -16.98102243
v -45.06143555 9.92450770 -17.24740490
v -43.23174432 10.01725066 -17.46914908
v -44.29625347 13.71908002 -21.82846330
v -45.57859153 13.48510198 -21.81334607
v -45.56077719 15.43578040 -22.30723388
v -45.47750577 1.58221857 -7.14251678
v -44.48027909 3.36562539 -9.81321745
v -46.16018012 9.54414438 -16.59580134
v -45.85509747 9.13354661 -15.89380018
v -48.25221375 9.69261583 -17.09765196
v -46.91553861 8.17931164 -15.33152536
v -46.64432257 12.31674012 -20.91215737
v -46.33970931 11.43088192 -19.65459436
v -47.83079028 11.23905927 -19.57832649
v -46.95869237 12.87928317 -21.34208754
v -46.96204886 15.41930996 -22.52294868
v -48.64085093 14.85364977 -22.71741256
v -48.65882546 8.22359137 -15.58265742
v -49.84248057 10.57978254 -18.28995906
v -49.93375391 14.65127897 -22.76673354
v -49.03362319 1.57735182 -7.79304840
v -49.55707863 2.34857155 -9.13091004
v -50.27300864 4.98973485 -11.74826920
v -49.09015447 9.23867617 -16.69543423
v -49.78696257 8.37476645 -15.39292280
v -52.81743780 13.37177213 -22.23721519
v -50.58709159 13.38158362 -22.24520035
v -50.20404980 1.53430086 -8.05303082
v -51.77943408 10.82226727 -19.06367391
v -55.20015582 14.93913867 -23.28358032
v -54.41957712 13.11272569 -22.19554968
v -53.33625525 16.35351591 -23.22465740
v -51.49982870 15.21209162 -22.98803255
v -53.59984934 3.61610996 -10.47280990
v -52.44227499 4.06025583 -10.81885677
v -53.91655862 4.97805281 -11.86113060
v -54.21297997 4.35514981 -11.26397774
v -53.98047343 5.80533873 -12.79026270
v -55.66684529 5.29538002 -12.87084352
v -54.36361581 6.56473124 -13.67951464
v -56.50173128 13.79638258 -23.18576351
v -56.72267079 15.90867713 -23.54880981
v -54.94915321 1.35840464 -9.18971002
v -59.31487307 10.77608112 -19.63819005
v -61.38820574 11.65753510 -21.13491297
v -59.71216038 11.59789879 -21.37637138
v -62.13581562 12.37440389 -22.54259214
v -59.68878418 13.03573977 -22.91034348
v -57.89040402 12.99588848 -22.77019247
v -60.20549685 14.39994760 -23.85869436
v -58.09452012 15.79008251 -23.89388904
v -62.04597652 14.78566788 -24.25636537
v -61.44674867 17.32067019 -24.37233366
v -59.64688212 17.67748222 -24.11498874
v -60.35779417 1.85273157 -10.39890666
v -60.96122786 1.72493153 -10.47585066
v -62.13610247 2.01277644 -10.99433098
v -62.96882033 8.85934196 -16.98274165
v -63.41610104 9.54820961 -18.46402325
v -64.97006118 9.34463087 -17.85505004
v -65.04373997 7.78472843 -16.21922106
v -63.59717995 11.44709717 -21.47240937
v -63.81712854 13.30280025 -23.75837788
v -63.48567456 15.27695917 -24.48403649
v -64.76907432 14.73536436 -24.56900291
v -65.97846746 15.79035074 -24.94972013
v -64.06918168 5.11161191 -13.25810514
v -66.65191054 2.42074812 -12.30464410
v -67.33636558 3.19155050 -12.96366472
v -67.71095842 4.98500559 -14.09017760
v -66.03534520 7.05238897 -15.31814877
v -68.27323139 12.94143219 -23.16115983
v -66.79308414 10.99594310 -21.47394232
v -69.24735010 13.14960979 -23.47444370
v -67.31539220 13.33409268 -23.85540865
v -69.28805262 10.15232224 -19.37726885
v -68.99451464 9.12253466 -17.99288020
v -69.89552826 10.95116511 -20.78388259
v -70.50233334 16.53614640 -25.43828450
v -70.97195089 15.11198096 -25.62721632
v -71.78995758 16.43777452 -25.66751465
v -72.53025472 15.75966179 -25.87356046
v -69.04146075 14.83269129 -25.15947632
v -69.28709894 13.89239449 -24.49803241
v -72.70855457 14.56586551 -25.77596530
v -72.42734730 12.18099520 -22.67531119
v -70.85669041 11.78711187 -21.77212946
v -74.72506911 12.67694589 -24.46541935
v -74.93742555 16.78306051 -25.77141672
v -75.63924044 15.57607856 -26.21758170
v -73.96581769 15.63556865 -26.07145160
v -74.63326305 13.91552668 -25.73739551
v -77.19242573 14.41665273 -26.13389492
v -75.93682408 5.73192397 -17.06451364
v -78.28462869 12.72624545 -25.50941706
v -80.19572496 12.68662233 -25.82564577
v -79.56108451 13.94040417 -26.40418150
v -79.81970906 11.68856863 -24.71200190
v -76.37927681 12.78050244 -25.06037615
v -81.49053901 15.01691062 -26.77000128
v -84.06606317 15.04098345 -26.99059993
v -83.05995911 13.69498856 -26.83558688
v -81.46415651 13.20557110 -26.35169216
v -81.93661273 12.29515765 -25.61896481
v -83.69237185 12.81587966 -26.39055066
v -85.86589247 13.98644317 -27.13147178
v -85.96316725 11.44667529 -25.46910197
v -89.57488835 14.00003955 -27.21174061
v -90.29965103 12.39694655 -27.00618654
v -91.67689830 12.65542675 -27.21564285
v -92.69008785 13.75261415 -27.06381120
v -90.98805487 2.01161299 -18.85550283
v -89.06798065 2.22492474 -18.89213733
v -89.75774050 1.76147791 -18.36198568
v -91.76857769 10.84359363 -26.31400339
v -89.45885301 10.00300795 -24.40968715
v -94.68321502 9.65456571 -25.96305497
v -89.36434239 11.77346054 -26.28976479
v -93.88721734 12.02300098 -26.74370818
v -91.44825488 6.50200853 -21.96899615
v -88.95115554 5.06461691 -20.34614421
v -89.28338438 1.77925953 -16.76244847
v -91.75007790 2.29005725 -17.25017093
v -88.59025687 1.75581430 -17.88583770
v -92.22868085 2.22340249 -18.35512370
v -90.44876695 1.75509951 -17.86155254
v -92.34934300 2.31517130 -19.19094101
v -91.95665270 2.93022068 -20.16136050
v -94.27360445 7.42316153 -23.89543504
v -89.15574849 9.42314416 -23.69825542
v -87.11769432 1.64828438 -16.25392586
v -87.64615655 1.49365747 -16.84306376
v -87.77626604 2.47942633 -18.77847686
v -86.20971441 1.73387502 -17.40822569
v -83.58809352 2.83675082 -17.72260480
v -82.13963360 2.84626707 -17.30313338
v -84.56046134 3.32402298 -18.30620877
v -84.94892716 2.59967986 -17.56833121
v -86.00556105 9.90179274 -24.03199859
v -83.44383538 9.94936377 -22.92154916
v -87.84855157 13.40619568 -27.26316638
v -82.67785609 1.85244146 -15.54427389
v -80.66438884 2.56813481 -16.45648852
v -80.92616498 2.04852875 -15.49294498
v -78.99644971 2.43524136 -15.41458257
v -80.95023781 9.92050581 -22.45504223
v -83.02262425 7.96914659 -21.14302665
v -79.10589874 6.49323128 -18.49638112
v -74.07867908 3.11138341 -14.31885920
v -73.86858016 3.60734086 -14.97078873
v -69.92918998 3.04620038 -12.80626189
v -72.40767777 3.59567488 -14.48407862
v -65.33591449 2.04475317 -11.15433965
v -68.80579144 2.71896692 -12.94630859
v -62.27115169 1.75082637 -10.16108505
v -65.63200057 13.78273219 -24.31033552
v -55.66050485 1.29819824 -8.67410470
v -51.03534833 7.98009429 -14.91029654
v -48.89877886 13.52169830 -22.13061415
v -45.27013749 11.27572451 -18.88373494
v -37.54106164 3.88792180 -9.91901569
v -40.15965015 11.21287048 -19.87380534
v -41.50140285 12.67539151 -21.07683755
v -40.23240879 12.72398513 -21.17462084
v -36.81547940 8.53988528 -14.14861344
v -38.04509714 7.11948052 -13.08469661
v -37.61421144 11.51395217 -20.03081143
v -32.95557201 0.12254037 -6.28467044
v -32.53576532 1.15322927 -7.80808786
v -35.56804359 10.77755913 -18.65050383
v -30.54530919 1.34241115 -7.96480943
v -32.50162303 0.86309249 -7.56010739
v -31.50466457 0.12555749 -6.49323780
v -26.51431784 0.58023975 -6.74069952
v -22.07141370 9.84737650 -14.36857600
v -21.16751298 2.47223373 -7.97239225
v -15.05123917 10.08460019 -13.67255859
v -5.78778610 7.41828652 -9.16238502
v 4.67595225 9.11318976 -10.16850024
v 7.48457061 13.30217347 -15.30276611
v 8.45113955 12.94018142 -14.85607214
v 202.17762887 13.36429175 27.41034888
v 45.85311189 1.40883413 0.07871262
v 48.18451032 5.78601565 -5.02384827
v 45.60407996 10.16290579 -13.71172350
v 50.35051331 10.18114761 -15.58913291
v 76.76585019 1.54007447 4.17008903
v 76.06328279 2.08150200 5.26985340
v 216.25226736 17.43390597 3.84661066
v 83.60364288 1.72587810 7.15787150
v 82.05913007 1.95468520 6.94793649
v 100.12220591 1.64635014 6.81495387
v 145.78676224 2.38523935 2.61795195
v 147.26090431 2.69530062 2.49446672
v 148.10468256 -0.13073027 9.95289907
v 170.87678611 -2.49642739 7.58250197
v 170.35213113 -1.38209190 5.80453966
v 171.74750566 -0.24912658 4.70895227
v 171.95324600 -2.53501791 7.30698835
v 172.06244171 1.52508018 3.21047124
v 172.23279178 -3.21772043 9.81812645
v 174.81939495 -3.09495581 6.82077790
v 179.88121510 -4.62710345 8.56142398
v 180.73701859 -4.41704364 7.06198346
v 182.56959319 -5.35871554 9.44932271
v 181.89580739 -2.55376310 4.46302397
v 182.36809969 -4.03360324 5.92459831
v 183.48307908 -3.19168018 4.64043580
v 183.41261148 -5.39910886 8.85406416
v 184.16011333 -4.53471392 5.98158222
v 183.03838372 -5.29015204 11.46619674
v 185.48747897 -5.48486924 9.86892823
v 177.62471735 -3.80689651 6.80235354
v 154.54642475 -0.62919024 6.67723501
v 153.60088646 -0.53896435 5.92723861
v 152.33017504 0.32556622 4.21036500
v 152.42181718 -0.81381266 6.64920639
v 150.90693533 0.10588273 4.61621908
v 149.44273233 -0.80973894 6.66213408
v 147.33104408 -0.20300006 5.46046905
v 145.73316276 0.11736686 5.30905835
v 144.85359192 0.55842125 4.88849822
v 143.35273206 1.21008116 4.27098153
v 141.82324708 0.64569898 6.24285964
v 140.20079374 0.32137538 7.33563537
v 137.87578046 1.69267133 3.61344824
v 136.16694510 0.30651767 9.85026360
v 137.12248206 0.08683401 8.18401575
v 137.43640482 0.50076313 5.65383770
v 135.41109860 0.40060337 6.00723643
v 132.47926533 0.66323922 7.69643672
v 132.03172386 0.85099804 10.18454507
v 134.26192105 0.40653590 5.11131110
v 135.95688343 3.64134111 1.99914561
v 133.56372714 2.92914454 3.61652439
v 133.60609114 3.62086180 -0.41413563
v 131.62897527 0.90958248 4.84124338
v 131.57877326 4.40939656 -0.96939510
v 130.46489656 1.13488419 10.23615431
v 129.07366455 0.84716710 8.63803271
v 129.91455197 1.09372335 4.30514896
v 129.65266407 0.70401904 6.33723568
v 129.78924811 2.21361290 1.86425005
v 128.62163782 3.96670913 -0.20310216
v 127.67031789 1.10474811 7.82265514
v 127.12590396 1.89239811 10.50023083
v 128.22589278 1.20217667 4.33584303
v 127.23696232 1.90087256 2.54612416
v 126.21825933 3.34357447 0.89936808
v 127.45678425 2.52151745 1.46412815
v 125.79739094 0.82252041 7.21531780
v 123.02313000 0.34984769 7.30458274
v 122.60527909 1.79073203 3.25914822
v 125.61684847 2.36781617 2.00018287
v 125.39286911 10.04985347 -5.64848958
v 121.85822427 0.36149414 7.42550101
v 125.02703071 6.42803498 -1.55622058
v 120.58711052 0.44329590 6.44650869
v 119.94571239 0.79658721 4.82238969
v 123.91196936 2.75339698 1.96375162
v 120.25546283 2.55839573 2.09813728
v 120.93920261 1.48373179 3.35974246
v 120.02726644 4.78952611 0.55184105
v 122.41362780 10.54723095 -6.23935973
v 119.17154491 0.71614713 5.95718622
v 115.27998000 1.40768499 9.02181491
v 118.99648607 1.52250740 3.25296726
v 117.61645973 10.26081759 -6.04064204
v 120.52907795 10.40659472 -5.79965534
v 120.37420273 9.30230319 -4.84115630
v 120.62755227 11.60517987 -6.83401013
v 116.74021930 8.35129712 -2.88089202
v 112.79895902 2.00210279 3.12641333
v 114.69275504 2.24703201 2.64992262
v 113.93941939 6.96471566 -1.27782964
v 114.68715966 10.16775891 -5.97877475
v 110.56657135 0.87051303 6.96617411
v 111.14421487 0.87264151 5.16255246
v 111.70241237 3.34782689 1.13885046
v 109.31819677 4.01061028 -0.11508405
v 110.01091450 6.61861850 -1.68854347
v 112.55006492 12.85059191 -8.85452330
v 111.27108335 12.98191864 -9.36812535
v 112.79262602 13.48936185 -9.58556961
v 107.37729818 0.74752665 4.30544605
v 109.11057889 0.91687514 4.06376133
v 108.44554752 2.01543164 2.33285688
v 108.52220654 4.65278793 -0.66167547
v 108.61535370 6.42284937 -2.17609899
v 108.79755020 8.20383057 -3.90315009
v 109.79673266 10.41975711 -7.17612775
v 107.62658715 11.43415738 -11.46051008
v 108.84936154 11.87578775 -11.73238549
v 111.93938553 13.68913986 -10.29127464
v 103.89361531 1.10207440 5.04724588
v 103.50871086 1.13676139 6.44166442
v 105.73040694 0.80293033 4.58560605
v 105.75224459 1.31850957 2.80921627
v 106.66532069 2.14076578 1.39189477
v 104.06959802 4.87836078 -1.30207860
v 106.79765046 4.58171871 -1.08502444
v 104.82859612 3.87898297 -0.48924563
v 101.51341558 6.95156632 -3.37918778
v 105.88263720 6.84053916 -4.18480113
v 104.66229171 5.66839380 -2.59129261
v 105.61809689 7.56502664 -5.22368308
v 106.35101795 6.25688815 -3.15109082
v 104.30329293 7.79259950 -6.31714053
v 106.86165839 8.48228578 -5.99604147
v 107.21349716 9.27909650 -7.74619682
v 105.50644994 9.83966794 -9.56489705
v 107.51683265 9.97528341 -9.13639460
v 106.59648478 10.49627457 -10.63075848
v 107.71258175 10.92512254 -10.20382997
v 106.26087338 11.71351876 -12.26943824
v 108.07450116 12.44123280 -12.27593329
v 100.60300678 1.86434039 5.29325707
v 101.49488598 2.28893594 3.40140401
v 99.42136705 3.41346464 0.66621962
v 102.13244706 4.04648529 0.10586890
v 102.36713290 6.33167522 -2.56453594
v 101.95969045 8.04310292 -5.85725624
v 102.96817869 8.77304375 -8.40452872
v 104.59776968 9.11684148 -8.68039671
v 103.48156095 9.99557506 -10.57331637
v 104.86000031 10.63999906 -10.96000150
v 104.96427864 11.87222172 -12.82453444
v 99.20337796 2.02992070 3.03916167
v 99.89257157 5.42357238 -1.50862837
v 99.45124388 7.26316962 -4.11128905
v 101.39651597 9.22913291 -9.29426868
v 99.83325005 8.40334129 -5.64216170
v 99.46989268 9.17670503 -8.39246716
v 102.06122696 11.23319659 -12.36678101
v 98.07641804 1.60678138 2.89072539
v 98.32788259 4.96758288 -1.97424972
v 100.65602511 13.23476620 -14.31681961
v 96.45034373 8.85465555 -5.20734815
v 98.43276441 9.85784363 -9.53595713
v 97.21179307 10.64295880 -10.51731501
v 98.81097078 11.73803490 -12.36016396
v 95.50550580 4.11351863 -1.13443320
v 96.52517736 6.87557040 -3.41855828
v 96.13380581 10.43391135 -10.42195316
v 93.96778792 1.22822984 4.23088251
v 92.52949804 1.24803500 3.72545584
v 91.34837985 1.08599989 4.79720393
v 92.01737493 1.14693376 5.47053153
v 94.17207539 3.86864389 -0.97466831
v 91.32875502 4.07815771 -0.85931021
v 93.22138876 6.74337987 -3.23633826
v 95.00312805 10.35349350 -10.91928501
v 93.13512594 10.13894752 -12.60099839
v 95.40426731 11.41561195 -15.04652761
v 93.52550656 10.76171920 -14.75897990
v 95.01580894 12.11914048 -16.62223041
v 90.92586488 1.88722927 6.60699932
v 89.36420828 1.20917289 4.97105485
v 89.66491371 1.53487164 3.36777326
v 90.47450125 4.40907711 -0.89812069
v 88.90528232 6.19199313 -3.18183983
v 90.92763066 9.78495833 -9.20134876
v 90.59004486 9.57816560 -7.53554888
v 92.32107550 10.80579311 -15.58531076
v 96.48752958 12.37604674 -16.11959003
v 92.56385267 13.95811513 -18.62104237
v 87.98079938 1.22042606 5.43279666
v 88.32013607 1.20274257 4.14084923
v 89.19709176 10.23223717 -10.81749983
v 91.05382860 9.99027211 -14.24612012
v 88.84133399 9.99391638 -12.59290241
v 90.07003903 9.65757854 -14.64868896
v 90.13949335 10.54348703 -16.05425775
v 91.43805504 12.59743981 -18.57793145
v 129.06035781 7.76367541 -3.31859617
v 88.91570568 9.69821028 -16.28280617
v 87.52996475 9.16710589 -16.30533859
v 84.69309658 8.28917697 -14.14508652
v 81.59062266 1.38764945 3.06744711
v 83.23666453 3.72194336 -1.27552764
v 81.15045726 4.11970541 -1.38019770
v 84.34050530 8.57455190 -12.66379468
v 80.63247800 2.43118661 0.47478988
v 82.95037597 8.19332432 -15.75211436
v 80.04352450 14.95732646 -19.95303854
v 76.58062875 15.55780787 -18.72157864
v 73.03878665 20.25410533 -14.98844288
v 68.22546571 13.49244453 -19.13741603
v 172.04143107 11.17615122 1.07642787
v 168.92884672 12.07005233 0.55165321
v 73.56400043 1.57739269 2.62070238
v 175.38762093 5.80159714 1.13381515
v 175.12512207 2.78050103 1.43746100
v 78.50717753 1.35326420 2.09076889
v 77.85202563 1.74508069 1.00303104
v 176.46996677 15.71611315 2.16946239
v 56.60485476 9.66145750 -17.19506085
v 49.33783785 9.56723187 -10.39864868
v 51.97527260 12.24014256 -16.18487388
v 47.42237180 13.83543853 -15.48737474
v 49.22729358 15.10790922 -15.41777793
v 48.78177121 12.59866636 -15.83354175
v 44.14980859 1.33493426 0.34420448
v 42.85368696 1.37677800 -0.10112159
v 44.43192482 1.69141043 -1.21504557
v 193.19213927 19.96426843 5.19352499
v 195.33309340 18.36545579 4.06482117
v 51.42542720 10.55431645 -16.23568870
v 44.55802590 14.38318845 -15.35111386
v 40.65542668 1.48974278 0.62483537
v 39.65334222 1.61786634 -0.21934616
v 38.89060393 1.86336914 -1.56588294
v 37.88041696 1.63689977 0.20733943
v 43.40204224 15.29986970 -15.44378418
v 36.97811440 15.19908756 -15.22250846
v 36.48073971 17.39577577 -14.73094989
v 34.13525596 15.53627662 -15.19582234
v 26.14112943 16.77741483 -14.98604752
v 19.59809288 11.02899946 -12.18101382
v 13.35176453 1.06668076 -3.09637003
v 11.79257035 18.60369556 -15.21273144
v 8.25304259 0.39902350 -2.51750601
v 7.12493341 14.78429791 -15.84745012
v -2.06170557 18.42828095 -17.12781005
v -4.40528197 19.95163783 -16.54646359
v -59.56628546 16.38646238 -13.22859991
v -14.70782235 0.61142840 -5.27790003
v -14.50285316 5.21776685 -8.74602143
v -14.37541470 7.26880087 -10.03725268
v -22.25751057 16.86417125 -19.91530135
v -33.35292265 15.36644809 -21.23216353
v -37.27220371 1.82250817 -8.29633605
v -42.66357794 16.61351323 -22.28863537
v -51.68883130 17.10942946 -23.11631665
v -58.98678675 14.05155845 -23.57143722
v -62.59032339 16.39869995 -24.49489571
v -67.33535230 14.36224673 -24.68535118
v -67.42754579 16.17937163 -25.16039833
v 72.58819044 26.37550235 -6.14355830
v 66.44106656 24.81880225 -9.34349373
v 52.58640274 14.02856782 -15.63844830
v 29.05231155 22.22099900 -12.28860021
v 16.30936563 23.04460667 -12.37531286
v 14.82426468 23.17043021 -12.08452508
v 11.60719898 23.60572666 -9.60825197
v 7.42038898 23.20565097 -10.98117046
v 2.47189729 21.89614624 -13.76374345
v -27.84171328 15.63836820 -20.44080757
v -31.51855618 18.43494736 -20.39282210
v -33.32971409 17.09236391 -21.18775621
v -40.88162258 19.60280351 -20.44619061
v -41.46999866 18.85000058 -21.22999914
v -42.84459725 18.05756986 -21.73107117
v -1.51652377 19.64145526 -16.48887247
v 11.98212616 22.19907939 -13.09165265
v 49.58884791 26.21099167 -4.10959776
v 7.20356544 21.02752030 -14.62008152
v -67.29179621 17.05150120 -24.93368089
v -70.04796714 17.72688515 -24.94480647
v -68.80270690 16.82591997 -25.12760647
v -71.74330205 17.61312969 -25.14675073
v -73.17647338 16.86507836 -25.63965693
v -80.32372594 4.22846666 -17.44045131
v -82.49004185 4.21820907 -18.10023189
v -85.83908528 2.93606427 -18.53277721
v -93.83599460 3.93551495 -21.09274082
v -89.48112279 8.04426894 -22.53499441
v -89.15437758 12.96096575 -27.24260092
v -95.31035274 4.58497927 -21.38172649
v -96.41308337 5.74734341 -22.16881327
v -94.72344071 5.35861030 -22.43166976
v -94.92181987 3.67359980 -20.33899352
v -94.83875334 13.60291615 -26.61097050
v -95.63298523 12.55611144 -26.52502805
v -95.89607269 6.82601798 -23.53872545
v -95.92831880 8.22360162 -24.69497360
v -96.67687863 7.61843193 -24.11786653
v -96.52011096 9.66242515 -25.56358278
v -96.52584791 10.65799780 -26.02426708
v -97.36915678 9.79127269 -25.02897754
v -97.18923271 10.57128888 -25.43064766
v -96.83033079 11.31002232 -25.97583272
v -97.44796157 11.65237185 -25.34048073
v -96.73161060 12.21022196 -26.14365332
v -96.55930102 13.29595316 -25.81183799
v -97.22340107 12.55199779 -25.70051327
v -97.51556069 12.61764113 -25.02238378
v -97.25494683 13.36990576 -24.73543584
v -93.25642884 2.58146180 -18.94120313
v -94.25984323 3.21838330 -18.17918196
v -94.15309131 2.88468809 -19.43819039
v -93.09916198 2.66349455 -19.60034482
v -93.66992116 3.00252135 -20.19380406
v -83.80647004 1.84786075 -16.59329794
v -84.63673294 1.64914224 -15.89497551
v -95.08623183 3.39301396 -19.42599937
v -95.85644305 4.13250783 -19.34364066
v -96.46507353 4.78058122 -18.37442257
v -98.19320589 7.90743250 -21.09488286
v -97.52250463 6.77526975 -21.94024809
v -98.31829369 9.91227943 -22.40186185
v -97.14809060 8.71442910 -24.32837710
v -97.84626961 10.25884878 -24.21685494
v -97.87351638 11.72369625 -24.38397333
v -97.79852629 12.56316528 -23.77596684
v -98.30303490 11.35175861 -23.41424488
v -98.10920805 9.60242562 -20.64836398
v -98.14615548 11.66062988 -22.04997838
v -97.21242636 6.75379904 -18.49092916
v -98.01920503 7.97598530 -19.66998354
v -97.77656198 6.69903029 -19.73450929
v -97.36512601 5.80405118 -19.11212131
v -86.88718081 7.76978210 -21.77702636
v 284.52041745 -34.33844820 11.13297977
v 284.80982780 -34.11901370 9.75665450
v 280.35131097 -30.52321635 8.54187552
v 285.74866056 -34.98494625 11.47081610
v 283.11935067 -32.80929849 9.09988582
v 283.32009912 -33.50898251 10.43500286
v 261.55233383 -25.77934228 9.81774926
v 274.40416813 -28.86479348 9.59705655
v 263.25556636 -26.32388473 10.10295469
v 265.25872946 -26.76707320 9.64944065
v 269.53768730 -27.42377110 8.95354245
v 335.99266410 15.64581692 2.70579942
v 337.79907227 14.20369465 3.43685551
v 316.96856022 26.55991726 8.17310251
v 314.99150395 27.22623199 8.49264767
v 310.73853374 21.83159254 8.88483133
v 309.33827162 28.30810845 10.19302104
v 317.50023365 23.49684387 6.68443367
v 336.63931489 20.65434493 2.44326587
v 333.15303922 23.02278019 3.36450641
v 324.55763221 23.37744087 5.97234536
v 330.21926880 24.27685261 5.28502557
v 328.57188582 23.43680523 5.69180166
v 326.66388154 24.26472865 6.09506574
v 325.98468661 23.04899320 5.92727540
v 330.90162277 23.58675189 4.33936622
v 343.62420440 -22.21336588 9.03030485
v 342.94810891 -18.21576059 8.94230790
v 344.09561753 -24.96055327 9.16397851
v 344.01330352 -26.40218288 9.65277385
v 343.38548779 -21.11154608 9.02202167
v 343.36513281 -17.87110232 7.82360323
v 343.51661801 -19.81370524 8.23406037
v 342.92301536 -19.93561350 9.24599636
v 339.71190453 -42.35679284 10.24382655
v 339.08206224 -43.71567816 8.40108097
v 335.71073413 -48.08167741 8.53750389
v 340.21416306 -41.64117202 9.64831281
v 337.49866486 -45.98702118 8.64145905
v 336.65084839 -47.11911455 8.85984860
v 334.02153850 -30.59448116 26.88498609
v 334.41805840 -35.25609896 27.88305096
v 332.83346891 -31.68254718 27.68409252
v 334.33169127 -32.37722814 27.27839537
v 333.80344510 -34.10395607 28.31381001
v 313.70094419 -53.07065696 16.10235311
v 314.48501348 -53.98187786 16.97745733
v 312.15861440 -55.32319099 23.81194383
v 312.16800213 -54.59019169 22.97690138
v 276.24681592 31.20365553 16.51551388
v 281.52102232 31.31039441 15.24529699
v 281.39474988 32.43110701 16.41457155
v 281.96337819 29.94590253 14.49869946
v 280.13965487 30.28918430 14.86311015
v 275.19980073 29.71303649 16.51692949
v 278.14015746 30.47871590 15.46181459
v 279.67378497 31.73094243 15.98830707
v 276.70434117 29.81461398 16.03419892
v 273.12159538 29.87490781 16.86539687
v 262.80832291 26.38502046 17.20230095
v 267.84291863 28.42963859 17.26025157
v 255.27298450 5.36094466 0.83012873
v 242.25305021 1.30283716 1.24591624
v 270.79778910 22.22042531 13.33975140
v 258.05726647 24.98210035 14.49477300
v 254.41783667 22.32046425 12.75554579
v 255.94493747 25.07887594 14.52481002
v 253.52928042 23.30913953 13.45234737
v 248.95641208 19.84393224 9.52675473
v 268.24837923 11.09585073 3.93622182
v 266.55521989 10.92644595 4.61045606
v 265.54122567 10.16930304 3.55621288
v 258.98063183 9.26461816 3.09235626
v 260.41278243 9.72391851 3.99817806
v 262.19427586 9.21314582 3.15412623
v 258.95413756 10.09552740 4.43832437
v 255.42688370 8.20130203 2.35155527
v 251.62380934 7.75380898 2.30643153
v 247.04214931 3.90258455 0.69313415
v 244.37287450 2.92865909 1.62459491
v 245.41947246 5.36902994 1.61125918
v 250.43368340 21.13542147 11.02318894
v 251.42443180 19.50195245 10.19192487
v 245.77102065 10.75998880 4.47826320
v 246.22096121 13.83123640 5.06128697
v 246.30324543 15.71054198 5.71849244
v 247.22950161 6.78418111 1.50068849
v 245.95206976 7.57529307 2.21063243
v 245.94923854 2.77077337 0.81635488
v 256.97803497 25.87052621 15.23103006
v 247.46058881 5.19782910 0.89915196
v 253.70118022 8.36794265 2.98689678
v 254.25991416 7.24353921 1.54639338
v 247.29885161 24.45103973 13.15665152
v 238.12033236 19.85909045 6.33530412
v 239.69316483 17.90407114 5.86092146
v 237.73601651 17.73774065 5.08980965
v 240.50304294 -0.04248146 0.98700239
v 240.69021642 -2.04089959 0.86610205
v 237.11590469 11.31923404 3.95255582
v 236.46049201 1.38016220 1.59625802
v 238.19021881 2.64849071 2.01616110
v 238.85779083 -2.97438470 1.02378533
v 236.87799275 -0.78675052 1.08201255
v 234.55803096 -0.13801028 1.20089797
v 232.45954514 0.80444670 1.31227518
v 240.08662999 2.18375586 1.63147680
v 238.42787743 0.75169606 1.28845370
v 234.73545909 2.29759328 1.86650839
v 234.96469855 15.31885192 3.86393024
v 234.09393430 12.42639124 3.33497208
v 225.00316799 20.55443823 7.37617118
v 212.53202856 -0.84222574 1.09771441
v 214.62395787 -2.16882699 1.41238433
v 213.00356090 10.62157936 2.03574891
v 212.04365790 7.24302744 1.62151491
v 210.16485989 8.63216911 2.35034735
v 220.35542130 12.82219496 1.48471934
v 203.32661271 14.08347208 2.57738074
v 217.31218696 -1.34877372 1.29854248
v 218.89881790 -2.87067820 1.83032721
v 197.35056162 12.25591358 2.05422752
v 196.11109793 13.45567405 2.25527724
v 202.81344652 15.95267467 3.34981689
v 207.15674758 13.33710272 2.61466997
v 210.12730896 11.50945481 2.67519499
v 212.32961118 13.74726929 2.18321546
v 215.13032913 16.20559581 2.84907827
v 215.18196166 14.42713570 1.96837634
v 225.95132887 17.22888462 4.67984891
v 223.12515974 17.22914167 4.66556335
v 224.62376952 15.13901819 3.19323223
v 227.48002410 15.45305178 3.39301559
v 226.81963444 13.58448900 2.62947916
v 229.07759249 13.47519271 2.72468338
v 233.21403563 3.93852079 2.10740371
v 234.72715914 6.36031991 3.16130277
v 214.51959014 12.40831520 1.67056744
v 239.34544623 16.10775478 5.16836857
v 229.86061871 15.69065079 3.30987852
v 232.39302635 15.47181047 3.42691736
v 231.31337762 13.66178226 2.96991761
v 235.94535887 19.18721572 5.41100185
v 212.90321648 1.57750456 0.78111287
v 211.67378128 3.74762015 1.06343348
v 209.18636024 5.38337789 1.65105518
v 201.08045638 15.04258811 3.13505926
v 217.08941460 15.72336257 2.53892574
v 221.53921425 15.91837592 3.33826267
v 218.97535026 16.63136482 3.42864334
v 220.70090473 17.66377687 4.84840432
v 228.45049202 17.58266240 4.35218774
v 241.01571739 18.14607531 6.51673414
v 205.97995818 5.94101939 1.74705614
v 218.11147034 1.29334757 0.76805789
v 229.55577075 19.33965832 5.64872054
v 239.01453614 -1.03120983 0.96158130
v 229.93227839 0.41269974 1.21735025
v 229.15805876 5.52458037 1.49469951
v 208.98087323 9.44344886 2.53355666
v 208.13149214 10.93023550 2.60821637
v 222.34414518 13.85048311 2.20439397
v 225.02179444 12.62447331 2.10781745
v 219.59359944 14.93834797 2.26295856
v 198.51194322 5.69630926 1.51392189
v 233.65075886 17.10852049 4.08246880
v 236.78906262 -4.07140655 1.24269573
v 137.99437881 20.55262402 25.40770918
v 46.14259675 7.63103412 -6.89078495
v 48.30056056 8.89405143 -9.15666949
v 54.41111326 7.90702924 -6.45332970
v 46.66579515 8.70336406 -8.72969907
v 49.77070540 9.12313536 -8.35032575
v 57.30478466 7.24349776 -5.80532011
v 52.57567391 9.50267632 -8.31351988
v 55.02257496 9.12256166 -7.46195251
v 47.99017310 8.30406323 -7.41917081
v 57.94642121 5.58416452 -5.16511267
v 53.39184776 8.65489524 -7.08968705
v 57.00087920 9.44758579 -7.82375596
v 51.78965628 8.78997054 -7.31228897
v 56.71025068 5.56468079 -5.27884020
v 55.68916723 7.46349106 -6.06177701
v 58.06783959 8.59569199 -6.78587332
v 56.61171675 8.44761822 -6.70506479
v 58.80999193 7.27877952 -5.86176105
v 69.70235705 8.97029508 -6.67691603
v 68.22877377 7.36765563 -5.47536695
v 70.73133439 6.83437381 -17.23439246
v 67.12134928 6.74009649 -17.03048311
v 79.21151817 7.96914846 -16.46973379
v 75.48167557 8.03455897 -18.22351478
v 79.01233435 8.37278366 -17.71447435
v 81.11676574 8.55495501 -14.49183188
v 74.80211556 8.14818125 -18.38106290
v 79.45773005 8.27890169 -15.21282364
v 32.23079816 1.73961045 -0.92182611
v -73.31756502 3.67116253 -13.87755014
v -94.47710961 15.53337555 -22.17486873
v -88.60906959 2.27679848 -15.70078917
v -81.68163151 2.39403942 -15.01325704
v -94.06705201 4.26504249 -16.23878069
v -96.55771405 10.44512633 -18.19068938
v -91.33441746 14.77922220 -19.80166323
v -89.59630877 16.67938940 -24.14272726
v -90.85058421 2.68876669 -16.14662819
v -75.96167922 3.23295943 -14.25462402
v -74.80397075 3.35012469 -14.07297142
v -85.99986881 3.04993684 -14.77588061
v -97.53140807 11.07061375 -20.07947490
v -97.22486883 14.34523147 -22.88243920
v -92.61912853 15.81438258 -25.70333891
v -87.61493862 14.93173279 -19.84260045
v -91.52010828 4.93545039 -15.15922509
v -92.98878163 3.25769465 -16.68917574
v -79.52048630 9.21186153 -16.38598368
v -79.67476547 3.58831021 -14.87076748
v -74.38910007 4.20807907 -14.10574559
v -83.92010629 9.63341445 -17.11757854
v -97.39328176 8.85378942 -18.88108067
v -93.96884590 14.82205186 -26.29214711
v -89.74639326 16.27544314 -21.63941227
v -94.48388219 6.77130185 -15.96420072
v -89.98564631 3.35975736 -15.28606750
v -86.38132364 11.91502251 -18.21287163
v -96.61027789 6.83558080 -17.22536795
v -92.20559150 3.85206006 -15.74942470
v -92.00728685 9.41924006 -16.38830639
v -90.77165276 6.08925428 -15.12090117
v -93.54244918 5.19297086 -15.66076279
v -86.38940006 17.18573272 -22.57394791
v -97.45959938 13.18073086 -21.39587142
v -81.33993298 10.63362975 -17.25858822
v -83.35395902 3.60417878 -14.77369200
v -91.87711030 14.93489370 -26.80579573
v -90.05665779 15.61407931 -26.51095949
v -95.54974735 14.39552568 -25.83688498
v -94.72563118 15.57537355 -25.37797764
v -94.21040118 15.96602611 -24.01681617
v -92.08965302 16.44869894 -24.29140173
v -95.93708068 15.22201672 -23.02443050
v -92.72766113 15.68161882 -21.24336734
v -87.11073548 16.38869382 -21.00727521
v -96.63528949 8.31573084 -17.47488976
v -93.24109554 7.76582770 -15.83901979
v -94.27073598 10.64851694 -17.32093096
v -95.18889338 5.74593246 -16.47223346
v -96.14854306 5.44813368 -17.38306880
v -83.27927440 11.92547102 -18.10957305
v -88.70057017 16.23406075 -26.01594478
v -95.14142573 15.07312432 -25.78327246
v -91.49307013 16.42533019 -22.81988785
v -95.49336880 15.39165154 -24.35043454
v -94.80838478 14.55542073 -20.44572867
v -90.83934873 16.19374380 -25.75811371
v -86.83732152 16.84667915 -25.00988916
v -93.06503087 16.16232842 -22.89252542
v -96.62847966 14.37771507 -21.91647328
v -96.71575576 12.44053990 -19.69585568
v -93.25047582 14.31614906 -19.52630095
v -92.14315563 12.47219834 -18.00239086
v -89.56095576 13.06245197 -18.63818429
v -95.77535093 12.13446725 -18.60425435
v -79.80736345 2.48921569 -14.96387366
v -97.12158889 7.69856945 -17.93614589
v -87.91271597 2.89246789 -15.04730061
v -86.36928350 2.14010943 -15.31355828
v -84.08947289 2.24882923 -15.00600483
v -92.20649302 6.20872853 -15.25130216
v -93.12509000 6.11139694 -15.36568068
v -63.56815249 1.71355892 -10.69141086
v -61.67853251 1.61713886 -10.34380402
v -62.52084672 1.65057520 -10.62119659
v -47.97323421 1.56711764 -7.77504966
v -66.31407142 2.84748711 -10.98880172
v -61.71293557 2.22810940 -9.59334522
v -55.49818277 1.97594496 -8.13060533
v -63.77314031 1.97230000 -10.27663425
v -69.11198795 3.74109787 -12.08981313
v -59.43239108 2.46631168 -8.91685206
v -57.41604045 2.20969203 -8.44786409
v -67.51834601 3.21710249 -11.45148370
v -71.08836621 3.24341585 -13.12167291
v -59.41756070 3.39759747 -8.99881311
v -70.37773728 3.50061944 -12.75386848
v -62.98852712 2.63204868 -9.80280153
v -23.16134237 1.75742630 -4.07054136
v -42.36563668 1.48493692 -6.27316721
v -34.69682112 1.96874375 -5.25482092
v -24.55549501 0.96567679 -5.08956006
v -19.91468109 1.45130628 -4.02440410
v -33.53445232 1.54747139 -5.07539092
v -34.45332125 0.25361637 -5.95683232
v -40.69117829 1.01488002 -6.12202287
v -38.49566728 0.52201981 -6.25197357
v -36.13204509 0.56618050 -5.76219941
v -22.85374701 1.05716172 -5.14791487
v -20.27532272 1.70451927 -5.36680594
v -33.10568631 0.62104425 -5.36441058
v -39.28948194 0.76468918 -6.03720639
v -34.89591554 0.99619408 -5.35050407
v -21.43340558 1.66969746 -3.93505115
v -18.73559318 1.18006917 -4.67065815
v -31.44245222 0.67227928 -5.15054399
v -17.09363237 0.89956954 -4.45890380
v -18.94308254 1.47493731 -5.96072618
v -17.80665293 1.15808623 -5.54847112
v -44.78903115 1.75123138 -6.77150302
v -21.64608985 1.37510081 -5.57959219
v -6.88355044 0.87506173 -3.93999973
v -1.65281002 0.41586472 -1.77381618
v 0.35883347 0.39192289 -1.39281445
v 3.46886693 0.27864892 -1.33713812
v 7.04661570 0.24258862 -1.05269812
v -5.59427077 0.78037434 -3.29065765
v 1.96541869 0.40076609 -1.08354888
v 9.10419971 0.27727240 -1.29747542
v 8.69201403 0.61143667 0.00566623
v 5.15790703 0.19063799 -1.64552534
v 151.28903091 -0.91453339 7.19001377
v 149.19403195 0.06008771 4.91084903
v 150.90750158 -0.59019617 5.84858982
v 118.44518781 2.69515114 1.97408861
v 116.37680233 3.09158163 1.82301761
v 290.23328424 -37.28267923 12.00627536
v 291.25386477 -37.86476329 11.78883109
v 313.01116943 -48.86462539 29.15057912
v 312.52154708 -50.69522187 27.25920454
v -80.91472089 13.59135658 -18.25427637
v 236.80041730 27.33900398 18.03852245
v 93.26092899 8.83288775 -4.93990537
v 308.42185020 -38.19725290 29.75422330
v 60.86598337 18.55216548 -14.56899941
v -42.23126173 9.48486663 -16.76525548
v 253.54364514 8.33193585 24.39221181
v -13.74175400 1.93503336 -6.87363232
v 178.17841470 21.17498778 25.87609924
v 65.72513282 19.00020801 -15.02933353
v 278.98755670 -27.98823081 14.70274571
v 337.65566349 -17.75553450 19.43163760
v 20.04726604 10.43667458 -10.95310692
v 298.53519797 -41.41801596 13.76710180
v 23.10813963 24.60981533 -7.52460631
v -1.05709024 10.66142693 -12.90736813
v 97.02250361 13.64446711 -16.77266322
v 285.12841463 17.22504757 9.28642694
v 74.55719262 7.44105084 -15.81214927
v 256.46492839 18.48742738 27.75329351
v 253.31893563 28.86406332 22.61918783
v 207.39133656 7.84353539 2.01689755
v 264.03075457 7.12139253 1.90039910
v 219.43064034 24.60968122 11.03487331
v 118.59609187 11.10720448 -7.06725661
v 90.52757174 8.00796784 -4.42451518
v 302.27243900 -9.99366865 24.82362278
v 339.17051554 -41.32878780 11.70060690
v 246.65880203 22.56301418 11.23368088
v 180.15304208 21.68541215 4.71234089
v 332.43265748 -42.46708006 24.09425192
v 274.62735772 -15.58827050 4.73055942
v 269.63347197 2.38055224 1.75302313
v 333.35268497 -42.84619540 6.00023568
v 339.49398994 3.59329744 5.69767132
v 141.67931676 27.54171379 14.03853390
v 327.57249475 16.85964875 15.85497521
v 291.22406244 26.64943598 20.96266299
v 298.90581965 29.30657193 20.01430839
v 50.30225962 5.48943644 -4.59602149
v -22.67285809 18.32024939 -19.73717287
v 124.94248152 6.75226096 -2.01003416
v 287.72220016 14.39133473 6.85100770
v 201.02064312 21.31927758 22.25863934
v 136.70967519 1.68953603 3.58365802
v 242.54098535 1.07946363 21.38928138
v 222.67217934 0.87095622 23.13590795
v 235.95191538 -15.41944686 14.78661690
v 275.53799748 4.20761993 2.00634543
v -43.40848327 1.21847505 -7.67855067
v 28.06200832 10.44860296 -10.60646679
v 321.48796320 -50.91684312 33.50684419
v 98.70672971 6.66603073 -3.61755746
v 186.22973561 12.68443745 2.13015871
v 315.40131569 -44.46630925 32.44125843
v 37.93289885 25.55000968 -4.89082141
v 230.89954257 -4.30414313 22.05608226
v 142.50728488 2.55564577 1.63709349
v 290.23653269 22.45996892 11.77903078
v 302.71065235 22.47986756 9.89409164
v 284.87041593 31.11840039 14.76252358
v 71.79636508 16.38401672 -17.97928102
v 167.47987270 25.65639280 10.19458193
v 82.21237361 26.51621215 -1.91474403
v 111.82805151 26.78642236 11.56235673
v 321.63211703 4.46553994 4.96652769
v -72.05779850 9.05267056 -14.05082922
v 278.64557505 6.47932338 24.31124076
v 106.57826811 11.48827188 17.56136864
v 34.33098271 13.99409678 -15.16440045
v -30.03632464 0.08831154 -5.85805485
v 305.51609397 18.07321049 7.62756122
v 312.13891506 -33.47964957 8.80254712
v 213.54824305 24.62418191 10.88566426
v -42.63571650 12.69587409 -21.16582729
v -37.74365783 20.33934370 -18.92350242
v 223.45483303 6.04779972 24.21706729
v 336.82486415 9.98954102 3.50983557
v 21.64270543 9.89415310 1.47255568
v -49.64538291 4.61475225 -11.32438611
v 342.08643436 -27.85395645 6.32558065
v 257.95087218 -6.57891110 19.50255968
v -62.18384206 7.60892592 -15.76141641
v -64.56493586 11.78740431 -12.87090778
v 264.27882910 -26.43580921 11.11894567
v 193.80235672 22.17762172 20.68134397
v -41.30150750 1.90906541 -8.76997411
v 296.96908593 32.60637447 14.84237146
v 252.65693665 26.82997473 16.81714505
v 257.99703598 27.70111151 24.09746125
v 331.08538389 -49.29327220 18.20693165
v 178.99300158 15.50534647 2.25186581
v 148.48358929 26.23208798 20.21047100
v 143.06876063 4.37121419 20.70574462
v 117.15713888 1.81086338 6.41343463
v -57.87010491 10.68952773 -19.47831362
v -14.81714938 2.86272238 -2.67754891
v 195.64102590 16.65347628 27.91800909
v 0.59244427 7.31631834 -0.89315127
v 290.74642062 4.44975309 23.68081361
v 152.10959315 24.02641810 22.99881727
v 314.59143758 -29.78249826 28.79365534
v 9.40212514 23.27446267 -7.71079678
v 287.14054823 0.55044930 21.77856117
v 220.70658207 27.60882676 18.99191551
v 324.61151481 10.94086282 4.94413963
v 339.66341615 14.71245941 5.93875116
v 284.27943587 -4.05354239 19.98106763
v 292.00690985 8.37833155 24.33902398
v 101.96439922 1.50503987 7.22480612
v 275.64582229 20.80267482 27.19857171
v 159.31835771 3.72848753 23.74624647
v 289.97558355 33.04209933 15.89421742
v 118.18225682 10.72965469 20.43436840
v 262.41892576 -23.92830327 7.72603787
v 68.78326833 8.61579552 -10.52010339
v 254.35608625 26.77338757 16.52084477
v 226.11163557 0.00138192 22.43633009
v 286.64645553 -5.32730343 20.44438571
v 59.50424820 9.76007525 7.82291684
v 334.53887701 -37.27435321 27.86634117
v -9.62201785 21.77300863 -10.65948699
v 109.30005461 22.66038209 16.61857963
v 124.14183468 8.14522989 20.50206251
v 293.88788342 -39.22481462 11.18538901
v 127.25526094 23.02865870 19.91128176
v 288.19179535 -9.17465333 20.88394575
v 63.26353550 19.65031214 -13.81784678
v 338.15294504 -10.38374752 17.92102121
v 170.52859068 17.87951216 28.48926559
v -15.86423628 0.86620421 -5.73176937
v 342.36982465 -10.72983909 9.01408214
v 312.28390336 31.56123310 13.27212248
v 75.00040531 8.89056548 -19.30334605
v 98.82166982 1.39410573 4.65904269
v 324.25272465 -51.26776174 32.92347863
v 56.97781965 9.62901115 -11.88655756
v 91.03542566 9.56722349 -8.00099038
v 76.39681548 18.18686165 -16.63109660
v -46.61922902 10.82536206 -18.23515631
v 93.18436682 18.47928762 15.12350515
v 168.57485473 21.56406827 26.29795298
v 273.10851216 -23.45279045 6.72372477
v 68.39111447 6.86195260 -13.99584673
v 155.25655448 11.45817153 28.43882516
v 72.78606296 5.67356823 -3.89424362
v 77.10418105 7.72910472 -13.51483259
v 334.99845862 -44.72124204 6.68143434
v -11.63036842 0.43123445 -4.67336411
v 192.90260971 19.52908374 25.92771687
v 107.93965310 9.70039982 -8.20452161
v 42.28974879 18.72384921 -13.80250137
v 201.50615275 25.15154891 19.82029527
v 198.57327640 9.67290346 1.88898877
v 138.58889043 0.54663495 5.54423127
v 113.94885927 19.31329817 21.30339481
v 277.67851949 28.61858346 15.15672076
v 322.64181972 29.80866469 9.87145212
v 293.44892502 -7.77076604 4.96174814
v 78.94441485 23.32269028 8.95439740
v 6.64185314 19.67144199 -15.62258787
v 34.08635408 25.23119934 -4.81071323
v 64.69013542 9.53670964 -10.09363867
v 292.49939322 -37.58961707 12.88617123
v 314.91813064 -53.69801074 16.43442735
v 64.72473592 22.10064791 -12.35357579
v 300.54968596 7.26859877 5.56628453
v 310.96601486 -33.49757195 8.52188654
v 9.44857951 4.24395455 1.79287174
v 319.17199492 28.05014886 8.08244757
v 217.73368120 -1.39506313 22.66126312
v 206.49448037 22.63588272 20.66827193
v 22.13819884 6.62290351 2.66085844
v 244.98219788 1.29918312 21.50091529
v 320.58760524 -62.68779933 25.32150038
v 308.46744776 -16.87639393 8.27001780
v -43.32904145 7.12229684 -8.00366141
v 248.71905148 -13.62843812 16.89463854
v 112.72050440 13.41576129 20.03558911
v 289.54544663 -0.73514739 21.80727199
v 218.24231744 23.72415550 10.16927790
v -83.33868533 4.76483442 -18.69522966
v 206.92627132 18.35151948 26.24636702
v 179.21185493 19.48121190 27.09170245
v 260.71429253 28.94762717 23.62831496
v 257.42176175 0.68792456 20.72319388
v 72.96293229 21.72444016 -13.85519188
v 284.66427326 -26.91601962 17.98298210
v 239.09212649 -1.26707379 20.80811001
v 24.76563677 1.82834012 -1.57627265
v 298.68939519 15.67770354 22.70665765
v 173.69078100 26.03532560 11.42966282
v -30.07555753 19.59849522 -19.61843483
v 226.22802854 -7.22522242 20.62915824
v 50.60826987 8.47619958 6.75440859
v 304.75699902 -44.04655471 11.93129364
v 259.07325745 -2.39366409 20.75554989
v -92.25335717 4.90216911 -21.38509229
v 199.97064769 19.38847452 25.19148588
v 341.81818366 -28.22830342 13.21902126
v 56.21659011 8.83722398 7.53448159
v 166.84232652 20.10438405 27.38695778
v -70.63361257 8.89129564 -17.77375862
v 314.81632590 -32.68676996 31.14821389
v 317.49328971 -32.81337768 31.24459647
v 204.49407399 22.72656932 6.49722898
v 181.49559200 13.85001466 27.88670547
v 307.44498968 24.42989871 18.21189187
v 306.23519421 -1.71290885 5.92005579
v 271.00589871 11.83861122 4.71579982
v 275.22364259 -22.78212458 17.09167287
v 63.20162863 11.21888403 -19.06100661
v 235.65225303 10.86677890 25.33798665
v 185.23707986 25.16898885 17.79107191
v 275.79292655 -22.69144356 6.47054752
v 208.06583762 24.84753542 10.55228617
v 324.56368208 28.94272842 9.75119229
v 244.15828288 -7.11748470 1.68588862
v 310.08881330 29.61877920 18.81703548
v -17.34627970 21.50822058 -14.06400837
v 161.19723022 13.12751323 28.65502052
v 317.06446409 -58.75742808 17.97835156
v 277.25383639 1.64242636 1.94330676
v 256.05663657 -9.46164411 18.39007623
v 111.36471480 19.31052282 20.79988644
v -31.77316859 11.51663531 -18.79728958
v 103.56719792 15.29464498 -15.09142388
v 34.00412574 19.59874667 -0.28543491
v -53.60773206 3.13228555 -10.15123539
v 195.19947469 26.20128356 18.98507960
v -74.84004647 8.94964486 -19.30541545
v 311.57919765 -17.04484224 25.16801655
v 295.80301046 22.49475382 22.24417031
v 101.20991617 27.14394219 5.19832829
v 297.64088988 20.94222046 9.04971082
v 255.73846698 29.35882658 23.00068550
v 303.29763889 -7.79486261 25.22124909
v 206.74160123 26.27555653 14.48570658
v 341.05315804 -1.51160685 7.75997806
v -83.83204788 14.32764530 -19.36381869
v 339.42595124 4.00576880 14.95123189
v 259.93666053 20.80763876 11.77447755
v 304.38363552 1.23283686 5.59645193
v 243.18845570 -8.61691590 19.38650012
v 1.18098548 21.79940231 -13.94907385
v 255.78245521 0.10009000 1.65288721
v 196.18798792 -1.58089050 23.19239639
v 264.43347335 29.52394076 20.04123293
v 322.04616070 -4.59927926 5.62159624
v 300.22057891 18.64943095 21.83847316
v 137.27897406 6.47023460 -1.81362301
v 253.02746892 -11.18894294 3.22958198
v -45.47652975 6.47570193 -12.30074838
v 149.63009953 8.53004865 -0.92874991
v 11.54697035 22.71613665 -5.61326370
v 91.32616967 1.67159957 2.95943953
v 265.42150974 9.35039297 26.61700174
v 235.53267121 -7.59215979 19.86641996
v 320.19925117 0.81330235 5.55218849
v 270.80872655 16.60705172 8.47724918
v -57.75476620 6.94295950 -14.46986571
v 34.49629992 4.18861583 4.69202036
v 284.96533632 14.52875417 7.03681353
v -42.85585508 2.18477403 -8.97006504
v 141.68798923 0.75423397 5.93646988
v 41.17152095 13.56559899 -15.48628043
v 328.01494002 2.49346206 4.01827227
v 240.61311781 0.90356253 21.48523927
v 293.19724441 -37.69671172 10.59606951
v 341.19608998 -22.66232483 12.82077841
v 290.99982977 24.19769205 11.94019802
v 269.17114854 -15.76554403 3.94035131
v 326.98088884 -38.06619346 31.56378120
v 317.45249033 10.81321016 19.71383393
v 317.04154611 -44.57537085 9.86428373
v -35.29565036 19.93667893 -13.03743012
v 336.82534099 22.42333069 7.13775121
v 92.60261804 9.50729195 -6.18155114
v 28.01122516 23.46462570 -3.19886231
v 201.09450817 26.36660822 14.34841752
v -26.01127513 11.35810930 -18.09163019
v 94.69438344 2.02211388 8.15709215
v 261.83435321 19.18906905 10.35112143
v 127.45784223 13.90230283 -6.80648349
v 92.54258871 9.64892562 -8.04764125
v 231.15293682 0.60434482 21.99994400
v 287.78648376 -20.58449574 20.35844140
v 280.28625250 -21.70905471 5.78658935
v 120.31935155 23.15197140 -3.97038879
v -47.91698977 10.70061419 -18.14857870
v 299.79765415 -16.45490341 22.60729484
v 19.32041533 23.13202620 -4.28257138
v 282.48015046 -14.98227753 20.06308362
v 267.97148585 3.96917807 20.59219219
v 295.84935308 13.60552758 23.74920994
v -22.68521488 5.75606385 -4.91515175
v 325.12292266 -18.75380613 6.92896359
v 340.08398652 -28.94783765 15.54248761
v 258.86094570 7.41834193 23.54018949
v 278.28124166 3.91447218 22.23375812
v -67.28892773 10.42163931 -20.52069269
v -2.56206631 19.92170699 -16.29371196
v 245.16472220 22.82612585 11.32705808
v 331.47686720 24.96969886 7.81848468
v 324.42146540 28.47660892 9.04517807
v 136.16235554 5.37234684 20.21743357
v -25.24516173 17.15904847 -20.39905824
v -85.25507897 3.82356788 -14.81111255
v 286.69759631 -30.99351749 7.48790102
v 341.77124500 -32.85656869 5.60675515
v 313.63096833 -32.88929909 9.14892368
v 319.02784109 2.49683042 5.78104705
v 171.06969655 24.28578958 19.60453019
v 290.02392292 3.31585738 23.30676094
v -28.06366794 9.11229942 -6.07135892
v 322.92276621 0.87545725 21.58157341
v 294.48932409 -17.06275344 21.90115117
v 235.14628410 -0.55920909 21.23600058
v -10.83444152 8.76361318 -11.00725494
v 72.34618813 8.69259331 -19.53744888
v 23.13677780 6.87945634 -5.55408373
v 256.57173991 17.50000007 8.79596081
v 293.21295023 -35.27495265 9.41913482
v 338.75197172 -24.01018515 17.11164415
v 214.11544085 9.47434176 26.24413371
v 332.70934224 24.03572388 8.05826951
v 263.32092285 3.91329592 1.50716281
v 310.98845601 12.14511599 5.91175677
v 227.35767066 -7.79187866 20.44125088
v 235.37032306 7.67555274 24.52264912
v 244.64510381 9.09910444 25.04040487
v 232.10722208 26.83850192 21.78071439
v 295.86991668 5.00136567 23.43184315
v 33.81729499 23.66277017 -9.94812232
v 277.16010809 12.08003890 27.33192220
v 313.54069710 -23.89400266 9.64790117
v 122.20210582 23.03154767 18.37670617
v 115.71974307 13.52155861 -9.38396249
v 292.56352782 10.66740789 24.49335158
v 313.26571107 -58.27319250 24.63708073
v 193.47716868 11.93075348 27.79452316
v 146.37370408 8.45983718 -1.60819606
v 292.10156202 -35.76084599 9.80590750
v 92.66451001 16.65578596 -17.48730987
v 267.75297523 -24.55685288 7.18644587
v 225.47210753 26.22104436 14.70927242
v 314.08488750 3.33889574 22.50048891
v 230.14523089 25.33783205 13.68464902
v 74.79051501 3.91187659 -1.78620743
v -59.50041488 3.82969808 -11.64687984
v 324.32144880 -17.52112247 6.88585732
v -27.94852108 0.26863883 -6.48519211
v 315.42378664 -52.50586942 15.22201579
v 314.71404433 20.82574740 17.37604477
v 87.07920462 20.48507147 -14.36204463
v 83.74577761 1.18250400 6.07552100
v 239.80811238 24.96686950 13.88304401
v 162.93235123 25.19815043 18.13062280
v 20.15006915 16.65598713 -15.99165052
v 239.73418772 22.05061540 24.88017268
v 41.37780145 17.65792817 -14.67566192
v 143.96980405 -0.06985269 6.71998272
v 325.07193089 -14.01671767 6.00785436
v 208.78298581 24.10153858 19.87031475
v 266.75117016 28.11561339 17.27735251
v 271.32374048 -12.06351444 3.32161901
v 256.52784109 -17.15651900 15.24558105
v 196.12927735 26.77320130 14.66463320
v 256.58401847 -3.08690616 2.08942196
v -16.47211798 11.25034131 -16.05243050
v 23.52765761 24.63099174 -5.79846138
v 343.43069792 -35.29304266 8.69379472
v 276.96859837 16.57835394 8.66973400
v 278.70336175 -17.08222926 5.01910457
v 322.12209702 -48.03076759 33.68084878
v 240.67564309 20.69125883 8.00551288
v 69.91497427 2.90900934 -0.40158277
v 49.34146255 11.23749744 4.90741199
v 297.96448350 14.40253854 6.62457198
v 225.68863630 24.92090687 11.20708231
v 325.06680489 -29.01708335 26.77465975
v 276.68523788 -21.27504908 5.97570464
v -50.12210831 6.24891510 -12.64195517
v 251.70597434 -14.09398671 16.62661880
v 296.59330845 -2.45054718 24.80510250
v 112.57933080 0.89529972 7.58978119
v 41.85300320 24.19442311 -9.70319379
v 108.49548876 20.20038292 -11.31583564
v 232.81206191 27.74669230 19.68274824
v 36.59011796 13.09821941 -15.03437478
v 251.91539526 -7.66967563 2.24707951
v 206.33953810 -8.04656278 5.87802706
v -20.62664740 9.42599121 -13.40687834
v 206.86300099 26.60595253 16.44083299
v 296.45290971 -40.07478431 14.41403851
v 322.49468565 -61.76696718 18.95646937
v 175.52402616 26.88222565 15.19659720
v 269.07259226 0.49898884 19.51486617
v 333.10669661 -46.68340459 16.87477715
v 301.31959915 -31.46869689 8.18975549
v 183.20046365 20.22559755 26.53869055
v -2.90195178 9.73529741 -1.31628674
v 90.30158818 18.76394264 14.29713704
v 119.39350516 15.16680419 -8.89938045
v 312.26122379 -55.94530702 24.20733497
v 143.38000119 16.83000103 -3.11000017
v 313.14197183 -47.17022926 29.38587591
v 205.23867011 21.34978399 22.59383351
v 188.43874335 -0.04270148 23.12068455
v 207.90313184 13.64362892 26.43380687
v 276.18619800 16.27569087 27.69050933
v 278.96481752 3.07096168 21.15788125
v 240.43618143 13.54707312 4.45968425
v -25.47340281 2.74039153 -8.85186624
v 283.22890401 7.04917684 25.17419681
v 278.86059880 17.33803190 9.12093092
v -15.31754807 12.36066036 -17.53371768
v 323.58717918 -54.34362590 33.11346471
v 307.50665069 -44.19359565 11.71779912
v 245.64413726 23.38744141 12.06529140
v 44.82886940 26.09432302 -5.13169495
v 262.62515783 20.97289823 11.68081723
v -70.75709105 9.79746878 -18.88709143
v 19.18728650 11.95483562 -13.71072419
v 252.55680084 -14.93881550 16.22480527
v 318.86878610 -56.63879216 30.58348969
v -34.71458703 1.11695484 -7.71836424
v -80.66999912 7.66610075 -20.03697492
v 106.61479086 23.58804643 -6.61842339
v 330.50879836 13.70729227 16.17741026
v 18.63432303 9.10086185 -8.26239027
v 339.72564340 10.12556721 4.83472412
v 299.48866367 -30.33155575 7.91527238
v 94.00694072 7.98978563 13.79801892
v 261.36526465 -14.95446172 3.95496003
v 302.42851377 -1.19002408 24.63310398
v 340.44092894 -39.75988925 6.38543721
v 120.82467228 4.14537871 15.30097332
v 26.69626474 18.95186491 -0.82851481
v 331.85401559 -21.84696123 4.65787295
v 316.90031290 -28.03148516 27.91789733
v 340.19798040 -41.98751599 8.98682699
v 303.27069759 15.49781393 6.60610478
v 219.27781403 25.22044443 12.17081677
v 44.22852024 6.03173859 6.24459563
v 227.02674568 2.39091623 22.52748422
v 92.38322079 11.58893947 -16.83866978
v 316.44743681 25.04933812 16.42104983
v 309.79415774 11.65708620 20.93719691
v 295.57061195 -9.09336098 5.48680173
v 11.87955402 16.53073914 -1.96504011
v 234.47722197 -13.10760807 16.91270620
v 333.87273550 24.07061681 7.64991064
v 298.44644666 -19.27578822 7.34315440
v 194.46104765 0.59385673 24.51125532
v -61.50881201 11.20735239 -11.83485147
v 238.20252717 27.58735046 19.80359666
v 334.90619063 -5.54010225 4.30216547
v 339.03452754 -36.93104535 13.71278707
v 30.02939001 10.47860272 -11.13337465
v 40.53833336 6.56095520 -6.20675879
v 106.13616556 3.55582451 -0.34101304
v 254.73687053 -16.98008552 15.22107515
v 268.85855198 -24.00492504 6.78325025
v 207.37232268 7.09420675 26.01535618
v 161.58133745 19.10893805 27.72396244
v 322.16668129 9.24986508 19.01750453
v 63.41275573 17.07616262 -15.95585607
v 47.36561328 9.74988472 -13.94797489
v 240.91386795 10.93701925 3.88737372
v 307.94188380 17.42728986 7.47493003
v -0.25056163 16.19672030 -17.00802706
v 283.22824836 0.40618100 20.43289505
v 298.58070612 -11.19780168 6.21492695
v 270.12491226 12.67366577 28.03936787
v 233.85977745 23.32006022 23.24526198
v -86.29377931 13.07535078 -26.82178468
v 322.56349921 -37.68258542 32.16668218
v 276.48061514 9.16793756 26.57745220
v 287.47010231 27.26224996 20.98591998
v 291.92605615 -32.86813572 16.82007872
v 339.21292424 -27.81598642 16.79134928
v 286.39528155 10.78270376 5.03481133
v 339.21998739 -35.04232317 14.45900928
v 274.19269085 12.11987622 28.06104161
v 96.33881599 10.04832517 -8.07592273
v 340.82853794 -37.58049011 11.06048748
v 26.69490688 24.77401868 -5.68128703
v 311.38807535 26.39490739 17.71066524
v 296.83375359 -40.11438787 11.59490645
v 127.50105560 9.27697774 -4.59304033
v 332.11684227 -35.63655913 29.91408668
v 310.59738994 16.36235602 19.78965849
v 328.43425870 -54.01425809 26.70583501
v 268.19998026 23.35911803 25.05551837
v 325.46859980 -17.38191769 23.37559313
v 231.60549998 -8.46057385 20.30699328
v 199.63045418 24.58527312 19.98674683
v 44.44718361 10.52409969 -13.73526920
v 206.09496534 25.58484674 13.26462347
v 301.07498169 -38.88895363 20.09705454
v 285.44470668 5.80893364 24.85935763
v -0.16505666 19.36677471 -16.51077345
v 241.64080620 -5.88658126 19.94627528
v 298.23583364 22.99944684 9.73264966
v 337.97767758 -15.10612015 17.06047729
v 338.13753724 -45.59537768 9.76022799
v 163.84921968 7.39962375 0.45249666
v 253.57955694 10.09345707 25.93395114
v 319.47213411 10.19507740 6.09000260
v 227.46159136 26.55093186 21.30849846
v -8.71416088 14.23954964 -17.63106324
v 290.46505690 -37.70059347 11.42013352
v 320.71867585 -29.62483466 9.47092846
v 50.58423057 14.06143792 -15.80804400
v 8.38029850 4.32954682 1.61730172
v 334.12754536 -12.41222676 21.24093100
v 337.83495426 21.69448696 6.39179721
v 86.03078872 1.57695869 2.62593897
v 204.05466855 26.74136125 17.45847054
v 285.85624695 -2.94851814 20.40376142
v 137.20928133 18.35888997 -3.87673406
v 64.65325505 17.06992649 -15.86317644
v 341.37293696 -8.37624259 9.58339032
v 202.18653977 19.96203884 24.29388277
v 125.05130470 7.58238416 -2.95958179
v 305.07880449 -30.60351498 8.60649999
v -27.59689279 4.41902597 -9.64554679
v 118.63634735 6.69176551 -1.90631393
v 317.66024232 17.02165045 17.95107499
v 289.47076201 -6.23759720 21.19779959
v 216.42589569 -5.22060785 21.42361552
v 226.72942281 24.19594117 9.87553224
v -43.32719371 20.38714848 -15.35753347
v 209.05396342 26.47852525 17.21663959
v 163.85659575 -1.90328329 8.22889898
v 312.12437153 -42.77956858 10.61037555
v 270.18180490 -4.85142320 2.30673444
v 315.40256739 -54.98286337 16.77341387
v -96.43063694 14.03103396 -20.72373405
v 313.76457214 8.20459984 6.23988407
v 89.72891420 11.43039297 -18.06816086
v 342.13912487 -14.44471627 10.19252278
v 264.81714845 -9.70129855 2.90746847
v 247.28539586 -9.03932098 19.02229898
v -97.17120230 5.31669240 -19.62045208
v 192.72616506 21.60993218 5.89218689
v 158.67027640 22.47309871 24.27648567
v 218.77038479 26.92376636 15.48122708
v 81.33681864 18.08354445 -17.16688834
v 264.44911957 -23.21367711 13.26637622
v 210.24958789 13.40022497 2.78750411
v 170.64078152 26.25943534 11.35402080
v 124.01077896 1.69575703 10.80126036
v 250.72607398 23.27305451 12.67668791
v 278.21609378 11.32058818 3.78477480
v -51.48668587 9.60449595 -17.39282534
v 335.55549383 -0.49843785 4.48702415
v 253.78718972 2.59905565 21.26201056
v 83.90417695 0.95581420 4.25188895
v 285.20995378 -18.25060137 5.96054224
v 173.87087643 -1.79417338 5.38703566
v 300.89971423 23.34081568 9.79793444
v 197.76692986 16.50134474 28.06651592
v 228.20095718 24.38474260 21.66031115
v 77.78666914 5.38560003 -2.91610626
v 33.59474987 9.94317885 -9.62145533
v 225.43171048 27.22476795 16.85984619
v 105.17312586 0.89788408 6.64330553
v -28.62394042 19.57734674 -11.93039212
v 109.02856290 23.28310534 -6.75316667
v 304.29753661 21.49231546 19.41606030
v 269.96546984 18.52871850 27.62602270
v 26.85769089 1.97240594 2.53380206
v 282.33739734 17.44582504 9.03649069
v 217.14231372 -8.03942233 18.22557114
v 60.04120782 24.97650124 -8.34727474
v 292.67320037 32.13514015 14.30697832
v 317.67857075 26.39963478 15.80864750
v 213.97827566 23.69562909 9.38335247
v 318.77434254 -34.96146202 31.48695454
v 321.22570276 -36.48306057 8.52032099
v 292.24523902 -14.38209321 21.57006599
v 331.00169897 22.94221520 3.79652041
v 338.74729276 19.61402223 4.01374046
v 82.10244775 26.89754963 2.57182796
v 301.20787024 3.29372566 5.32246241
v 31.91976249 10.74402872 2.28063599
v 232.59428144 1.43846497 21.88323624
v 277.81128883 17.15709828 27.33023092
v 319.43622231 -33.68192911 31.31403029
v 336.14858985 -33.86604041 5.75464638
v 251.09452009 18.23026501 9.16235801
v 29.25632335 12.48599216 -13.76424916
v 30.48347495 9.92900785 -8.93940404
v 18.48924905 14.97835293 -15.95816575
v 105.18978536 12.89229654 -13.61255161
v 336.45775914 -35.16786918 17.90483110
v 308.29009414 22.97766507 18.13644357
v 306.43796921 -35.10531038 28.91413681
v 238.36992681 24.60458130 12.86287419
v 297.38807678 19.75961030 8.60211812
v 315.43982029 28.14187668 16.01621136
v 149.24573898 0.84576162 4.35017794
v 118.26656759 0.96364069 5.41872066
v 110.73005199 6.05399488 16.24854654
v 83.33075047 2.28803908 0.49529370
v 264.09190893 -10.89550555 3.13571212
v 38.34622353 16.95465297 -14.75597639
v -34.46454927 6.35398645 -11.83122955
v 261.22456789 25.58724582 24.47113395
v 166.52299464 26.09174326 11.79567538
v 285.08636355 32.49352798 15.76438732
v 217.60070324 7.60778971 0.68460294
v 340.53707123 -20.01791075 13.08858301
v 291.98005795 9.55662783 5.46161178
v 48.38061705 9.77813546 -14.57443740
v 295.43912411 -30.01989052 7.86374509
v 308.19779634 29.78431992 10.95337141
v 282.06759691 10.90150978 4.42329748
v 311.59532070 -0.15906668 6.18223799
v 149.53358471 16.34126157 -1.96023285
v -12.44833041 14.30573594 -5.69991721
v -15.13291523 15.63582569 -18.99035834
v 313.05110455 -57.43724480 25.48050508
v 304.57925797 23.79425056 9.92727466
v 208.99447799 26.44702978 14.31867015
v 265.90487361 14.64572269 7.46369408
v 338.88947964 -41.25481099 12.05218304
v 221.88100219 -7.32016331 20.50038800
v 255.34787774 15.24827350 27.72179060
v 252.37485766 16.03686623 7.32865464
v 208.24286342 1.98891247 25.20485036
v 290.47581553 8.83702561 5.13996696
v 113.62901330 23.90175872 -3.96868680
v 273.88536930 15.47047496 7.63928285
v 87.60280907 5.78120537 -2.78012711
v 118.38445812 16.18387550 -9.15066805
v 203.39353383 7.15144351 26.31055377
v 119.73567307 6.30258024 -1.43171602
v 255.73131442 -12.01360393 3.41160176
v 338.07057142 -34.76180509 16.03475772
v 202.52363384 21.45448886 5.02579799
v 191.44776464 16.83775149 27.78546326
v 329.95250821 -60.35010517 18.48880760
v 261.64203882 10.81566792 27.01267600
v 259.31844115 26.10666864 24.31252226
v 231.72511160 24.12927151 22.49901183
v 125.13440847 12.83628866 -7.19264755
v 95.77857703 9.88164078 -7.23121548
v 287.79467940 5.60286595 24.67211522
v 242.13331938 24.80091713 23.18454906
v 265.15766978 6.13983395 23.62158708
v 303.54484916 -9.94485524 6.34739641
v 180.19109964 26.79670788 15.09868633
v 335.52822471 6.49712048 3.17064510
v 292.51208901 6.30945154 5.01059555
v -3.39629245 7.58026587 -8.82764440
v 163.62304986 0.06418581 18.94868165
v 270.71246505 7.67665496 26.07377432
v 254.45955992 29.38694507 22.70331420
v 65.66491723 4.34052106 -3.42451199
v 252.57825851 -11.08701155 18.61117221
v 338.61577511 -32.66067058 16.63124561
v 261.49386168 21.94612473 12.57237978
v 341.29217267 -24.07693677 5.67886746
v 94.53371167 14.05766793 15.07324539
v 290.47051072 -3.73033737 21.84279636
v 40.89993611 2.50975066 -2.74796947
v 155.28765321 19.15418915 27.36309730
v 281.24922514 -30.09855375 7.65799126
v 39.66545686 25.73096007 -6.71910448
v 278.63326669 4.69884742 22.70859294
v 175.55060983 -2.15592934 17.00262912
v 109.31593180 0.72234275 5.80671011
v 134.30581987 10.66686772 24.96714517
v 66.75519794 2.96667148 -1.25814811
v 231.30667210 22.87233807 23.20963703
v -35.66817194 20.34999058 -13.73572834
v 144.67543364 -0.34294452 10.05977951
v 200.19899309 11.38607878 27.15953253
v 97.77346253 13.45458906 -16.26247354
v 231.54790699 1.77362259 22.00195007
v 308.01120400 16.24400169 6.98176445
v 330.87295294 -35.73257849 30.60609661
v 125.64623356 11.73768099 23.14312570
v 289.55402970 -15.93668945 5.85595798
v 279.37927842 -20.69333009 5.49184578
v 323.54810834 -12.02181168 6.07452961
v 337.23729849 -31.13047592 20.15436999
v 340.61208367 0.26834238 14.26903997
v 90.49294889 10.77540033 -16.13732055
v 28.77350897 23.16891588 -11.06365211
v 305.46301603 18.71608756 8.11127853
v 277.64821053 -5.62212430 2.50307983
v 310.48640609 28.76101434 9.93867125
v 128.73363495 17.14042015 25.53828992
v 181.19220436 -4.73611709 13.56186811
v 138.05964589 23.63339998 1.15847937
v 227.84368694 10.43288037 25.24930425
v 146.77052200 22.13457040 24.50024337
v 299.18897152 -0.17670736 24.45543185
v 315.77423215 30.64192832 15.27137216
v 25.43502301 24.65808764 -5.37119992
v 178.17938328 7.28419796 1.05381757
v 97.10448980 1.70482183 2.27382197
v 250.05829334 -6.77033886 19.31687072
v 271.99596167 -1.63308450 19.69116181
v 278.62888575 12.24523969 26.83239616
v 334.19704437 -38.37034106 22.90038578
v 245.21517754 27.75555663 21.14120126
v 279.54331040 7.46638188 24.38201010
v 129.01285291 17.81457849 -6.20842539
v 106.81477934 18.74883287 -13.27042188
v 285.03111005 -30.49848042 7.17154983
v 324.83071089 -28.18535268 7.70737091
v 297.10939527 8.13053176 23.22427742
v -17.72136055 9.74079128 -12.81941403
v -27.09980682 13.59621622 -19.79255863
v -66.42118841 8.52858834 -16.79876447
v 72.54390419 2.64049112 -0.03025162
v 13.73029128 15.41931462 -0.54520997
v 329.27107811 -54.67813835 10.94303466
v 334.23933387 -38.11699897 19.42058653
v 142.55386591 -0.20377326 8.73856992
v 134.25731659 27.07823925 11.30342949
v 186.06981635 1.60295202 24.82585236
v -29.67947908 3.84064438 -9.23838187
v -33.00792351 10.29604767 -16.66259393
v 267.21429825 -1.81030575 19.90914345
v 213.86715770 19.07284558 5.55412937
v -40.77124223 14.20454122 -21.71959542
v 56.26408011 7.02356501 7.83699378
v 285.98406911 32.66876191 19.10225116
v 313.66941333 -50.73384941 29.69932370
v 159.29751098 11.38329878 28.41037139
v 294.98529434 -35.09941325 9.45086870
v 66.16711617 26.52083151 -2.89445138
v 108.17387700 2.86882231 0.71892323
v 139.84018564 3.54399765 0.36382407
v 108.49601030 9.26353317 -5.59264002
v -22.34008722 13.28897569 -7.14724557
v 265.65253735 -7.04959873 2.66865664
v 221.66351974 22.08748087 22.67589420
v 220.29809654 8.46450962 0.66178356
v 288.31806779 -25.48186108 6.37378218
v 306.93277717 -40.31737894 9.76123568
v 66.72579050 14.63102922 -17.72887446
v 244.38786507 12.54721452 4.40850435
v 48.57111722 9.07434057 -9.72050615
v 228.92439365 24.86647852 11.76898647
v 315.05826116 -30.48640490 29.61855941
v -45.70347816 7.10363640 -13.41643557
v 278.16298604 32.56774321 18.46282370
v 227.45731473 23.69730361 21.70743048
v 265.12324810 -19.03730817 5.80360414
v 250.24950504 22.25566283 25.75463988
v 296.98479176 -33.90080109 8.50667339
v 41.19745269 10.19527949 -11.59906574
v -60.52051485 3.53189837 -11.56995259
v 337.89205551 20.18234693 8.85028299
v 338.51346374 10.13621408 4.01876587
v -21.58453502 19.89137940 -11.14349719
v 163.32247853 23.74921925 22.71734364
v 272.47020602 0.79732831 1.92339346
v 18.41135509 2.00764555 2.32439768
v 340.12764692 -16.01180993 12.91484945
v 296.19085789 16.88669622 7.51154404
v 188.05082142 1.12241600 24.36611801
v 311.93119287 -15.16771317 24.99469556
v -55.62632158 3.53503833 -10.90024598
v 252.67052650 22.73362130 12.45940849
v 191.22764468 -0.57625672 23.72158132
v 326.42167807 7.84259196 18.30331422
v -0.78522455 22.34279737 -8.85731261
v 101.76502168 16.64140262 -15.21077473
v 108.55609179 22.08731510 17.25316234
v 68.37140769 6.25663390 -4.98345355
v 30.99590354 11.06148306 -12.30267622
v 200.25913417 17.72738434 27.34407037
v 302.49068141 32.31908008 12.98207976
v 180.66053092 23.30949344 20.51158808
v 322.89683819 -45.79885304 33.65461528
v -32.13262931 20.42865194 -18.56659539
v 311.81168556 -51.58917606 19.22331937
v 325.21367073 -32.52087906 28.69733982
v 320.19558549 29.46306020 9.18839965
v 206.51705563 1.88112224 25.32234415
v 317.64045358 -54.05059084 14.31640703
v 308.87314677 12.75825873 20.84620297
v 1.18384312 17.47153141 -5.33454353
v 68.01266223 21.56118304 6.67244429
v 111.81517690 11.89001370 -7.49028148
v -73.36371392 5.83405700 -15.93809947
v 303.68813872 32.39712119 15.93961194
v 94.46723759 22.21638151 13.60487938
v 95.55143863 26.31409466 -1.70355174
v 271.06544375 3.79853882 1.88073353
v 338.18015456 -27.84445137 18.88798736
v 256.65760040 1.71608466 20.88904195
v 294.20447350 -37.59325668 14.04486876
v 333.90888572 22.98074588 10.35991963
v 302.53866315 18.69057864 8.57968722
v 253.78194451 25.29334463 24.43262562
v 321.91163301 -60.15588343 30.67991324
v 228.81197929 10.24842728 2.03224854
v 93.78397465 12.05558423 -17.10873842
v 177.29707062 26.99654736 14.92329035
v 122.60435522 6.09202730 -0.62143308
v 299.60587621 -41.13413021 16.34957828
v 337.03747392 -7.01903924 3.84312985
v 241.18570983 7.77364941 3.44708352
v 320.49956918 -62.14762107 20.82976885
v 164.03141618 13.73033877 0.20338660
v 230.38145900 27.46963687 20.96394449
v -62.12862954 19.61749233 -21.99387364
v 308.66584182 -46.62234709 22.54415862
v 269.56418157 12.17087824 5.41983917
v -37.47748584 18.39874126 -11.78215910
v -29.80299667 18.42833124 -11.34523936
v 287.25382686 15.77933878 26.81066096
v 325.61343908 24.70711619 6.26149075
v 212.21384406 17.07377657 3.88603145
v 264.90089297 -3.19153373 20.05424909
v -33.95731747 0.46049629 -7.06065074
v 282.02766180 12.90424261 27.35586092
v 339.17701244 17.30867662 3.93933943
v -45.41784897 2.19234591 -8.77779815
v 255.17922640 -10.81220061 3.17316875
v 270.04104853 27.85377577 16.81810617
v 269.62342858 5.14460821 23.21132272
v 25.30606091 6.46876916 3.48083908
v 309.01756883 -49.78448153 16.39016718
v 256.96364045 6.55823294 22.41656184
v 304.17147279 19.66154389 9.01048165
v -70.70823014 18.22801121 -17.40283705
v 87.60434389 7.14555429 -3.75780696
v 23.30719493 11.83679234 -13.04011513
v 85.23162454 12.53743190 12.80064881
v 124.34596568 24.88383837 16.85169153
v 92.85756201 1.62460119 2.46003806
v 328.31531763 -10.64601820 4.36936878
v 94.80266273 1.39804825 3.18408269
v 104.57302630 2.82727368 10.35179384
v 92.50885248 2.32712901 1.05657917
v 154.34177220 26.95428953 12.69738283
v 226.01965070 27.23174915 18.66447367
v 339.16530013 -25.22178926 5.45362895
v -6.97350875 16.09314419 -18.07803102
v -29.56212126 1.25625415 -4.77118511
v 299.99548197 32.52576292 14.17183690
v 329.62960005 -54.29878831 20.26988380
v 224.36247766 -2.04087002 21.78806812
v 225.75268149 19.13056895 25.45409463
v 331.82159066 24.58248101 10.93618106
v 47.02681676 10.79179626 -15.40911943
v 299.61615801 31.39205649 19.47316714
v 175.33782125 23.14271778 22.98402600
v 230.02471030 23.19264784 22.44497836
v 319.75281239 13.74420524 5.22950664
v 337.92966604 -8.17178935 3.74301057
v 69.77839768 13.34106177 -19.67425458
v 84.93722230 16.95409976 -18.58041249
v 241.81504548 -0.47977970 20.93857527
v 87.49343455 26.19790100 -3.74557008
v 41.36084020 25.12104250 -3.43112950
v 142.54809916 7.60062318 24.25233833
v 313.68243694 -35.74369103 9.47184861
v 324.79247451 -53.96498740 32.69611672
v -39.64498639 6.30054995 -12.83949707
v 253.73932719 7.59877264 23.70730229
v 262.01578975 -9.42091458 2.74577248
v -41.71260074 0.80553524 -6.65534660
v 334.07020569 -41.69480875 17.95114763
v 199.53101873 27.02189982 16.93309844
v 241.30921066 5.21075912 23.62135053
v 221.73741460 -0.53293031 22.77072519
v 291.68534279 31.69608489 13.90918344
v 182.01090395 19.73168366 27.10011229
v 42.01706126 11.19094715 -14.14792147
v 191.95464253 15.17162286 2.90028239
v 89.82073516 15.60099889 -18.91835406
v 36.19707003 3.72007862 4.72767605
v 138.18386197 3.09155625 1.47496548
v 243.23199689 -0.46167031 20.97243816
v 165.95290601 23.69672060 22.76466601
v 246.88881636 19.75085586 8.83844588
v 338.05719018 -19.49748956 18.78023334
v 253.26743722 -7.22773233 19.18669045
v 220.10993958 26.05261281 20.67720145
v -75.08560270 3.89251928 -15.48921876
v -50.24483055 2.67025176 -7.32573308
v 124.99471754 26.53570659 9.03054979
v 331.82898164 -27.06823871 26.35729313
v 271.14576101 -15.77368565 3.97462398
v 258.28567147 26.65544860 16.60811901
v 288.64684701 -8.15028977 4.41290857
v -65.48409909 4.12669964 -12.83176895
v 302.30081081 -39.19703141 10.11801045
v 63.06488812 25.16902424 0.86219306
v 204.05001938 -7.57999998 12.92000059
v 298.50023985 22.59424143 21.03180252
v 233.96950960 -6.05108030 1.76954782
v 330.07428050 -37.38407418 31.36952594
v 145.40509880 11.03469823 -2.50024605
v 83.24903250 0.98954164 4.47982503
v 95.75166553 2.78554042 1.07060128
v -24.36189353 17.81575009 -20.24790831
v 328.86558771 12.91811001 4.54389863
v 237.62109876 9.28471703 3.92646575
v 227.02912986 1.60992355 1.10851158
v 32.18865022 19.80663091 -0.75119152
v -24.12149869 20.72013915 -12.56695297
v 250.99959970 18.48600246 27.18717232
v 34.36108306 17.90186763 -14.40142747
v 241.16428196 -16.68517478 13.94282468
v -18.84531975 21.53680660 -13.98937125
v 101.18966550 13.12710345 -14.26438801
v 70.90409845 6.64833840 -15.56764450
v 65.19618630 6.70313882 -16.64672047
v 326.87455416 -44.54750940 33.44652429
v -79.28673923 5.95309353 -18.12229678
v 338.09605241 -12.72578351 17.51188189
v 339.59835768 -10.61238069 4.22036927
v 235.28409004 27.77104452 19.96651478
v 160.18609703 25.53107217 16.87234826
v -20.95620893 1.82143599 -7.11648026
v 113.63351345 9.74080153 -4.50806040
v 56.78179115 19.26502585 -13.27563263
v 334.22258496 -37.34339774 20.06009221
v 250.95510483 7.72026274 24.32269976
v 293.45291853 -35.73938459 15.74608684
v -1.99585687 22.49529772 -13.02838232
v 296.57149315 -38.64512593 15.44917095
v 341.44282341 0.39598264 8.99342634
v 248.54247272 23.17163534 25.11133067
v 227.99885273 25.74909292 14.24192172
v 287.01728582 2.47599604 23.14444818
v 66.03658199 23.54338393 2.66866200
v 294.57217455 3.26342625 4.79315734
v 266.54720306 -13.99219129 18.27624626
v 328.42779160 3.06087011 19.12116073
v 316.35990739 2.20720307 6.00668276
v 262.64244318 -26.11203492 10.94371732
v 322.87093997 -29.70029600 8.70158430
v 39.51247036 9.62200481 3.56373936
v 95.68022192 15.56912810 -17.17505977
v 70.06654143 5.40323975 -3.55067314
v 52.51045153 9.43001918 6.72854483
v 312.09629774 31.82177246 15.98576456
v 340.92184901 -17.38907397 11.50932349
v -55.44110760 7.23692169 -14.56666738
v 52.41183564 16.92750677 -14.99186363
v 149.24520254 23.96434546 2.97073298
v -37.49677911 13.38546071 -21.19592763
v 114.31991309 21.72957174 19.59097385
v 228.12940180 27.53625810 19.61871423
v 293.15084219 2.77144997 23.57782051
v 333.08076859 -19.34583485 23.68032187
v 306.43194914 17.17485301 7.21859094
v 35.18289700 24.02734011 -9.97402146
v 116.90528691 10.41779574 -6.60934532
v 307.57245421 -13.92230671 25.24791472
v 75.16520470 7.78659014 -12.62517553
v 322.94777036 10.09203307 5.09971287
v 53.91590670 2.43577478 -0.87377802
v 326.98145509 -51.79466307 31.51565045
v 243.68521571 23.45730923 12.16581464
v 45.41588947 8.87788367 -10.15987340
v 321.00403309 7.73957279 5.64471306
v 72.11019099 10.11648681 -19.88949813
v 225.91514885 16.21519960 25.41742846
v -18.58341508 12.00590655 -16.88825339
v 311.66937947 28.87762152 17.97606237
v 243.00812185 1.06177211 21.33524604
v 344.40308809 -28.73696759 8.01789202
v 318.95881891 -28.75512093 9.40210000
v 12.84814347 10.19779779 -11.34014316
v -41.95471480 20.58010735 -15.98954387
v 173.24244976 24.88478832 18.20832491
v 94.85045075 13.34858779 -17.73464307
v 338.30145001 -15.82780853 4.05140175
v 5.17752580 22.75790088 -12.33768091
v 226.38592124 5.65446587 1.07822043
v 140.41838050 2.00849702 2.55949632
v 267.21554995 0.01604278 1.77468825
v 19.28316802 6.09880826 -5.20339003
v 83.68042111 15.14035929 -19.58677173
v 340.21091461 -7.98827969 11.44285593
v 9.55616497 19.93654668 -15.10916092
v 335.73538065 -24.22906831 5.32907574
v 305.94426394 15.03831614 21.00855671
v 164.56042230 -1.35067769 5.57219051
v 274.23822880 12.95973454 5.58138406
v 85.03716439 4.26110812 -2.33454723
v 244.20957267 26.13277175 16.26462862
v -22.89217524 9.05412063 -13.88415508
v 323.66383076 -48.98438975 33.53120014
v 35.38500518 25.01839772 -8.54622945
v 220.29635310 5.50881634 24.66788329
v 10.43394580 12.91477401 -14.54109978
v 142.49502122 19.10099201 26.88119747
v 65.68755209 10.86374000 -19.53157783
v 138.73042166 26.68802813 9.43953637
v 334.93307233 -35.82685441 19.56837997
v 245.06905675 -15.72525315 15.20717237
v 313.84414434 -23.96047674 27.04620175
v 216.70502424 26.20197460 20.03667690
v 311.39177084 -38.22152689 31.46443143
v 338.02294731 20.85387707 7.67180789
v 164.14041817 26.39527805 11.81164384
v -34.01674330 9.06099100 -6.92281965
v 187.36064434 26.62577666 13.30564450
v -93.13858300 8.18929262 -24.04787764
v 308.18408728 -36.03027388 8.92634131
v 277.76306868 9.21160448 25.96698515
v 72.67645001 7.18663353 -17.34214090
v 84.11246538 1.55652559 1.90422405
v 9.46685858 8.08108505 0.91270212
v 335.18347144 -34.59012881 24.61278997
v 92.97075123 24.43177067 10.81969682
v 318.15093756 31.43550456 13.18211295
v -71.46652788 3.97679349 -14.41313792
v -38.76576200 18.30580458 -11.62483450
v 39.38573599 12.01832015 -13.88264820
v 76.36629790 7.47096678 -16.95795357
v 299.23948646 24.46402423 10.17218456
v 132.95999169 0.81689883 10.41700784
v 327.06624269 -23.43032509 24.79281463
v 336.24082804 -7.44972983 19.27533932
v 176.02482438 -1.08592771 3.85788432
v 335.36013961 -14.53310438 21.58214524
v 54.17106301 9.52599384 7.00812647
v 153.71738374 11.22492086 28.18663418
v 51.58144236 9.41344444 -13.63005862
v 191.91810489 26.29824914 18.20518821
v -9.00574494 22.40328677 -12.90696394
v 30.92438355 10.43074951 -11.12955716
v 155.44721484 3.28447903 1.25526171
v -87.54628152 6.94406731 -15.75520821
v 254.47127223 11.55107189 26.90762840
v 277.51585841 5.60626760 2.35374551
v 7.07830489 1.16210338 -3.96131258
v -83.02201331 17.42799394 -24.88986403
v -57.98709393 3.56151699 -11.19343098
v 275.03898740 26.28538013 15.83492197
v 225.56583583 -7.05481414 3.39863426
v 106.58913106 26.59596317 2.56715715
v -0.16146788 3.19743459 -0.32418157
v 330.34616709 -3.41231585 20.04088089
v 336.38438582 21.38295397 2.82257772
v 334.90061760 19.84887756 2.03895918
v -60.96690148 9.03547835 -17.27342233
v 167.48255491 26.30258538 13.81435711
v 141.31380618 0.46550075 11.05188392
v 306.96886778 28.87299098 19.84821819
v 323.41876626 -32.18913078 29.10133637
v -36.29579023 3.16762947 -9.39018093
v 85.90529859 1.06435607 5.52487420
v -27.87351422 2.64620199 -4.68201889
v 303.22888494 20.67217603 9.59660672
v 320.85731626 -9.27350670 23.04998226
v 306.49089813 -36.46148741 8.91904626
v 335.31078696 -35.54283455 24.57234636
v 339.03345466 -38.89197484 12.60520145
v 93.21846068 10.34039445 -13.66372406
v 323.04385304 30.07560037 11.38672046
v 249.28112328 -7.51728192 1.40405598
v 121.33771926 8.69243219 -3.87788471
v -7.96521455 4.14433703 -7.28771789
v 328.53153348 -9.73143056 21.66334353
v 308.51069093 -20.19970492 8.89070053
v 266.44715667 11.47338748 27.54387073
v 47.90120572 22.83675596 0.09345038
v 223.33684564 -8.80870409 18.76980439
v 145.43777704 26.18466131 8.17768462
v 54.63955551 22.41324633 1.15287188
v 27.24929526 11.27362344 -12.40897458
v 260.55002213 5.67628536 21.72469534
v 118.62979829 23.29233848 -3.99524160
v 278.36057544 13.36828340 5.94813097
v -36.39727086 6.04215916 -11.94371283
v 65.44051319 16.57447591 -16.20154642
v 24.67748336 23.50507304 -11.09947171
v 226.89929605 -8.32252111 20.13368718
v 139.36625421 0.61308400 5.58904791
v 280.89672327 23.89310673 24.26660806
v 339.23220634 19.20271479 5.86674316
v 203.54390144 18.11688766 26.49107575
v -7.29520246 13.76239583 -3.90572916
v 291.04778171 -33.51365030 8.58466513
v 47.99309000 18.97889189 3.32777505
v 278.10236812 9.34654847 2.86816433
v 34.39511731 24.58180860 -3.48766218
v 340.78913927 -30.88227287 5.28297713
v 218.32954884 26.38085745 20.22558451
v 44.89673302 15.53569734 -15.21768328
v 326.89505816 8.36347882 4.18455200
v 151.33892000 27.16316469 16.58418216
v 270.30551434 25.83807893 16.10479690
v 297.57291079 27.56313793 20.06680518
v 193.87908280 19.80171353 25.42732842
v 325.72695613 -5.05405432 4.97666420
v 307.91574717 -40.86440057 26.87248215
v 147.98364043 2.29429267 19.00212839
v -48.79862443 18.45107228 -13.37300148
v 0.95532351 3.42410314 -5.14125824
v -38.75060752 10.96962485 -19.45603825
v 303.61035466 -16.22113213 23.69902283
v 332.63769746 -56.49712682 15.74493758
v 286.38768196 13.76554556 26.89564414
v 342.22069383 -34.56117213 11.92347612
v 335.25621891 23.07109348 8.52417666
v 237.78818548 -2.84950552 20.91231011
v 54.58856001 19.84286122 -13.49463034
v 342.63956547 -28.22471224 11.61802746
v -8.01611505 2.49004364 -1.29096315
v 284.83644128 -0.93902886 20.86473070
v -55.62603101 19.12743412 -15.25139064
v 267.69158244 12.02924177 5.53772692
v 340.43216705 -41.28627479 7.56946485
v 336.00535989 -36.34265065 5.44740725
v 223.83709252 9.42722987 25.29349923
v -20.03336884 3.97705520 -9.04666912
v -17.53801294 6.42790459 -10.54148842
v -36.54145077 20.48983984 -14.10405617
v 279.45280075 22.15870470 26.35051496
v 309.92698669 27.46281028 18.23158935
v 119.69373375 26.86688304 7.85459485
v 334.26907659 24.13998544 5.66361332
v -35.74148566 3.37168947 -6.05362142
v -39.61752355 7.05748564 -13.63493130
v 334.89990234 10.21170616 3.19968583
v 159.52488780 22.63356745 24.04235117
v 215.69263935 6.80770306 25.90006217
v 256.92880154 -10.66230983 3.44083086
v 135.87912917 20.80676705 24.66219105
v 79.27748561 11.81400567 -20.10950819
v 45.21773010 9.89730936 -12.43112981
v 288.33690286 9.97504406 25.20646155
v 302.42311954 23.43885042 19.35451478
v -65.27816504 2.42507178 -10.64699329
v 196.33390009 5.52465813 1.32666959
v 63.05298209 9.20854043 8.66962131
v 300.15900731 20.97951621 9.35287029
v 321.50629163 -43.03804785 33.42275321
v 74.65697080 25.50960518 -8.07673112
v 343.49405766 -33.11189637 6.88920915
v 239.99257386 -15.61751124 14.96035978
v 317.20647216 -13.65509629 24.03009869
v 224.62047637 -11.50418539 16.73334092
v 338.32582831 -45.15211657 10.59240103
v 173.39777946 26.51634067 13.28925230
v 247.59219587 20.98537423 26.21378005
v 260.61469316 8.41580611 25.52461065
v 299.88890886 -40.46868160 12.00457476
v 316.95398688 -31.12045676 10.06047241
v 150.16773343 21.58406004 25.92849918
v 194.29594278 8.88665766 1.54073932
v -44.34729740 2.85829417 -6.55070320
v 74.71416891 7.94974063 -17.75432378
v 85.07973701 10.63018013 -18.77915673
v 34.05896574 24.96651188 -8.00318737
v 175.89993775 20.37149668 27.17874013
v 273.38302135 -10.12047660 3.07368254
v 194.33405995 4.02303133 1.26060832
v -19.34095845 17.13645831 -19.65443231
v 95.35824507 9.12431907 -5.45574166
v 311.56200171 19.72404495 7.92966690
v 236.77943647 26.76096186 22.02634141
v 283.44616294 15.78846388 8.36993754
v 315.39425254 -19.68603767 8.75195675
v 271.14561200 13.24210688 6.05311850
v 222.48302400 9.56604816 0.98228594
v 282.59345889 18.13963614 27.62990259
v 113.41030151 0.89913496 6.95555797
v 295.33073306 19.86995898 23.43603969
v 335.37271619 -33.70590135 22.96820469
v 98.23319316 8.53562262 -5.21473074
v 36.04824096 18.89051124 1.19004282
v 280.55524826 5.82658174 23.50790612
v 145.12206614 14.93825205 27.56471373
v -82.51325041 1.86832598 -16.21222496
v 82.82259107 15.54130949 -19.56877112
v 91.02900326 7.03046750 -3.88133270
v 301.48944259 32.44317323 16.41024835
v -46.84048519 18.63902248 -13.75853363
v 310.64969301 -44.96275261 11.97205484
v 229.08858955 -12.09692843 4.45540203
v 173.66102338 26.33276209 16.34020917
v -20.16515657 20.99974267 -16.22846723
v 309.82810259 24.34121259 17.87003316
v -19.40914243 19.30762269 -10.37084311
v 125.17847121 14.27686494 -7.49579212
v 25.02948418 4.58989106 3.92984925
v 296.39744759 -8.58716667 23.25891517
v 327.04699039 -17.70320535 5.85520500
v 341.65900946 -20.19820176 5.73253166
v 99.21446443 8.80035385 -6.89971587
v 310.22718549 -37.68601269 9.18188598
v 50.88326335 6.85248664 7.06771156
v 290.60092568 -34.99028459 9.48408991
v 112.63446510 20.89387737 20.13867162
v 168.20526123 10.33342257 28.32246199
v 36.96814552 23.07663858 -1.63063535
v 338.66792917 7.24625820 4.26557707
v 338.84209394 -40.02585635 12.59309147
v 257.22914934 -11.48443669 3.53599829
v 7.34486198 4.27003205 1.42626488
v -77.31085271 3.10895615 -14.46276996
v 80.62563837 2.24495097 1.03006524
v 314.72042203 -42.42547601 32.56775066
v 116.76377803 18.26381683 -9.70777590
v 234.74439979 0.33123107 21.24610357
v 337.71920204 11.16553415 14.84155655
v 25.01014248 9.61217284 -7.60121457
v 271.43719792 29.34705094 22.94261195
v 289.82004523 16.04165696 25.91267973
v 178.81576717 22.78143540 22.95559645
v 313.30364943 -57.87856132 21.96846530
v 213.05437386 7.96364155 26.33425593
v 301.47433281 16.97341911 7.21803168
v -4.82290145 18.54964346 -17.51414128
v 318.81517172 6.14622375 20.99983580
v 339.69771862 -17.81367138 4.47847322
v 9.00393352 5.09965187 -5.48922922
v 87.44009584 14.52314388 -19.63814162
v 91.64011478 21.05874009 13.46532349
v 248.63336980 -0.35296907 0.63264032
v 24.08878133 7.54666049 2.86437408
v 218.72119606 20.82904615 24.31280166
v -11.27657574 3.66214407 -7.64553528
v 16.56105556 9.19009931 -8.35093856
v 163.38010132 1.72080216 21.92905545
v 104.81255502 26.25868469 0.36887813
v 43.39975119 25.76857433 -5.74769359
v 241.94461107 -16.57477394 5.72401471
v 307.71493912 30.59771098 11.32561918
v -40.63441232 1.70995225 -8.53000022
v -18.77970994 3.17761209 -3.31106503
v 89.55663443 5.84516022 -2.75500934
v 325.69032907 -1.73090608 21.54151537
v 123.71505797 15.45180660 -7.59230601
v 252.11921334 -4.50869929 1.28504192
v 300.60866475 -40.78897089 18.17403361
v 255.24425507 4.41911770 0.94123930
v -12.16541883 15.32358956 -6.44044625
v 97.57687896 12.35008799 -15.34114592
v -77.26776600 7.46493321 -18.67318153
v -43.66609082 18.19117740 -12.32350618
v 163.65721822 -1.31565449 15.18468093
v 325.76388121 -34.20956805 6.88580424
v 169.70801353 19.90222372 3.05002695
v 334.35112238 -39.08017278 26.85956284
v -42.41639003 10.76303795 -18.96205358
v 335.76393127 -32.17084333 22.62186445
v 252.49132514 -14.32912704 4.29775240
v -9.19913128 14.53325711 -4.86793276
v 164.62270916 26.26124397 11.03994809
v 320.65114379 8.21474940 5.78144053
v 236.19061708 -13.46448623 16.43487439
v 100.13773292 4.94595570 -0.85142202
v 333.46647024 -54.68619242 14.96569067
v 228.80885005 -0.51576697 22.51337282
v 300.26206374 24.42816831 19.67760548
v 256.13003969 14.31698538 6.32020831
v -38.88799250 14.27386422 -21.78821899
v 236.40526831 1.25859538 21.42370678
v 174.81653392 24.46409874 19.76879127
v 232.56962001 5.86049352 2.32121791
v 319.74095106 -29.62656505 28.76678854
v 287.17386723 18.98149960 10.07953752
v 321.28858566 -22.59797975 24.90444109
v 336.90655231 -21.53054811 20.45789361
v 137.22120225 0.16922742 10.13717987
v 202.38643885 0.79540705 25.26054159
v -18.25445145 7.79238995 -11.54767629
v 318.22851300 -43.03037748 33.40223432
v 275.63768625 -26.57268569 14.38044570
v 97.32779115 3.98329785 -1.02699944
v 294.38477755 -37.16539964 14.63346649
v 169.64818537 26.14653297 15.62307402
v 311.60277128 -47.98776284 12.63999753
v -35.66863015 13.44010513 -21.08360641
v -74.19798523 7.48954667 -17.52116345
v 305.17986417 -40.83403200 10.18627547
v 194.11973655 17.11344905 27.58261375
v 42.52037033 25.39824881 -7.73699768
v -37.05322742 13.05832528 -21.14284970
v 259.08029079 16.73318446 8.38276185
v 235.32514274 -8.89063720 19.27027106
v 74.95447993 26.66605636 2.23653368
v 295.32757401 -36.80110350 16.99805446
v 232.00252652 23.48473296 10.15669014
v 190.51422179 23.70313369 19.14744452
v 245.01191080 -11.20157633 18.01829599
v 67.59106368 3.12484289 -1.43180136
v 255.03116846 1.75175734 0.96319057
v 36.45480052 10.89844760 -12.60938961
v 244.63605881 -7.04342360 19.08518001
v 35.13548523 21.82972245 -12.51476165
v 238.18492889 13.59827351 4.34032967
v 114.23345655 5.19805681 0.32791696
v 230.39375246 -13.28908745 16.85797982
v 13.28343991 17.85033755 -2.67014001
v 83.99596065 4.83373785 -3.15495417
v 84.83716100 22.67161012 11.00987196
v 335.20442247 22.20190316 2.92245485
v 258.19465518 -8.35575629 3.03595560
v 283.77988935 19.76263896 10.42220369
v 211.81249619 -4.64015035 2.97538470
v 343.50046515 -34.60837528 9.49197542
v 335.93410254 -30.16077355 23.57163653
v 296.79495096 27.25795470 11.54414099
v 250.39881468 -13.00563570 3.29257152
v 229.11222279 27.39425935 20.66217363
v 307.35582113 -28.50693837 9.08042025
v 322.73018360 28.90262939 8.93055927
v 273.38492870 5.94526529 25.07740445
v 74.50348884 16.25390351 -18.47252063
v 196.15486264 26.55109577 18.79889145
v 220.08323669 3.07707791 0.63055550
v 114.61213231 1.21457013 5.62398741
v 128.93955410 1.87468005 11.17151324
v 273.23138714 15.19208960 28.03826332
v 223.24539721 25.47096275 12.02345826
v 95.50729394 8.18442646 -4.23918851
v 314.49371576 -55.95827475 18.37220602
v 63.32547963 7.02455640 -15.36771469
v 231.08121753 11.22597232 2.60176649
v 342.23824739 -29.90377136 5.88347577
v -0.15037207 13.32323626 -15.89112915
v 314.53898549 -41.04699567 9.79682710
v -36.56004742 1.14834611 -7.92870019
v 156.04849160 1.67886983 2.73251487
v 186.42430007 23.07441458 19.68772151
v 247.23096192 10.16309205 25.52874759
v -20.56463622 2.86962977 -3.62513657
v 226.77679360 -9.39517654 19.28881556
v 281.80187941 -26.92949772 6.36069477
v 281.51023388 -23.26562442 6.11917768
v -19.46965978 9.60115343 -4.67323232
v 240.57547748 4.86173341 2.89294217
v 40.37718475 6.27752393 5.44079533
v 315.02699852 -27.06765756 9.88707598
v 17.75764860 21.89180255 -3.66809778
v 287.96666861 -35.45514122 9.53609683
v 316.57630205 13.14636227 6.13409886
v 182.51478672 25.93543008 17.44224504
v 211.95954084 -3.52018513 2.07584794
v 295.36214471 2.89174262 23.84874783
v 340.28610587 0.71034592 5.84243564
v 319.84856725 -47.03723639 33.80302340
v 209.52631533 17.39002950 3.35985562
v -39.05830160 0.44071340 -7.21530570
v 318.65081191 -22.55030163 25.55388771
v 318.15034151 -37.15930507 32.34270588
v 258.36533308 -9.64584854 3.21929879
v 274.92302656 2.70807603 19.98752169
v 259.08860564 15.41826036 7.55183492
v 265.86616039 28.89391221 18.68920028
v 217.33582020 13.49794492 25.81129409
v 273.26896787 -12.27299962 3.71292140
v 278.36236358 26.44290589 23.45728502
v 256.43089414 28.86865102 19.74411868
v 234.24229026 -6.13979297 20.97777836
v 35.05094722 23.23903702 -10.84378734
v 306.02645874 -32.53550828 8.60150345
v 31.15633316 9.08593088 -7.54340598
v 168.04900765 25.14061518 17.66792499
v 280.30937910 -14.35925346 4.77444846
v 325.14524460 -0.39578279 21.30953223
v 259.90262628 25.14334768 14.85470403
v 259.10586119 -11.10288408 18.38525012
v 300.74226856 -12.43476570 24.09787290
v -28.51111069 8.65076203 -13.20860628
v 298.38305712 31.19782731 12.57514954
v 275.08679032 10.90893056 3.30083212
v -84.95219052 7.99734797 -21.69443481
v 27.97112055 2.84860097 -3.07349209
v -87.95521408 9.71406233 -16.98115654
v 267.96570420 13.84110563 28.02557126
v 300.35355687 -6.57491386 24.95109662
v 37.67188266 19.36352998 1.30941544
v 329.39955592 -60.74456871 19.41891387
v 295.65361142 -40.05909711 11.66858152
v 291.21235013 14.17128276 7.14352122
v 100.66674650 22.86441438 -9.31843650
v 283.19257498 -11.20987814 20.25588229
v 340.71257710 -37.22546622 5.47215948
v 158.84067118 0.43939558 17.95822755
v 286.38750315 -33.84041041 13.44813220
v 157.63702989 13.26618530 28.69617008
v 248.15911055 26.34444460 24.01558682
v 275.34496784 22.63432555 25.87099001
v 179.02588844 26.93150379 15.44435602
v 173.73903096 9.16052051 1.17677671
v -79.04235274 9.11239348 -20.83671466
v 262.61520386 -16.28790423 17.30301231
v -54.28374931 11.68795954 -21.06325701
v 335.25079489 23.58189225 5.25661046
v 228.83532941 -7.09426869 20.76827362
v 255.04201651 -2.27304199 1.71162072
v 110.65091193 15.58577549 -12.40095496
v -45.85193098 19.95799132 -15.20766877
v 314.92105126 -51.75609887 14.80505150
v 22.85534889 10.79259161 -9.64721665
v 184.12655592 22.69766480 5.85609861
v 216.27810597 20.76806128 23.71187322
v 234.48483646 25.87319165 22.52393961
v 33.14653784 6.49903668 4.52341791
v 230.25307059 3.00866109 1.41502963
v 308.94494057 -31.97431937 8.37573130
v -24.13879894 14.25214950 -19.99452524
v 302.58762836 1.12561660 24.07891862
v -10.05567703 6.89341221 -9.19131748
v -32.45053068 20.83762363 -16.43444784
v -10.25932375 11.21349074 -15.08055814
v 339.66168761 -12.64720503 12.78538536
v 8.29660613 23.30261469 -7.30771292
v 302.94564366 22.79656008 19.34189163
v 200.02251863 22.77630940 6.33939216
v 180.50584197 22.33239636 23.56245928
v 90.45935422 27.19933726 5.20798936
v 224.57395494 -3.70966457 21.24457061
v 171.63160443 24.63843301 18.53539422
v 251.78882480 27.80988254 23.01849052
v 248.09975922 21.19092271 10.22024173
v 284.07505155 15.94109088 27.53931098
v 216.46808088 12.30753027 1.29436725
v 257.52413273 21.79520577 26.89104341
v 317.42292643 -50.57842657 32.43644536
v 247.21607566 18.02050322 7.43161701
v 142.92290807 -0.28184912 9.13152285
v -52.10762471 6.45848736 -13.20458110
v 277.48376131 11.84350345 4.32559242
v 332.13165402 23.08091894 3.50546488
v -47.49651253 9.16939322 -8.56764149
v 324.54779744 -62.22418696 18.89476366
v 341.84885025 -37.22786158 6.37990236
v 76.05890930 7.19865132 -15.60661197
v -28.11140940 0.17214858 -6.07539527
v -31.90587461 4.92670899 -5.90495998
v 336.83767915 -33.35873038 18.63374002
v 259.86453891 -2.16625747 20.67573369
v 196.20645046 20.03521658 25.20685643
v 307.11910129 22.78088965 18.40535551
v 74.05886799 7.50339963 -17.05238037
v 151.17377043 24.84044246 5.43116685
v -16.05297625 17.27058366 -19.14880052
v 317.79101491 -3.14050727 23.08661304
v 300.41626096 27.62172557 19.71548796
v 94.52285618 7.93338846 -3.88371083
v 208.53403211 23.21661822 20.22452839
v -42.89208725 3.48310405 -9.88749228
v 285.78290343 -1.03518285 21.13987878
v 18.03999022 13.02282978 -14.90304060
v 291.39581323 13.84471823 7.08463090
v 306.86831474 4.12274431 22.82363549
v 111.57409102 1.53889332 3.40638729
v 304.36518788 -5.90663543 24.86171946
v 137.40098476 0.58892416 11.80778630
v 286.47267818 19.03385483 26.80471912
v 283.17159414 2.96111940 2.95267277
v 208.79890025 19.57454719 4.39929869
v 115.19706249 17.21703634 -10.46490390
v 320.03334165 -58.53392556 15.86188748
v 22.02984877 17.61228405 -15.12598805
v 329.61922884 25.56555159 8.58265534
v 95.37411481 1.89049367 6.62318897
v 312.04468012 7.23869912 21.84522152
v 227.15945542 -10.76313667 4.05283039
v 268.02879572 28.21413428 23.91541377
v 233.34877193 3.77664645 22.53140323
v 295.37245631 -1.44429633 24.42785539
v 303.92470956 -27.20737085 8.62629246
v 44.32099685 19.29988526 -13.66970036
v 121.40409648 7.32277660 -2.01414130
v 256.54500723 3.40310903 21.20128088
v 36.99790686 9.85377189 -8.82900599
v 327.83302665 -21.77802101 24.09242280
v 335.33328772 2.97872699 3.98548413
v 332.48102665 19.78629455 2.09422479
v 339.05172348 -39.98889402 5.76968491
v -9.94327851 3.92834097 -1.68246101
v 90.99918604 12.94367015 -18.90052482
v 298.67029190 -34.02243182 8.59489199
v 282.02658892 -30.98614700 7.97285326
v 32.84903616 22.61046134 -1.80837931
v -60.16605720 18.70896854 -15.83273523
v 33.92754123 1.50747644 -0.74601965
v 214.55414593 12.04107795 25.92639439
v -23.15664291 6.94136787 -11.98467240
v 225.74546933 12.31263392 25.28606728
v 281.20332956 -6.87047094 20.20513453
v 287.49215603 3.90327349 23.99115451
v 161.93948686 19.17001978 27.72537619
v 304.45006490 25.80498531 19.09730025
v 178.37688327 26.95661224 14.02234286
v 299.79163408 18.46754551 8.39494541
v 230.28381169 12.45430112 25.30852519
v 214.21919763 -4.95818583 21.34337090
v 210.43981612 -9.86316148 8.76558106
v 226.02023184 -12.01613620 5.09360339
v 312.54735589 -56.79244548 22.94932492
v 250.62814355 28.00371870 18.45658198
v 282.73352981 14.34882265 27.59297751
v -23.01796898 13.84745445 -19.69726197
v 229.42698002 26.19088441 15.61324857
v 194.21488047 25.47779121 19.29315925
v 226.07690096 24.25341308 21.27537131
v 290.82596302 28.28688361 12.95551751
v 144.02508736 21.20442316 24.50424619
v 321.12058997 -54.45631966 33.06544572
v 211.44887805 13.86670116 25.94842017
v 343.30028296 -32.03938901 11.32650021
v 341.78465605 -13.39812204 10.74254699
v 331.37303591 -48.02427813 18.17652211
v 290.02165794 16.62191190 7.87362549
v 285.35538912 23.85179326 23.33856188
v -9.93152894 10.30996535 -12.82769348
v 286.87593341 -27.18498558 6.53732102
v 282.85455704 11.58247702 4.96410485
v 222.22979367 18.64654198 5.88005921
v 98.04043919 1.35241379 3.50525137
v 284.80541706 -23.04045483 19.13227327
v 188.66638839 17.11354405 27.94740349
v 250.18936396 15.32045007 26.51680075
v 244.60008740 -5.56542771 19.43466254
v 121.16773427 20.65775730 -6.82792347
v 268.79745722 -27.15483867 8.76494590
v 324.58063960 -62.41511926 26.89120546
v 225.61009228 25.44957027 13.21605965
v 259.92017984 -25.30903928 10.09682287
v 288.33094239 -33.48373249 8.65194574
v 213.30562234 5.02655841 25.37155710
v 269.22154427 -25.39830655 13.36211339
v -55.08667976 12.40113098 -21.88031189
v 104.22893614 24.97569472 -3.81832570
v -21.53577656 11.68819703 -17.28695072
v 320.05751133 5.55576896 5.85392164
v 325.71256161 -51.00391433 8.88326950
v 340.44781327 -6.47705374 11.86217181
v 306.18032813 -4.37030569 24.62603897
v 318.89089942 26.06415562 6.97878422
v 51.20122805 15.11865854 -15.30584227
v 197.49219716 24.58527312 8.96862987
v 337.17277646 -38.39704394 15.28123766
v 156.39221668 25.99572018 10.40432788
v 82.56462961 8.22118763 -13.81424349
v 238.63361776 -7.08162319 20.37702873
v 334.03116465 2.10047956 3.83676169
v 288.73905540 20.67260258 25.74706264
v -11.81575563 2.71328283 -1.99584616
v 61.04898080 4.05089976 -2.76350370
v -67.65606999 8.52093473 -17.08372869
v -69.51047480 2.86653684 -13.10319453
v 321.03022933 -0.54937956 22.43735269
v 342.17077494 -24.48966727 11.47410180
v 319.56160069 -44.70623657 9.26987175
v 263.95115256 10.72292682 4.98102605
v -48.89852926 7.18938187 -14.18637112
v -23.68479036 15.39195888 -8.98637902
v 157.73254633 0.48580777 17.70381629
v 262.63874769 2.89873942 1.47743477
v 115.38050324 4.27749008 1.04551134
v 328.81525159 -58.77650902 13.95771466
v 277.19250321 -24.70075898 6.28191838
v 112.42216825 24.13816191 15.69712907
v 7.89239909 23.46736751 -8.37784074
v -85.19526571 5.34856506 -19.69572529
v 291.24256968 -5.02657937 4.52941703
v 239.73242939 27.06510201 18.00549403
v 293.26915741 13.47194239 7.19067920
v 158.42023492 16.35601185 28.22490968
v 239.15264010 -9.18817427 19.42858472
v 80.36526293 1.32761884 4.24431218
v 280.12397885 -8.00836459 3.38486535
v 296.28559947 -29.99382652 20.80625668
v 240.32080173 3.56078055 22.85214514
v 262.59046793 24.05695617 25.12354776
v 338.62301707 -29.70770746 17.71787181
v 166.92654788 22.30806090 24.85118620
v 206.52651787 25.48671514 12.91641593
v 189.53183293 14.22699355 2.65553175
v 15.22364933 3.12832929 2.55076867
v 285.10382771 -28.91823463 6.65894663
v 254.90352511 -22.49891125 11.54400501
v 298.51594567 7.97281507 5.47801610
v -0.06113057 23.07099663 -10.98472439
v 317.44283438 28.70619297 8.85238685
v 317.86844134 -5.97989233 6.44927891
v 326.13429427 27.11533755 8.41371715
v 317.63911247 -59.68435109 18.59295741
v -2.80363322 17.21070521 -6.20020879
v 97.32514620 25.66098049 -3.82114179
v 121.09360099 10.79263072 21.24940790
v 148.81888032 -0.80265151 7.15494994
v 265.60875773 29.19449285 23.25942926
v 112.99300194 5.91230486 -0.26914335
v 167.32874513 -0.37527390 19.25305836
v 300.94799399 -2.57409201 24.83203076
v 121.31126225 25.65055527 2.77224695
v 218.50132942 27.26195753 16.74530283
v 303.76258492 -41.30734503 10.68149321
v 291.04435444 -18.32378842 21.45270258
v 77.06966996 12.45381404 -20.69102228
v -96.11562639 10.44257265 -26.06204525
v 226.63232684 -4.83161397 21.13713883
v 329.94478941 -28.23433653 5.55939600
v 330.34789562 -49.62231964 19.46306601
v -69.03542578 13.10860924 -14.69091419
v 314.32703137 -31.62045404 30.35554476
v 177.73845792 22.50194736 5.06721111
v 175.02646148 25.32082610 17.69004203
v 261.25195622 26.59684420 17.20037498
v 340.58508277 3.52507411 6.45625312
v 269.93024349 -15.10710921 19.00765486
v 85.19783616 16.09806903 12.63459958
v 38.12925145 25.71457624 -7.02214148
v 252.01484561 11.70839835 26.75856277
v 230.63287139 -6.75728451 2.33814307
v 244.29453909 4.73573245 23.43428321
v -77.74391770 7.26464763 -15.41176997
v 126.29625201 6.00215001 -0.90783305
v 325.97941160 -62.61447817 21.09783143
v -61.81061268 3.26431822 -9.56541020
v 279.49264646 6.70083892 24.13255349
v 292.54406691 -5.76963322 21.95723914
v 38.08303550 11.22417767 -13.29534408
v 336.93799376 -4.67510149 18.63707229
v 115.84957689 23.19675311 17.65072532
v -2.78151082 2.59318156 -5.37297316
v 290.96505046 22.99232408 23.04893546
v 115.43088406 19.09206063 -9.93731990
v 326.84123516 27.57859603 12.32721563
v 325.82578063 -48.41627553 33.37443247
v 203.12316716 17.51495898 3.71358241
v 321.30321860 -33.82996842 9.10284650
v 241.99199677 -10.86730510 18.01370084
v 76.11624897 1.52465235 1.56084064
v 244.35696006 -16.01053961 4.74922312
v 281.65647388 8.10173899 3.86951864
v 25.27758665 1.74051174 -0.68871927
v 259.91511345 -15.24100360 16.91713370
v 264.07349110 25.81348829 24.50745925
v 297.85686731 -40.11337087 15.52637387
v 339.38837051 -37.43525222 13.05028331
v 259.56928730 12.37082761 27.47111022
v 337.11576462 -18.30640435 4.00068006
v 312.48110533 -52.66902968 24.08557385
v 75.11887699 1.38881977 3.21312714
v -7.11719086 3.99763556 -1.41402718
v 286.25056148 4.69192676 3.58398654
v 67.70540029 8.21879879 -19.30672117
v 220.20937502 -7.27131777 20.12672462
v 317.98747182 18.72276887 5.84117183
v 321.87348604 -60.23463979 17.27835275
v -52.58208141 1.32299121 -8.23523011
v 196.01634145 21.70616947 21.15596086
v 258.05231929 -21.53486386 12.57157605
v -7.10885087 22.44857885 -12.98935525
v 300.02170801 -38.75345364 10.53469162
v 283.73932838 -26.76170133 6.37294073
v 336.09589934 3.33788199 16.98101312
v -43.01922023 8.67919903 -15.24248254
v 99.80567545 14.20564204 -15.51521569
v 10.87321714 23.15426990 -11.23904809
v 296.62168026 9.50616784 5.72418235
v 235.29431224 -5.76040149 21.02992125
v -39.64929655 0.54459996 -7.38057448
v 109.88365114 9.90379788 -5.74087957
v -16.37058705 20.77208459 -11.21110376
v 91.75644070 6.90212054 -3.68934940
v 327.90562510 26.58901550 8.56366102
v 193.24384630 25.96971020 14.64727428
v 224.00429845 -1.60212466 1.54729711
v -44.56784204 6.39190758 -12.07747031
v -16.00195654 21.58289962 -12.48116139
v 132.50564039 12.29917072 -4.95927781
v 338.38865161 10.19660104 14.48194589
v 17.48104766 10.00273135 -9.47408844
v 257.27516413 -14.58317414 4.23927279
v 254.21085954 6.56375010 22.68664166
v 292.03656316 17.89130643 8.47136136
v 273.98559451 -18.29676144 4.90960106
v 251.04153156 12.17206661 4.85925563
v 56.60478771 8.75169504 -15.92013240
v 249.22931194 -0.14419091 20.56781016
v 268.85506511 6.44533895 24.65087548
v 324.30219650 -20.41175775 7.20748445
v 61.01258099 8.31707660 -13.74858618
v 17.52730086 24.04453792 -5.93764754
v 273.62540364 20.03303915 27.45444328
v 315.71981311 7.51491822 6.40396541
v 97.39409387 15.31112567 -16.85060374
v 331.35330677 -44.37376186 23.36968109
v 342.83638000 -10.70795674 7.21656904
v 38.76962140 24.42628518 -2.71319808
v 93.33641082 26.96235478 1.74483249
v 130.76584041 8.60187691 -3.13049927
v 80.85917681 13.88268359 -20.14731057
v 319.15870309 -14.59412277 7.25413905
v 267.76978374 25.83001554 16.23136364
v -72.24924862 3.31744668 -13.57282046
v 155.40951490 0.35691299 4.84335236
v -41.27674177 0.63925772 -7.15551153
v -12.08858937 13.97812366 -17.96739735
v 256.20758533 8.94192886 25.13578348
v 35.36990285 3.88684869 -4.02436918
v 306.95831776 19.30345595 8.62888619
v 325.53350925 11.90569531 5.04960679
v 260.51360369 -19.11214367 14.49998841
v 238.05357516 7.18857395 3.78192868
v 249.52474236 9.48524754 25.21236986
v 264.09187913 -8.75192787 19.22688633
v 310.67317724 -35.11925414 8.65298230
v 298.86189103 -2.45734863 5.23964269
v 316.62246585 30.43430485 10.47004480
v -95.59559822 7.67047796 -16.69173874
v 170.03713548 -0.29774164 20.36268078
v 90.64352512 26.11824870 -3.79878352
v 282.18370676 27.30573714 14.57207184
v 74.61901754 18.03755946 -17.11316966
v 140.21071792 1.21238292 4.04316466
v 335.46671271 -25.80872364 24.56201985
v 6.45012176 1.77534739 1.01911172
v 109.64661837 8.75616912 -4.25509550
v 295.24102807 18.92416179 8.67649075
v 172.29808867 9.04156081 27.76810899
v 335.57882905 -46.93666846 13.91761284
v 292.09798574 26.70861408 12.36860547
v 302.73580551 25.93294904 19.46976781
v -48.67127538 3.06516350 -9.78251919
v 312.55406141 -23.17050844 9.60510410
v 302.61200666 -17.16550812 7.67269451
v 340.37974477 -14.88540601 12.36891095
v 312.16895580 -53.87608334 25.12544394
v 168.32841933 8.68151616 0.77957823
v 274.46219325 26.01284161 24.35634099
v 280.02128005 -5.04120113 2.79087620
v 84.99687165 3.34696588 -1.01895141
v 243.67679656 7.08717713 24.28760193
v 130.61933219 26.06483735 14.89044540
v -27.29424089 15.07372782 -9.44217667
v 223.75649214 27.20813081 15.89173265
v -12.88832538 4.79034614 -2.76142941
v 212.84139156 9.96370148 26.29907988
v 310.06437540 -26.41977742 27.01779455
v 77.12484151 7.46490434 -16.65586233
v 168.31880808 23.68483879 22.65141532
v 334.98585224 -38.05043921 24.54852872
v 122.07201868 4.56310529 1.12607679
v 286.21920943 -14.38601688 5.29778749
v 326.53045654 -24.63243343 6.94049336
v 259.11712646 3.41359200 1.57050695
v 56.69286847 5.46436012 7.66582694
v 342.57391095 -25.84897168 11.22932881
v 340.99835157 -0.51195273 13.04695942
v 313.13535571 -52.39020661 27.23374590
v 140.70691168 19.70276982 26.17933974
v 324.87773895 -61.83423474 27.77244896
v 340.17759562 -14.61040322 4.89187008
v 34.74152461 12.60445919 -14.40278161
v -62.21945211 19.56526563 -18.61941256
v 302.98462510 -5.93859376 24.87114258
v 38.47441077 10.39973646 -10.33322793
v 282.85956383 9.87076573 25.52283928
v 308.21824074 -34.94385257 29.86930870
v 196.68306410 27.26961114 16.04788564
v 250.77238679 -3.16130277 0.98603254
v 238.75030875 0.57868368 21.29574865
v 160.31427681 -1.23987033 11.70258876
v 142.71372557 3.28933634 0.75904105
v 289.57098722 12.02167384 25.16712062
v 341.00684524 -3.28590022 12.60915305
v 296.55766487 30.33226356 20.03310248
v 190.81158936 26.03953704 13.89101893
v 273.61881733 13.75548169 28.24808471
v 244.16507781 15.33959992 5.07671898
v -14.78272025 21.84004523 -12.99289148
v 230.96539080 27.40189061 18.94588396
v 200.89198649 24.39672872 8.31926148
v 233.03991556 -12.77739648 17.52260141
v 314.46388364 -2.29569850 6.25273492
v 143.12990010 8.57425109 -2.16129585
v -29.52451073 20.78914084 -14.51245975
v 217.99756587 27.39596367 18.19027588
v 278.95098925 -29.00025062 7.53068738
v 306.07271194 -21.74744569 8.92821141
v 309.84789133 -26.56040527 9.68195684
v 338.21111917 -43.62304136 7.34375464
v 245.27673423 17.73214526 6.44831685
v 187.40969896 21.90757915 21.11326344
v 319.53495741 -13.86733446 23.62116612
v 329.61288095 -52.18691006 26.08121559
v 115.80374092 27.47497894 9.28688049
v 254.22587991 0.06173139 20.91519721
v 249.40697849 25.91337636 14.97149467
v 292.82522202 -30.84308282 7.63390586
v 123.19359183 5.10936743 0.58224949
v 221.34494781 27.36594714 16.12651348
v 237.23225296 25.41431785 22.87809364
v 330.87378740 -4.62240307 4.41403920
v 250.85246563 28.25018018 22.08251134
v 297.22967744 -35.97821668 19.64048296
v 222.19128907 4.31619398 23.90562370
v 285.26481986 1.13274262 3.17760534
v 311.43307686 -41.94711521 10.76703146
v 155.08589149 2.65993108 21.01082541
v 261.41059399 -5.08257188 2.29347544
v 304.13252115 21.24527283 9.64169390
v -49.50274155 20.55338398 -17.15399884
v 107.97905177 27.29959600 6.17691875
v 242.65119433 13.29340320 4.64040786
v 268.82502437 -16.34857804 18.67352799
v 105.53248227 17.24180579 -14.57279734
v -55.30574918 7.34815095 -9.43480898
v 336.60525084 -11.45199500 19.61434633
v 323.51413369 25.27672052 6.75208308
v -31.80285171 14.14705068 -20.70740052
v 164.10209239 25.63107200 8.35449900
v 132.18219578 16.55466668 -5.24325063
v -40.79288989 5.00920555 -11.10968925
v -43.40681434 10.41072328 -8.35221168
v 208.90858769 23.80844951 9.31380969
v 204.35212553 26.53960697 18.47668923
v 310.43931842 -20.73360048 25.33681877
v -57.21626058 19.43667419 -16.67587087
v 310.64811349 -48.29977453 13.33805826
v 280.00241518 -0.05822646 2.62836996
v 149.35460687 2.54776189 2.68131332
v 133.17050040 17.78653264 26.21119097
v 271.95620537 -13.91396672 3.56305810
v 339.18359876 -17.28143357 14.84945975
v 96.10260278 1.22067239 4.36310237
v 84.69036967 9.64977499 -18.03554781
v 287.82522678 20.50675452 10.55455673
v 342.78357029 -33.36310759 11.83068193
v 102.29241103 24.65910651 -5.00278408
v 2.65221414 19.49498244 -16.23387821
v 310.06324291 30.56708351 18.61358248
v 289.48223591 -32.51013160 8.31661839
v 77.12276280 2.51605595 0.04555412
v -30.64542077 11.78563666 -7.13376282
v 292.32513905 23.29405211 22.19599113
v 323.78950715 11.77068334 5.19497786
v 311.32394075 -40.31580314 10.05736273
v 284.82407331 13.31779547 6.23521022
v 304.26976085 7.48686120 5.95558854
v 320.80858946 -38.94151747 32.38167241
v -4.46050102 18.92656460 -7.59531185
v 265.50287008 8.33723415 2.03954731
v 29.70837615 6.06743572 -5.06949797
v 320.12015581 -60.92540920 29.39466946
v 244.36011910 6.92976639 2.72044865
v 285.05513072 8.09618365 4.52142255
v -61.43970042 16.09383151 -24.44824576
v 107.77424276 15.36608115 -13.94791435
v 303.91582847 -18.60868558 23.85320887
v -59.45169181 13.22174445 -12.03193609
v 336.89945936 -29.01726030 22.47145586
v 101.24514997 10.43505315 16.06284268
v 261.26232743 24.38246273 24.84975383
v 312.67011166 -53.54793742 18.47763360
v 309.27440524 -18.98740605 25.42508580
v 68.97540390 10.08706074 -19.86960508
v 264.14769888 9.14011709 2.71709519
v 224.23021495 10.94991527 1.50541752
v 246.33120000 25.36822483 14.41752166
v 73.93445820 23.58974144 -11.64893340
v 263.25279474 28.72644179 18.85203831
v 260.65111160 0.61401678 1.84114312
v -24.73084256 5.24026202 -10.82799677
v 339.11484480 -31.60452843 16.44681580
v -24.43920262 1.51784648 -7.82073103
v 44.11983117 25.65494925 -7.88779091
v 263.85042071 8.21034145 2.13428889
v 330.58738708 15.59159625 2.74696038
v 32.84847736 7.06780469 -6.26862561
v 339.80205655 -7.95345474 15.20192157
v 231.74701631 21.73876390 7.78124062
v 291.28468037 0.41476442 22.68772386
v 211.84614301 23.40191416 20.12998797
v -69.20140237 4.54849005 -13.98673467
v 328.01234722 -53.32153291 28.46867777
v 205.01802862 24.32518080 9.01976135
v -43.42137650 7.50586484 -13.67578190
v 312.54178286 -51.34724826 15.06533101
v 210.59286594 -3.44595802 21.66713215
v 309.78399515 -10.74452978 6.89932797
v 86.84875816 20.71313374 12.11085636
v -78.86361331 3.07540130 -16.09839313
v 334.09160376 -24.23433028 5.09318663
v 302.01676488 -42.48355702 11.93278562
v 342.53758192 -37.06478328 8.43176246
v 170.62023282 15.16136061 1.38862326
v -44.32743788 12.44302467 -8.95791221
v 320.69709897 -22.09836803 8.76439828
v 37.21254691 25.08446388 -3.76027520
v 286.54474020 16.25047065 8.63062777
v 97.80678153 11.74978912 -12.93606963
v 228.70081663 0.14000441 22.52134308
v 50.67964271 24.03693460 -0.55024755
v -53.12710628 10.49281284 -19.10748519
v 9.32750944 23.31110276 -6.90485584
v 294.47755218 -27.83642150 7.04255281
v 283.37782621 -7.58558791 20.23166604
v 223.38210046 4.55277646 0.74544986
v 138.14821839 22.68953621 22.91278169
v 344.24853325 -29.14225124 7.43807154
v 283.83144736 -4.81784018 3.37974611
v -61.33906916 17.21265540 -14.19834420
v 320.93966007 -58.93521383 31.20076098
v -10.90621669 0.97727869 -5.79588022
v 281.18324280 15.68978280 7.93708488
v 184.75067616 25.75855516 12.09677197
v 236.15503311 13.77193816 25.58573522
v 96.78504616 5.63270925 -2.70654447
v 253.87024879 -11.41709927 18.42839457
v 286.74834967 -22.37380669 6.31523691
v -53.76653001 1.47031760 -9.16584209
v 31.58746660 12.64529023 1.73044333
v 338.94389868 -26.40556172 5.48253534
v 41.60027951 7.35399919 5.32324426
v 17.25750417 23.03357609 -4.47395304
v 151.77944303 1.95506541 2.50449334
v 134.70640779 27.14225091 11.77754719
v 285.18712521 12.58837432 26.73965320
v 62.51834333 21.71465755 -12.54894305
v 340.62302113 12.10444607 7.63614988
v 311.44130230 31.20264597 17.42526144
v 340.69681168 -4.68296604 11.07239816
v 333.85583758 -15.35425242 3.81319481
v 26.40816942 23.78511801 -10.34795679
v 280.51549196 8.40779580 24.59551580
v 333.50458741 -40.36781564 28.81300449
v 103.71101648 15.21532517 -15.07740095
v 23.88716117 14.16374929 -15.18024597
v -25.14133602 11.54715475 -6.34808419
v 295.59478164 -22.21011370 22.02207223
v 158.27889740 18.74703355 27.24898420
v 334.59079266 23.04749563 3.50465113
v 35.71904078 6.80399919 4.19253064
v -25.24873987 9.44767334 -5.81189152
v 270.49151063 -24.62906949 6.82182843
v 319.38049197 -62.27885187 26.39398724
v 16.98404923 17.09174924 -1.01823441
v 299.45391417 26.03996731 10.80904901
v 35.42685509 10.26367489 -9.66695137
v 321.98324800 -43.80940646 8.71399418
v 251.08408928 1.26909860 21.00683562
v 70.11292875 17.28400961 9.34274402
v 331.52467012 -52.29867995 17.29050837
v 325.02174377 -62.92863190 24.34213087
v -72.59753346 7.16653746 -16.65147766
v 117.08105356 9.88432392 -4.78105200
v 66.45552814 8.69635679 -11.69411652
v 338.46020699 20.84934711 5.95561368
v 314.18129802 -57.15228990 19.23932694
v 283.79809856 12.17069849 5.58604626
v 315.62653184 -31.04785271 9.89268627
v 279.27926183 11.07354276 26.04459971
v 245.88626623 -7.60198198 18.82919297
v 340.56904912 -18.07911508 12.07399555
v 320.33541799 12.70856056 5.43958368
v 263.96748424 -12.36694306 18.20192859
v 343.64759922 -33.07316080 10.13097726
v 89.64479715 11.75865717 -18.62567291
v 113.72198164 1.21868297 5.24491677
v 161.25948727 3.08035244 1.59940042
v 243.40800941 -3.95611813 1.01110130
v 296.89574242 -37.59282455 10.37881523
v 313.00398707 -50.22669956 29.00975756
v 343.62676740 -25.84218979 6.71865093
v -77.63170451 9.79224965 -21.17013372
v 306.03069067 30.12633882 19.88724247
v 315.16015530 -21.23311535 26.23653971
v -18.62003468 9.06933937 -12.44461257
v 310.66262722 -32.09580109 29.60179560
v 121.84407562 26.82701685 8.50221142
v 224.24015403 27.56545506 17.36671105
v 236.22679710 17.19160564 4.53382358
v 158.53926539 20.41446790 26.47875808
v 186.58207357 22.06490934 20.97119018
v 340.68828821 -5.23422565 13.51159811
v 81.29324764 26.73467994 -0.71825174
v 317.51674414 -47.91599512 33.19337964
v 294.54606771 -38.69809210 10.68333536
v 164.72181678 21.31067961 26.28361993
v 322.00577855 -35.65997630 31.05698712
v 93.81293505 14.66399617 -18.20066012
v -44.86895725 19.51175742 -14.14953545
v 191.66961312 23.89208227 19.17887479
v 218.82531047 -6.19570957 21.07261866
v 315.61312079 -60.24610624 26.11667849
v 158.90355408 25.94307810 15.30552004
v 332.93381333 -40.44579715 22.69083634
v -15.26231412 2.53469194 -7.15715531
v 220.81647813 26.26340650 20.67742497
v 263.98465037 5.43183414 21.58996090
v 212.43478358 26.88742056 15.25606029
v 77.77565718 9.65534896 -18.80875789
v 208.82619917 23.20087887 7.47840665
v 203.15337181 22.62480929 20.97097225
v 256.16046786 -15.15241899 4.59231390
v 181.58200383 4.43242351 1.23417773
v 322.75459170 -40.21811485 8.28146748
v 279.19453382 -12.75666151 4.44881339
v -51.55465379 3.03243054 -9.73535888
v 237.73764074 -10.24819724 18.50430109
v 294.23123598 -26.56894363 6.76345965
v 330.57236671 -38.45754266 31.52840212
v 254.80431318 12.94037793 27.25554258
v 338.85717392 19.37497221 7.49537768
v 159.97290611 23.67106080 6.67128153
v 325.33615828 -40.17612711 7.82348495
v -76.71976835 16.10489748 -26.21251717
v 328.51520181 -35.97080708 31.18981235
v 220.98255157 -0.13339179 1.11856521
v 338.54463696 -43.18656400 7.15859607
v 306.55074120 -5.20891557 24.59231950
v 271.45501971 30.49089946 17.83012599
v 64.72878158 2.90584308 -0.72532223
v -39.39575702 4.47038142 -10.87172795
v 248.52572381 14.93370906 26.59842372
v 64.60590661 18.44557934 -15.31559415
v 290.89289904 -28.56943570 6.92607462
v 238.66800964 -16.45008475 13.90559226
v -65.24416804 6.08830340 -14.40758817
v 317.29826331 9.78027470 6.42083911
v 101.40012950 24.22736026 13.96929845
v 76.93467289 8.94514471 -18.65351573
v 123.98304790 1.32501521 4.30586422
v 64.37087804 23.85932952 -10.24659257
v 69.31851059 18.29619892 -15.98469727
v 289.25999999 13.43350764 6.46737870
v 315.23039937 -38.18721324 9.60448105
v 66.19777530 6.66675298 -15.97649232
v 37.96342015 12.94875331 -15.06407373
v 276.30171180 -14.92045633 4.71485127
v -64.42284584 2.95995479 -11.99822873
v 139.76845145 18.50679703 27.09085308
v 280.62662482 22.60172740 13.00100330
v 58.75654146 6.87260833 7.94638228
v 292.39895940 3.92657612 4.47613746
v 107.21539706 8.48526787 -5.26126381
v 41.08820483 25.92005208 -5.60415257
v 122.44764715 13.93148117 -7.51537085
v 86.24372631 8.96235183 -16.77370071
v 114.00219053 10.54929662 19.01102997
v 333.07442069 -38.99153695 29.49344553
v 265.09734988 26.09096095 16.70424454
v 183.20856988 13.68955057 2.06514355
v -62.43047118 4.38073371 -12.47641910
v 335.87980270 -19.85025220 4.40481678
v 186.70119345 26.24968067 17.40475371
v 340.72297812 -40.77681154 8.59389547
v 337.11487055 -23.03195186 5.18910447
v 130.94255328 3.31197609 3.95834818
v 164.18938339 0.08713912 3.79961077
v 339.76912498 -31.29917383 15.78386500
v 319.21103597 -46.82366177 33.71587023
v 325.03208518 -37.94815764 31.89144656
v 267.58807898 23.39682542 14.81250301
v 332.21331239 -40.04051164 30.78852780
v 112.96222359 14.44863994 -10.87313518
v -60.48973650 10.78572683 -19.79112253
v -22.89651893 1.07237371 -6.57675834
v 339.92883563 -39.19712082 10.70928667
v 320.22732496 -58.98021534 16.13700576
v 24.95636977 24.51954223 -8.45539663
v 263.13683391 3.02465283 20.02381720
v 249.73180890 -2.94251973 20.17916925
v 68.73566657 19.78728548 -14.65076953
v 35.09506583 4.99714166 4.97532915
v 141.74519479 26.42046660 8.84349272
v 326.85062289 -56.42251298 29.74552289
v 306.36337399 32.49903023 14.46648873
v 32.64950588 11.89519931 -13.50037288
v 163.52951527 3.94271500 1.19803613
v 271.15041018 15.76996967 7.71541055
v 327.72296667 -39.39720988 31.98337182
v 244.19988692 21.96028084 25.01459979
v 326.77441835 -52.40071937 31.48434684
v 224.62753952 26.12491697 14.12647590
v 266.93454385 5.59454598 23.23830500
v 198.03126156 27.35251188 16.79961756
v 326.38248801 -62.24415451 24.63475242
v 264.73191381 -0.24317976 1.74637581
v 229.55048084 22.45216817 23.10878411
v 238.75847459 -4.45955805 20.60535923
v 109.44292694 0.92384109 6.53478643
v 231.58612847 25.74134246 15.40734340
v 143.31038296 5.14082517 -0.48816783
v 63.13749403 13.49713188 7.43529154
v 81.86188340 8.44175648 -13.14355154
v 311.63808703 24.13495444 17.77679846
v 97.11609781 1.16326578 5.23310248
v 333.20334554 -42.35984385 27.48160437
v 300.06405711 12.01171894 6.04707049
v 44.64143142 24.48051982 -10.01239941
v 306.92932010 -9.64698568 25.25192127
v 204.19222116 9.06503294 1.63561990
v 267.08123088 9.05487686 26.43493563
v 214.61139619 4.68946993 0.78405027
v 336.46428585 -43.02370176 13.69916555
v 232.61326551 4.26481245 22.70478196
v 327.39144564 -41.66138545 7.11382972
v 109.16340351 10.36414225 17.80759357
v 86.22487634 8.52478668 -14.11928982
v 160.76086462 0.67562767 19.23390478
v 329.85028625 8.52947775 3.74030555
v 7.04150554 23.53765257 -9.29571968
v 274.19894934 7.64044840 26.10540204
v 129.18357551 11.00165024 -4.91429772
v 341.28984809 -33.99123624 12.95281947
v -38.27798367 0.97208325 -5.74606936
v -31.01935424 20.95321193 -15.71562141
v 302.46978998 25.37360974 9.97467712
v 216.54629707 3.42495088 24.93605018
v 220.52830458 -11.42034028 6.01337757
v 311.89262867 26.96588635 8.86080042
v 224.85584021 23.18366431 21.75020613
v 286.77880764 2.68863514 23.28324690
v 146.17526531 19.31393333 26.92705207
v 272.35308290 11.81266550 27.78095379
v 82.97338337 4.46316646 -2.66517885
v 306.84253573 -35.15500948 8.55333824
v 27.26019174 23.92910607 -9.82901920
v 170.86341977 26.48687176 14.74773139
v 186.67523563 20.61401866 24.58080836
v 105.37859052 0.84718759 6.59933081
v 300.08316040 -36.40977666 9.69914068
v 256.16472960 29.62798998 21.42719738
v 140.15884697 0.39605019 10.41415799
v -47.11810872 14.44801223 -22.43504860
v 309.21953917 20.25873587 18.65848899
v 164.83291984 25.93261935 15.48205875
v 312.72891164 29.86817993 17.46392436
v 279.79102731 -29.37152423 7.66358431
v 311.46532297 16.89591072 6.81869872
v 249.06374514 -9.63614136 19.05446127
v 89.60691094 14.17330466 -19.39822733
v 45.47466338 1.79970020 1.95328030
v -43.29007491 5.64317452 -11.28268149
v 78.52431387 12.59600278 -20.62450349
v -10.67547034 1.28660735 -2.29260232
v 62.60006130 22.43993990 3.16956174
v 172.16882110 22.88499102 24.12071452
v 280.37235141 28.80570851 14.40318767
v 305.87360263 -20.75293101 8.85271095
v 287.90092468 27.63323113 13.91359977
v 2.71849614 22.62400836 -8.21202528
v 276.84661746 -23.44112098 6.21554628
v 296.17598653 21.52439207 22.64121361
v 336.54958010 -37.06156835 5.60356490
v 146.01188898 3.28897871 20.16101591
v 163.80868852 21.30470052 26.25524998
v 331.49588108 -45.46119273 19.15389113
v -43.88631508 20.71980014 -17.11974107
v 168.87524724 17.63668656 28.47109549
v 91.46882594 5.74856019 -2.18835892
v 291.36532545 2.82851979 23.27692881
v 247.16322124 -7.16084428 18.99747550
v 13.47293518 5.28467214 2.45169667
v 304.93670702 -35.94792634 27.63643116
v 98.68370742 3.68479290 -0.04418197
v 288.10212016 17.16502383 26.53557435
v 282.20981359 22.01301977 12.50803191
v 102.01898962 15.12096077 17.30372012
v 317.77003407 -56.47178739 16.06839895
v -40.00060260 18.76963489 -21.21443674
v 341.59630537 1.70602556 8.76899436
v 284.84800458 29.22046557 14.31683172
v 336.25495434 -27.41272934 23.87459390
v 302.31460929 13.11414223 21.97449468
v 311.38360500 -5.93724474 6.59140991
v 69.37783957 4.12316108 -2.17696116
v 66.88626111 16.55295491 -16.44515060
v 342.48515964 -16.92446321 5.93705382
v 283.83350372 19.06462386 10.01323480
v 329.50353622 -17.13388227 4.42778505
v 333.40606093 -9.22845956 3.42827314
v 89.12322670 8.24125949 -4.47863061
v 233.58954489 -10.59145201 18.86803657
v 87.42572367 23.58126454 11.17378939
v 301.36981606 6.94899121 22.51542732
v -30.69089912 0.23537209 -6.86308183
v 19.58096586 9.40451771 -8.47075041
v 334.49748158 -50.12998357 14.54559714
v 283.51888061 3.63955786 23.01891148
v 70.11638582 10.11555921 -20.05465887
v 282.33098984 13.61201517 6.27098233
v 130.77449799 0.55310782 7.31709506
v 14.40182887 22.16830477 -4.81305877
v 338.04446459 11.46462373 4.10107709
v -21.24833874 14.95477092 -19.72935908
v 38.74209896 3.20470124 -3.60644143
v 234.57920551 26.56735666 17.08087884
v 76.55424625 19.70521174 10.21843776
v 304.29375172 -37.39328310 26.30231529
v 100.71468353 11.36012096 -12.50938978
v 289.58281875 -24.65029806 19.57707666
v -58.86336416 1.38731115 -9.83658899
v -17.08064787 20.45376226 -17.18785055
v 189.06557560 25.54732561 11.53788343
v 300.70325732 9.46210884 5.81464125
v 334.11842585 -28.01486477 25.84590577
v 140.04188776 11.05871145 -3.25032836
v 222.31291234 25.73960647 12.65513431
v 120.88141590 9.14330967 -4.53494675
v 103.45169902 26.89282037 3.54330777
v 209.11316574 21.04725502 22.37950265
v 125.54515898 25.95247142 4.47365083
v 279.83522415 -7.70777697 20.35025321
v 196.88147306 0.05592208 24.60507676
v 29.60667200 7.41876662 3.41407559
v 135.17835736 8.52366351 -2.99438438
v 19.82291974 17.46444963 -0.80472603
v 293.58628392 10.72254963 6.49261801
v 311.72400713 24.38850328 17.70526357
v 293.15993190 15.09280689 7.14003853
v 317.64808297 -32.90887550 9.98465531
v 264.84820247 15.69378935 27.85643563
v 308.63744020 13.07773497 6.03336794
v 95.44898570 11.09695248 -12.96139881
v 205.47701418 3.77271441 1.75335375
v 117.93566495 15.06870519 -9.03018564
v -10.95489785 16.29472151 -18.25204492
v 289.65544701 -25.75105429 6.44149119
v 340.62090516 -3.99997132 10.52459888
v 325.15206933 -59.31888893 14.82127141
v 171.40825093 5.00197336 26.10265277
v 43.79018769 8.88564344 -8.87976773
v 276.32480860 -0.29868082 18.99531484
v 151.23519301 4.86829225 0.30916373
v 324.19934869 18.44233461 16.10806398
v 111.44616455 7.32581131 -2.21889489
v 68.01610440 2.62332126 0.06067319
v 7.15529080 21.68336511 -5.66963619
v -97.28204459 7.10399495 -23.02168310
v 303.66244912 -11.47525106 25.01097694
v 214.50945735 -6.67237071 19.55352724
v -41.50241613 6.82645664 -13.31908349
v 57.85453320 13.39952368 6.82664244
v 287.43752837 -2.03540828 20.94290033
v 195.79994678 9.89093818 1.63374108
v 224.11738336 2.07325467 22.93980867
v 114.91362005 16.20959304 21.91816829
v 292.02833772 30.75120226 20.11237293
v -43.17850620 19.29909550 -13.74757290
v 185.56217849 24.50110950 8.03548377
v 193.53879988 23.70178141 19.52528208
v 4.51172516 23.29983562 -8.96075089
v 191.20563567 25.35900101 12.06725091
v 178.07747424 14.84062243 27.94231288
v 35.19001231 11.70943957 2.73933262
v 331.01102710 -36.76107898 30.92309088
v 131.02622330 8.62151291 -3.21200909
v 201.86956227 26.90142766 16.55451953
v 239.49596286 -2.93621118 20.60071379
v 265.19307494 5.01596415 21.21194452
v 299.93361235 21.03342302 21.11114934
v 332.32480288 6.65093958 2.88987113
v 107.41282254 13.71029671 -13.23537063
v 215.89364111 23.65614101 20.46322078
v 314.94599581 -56.91203102 27.77325734
v 266.13956690 7.80560868 25.51052719
v 312.58371472 -50.19880459 14.08481225
v 218.09029579 13.03624175 1.35674432
v -53.65004018 8.00366607 -15.53077530
v 242.78877676 25.14514327 22.95964770
v 306.57190084 14.94004205 6.19144458
v 57.67602473 4.33769263 -4.37156996
v 131.50103390 10.49455721 -3.96288093
v 132.67883658 24.31225218 0.62760332
v 303.92974615 -12.59797160 24.98947456
v 317.46464968 -61.73621863 24.02148582
v 120.26455253 8.61010421 -3.72051215
v 39.84840214 23.14669080 -1.73547270
v 230.09942472 2.49856221 22.21914008
v 178.62717807 -0.91652368 20.73392086
v 339.81016278 -21.50672302 5.55003434
v 265.07481933 20.63843235 11.76054310
v 232.26369917 -3.40110902 22.38789760
v 271.70154452 -19.76892352 18.12218688
v 330.70382476 -46.12028599 22.64929749
v 80.21389693 12.90811226 11.83240209
v 228.02489996 7.15109240 24.56192300
v 37.61522844 20.27689666 0.68962784
v 340.65973759 -6.15576888 5.36747510
v 101.30476952 9.80017800 -10.47482435
v 71.57761604 2.95431074 -0.52433612
v 284.60717201 7.67665170 25.52071027
v 326.23431087 -35.38210690 31.01909161
v -31.91928938 17.67576858 -11.70620322
v 308.70035291 -24.08222482 9.52128600
v 252.86495686 27.73376554 23.37474190
v 338.25096488 -1.50391937 17.72302203
v -11.90658100 8.34190194 -10.66083834
v 259.98583436 -11.19146775 3.29164090
v -97.45677561 13.97566684 -23.66157807
v 154.38978374 26.29381046 9.46415216
v 158.88233483 8.04454274 0.12296028
v 229.75969315 17.83526875 25.62462352
v 189.19502199 21.13017626 22.46158756
v 282.67550468 19.80123483 27.31198631
v 235.43752730 9.21962317 3.57501814
v -42.37578809 11.90356445 -20.35986073
v 343.53342652 -20.58026567 6.99903676
v -80.92594147 6.12485502 -19.14566197
v 308.65097046 31.77121282 12.61177473
v 339.07628059 11.65186893 13.08426727
v -46.32793739 1.58329762 -7.94375781
v 27.69244835 10.76670177 -11.50692441
v 150.02286434 3.19698523 1.49464270
v 335.53683758 -17.56847277 3.82649293
v 314.83647227 -10.81372704 7.13215722
v 307.93270469 32.36410022 13.76260258
v 79.06868309 19.42251623 -16.01964980
v 311.16563082 -48.14353958 25.36446415
v 16.71095937 7.17381295 -6.18775515
v 87.92335540 1.37822004 3.48573248
v 144.50737834 26.22381039 19.85820383
v 256.70850277 2.35582772 1.16165658
v 293.51004958 -39.09829631 12.62499858
v 309.15349722 -48.55685681 13.90063949
v 59.95107815 14.25572298 7.10334349
v 256.79653883 8.22188519 2.14255252
v -2.62442464 4.80978331 -6.94992952
v 205.38963377 22.82128483 20.73121443
v 290.25688767 10.28356608 5.33342175
v 164.77896273 24.86201189 19.69792694
v 295.39141059 20.94743960 9.53388959
v 341.38026834 4.57973732 7.79646728
v 325.77246428 -58.19132179 30.48116714
v 339.02058005 -12.87945174 4.37300047
v 291.00281000 -21.39351889 20.86802386
v -15.61641693 19.19751056 -18.30921322
v 108.59917849 15.05213603 -13.48241419
v 94.53672171 10.36916487 -9.84424539
v 58.25101957 15.62737860 -15.38751088
v 59.23638865 5.36487717 -5.04326075
v -62.85921484 5.54791791 -13.46034929
v 1.34068821 20.12392879 -15.79116471
v -67.82844663 6.34915102 -12.61372585
v 286.80640459 10.54425910 25.62165260
v 274.69277382 -23.92513119 6.72801165
v 221.05702758 22.78816700 21.39563859
v 323.25074077 -59.69809741 31.04684874
v 20.75337246 11.76249236 0.90291200
v 76.73130184 4.94985376 -2.85116816
v -18.22702587 10.84280480 -14.47337959
v 139.40538466 0.38386809 8.64636153
v 116.94733053 12.19305210 -8.40318482
v 147.48713374 1.98796531 3.35879531
v 296.47091031 3.98623105 4.90481546
v -70.42084634 4.59695840 -12.94078305
v 22.81267755 5.39141288 3.46771465
v 320.06099820 -33.46387669 31.23792075
v 337.65813708 -21.85025066 19.08033527
v 323.73863459 28.77573483 13.26826774
v 50.50189793 9.93736740 -11.68708690
v 311.12170219 -50.41250214 22.70963788
v 337.51580119 -15.58654662 18.40077341
v -17.55066961 13.36439420 -18.70251819
v 256.58255816 29.45517935 22.94935845
v -33.07944909 19.66493577 -12.60020491
v 169.69056427 20.74512839 27.02940814
v 284.20415521 -24.58196320 6.20891945
v 224.06888008 -6.98211370 20.74978128
v 109.48474705 11.70759182 -9.20265540
v 336.36340499 20.53506672 2.34113843
v 311.44368649 -29.75967154 9.58136935
v 22.77543023 24.36584234 -5.00974571
v 20.78242414 9.15808976 1.52420101
v 242.42164195 26.61889791 17.52727292
v 344.05916929 -26.35330521 7.19749881
v 334.25280452 24.13233928 6.91644941
v 15.22721350 12.83342112 -14.90192022
v 247.99698591 -13.09747156 3.08771804
v 164.45130110 17.29054190 0.79168688
v 296.38320208 -23.09315279 7.16567272
v 330.40493727 18.77641119 2.24983227
v 230.26387393 -2.51146080 1.57738104
v 74.99811798 11.75725739 -20.72921954
v 15.90248011 8.69813282 1.25114003
v -16.53486677 3.04491678 -7.60536687
v 157.80383348 0.02718084 4.54456871
v 278.57103944 29.53263372 14.93022684
v 303.49722505 -5.04096830 6.00921176
v 273.35208654 7.88609870 2.17718747
v 130.07961214 26.45137347 7.45288050
v 262.70523667 0.63741178 19.97581869
v 304.85391617 -33.12069178 27.58562006
v 264.51039314 27.38553099 24.16890301
v 301.58659816 24.93221126 10.01594309
v 344.10107136 -29.99344096 9.33806319
v 292.66577959 31.76371008 19.62933689
v 294.34806108 -36.77699342 10.25164593
v 337.99752593 21.15694620 4.63269418
v 312.31850386 2.85437447 6.25298964
v -49.02448133 5.92714408 -12.20628619
v 277.80449390 14.23375588 27.67012082
v 317.83950329 -34.57356989 9.70225688
v -21.53433487 21.31123096 -15.38569294
v 333.86176825 -44.54167932 17.11651497
v 312.23645806 -54.14025858 25.44568665
v 68.78078729 21.92044444 -12.49985769
v -89.06546235 4.60771797 -14.83449154
v 335.31540632 -37.23533452 25.83225071
v -35.00871733 20.67095973 -15.25445469
v 332.57555962 -45.69540918 27.38300525
v 247.73934484 -19.80967447 12.45916914
v 31.45343065 17.20056310 -14.59449995
v 309.64630842 -11.54429000 25.22688359
v 99.66164082 12.64072116 -13.70195113
v -30.57185188 0.14255429 -5.69226732
v 306.15791678 31.00219928 19.43809912
v 337.83355355 -32.06274286 18.08113046
v 210.46803892 2.81851366 25.21047369
v 209.78820324 20.13765648 24.09828827
v 310.96234918 14.27029353 5.98002225
v 36.59546748 1.95746077 -1.66677334
v 183.40219557 24.42796156 7.56462244
v 291.52619839 14.04348202 25.01328103
v 335.17718315 -30.26837297 25.71522258
v 110.78539491 10.37981547 -5.90745546
v 276.17186308 32.20790252 18.65289360
v 83.87199789 5.47659863 -3.63366399
v 27.49716491 5.57439541 3.97673575
v 282.59822726 2.91957590 21.95343934
v -37.91471943 8.77000857 -7.21871248
v 183.99061263 22.85126597 20.63826099
v 328.15781236 21.11380920 4.27182531
v 147.29978144 5.39234513 23.25179055
v 340.99200368 1.38112786 11.50841173
v 310.60147285 30.63912690 11.49871666
v 60.56902185 7.57601764 -6.38083834
v 103.34257036 25.48651770 12.63839006
v 2.54075881 17.73095317 -16.87490940
v 128.33596766 16.07369073 -7.01677427
v 300.14517903 -35.78109294 9.44599789
v 316.94209576 -40.84323719 9.35216621
v 332.71497488 7.42845656 17.35876873
v 329.99706268 -0.84127748 19.61528324
v 282.53319860 -17.37769693 19.76743899
v 307.58413672 3.00409063 6.03860244
v 342.20317006 -21.78139240 10.59207227
v 77.31634378 23.25978689 -11.32033672
v 307.69395828 -30.59563413 27.70387568
v 33.04246068 2.19675945 -2.11471715
v 39.55093771 22.44012617 -11.40392479
v 260.89122891 -5.17765433 20.05884238
v 259.20975208 -1.03943225 2.05648225
v 145.45348287 0.42254647 12.37171981
v 27.78142318 4.74569108 -4.47055511
v 317.30893254 -36.93912551 9.71598644
v 330.53371310 -46.01364583 31.81784227
v 333.51734281 -40.41873291 5.40698925
v 54.57050726 13.22141942 -16.31111279
v 268.25106144 8.19293130 26.17236599
v 96.34482116 25.59602447 10.96434612
v 234.86824334 -12.61137053 4.03341139
v 293.59185696 30.17599508 12.66940776
v 62.97312677 14.09890503 -17.93703064
v 37.87240759 20.93960159 -13.19403015
v 321.60788774 -35.83416343 31.16638027
v -1.24999264 3.86440847 -6.08837465
v 54.41554263 2.43835850 0.80427836
v 20.85001580 23.89117144 -10.42647474
v 313.71051073 -42.71726310 10.03638282
v 317.64850020 27.31807344 15.65281115
v 261.92471385 20.90728842 27.35068649
v 39.90945220 10.37123799 -11.87144313
v 312.32616305 -46.10150680 11.40209101
v 333.83482695 17.69572683 1.94622448
v 49.97104406 11.32642105 -16.21777937
v 149.84866977 15.10282513 28.23299915
v 275.95391870 -8.45748559 2.84477812
v 200.53644478 26.89007111 18.20918359
v 331.34204149 -43.84933785 22.68044837
v 31.18127026 24.18515831 -3.40581289
v 69.57354397 7.94822350 -19.15194094
v 86.66294813 8.60690046 -15.34228027
v 270.99689841 1.55690557 1.78436295
v 312.23535538 26.17486008 8.67029093
v 339.69575167 -23.93011376 15.04440792
v 241.71653390 10.21791622 25.28668009
v -48.20134118 19.66451481 -14.68084380
v 324.50962067 -35.85505486 30.86331859
v 272.99377322 -2.64883204 2.04814388
v 280.23809195 13.09083775 5.79856243
v 337.41101623 -40.49589857 14.28828482
v 37.44919598 18.86279881 -13.89905438
v 146.93963528 27.74767391 14.88431450
v 124.34422225 0.61474036 6.09304383
v 152.80713141 0.16437794 14.88286350
v -59.92213637 1.44321914 -9.69698466
v 310.31608582 -46.79503664 12.58698758
v 319.09945607 3.72060155 21.83201350
v 329.81058955 -50.70316419 25.74817464
v 297.84986377 -14.36166372 22.52898552
v 44.39871386 20.96016891 0.54865779
v 342.71100163 -36.54093668 7.55981216
v 336.24294400 -42.02908278 6.04877016
v 174.37528074 1.34657719 2.33219867
v 144.95234191 6.81762490 -1.33755850
v 220.58945894 -2.03960272 22.37671614
v 164.44297135 2.68812175 1.91877165
v -42.10732505 18.67235638 -12.40992453
v 256.93747401 -20.44461854 6.52319053
v 330.29279113 -45.29897496 6.15176558
v 296.15104198 24.31262098 21.05330490
v 95.86115927 1.79134263 2.31244019
v -49.72052947 12.00831681 -20.92202939
v 256.85620308 -12.88165897 18.17736961
v 82.91645348 26.13370866 -4.14281571
v 173.68088663 19.60504428 27.80844457
v 274.84074235 1.24817272 19.13106814
v 320.09637356 -37.02826798 32.02063590
v 236.78632081 5.17470576 23.55447039
v 268.04694533 -21.35140635 6.28030580
v 311.71241403 -7.17651751 24.19254370
v 321.10396028 -62.28473783 27.74844132
v 278.81464362 -23.98045547 6.20626193
v 315.65150619 -45.45048252 32.53889829
v 316.02206826 -57.94317275 17.99192280
v 337.03595400 22.38992602 5.06706908
v 323.44168425 29.63440679 10.03134623
v 124.79218096 18.38892885 -7.41560338
v 299.57342148 30.05471826 20.04525438
v 161.24428809 1.31780386 3.17567005
v 336.78984642 -19.48139258 21.07545361
v 312.83318996 -43.96798834 29.83555011
v 274.78286624 4.45295731 23.08620140
v 150.18841624 23.49590138 23.34080637
v 112.07519472 3.24693113 1.31677906
v 92.97829121 13.40958755 -18.35958473
v 115.08651823 11.57638710 -8.09983164
v 289.75531459 -36.44478321 9.84334853
v 258.09746981 14.78396542 27.79449709
v 339.35639262 -12.86121923 13.19320966
v 254.24119830 -18.57049391 6.01241598
v 288.40959072 -13.48251663 20.47933824
v 125.20554662 5.74439811 -0.29109765
v 81.32681251 11.58003788 -19.52494122
v 313.80632520 22.99421281 8.38908926
v 64.20152634 7.25976378 -14.15806916
v 304.42473292 31.59358352 11.88357081
v -44.38285530 19.41932552 -20.60251869
v 240.63295126 16.42613113 5.52830845
v 50.30880496 20.00964992 -13.30248266
v 118.28442663 25.39305948 1.55760697
v 245.07288635 -2.45518144 20.47138102
v 122.47696519 0.29884229 6.49269344
v 261.63351536 9.61548369 26.50197782
v 272.88505435 -21.08529769 5.86572289
v 317.51230359 1.11395027 5.84196858
v 302.15406418 29.83919531 20.11009492
v 329.81649041 -26.66494437 26.04344860
v -38.24580088 1.79405045 -8.29195324
v 317.97206402 -20.49442753 25.21366626
v 140.53334296 3.59689794 0.33216475
v 146.83596790 27.23877132 11.83437370
v 230.81244528 -2.38745823 22.57699333
v -66.04936719 10.40463895 -20.52447572
v 316.54968858 -28.48066576 9.76922456
v 335.82893014 -10.13423689 3.46289109
v 284.99335051 19.56705749 27.04541385
v 229.57913578 1.20982772 22.15421200
v 112.93465644 23.01623486 -6.45566685
v 36.50282323 9.18709859 -7.85194151
v 315.28094411 -59.89297852 26.09359287
v 128.05269659 13.22435495 -6.49128249
v 334.89295840 -20.90065181 23.66044931
v 344.21119094 -28.65762450 9.45404451
v 315.99402428 -49.27797988 11.59357838
v 281.54340386 0.83259243 19.97006871
v 343.07682514 -24.40300211 10.40945947
v 206.59299195 24.21265468 19.92809586
v -7.12912902 10.01499593 -11.76984608
v 92.81379730 9.60898213 -6.39598165
v 311.22088432 -49.37402159 24.18664843
v 340.24322033 12.42568251 10.60073730
v 166.27646983 0.90964657 3.17697017
v 343.27480197 -16.56283624 8.28504935
v 259.25049186 -20.45766823 6.47654524
v 45.79529911 16.58413559 -15.24535380
v 249.28525090 27.88647451 18.12314428
v 327.09065080 22.67826349 5.68008749
v -15.09766188 19.90333386 -17.70629734
v 330.66579700 -48.97869006 29.58456427
v 159.35952961 3.85603332 1.27256254
v 11.23266947 0.58935198 -2.66351691
v 87.34126389 1.49416656 7.04362616
v 255.02789021 23.58913422 25.27595870
v -15.64508490 10.69480088 -15.38789179
v 321.52214646 -62.89085746 25.31860396
v 324.72765446 -57.58295953 13.64868041
v 334.66559649 -37.99997270 23.48692715
v 217.44479239 8.63061007 25.81486292
v 83.44835788 23.49239402 10.13321523
v 36.90021858 6.50975993 -5.68310171
v 212.82920241 -4.91853012 21.13351598
v -14.38103989 21.69735730 -14.48418852
v 328.22743058 11.12081110 17.19670743
v 75.76255500 9.45745502 -7.12098507
v 244.93741989 14.67432827 4.97057196
v 287.71954775 -27.96071582 18.12915690
v 104.26704586 2.80005182 0.48835942
v 331.53900504 -58.44968930 16.53673500
v 266.38036966 2.71456386 19.93428357
v 312.38943338 -27.01216750 27.44933590
v 68.13171506 4.60556988 -3.47922696
v 325.16044378 0.32297478 4.68252320
v -95.85914016 4.19405615 -20.10414377
v -46.04786634 2.96366564 -6.84321765
v 309.59337950 -48.98369685 21.36448771
v 239.55509067 14.19127733 25.75391158
v 196.19335234 20.28723061 24.65165965
v 335.24441719 -39.12620246 17.40885898
v 151.12866461 21.54291235 26.10524744
v 71.49094343 7.48375850 -18.35751347
v 329.63728905 25.85200220 10.26183832
v 247.51436710 26.23148449 24.00620095
v 337.62678504 -42.44307056 12.55296078
v 192.48661399 20.75383626 23.39478768
v 45.47102004 2.81389640 -3.30370688
v 68.84445250 25.57758614 -8.12129397
v 339.30817246 16.68564789 9.16917715
v 315.06168842 29.50041741 10.04014909
v -44.59542036 14.47928417 -10.37491485
v -6.06734399 2.12443736 -5.75259933
v -72.27299362 7.25633046 -13.87366187
v 315.32597542 16.10647142 6.60900865
v 292.20509529 -18.14456843 6.32227212
v 310.53939462 -43.03715751 11.24762744
v 103.05126011 26.35022625 11.08734775
v 279.55362201 20.43093927 11.44958753
v 116.51547253 5.73015679 -0.66701852
v 326.23121142 -8.94836150 22.19517156
v 339.95759487 -32.64325857 5.02166059
v 251.58354640 -1.92870887 20.39557509
v -72.35469669 13.51621188 -24.89541098
v 308.57276917 -34.08363834 8.35431367
v 337.41807938 -13.04682996 3.99888912
v 187.34563887 -4.75787884 15.67339897
v 87.06983924 26.90680511 6.96303882
v 67.97681749 25.20964853 1.66107528
v 55.40116131 24.39736202 -9.49398894
v 239.34304714 26.28363296 16.36567712
v 294.39631104 -13.58545106 6.09082496
v 328.99123430 -35.68686172 6.27308665
v 148.34357798 20.96210234 25.83486401
v 319.31662560 30.59794568 10.49373765
v 13.65331467 10.81879437 -12.60321494
v 278.77268195 -18.10156927 5.06650796
v -38.69444504 19.18296143 -12.40944676
v 251.95369124 25.57727508 14.98938352
v -57.51845241 1.42967072 -9.00614727
v 313.62065673 -58.64103884 25.11191554
v 25.18649027 23.89660105 -3.87407816
v 179.28367853 21.66248299 25.16830154
v 267.95169711 -8.89661908 2.80940812
v -19.09695752 12.34683767 -18.00712012
v 34.60946307 8.36230442 -7.14964280
v 276.42443776 -16.20844752 19.40075122
v 45.60569674 10.80592629 4.46658116
v 111.84063554 8.20169784 -3.23588634
v 208.81716907 25.81854537 12.59307005
v -29.92088534 3.31649208 -5.13617322
v 321.98724151 -26.08611993 8.83547403
v -43.05249453 14.91446141 -22.02631906
v 60.02632156 16.65638387 -15.35585243
v 8.93085636 8.74882191 -8.74524098
v 332.08015561 -57.19824508 14.02154751
v -51.96028575 4.69059125 -11.85402274
v 195.69572806 25.57945810 12.22735737
v 20.01627535 18.25483702 -15.66873491
v 332.84687996 -52.77323723 16.20906219
v 28.42676826 22.42648974 -12.20618095
v 329.66673374 -56.22012913 20.64709552
v 246.21210992 -19.49899644 12.24118285
v 215.54657817 0.44067297 23.86478893
v 339.63647485 -6.81807054 4.49786196
v 238.19737136 -0.71815937 20.87726630
v 135.56870818 1.44599599 4.06979537
v 334.51357484 -36.35312989 21.19767480
v 317.28336215 31.33348003 11.70933433
v 253.30889225 -9.37376637 2.92797131
v 332.99350739 -45.00383139 6.17648661
v 262.98123598 15.65106772 7.55713182
v 327.88380980 -59.31916088 24.39537458
v 182.39635229 16.32913575 28.14503014
v 334.10096169 -25.13887733 25.18000081
v 156.90340102 21.34103887 25.41919053
v 322.13950157 18.47141609 4.70571965
v 223.63631427 27.64731459 19.27489787
v 73.69289547 2.40650540 0.62226458
v 323.54941964 -10.49886644 22.73646370
v 290.33812881 33.20733830 17.57902652
v 327.75878906 5.20542683 18.72337237
v 146.57400548 5.03546419 0.03951009
v 162.43515909 10.83435304 0.06735836
v 292.75399446 16.81062579 7.63543649
v 266.10207558 -13.87951802 3.72230960
v 171.46568000 21.92295715 25.89289658
v 16.56235568 10.74237563 -11.50060073
v 29.33644131 24.32687581 -8.31235573
v 319.31015849 -53.16982418 12.81901263
v 339.70496058 15.75513184 7.48192146
v 259.51385498 -24.15275201 8.13793764
v 121.95093930 12.21913937 -7.35141151
v 317.96589494 -10.01196913 7.08922185
v 307.01702833 19.72870342 19.37934756
v -69.86127049 7.64086330 -16.50075801
v 310.47889590 -47.47794941 24.13869277
v -45.30591518 12.52847817 -21.08045854
v -84.32278037 10.89120284 -24.29401688
v 296.29850388 -15.51123150 21.95964940
v 268.74461770 10.50567161 3.07058846
v -51.70382932 2.91466271 -7.62301357
v 339.98805285 -41.91884398 7.46183377
v 262.12963462 -22.55064249 7.17666931
v 315.69802761 31.56077117 12.78866548
v 62.99026310 6.79269060 -5.62641304
v -95.29625624 4.22284892 -17.37809926
v -14.93014209 1.18948496 -6.20081648
v 257.83836842 22.40620926 13.15118372
v 106.33680224 21.91116475 -9.64628533
v 73.00152630 4.88514453 -3.19297984
v 330.85346222 -47.00408503 6.95941551
v 124.88275766 2.32045911 12.81118114
v -36.29108891 12.31543813 -20.68473212
v 247.97029793 28.22902426 20.80640756
v 66.96119159 7.00749457 -17.93358289
v -66.83691591 2.46746582 -11.52741816
v 166.98610783 3.40325874 1.73251424
v 338.07995915 -18.03194359 17.65423641
v 209.92469788 5.29826619 25.41496232
v 322.41484523 -32.11773559 29.89003807
v 288.53157163 -20.85743472 6.04487304
v 140.74438810 8.74691270 25.17022565
v 215.35161138 -10.02692431 15.75375162
v 249.70401824 6.51532598 1.04053260
v -96.04437649 14.84073140 -25.08898452
v 244.96762455 -18.11510138 13.03400099
v 91.29860252 9.90025047 -12.34758645
v 321.58994675 -50.02676696 10.32449864
v 12.93063536 0.66587731 -2.38268264
v 340.72795510 -26.31160989 14.02315311
v 43.22851077 24.43038113 -1.99820218
v 264.84334469 5.48142055 1.80246611
v 288.82935643 25.81932582 13.30031175
v 330.03479242 -10.74705925 3.85599583
v 322.07757235 11.16986666 5.70088532
v 267.98766851 7.86193833 2.21000891
v 303.74801159 23.58301356 19.19450797
v 219.03423965 2.10212544 24.16688763
v 163.37172687 26.48108080 13.92323337
v 9.53297783 3.15256533 -4.40256111
v 324.68023896 -59.48678777 30.58456630
v 218.00415218 19.41866241 6.71383087
v 302.04397440 -37.61388361 21.76197618
v 216.17877483 26.89631842 19.37031187
v -22.93316647 20.84774338 -16.42939448
v 24.74201843 17.64213294 -15.08629881
v 324.46095347 -56.00031465 32.44958445
v 313.03176284 15.53583890 6.44667074
v 229.33018208 24.96531047 21.95497975
v 281.02454543 -9.63204168 3.98530159
v -51.22512951 11.90564688 -21.04065195
v 342.58943796 -12.97726016 9.54732485
v 229.06813025 6.86253095 24.36018363
v -35.02774239 20.62688023 -17.54911430
v 273.61282706 -28.47515978 12.51852512
v 83.79575610 8.24370794 -15.90367593
v -46.91213369 2.37787468 -9.10033192
v 72.20693678 5.75565593 9.95487068
v -16.72114991 8.96320678 -12.07616553
v 145.98330855 25.36789142 5.72432904
v 16.77441411 16.17977768 -16.23148285
v 227.69732773 3.65400850 22.63231762
v 319.73987818 -50.54695904 33.44914690
v 292.55783558 26.93057805 20.86969092
v 331.79777861 -42.06923768 5.43564372
v 45.60277611 23.42925780 -11.09279785
v 70.00828534 6.71590678 -17.23559014
v 313.17347288 -31.65432438 9.34632868
v 141.58023894 20.47222294 -2.33544060
v 336.18783951 -14.81113117 21.05686069
v 108.19214582 24.50186387 14.69511446
v 82.83211291 9.86837968 -6.35342440
v 296.16016150 14.87851515 7.05673406
v 89.72717077 2.74357945 1.44797401
v 333.16022158 -8.67732055 20.20903304
v 167.74208844 24.97781813 18.35929230
v 43.89075190 10.01478266 -11.50747202
v 287.27850318 9.77332518 4.94614709
v -97.13862091 5.89905912 -21.28919214
v 335.13519168 15.49488772 14.68375977
v -20.04747465 6.99103577 -11.68198977
v 336.42336726 -47.97638580 9.73366015
v 312.15065718 -49.23593998 26.28711239
v 34.60810706 10.13209391 2.96204933
v 290.99771380 19.25020292 9.72565450
v 274.20845628 10.90762857 3.17013613
v 198.07541370 26.92572400 18.51436868
v 270.34714818 9.75302327 2.57829996
v 306.88229203 25.78374185 18.64779927
v 112.63179779 22.85722271 17.24575832
v 187.96035647 -5.57765272 12.94610742
v 68.93901527 26.79274045 -3.06980102
v 279.98533845 14.94951732 27.77346410
v -27.10147575 3.62554938 -9.06084292
v 316.39024615 -60.74332073 21.07097208
v 99.71010685 19.15067434 -14.65856656
v 331.74610138 17.27743261 14.80632834
v -39.36745226 2.49658525 -9.15092975
v 123.65101278 10.68397425 -6.45323144
v 130.29049337 8.86177737 22.49793708
v 43.25886071 4.13239282 5.47946384
v -76.63198560 2.97604059 -15.06348420
v 60.17942727 20.56284621 -12.91851234
v -25.18470027 8.80059507 -14.04596958
v 309.27902460 30.55785969 18.88493448
v -39.19291869 15.64418152 -22.13941701
v 43.79293323 23.45139906 -1.11386925
v 178.59770358 2.21045385 24.79083277
v 304.81487513 -16.77003130 7.89178628
v 10.24863683 10.02305094 -11.10515557
v 249.94497001 25.89735948 24.22957309
v 266.56284928 -11.99447643 3.00062564
v 335.43846011 -46.23074830 14.65665642
v 334.86399055 -33.27937424 26.81002580
v -40.17945752 20.51822655 -15.68862051
v 341.90344810 -5.94972959 6.85300445
v 269.35485005 22.43965305 13.78864236
v 326.72071457 -10.74592117 4.90747159
v 258.76834989 9.83772241 26.17746033
v 60.81089750 15.72273113 7.02966331
v 318.83192062 -44.75660250 33.32574293
v 78.77653837 8.61701090 -12.68849149
v 125.05878508 0.85138506 8.62438418
v 318.85212660 -43.00419614 9.27000027
v 300.89065433 -18.07533577 22.94072323
v 258.29687715 18.88544858 27.86849625
v 75.82889497 5.96250035 -3.85829899
v 305.90403080 -45.21714523 12.28055730
v 268.26253533 2.52737687 19.78641003
v 99.91119802 13.42551690 -14.90597147
v 97.23515064 27.21918188 6.12812396
v 99.51665998 24.71749112 -5.21457894
v 67.63312221 14.83464241 8.78439471
v 209.13478732 1.61215151 1.25224818
v 311.91170216 -41.81368276 30.35180829
v 67.82622635 25.85160173 0.95138123
v 276.62476897 -10.12137718 20.30943148
v 282.59843588 5.70127973 24.35534820
v 116.73721671 16.57776907 22.67930843
v 251.83033943 28.18200178 18.80750991
v -84.85904336 5.23166498 -19.52126063
v 326.19407773 23.74261804 14.09804355
v 103.83459181 1.33148022 3.51442164
v 244.77469921 10.32326091 4.16812720
v 286.00412607 21.41471580 25.94645508
v 251.18064880 24.17384833 24.71405454
v 19.85467970 24.25872535 -5.40726958
v 275.24560690 11.59712579 27.83600986
v 326.68548822 -12.92811893 22.54872210
v -81.37881756 6.87753549 -15.92854410
v 321.18359208 26.67991631 7.26638641
v 175.04717410 26.94141679 14.49403353
v 274.45435524 10.79899538 27.69956365
v 239.02949691 12.11687736 4.10269806
v 271.65517211 3.93316522 21.46605402
v 97.54134715 19.31365207 15.81023820
v 148.01362157 4.21978673 0.69122185
v 248.59495461 8.09629075 2.16026581
v 37.39587218 18.17752980 1.80774380
v 136.03623211 7.96516519 23.04787561
v 321.62290812 29.73237447 9.47510265
v 314.27642703 8.37483816 6.35412615
v 271.48601413 -24.49761517 14.47833423
v 335.90823412 -34.40180048 19.30528693
v -35.26651487 7.36029074 -13.16486206
v 290.15183449 6.59197662 24.48667772
v 232.38635063 -0.43056317 22.29236998
v 157.21324086 0.67177555 3.64552508
v 213.99757266 16.26129821 2.94734980
v 236.68611050 5.21108694 3.19522433
v 323.26176763 -62.96758354 25.96331388
v 273.96300435 1.96666154 1.84940849
v 298.34842682 -27.79886685 7.64698954
v 295.51041126 15.98072052 23.58143777
v 292.61377454 -27.71533094 19.77739111
v 188.64639103 23.69366586 19.22293939
v 340.66310525 -3.19313444 14.99703526
v -12.99252734 17.14779064 -8.03576596
v 67.73865223 13.81237898 -18.82831939
v 303.27296257 -38.51230443 9.55546368
v 134.51062143 20.75361274 24.73491058
v 182.73855746 10.53574588 1.45042920
v 57.91706592 3.07998783 -2.08285218
v -53.96800116 2.16595945 -7.83995353
v 292.93814301 15.83274640 24.50636588
v 93.67670864 5.52020641 -2.49856291
v -37.46185079 15.41845780 -21.78424969
v 222.09499776 -6.56317361 3.55613092
v 107.23058879 19.30422708 19.07803304
v 263.39972019 8.04077368 25.59676766
v -45.55196688 18.04501191 -12.84466870
v 243.67818236 -15.15845396 15.59502259
v -24.02277663 15.78041539 -20.28540708
v 256.33996725 12.34693825 27.46140398
v 302.70513892 27.08183229 10.36425959
v 341.52075648 -8.74425471 5.30469231
v 87.69194782 6.22077659 -3.23561369
v 239.65354264 -11.84412651 17.45804027
v 332.67948031 22.74199575 11.89347543
v 243.12573671 22.00219966 10.38729865
v 214.17152882 24.73084629 20.06906271
v 327.65367627 26.80720575 9.85740405
v -65.66593796 12.61442527 -23.33778515
v 294.27495599 -39.65256363 11.59941033
v 260.95002890 -7.66150653 2.67440872
v 32.75127336 11.17826346 -12.47119904
v 127.55148113 16.52560383 25.46578459
v 131.42286241 21.35053650 -3.35698971
v -19.68274824 5.61975315 -4.19920264
v 187.70672381 16.18216373 28.18482742
v 309.86350775 -36.08773649 30.75870499
v 52.32231691 3.13162687 -3.00676934
v 56.28369749 10.08009817 -9.40532237
v -19.96006258 10.95865481 -14.93084524
v 329.91361618 -59.86919254 15.97649045
v -11.52820699 21.94515243 -13.91785219
v 110.58977991 25.87755769 0.87800692
v 166.12555087 -0.69924287 4.71440656
v -53.21381241 1.34839991 -8.28424003
v 298.33483696 32.72153810 16.43474214
v 84.11521465 2.41903774 0.24207981
v 150.16308427 25.15378781 21.59494907
v 182.70470202 22.89362997 20.90806887
v 18.55381392 12.08380517 0.75859868
v -11.66523248 20.48299089 -16.95088297
v 52.37110332 26.29790455 -4.66369512
v 334.03965831 21.84995264 2.44989689
v 146.71222866 15.04111569 -2.81799282
v 18.00548844 1.66657229 -2.99364002
v 277.88782120 24.42077361 14.66512308
v 113.96500468 15.93342423 -10.84415801
v 338.86021376 -38.49351034 5.23667131
v 323.49216938 -60.73201075 30.00571206
v 227.23177075 27.09694207 17.79377088
v 219.81059015 17.53872074 25.64129420
v -69.50069964 11.03348285 -20.94916627
v 334.85686779 -36.34322807 22.72989787
v -41.34627432 2.44140602 -5.99158835
v 166.41531885 20.49709857 2.59378063
v 341.52528644 -31.87272325 13.82036787
v 309.67858434 3.15370061 22.88097516
v -65.19839913 2.19703233 -11.83270011
v 54.27147821 17.69123785 -14.81519546
v -56.95384368 1.32865342 -9.56414174
v 195.56611776 4.55538789 26.04052238
v 344.12917495 -23.44932407 8.31890758
v 332.31717348 21.40085213 2.45998311
v 263.97871971 13.77892122 27.83589810
v 150.78458190 26.87834948 10.99289861
v 299.15070534 -40.21633416 11.99360006
v 332.95801282 -41.58412293 29.96864915
v 4.06108983 12.52613682 -15.00491891
v 319.06029582 -59.36810747 17.37343147
v 327.42691040 -47.21269757 6.94407476
v 203.44233513 2.64975522 25.57144314
v 289.20865059 14.21400160 25.83552897
v 95.51320225 18.28734763 15.65470360
v 253.16366553 -16.64339378 5.55066206
v 272.68171310 26.48471482 16.21294394
v 166.72633588 18.40234175 28.29867229
v 203.22684944 -4.99012042 3.09402705
v 337.67339587 -13.74711562 18.35315861
v 253.85737419 18.57539639 9.76045709
v 308.77974629 -46.20264471 12.81763520
v -66.87412411 6.16545836 -14.66284972
v 310.86939573 29.97369133 10.75831242
v 184.90448594 7.10528716 1.19247183
v 116.96278304 13.17458600 -8.88604671
v 337.21640706 -26.64862014 21.70667797
v 307.90966749 29.37042899 19.59288865
v 129.72877920 3.40521242 3.32231377
v 150.79447627 4.57454566 23.01020734
v 40.50214216 18.94879155 1.45585171
v 312.51755357 17.37488061 19.08545569
v 318.70377064 21.60774544 16.34577103
v 340.45436978 -35.68646684 5.09548653
v 22.27866836 20.30061185 -14.18226864
v 25.22422001 10.67033131 -9.41838510
v 241.44521356 3.69832665 2.21155793
v 297.63251543 -10.56931634 23.22045714
v -60.39773300 5.96180139 -13.65469676
v 60.25819853 2.56800302 -0.10388419
v 141.77051187 1.18625839 4.15318552
v 235.03962159 23.21383730 23.40284549
v 295.08450627 25.41566640 11.30131911
v 294.07507181 -0.62554312 24.02186766
v 320.61934471 -11.30895503 6.61233859
v 299.63946342 -7.85144977 5.93534112
v 141.14126563 25.38746223 5.04690269
v 98.19041193 10.97942051 -11.26484200
v 123.79344553 9.08858422 -4.84151114
v 25.48511885 11.73989382 -12.56094221
v 159.46580470 -0.51511347 5.41877560
v -95.05924582 12.68684492 -18.67684349
v 194.19509172 -6.41628774 6.74915081
v 1.58677972 2.28559994 0.25858346
v 272.35352993 7.01534841 2.04857811
v 204.46626842 13.76681402 27.46065520
v 74.15296882 15.96490294 10.44313516
v 214.33526278 20.00650018 24.69997294
v 268.29010248 27.46735327 16.89358056
v 277.36368775 3.29681742 21.09888941
v 324.42629337 -60.73303893 16.88020304
v 186.95153296 19.86062527 4.63322178
v 222.89128602 27.20173635 20.16969584
v 309.03372169 -39.64002430 29.23306823
v 258.29738379 -5.11567714 2.54580053
v -36.67218983 9.47329961 -15.25356062
v 7.90446438 22.39079215 -5.86111099
v 211.75214648 -9.05791018 16.53170586
v 282.08908439 22.04309963 26.26365982
v 328.13042402 11.45611331 4.75604180
v 312.84391880 -56.83937669 25.65332130
v 212.38455176 21.82398364 6.62570400
v 282.94026852 11.04725711 26.04561299
v 94.43418682 2.50313384 1.16522482
v 109.68171805 13.84352427 -11.98283583
v 36.99685261 24.94460903 -8.91493633
v 324.51045513 27.85214037 8.62777140
v 87.41719276 3.85807874 -0.57883712
v 14.93298262 23.62136170 -11.06395572
v 252.01529264 3.52654420 21.68932557
v 248.56133759 -16.00497589 15.32806177
v 297.34498262 16.24696888 7.05227582
v 23.41809869 1.62749179 1.12349773
v 294.84277964 9.18679964 5.90607245
v 1.29043893 16.17030799 -3.99597222
v 270.97314596 9.64724552 26.89941972
v 146.86866105 -0.58173604 7.40581658
v 153.27078104 26.27756260 9.07956436
v 119.04467642 3.78370238 1.34894857
v 292.20589995 21.20164968 24.08277430
v 29.67046574 9.31212492 -7.46790972
v 293.09588671 18.28626543 24.07738008
v 243.04428697 -10.74213814 2.91081308
v 135.23726165 0.10598449 8.89847800
v 314.25309181 23.58825132 16.89141616
v 88.36076409 24.03436042 -10.08585934
v 343.41147542 -29.95572798 10.84579807
v 329.78418469 -60.50424278 17.56901294
v 168.41326654 -1.80136343 15.66486806
v 73.56182486 26.87060274 -2.39157979
v 122.07604200 0.78562432 9.11526289
v -11.84816100 0.60832727 -5.30782994
v -37.75495291 15.56106284 -21.89196087
v 106.81203753 4.00175061 13.09462916
v 77.33612508 3.80873820 -1.82702288
v 199.29979742 15.63795283 3.01343785
v 215.13940394 1.03115302 0.65900304
v 28.66953611 10.42596810 -10.64347848
v 226.21531785 25.94690397 21.32299542
v 3.26068443 22.80346863 -8.26594140
v 44.33714971 9.91262309 4.47884621
v 120.49426138 17.49278791 -8.62199347
v 59.51483175 9.48660355 -18.06096174
v 39.09132630 24.81265925 -8.97314772
v 313.61395121 -51.59026757 14.70351405
v 166.19695723 11.52827125 28.61605212
v 129.21686471 6.12238888 -1.87717297
v -41.92482680 20.35390213 -19.05413531
v 333.92927051 -38.90508413 21.79402113
v 301.08249187 29.33484316 11.35196816
v 249.07791615 13.03903107 26.80738643
v 64.98688459 8.45686719 -19.05678213
v 215.08699656 9.24107712 1.28519046
v 71.44506276 7.17817433 -13.44025880
v 146.15935087 1.02277985 16.00497961
v -54.84643206 3.29521182 -8.64102785
v 30.46408482 7.12237693 3.95324687
v 102.92042047 2.39377003 1.42789318
v 114.25332725 26.36683546 13.26824818
v 29.46288884 2.43659271 -2.00379523
v 229.29233313 -6.94545032 2.76655005
# Number of texture vertex coordinates: 0
g Polygonal_Model_1 Triangles_0
# Number of triangles: 20000
f 7666 8036 9061
f 6 8036 7666
f 9061 8036 1967
f 9061 1967 1970
f 7666 9061 8485
f 7666 8485 7788
f 9061 8892 8485
f 1 7716 2
f 7716 1 9285
f 1 2 4
f 9285 1 3
f 3 1 4
f 2 7716 9608
f 5 7716 9285
f 4 2 28
f 2 18 28
f 18 2 1611
f 2 9608 1611
f 9285 3 8
f 3 4 7
f 3 7 8
f 7 4 11
f 11 4 28
f 9608 7716 1589
f 9608 1589 1590
f 7410 9608 1590
f 9608 7410 9207
f 7716 5 1589
f 5 1563 8799
f 1563 5 9285
f 1589 5 6451
f 5 8799 6451
f 8036 6 9
f 9 6 1971
f 6 7666 1971
f 1967 8036 1972
f 1972 8036 7450
f 8 7 12
f 10 7 11
f 7 10 12
f 8 12 9864
f 8 1579 9285
f 1579 8 9864
f 8036 9 19
f 9 7828 14
f 7828 9 1971
f 9 14 20
f 19 9 1977
f 9 20 1977
f 10 11 15
f 12 10 16
f 10 15 16
f 7814 7130 525
f 15 11 22
f 22 11 30
f 11 28 29
f 11 29 30
f 12 16 1602
f 9864 12 1587
f 1587 12 1602
f 7450 8036 19
f 7450 19 2019
f 8899 13 14
f 14 13 20
f 13 8899 1687
f 20 13 1687
f 9664 7828 7260
f 7260 7828 1971
f 8899 14 7828
f 7828 9664 8899
f 16 15 21
f 21 15 22
f 16 21 1688
f 16 24 1602
f 24 16 1688
f 18 17 29
f 17 18 1611
f 29 17 40
f 40 17 1610
f 1610 17 1611
f 28 18 29
f 9608 9207 1611
f 42 19 1977
f 19 42 2019
f 8899 34 1687
f 34 8899 1689
f 43 20 44
f 20 43 1976
f 44 20 1687
f 20 1976 1977
f 21 22 23
f 21 23 1688
f 23 22 52
f 22 30 52
f 23 36 39
f 36 23 46
f 23 39 1688
f 46 23 52
f 7306 7540 9979
f 24 26 27
f 26 24 1688
f 24 27 8918
f 7393 9178 8603
f 5509 9162 1649
f 25 8451 9206
f 1608 25 1617
f 1617 25 9206
f 1607 8451 1608
f 1123 2491 1134
f 9206 8451 1618
f 27 1978 8918
f 30 29 48
f 29 40 48
f 30 48 50
f 30 50 51
f 30 51 52
f 7748 9874 31
f 9874 7748 9206
f 7748 31 33
f 32 7748 33
f 7748 32 1687
f 34 7748 1687
f 7748 1617 9206
f 9955 9874 9206
f 9069 2707 7502
f 33 31 1621
f 31 9874 63
f 58 31 63
f 31 58 1621
f 32 33 8001
f 44 32 8001
f 32 44 1687
f 8001 33 1621
f 7748 34 1608
f 1608 34 1689
f 7748 1608 1617
f 9955 9206 35
f 35 9206 1618
f 35 38 8351
f 38 35 1618
f 35 8351 9955
f 36 37 38
f 37 36 46
f 36 38 39
f 38 37 8351
f 45 37 46
f 37 45 7856
f 37 7856 8351
f 39 38 1618
f 39 1618 1688
f 48 40 61
f 61 40 1623
f 40 1610 1622
f 40 1622 1623
f 7003 41 42
f 7003 42 1983
f 42 41 1980
f 1980 41 9526
f 9526 41 8060
f 8060 41 9440
f 41 7003 9440
f 42 1977 1983
f 42 1980 9600
f 42 9600 2019
f 43 44 55
f 43 55 1984
f 1976 43 1984
f 55 44 8001
f 63 9874 7978
f 7978 9874 9955
f 45 46 52
f 51 45 52
f 45 51 59
f 45 59 7856
f 8351 7856 9685
f 9685 7856 75
f 7978 8351 9685
f 8351 7978 9955
f 48 47 50
f 47 48 61
f 50 47 7524
f 47 61 62
f 7524 47 62
f 50 49 51
f 49 50 1631
f 51 49 59
f 59 49 60
f 60 49 1631
f 50 7524 1631
f 9847 53 54
f 53 9847 6995
f 54 53 1991
f 53 6995 1991
f 9847 54 7603
f 9847 7603 9440
f 9847 9440 1984
f 6995 9847 55
f 55 9847 1984
f 7603 54 66
f 64 54 65
f 54 64 66
f 65 54 9227
f 54 1991 9227
f 9440 7603 1990
f 6995 55 57
f 56 6995 57
f 6995 56 1991
f 57 55 8001
f 56 9399 1992
f 9399 9468 1629
f 9399 1629 1992
f 9399 56 57
f 9399 57 58
f 9399 58 63
f 9399 63 9468
f 1991 56 1992
f 58 57 1621
f 1621 57 8001
f 59 60 75
f 59 75 7856
f 60 74 75
f 74 60 78
f 60 76 78
f 76 60 1631
f 62 61 1623
f 7524 62 9853
f 7524 9853 79
f 7524 79 1631
f 9853 62 1627
f 62 1623 1624
f 62 1624 1627
f 9468 7978 1633
f 63 7978 9468
f 7978 9685 8979
f 7978 8979 1633
f 9468 8979 84
f 8979 9468 1633
f 9468 84 1629
f 64 65 2004
f 66 64 2004
f 65 82 2004
f 82 65 9227
f 7603 66 8415
f 8415 66 2004
f 9028 7603 2003
f 2003 7603 8415
f 67 68 69
f 68 67 71
f 67 69 82
f 71 67 1992
f 67 82 9227
f 67 1991 1992
f 69 68 70
f 70 68 6938
f 68 71 6938
f 69 70 83
f 82 69 83
f 83 70 2012
f 70 6938 2011
f 70 2011 2012
f 6938 71 84
f 84 71 1629
f 1629 71 1992
f 72 9914 9685
f 9685 9914 8979
f 9914 87 8979
f 9914 72 73
f 72 9685 75
f 73 72 74
f 74 72 75
f 9914 73 91
f 9914 86 87
f 86 9914 91
f 73 74 1630
f 91 73 1630
f 74 78 1630
f 76 77 9694
f 77 76 7308
f 76 9694 78
f 7308 76 79
f 79 76 1631
f 77 7308 93
f 7308 79 80
f 7308 80 96
f 93 7308 96
f 77 93 9694
f 78 9694 1630
f 9694 89 1630
f 79 9853 80
f 80 9853 81
f 80 81 1682
f 96 80 1682
f 81 9853 1628
f 81 1628 1682
f 9853 1627 1628
f 82 83 101
f 82 101 2004
f 83 100 101
f 100 83 2012
f 6938 8979 7906
f 8979 6938 84
f 6938 7906 85
f 85 7906 8830
f 85 104 105
f 104 85 8830
f 85 105 6938
f 87 86 7601
f 86 91 7601
f 87 7906 8979
f 7906 87 113
f 108 87 7601
f 87 108 113
f 7906 106 8830
f 106 7906 113
f 88 89 90
f 89 88 91
f 88 90 92
f 91 88 92
f 90 89 1634
f 89 91 1630
f 92 90 110
f 110 90 115
f 90 114 115
f 114 90 116
f 116 90 1634
f 91 92 7601
f 7601 92 110
f 93 7424 9694
f 7424 93 94
f 94 93 95
f 95 93 96
f 9694 7424 116
f 7424 114 116
f 114 7424 118
f 9694 116 1634
f 94 95 1635
f 7424 94 119
f 119 94 1639
f 94 1635 1639
f 95 96 1637
f 1635 95 1637
f 1637 96 1682
f 8812 97 8039
f 97 8812 98
f 8812 8039 99
f 8039 97 9806
f 97 98 120
f 97 120 9806
f 99 8039 6742
f 98 8812 101
f 100 98 101
f 98 100 102
f 98 102 123
f 120 98 123
f 8812 99 8663
f 99 2005 8663
f 2005 99 6742
f 101 8812 2004
f 2004 8812 8663
f 102 100 103
f 103 100 2012
f 102 103 125
f 123 102 124
f 124 102 125
f 103 105 186
f 105 103 2012
f 125 103 186
f 105 104 186
f 104 8830 186
f 6938 105 2011
f 2011 105 2012
f 8830 106 7628
f 112 106 113
f 106 112 7628
f 8830 7628 127
f 8830 127 186
f 127 7628 136
f 108 7601 109
f 109 7601 110
f 107 108 109
f 108 107 113
f 107 109 9179
f 107 111 112
f 111 107 9179
f 107 112 113
f 109 110 115
f 109 115 117
f 109 117 9179
f 112 111 9296
f 111 9179 147
f 144 111 147
f 111 144 9296
f 7628 112 9296
f 115 114 117
f 117 114 9833
f 9833 114 129
f 114 118 129
f 9179 117 128
f 128 117 9833
f 118 7424 119
f 118 119 8725
f 118 8725 129
f 119 1639 1640
f 119 1640 1646
f 8725 119 1646
f 122 120 123
f 120 122 9806
f 121 122 140
f 122 121 2013
f 121 140 141
f 121 141 2018
f 2013 121 2015
f 2015 121 2018
f 122 123 140
f 9806 122 2014
f 122 2013 2014
f 123 124 140
f 124 125 2242
f 140 124 2241
f 2241 124 2242
f 125 126 8646
f 126 125 186
f 125 8646 2242
f 8646 126 127
f 127 126 186
f 142 8646 143
f 8646 142 2242
f 8646 127 133
f 8646 130 132
f 130 8646 133
f 8646 132 143
f 133 127 136
f 9179 128 147
f 128 9833 137
f 128 137 151
f 147 128 151
f 129 8725 138
f 138 8725 156
f 9833 129 138
f 130 131 132
f 131 130 9296
f 130 133 9296
f 132 131 160
f 135 131 9296
f 131 135 7795
f 160 131 7795
f 143 132 159
f 159 132 160
f 133 136 9296
f 9296 134 135
f 134 9296 9117
f 9296 144 9117
f 135 134 7795
f 7795 134 8883
f 134 9117 8505
f 134 8505 8883
f 9296 136 7628
f 137 9833 139
f 9833 138 139
f 137 139 152
f 137 149 151
f 149 137 152
f 139 138 157
f 138 156 157
f 152 139 154
f 154 139 7615
f 7615 139 157
f 140 7028 141
f 7028 140 2241
f 141 7028 2245
f 2245 7028 2246
f 141 2017 2018
f 2017 141 2252
f 2244 141 2245
f 141 2244 2252
f 8110 9204 3083
f 3083 9204 3253
f 8110 8260 9204
f 7742 142 143
f 142 7742 2246
f 7742 143 159
f 7742 159 161
f 142 7028 2241
f 7028 142 2246
f 142 2241 2242
f 144 145 146
f 145 144 151
f 144 146 9117
f 144 147 151
f 146 145 150
f 145 149 150
f 149 145 151
f 146 150 9117
f 149 148 150
f 148 149 153
f 150 148 9117
f 148 153 168
f 9117 148 1653
f 148 168 1653
f 149 152 153
f 153 152 154
f 153 154 166
f 153 166 167
f 153 167 168
f 154 7615 162
f 154 162 9434
f 166 154 8432
f 8432 154 9434
f 9345 7615 155
f 155 7615 156
f 156 7615 157
f 7615 9345 162
f 162 9345 9434
f 9434 9345 163
f 155 156 1644
f 9345 155 1644
f 1644 156 1645
f 1645 156 1646
f 156 8725 1646
f 158 159 160
f 159 158 161
f 158 160 7795
f 161 158 179
f 158 7795 8883
f 179 158 8883
f 7742 161 165
f 165 161 2439
f 161 176 178
f 176 161 179
f 161 178 2439
f 9345 1644 1650
f 163 9345 8096
f 9345 7186 8096
f 9434 163 169
f 169 163 8145
f 8145 163 8096
f 164 7239 165
f 7239 164 174
f 7742 165 7239
f 7742 7239 2246
f 164 165 2439
f 174 164 921
f 164 189 8534
f 189 164 2439
f 164 8534 921
f 8505 9117 1653
f 8505 1653 9457
f 167 166 8432
f 7191 167 1656
f 7191 1656 7982
f 168 167 7191
f 167 8432 1656
f 1653 168 7191
f 8432 9434 170
f 9434 169 170
f 170 169 1652
f 1652 169 8145
f 181 170 182
f 170 181 8432
f 182 170 9979
f 170 1652 9979
f 8386 9409 171
f 9409 8386 8923
f 8386 4932 8923
f 171 9409 862
f 862 9409 1267
f 171 862 863
f 171 863 8386
f 172 7239 173
f 7239 172 2245
f 172 173 911
f 172 911 2243
f 172 2243 2244
f 172 2244 2245
f 7239 2245 2246
f 173 7239 174
f 173 174 2440
f 911 173 2440
f 174 914 2440
f 914 174 2442
f 174 921 2442
f 175 176 177
f 176 175 178
f 175 177 8699
f 178 175 187
f 187 175 9996
f 9996 175 198
f 198 175 8699
f 177 176 179
f 177 179 8031
f 177 8031 8699
f 178 187 2439
f 8031 179 8883
f 197 8699 211
f 8699 8031 8505
f 8505 8031 8883
f 9842 8699 8505
f 9842 8505 9457
f 7537 180 9475
f 180 7537 7982
f 7537 9842 9457
f 7537 9457 7982
f 190 180 1656
f 180 190 9475
f 1656 180 7982
f 181 182 183
f 181 183 190
f 8432 181 1656
f 181 190 1656
f 183 182 184
f 183 184 185
f 183 185 191
f 190 183 191
f 185 184 7540
f 184 9979 7540
f 191 185 8115
f 185 7540 8115
f 187 9996 188
f 187 188 189
f 187 189 2439
f 188 9996 196
f 189 188 195
f 195 188 8471
f 188 196 8471
f 189 195 8534
f 190 191 9475
f 9996 198 6967
f 9475 7473 7537
f 8537 191 8115
f 8368 8537 8115
f 191 8537 202
f 8537 201 202
f 201 8537 203
f 203 8537 8368
f 191 202 9475
f 8368 8115 1657
f 192 193 3112
f 192 3112 3173
f 192 3173 3955
f 3180 192 3956
f 192 3955 3956
f 3112 193 3950
f 193 3180 8206
f 193 8206 3950
f 194 3173 3953
f 3173 194 3955
f 194 3953 3957
f 3955 194 3957
f 8534 195 9715
f 9715 195 8471
f 921 8534 7858
f 660 639 9143
f 196 9996 208
f 9996 6967 208
f 8471 196 208
f 198 197 6967
f 197 198 8699
f 197 199 6967
f 199 197 211
f 199 200 6967
f 200 199 210
f 210 199 211
f 200 210 226
f 6967 200 212
f 212 200 226
f 202 201 9475
f 201 203 1675
f 201 204 205
f 204 201 1675
f 201 205 9475
f 203 8368 9856
f 203 9856 1660
f 203 1660 1675
f 8368 1657 9856
f 205 204 9634
f 204 7290 9634
f 7290 204 213
f 213 204 1675
f 9475 205 7473
f 7473 205 9634
f 9715 8471 206
f 9715 206 207
f 207 206 7025
f 206 8471 209
f 206 209 7025
f 9715 207 2447
f 207 930 2447
f 930 207 7679
f 7679 207 7025
f 8471 208 209
f 209 208 9696
f 208 6967 212
f 208 212 214
f 9696 208 214
f 209 9696 7025
f 210 211 8716
f 210 8716 226
f 8716 211 9842
f 226 8716 235
f 8716 7950 235
f 7950 8716 9842
f 214 212 224
f 224 212 226
f 7331 8441 7473
f 8441 7331 8742
f 7331 7473 9634
f 8441 9842 7473
f 7473 9842 7537
f 9842 8137 7950
f 8137 9115 7950
f 8137 9842 8441
f 227 7290 228
f 7290 227 9634
f 7290 7616 228
f 7290 213 218
f 7290 218 219
f 7290 219 7616
f 213 216 218
f 216 213 1675
f 7025 9696 7679
f 9696 214 215
f 215 214 9343
f 214 224 9343
f 9696 215 7679
f 215 9343 8934
f 215 8934 935
f 215 932 7679
f 932 215 936
f 215 935 936
f 216 217 218
f 217 216 8306
f 216 1660 1661
f 1660 216 1675
f 8306 216 1661
f 218 217 219
f 219 217 231
f 231 217 1662
f 217 8306 1662
f 7616 219 229
f 229 219 230
f 230 219 231
f 9088 8193 7399
f 8193 7160 3954
f 8193 3954 7399
f 9088 3620 4610
f 3620 9088 7399
f 8686 9088 4610
f 7160 8268 3954
f 220 222 3968
f 222 220 3973
f 3099 220 3678
f 220 3099 3973
f 3678 220 3968
f 222 9587 9651
f 9651 9587 9317
f 3689 221 3696
f 221 3689 3969
f 221 3695 3960
f 3695 221 3970
f 3696 221 3960
f 221 3969 3970
f 3968 222 3969
f 3969 222 3970
f 3970 222 9651
f 222 3973 9587
f 7146 223 8866
f 223 7146 3971
f 223 2332 8866
f 2332 223 8198
f 223 3971 8198
f 720 721 710
f 7146 8866 8202
f 7146 8202 4662
f 3971 7146 3972
f 3972 7146 4662
f 9343 224 9542
f 9542 224 225
f 225 224 226
f 9542 225 234
f 225 226 235
f 234 225 236
f 225 235 236
f 227 228 1665
f 9634 227 1665
f 228 7616 240
f 228 240 1665
f 7616 229 8719
f 229 230 8719
f 7616 8719 239
f 8719 230 232
f 8761 230 231
f 230 8761 232
f 8761 231 9243
f 9243 231 1662
f 232 8761 1663
f 8719 232 1664
f 232 1663 1664
f 8761 9168 1663
f 8761 9243 9168
f 9756 233 234
f 234 233 242
f 242 233 247
f 247 233 9756
f 9756 234 236
f 9756 236 7136
f 234 242 9542
f 7950 9115 235
f 235 9115 236
f 236 9115 7136
f 8441 8742 237
f 8441 237 8137
f 237 8742 254
f 254 8742 9757
f 237 249 250
f 249 237 254
f 237 250 8137
f 238 239 8719
f 239 238 240
f 238 8719 8840
f 240 238 246
f 238 245 246
f 245 238 7678
f 238 8840 7129
f 238 7129 7678
f 8840 8719 1664
f 240 246 1665
f 8934 9343 241
f 241 9343 242
f 242 9343 9542
f 935 8934 946
f 8934 241 957
f 241 242 9366
f 241 9366 957
f 946 8934 957
f 242 247 9366
f 243 244 8290
f 244 243 9634
f 9757 243 8290
f 243 9757 8742
f 9634 243 7331
f 7331 243 8742
f 244 251 8290
f 244 9634 1665
f 245 9721 246
f 9721 245 252
f 246 9721 251
f 252 245 253
f 253 245 7678
f 1663 8840 1664
f 246 251 1665
f 7678 7129 1668
f 7129 8840 1666
f 7129 1666 1671
f 9366 247 248
f 248 247 9756
f 9366 248 272
f 248 9756 273
f 272 248 273
f 250 249 7699
f 8498 249 254
f 249 8498 7699
f 8137 250 9115
f 9756 250 7699
f 250 9756 9115
f 251 9721 263
f 9721 252 266
f 9721 261 263
f 261 9721 266
f 8290 251 263
f 252 253 267
f 266 252 267
f 267 253 5562
f 253 7678 1670
f 1669 253 1670
f 253 1669 5562
f 9366 269 7698
f 9366 7698 957
f 269 9366 272
f 8602 9756 7699
f 9756 8602 273
f 9756 7136 9115
f 8498 254 9757
f 7699 8498 256
f 8624 7699 256
f 7699 8624 8602
f 8624 256 282
f 8624 7767 8602
f 255 256 258
f 256 255 282
f 255 258 276
f 255 276 283
f 282 255 283
f 256 8498 258
f 8498 9757 8290
f 8498 257 258
f 257 8498 260
f 258 257 277
f 257 260 262
f 257 262 277
f 260 8498 8290
f 276 258 277
f 259 262 264
f 262 259 277
f 259 264 297
f 277 259 278
f 278 259 297
f 262 260 263
f 260 8290 263
f 261 262 263
f 262 261 264
f 264 261 266
f 8847 797 9575
f 273 8602 8326
f 8211 9204 8260
f 9204 8211 7774
f 9850 730 729
f 1055 7774 9830
f 9199 808 9271
f 265 266 7849
f 266 267 7849
f 267 8598 7849
f 7905 7114 3337
f 8598 268 7849
f 7114 5719 3337
f 8598 267 5562
f 1727 9860 2301
f 7584 8598 5562
f 7849 268 8894
f 8894 268 5205
f 3337 9369 3370
f 269 7923 270
f 7923 269 272
f 269 270 7698
f 270 7923 290
f 270 290 8130
f 7698 270 8130
f 271 7923 272
f 7923 271 290
f 271 272 273
f 271 273 275
f 274 271 275
f 271 274 9089
f 271 9089 290
f 8326 9552 274
f 273 8326 275
f 9089 274 291
f 291 274 9552
f 276 277 279
f 276 279 281
f 276 281 283
f 277 278 279
f 279 278 9963
f 9963 278 297
f 279 9963 281
f 9963 280 281
f 280 9963 303
[truncated: 319,620 more chars]
