# Supplementary material for: The Slothful Claw: Osteology and Taphonomy of Nothronychus mckinleyi and N. graffami (Dinosauria: Theropoda) and Anatomical Considerations for Derived Therizinosaurids
Source: PLoS One. 2015 Jun 10;10(6):e0129449. doi: 10.1371/journal.pone.0129449 (PMC4465624; doi:10.1371/journal.pone.0129449)
Supplement: S1 Multimedia — (A) UMNH VP16420 caudal vertebra (B) UMNH VP16420 caudal vertebra (C) UMNH VP16420 caudal vertebra (D) UMNH VP16420 left scapula (E) UMNH VP16420 right scapula (F) UMNH VP16420 humerus (G) UMNH VP16420 ulna (H) UMNH VP16420 radius (I) UMNH VP16420 manual claw (J) UMNH VP16420 pubis (K) UMNH VP16420 ischium (L) UMNH VP16420 femur (M) UMNH VP16420 tibia (N) UMNH VP16420 fibula (O) MSM P2117 caudal vertebra (P) MSM P2117 scapula (Q) MSM P2117 left humerus (R) MSM P2117 right humerus (S) MSM P2117 antebrachial element (T) MSM P2117 ulna (U) MSM P2117 manual phalanx (V) MSM P2117 left ischium (W) MSM P2117 left tibia (X) MSM P2117 right tibia (Y) MSM P2117 fibula (Z) MSM P2117 metatarsal (AA) MSM P2117 pedal claw (BB) MSM P2117 gastralia (CC) MSM P2117 gastralia. (ZIP) [file pone.0129449.s011.zip › MultiS26-NMMetatarsal.obj]

# Studio
g Polygonal_Model_1
# Number of geometric vertices: 7636
v -29.42952514 -63.56608123 -29.60740030
v -29.17087637 -63.41233850 -31.34234995
v -0.91328286 -26.37400851 0.25608938
v -1.72677997 -27.48434991 0.72497496
v -1.59602298 -28.75706926 0.45911514
v -26.39892511 -66.64174795 -23.71053398
v -25.68072267 -66.85329229 -22.45447598
v -26.20755136 -65.56417048 -23.90368097
v -25.32796375 -66.21460617 -22.09974639
v -24.52039532 -65.72913378 -21.98466472
v -25.08424781 -67.80423969 -20.93445696
v -23.91715720 -66.74450636 -21.31048217
v -23.29595201 -68.33745539 -19.43387836
v -22.91660570 -67.83103943 -19.59018596
v -23.53691310 -67.37390161 -20.50653845
v -24.22357164 -68.90483946 -19.55133304
v -1.89540850 -26.40108764 0.81595639
v -22.13508822 -69.64567304 -16.41369238
v -22.00526185 -68.79435480 -15.94738849
v -21.88309841 -69.67398524 -14.21131659
v -21.99432626 -70.17634064 -13.54305260
v -21.54962160 -69.27653402 -13.17580510
v -21.60349302 -69.48496401 -11.88435685
v -21.49494737 -69.03266907 -10.08703094
v -22.09873311 -70.54874301 -9.90514550
v -21.88750729 -68.99058074 -7.76564050
v -23.77456240 -69.26587969 1.95030461
v -24.18556251 -69.20998544 0.55170758
v -23.97198416 -68.40788573 0.17738620
v -29.91959639 -64.50825185 -28.12577970
v -29.13359739 -63.89421970 -28.01202238
v -30.40923364 -65.06799906 -28.23530138
v -26.41094849 -65.04528970 -24.59825203
v -27.54891850 -63.60822171 -27.28086524
v -27.43846923 -66.09702110 -25.13305284
v -22.92072028 -68.72775406 -18.59725639
v -22.27510698 -67.72588193 -18.45741272
v -21.76884934 -68.00114363 -16.86496660
v -21.31580934 -68.75260174 -14.28963244
v -20.88856325 -68.49949062 -12.15037890
v -23.73655140 -70.09913027 2.84688431
v -22.62737975 -69.60935146 3.61304567
v -27.72547118 -63.27646226 -33.01825374
v -28.35108340 -62.44571880 -29.29588780
v -25.29175766 -64.92750347 -22.98961021
v -21.58804238 -68.08434427 -15.75891115
v -21.75661176 -69.14172322 -14.72228207
v -20.99546604 -68.47582012 -13.83122988
v -22.59204909 -67.83936918 -6.12278190
v -22.47869410 -69.00923699 -6.57156669
v -21.83902264 -67.81774759 -7.36374268
v -23.29130471 -68.79907101 -5.04163187
v -23.61719683 -70.24153322 -5.77876903
v -23.78151007 -69.21977550 -2.71201599
v -23.61222915 -68.23094189 -2.70070205
v -23.47639389 -67.75843352 -3.75658949
v -23.40155654 -67.17015803 -2.57733860
v -21.47474699 -69.55265254 4.19840589
v -29.12663110 -65.32678008 -33.85783732
v -25.92436783 -66.93578511 -22.88588136
v -24.16334860 -67.69125909 -20.50738223
v -23.09146710 -67.83512980 -4.67642350
v -23.68731610 -67.78155267 -0.91846340
v -23.99240807 -69.41411644 -1.14351953
v -24.19509180 -69.87991929 1.31319545
v -22.50193432 -70.63977420 4.34395345
v -29.67801504 -64.92632627 -33.02086890
v -30.67628108 -65.11365622 -28.95873226
v -30.09033203 -65.24407864 -27.52983570
v -23.80000614 -69.11636889 -19.01074126
v -22.85660058 -69.44615394 -17.99911261
v -22.07268961 -70.15402615 -15.30274469
v -21.87012322 -70.68199664 -12.49686070
v -21.97581157 -70.77674568 -11.11952309
v -23.36329967 -70.36970556 -7.14085065
v -23.74126948 -69.96279955 -3.95096652
v -24.14651588 -70.19541413 -0.26187469
v -24.55721796 -71.06193900 1.00953749
v -23.86560664 -71.42853737 3.86013230
v -22.08432369 -71.25377655 4.88061924
v -30.60934506 -66.73523784 -26.81300230
v -29.26529944 -65.72385877 -26.55007876
v -26.08273551 -68.81341338 -21.55960910
v -25.11141077 -68.96198541 -20.28701082
v -23.90357479 -69.69249249 -18.49104092
v 2.71336874 -30.65734915 -5.47672948
v 2.61033815 -31.63793311 -5.86467003
v 2.97382940 -30.43438867 -6.64807251
v -22.59706706 -70.79271227 -16.28561877
v -22.30936289 -70.68672776 -15.17395582
v -22.59101532 -71.52296603 -14.65897821
v -23.99077825 -72.09205627 -7.79029215
v -23.78327027 -72.39502668 -9.05203167
v -24.70157854 -70.83642483 2.31193984
v -24.70346726 -71.15542889 2.82134232
v -22.66254649 -71.25937939 4.70578345
v -30.41064553 -65.32109529 -32.19575807
v -30.92419729 -65.94334543 -31.72945976
v -30.97025678 -65.62750787 -29.89065275
v -24.68965016 -69.60304081 -19.27822269
v -23.29892851 -70.57555765 -17.70968735
v -24.39301088 -70.73714584 -18.34434830
v -22.95224555 -70.89374959 -16.85950905
v -22.75267057 -71.85492665 -15.53189941
v -23.15000817 -72.15054333 -10.76349989
v -24.78176728 -71.73592597 -1.38517935
v -23.08034711 -71.79469615 4.78107389
v -31.16581216 -66.00476056 -29.07984890
v -27.47745439 -69.19993460 -22.96705544
v -24.73437600 -70.23668289 -18.86944473
v -24.15296435 -71.09881938 -17.96533912
v -22.96249941 -71.68238610 -16.47599600
v -24.48919043 -72.03729451 -3.22496146
v -19.18819360 -58.99523199 -19.29686219
v -21.26234956 -59.82457846 -20.60764842
v -31.01915121 -66.47387892 -27.78653055
v -25.62216297 -69.92450356 -20.55591345
v -25.39005503 -70.24586946 -19.76217888
v -22.63166755 -72.39028811 -12.97628507
v -25.43484420 -71.86075300 1.81593851
v -25.40104464 -71.94197923 1.06459390
v -25.44148639 -72.32237607 0.33420595
v -24.52120930 -72.00168818 3.65433702
v -23.74277823 -72.19181955 4.49552527
v -23.91315997 -72.86210358 4.78994707
v -23.20171706 -72.85442203 5.09333471
v 3.62889329 -32.37191960 -11.20030880
v 3.85755766 -31.51002899 -12.83675339
v 4.04513860 -31.87142685 -12.11329456
v 3.99336126 -31.51891753 -11.31478976
v -24.12434481 -71.57691568 -17.67532341
v -22.71418087 -72.00940698 -14.79823235
v -24.69632402 -73.33065569 -7.01808091
v -24.29352701 -71.95441425 -5.55140339
v -25.28599836 -73.12988490 -2.85057817
v -25.61235055 -72.71944731 1.29634922
v -31.27769381 -66.60814583 -30.79101257
v -31.22105263 -66.23490155 -30.02991155
v -31.34271502 -66.81490690 -28.80822867
v 3.83565249 -33.16572309 -12.08181772
v 3.95321148 -32.06398711 -12.69761287
v -22.66867086 -72.04265893 -13.79380375
v -22.76094258 -72.92675227 -14.06682935
v -25.43558553 -71.99539244 2.68265186
v -24.31309968 -72.84651697 4.21759067
v -26.19033121 -69.74138319 -21.38614468
v -25.80996230 -70.48879564 -20.69690824
v -25.38372576 -71.41602784 -19.28849332
v -23.59746769 -71.70759887 -17.23083109
v -25.74989386 -73.09618592 -0.64595201
v -30.39733134 -66.18347019 -33.09883177
v -28.23924646 -67.53226370 -24.55107868
v -30.46734817 -68.08272749 -25.60083568
v -29.63268384 -69.04298067 -24.15779978
v -24.86870065 -71.82392478 -18.63421127
v -23.91750552 -71.86618447 -17.35939085
v -23.33370782 -72.41468877 -16.53384604
v -23.13460410 -72.69375026 -15.95284231
v -8.90088268 -70.73193043 -31.82647750
v -9.19942185 -69.71748918 -31.93777055
v -8.40799697 -69.78283077 -31.52376041
v -31.45540133 -67.63711572 -29.06690352
v -1.09787716 -32.81107172 -0.95847168
v -0.59169333 -30.97712249 -0.82315074
v -1.24724349 -31.82564676 -0.83473098
v -23.53475988 -73.18598032 -11.29498519
v -25.93862079 -72.93005288 2.91879615
v -31.60145134 -67.73529947 -31.13978170
v -31.18243814 -67.67194718 -32.48597309
v -31.52018040 -67.57453084 -28.45122851
v -26.32550523 -71.32387161 -20.83503082
v -25.66052042 -70.70396841 -20.23463696
v -24.37990904 -72.09502906 -17.71963015
v -23.97691645 -72.37413526 -17.08051190
v -23.97757582 -73.13007861 -9.52119660
v -26.11476555 -73.83789867 -2.15833727
v -26.09087713 -73.49585742 0.30770857
v -30.84798343 -69.02648509 -32.67775103
v -31.52787685 -68.65660101 -31.84770793
v -32.10349753 -68.88143718 -30.01174144
v -27.18618140 -70.26249915 -21.99450694
v -27.35827304 -72.09319621 -21.12117410
v -26.16674826 -72.09466398 -20.02573200
v -25.48518591 -71.05174661 -19.57780309
v -25.75333416 -72.16613740 -19.42969300
v -25.04979633 -72.54424691 -18.47079024
v -24.60662648 -72.95083255 -17.53562503
v -23.91122282 -72.78460264 -16.95217192
v -23.47475849 -74.58662987 -13.20851408
v -26.08716674 -73.43732566 1.27953407
v -31.24319762 -69.58457828 -32.09514171
v -31.99886531 -68.92971694 -31.05005436
v -32.01379254 -68.61431897 -29.19739857
v -32.02107176 -68.74296069 -28.38978730
v -31.62650391 -67.87324697 -27.78121270
v -32.15163574 -69.32676584 -29.32592481
v -30.37104197 -68.88522208 -24.91980419
v -31.48150817 -70.36167383 -25.06944351
v -30.76227941 -70.63642889 -24.19093810
v -29.56595458 -70.73018700 -23.21769856
v -30.03972396 -71.39611989 -23.14914018
v -28.62197906 -72.40773737 -21.98992483
v -23.25266786 -73.87141138 -15.13793878
v -24.00028892 -74.85651225 -15.65702818
v -23.86308275 -75.39752126 -14.59259260
v -24.08179827 -75.16126335 -11.42920274
v -25.59421025 -75.03326982 -7.64758699
v -24.84140731 -75.02575964 -9.38850641
v -25.07621236 -73.40121269 -4.41604992
v -26.88337490 -74.22985882 -0.63817552
v -26.80698596 -74.44736362 0.54711365
v -26.82968602 -74.57643002 1.67282647
v -25.99848248 -73.85880500 3.52682173
v -26.37434192 -73.96781445 1.06080889
v -26.68759041 -74.59855080 2.77891476
v -25.96841007 -74.55441356 3.43038118
v -25.37742630 -73.42043519 3.82498931
v -23.15321937 -75.05749166 5.15922671
v -24.44295771 -74.97292012 4.83077485
v -23.44761975 -76.72057301 4.51896340
v -30.82635812 -69.85642016 -32.65240043
v -30.65071069 -70.77633590 -33.16284344
v -31.49756789 -70.52939385 -32.08406270
v -31.89332783 -69.82909143 -31.57077357
v -32.28396550 -69.69024986 -30.49801104
v -0.40372304 -9.81118903 3.03989649
v -0.08853902 -9.00839828 3.04955035
v -1.04568980 -9.79553722 3.58201959
v -16.91102050 -66.85067713 -32.97387809
v -16.99941978 -68.67514551 -33.05706382
v -17.91703515 -68.11133027 -33.66302326
v -31.99530765 -70.99228352 -25.87289549
v -31.97900206 -69.72543150 -26.29454993
v -31.56495839 -71.87931240 -24.59947765
v -29.87666801 -72.41324335 -22.42212743
v -27.86866017 -73.25632125 -21.11279033
v -27.47999690 -72.86048681 -20.90727352
v -25.19197203 -74.35445487 -18.14040542
v -27.49647386 -75.22218674 -3.24807735
v -27.06555277 -75.12079179 -4.55558859
v -27.35564113 -74.66610521 -0.85503230
v -27.66350470 -75.70516318 2.32180860
v -31.93598241 -71.50926441 -32.31680766
v -31.06498346 -71.48355246 -33.39630365
v -32.24864975 -70.36393881 -31.03486821
v -32.52431750 -70.02566010 -29.16290425
v -32.82738477 -71.02967799 -29.63388152
v -32.83154592 -71.03461027 -28.43873762
v -32.42102265 -70.37245482 -26.88608691
v -31.93480149 -68.75932217 -27.73930505
v -30.72289564 -71.97023183 -23.69520068
v -26.38993599 -74.28569347 -19.66571994
v -25.95382743 -74.76291060 -19.04428564
v -24.28101189 -75.29883087 -15.84245823
v 8.76589771 6.67121960 -15.67140035
v 8.19300115 5.12700016 -16.67865179
v 8.76363181 6.96784724 -15.80979861
v -24.66517687 -76.27904415 -17.16835238
v 6.29597902 4.01220331 -3.85651691
v 6.29339926 3.98668461 -2.86226626
v -24.39261042 -76.36322826 -15.20926412
v -24.53961782 -76.86278224 -11.33706514
v -24.20464717 -76.47752762 -13.70963827
v -26.73042752 -75.68750530 -7.18150847
v -26.86796710 -75.57577640 -6.25715405
v -25.70814453 -74.62149858 -6.20418647
v -27.86025591 -75.17357916 -0.67568698
v -27.85151079 -75.17617196 -2.32719514
v -27.46298164 -74.95012879 -0.07378692
v -28.43128517 -75.24531335 0.19320047
v -28.02246809 -75.05550236 0.96172001
v -27.14484185 -76.00076497 3.05821607
v -26.39198862 -75.90904087 3.51365516
v -31.43101558 -71.96883857 -33.23612735
v -30.99866025 -72.18836993 -33.93013403
v -32.41170198 -72.01198488 -31.53590485
v -32.81194344 -72.11443782 -30.41190654
v -32.99169615 -71.57908380 -28.87629345
v -32.52318501 -70.04808635 -29.94801663
v -3.35013843 -24.90531467 1.48750923
v -3.99447978 -25.51542968 1.70350156
v -3.31719639 -26.14800073 1.44879112
v -32.96061978 -71.38098031 -27.33781748
v 8.51012953 6.23057690 -11.86033059
v 8.76488164 8.00873898 -11.74010057
v 8.66047107 7.35693518 -11.33711543
v -32.70139545 -71.49754465 -26.30834468
v -32.18246624 -71.87470049 -25.47993697
v -31.51792660 -72.87276536 -23.85127544
v -29.94283848 -73.35597277 -21.98719233
v -30.89828975 -73.13881814 -23.07056449
v -19.27355491 -76.71589404 -35.20074859
v -19.23079602 -75.88180900 -35.12141481
v -18.51154678 -76.08897239 -35.04000232
v -29.46226485 -72.99353927 -21.92071266
v -29.34706584 -73.88105989 -21.44224010
v -28.65865640 -74.51179624 -20.85621841
v -27.38008648 -74.60379601 -19.86876316
v -27.92399377 -75.32012463 -20.09285986
v -26.93820000 -75.72256029 -19.09559593
v 6.96186209 5.11440774 -5.31965680
v 7.09409872 5.31577365 -6.24192879
v 6.99677086 6.00383291 -4.61887429
v 7.33376108 6.01279968 -7.19175441
v -25.43025464 -75.63368976 -18.07302423
v -24.40479770 -76.21438056 -16.03292301
v -25.11114255 -76.63260400 -10.58863103
v -25.48838034 -75.69597661 -9.09134373
v -25.34808405 -76.77070051 -10.14364883
v -26.19724907 -75.96142590 -8.49259272
v -28.49987894 -75.50048083 -2.93589057
v -28.13310176 -75.83486289 -4.84303711
v -28.65309827 -75.59558004 -2.00629327
v -28.84554677 -75.48291236 -0.76490798
v -29.36637588 -76.02643222 -0.91961899
v -29.19799648 -75.95992088 0.28017338
v -28.63181382 -75.83945245 1.35871209
v -25.48694052 -77.95739174 4.08616755
v -24.31262098 -77.30890065 4.37596859
v -25.53616650 -76.66849345 4.07524593
v -31.68206289 -72.89997488 -33.38353708
v -31.79184720 -72.38259166 -32.87972510
v -32.24107251 -72.98400253 -32.02310205
v -33.23892877 -72.75822759 -29.06366996
v -33.20600837 -72.12759554 -28.25910784
v -33.22594613 -72.43244350 -27.16967091
v -33.04140642 -71.98388875 -26.72509663
v -32.88926557 -72.85789400 -25.98872036
v -32.33047575 -73.16653430 -24.92063493
v -31.71886131 -73.57420772 -24.01931770
v -31.18767776 -73.77796620 -23.36554043
v -30.93639947 -73.91150296 -22.92250656
v 9.18130111 14.67927359 -15.62030427
v 9.35900770 12.39229459 -13.56135868
v 9.04081110 12.26001978 -16.03456959
v -26.22204088 -75.84913075 -18.68328452
v -26.64736100 -76.71698183 -19.05537955
v -24.41396751 -77.65055448 -16.85500704
v -24.36772548 -76.87513530 -15.98767191
v -24.03827198 -78.54546607 -15.60461707
v -24.19045009 -78.05749774 -14.38629348
v -24.29588698 -78.70262116 -13.72109260
v -24.62660894 -77.94017345 -12.87240721
v -25.37251450 -78.39521021 -11.52977441
v -24.91415665 -77.29084790 -12.02825550
v -25.13070032 -77.98410952 -11.35563757
v -25.10094084 -77.51164585 -10.68835240
v -25.37412383 -77.14107633 -10.14707424
v -25.98345466 -77.50976086 -9.53579787
v -25.65482259 -77.92069763 -10.18058416
v -26.64127201 -77.07057893 -8.62632319
v -26.96131915 -76.57939941 -7.93737732
v -28.87778357 -76.33306086 -5.27021103
v -26.93200484 -75.30896366 -5.61477197
v -29.16564234 -76.17577910 -3.88723472
v -29.45462428 -76.18393004 -2.57653464
v -29.17654999 -75.82626492 -1.61609252
v 8.85843020 8.88581201 -11.79194171
v 8.74524564 9.94915701 -11.51505858
v -29.44294363 -77.05732435 1.37794157
v -31.47912398 -73.80228490 -33.63898769
v -31.45677596 -72.94353843 -33.70757774
v -30.91112897 -73.44363630 -34.90990400
v 7.97020271 8.17851163 -8.27640761
v 7.74420332 7.37665128 -7.39319762
v 7.90059287 6.97414158 -8.22451431
v -32.18066692 -74.23580438 -32.51481056
v -32.61379898 -74.23041016 -30.91928922
v -32.99415857 -73.29180092 -30.08986264
v -33.29364583 -73.14114273 -27.89951302
v -33.17433596 -73.33219051 -26.93920024
v -32.81833977 -74.15507734 -26.35708824
v -32.44850785 -73.72118533 -25.09125322
v -31.44855052 -74.22591746 -23.82199839
v -31.11265972 -74.80282336 -23.16958085
v -29.78694998 -74.94029403 -21.70871757
v -28.78400125 -75.21077991 -20.85290849
v -28.52846496 -76.19448006 -20.65560967
v -27.51930244 -76.62104815 -19.45251226
v -24.89568852 -78.49322259 -17.45211519
v -24.38205108 -78.50284874 -16.64044335
v -23.97951856 -78.80502194 -14.61218018
v 9.29473247 22.01879397 -9.66002792
v 9.50772036 22.24572003 -7.51102110
v 9.38191731 20.59504762 -9.64622386
v -25.60127899 -78.67889851 -11.94039639
v -25.36799200 -78.16923410 -10.83944365
v -27.37269364 -76.82843506 -7.68730650
v -27.92594023 -77.48449594 -7.75397290
v -28.07487175 -76.85343176 -7.20612844
v -28.39891426 -76.28533244 -6.05478650
v -29.15369719 -77.56742090 -6.09076489
v -30.35256080 -77.56792754 -2.36035069
v 5.34801604 23.76277372 3.55391135
v 6.34299964 23.26375991 2.84283026
v 5.86269377 24.37827922 2.70502828
v -30.19557893 -77.19529420 -0.85504726
v -29.85635586 -76.85744762 0.13251655
v -28.50480005 -76.85907185 2.32784241
v -27.03855187 -77.22863555 3.28841945
v -28.12967822 -78.59316468 3.02785239
v -26.65475756 -78.65115255 3.50539084
v -26.43450722 -77.54972577 3.53351561
v -31.31476790 -74.40184802 -34.44411233
v -33.05553272 -73.93107563 -28.45276333
v -32.59990364 -73.92033190 -25.55792406
v -3.94716905 -39.25413638 -0.82249154
v -3.79452738 -40.62846303 -1.25207915
v -3.39241512 -39.50843960 -1.18434581
v -29.58437987 -76.37656480 -21.50959522
v -30.28481267 -76.09537244 -22.21648581
v -28.05161476 -76.81801170 -19.91575025
v -25.50605312 -78.31678540 -18.17414351
v -23.98128808 -79.78270203 -14.14557453
v -24.98648874 -79.14230973 -13.04677688
v -25.80974810 -78.76208425 -10.82087494
v -3.56642483 -45.75202987 -2.56140064
v -4.95120510 -45.22321746 -1.47938903
v -4.03841911 -46.59198225 -2.36806204
v -26.71330422 -78.32973450 -9.79293324
v -29.47028913 -77.08594948 -5.26900170
v -29.22051400 -76.48522407 -4.71681124
v -30.01913428 -77.41950452 -4.18829639
v -4.49555786 -43.79899427 -1.44434860
v -4.46177786 -42.74675623 -1.47906959
v -4.93893074 -42.32257605 -0.83692337
v -30.07452562 -77.76653767 0.74196025
v -29.05183099 -78.19789648 2.38947524
v -31.75613284 -74.70650971 -33.23640674
v -32.35597908 -75.28534532 -31.06917813
v -33.03666040 -74.18238372 -27.15417743
v -32.30475262 -74.62013513 -25.56179836
v -31.47628531 -75.20581782 -24.03216437
v -31.73313662 -75.57801157 -24.64387566
v -31.82174265 -74.07280803 -24.31283519
v -30.53138591 -75.77572018 -22.61983044
v -31.00507334 -76.13033801 -23.35956693
v -27.55156159 -77.41767913 -19.40952614
v -26.66954882 -77.84350216 -19.06483807
v -25.97350255 -78.89027148 -18.92113499
v -4.72844904 -48.00087959 -2.48065055
v -5.31051820 -48.39475453 -1.83706183
v -4.04939987 -48.11798036 -2.97310646
v -24.65051226 -79.76156473 -17.66468026
v -23.66695926 -79.31724936 -16.22175239
v -23.80173653 -79.37095314 -15.01475833
v -24.10359867 -79.73160595 -17.06160232
v -23.59945886 -79.74279672 -15.38155042
v -24.00526591 -80.73090017 -13.60539719
v -25.91517009 -79.71460372 -12.04281859
v -17.98015647 -3.29312356 -17.10017212
v -18.03292148 -3.95624293 -17.48329587
v -18.07413064 -4.15063184 -16.57230593
v -1.39799737 -49.24176633 -11.53076999
v -0.96823368 -47.36029729 -11.71742566
v -1.11719477 -48.38189483 -11.67763304
v -28.03727798 -77.77471840 -8.21703020
v -14.35299590 -7.83128291 -10.72322950
v -14.29038215 -5.82439778 -10.68584807
v -14.92551714 -7.23055610 -11.32544409
v -28.52751873 -77.39001513 -6.83169719
v -29.05611880 -78.03527266 -6.86806673
v -29.47303466 -78.24024558 -6.21151458
v -29.99166027 -78.26451957 -5.33099007
v -30.05379811 -77.83792913 -4.77759726
v -30.49025685 -78.36088538 -1.17963634
v -30.66092171 -78.92670482 -2.39238166
v -30.25023267 -77.61153579 -0.04431404
v -30.35642952 -78.84409279 0.36558314
v -29.84169871 -78.65208387 1.61378004
v -27.22129039 -79.67828959 3.33712297
v -30.92591278 -75.31996071 -34.20103341
v -32.08582476 -75.64519346 -32.07547590
v -32.50334784 -75.29623061 -29.84390780
v -32.19843656 -75.02020150 -26.02087334
v -32.61552006 -75.08087903 -27.10644528
v -32.13006258 -75.87710023 -26.24001354
v -30.09939007 -77.53735781 -21.39246650
v -28.90776470 -77.77786255 -20.35179548
v -28.21532823 -77.54193246 -19.77437176
v -28.82882021 -77.09263265 -20.33125050
v -27.82470919 -78.32071185 -19.60164867
v -26.38563886 -79.27301526 -18.99067871
v -27.30841190 -79.27702367 -19.52947304
v -24.95385334 -79.60896939 -18.02615449
v -24.77313392 -79.21806723 -17.44254120
v -23.13238941 -79.98318970 -16.52957499
v -23.33423309 -80.40300012 -17.13334210
v -22.95691706 -80.83624393 -16.05578326
v -23.25427718 -81.38673007 -14.72935174
v -1.28225144 -49.06572029 -11.96307223
v -1.51317602 -49.57964271 -12.96212804
v -1.16442074 -48.41754213 -12.75244262
v -23.59091304 -81.12659305 -14.26664926
v -23.63556065 -81.85644448 -13.10689654
v -27.65218727 -79.17455584 -9.54111107
v -26.66728757 -78.94562185 -10.14095545
v -27.74801292 -78.45184952 -9.14963987
v -28.28407846 -78.38842273 -8.62524100
v -28.81843969 -78.98382843 -8.23491253
v -28.53334136 -78.17015052 -7.95330852
v -3.49426456 -52.55347490 -7.37526920
v -3.10328533 -51.67000368 -8.07139836
v -2.90886546 -52.02146247 -6.75677182
v -4.34604613 -50.03641173 -3.21637699
v -4.10754140 -49.12388697 -3.16653913
v -30.53978831 -78.62481475 -3.29395593
v -30.42243235 -78.93420011 -4.39133076
v -29.82172184 -79.78452742 1.78212358
v -28.35857309 -79.54406738 2.96405703
v -29.22577970 -79.68174666 2.41843052
v -30.48238903 -76.26821846 -34.07443687
v -30.89186549 -74.95982945 -35.02379730
v -31.54854849 -76.82875544 -32.29438886
v -31.31385893 -77.04057544 -23.39044958
v -31.75267950 -76.47260278 -24.15396646
v -30.65666556 -76.69387758 -22.44913019
v -29.34804559 -78.14053446 -20.71171626
v -28.01858634 -79.21712101 -19.91874725
v -28.29719521 -78.65161449 -19.96495947
v -28.50278839 -78.10120285 -20.06984130
v -24.53282103 -80.34416288 -18.30072142
v -5.72987506 -50.32455176 -1.95699255
v -5.32543892 -51.09844729 -2.40195915
v -5.23676677 -50.59226230 -2.52536219
v 4.15372942 -25.07601492 -12.01707125
v 4.20767674 -24.16925877 -11.22261211
v 4.48060920 -25.87917447 -11.45635638
v -12.98165508 4.21785610 -20.25114186
v -12.62197737 4.66782460 -20.85610293
v -12.13700976 4.81331907 -20.82704008
v -25.14178678 -82.70970732 -11.80556696
v -28.04072946 -80.45053482 -9.35235061
v -29.27874774 -79.55550402 -7.34854350
v -29.88336235 -79.33324575 -5.53255156
v -30.43702431 -79.65089381 -0.48022287
v -30.29736131 -80.36897331 0.29442360
v -29.99873087 -79.67194915 1.38419261
v -2.78946524 -52.66965181 -11.50276698
v -2.82893167 -53.02967131 -12.62507401
v -2.58275238 -51.93637684 -11.84048411
v -32.44119883 -75.89096576 -28.03589217
v -32.38749504 -76.63965970 -27.72785351
v -3.24169872 -52.33323574 -8.44240468
v -3.25398729 -52.46919394 -9.74681135
v -24.71163124 -82.00663328 -12.23809645
v -29.03451398 -80.11370152 -8.17815959
v -30.12381122 -79.40061390 -4.87602036
v -29.56569754 -80.53424954 1.94378558
v -28.81344408 -80.56697249 2.54328665
v -30.04859388 -78.09937745 -34.56502408
v -32.27343038 -76.49108022 -25.44808947
v -32.40680695 -76.76804066 -26.15433373
v -29.75253761 -78.45658809 -21.00380510
v -28.97482179 -78.90506834 -20.30899748
v -25.87247454 -80.47924191 -19.16589588
v -26.83201618 -80.85765690 -19.83072422
v -23.59511890 -82.31683075 -12.83086091
v -27.12672018 -81.41773939 -10.46742406
v -29.50809523 -79.81692255 -6.37103524
v -30.00943549 -80.46896756 1.25950389
v -31.92329034 -76.99156553 -31.03484027
v -32.49290586 -77.41646469 -26.37266554
v -3.77736613 -54.39376831 -9.44427121
v -3.57701723 -53.74584347 -9.46581457
v -3.27179581 -53.75161394 -10.42155456
v -30.40781990 -78.40313762 -21.83675580
v -26.19536966 -82.64423162 -11.07755303
v -28.10014226 -81.64437115 -9.36439820
v -29.20006588 -79.99768108 -7.38352304
v -29.17190269 -80.48807085 -7.58107426
v -30.61176091 -80.70681989 -3.35153285
v -29.78510596 -81.15810156 1.29069388
v -31.42675385 -78.13362032 -31.82216361
v -32.20855072 -77.68335938 -28.46489474
v -32.58902952 -77.60260254 -27.52950229
v -31.42202646 -77.45771855 -23.62867072
v -31.01728112 -77.79645920 -22.88145199
v -27.91374922 -80.05218208 -20.15503868
v -28.25285494 -81.10301197 -9.13821813
v -30.37654981 -80.40779829 -4.60390653
v -29.21438403 -81.40397072 1.90337445
v -23.71049114 -83.06910843 -12.40087207
v -29.17391993 -80.86331189 -7.84817338
v -29.56236340 -80.67469299 -6.75102277
v -29.38336134 -80.74297011 -7.24013383
v -23.53575081 -82.20802248 -12.96583563
v -18.31083372 -25.59368126 -16.28554240
v -18.23917031 -24.86827038 -15.60128387
v -18.54964904 -25.04497208 -16.53092913
v -3.02077387 -54.24989760 -19.85082962
v -3.03060561 -54.17164788 -20.67890018
v -13.21201213 21.39378525 7.43977632
v -13.77087366 19.83744465 6.43298868
v -13.61948065 20.24949715 8.03038571
v -24.37844872 -81.62962645 -12.69177906
v -29.67160009 -79.29152250 -21.02149092
v -28.83218043 -80.23058623 -20.44518106
v -22.56640606 -77.58440077 -35.92666984
v -22.73971215 -78.03956419 -36.19800881
v -24.69075844 -77.00673491 -36.15865111
v -29.84787337 -78.19229364 -35.16416997
v -29.59658206 -79.02505994 -35.49004346
v -29.88437377 -78.52131128 -34.89749506
v -30.79628758 -79.14584130 -32.98065066
v -31.59981221 -78.89253646 -31.11040965
v -31.67412430 -78.03705335 -30.78730591
v -31.96781874 -78.25952023 -29.12921458
v -31.73413128 -79.43885028 -30.31612374
v -32.10214898 -78.82610708 -28.44837867
v -32.70480037 -78.42569798 -27.28549764
v -32.63744339 -79.28644866 -26.36254393
v -32.27627277 -78.08474451 -25.28766170
v -31.97832778 -78.29196751 -24.28983897
v -31.52097762 -79.55028117 -23.16988632
v -31.52337298 -78.49770784 -23.45040068
v -31.06650338 -78.79802585 -22.64228091
v -30.62204830 -79.71650362 -22.45440893
v -29.99621071 -80.28008044 -21.89085074
v -24.19648133 -83.68370682 -12.02541124
v -28.73674594 -82.39908516 -8.54391418
v -29.55169603 -81.14568889 -7.02905096
v -30.41317873 -81.07379824 -4.44477051
v -27.89023705 -81.61698282 2.77033891
v -28.42561714 -82.48867095 2.11745407
v -29.36031483 -79.92392033 -35.32372043
v -29.45583127 -80.05981147 -34.66763347
v -31.28230572 -79.93114740 -31.43263981
v -32.38033503 -79.06612754 -25.54394491
v -32.23275393 -79.44867760 -24.61808175
v -31.81281686 -78.92175019 -23.63980003
v -30.76377325 -80.93230426 -22.88030460
v -12.18701620 6.28388021 -19.19942722
v -13.06976192 5.14666736 -19.75579001
v -23.91346171 -84.30710435 -11.74394507
v -26.05587244 -83.66601169 -11.05536707
v -28.26373279 -83.35389942 -8.94474797
v -30.06150015 -81.88124001 -4.97803744
v -30.61320819 -81.52040094 -2.61053583
v -30.48198670 -82.13286847 -1.79950043
v -30.25223501 -81.71659708 -0.60463097
v -29.95525301 -82.68680423 -1.23028900
v -31.30953759 -80.75043559 -31.21894784
v -32.50931576 -80.29108495 -28.05411816
v -32.53839910 -79.24569398 -27.73620002
v -32.72614256 -79.19976115 -27.01970004
v -32.51833841 -79.82972264 -25.76116286
v -32.08446875 -80.73994517 -25.03622510
v -32.06952661 -80.08492738 -24.22969602
v -32.18009695 -79.95972037 -25.01771785
v -31.81438893 -80.85422963 -24.14788865
v -32.32165426 -80.24954051 -25.35977587
v -31.68264404 -80.28351516 -23.55242893
v -29.92852777 -81.35567605 -21.82608470
v -28.43446098 -80.79024404 -20.55530995
v -27.96562389 -83.63375813 -9.18743853
v -28.83688174 -82.68050104 -8.32459331
v -29.23085913 -84.08096433 -6.67106127
v -29.62076105 -82.79131353 -6.25628233
v -29.77099083 -82.43971318 -5.93990367
v -30.51855043 -81.48506284 -3.91450711
v -30.47040291 -82.31321722 -3.58638586
v -30.32064252 -82.78545737 -1.96785969
v -26.68696083 -83.17808807 2.70104501
v -26.94824152 -84.55287665 1.92091078
v -25.90150572 -84.22340453 2.70796265
v -29.30608951 -82.18193054 -34.00241211
v -30.18342704 -82.01874048 -32.71736205
v -30.73340841 -81.97961003 -31.72324970
v -31.88386932 -81.57068491 -29.41345423
v -32.12986141 -81.52762055 -27.63834782
v -32.07172081 -81.06818795 -25.82529187
v -31.10339306 -82.36423135 -24.16928299
v -30.53179383 -82.59817213 -23.26693200
v -0.91969036 -2.69750482 4.10668040
v 0.04247070 -2.52813939 3.87162785
v -0.20305166 -1.46393455 4.04999219
v -29.57899496 -83.90566707 -5.62490383
v -29.74827401 -83.48476142 -5.47537208
v -29.56088819 -83.75936747 -5.93838561
v -29.81585450 -83.61367136 -4.82825981
v -30.03058210 -82.95532316 -4.94192820
v -30.20419553 -83.15850049 -4.20980155
v -29.97894213 -83.93721282 -3.72296898
v -30.04982509 -83.79183710 -2.85860035
v -30.31039424 -83.13547075 -3.63951828
v -29.72437069 -84.47927982 -2.91759474
v -28.32243405 -83.93253386 -34.21300650
v -28.91941369 -83.77807587 -33.00728276
v -30.57978116 -83.30404758 -24.67154525
v -30.65433539 -83.30734819 -25.64558201
v -29.77256104 -83.29086006 -22.78460562
v -30.03092669 -83.85252953 -23.88114668
v -6.57499442 -62.97366321 -14.69201036
v -5.98215591 -62.58501858 -14.64429777
v -27.89884619 -85.96065640 -6.60824915
v -28.43373269 -85.70825309 -5.84675698
v -28.87477167 -85.43379605 -5.22105768
v -29.17856164 -84.93155986 -4.58261278
v -29.22008745 -84.97952670 -5.54169528
v -29.14095484 -85.52585542 -3.85341584
v -28.67238969 -85.82482487 -4.56650509
v -29.55413982 -84.86027271 -3.61572951
v -29.10160087 -85.60059220 -2.38163350
v -29.18350324 -85.23511142 -1.78554666
v -29.28045206 -85.42421460 -3.20502790
v -29.47684377 -84.61482823 -1.74704485
v -3.89999989 -61.25000119 -19.13000084
v -3.78299854 -60.19263342 -19.67256144
v -3.75404209 -60.87730080 -20.19296587
v -29.29972671 -84.77217704 -23.96965772
v -29.80570495 -84.61324871 -24.84021895
v -25.44850484 -88.00455928 -6.01068325
v -26.04503185 -87.26657182 -6.92688767
v -24.90056306 -88.08949590 -6.96007023
v -25.30845068 -87.60017157 -7.91195780
v -26.33805014 -87.33060211 -5.22775808
v -26.44441277 -87.23628521 -6.75889757
v -5.14366617 -60.49850211 -14.45462462
v -5.52493846 -60.90392545 -14.71652929
v -5.14073763 -61.71023473 -14.94503114
v -28.78278866 -85.29578149 -30.93174659
v -29.07123789 -84.58598703 -31.59707040
v -29.55485135 -85.10994911 -30.06074019
v -29.11844477 -85.10459960 -30.79603799
v -30.30233830 -84.70679075 -29.11008149
v -30.34575470 -84.12168175 -30.45235574
v -30.65856919 -84.10558850 -27.75429189
v -29.84664589 -84.85593647 -26.28927678
v -30.51004186 -83.96966755 -26.92648210
v 0.78777783 -30.35980649 -21.14057168
v 1.22210884 -29.36170623 -20.80932073
v -28.49394083 -84.03278887 -22.31571078
v -28.12618576 -85.90839803 -25.05470812
v -28.46751735 -86.51055396 -29.48010899
v -29.53525446 -85.44413745 -27.20080875
v -28.66822109 -85.94333380 -25.43567680
v -28.93325314 -86.19585633 -26.85338445
v -29.68596481 -85.11503041 -25.65032989
v -28.70748378 -86.20548248 -29.96877953
v -27.69368887 -86.78992838 -30.87183088
v -28.29503827 -85.57251096 -31.44387901
v -28.82012911 -86.53019369 -28.47732976
v -27.74619684 -85.35274863 -32.75803104
v -29.38794717 -83.84165913 -32.10410848
v -28.59310061 -84.53361690 -32.91017190
v -31.43358603 -83.07315409 -28.74231897
v -31.25229850 -83.33202451 -29.26609851
v -30.08038364 -84.13712680 -25.68399720
v -30.46518750 -83.35001767 -31.01792373
v -6.03194861 13.67057394 -7.76227703
v -6.41767820 13.16935662 -8.69043171
v -6.68200525 12.84081209 -8.02942552
v -4.36537247 -62.05054373 -21.05061710
v -4.39062994 -63.04555386 -21.70779370
v -4.19236114 -61.44044176 -21.38772979
v -6.46478217 -62.37450242 -13.44456151
v -6.56465860 -63.05135041 -13.57302070
v -29.72771414 -83.04567635 -32.53629059
v -29.48329039 -82.71740377 -33.22266787
v -30.37024476 -82.86570758 -31.70160577
v -31.43884614 -82.23118633 -25.76107904
v -28.24757621 -86.01655066 -4.77221189
v -27.31399424 -86.59517020 -4.74482682
v -29.66382541 -81.65885508 -33.71968120
v -27.36241929 -82.97776431 -20.88278346
v -2.62485212 -51.15915835 -6.31620828
v -3.06158466 -52.12001503 -5.73440595
v -27.34885737 -86.15485579 -7.44656380
v -28.76044251 -85.14942974 -6.70794630
v -28.72550301 -84.61350948 -7.27624912
v -29.53054942 -84.46916938 -5.28290542
v -4.40690108 15.36540501 -14.33179434
v -5.79807488 14.77236394 -14.29446880
v -5.22897299 15.08675050 -13.49485759
v -29.40362319 -84.45090055 -1.22957095
v -29.87110056 -83.66939425 -1.91510865
v -29.24891748 -83.76051486 -0.55647636
v -28.68942171 -85.48191935 -0.89574751
v -8.46804399 -62.42751703 -10.08965913
v -7.73113919 -62.19363958 -11.29494607
v -8.07099696 -62.10472062 -10.53489652
v -32.36627579 -80.44680208 -25.67862906
v -27.49353461 -85.60349792 -8.15283228
v -27.33001485 -85.03498137 -8.95427912
v -26.63593180 -85.18525213 -9.25722439
v -29.40572798 -83.33449066 -6.48206146
v -30.29713966 -83.26551318 -2.98004015
v -26.56370401 -84.63931829 -9.96921491
v -26.93762258 -84.28604156 -9.67021100
v -28.25868875 -84.33925360 -8.06494709
v -29.21474539 -83.95113796 -6.83163991
v -29.77362089 -83.14225823 -5.86802466
v -29.51637097 -83.04072171 -0.33253987
v -29.95592728 -82.52049237 -0.66708471
v -27.69069001 -84.71842110 1.16084446
v -25.76237172 -85.32561362 2.13457365
v -26.72450617 -85.36484092 1.37481268
v -28.96433510 -80.92265576 -35.15648842
v -27.97097340 -82.00515807 -20.67413926
v -26.47783980 -83.46926421 -10.80180518
v -26.63676254 -83.84498209 -10.51779557
v -27.20405161 -83.07478577 -10.23391355
v -1.77811598 -13.12102098 3.56581737
v -2.00999994 -16.20000042 3.15999985
v -29.76296470 -81.92019910 0.45838981
v -28.57781202 -84.37786251 0.23934817
v -28.64746191 -83.43399316 1.24635233
v -3.61102424 24.57913011 7.48471729
v -1.31047773 25.24290420 6.53171260
v -3.12697003 25.55343695 5.94573189
v -26.62808262 -83.59747380 -10.59891935
v -26.12786926 -85.02516896 -10.06240211
v -26.90043859 -84.80961621 -9.51408409
v -26.70927346 -82.14587718 -20.39465681
v -27.28766389 -86.41151339 -31.60044923
v -26.66012198 -86.88655496 -31.80761263
v -28.95169705 -82.48222619 1.55759777
v 1.66662689 -37.52287105 -7.20096659
v 2.10553966 -36.43468767 -9.14911926
v -29.94309738 -81.26480132 0.65288530
v -26.59084275 -84.32654291 -35.11992469
v -27.05771662 -82.82181621 -36.24216095
v -25.87012015 -83.40216428 -36.16677970
v -29.35949899 -81.31790906 -7.46584637
v -29.57742289 -81.43650740 -6.94374414
v -24.22302216 -85.59737355 -10.39986126
v -23.96857366 -85.81366390 -9.91211273
v -24.35571700 -86.51001751 -9.74432379
v -24.32014979 -76.78588480 -35.96568853
v -23.85821007 -77.39327103 -35.93927622
v -25.33335984 -77.47381926 -36.41707450
v -25.18528514 -79.90214974 -18.64478551
v -22.51976728 -80.93132079 -17.08033495
v -22.52741903 -81.20970428 -15.73097147
v -7.14784767 -41.48164392 0.49752754
v -7.93803390 -41.76380113 0.61278278
v -6.55580545 -41.74614698 -0.00714849
v -26.73998475 -76.59432292 3.49559984
v -24.84189905 -75.97400248 4.47676517
v -3.38938925 9.94062331 -19.27596889
v -2.31812010 9.43421666 -19.30770651
v -25.32335743 -74.65712726 4.28820169
v -30.30517884 -69.76135820 -33.97207335
v -23.79967086 -73.38946313 5.02869859
v -24.21176806 -73.24431092 4.74483008
v -23.27425405 -73.90820235 5.21383807
v -30.17817996 -68.38813424 -33.95649046
v -30.87816760 -68.21313500 -33.04086998
v -23.69351871 -72.10168988 -17.06759445
v -22.39087783 -72.23330438 5.07795950
v -31.22912906 -67.98670441 -26.63306706
v -10.58752090 -80.45219630 -22.01263234
v -21.86370082 -70.35399228 -12.99385261
v -22.77184650 -68.79200041 3.02330940
v -22.14691602 -68.96940619 3.47877573
v -20.98473534 -69.59731877 4.41361545
v -20.75517364 -67.61025637 -14.57513683
v -20.76775953 -67.47862697 -10.84809564
v -21.06569521 -67.60155410 -9.56484955
v -22.49071561 -67.23222136 -5.58936270
v -23.50445092 -67.02157855 -3.18179000
v -23.46370928 -67.18987226 -1.95220951
v -23.84834178 -67.13145226 -0.13400782
v -23.62192236 -67.82346219 0.90042222
v -23.00424501 -66.91777706 1.47574162
v -23.48507568 -66.36915356 0.60516875
v -21.71987668 -68.25815886 3.16331116
v -21.63898572 -68.65330786 3.44396755
v -20.81983723 -68.81928444 4.12002625
v -23.05939049 -65.92871994 -21.19461261
v -22.04516344 -66.11616910 -19.30602081
v -22.49951288 -66.05868787 -20.36580257
v -21.26339637 -67.53598899 -15.88395983
v -20.90380713 -66.66183472 -16.09216817
v 6.55870605 3.77999339 -20.06459981
v 7.23966351 5.06672123 -19.63462308
v 7.42042297 4.21249866 -19.36287619
v -21.22401632 -67.37194955 -7.98681471
v -21.95509523 -67.02021509 -6.35040877
v -23.13515171 -66.85958803 -4.40845871
v -17.49156602 -9.78438742 -14.30978905
v -16.53324440 -9.93348006 -13.48873042
v -17.02420413 -9.03464947 -14.25039954
v -23.45634066 -65.80645591 0.17919768
v 2.22636410 28.17643248 -0.48707603
v 2.36480893 28.28637138 -1.42723520
v 1.01336942 28.63539383 -1.03073020
v -26.80704929 -64.17061388 -25.49167350
v -27.10502222 -63.53426725 -26.42650530
v -25.08201078 -64.14546072 -23.27919379
v -24.13741685 -64.74748999 -22.58264087
v -23.51791784 -65.37905335 -21.89879492
v 5.41015528 2.81167543 -21.08714730
v 6.49875775 3.11196060 -20.21122724
v 6.09197840 2.54627666 -20.67933045
v -20.19956894 -65.74372947 -14.28010780
v -20.87830007 -67.16738641 -15.38940892
v -20.17581649 -66.77860767 -12.97623292
v -20.43866180 -67.45544076 -11.87733561
v -20.37945017 -65.75816125 -10.59989259
v -20.07169090 -66.14910811 -12.28321344
v -21.68688551 -67.20429659 -7.18373433
v -21.29353024 -66.58210605 -7.24685937
v -20.92955820 -66.61343575 -8.70693475
v -23.39614742 -65.66454470 -2.10213754
v -23.21070619 -65.10660797 -2.77632871
v -23.37875217 -66.11147523 -2.47708499
v -23.24311808 -65.00571221 -1.07824407
v -22.76226878 -66.00790471 1.38961500
v -23.17553014 -65.22713602 0.20564566
v -21.08928934 -66.25925750 2.75164773
v -19.66715790 -66.77062064 3.21089965
v -20.40881850 -65.52904844 2.51321145
v -27.76181512 -61.90246716 -28.67647447
v -28.06785703 -62.89593875 -28.59978564
v -27.21978724 -61.48863584 -28.27469260
v -28.09255943 -62.87495047 -28.65442634
v -27.22742222 -62.38567457 -27.35100687
v -26.06822178 -63.21293116 -25.29651113
v -25.60502477 -63.69020790 -24.08897504
v -24.83105101 -63.51676583 -23.39125238
v -23.97223003 -63.51471692 -22.75141142
v -21.97024226 -65.28028101 -19.59546469
v -21.96863107 -64.63976204 -20.41294612
v -22.62035757 -64.56256658 -21.17288485
v -21.59717120 -64.72888589 -19.27559078
v -21.40996791 -65.42640924 -18.18785258
v -19.89950612 -64.88784403 -15.25562163
v -20.55912279 -66.48693979 -15.48023988
v -20.23175173 -65.09327888 -16.16061293
v -20.12327127 -65.04262984 -11.35630254
v -21.32625319 -64.84360248 -6.32504094
v -21.74625918 -65.94952941 -6.12272182
v -21.45242877 -64.34961408 -5.48231509
v -22.50920050 -64.92339075 -4.06103721
v -23.00171182 -64.18503821 -1.12221460
v -23.02525006 -64.05621022 -2.22087582
v -22.78193086 -63.18191439 -0.43845829
v -21.70909569 -65.07988274 1.76300178
v -21.89841494 -64.44963813 1.46363431
v -22.44430035 -65.25499374 1.33205706
v -20.71884647 -65.03578275 2.11160490
v -21.71337046 -65.62811881 2.02293019
v -27.45861560 -61.54000759 -29.04698998
v -23.21977355 -64.35731053 -22.01773040
v -22.78324775 -62.25228310 -21.71064727
v -21.77863754 -63.75816464 -20.32404765
v -22.20905386 -64.18923289 -20.92505805
v -21.56432904 -63.57938051 -19.81570944
v -20.00660636 -64.69300389 -13.60535715
v -19.50916462 -64.03870881 -14.55976535
v -19.60013993 -64.25605714 -11.72610652
v -19.99469101 -64.91006166 -12.55193818
v -19.81490292 -64.14789706 -9.84970108
v -20.31220496 -64.07674402 -7.64182582
v -20.25262453 -62.66865134 -7.02952454
v -21.04899473 -65.14324248 -7.47761130
v -20.79567499 -63.64309043 -6.16331352
v -21.43910527 -63.25860322 -5.10961283
v -22.55639993 -63.13902140 -3.57302185
v -22.69925736 -64.06707317 -3.62013397
v -22.72376791 -62.33169883 -2.88980617
v -21.79555781 -63.26457858 0.91480010
v -22.43129909 -64.06931579 0.60045969
v -19.60156299 -64.58857656 2.39745178
v -26.81657299 -61.30399555 -32.10344911
v -27.56816335 -61.62604690 -30.28878011
v -26.27932467 -60.14866009 -30.75092286
v -26.77664720 -60.93918532 -28.47452834
v -27.12080814 -61.33496389 -28.96314673
v -26.46583878 -60.59262529 -28.22902240
v -26.71739273 -61.08304486 -27.53347345
v -25.67506582 -61.65803596 -25.24332516
v -25.32259561 -62.38691136 -24.38577078
v -23.55446108 -60.82817912 -22.45287225
v -24.17205647 -61.99808419 -23.03852700
v -21.77420259 -62.49530986 -20.22331022
v -20.19054443 -63.04281205 -17.97883585
v -20.66663280 -63.38784844 -18.16362888
v -19.91555840 -64.10530210 -16.81043953
v -19.74294148 -64.43763524 -15.79209231
v -19.53288913 -63.16719949 -16.75636694
v -19.77393962 -62.29884177 -8.42687301
v -19.48964037 -62.12208793 -9.50798579
v -22.20793813 -62.01188639 -3.76696722
v -22.35784754 -61.43757701 -2.87153013
v -22.82342501 -61.85342371 -1.96235976
v -26.15149692 -60.23520976 -27.87559852
v -26.08830296 -59.83659253 -27.28819661
v -16.05409570 -88.02035451 -3.00201285
v -16.25589654 -88.14256638 -2.82011577
v 6.39703544 -6.98611792 -15.35301004
v 6.02112198 -8.22040066 -14.84545507
v -24.78901856 -61.48867682 -23.48698676
v -21.14481106 -62.83491105 -19.66855489
v -20.99668421 -61.95471436 -19.86700669
v -20.47260478 -62.49601766 -18.60322990
v -19.32168379 -62.24487349 -17.36725681
v -19.23276298 -62.20478192 -11.14315260
v -19.14698631 -62.77687848 -12.21709978
v -19.61675845 -61.32663414 -7.59808393
v -20.07728256 -61.13322824 -6.09130831
v -21.99828252 -60.37480384 -3.51909292
v -22.43879437 -60.77546999 -2.41726171
v -22.72666432 -61.99007481 -0.95294527
v -22.55423181 -61.32451817 -0.98510017
v -21.49773948 -62.42873520 0.69275493
v -21.35732025 -60.49525365 0.04922670
v -21.76366746 -61.81162968 0.40653397
v -20.36607452 -61.72543764 1.11057633
v -19.76975426 -60.05212292 0.27202448
v -20.68980224 -62.60820478 1.25012349
v -18.72493140 -61.37437001 1.43297145
v -26.06803738 -59.38422307 -27.91888267
v -25.60686506 -58.79098922 -28.25582959
v -26.32899396 -59.87825990 -29.26696837
v -25.91260895 -59.33136865 -27.12868899
v 5.70414308 -7.64502119 -18.38953048
v 6.49876986 -6.04964700 -18.16488430
v -10.14869846 -81.97854459 -29.67833169
v -10.88133361 -83.19448680 -29.79092300
v -10.72269678 -83.45235139 -25.45435540
v -11.64873410 -83.84271711 -24.80242029
v -11.04553510 -83.54707807 -24.95095320
v -15.55383764 -88.10229599 -2.39229877
v -23.07221480 -59.26260352 -22.08135277
v -22.06533588 -61.47323921 -20.88909410
v -21.22494578 -60.86349487 -20.27987130
v -21.49445377 -61.70459837 -20.34040354
v -19.96584982 -61.35207415 -19.19137500
v -19.55869421 -61.86380237 -18.15168373
v -16.83199592 -16.32408053 -13.50329723
v -17.50568673 -7.43654603 -14.43692669
v -17.53588207 -8.53084680 -14.98070452
v -16.79426804 -8.81407596 -13.63293175
v -18.82347278 -62.00439483 -14.52489384
v -18.63551140 -60.57116017 -15.54258540
v -18.67628284 -61.60828844 -12.84698304
v -18.32418889 -60.52459776 -13.29315081
v -18.49548519 -61.23683974 -14.22702055
v -19.02972348 -62.64325231 -13.89168203
v -18.80965196 -60.79055369 -10.70985384
v -19.02717166 -60.62688679 -9.25204530
v -19.62795481 -60.33796445 -7.18796672
v -21.66295610 -60.79509482 -3.94942891
v -21.38305642 -59.88278612 -4.10476886
v -21.32778801 -59.98130143 -0.45286154
v -24.63173494 -56.35073036 -28.05584483
v -25.60169436 -59.18048695 -29.87433597
v -25.03146417 -57.65691772 -28.43633294
v -24.82638322 -58.67031589 -24.93275516
v -16.07859693 -83.59184116 -11.66405901
v -16.10060595 -84.31272209 -11.13176998
v -16.49462059 -84.30814743 -11.43625099
v -24.86234158 -59.53090638 -24.62433092
v -23.65635708 -58.05490911 -22.95471355
v -22.61856943 -58.28233808 -21.60006203
v -22.06780948 -59.16542560 -21.36819996
v -19.00655776 -60.68116426 -18.20466295
v -18.99630390 -59.59833413 -18.87292601
v -19.49149743 -61.39295548 -18.68335903
v -18.93270202 -59.88369882 -18.09531450
v -18.40357855 -60.42515486 -12.45474163
v -18.57677102 -59.72467735 -10.61392762
v -19.29589361 -60.11539698 -8.31842795
v -19.08969879 -59.48703736 -9.19938926
v -19.48548295 -59.50382352 -7.81340059
v -12.41569221 -80.18504828 -7.86164496
v -12.62556668 -80.94424754 -6.98348181
v -12.84237299 -81.09802008 -7.43262144
v -21.62882872 -59.27286297 -1.07041525
v -22.02191018 -60.43873727 -0.64828066
v -17.44033583 -60.25870889 1.56838598
v -18.48377846 -60.19513682 0.98503812
v -16.91132225 -61.41581386 1.86110323
v -24.27007817 -56.40335381 -25.49674921
v -4.60686814 -38.41566294 -0.32895838
v -23.08304608 -57.00376257 -22.66279794
v -22.49890380 -56.45943061 -21.87423408
v -22.01363817 -57.07385391 -21.32051252
v -20.79567127 -59.39486623 -20.38730495
v 6.48276461 4.91335709 -4.25694650
v -1.46448624 -8.71424191 3.69570707
v 5.17089618 -10.13887022 -19.11770739
v 5.07804565 -10.89248713 -18.35784875
v 4.45993477 -10.54277550 -19.97212321
v -14.84441478 -23.68648723 -0.10845604
v -14.12152965 -23.09055068 0.46919260
v -15.06455150 -22.81331830 0.02036511
v -18.61698739 -59.31086838 -17.53875054
v -18.47000979 -59.42460522 -16.71380177
v -15.42791165 -24.26717989 -0.30206787
v -18.32741313 -58.71456861 -15.89425653
v -17.83487014 -58.50604922 -13.46344128
v -18.27558316 -58.96485969 -10.63138340
v -18.15267280 -59.31774899 -11.91479713
v -18.61197129 -59.99861658 -11.28592063
v -9.03378520 -79.62016016 -29.75142188
v -8.54344759 -78.70510966 -29.53833155
v -9.06465668 -80.09736985 -29.02992070
v -15.19020647 -20.00891976 -6.09191973
v -16.07233286 -21.26355469 -1.95517414
v -20.98422311 -57.13549629 -3.25456192
v -21.34957723 -58.12294036 -3.58763547
v -21.68858238 -58.86233971 -2.86045996
v -21.34279720 -57.61054903 -2.10393383
v -20.72688751 -57.21287057 -1.19021640
v -21.26312442 -58.17837641 -1.47428783
v -20.29438876 -58.35733935 -0.42251218
v -18.70902628 -58.18410218 0.21557548
v -20.34096792 -59.42713097 -0.04308024
v -17.20601320 -58.97149071 1.08806323
v -24.39071611 -56.76552281 -29.50957604
v -23.45947921 -54.54277247 -28.16801146
v -23.45823683 -55.61480299 -29.99247238
v -24.66954105 -56.86203763 -26.55789629
v -12.25062367 -76.19425654 -10.76021325
v -12.59256713 -76.18749142 -11.48210559
v -12.05943339 -75.59283823 -11.00178342
v -23.74326997 -56.82710186 -24.16981012
v -23.87854643 -55.92110753 -24.55675974
v -23.08670431 -55.80830574 -23.53231981
v -19.51734722 -58.30383673 -19.74616572
v -19.57729831 -57.22654611 -19.76913214
v -20.63901909 -57.99988657 -20.50332539
v -18.68295111 -58.94009024 -18.31245422
v -18.71878095 -57.40142614 -18.42606626
v -18.91574264 -58.34974349 -18.95108074
v -18.60742643 -58.36636573 -18.01723614
v -18.49148236 -58.50761756 -16.99596830
v -18.50445755 -57.66057596 -17.46662334
v -18.31613109 -57.68117309 -16.57205820
v -18.04759912 -58.36009979 -15.27191047
v -17.55567640 -56.38780445 -12.97958940
v -18.43465865 -56.88649043 -9.30067804
v -19.00182292 -58.31744149 -8.46416783
v -19.58593354 -58.03271383 -6.96155988
v -19.68374476 -58.92627686 -7.35373702
v -20.59460245 -57.34964088 -5.26425382
v -19.65329982 -57.46165663 -6.83319243
v -20.14899440 -58.49846080 -6.10521296
v -19.69826967 -56.82080612 -0.59006579
v -19.21140775 -57.65502155 0.00075070
v -17.84942299 -57.28343502 0.49495435
v -23.21189456 -55.09106442 -23.39598723
v -23.48592691 -54.75841090 -23.89384247
v -22.83816598 -54.43415046 -22.72086963
v -22.36852422 -55.09554222 -22.12176658
v -20.73328756 -56.55412376 -21.01594955
v -19.83328536 -55.98405749 -20.57981677
v 6.03953423 -9.26192012 -15.62249288
v -19.41417903 -56.48925528 -19.91302520
v -18.85768399 -56.34579062 -19.24069226
v -18.78190041 -54.92994934 -18.89288425
v -18.01941730 -55.83640933 -16.30357467
v -17.64083281 -56.79677054 -11.32558193
v -19.33126152 -55.24347350 -7.29056727
v -18.90485175 -56.37036264 -8.25752411
v -20.81602067 -56.39518052 -4.31246916
v -20.42416483 -55.57129532 -4.95809689
v -20.05066909 -56.01900443 -5.67675848
v -20.99004388 -57.34781548 -4.37176786
v -20.79484425 -55.52649871 -3.46867810
v -20.89820802 -56.40871450 -3.40897846
v -20.95654421 -56.40292168 -2.61245226
v -18.61098595 -57.17523396 0.10110359
v -18.50043796 -56.20741099 -0.01364486
v -23.47792871 -54.74206060 -24.34555814
v -23.92488532 -55.67600206 -25.05494654
v -23.73005264 -55.23725599 -24.79438856
v -23.52245711 -55.14730886 -24.13189411
v -23.51618931 -53.99709940 -24.27712269
v -22.26409130 -54.31485921 -22.17040770
v -21.69237472 -55.52089214 -21.68330178
v -21.13407478 -54.33012918 -21.84919827
v -20.83212510 -55.34495413 -21.45984583
v -20.36242560 -55.15997857 -21.09343745
v -20.08812502 -55.18756062 -20.73216252
v -20.50542273 -55.67705631 -21.14465460
v -20.79830132 -55.53719401 -2.36265268
v -20.77565342 -54.23038825 -3.20229633
v -20.35971731 -54.78304252 -1.83779432
v -20.45601048 -55.92625588 -1.39643555
v -19.43111047 -54.10382897 -1.44720252
v -18.99079420 -55.62788621 -0.61674905
v -19.77606677 -55.71520329 -0.90872723
v -23.46008830 -54.22611535 -25.12953989
v -23.53905514 -53.49749327 -25.92450939
v -23.81631546 -54.40231785 -26.21580660
v -23.22181687 -53.33064869 -23.92842062
v -22.92919345 -52.85746977 -23.04164320
v -12.99177855 -76.38459653 -12.22945284
v -11.69543061 -74.78060573 -11.75752468
v -12.29862683 -75.55196434 -11.90255210
v -11.85043622 -75.47148317 -13.52553628
v -19.28059943 -54.91605774 -19.83784325
v -19.20666546 -55.68363518 -19.83638294
v -19.62329634 -55.17993495 -20.26960626
v -17.52553508 -55.88310584 -12.20133342
v -17.85787940 -54.74327877 -13.56798690
v -17.90550165 -55.77449501 -10.38586069
v -18.63323152 -53.68174240 -0.93566586
v -17.80339889 -54.77724597 0.10195679
v -17.40670204 -55.73770776 0.46249415
v -17.65390113 -56.51883781 0.29373850
v -14.21049051 -87.29106188 -27.63450705
v -13.06525525 -86.49661392 -27.87267230
v -13.39268871 -86.53577417 -26.91952139
v -22.92894758 -52.50817537 -26.97203867
v -22.38970436 -54.53929678 -29.96984869
v -22.35724963 -53.61228436 -22.28908427
v -20.47235146 -52.85418034 -21.48329280
v -20.03712021 -53.65666002 -20.67675628
v -19.60034296 -53.68353054 -19.88251135
v -18.73803884 -54.13943157 -17.38738827
v -18.13964359 -53.99101973 -14.63191863
v -18.68250594 -55.10938168 -8.26172531
v -18.64244603 -54.17736247 -8.38516280
v -19.20341142 -53.92526463 -7.27139460
v -19.58035305 -53.77019942 -6.18726294
v -19.63053644 -52.97007784 -5.53012732
v -20.35204321 -53.74513194 -4.79818694
v -20.60681023 -53.37730050 -3.22052510
v -20.13534866 -53.52790654 -2.30133836
v -23.21286872 -52.50152946 -24.64157529
v -22.82705717 -51.86496302 -23.24244566
v -22.89765514 -51.41993240 -23.94505031
v -23.42501096 -53.40793729 -24.40168150
v -22.23201655 -52.26900429 -22.47563377
v -21.04529925 -52.95877159 -21.98729478
v -17.67227240 -53.13604698 -9.85236559
v -18.18430051 -53.60640585 -8.85402691
v -17.54054800 -53.66966128 -0.13086943
v -20.79060115 -51.73947290 -29.15074676
v -22.08441868 -53.30466107 -29.04597111
v -22.68232405 -51.29909888 -25.89482255
v -22.60176837 -51.86163262 -22.84936607
v -20.95633559 -51.74293369 -21.83848247
v -17.51030795 -53.42200026 -13.32161203
v -18.70826632 -53.37911472 -7.66640157
v -11.37404423 -77.98720151 -0.21002351
v -10.85809711 -77.16456801 -0.95419929
v -10.92563570 -77.06407458 -0.41909941
v -19.13776807 -53.06039006 -6.51812414
v -20.26749402 -51.66594312 -3.49414116
v -20.08562349 -52.10629851 -4.77519678
v -20.36211640 -52.68456787 -2.80374126
v -17.69611053 -52.99774557 -0.47899692
v -22.63735421 -51.28733814 -23.24186079
v -19.71739531 -51.26886070 -20.45970038
v -18.43763515 -53.19860578 -15.98049328
v -17.96296053 -52.74976045 -8.99785664
v -19.91373301 -52.13591829 -2.31354986
v -22.02088572 -51.37540773 -27.48542652
v -19.08374391 -53.04830894 -18.22811924
v -18.98138970 -51.14177242 -6.12956192
v -19.93915439 -50.85375905 -2.75397231
v -19.29594204 -51.24349892 -2.29291688
v -17.98359863 -52.28504911 -0.86795498
v -16.67581871 -52.67917365 -0.15210659
v -16.87542349 -53.97025868 0.28170284
v -16.03999361 -53.27928811 0.15340130
v -21.41179889 -50.95150322 -27.48848312
v -20.98000050 -49.58000034 -26.73999965
v -22.12999947 -49.94000122 -25.77999979
v -22.40776457 -50.21976307 -23.86987768
v -20.46540007 -50.32860488 -21.79123834
v -22.07325026 -51.10583082 -22.50883356
v -19.41357739 -50.38421601 -19.45306174
v -17.24705473 -50.24283007 -11.60377450
v -17.88475551 -52.02772841 -14.42367397
v -17.16860197 -50.55734143 -9.52769350
v -17.19228737 -52.27396637 -10.44180803
v -17.86507666 -50.73196813 -7.77897937
v 8.06384441 5.06023737 -13.15284334
v 8.01345985 4.35808301 -14.13500868
v 8.28489196 4.89392644 -14.78490699
v 8.79069511 6.07389584 -14.02508281
v 8.48816242 5.49304951 -13.91224377
v -21.79059014 -48.69809002 -24.37842451
v -21.56529203 -48.68108034 -22.95046113
v -21.73254266 -49.93070289 -22.58579433
v -13.79853673 -65.17677754 -32.61788562
v -13.11606914 -66.53827429 -32.65361488
v -10.25281288 -66.41764939 -13.25604599
v -10.55951137 -67.29695201 -12.59489637
v -10.32366417 -67.22515821 -13.21991067
v -20.81758343 -49.39164966 -22.16913924
v -19.71164905 -50.30738562 -20.71248740
v -17.78689586 -49.15383831 -13.20719719
v -19.77172680 -48.84313792 -3.77487554
v -19.95148882 -50.10082573 -3.52756749
v -18.71638373 -50.50874129 -1.78317341
v -18.38111132 -51.37926340 -1.50893745
v -16.19824767 -52.14817822 0.13663493
v 8.81339051 5.68722747 -14.93990049
v 9.01235081 6.77681295 -14.53315746
v -10.08366328 -65.89867175 -11.39377337
v -10.05083602 -65.82561135 -10.23644581
v -10.19322127 -66.09539688 -10.74755937
v -17.13928767 -50.66421628 -10.80214884
v -18.39043573 -48.20261151 -6.23986078
v -18.34192127 -49.79522526 -6.38278062
v -19.30582151 -48.08388278 -4.80870996
v -19.42817867 -49.99710619 -4.93988441
v -19.32239719 -49.29324239 -2.65279273
v -18.43948103 -49.96703938 -1.71533332
v -20.52884176 -48.45463112 -22.21319452
v -19.55320872 -48.65733907 -19.45774630
v -19.24454421 -49.67346042 -19.18256655
v -19.51297745 -49.84848946 -20.60766332
v -19.15649697 -49.33603108 -18.30181852
v -18.84686574 -48.83413762 -17.05887355
v -17.91870967 -48.76326025 -7.32863043
v -9.34541132 -67.24687666 -16.64790511
v -9.34381783 -68.37581098 -16.34411700
v -9.26208775 -67.67092645 -17.61440001
v -17.73306914 -50.72197318 -1.26039283
v -10.27550735 -68.09518486 -2.15332187
v -10.50791517 -68.81717592 -1.88306731
v -21.21971920 -47.24816978 -23.74215797
v -20.95501125 -47.72423953 -25.52430704
v -20.79070173 -47.48215899 -22.66488597
v -19.66881007 -49.64235798 -21.14867046
v -19.36140843 -46.73494026 -20.84097266
v -19.28804629 -47.27937654 -19.47576366
v -17.19183661 -48.91268164 -10.62341314
v -19.66488361 -47.83325270 -3.61945760
v -19.44523305 -47.88084701 -3.07052978
v -18.77933741 -48.42593148 -2.34037754
v -17.67070778 -49.47134852 -1.22141372
v -20.46128735 -48.85452986 -26.69361047
v -18.64000037 -46.76000029 -26.61000006
v -20.41381039 -45.31955346 -24.08921719
v -19.75052059 -47.59056494 -21.85007744
v -19.87377368 -45.55374756 -22.15886489
v -19.33976449 -46.71915248 -18.50574091
v -19.16611940 -46.82598636 -17.22650789
v -18.87837239 -46.26142234 -16.55392349
v -17.15607196 -46.29080743 -9.92953405
v -17.65977591 -48.03752154 -8.28438345
v -18.66512373 -45.89020461 -5.93748735
v -18.34556274 -47.30568081 -2.15006340
v -19.65667866 -46.59349099 -25.68777464
v -19.47849058 -45.68377882 -20.49909532
v -18.13429780 -45.67902908 -14.72507697
v -18.09836738 -47.55778238 -14.42666724
v -19.32073757 -45.94787583 -4.26582573
v -19.07954365 -45.68307474 -3.27804708
v -18.36127602 -45.74935138 -2.06486345
v -16.63989201 -48.74149710 -0.54698059
v -15.94896056 -48.45697060 0.01070226
v -16.17103815 -49.21062663 -0.24236030
v -14.84617405 -48.72682318 0.46941338
v -18.16999912 -42.02000052 -24.25999939
v -18.97853985 -45.23449019 -25.39071999
v -20.55909112 -46.10357061 -22.91653864
v -19.42791790 -45.55897415 -21.37847617
v -19.48136650 -46.09994218 -19.20113713
v -19.39071901 -45.78944668 -17.92896912
v -18.58662255 -44.90599781 -15.46054520
v -17.32401736 -45.48892379 -1.29665376
v -16.64422266 -46.51640356 -0.59295335
v -15.75831883 -46.93378508 0.05556288
v -15.07199928 -47.40066826 0.40577975
v -15.71651548 -47.81674594 0.20229383
v -18.26348901 -45.17964274 -25.95687844
v -19.63457279 -43.18118840 -22.79832959
v -20.10976337 -44.52220723 -23.71375635
v -19.58557591 -44.74756867 -21.83732390
v -19.28452775 -44.33990270 -20.50520852
v -19.37716641 -44.62512583 -19.29781213
v -17.41022803 -43.66504773 -13.36951368
v -17.78300665 -46.88445106 -13.60439137
v -16.66050032 -42.24532098 -9.35447775
v -18.62505637 -44.69825327 -5.68683958
v -5.29740658 -64.40982968 -26.39205754
v -5.55284554 -64.95559961 -27.16589719
v -16.84122905 -45.64346373 -0.70836733
v -17.59999990 -44.61999983 -26.15999989
v -16.15164243 -85.69245040 1.82372786
v -16.80016704 -85.17951518 2.44021392
v -19.30294745 -43.14342886 -21.83855884
v -18.31393875 -44.91535202 -14.78769537
v -18.36472005 -41.63800925 -15.15454799
v -18.03893037 -43.42606291 -14.43000231
v -18.76705699 -44.89568621 -2.76944367
v -18.57270487 -43.57415065 -2.84331548
v -18.86996627 -44.38640550 -3.33298626
v -18.33841950 -44.08485070 -2.39370554
v -16.68143831 -45.02615333 -0.59878698
v -16.35706984 -45.75933889 -0.35530233
v -15.65089822 -45.12225091 -0.10179561
v -17.41999947 -43.06999967 -25.49000084
v -19.17037740 -42.62733832 -20.39405331
v -19.02649179 -41.94219038 -20.12589760
v -18.79806444 -41.93726182 -19.08089966
v -16.71929657 -41.18039832 -11.57509722
v -17.17082039 -43.66363585 -12.07272802
v -16.50348864 -43.63597184 -0.64932049
v -17.31492206 -44.05504838 -1.23424875
v -16.24286547 -44.12581027 -0.37231605
v -19.35469173 -41.98436812 -22.29499258
v -19.19368282 -43.06230322 -20.97875811
v -19.22286116 -42.12823883 -21.16182633
v -19.07853223 -41.30552709 -19.42999475
v -18.61404814 -41.31889343 -17.37173274
v -18.23469251 -40.90905190 -5.26955957
v -17.51706377 -41.86818004 -7.07054418
v -18.48936826 -41.90185294 -3.56220407
v -18.50831322 -41.65007174 -4.60242573
v -18.56632903 -43.06671768 -3.47117963
v -18.38367432 -41.92388058 -3.23973340
v -18.31420511 -42.86635667 -2.75729410
v -17.42962562 -43.14124212 -1.49214303
v -15.62956534 -43.40218380 -0.18731884
v -15.12422413 -43.79606247 0.09774735
v -15.12539946 -45.01056671 0.11789829
v -19.31250095 -41.31026566 -21.24158479
v -18.92318577 -41.08227789 -18.71986501
v -18.55318435 -41.91310704 -16.20559394
v -17.19311811 -41.31298885 -13.35858740
v -17.84404553 -42.76600853 -2.22889194
v -17.96426810 -41.78572819 -2.50539230
v -16.85290039 -42.51457378 -0.70987758
v -15.78230411 -42.38884151 -0.15256403
v -15.14069550 -42.58731008 0.05499973
v -14.34759330 -42.67288744 0.60314120
v -14.22663778 -43.77690330 0.74898207
v -19.30918172 -40.40386900 -21.00747637
v -17.72999950 -39.76999968 -23.53000082
v -19.26504262 -41.36251658 -20.42528987
v -18.87601987 -40.69809616 -17.83722267
v -18.62660050 -41.01030156 -16.75543748
v -18.07899773 -39.63492811 -15.25457110
v -18.25903170 -41.27871245 -3.21913837
v -17.47243851 -41.19865969 -1.44865480
v -17.54401438 -42.18667746 -1.48355938
v -17.02894270 -41.74289852 -0.88355178
v -16.24135301 -41.89825431 -0.32718788
v -9.72364005 -66.25383347 -14.45120759
v -9.41681303 -65.64995646 -14.45958763
v -9.40287579 -65.34266472 -13.92799430
v -12.84961775 -43.99601743 0.97364967
v -13.71382177 -44.05345768 0.88938285
v -17.10000075 -40.86000100 -24.72000010
v -19.13514920 -38.77056390 -20.88516578
v -18.97738129 -40.44709355 -22.12759480
v -19.14159022 -40.19704461 -20.31171508
v -18.80306937 -39.89693150 -17.51022041
v -16.50019735 -38.07946667 -8.13055877
v -16.82724059 -41.73907638 -8.55765957
v -17.30416343 -40.56703299 -7.25225965
v -16.47030935 -39.61880505 -10.02501603
v -18.21040176 -40.15563801 -3.44379293
v -15.61564580 -41.20837525 -0.18085496
v -16.70291834 -41.05515406 -0.88303961
v -14.89960775 -41.40549526 0.19615206
v -14.19120189 -41.83052853 0.62938710
v -17.06385240 -39.11771998 -23.72442931
v -18.64000037 -38.52999955 -21.60999924
v -18.59900542 -86.60346270 -34.25020725
v -17.45106094 -86.85860783 -33.63916278
v -17.94605330 -86.94668859 -33.80579501
v -19.29588243 -38.79343718 -19.15605925
v -19.07438599 -38.00331429 -17.88476110
v -18.16308498 -38.48445788 -16.01713710
v -17.41565950 -38.86533156 -13.65155075
v -17.95020513 -38.51130977 -2.78821494
v -17.50185899 -40.35042971 -2.14304798
v -17.22511277 -40.22404924 -1.34109298
v -15.99615440 -39.65021297 -0.29927905
v -14.47277609 -40.73149338 0.21049374
v -18.63840595 -38.40813041 -17.12319069
v -16.84605516 -37.30270639 -12.69626990
v -16.66139439 -39.22005370 -11.89221814
v -17.62884855 -39.52452913 -2.45485571
v -17.49680378 -38.73675317 -1.74565241
v -17.41638035 -39.67794403 -1.82496535
v -17.22217351 -39.40467536 -1.32120715
v -16.68730564 -39.50219601 -0.72467601
v -10.82478743 -72.44206220 -10.15598513
v -11.06275991 -71.98441029 -10.96457057
v -19.30435188 -36.67572513 -20.14903165
v -19.44949292 -36.08735651 -18.33698526
v -19.17584985 -37.40749508 -18.90201680
v -18.93642731 -37.07929328 -17.35033654
v -18.76179129 -36.91789880 -16.51594788
v -18.34315993 -36.78891435 -15.80611430
v -16.35869034 -34.93926674 -11.52911410
v -17.32289977 -35.09164974 -4.81435657
v -17.56930538 -37.42647916 -2.12525297
v -14.16858286 -83.88028294 -6.62534731
v -1.01728016 -47.88652062 -14.08824697
v -1.12045230 -47.74117842 -13.00183963
v -1.20440114 -48.66434634 -13.40828557
v -17.03335904 -37.99735755 -1.17373827
v -16.86999947 -38.61999884 -0.94000006
v -8.44428781 -74.64245707 -21.33394405
v -8.93115439 -72.91528583 -20.40693723
v -8.67926702 -74.03339446 -20.61319724
v -13.89882714 -40.03917053 0.53353491
v -13.68338801 -39.22137246 0.56148157
v -14.65930603 -39.61263224 0.31683591
v -15.71608894 -37.80230135 -24.19465967
v -16.69346355 -38.36384043 -23.70180748
v -16.78188331 -37.40912303 -23.09243381
v -19.11835186 -35.93660519 -17.03533716
v -17.68930629 -37.58432716 -14.41180613
v -16.47337899 -37.92656213 -10.07544715
v -17.43294857 -36.64711118 -5.33834985
v -17.53140241 -37.84070164 -5.65895019
v -9.50101949 -78.82959396 -21.43569477
v -9.95641109 -76.76145434 -19.02749762
v -10.40914468 -78.25568318 -19.53541115
v -14.69633728 -38.86685893 0.28275728
v -14.94082808 -38.20257261 0.13850362
v -15.81373811 -35.72385758 -23.15545827
v -14.18999769 -36.57000139 -24.65999871
v -17.77102239 -34.47196260 -21.70484699
v -18.45764369 -36.81632131 -21.42805420
v -19.39780265 -34.01282057 -18.13579537
v -18.34603585 -35.66676378 -15.77860303
v -16.68371633 -37.03703359 -0.96357969
v -15.92670195 -37.94293106 -0.40005532
v -15.31802118 -37.39336878 -0.13079474
v -6.14027353 -71.11227512 -25.57927929
v -5.78803988 -69.90914047 -25.23936704
v -5.95521647 -70.51103562 -24.93322827
v -14.54306114 -37.01249883 0.31342288
v -13.57641537 -37.19577566 0.68204553
v -17.47703739 -35.95138341 -22.07680978
v -17.12069474 -36.60119325 -22.40188047
v -19.16410029 -34.31105241 -19.79312301
v -19.11775768 -34.38181058 -17.05155522
v -19.24339868 -35.14243290 -17.56666228
v -16.43522829 -33.69255736 -6.60362141
v -17.68773422 -34.70639512 -2.87695532
v -17.74504036 -36.00932658 -2.67517776
v -17.18781702 -35.89567542 -1.66908558
v -15.03539644 -35.76851264 -0.29564038
v -15.68368077 -36.64936870 -0.54884126
v -14.07182589 -36.62520275 0.60236588
v -13.74458987 -38.14027086 0.71823428
v -14.55786545 -34.05122086 -24.78531934
v -17.25395396 -33.16351771 -4.36263252
v -17.22478680 -32.81843290 -3.17709171
v -16.97229408 -34.88624841 -1.72980851
v -15.58194589 -34.86582637 -0.72647858
v -16.40964858 -35.27395055 -1.36513822
v -16.11991599 -36.13407537 -0.96509146
v -14.16840125 -35.72393954 0.43904726
v -13.27415183 -36.71513125 0.90489408
v -12.90311664 -34.81906652 1.00005313
v -12.98999973 -36.18999943 -25.90999939
v -13.64970673 -34.92588922 -25.50967038
v -19.29406635 -32.58251026 -17.93368906
v -17.34048873 -32.26188943 -14.37089872
v -16.68714546 -34.20947120 -1.34876673
v -16.07502252 -33.72478113 -0.75893034
v -14.71450645 -34.99236703 0.08665035
v -15.06327745 -34.85838696 -0.27124266
v -13.95178121 -34.72401574 0.42601768
v -18.34676787 -30.85042909 -20.99703811
v -18.31205748 -33.23494270 -21.08709514
v -18.97165738 -32.55184367 -17.25478657
v -10.97690407 -74.73224401 -8.36840272
v -11.06045768 -74.62552935 -8.96865409
v -10.86544711 -74.24867153 -8.42198450
v -17.46860147 -33.09798986 -2.51576165
v -14.59582243 -33.14004093 0.02886453
v -16.69616625 -31.41634539 -22.88652025
v -17.32465811 -34.05827656 -22.10070752
v -16.51037857 -34.20833126 -22.80849032
v -18.94732937 -30.15905060 -19.42814514
v -19.26209033 -32.79663250 -19.12759990
v -18.97757128 -31.00179136 -17.38041453
v -16.24845341 -32.74644911 -7.60552101
v -16.88361168 -32.53357485 -1.48802204
v -15.71849547 -33.07152539 -0.55167091
v -15.10693971 -33.88831392 -0.22125595
v -13.35882954 -33.85800123 0.64926513
v -17.89130829 -31.92679211 -21.60600945
v -17.36292616 -32.90569410 -22.15802670
v -19.06104200 -32.46599436 -19.95926909
v -18.21579970 -30.51045351 -15.87449014
v -17.03121699 -30.96190840 -13.90741859
v -16.20678604 -32.30768070 -9.67451092
v -16.47099666 -32.72953257 -10.93189511
v -16.27712883 -33.41023251 -9.32420045
v -17.21601188 -31.74475953 -2.21951352
v -16.89609513 -29.95740995 -13.45218252
v -16.04866236 -31.08233400 -10.35128441
v -16.75082929 -30.57868034 -5.02236700
v -16.50501601 -31.68821707 -6.30746037
v -17.02027582 -30.91682307 -3.12409061
v -16.95628092 -30.17658740 -1.74915837
v -15.93504287 -31.36792779 -0.78022870
v -18.93208176 -29.43882346 -18.00487004
v -16.60559513 -31.50577843 -11.87365595
v -15.93915559 -29.35892902 -9.38840117
v -16.10699482 -28.89955044 -7.03611597
v -16.36536978 -31.35082871 -6.68702880
v -16.74386300 -31.03946708 -1.44504244
v -13.96521088 -31.43670037 0.40298831
v -13.71379755 -32.41825476 0.62613399
v -17.43039116 -30.75781092 -22.00599201
v -15.60946926 -30.96512705 -0.36323417
v -20.31217888 -81.80540800 -15.08951746
v -18.66513304 -27.90579759 -19.88108084
v -17.55999587 -29.08326127 -21.45108953
v -18.79150793 -28.28684263 -17.95813814
v -16.76695049 -28.23494561 -12.97747996
v -16.95236005 -28.86394970 -2.78626219
v -15.43636341 -29.99516204 -0.25969357
v -18.20912771 -27.88696438 -16.43635333
v -15.70495777 -25.51508136 -7.24231172
v -13.37713189 -30.79673275 0.89258578
v -16.82419702 -87.70098537 -0.78369683
v -16.88513905 -88.29025179 -1.56196940
v -17.04009995 -88.10119331 -0.96211012
v -18.60150695 -27.26869285 -17.65359193
v -17.96239614 -28.52073312 -15.71926475
v -16.76834933 -27.47883275 -2.29800399
v -16.62219502 -28.60881016 -1.16560969
v -15.41371364 -28.28214504 -0.09630864
v -13.60839698 -28.48910168 1.15965458
v -16.80158451 -66.35016203 3.61328758
v -16.10235870 -65.43639302 3.16144759
v -17.27619581 -66.40291959 3.52950254
v -17.40203984 -25.25513433 -20.93584090
v -17.78533868 -26.66305378 -20.73455602
v -18.69243942 -27.09931880 -19.03363504
v -16.40046015 -26.83089674 -0.94445428
v -13.26846238 -27.68117376 1.26657949
v -15.89420252 -25.57738125 -22.38192037
v -18.36131699 -26.24195628 -19.89281736
v -18.67471263 -24.87875149 -17.23411679
v -18.23055744 -25.88490583 -17.30119064
v -16.84301533 -26.12503804 -13.57706450
v -17.52842031 -26.05718002 -15.04597347
v -17.38534495 -27.79524960 -14.50680569
v -15.76261967 -23.68615940 -10.01815870
v -16.51362330 -26.52661689 -12.33945228
v -15.76455869 -26.33056417 -9.44098551
v -19.05212738 -81.56935871 -14.80072737
v -19.22930963 -82.24347979 -13.70404474
v -11.31855045 -82.17251301 -23.05269986
v -11.83158811 -83.22359622 -23.60550128
v -11.27000805 -82.48239756 -23.31758104
v -17.98737235 -87.82295883 0.28537028
v -17.41084829 -87.91859448 -0.36162118
v -17.69377477 -24.79046769 -14.64816555
v -16.48207754 -24.97183159 -12.14020606
v -15.84805548 -27.62694471 -9.18035116
v -16.35457203 -25.65642819 -2.52485136
v -15.80841467 -25.17573908 -0.52397634
v -14.74705711 -26.49986558 0.26578235
v -13.17119785 -26.57775208 1.30028953
v -16.99929312 -23.77272211 -13.44007626
v -15.72909579 -24.76477809 -8.59442540
v -15.82185179 -27.06971020 -8.52057897
v -16.42195322 -24.58285913 -1.07461179
v -16.37402363 -24.21621419 -21.87409066
v -18.65784451 -22.56867662 -17.12790318
v -17.96587370 -23.68417569 -14.99956660
v -15.56930691 -23.60825054 -6.98396517
v -15.49398527 -22.61296660 -7.59826833
v -15.64629562 -23.61219376 -8.54069740
v -14.16314580 -24.69385788 0.53372094
v -11.81782410 -25.19890480 1.94256008
v -12.88350206 -24.88070168 1.52383465
v -17.17764512 -22.80254476 -20.94470710
v -18.05113256 -22.52809703 -15.19720349
v -17.27290824 -23.45931716 -14.13367223
v -16.39531367 -22.51425758 -12.79379521
v -15.65758139 -24.46947806 -6.75484864
v -15.50776977 -23.62171002 -0.55237155
v -18.35868880 -20.93830891 -18.95110682
v -17.50373840 -22.98877016 -20.46320587
v -18.63907650 -21.14990167 -16.44896343
v -16.30408876 -23.60619046 -11.65432110
v -16.06425643 -22.89867587 -0.73206890
v -16.06468856 -22.50736021 -21.67650871
v -15.51214233 -22.66313694 -22.42656425
v -18.33390631 -21.52124420 -15.52479528
v -17.55721681 -21.87660709 -14.43590503
v -16.55280031 -21.27444744 -21.12059109
v -15.91617428 -21.88245580 -21.96366154
v -17.07056351 -84.62612331 2.86645931
v -16.70010202 -21.72340080 -13.46529927
v -16.21887460 -21.22418396 -12.27541920
v -15.36494214 -21.67061344 -9.75379907
v -15.47537558 -21.37851343 -0.07069625
v -15.02363011 -21.92161418 -22.29237929
v -18.73111725 -18.31817999 -16.78806543
v -18.35047454 -20.46516538 -15.74298553
v -16.92098565 -20.13703622 -13.86765949
v -15.98438621 -22.08960988 -11.35906950
v -15.91138728 -21.87363617 -3.29631637
v -14.51026462 -21.31834626 0.61682198
v -13.30969855 -22.38428406 1.34883460
v -7.41845230 -76.22156292 -26.78191662
v -8.09168816 -76.48247480 -24.88941513
v -7.51965633 -75.99270344 -25.81886388
v -14.92012572 -20.89995891 -22.19020389
v -18.85214075 -17.34185033 -17.29450002
v -18.70611869 -17.95719378 -17.73534529
v -18.61399971 -19.57907714 -16.09870046
v -15.26188385 -21.31837234 -7.97563046
v -15.37616458 -20.06132528 -21.83367126
v -18.29882711 -18.71862635 -15.87998308
v -15.90327732 -19.51045543 -11.97225228
v -15.12145065 -19.69384030 -10.05635969
v -15.69369994 -19.23453435 -0.58222574
v -15.33676498 -20.01252957 0.11504270
v -11.47737540 -22.84138836 2.11010315
v -12.41550222 -23.71224761 1.90169795
v -12.68312521 -21.33947425 1.94584194
v -15.94018005 -19.15994659 -21.27028629
v -17.77625270 -16.06159657 -19.20460165
v -17.79587008 -18.57027411 -19.39444989
v -17.57702045 -19.19234544 -19.72702704
v -17.93122292 -19.27393861 -15.21859504
v -18.06715131 -18.02273281 -15.07654600
v -16.65125228 -18.73059943 -13.64775933
v -14.98134527 -17.91420206 -8.80344491
v -15.00200853 -19.47435178 -7.79190892
v -15.17170668 -19.02191900 0.37215982
v -13.79647758 -20.22039518 1.26701128
v -12.14313414 -20.59740014 2.19494128
v -7.55082723 -76.08510554 -27.81247161
v -7.31298793 -75.72350651 -27.19948441
v -17.15314016 -18.68591644 -20.17379552
v -18.44445430 -17.31104404 -18.10916327
v -18.33091862 -18.81313138 -18.61066744
v -18.62637699 -17.13843085 -15.70548862
v -17.16874167 -17.23333448 -13.95200007
v -15.89450054 -18.00295711 -11.97870169
v -14.95723426 -18.38001609 -6.67208387
v -13.30168825 -17.92902499 1.95394689
v -15.13453294 -17.96600223 0.40813332
v -14.10310902 -18.86131056 1.16558443
v -12.61992939 -19.18072812 2.21759873
v -16.64294861 -16.39943197 -20.27305402
v -18.73430796 -14.51368723 -17.66732335
v -15.24006389 -16.59904979 -10.72766259
v -14.69442807 -17.36170612 -7.82745611
v -14.83128872 -16.26338251 -8.94885883
v -16.42183587 -15.14406223 -13.16857059
v -15.38049709 -14.94355965 -11.29522640
v -14.78657499 -15.47801588 -9.99841467
v -14.67449311 -15.91439359 -8.05298332
v -15.14394768 -16.73670858 0.05848136
v -14.75286949 -17.06781983 0.76249125
v -13.98577075 -17.47357659 1.51244993
v -14.54298757 -16.68550074 1.01697166
v -12.00599689 -18.06831546 2.20967294
v -11.03584189 -19.35518906 2.58881343
v -17.65271649 -15.02664201 -14.37519491
v -15.81881009 -15.16763307 -12.16379460
v -13.31557613 -16.00425504 1.99972163
v -17.90066250 -10.93000080 -18.58787239
v -14.76728357 -15.19629918 -9.00924671
v -14.38975055 -14.30010796 -8.25335272
v -14.94699996 -15.42809978 -5.70148835
v -15.39934054 -15.07235318 -1.05190638
v -17.03076065 -13.70463427 -19.51808296
v -18.73751916 -11.78748440 -17.43607596
v -11.93923876 -16.34750888 2.38346215
v -16.91984385 -13.67049292 -13.59915268
v -13.84199224 -14.33307864 1.80257170
v -12.09732797 -15.17056953 2.52031279
v -11.12135872 -16.83381759 2.67034001
v -18.88638921 -12.68661488 -15.91154560
v -18.12214777 -12.54631765 -15.05700871
v -17.55189896 -11.85026206 -14.30716272
v -15.80092311 -11.67711243 -12.47836091
v -14.63164482 -14.26427905 -9.77455452
v -14.71064519 -13.48026749 -5.74319949
v -15.16889874 -11.82469819 -2.26862985
v -15.08019399 -13.57898489 -3.88752506
v -15.45655448 -13.14083301 -1.16037123
v -15.10659140 -13.45621143 0.43744419
v -14.53864761 -15.59789479 0.87152107
v -14.68924154 -11.71573251 -10.46591438
v -15.01947269 -12.94996683 -10.92239842
v -14.96643387 -10.19042172 -20.57436854
v -16.47814177 -10.92881616 -19.61569861
v -18.53912510 -9.83712263 -17.42292568
v -14.31741193 -12.84994464 -8.63332115
v -11.64372638 -14.52244073 2.69267056
v -18.74683797 -10.78759227 -15.90676792
v -14.38135561 -11.95898093 -9.61001590
v -14.37579840 -12.38851808 -6.23490382
v -14.05288465 -11.97051629 -21.52734809
v -14.02336918 -11.74917072 1.73752755
v -12.26681843 -12.60893885 2.75066472
v -17.97732152 -10.96772030 -14.64599557
v -15.79720713 -10.41535754 -12.58104853
v -15.26358165 -10.21816675 -11.60922088
v -14.13837261 -10.67057438 -9.36851092
v -12.45892141 -11.79454476 2.76716263
v -16.10476524 -8.72464944 -13.06695491
v -14.61152639 -10.14734525 -10.92790253
v -15.32120537 -11.03165932 0.03516492
v -15.02028760 -9.14526358 -2.34719063
v -18.39053631 -8.88390373 -16.13355987
v -14.94802348 -60.31907350 1.39320572
v -15.71084373 -60.95204502 1.89680839
v -14.35104106 -61.44651398 1.71041326
v -16.03656076 -60.05945802 1.57064677
v -16.09854959 -9.70808137 -12.78216206
v -16.02507383 -58.44481662 1.33972743
v -16.52243361 -59.46694314 1.56043819
v -13.97273783 -9.97557305 -8.73213168
v -13.87836039 -10.41115914 -7.16663711
v -14.74575978 -10.66774875 0.75723749
v -14.02441878 -10.79472527 1.58368412
v -12.80762162 -10.76493692 2.42687552
v -10.62182244 -11.26907952 3.27697210
v -18.15746538 -6.53701834 -17.59380661
v -18.22342351 -8.07829201 -17.82097667
v -18.55833270 -59.33891237 0.67545765
v -15.55124111 -9.01064370 -12.43041921
v -15.13321232 -8.73670541 -11.79959532
v -14.78187554 -8.91060848 -11.05299033
v -13.93574011 -9.61651281 -9.74298269
v -13.90599087 -9.07870196 -8.01109150
v -14.23325017 -11.75780967 -6.09892327
v -14.58946895 -11.01516653 -4.41306224
v -14.92942404 -10.68195980 -2.98497803
v -14.70466424 -9.94773768 0.68655086
v -15.33766929 -9.14372411 -0.38760566
v -11.51338592 -9.83004645 3.24519211
v -18.25839281 -6.95282267 -16.00763202
v -15.76790400 -7.62907695 -12.48096675
v -14.28328268 -8.86229891 -10.62223502
v -13.55734840 -7.73995649 -6.75741071
v -15.27204830 -7.52779748 -1.25854148
v -14.41689860 -8.88245832 0.97042607
v -6.45952625 -71.77168131 -24.32472259
v -13.94256949 -10.12472063 1.48361363
v -12.49799784 -9.84458905 2.68522254
v -16.35689661 -7.26283807 -13.12980894
v -10.72929613 -73.69606197 -7.02789938
v -10.74046548 -74.91165400 -6.73227943
v -10.82799304 -74.39032197 -7.58742541
v -9.04846936 -70.41392475 -19.28494498
v -8.73140711 -68.97107512 -19.63739842
v -8.73383507 -69.63504851 -19.43481155
v -13.73890415 -9.07826517 -8.90863966
v -13.87223694 -8.72108340 -9.71423369
v -13.61369062 -8.15243833 -8.98566470
v -13.58267106 -8.05258192 -8.08655377
v -14.99393303 -8.09060223 0.40796446
v -14.62170947 -8.31831712 0.69351454
v -14.78129905 -8.88148788 0.43214782
v -13.59765884 -8.53263587 1.86408137
v -17.17101410 -5.98184206 -19.11349595
v -17.81077869 -6.51135156 -15.12472518
v -16.56372845 -6.53417129 -13.71414028
v -13.87301087 -8.85956082 -6.22800691
v -12.32322864 -7.71080330 2.77015031
v -11.32704690 -9.13943350 3.13674356
v -18.08724366 -5.22207143 -17.27798022
v -17.15881005 -6.57050218 -14.49596230
v -14.78922460 -7.91062228 -11.13149058
v -13.62539176 -6.96705235 -8.80619418
v -14.76782560 -5.05893584 -2.19491846
v -14.91015218 -6.45330315 0.58559229
v -14.93617147 -4.64221276 -0.77147089
v -6.20335713 -70.33696026 -23.94765057
v -6.26205653 -69.69797611 -23.26104604
v -6.35124603 -70.83100826 -23.59131910
v -14.45376500 -7.44285993 1.09400949
v -10.46638656 -9.42185894 3.67153715
v -11.23593748 -7.32780714 3.25672608
v -10.21316089 -7.13438028 3.60973901
v -16.55267924 -5.33436285 -13.80007342
v -15.58150910 -5.70356613 -12.72205822
v -15.31614456 -4.36793361 -12.10706029
v -13.50267045 -4.73811151 -9.78246331
v -13.50728236 -5.40509354 -7.19529716
v -13.65972403 -5.78082306 -8.97553097
v -14.11275379 -4.67483746 -4.27614199
v -14.83859587 -4.78238286 0.32988391
v -13.82731367 -6.60024304 1.94349326
v -17.55308546 -3.84101598 -18.65742169
v -17.86105335 -3.90755665 -15.97044058
v -16.53758623 -4.17779014 -13.98122869
v -13.61825224 -5.66445803 -6.34133071
v -14.51759599 -4.89665195 1.26468600
v -17.91954227 -3.40773514 -17.76439324
v -17.88743958 -3.34121799 -16.39895327
v -16.98146202 -4.11911728 -14.63700924
v -17.30795577 -3.67488409 -15.08519799
v 0.87315292 -41.55815020 -7.76752690
v 0.17777206 -43.82444546 -8.58534034
v -8.74370802 -71.02805376 -19.68681812
v -8.56368430 -70.30863315 -20.37484571
v 0.34420309 -42.23734885 -6.69826148
v -13.81690335 -4.16743616 -10.33655182
v -13.23438063 -4.10272926 -8.50052200
v -14.52595275 -4.19874908 -2.14103423
v -10.41506510 -5.55335358 3.59184574
v -16.75308496 -1.75710628 -19.39205639
v -16.15977474 -4.48979065 -19.91377212
v -17.24277996 -2.16676388 -18.72379519
v -14.52468056 -4.13080258 -20.91897838
v -16.28924906 -2.87863822 -19.94934864
v -17.73532294 -2.65501882 -17.76071452
v -17.58284494 -2.44511850 -16.64672047
v -16.31708629 -2.49194447 -14.55622353
v -15.74754901 -3.39340582 -13.29350192
v -14.74651322 -2.77806190 -0.37169032
v -14.06716742 -3.14687262 1.42508664
v -13.75703979 -3.45988199 1.87197851
v -13.05302046 -4.19822335 2.20588688
v -16.65380970 -2.39247386 -15.38551878
v -16.66416973 -1.57146121 -15.68481699
v -13.42248730 -3.58971045 -10.10508556
v -13.02334759 -3.43335839 -8.57425574
v -12.72311620 -2.09611910 -7.96489976
v -12.83435710 -1.53347605 -6.47689262
v -13.85717280 -2.24850606 -3.88117507
v -17.10098609 -1.41234498 -17.51109958
v -10.35151258 -73.25574756 -14.68007732
v -9.98249091 -73.74203205 -16.76801220
v -9.84477531 -72.88454473 -16.44222997
v -15.86866751 -1.99533976 -14.01196420
v -15.71513154 -0.72936172 -14.14410025
v -14.07680195 -1.68752193 -11.33214310
v -15.13036154 -1.26317202 -13.29483092
v -14.32488952 -3.22549162 -11.45537104
v -12.95218803 -2.12161872 -8.51135422
v -12.88577355 -2.07551592 -9.33186710
v -13.38232215 -3.31233582 -5.87459328
v -14.57138918 -2.35853693 -1.89307181
v -14.16248456 -1.32454420 0.70155523
v -13.13256007 -1.60587474 2.25963467
v -16.18994214 -0.27718188 -15.67514054
v -16.48150384 -0.33584866 -17.13354141
v -15.95815644 -0.36971178 -14.87223059
v -16.33874327 -1.12650497 -15.04389849
v -14.71195929 -1.38622569 -12.25018222
v -11.79358270 -1.46046630 2.82774074
v -16.77458733 -0.81393414 -18.68184283
v -16.07977413 0.23511895 -18.61124672
v -15.96728899 0.02561022 -19.65263672
v -14.92956746 -0.46447839 -13.24126590
v -14.43782914 -0.38128463 -12.29590829
v -12.93234155 -0.99413225 -10.07057354
v -13.12179957 -0.15437289 -10.70705615
v -12.65059877 -1.33723987 -7.74491439
v -12.89060060 -1.25580258 -8.88253469
v -13.24532740 -0.52065105 2.11200165
v -14.74482566 0.75986062 -14.01299797
v -14.30684235 0.70831482 -12.99473271
v -13.66428286 0.25097898 -11.59039512
v -12.22473383 0.91571873 -7.68736610
v -12.68516574 -0.45560594 -7.64195202
v -13.00170925 -0.54165575 -5.85682038
v -13.76986410 -0.24870847 -3.12076975
v -14.08775430 -0.34517722 -1.30721985
v -13.63849547 0.48726134 1.19926746
v -13.08150776 0.41237954 2.05271761
v -13.85692507 -1.88524392 1.49109738
v -11.93779241 0.19915040 2.76529486
v -14.60104994 2.01151613 -17.60462672
v -15.50894417 1.17695273 -19.23135482
v -13.53342086 1.92329485 -12.44368590
v -12.77964097 0.41624554 -9.68289096
v -12.16573734 2.70829676 -6.83420897
v -13.03829905 1.67057489 -4.81139123
v -10.08505654 -0.42916351 3.63443093
v -13.00574373 0.97508833 -10.60175244
v -12.55440526 2.39238888 -11.15631405
v -13.66986334 1.60017796 -2.26120371
v -13.32512591 1.85507385 0.40351873
v -13.23359273 1.43805379 1.83518569
v -6.91392878 0.71616011 5.06057916
v -13.83448578 1.79244252 -14.59596492
v -13.44840042 2.73146434 -13.06925714
v -11.67809032 1.86627521 2.75816838
v -9.52452142 1.98538788 3.88860540
v -14.02178314 2.86201504 -18.98998767
v -14.24019039 2.76594283 -19.96752061
v -14.75231536 2.02809321 -20.05204186
v -13.24290968 3.36112361 -13.83528579
v -13.79136648 2.48254137 -16.00167714
v -12.28792500 2.95258290 -11.38500124
v -12.75270525 2.74833385 -12.11087219
v -12.32089289 2.97478563 -10.85975487
v -11.93877216 3.00022331 -7.82416668
v -13.61212414 3.14354198 -0.42369380
v -13.44730612 3.23700253 -2.24857824
v -13.73182610 3.41087463 -19.56081577
v -13.26075755 3.54837580 -15.49752615
v -13.74893729 3.22976266 -16.55153371
v -12.81741541 2.37585953 2.30951421
v -13.00232485 3.15876165 2.07808381
v -12.56293058 3.09073646 2.50345212
v -10.98085195 2.33718264 3.29928473
v -13.32459506 2.99434853 1.46902399
v -11.79305837 3.08138295 2.99619837
v -13.63116968 3.29808285 -20.31948045
v -13.42623029 3.82113666 -19.71394010
v -13.05784658 4.09055687 -18.70038919
v -13.76048941 3.44891520 -18.11326295
v -13.05198390 4.26554447 -18.23432185
v -11.62685268 3.64678493 -10.22149529
v -12.26232667 2.75687873 -10.13164129
v -11.52208634 3.50760319 -9.37071629
v -11.73339132 3.74287902 -7.02130143
v -12.84722984 3.53989564 2.22195382
v -13.69640231 3.53061408 -17.35913754
v -12.88927346 3.44364648 -12.63079327
v -12.89692149 4.01913468 -12.92086672
v -12.35908084 3.31991771 -11.79914549
v -11.16287243 -74.50621575 -14.23591934
v -12.56575715 2.31318991 -5.82834287
v -11.87321264 2.96254898 -9.04895738
v -12.18404714 3.91781004 -5.43959346
v -13.31343129 4.09500860 -0.06946608
v -12.68584281 4.40586824 -14.48654197
v -12.34506350 5.04464470 -15.36901854
v -24.72999506 -59.71511081 -24.16365035
v -11.25110313 -73.96252453 -13.82931042
v -11.88767608 3.65123921 -10.79464983
v -9.90081951 2.84223189 3.66796949
v -12.66419329 4.74896748 -15.97875543
v -8.03316571 -47.50470817 -0.17657518
v -8.36975966 -48.50701243 -0.35663223
v -7.57578202 -49.13570732 -0.55593502
v -11.15384698 4.17087320 -8.74820445
v -12.64500525 5.22290124 -2.82459729
v -12.46141642 4.11971239 2.42663804
v -12.58259173 4.92054783 -18.06386001
v -12.84519676 4.26841527 -16.45056345
v -12.80075219 -47.79166356 0.90364553
v -12.69670483 -46.90685123 0.88156032
v -13.35139852 -46.41871899 0.77766174
v -11.30349375 4.32255957 -9.88385919
v -13.08308914 4.89891320 1.41774456
v -13.11595086 3.77981644 1.65617187
v -12.48567645 5.17351925 -16.72130078
v -11.98136713 6.32906985 -13.64052761
v -10.72743163 -73.14842939 -13.84227071
v -13.13672587 5.27189672 -0.55222708
v -11.61688846 4.94104717 2.89655058
v -12.36922666 5.25896624 -20.09345777
v -15.06778412 -46.04250193 0.48154505
v -4.56085848 -60.26864424 -18.72102357
v -4.69945418 -62.77821958 -19.56280135
v -11.00367215 5.00371493 -8.90550390
v -11.14094723 4.49285284 -7.79937906
v -7.85564259 -63.44052404 -13.15537281
v -8.53957236 -64.15482610 -13.30503915
v -11.62928157 6.58197701 -18.38512346
v -11.66304015 6.52429368 -17.86640286
v -11.98225562 5.99929690 -16.98960178
v -11.67838182 6.13515312 -11.85977086
v -11.75711025 5.50928526 -11.34204306
v -11.08023990 6.01805141 -9.94196720
v -10.75064018 6.08927337 -7.99755845
v -11.17868535 7.61125144 -4.68549551
v -11.76310796 6.18270971 -4.51451447
v -13.14304955 5.98482601 0.98132063
v -6.28936151 4.30292636 5.79972286
v -11.33238245 7.38264946 -18.20086688
v -11.83525752 5.78122912 -12.42129970
v -11.82781626 5.47110382 -11.69392094
v -10.92479005 6.05026074 -9.03900806
v -12.77936995 7.62756541 -1.62986631
v -13.24298512 6.17159996 -0.37569116
v -12.77221832 6.78837253 1.46195595
v -11.97525673 5.83356060 2.81107216
v -11.89527381 6.91148033 3.04418965
v -7.14920321 7.98688177 5.52476989
v -11.12347003 7.18571479 -17.24549755
v -10.75128838 7.46713532 -16.45125076
v -10.80924366 7.14612287 -15.43359552
v -11.61956787 6.30173925 -15.48237354
v -11.17289718 6.50089653 -10.62877383
v -10.59928909 7.33067980 -9.53672267
v -13.18721566 6.50806772 0.78228710
v -13.38824816 7.40132201 0.81035483
v -11.60701830 -75.11118054 -11.15518715
v -12.26742938 6.50131330 2.29740213
v -10.74801013 8.11968278 -12.80128397
v -12.20771112 7.23313726 -2.93062953
v -13.15189246 8.13593809 -0.05351477
v -5.72612742 6.53652474 6.17077621
v -11.05846092 7.72223761 -19.96636204
v -11.68710832 7.27228308 -19.09324899
v -10.53615659 8.17171391 -16.60448872
v -10.45025885 7.92118348 -15.79730958
v -10.40635817 8.80238228 -11.93683222
v -10.03546920 8.89355410 -10.08132566
v -9.49312467 9.35059134 -8.87749530
v -10.26606653 7.47102126 -8.44700355
v -10.45867242 7.46364146 -6.80476287
v -10.61192900 8.66095535 -17.09528826
v -10.41034982 9.37488303 -19.04777624
v -10.02006233 8.81592557 -15.67436941
v -9.35767591 9.70946718 -13.54544051
v -9.94011946 9.37100686 -11.61360648
v -9.80779156 8.51628277 -7.66084669
v -10.15030406 8.59529059 -6.11508917
v -11.77856978 9.11909994 -2.54759518
v -9.58180614 9.66189615 -15.80074988
v -9.27310158 9.55846533 -14.42146208
v -9.55142733 9.73769557 -10.61331946
v -11.49283350 10.84059477 -2.07846845
v -13.36807851 10.47549490 0.91004465
v -13.37575819 8.76115263 1.00303674
v -11.83919609 -78.53408158 -0.35539243
v -12.13099062 -78.85426283 -0.96128020
v -9.29386634 10.32809168 -12.53216434
v -9.27214231 9.95469093 -9.52616893
v -9.33168456 10.05005464 -8.46022181
v -9.10252519 10.24459023 -6.92459801
v -9.74551030 9.87151824 -6.35570241
v -10.56297217 11.16261631 -3.86416982
v -9.85147525 10.40629763 -5.64388884
v -13.16148695 9.23721865 0.23390311
v -10.95354185 9.55700316 3.61154717
v -9.44736227 10.81210189 -17.59258285
v -9.26205330 10.74070670 -18.91119033
v -9.21415538 10.65346878 -15.72196372
v -11.18256059 10.20884421 3.47937341
v -8.70224461 11.39349584 -16.04337618
v -8.92587937 10.55320818 -14.60225880
v -8.90171900 10.45946404 -13.53397872
v -8.97654705 10.84484160 -11.87002566
v -9.19156056 10.79580933 -10.42824425
v -9.07221623 10.91488451 -9.21679568
v -9.18080192 10.14084090 -9.16831382
v -8.82802811 11.05992682 -8.31174944
v -12.10866868 10.56831982 2.97442148
v -9.22737084 9.36789718 4.63675056
v -7.79982284 8.82996060 5.32376813
v -8.03948287 10.51750034 6.09300565
v -8.76368675 11.85969822 -17.02980697
v -9.02896188 10.09406056 -14.34855536
v -8.21227580 11.54202782 -13.18340190
v -8.27924255 11.27083879 -12.45678868
v -9.29416995 10.22181939 -10.85558254
v -9.03429184 11.09606307 -10.88775322
v -8.85854848 11.48913428 -10.06916910
v -8.84005334 11.03841607 -7.07984436
v -8.92474689 10.83310880 -6.20505959
v -9.13339667 11.57559548 -5.39346272
v -13.40961736 12.21365202 2.21896148
v -12.77942397 11.89985592 0.41831395
v -12.15302199 12.65378762 -0.31098287
v -13.43015581 11.43405866 1.77340745
v -13.48689105 10.78135893 1.97528349
v -12.72728108 9.86335147 2.66328943
v -12.25839183 12.13906147 3.65399919
v -12.95505464 11.79994363 3.00902757
v -8.25093407 12.13514246 -17.77651347
v -8.43162369 11.66128367 -13.84605747
v -8.63269717 11.61845215 -14.64291848
v -8.06078035 12.38526404 -15.14335908
v -8.42452981 11.46215294 -6.36046333
v -14.65015858 -55.02587929 0.91252202
v -16.12355374 -54.80047688 0.73363190
v -14.72119242 -55.76441810 0.95051370
v -12.41859142 12.76628766 4.14051162
v -8.91682599 10.95375139 6.05340349
v -9.27551091 12.36793771 7.07347551
v -9.81301349 10.84562670 4.87144897
v -7.61123933 13.08281347 -16.85092412
v -7.66707864 12.90910318 -17.60403998
v -7.51547050 12.79108226 -13.21756002
v -7.99119100 12.39860710 -13.94501142
v -7.68094277 12.22684886 -12.13184930
v -7.80488364 12.08240353 -12.75844406
v -7.70156551 12.56614737 -10.00423357
v -7.20642926 12.72848342 -11.67082973
v -8.34607519 12.07761094 -9.76452511
v -7.45941047 12.57824153 -8.68527312
v -8.58905911 11.69906277 -9.06999316
v -20.81506141 -82.73425698 -14.05888330
v -10.35015006 11.81316748 -3.51621257
v -9.17335693 12.48852815 -4.92921704
v -10.22941247 -32.66503289 1.19636999
v -11.62409503 -28.15802209 1.67506561
v -11.43509056 12.73192838 5.55310398
v -12.62081228 13.51931226 4.60008765
v -11.03461720 12.19010819 4.90395958
v -9.86192282 12.12419197 5.89308748
v -10.76949947 12.93549221 6.21598866
v -10.04537195 12.75801938 6.84240926
v -8.13397206 12.67865673 7.43223773
v -6.50178501 14.24712595 -15.06068558
v -7.38289952 13.26747425 -15.28878696
v -6.09327015 13.54736369 -10.35903953
v -7.09318276 12.82295678 -11.16331760
v -5.98307885 13.50566279 -9.53722838
v -7.08904350 12.41241954 -7.46416813
v -7.72445882 12.02299818 -6.54876325
v -7.06547685 13.06358352 -6.44401601
v -11.51006017 12.99752761 -0.85833302
v -10.32478269 13.96128256 -2.41677789
v -10.89334860 12.47986592 -1.79807865
v -12.00240105 15.52496757 1.38729624
v -11.90612745 13.98370508 0.35393599
v -13.46560381 12.84270827 2.25193403
v -13.49412464 14.30637017 2.89131538
v -13.68571632 14.53224756 4.16093040
v -13.35809752 13.80456984 4.28208103
v -13.52799591 15.09886887 5.41705545
v -13.23716156 14.20074515 4.75463457
v -5.96941076 14.59179260 -13.44823092
v -6.85040979 13.50386627 -12.73295563
v -5.66442404 14.08312377 -11.64856739
v -6.56812312 13.46916240 -11.87299471
v -6.45792903 14.11614940 -6.55852538
v -5.88065479 14.52810317 -7.47654075
v -9.12129693 15.39023779 -3.24022979
v -7.10337888 15.46458900 -5.35757700
v -8.27832520 13.97708151 -4.91271913
v -12.94859406 16.19842649 2.83028395
v -13.60116992 15.02891071 3.31822480
v -13.83475866 15.47019929 4.33134381
v -13.84218689 15.97204432 5.36890328
v -7.27803633 -76.83181018 -25.31927079
v -7.76109891 -76.99972391 -27.37345174
v -12.86195870 14.90074396 6.38723327
v -13.15681357 15.51949978 7.28975656
v -13.36874720 15.53226821 6.32402534
v -11.82506885 14.61663842 7.63951475
v -11.51186321 15.17769136 8.77687335
v -12.60366850 15.95838740 8.37462209
v -11.68287173 14.95295763 8.11071601
v -12.43543532 15.17234650 7.70391710
v -11.92065235 14.26038425 7.08279479
v -11.85805816 13.80669232 6.45743636
v -7.53990654 -76.02702081 -24.15137179
v -10.09588968 13.85454275 7.98936561
v -4.57298895 15.09578992 -12.49002665
v -4.33119386 15.53290337 -11.68333646
v -4.10684012 15.89753665 -12.68072333
v -7.23026879 -75.40642470 -25.09453706
v -4.86966548 14.69723415 -10.99173166
v -4.69095539 14.86291178 -11.45819947
v -4.38940246 15.39992727 -10.82231291
v -4.77372762 15.25953505 -8.70058127
v -5.24960505 15.26584476 -7.41194561
v -5.15260175 15.01058135 -8.36802833
v -6.57835649 16.31226577 -5.43575641
v -14.13724106 16.99112728 6.99783489
v -13.78910802 16.20136015 6.93805702
v -14.14566394 17.51191169 7.49165937
v -13.70504778 17.11143553 8.30728095
v -11.30929589 15.68576880 9.52214841
v -12.17398979 16.83814265 9.52034537
v -3.92666459 16.26341790 -10.88888291
v -4.18987637 15.84151387 -11.35622337
v -3.75916413 16.65605791 -11.77688595
v -7.73271080 -75.81500709 -23.01267907
v -7.36527704 -75.19713789 -23.52944575
v -3.52290832 16.49918593 -9.01801698
v -3.44806910 17.09595323 -8.32467806
v -4.10804292 15.92070237 -8.62168055
v -3.88318184 16.56413451 -8.04233365
v -4.63712588 15.89251682 -7.76523771
v -5.21320943 16.62856340 -6.77962042
v -7.38703273 16.85033552 -3.75306350
v -8.87556560 17.81139895 -1.06343720
v -7.89026078 17.10739918 -2.93407892
v -13.98837194 16.87659509 4.81023453
v -13.28604016 18.79218034 4.21894807
v -14.17290047 18.02306436 6.36107894
v -13.37402873 17.06224121 8.63576867
v -12.74629403 16.91474393 8.89643840
v -3.27281537 17.07290113 -12.69964222
v -3.07148253 17.33977906 -12.26340886
v -3.74986581 16.48707688 -12.87112478
v -3.11548309 17.07828790 -10.73449478
v -2.87589594 17.49384776 -11.77964639
v -3.63986264 16.60179906 -10.77105757
v -7.34988227 -74.12883639 -23.45942892
v -3.69434268 17.54182391 -7.56681198
v -5.71985357 16.97804779 -5.96903265
v -4.39403765 16.93475805 -7.18189031
v -11.81891281 16.82301238 1.75540603
v -11.92189753 18.28673109 9.78074688
v -13.00996169 17.63826795 9.17275343
v -9.45807900 16.51323959 10.87766513
v -8.12344626 17.13313162 11.36777364
v -10.22545900 17.99838059 10.66812687
v -13.62207811 -81.80295676 -8.19735602
v -13.44013587 -82.07978308 -7.58228544
v -14.10811488 -82.67232031 -7.99346529
v -2.45417841 17.42698997 -10.01182571
v -2.89841299 17.01798104 -9.69155971
v -26.03178658 -84.54759419 -34.73963588
v -26.51459537 -85.69342643 -33.72071311
v -27.03508548 -85.37577838 -33.87523815
v -3.01038427 18.34665425 -7.80296233
v -2.84498581 17.44905859 -9.27713513
v -2.22273334 18.18352006 -8.61547794
v -6.10027928 18.28225702 -4.85183066
v -6.54428173 18.96082610 -3.65583878
v -10.04719175 17.42868312 0.09585314
v -14.04642873 19.15292069 7.38112163
v -14.12454806 18.30555871 7.77106732
v -4.07651579 -54.85274270 -6.23260811
v -4.44849068 -55.53855747 -6.82208221
v -4.20122780 -54.70531806 -7.45179877
v -13.74695357 18.40227842 8.65184236
v -13.40255141 19.81499046 8.83839373
v -13.85095064 19.19903047 8.30931496
v -14.79180437 -85.32901853 -0.64979173
v -14.02581483 -85.76376736 0.00944763
v -14.75523040 -85.21263301 0.14003753
v -13.11788987 18.49218458 9.29301418
v -13.42609711 19.13894713 9.00777522
v -13.48527148 17.81227067 8.87392927
v -12.60184217 19.72798817 9.56147909
v -7.57235941 18.94685067 -1.95332593
v -4.07071691 20.40247060 -5.71568916
v -12.65500486 20.97004652 4.76587238
v -11.48089208 19.82421055 2.79218750
v -6.57896418 21.60742879 -2.27940152
v -5.33974729 20.47995478 -4.14451491
v -10.98440215 20.24376392 10.28336678
v 1.35783991 19.24319193 -12.59639673
v 0.17682099 19.01006140 -11.13074087
v 0.62845973 20.45717277 -10.86191554
v -1.54709700 18.43922772 -10.81014238
v -0.25741156 19.31222714 -10.13350300
v -0.05122538 18.62852275 -11.94859017
v -7.58289685 22.01342955 -0.80648973
v -9.96431336 23.75319414 2.30068341
v -7.05451425 -75.30310005 -26.51287615
v -6.93262881 -74.71614331 -27.20760927
v -15.41910879 -53.34959552 0.52041782
v -14.41829558 -53.04907635 0.88132569
v -15.47691319 -52.46582255 0.56016736
v -12.88504153 21.30396478 8.56045727
v -11.71917282 21.39010280 9.59664118
v -8.94622412 21.50991745 10.65790001
v 2.44728033 20.47216892 -13.15287594
v -0.58519683 19.40868236 -9.46256798
v -2.08854699 19.51701567 -8.24661646
v -2.58587929 21.84048481 -6.38723327
v -4.51017590 22.90519513 -4.39973222
v -12.23884057 22.08290435 4.91343811
v -5.84222563 21.36217803 -3.24064586
v -12.21683249 22.45797031 8.45779479
v 3.00721964 22.83593826 -12.62566168
v 1.67266745 20.87480575 -11.96703129
v 4.04571649 21.67122997 -14.04110063
v -8.42921436 24.44658987 0.51699759
v -8.69470555 22.95303345 0.52774488
v -12.39909418 22.81420678 6.91013411
v -11.42570935 23.53920043 8.28862377
v 1.73077604 22.95250632 -11.24526560
v 0.75471203 24.03077483 -9.52505972
v -7.69631797 25.89839138 0.09271162
v -8.03371239 23.01002853 -0.11553726
v -11.45042479 23.16027507 4.39467700
v -10.30976232 25.15629493 3.48617346
v -11.11572515 24.43864942 7.17437919
v -10.91824844 24.92794953 5.07638557
v -0.61935466 24.17485602 -7.67310802
v -0.61318302 25.33929236 -6.94910856
v -1.63864682 25.97661875 -5.43041015
v -6.53468585 26.34857967 -1.23824703
v 0.98280644 25.64177103 -8.87910742
v 1.58800394 25.14332533 -9.55584645
v 2.49715592 25.37925355 -10.25201846
v -3.87126231 25.92721209 -4.02097171
v -4.00716718 24.59077910 -4.30833828
v -9.12257936 25.64661205 1.76830252
v -8.83651525 26.89598873 3.48011125
v -10.09659376 25.76966211 4.59161308
v -9.71804466 25.93844570 5.46180364
v -10.16672235 25.47107823 6.43883506
v -8.83141905 26.67981014 5.21168159
v 0.63698780 26.58700384 -7.44795380
v 1.46187760 26.86433867 -7.80951465
v 0.09135281 26.90415271 -6.23743003
v -7.73006491 27.27125585 1.35678425
v -0.70486875 26.93790197 -5.31232450
v -3.36543238 27.99245715 -2.70521385
v -5.43860160 27.34623849 -1.74077984
v -6.82313181 28.10800262 3.10775707
v -6.62791915 27.57262625 0.07274161
v -4.43874346 28.21237780 -1.50508038
v -8.73445440 26.08980052 6.69754948
v -10.35721041 24.22249690 8.42847116
v 2.58767861 24.17184599 -11.09455619
v -11.76203787 23.70963618 6.43805647
v -3.29465489 20.30779421 -6.56398525
v -3.00447899 17.82270893 -8.04140233
v -13.77837360 -82.84619451 -6.54559210
v -14.02164809 -83.00859481 -7.07968138
v -13.45388032 -82.31873810 -7.07221823
v -3.21067660 16.88398793 -9.02216695
v -13.30022048 -81.49890602 -8.16516578
v -12.95169070 20.54831013 8.96921568
v -3.26673687 16.62231050 -13.69347703
v -2.32495763 17.54955761 -13.23059015
v -3.94585682 15.86948335 -13.40203825
v -4.69453074 15.43473639 -13.46679218
v -14.75386694 -85.30358970 1.12701475
v -14.93762527 -85.04056931 1.44515687
v -15.09663370 -85.59364080 1.07498711
v -3.72415921 16.33673720 -10.47903113
v -4.16554557 15.98364674 -10.58688853
v -10.77820733 15.08076582 -0.35543265
v -4.59975423 14.99230973 -11.78652886
v -5.29896794 14.75254726 -9.86009091
v -10.72236616 16.55368321 10.30738745
v -5.35390899 14.81201779 -12.93798257
v -5.08724479 14.54468071 -12.15894800
v -6.72992971 14.09129333 -16.12091623
v -5.36216609 14.85282462 -15.47440980
v -5.91771444 14.42339271 -16.87768102
v -5.56617742 14.42307606 -12.37666514
v -8.11988208 -78.16869766 -28.45627815
v -8.33752193 -78.88267934 -27.92228758
v -8.60468484 -79.37242836 -28.58526073
v -5.59298601 14.04902525 -8.87055323
v -4.55961004 -55.35804853 -7.89682381
v -6.89246692 13.78298830 -17.12766290
v -6.17299508 13.63353804 -11.21192891
v -9.86021385 16.11427590 -1.13625871
v -14.03422002 16.49250463 6.06128993
v -13.85346986 17.55169034 8.28695484
v -8.74370616 -78.67853343 -26.15239657
v -8.88223667 -79.40115035 -25.61211213
v -8.75332486 -79.36318964 -26.36805549
v -8.69999453 -79.29409295 -27.23583952
v -9.27195325 -80.40621132 -28.08636986
v -6.44186279 13.22013512 -7.30562070
v -6.31507160 13.21805548 -7.95467198
v -13.72465864 16.65576920 7.85973854
v -7.63950683 -62.57441640 -12.82326225
v -8.04981403 -63.05814534 -12.16812432
v -17.96404272 -84.71307904 3.04431329
v -17.27193035 -84.06054974 3.13372584
v -18.01272109 -83.94072950 3.51720070
v -7.59257935 12.72379979 -14.33437690
v -9.78372060 15.58297873 10.39425191
v -10.47505904 14.58588056 8.98493081
v -9.61946044 13.63648474 -3.61430971
v -8.62168707 11.77479047 -9.63224657
v -12.83957902 12.98605092 1.24233123
v -13.65745626 14.44713119 3.45037226
v -12.99633924 14.66243435 6.13373052
v -12.39751279 14.78809770 6.95486367
v -8.59348476 11.68774720 -18.35267991
v -11.21686958 -61.53721362 -31.77441284
v -10.71504410 -62.45425344 -30.90723418
v -20.93162201 -83.40963721 -12.92276848
v -13.53243645 13.37265689 2.46977853
v -12.80128025 14.11845721 5.18136006
v -10.74558496 -81.53384924 -23.17052335
v -9.92734358 8.26696865 -20.30720189
v -9.16842651 10.14262158 -19.58063431
v -13.38669006 11.88588329 2.58533214
v -12.13130262 6.05926011 -20.06058395
v -12.27403618 11.29464526 -0.74074970
v -22.14276791 -75.66279918 -34.65914354
v -20.16867697 -74.45751131 -34.87564623
v -22.17169106 -85.48103273 -35.86370870
v -23.29806983 -85.83130687 -35.34098342
v -15.23113344 0.95246284 -20.15108243
v -14.27969616 1.64137932 -15.90028219
v -15.02568554 -0.00723371 -20.62864229
v -14.15570825 1.71714067 -20.73249407
v -15.34598507 0.52932702 -14.73796926
v -15.67367464 0.82164910 -16.58809558
v -16.12368971 -1.27696991 -19.99403350
v -12.11919356 -4.55124490 -21.61711454
v -14.62711580 -2.53936881 -20.83022892
v -12.59844750 -6.02521840 -21.49292640
v -15.21995571 -5.47802588 -20.49329132
v -17.53935032 -3.06329876 -15.82414657
v -14.54285625 -4.41216072 -11.05989516
v -10.03595069 -8.46410543 -22.43543975
v -12.35960051 -11.90303918 -22.15379290
v -14.58608266 -5.61255729 -20.74889839
v -13.24964780 -8.76920577 -21.52974345
v -10.15410479 -6.11126795 -22.02751115
v -12.68262975 0.75859408 -21.50765620
v -11.52433455 2.30930117 -21.64859325
v -9.93827265 1.38547970 -21.80352993
v -12.51500472 3.23355896 -21.25103958
v -7.32246134 -48.08722436 -0.88878348
v -9.70023591 -20.27666382 2.82816752
v -9.81382374 -18.34929362 2.62792199
v -10.57828683 3.39445495 -21.34360932
v -9.97499563 5.39148785 -20.89767344
v -8.96921847 5.75060910 -21.24463953
v -11.39194239 4.62923897 -21.18155174
v -11.30221225 5.68644842 -20.88518813
v -10.48056874 6.90574432 -20.72158083
v -9.61585995 6.67245639 -21.03096247
v -0.67240675 -1.82546733 -22.54924737
v -5.01669105 -1.44690822 -22.65392803
v -0.44700239 0.91038260 -21.54043317
v -8.46809242 6.35481114 -21.21424489
v -8.78974795 7.59645738 -20.76268196
v -19.99172382 -88.89011294 -5.27213654
v -19.43406835 -88.82038295 -5.21489000
v -19.57400329 -89.04228359 -4.65165498
v -0.03973549 -2.28484534 -22.71458879
v -6.20674714 6.58438634 -20.91031149
v -7.74066243 4.57684556 -21.48000523
v -7.70207774 7.51731917 -20.85654438
v -8.64665676 7.05039548 -21.00966312
v -13.35680392 10.90072002 2.48326384
v -7.59223755 2.90596997 -21.67024650
v -8.68136063 9.18993354 -20.32861486
v -6.50103856 8.10936652 -20.54841444
v -8.02834798 10.98170783 -19.60607804
v -1.50752836 2.51585315 -21.20309696
v 1.01102807 0.48311442 -21.97455429
v -4.58949618 8.30228440 -20.06719820
v -4.82244184 7.19161285 -20.59087530
v -2.66937423 5.19510638 -20.47749981
v -2.34305090 6.24301657 -20.07539943
v -0.88580750 6.08686451 -19.75391991
v -4.04817611 6.36368617 -20.71709372
v -5.08555351 9.13173705 -19.71078105
v -7.12514808 12.45564595 -18.83172430
v -6.39479561 11.52798440 -19.42397654
v 1.96412555 4.96678054 -20.32759972
v 2.45605037 3.77033954 -21.05123177
v -5.34794945 9.95311234 -19.55291443
v -3.83265177 9.68331192 -19.48761009
v -4.21468960 10.75825095 -19.44534108
v -4.54423204 11.75294910 -19.09706742
v -3.61107965 12.01239228 -18.82368326
v -5.54812280 12.13915460 -18.97109672
v -6.45171525 12.84644660 -18.76048371
v -12.91641127 20.94592713 5.54566830
v 2.66422913 6.28167437 -20.01673728
v 3.15802381 4.20236727 -20.87141573
v 4.24134918 6.24767598 -20.55834234
v 4.37739491 5.17069269 -20.92454769
v 2.21605436 7.56084546 -19.39832419
v 0.95802802 8.77894647 -18.75413768
v 0.11398779 8.30989890 -18.97995546
v -2.25202297 9.92122665 -19.03270558
v -2.03984813 11.16561051 -18.54591072
v -1.10075169 11.24513149 -18.33669096
v -3.23364511 11.06803678 -18.91491376
v -2.77326070 11.58856601 -18.55911873
v -5.43968333 13.21139466 -18.54920201
v -6.23311708 13.78426701 -17.87468046
v -5.07715158 14.34660237 -17.69471169
v 3.65372002 6.92219939 -19.97181773
v 2.87964591 8.21913779 -19.29938793
v -0.76864823 10.03569923 -18.58824678
v -1.63095235 12.21787184 -18.17404293
v -2.89479503 13.11147586 -18.26982386
v -2.79460079 12.51977030 -18.34605448
v -0.67518617 12.80231215 -17.97473617
v -3.66900209 12.79930212 -18.64411868
v -2.97980942 13.83497752 -18.26271787
v -4.47887462 13.54582608 -18.26717705
v -3.91972018 14.51412588 -17.82239228
v -4.21236362 14.91015591 -16.91871881
v -3.45851714 15.00100363 -17.23573916
v -4.99841152 14.81898222 -16.58178680
v -4.25861822 15.10360185 -15.84060490
v -2.77897250 15.22944774 -17.16710255
v -3.46552976 15.20566270 -16.15093276
v 4.22820775 7.71254534 -20.10500804
v 5.05431462 9.13114566 -19.77833919
v 5.53649012 7.80651532 -20.22970468
v 2.50974763 12.61920389 -18.00598390
v 0.38362190 12.40533125 -17.85313897
v -2.82866298 14.57264740 -17.83313043
v -1.29948708 14.53619916 -17.56616123
v -1.98898488 16.21760428 -15.37307166
v -2.28166673 15.81674069 -16.36577211
v -2.91535980 15.89466631 -15.15734103
v -2.38258182 16.79906994 -14.38879780
v -1.37563073 16.99863933 -14.68589623
v -2.68209237 17.44440570 -10.66790987
v -1.44939637 16.28227718 -15.62602818
v -0.25990422 16.38735645 -16.22635871
v -1.14402128 18.36454123 -12.30561640
v -1.88251515 18.08632351 -9.58381593
v 0.20815969 17.21670851 -15.21989424
v -1.12920487 19.07072030 -9.05842707
v 1.21463940 17.48869941 -15.91178589
v -1.37370545 18.51201057 -9.95125063
v -7.15055643 27.62224153 4.61226935
v 5.04141208 12.97896449 -18.56175438
v 3.27442191 18.35253462 -16.01167768
v 1.11410336 17.91324094 -15.19334503
v 0.54546434 18.63102987 -12.96572387
v 1.86476728 19.26017553 -13.13162968
v 1.78441789 18.68328080 -13.86692747
v 5.58655988 14.92526382 -17.96769165
v 3.23227094 18.99105497 -15.21817781
v 2.65641604 18.78744364 -14.62441124
v 2.47106887 19.36074346 -13.69939931
v -13.46043870 -85.94062179 -31.41622618
v -13.49066570 -86.40298247 -30.47564253
v -14.03705683 -86.63996309 -31.31474555
v 5.22232894 18.37023906 -16.25399478
v 3.18816560 19.86479387 -14.37450387
v 4.39717947 18.87446083 -15.75646736
v -1.25589815 27.76560746 -4.08511888
v 4.39199014 19.82915401 -15.22363164
v 6.55581942 17.60667004 -16.50793105
v 5.04173385 20.90986073 -14.69356008
v 0.87617792 27.65112929 -5.75343333
v -0.19421232 27.62502432 -4.88169352
v 2.02255044 25.93307756 -9.49860923
v 0.52507810 28.40163745 -3.02374922
v -1.48368510 28.51626463 -2.51680659
v 3.66804400 24.59030785 -11.32475119
v 1.59136788 27.38595381 -7.14420807
v 1.22411887 28.25302817 -3.90125974
v 4.68211342 24.07762967 -12.30935380
v 2.33781501 27.05146745 -8.31862632
v 2.22758134 28.18479761 -4.54201736
v 6.20573806 22.35437743 -13.68797105
v 4.87508951 22.72092178 -13.57175596
v 5.66368503 23.44308235 -12.80338876
v 6.38017850 22.99527265 -12.98697107
v 3.20836995 27.19679289 -8.49085581
v 3.14334873 26.58526227 -9.38033219
v 4.61064745 25.06671846 -11.28602214
v 4.80382284 26.12177283 -10.17340459
v 3.27024772 27.66656317 -7.41424877
v 6.44629775 24.82963167 -11.22518349
v 2.76426086 27.90014446 -6.63223816
v 6.12712139 21.68910950 -14.25006613
v 7.06983730 21.58809267 -14.01870511
v 6.70999335 20.48339695 -14.80625384
v 5.80012379 19.42279004 -15.24017006
v -0.64898067 28.73738669 -1.14269857
v 6.38351589 18.48682947 -15.88026062
v -3.79173039 28.58110517 -1.13290211
v -2.56497506 28.64704654 -1.28587440
v -4.92415391 28.49932201 -0.20733252
v -3.32871755 28.93577516 0.13916839
v 4.13279654 14.51766305 -17.77255721
v 1.75835309 15.57163056 -16.80392772
v -0.46343595 18.20222661 -13.38402648
v -5.79302618 28.51785533 1.62104482
v -4.18081786 28.87927555 1.18968508
v 7.31499586 8.66552908 -19.22945492
v -0.00841635 15.46962559 -16.78383537
v -5.69726387 28.20740081 3.88167659
v 5.67247299 5.96413342 -20.58629505
v 4.10496863 4.21610801 -21.21874504
v -24.97497015 -86.67301387 -33.13774988
v -23.61671999 -87.59479225 -32.07504004
v -24.94957484 -87.34449744 -32.26454929
v -3.13196913 16.83873869 -9.42952465
v -3.82664264 16.33467153 -10.69779415
v -20.89460567 -73.79345596 -34.62191671
v -21.46421745 -73.37302715 -34.72109511
v 3.05932993 1.68230769 -21.53891325
v 3.04766139 2.89274612 -21.16514184
v -3.74023756 15.59542678 -14.74509481
v -17.43562333 -77.81311870 -35.27304530
v -17.52725802 -78.87613028 -35.44681147
v -17.09815115 -77.03415304 -35.03941000
v 3.68954660 0.85527502 -21.85538039
v 2.61388696 0.64843253 -22.09431678
v -16.54994488 -84.87351239 2.58915802
v -4.18688450 11.80205680 -19.13859509
v 2.49090767 -0.51764236 -22.48599939
v 3.91675299 -1.69910246 -22.50929177
v 3.10106180 -3.26770684 -22.84004167
v -0.06123268 3.22595634 -21.03275806
v -0.96277776 4.38693585 -20.46727389
v -12.09217217 -67.27682799 -32.64926374
v -13.49737030 -67.04571843 -32.67024085
v -5.21621015 10.88336390 -19.51677166
v -4.26940992 4.55164351 -21.00639790
v 0.81390451 -2.76958896 -22.81728201
v 2.27478403 -2.55202060 -22.78460376
v -6.09161705 -67.68157333 -26.90503187
v -6.38544513 -67.41599739 -27.93806791
v -3.61923641 -3.20707145 -22.78866991
v -1.72947196 -3.71285179 -22.83283323
v -6.36229385 9.24373697 -20.00080049
v -2.34837108 -1.97205716 -22.60406688
v -5.46625536 2.61100987 -21.53783105
v -2.72755860 -8.72621965 -23.50608073
v -2.65716692 -11.35830302 -23.85695092
v 0.17210087 -10.04869863 -23.52270111
v -1.26022322 -9.23259649 -23.58354256
v -7.45436177 0.26688131 -22.29737118
v -6.36912882 -1.44106837 -22.45172113
v -8.30952730 1.20391604 -21.99526876
v -17.59646833 -66.21955335 -33.20815042
v -18.18940602 -66.38567895 -33.53592753
v -21.35428041 -86.10754460 -35.71511433
v -21.46088146 -87.17066795 -34.54783186
v -12.29428593 1.67670194 -9.10973549
v -4.48093284 -14.04904388 -24.09031242
v -6.82271319 -13.97460513 -23.54960330
v -5.57064777 -12.89339643 -23.75955507
v -5.55545697 -14.12158553 -24.04199354
v -7.82805867 -9.20575764 -22.89589494
v -9.14326683 -7.76893459 -22.45352976
v -11.11332327 -1.36785069 -21.66994847
v -7.95002747 -13.74149788 -23.20611849
v -13.95207550 -0.12017907 -21.03640698
v -12.82010227 -13.83004058 -22.07046375
v -13.95991165 -9.83111188 -21.19285055
v -15.57246968 -7.00596627 -20.19816451
v -9.75315738 -9.59622581 -22.53639512
v -21.59002237 -86.78121865 -35.08180007
v -3.05403862 -14.12544865 -24.11794290
v -2.30434653 -14.17812053 -24.04374443
v -2.72027589 -15.18415567 -24.28731136
v -4.66120522 -12.74727471 -23.88861217
v -1.54828606 -12.95562834 -23.98973703
v -1.86881179 -14.44377936 -23.90933037
v -2.45318515 -6.25886023 -23.11668545
v -5.14694164 -0.60503994 -22.39177935
v 0.49915269 -5.58937388 -23.14350009
v 2.46828329 -6.82086078 -22.94123545
v 1.73384207 -5.78449108 -23.04093726
v -18.64079386 -77.73034275 -35.42945534
v 1.53132854 -40.49711674 -12.63256092
v 1.20823388 -41.39132425 -11.16641518
v 1.18460809 -41.74160957 -12.00437173
v 4.52213548 3.49650672 -21.40025795
v 3.70074343 3.54300695 -21.36358060
v 4.01169667 2.50646379 -21.61839977
v 2.40923231 11.23123895 -18.39677244
v 5.68804936 4.44619171 -20.86831816
v 4.03032452 9.98369232 -19.18685436
v 2.03304691 17.00492762 -16.25902951
v 5.80708729 10.36334038 -19.28734779
v 6.30613090 12.13399973 -18.52730475
v 4.78204060 10.20564046 -19.28123087
v -23.46347645 -86.38989925 -34.51750800
v -23.70095439 -86.77702397 -33.69802237
v -23.92013744 -86.22219414 -34.53437984
v 7.72789167 12.71739416 -17.58954860
v 4.93851630 27.38934383 -7.23800715
v 4.13470622 27.13979594 -8.66434537
v 3.66289867 27.85209380 -6.24060770
v 6.04202133 26.02315508 -10.03788598
v 7.38807395 18.61100271 -15.26739169
v 8.12904816 16.77596197 -16.11263864
v 7.75813172 20.44004574 -14.33077920
v 7.08393380 22.46708609 -12.99288683
v 6.50805561 23.60785939 -12.34842464
v 7.14735314 23.75174500 -11.70248259
v 5.37123531 26.85116418 -8.79274495
v 6.29104255 26.60071850 -8.80723353
v 6.96627842 26.14828013 -9.14906804
v 4.82347887 27.25203335 -6.22903462
v 6.02654181 26.64182708 -5.16757136
v 6.20983075 26.89565904 -7.51321996
v 3.45357275 28.00680697 -4.29210626
v 6.54638279 5.17845107 -20.27174272
v 5.62286656 -2.20659585 -21.66921087
v 4.80102655 -3.89902713 -22.19600976
v 4.93389741 -0.54214505 -21.90206945
v 3.58323380 -5.57364244 -22.49854244
v 4.82099084 1.81792886 -21.47204243
v 3.50057869 -7.07146944 -22.19530754
v 1.62727723 -7.92729855 -23.11637998
v 3.78206675 -8.65748152 -21.89040184
v 3.17412335 -9.75111593 -22.24517614
v 1.69387204 -8.96329060 -22.85437472
v 0.79489016 -8.37503467 -23.27325940
v 2.15446041 -10.18645242 -22.91602641
v 0.94847224 -12.09248230 -23.36896770
v -2.00069300 4.15572803 -20.70651390
v 0.07829088 -13.80165014 -23.54758419
v -0.48424632 -14.62180354 -23.54865149
v -27.19763108 -85.54197103 -33.37692097
v -27.49464847 -84.96987820 -34.00637582
v -6.93513174 1.88463484 -21.84328064
v -4.65980498 28.73180993 2.04610080
v -1.51017995 28.76072936 0.32739330
v -3.70261283 2.91326665 -21.27123438
v 1.84605760 28.50305103 -2.60585337
v 2.68659461 28.32401171 -3.33050149
v 3.51339579 27.72792988 -2.08136765
v 2.81678000 28.14911492 -2.03680596
v 2.73980014 27.50798129 0.21172085
v 1.21113739 28.20742317 0.34534893
v 2.08125706 27.55134366 1.21447281
v 3.48284841 27.51596272 -0.78064256
v 3.80143384 27.93887630 -5.24448697
v 5.63387293 27.01140754 -3.12445522
v 4.55891434 27.26753615 -2.78593111
v 5.24807582 26.73734725 -1.77220046
v 4.03127121 27.85690315 -4.14053304
v 4.57628770 27.41401084 -1.56991219
v 5.38506173 26.72213316 -0.27552989
v 7.91063346 22.56796323 -12.50224467
v 0.71257312 -40.12759030 -6.94188057
v 0.57930814 -38.88907284 -5.43714361
v -0.21229911 -39.07915205 -3.90724558
v 7.12392991 26.34978294 -8.31001624
v 7.79330218 26.06131509 -7.23926350
v 8.03883001 25.87997913 -5.85231697
v 7.24170031 26.46880783 -5.86082879
v 8.36484693 25.24570934 -4.80839051
v 6.29739417 26.59355104 -5.87956188
v 7.33851828 26.26301162 -4.54736175
v 6.44067116 26.38943307 -3.03720543
v 6.93583675 10.31915843 -19.00622435
v 8.02073348 15.04615694 -16.92382433
v 7.04673398 13.97953648 -17.87811145
v 0.71425806 -15.61295800 -22.82340825
v 5.05009433 0.60890074 -21.49169333
v 4.91032563 1.24857610 -21.48357034
v 7.14225275 11.40156575 -17.88026281
v 8.13537184 10.10599453 -17.98361354
v 4.39701974 -7.31286407 -21.92925476
v 5.07312920 -5.92016615 -21.76033892
v 5.86211309 1.59958482 -20.78751847
v -7.55068380 -9.26677696 4.17158147
v -6.20338880 -7.67612830 4.69820295
v -7.09589198 -7.66393635 4.47174953
v 0.75510720 -17.07161963 -22.86910824
v 2.71812733 -14.10972327 -21.67015523
v 1.36627106 -13.82998284 -22.84213342
v 2.07700697 -12.67579850 -22.51691930
v 5.76374540 -3.59761482 -21.53705992
v 5.93577232 -0.46014733 -21.08195424
v 6.40634028 -3.42740002 -20.79745941
v 6.82394486 -1.89005036 -20.05703375
v 1.81829685 -15.34322649 -21.83239348
v 0.64265245 -25.62561259 -21.65781148
v 0.76296675 -24.53607880 -21.68975398
v 1.63504644 -26.05016716 -20.54739930
v 1.23125850 -26.78088844 -21.06646076
v 1.81209191 -24.87893403 -20.60161345
v 1.13707222 -22.52345905 -21.40931040
v 2.05711857 -21.04203217 -20.63472569
v 0.88688987 -21.19655535 -22.05784991
v 2.49613728 -19.16601323 -20.62217705
v 0.02732147 -20.93096450 -23.00781757
v -0.07000047 -20.02999932 -23.18000048
v 0.52330078 -20.22331953 -22.68723026
v 2.52237101 -18.00505631 -20.54259181
v 2.12338706 -18.41734722 -21.02302387
v 4.61066514 -16.52556472 -16.42231457
v 4.20251349 -17.91052707 -17.35265739
v -15.54533932 -53.89656499 0.55880891
v -3.96323530 -59.92338434 -19.87694576
v -4.06328263 -59.90331247 -21.88092843
v 0.80721575 -18.46691035 -22.65200950
v 1.36396638 -19.17169802 -21.77696489
v 0.59625972 -19.58967373 -22.65548520
v 0.13655290 -19.66355555 -23.04569259
v 1.87136570 -18.55587400 -21.32905647
v 1.99485617 -17.96454005 -21.51036076
v 3.46761593 -16.97215810 -19.47823726
v 4.03452525 -15.84679075 -18.34283210
v 4.84708278 -15.60875308 -16.56434871
v 5.50951622 -16.12826250 -13.79900053
v 1.65916060 -18.12084205 -21.91778831
v 3.13301920 -16.20868780 -20.23890056
v -0.14999970 -19.37000081 -23.26000109
v 1.92930235 -16.97080955 -21.64701000
v 4.89714369 -14.35045525 -15.61210770
v 5.75177697 -15.65808430 -10.54125093
v 5.77024650 -14.32201546 -10.57493314
v 5.59420604 -14.24054708 -8.59683845
v 5.41556673 -16.26392268 -8.66380893
v 5.25838509 -16.67289995 -6.80909026
v 5.29768923 -15.08966368 -6.36509852
v -1.48337230 -17.56794192 -24.02925491
v -0.17594466 -17.40586944 -23.45967479
v 4.79386514 -14.31186311 -16.52375795
v 4.69502853 -14.61801678 -17.95233041
v 5.26360096 -13.66225909 -13.67527340
v 5.77459438 -12.77227048 -12.06911355
v 6.07389398 -12.28088327 -10.39229333
v -2.03195144 -15.81134647 -24.18806031
v -2.88546900 -16.42442495 -24.27722141
v 5.38666546 -11.90817822 -15.84552601
v 5.76888304 -12.67718803 -7.99095444
v 6.22008136 -11.31394971 -9.01445467
v 5.35948155 -14.90181312 -7.27260159
v 4.52914927 -14.90604412 -4.29219566
v 4.73640673 -13.09266314 -17.74036698
v 3.84375220 -14.04835749 -20.21525428
v 4.65692952 -11.59134321 -19.35937814
v 5.43320272 -11.29743457 -12.91432139
v 4.09487356 -11.53656002 -20.31550184
v 3.20772687 -12.25484628 -21.52838558
v 5.52741345 -10.62147133 -16.12046920
v 5.73912030 -10.03884710 -15.74339904
v 5.61439060 -9.81467124 -13.06703687
v 5.99286566 -10.08854248 -11.09450124
v 5.95808355 -11.32284850 -10.73282957
v 6.21067779 -10.17433498 -8.82628094
v 6.15011388 -10.18556487 -10.06823033
v 5.99427940 -11.11653633 -7.78949587
v 4.08451725 -10.44858713 -20.88113502
v 3.89158563 -31.41252324 -13.82679585
v 3.48906382 -30.79770505 -15.22376575
v 3.55112203 -30.80853447 -14.53940198
v 5.42395702 -9.38347913 -18.38788018
v 5.36216144 -10.07512119 -17.94779114
v 5.88896126 -9.88780987 -16.89717732
v 5.52713266 -10.72543301 -17.35017635
v 6.26708940 -8.65011662 -9.81608778
v 3.93306138 -29.66350690 -12.63202354
v 6.06551953 -8.71726032 -16.86726138
v 6.33123890 -7.94889499 -16.18875377
v 5.81696769 -8.98737367 -13.62155937
v -0.75937022 -28.01859938 -0.34854654
v 5.75855793 -9.28984955 -12.54958659
v 5.99059602 -8.57185014 -11.50690857
v 5.70934592 -8.92967265 -5.00961952
v 5.92338340 -10.79528779 -6.92498870
v 6.16238639 -8.07076227 -6.44902466
v 5.02278376 -10.69200039 -3.73787177
v 4.66997502 -9.38983727 -2.77847517
v 3.79153923 -30.76975979 -12.57184241
v 6.15877053 -7.69929634 -13.60087469
v 5.94127411 -8.35613720 -12.90223375
v 6.37585297 -5.92559855 -12.64063828
v 6.24520285 -7.35359453 -12.25160807
v 6.29489543 -7.77972396 -10.50147880
v 6.36811228 -6.54427614 -11.43358182
v 6.49282429 -6.73036836 -9.87727847
v 6.42479397 -8.63584224 -8.30391608
v 6.45166961 -7.38116726 -8.18515103
v 5.52557921 -4.78581246 -2.95560644
v -0.75914629 -25.14060214 0.09666995
v 6.34898245 -6.61350926 -7.24782189
v 6.39907643 -6.24108361 -5.89969568
v 4.27307375 -6.47399668 -1.36808911
v 6.59705373 -5.25133032 -18.11225526
v 6.63535856 -5.27832564 -18.92818138
v 6.72384538 -4.32934472 -18.00923981
v 6.65160641 -5.36376936 -17.34886318
v 6.65538805 -5.00603439 -16.51951484
v 6.33118581 -4.79526585 -11.21139340
v 6.72209729 -4.95084608 -9.72281862
v 6.65628165 -5.16627170 -7.48525606
v 6.49962993 -5.11834677 -6.61817333
v 6.79651368 -3.15058208 -5.71395503
v 6.15991233 -4.69706114 -4.82178805
v 6.78905938 -3.38007952 -19.69861984
v 6.76541775 -4.03974159 -18.76649819
v 6.88018277 -2.90822540 -18.57895777
v 7.09699886 -3.12588504 -18.01016368
v 6.97053270 -3.06511787 -17.29533076
v 7.07055116 -3.32202553 -16.18296281
v 6.85448060 -3.34115280 -13.37470114
v 7.31501589 -1.34998653 -15.14951792
v 6.68975944 -4.69507650 -14.06888757
v 6.66660583 -2.57787248 -9.92143899
v 6.81099016 -3.54329450 -7.90863764
v 7.43099349 -1.16190722 -17.34082028
v 5.17720310 -3.75045394 -1.82338955
v 3.58859985 -5.25487773 0.01041417
v 4.22480004 -5.05132275 -0.77185361
v 6.63678022 -1.14983507 -9.68411658
v 6.89215818 -0.77873259 -6.25719689
v 6.69139158 -2.30073463 -8.79345927
v 6.81683747 -2.12104386 -7.49810133
v 6.22495217 -1.51674100 -3.24008823
v 6.74104551 -1.83250301 -5.50416484
v 6.93300553 -0.46610233 -20.07636428
v 7.13698706 1.36308535 -19.66907270
v 7.27454154 -0.42590732 -18.98141764
v 7.84519967 1.41025928 -16.12618193
v 7.32290372 0.50286506 -17.97444932
v 7.29316892 0.42262807 -15.61020035
v 7.80199189 1.74368848 -14.52517975
v 7.15899188 0.32734498 -12.66445965
v 5.92848985 0.09050578 -2.22042692
v 7.80349132 2.29187473 -17.95135811
v 7.02503324 0.11493934 -8.20472557
v 6.98558800 0.78794669 -7.03788316
v 4.03699046 -2.34933477 0.42987880
v 4.41691931 -0.54829515 0.71964937
v 3.11081810 -1.45650527 1.91356509
v 2.03655125 -2.98537710 2.39924062
v 7.25076953 3.07541480 -19.51815933
v 7.09031709 1.00725982 -8.13899003
v 6.66299835 2.33923947 -20.27252689
v 7.56855356 1.56234624 -13.12921662
v 7.31381122 1.60866359 -11.14821900
v 6.89219311 0.42040218 -10.07111836
v 6.76511368 3.11393663 -6.07193075
v 3.90404789 0.55409427 1.66664575
v 7.84579478 4.05922532 -18.57416146
v 8.01625475 2.18041730 -15.88526182
v 8.04315880 3.71207204 -17.35529490
v 8.37827474 4.54720482 -15.94582945
v 7.85978045 3.01067834 -14.74752277
v 6.95410138 2.01953552 -8.03876016
v 5.98305836 1.77900679 -2.47429032
v 7.57052889 3.07330629 -13.27978168
v 7.10560288 2.39338912 -10.29969566
v 6.20617019 2.40921974 -3.87391238
v 4.57001384 0.73311944 0.61242061
v 6.50109677 3.95612326 -5.04898699
v 8.03176221 3.81312845 -15.11599682
v 7.64918560 4.19932324 -12.79081218
v 7.52279814 3.65172210 -11.83533575
v 7.50740431 4.31908481 -10.68957523
v 7.31504336 4.13939031 -9.02259909
v 2.46536382 -0.38016494 2.78549083
v 2.52334052 1.45223318 3.03915865
v 2.26775627 -1.15494570 2.78957747
v 6.77324738 -1.48574065 -11.45190466
v 6.15476817 -3.18586151 -3.55248386
v 4.89118882 -1.92144886 -0.66612673
v 0.11793626 -3.39983287 3.70602915
v 0.01249180 -5.42563805 3.25960084
v 0.99162664 -4.16633207 2.97646970
v 0.45810515 -4.87137819 2.90608127
v 4.41918662 -3.83420452 -0.65543427
v 2.69539910 -4.20140941 1.49418751
v 2.93977326 -4.76893224 0.58960955
v 2.22609052 -5.96727571 1.37253583
v 2.88662687 -5.89412171 0.55579608
v 1.43356249 -5.74811269 2.24671862
v 1.83066074 -5.42265316 1.76558655
v 3.03359958 -6.61568018 -0.06823296
v -0.53732411 -6.03698194 3.78936948
v 0.81815058 -6.59531401 2.61336192
v 0.46627308 -5.95836574 2.80009280
v 2.44774111 -6.71492983 0.65306225
v 0.38151932 -7.64996652 2.88183661
v 0.75049640 -3.37631535 3.04676709
v 1.81714341 -1.85273180 2.84939795
v 7.10038282 0.64484938 -10.77450532
v 1.56902499 -27.99093537 -20.26298083
v 1.61725469 -1.40581292 3.01831914
v 0.84663922 -1.52071589 3.27608665
v 0.32968284 -0.76865038 3.57020530
v 1.52447633 -0.83088625 3.22950655
v -0.58963115 -0.68112626 4.11379011
v -0.02043339 0.32079089 4.07484686
v -1.50663522 0.25139618 4.76536667
v 0.01869893 1.12755003 4.15314082
v -1.15981675 1.39673299 4.98261442
v 1.38089678 0.31697124 3.31094279
v 6.45623403 -6.47661369 -8.46964680
v 6.60366705 -5.34210075 -8.19709804
v 6.60314225 -4.61009191 -19.96147633
v 2.71695107 -7.38631235 0.51908911
v 1.93713128 -7.79155269 1.29017292
v 6.34077331 -5.31170890 -20.07512003
v 5.88323316 -4.81073558 -21.10941336
v 6.42165728 -5.56368195 -19.72852834
v 3.88310314 -24.77388084 -14.83272202
v 3.98106733 -26.34725533 -14.60583694
v 3.45567614 -25.69437586 -16.03211276
v 0.63477713 -8.86389054 2.41653086
v 1.21891545 -41.41975567 -9.87790246
v 0.49333140 -43.67454723 -10.74420474
v 5.84941776 -6.27048640 -20.41670121
v 5.40474057 -7.88947102 -19.73089762
v 5.09868469 -7.18020601 -20.87864652
v 2.95766629 -11.52784191 -0.55093743
v 3.62109765 -10.68080496 -1.23561325
v 1.75517402 -9.60592180 1.14573317
v 1.68512040 -11.36878692 0.66943094
v 0.84311265 -10.78981441 1.80157355
v 0.11675768 -9.98723134 2.60249944
v 4.74973675 -9.13139991 -20.44927329
v 5.25466725 -9.15746577 -18.84469017
v 1.65001210 -13.79551832 0.29287633
v 0.74259017 -13.26475851 1.35619799
v 0.23720964 -12.90271617 2.04550126
v 0.12850565 -14.84821644 1.78280997
v 1.14755565 -12.47459184 1.20224559
v 1.53934828 -15.71611501 0.03987550
v -0.25541891 -14.21069540 2.03990913
v -1.04658946 -16.27169549 2.53641373
v 0.98241470 -15.08851629 0.97874017
v 0.37585318 -14.35183268 1.51069346
v 5.73474681 -15.47852624 -11.59066148
v 5.57025103 -17.28497632 -11.04139257
v 4.12870431 -17.30949618 -4.14413540
v 5.00646560 -18.22916418 -6.71710260
v 2.97812698 -15.41048475 -1.68384227
v 1.64110959 -17.15648361 -0.41945485
v 2.38061324 -17.52790064 -1.49537576
v -0.69347053 -16.88214578 1.89148786
v 0.20735766 -15.54330625 1.52109889
v -2.21120822 -32.21345320 -0.19409246
v 5.60851768 -16.70194417 -12.59435713
v 5.43103600 -18.77205074 -10.74999105
v 4.70269332 -20.26437409 -6.88795745
v 3.71764274 -17.19753258 -3.56245739
v 1.85069500 -20.59913427 -1.91048230
v 0.62500819 -18.67792197 0.15167193
v 2.11237185 -18.73068511 -1.56571076
v 0.97360945 -20.85913718 -0.66623872
v 0.26817663 -18.58920790 0.47247403
v -0.07480462 -18.38857681 1.00992154
v -0.77672291 -18.51275004 1.63668243
v -1.03537296 -19.48664524 1.43672118
v 5.05142845 -18.77665520 -14.62252531
v 5.53754484 -18.86174828 -12.83955760
v 5.01982309 -20.41349374 -13.37219030
v 5.09532215 -19.99024116 -10.18322259
v 4.63180151 -21.41536586 -8.71852040
v 4.64236038 -21.88532054 -7.71768251
v 4.08206182 -22.76850305 -6.32350519
v 0.00266833 -20.87697014 0.37619873
v -0.57293044 -19.55799758 0.83923625
v -0.58688264 -21.99881338 0.49771683
v -1.49606995 -20.59263550 1.53897924
v 4.13419679 -19.15140636 -16.90384559
v 5.63101331 -17.56053232 -13.35385814
v 4.72344179 -21.69122919 -13.06982525
v 4.96811187 -22.29589410 -9.92180221
v 4.65303287 -23.09071645 -9.09922551
v 4.48565558 -23.43266085 -7.90543947
v 0.88822009 -21.94290049 -0.95171190
v 1.25675625 -23.50718901 -1.60437671
v -0.94718381 -22.11722918 0.97156031
v -1.88115216 -21.50643989 1.44236488
v 4.72360570 -22.53897116 -11.31602190
v 4.48989682 -23.61658029 -10.48912108
v 4.17146878 -24.75043386 -7.48763978
v 0.01068420 -23.08461629 -0.12202989
v -0.85491856 -22.88311347 0.50490868
v 0.01479252 -24.68281984 -0.56126545
v -1.75502093 -22.97031321 1.01890869
v 3.49670276 -24.98187125 -5.86287305
v 0.73502248 -25.57056583 -1.50983781
v 0.37761743 -24.76462722 -1.16680015
v 3.13456380 -23.62059429 -17.30517298
v 4.13551042 -24.13623966 -12.62362115
v 3.84314987 -23.58515188 -14.96395376
v 4.19485522 -24.54391867 -9.01467633
v 4.50495118 -25.17299913 -9.89023037
v 4.28373879 -26.34587511 -10.20471938
v 3.67945293 -26.38037875 -7.49065680
v 4.11963183 -25.06159991 -8.55862256
v 3.21342726 -26.98092163 -5.86452987
v 3.89801129 -26.50590241 -8.47904105
v 2.70036818 -26.79571696 -4.74448409
v 1.07228453 -27.05513872 -2.31928215
v -0.20068522 -25.38217045 -0.69364579
v -0.20971402 -26.83111466 -0.91602502
v 4.27089725 -25.82367137 -13.19018286
v 4.35401360 -26.98454820 -12.14665174
v 4.16582404 -27.22671628 -11.42661367
v 4.18053241 -27.91410498 -10.43511089
v 3.70299187 -28.66128646 -8.92343838
v 2.85134208 -28.53943966 -5.48958872
v 3.31744342 -27.90278010 -6.92056119
v 2.13814853 -28.43397669 -3.80551792
v 1.11571478 -28.26217562 -2.40657735
v -4.07599937 -47.37867042 -2.93233641
v -4.77679586 -48.73662442 -2.67005269
v 3.04211141 -24.92632531 -17.74080656
v 2.77800905 -28.31031568 -17.42224209
v 3.63600114 -27.08735317 -15.04398882
v 3.88429710 -27.80170739 -13.37024476
v 4.13431833 -27.82153897 -12.23709993
v -0.56767691 -30.01204319 -0.58460672
v 2.32189754 -25.41697212 -19.58077215
v 2.85862177 -25.94724856 -18.31365936
v 2.17865990 -26.76141262 -19.42802779
v 2.61689187 -27.68316120 -18.39095540
v 3.75541323 -29.63302843 -13.86771258
v 3.81774805 -28.61124091 -12.47207355
v 4.06155456 -28.38928439 -11.72488276
v 4.06543585 -29.78009358 -11.50215231
v 3.88218951 -29.73894216 -10.30754019
v 3.68578290 -29.66124378 -9.34763439
v 3.10129765 -29.51537073 -6.31872145
v 3.20453313 -29.65413965 -7.76849128
v 2.32980354 -29.62584235 -4.48696315
v 2.31131562 -30.44479527 -4.78247413
v 1.46940188 -29.74091843 -3.16268927
v 1.65402202 -28.99703756 -3.54147400
v 0.55137090 -29.72407266 -1.94592983
v 0.84574294 -30.78834154 -2.42783246
v -1.53285742 -30.27751856 0.07559959
v 3.36494669 -29.13506329 -14.98903614
v 3.73920728 -30.98528460 -10.42425167
v 3.46451579 -31.43669665 -9.16402042
v 3.36529128 -30.22185341 -8.18514079
v 2.90593412 -31.49404004 -7.03074504
v 1.83084817 -31.13485500 -4.05988982
v 1.15618645 -33.29760954 -3.52271763
v -0.34146427 -30.30308522 -1.05736323
v -0.27816900 -31.83010593 -1.49542035
v -1.76311028 -31.40793741 -0.27161653
v 1.97799667 -27.43682079 -19.86645348
v 1.58497342 -29.28643115 -19.85595003
v 2.00196146 -28.63606997 -18.86340231
v 2.36862223 -29.64249626 -18.31990108
v 2.56230868 -29.80384231 -17.33051240
v 3.48645565 -29.89910915 -14.58402630
v 3.57270660 -34.28521380 -11.40067913
v 3.24232271 -34.74246338 -10.41423995
v 3.29696131 -35.41356698 -11.18102670
v 3.71324783 -31.90031275 -10.29738877
v 3.36305914 -31.88123181 -8.16127285
v 2.94363382 -33.17275271 -7.57986400
v 2.10160832 -33.07873011 -5.31526143
v -0.08317087 -32.88942575 -1.87992561
v -2.38538114 -31.34754673 0.08839798
v 1.48409582 -30.14334664 -19.72491294
v 2.76394235 -31.18106164 -17.26755872
v 3.44117614 -32.27902204 -15.28020762
v 3.73197137 -33.24536607 -13.58205732
v 3.61668691 -33.39254111 -10.95902734
v 3.33164004 -32.46379644 -10.15635207
v 3.24725453 -32.99183771 -9.06139426
v 2.24065944 -34.43918750 -6.32636342
v -0.10323824 -34.45654362 -2.37046485
v -3.19489813 -31.93863854 0.16967318
v -3.21555277 -33.40995684 0.04954307
v 3.30831204 -33.08779374 -15.44506848
v 3.69699742 -34.01836753 -12.37667259
v 3.07216542 -33.49766135 -9.53543838
v 2.57460307 -34.55330804 -8.11652746
v 1.45231828 -34.35700014 -4.59326943
v 0.97389502 -34.60545465 -3.90625466
v 0.19481033 -35.59490666 -2.92994920
v 3.02090286 -32.19441697 -16.61270112
v 2.20218138 -31.87904879 -18.47516373
v 3.35006532 -34.94346887 -12.24159356
v 2.65997741 -34.73279253 -8.96979403
v 1.33464031 -35.73679924 -5.52356662
v 0.70156617 -36.37006506 -4.71639261
v -1.48426741 -35.18652916 -1.41252682
v -3.01042292 -34.54333916 -0.01185745
v -2.51620705 -34.81323645 -0.33223155
v 1.08880911 -32.43977576 -19.94915865
v 2.18107039 -33.86218101 -17.68650860
v 2.00111442 -35.43021530 -17.44049601
v 2.88412883 -36.14151105 -10.27185470
v 1.94931217 -35.94719246 -7.30328495
v 2.00969703 -37.08392009 -8.42341036
v 1.90554047 -35.12684628 -6.08868385
v 0.15449591 -37.23306209 -3.86227178
v -4.18385444 -45.00409588 -1.91626651
v -3.72750522 -44.40669715 -1.99887529
v -3.20242462 -43.94583404 -2.36447528
v -3.62576405 -43.41175407 -1.86552608
v -1.96441868 -36.06060892 -0.81313064
v 0.39104765 -31.61019087 -21.17086202
v -2.67381524 -26.08517744 1.05856883
v -1.09720323 -19.18520220 1.55798718
v -3.16000008 -17.19000004 3.26999975
v -2.74701533 -17.64614135 2.87871971
v -1.61128258 -17.15762913 2.72487663
v 8.15264415 6.42209221 -11.24162041
v 0.48319151 -28.80354226 -1.58747681
v -2.28397083 -29.35939096 0.51062583
v -0.93059929 -23.97397347 0.62564464
v -2.22878205 -23.74065854 1.10234448
v -1.86776393 -25.13935603 0.98811777
v 3.46622942 -23.21516164 -16.46200567
v 4.81877755 -22.92319946 -10.21243632
v 4.56726318 -20.72071657 -14.39709589
v 4.71581332 9.45434999 1.59023597
v 5.16015338 8.05081520 -0.00542698
v 5.96764451 11.41278632 0.20804637
v -1.44520029 -19.57675070 1.65619922
v 3.10085295 -16.70494303 -2.29731970
v 4.06713085 -16.18035324 -3.84623907
v 5.66831604 -14.31431528 -12.68891338
v -0.41897403 -15.51756077 2.02031154
v -0.66074368 -12.20681425 3.06628668
v 5.36729069 -12.11938169 -5.25313383
v 4.00698837 -13.06294464 -2.70402920
v 0.16336323 -11.57299057 2.18593795
v -4.10220213 -40.09089246 -0.93589438
v -3.95099679 -41.09718651 -1.05712004
v -0.41248294 -10.66944841 2.87230383
v 3.81502090 -11.66743226 -1.89786381
v -1.27851986 -7.75106065 4.05623671
v -2.01960700 -37.29139641 -1.13659876
v -0.47615866 -4.94752917 3.54194618
v -1.38437666 -4.60969005 4.29710792
v -2.14380235 -3.74936010 4.48675128
v -1.46285130 -2.05402891 4.71355766
v -1.90229586 -1.39551889 4.91182227
v 0.86184638 1.17050228 3.64797795
v 7.97234196 5.51293185 -18.68663542
v 8.11604131 4.93835425 -17.72874407
v 8.41418188 5.64996991 -16.82304218
v 0.76916890 2.39518518 4.39221924
v 8.41264520 6.28589885 -17.29201712
v 8.33061524 7.45214755 -17.95070805
v 7.83019327 5.29577537 -11.53791416
v 7.40513764 4.74449527 -10.09068452
v 7.33467378 4.10086615 -7.19553744
v 7.06712343 4.29713354 -5.93212806
v 4.69171768 4.20951610 0.58081100
v 4.53335326 3.55012063 0.74259797
v 4.89539374 2.91527435 -0.04695241
v 2.96293548 3.62200779 2.94065359
v -0.32391367 2.98294425 4.99199424
v 7.15678185 6.59929169 -19.62019131
v 8.14058352 5.34615992 -12.02525757
v 8.33351258 5.77126630 -12.84694113
v -3.87778971 -37.00629622 -0.44919527
v -4.46161255 -37.45337576 -0.04021744
v -3.45029845 -38.38565946 -0.89355686
v -0.70916966 -40.50870985 -3.73620610
v 7.88951200 5.93176857 -10.73429454
v 7.71520892 5.24625042 -10.58226079
v 7.54774502 4.62648692 -8.87384731
v 7.51356408 5.74719626 -8.60105734
v 7.73916906 5.99249313 -9.90041811
v 7.51217594 5.16028376 -7.59739801
v -2.92853126 -36.68504581 -0.47659321
v -4.00401093 -35.87096930 0.02343965
v 6.34624436 4.76668589 -3.20563163
v 4.92445426 5.43824490 0.13367555
v 8.50680191 9.22876410 -16.96286723
v 8.77498463 7.60439597 -16.71667770
v 9.02808923 8.11313838 -15.36133792
v 8.87151062 6.49128668 -13.15015275
v 8.95971525 7.67126633 -13.84742744
v 8.79347976 7.52563123 -12.56085560
v 8.26317631 7.14608282 -10.52919682
v 8.06302670 7.08128372 -9.65281390
v 6.96491404 7.11179292 -4.11863578
v 6.07403507 6.05172524 -2.39431532
v 4.33075894 5.81570296 1.42201607
v 2.90338462 5.65030891 3.38289095
v 9.01892502 9.37432237 -15.03394544
v -2.63746502 -38.14657032 -1.41480251
v -2.54417094 -39.04652968 -1.33505405
v 9.12053883 8.93259421 -13.78569286
v 8.90887529 8.60967021 -12.86727842
v 7.42734782 6.51325705 -6.94485335
v 7.50147877 6.78858720 -5.65964589
v 1.18266104 -38.77341002 -7.45704072
v 0.84993133 -39.94766995 -6.28994871
v 1.19577150 -39.78922963 -7.82882236
v 5.68065932 6.84422953 -1.29099621
v 4.03209683 6.74200011 2.17014831
v 4.75066947 6.88829832 0.51630288
v 8.98707099 8.52533150 -14.50570114
v 8.38685036 8.43306538 -10.40783245
v 8.58805049 8.50294251 -11.30192354
v 8.29706155 8.35946109 -9.04529169
v 7.56498333 7.67005887 -6.55463059
v 5.94238611 8.65953509 -1.38421811
v 6.36271201 6.62559597 -2.88900267
v 3.53553146 6.67394744 2.79071205
v 3.48378601 8.25996604 3.30750877
v 2.34476733 7.69489491 4.15292056
v 9.10960510 10.48615668 -14.83840961
v 9.21668485 10.51525306 -12.65478879
v -3.17604863 -37.66144067 -0.92704216
v 8.61867517 9.61361825 -10.08412149
v 8.43554549 9.53214616 -8.23716912
v 7.71289226 8.36408976 -5.68978023
v 7.20251771 9.58029460 -3.56039149
v 0.26615369 9.40743275 6.28957152
v 0.59471565 7.21381744 5.35021862
v 8.33766349 13.75317294 -16.93278924
v 8.04500002 10.87891776 -5.31287398
v 2.47299694 10.11441555 5.08273812
v 3.64687038 9.28494986 3.88260884
v 2.12007482 8.89643002 4.79837693
v 9.32635833 11.43717859 -13.86540942
v 8.38781241 11.08454075 -6.71165856
v 7.92245194 8.71001277 -7.45350635
v 7.61298649 11.55458018 -3.50115076
v 6.78476086 8.29826295 -3.18902195
v 9.09129065 11.96047291 -10.02175827
v 4.16830229 10.98281331 3.73874465
v 9.34357196 13.03308271 -11.13923639
v 5.06013306 11.02490723 1.18384755
v 4.43618465 10.70682704 2.35602423
v 9.03163943 13.35241646 -8.29790160
v 0.58122014 11.99290808 7.36504560
v 1.13592576 10.67199092 6.29996695
v 8.13283306 12.41309848 -5.46476990
v 4.42989217 12.25593314 4.26371815
v 3.70416208 11.29351184 4.84025851
v 3.41169816 12.46826071 5.78725711
v 8.41970649 13.29865586 -6.36520330
v 7.88198691 12.99391035 -4.38213348
v 4.90828929 12.21384015 2.88996869
v 2.09371652 12.82826159 7.01577682
v 9.62387864 15.36371652 -13.67443521
v 9.46532004 15.06299805 -10.18819492
v 9.00708977 15.05735051 -7.28672696
v 8.13469663 13.56644090 -4.91311122
v 7.03671947 13.68731540 -0.76664833
v 7.06797605 12.08134554 -1.88448944
v 5.45699615 12.46088091 1.34222058
v 8.70067440 14.46762402 -6.42504869
v 7.84078240 14.32519499 -3.72878578
v 7.66771659 14.44174722 -2.66949274
v 7.56587507 13.34423106 -2.64002429
v 5.76616079 13.30187079 1.39823637
v 5.30967163 13.46365269 3.15918936
v 4.56287805 13.31973169 4.90741571
v 1.52746227 13.55613023 8.13297089
v 9.20935068 15.51477332 -8.48228857
v 9.17472318 16.57727733 -14.85359855
v 9.70650092 16.07135870 -11.75897010
v 9.49090347 16.33317769 -10.27954835
v 8.34132358 15.25012776 -5.31189423
v 7.21183047 15.60498681 -2.20472203
v 6.78549055 14.93633259 -0.71369612
v 6.25696825 14.83517420 0.72531850
v 4.32136655 14.31559306 5.36881294
v 3.09156952 14.76514526 7.31016183
v 9.23897326 17.49696024 -13.61984015
v 9.43033211 17.37341657 -11.62659284
v 9.07183997 16.86052419 -8.40151962
v 5.06018754 15.04997816 4.82260389
v 2.03119428 15.46679437 8.60257074
v 8.48240033 16.86727814 -6.02653762
v 8.54125619 17.48851314 -4.93455958
v 7.92650133 16.42866805 -3.98003403
v 6.63300045 16.52908698 1.11428252
v 4.61179949 18.02409813 5.95189165
v 9.55367088 18.71333644 -10.79878397
v 7.72805000 17.20411889 -2.85156979
v 7.20275566 17.36326516 -0.83737785
v 2.71850987 16.85613580 8.65459535
v 4.82419413 16.63960889 5.19652339
v 0.16208221 15.24930913 9.83064435
v 9.20162164 19.16172169 -6.74301060
v 6.75990293 18.20387319 2.27909093
v 9.10481811 19.05540936 -13.23944051
v 9.25329421 18.82791705 -8.42410605
v 6.93087699 17.48220064 0.44533785
v 5.34640672 18.22675765 4.13784338
v 1.27401040 17.13538170 9.91322938
v 8.81739613 18.94832589 -3.71826324
v 2.39176932 17.62197167 9.19698551
v 3.82313202 17.93766767 7.29481643
v 8.09608400 18.30331050 -1.55793014
v 7.50201941 18.52088422 0.48497680
v 6.30534673 19.93380487 2.88636796
v 4.65515908 19.48144659 4.79001319
v 8.92202649 20.97806148 -12.64878921
v 9.13170632 21.05335705 -10.97166631
v 9.59164742 20.28607950 -7.49587035
v 3.39924311 18.86566542 7.43869413
v 1.18788041 18.98894273 10.12008917
v 8.43052939 19.85558867 -1.08793657
v 7.68576656 20.76624334 0.35465785
v 6.88888645 20.52087896 1.51930028
v 3.17764399 19.76152696 7.83533696
v 8.90459400 21.92041837 -11.51319966
v 9.55386087 20.72083578 -5.28283650
v 9.16434266 21.08797058 -2.96255504
v 2.09630071 19.98022571 9.18886624
v -21.20925672 -63.51575255 -19.38195899
v -21.62757888 -64.16740268 -19.78555694
v 8.78826808 22.42005058 -10.61055996
v 9.10360925 21.87629044 -10.53009927
v 9.43503249 21.83367684 -5.23882126
v 8.41292180 22.55402878 -1.50471390
v 8.10239464 23.56400341 -11.17154583
v 8.56567081 23.19839597 -9.96279065
v 9.24004614 21.88451961 -3.49356956
v 8.58947728 23.73132482 -9.46718734
v 8.82295519 23.46536331 -9.01428517
v 8.69415049 23.97667058 -9.00778454
v 9.20164771 22.69254066 -4.63796593
v 9.04804934 22.65154198 -3.12810345
v 2.74915015 21.20961063 7.78719876
v 3.37542989 22.32916839 6.37904229
v 2.18129088 22.45856263 7.64007634
v 9.17697977 23.13507348 -7.52098532
v 9.17100813 22.93952182 -5.84934326
v 8.93255416 24.11490679 -7.51209538
v 9.10974108 23.71177077 -5.66106476
v 7.13296281 23.56816083 1.54390780
v 6.76753046 22.42215723 1.93148025
v 7.74596166 22.97411673 0.31473167
v 7.49102235 23.78073893 0.69431635
v 4.42545163 22.34443463 4.61788895
v 8.35805666 24.20940809 -10.02447866
v 5.13417274 22.27536216 4.13253857
v 4.78658546 21.05876617 4.87940060
v 0.30556804 -38.57255355 -4.35592839
v 3.78809776 21.31537348 6.22913754
v 1.66632899 22.11286314 8.36715288
v -0.01372059 22.34636247 8.97172466
v -0.41034853 21.54245228 9.94239375
v 8.76235310 24.87104200 -6.65976154
v 8.96755978 24.17982370 -5.08080935
v 8.67919624 24.11300130 -3.74862179
v 8.62456579 23.34049344 -2.68804515
v 8.11881106 23.64647761 -1.33977260
v 4.14727861 23.48423190 4.33126930
v 8.43914133 24.83208850 -8.84376094
v 8.49039294 25.18885396 -7.78584601
v 7.89629295 25.67355707 -8.58276710
v 8.19715299 24.64048006 -2.85897730
v 7.53872842 24.96742085 -1.27353088
v 7.47686438 24.23892356 0.17670993
v 6.54869853 24.26994033 1.99649320
v 7.53154466 25.44110827 -3.14743840
v 7.15586357 25.01535788 -0.03359156
v 6.64595095 25.89895763 -1.37869956
v 6.90192822 25.44954605 -0.48329795
v 7.03978632 24.58313853 0.97764248
v 6.41456619 25.53011477 0.27465826
v 5.95088070 25.25666729 1.73192052
v 6.26527006 25.93078278 -0.57460606
v 5.87488385 26.43178217 -0.99020731
v 4.84087504 25.05610883 3.09207360
v 4.88227885 26.06911585 1.90582988
v 0.95731468 24.52388965 6.50177896
v 1.56411482 25.48934147 5.05518029
v 0.04653261 18.47722568 10.74484736
v 3.11717903 15.49449097 7.55598629
v -0.91337244 16.60743915 10.49773209
v -2.02245358 16.23099670 10.73538885
v -3.53365368 14.66209814 10.43488178
v 4.34890902 16.79646783 6.22467697
v -2.38122814 -40.15859216 -1.64934795
v -0.36395990 -37.70940751 -3.04565113
v 1.53977633 -38.38656470 -8.15699995
v 4.27665655 4.22837911 1.31720002
v -3.91176436 -37.78782114 -0.63354836
v 5.61838644 2.04346864 -1.57918839
v -2.48911418 0.44163139 5.03924815
v -2.55734962 1.43229193 5.55267977
v 0.69176411 -42.81371832 -11.34845149
v -4.58751014 -40.49184173 -0.74519718
v -4.48087510 -41.73441604 -1.13641319
v -3.43257841 -42.18134284 -1.86019181
v 0.80041873 -37.27098182 -5.39914751
v 0.47709848 -37.55403310 -4.33295546
v 5.08376630 -17.51562580 -15.00074100
v 3.56819178 -20.62655613 -17.75356382
v 2.36511719 -36.14893183 -16.01826400
v 3.03737842 -34.69526768 -14.46121186
v 2.80853617 -36.39621288 -14.23321292
v 3.01410258 -36.79940850 -11.93575561
v 2.29689176 -37.12052479 -9.84576065
v -4.62307362 -44.40631345 -1.48288521
v -2.79112952 -35.91808677 -0.31850097
v 2.58674799 -37.28522733 -13.97409290
v 2.68290122 -37.49236837 -10.75258944
v 2.12569279 -37.91716322 -9.91125312
v -0.06715718 -38.13657910 -3.54674645
v 1.44764653 -36.31770611 -18.35408621
v 2.03461596 -37.61322796 -15.68477415
v 2.20395904 -38.23073953 -13.99007346
v 2.15609628 -38.54436427 -12.27041241
v 2.15865136 -38.53692114 -10.31757239
v -5.29425545 -44.37844828 -1.27500400
v -5.37929824 -43.30262914 -1.04344462
v 1.39798515 -39.98185694 -15.77117480
v 1.55324047 -38.29987720 -17.09210873
v 1.69001718 -39.40570727 -14.19256907
v 2.11827853 -39.19911757 -10.96753310
v 1.53999997 -39.48000073 -9.70999990
v 1.12045999 -40.00690579 -8.59141536
v 1.36473449 -40.87515920 -9.14381538
v 0.44839145 -41.12292826 -5.90745918
v 0.59753342 -40.95122963 -7.06595974
v 1.13428908 -38.50392625 -6.31424319
v -0.21333082 -41.88752174 -5.65782329
v -2.23464402 -41.30265489 -2.37969658
v -4.72478149 -39.64596987 -0.23484796
v -0.55771047 -36.93032637 -21.04176953
v 0.72849076 -36.96974739 -19.38913018
v 0.07982142 -38.91894221 -20.03278397
v 1.14987127 -41.08255729 -15.77153057
v 1.57146854 -40.51899165 -10.17864142
v -3.70249012 -53.00499871 -8.26429203
v -0.59790839 -42.63117909 -5.53103769
v -0.79164351 -41.75720736 -4.43721982
v -1.56233006 -41.49972647 -3.38149699
v -3.30199464 -41.33587331 -1.60749268
v -2.58921064 -41.98138788 -2.27722479
v -5.22883283 -40.36728293 -0.34649106
v -5.11578098 -41.39232635 -0.41104123
v -5.58380736 -39.93972018 0.12122120
v -1.80644856 -38.47513348 -22.23852463
v 0.87000121 -42.72999987 -13.93000036
v -1.75983773 -50.78313872 -17.31585711
v -1.85946515 -49.75068942 -18.53094436
v 0.41129405 -42.24324599 -7.83899985
v 0.25800164 -44.00242120 -9.33701172
v 0.49957249 -42.74938628 -10.16676985
v -0.07582697 -43.27982292 -7.84713123
v -1.68798619 -51.15021765 -14.18937091
v -1.72440161 -50.41528493 -14.20420595
v -1.11068878 -42.96974093 -4.73036943
v -2.90665240 -43.32773015 -2.69822148
v -0.83244324 -41.56702757 -20.94814554
v -0.50451671 -39.11139071 -20.71736939
v 0.60999946 -40.98999873 -18.30000058
v -0.24125651 -40.51127657 -20.16389929
v 0.26702345 -44.19612885 -12.34810799
v -0.18292422 -44.26329583 -8.19244795
v -0.44562973 -43.88186336 -6.80164574
v -0.68626873 -44.71707717 -7.59135606
v -1.02394435 -43.99673268 -5.65019809
v -0.86491928 -43.63856837 -5.35010593
v -0.45483053 -43.85055229 -5.92279946
v -0.76309877 -43.24888811 -5.36145270
v -1.45789830 -43.67940128 -4.31243749
v -1.66458916 -44.56870258 -4.77081398
v -2.86776619 -51.33951455 -8.53539351
v -5.83113497 -42.56849736 -0.56500029
v -7.25731580 -43.41995344 0.07943179
v -7.00275647 -42.48615727 0.30021669
v -6.14341721 -43.29932109 -0.28990241
v -2.19842093 -37.58957610 -23.10076915
v -3.37776286 -38.50720823 -24.07874726
v -2.42014602 -40.27627036 -23.18375744
v 0.25261770 -41.71065614 -18.61097664
v 0.57504378 -43.48788038 -14.25945107
v -0.49236708 -44.99495775 -8.63686949
v -0.05240993 -44.88109797 -9.73477121
v 0.21437979 -44.48927939 -10.55148244
v -1.30878319 -44.41288114 -5.78749180
v -5.47546707 -48.93018305 -25.72461963
v -4.02036356 -47.43413255 -24.09269847
v -3.86993052 -48.47662896 -23.63286726
v -2.39811954 -52.99526826 -14.70335759
v -1.86725636 -51.73680559 -15.28759021
v -2.34577968 -44.48033869 -3.78450635
v -2.17566523 -45.64166814 -4.28651087
v -2.77220760 -45.54207996 -3.32608074
v -3.03122238 -44.53962296 -2.95196055
v -4.07446083 -53.00737917 -4.33036219
v -2.40614591 -52.01171339 -13.36400304
v -2.83879787 -53.58593538 -14.38758150
v -6.05755299 -44.34859008 -0.53123303
v -1.73625292 -40.23177177 -22.23771252
v -0.03806819 -43.48047450 -18.30024831
v 0.29999862 -43.12999919 -17.37000048
v 0.56023133 -42.68006235 -16.46003127
v 0.04221312 -43.87729988 -15.14655910
v -0.16280301 -44.20380294 -13.93677853
v -2.65350845 -50.15917495 -20.98227106
v -2.16573849 -50.42237416 -19.40896176
v -0.23415980 -44.56078261 -12.89409772
v -3.13411630 -53.29111591 -11.26459893
v -0.39924245 -45.21683604 -12.40870077
v -2.41033500 -46.59920558 -4.57734847
v -1.46951212 -46.14008591 -6.07834384
v -2.17150105 -46.47415504 -5.50790038
v -3.26968706 -46.16867751 -3.15917982
v -5.61674219 -45.01032457 -0.96840836
v -0.55936771 -45.21631449 -13.42103165
v -0.44460490 -45.52568868 -11.50518376
v -0.17600608 -45.17044127 -10.73221862
v -4.33018105 -56.36733770 -9.90471523
v -3.98999127 -55.65012246 -10.27419325
v -4.26976848 -55.16302213 -9.32592619
v -0.96724887 -45.97514868 -8.43187515
v -0.67800347 -45.73963210 -9.04906914
v -1.17947836 -44.25451159 -5.95213892
v -1.07080140 -44.20585930 -5.91957103
v -1.40878232 -46.99829221 -7.96067342
v -2.04230333 -46.78739235 -6.20638719
v -2.08395394 -46.12218589 -4.88296291
v -2.82134465 -46.54482752 -3.68490769
v -5.66814421 -54.15041000 -2.34399457
v -6.29357807 -54.64071035 -1.92348170
v -6.24106219 -55.95888942 -2.26684357
v -4.98462096 -46.90375552 -1.71191688
v -5.78514952 -46.67549953 -1.13603566
v -6.33918634 -46.04814947 -0.83250407
v -1.30594207 -42.94503480 -20.78450099
v -0.45502160 -45.50514743 -15.39906673
v -0.64786983 -46.31754011 -14.24746495
v -0.81968150 -46.38694599 -12.14296743
v -1.08800933 -46.91823572 -11.24932989
v -1.31190568 -46.93260416 -10.26306674
v -0.85451204 -46.34625465 -9.26954858
v -1.27666758 -46.52208462 -7.86080398
v -1.23578799 -46.63396999 -8.35208781
v -2.22540903 -47.33067006 -5.58183203
v -3.24137416 -46.93683237 -3.53342504
v -2.94918148 -47.74892330 -4.37887991
v -2.77284416 -47.78669775 -4.82041342
v -2.48938007 -47.95312509 -5.47408545
v -3.28505877 -47.71770164 -3.78195103
v -6.93506142 -47.08036780 -0.89223142
v -2.38076295 -45.24464905 -22.24288136
v -1.84354745 -43.72056574 -21.58712968
v -2.09024991 -42.20312089 -22.32130058
v -3.46203265 -42.35671833 -23.78392592
v -2.65257852 -43.16800460 -22.88928628
v -4.04792419 -41.56128690 -24.35178496
v -0.98766340 -47.03744128 -13.64581939
v -0.99189649 -46.99732736 -12.49905024
v -4.06913413 -55.91170490 -11.35798823
v -3.68324760 -54.74832281 -11.98742911
v -3.63093009 -55.01146987 -11.14325505
v -1.38874142 -47.56486788 -10.31976473
v -4.83549293 -56.59813806 -9.07059386
v -5.81625709 -55.38555980 -2.38705077
v -1.70591229 -47.93407395 -8.67518410
v -1.79355836 -47.45980725 -7.53175234
v -2.23307521 -49.13648963 -7.99123850
v -2.68161763 -48.58566076 -5.60118491
v -2.75926269 -48.62555861 -4.89049591
v -5.70566999 -47.92441055 -1.46054768
v -2.20876024 -46.97858542 -21.22340165
v -1.30685465 -44.87466440 -19.77516524
v -1.59578922 -47.48585448 -19.29608732
v -1.84178911 -46.65230587 -20.37830651
v -0.90408174 -46.66747525 -17.47577637
v -0.69887441 -47.00702801 -14.60188348
v -1.10777153 -48.03824797 -10.88855788
v -2.81598303 -53.12572420 -20.51157877
v -2.35126493 -52.31213942 -19.08475161
v -2.61336961 -53.32854018 -18.46713014
v -1.54790562 -47.53464088 -9.70845483
v -1.83594890 -48.42996597 -8.69358424
v -2.52602529 -49.15886000 -6.47510402
v -2.69959122 -49.42663759 -5.53977117
v -3.74872028 -48.44062403 -3.48828896
v -3.26899532 -49.50307682 -4.32203803
v -5.98014612 -57.36637861 -2.67487299
v -6.04212144 -57.97591060 -3.03094159
v -6.40242314 -57.78870732 -2.40420410
v -5.33588417 -49.09474030 -2.29444983
v -6.26429776 -48.62989485 -1.30317395
v -1.35892536 -48.65399003 -10.45482699
v -1.41615397 -48.34568501 -9.84214526
v -1.61490624 -48.85597154 -9.47171636
v -2.32998584 -49.52244461 -7.25392392
v -6.35822956 -58.32433701 -2.62268190
v -5.12178708 -49.75984991 -2.63283798
v -3.32554709 -55.51176146 -21.73014544
v -3.24629224 -54.71489206 -21.70735411
v -3.19978362 -55.01951650 -21.10766992
v -3.60772526 -43.95353049 -23.83649722
v -1.11156562 -48.10934886 -15.65811783
v -1.70454627 -49.32667688 -9.66001675
v -1.95580767 -49.80283976 -9.24907997
v -2.33074743 -50.12585595 -7.67318392
v -2.34882208 -50.19530281 -8.32973234
v -2.56176782 -50.08397996 -5.85370651
v -3.55311832 -50.47011003 -4.67579300
v -6.57105213 -59.96081978 -7.27504119
v -6.91670878 -59.75611880 -6.14043092
v -6.76440913 -60.52955985 -7.82870594
v -1.33813603 -48.97201806 -11.07414998
v -1.55626924 -49.10835251 -10.28015558
v -1.87535014 -49.65356365 -9.85569879
v -2.96215387 -55.48186600 -20.52866295
v -2.91257026 -51.20122805 -5.42484224
v -1.37873588 -48.05392399 -17.52927527
v -1.46090938 -49.63692650 -14.24351893
v -6.27213018 -58.74784291 -7.20826350
v -1.68021501 -49.62088913 -11.56881731
v -1.84616668 -49.79183897 -10.95056906
v -2.38423469 -50.51326752 -9.73260868
v -2.25165370 -50.11191964 -10.26496664
v -2.29008868 -50.44157058 -8.68117064
v -2.38321861 -50.18234998 -6.80328906
v -4.81079472 -50.72689429 -2.93373736
v -6.46132370 -50.64503103 -1.60914578
v -1.78236119 -49.42411557 -10.20923629
v -2.38504657 -50.87553337 -11.63567975
v -2.48858053 -50.57272315 -7.90651236
v -2.52242759 -50.99416152 -7.33090658
v -6.83453167 -49.87991974 -1.25841657
v -2.89415754 -49.18039590 -22.02714235
v -1.72177481 -48.72316495 -19.34166625
v -2.45391019 -51.21047795 -10.12367383
v -5.16077736 -52.04618722 -2.75009079
v -5.92565862 -51.76370218 -2.10178201
v -6.69427495 -51.48561299 -1.48998958
v -7.41904369 -50.92374608 -0.97654597
v -2.00114865 -48.23335633 -20.46317235
v -1.71403552 -48.49153757 -18.66514608
v -1.68753392 -50.62455684 -15.45386016
v -2.40088347 -51.39888823 -11.99097000
v -7.18766684 -60.87698415 -6.00499241
v -7.10637216 -61.37906387 -6.84956834
v -6.86140731 -60.60979515 -6.90273708
v -4.90573794 -59.65967104 -14.06596787
v -5.29114809 -60.16013399 -13.77223339
v -6.46984484 -61.23925373 -13.44908029
v -6.10204739 -61.11242622 -13.96815758
v -3.41964397 -53.16999927 -5.64714987
v -5.18504530 -53.11756209 -2.75375834
v -6.48864545 -52.22367495 -1.57432957
v -3.11853294 -47.63042927 -22.78707363
v -2.63120304 -49.05983806 -21.18616737
v -2.13793968 -49.34193194 -20.31656541
v -6.03631698 -60.77649072 -13.28847650
v -6.24172157 -59.98074636 -10.60285699
v -6.57533761 -60.59925258 -11.59225125
v -6.11496391 -59.36955661 -10.53224504
v -3.90144624 -53.58266458 -7.26558175
v -3.69398762 -53.87035385 -5.43317990
v -4.52180114 -54.00967598 -3.92693747
v -6.45245938 -53.67122591 -1.68271328
v -3.69457249 -46.17793858 -23.88533205
v -4.31001745 -45.69999874 -24.51990917
v -2.99453549 -48.46639186 -22.18700387
v -2.06421409 -50.96036568 -18.40882748
v -3.97854997 -59.69483405 -22.57565781
v -4.33788355 -58.30268934 -23.38039130
v -3.55453370 -59.00417641 -22.94242941
v -14.36364092 -84.70382541 -6.42501982
v -6.99375942 -61.04648113 -7.39454525
v -7.56573724 -61.95306778 -5.87665150
v -5.13498206 -59.03462321 -12.04918884
v -5.61872264 -58.52491781 -10.48308704
v -6.05714694 -59.64628235 -11.57605927
v -4.25132085 -54.04238030 -4.65096533
v -7.66360527 -52.78599262 -0.86055673
v -3.34217562 -49.34282228 -22.64474891
v -2.48883408 -51.62222683 -19.88269947
v -2.30882154 -52.41444707 -18.06527376
v -3.89000122 -54.90193143 -9.67684574
v -4.71357023 -55.67593500 -4.67529939
v -3.31660849 -50.29785261 -22.72176184
v -3.96096241 -49.76987094 -24.02323298
v -4.04108223 -51.42197758 -24.03123677
v -3.49314045 -51.33847520 -22.80915715
v -2.95345974 -55.03103137 -15.36214072
v -2.49383599 -54.17208001 -17.19287597
v -3.07346997 -54.73988876 -13.98754586
v -2.99165607 -53.66665497 -13.39579932
v -3.47751216 -55.17191440 -12.79512607
v -4.94042691 -56.06051907 -6.93517318
v -4.93498472 -56.44835904 -5.19253826
v -2.96221441 -55.20407110 -16.82625897
v -3.29822558 -55.30546606 -14.39497899
v -4.18383535 -54.28913236 -8.45962577
v -3.76226939 -58.06035921 -22.57037908
v -3.80200357 -59.50245261 -21.58551477
v -5.28170029 -57.32963607 -7.89184682
v -5.34717087 -57.01743811 -6.64870068
v -5.49539644 -57.54085258 -5.96240954
v -5.44999959 -57.36000091 -4.63999994
v -5.14940312 -56.56571314 -4.06123418
v -4.01986018 -60.15883014 -21.14368975
v -4.57692798 -61.40044704 -19.79996823
v -4.80082259 -62.18872219 -18.32474582
v -7.11456640 -55.41222915 -1.44500961
v -7.74146523 -55.81485108 -1.15487631
v -7.38202874 -56.41047657 -1.41326687
v -8.29195324 -55.17052114 -0.89285302
v -8.10293201 -56.25972897 -0.75492065
v -2.75083445 -54.63792756 -18.08558404
v -3.98471486 -56.41343445 -12.60015834
v -3.52746295 -55.48461899 -13.70680146
v -5.60363149 -57.89917335 -7.25634163
v -6.30567223 -58.39138851 -5.46799274
v -5.95653942 -53.05015668 -26.74483322
v -4.03710594 -52.90375277 -23.90101925
v -6.89406600 -60.64255163 -8.97330232
v -7.50387087 -61.60860881 -9.78161581
v -6.84878882 -60.88840961 -10.03058162
v -14.62005824 -85.09047329 -5.06390631
v -3.45363468 -55.99666387 -14.69668746
v -4.46288241 -57.85810575 -13.13832123
v -4.45779879 -57.65946209 -11.98796462
v -4.26666019 -56.34986237 -10.70447173
v -4.91072750 -57.82110617 -10.35255753
v -5.96361700 -58.49793926 -4.07549366
v -5.58335613 -57.49833956 -3.61204240
v -3.52738239 -55.00471592 -22.91791514
v -2.88361660 -55.20538241 -19.17449757
v -3.49507225 -56.16676062 -15.87182842
v -3.61861801 -58.06159973 -17.19820686
v -4.23562620 -58.11937526 -13.99513707
v -6.65158266 -59.26351622 -2.33103381
v -4.99531068 -56.63260818 -25.90883896
v -4.19821916 -54.60721627 -24.18223768
v -4.28158045 -56.42937496 -24.17352609
v -3.47551634 -57.72635713 -19.82241310
v -3.46452650 -57.33397603 -21.10136859
v -3.90499039 -58.05945769 -16.14477113
v -4.94841067 -58.32861736 -10.75729076
v -5.08020259 -58.57400596 -11.10073738
v -9.45824664 -65.09337574 -2.17926991
v -9.29383747 -64.58269060 -2.69525195
v -8.92036315 -64.27665800 -2.68604374
v -9.26787127 -64.45871294 -1.33005751
v -9.12233349 -64.01673704 -1.86832366
v -9.53442045 -64.49349970 -0.64957357
v -14.87947814 -85.77167243 0.04562359
v -3.73067497 -59.03320387 -20.58383264
v -4.00736462 -58.90773609 -18.08081381
v -4.02477337 -58.74886364 -16.20633528
v -4.44276538 -59.25219133 -17.01785065
v -4.99948114 -59.00740623 -13.17435317
v -9.91109945 -66.36010110 -4.32212465
v -10.24228614 -67.93759018 -3.91438231
v -9.98313911 -67.27410853 -4.46080323
v -15.22849780 -83.75617117 2.71797506
v -14.38753400 -80.49212396 -10.51259786
v -13.63596041 -79.96407896 -10.03686059
v -14.22527153 -81.67630434 -9.82258935
v -12.43859809 -83.97072554 0.44415286
v -5.09665487 -58.37197229 -10.55814698
v -5.10760723 -58.43258277 -10.71901899
v -5.03216498 -58.27374384 -10.55573765
v -14.50153720 -78.82046700 -11.56250481
v -15.10301512 -78.08001339 -12.58167252
v -9.28657595 -64.27899003 -1.04641682
v -9.06429347 -63.11295927 -1.01657433
v -9.45714395 -63.85099888 -0.54208853
v -4.34821146 -57.70764872 -24.50758591
v -4.46098670 -59.28686261 -16.21163264
v -5.51832234 -59.43499133 -12.73107436
v -3.98330996 -61.19444221 -22.56691083
v -4.27365862 -61.51328981 -23.25730026
v -6.40708860 -60.18110737 -9.93681327
v -6.43553259 -59.93550643 -8.18125065
v -5.03372075 -64.12516534 -20.41275240
v -5.09923790 -63.80041689 -19.49875243
v -5.51904878 -63.69851530 -18.34581606
v -5.30119566 -62.66845018 -16.99741557
v -7.79356342 -62.38986924 -2.75876536
v -8.22368544 -62.15729192 -1.74113142
v -9.07845888 -63.19416314 -1.66980957
v -8.80962051 -62.03625351 -1.02480629
v -8.61134846 -63.04763258 -10.90721413
v -7.56944250 -62.02176586 -12.13190053
v -4.89081768 -60.73070690 -16.23152941
v -4.91181901 -60.60707569 -15.26930835
v -10.13179682 -66.65868312 -1.81940605
v -10.18981356 -66.70532376 -1.04332424
v -10.22045221 -67.60558486 -1.54088531
v -5.45256725 -59.82818082 -13.33178673
v -6.48426078 -60.55030972 -10.50794497
v -7.52949202 -61.39712408 -7.80202309
v -7.31231645 -61.67389452 -6.37173560
v -7.63403391 -62.08294630 -6.63701957
v -5.39606577 -58.32063407 -26.31479315
v -13.27655930 -76.96013153 -11.59628853
v -12.90693041 -76.83217525 -10.87884232
v -14.15450126 -77.95003057 -11.36421598
v -15.04255645 -84.06526595 2.36764364
v -10.04965883 -66.69075042 -2.44289031
v -10.15338767 -66.11448526 -1.68061443
v -4.93730931 -64.05080855 -21.30633406
v -5.35115739 -64.98721987 -20.93303762
v -4.86428896 -64.26618993 -22.00076357
v -4.85013984 -60.52894518 -17.20219851
v -5.63678565 -60.73146686 -13.89985904
v -5.93210291 -61.44267693 -13.49793375
v -5.95294964 -60.45835838 -12.80977763
v -6.96831802 -61.20653078 -12.17355579
v -7.13848788 -61.51136383 -11.01690158
v -9.16147232 -63.92946094 -1.13587338
v -5.15602389 -59.68110263 -26.38985217
v -4.49913181 -58.90406668 -24.83832091
v -4.06025071 -59.76803601 -23.43066037
v -4.42474522 -60.46753377 -24.62637052
v -4.23253607 -61.24615297 -21.71971276
v -4.68999939 -60.68000197 -17.72999950
v -6.72175456 -62.23628297 -13.58874608
v -7.28721637 -62.47288734 -13.15501146
v -7.21876416 -61.90009788 -12.62599695
v -21.18891478 -67.81277061 -15.16667008
v -8.22503679 -62.06883118 -9.64649674
v -8.33415892 -62.48959899 -7.71348178
v -22.81585708 -64.54674155 -3.15299816
v -10.09925641 -67.31167436 -4.93490649
v -15.66033252 -83.82789791 -11.07020117
v -15.45604225 -83.01758021 -11.30484231
v -15.16691968 -83.41643214 -10.65446436
v -23.02245796 -65.82069397 -3.86701338
v -9.70991980 -64.29549307 -0.33507659
v -4.12028050 -60.96390635 -23.62296730
v -4.16184636 -62.12774292 -22.24897966
v -10.57868171 -68.78436357 -0.64606982
v -7.75242923 -62.97098100 -12.98567466
v -8.35186150 -63.87102604 -8.57267994
v -12.46734895 -81.71901107 -21.47728950
v -11.77334320 -82.03886449 -22.33957499
v -11.15209144 -81.24649525 -22.45437168
v -9.71398130 -65.09959698 -1.15823385
v -9.86863952 -65.31251967 -0.64444932
v -4.45487909 -61.72966957 -24.53165315
v -7.42659578 -63.74311447 -14.70071636
v -7.90328160 -63.48751485 -13.38954456
v -7.80868437 -63.13633174 -12.03927677
v -8.04294646 -63.82943690 -11.92225795
v -8.12178385 -63.46307695 -11.62748318
v -8.02650210 -63.64648044 -10.35580784
v -7.87018239 -63.42664361 -11.19565964
v -8.19449965 -64.02148306 -11.13450993
v -8.30212701 -64.25119191 -10.36266424
v -7.87982158 -63.26268613 -9.60921589
v -8.41905922 -63.54092062 -10.05869079
v -13.76706641 -47.24276811 0.63368567
v -5.34811337 -61.07795238 -26.63147263
v -4.46189987 -62.89998442 -23.48990180
v -4.50763991 -63.44020367 -22.81376347
v -7.14025367 -64.20166790 -16.97441563
v -12.29776908 -79.91398126 -7.05380226
v -12.02107035 -79.75992560 -6.27295673
v -12.35294808 -80.42002469 -6.32221950
v -13.38051539 -78.21628451 -15.85748792
v -8.44836887 -64.47631121 -11.37783471
v -29.89198081 -67.55486876 -34.25936028
v -29.46629189 -66.70635939 -34.32960063
v -29.64697778 -68.04139167 -34.50306877
v -13.37780990 -84.16944742 1.49192626
v -8.08374956 -44.38706115 0.24633732
v -6.72603864 -43.76546666 0.03786584
v -2.56163930 -7.08097359 4.42398479
v -1.96607737 -6.62206765 4.24351078
v -10.39184909 -67.67614931 -0.74260222
v -10.48480254 -66.58443063 0.18239413
v -4.66153678 -62.62312829 -25.07258579
v -5.68645401 -64.46976960 -19.46116611
v -5.73107228 -63.94582987 -18.79697293
v -8.32028687 -63.92455101 -12.99470570
v -8.90594069 -64.52907622 -12.55956199
v -29.86455709 -72.43586332 -35.48975289
v -9.21274349 -64.61388618 -10.45761444
v -9.03890375 -64.65839595 -9.82870068
v -9.36647039 -65.24421275 -9.62768216
v -10.03160048 -66.94696844 -3.66344978
v -9.89094935 -66.15839899 -3.63634806
v -2.92918994 26.19772404 5.08340029
v -1.38831325 27.18479186 3.64476279
v -3.25411861 27.32649632 4.20641480
v -10.48132777 -67.16978550 -0.08181683
v -10.75650938 -67.90515780 0.16764799
v -5.04797464 -63.49996477 -25.57692118
v -5.19209728 -62.11064011 -26.38718300
v -4.54600668 -63.87219578 -24.00990762
v -22.54745550 -57.87658319 -31.87331930
v -22.73653075 -56.72880262 -31.21892177
v -22.26272412 -57.51090869 -31.72501177
v -6.49836473 -64.37696517 -18.67661811
v -6.91935001 -64.38269466 -17.84856059
v -7.58611457 -64.56832588 -16.21134207
v -7.95574952 -64.62930143 -15.37608448
v -9.03742854 -64.52492625 -11.99561823
v -9.23408382 -64.94926661 -12.03947049
v -9.77270957 -65.38496166 -11.59962825
v -9.65410937 -65.61246514 -9.68154240
v -23.63561094 -85.25170386 -10.77702735
v -23.75717647 -85.96117049 -10.65278333
v -10.44002548 -68.56013834 -2.88576703
v -25.47778375 -78.81375402 -36.76100075
v -27.78709866 -79.94126529 -36.99248284
v -25.52017383 -78.90570164 -36.85355932
v -4.81364178 -64.22594190 -24.70743656
v -4.95688152 -65.12074172 -23.01408909
v -4.62099118 -64.20229375 -22.94949442
v -6.32167747 -65.42683393 -20.16881108
v -6.65235566 -64.90891427 -19.44319531
v -8.87664780 -64.96597826 -13.89311161
v -9.35250241 -64.86775726 -13.21260259
v -9.83239897 -65.35963714 -12.23829202
v -9.77573823 -65.65009058 -10.77020355
v -10.33722050 -65.88520855 -9.28400550
v -10.21626592 -65.77691436 -8.60498380
v -10.06184239 -65.16545266 -9.20095667
v -10.18000580 -65.85082412 -7.93792773
v -10.17784607 -66.89570844 -7.31084915
v -10.27536578 -67.76921451 -2.77197408
v -10.55141725 -69.32317466 -2.55083060
v -10.52903943 -69.07079369 -1.02517137
v -10.52230038 -68.87746602 0.10011635
v -10.66021528 -68.49309802 -0.04352522
v -26.51684731 -87.41743863 -31.28933907
v -26.12500824 -87.83110231 -30.75378388
v -26.18229575 -86.78326011 -32.29530901
v -25.97349137 -87.17824519 -31.99632838
v -23.21157791 -77.71013677 -35.99833697
v -23.33238162 -77.09972560 -35.92617810
v -5.09161362 -64.25977498 -25.63737519
v -5.57656726 -63.48329037 -26.30630508
v -5.36053395 -65.57911634 -21.99022844
v -7.67919375 -65.20420313 -17.14439690
v -8.10666569 -65.31481445 -16.35596901
v -20.58413997 -75.54527372 -35.18683091
v -21.30325139 -77.40607113 -35.21206230
v -9.70154721 -65.17278403 -12.73213793
v -9.73899104 -65.38623571 -13.28035444
v -9.94323380 -65.35085291 -9.94010828
v -10.25946066 -65.63509256 -9.70818661
v -10.30505449 -66.09471142 -8.36691353
v -10.15518419 -66.41801447 -7.96778779
v -10.46705898 -67.60960817 -7.33292103
v -10.32312214 -67.74287671 -5.89912431
v -10.22102684 -68.14785302 -4.79759322
v -10.53191442 -69.20805573 -3.05874436
v -10.48573945 -69.30857897 -0.04015324
v -10.58441773 -70.02761215 0.29223142
v -10.65928955 -69.26048547 0.64794591
v -25.76163970 -87.62069792 -31.47762269
v -24.78758618 -78.54928076 -36.31254658
v -23.81510101 -76.42587274 -35.83580256
v -5.15738130 -65.38293511 -25.81939287
v -7.76753388 -65.61773270 -17.86073670
v -10.17270703 -65.79502672 -12.02018838
v -10.10844111 -65.73597342 -12.79511955
v -10.49019489 -66.44076854 -10.96204855
v -10.39142720 -66.38035178 -11.79522648
v -25.80679208 -76.87257230 -36.19061410
v -25.36383457 -78.35265994 -36.53531149
v -17.93114468 -75.93399286 -35.05316004
v -10.46217419 -66.54044241 -8.72069225
v -18.74874532 -57.55213648 -31.81736916
v -18.35505106 -59.27021801 -31.80371970
v -18.93402636 -58.65107849 -31.76590800
v -10.66615898 -67.63680279 -8.07977188
v -10.86164173 -78.85684073 -19.65795830
v -11.66913845 -79.49654758 -19.94584501
v -10.42271964 -79.62494344 -20.72281204
v -10.40687785 -67.63296574 -6.67916937
v -10.57223976 -68.38198751 -6.43552560
v -10.28505526 -68.78831238 -5.47753926
v -10.45639254 -69.56067681 -3.12393694
v -10.41216590 -70.09519637 -2.70571932
v -10.54171938 -69.68728453 -1.63891306
v -10.60843002 -70.29987872 -0.16620113
v -5.04008960 -66.06400758 -24.74980429
v -23.17705937 -84.55741405 -36.10169515
v -5.53562166 -66.24201685 -22.64858223
v -6.20827777 -66.22648984 -21.83163725
v -5.97225083 -65.75490534 -21.06687613
v -8.36494751 -65.10581076 -15.44908341
v -9.23168566 -66.03991240 -15.42687323
v -8.79296288 -65.71365148 -16.05604589
v -17.59004965 -47.60083929 -8.49979650
v -17.91421324 -46.29526660 -7.86079373
v -9.17640794 -66.24600291 -16.01903141
v -10.69866121 -66.82281941 -9.72818676
v -11.65573765 -79.26752418 -3.84409726
v -10.82037389 -77.03483105 -4.18676948
v -11.19936816 -77.74594426 -3.47953266
v -13.49786203 -82.04330504 2.35552224
v -13.61520588 -81.93725348 0.81459514
v -13.30806967 -80.97098768 0.90051949
v -10.33551153 -69.61216778 -6.22302433
v -20.45277506 -80.58169484 -36.52983531
v -20.59676871 -79.84767109 -36.24579683
v -19.92598735 -79.48848605 -36.15849465
v -19.20587569 -80.59741557 -36.51825711
v -21.12518810 -81.11435920 -36.72866523
v -10.40826272 -69.72987950 -4.03806847
v -10.61032433 -71.15167379 -1.68721657
v -17.40417257 -75.10306686 -34.89676863
v -17.68537425 -74.47057217 -34.80232880
v -26.19268745 -80.08635044 -37.19496354
v -25.37851036 -81.50469512 -36.81717440
v -25.30349046 -80.57242632 -37.07893193
v -10.61536558 -70.68401575 -0.46016197
v -5.16036246 -66.39529765 -24.13024940
v -5.36119984 -67.12759286 -24.76298809
v -7.76046328 -65.92945009 -19.51189898
v -7.56215490 -65.63157588 -18.97758804
v -8.10183492 -66.14340097 -19.13486235
v -7.04389997 -65.66990912 -20.09283006
v -10.93437802 -68.31253320 -8.89599882
v -10.23854036 -69.89210099 -5.20630181
v -10.28997265 -70.66836953 -6.07400294
v -9.06933192 -71.21099532 -4.01150202
v -10.45068540 -70.80389559 -3.00080911
v -18.72212067 -67.57681817 -34.01714563
v -18.52869801 -67.19677150 -33.74265507
v -18.67315918 -61.31568551 -32.11161494
v -19.12060566 -62.03345209 -32.46697783
v -5.17656608 -66.77591056 -25.40386654
v -5.65966452 -67.37185270 -23.42395112
v -5.93519444 -66.83893502 -22.46210910
v -17.60050282 -62.11699173 -32.41064772
v -17.63575152 -62.88503855 -32.62600303
v -18.33315939 -63.64624202 -32.76371956
v -14.84144479 -82.21395314 -35.45934707
v -15.10221791 -83.20032805 -35.44100747
v -15.65412804 -82.63105899 -35.54252908
v -19.63472553 -80.42527735 -36.53345630
v -10.98729856 -69.63836402 -9.51437652
v -11.04999147 -68.78677011 -9.51439142
v -10.95457003 -68.94763559 -8.92518368
v -10.86738426 -68.94391775 -8.52671545
v -10.91724820 -68.64086539 -8.63470696
v -10.44302061 -70.91811299 -7.03788362
v -10.64684335 -70.14796883 -7.20107183
v -11.31685637 -61.11703441 -30.86772002
v -10.44124179 -72.15329260 -3.53962486
v -11.21151168 -59.98220295 -30.99750541
v -10.65649372 -58.99653584 -30.42465448
v -9.26490501 -76.15797967 -20.65297216
v -9.63583682 -76.73218101 -20.15278116
v -8.69065803 -75.98032802 -21.28999867
v -10.76445635 -72.87760824 0.45916473
v -10.54733526 -72.40801305 0.09666571
v -11.15587354 -72.39656895 1.45242631
v -10.70136949 -72.06379622 0.79905585
v -14.74195998 -59.70775709 -31.47660941
v -15.76758176 -59.64390934 -31.57379851
v -5.58761973 -68.48929822 -24.37363006
v -5.28816227 -67.63161719 -25.06704628
v -5.53337391 -67.83523411 -24.23799597
v -6.08849525 -68.26691329 -23.56119081
v -6.51215995 -68.15829873 -22.87072688
v -6.41205115 -67.47254729 -22.41711505
v -7.70170521 -69.21085715 -21.72234282
v -7.02971546 -67.12138653 -21.55688778
v -8.07828456 -68.02429259 -20.82052082
v -22.02075720 -67.46824831 -6.78303558
v -13.76779750 -59.53917652 -31.44828230
v -14.32006899 -58.77905712 -31.36116266
v -10.45353804 -71.93592936 -7.11392658
v -10.30668151 -71.53778523 -6.25431165
v -10.54999605 -72.80269265 -7.22680893
v -12.18522899 -61.19377166 -31.62295744
v -10.75535920 -73.72184098 -0.74117485
v -10.80431603 -73.51534069 0.20365635
v -10.84147766 -74.24987853 0.13392442
v -11.00095455 -74.19224828 0.99389232
v -11.16409246 -73.59375060 1.27452763
v -11.37479115 -73.00991565 1.63419533
v -10.97363234 -73.35639000 0.41963003
v -9.77628771 -65.68472087 -3.05677368
v -9.38770175 -65.28711319 -3.07598570
v -5.79668535 -69.81795281 -24.47015233
v -5.71359834 -69.29545105 -24.99054372
v -5.88747347 -69.29788738 -23.93957786
v -5.78534789 -68.95460933 -25.87341331
v -6.70638261 -69.21117753 -22.63893373
v -8.42256472 -68.18404049 -20.07446624
v -8.60277470 -69.09093261 -20.14790103
v -8.51079635 -69.54991817 -20.49542964
v -10.87688748 -71.41613215 -9.29730292
v -10.69547795 -72.03298807 -8.48478917
v -10.52933093 -73.21938872 -4.57906025
v -10.60709078 -73.83127511 -5.07361814
v -10.65486576 -73.04196805 -3.42029170
v -10.67600399 -73.41924310 -2.35164328
v -10.61950065 -74.49381799 -1.57104828
v -10.60803421 -75.34134388 -1.38372462
v -10.65122709 -75.32766461 -0.05434011
v -11.06005255 -74.82738048 0.70451334
v -11.13554463 -74.17259365 1.67955272
v -11.33040711 -74.29810613 2.13229936
v -6.22785883 -71.16326690 -24.45167489
v -8.20822641 -70.10515779 -21.05228230
v -12.18347158 -66.98559225 -32.53725171
v -9.72028263 -70.08630037 -16.33530296
v -9.72330663 -71.00191712 -15.95664769
v -9.38781351 -71.59005851 -16.83268510
v -9.69814323 -71.47920877 -15.12961090
v -10.80815215 -70.04751265 -12.45266665
v -11.08700130 -71.19738311 -11.64377574
v -10.73525660 -71.42001390 -13.11051752
v -10.90693194 -71.59071416 -10.08663978
v -11.15626562 -71.05743885 -10.69071982
v -10.91818698 -70.65977156 -9.94671136
v -10.94641443 -72.12131470 -9.30247828
v -10.72330680 -73.44317436 -7.95876328
v -10.85948944 -73.07206839 -9.19251237
v -10.55899914 -73.07634503 -6.64093578
v -10.62090974 -73.38143140 -5.43497223
v -10.49969345 -74.44572449 -3.67522356
v -10.45131497 -73.81886989 -4.36644116
v -21.01688087 -76.23068988 -35.22452712
v -20.90506256 -77.36846060 -35.84821150
v -10.70838887 -74.69539344 -2.00413354
v -24.01227318 -75.74108988 -36.12436727
v -24.42866005 -74.94526356 -35.70345417
v -23.87605421 -75.72790235 -35.01397744
v -11.25401072 -75.59859753 0.86432335
v -11.26522385 -75.45332611 1.60065235
v -11.27997600 -74.94384050 1.66125165
v -11.59379445 -76.01999491 2.65652523
v -11.33479085 -76.28943026 1.89720909
v -23.50320853 -74.95123148 -35.22900492
v -7.04610627 -70.95687836 -22.96798117
v -7.17531517 -71.49739563 -22.61882275
v -7.83807691 -71.34711742 -21.47348784
v -9.32264142 -70.27282566 -18.36583763
v -9.20045469 -71.77345455 -17.74299517
v -9.53490380 -70.72335482 -17.39869639
v -9.63186938 -72.26333022 -16.00223593
v -9.99982934 -72.52819836 -15.28024115
v -10.43563616 -71.84454799 -14.29346390
v -10.37336793 -70.75138390 -13.49836402
v -10.62497124 -71.95425779 -13.15517258
v -10.93421876 -72.62049615 -11.57334540
v -10.99984720 -73.55555147 -10.35901811
v -10.75767819 -75.23205131 -5.56838838
v -10.74507367 -74.37267154 -5.62074548
v -10.70326194 -74.00874048 -5.79441851
v -10.55927761 -76.00180060 -4.10560705
v -10.53550467 -76.07330382 -3.24935070
v -10.63391101 -75.59573650 -1.98049424
v -11.05074584 -76.06764138 0.08506186
v -10.62489673 -76.47965848 -0.77024277
v -23.19057658 -73.38677347 -35.16018018
v -22.91167155 -72.90718704 -34.99586880
v -23.03198166 -74.03783500 -35.20465642
v -11.19626407 -76.18101686 0.49472455
v -11.19080000 -76.45692676 0.91739668
v -18.81869696 -86.04181558 -10.44613961
v -18.96744967 -85.41884273 -10.98612696
v -18.18431169 -85.71978658 -10.68311930
v -21.71434462 -72.43573666 -34.55016389
v -20.61671764 -72.10072130 -34.30851176
v -24.68373068 -73.84566218 -35.42271629
v -11.34685799 -75.69821179 1.61911070
v -11.77963987 -76.75869763 2.93559395
v -6.62906514 -71.82572037 -23.66870269
v -8.76288768 -71.45885378 -20.21935955
v -8.93015228 -71.49639726 -19.17038672
v -10.23055241 -72.54523784 -14.73555993
v -10.75063087 -72.74241000 -13.38886097
v -11.25518326 -73.20939004 -12.54707761
v -10.93741134 -74.01706278 -9.20303725
v -10.71773283 -77.00948417 -1.50617876
v -10.47291514 -76.37758553 -2.19061365
v -11.07205451 -77.30211318 0.10197314
v -11.33859344 -77.53209770 0.86357974
v -11.23015210 -77.02896744 0.53573836
v -11.97542064 -77.49315351 2.88812770
v -12.24148925 -78.27682793 2.85367761
v -12.24863064 -76.69244707 3.54938535
v -23.20473641 -86.05229110 -10.35788842
v -10.77194139 -77.07359642 -2.79940711
v -11.53025869 -77.93021202 0.51132578
v -9.24626552 -72.58651406 -19.24777962
v -15.83987847 -87.13715523 -32.03499690
v -16.51900820 -87.28384972 -32.55591542
v -15.74315317 -86.66957915 -33.06223825
v -11.39141992 -74.17288423 -11.63432561
v -17.85057038 -86.32528782 -34.15538371
v -7.44060753 -72.20976800 -22.43750356
v -9.30928253 -72.33188301 -18.00762676
v -10.88229939 -76.16441697 -5.16455900
v -10.98966505 -77.45001465 -1.61862792
v -12.67584134 -77.87317038 3.69894900
v -5.82015142 -40.50305858 0.04518195
v -21.42599784 -87.50434965 -8.60168226
v -21.22708596 -86.99566871 -9.54119209
v -11.37467008 -73.73719662 -13.23487051
v -10.80159657 -75.83952695 -6.73088804
v -11.28591876 -78.14038545 -2.18602968
v -12.18997128 -78.23075354 1.21031748
v -6.37905253 -72.74680585 -26.06303431
v -6.49640663 -73.39075953 -25.23824759
v -6.65071420 -73.27865064 -24.14837852
v -7.00252363 -73.18910211 -23.48926105
v -6.39149593 -73.04269820 -24.95050430
v -7.49441376 -72.85940647 -22.81814255
v -8.29536002 -72.26461917 -21.37339115
v -8.17834120 -73.23319465 -21.61145397
v -9.59447306 -74.23531264 -18.16463284
v -11.24374475 -75.74024051 -8.63252394
v -11.52286399 -78.58270407 -3.13066039
v -11.22474857 -77.82171667 -2.84533110
v -11.41466293 -78.23712379 -1.41789508
v -11.94369700 -78.42344046 0.46337108
v -12.73343898 -79.05903459 2.81368825
v -6.46253070 -73.34072143 -26.31739527
v -7.61087332 -73.93164188 -22.51279540
v -8.08843691 -74.16485995 -22.01704308
v -9.42591764 -73.94502312 -18.92654784
v -9.70107969 -74.45222884 -17.42253080
v -11.42838411 -74.40632582 -12.27899827
v -11.64617389 -75.53871721 -10.28276514
v -11.48270071 -75.37567616 -9.51014366
v -11.71405055 -78.85295153 -1.83119508
v -12.48473488 -79.00606841 0.06458695
v -12.82722875 -79.57552373 0.95984235
v -12.46343739 -78.64393294 1.20526482
v -13.55054229 -78.99486274 3.74027994
v -13.77319451 -79.50010896 3.63030541
v -6.90596644 -74.40952957 -25.71158670
v -7.00418698 -74.33440536 -24.07958172
v -9.16202459 -74.71561432 -19.78571340
v -9.75960959 -75.55369288 -18.03964190
v -10.36172733 -74.65570420 -16.21399634
v -11.69060916 -74.86092299 -12.94963900
v -11.34571806 -75.38247108 -14.27055430
v -16.99255593 -88.14723790 -3.56394402
v -17.84621365 -88.26602995 -5.24706533
v -18.67401600 -88.77416700 -4.59732953
v -12.20482588 -76.35144144 -10.20610705
v -11.59163006 -76.17776096 -9.42189246
v -11.46668103 -76.68296248 -8.29367433
v -11.22653112 -77.78050005 -6.07163645
v -11.43902168 -78.16459239 -6.56513078
v -11.12875249 -76.76067203 -7.20103877
v -11.25742123 -78.71285081 -5.44427941
v -11.39288954 -78.65470648 -6.14573201
v -19.58915778 -81.31237328 -16.68921672
v -18.54862459 -81.09179884 -17.40459539
v -12.67243363 -79.89136130 0.18635040
v -12.96270266 -80.15356958 2.81560724
v -13.42005096 -79.39248532 3.28297634
v -13.68674263 -80.32008260 3.63351591
v -14.96933680 -83.96154642 -9.67791397
v -15.72601125 -84.71968770 -9.65368841
v -15.60745016 -84.15687084 -10.55432204
v -6.85399165 -74.32379574 -26.54080652
v -6.67579891 -73.83663207 -26.97465569
v -6.87999697 -74.62794334 -24.55586195
v -7.90942553 -74.88628477 -22.48034440
v -8.34403932 -75.95282048 -22.16470800
v -9.23868548 -75.46737790 -20.44200897
v -9.49625112 -75.37139952 -19.22967657
v -10.42409707 -75.89854300 -17.38682389
v -10.26579924 -75.17766953 -17.23783463
v -17.45762303 -83.75241607 -12.78919261
v -17.35871658 -83.30049366 -12.26963568
v -11.98067050 -77.18815655 -9.55565274
v -11.79655641 -77.70551741 -8.68344586
v -11.68737188 -77.59410143 -8.05083755
v -11.84349973 -78.62766832 -7.93399755
v -11.77453808 -78.99230719 -6.87180692
v -12.08752114 -79.48500663 -3.52944224
v -0.91731531 -15.50862752 2.39329902
v -12.92677689 -80.82608134 -1.79030723
v -2.98483227 -16.03694446 3.20662395
v -13.39760330 -80.78504354 3.27360444
v -13.05783354 -81.20568842 2.36648065
v -15.87874070 -84.26913619 -10.86433697
v -14.40869831 -80.12849838 4.20118216
v -14.82079364 -80.42901009 4.30456595
v -7.94191752 -76.36261731 -23.15852046
v -9.14331060 -77.32319087 -21.83496580
v -9.02226754 -76.76082850 -21.15466632
v -9.77621414 -76.19692385 -18.67380552
v -9.58726462 -76.52649283 -19.70960200
v -10.69234591 -76.73155516 -17.77043194
v -11.39303856 -75.91807097 -14.86642845
v -11.74127217 -76.51428878 -15.61438851
v -11.12226397 -76.52883977 -16.79457724
v -10.67313924 -75.55995882 -16.85995050
v -12.41212524 -76.07053965 -13.52225058
v -12.41111010 -76.44174993 -10.56968048
v -12.36345153 -78.33284140 -9.47156176
v -12.89273798 -77.90254056 -9.88542847
v -11.57269254 -79.44678515 -5.72756957
v -11.39208674 -79.15918529 -4.84489230
v -11.65941078 -79.70358431 -4.90097096
v -12.89819088 -80.59255034 -2.04442930
v -12.49988098 -80.17545193 -3.08108353
v -11.94477547 -80.88251203 -21.29503153
v -12.93598115 -80.83769679 -0.35080709
v -13.47241830 -81.59444481 1.79848715
v -14.30007443 -81.41075075 3.64892860
v -14.13757075 -81.71878010 3.29265161
v -13.79511226 -81.21790737 3.38746281
v -13.46222311 -81.10588044 3.14633828
v -7.23849935 -75.28158277 -27.77209133
v -7.63814943 -75.64982027 -28.42904069
v -14.40531388 -83.97190273 -9.03405994
v -14.73490335 -84.53353494 -8.96035135
v -8.76692031 -78.79535854 -24.56054837
v -8.88001919 -78.84939760 -24.00078811
v -11.06618531 -80.72866499 -21.39818855
v -10.75057779 -80.17729968 -20.98853327
v -11.36628259 -80.16063273 -20.57240158
v -11.60148717 -77.23998278 -16.80663042
v -10.40881220 -81.44260943 -24.60016310
v -10.69675852 -82.30394125 -24.58068170
v -12.85800524 -77.40088552 -15.67201689
v -12.98042666 -77.22450048 -14.42983840
v -12.67517265 -76.91891491 -14.22834583
v -14.89529572 -87.36683428 -3.38125252
v -14.56287876 -86.84003353 -3.26413545
v -14.51281551 -86.44095808 -2.51639378
v -20.25582641 -89.05816823 -4.60629771
v -13.65430094 -78.11085135 -10.59599221
v -12.73516472 -79.80543375 -9.14466009
v -12.06947118 -79.41726595 -8.06994736
v -12.10389938 -80.42975515 -5.77569939
v -12.02519704 -79.92781699 -4.78871912
v -12.44133711 -80.44881374 -4.74993838
v -12.92872056 -80.77590168 -3.06342565
v -19.94957402 -56.91952631 -20.38735710
v -13.40795029 -82.13937283 -0.51374809
v -13.86392023 -82.69673586 1.69600372
v -13.66348844 -82.28141069 2.65719439
v -14.05000594 -82.57790655 2.72855209
v -10.64280793 -77.25141943 -18.11006851
v -11.13355532 -77.42160559 -17.86475256
v -10.69253311 -77.74344832 -18.50241050
v -12.55386323 -78.13553512 -16.92585647
v -11.90890372 -77.80861855 -17.36722514
v -11.28940843 -77.30466872 -17.33582839
v -13.84519972 -77.78730243 -14.90938663
v -13.45321629 -77.30126381 -13.69118504
v -13.70141190 -85.37810296 -4.61811246
v -14.19406570 -86.38287336 -4.88187978
v -13.45680375 -79.12345976 -10.05270332
v -13.25081754 -80.37600666 -9.29317530
v -12.55472936 -80.94857633 -6.33098744
v -12.86937390 -81.53044432 -6.51091244
v -12.55695429 -81.13864064 -5.86467935
v -13.50358594 -81.78365976 -4.78935055
v -12.84875628 -80.72072268 -4.52363305
v -13.46752699 -81.77758008 -3.61594092
v -13.42045609 -81.41665161 -1.86412991
v -14.14400339 -82.55993575 -1.89405004
v -13.46652396 -82.15978742 -1.22512423
v -13.45950738 -82.27498829 -0.87456440
v -13.90630007 -82.82243460 -1.26397819
v -18.50818284 -85.99037677 2.31731427
v -19.44596507 -85.76563746 2.60644243
v -13.81132845 -83.05002749 -0.48959407
v -7.76314549 -76.72696561 -28.76409516
v -7.97764212 -75.87205619 -29.70612422
v -8.24497826 -77.67488062 -27.15571783
v -8.32698122 -78.56637239 -27.35935710
v -9.14835278 -78.43752950 -22.24483714
v -9.93431080 -79.27142084 -21.06432244
v -11.47239562 -78.61667126 -18.76603067
v -11.20143291 -78.08558643 -18.26974377
v -11.87249366 -78.33154500 -18.04743707
v -14.36882466 -77.75845379 -13.89943063
v -14.69049044 -77.95475423 -13.54236435
v -13.89684156 -78.41990888 -12.46373169
v -14.24040180 -79.27785069 -11.80810574
v -15.37392847 -81.27950877 -11.79980114
v -15.83009027 -81.19887859 -12.25217246
v -15.26308618 -80.62319458 -11.99497748
v -16.67749695 -81.55670762 -12.75880076
v -13.74734193 -78.54969800 -12.08454277
v -14.32206389 -79.98586446 -10.71798895
v -15.47790132 -84.21479911 -21.87552489
v -14.85954691 -84.73421633 -22.62607776
v -14.79762793 -83.78881961 -22.21219242
v -13.64750974 -82.29083568 -6.13983534
v -13.51479813 -81.84936643 -5.42932423
v -13.84554710 -82.28696138 -4.87614144
v -2.22950266 -9.25238524 3.89498216
v -1.78731524 -10.51678229 3.82256787
v -13.77904229 -82.09832758 -3.64113250
v -14.18813132 -82.54177868 -2.41182535
v -14.69725650 -84.17792618 -0.71227347
v -14.37440235 -83.61274004 -0.42668599
v -8.14918336 -77.48961449 -29.51139025
v -8.68565310 -78.05900276 -30.00886738
v -8.93420540 -79.44381237 -24.62052554
v -9.39176790 -78.87947559 -22.02276886
v -9.81249288 -79.72548157 -22.05874771
v -9.56777576 -79.16462421 -21.99567854
v -15.25038946 -84.94943380 -8.85974802
v -14.76522908 -84.91799980 -8.58587585
v -11.08812448 -78.55339348 -19.16880906
v -12.41788734 -78.62960547 -17.66738668
v -12.01097853 -79.15893197 -18.87203939
v -12.51997519 -77.54717767 -16.23054594
v -13.76669295 -79.23915237 -17.21280813
v -13.36689480 -79.34752107 -17.68808253
v -15.06581996 -78.61455530 -15.24068229
v -14.31118790 -78.42945307 -15.20154346
v -14.43629619 -78.17227393 -14.62014299
v -15.03949985 -78.28631252 -14.14596289
v -15.53442329 -79.03096825 -13.56222015
v -15.26285149 -79.60338891 -12.19802722
v -14.00782727 -82.75817335 -5.48028247
v -14.42338806 -83.17124099 -2.89234868
v -14.22116905 -83.00901949 -3.69499251
v -14.63836432 -83.56700093 -2.12819455
v -14.15905170 -82.78293163 -1.68305042
v -14.31315392 -83.26134086 -0.97399729
v -14.87287879 -86.62886918 -24.89244007
v -14.18600045 -86.34844422 -25.12880974
v -14.48057313 -86.08720452 -24.14977551
v -8.11962876 -76.62726194 -29.71593477
v -8.42772704 -76.44622773 -30.24889156
v -16.08184166 -83.71821791 2.85087526
v -15.58553148 -84.02099460 2.49449210
v -9.61580779 -80.38319647 -24.37963337
v -9.55941621 -80.41597158 -23.64398353
v -10.56425273 -80.12963831 -21.26180939
v -12.66580820 -79.34982330 -18.40987988
v -12.71626167 -79.99873161 -19.13223229
v -13.26993015 -79.83119041 -18.40441860
v -14.12932482 -83.95260572 -7.88559858
v -14.11707327 -83.03551376 -7.80208176
v -15.55100642 -78.87335122 -15.00778832
v -14.66856990 -81.34603500 -10.64251829
v -13.44426069 -81.22080564 -9.04331543
v -14.41556215 -82.55420625 -9.16639250
v -14.20066599 -83.79519731 -5.91594866
v -14.46166635 -83.63907784 -4.15326608
v -14.54925351 -83.87564123 -4.94320551
v -14.17187136 -83.10875297 -4.41959826
v -14.69900645 -84.53375846 -2.68240017
v -14.55845777 -85.26489884 -1.45322201
v -15.23639169 -85.00356972 1.72269740
v -9.03778058 -79.04640585 -30.34220450
v -9.56129748 -78.59154046 -31.20123781
v -9.17029008 -77.00986415 -31.27682954
v -9.56739765 -80.66704124 -25.67471378
v -9.98037867 -80.91612905 -23.60056899
v -9.63732228 -80.41764796 -23.17110822
v -9.97582451 -65.98740071 -13.64647970
v -9.94674210 -80.33479005 -22.37691544
v -11.99523453 -80.02400398 -20.42185143
v -12.21596356 -79.83829081 -19.41780746
v -14.70355224 -80.05618304 -18.27710867
v -15.28400742 -79.27692682 -16.35532640
v -16.31234214 -79.42100614 -14.51547910
v -16.34545252 -80.36869764 -13.08675762
v -15.70162550 -79.62659746 -12.76498288
v -15.17167129 -81.95832372 -11.32086664
v -14.99852818 -82.33963698 -11.05117984
v -14.43017460 -82.23772049 -9.66761168
v -14.19440564 -83.27673376 -8.69074836
v -14.38044291 -84.59503204 -7.02859089
v -14.54009395 -84.54912901 -5.75542543
v -14.35113326 -84.76679027 -4.06124536
v -14.56621476 -86.27033979 -1.94212911
v -15.11706598 -86.62514389 -0.60984929
v -15.95159806 -85.95973998 1.38886517
v -16.83503948 -85.80616862 2.13373010
v -18.82627420 -84.15577561 3.63586075
v -10.05096920 -81.81496710 -26.10190585
v -9.62965377 -81.01990819 -26.46043897
v -9.75098647 -80.40261269 -22.78540470
v -17.86870323 -70.20665705 -33.42155367
v -17.04929769 -70.68333775 -33.35825354
v -12.97335420 -80.59605211 -19.89765838
v -12.65646424 -81.08846098 -20.95919475
v -14.11775220 -80.41463047 -19.17440444
v -10.11634059 -67.25002825 -13.96163553
v -16.14053547 -79.57080752 -13.58244475
v -14.74374626 -83.29834789 -10.10962855
v -14.44181707 -84.53521878 -8.50909203
v -10.72618645 -70.98586857 -9.27489065
v -14.30644002 -85.95070243 -3.79788526
v -15.69579914 -87.21067011 -0.89484575
v -15.85815288 -86.83784306 0.15398802
v -16.82541333 -86.79402620 0.84516319
v -17.18107797 -86.63717657 1.65891356
v -17.74518378 -85.72572470 2.21804273
v -9.63162817 -80.12435585 -30.80935776
v -10.15176903 -79.00714129 -31.82725981
v -9.68564581 -80.72733134 -30.24903685
v -9.57750622 -81.07732236 -29.52236496
v -9.55953635 -81.16620034 -28.19844149
v -17.58594997 -88.39158714 -1.11070753
v -10.81580855 -82.06597716 -23.76484871
v -10.00095718 -66.46216661 -14.00564332
v -9.27189738 -68.59592348 -17.56942831
v -13.77082616 -81.18361980 -20.17378807
v -16.82930999 -79.54563200 -14.79131449
v -17.46106520 -80.93434572 -13.33178952
v -16.36283845 -82.82338083 -12.08310854
v -15.77476412 -82.84491301 -11.68701425
v -14.88131564 -82.88231492 -10.59998572
v -14.48338013 -84.98159796 -8.00343603
v -14.49835207 -85.52622795 -7.19322870
v -18.38256977 -79.45058495 -36.17300838
v -19.05384101 -79.99234647 -36.48064658
v -17.85813272 -79.56212014 -35.97944230
v -14.83368594 -86.11684293 -7.19816564
v -14.77392484 -86.31485701 -6.08032010
v -14.51794431 -85.43738723 -6.26515877
v -14.63267859 -86.70037240 -4.10003355
v -15.69316909 -87.42487431 -1.73978845
v -16.30381867 -87.14500815 -0.22264331
v -16.80179872 -87.47771382 -0.30981496
v -13.48911133 -70.95779479 -33.21757540
v -17.23621786 -87.09315956 0.88222878
v -18.33448932 -87.24054694 1.19930587
v -18.05735193 -86.89238131 1.57794927
v -9.36875213 -80.36868274 -29.62989360
v -10.31255443 -82.70523697 -25.63255839
v -11.02936454 -82.81214535 -24.20929447
v -13.18877563 -81.56798035 -20.92621103
v -17.45522581 -80.16934991 -16.29157737
v -17.86096767 -80.18165827 -15.81169851
v -17.81523414 -80.35964519 -16.17890224
v -17.10425876 -80.07700741 -16.34612121
v -17.16816425 -82.08653331 -12.64400501
v -16.58156142 -83.23594928 -12.10703701
v -15.12764674 -85.37925035 -8.40845332
v -14.91963863 -85.78045666 -7.78534962
v -14.64221906 -86.02407575 -6.71236031
v -15.04261326 -86.85818315 -5.36592770
v -16.45952836 -87.75166422 -1.16235728
v -17.15847477 -87.32921630 0.25429917
v -17.09261909 -87.62610704 -0.21060313
v -16.69237763 -87.15395629 0.05614140
v -19.03422736 -86.53213084 2.16601882
v -10.84606163 -80.30796051 -32.62691572
v -10.89662593 -79.37606424 -32.80719370
v -10.14572941 -80.62393218 -31.40422702
v -10.46897937 -81.83046430 -30.58329970
v -9.69769247 -81.74184710 -28.75260822
v -9.92169231 -82.20768720 -28.29951607
v -9.81338415 -82.06215501 -27.57079899
v -10.67693252 -82.96240121 -24.87863228
v -12.95079850 -82.63281733 -22.10132778
v -17.51388051 -80.33818007 -16.61553420
v -18.58935319 -81.31546527 -13.89771514
v -16.21085219 -84.62979645 -10.62106621
v -10.80112532 -69.11633909 -7.28776446
v -10.81337873 -68.27414781 -7.47787580
v -15.79163410 -85.39485931 -9.30404942
v -15.67838155 -86.03539318 -8.28509312
v -15.60368948 -86.50884032 -7.38242408
v -15.01607988 -86.50638163 -6.74664183
v -15.44041466 -87.12781966 -5.96260000
v -15.12020733 -86.78560704 -6.19095471
v -15.67316800 -87.85226196 -4.38128039
v -14.35386762 -83.09069276 2.66061025
v -16.73132740 -87.94328570 -1.16148998
v -19.92416568 -86.87833697 1.82173937
v -19.45087500 -87.24860102 1.64275337
v -11.30782720 -78.60822976 -32.92338550
v -10.29076055 -81.87486231 -29.95899320
v -10.33527683 -82.65386522 -27.54534967
v -10.61436255 -83.42407644 -26.06271766
v -14.93190415 -81.80545270 -20.00812255
v -13.90854921 -82.35294372 -21.26228996
v -18.27898435 -80.66787571 -16.83472656
v -18.49154197 -80.54233342 -15.74855298
v -16.71724394 -83.93407613 -11.88133378
v -15.58897644 -86.85984462 -6.71652565
v -15.48213884 -87.36070246 -5.47321094
v -18.54955964 -87.50579506 0.87171578
v -11.52894553 -79.73182201 -33.37676078
v -12.26497348 -78.82738858 -33.68982300
v -10.29460970 -82.39214867 -29.38828245
v -10.44799760 -82.83138275 -28.23876031
v -16.46165177 -80.83970845 -17.96977781
v -16.60220139 -82.10751414 -19.13859323
v -12.58762367 -58.13781172 -31.18562698
v -16.65689424 -84.88152921 -10.89880243
v -17.04068296 -84.66144651 -11.43085398
v -16.74053632 -85.74848622 -9.51217581
v -12.99911551 -80.76163381 -8.52772873
v -15.19670524 -87.42398769 -4.79648495
v -15.99366218 -87.81395108 -4.88452846
v -15.61151724 -87.90116012 -3.43983248
v -15.40418249 -87.79039234 -3.97968106
v -16.74260944 -88.25820684 -2.82903831
v -16.55797474 -88.28561753 -2.53618881
v -16.54712297 -88.30049634 -2.20786268
v -15.81422426 -88.14756572 -1.34169322
v -18.85568351 -87.90799975 0.56373182
v -20.00257000 -87.27192879 1.55240041
v -19.50762607 -87.60340512 1.17267249
v -18.72942224 -87.23490685 1.53726386
v -11.16649806 -81.68917894 -32.32032806
v -10.78047976 -83.88830721 -26.77704208
v -11.37288380 -84.34374630 -25.86980164
v -12.63471507 -83.74761790 -23.58458005
v -14.99375515 -82.84994960 -21.27561904
v -18.60939153 -80.87164909 -16.86522551
v -18.91611516 -81.55170828 -17.86121167
v -19.26778629 -81.48965240 -15.76786675
v -17.79044233 -84.41293985 -11.94197405
v -18.76815036 -83.72059464 -12.46838551
v -17.29177311 -84.27208662 -11.92987431
v -5.00185229 -65.26634842 -24.19184148
v -17.17065834 -85.03434807 -11.12716272
v -16.44979790 -85.81750095 -9.87286773
v -16.46416076 -87.30028570 -6.31239312
v -13.82260863 -80.22391796 -35.19971669
v -14.73023556 -81.53919131 -35.37600115
v -16.61518402 -87.90401369 -4.70229471
v -16.48999006 -88.08327466 -3.41533823
v -17.28388481 -88.55082095 -2.27497309
v -18.88610236 -88.22125196 -0.20599359
v -18.17182079 -88.67254108 -1.53522182
v -11.94801647 -81.21655881 -33.41680765
v -11.03223395 -83.66831392 -29.26187590
v -8.81098304 -66.52715057 -17.18815230
v -8.10390338 -65.90729952 -17.45178923
v -8.25502537 -65.63785672 -16.81986824
v -13.99193797 -83.27012509 -22.19073847
v -15.76609351 -83.83571357 -21.32043988
v -16.86238497 -83.34972709 -20.40670253
v -17.56905392 -80.58924973 -16.83934033
v -17.29566790 -85.21058410 -11.07138954
v -16.80006087 -85.47794074 -10.49255673
v -17.04129949 -85.70154011 -10.36471128
v -16.64747670 -85.64143628 -10.27337741
v -23.70465174 -86.95285022 -10.18482633
v -16.84942283 -86.07751131 -10.06080676
v -16.67081937 -86.02979034 -9.60704219
v -5.61397336 -65.67941606 -26.92657337
v -16.74427278 -86.04833484 -9.24165919
v -16.75844379 -86.31270379 -8.38970765
v -16.85424149 -87.27188408 -6.80745346
v -16.46797732 -87.79738098 -5.45479590
v -17.12324284 -88.06100488 -5.13465144
v -17.96309836 -88.73735368 -2.88065290
v -11.20778359 -84.47053283 -27.76283398
v -13.66107166 -85.01515538 -23.56552891
v -13.43871374 -84.17924494 -23.12161028
v -16.51438139 -83.94902945 -21.22214809
v -19.49507929 -82.62824267 -13.38522136
v -9.96262114 -69.71870363 -14.52684589
v -9.93471872 -68.74766946 -14.92794883
v -17.81743951 -85.16015112 -11.29608415
v -17.58294366 -85.65434813 -10.58388874
v -17.88532175 -87.19894290 -7.53330812
v -17.12908968 -87.18434721 -7.30788615
v -17.07525179 -87.73087710 -5.97743690
v -17.66063273 -87.81543374 -6.23464445
v -18.31410080 -88.77162635 -3.67757306
v -11.98179834 -83.61084759 -31.39199317
v -11.84238680 -84.27818865 -30.07197939
v -22.04555646 -78.22090387 -36.05493158
v -21.67717554 -77.70964503 -35.45501456
v -20.65400034 -82.22339302 -14.57007136
v -19.01622862 -84.62046087 -11.45636663
v -18.65655184 -84.40583944 -11.70662232
v -18.86709966 -86.20553464 -10.26206370
v -18.25472899 -86.31009609 -10.03707759
v -15.25041182 -81.26370609 -35.52868962
v -15.63297957 -80.59289306 -35.40448099
v -17.50673354 -86.12351120 -9.76237562
v -18.19197647 -87.39907295 -7.17906468
v -21.67782187 -75.65049827 -35.67881510
v -22.02090621 -76.44409686 -35.19451618
v -22.53150009 -76.98201388 -35.56150571
v -12.81384192 -82.19182491 -33.83456916
v -12.63901591 -80.19449562 -34.23294798
v -12.23234646 -84.69510823 -25.59589036
v -11.71167195 -84.82992649 -26.72307566
v -12.39964645 -85.50610393 -26.24481544
v -12.62507774 -84.71349627 -24.84303527
v -14.42141552 -85.30380577 -23.20804261
v -16.38497040 -84.28012580 -21.66503482
v -17.22041331 -84.22993124 -21.35153860
v -19.30420846 -81.86131716 -18.10591482
v -19.15278845 -83.03070813 -19.79306526
v -18.34018901 -81.67582005 -18.25948432
v -21.39729261 -83.18788558 -13.54270894
v -19.54375766 -85.19101888 -10.99714544
v -19.58614588 -85.94926447 -10.37687063
v -6.31228229 -58.77299979 -3.17966100
v -12.52943277 -85.22422612 -29.46071886
v -13.40649277 -85.42098105 -24.38690327
v -15.39501920 -86.24493331 -23.77435938
v -15.42823203 -85.49527079 -22.87940308
v -17.07598194 -85.22740752 -22.18910307
v -22.04347961 -83.36518705 -13.04467488
v -18.99667270 -86.51173860 -9.84429847
v -19.74459551 -86.98590100 -9.27442499
v -19.55476962 -87.45924383 -8.34367704
v -20.09136602 -87.39865571 -8.79529025
v -19.03174818 -87.13955432 -8.51665903
v -20.16055956 -87.55443245 -7.93880690
v -19.86333728 -88.46127242 -5.92833338
v -19.96414736 -89.05185759 -3.84960650
v -13.38288747 -82.73526281 -34.11958739
v -13.17592151 -83.10683072 -33.45614672
v -12.87475880 -83.63260329 -32.71419182
v -13.07583973 -84.49276537 -32.30197355
v -12.82381825 -84.33923870 -31.63367510
v -12.32049149 -83.14666897 -32.68670291
v -12.85663713 -85.29525995 -30.27972952
v -12.04957999 -85.52940935 -27.17463113
v -12.59897649 -86.13922447 -27.35207975
v -12.73927651 -86.02478355 -26.60099603
v -13.57145980 -86.00611240 -25.49284138
v -21.46590874 -86.12745255 -10.45817044
v -21.80088498 -86.65255457 -9.49203223
v -20.95433325 -88.04067224 -6.86396658
v -20.38209699 -88.54807913 -5.98136336
v -20.63661627 -88.88072520 -5.42975916
v -20.58888599 -88.95497024 -3.96668958
v -13.61602359 -83.83196592 -33.54805708
v -13.01204786 -86.09952033 -29.34436686
v -14.91299458 -86.85785532 -25.95483139
v -16.97093621 -85.40310711 -22.69539610
v -22.51865529 -84.91987735 -11.42006367
v -22.80156128 -84.29991454 -12.00636756
v -22.31860347 -84.05996114 -12.35676743
v -20.90818807 -87.66053617 -8.25225376
v -20.34966275 -87.57574111 -8.41769483
v -13.80687300 -82.85047114 -34.76719186
v -13.66672385 -83.35604519 -34.14231539
v -14.63036798 -83.93834531 -34.80152413
v -13.96691985 -84.35905725 -33.82979706
v -13.74168228 -84.54277366 -33.00746158
v -13.07831332 -85.12548357 -31.59208596
v -15.37964307 -86.96527779 -25.52535199
v -16.96269587 -85.97861230 -23.36283214
v -14.66829889 -83.24647695 -35.19211709
v -14.36301321 -82.99665898 -35.15905142
v -14.49115109 -84.46294814 -34.22653675
v -14.12070543 -83.65091681 -34.48589519
v -14.04762361 -85.54396033 -32.64178708
v -13.53789493 -85.39149910 -32.21183643
v -13.71197868 -86.93747967 -29.05085683
v -23.37497845 -87.38166839 -9.43418220
v -22.76855521 -87.80141175 -9.06058308
v -14.15590476 -86.31457388 -31.91119432
v -13.52471206 -86.67121828 -29.82660197
v -14.31293599 -86.58951521 -26.38524771
v -15.09861182 -84.13541317 -35.01032293
v -15.19217715 -85.33822000 -34.22271460
v -14.23651166 -84.82900262 -33.82265940
v -14.34863452 -85.39437503 -33.34929794
v -14.56024032 -86.00443602 -32.59597719
v -14.47654981 -87.19991148 -30.66721186
v -15.56165330 -87.89708465 -27.74314396
v -14.80646990 -87.59491891 -29.12728675
v -16.54795371 -87.39110827 -25.30919388
v -16.34871028 -87.65289187 -26.19572915
v -16.27614163 -85.00175178 -35.02028435
v -15.11635911 -86.05501056 -33.32737833
v -14.96378705 -86.90620214 -31.89187497
v -16.52073860 -87.93009073 -27.11624093
v -15.30283783 -87.32896298 -31.37534857
v -15.58348536 -87.66561747 -30.33611551
v -16.08669572 -88.11264485 -28.32446620
v -16.92088321 -88.18636090 -27.60233171
v -17.07529463 -87.68188953 -25.93050525
v -17.42680185 -87.93648332 -26.63195319
v -16.28288068 -88.03381771 -29.25772965
v -17.97992364 -88.04103732 -27.00427547
v -16.93083532 -88.24188262 -28.26106362
v -17.98140071 -87.46914566 -25.69759265
v -17.58048870 -84.02666450 -35.80721840
v -17.21788570 -84.67449993 -35.56813672
v -18.03482883 -84.32603627 -35.73136777
v -16.29375294 -87.58211881 -31.57735988
v -16.49307460 -88.00476044 -30.70393577
v -16.68424718 -88.11257035 -28.74713577
v -16.91693068 -88.22213113 -29.95159663
v -16.31962694 -87.94298023 -30.04633263
v -19.10786331 -88.22029084 -27.77676284
v -17.42124744 -87.98128366 -31.41430393
v -17.56627858 -87.60251105 -32.48580545
v -17.89796539 -88.24194223 -30.23744002
v -19.27445456 -85.90526879 -35.70433334
v -18.23216863 -85.52300185 -35.34398973
v -18.70440692 -86.02610230 -35.29112414
v -18.47809926 -86.28775179 -34.54219177
v -19.48528923 -86.82451397 -34.85450521
v -19.01396178 -88.13267946 -29.54162657
v -16.68312959 -86.82513237 -33.35234895
v -16.96643233 -85.20129323 -35.14576331
v -17.83423871 -85.82180738 -34.79360417
v -15.90490527 -86.17492020 -33.76953676
v -16.18769579 -83.82849395 -35.61110422
v -16.66563749 -81.58598840 -35.93813255
v -17.16746576 -81.82448149 -36.12086922
v -15.82628675 -81.28774166 -35.67413241
v -22.79952355 -87.30204403 -10.32922417
v -28.35915238 -71.40878588 -35.90043262
v -26.82518773 -72.81379402 -35.74229777
v -28.66086923 -72.70760834 -35.95989570
v -28.31153199 -73.64688814 -35.96244752
v -26.31878667 -74.34607297 -35.85270792
v -24.71833862 -72.63021916 -35.26380286
v -26.50621533 -71.37915492 -35.50993651
v -25.18409491 -73.53101671 -35.61979905
v -24.04267155 -73.02430272 -35.21655500
v -23.71576242 -73.83368164 -35.36342084
v -16.30503498 -80.45194298 -35.61972082
v -16.82497747 -80.69259673 -35.79538316
v -22.93430269 -85.46799421 -10.82569268
v -22.63561450 -86.05730534 -10.49230434
v -22.69382589 -75.40945709 -35.49693897
v -7.96994194 -62.25025654 -7.30732782
v -8.51617474 -62.86779046 -6.75183628
v -21.38281241 -75.28427243 -35.03995761
v -19.82425526 -75.31742007 -35.20345315
v -21.80761658 -74.84121621 -35.03470868
v -15.44972695 -73.44475389 -33.83290395
v -16.67590253 -78.09560746 -34.99373794
v -16.65688120 -78.78760248 -35.05697846
v -17.42432825 -78.42376828 -35.22042930
v -16.10206068 -78.40262353 -35.03904864
v -13.08457460 -79.50036228 -34.49786082
v -17.35290326 -79.92819697 -35.67708284
v -17.65527762 -79.45331186 -35.75922549
v -15.15968703 -80.55068552 -35.28170660
v -14.67468869 -80.95595986 -35.34057364
v -14.34624288 -81.00784570 -35.35713628
v -14.18349240 -81.32294565 -35.29888764
v -13.45374342 -81.24939352 -34.75411236
v -19.68033239 -83.34615827 -12.84044608
v -21.23448625 -82.65284449 -14.40616976
v -19.67830770 -84.95263755 -11.25116367
v -20.62306181 -85.15184373 -11.10880449
v -20.47174796 -86.34084463 -9.95606557
v -18.61893758 -86.44419163 -9.94427688
v -17.99003035 -86.93982661 -8.64612591
v -18.79966445 -86.97764575 -8.80709663
v -18.40862259 -88.92258257 -3.09298653
v -19.16411705 -89.07441050 -3.32470657
v -19.09360662 -89.04905617 -4.01709415
v -22.31093496 -73.17277044 -34.79301184
v -22.75736257 -72.10709900 -34.61422026
v -17.91818999 -86.59629524 -9.38082766
v -21.51729539 -73.93062115 -34.80167687
v -22.61412144 -74.39369708 -35.05774960
v -18.27560551 -75.59832186 -34.99186411
v -15.64884186 -77.80531794 -35.04326195
v -17.79752225 -79.29344475 -35.83223000
v -13.53723276 -79.23000306 -34.87261012
v -14.92987759 -79.18412238 -35.18643603
v -14.77446407 -79.90717143 -35.18676758
v -16.10181294 -86.84783429 -33.06147084
v -15.42038564 -79.97047901 -35.28306633
v -13.41630984 -80.27120680 -34.95509923
v -14.27343953 -79.96945083 -35.29884666
v -13.15235440 -80.64732701 -34.66505930
v -18.92490499 -81.31173998 -17.57740974
v -18.85263436 -84.12458748 -11.94297802
v -19.65878345 -84.38715339 -11.59003377
v -10.02428960 -68.38435680 -14.07256164
v -10.46421379 -69.03751940 -13.19307182
v -16.62986726 -86.66086197 -7.73029216
v -17.67333597 -86.57791466 -9.00527369
v -16.65323786 -87.51174062 -5.92662534
v -18.27032305 -88.54152262 -4.37375437
v -20.42741701 -71.32349163 -34.46339816
v -21.53073251 -71.24843448 -34.63796899
v -17.87933707 -74.92877543 -34.86283496
v -16.92181081 -74.16183501 -34.28150713
v -16.70576818 -75.26105642 -34.51878577
v -13.89181707 -78.07442546 -34.72201154
v -14.35100473 -78.23241502 -34.90573168
v -12.76820339 -77.40472257 -34.05652940
v -11.68575324 -77.67241448 -33.52509439
v -18.74302700 -82.72247016 -13.03684618
v -17.06481539 -87.05022186 0.55398693
v -18.62167008 -70.76093554 -33.88303146
v -17.57279225 -71.94712758 -33.74802321
v -18.14215630 -71.46970928 -33.92535448
v -17.21787080 -71.75762206 -33.70907530
v -18.64779368 -72.33688235 -34.37179700
v -17.16713794 -72.16928154 -33.76228735
v -9.29382816 -77.92941481 -21.41243219
v -9.58235469 -78.02507281 -20.94532177
v -9.93647054 -79.78766412 -21.78509161
v -17.50045456 -73.25561345 -33.95521641
v -11.39908005 -76.77293569 -33.29826146
v -12.74405140 -76.39288902 -33.79037231
v -10.21552645 -77.21746713 -32.27287531
v -16.78813994 -79.59289849 -15.30429721
v -11.18699275 -70.03380358 -10.95239632
v -11.11245155 -69.19922680 -10.55480726
v -18.31327379 -69.32858378 -33.56254846
v -14.90432117 -71.98198885 -33.44639391
v -16.49989560 -72.08500803 -33.59371051
v -16.47158526 -71.18290663 -33.49743783
v -15.66185802 -72.01565057 -33.43748674
v -16.33282937 -72.48659432 -33.57176483
v -11.15106139 -73.86673242 -33.45997632
v -11.34664938 -75.03716648 -33.02634135
v -11.57939248 -76.07933134 -33.38941559
v -12.63650786 -74.79784638 -34.09066796
v -13.98166735 -73.81634414 -33.94548222
v -10.66204347 -75.91648400 -32.67336637
v -19.12114955 -81.83980733 -14.33426514
v -14.86978680 -78.28375697 -13.08765262
v -14.45576269 -78.95981520 -11.15461905
v -13.08410522 -70.61166316 -33.11573341
v -14.22022656 -70.16734779 -32.93298185
v -14.54225648 -69.07065213 -32.88063034
v -12.31287140 -71.18304074 -33.38823467
v -12.93047704 -71.54596597 -33.36823732
v -12.31048163 -72.09505886 -33.65070373
v -10.56657732 -72.42456824 -33.07248279
v -8.67637061 -73.75561446 -31.13967367
v -9.49264411 -74.14940745 -32.12415054
v -8.86028074 -74.86834377 -31.11673705
v -9.30214953 -75.47755539 -31.30779043
v -8.07716232 -74.35303181 -29.99808080
v -10.23306325 -76.98267698 -18.47731322
v -9.71244741 -77.49044150 -19.99799162
v -9.56222136 -77.01028883 -20.63974924
v -10.01252513 -78.75306904 -20.38802393
v -9.66201350 -69.96260583 -15.28713200
v -11.52418647 -77.74493098 -17.81810261
v -12.46479247 -80.00678569 -4.04556282
v -12.32978329 -80.71163297 -5.98191423
v -13.24831415 -81.24436438 -0.41945261
v -13.22774868 -81.42606169 -1.27039594
v -13.06356303 -81.15128428 -0.77168527
v -13.53323739 -68.22895259 -32.57699683
v -14.74586688 -67.04992056 -32.73498267
v -9.48751625 -69.10540909 -32.10698441
v -10.13564970 -70.63891739 -32.80555829
v -10.55727154 -69.67235357 -32.84648806
v -11.84179261 -70.08940727 -33.31943601
v -11.91690750 -69.15289909 -32.97288343
v -12.00185996 -70.62239945 -33.44491124
v -8.97204410 -71.96377218 -31.40881658
v -9.36965737 -71.27062231 -32.26722777
v -7.59442989 -73.40486348 -29.39110063
v -8.44984036 -72.67346978 -30.35711497
v -7.72953080 -72.06980139 -30.02618812
v -8.47293716 -73.29048216 -30.45304678
v -16.90520160 -79.68700677 -14.43286985
v -17.31013693 -79.73785698 -14.92743846
v -25.70773847 -86.09730005 -9.57406126
v -12.76407577 -76.33076608 -13.07450701
v -12.14949694 -79.31675762 -1.49203360
v -12.17920613 -79.47102189 -1.94028718
v -9.18008201 -67.50052422 -32.00989217
v -10.23359597 -68.12365353 -32.42480755
v -10.13636496 -68.88312846 -32.46707842
v -12.77593616 -67.33444333 -32.54223242
v -10.88712178 -69.85605508 -33.01667422
v -8.60370509 -69.09321249 -31.72300756
v -7.72736687 -69.07892227 -30.71396239
v -8.00700579 -70.25373727 -30.97192757
v -7.69850425 -71.03368640 -30.31359240
v -7.47764530 -70.93515247 -29.82408926
v -9.23111849 -72.21722603 -31.58161789
v -7.38516496 -72.40694016 -29.47683446
v -6.52757753 -72.92978466 -27.16396004
v -7.31475465 -74.16091859 -28.44101936
v -6.94014551 -72.54032046 -28.87857519
v -7.80329248 -74.55824316 -29.19139527
v -9.49899200 -73.22970778 -18.19028333
v -25.17586574 -85.00588685 -10.79410966
v -11.25116460 -65.02298266 -32.23640099
v -11.87732536 -65.43131173 -32.41736442
v -11.88341063 -64.84098732 -32.23449737
v -9.49188694 -66.64657593 -31.89121932
v -9.36334953 -66.19867682 -31.66915104
v -10.11838950 -65.94850868 -32.06313774
v -10.84902789 -66.14778191 -32.31066093
v -8.53672251 -67.46440381 -31.32529929
v -7.21792364 -68.09896976 -30.21102026
v -6.53793523 -70.22197545 -28.03117782
v -6.74392423 -69.52498853 -28.90388295
v -6.39112806 -69.02347505 -28.40477601
v -6.85059512 -70.77928632 -28.43729593
v -7.33536109 -70.31050324 -29.48608994
v -6.98211323 -71.19271159 -28.96244638
v -6.92942040 -72.03457505 -28.96681800
v -6.56780088 -71.57377154 -27.93979086
v -6.56687841 -71.85195386 -26.96648985
v -10.50929818 -73.57761264 -6.31581154
v -9.71415266 -67.60387868 -14.90532514
v -9.58582107 -66.60164893 -14.79070354
v -10.56050882 -72.93596864 -1.84350391
v -9.27316211 -63.00918013 -30.79692274
v -10.94739605 -63.54292482 -31.54286742
v -11.18759159 -64.58590180 -32.05671534
v -9.72283352 -64.77378309 -31.52461722
v -10.40344406 -65.18903375 -31.98363632
v -9.05154273 -65.75040519 -31.32354468
v -7.69622810 -66.53781980 -30.46620637
v -7.06371898 -66.53380394 -29.70669605
v -6.68601971 -67.76405126 -29.11311015
v -6.76755095 -68.76957417 -29.30153348
v -6.21236209 -68.08715314 -27.74578892
v -5.99495508 -69.72002983 -27.11009979
v -5.52691706 -67.58217514 -26.11559257
v -7.45433802 -62.21574172 -12.68257946
v -9.13681556 -68.83507222 -18.46185885
v -9.18165501 -68.33220273 -18.14419776
v -8.72201659 -68.35626066 -19.09487695
v -8.90331995 -67.50037521 -18.81106384
v -9.26715136 -69.77512687 -18.38302985
v -9.58625879 -69.77952272 -17.35294424
v -9.58963670 -68.61286610 -15.74374177
v -9.74248908 -69.29112226 -15.92664048
v -9.45073832 -68.00775975 -15.81589133
v -10.30385680 -68.08180362 -13.24238442
v -10.80208365 -67.99297035 -12.20143493
v -11.09469030 -68.79087538 -11.56031992
v -10.85160021 -69.86588985 -8.34705215
v -12.11459469 -61.19613722 -31.11319430
v -12.11551670 -59.81813371 -31.25742078
v -10.57089027 -73.24863225 -0.74827374
v -10.45756787 -72.51348346 -1.83828338
v -8.87374114 -76.63358748 -21.62060887
v -8.10068194 -62.01469153 -29.68778461
v -8.68965592 -64.47885931 -30.43800034
v -7.83812348 -63.70197982 -30.04697710
v -7.54509028 -62.68750131 -29.61721458
v -7.36051006 -63.20898980 -29.19387445
v -6.93698600 -65.18340856 -29.39999104
v -6.56622788 -66.04702771 -29.05379236
v -6.05290523 -66.19361043 -28.35972048
v -8.19233526 -67.33053923 -20.26505396
v -8.39092489 -66.19005650 -18.52690056
v -8.83438718 -66.68182462 -18.18637736
v -8.43460206 -66.51712209 -19.00775172
v -9.40535311 -67.11889058 -16.07392728
v -9.12950281 -67.29583442 -17.84423925
v -9.50155314 -66.86535478 -15.51608369
v -10.44980064 -66.37857109 -12.28581741
v -10.79391502 -67.48782098 -11.92287821
v -7.90835079 -60.87539345 -29.40940857
v -6.40456658 -63.15863132 -27.97641791
v -7.10663851 -65.24032354 -19.50902678
v -7.75446277 -64.94158506 -16.35374688
v -7.59658543 -75.06222278 -28.60940434
v -6.12464501 -60.63553318 -27.39341557
v -6.94185356 -64.50980902 -18.30598526
v -6.34881482 -63.70423734 -17.58930087
v -9.95083060 -65.86556137 -2.50341743
v -6.37360802 -58.74986947 -27.75687166
v -7.24586379 -64.08606470 -16.46554470
v -7.08873849 -63.83971125 -16.35541208
v -8.64510983 -62.67831475 -9.24370065
v -5.87624265 -61.50840595 -15.41782636
v -5.54407528 -61.25854701 -15.71724378
v -5.95478853 -61.21880189 -14.88701254
v -5.99255692 -61.35760620 -15.03793988
v -6.08753599 -61.31660938 -14.73797392
v -5.99649362 -61.42485142 -15.08118119
v -8.07165168 -61.91308424 -8.56124703
v -7.70613039 -61.92339212 -5.01474179
v -8.41087569 -62.73533404 -5.65691339
v -4.32432536 -60.37884951 -20.41402645
v -4.88993758 -61.46351993 -16.89515449
v -4.77328524 -60.75097620 -16.43496566
v -5.44785894 -60.81968546 -15.09115752
v -7.47412862 -61.60030141 -4.22579888
v -8.27464554 -62.58176267 -4.60640667
v -6.03967998 -57.05152825 -27.30553411
v -7.82582443 -55.20902947 -28.42695825
v -4.75149369 -60.01601368 -17.00199768
v -4.31144144 -59.58542973 -18.58526655
v -4.61825589 -59.82992426 -17.83178002
v -6.40302105 -59.98132005 -9.15520638
v -7.08999997 -60.80999970 -4.80000023
v -6.96171867 -59.79080871 -4.90851747
v -4.62523522 -59.84310806 -16.54056087
v -6.26300834 -59.38354507 -9.50340088
v -6.12083590 -58.84413049 -8.25148728
v -6.71388069 -59.14633721 -4.77393903
v -5.33493888 -57.94942752 -9.25813429
v -7.09999818 -53.77142131 -27.80590765
v -7.35968212 -51.26987398 -27.58062817
v -8.08311533 -52.97077820 -28.33426185
v -6.49159728 -49.47026446 -26.73793957
v -5.25011634 -51.37801170 -25.65098554
v -5.75175928 -47.27020487 -25.86792037
v -5.23000071 -45.31000182 -25.34000017
v -2.28994805 -48.92730340 -7.25293439
v -2.07576528 -48.39650542 -7.20905280
v -1.34594692 -46.95881903 -9.36866924
v -2.11748318 -47.40118235 -6.60787709
v -1.23119785 -44.28824782 -5.94143942
v -1.20004953 -44.25262660 -5.92515478
v -1.04295276 -44.09935325 -5.86350355
v -6.91000046 -46.84000090 -26.72999911
v -4.93592909 -53.22121084 -25.27123876
v -5.00223041 -54.75366861 -25.60761012
v -5.57287131 -55.18802628 -26.49152093
v -7.62441894 -57.53646791 -28.55518647
v -9.42487456 -56.99178576 -29.49883416
v -8.21833406 -56.73798174 -28.84569019
v -5.84662147 -66.74081087 -27.09284797
v -13.71807139 -63.02605569 1.82399468
v -13.80172651 -62.34532967 1.76931429
v -14.22183309 -63.19911778 1.87075662
v -13.89172021 -77.29507238 -11.95823308
v -8.62936955 -62.87217140 -8.10991414
v -9.99121647 -58.22357908 -29.97112833
v -11.19402144 -55.92367798 -30.11493199
v -10.73325984 -57.72893876 -30.41889518
v -8.84002820 -63.86726350 -10.30799001
v -8.99902079 -63.67480755 -8.10795836
v -9.02788155 -63.74060363 -6.72820397
v -10.39174851 -60.58074906 -30.54940887
v -9.41194221 -62.01449782 -30.54733388
v -9.03326645 -64.48614597 -11.13093831
v -9.17806756 -64.16542083 -9.02054552
v -9.39365849 -63.82192671 -9.90993157
v -9.56705771 -64.27533180 -7.33460952
v -8.78017303 -63.34918737 -5.94094954
v -9.19475593 -64.45377320 -4.63433657
v -9.12971422 -64.62386250 -3.87139828
v -9.76468064 -65.33202529 -5.44473715
v -12.81737909 -55.34478649 -30.28298356
v -11.92303281 -53.76946554 -29.74058688
v -11.74540725 -57.70343170 -30.86669184
v -7.64043536 -69.42947954 -30.21654673
v -7.25539774 -69.37066466 -29.70087714
v -10.07380057 -65.23343921 -7.93799665
v -9.88142937 -65.75719267 -6.87361602
v -6.77648094 -73.61105084 -27.77203545
v -11.72437426 -58.64840373 -31.01940081
v -11.47276163 -62.50235438 -31.32871538
v -13.55897356 -54.64646593 -30.20092659
v -14.52280581 -54.97539788 -30.72469123
v -12.28651870 -61.80960685 -31.39671311
v -10.92134044 -65.58539718 -32.24108741
v -13.76101375 -55.74491620 -30.67759238
v -12.88011950 -60.31309441 -31.40177578
v -12.91281078 -61.11829355 -31.39299899
v -12.53782678 -61.65606156 -32.04244003
v -12.37855386 -62.53264844 -31.62122145
v -11.35690883 -65.35093486 -32.26432949
v -12.05857005 -64.37502056 -31.98579699
v -15.39704762 -53.76604944 -30.35530075
v -13.23224232 -61.88597903 -31.68410063
v -12.43698690 -62.21218035 -31.56832606
v -13.05600628 -64.96724486 -32.28426352
v -11.50628459 -66.42591953 -32.32629225
v -11.88173983 -67.20730662 -32.54298493
v -11.44365873 -68.66618991 -32.90935978
v -16.62668400 -53.94300818 -30.90532497
v -14.52953555 -55.87113276 -30.86220101
v -11.53676212 -69.03561205 -32.97864273
v -15.66098072 -56.11466244 -30.91367334
v -13.32494989 -65.80034643 -32.51174092
v -11.69768162 -71.19197398 -33.57807919
v -14.77670576 -54.34354022 0.88778237
v -16.98185690 -55.90024218 -31.01717122
v -14.51096963 -64.61443752 -32.56991878
v -13.83471210 -66.30896032 -32.73342922
v -13.10561318 -72.46194035 -33.52082521
v -11.68091781 -72.11786509 -33.67945179
v -12.44158112 -74.28056002 -33.95653144
v -15.65905288 -63.23746592 -32.30643272
v -14.06793948 -67.02569872 -32.69030526
v -12.61693612 -73.23342562 -33.71398523
v -12.31095009 -72.71737605 -33.73165429
v -17.33743586 -59.25066769 -31.71602637
v -16.27784967 -60.87636575 -31.89969063
v -14.69719503 -65.37353247 -32.64488280
v -17.66018942 -53.22053656 -30.90869077
v -12.96510641 -80.71542531 -3.68789723
v -13.20721768 -81.12221956 -2.42576399
v -17.76890829 -57.84391984 -31.57320246
v -13.91174924 -75.13140142 -34.40177813
v -13.04278895 -81.18785918 -4.93835425
v -14.49463982 -74.63572919 -34.22798589
v -13.77720106 -76.81217045 -34.68382731
v -13.49385455 -78.69321853 -34.76250544
v -13.85525335 -77.35645771 -34.78751332
v -14.38614447 -73.26449454 -33.76607969
v -13.14611640 -81.16225898 -34.29364413
v -14.26426135 -76.64100081 -34.84028578
v -13.30689993 -81.83729649 -34.27812457
v -14.97703325 -72.98958302 -33.64654630
v -14.90545738 -73.33611697 -33.80239755
v -15.03024809 -73.88897240 -34.02338922
v -13.36251665 -80.93171567 -34.76037458
v -14.76804260 -79.46880162 -11.43831387
v -14.45936225 -83.07308704 -2.04115151
v -14.54644278 -76.08570158 -34.51194987
v -13.33205216 -80.93994856 -34.71482545
v -14.40844126 -77.38468051 -34.95595604
v -15.28703514 -74.59131628 -34.29602087
v -15.17442800 -75.86517185 -34.43641961
v -15.85349627 -75.90346038 -34.49923173
v -14.88643512 -76.44361258 -34.75352004
v -15.44465683 -71.48359716 -33.51522237
v -15.39507695 -70.79581171 -33.35752338
v -14.53779731 -75.34467429 -34.43964571
v -13.89938593 -75.96853375 -34.57226977
v -16.13421179 -74.89185780 -34.27077457
v -14.79533967 -78.91133428 -35.25605053
v -15.37089888 -78.54494452 -35.16581655
v -14.06501047 -82.06397295 -35.21377593
v -17.73144677 -59.99296159 -31.80184215
v -18.16139184 -57.01434240 -31.48537502
v -18.22394505 -56.22411892 -31.32769465
v -17.64966175 -65.41512161 -33.19812194
v -16.67217538 -76.11978054 -34.73398834
v -16.11243188 -77.26082951 -34.98801589
v -15.94159938 -77.88459212 -35.05202383
v -15.89579321 -78.72489840 -35.07189453
v -16.43367484 -79.35705781 -35.17455608
v -16.64617844 -87.83127367 -5.12860576
v -17.71218330 -72.37765193 -33.84518251
v -17.28403568 -88.06232363 -4.68459819
v -16.95950329 -87.87721395 -5.51036140
v -17.29043759 -87.30979264 -6.81106374
v -17.00862497 -87.35065907 -6.32087002
v -16.96402580 -85.29960364 -10.70751064
v -17.68261194 -87.25403249 -7.06443982
v -16.66202024 -80.13483882 -35.49151123
v -17.57636294 -87.53313124 -6.34222711
v -17.92455092 -78.89226824 -35.70268676
v -17.41547696 -87.98718452 -5.64946514
v -17.68404245 -88.21192384 -4.75334702
v -16.95560478 -71.99987769 -33.71427581
v -17.46560633 -88.06109428 -29.21911702
v -16.81535691 -86.37730777 -9.20341071
v -17.86079444 -60.98823622 -31.89290315
v -17.84571260 -76.19132102 -35.05731747
v -18.25061813 -73.64536822 -34.60692987
v -17.16262661 -75.94151795 -34.79880095
v -18.43391918 -84.34470743 -11.81903202
v -19.37831566 -65.01922756 -33.27750042
v -18.76688749 -65.18284231 -33.36852416
v -18.66815425 -68.35021079 -33.86599571
v -15.12796246 -74.41850007 -34.14966539
v -19.19441856 -85.70338041 -10.65638848
v -18.61871406 -86.55925095 -9.71835945
v -18.96634512 -87.23532408 -8.34335294
v -18.75018328 -87.82003820 -6.39381260
v -19.72891577 -59.51124057 -31.81619570
v -19.90071498 -83.49671215 -12.55774125
v -19.34156939 -86.70964092 -9.35943611
v -19.75354925 -87.40906417 -8.58079642
v -18.82922649 -55.85368350 -31.66216612
v -19.28460971 -56.79300427 -31.71225637
v -21.06714807 -58.46333504 -32.03610331
v -19.44270357 -61.52545661 -18.45496893
v -19.22949590 -66.68158621 -33.88892114
v -19.42103356 -68.28787178 -34.32309628
v -19.31934990 -77.97829807 -35.64646095
v -18.98497902 -79.23308015 -36.21239215
v -19.33994889 -78.76814902 -36.03598848
v -18.37206818 -78.75630260 -35.79374775
v -18.28536764 -82.60571957 -36.43704578
v -19.22730915 -82.18964934 -36.60405055
v -18.61141436 -81.40909672 -36.51171550
v -17.87384227 -81.69998974 -36.40563786
v -19.10928264 -84.03913677 -36.41119972
v -18.98388378 -84.88812298 -36.13668680
v -19.90830153 -86.07582748 -10.20530425
v -20.18142492 -85.59703827 -10.61015856
v -19.89079267 -56.35198206 -31.86736256
v -18.18189211 -52.99009383 -30.87748773
v -20.13003640 -53.82971466 -30.94787151
v -19.91064847 -57.65249208 -32.04125911
v -19.48506571 -66.03092700 -33.61261636
v -19.32621188 -69.87600774 -34.20143574
v -19.93441582 -69.35557723 -34.41626951
v -19.84702237 -70.77106833 -34.14301574
v -19.83990520 -76.53361559 -35.30684486
v -19.22296546 -81.15040511 -36.47686914
v -19.81900819 -81.43258840 -36.66032851
v -19.03496869 -86.99940890 -34.09849480
v -18.91040057 -87.31409162 -33.21959823
v -19.88041773 -87.47451007 -34.06902403
v -20.02223022 -83.97535235 -12.02647667
v -20.14569938 -87.00963855 -9.26257577
v -20.80473490 -59.29071456 -31.67647496
v -19.85460892 -73.71572405 -34.58087146
v -20.54851130 -73.51043075 -34.48996693
v -20.37654445 -77.00983435 -35.87715700
v -20.08446492 -78.81421596 -35.75209901
v -21.28608711 -83.45259726 -36.44087166
v -19.91079748 -84.04001594 -36.59223020
v -20.74475400 -85.07549018 -36.30723804
v -19.81112175 -85.21017432 -36.24264151
v -20.22944018 -85.93106270 -35.94120592
v -19.91527900 -86.47471666 -35.43656319
v -20.43047920 -86.44907176 -35.55949405
v -20.28831281 -87.05715835 -34.85221416
v -20.29823139 -84.27871764 -11.73293404
v -20.06707340 -85.04740894 -11.11010183
v -20.64204030 -87.65728772 -7.71590834
v -20.68899386 -88.58851343 -5.94526529
v -21.01968415 -88.45523745 -6.48294576
v -20.78893222 -57.70930275 -32.11346641
v -20.77578008 -57.04064295 -31.96390718
v -20.56582645 -61.19978055 -32.11925551
v -22.68898487 -63.61027062 -33.35438296
v -20.72514221 -64.86929953 -33.28457475
v -21.81914635 -65.27490914 -33.47173706
v -21.57805115 -66.79597497 -34.36378017
v -20.84651403 -70.35446912 -34.43596885
v -20.99442296 -74.68215376 -35.11746228
v -20.57389915 -77.90681720 -35.34943610
v -21.53139375 -78.40716094 -35.72247550
v -21.73260599 -79.26548272 -36.36936843
v -21.34901285 -80.47669381 -36.37078032
v -20.63177340 -87.45832741 -34.35159847
v -20.99425159 -87.69820631 -33.83432329
v -20.12452297 -88.06747943 -32.84569830
v -21.49905451 -87.91069686 -7.46937282
v -21.71980217 -55.71727827 -31.28693998
v -20.76603845 -55.65785244 -31.61992505
v -20.80145478 -56.37848377 -31.64189681
v -21.67182602 -57.78523907 -32.00893477
v -21.70516923 -56.67029694 -31.55149519
v -21.23841643 -62.62108684 -32.57678449
v -21.49561979 -82.13895559 -36.78745031
v -21.95663191 -81.06052876 -36.52611002
v -20.94087750 -81.84087276 -36.63225099
v -2.73096259 18.11057702 -8.13741889
v -21.05492353 -87.95913309 -33.10878947
v -21.03351243 -88.35744113 -31.93179145
v -22.26928249 -87.93109655 -32.06605837
v -22.47687057 -87.77791262 -32.70033747
v -19.73323338 -88.35668862 -31.24632500
v -23.61123636 -59.96640027 -32.32296184
v -22.11422101 -65.87512046 -33.18149224
v -21.43038996 -64.31709230 -33.05779770
v -20.55241540 -65.93991816 -33.89044479
v -23.25296961 -66.44044071 -34.43038836
v -23.14808033 -69.36172396 -34.60652754
v -21.94987983 -74.46289808 -35.06030142
v -22.76288159 -75.98675787 -34.67052430
v -22.36978337 -78.58663797 -36.33131832
v -23.01781066 -78.95826548 -36.35607287
v -22.56749384 -80.18401265 -36.35430709
v -22.77356572 -81.34485036 -36.64632887
v -22.40062132 -86.60347015 -34.98552740
v -23.01007695 -88.75056356 -6.41642418
v -22.83849567 -88.49836886 -7.55998492
v -22.26123214 -88.52285892 -7.23973429
v -21.82126977 -88.78614008 -5.73785044
v -23.15724455 -88.91926706 -4.98310523
v -23.40557240 -58.81174654 -32.08860755
v -22.10764214 -64.21529502 -33.45182166
v -22.80013263 -87.05002069 -33.69813785
v -23.14601466 -85.02519131 -11.30692940
v -23.99555035 -87.74708956 -8.58566631
v -23.19681831 -88.17455173 -8.37339647
v -23.93372729 -88.33713084 -7.52950786
v -24.00310524 -88.36960047 -6.57949969
v -22.62509614 -62.94058263 -32.80186653
v -22.90211618 -76.37228817 -35.43645144
v -23.25029857 -75.91159642 -34.51926261
v -23.90575595 -80.54969460 -36.87194362
v -23.66669849 -79.39673215 -36.62899509
v -24.40496720 -83.79533887 -36.40263528
v -24.08034913 -85.49670130 -35.16722843
v -24.06568825 -83.99863541 -11.94670890
v -25.14784224 -87.09399402 -8.85207113
v -24.30732735 -88.37717026 -5.34164207
v -25.18846653 -66.93143398 -34.63848680
v -24.22642522 -71.21147215 -34.95990857
v -24.71376210 -81.08194172 -36.91972792
v -23.49703573 -74.91856813 -34.32015702
v -24.46783334 -79.51850444 -36.56738997
v -24.22521636 -79.00796086 -36.35078669
v -24.15453270 -79.96037602 -36.77623346
v -23.90995249 -81.11310750 -36.75300628
v -24.52464402 -81.64499700 -36.64205596
v -24.93874170 -82.35264570 -36.63617000
v -24.52195622 -84.91569012 -35.48541665
v -24.30785820 -87.08839118 -33.00132602
v -25.25452524 -84.17255431 -11.44237164
v -26.07898600 -86.97396517 -8.00319016
v -24.27655086 -59.32820588 -32.20597282
v -24.02736805 -59.08653513 -32.17361122
v -9.93472617 -65.49534947 -1.72999839
v -24.94871058 -79.28319275 -36.53387353
v -24.93815124 -79.91495728 -36.74481064
v -24.32723530 -80.41954041 -36.92369908
v -23.75896834 -81.34680241 -36.71003133
v -25.35148524 -84.13866907 -35.46641022
v -26.39246173 -82.11554587 -36.75678372
v -25.64263158 -85.46559513 -34.12812948
v -25.96875653 -86.40777320 -32.70189837
v -24.28237535 -63.50597739 -33.68440643
v -25.37541464 -61.64253131 -32.66050667
v -25.74233711 -74.62526113 -35.27963161
v -25.25381558 -75.60268044 -35.93298048
v -25.67480132 -75.08870214 -35.92722863
v -25.10393411 -76.53277367 -36.05516255
v -22.89033867 -86.10745519 -35.28868407
v -25.63951723 -87.87932992 -30.89713678
v -26.16961114 -88.05427700 -30.01705557
v -25.83438903 -83.91346037 -11.21211331
v -25.79094097 -84.33959633 -11.00271661
v -25.49223788 -69.31059062 -34.91884097
v -27.06234530 -68.29617172 -35.19564867
v -25.86948872 -71.01774216 -35.47393158
v -26.42727643 -76.19939744 -35.85354984
v -26.48306265 -77.87773013 -36.83188930
v -24.82677996 -88.61335367 -29.25134450
v -26.34397335 -88.17412704 -28.44801918
v -27.51326934 -87.48050034 -29.28453311
v -26.45292878 -63.70951235 -33.15067291
v -26.09190159 -61.77004427 -32.57050738
v -27.71296725 -74.50722903 -35.73520482
v -26.44224279 -76.89461112 -36.27277538
v -26.99943818 -77.49025524 -36.57345474
v -26.05590038 -77.41434872 -36.61544621
v -26.93593316 -78.95819843 -37.10014746
v -27.14576945 -83.62411708 -35.63062847
v -27.48683840 -84.15982127 -34.73475575
v -27.35082619 -86.86748147 -31.20736033
v -27.40663290 -70.34455985 -35.70380062
v -26.93708800 -76.57308131 -36.15419194
v -28.51360664 -76.66735351 -36.44823283
v -26.58674866 -77.21172273 -36.56053916
v -28.27084437 -77.85888016 -36.69935092
v -27.13673376 -81.27173781 -36.94963455
v -28.01732160 -80.66613227 -36.75444424
v -27.08932944 -80.34120500 -37.14249283
v -27.63059177 -81.98252320 -36.47648171
v -27.74849534 -82.97343552 -35.74517742
v -27.82653831 -83.50948244 -35.17476842
v -27.93151699 -86.93046868 -30.31228110
v -27.63062902 -87.22428232 -29.95232865
v -27.54989266 -87.22081780 -30.36248498
v -27.01042034 -87.47419715 -30.47692217
v -27.39235200 -84.35018361 -9.30708274
v -27.96822228 -83.07707310 -35.31970456
v -28.16137299 -82.47017860 -35.25680304
v -28.08236517 -82.11155236 -35.76977551
v -28.08057144 -84.49240774 -33.95466506
v -28.17852423 -83.76026899 -34.57404673
v -27.98985317 -84.89937335 -33.47235918
v -28.03703025 -87.06717193 -29.43853661
v -28.33624184 -67.12674350 -34.83647853
v -27.96603180 -65.62613696 -34.24363956
v -25.33300407 -64.69180435 -34.05580670
v -26.47814155 -65.18315524 -34.63575616
v -28.25497091 -81.36237413 -36.15154698
v -28.50276604 -84.15365219 -33.69846940
v -27.91290730 -82.96128362 -9.47740208
v -29.20875698 -77.53346115 -36.08956933
v -29.59154546 -76.02576911 -36.08684614
v -28.29642780 -79.34322208 -36.81919724
v -28.08539011 -83.19280297 -34.96303409
v -28.50354463 -82.07838237 -34.90972891
v -28.85252051 -82.42697269 -34.34934095
v -28.59057114 -83.20415765 -34.40974280
v -28.88733521 -68.19635630 -35.01262516
v -29.31453288 -78.78485322 -36.00478545
v -28.97654474 -79.24844325 -36.29427031
v -29.80765887 -79.80892807 -36.52307391
v -28.99296768 -78.63075286 -36.38861328
v -28.79286371 -79.29212600 -36.51471063
v -30.43998405 -67.39321351 -33.65859389
v -28.89867872 -69.88078356 -35.37087888
v -29.48283590 -69.37158108 -34.51096639
v -29.84011918 -70.23258507 -34.73703563
v -29.71896343 -71.11158967 -35.21182761
v -29.52813730 -76.80445910 -35.75205430
v -29.54882011 -78.21277529 -35.74011475
v -26.60184167 -86.56051010 -7.61437323
v -29.35937047 -73.66661727 -35.93774885
v -30.29860370 -73.89549911 -35.57501733
v -29.80113216 -74.85785335 -35.86012870
v -28.95783819 -74.57101345 -35.86550802
v -5.38424822 27.74145268 4.73157316
v -6.41648564 27.20137499 5.64917922
v -5.24527766 26.75976977 5.55674871
v -30.56089766 -74.80022311 -35.44384986
v -30.45287356 -75.70886612 -35.32495722
v -30.66143021 -75.13836771 -35.30568630
v -26.63384564 -85.98040789 -8.32045637
v -30.87851964 -74.28576052 -35.13351455
v -11.88356429 6.33299677 -18.78469251
v -2.72364868 28.90910581 1.20892737
v -3.52080166 28.63905206 2.31817365
v 1.48884649 26.48257464 3.65325599
v -0.07887483 26.05191804 4.99153184
v -8.87487363 -7.62372883 4.05689375
v -8.99162330 -9.25153866 3.83587694
v 0.14902532 27.20948867 3.08202743
v -1.21352449 28.44463848 1.79379561
v 1.19100499 27.14435197 2.64750165
v 2.56661419 26.42499469 3.20035103
v 2.81490595 25.02823435 4.52706264
v 3.18223238 25.34873597 3.68883624
v -28.82578596 -84.12335813 -7.21463282
v -5.14181005 28.51606533 2.84381537
v -4.31544473 28.07120606 3.87815782
v -0.23656970 26.80789307 4.10060305
v -1.49806775 26.42025054 4.67730640
v -2.25014496 25.94402619 5.53822378
v -4.11316939 27.09604613 4.99813678
v -3.81800905 25.87652393 5.92040271
v -4.69933264 25.41360818 6.54789060
v -6.50428422 26.36924759 6.65298756
v -2.43331539 25.23950115 6.71180850
v -0.50472515 23.95445667 7.80329760
v -7.59025663 26.90885589 6.01276010
v -7.66034937 26.42134763 6.69045188
v -5.93733834 25.77810735 6.71518408
v -2.64139776 22.99126238 9.25658178
v -3.70047404 23.83160591 8.26910790
v 0.83244871 20.47855407 9.95534100
v -6.88531715 25.71953647 7.37110013
v -4.75215726 24.58712459 7.54972640
v -4.94411169 24.08368699 8.46692547
v -12.53812667 -45.72307691 0.75473130
v -13.43626156 -45.68221420 0.70611271
v -7.50453584 26.16129071 7.00809993
v -6.68325368 24.94580299 7.78261852
v -4.11139615 23.18274975 8.98040924
v -2.06758035 21.16650343 10.71945950
v -0.24262347 20.13480663 10.62642690
v -9.66360420 25.15712194 7.72287836
v -6.65748538 24.34192039 8.82544648
v -5.35666849 23.36593531 9.60218906
v -11.93342824 4.83364938 -11.37106773
v -8.72607529 24.25997891 9.10516642
v -7.94595201 25.03675967 8.33387300
v -5.99229196 22.10915275 10.63686516
v -6.63532829 23.49753305 9.65382345
v -4.11576312 22.12218009 10.15139651
v -3.40765412 20.96081153 11.20338775
v -1.21758506 19.69884150 11.13965455
v -8.91338196 22.98474498 10.03691833
v -7.27918698 22.25239389 10.65625530
v -2.29348289 19.90769804 11.32092811
v -4.73728869 20.77255957 11.43864822
v -5.22223487 19.13337596 11.77211199
v -3.41632566 19.02078651 11.50296908
v -10.49469784 23.12221751 9.33327712
v -6.42778818 20.49124800 11.53040025
v -2.37493799 8.73890799 6.63333572
v -2.97261938 7.91298877 6.61097048
v -1.05827139 8.65750387 6.74057100
v -2.98478804 10.17956901 7.40572577
v -5.82522433 9.77042783 6.70785969
v -3.71918152 9.92028322 7.17130769
v -5.05290087 7.39207305 6.27653161
v -1.97181758 7.20319944 6.39661821
v -3.98593955 6.27350947 6.34293351
v -2.47587287 5.44474227 6.05218485
v -6.63783401 8.81013367 6.05189241
v -0.95751276 5.31458901 5.73873846
v -2.80829752 4.34075296 6.11365959
v -4.56668250 4.60187485 6.25633216
v -5.53184049 1.86534517 5.80388913
v -4.15833574 1.67015439 5.95986983
v -2.23157532 -0.19408250 5.04251104
v -5.11048827 0.31715917 5.61937410
v -3.95798683 -0.04681445 5.49592497
v -3.23232915 -0.39149311 5.25375176
v -3.78980208 -0.71116770 5.48108947
v -2.59231078 -2.17989832 4.74423310
v -6.15779683 -0.52295264 5.11346431
v -5.31756971 -1.50797435 5.37051866
v -3.43331648 -3.15112784 5.02481544
v -5.88057144 -3.16298334 5.08868136
v -3.59613961 -4.55725798 4.68743639
v -7.05708330 -4.26411722 4.95447870
v -5.77980420 -4.34994651 5.06745744
v -2.06245808 -5.19073335 4.49424051
v -4.81556589 -4.55608405 4.96600941
v -2.95876269 -5.48979547 4.54532495
v -4.34395950 -6.38069632 4.80938563
v -8.45110416 -5.51117305 4.53513721
v -6.30617840 -5.47678024 4.90203174
v -5.44540025 -6.19168580 4.76677250
v -6.89657778 -6.64902618 4.74528642
v -3.71714332 -7.40683731 4.60997457
v -8.98326933 -6.61481917 4.14474541
v -7.74713187 -7.27789057 4.31848830
v -5.09406254 -8.20750650 4.51106485
v -3.37371556 -9.05916467 4.18575434
v -2.68815598 -10.23674943 3.97159578
v -5.26685687 -9.42734256 4.27227095
v -1.20615284 -11.04506478 3.54982284
v -18.02011207 -9.49677080 -15.11146594
v -6.51561469 -10.43109316 4.32427181
v -8.03714525 -10.74567065 4.02235473
v -5.47146238 -12.06915639 4.13494185
v -4.28722706 -12.94750068 3.83736240
v -9.44398902 -11.39784418 3.63449287
v -7.11023854 -11.75073162 4.22804989
v -8.47104192 -12.44936418 3.73654068
v -5.44291502 -12.86556944 3.94595927
v -6.93151681 -12.95008510 3.98512790
v -7.31747830 -13.93180247 3.79210920
v -5.79829980 -14.09958676 3.76191805
v -4.33422113 -14.82179947 3.60362278
v -3.15446733 -15.23067430 3.56578594
v -9.88573302 -16.33906737 2.96669244
v -10.02571825 -14.95563425 3.09731602
v -11.09144650 -15.60675632 2.71891640
v -8.34453478 -17.03186519 3.23700416
v -5.85638080 -16.57360233 3.48679093
v -7.12115830 -15.93652554 3.61246802
v -5.04423957 -15.95872641 3.39798955
v -3.86007968 -16.05010591 3.29690287
v -3.63686518 -18.98871548 2.88849208
v -15.61946515 -17.38043688 -1.26171927
v -10.55542659 -17.75354147 2.59971549
v -6.32295385 -17.68529415 3.36750038
v -2.55378289 -19.95421946 2.35051475
v -8.21145251 -19.95651424 3.06420610
v -5.75978775 -20.26113123 2.79395026
v -6.45259628 -19.30343546 3.06762964
v -3.69783863 -20.17990313 2.60091899
v -8.76490213 -19.04703304 2.89823022
v -4.45531961 -18.94394122 2.84557743
v -4.09504399 -21.15523256 2.39315559
v -2.91596376 -21.50053158 1.82997971
v -10.63203346 -21.40687220 2.47783214
v -8.48236959 -21.79626003 2.88916007
v -4.92333341 -23.10350351 2.38722377
v -3.43781034 -23.22353236 1.92868127
v -2.19590636 -22.73483761 1.58336689
v -4.11787163 -23.77863973 1.85068802
v -2.92081106 -24.05554429 1.39964023
v -8.34931806 -24.60054122 2.37617269
v -9.50322952 -22.94530533 2.58057099
v -5.48015302 -25.04902333 1.90240564
v -10.69561113 -24.72955920 2.00252444
v -6.23696996 -24.53668043 2.21247133
v -13.51765729 -23.74083735 1.21342880
v -10.30510198 -26.33914910 2.19622394
v -6.03187550 -26.20352432 1.82695233
v -7.65797356 -26.25523694 2.14784360
v -3.98549251 -27.31490694 1.53694127
v -2.72726547 -26.89770609 1.11736753
v -3.02456343 -28.34517695 1.13145728
v -5.79362223 -30.41272052 1.40442222
v -2.79486529 -30.13051674 0.77424850
v -3.93675175 -30.65275401 0.94020215
v -4.86786291 -33.24435651 0.73142565
v -17.38939807 -30.12533113 -14.38358333
v -4.45126602 -34.33372453 0.63103193
v -8.92976299 -34.98758376 1.21636933
v -8.19242187 -32.45896474 1.38122332
v -4.23555868 -35.13255343 0.32217434
v -12.39100005 -33.41495246 0.93087764
v -11.06536109 -34.05595943 0.93255291
v -6.22368278 -34.77739543 1.16568129
v -10.33536624 -34.22072157 0.97827194
v -12.05323078 -34.68150273 0.89980796
v -7.77408807 -36.17702052 1.48222549
v -6.42423006 -36.07038036 1.21688494
v -5.34275686 -35.84411740 0.89995959
v -4.53135325 -36.59570590 0.24167603
v -6.54781237 -37.37895936 1.05975266
v -5.27364900 -36.76422685 0.51903859
v -11.96950208 -35.76948121 1.28195179
v -11.13430317 -37.22622618 1.52184872
v -9.77675896 -37.25448251 1.63675996
v -7.77124846 -37.82073781 1.43775588
v -5.26523311 -38.00090402 0.38885287
v -7.20939133 -38.67827728 1.09056628
v -5.98397804 -38.51121664 0.65257557
v -12.26640772 -37.71112487 1.25335727
v -8.15498829 -39.40903768 1.17942330
v -9.57390293 -38.80208731 1.50866376
v -10.93922369 -38.83334994 1.40685111
v -11.69091649 -40.32304883 1.27393857
v -7.70316459 -40.79279304 0.81164623
v -9.72548220 -40.47754407 1.24486117
v -6.70312438 -40.55422172 0.40976412
v -9.13336687 -42.13317484 0.94237638
v -10.73799841 -43.20247099 1.06072100
v -9.77464113 -43.95192489 0.79840567
v -7.24241091 -44.50967163 -0.01929204
v -12.48105336 -42.85170883 1.12163683
v -12.08449900 -44.17547956 0.93882415
v -7.30762677 -45.35212368 -0.27529479
v -11.04353555 -44.23766956 0.95355010
v -11.09260041 -45.19377276 0.91392884
v -13.90902884 -44.73629594 0.73467201
v -13.09359446 -44.73705590 0.90179418
v -11.01023052 -47.38707095 0.75444288
v -7.31093530 -46.66129872 -0.38919435
v -9.04701743 -46.31626606 0.38098922
v -14.12554644 -46.25945911 0.77518832
v -9.54893045 -48.02741110 0.33556740
v -6.39768504 -47.71792516 -1.06756110
v -9.75612830 -48.83002490 0.37926604
v -14.25313856 -48.52927104 0.61178487
v -12.76129950 -49.22812805 0.85317425
v -8.61067139 -49.21155050 -0.03855936
v -11.66418474 -49.63141680 0.66620746
v -10.75189654 -67.09054112 -11.29316259
v -14.02847376 -49.43484813 0.74922980
v -14.90608603 -49.39917475 0.37728500
v -14.61244188 -50.14522001 0.51572948
v -13.09765037 -49.80782792 0.71927131
v -13.53093702 -50.19101873 0.71889115
v -12.10406888 -51.06308684 0.51484356
v -12.53109053 -50.50706118 0.77729585
v -10.28504036 -50.86180568 0.27425250
v -7.74029223 -51.58435926 -0.84743457
v -8.32779892 -51.38461664 -0.55150286
v -14.64523375 -50.82261935 0.55479881
v -13.37693073 -51.38324946 0.70743338
v -10.89962199 -51.68311298 0.34148025
v -14.76266887 -51.98612809 0.71006856
v -12.81258743 -52.49994248 0.59335487
v -10.65842435 -53.17754298 0.00286420
v -9.56222601 -54.43411693 -0.29483647
v -10.89448109 -56.31668121 0.24451173
v -13.12804502 -55.44970185 0.72759436
v -12.38865871 -54.73420024 0.56138233
v -11.11070439 -54.91383746 0.22398841
v -7.14446744 -54.34670299 -1.52767869
v -6.51608640 -55.19159511 -1.98671711
v -9.43935849 -55.63609675 -0.13270076
v -24.45475198 -56.54885620 -25.93892626
v -23.99156056 -55.80771714 -25.61624907
v -19.35641095 -57.47776479 -19.58617382
v -7.65043311 -57.99300224 -1.22203806
v -8.26185942 -57.66520649 -0.66341378
v -7.70847267 -58.88564512 -1.09488319
v -25.69642849 -59.19447169 -26.75478160
v -24.58566055 -59.02771279 -24.24521744
v -21.40487172 -58.56085569 -20.81964724
v -18.90266500 -58.97501111 -18.88030022
v -16.89743809 -56.76136166 0.57331665
v -12.56204676 -57.46586993 0.71664201
v -14.28206172 -57.57472664 1.06539950
v -8.83148424 -59.23697725 -0.52171998
v -8.80509708 -60.27624011 -0.61435264
v -8.28401558 -59.77778509 -0.80274401
v -25.92461929 -59.70670655 -26.79364383
v -25.30296333 -60.02390385 -25.03387444
v -20.98619565 -56.49149418 -1.82435999
v -17.36688986 -57.90939182 0.82602579
v -15.31608310 -56.96956813 0.94593235
v -14.97208234 -59.28321183 1.09423581
v -9.25873127 -60.89767441 -0.38163413
v -25.48884973 -60.52194908 -25.33263341
v -13.69007770 -60.11453271 1.34873542
v -13.09907716 -58.82010981 0.90228929
v -9.70630813 -61.77746877 0.10631514
v -16.54266007 -60.34076586 1.78421091
v -15.39323851 -62.07842752 2.08551250
v -13.13890889 -63.53791058 1.76247663
v -10.01177821 -62.77415156 0.43339824
v -9.60857421 -63.06915730 -0.05477463
v -22.42227644 -60.58029830 -1.47884549
v -22.27876894 -60.04128233 -1.60570315
v -17.91373640 -62.77837604 2.09758827
v -10.58275998 -63.66666406 0.83592348
v -12.94004917 -65.10599703 1.87246397
v -21.79633826 -66.85137004 -18.38859171
v -21.42643183 -66.21685624 -17.89974980
v -20.91343142 -65.73367119 -17.08505303
v -30.34476005 -67.36767292 -26.09791234
v -22.36377448 -62.36043572 -0.11024409
v -12.80197315 -65.89232385 2.05506640
v -11.80356555 -65.62374532 1.50066544
v -14.01060633 -64.33382630 2.26091105
v -13.68279755 -65.94854593 2.40971870
v -22.96612039 -63.20621818 -1.43457414
v -22.84466848 -62.49796227 -1.18115789
v -16.56675339 -64.00824338 2.72923242
v -15.42222593 -65.35989046 2.86726328
v -15.10837860 -64.21823055 2.42249621
v -11.67932060 -67.39308685 1.76997797
v -10.78162622 -65.86161256 0.77965233
v -22.24792168 -62.89861351 0.30258083
v -14.57267068 -65.41010737 2.60404986
v -11.48330327 -64.98064101 1.22719922
v -10.85589733 -66.92723930 0.93822950
v -10.45544259 -64.92092460 0.47210543
v -20.33302188 -64.59850073 -17.03359187
v -9.88325570 -63.99532408 0.07470358
v -10.06039884 -64.80097771 -0.29868973
v -14.81449418 -66.28476828 2.78706150
v -12.72167824 -67.79498607 2.38506333
v -14.09680769 -67.34143198 2.89210817
v -10.88805497 -67.98578054 1.05104630
v -19.69452761 -65.48409164 2.68154591
v -17.62473397 -65.62155485 3.34893842
v -16.33347757 -66.61663949 3.57121578
v -15.32894745 -67.22465158 3.18685779
v -12.03098800 -68.83920729 2.08371226
v -10.75711753 -69.88855451 1.00688799
v -10.65290254 -68.35038960 0.48241738
v -22.44394831 -66.30819291 1.77815650
v -17.41396636 -67.17954576 3.82120046
v -13.97989970 -68.77125800 3.12858401
v -12.90179323 -69.33740526 2.91592488
v -16.47807658 -69.61490214 4.19284450
v -21.83109894 -66.86507910 2.59385980
v -21.76973782 -67.20047444 2.82340660
v -18.54198985 -67.35108048 3.94844729
v -17.51834899 -68.74629110 4.19469597
v -12.27026898 -70.16442716 2.85976985
v -12.16579694 -69.79211420 2.63501890
v -22.19936810 -66.74357504 2.29552574
v -22.27718569 -67.10331142 2.44879466
v -21.79887518 -67.61872023 2.90514948
v -18.71385425 -68.24791431 4.18156246
v -11.98595576 -71.50933892 2.77043786
v -11.59631740 -70.49923390 2.40251445
v -12.20193133 -71.70879841 3.05512664
v -12.81347498 -70.92224061 3.31557496
v 4.05787956 27.65161544 -2.60357349
v -19.61345784 -68.96261871 4.47195489
v -18.08517985 -70.17127424 4.61859442
v 7.51643255 24.48373288 -10.78468468
v 7.41005829 25.33037961 -9.90683027
v -16.25110395 -71.93347067 4.69030719
v -15.84655978 -69.87632066 4.00668243
v -14.61802609 -71.09741867 3.89524340
v -12.30102684 -72.41714001 3.30748316
v -13.60273175 -71.91793621 3.82731739
v -12.71849126 -71.85609639 3.35722626
v -11.79508120 -73.42876494 2.83789937
v -11.56405918 -72.48114794 2.38244236
v -21.49768546 -68.80798191 3.76795302
v -12.72246987 -73.16264510 3.60580790
v -13.14960048 -73.95819575 3.87909589
v 8.41212925 22.71392569 -11.77503262
v -17.02981628 -71.94886357 4.84270090
v -14.11273051 -72.87681103 4.02145088
v -11.80992834 -74.42671061 2.95635522
v -11.96180284 -75.68652928 3.18408338
v -21.22356184 -72.44221866 5.03678527
v -19.93662491 -72.81383872 5.02130343
v -11.39980368 -75.55177808 2.23381585
v -18.98063719 -74.19247925 5.01462538
v -15.76258242 -73.72558862 4.48805187
v -18.16981845 -74.50763136 5.00143925
v -14.49239440 -74.94308800 4.24293568
v -12.81978004 -75.11189580 3.79726966
v -13.31526972 -75.83011687 4.07971628
v -12.56465353 -75.90279728 3.82051570
v -20.61690763 -73.97411764 5.19648101
v -19.94524337 -75.08237660 5.19957021
v -19.22166348 -75.09795576 4.99322359
v -17.51944236 -75.32237470 4.81471512
v -18.51421595 -76.62571967 4.99102473
v -13.90820090 -76.42148435 4.48120525
v -15.47365729 -75.95971227 4.47342545
v -15.02027083 -76.79954171 4.60298080
v -13.75047397 -77.21608877 4.49757883
v 7.82914925 24.05310050 -10.96936502
v -26.44948289 -73.72935116 1.92578649
v -24.24212173 -74.15451854 4.89726756
v -21.98528871 -75.14423132 5.24624158
v -19.99592222 -76.34676993 4.95677069
v -17.20317453 -76.76355541 4.72518476
v -16.83017425 -76.17017627 4.71602706
v -17.85103977 -77.44324952 4.82389936
v -14.73064069 -77.32791454 4.57393192
v -16.20456390 -77.02437043 4.56525059
v 8.12599342 21.50465548 -13.30679841
v -14.24331404 -77.91867107 4.50912723
v -13.31841294 -77.65037566 4.27459786
v -13.44135031 -78.36005092 4.12593968
v -12.32265588 -78.75391096 4.39618016
v -21.90033719 -76.24519616 5.15944138
v -22.55083434 -76.16444677 5.11755887
v -20.98629251 -75.75509697 5.15291700
v -20.65537684 -76.67263597 4.97933058
v -15.32589272 -79.64322716 4.53933235
v -14.32753168 -78.79532129 4.47197445
v -20.44969611 -79.59541678 4.39244276
v -25.42322502 -78.86067778 3.96311004
v -22.47230150 -79.07597721 4.44336049
v -24.28121679 -78.66907120 4.29645227
v -24.76562560 -79.00442928 4.03284188
v -21.50048874 -80.99347353 4.01939498
v -22.50272408 -80.73011786 4.01976984
v -18.64282787 -82.00643212 4.32072254
v -20.13806626 -82.09808171 3.90843535
v -14.03044537 -83.22775364 2.00306252
v -27.61071734 -76.86085254 2.81343027
v -24.60658737 -79.50738072 3.90115404
v -23.71095866 -80.06660640 4.02815035
v -22.41907641 -81.82206750 3.66948149
v -17.46004075 -81.09617978 4.50563617
v -17.00492203 -82.90714025 3.45117948
v -16.28006808 -82.56051689 3.51433107
v -25.94581060 -79.10985500 3.67590715
v -26.31770074 -80.33143729 3.15980450
v -24.41085130 -80.94767481 3.47864442
v -23.17937650 -81.58563823 3.56574496
v -14.92919773 -84.48313177 2.11709016
v -14.58266098 -84.62861925 1.76728633
v -19.04075593 -80.51620424 4.42767888
v -16.26709290 -81.48650080 4.24656551
v -15.42869862 -81.79632574 3.94969992
v -15.05212206 -81.76839352 3.80964205
v -17.95416698 -79.40442860 4.41794796
v -25.75681359 -75.15511662 3.81436665
v -13.40836845 -81.47489280 2.78004282
v -13.59666698 -81.90791309 2.81189545
v -14.12560046 -80.71483672 3.79394135
v -13.53220642 -80.71313053 3.40651558
v -12.58846652 -80.23254573 4.44072718
v -17.82807522 -78.59254628 4.59550368
v -18.50782149 -77.36644149 4.97275824
v -12.46837061 -82.50288665 2.47897115
v -14.21825401 -84.17587727 1.89712923
v -13.29567563 -84.21669155 1.48409512
v -14.10700381 -83.60867947 2.25232169
v -14.17961344 -84.40029621 1.50923303
v -25.55610426 -80.52148670 3.51880374
v -23.85730483 -81.22637123 3.44776385
v -21.69262990 -82.56141841 3.59935965
v -25.18829703 -81.17801696 3.32365045
v -24.44588020 -81.55487478 3.34053114
v -23.66268821 -82.29953796 3.49025708
v -22.57895842 -82.61450380 3.50717083
v -21.43868990 -83.78131688 3.44580947
v -14.51286487 -85.47154814 1.00713212
v -15.03289305 -84.78067070 1.78553211
v -15.65336995 -85.43517441 1.68966700
v -14.15205095 -85.68287641 0.90199901
v -14.42150213 -84.93941277 1.21546676
v -13.74635193 -85.61317623 0.94932184
v -25.89711174 -81.02891594 3.20630823
v -25.14457703 -82.12685585 3.37984785
v -17.38726720 -85.08488536 2.54835305
v -15.56912903 -86.15822345 1.04696490
v -14.69904091 -85.49757302 0.75316383
v -18.77710223 -59.75789204 -17.60740764
v -13.94254342 -85.77168733 0.34020861
v -27.81109139 -80.56508750 3.07988911
v -27.52123214 -81.00154251 2.94718123
v -26.16891079 -81.09626174 3.09541193
v -25.79663880 -81.70360327 3.26401577
v -19.48618330 -85.08135378 3.12993606
v -25.15942976 -60.07222831 -24.61558022
v -27.08826400 -80.81421256 2.91590858
v -22.87423424 -83.82715285 3.22631025
v -20.67744173 -84.44882929 3.28619848
v -20.84041573 -85.59657633 2.68367096
v -15.23233950 -86.15002781 0.73759665
v -22.05893211 -84.49508250 3.32178432
v -13.37192673 -84.94511992 1.21505209
v -14.64750525 -83.66136998 2.58195028
v -14.55923356 -84.14291590 2.21679220
v -15.29153157 -83.96422863 2.52230978
v -20.25648020 -83.39166641 3.81554756
v -18.84374768 -83.25105160 3.98287736
v -24.95783009 -84.27913487 3.04404157
v -24.54400621 -83.59999955 3.08073522
v -23.42189662 -84.95272696 2.98919668
v -21.82417735 -85.31679213 3.01719620
v -21.11430280 -87.24818379 1.45685126
v -24.43138696 -85.02701670 2.67002103
v -25.24022758 -84.77733284 2.73735053
v -22.02884667 -86.33866161 2.27022078
v -15.68268239 -87.07506210 -0.45662184
v -16.06395841 -87.39726245 -1.02280930
v -15.40891826 -87.10556477 -1.20950001
v -24.60061014 -86.21937037 1.76591787
v -22.35034481 -87.30308712 1.14645180
v -20.23797296 -87.95075864 0.01471609
v -15.09103552 -88.25369924 -1.75777532
v -14.46461491 -88.38032931 -0.96210104
v -13.79520912 -88.00137043 -1.57699140
v -14.68247641 -87.97411621 -2.43727583
v -14.50684480 -86.88168228 -2.78551877
v -22.93848991 -87.81603724 0.31237755
v -15.98426141 -88.02609146 -2.49619805
v -15.02051484 -87.46122569 -3.49933049
v -18.99869181 -88.51797134 -1.16327952
v -16.39186405 -88.24052662 -2.56532780
v -27.24706568 -86.17715538 0.25641843
v -26.08475462 -86.45443618 0.93935564
v -25.43745004 -87.38007396 -0.08589088
v -20.11307888 -88.38268369 -1.19489967
v -15.25533106 -87.66037226 -4.06841515
v -14.21131846 -87.16820180 -4.10113810
v -14.90185410 -87.26255596 -4.20959620
v -22.34061435 -88.37026358 -0.82580198
v -21.52691036 -88.22491765 -0.79599005
v -20.79587243 -88.69040757 -2.24254699
v -20.12980916 -88.70553225 -2.13099807
v -26.35904774 -87.13958412 -0.73598401
v -22.76525833 -88.73756230 -1.96748669
v -21.54543623 -88.66246045 -1.90922269
v -20.29985934 -88.86194974 -3.12736398
v -25.81246942 -87.73545921 -1.94601039
v -21.62824385 -88.73387426 -2.72503821
v -28.55120040 -86.03809029 -1.81523815
v -21.67239599 -88.88936043 -3.73897888
v -22.95061573 -88.95773441 -3.63167888
v -21.03899233 -88.69896084 -3.80931911
v -21.15573362 -88.67064863 -3.15196253
v -21.27617784 -88.75334263 -4.48986888
v -26.40392072 -87.50379831 -2.85738544
v -24.22665246 -88.48828077 -2.65337434
v -25.47325380 -88.14980090 -4.14757617
v -21.85113728 -88.60293031 -6.46696985
v -29.43383530 -84.40438658 -5.99612622
v -27.56291628 -86.51173860 -6.12006662
v -28.71020883 -85.46099067 -5.63375046
v -27.15560421 -86.82180941 -5.73649164
v -24.25867133 -88.58080208 -4.23467439
v -22.22838812 -88.12437207 -8.26655049
v -17.39285327 -79.88121361 -15.53741749
v -16.43922180 -80.10517061 -16.61211811
v -23.32401834 -87.83350885 -8.92014708
v -17.73994602 -80.44155687 -16.63623564
v -29.09596637 -84.63779837 -6.65458245
v -21.30772546 -88.71783316 -5.26429387
v -22.07531221 -88.95698935 -4.66390839
v -13.71280942 -86.86371893 -5.68038365
v -13.72201182 -86.56541258 -6.51975954
v -20.65673098 -87.37998456 -8.96485057
v -20.47261596 -86.93698049 -9.55225714
v -22.24275656 -86.70835942 -10.15516557
v -21.80727385 -82.95664191 -13.91874067
v -20.63437738 -81.82622492 -15.21357615
v -20.23280039 -81.69975132 -15.76207392
v -19.60319281 -81.58203214 -16.07470587
v -22.40770310 -81.60538971 -14.97691311
v -21.86984010 -81.55701309 -15.58614708
v -21.39563672 -81.74672723 -15.48972819
v -22.00863510 -81.97361976 -14.86413646
v -21.14112675 -81.84117824 -15.26589692
v -21.13341726 -81.53601736 -16.08690992
v -20.86805180 -81.69836551 -16.99461229
v -19.96204816 -81.69064671 -16.08453318
v -21.79016545 -81.50707930 -17.07994007
v -21.92512900 -81.82175457 -18.37053709
v -23.65184203 -81.40622079 -18.64353009
v -20.27303912 -82.12697506 -18.79807748
v -20.32748610 -82.91063458 -19.83442158
v -25.11779219 -79.03419435 -18.17983389
v -21.69063129 -82.57085830 -19.49221455
v -23.22112583 -82.42117614 -19.19270493
v -22.50245586 -82.89074898 -19.64197494
v -20.64216323 -84.29333568 -21.05445787
v -18.53167824 -85.35073698 -22.32993022
v -19.05393042 -84.29238200 -21.09328844
v -23.64098094 -83.51364732 -20.21487802
v -24.64512177 -83.06393772 -19.94631812
v -24.44434911 -82.04590529 -19.22456361
v -23.19218591 -83.86826515 -20.52395418
v -22.16426469 -84.70806479 -21.48338407
v -25.55816993 -82.25984871 -19.69610527
v -25.71506798 -82.90687948 -20.04981600
v -23.70714583 -84.27006006 -21.28773928
v -21.91420458 -85.98037809 -22.89038897
v -26.32362768 -82.73090422 -20.38049512
v -24.66990054 -85.67485213 -22.71747775
v -25.65244399 -84.71660316 -21.60742320
v -24.52299744 -84.17276293 -21.09059878
v -19.07517388 -87.00454235 -24.71761592
v -26.40369348 -83.44314247 -20.63803002
v -20.88993229 -86.70638502 -24.17954057
v -19.85056698 -86.62045747 -24.34384264
v -26.76909603 -84.00520682 -21.26909792
v -27.46248245 -83.93710852 -21.52496949
v -26.84909664 -84.70637351 -21.98062278
v -21.71153761 -86.92265302 -24.00295809
v -26.28617175 -85.88846773 -23.34363014
v -22.25784771 -87.80086040 -25.16654320
v -25.88011511 -85.92525125 -23.63046445
v -20.89597099 -87.79435605 -25.31211451
v -19.79242451 -87.89732307 -26.21003427
v -21.53430507 -88.48239481 -26.70945413
v -27.85349078 -85.19254625 -23.06805737
v -27.15382725 -86.29684895 -24.60652404
v -20.69140039 -88.38967234 -26.66384354
v -25.79455450 -87.85353601 -26.47872269
v -24.34799820 -87.32169867 -25.11054650
v -23.78761396 -88.73972297 -28.00993435
v -20.82904801 -88.73436600 -27.79064700
v -24.01861921 -88.13828975 -26.43113211
v -21.93901688 -88.91823888 -28.24341878
v -27.45083906 -86.91751957 -26.31791309
v -18.65956374 -87.85808831 -31.03036992
v -27.69486606 -87.18611300 -27.16041356
v -26.95919015 -87.65070140 -27.19945647
v -22.50788175 -88.87697756 -29.14621308
v -31.35035187 -82.81324804 -26.57391690
v -23.00701849 -88.74093741 -29.80519272
v -27.22654864 -87.58692443 -27.68539637
v -18.83866452 -87.75250614 -32.29722381
v -27.76812948 -87.07650006 -27.97751129
v -24.28381518 -87.85810322 -31.22205101
v -22.76346646 -88.17959577 -31.22602589
v -24.90236424 -88.15621585 -30.47223762
v -26.86680853 -87.72686124 -30.07955849
v -28.21035497 -86.75532043 -29.93085980
v -27.52058394 -87.08865941 -30.66003695
v -27.25957520 -85.92860401 -32.43056685
v -27.19590440 -85.70445329 -32.89297223
v -27.36243978 -86.04343981 -31.91702813
v -26.60228685 -86.06090397 -32.82795474
v -25.06788820 -85.90762317 -34.07008573
v -24.85734038 -85.42833477 -34.72697362
v -27.82548033 -84.32865888 -34.21048075
v -27.24289522 -84.59106088 -34.56356376
v -26.82864480 -85.09842306 -34.25139934
v -26.11016482 -84.97091383 -34.33926031
v -26.55472048 -84.72532779 -34.51531008
v -28.16496789 -76.09859109 -35.90280190
v -11.68235205 -8.94975755 -22.04690315
v -11.56554278 -9.95398033 -22.16261253
v 0.43476332 -21.89772390 -22.45408669
v 2.50546052 -11.57519501 -22.27435634
v 6.77699549 15.92993923 -17.28381962
v 8.75556469 18.17929745 -14.67012987
v 8.52416549 19.92596313 -13.99587747
v 8.55098851 21.99778147 -12.40909100
v 4.59047640 27.59611048 -4.85607469
v 6.00055233 26.64824016 -2.41485960
v 3.75117408 27.87962742 -3.19648231
v 0.35444359 28.36750448 0.59901015
v 2.00228812 27.18663774 2.03976594
v 2.75603705 26.97041631 2.30080099
v 4.18083509 27.35594101 -0.18340450
v 4.10848530 26.89488232 1.24225335
v 5.46853757 26.13387629 1.02090207
v 6.35549147 26.34404600 -2.10343977
v 3.80545156 26.26351081 2.68796156
v -4.91335476 14.60685953 -11.65372878
v -14.77512624 -69.83660907 3.76119232
v -12.86410447 -56.22697994 0.66435576
v -12.49733847 -63.04239482 1.42503565
v -11.38597168 -69.75899637 1.99313858
v -11.06902119 -70.50008327 1.73091725
v -10.74162032 -70.99879533 1.13191991
v -11.19821519 -72.95069844 1.06603000
v -10.47090720 -70.88794559 0.05565604
v -10.75747050 -72.59798050 0.64674503
v -10.92743780 -73.07607681 0.58063312
v -1.86326494 24.28489923 7.61592155
v -10.34723129 -35.30883417 1.17344689
v -11.19688246 -71.33255899 1.91315252
v -9.66126658 -74.96720552 2.56194756
v -17.06989482 -77.56891847 4.57742019
v -6.62691984 18.20837334 11.70585770
v -3.52581590 17.10893586 10.96923370
v -1.49737473 18.52547750 11.17544714
v -5.07538533 17.12288894 11.47170831
v -6.32902281 16.01412892 11.29099168
v -4.16964525 15.86639509 10.98391693
v -8.15590471 15.47554508 10.83456539
v -0.44663041 14.13062308 9.48625710
v -1.36272400 15.48132021 10.19981503
v -6.52287109 14.08382878 10.32383367
v -5.57599170 14.71901964 10.75721532
v -8.67407490 13.91078532 9.46525391
v -5.22186793 12.68109307 9.20096599
v -4.80115134 13.98215909 10.12497488
v -3.01340153 11.70553919 8.46409705
v -2.34012306 13.56176380 9.50556062
v -3.07141966 13.95294257 9.89835430
v -6.79783616 12.77895086 8.92254524
v -3.98469949 12.79452816 9.22123063
v -1.46621745 10.43090504 7.57379923
v -4.30217013 11.75389253 8.27005878
v -6.34397613 11.94263343 7.57285301
v -4.15146025 10.50747372 7.45094614
v -6.88952161 10.90088859 6.89402921
v -13.37577589 11.30182669 2.52328767
v -4.93981643 -3.65214632 5.10009285
v -1.01356895 -45.94090208 -6.61950698
v -2.34499620 -48.13448712 -6.10490981
v -7.97303021 -52.07275972 -0.75998198
v -7.88396038 -53.47450823 -0.84286201
v -5.21122292 -55.44665456 -3.31197679
v -9.59045347 -56.46365508 -0.33082679
v -5.62042650 -56.50882050 -2.79887510
v -6.49455981 -57.11302534 -2.03317893
v -7.56472116 -57.18503892 -1.32952409
v -6.96410658 -58.21933970 -1.74667209
v -9.67430510 -58.04267153 -0.35584165
v -7.38933589 -60.00438333 -1.50776561
v -7.40837865 -61.12991646 -2.15884694
v -7.03162653 -59.31122229 -1.74440211
v -7.87997246 -60.78819931 -1.34148682
v -11.49761118 -59.59558859 0.54388889
v -9.26999748 -71.20999694 -2.25999951
v -8.63411278 -71.13355398 -1.03279413
v -16.41763188 -75.29668510 4.50031366
v -12.13506237 -76.28829032 3.49746575
v -11.70689706 -76.87825710 3.99580505
v -11.82669960 -76.15806907 3.08648287
v -25.12619831 -73.95070791 4.27774992
v -13.82020395 -83.29775184 2.22484791
v -19.07001995 -86.98594570 1.85962603
v -28.10250595 -83.99920166 -34.32620317
v -20.46661265 -81.53872937 -36.78446263
v -22.33219706 -81.42767847 -36.57970950
v -23.38332310 -81.04167134 -36.72703728
v -21.91637643 -81.62274957 -36.78797930
v -22.60902151 -82.47507364 -36.79947555
v -25.32748878 -79.52366769 -36.88334301
v -17.44695194 -81.01038635 -36.20190918
v -16.24726318 -81.53893799 -35.77820584
v -21.16307802 -79.83040065 -36.34520248
v -25.13891645 -78.12283188 -36.38605773
v -23.23158085 -78.87834311 -36.42156720
v -25.20684339 -78.90115678 -36.57624871
v -25.79760179 -78.39868218 -36.85807064
v -15.73701017 -80.02845943 -35.40436551
v -16.55479521 -80.50523698 -35.56383401
v -23.32242019 -83.36526155 -12.63588015
v -26.27852559 -83.91758054 -10.85422747
v -28.46221812 -83.01801980 -8.84678867
v -29.29590829 -83.79096538 -6.66450523
v -29.51827273 -83.96650851 -6.07198151
v -15.80753736 -78.34919542 -35.12799367
v -15.27221594 -79.40079272 -35.26302055
v -22.91727439 -82.14883506 -13.98905739
v -22.86076173 -82.68532157 -13.58554605
v -23.37412536 -82.57067204 -13.07644881
v -23.34186062 -82.99380541 -12.94608414
v -22.44825102 -83.18284154 -13.46783154
v -25.42331629 -82.28598535 -11.80099510
v -25.43438599 -81.72612637 -12.04277948
v -26.26478299 -81.08469844 -11.68485638
v -24.73263256 -81.23464137 -12.62344234
v -26.86809748 -81.84584230 -10.77946648
v -26.39399655 -80.07251471 -11.00064442
v -26.43768676 -81.97972924 -11.12812664
v -25.88807233 -82.25062490 -11.49522141
v -29.16647866 -80.36430925 -7.75152957
v -28.68176065 -81.21029288 -8.76259245
v -29.14717048 -81.92748576 -7.78391911
v -28.53077091 -82.14509487 -8.90171621
v -14.28714115 -77.82898843 -34.95545685
v -18.37703213 -75.06650686 -34.98704359
v -19.33602989 -74.90104437 -35.07054970
v -19.16499808 -74.17400181 -34.84810889
v -19.82473023 -74.77368414 -35.04120186
v -25.61021969 -79.87710088 -12.51654513
v -25.48947744 -79.55920696 -12.53951248
v -25.32643080 -80.37202060 -12.88650185
v -26.05817467 -78.91558111 -10.62143315
v -27.12728083 -79.03459668 -9.81821865
v -27.59603411 -80.08509874 -9.70550254
v -28.43664959 -78.85699719 -8.76874384
v -13.62797990 -74.38692451 -34.23461318
v -17.45576598 -73.59281927 -34.24415365
v -16.51137322 -74.68702644 -34.49753672
v -17.38550514 -74.12347198 -34.59295258
v -19.61459033 -74.36238974 -34.92311761
v -25.87846108 -78.88443768 -11.23127341
v -25.47336929 -78.52353901 -11.27599366
v -26.20385215 -77.96597481 -9.82562359
v -27.05487423 -78.50684226 -9.71925911
v -28.12460437 -78.81706208 -9.06770770
v -14.60533775 -73.70729744 -33.92884135
v -26.64024569 -77.44079828 -9.01019387
v -27.49611251 -77.25181431 -8.17226525
v -11.60045434 -72.77673483 -33.70555490
v -11.10153180 -73.12945276 -33.52394700
v -14.10354488 -71.50597870 -33.38139877
v -23.61539565 -73.33444804 -16.26840606
v -24.32061359 -73.58073443 -16.93894155
v -29.70436402 -65.73545188 -33.65378082
v -11.11849491 -69.75103915 -32.97744691
v -9.99290030 -70.07399946 -32.57187083
v -22.98709936 -64.53817338 -33.91011804
v -23.86597916 -65.24013728 -34.31558236
v -11.41201984 -68.11298430 -32.82736614
v -20.59664205 -64.02623653 -32.98830613
v -27.58657746 -62.09470332 -32.25444630
v -10.76400373 -68.36861372 -32.78549761
v -11.00565773 -67.53201038 -32.72339702
v -27.49186754 -62.78159469 -32.78218955
v -11.17956452 -66.78588688 -32.56690502
v -19.86830309 -62.84292787 -32.57912770
v -25.57900362 -61.12464517 -32.48755261
v -25.89608915 -61.38749048 -32.39993379
v -25.07394180 -60.24638191 -32.19324723
v -24.58160184 -59.32442471 -32.08714724
v -26.43395215 -61.05279922 -26.93344466
v -26.54859237 -62.01444194 -26.63160115
v -27.51700953 -63.05715442 -27.33349614
v -25.29723011 -59.26994234 -31.33239597
v -24.15765449 -58.39117989 -31.73297271
v -25.48011765 -59.95257199 -25.90201050
v -24.89614487 -57.91440234 -30.34878708
v -20.65534145 -61.99791282 -19.51292530
v -12.12207787 -62.03760579 -31.44872934
v -23.76656793 -56.96965382 -30.73369712
v -19.06457543 -61.05892360 -17.45919511
v -19.37290095 -60.76385453 -18.89887638
v -18.60095188 -61.04607135 -11.66003291
v -23.41099270 -56.24556541 -23.85303751
v -20.53625695 -54.78008091 -4.53298120
v -23.78674969 -55.21045253 -25.50406940
v -23.33968878 -55.56960031 -23.81786332
v -23.11540209 -56.38891459 -23.36087264
v -20.69400065 -60.81080064 -4.91488772
v -20.06978914 -60.03087014 -5.82191534
v -23.29668030 -53.79254371 -23.94981496
v -20.33473924 -59.12921578 -5.50183607
v -20.83148435 -59.14882571 -4.67777392
v -21.28226869 -59.03524160 -4.13842220
v -21.85137942 -59.41279605 -3.49623105
v -22.20685780 -59.97616053 -2.87735742
v -22.06572890 -59.50535089 -2.82890862
v -23.22244644 -54.03548479 -23.61197397
v -21.08950727 -58.35409835 -4.51239850
v -20.60393430 -58.53731558 -5.19361906
v -21.50678448 -58.48065391 -3.73176229
v -20.80169320 -52.31552199 -29.53378111
v -21.17065154 -57.71107972 -3.57351801
v -19.26898211 -52.40230635 -30.39626777
v -20.63940279 -59.98197570 -4.86928830
v -21.08530328 -60.61001495 -4.38888278
v -20.98635212 -63.33844364 -18.93127337
v -26.90689452 -62.78138608 -26.49964020
v -27.86196582 -64.17368352 -27.10990980
v -27.85363421 -63.25078011 -28.04872021
v -14.05970007 -73.52460921 -33.89588371
v -13.07292096 -74.49275255 -34.21932459
v -12.11985573 -74.29546118 -33.78435224
v -16.72684960 -73.36619496 -33.81170332
v -17.22428948 -72.86387682 -33.80543366
v -24.48558249 -71.63594663 -18.19097623
v -30.18564917 -71.23264670 -34.12112966
v -15.69005661 -78.18627357 -35.12676060
v -29.02650274 -82.68743008 -7.37334089
v -21.71937749 -82.72576332 -14.32897057
v -21.89233527 -82.43308961 -14.63420037
v -22.66157605 -82.50074089 -14.00573086
v -24.75845069 -83.42338353 -11.93362195
v -28.52064557 -82.67051727 -8.86794645
v -16.52034558 -27.60240808 -4.10826597
v -23.19647372 -83.23265612 -12.84029521
v -18.83394457 -80.34206927 -36.49250045
v -29.03265692 -84.28565413 -6.97408058
v -18.24540459 -83.91021937 -12.31499296
v -24.70623143 -83.84494483 -11.80050708
v -13.70564755 -79.82444018 -35.12625769
v -22.21950516 -82.79985934 -14.07326479
v -22.07518928 -82.64215291 -14.34534881
v -23.09667505 -83.66060257 -12.43552286
v -11.99329831 -76.59944892 -33.65252912
v -12.12215051 -75.23855567 -33.44545886
v -12.53264025 -77.20930874 -33.96217525
v -21.44558169 -82.14435726 -15.07682540
v -22.54709788 -82.23560452 -14.19814117
v -22.69648015 -82.99707621 -13.42298090
v -12.11377699 -74.64350015 -33.75249356
v -26.84433758 -87.02036738 -31.29060566
v -25.65807477 -86.54399961 -32.72509947
v -26.80911310 -86.46997064 -32.32143447
v -17.72967353 -37.56304830 -4.77087777
v -18.03823747 -39.36133534 -4.01968090
v -11.76384091 -74.42417741 -33.53525326
v -15.43136034 -80.08687198 -12.33730651
v -13.11227214 -80.17892390 -34.70052034
v -13.32882326 -79.79101688 -34.87885371
v -13.41502648 -80.85383475 -34.90099683
v -12.99549174 -80.55160195 -34.48613733
v -16.60147123 -85.19829065 -10.51891968
v -16.66151918 -85.75620502 -9.66505148
v -11.23958454 -75.51579177 -33.08269009
v -17.66102761 -82.89875090 -36.12925857
v -19.43440363 -83.00009370 -13.12334463
v -20.32167837 -83.05149525 -13.35548144
v -12.61178963 -61.65957823 -31.38241544
v -19.83393356 -82.41909742 -13.78360018
v -20.91536112 -82.21674711 -14.71614186
v -21.43616229 -82.48366416 -14.67424631
v -19.66611855 -87.12990582 -25.04572645
v -19.41321231 -81.77149296 -14.94644955
v -19.54034343 -86.53375506 -9.88006126
v -17.33831316 -87.60333061 0.08949230
v -14.31131642 -78.88565212 -15.90727456
v -17.07558893 -51.50582269 -0.55742299
v -13.92152719 -82.38190413 -4.34583705
v -13.91554624 -77.63396949 -14.37741145
v -13.28224596 -77.52908766 -14.65029735
v -12.56504655 -77.03875750 -15.44082817
v -13.22591957 -77.59582996 -15.25215898
v -9.17082094 -79.81723547 -25.80033615
v -9.30413045 -80.00312746 -25.35828762
v -9.68463253 -80.52125573 -25.10553971
v -8.85243062 -78.02748680 -24.00154807
v -12.03896757 -75.64087212 -13.64717167
v -8.55142716 -77.48258859 -25.31624213
v -8.12795479 -76.78917050 -26.04836412
v -8.49914737 -77.16444135 -24.77184497
v -8.75006802 -78.51458341 -25.05230345
v -8.62862263 -78.07298750 -25.92674084
v -8.60999990 -77.56000012 -23.71999994
v -8.42999388 -77.05056667 -24.45662953
v -8.73745326 -76.96309686 -22.54398540
v -10.49598120 -72.07223028 -5.66817028
v -10.51473152 -72.29766250 -6.25083363
v -10.80360450 -73.11721891 0.24315779
v -10.60044579 -72.81623781 -0.40067366
v -10.67889482 -71.63624465 -2.82746623
v -10.58309898 -71.18393481 -0.77227684
v -8.56221281 -68.06708127 -19.56971921
v -9.08946712 -67.41851568 -18.27756874
v -10.68369206 -68.41529906 0.17975947
v -10.77839173 -68.66328418 0.81735000
v -18.76831613 -43.69913787 -4.47019190
v -10.39688010 -66.33814424 -11.10127475
v -10.20900160 -65.92561305 -0.93627151
v -8.49807635 -64.78132308 -14.46318440
v -17.31129922 -48.43017086 -11.03246212
v -10.02802793 -65.54618478 -1.21105823
v -10.35576686 -72.14426249 -0.89092227
v -17.44849607 -46.43481970 -12.11538911
v -16.56272076 -40.33170640 -10.23492590
v -9.08352062 -63.86709958 -2.17641657
v -8.28043651 -63.01695108 -3.19581991
v -9.11090337 -63.64454329 -1.97019475
v -8.78550764 -62.98369169 -1.89905206
v -9.20459442 -80.12402058 -26.41031146
v -10.07222570 -81.14179969 -24.97813292
v -10.44164505 -81.11345768 -23.50041829
v -10.72911173 -81.84802532 -23.95199426
v -10.87677758 -80.02850413 -20.72816528
v -10.95301472 -79.55817133 -20.30803077
v -12.35734578 -76.83683187 -15.41252155
v -17.62576215 -80.08278906 -15.92781208
v -16.90410450 -80.12756705 -13.51606101
v -17.45088398 -80.26821166 -13.86640221
v -17.51629636 -79.97304201 -14.43983894
v -18.06100272 -81.62059635 -13.29193264
v -17.07905531 -81.79356158 -12.84131687
v -18.01574230 -82.22994953 -12.89958972
v -17.60034636 -86.81272715 -8.55301227
v -17.87268184 -88.00601959 -5.72696421
v -17.96800829 -80.17129451 -15.28359950
v -19.23261769 -87.69222349 -7.05054495
v -18.19802448 -80.60336858 -14.31340724
v -18.69349740 -80.82628250 -15.14092181
v -18.81892607 -80.92617989 -16.39184728
v -20.09540237 -82.26267248 -14.09959141
v -18.98960397 -81.92368597 -13.80831748
v -21.47901990 -88.22008967 -6.87589869
v -18.09118688 -80.34476638 -15.83051682
v -20.22814751 -88.67505938 -5.63201262
v -18.01845245 -83.03491026 -12.82760128
v -19.64652911 -86.69283986 -9.54076368
v -21.49981819 -84.96521413 -11.12012938
v -20.40298842 -82.15843886 -14.45668470
v -20.27124166 -81.98147267 -14.70629964
v -21.33229002 -82.88190514 -14.09614645
v -22.27563784 -85.29935032 -10.86630113
v -21.82568237 -85.55348963 -10.75694989
v -22.81582728 -86.11495048 -10.31640451
v -22.71912433 -83.70101452 -12.47214619
v -22.42416888 -82.63494819 -14.03912157
v -23.54172803 -83.47719163 -12.37219013
v -25.58333427 -86.78936958 -32.59014711
v -25.46345629 -86.49523556 -32.94691816
v -25.60532652 -84.86028016 -34.58003327
v -25.15215054 -81.99326694 -19.43924464
v -31.87700734 -79.81183380 -23.67180400
v -29.59334478 -84.20470357 -5.46938088
v -17.25769043 -51.63008720 -11.61048468
v -17.48752408 -54.65703830 -12.10728567
v -19.32480559 -61.28602475 -18.50604080
v -22.28317969 -59.93543565 -2.04398273
v -11.41256187 -78.36151123 4.10995912
v -10.57903562 -77.03389227 3.57467378
v -13.36823683 -80.13885468 4.30775853
v -9.91978217 -76.45995170 3.28455213
v -13.94940168 -80.25851846 3.86934867
v -12.91440986 -78.66537571 3.45915463
v -11.75257750 -77.58827507 2.12175352
v -9.53495037 -76.11904293 2.19358387
v -9.81251337 -77.25650072 3.41980462
v -9.81546286 -77.79344916 2.61523528
v -12.40698434 -79.30064946 2.03581620
v -12.09265087 -78.47180963 2.00738385
v -18.22270639 -86.82867140 1.86644460
v -10.75278502 -80.45251667 2.38746661
v -10.19268017 -79.46331799 1.90989953
v -17.52608828 -86.92694455 1.46714342
v -11.42469235 -81.34959638 3.07743368
v -9.22620855 -77.72244513 1.51302351
v -4.09845542 -58.65926668 -15.09083994
v -16.97633043 -86.76231652 1.36417290
v -17.46779308 -86.56203002 1.89346285
v -16.92661457 -86.41435206 1.73886144
v -15.41126613 -84.90517735 2.01032101
v -16.10609517 -85.25621146 2.16502859
v -15.44666104 -84.51963961 2.19617831
v -13.75670172 -83.32963288 2.45999894
v -13.61859497 -82.55270869 2.24042218
v -13.86648882 -82.82065392 2.45559681
v -16.20077528 -86.48426831 1.10154052
v -16.30714536 -86.11942828 1.54771458
v -11.80585381 -82.22286403 3.02094966
v -12.38329709 -82.76127279 2.27265549
v -11.51670981 -83.14117789 2.07287353
v -11.87186688 -81.38006926 1.94300164
v -9.58771259 -79.35861498 0.93432056
v -8.94384179 -77.89531350 0.61444414
v -8.68317019 -75.86318254 0.27763267
v -8.22924916 -75.54639876 -0.82840124
v -10.72989311 -74.57701862 0.05181810
v -8.64144601 -77.38173008 -0.25906813
v -5.05531672 -59.52030793 -13.64216860
v -16.48604870 -86.97281778 0.48547218
v -15.77285863 -86.59204841 0.53129066
v -12.74799649 -83.72220397 1.12829334
v -11.84794959 -83.27976614 1.86704251
v -11.05771214 -81.26588911 1.32983061
v -5.59012359 -60.44179946 -13.58605456
v -16.06593281 -86.97385341 0.00230036
v -15.37069306 -86.48600429 0.40175399
v -14.54431936 -86.10242605 0.77511603
v -12.69298699 -82.86938816 0.76846423
v -11.01841591 -82.56909996 1.99419493
v -10.76443400 -82.06453174 0.44908567
v -10.01085155 -80.46469837 0.23877129
v -13.46189436 -85.54989100 1.02684076
v -14.44402710 -86.49332821 0.16191904
v -12.60711439 -84.50314403 0.55566139
v -5.15234005 -58.31591785 -10.49372274
v -14.53576609 -86.53365821 -0.38775694
v -12.99427729 -85.39044112 0.36173186
v -12.28130050 -84.22916383 0.72251342
v -11.37722470 -83.83563906 0.31867201
v -14.11242597 -86.51539683 -0.98160096
v -13.01634684 -84.95442569 0.11246536
v -10.10026876 -81.15871996 0.03996652
v -9.43719782 -79.00087535 -0.74801093
v -13.85128312 -85.69732308 -1.67610764
v -12.80999929 -86.19000018 -1.30000000
v -13.30999937 -86.03999764 -0.98999892
v -11.87261846 -84.36834812 -0.03065296
v -12.29943521 -83.13442767 -1.12361426
v -10.57377364 -82.19170570 -0.58001006
v -11.13582216 -82.76508003 -0.82355371
v -10.29304601 -81.53373748 -1.03483268
v -10.89718472 -77.25310326 -1.36719970
v -10.52722614 -76.33673400 -1.45323202
v -8.15950800 -75.20823181 -1.93042308
v -8.43242835 -75.15542209 -1.15293940
v -0.41036270 -45.58800906 -9.47861560
v -0.58964762 -45.24202272 -8.54724273
v -14.69232235 -86.32692695 -2.87832995
v -12.83912454 -86.08426154 -2.51078559
v -11.16214506 -82.78086036 -1.58180506
v -11.63009275 -83.33024383 -2.21571582
v -10.99652424 -82.39453286 -1.60673924
v -9.66047123 -80.25616407 -1.26905530
v -8.26999918 -76.35000348 -2.22999998
v -1.49798079 -47.31304571 -8.14767461
v -1.41814863 -46.51666060 -6.89872308
v -0.75516518 -45.55838928 -7.44569069
v -14.42783605 -86.00255102 -3.74523015
v -12.69249339 -85.22301167 -2.41931947
v -12.25752849 -84.62017030 -3.25711048
v -14.44527134 -83.21663737 -1.58941257
v -13.16040754 -83.31533521 -3.36983404
v -11.83689386 -83.54027569 -2.32171733
v -10.99920273 -81.86544478 -2.11101188
v -11.72923669 -82.63924718 -2.54194881
v -10.35711449 -80.20871133 -1.65148883
v -8.85113329 -77.34951377 -2.54985271
v -8.10999889 -73.33999872 -2.68999999
v -8.94854497 -74.67288524 -2.85239099
v -8.64532590 -73.41269404 -1.36099372
v -8.99614021 -76.09464228 -2.43065343
v -9.48844012 -73.97361845 -3.15501867
v -8.55999999 -71.45000249 -3.50999995
v -0.94473228 -45.40922865 -6.90835761
v -14.09722678 -86.70660853 -4.82365163
v -13.02625798 -86.67165786 -4.93371300
v -12.87203375 -85.19500494 -3.73132830
v -13.74611910 -85.38422734 -4.39120689
v -13.01047858 -82.11486042 -3.59724765
v -13.59052211 -86.66360378 -5.16347494
v -13.38828634 -84.63303000 -5.33898734
v -13.71289045 -85.13443172 -5.22302091
v -12.85466272 -84.51985568 -5.34999603
v -12.64593005 -81.02557063 -5.18161850
v -13.35912570 -81.40531182 -3.69168213
v -12.96113804 -81.56602830 -5.68365352
v -11.19453087 -78.41427624 -4.38614283
v -11.86452806 -79.07914370 -3.29353870
v -8.35879706 -71.80015743 -5.03891148
v -0.94440259 -45.43556273 -6.15404220
v -1.33977004 -44.03613508 -5.22160297
v -13.24696187 -86.49811149 -6.05756789
v -21.02897875 -57.14432895 -4.09103185
v -13.64795864 -86.11040562 -6.30950369
v -12.86325883 -86.08993143 -5.68148401
v -10.46968624 -73.13966751 -4.92362864
v -9.56511218 -76.39657706 -2.89855478
v -10.45958512 -75.32794029 -3.47980065
v -13.57186306 -82.49989897 -0.87998080
v -10.72552241 -74.15250689 0.04122385
v -10.70547476 -72.99615443 -0.01431216
v -27.03168802 -65.93120843 -33.82895142
v -28.47880125 -65.41153789 -33.33310410
v -27.73682028 -64.11413848 -33.39080885
v -26.89361200 -64.08941001 -33.27949345
v -21.72767930 -61.73693761 -32.19805658
v -21.73910663 -62.99225986 -32.80935809
v -22.69702405 -61.54226884 -32.19873458
v -20.43828741 -62.16833740 -32.42525458
v -22.63193764 -62.31847033 -32.39686415
v -20.50723881 -63.05158883 -32.69958124
v -20.84212564 -61.15389615 -32.15783834
v -20.18949576 -60.40478498 -31.70800582
v -23.46922271 -61.75351515 -32.29572624
v -24.41825345 -62.49145791 -33.11848268
v -25.67360550 -62.25969642 -32.78381750
v -26.57160349 -62.38900498 -32.51202032
v -25.90878308 -63.46283853 -33.19619223
v -24.66783673 -61.37535721 -32.29833767
v -21.46147937 -59.86567959 -31.79033846
v -22.29228057 -59.14395303 -31.78843856
v -23.48923124 -59.30538476 -32.22801909
v -21.24932595 -60.45139208 -31.82177991
v -20.68860084 -59.90943313 -31.65600821
v -19.97770183 -58.63690749 -31.75071627
v -18.88793334 -60.42196229 -31.68843314
v -19.66898330 -61.24069169 -32.14969486
v -19.00085434 -62.61910498 -32.56602585
v -20.10965720 -64.98497725 -33.31538290
v -23.91934209 -66.30785763 -33.19446370
v -22.73585089 -66.51495397 -33.08821842
v -24.94676784 -66.87698513 -33.32809731
v -24.78488162 -68.81541014 -33.36270899
v -28.68454717 -66.76682085 -33.47877786
v -28.63070183 -68.25893372 -33.62225369
v -23.11013639 -69.48953122 -33.29411894
v -21.03222534 -69.85162944 -34.39892456
v -19.85943131 -72.24410027 -34.25858542
v -21.89025655 -70.30053437 -34.26503390
v -29.95624766 -71.91787660 -34.81438756
v -29.97672372 -72.07206637 -34.83635560
v -30.01156449 -72.11825252 -34.79211777
v -30.19767255 -72.27461785 -34.64333713
v -25.89865774 -73.59094173 -34.18992460
v -19.22888122 -71.36663049 -34.32714567
v -22.10088633 -72.83416390 -34.60792080
v -21.32786252 -72.89273292 -34.48403999
v -22.29375765 -71.23900205 -34.44338962
v -23.11226353 -70.90122998 -34.36209634
v -24.65982549 -74.69439507 -34.26971659
v -29.97761779 -72.17655331 -34.90876034
v -27.34999359 -75.68044960 -35.72609648
v -28.36745977 -75.38365573 -35.77404097
v -19.85858753 -71.75961137 -34.43402797
v -24.92168173 -74.65166599 -34.32077542
v -25.29128082 -75.41880012 -34.65427086
v -21.20521665 -78.04599404 -35.39741039
v -20.92321776 -78.72616500 -35.65824777
v -26.10977739 -64.36979771 -33.54138881
v -25.28916113 -70.00032067 -33.62384439
v -25.56770854 -72.10370898 -35.37176549
v -24.34601448 -71.17957622 -33.65005553
v -3.25305550 16.68538339 -10.12764871
v -4.43692273 15.20089060 -11.40280999
v -13.13869283 8.18427373 1.84264930
v -13.37588485 9.81221534 2.17172923
v -13.60710990 13.90423905 3.41375079
v -13.26822769 12.79982179 3.10069555
v -13.09389248 13.27686291 4.09137458
v -14.68749251 -14.30572290 -21.41530626
v -4.69560409 -17.34418422 -24.19643104
v -0.49784919 -25.27577616 -22.69352414
v 0.03461399 -26.93025395 -22.19881117
v -1.88972848 -26.59127302 -23.52359146
v -0.00950636 -30.13986349 -22.09782787
v -7.90010020 -48.34894463 -27.32183039
v -9.40731075 -48.77614975 -27.92176791
v -9.29438695 -46.84797674 -27.47959271
v 1.83420838 -36.95868328 -17.09975675
v 0.87986042 -41.45858064 -17.10170321
v 0.93600602 -40.08627683 -17.71685295
v 1.13672181 -38.50046173 -18.06187071
v -0.95642498 -28.53551880 -22.86234312
v -1.82239630 -30.46621382 -23.34594913
v -8.19536205 -30.59732541 -25.63632838
v -8.08494259 -28.26082334 -25.33238567
v -6.09258749 -29.65313941 -25.20227619
v -4.69215773 -31.27183393 -24.85736273
v -4.32931399 -29.67255563 -24.68767762
v -4.15497273 -39.66426849 -24.58984032
v -4.39012842 -43.65720600 -24.66939390
v -2.01076828 -34.32807699 -23.16771075
v -0.59850561 -34.24678370 -21.76938951
v -1.36762904 -35.85864231 -22.35521935
v -9.37139429 -35.08223221 -26.29735880
v -8.01969413 -35.98023951 -26.14635229
v -9.13939625 -36.67856008 -26.30193718
v -5.80400648 -43.43449324 -25.63230135
v -5.17390063 -42.21811891 -25.16504191
v -0.96161239 -32.41953626 -22.45691977
v 0.13168331 -33.04911777 -21.15576714
v -9.61683877 -54.27774787 -29.16219085
v -11.97830122 -51.35790259 -29.18821573
v -13.75284698 -52.72266641 -29.84351851
v -3.61929322 -27.06001885 -24.35507625
v -5.06135728 -37.56915405 -25.14445968
v -5.61679853 -39.03613240 -25.38621053
v -7.35610211 -37.70140186 -25.97296424
v -16.75057784 -52.47259885 -30.39480187
v -18.09086837 -51.67274550 -30.07308207
v -20.22452280 -50.20719767 -27.97883563
v -19.11174506 -48.91542718 -27.67880075
v -8.23900010 -44.96988654 -26.88469552
v -17.56661013 -48.23480174 -27.97157690
v -18.25380512 -50.10450259 -28.90544571
v -11.38436422 -49.42309111 -28.53403986
v -9.28128976 -50.74068904 -28.31842750
v -16.70256257 -51.00131780 -29.67641503
v -19.40672472 -51.20650679 -29.41389568
v -17.47257821 -46.39927298 -27.04741247
v -16.04039595 -49.38636348 -28.87642011
v -16.28368907 -39.58783299 -24.60521832
v -14.02864512 -37.67110407 -25.24146438
v -12.23814860 -44.51592639 -27.24114805
v -11.07419003 -43.59369725 -27.05557458
v -10.29283367 -44.88131776 -27.25219540
v -4.99529857 -33.42427686 -25.06764792
v -4.62742243 -35.68520769 -24.94119667
v -4.34273528 -22.21569791 -24.41301011
v -2.75754393 -23.12622592 -24.01762083
v -9.84228682 -38.60953450 -26.33331716
v -6.31720806 -15.72653279 -23.91359955
v -1.02371722 -21.76237851 -23.44251610
v -1.00774248 -20.35508119 -23.63754064
v -15.99974930 -30.37711792 -23.43022265
v -14.62873165 -25.63663572 -23.30688946
v -15.27173817 -28.90663408 -23.59818295
v -15.04966989 -24.08845723 -22.83339389
v -13.72323558 -29.06762622 -24.50301498
v -15.15096519 -30.35986982 -24.04371276
v -12.09934242 -30.43648042 -25.38289875
v -11.62764337 -28.34922820 -25.03748052
v -11.85282320 -18.52449588 -23.07642065
v -13.21624406 -17.77875610 -22.46103436
v -14.07156978 -31.63304552 -24.91221577
v -6.43350463 -19.95940879 -24.33302253
v -7.31037604 -21.45142667 -24.46303144
v -13.94400280 -15.99775627 -21.94666304
v -13.93781416 -22.12292515 -22.98697270
v -13.15394789 -19.83598806 -22.84109965
v -15.29692672 -15.82022570 -21.23522945
v -0.76076668 -23.49869348 -23.06069247
v -14.25817236 -27.21694298 -23.83588813
v -8.01345520 -41.88006744 -26.36592835
v -9.36328340 -43.12733933 -26.81560814
v -9.57765710 -41.05117172 -26.52570233
v -2.84098741 -36.00180894 -23.77899922
v -0.20703251 -35.34505144 -21.04417607
v -5.06948819 -26.61667764 -24.78836663
v -3.64034413 -25.26443079 -24.31720309
v -7.96488672 -49.66847226 -27.58210525
v -7.43864523 -40.10047764 -26.02658980
v -2.42836215 -18.77637021 -24.14632775
v -8.11397750 -32.59855509 -25.90662427
v -7.73451803 -34.45897996 -26.03479289
v -9.27927718 -33.54812413 -26.15705132
v -13.58256675 -33.39871764 -25.58690123
v -6.48169080 -41.90341383 -25.83983913
v -7.36305863 -43.31111535 -26.34760924
v -10.19345596 -31.83288500 -25.90231597
v -12.31937297 -32.53174201 -25.79409070
v -5.41881705 -40.71510583 -25.25966056
v -12.59846240 -38.34159672 -26.04157291
v -14.68844339 -39.06858712 -25.28772689
v -11.07283868 -36.10962257 -26.32663585
v -11.23517565 -37.42172197 -26.24264173
v -13.75338715 -43.49598289 -26.83591470
v -14.17844743 -45.65626010 -27.44134516
v -15.66818170 -43.55163127 -26.39590017
v -16.52364619 -45.22625357 -26.81538090
v -15.84886387 -47.33524472 -27.92771347
v -11.67793106 -46.14730552 -27.63079666
v -11.23122405 -47.77048901 -28.03929709
v -10.04547626 -52.50837654 -28.97726186
v -3.60031612 -37.18458116 -24.29386787
v -6.17039390 -27.78194845 -25.09297244
v -11.72988582 -24.87830631 -24.33029003
v -12.66278792 -26.93015337 -24.46682006
v -12.54157722 -34.37875584 -26.09565854
v -4.53286571 -38.67238015 -24.85422045
v -3.01130791 -20.94946057 -24.13828298
v -10.85393317 -26.55319683 -24.86917190
v -12.94264011 -41.95549712 -26.58322267
v -14.71678540 -41.94124043 -26.18158609
v -13.71518429 -40.38595781 -26.04899369
v -11.66977454 -40.42740911 -26.44444816
v -15.23124427 -50.65677315 -29.43558805
v -1.87433825 -24.71894212 -23.58894795
v -4.77944640 -19.36381869 -24.27045070
v -4.68771951 -28.23212184 -24.76144396
v -3.01042176 -32.46095777 -24.00073782
v -3.47697106 -34.44424644 -24.25712347
v -11.16832346 -42.22754762 -26.77485906
v -7.05934362 -23.29764701 -24.74351972
v -6.62733475 -44.73552853 -26.23187937
v -6.68616127 -33.39266405 -25.68299882
v -6.46756962 -31.82611987 -25.47428198
v -10.85006259 -33.86658058 -26.22021176
v -12.84772158 -47.07713425 -27.97891945
v -12.26976234 -43.17025095 -26.94662288
v -16.12566784 -49.80192706 -0.22337043
v -16.93586633 -50.58624223 -0.50645333
v -6.94886316 -60.08532643 -2.44407286
v -8.99653602 -63.54682148 -2.11781706
v -7.17198988 -61.05937809 -3.49113415
v -7.73317600 -62.17115000 -3.51127214
v -6.71924604 -59.69383940 -3.61325103
v 0.82282576 -42.07563028 -8.98903143
v -11.24860626 -69.29403543 -33.01374614
v -11.03853900 -68.77560914 -32.85767511
v -20.25604621 -82.53901452 -36.79141775
v -12.59294804 5.40552102 2.00617569
v -12.57575117 9.21545830 2.64625088
v -22.58308418 -82.83559978 -13.79928924
v -10.67696605 -71.36952132 -33.26193616
v -21.06486820 -88.75860274 -29.67335656
v -19.39017698 -88.11272681 -6.27027266
v -7.11364811 -29.70529720 1.61010609
v -10.47156937 -74.62511957 -4.75397892
v -21.64407633 -83.80508423 -12.45524362
v -21.54038101 -67.33418256 -17.14507118
v -14.93867766 -17.01109856 -6.57273037
v -15.41869529 -14.68502078 -2.52122828
v -32.23208711 -77.51153409 -25.02313443
v 4.11741342 -20.80303989 -16.11502282
v -15.82887396 -57.78762698 -31.20812774
v -24.23821390 -58.33899602 -24.07372557
v -17.36018434 -35.56492180 -14.22448922
v -11.45695616 -3.02955788 3.01510189
v -15.47538303 -73.12712073 -33.75485539
v -22.12999761 -63.13242018 -20.98734491
v 0.65077009 10.57642978 -18.30991916
v -22.61436358 -83.46024901 -12.70982716
v -25.02338402 -73.72555882 -17.71420054
v -11.33731008 -73.61868769 2.10945937
v -8.16896744 -11.36613078 -22.94434048
v -12.28082925 -76.61701739 -14.30726890
v 6.57648081 0.49987168 -4.49463818
v -19.05296743 -44.24281046 -16.98797010
v -24.18399230 -59.29651484 -23.36379886
v -18.78262870 -24.35919456 -18.64166372
v -18.50633696 -49.12634194 -15.74433595
v -8.61509237 0.15896811 4.31092037
v -8.84774886 -0.71483327 -22.01093175
v 0.96930028 -1.53056846 -22.75199257
v -22.91405387 -62.91505694 -2.34986050
v -17.18305424 -86.66735142 -8.36319476
v -1.88092806 -49.03121665 -8.74967873
v 3.77942133 -20.13209648 -4.96740872
v -16.73297212 -82.94699341 -35.68961844
v -13.47633079 -40.80438241 0.80631330
v -29.28369679 -82.63698220 -6.89786486
v -8.38027056 -15.10942634 -23.29697646
v -1.27301738 -38.54658082 -2.11649737
v -22.06819877 -77.48284936 4.78684297
v -24.57377687 -85.80274135 -34.55229476
v -10.99023782 -70.16237825 -33.19562972
v -19.67120171 -81.65694028 -15.70166275
v -18.77520420 -73.14005494 5.04645659
v -10.65761782 -74.20247793 -33.00530836
v -12.51649484 -66.82904065 -32.48373047
v -17.12786220 -88.06198835 -4.41457704
v -12.56186515 -63.78798932 -31.99379146
v -5.46377385 -6.24670880 -22.82571420
v -0.90259127 -34.03070942 -1.61370158
v -10.66270843 -70.34841180 -0.97491324
v -7.20831612 -52.30422691 -1.26892736
v -4.30663861 1.55375758 -21.63638361
v -8.99705105 -64.04057890 -5.54248318
v -20.30601166 -88.40709925 -6.12831954
v -12.43240014 -79.71265912 -0.79353095
v -12.55391724 -79.87620682 -1.77224062
v -6.95795286 -65.38708508 -19.84455250
v -9.54394229 -33.77851844 1.32019655
v -14.83165659 -82.41860569 3.31102009
v 3.11841303 23.71451631 5.31167351
v 4.88687959 16.80984348 -17.16926321
v -32.24430978 -76.81601495 -29.48686667
v -15.85569605 -24.80414696 -10.11996996
v -27.42820792 -86.71377599 -1.40368938
v -10.02848428 -81.50957525 -25.54215863
v -11.87286712 4.31982847 -11.09407656
v -13.52099981 -64.14196640 -32.19388053
v -29.76154722 -77.05349475 -34.93613377
v -14.12891317 -11.54274773 -8.54862761
v -5.23600960 -66.25267863 -23.27652462
v -9.80535522 -67.37462431 -32.38510340
v 3.52713023 -28.34611572 -14.80369270
v -10.74222662 -12.42549159 3.22561339
v -15.00578318 -20.11293545 -8.05575959
v -16.94148220 -43.80552471 -10.35104319
v -10.51523350 -66.16418064 -9.77856573
v -24.58809130 -74.23514128 -16.93897881
v -4.46871482 -17.13605970 3.13877687
v -16.33984037 -84.31332558 2.61801411
v -13.54857814 -81.72708005 -2.73635052
v -24.09395389 -74.49068129 -16.13662951
v -23.75385910 -81.35773242 -13.52837775
v -9.18951258 -2.83411052 -21.98526263
v -19.36331019 -82.88521320 -36.64890304
v -8.59714393 -5.80473244 -22.21764997
v -12.23005448 5.37224626 -18.56415346
v -10.58625244 9.80397779 -4.61367192
v -11.10523939 -72.47895747 -33.41741487
v -19.58567090 -73.52142781 -34.48899835
v -2.88345153 7.72159407 -19.76650581
v -10.80083195 -67.70324707 -8.69260263
v -1.96631136 -0.64305397 -22.18913287
v -6.06847694 -2.37043970 -22.49606140
v -2.43440247 -33.86221454 -0.57107216
v -16.08860120 -30.96175753 -8.50371737
v -9.04822163 -30.09582125 1.68617873
v -17.30214059 -9.27059073 -18.94476824
v 1.28339604 3.68130696 4.30176454
v -18.47330108 -76.69810206 -35.22953391
v -25.68648383 -86.04741842 -33.52710232
v 1.06621359 6.44762302 -19.52755637
v -9.36740544 -80.33753932 -26.78290568
v -21.35490440 -64.10620362 -19.05301027
v -25.22817254 -59.20099840 -25.34971759
v -18.65758188 -23.91081862 -16.45836793
v -10.15265658 -67.23293662 -2.22170795
v -11.24525070 21.61084861 3.22766183
v -23.61454442 -73.10313731 -16.49354212
v -32.87393227 -74.92555678 -28.12162042
v -8.62998608 -63.94601613 -12.25979906
v -13.74730375 -57.83576891 -31.15748800
v -20.88082209 -83.05643499 -13.60635646
v 2.08740635 -12.52128650 0.09180937
v 5.89325558 -6.85778074 -19.20656674
v -9.91633534 -66.37594849 -5.87062817
v -13.88784871 -81.79306984 -35.23572162
v -15.40779974 -7.06830574 -12.21767068
v -7.25246826 -62.90154159 -13.69424351
v 3.21043935 -8.67258105 -0.19470944
v -5.94043126 -61.16568297 -14.38310090
v -17.74751395 -5.32250525 -15.34260437
v -23.71759154 -66.62120670 -1.17545133
v -16.06294699 -13.77824321 -20.27678676
v -15.80430381 -87.69437671 -5.16350893
v -16.70187712 -64.76046890 -32.74046630
v -10.42517088 -68.04641336 -32.65642375
v -30.76313622 -77.45441794 -32.98500180
v -18.70793104 -64.92456794 2.82013929
v -29.66985293 -81.95069432 -6.50767516
v -28.77293900 -79.92401719 -36.39086708
v -10.93989611 -68.06035340 -9.37522668
v -10.68220101 18.24638434 1.23262056
v -7.14429794 -64.53382224 -17.95432158
v -12.06960063 5.59174642 -17.87878945
v -13.44121899 -24.96580780 -23.75924215
v -16.90455340 -86.79424226 -24.55770597
v -11.81182638 6.21119654 -16.32172428
v -6.92946510 13.74554727 -13.99125159
v -10.89568716 -78.21423560 -19.05128546
v -24.98914301 -74.48364049 -17.49108732
v 5.11303125 -21.40849642 -10.35539154
v 5.84817119 -6.59198361 -4.55354573
v -7.42874015 -1.64032145 4.96063568
v -22.17495255 -87.04268187 -34.15578976
v -32.56159648 -80.34057170 -26.50255337
v -9.74509772 -13.89551628 -22.79658243
v -12.36564294 -80.77929169 -5.50577091
v -10.94628219 -71.07760012 -33.33747759
v -9.40186530 -65.25692344 -31.37812391
v -25.83195828 -60.75850874 -26.26943961
v 3.49258771 -23.40587974 -5.24495915
v -24.08335730 -82.37095177 -12.40471099
v -25.89550242 -61.42575666 -25.91634355
v -1.45810563 22.03097381 -7.25009060
v -8.87123309 -65.39627165 -14.73573130
v -0.19844482 13.17005605 8.98827612
v -14.18086421 -62.22867966 -31.88262135
v 0.65347855 -34.83580053 -20.02378926
v -22.02700265 -64.82528895 -4.66280011
v -4.74541867 5.15883276 -21.03313804
v -10.86508017 -75.86651295 -16.14725031
v -30.14388122 -83.35192502 -31.56886995
v -23.01875129 -70.65065205 3.93971754
v -4.55197738 -15.33279009 -24.09274317
v -30.41315265 -81.38511330 -32.59642795
v -8.38648435 -17.02444442 -23.63216877
v -10.36695112 -71.25344872 -5.36066946
v -0.24639329 21.07840404 -9.34686046
v -26.01432614 -60.35921723 -26.88997425
v -10.61323751 -66.74436480 -32.52437338
v -4.12901537 15.99393785 -9.68310703
v -12.60389574 -68.36491078 -32.70630166
v -21.73067257 -73.61825556 5.04954625
v -22.69455045 -74.78931546 -35.05784273
v -8.74714926 -61.08950078 -0.90263196
v -2.03478127 13.50630168 -18.22341420
v -16.42110571 -29.66293320 -11.61376573
v -27.88802050 -84.93074775 -8.21968634
v -20.60803398 -65.33247977 -8.84783361
v -3.03933211 -5.14957402 -22.96019532
v -27.17027999 -73.25108349 -20.53981833
v -12.51931395 7.53412535 2.41993251
v -16.65143296 -47.57875204 -0.51316520
v -24.93559942 -57.71303922 -26.31447278
v -13.26427516 -81.26241714 -4.33057174
v 2.21984205 -22.92216010 -19.81482655
v -16.64531976 -85.89627594 -34.38667208
v 7.14195566 -0.69555821 -13.58138677
v -25.94718151 -76.46826655 -18.41374487
v 1.27359561 14.92965035 -16.94426872
v -17.80790649 -88.28222752 -4.42172261
v -13.27763591 -73.38736951 -33.73449668
v -16.23013243 -87.46140450 -5.79738012
v -22.79874310 -72.19210267 -11.72556728
v -19.06459033 -88.59527111 -5.51488064
v -8.90938193 -69.15672868 -18.99789833
v -12.58809399 -73.66041094 -33.81521627
v -19.91892047 -87.73831278 -7.36607332
v -23.60816114 -60.91743335 -32.33312443
v -24.35886301 -57.35586211 -25.03390238
v -19.87577230 -69.61673498 4.61855205
v -22.53788710 -70.02214342 -17.06127636
v -16.92059636 -79.75842059 -14.01687693
v -18.41272041 -84.81838554 -11.47702523
v -23.42109196 -62.72167712 -32.80930594
v -8.33479874 11.82864141 -11.11870632
v -0.64284308 -46.13376036 -10.43587551
v -15.47141746 -27.39293128 -23.04998040
v -18.50720495 -85.38078517 2.77076848
v -29.04496714 -81.52627945 -8.16762261
v 4.30707866 11.38327736 -18.87261309
v -24.33756366 -86.52070910 -33.79315138
v -17.46636443 -48.71297628 -1.25585357
v -18.73095520 -60.09279191 -17.20281504
v -0.64038328 -7.19858147 -23.36432785
v -21.39565535 -70.90026885 4.85606631
v -17.30909944 -15.62088728 -13.98276445
v -8.72067828 19.66488361 -0.34758612
v -29.87998910 -84.66582745 -30.49032204
v 4.80908062 -7.32980296 -2.45896750
v -25.04503541 -85.42934805 -34.51146185
v -16.50529914 -85.96754819 -8.85507558
v 0.58066857 27.67872065 1.54562993
v -21.99799567 -84.38720554 -11.88287232
v -6.16201898 14.09675926 -12.62636855
v -28.34829688 -86.25946194 -3.26742372
v -24.99630675 -60.59334800 -23.90380763
v -10.16363502 21.95532992 2.02486874
v -14.03617859 -79.45100218 -35.20268574
v -10.55653486 -67.08153337 -8.44558701
v -13.82174436 -82.19655603 -3.49586457
v -6.89368229 -22.77357318 2.66354135
v 3.78421857 4.58841259 2.21972540
v -28.61128375 -83.24758708 -8.35100375
v -19.81084608 -54.76238579 -5.82776032
v 0.27610254 -17.39932969 0.79320313
v -17.41622575 -88.24109286 -3.65593587
v -17.33952574 -72.80711085 5.03138034
v -4.87003056 18.29062030 -6.24380680
v -8.25223140 -66.84827805 -19.71301250
v -7.01825041 -66.01514667 -20.70240304
v -28.31120789 -70.98133862 -22.52226137
v -5.34898276 -8.29051435 -23.12383242
v -28.12465094 -83.83867890 -8.71896930
v -18.25452596 -80.43906838 -36.38610989
v -3.10183037 -56.28671497 -17.40406267
v -13.19468301 -72.76517898 -33.53650495
v -6.24251831 -62.78815120 -15.50758816
v -9.27437842 -20.76973394 -24.12140183
v -11.51532680 3.52540077 -8.10707454
v -12.23529316 -73.84143025 -33.77533332
v -11.15306281 -76.64903998 0.09726754
v -8.67337361 -63.52824718 -4.13047895
v -4.62317793 -54.73447219 -4.21167677
v -25.43715388 -59.16222185 -25.98084882
v -13.58833443 -2.17832043 -21.21368237
v -8.56911670 19.38823238 11.34411711
v -17.03590527 -4.76930384 -14.62231949
v -23.42742682 -57.00903386 -23.46707508
v -28.17512676 -85.38597822 -7.36378506
v -16.22068509 -25.91744624 -4.72169323
v -5.52172260 -21.68141678 -24.49306473
v -28.54675986 -80.83586395 -36.15029529
v -31.98508173 -79.36887443 -23.86905439
v 4.61066654 -21.47064917 -14.39419296
v -15.76521993 -15.09089768 -20.84304765
v -26.86147019 -84.03661102 -9.89971962
v -18.07309128 -88.19254488 -28.37939933
v -8.39429069 -50.34440756 -0.46371948
v -22.14443870 -70.27317584 4.39096335
v -9.72243398 -81.45780861 -27.00349689
v -16.05835930 -28.02355215 -10.21649875
v -16.35029167 -85.37787944 -10.08629613
v -14.34347313 -47.93559015 -28.31246704
v -7.14967214 -64.83364850 -18.71344820
v -21.98511176 -68.51968169 -16.78023860
v -21.03576995 -64.62620944 -17.79928058
v -22.31275290 -66.09089673 -5.17167011
v -23.94936793 -57.55354092 -24.18733016
v -24.19058979 -59.55127999 -32.27443993
v 6.62015751 11.33795828 -1.35139900
v -13.83859105 -71.39136642 -33.37787464
v 5.47313085 -12.93073315 -5.83560439
v -25.97741410 -62.31629103 -25.63345060
v -8.15661438 -71.84799016 -30.42887710
v -17.89231785 -50.68411678 -14.11270723
v -1.74244307 -45.43277994 -5.33553865
v -15.57230484 -17.04582758 -2.74068862
v -15.54858498 -21.54800296 -5.03395731
v -9.47241765 -65.30673057 -10.78151446
v 5.77589544 15.97652026 3.40701244
v -15.59604239 -73.86497408 -33.97088498
v -30.71407229 -79.62194830 -1.80588046
v -21.26692981 -85.39568633 -10.99109091
v -17.49406382 -47.09114134 -1.23748463
v 5.96655160 -7.60203926 -17.50210486
v -16.33683406 -87.89482713 -1.57644902
v -13.45156133 -75.01242310 -34.38329697
v -24.69113097 -74.87963885 -16.91666804
v -8.58580787 -25.59851855 -24.97599460
v -22.74229936 -67.89671630 2.60503707
v -13.97887897 -83.07569474 1.82337686
v -31.27602115 -81.94003254 -30.40816262
v -11.56818774 -63.56110424 -31.86982870
v -19.76997964 -63.99159878 -33.13009813
v -20.74544877 -62.42373586 -5.77146374
v -28.80541049 -64.25505131 -33.28429163
v -16.21221751 -78.05151492 4.58141835
v -16.10321179 -16.84907079 -12.39800081
v -30.03859706 -64.32559341 -28.86506543
v -12.77340110 -80.38555831 -1.50417734
v 5.26173785 -19.94616538 -11.51582971
v -18.37341674 -55.06143719 -17.62472466
v 8.80331174 11.87564526 -8.24345462
v -14.55791108 -7.50309322 -3.43736983
v -8.64453334 21.02491632 0.02974972
v -10.49561799 -74.78386164 -2.88300659
v -12.03721017 -85.53938568 -28.34345959
v -19.68403161 -59.66312438 -19.40711588
v -8.36165342 -27.38101780 2.06400477
v -23.66182767 -55.55835739 -24.40046147
v -10.11637878 -82.55368471 -26.82811208
v -10.59269905 -70.74940205 -8.71267077
v -16.85575396 -88.04426342 -3.97542212
v -12.89728656 -65.98396599 -32.37367049
v -4.55996208 -60.15752256 -15.90063237
v -17.54468121 -87.03351021 -7.83898123
v -16.40501991 -35.93214974 -7.56245898
v -10.77930909 -61.40137464 0.46946382
v -12.81860843 -76.80606842 4.05772682
v -14.85330425 -79.67589796 -17.55254529
v -20.80956846 -85.88696271 -10.43907367
v -15.40207677 -51.93352699 -29.91108783
v -23.40188995 -84.07501131 -12.07552385
v -24.91754480 -57.37878382 -27.41002105
v -19.02065426 -61.79170683 -16.22687653
v -11.22620050 -68.81524622 1.55820686
v -20.47630772 -85.91216058 -10.36480349
v -23.46038632 -84.31159705 -11.76205836
v -24.25896749 -60.56065485 -22.92196639
v -10.81765350 -13.43920175 -22.53893390
v -29.00204621 -85.11524647 -6.12643128
v 3.30712111 -25.58386326 -16.74417034
v -9.28930473 -79.82446998 -23.40669557
v -14.90089390 -78.08459550 -35.11755168
v -10.01618244 -66.82506204 -5.13812387
v -2.48089083 -7.88530707 4.42149304
v -9.77864861 -71.93542272 -32.66524896
v -2.96293758 -46.73506320 -22.51702361
v -0.63038059 -3.79214948 3.84038594
v -11.78383268 -79.26072180 -2.62462604
v 1.23025686 21.38140611 9.17250849
v -32.51623362 -70.37095726 -27.91361883
v -10.12045890 -73.09336215 -32.83726051
v -10.54888032 -66.30842388 -10.09046473
v -27.85733156 -77.97810435 -8.65040347
v -18.86176132 -14.70801048 -15.94856940
v -15.73845930 -41.07211903 -25.50486103
v -10.42134408 -73.74376059 -15.62127378
v -13.19381129 -56.20620772 -30.67439049
v 1.58627389 -33.40483084 -18.94471981
v -1.13376533 -39.98342901 -2.71637226
v -12.15323992 -4.55546752 2.79757311
v -6.47693314 -36.01697087 -25.72563663
v -1.37430534 -49.46119711 -16.42530970
v -10.74354816 -75.15640557 -15.33667743
v -7.71093741 1.99436233 4.84459940
v -15.88425040 -79.41203564 -35.26407480
v -10.31123195 -72.09783792 -4.59339935
v -2.04817089 -52.06893012 -16.79266989
v -10.20204555 -59.32454392 0.14163433
v -29.16070633 -78.68541777 -7.46385753
v -21.68219350 -68.74871999 -34.62335095
v -10.14516037 -64.15864825 -31.49602935
v -16.49464667 -36.88604385 -11.62725221
v -14.20547161 -78.88697088 -35.12969613
v -25.96829087 -73.37022573 -19.64569464
v 5.59486682 -10.78641042 -14.58715927
v -13.75817973 -49.81466383 -28.98274548
v -20.88640817 -82.02989399 3.77815077
v -29.26195599 -81.62044734 -34.29974243
v -7.82198552 5.64057054 5.01548825
v -28.38517539 -80.55444807 2.86541041
v -26.28804184 -68.47597659 -33.51358697
v -4.65023890 -63.34214658 -20.57328820
v -17.11577922 -11.37304306 -13.80862482
v -12.75532972 -58.95506963 -31.32632002
v -30.56290746 -80.91792464 -1.36470830
v -28.33679132 -79.48711514 -9.04550496
v -9.09738429 -78.15527916 -22.58888632
v -3.46255070 -53.70204151 -22.46291377
v -8.37189239 -4.04019188 4.50271089
v -13.77296727 -61.01991609 -31.56802431
v -16.23149961 -86.84060723 -7.06046820
v -20.69178596 -70.02791017 4.65237023
v -0.80678327 -36.09099984 -1.88475417
v -5.50912088 -4.79457015 -22.66868763
v -12.22749799 -38.73878717 1.03337131
v -29.73664552 -81.57192916 -6.00486388
v -10.53328719 -66.50859118 -9.23931040
v -9.61457659 -80.15680313 -22.73669466
v -7.18450081 -32.93787688 1.23827916
v -14.11280688 -83.49081129 1.66874367
v -14.52840306 -79.38847691 -35.28703749
v -9.21311416 -78.92165333 -22.78913744
v 2.19769171 -25.09693615 -3.47032375
v -16.43471234 -86.61449701 -7.60866795
v -5.10866288 23.58265966 -3.60456924
v -18.94518174 -88.92221749 -2.24983529
v -5.24443667 -24.48999509 -24.67818372
v -20.69219388 -83.77823234 -12.39758451
v -32.18765557 -74.55001771 -24.91254359
v -3.36627476 8.72879662 -19.47660930
v -12.43330631 -56.66249618 -30.68603761
v -4.63022711 -59.55596268 -14.44986463
v -8.47614743 -13.80486321 3.66845145
v -30.05033731 -80.37202805 -5.46494033
v 6.40735356 -6.72926474 -16.89483412
v -22.13817649 -60.61998755 -32.21436962
v 9.71311424 14.90988024 -12.40255963
v -25.49547702 -58.66045877 -26.95785277
v 3.13295308 -19.97875422 -19.19720881
v -17.69740321 -55.97940832 -14.28249851
v -25.68184398 -83.30022544 -11.44456118
v -24.60424416 -73.59379530 -17.20314287
v -15.65351896 -51.05057731 0.10453649
v -25.70655569 -82.98237622 3.11114197
v -14.59734235 -72.93211669 -33.65989029
v -11.38413511 5.24143269 -6.53464114
v -12.24753913 -81.24224097 3.46609368
v -20.17932013 -67.98481196 3.82373179
v -28.27959135 -77.73522288 -7.48013472
v -12.18771469 5.34309354 -12.39765808
v 5.16657205 27.33040787 -3.98201263
v -26.49098821 -81.77607507 2.90159951
v -2.33695400 23.70615490 -5.80927916
v -21.40034363 -61.90935150 -4.67721187
v -6.26616739 -71.93884254 -24.97308888
v -5.62512688 14.02910706 -10.45840420
v -16.56407863 -29.64312211 -22.59240299
v -11.09598577 5.58990240 -9.74810682
v -10.90082806 -20.67356370 -23.74650538
v -20.51662281 -67.63873249 -13.42563517
v -6.72583235 -25.43141879 -24.94488843
v -4.21000971 -29.51954305 1.36189256
v -16.85258001 -32.72924572 -12.49939483
v -17.67762005 -82.84169436 3.79281957
v 3.08119878 -13.14503327 -1.12758833
v -26.33356676 -81.06261492 -37.11297736
v -4.47963038 -10.45919396 4.04580729
v -14.92191106 -72.50705361 -33.55698287
v 6.04529353 21.28225565 3.42804170
v -12.95248512 -75.51083714 -34.07993168
v -15.93019068 -77.38193870 -35.04264355
v -28.70121039 -81.37474954 -20.74626274
v -12.46371120 -69.52478737 -33.01041573
v -12.57645525 4.40911204 -12.38658745
v -28.69150601 -81.21460676 -35.36712378
v -16.32069238 -27.68581174 -5.29311644
v -4.54424089 -58.94810334 -13.90150469
v -15.07494505 -77.16590911 -35.03325954
v -10.95513441 -68.55378300 -8.22992716
v -13.96168582 -9.92117636 -6.52185595
v -15.22210333 -11.83133386 0.32315971
v -23.60898256 -65.93353301 -0.49457385
v -11.43538859 -74.57277179 -10.14844328
v -9.90610663 -80.62055707 -22.90458046
v 1.14097726 -42.21370816 -12.88745180
v -11.89873368 -41.62818193 1.14962133
v -17.59335771 -87.45370060 0.49031485
v 3.35783884 -18.50648597 -19.10904981
v -10.01814660 -28.65882963 -25.34026839
v -13.59283552 -81.92861080 -4.31717932
v -12.08350714 -22.00287580 -23.64799380
v -14.81785905 -71.46920264 -33.37841108
v -18.61342229 -87.54280210 -6.91012433
v -19.76736262 -86.04215086 -23.19699526
v -19.49258707 -85.48472077 -10.79001557
v -26.94236301 -63.30300868 -33.07117894
v -15.69695957 -32.25477785 -23.88391271
v -19.82985996 -71.03121281 4.77681728
v -30.00839613 -64.42100555 -30.36463261
v -10.53358987 -73.13563675 -3.95914679
v -9.71415360 -24.08052422 -24.60027300
v -11.80231199 -73.42007011 -33.67779031
v -19.94784735 -77.86151767 4.81126970
v -11.01017557 -67.98294187 -11.25348732
v -17.24290103 -44.24301907 -8.53963569
v -2.40973197 -11.68387290 3.79128428
v -19.83330213 -72.90855050 -34.33287144
v -9.17950366 -52.64675990 -0.27479776
v 2.85557425 -20.62907256 -3.53110861
v -15.89560322 -86.86815202 -24.58790131
v 5.11278771 -18.62406731 -8.68553203
v -19.51428130 -88.11382204 -26.63537674
v -10.72334778 7.87900854 -12.05275580
v -14.11526371 -79.34927195 4.12751082
v -25.22660233 -73.35422188 -18.44846830
v -28.06131355 -85.61227471 -0.03580308
v -5.46523044 25.20901710 -2.82836147
v -14.67913389 -83.94221961 -1.41503743
v -19.68352497 -81.85965568 -14.77075741
v -10.33223327 5.61078638 3.68272956
v -5.97280962 -49.54143241 -1.56217674
v -17.27249287 -86.57471091 -8.76162387
v -24.76073056 -72.55962491 3.55265476
v -11.90287154 7.84850214 3.07200523
v -23.37304316 -68.51727515 2.13287654
v -21.02930471 -84.37531441 -11.72012463
v -18.41814257 -59.82716009 -15.18604159
v -23.88942055 -78.41158658 -36.18929535
v -8.19569547 11.65459119 -7.87360780
v -4.03192919 -54.67504635 -5.18446928
v 0.97882259 -28.12333405 -21.20325342
v -9.98146832 -71.08362764 -14.33972269
v 1.80865964 1.98821374 -21.76238969
v -30.83041124 -83.54198933 -30.09067476
v -24.43074062 -55.85995317 -26.62147954
v -23.48556183 -71.29105926 -17.33083650
v -16.81898162 -7.71531370 -19.26921681
v -11.95121184 -31.68001398 1.09690952
v -22.70011045 -55.76867238 -22.89583720
v -17.86074415 -12.26631738 -18.73512939
v -6.67254580 24.59696494 -1.55879057
v -26.06615797 -74.37051833 -4.13444545
v -2.59307004 -52.13509873 -10.98674722
v -3.11921933 -29.61316705 -24.15588498
v -4.00228100 -57.46909976 -14.97832127
v -22.02985622 -62.63736635 -4.34013037
v -15.01260791 -78.95825803 -12.64494471
v -18.92159134 -40.14261812 -18.89800280
v -19.04485933 -50.17062277 -17.99887791
v -15.81354067 -18.16792227 -1.85199571
v -5.90486219 -10.55293158 -23.42662401
v 0.71163563 -2.41411594 3.13919992
v -15.45070671 -87.46406436 -26.68702416
v -10.38121991 -68.29379499 -1.10378908
v -7.01767625 -18.14342476 -24.06950109
v 3.87579575 -18.16059649 -4.29037819
v -28.15374546 -83.06557685 1.93129806
v -30.01869097 -77.27480680 -34.53405574
v -13.32565863 -63.15207481 -31.91540390
v -17.20768027 -22.51757495 -14.16013949
v -12.23208569 -77.36051083 3.36903473
v -15.49541298 -76.57512277 -34.76731852
v -0.46748461 -44.44832355 -17.62377843
v -25.59869923 -59.53371152 -26.27651207
v -10.34907997 -16.47515036 -23.09237048
v -27.40306035 -82.62352645 2.54133460
v -18.51165295 -31.69628605 -16.19395427
v -20.82878910 -67.17635691 3.22397752
v -10.49370971 -66.08776748 -0.22793401
v -13.02765124 -81.03361726 -3.07689141
v -19.04469915 -52.74369940 -1.50374603
v -18.65637489 -51.33940279 -16.84451662
v -13.20000272 -71.64105773 -33.32806006
v -23.74360897 -87.96197921 -0.34053755
v -12.38598023 -80.08953929 -2.79716635
v -21.50383964 -84.57808197 -11.61665376
v -26.58183314 -79.78799194 -10.58605313
v -10.47917921 -80.77139407 -22.69776724
v -19.93282512 -86.64037287 -9.71341040
v -16.19049720 -23.70985411 -3.36399558
v -18.17649230 -88.13560009 -5.71831688
v -11.91596035 -16.54921472 -22.69153856
v -26.26698092 -84.45788175 -10.49662754
v 6.45313738 -6.32873503 -15.02656564
v -15.68857953 -18.90296489 -3.05451686
v -25.56779608 -76.78090781 -9.47699137
v -14.76148702 -18.41950230 -21.84740081
v -10.31413767 7.84816872 -14.41354118
v -9.36800893 -10.68683527 3.65843344
v -13.89967836 -83.80559832 1.62654638
v -14.74329736 -86.00425720 -0.75873209
v -14.43946548 -85.64054966 -2.33537448
v -14.74770345 -86.14083380 -5.21742553
v -14.60445765 -86.69086546 -3.68205272
v -15.38604219 -87.68621087 -2.76408484
v -15.35051316 -86.69956774 -0.09088210
v -13.72457575 -83.09920132 1.92448508
v -14.01778869 -84.20588821 0.96077658
v -14.78165295 -86.83629334 -4.65423893
v -14.53811023 -85.81339568 -4.17115260
v -15.06015286 -86.30987257 -0.03196178
v -13.70810345 -83.13226700 1.10172981
v -13.58100027 -82.37399161 1.81522802
v -13.29687797 -80.87759465 2.15475401
v -12.97760569 -80.19948751 1.64471334
v -12.99071964 -80.29611409 0.71555341
v -14.35954962 -84.89757776 0.69525250
v -14.21073824 -84.39245075 0.39097088
v -14.82192148 -86.26984060 -1.18868577
v -14.38992005 -85.72956175 -3.12777585
v -14.93770909 -87.23003417 -2.75824638
v -14.61652014 -86.43575758 -4.46756929
v -13.93797714 -83.45893770 0.26965549
v -13.24008591 -80.92600852 2.87719048
v -13.71170022 -82.49240369 0.16120903
v -22.53581956 -87.24734932 -9.71413404
v -23.49075302 -85.87905020 -10.25357563
v -21.99882269 -87.56762743 -9.21047293
v -21.98381722 -87.18317747 -9.70829744
v -23.08956161 -86.67410910 -9.95389279
v -17.87662506 -83.35702121 -12.47157250
v -14.76787962 -80.10054380 -11.52197644
v -14.74013831 -78.73179764 -11.78281289
v -14.52787220 -78.13289016 -12.25778833
v -12.40516920 -75.79597831 -12.98190653
v -14.38531186 -77.58378983 -13.03525828
v -13.61673977 -76.88529789 -12.70369254
v -19.28136498 -61.25681475 -8.71714577
v -8.90917797 -63.92250955 -10.06742474
v -9.57788993 -64.65601921 -9.90209449
v -8.90459027 -63.49644810 -9.15387180
v -8.68729223 -78.33192497 -24.57811870
v -23.54694158 -68.55729967 -34.45565328
v -26.29225515 -65.77119231 -34.30739790
v -22.83398248 -69.70930845 -34.29143503
v -24.05114286 -69.73904371 -34.42449123
v -25.65690316 -68.24977696 -34.84220058
v -24.76539835 -68.36561859 -34.58458185
v -24.27638881 -67.54247099 -34.54480320
v -25.62437207 -74.78035986 -35.74886546
v -24.25814047 -75.20288229 -35.57672352
v -22.21072093 -75.65139979 -35.10161862
v -26.49549581 -75.22483170 -35.65268219
v -23.71631563 -74.56726581 -35.35376117
v -24.65374768 -75.96506178 -35.84287688
v -25.56043863 -75.83374530 -35.81123054
v -21.01737633 -77.01744884 -35.17117724
v -23.29875901 -75.52451640 -35.28927267
v -24.97612312 -74.84212518 -35.69962829
v -20.29997483 -77.17699558 -35.41677818
# Number of texture vertex coordinates: 0
g Polygonal_Model_1 Triangles_0
# Number of triangles: 14850
f 7485 1 2
f 1 7485 7313
f 7485 2 97
f 7485 97 98
f 7485 98 99
f 2 1 44
f 1 31 44
f 31 1 7313
f 7310 2 6448
f 2 44 968
f 2 67 97
f 67 2 7310
f 2 968 6448
f 4 3 17
f 3 4 2924
f 17 3 3271
f 3 2924 3158
f 2943 3 3157
f 3 2943 3271
f 3157 3 3158
f 4 5 2924
f 5 4 5813
f 4 17 5812
f 4 5812 5813
f 2924 5 3175
f 3175 5 3194
f 3194 5 3268
f 3268 5 5813
f 6 8 35
f 8 6 60
f 6 35 152
f 60 6 109
f 109 6 152
f 9 7 11
f 7 9 60
f 11 7 83
f 7 60 83
f 8 9 45
f 8 33 35
f 33 8 921
f 8 45 921
f 10 9 11
f 9 10 45
f 10 11 12
f 10 12 893
f 45 10 892
f 892 10 893
f 12 11 61
f 61 11 84
f 11 83 84
f 15 12 61
f 12 15 871
f 12 871 893
f 13 14 15
f 14 13 36
f 13 15 61
f 16 13 61
f 13 16 70
f 36 13 70
f 15 14 873
f 14 36 37
f 14 37 872
f 14 872 873
f 871 15 873
f 16 61 84
f 70 16 100
f 16 84 100
f 6405 6403 559
f 3261 17 3271
f 17 3261 5812
f 18 19 7279
f 19 18 72
f 18 7279 7205
f 18 7205 89
f 72 18 89
f 7279 19 46
f 46 19 47
f 47 19 72
f 38 7279 46
f 20 21 22
f 21 20 90
f 20 22 39
f 20 39 47
f 20 47 72
f 20 72 90
f 22 21 854
f 21 90 91
f 21 91 142
f 21 142 854
f 22 23 40
f 23 22 854
f 39 22 48
f 22 40 48
f 23 24 40
f 24 23 74
f 23 73 74
f 73 23 854
f 24 25 26
f 25 24 74
f 24 26 860
f 40 24 859
f 859 24 860
f 26 25 75
f 25 74 105
f 75 25 93
f 93 25 105
f 26 50 51
f 50 26 75
f 26 51 879
f 860 26 879
f 27 7511 28
f 7511 27 855
f 27 28 65
f 41 27 65
f 27 41 855
f 28 7511 865
f 28 29 64
f 29 28 865
f 28 64 77
f 65 28 78
f 28 77 78
f 29 63 64
f 864 29 865
f 30 31 7313
f 5655 2097 633
f 32 30 7313
f 30 32 69
f 3762 454 491
f 32 7313 68
f 32 68 116
f 69 32 116
f 35 33 889
f 889 33 921
f 3689 3727 455
f 34 890 6460
f 34 6460 6497
f 35 82 152
f 82 35 6496
f 35 889 6496
f 37 36 7279
f 7279 36 71
f 36 70 85
f 38 37 7279
f 37 38 7008
f 872 37 5933
f 37 7008 5933
f 38 46 874
f 38 874 7008
f 7279 71 7205
f 39 46 47
f 46 39 3977
f 39 48 858
f 39 858 3977
f 48 40 7446
f 40 859 900
f 7446 40 900
f 42 41 7166
f 41 42 855
f 7166 41 79
f 41 65 94
f 79 41 95
f 41 94 95
f 42 7166 7273
f 42 7273 856
f 855 42 856
f 7273 7166 66
f 7273 58 856
f 7273 7219 7398
f 7219 7273 80
f 58 7273 7398
f 7273 66 80
f 7398 7219 7484
f 43 7310 6448
f 7482 43 6451
f 43 7482 6781
f 43 6448 6451
f 43 6781 7310
f 915 44 916
f 44 915 968
f 916 44 918
f 891 45 892
f 45 891 921
f 874 46 3977
f 858 48 7446
f 50 49 51
f 49 50 52
f 49 52 62
f 49 62 861
f 49 861 880
f 49 880 4223
f 52 50 53
f 53 50 75
f 879 51 903
f 52 53 76
f 52 56 62
f 56 52 76
f 53 75 134
f 76 53 134
f 54 55 56
f 55 54 64
f 54 56 76
f 64 54 106
f 54 76 113
f 106 54 113
f 56 55 862
f 55 57 862
f 57 55 863
f 63 55 64
f 55 63 863
f 62 56 881
f 56 862 881
f 862 57 908
f 57 863 908
f 58 7398 857
f 856 58 6000
f 58 857 870
f 58 870 6000
f 67 59 6441
f 59 67 7310
f 4020 59 5616
f 59 4020 6441
f 83 60 109
f 861 62 881
f 863 63 7125
f 63 864 7125
f 77 64 106
f 65 78 94
f 80 66 96
f 96 66 7166
f 97 67 151
f 151 67 6441
f 7313 7485 68
f 68 7485 99
f 68 99 108
f 68 108 116
f 69 81 82
f 81 69 116
f 85 70 100
f 71 101 7205
f 89 7205 103
f 7205 101 103
f 72 89 90
f 74 73 7197
f 7197 73 119
f 119 73 142
f 142 73 854
f 74 7197 105
f 92 75 93
f 75 92 134
f 113 76 134
f 78 77 122
f 77 106 122
f 94 78 120
f 120 78 121
f 121 78 122
f 79 95 123
f 7166 79 124
f 79 123 124
f 80 96 851
f 80 851 6008
f 7219 80 6008
f 82 81 5936
f 81 116 852
f 81 852 5936
f 152 82 5936
f 84 83 117
f 83 109 181
f 117 83 146
f 146 83 181
f 100 84 118
f 84 117 118
f 85 100 110
f 101 85 102
f 102 85 110
f 86 87 88
f 87 86 3200
f 86 88 3186
f 86 3186 3189
f 86 3189 3200
f 88 87 3199
f 3199 87 3216
f 87 3200 3217
f 3216 87 3217
f 3186 88 3187
f 3187 88 3198
f 3198 88 3199
f 90 89 104
f 89 103 112
f 104 89 112
f 91 90 104
f 91 104 132
f 91 132 142
f 92 93 133
f 92 133 134
f 93 105 175
f 133 93 175
f 95 94 120
f 95 120 144
f 123 95 144
f 96 7166 107
f 107 7166 124
f 96 107 851
f 98 97 151
f 99 98 137
f 108 99 138
f 99 137 138
f 110 100 118
f 101 102 111
f 103 101 7522
f 101 111 7522
f 102 110 148
f 111 102 6503
f 102 148 155
f 102 155 6503
f 103 7522 112
f 104 112 158
f 132 104 158
f 105 7197 166
f 105 166 175
f 106 113 135
f 122 106 150
f 106 135 150
f 107 124 126
f 107 126 851
f 116 108 139
f 108 138 139
f 109 152 154
f 109 154 200
f 7245 109 200
f 110 118 184
f 148 110 184
f 7522 111 131
f 131 111 6503
f 112 7522 149
f 112 149 157
f 112 157 158
f 113 134 209
f 135 113 209
f 114 7322 1061
f 114 1061 5905
f 7322 114 1124
f 1124 114 1129
f 1129 114 5905
f 115 1028 1029
f 1028 115 1059
f 115 1029 1082
f 1059 115 5904
f 115 1082 5904
f 7322 1029 1031
f 1029 7322 1082
f 7322 1031 6469
f 116 139 170
f 116 170 195
f 116 195 852
f 118 117 172
f 117 146 147
f 117 147 172
f 118 172 184
f 7522 131 156
f 149 7522 156
f 7197 119 166
f 119 142 143
f 119 143 189
f 166 119 189
f 120 121 136
f 120 136 167
f 144 120 167
f 121 122 136
f 136 122 177
f 122 150 177
f 124 123 145
f 123 144 7509
f 123 7509 145
f 124 125 126
f 125 124 145
f 126 125 845
f 125 145 846
f 845 125 846
f 126 845 847
f 126 847 7176
f 851 126 7176
f 127 129 130
f 129 127 140
f 127 130 3214
f 140 127 3224
f 127 3214 3225
f 3224 127 3225
f 128 129 141
f 129 128 2932
f 130 129 2932
f 129 140 141
f 130 2932 3183
f 130 3183 3196
f 130 3196 3214
f 545 565 566
f 545 3848 565
f 142 132 143
f 143 132 203
f 132 158 203
f 134 133 209
f 133 175 208
f 207 133 208
f 133 207 266
f 209 133 266
f 150 135 176
f 176 135 7528
f 7528 135 209
f 167 136 190
f 136 177 190
f 138 137 162
f 162 137 168
f 139 138 162
f 139 162 170
f 141 140 3223
f 3211 140 3224
f 140 3211 3232
f 3223 140 3232
f 2912 141 3223
f 189 143 203
f 7509 144 167
f 145 7509 217
f 145 217 846
f 147 146 181
f 147 171 172
f 171 147 7245
f 155 148 185
f 148 184 185
f 149 156 850
f 157 149 850
f 150 176 210
f 177 150 210
f 7509 167 217
f 169 151 5635
f 151 4020 5635
f 4020 151 6441
f 152 153 154
f 153 152 5936
f 154 153 197
f 197 153 233
f 233 153 852
f 852 153 5936
f 154 197 199
f 154 199 200
f 155 185 186
f 155 186 6503
f 156 174 850
f 7427 6399 532
f 158 157 7111
f 157 174 188
f 174 157 850
f 7111 157 188
f 158 7111 6439
f 203 158 6439
f 159 160 161
f 160 159 6443
f 159 161 5127
f 159 5108 5109
f 5108 159 7288
f 159 5109 6443
f 159 5127 7288
f 161 160 5125
f 160 5102 5125
f 5102 160 6443
f 161 5125 5126
f 161 5126 5127
f 162 168 180
f 170 162 194
f 162 180 193
f 162 193 194
f 163 165 3101
f 165 163 3203
f 163 3101 7097
f 3203 163 3218
f 3218 163 7052
f 7052 163 7097
f 164 165 3203
f 165 164 3204
f 3848 564 565
f 164 3175 3194
f 3175 164 3202
f 164 3193 3202
f 3193 164 3203
f 164 3194 3204
f 3101 165 3204
f 175 166 206
f 166 189 206
f 167 190 6028
f 167 213 217
f 213 167 6028
f 168 179 192
f 180 168 192
f 179 169 849
f 849 169 5635
f 170 194 195
f 172 171 184
f 171 7245 182
f 171 182 183
f 171 183 184
f 174 173 187
f 173 186 187
f 174 187 188
f 175 206 208
f 176 7528 239
f 210 176 241
f 176 239 268
f 241 176 268
f 190 177 214
f 177 210 211
f 177 211 214
f 179 178 191
f 191 178 221
f 221 178 844
f 844 178 848
f 848 178 849
f 179 191 224
f 192 179 224
f 180 192 225
f 193 180 196
f 196 180 225
f 7245 200 201
f 7245 201 235
f 182 7245 202
f 183 182 7184
f 182 202 236
f 182 236 237
f 184 183 185
f 185 183 7380
f 183 7184 7380
f 186 185 7501
f 185 7380 7501
f 187 186 7501
f 188 187 7428
f 187 7501 7021
f 187 7021 7428
f 188 7428 6440
f 7111 188 6440
f 189 203 205
f 189 205 263
f 206 189 263
f 239 7528 240
f 190 214 6028
f 191 221 223
f 191 223 224
f 192 224 225
f 194 193 196
f 195 194 250
f 194 196 246
f 194 246 7356
f 194 7356 250
f 195 250 852
f 196 225 279
f 246 196 279
f 197 198 199
f 198 197 233
f 199 198 234
f 232 198 233
f 198 232 234
f 200 199 201
f 201 199 251
f 199 234 251
f 235 201 251
f 202 235 295
f 236 202 296
f 236 7184 237
f 7184 236 298
f 7501 238 7021
f 203 7084 204
f 7084 203 6439
f 7080 7084 6440
f 7084 6439 6440
f 6439 7111 6440
f 203 204 205
f 205 204 254
f 254 204 7084
f 205 254 261
f 205 261 263
f 208 206 307
f 262 206 263
f 206 262 307
f 207 208 308
f 207 264 266
f 264 207 310
f 207 308 310
f 208 307 309
f 308 208 309
f 7528 209 266
f 240 7528 354
f 7528 266 354
f 211 210 269
f 210 241 269
f 211 212 214
f 212 211 271
f 211 269 271
f 213 212 215
f 212 213 6028
f 214 212 6028
f 215 212 242
f 242 212 271
f 213 215 216
f 216 215 6076
f 215 242 272
f 215 272 273
f 215 273 6076
f 624 6111 6110
f 843 216 6076
f 3801 502 504
f 218 219 840
f 219 218 6029
f 220 218 840
f 218 220 6043
f 218 847 6029
f 847 218 6030
f 6030 218 6043
f 840 219 843
f 843 219 6029
f 319 220 840
f 220 319 6051
f 6043 220 7042
f 7042 220 6051
f 221 222 223
f 222 221 844
f 223 222 243
f 244 222 6504
f 222 844 6504
f 224 223 245
f 223 243 245
f 225 224 245
f 225 245 279
f 227 226 3079
f 226 228 3289
f 3079 226 3289
f 228 227 1084
f 1084 227 3291
f 3042 227 3068
f 227 3042 3291
f 3068 227 3079
f 228 1084 4550
f 3289 228 5759
f 228 4550 4551
f 228 4551 5759
f 229 230 231
f 230 229 5101
f 229 231 2706
f 229 2705 5379
f 5101 229 5340
f 229 7128 5340
f 7128 229 5379
f 231 230 5062
f 4638 230 4639
f 230 4638 5062
f 4639 230 5369
f 5079 230 5101
f 230 5079 5369
f 2706 231 4181
f 231 4180 4181
f 4180 231 5408
f 231 5062 5408
f 232 233 249
f 234 232 288
f 232 249 287
f 232 287 288
f 249 233 250
f 250 233 852
f 251 234 289
f 234 288 329
f 289 234 329
f 235 251 291
f 290 235 291
f 235 290 295
f 236 296 297
f 236 297 298
f 7184 252 7380
f 252 7184 298
f 238 7143 7021
f 7021 7143 7428
f 7143 7080 7428
f 238 253 305
f 253 238 7501
f 7143 238 305
f 7080 7302 7084
f 7080 6440 7428
f 239 240 312
f 268 239 311
f 311 239 312
f 312 240 354
f 267 241 268
f 241 267 269
f 242 271 317
f 272 242 6058
f 242 317 399
f 242 399 6058
f 243 244 274
f 245 243 276
f 243 274 322
f 276 243 322
f 274 244 275
f 275 244 6504
f 247 245 277
f 245 247 279
f 245 276 277
f 246 247 248
f 247 246 279
f 246 248 7356
f 248 247 278
f 247 277 278
f 248 278 325
f 248 283 7356
f 283 248 325
f 7356 249 250
f 283 249 7356
f 249 283 287
f 251 289 291
f 7380 252 253
f 253 252 300
f 252 298 300
f 7380 253 7501
f 253 300 336
f 305 253 336
f 7302 7143 305
f 7143 7302 7080
f 7302 254 7084
f 254 7302 306
f 7302 258 306
f 261 254 306
f 256 255 3006
f 255 256 3301
f 255 257 1298
f 257 255 3303
f 1297 255 1298
f 255 1297 3006
f 255 3301 3303
f 3005 256 3006
f 256 3005 3300
f 256 3300 3301
f 1298 257 3333
f 257 3303 3332
f 257 3332 3333
f 258 305 7192
f 306 258 339
f 258 338 339
f 338 258 7192
f 259 260 3012
f 260 259 3329
f 1083 259 3014
f 259 1083 3329
f 259 3012 3014
f 260 3009 3012
f 3009 260 3540
f 3311 260 3330
f 260 3311 3540
f 260 3329 3340
f 3330 260 3340
f 263 261 341
f 261 306 339
f 261 339 341
f 262 263 345
f 307 262 347
f 262 345 346
f 262 346 347
f 263 341 343
f 263 343 345
f 264 265 266
f 265 264 390
f 264 310 352
f 264 352 388
f 264 388 390
f 266 265 354
f 354 265 391
f 265 390 391
f 267 268 313
f 269 267 270
f 270 267 314
f 267 313 314
f 268 311 313
f 269 270 271
f 271 270 317
f 270 314 316
f 270 316 317
f 273 272 839
f 839 272 6058
f 320 273 839
f 273 320 6076
f 274 275 321
f 274 321 322
f 321 275 362
f 362 275 363
f 363 275 6820
f 3658 545 566
f 275 6504 6820
f 277 276 323
f 276 322 323
f 278 277 324
f 277 323 369
f 324 277 369
f 278 324 325
f 280 281 282
f 281 280 5800
f 280 282 3261
f 280 3261 3271
f 280 3271 5801
f 5800 280 5801
f 282 281 5811
f 281 5800 5804
f 281 5804 5809
f 281 5809 5811
f 3261 282 5812
f 282 5811 5812
f 287 283 327
f 283 325 326
f 283 326 327
f 284 286 3266
f 286 284 3336
f 284 3305 3315
f 284 3315 3316
f 284 3316 3334
f 284 3334 3336
f 285 286 3336
f 286 285 3358
f 358 285 3347
f 285 358 3358
f 285 3336 3347
f 3266 286 3337
f 3337 286 3357
f 3357 286 3358
f 288 287 328
f 287 327 328
f 288 328 329
f 291 289 331
f 289 329 330
f 289 330 331
f 290 291 332
f 295 290 296
f 296 290 376
f 290 332 376
f 291 331 332
f 292 293 294
f 293 292 5444
f 292 294 7102
f 292 7102 5424
f 292 5424 5444
f 294 293 5015
f 4984 293 5444
f 293 4984 6413
f 5015 293 6412
f 6412 293 6413
f 4121 294 5015
f 294 4121 7102
f 297 296 376
f 298 297 299
f 299 297 377
f 297 376 377
f 298 299 300
f 300 299 379
f 299 377 378
f 299 378 412
f 379 299 412
f 336 300 337
f 337 300 379
f 301 302 303
f 302 301 3308
f 301 303 1083
f 301 1083 3014
f 301 3014 3308
f 303 302 3349
f 304 302 3326
f 302 304 3348
f 3307 302 3308
f 302 3307 3326
f 302 3348 3349
f 1083 303 3362
f 3339 303 3349
f 303 3339 3362
f 365 304 366
f 304 365 3348
f 366 304 3324
f 3324 304 3326
f 7192 305 336
f 309 307 348
f 307 347 348
f 7572 308 309
f 7572 309 348
f 349 7572 350
f 310 308 7572
f 310 7572 351
f 310 351 352
f 311 312 355
f 313 311 356
f 311 355 356
f 353 312 391
f 312 353 422
f 312 354 391
f 355 312 422
f 314 313 357
f 313 356 357
f 314 315 316
f 315 314 357
f 316 315 398
f 356 315 357
f 315 356 393
f 315 393 397
f 315 397 398
f 317 316 360
f 360 316 398
f 317 360 399
f 318 319 320
f 319 318 6051
f 318 320 403
f 402 318 403
f 318 402 6049
f 318 6049 6051
f 320 319 840
f 403 320 839
f 320 840 6076
f 322 321 367
f 361 321 362
f 323 322 367
f 323 367 368
f 323 368 369
f 325 324 370
f 324 369 405
f 370 324 405
f 326 325 370
f 327 326 328
f 328 326 371
f 326 370 371
f 329 328 373
f 328 371 372
f 328 372 406
f 373 328 406
f 330 329 435
f 329 373 435
f 331 330 374
f 374 330 435
f 332 331 375
f 331 374 375
f 332 375 376
f 333 334 335
f 334 333 3401
f 333 335 3375
f 2758 333 2821
f 333 2758 3417
f 2821 333 3375
f 3401 333 3417
f 335 334 3380
f 334 3367 3380
f 3367 334 3387
f 3387 334 7423
f 7423 334 3401
f 2752 335 2826
f 335 2752 3375
f 2826 335 2827
f 2827 335 3331
f 3331 335 3366
f 3366 335 3380
f 7192 336 337
f 7192 337 439
f 413 7192 439
f 337 379 438
f 337 438 439
f 339 338 340
f 340 338 381
f 338 7192 413
f 338 380 381
f 380 338 413
f 339 340 341
f 341 340 382
f 340 381 445
f 382 340 446
f 340 445 448
f 446 340 448
f 341 342 343
f 342 341 382
f 342 382 414
f 342 414 415
f 345 343 386
f 386 343 415
f 346 344 6429
f 344 386 6429
f 346 345 386
f 347 346 387
f 387 346 6429
f 348 347 350
f 350 347 387
f 349 350 6430
f 7572 349 6434
f 349 6430 6434
f 350 387 416
f 350 416 6419
f 350 6419 6430
f 351 7572 6434
f 352 351 6435
f 7359 351 6434
f 351 7359 6435
f 388 352 6435
f 353 391 421
f 353 421 422
f 356 355 423
f 355 422 423
f 393 356 423
f 359 358 3347
f 358 359 3369
f 3358 358 3369
f 359 3347 3367
f 359 3367 3385
f 3369 359 3385
f 360 398 427
f 399 360 428
f 360 427 470
f 428 360 470
f 361 362 363
f 361 363 404
f 367 361 429
f 361 404 429
f 404 363 5654
f 363 4034 5644
f 363 5644 5654
f 364 365 366
f 365 364 3382
f 364 366 3359
f 364 3359 3370
f 364 3370 3382
f 3348 365 3360
f 3360 365 3382
f 366 3324 3338
f 366 3338 3359
f 368 367 430
f 367 429 473
f 430 367 473
f 369 368 474
f 368 430 474
f 405 369 474
f 371 370 431
f 370 405 431
f 372 371 431
f 406 372 432
f 372 431 476
f 432 372 475
f 475 372 476
f 373 406 7415
f 373 7415 435
f 375 374 433
f 433 374 435
f 376 375 436
f 375 433 437
f 436 375 437
f 377 376 410
f 410 376 411
f 411 376 436
f 378 377 410
f 6397 583 558
f 412 378 481
f 379 412 438
f 381 380 486
f 380 413 6214
f 486 380 6214
f 445 381 447
f 447 381 486
f 414 382 446
f 383 384 385
f 384 383 3479
f 383 385 3472
f 3471 383 3472
f 383 3471 3476
f 383 3476 3479
f 385 384 3458
f 3458 384 3466
f 3466 384 3473
f 3473 384 3487
f 384 3479 3486
f 384 3486 3487
f 3436 385 3445
f 385 3436 3457
f 3445 385 3458
f 385 3457 3472
f 386 415 6417
f 450 386 6417
f 386 450 6428
f 386 6428 6429
f 416 387 6429
f 457 7359 499
f 7359 457 6435
f 388 389 390
f 389 388 6435
f 390 389 7435
f 7435 389 501
f 391 390 461
f 390 7435 461
f 566 3833 3711
f 391 392 421
f 392 391 461
f 392 461 462
f 392 462 463
f 392 463 464
f 397 393 466
f 393 423 507
f 466 393 467
f 467 393 507
f 394 395 396
f 395 394 3496
f 394 396 3525
f 3496 394 3508
f 3508 394 3525
f 396 395 3515
f 395 7455 3491
f 7455 395 3496
f 3490 395 3491
f 395 3490 3515
f 396 3515 3522
f 396 3522 3525
f 398 397 468
f 397 466 468
f 427 398 468
f 401 399 428
f 399 401 6058
f 400 401 402
f 401 400 6058
f 400 402 403
f 400 403 839
f 400 839 6058
f 402 401 471
f 401 428 510
f 471 401 510
f 402 471 6065
f 6049 402 6065
f 429 404 472
f 472 404 513
f 513 404 5654
f 431 405 7112
f 405 474 7112
f 406 432 7415
f 7415 434 435
f 409 407 3287
f 407 409 3319
f 1078 407 3319
f 407 1078 3581
f 3287 407 3581
f 408 409 3287
f 409 408 3535
f 408 3287 3288
f 408 3288 3591
f 3535 408 3591
f 3319 409 3345
f 3345 409 3535
f 410 411 517
f 410 478 481
f 478 410 517
f 411 436 517
f 438 412 480
f 480 412 481
f 413 439 440
f 413 440 6214
f 415 414 6418
f 414 446 448
f 414 448 494
f 449 414 494
f 414 449 6418
f 6417 415 6418
f 6419 416 6428
f 6428 416 6429
f 6397 6387 6634
f 6397 6634 583
f 417 418 419
f 418 417 3255
f 417 419 3663
f 3255 417 3256
f 3256 417 3644
f 417 3643 3644
f 3643 417 3663
f 419 418 3682
f 418 3255 3556
f 418 3556 3567
f 418 3567 3664
f 418 3664 3684
f 3682 418 3683
f 3683 418 3684
f 419 441 3168
f 441 419 3682
f 3663 419 3695
f 497 420 6419
f 420 497 6431
f 6419 420 6430
f 6430 420 6434
f 420 6431 6434
f 461 7435 462
f 422 421 423
f 423 421 465
f 421 464 465
f 423 465 508
f 507 423 508
f 425 424 3258
f 424 425 3568
f 424 3256 3258
f 3256 424 3556
f 3556 424 3567
f 3567 424 3568
f 426 425 3545
f 425 426 3568
f 425 3258 3546
f 3545 425 3546
f 426 3545 3594
f 3568 426 3623
f 426 3594 3623
f 427 468 469
f 427 469 470
f 428 470 511
f 510 428 511
f 429 472 514
f 473 429 514
f 430 473 562
f 474 430 7065
f 430 562 7065
f 476 431 7112
f 434 432 475
f 432 434 7415
f 434 433 435
f 433 434 516
f 437 433 516
f 434 475 477
f 434 477 552
f 516 434 552
f 436 437 517
f 515 437 516
f 437 515 517
f 439 438 482
f 438 480 482
f 440 439 483
f 483 439 484
f 440 483 833
f 440 833 6214
f 441 442 3169
f 442 441 3720
f 441 443 3168
f 443 441 3169
f 441 3682 3720
f 442 3720 3741
f 3740 442 7507
f 442 3741 7507
f 506 443 3169
f 443 506 3735
f 3695 443 3735
f 444 447 486
f 447 444 522
f 485 444 486
f 444 485 522
f 445 447 487
f 448 445 487
f 487 447 488
f 488 447 522
f 448 487 489
f 448 489 490
f 448 490 494
f 449 494 7085
f 449 7085 596
f 449 596 6402
f 449 6402 6418
f 450 6401 6404
f 6401 450 6418
f 450 6404 6428
f 559 6401 6405
f 451 452 453
f 452 451 1895
f 451 453 1896
f 1895 451 1913
f 451 1896 1914
f 1913 451 1914
f 453 452 1867
f 1867 452 1890
f 1890 452 1895
f 453 1867 7124
f 1891 453 7124
f 453 1891 1896
f 7563 497 6419
f 497 7563 6420
f 6404 7563 6428
f 7563 6419 6428
f 491 454 3770
f 454 3762 3770
f 455 456 493
f 456 455 3727
f 455 493 1496
f 455 1496 3708
f 3688 455 3708
f 456 491 493
f 491 456 3762
f 456 3727 3762
f 457 499 501
f 458 459 460
f 459 458 1870
f 458 460 1869
f 458 1839 1854
f 1839 458 1869
f 458 1854 1855
f 458 1855 1870
f 460 459 7120
f 7120 459 1882
f 459 1870 1886
f 1882 459 1883
f 1883 459 2488
f 1884 459 1886
f 459 1884 1904
f 459 1904 2488
f 1869 460 7120
f 463 462 7375
f 7375 462 7435
f 464 463 535
f 463 7375 560
f 535 463 560
f 465 464 508
f 508 464 548
f 464 535 548
f 466 467 7296
f 468 466 469
f 469 466 536
f 536 466 7296
f 467 507 572
f 7296 467 572
f 470 469 538
f 469 536 537
f 469 537 538
f 470 509 511
f 509 470 538
f 471 510 6110
f 6065 471 6066
f 6066 471 6116
f 471 6110 6116
f 472 512 514
f 678 6179 6640
f 681 678 6640
f 473 514 562
f 7112 474 542
f 542 474 7065
f 475 476 477
f 477 476 543
f 476 542 543
f 542 476 7112
f 477 543 553
f 552 477 553
f 481 478 518
f 478 517 578
f 518 478 554
f 554 478 567
f 567 478 578
f 479 481 518
f 481 479 521
f 479 518 521
f 480 481 521
f 482 480 521
f 484 482 519
f 519 482 520
f 520 482 521
f 483 484 557
f 556 483 557
f 483 556 833
f 484 519 579
f 557 484 579
f 485 486 6214
f 522 485 833
f 833 485 6214
f 487 488 834
f 489 487 834
f 488 522 6211
f 834 488 6211
f 490 489 835
f 489 834 835
f 494 490 6394
f 490 835 6201
f 490 6201 6526
f 6394 490 6526
f 491 492 493
f 492 491 3770
f 493 492 1497
f 1497 492 3768
f 492 3604 3605
f 3604 492 3793
f 492 3605 3768
f 492 3770 3779
f 492 3779 3793
f 1496 493 1497
f 7085 494 6394
f 7085 495 596
f 7155 495 558
f 495 7155 596
f 558 495 587
f 587 495 6394
f 495 7085 6394
f 496 498 6431
f 498 496 6432
f 7392 496 6421
f 496 7392 6432
f 496 6420 6421
f 6420 496 6431
f 497 6420 6431
f 499 498 6432
f 498 499 7359
f 6431 498 7359
f 533 7392 6421
f 499 500 501
f 500 499 6422
f 6422 499 6432
f 501 500 7375
f 534 500 547
f 500 534 7375
f 547 500 7392
f 7392 500 6422
f 7375 534 560
f 501 7375 7435
f 502 503 504
f 503 502 544
f 544 502 3587
f 3587 502 3811
f 502 3801 3811
f 504 503 3781
f 503 544 3622
f 503 3622 3780
f 503 3780 3781
f 504 767 768
f 767 504 3781
f 504 768 3801
f 506 505 3736
f 505 506 3747
f 3736 505 3758
f 505 3747 3776
f 3758 505 3776
f 506 3169 3747
f 3735 506 3736
f 507 508 572
f 508 548 581
f 572 508 581
f 511 509 549
f 509 538 561
f 549 509 561
f 510 511 7386
f 510 7386 6110
f 511 549 550
f 511 550 7386
f 514 512 7130
f 7130 512 7544
f 7544 512 7071
f 228 226 227
f 5650 513 5654
f 562 514 574
f 514 7130 574
f 515 516 577
f 517 515 578
f 515 577 578
f 516 552 7011
f 516 7011 577
f 521 518 555
f 518 554 555
f 519 520 555
f 519 555 598
f 579 519 598
f 520 521 555
f 556 522 833
f 522 556 6223
f 6211 522 6223
f 523 524 525
f 524 523 3787
f 523 525 3747
f 523 3747 7507
f 523 7507 3777
f 523 3777 3787
f 525 524 3776
f 3776 524 3786
f 3786 524 3787
f 1483 1484 4269
f 3747 525 3776
f 526 527 528
f 527 526 3146
f 526 528 3159
f 3146 526 3159
f 528 527 3149
f 527 3135 3136
f 3135 527 3146
f 527 3136 3149
f 528 3149 3150
f 528 3150 3161
f 3159 528 3160
f 3160 528 3161
f 5535 620 7337
f 529 2008 2009
f 2008 529 2497
f 546 532 6399
f 532 546 7155
f 7427 532 6510
f 532 7155 6510
f 559 7563 6404
f 7563 559 6421
f 6420 7563 6421
f 547 533 6408
f 533 547 7392
f 533 559 569
f 559 533 6421
f 533 569 580
f 533 580 6408
f 534 547 570
f 560 534 570
f 656 637 5621
f 656 5621 5607
f 648 652 783
f 548 535 7420
f 535 560 7420
f 537 536 7391
f 536 7296 7391
f 538 537 561
f 561 537 821
f 537 7391 641
f 537 641 821
f 539 540 541
f 540 539 3658
f 539 541 7529
f 539 7529 3658
f 541 540 3646
f 3646 540 3842
f 540 3658 3710
f 540 3710 3843
f 3842 540 3843
f 541 3646 3793
f 3779 541 3793
f 541 3779 7529
f 7130 7544 551
f 551 7544 7071
f 543 542 7065
f 553 543 563
f 563 543 576
f 575 543 7065
f 543 575 576
f 545 544 3587
f 544 545 3622
f 7529 545 3658
f 545 7529 3785
f 545 3587 3848
f 3622 545 3785
f 6133 6134 797
f 7155 558 583
f 546 596 7155
f 596 546 6402
f 546 6399 6400
f 546 6400 6402
f 570 547 6407
f 547 584 6407
f 584 547 6408
f 548 7420 581
f 550 549 582
f 549 561 573
f 549 573 582
f 550 582 7386
f 7386 624 6110
f 7130 551 605
f 551 602 604
f 602 551 7071
f 551 604 605
f 552 553 7011
f 7011 553 563
f 7011 563 613
f 577 7011 614
f 7011 613 614
f 555 554 597
f 554 567 597
f 555 597 598
f 556 557 6226
f 6223 556 6638
f 556 6226 6638
f 557 579 655
f 557 655 800
f 557 815 6226
f 6781 7482 6782
f 558 587 6396
f 569 559 5621
f 559 803 5621
f 803 559 6403
f 6390 658 787
f 560 570 585
f 560 585 7420
f 573 561 821
f 562 574 607
f 7065 562 607
f 563 576 611
f 563 611 612
f 563 612 613
f 565 564 566
f 566 564 3833
f 564 3670 3833
f 567 578 617
f 597 567 619
f 567 617 618
f 567 618 619
f 7427 568 6406
f 568 636 801
f 636 568 7427
f 568 801 803
f 568 803 6403
f 568 6403 6405
f 568 6405 6406
f 580 569 6408
f 569 5621 6410
f 6408 569 6410
f 570 571 586
f 571 570 6407
f 585 570 586
f 571 584 586
f 584 571 6407
f 572 581 623
f 572 623 661
f 7296 572 639
f 639 572 661
f 582 573 806
f 574 7130 605
f 574 605 628
f 574 606 607
f 606 574 628
f 575 7065 608
f 576 575 611
f 575 608 610
f 575 610 611
f 7065 607 608
f 578 577 616
f 577 614 616
f 578 616 617
f 579 598 655
f 581 7420 7402
f 581 7402 623
f 625 582 818
f 582 625 7386
f 582 806 818
f 583 620 6510
f 620 583 6634
f 7155 583 6510
f 584 7213 825
f 7213 584 6408
f 586 584 825
f 825 7213 6409
f 585 586 622
f 7420 585 7402
f 585 622 826
f 7402 585 826
f 622 586 825
f 587 6394 6395
f 587 6395 6396
f 588 589 590
f 589 588 1642
f 588 590 1640
f 1617 588 1640
f 588 1617 1642
f 590 589 7108
f 589 1642 1654
f 589 1654 1667
f 7108 589 1667
f 590 7108 1639
f 590 1639 1640
f 591 592 3728
f 592 591 3765
f 591 3728 3730
f 591 3730 3883
f 3765 591 3883
f 3728 592 7394
f 3749 592 3750
f 592 3749 7394
f 3750 592 3765
f 5640 7071 5651
f 593 594 595
f 594 593 2546
f 593 595 2346
f 593 2346 2356
f 593 2356 2362
f 593 2362 2546
f 595 594 2311
f 594 2277 2278
f 2277 594 2546
f 594 2278 2311
f 595 2311 2318
f 2317 595 2318
f 595 2317 2408
f 2346 595 2408
f 598 597 619
f 598 619 654
f 598 654 7458
f 598 7458 655
f 5421 1062 1032
f 600 599 4825
f 4856 4844 4767
f 4825 599 4826
f 4826 599 4838
f 4088 600 7514
f 600 4825 5510
f 600 5510 5511
f 600 5511 6382
f 7514 600 6382
f 601 830 831
f 830 601 5568
f 601 831 6381
f 601 832 5568
f 832 601 6381
f 602 603 604
f 603 602 5641
f 602 7071 5641
f 604 603 627
f 603 626 627
f 5630 603 5641
f 605 604 627
f 605 627 7168
f 628 605 7168
f 607 606 609
f 609 606 628
f 608 607 609
f 608 609 610
f 610 609 644
f 609 628 643
f 609 643 670
f 644 609 670
f 611 610 645
f 610 644 645
f 612 611 646
f 611 645 646
f 613 612 629
f 629 612 647
f 612 646 7148
f 647 612 7148
f 614 613 630
f 613 629 630
f 616 614 631
f 7267 614 630
f 614 7267 631
f 615 616 631
f 618 615 632
f 615 631 7267
f 632 615 653
f 653 615 6639
f 615 7267 6639
f 7267 630 649
f 619 618 632
f 619 632 654
f 7337 620 6634
f 620 5535 6517
f 6510 620 6517
f 621 657 6409
f 657 621 6511
f 7213 621 6409
f 621 7213 6410
f 621 6410 6511
f 622 825 826
f 623 7402 638
f 623 638 661
f 7391 7296 639
f 7391 639 640
f 7391 640 641
f 7552 624 625
f 624 7552 7438
f 7552 625 7543
f 625 624 7386
f 6111 624 6116
f 6116 624 7438
f 7543 625 818
f 627 626 799
f 799 626 7266
f 7266 626 7133
f 626 5631 7133
f 627 7384 7168
f 7384 627 799
f 643 628 7168
f 630 629 650
f 629 647 650
f 649 630 650
f 651 632 653
f 632 651 673
f 654 632 674
f 632 673 674
f 699 684 681
f 633 7089 5655
f 633 2097 2470
f 7089 2010 2040
f 699 703 684
f 6399 7427 6406
f 7427 6510 6517
f 635 4059 5137
f 4059 635 7342
f 635 5137 5550
f 7337 635 5535
f 635 7337 7342
f 5535 635 6517
f 635 5550 6517
f 801 636 6388
f 5572 636 7427
f 636 5572 6388
f 7270 790 5607
f 802 7270 803
f 803 7270 5621
f 637 656 7247
f 7237 637 7247
f 637 7237 6389
f 3974 5173 3975
f 5621 637 6389
f 7039 7132 6409
f 7039 6409 6506
f 7402 7132 660
f 7132 7402 826
f 638 7402 660
f 638 660 682
f 661 638 662
f 662 638 682
f 640 639 663
f 639 661 662
f 639 662 663
f 641 640 642
f 642 640 663
f 641 642 795
f 641 795 806
f 641 806 821
f 642 663 777
f 642 777 778
f 642 778 794
f 642 794 795
f 808 7543 818
f 664 7552 7543
f 7552 664 7438
f 643 7168 669
f 7306 643 669
f 643 7306 670
f 7168 668 669
f 645 644 646
f 646 644 7148
f 644 670 671
f 644 671 7148
f 647 7148 783
f 650 647 652
f 652 647 783
f 7148 672 783
f 648 649 650
f 649 648 651
f 648 650 652
f 651 648 673
f 648 672 762
f 672 648 783
f 673 648 762
f 649 651 653
f 649 653 6639
f 7267 649 6639
f 7458 654 692
f 654 674 692
f 655 7458 800
f 7458 692 733
f 7458 733 766
f 7458 766 800
f 7247 656 5607
f 7237 657 6389
f 657 7237 6506
f 6389 657 6511
f 6409 657 6506
f 791 7237 7247
f 7237 791 5668
f 7237 5668 6506
f 787 658 6391
f 792 658 6390
f 658 792 6515
f 6179 658 6189
f 658 6179 6391
f 6189 658 6515
f 659 7039 787
f 7039 659 7132
f 787 7039 6506
f 660 659 793
f 659 660 7132
f 659 787 793
f 682 660 793
f 663 662 788
f 662 682 683
f 662 683 686
f 662 686 788
f 777 663 788
f 664 7543 665
f 664 665 666
f 664 666 7430
f 664 7430 7438
f 665 7543 796
f 796 7543 808
f 666 665 797
f 665 796 798
f 797 665 798
f 666 797 6134
f 666 6128 7430
f 6128 666 6134
f 7384 667 765
f 667 7384 5627
f 667 760 765
f 760 667 5627
f 7168 7384 765
f 7461 7384 799
f 7384 7461 5626
f 7384 5626 5627
f 668 7168 765
f 669 668 761
f 759 668 760
f 668 759 761
f 760 668 765
f 7306 669 761
f 671 670 747
f 747 670 748
f 748 670 7306
f 7148 671 672
f 672 671 762
f 671 747 6262
f 762 671 6262
f 674 673 690
f 690 673 762
f 674 690 693
f 692 674 693
f 675 676 677
f 676 675 7353
f 675 677 3296
f 7353 675 3295
f 3295 675 3296
f 677 676 7538
f 676 3026 7538
f 3026 676 7353
f 677 7538 3048
f 677 3048 3049
f 677 3049 3051
f 677 3051 3296
f 678 679 680
f 679 678 681
f 678 680 6391
f 5222 5226 3799
f 6179 678 6391
f 680 679 793
f 679 681 682
f 679 682 793
f 787 680 793
f 680 787 6391
f 682 681 683
f 683 681 684
f 5222 5227 5226
f 3974 3975 7121
f 683 684 686
f 685 684 687
f 684 685 788
f 686 684 788
f 687 684 703
f 5222 5225 5227
f 685 687 777
f 685 777 788
f 687 703 706
f 687 704 705
f 704 687 706
f 687 705 707
f 687 707 777
f 688 5611 5620
f 5611 688 6279
f 5612 688 5628
f 688 5612 6371
f 688 5620 5628
f 745 689 746
f 689 745 759
f 746 689 5620
f 689 759 760
f 689 760 5628
f 690 691 749
f 691 690 762
f 693 690 712
f 712 690 749
f 691 730 749
f 730 691 6262
f 691 762 6262
f 692 693 711
f 692 711 733
f 711 693 712
f 3998 694 7121
f 1181 1166 5914
f 1118 4400 4453
f 1378 5210 4091
f 2044 5690 5863
f 7263 696 697
f 696 7263 769
f 7263 697 770
f 769 7263 784
f 697 696 6180
f 696 769 6180
f 763 697 6180
f 697 763 6181
f 770 697 7345
f 697 6181 7345
f 698 699 700
f 699 698 702
f 698 700 6181
f 702 698 763
f 763 698 6181
f 700 699 772
f 701 699 702
f 699 701 703
f 700 772 6179
f 700 6179 7345
f 6181 700 7345
f 701 702 7229
f 703 701 706
f 706 701 7229
f 7229 702 763
f 705 704 6169
f 704 706 7229
f 704 7229 6169
f 707 705 776
f 776 705 779
f 779 705 6169
f 707 776 777
f 4113 1379 1378
f 615 618 617
f 711 712 737
f 733 711 6248
f 734 711 737
f 711 734 6248
f 737 712 739
f 739 712 749
f 713 714 715
f 714 713 718
f 713 715 5527
f 713 717 718
f 717 713 6177
f 713 5527 5537
f 713 5537 6177
f 715 714 716
f 716 714 5551
f 714 718 5551
f 715 716 5526
f 715 5526 5527
f 716 5524 5526
f 5524 716 5536
f 5536 716 5551
f 718 717 6182
f 764 717 6175
f 717 764 6182
f 6175 717 6177
f 718 769 5642
f 769 718 6180
f 5551 718 5642
f 6180 718 6182
f 7067 7229 6175
f 7229 764 6175
f 7229 7067 6169
f 7229 763 764
f 719 7418 3797
f 3797 7418 7463
f 720 719 7123
f 719 720 5234
f 7418 719 3942
f 719 3797 3798
f 719 3798 3962
f 3942 719 5234
f 719 3962 7123
f 5271 5199 4802
f 5224 720 7123
f 723 722 725
f 722 723 742
f 725 722 740
f 740 722 742
f 7222 723 725
f 723 7222 745
f 7222 727 7165
f 745 7222 7165
f 742 723 746
f 723 745 746
f 725 724 7222
f 724 725 740
f 7222 724 726
f 726 724 735
f 735 724 740
f 7222 726 727
f 727 726 7520
f 728 726 736
f 726 728 748
f 726 735 743
f 736 726 743
f 7520 726 748
f 750 727 7520
f 727 750 7165
f 730 728 736
f 728 730 6262
f 728 747 748
f 747 728 6262
f 729 730 736
f 730 729 749
f 729 736 738
f 729 738 739
f 729 739 749
f 731 732 3220
f 732 731 6852
f 731 3220 3260
f 731 3260 6852
f 732 7517 3046
f 732 3046 3206
f 732 3206 3220
f 7517 732 6852
f 766 733 6239
f 6239 733 6240
f 6240 733 6248
f 734 737 6257
f 6248 734 6249
f 6249 734 6257
f 743 735 5614
f 735 5604 5614
f 738 736 743
f 738 737 739
f 737 738 6257
f 738 743 6266
f 6257 738 6259
f 6259 738 6266
f 741 740 742
f 740 741 5603
f 740 5603 6271
f 741 742 816
f 741 816 5591
f 741 5591 6272
f 5603 741 6272
f 744 742 746
f 742 744 6273
f 816 742 6275
f 742 6273 6275
f 5581 743 5614
f 743 5581 6266
f 744 746 5613
f 6273 744 6274
f 759 745 7165
f 5613 746 5620
f 748 7306 7520
f 7306 750 7520
f 750 7306 761
f 750 761 7165
f 752 751 2431
f 751 752 2444
f 751 2222 2223
f 2222 751 2443
f 751 2223 2431
f 2443 751 2444
f 753 752 2185
f 752 753 2444
f 2182 752 2203
f 2203 752 2431
f 753 2185 2204
f 753 2204 2443
f 753 2443 2444
f 755 754 7388
f 754 755 3988
f 2056 754 3857
f 754 2056 7388
f 755 7388 3958
f 755 3958 3960
f 755 3960 4012
f 3988 755 4012
f 3972 756 3988
f 7361 1395 1447
f 761 759 7165
f 760 5627 5628
f 764 763 6180
f 764 6180 6182
f 800 766 815
f 815 766 6230
f 6230 766 6235
f 6235 766 6238
f 6238 766 6239
f 768 767 3766
f 767 3757 3766
f 3757 767 3775
f 3775 767 3781
f 3645 768 3766
f 768 3645 3801
f 769 784 5653
f 5642 769 5653
f 770 771 7263
f 771 770 6189
f 770 7345 6189
f 7263 771 791
f 791 771 5668
f 5668 771 6515
f 771 6189 6515
f 784 7263 7181
f 7263 791 7181
f 6179 772 6640
f 773 774 775
f 774 773 2425
f 773 775 2412
f 2411 773 2412
f 773 2411 2672
f 2425 773 2576
f 2576 773 2672
f 775 774 2218
f 2199 774 2425
f 774 2199 7141
f 2218 774 7141
f 775 2218 2422
f 2412 775 2422
f 777 776 778
f 778 776 807
f 776 779 807
f 794 778 808
f 778 807 808
f 779 7502 807
f 7502 779 7067
f 779 6169 7067
f 782 780 3939
f 780 782 3978
f 780 3978 5221
f 4056 4072 4097
f 781 782 3939
f 782 781 3966
f 2447 781 3939
f 3848 3670 564
f 3940 2447 2446
f 3872 782 3966
f 782 3872 3978
f 784 7181 785
f 784 785 786
f 784 786 5653
f 785 7181 5607
f 7181 7247 5607
f 786 785 814
f 814 785 5607
f 813 786 814
f 786 813 5116
f 786 5116 5653
f 5610 7461 5619
f 7461 5610 5626
f 790 789 814
f 789 790 7270
f 789 813 814
f 813 789 7569
f 789 7270 7569
f 790 814 5607
f 7181 791 7247
f 5668 792 6506
f 792 5668 6515
f 795 794 806
f 806 794 808
f 798 796 6152
f 807 796 808
f 796 807 7502
f 796 7502 6152
f 797 798 6153
f 6133 797 6139
f 6139 797 6153
f 798 6152 6153
f 799 7266 7461
f 803 801 812
f 812 801 6388
f 802 803 812
f 802 812 6388
f 7270 802 7569
f 7569 802 6388
f 7492 804 3283
f 804 805 3088
f 805 804 5773
f 804 3088 3283
f 804 7492 5764
f 804 5764 5773
f 7492 3283 5759
f 7492 4551 5757
f 4551 7492 5759
f 3089 805 3265
f 805 3263 3265
f 3263 805 4436
f 4436 805 5773
f 806 808 818
f 809 811 5675
f 811 809 5678
f 809 5675 5676
f 809 5676 5687
f 5678 809 6315
f 5684 809 5687
f 809 5684 6315
f 810 3527 5659
f 3527 810 5679
f 810 5659 5672
f 810 5672 5673
f 810 5678 6315
f 5679 810 6315
f 4040 811 5673
f 811 4040 5675
f 5673 811 5678
f 7132 826 6409
f 5116 813 5137
f 5137 813 7569
f 6226 815 6230
f 816 817 5591
f 817 816 6531
f 816 6275 6531
f 4084 817 4087
f 817 4084 6529
f 4086 817 6531
f 5591 817 6529
f 3242 819 3251
f 3251 819 3252
f 820 3251 3252
f 820 3252 3560
f 3555 820 3560
f 822 824 5559
f 824 822 5589
f 2302 822 5559
f 822 2302 6283
f 5589 822 5590
f 5590 822 6280
f 824 823 5560
f 823 824 5589
f 5560 823 5600
f 823 5589 5601
f 5600 823 5601
f 5533 824 5547
f 824 5533 5559
f 5547 824 5560
f 827 829 5116
f 827 5116 5137
f 6627 1610 7505
f 829 4910 5524
f 5116 829 5536
f 829 5524 5536
f 831 830 4112
f 4088 831 4089
f 831 4088 7514
f 4089 831 4112
f 831 7514 6381
f 832 4119 5568
f 4119 832 5587
f 4120 832 6381
f 832 4120 6384
f 5587 832 6384
f 2010 633 2470
f 4758 1621 4783
f 7309 7440 6476
f 7440 7532 986
f 7440 986 1046
f 7440 1046 6493
f 6476 7440 6493
f 1003 7309 6476
f 7440 960 7532
f 960 7440 7309
f 5622 7071 5640
f 7071 5622 5641
f 835 834 6209
f 6209 834 6210
f 6210 834 6211
f 6201 835 6202
f 6202 835 6209
f 836 837 3625
f 837 836 5846
f 838 836 3625
f 836 838 5848
f 5846 836 5848
f 837 3624 3625
f 3624 837 5849
f 837 5846 5849
f 3623 838 3625
f 838 4354 5848
f 840 843 6076
f 7416 841 842
f 841 7416 2540
f 2528 7416 7093
f 7416 2528 2540
f 842 841 2554
f 841 2540 2541
f 841 2541 2557
f 2554 841 2557
f 7416 842 2553
f 2553 842 2564
f 842 2554 2564
f 843 6029 6368
f 844 848 5637
f 844 5637 5638
f 844 5638 6504
f 845 846 6029
f 847 845 6029
f 7176 847 6030
f 848 849 5635
f 848 4019 4021
f 4019 848 5635
f 848 4021 5637
f 6008 851 7176
f 3994 853 4474
f 853 3994 7564
f 4474 853 4591
f 4591 853 5054
f 4615 853 7564
f 853 4615 5054
f 7564 4612 7470
f 4612 7564 6599
f 4615 7564 7470
f 7408 4529 4559
f 4529 7408 7393
f 7408 4559 4561
f 7511 855 7304
f 855 856 7304
f 865 7511 7304
f 868 856 869
f 856 868 7304
f 869 856 6000
f 870 857 7204
f 857 7398 7204
f 858 7446 930
f 898 858 930
f 858 898 3977
f 859 860 901
f 900 859 901
f 860 879 905
f 901 860 905
f 880 861 7281
f 7281 861 881
f 881 862 3985
f 862 908 3985
f 863 7125 908
f 864 865 867
f 864 867 7468
f 7125 864 7468
f 7125 906 908
f 865 866 867
f 866 865 7304
f 867 866 910
f 910 866 5968
f 5968 866 5980
f 5980 866 7304
f 7468 867 885
f 885 867 911
f 867 910 911
f 868 869 7554
f 868 7554 5981
f 868 5981 7304
f 869 7434 7554
f 7434 869 6000
f 870 7434 6000
f 7434 870 5988
f 5988 870 7204
f 871 873 926
f 893 871 926
f 873 872 924
f 924 872 928
f 928 872 5934
f 872 5933 5934
f 873 924 925
f 873 925 926
f 874 875 7008
f 875 874 898
f 898 874 3977
f 875 898 930
f 875 930 931
f 875 931 5935
f 875 5935 7008
f 5933 7008 5934
f 876 877 878
f 877 876 2770
f 876 878 2995
f 876 895 2743
f 895 876 2995
f 876 2743 2770
f 878 877 3299
f 877 2770 3314
f 3299 877 3314
f 2995 878 3003
f 3003 878 3299
f 879 903 904
f 879 904 905
f 880 7281 934
f 903 880 904
f 904 880 934
f 7281 881 3985
f 882 883 884
f 883 882 7389
f 882 884 1035
f 882 1035 5760
f 7389 882 1800
f 1800 882 5760
f 884 883 1036
f 1036 883 1805
f 883 7389 1801
f 1035 884 1036
f 7125 7468 906
f 7468 885 911
f 886 887 888
f 887 886 2800
f 886 888 2798
f 2797 886 2798
f 886 2797 2800
f 888 887 2793
f 2793 887 2796
f 2796 887 2800
f 888 2624 2647
f 2624 888 2793
f 888 2647 6296
f 2798 888 6296
f 890 889 920
f 889 890 6496
f 920 889 921
f 890 920 6495
f 6460 890 6495
f 891 892 923
f 921 891 922
f 922 891 923
f 892 893 946
f 923 892 946
f 893 926 946
f 895 894 2743
f 2739 894 2741
f 894 2739 2743
f 2741 894 2775
f 2775 894 2830
f 896 895 2997
f 895 2995 2997
f 2830 896 2997
f 897 7446 899
f 7446 897 930
f 897 899 902
f 897 902 954
f 897 929 930
f 929 897 951
f 951 897 954
f 899 7446 900
f 899 900 902
f 900 901 902
f 902 901 932
f 901 905 7182
f 932 901 7182
f 902 932 954
f 905 904 958
f 904 934 958
f 905 958 7182
f 906 907 908
f 907 906 938
f 906 7468 909
f 906 909 938
f 908 907 3985
f 936 907 3980
f 907 936 3985
f 907 938 3980
f 909 7468 911
f 909 911 937
f 909 937 938
f 911 910 942
f 942 910 5968
f 937 911 965
f 911 942 965
f 912 913 914
f 913 912 7554
f 912 914 944
f 7554 912 5973
f 912 944 5973
f 914 913 5961
f 913 7131 5961
f 7131 913 5962
f 5962 913 5975
f 913 7434 5975
f 7434 913 7554
f 914 943 944
f 943 914 966
f 966 914 5961
f 7554 5973 5974
f 7554 5974 5981
f 915 916 919
f 917 915 919
f 915 917 945
f 915 945 968
f 916 918 6497
f 919 916 6460
f 6460 916 6497
f 917 919 973
f 917 970 971
f 970 917 973
f 973 919 6459
f 6459 919 6495
f 919 6460 6495
f 920 921 975
f 920 975 7287
f 920 7287 6495
f 921 922 975
f 922 923 977
f 975 922 977
f 923 946 947
f 923 947 977
f 925 924 927
f 927 924 928
f 926 925 949
f 925 927 3470
f 925 948 949
f 948 925 3470
f 946 926 949
f 927 928 7106
f 927 7106 3470
f 928 7280 7106
f 7280 928 5935
f 928 5934 5935
f 7280 5935 5954
f 930 929 931
f 931 929 982
f 929 951 952
f 929 952 982
f 981 931 982
f 931 981 5954
f 5935 931 5954
f 932 953 954
f 953 932 955
f 932 7182 955
f 933 934 935
f 934 933 958
f 933 935 959
f 933 956 958
f 956 933 959
f 935 934 7281
f 7162 935 7281
f 935 7162 960
f 959 935 960
f 7162 936 7532
f 936 7162 7281
f 7532 936 962
f 962 936 3980
f 936 7281 3985
f 960 7162 7532
f 938 937 5942
f 939 937 965
f 937 939 5942
f 938 961 962
f 961 938 7033
f 938 962 3980
f 7033 938 5942
f 939 965 5949
f 939 5937 5943
f 5937 939 5949
f 5942 939 5943
f 940 941 942
f 941 940 943
f 940 942 944
f 943 940 944
f 942 941 965
f 941 943 1013
f 941 964 965
f 964 941 1013
f 944 942 5968
f 943 966 1013
f 944 5968 5973
f 947 946 7018
f 946 949 7018
f 947 976 977
f 976 947 1028
f 1028 947 7018
f 949 948 7018
f 948 950 7018
f 950 948 3470
f 950 978 7018
f 978 950 996
f 996 950 3469
f 7106 7280 980
f 980 7280 5954
f 7106 980 6494
f 3469 7106 6494
f 952 951 1042
f 953 951 954
f 951 953 1001
f 951 1001 1042
f 982 952 7339
f 7339 952 1037
f 1037 952 1042
f 953 955 1000
f 953 1000 1001
f 955 956 984
f 956 955 7182
f 955 984 985
f 955 985 1000
f 957 956 959
f 956 957 984
f 958 956 7182
f 957 959 7309
f 984 957 1002
f 1002 957 1003
f 1003 957 7309
f 959 960 7309
f 961 7532 962
f 963 961 7033
f 961 963 986
f 7532 961 986
f 986 963 987
f 987 963 988
f 963 7033 988
f 965 964 5949
f 1008 964 1013
f 964 1008 5949
f 966 7131 5930
f 5930 7131 5944
f 5944 7131 5962
f 7131 966 5961
f 1013 966 5930
f 3320 3351 2810
f 968 967 6448
f 3320 3576 3351
f 5583 967 6455
f 967 5583 6794
f 6448 967 6794
f 967 6454 6455
f 969 971 1017
f 969 1017 1050
f 969 1050 6461
f 6456 969 6461
f 971 970 1017
f 972 970 973
f 970 972 1017
f 972 973 989
f 972 989 1017
f 7156 974 5919
f 7156 5919 7153
f 7172 973 6458
f 6458 973 6459
f 7287 974 7156
f 6459 7287 7156
f 7287 6459 6495
f 7153 7172 6458
f 7153 6458 7156
f 7172 7153 6463
f 974 975 7230
f 975 974 7287
f 974 7230 5919
f 7230 975 995
f 975 977 995
f 5919 7230 6115
f 976 7343 977
f 977 7343 995
f 995 7343 7230
f 7343 976 1027
f 1027 976 1028
f 7018 978 1028
f 978 996 997
f 978 997 1030
f 1028 978 1030
f 980 979 998
f 979 980 5954
f 979 981 983
f 981 979 5954
f 979 983 999
f 998 979 1032
f 979 999 1032
f 980 998 6494
f 981 982 983
f 983 982 7339
f 999 983 7339
f 1000 985 1043
f 1043 985 1044
f 986 987 1046
f 987 988 1005
f 1004 987 1005
f 987 1004 1046
f 988 7033 5943
f 7033 5942 5943
f 1005 988 1007
f 1006 988 5943
f 989 7172 990
f 989 990 1015
f 989 1015 1017
f 990 7172 5912
f 1015 990 1018
f 1018 990 5912
f 7550 7258 5902
f 7550 5902 5912
f 991 992 4782
f 992 4756 4782
f 4756 992 6151
f 992 6148 6151
f 993 994 2922
f 994 993 2933
f 993 2922 7421
f 993 7421 7570
f 993 7570 2933
f 994 1152 2922
f 1152 994 2923
f 2923 994 2933
f 7230 7343 7027
f 7230 7027 2029
f 7230 2029 6115
f 7027 7343 1027
f 997 996 6465
f 996 3469 6494
f 6465 996 6494
f 997 1029 1030
f 1029 997 6465
f 1031 998 1032
f 998 1031 6465
f 998 6465 6494
f 1032 999 6468
f 999 7339 6468
f 7339 1037 1038
f 1001 1000 1039
f 1039 1000 6470
f 1000 1043 6470
f 1001 1039 1042
f 1002 1003 1045
f 1045 1003 6477
f 1003 6476 6477
f 1004 1005 6483
f 1046 1004 1047
f 1047 1004 6482
f 6482 1004 6483
f 1005 1007 5928
f 1005 5928 5929
f 1005 5929 6644
f 6483 1005 6644
f 1007 1006 5937
f 5937 1006 5943
f 1007 1010 1073
f 1010 1007 5937
f 1007 1073 5928
f 1010 1008 1011
f 1008 1010 5949
f 1011 1008 1013
f 1009 1010 1011
f 1010 1009 1073
f 1009 1011 1012
f 1009 1012 1112
f 1009 1048 1073
f 1048 1009 1112
f 1010 5937 5949
f 1012 1011 1014
f 1011 1013 1014
f 1012 1014 1075
f 1012 1075 1825
f 1012 1111 1112
f 1111 1012 1825
f 1014 1013 5930
f 1014 1074 1075
f 1074 1014 1076
f 1076 1014 5930
f 1015 1016 1017
f 1016 1015 7424
f 1015 1018 7424
f 1017 1016 1050
f 1016 7424 7338
f 1050 1016 1051
f 1051 1016 7338
f 7424 1018 5902
f 5902 1018 5912
f 7258 7424 5902
f 1019 1020 7421
f 1020 1019 7117
f 1019 7421 7299
f 1019 7299 3081
f 1019 3072 7117
f 3072 1019 3081
f 7421 1020 2950
f 2947 1020 2948
f 1020 2947 2950
f 2948 1020 7117
f 7570 7421 2950
f 1021 4657 4708
f 4657 1021 4730
f 1021 4708 4743
f 4730 1021 4743
f 1022 4707 4730
f 4707 1022 4823
f 1022 4730 4743
f 1022 4743 4787
f 1022 4787 4824
f 4823 1022 4824
f 3250 3241 820
f 1023 1025 4766
f 1023 4686 4711
f 4686 1023 4732
f 4732 1023 4766
f 1025 1024 4766
f 1650 1024 4687
f 1024 1650 4767
f 4766 1024 4841
f 1024 4767 4844
f 4841 1024 4844
f 7107 7258 6463
f 6463 7258 7550
f 7187 7107 1052
f 7107 7187 7258
f 968 971 969
f 967 968 969
f 1285 7328 7048
f 7027 1027 1057
f 7027 1057 7014
f 1027 1028 1059
f 1057 1027 1058
f 1058 1027 1059
f 1029 1028 1030
f 1031 1029 6465
f 1031 1032 1062
f 1031 1062 6469
f 1060 1032 6468
f 1032 1060 6643
f 1033 7312 1751
f 7312 1748 1762
f 1751 7312 1762
f 7312 1033 1739
f 1739 1033 7220
f 7220 1033 1751
f 1727 7312 1739
f 7312 1727 1740
f 7312 1740 1748
f 1034 1035 1036
f 1035 1034 1837
f 1034 1036 1846
f 1837 1034 1862
f 1034 1846 1868
f 1862 1034 1868
f 1809 1035 1837
f 1035 1809 5760
f 1036 1805 1846
f 1038 1037 1041
f 1041 1037 1042
f 1038 1041 7513
f 1038 7513 7217
f 7339 1038 7217
f 1039 1040 1041
f 1040 1039 1064
f 1039 1041 1042
f 1064 1039 6470
f 1041 1040 7513
f 7513 1040 1095
f 1040 1064 1097
f 1095 1040 1097
f 1043 1044 1065
f 1043 1065 1098
f 1043 1098 6470
f 1044 1066 1067
f 1068 1045 1139
f 1139 1045 1142
f 1142 1045 6477
f 1046 1047 6493
f 6480 1047 6481
f 1047 6480 6492
f 6481 1047 6482
f 1047 6492 6493
f 7484 7219 6008
f 1048 1072 1073
f 1072 1048 1112
f 1049 1051 7338
f 1051 1049 1114
f 1049 7338 7521
f 1114 1049 1115
f 1115 1049 7521
f 1050 1051 6464
f 6461 1050 6464
f 1051 1114 6464
f 7424 7187 7338
f 7187 7203 5896
f 1117 7187 5896
f 7187 1117 7338
f 7187 1052 7203
f 7258 7187 7424
f 1052 7014 7203
f 7014 1052 5903
f 1052 1056 5903
f 1056 1052 7107
f 1053 1054 1055
f 1054 1053 3982
f 1053 1055 4737
f 3982 1053 3983
f 3983 1053 4667
f 1053 4666 4667
f 4666 1053 4694
f 4694 1053 4737
f 1055 1054 4748
f 1054 4715 4748
f 4737 1055 4749
f 7014 7282 7203
f 1057 7282 7014
f 7282 1057 7262
f 7027 7014 5903
f 2029 7027 5903
f 1056 2029 5903
f 2029 1056 6115
f 5913 1056 7107
f 1056 5913 6115
f 1057 1058 1079
f 7262 1057 1079
f 1058 1059 5904
f 1079 1058 1080
f 1080 1058 1081
f 1081 1058 5904
f 1061 1060 1063
f 1060 1061 6469
f 1063 1060 7217
f 7217 1060 6468
f 1060 6469 6643
f 1061 1063 1127
f 1061 1127 5905
f 1062 5421 6643
f 6469 1062 6643
f 1063 1091 1127
f 1063 7217 6108
f 7513 1095 1134
f 1097 1064 1098
f 1098 1064 6470
f 1065 1067 1096
f 1065 1096 1098
f 1067 1066 1068
f 1067 1068 1137
f 1096 1067 1137
f 1137 1068 1139
f 1069 1070 1071
f 1070 1069 4014
f 1069 1071 4751
f 4014 1069 4489
f 1069 4488 4489
f 4488 1069 4751
f 1071 1070 4512
f 1070 4014 4016
f 1070 4016 4511
f 1070 4511 4512
f 2298 1071 2405
f 1071 2298 2407
f 2405 1071 4512
f 1071 2407 4751
f 1073 1072 5929
f 1106 1072 1109
f 1072 1106 6644
f 1109 1072 1110
f 1110 1072 1112
f 5929 1072 6644
f 5928 1073 5929
f 1075 1074 1113
f 1074 1076 5923
f 1113 1074 1816
f 1816 1074 5923
f 1075 1113 1825
f 1076 1811 5923
f 1811 1076 5924
f 5924 1076 5930
f 7521 7338 1117
f 7521 1117 5896
f 7203 1077 5896
f 1077 1122 1170
f 1122 1077 7203
f 5896 1077 5897
f 3318 1078 3539
f 1078 3318 5838
f 1078 3319 3539
f 3581 1078 5840
f 1078 5838 5840
f 7262 1079 6475
f 1079 1080 7525
f 1079 7525 6475
f 1080 1081 1175
f 7525 1080 1149
f 4439 4715 1054
f 4749 1055 4748
f 1081 1150 1175
f 1082 7322 1126
f 7322 1124 1126
f 3329 1083 3362
f 7350 1084 3291
f 7350 3291 4025
f 7350 4025 5752
f 7350 5752 5756
f 1084 7350 4550
f 4550 7350 5756
f 1085 1086 2899
f 1086 1085 2916
f 1087 1085 2899
f 1085 1087 3080
f 1085 2915 2916
f 2915 1085 3081
f 1085 3080 3081
f 1086 2897 2899
f 2897 1086 2918
f 1086 2916 2918
f 1087 2899 2901
f 1087 2901 2911
f 1087 2911 3080
f 1088 1089 1090
f 1089 1088 1671
f 1088 1090 1679
f 1088 1093 1671
f 1093 1088 1679
f 1090 1089 1702
f 1089 1671 5807
f 1702 1089 1703
f 1703 1089 5807
f 1679 1090 1684
f 1684 1090 1695
f 1695 1090 1702
f 1091 7217 1092
f 1091 1092 1131
f 1127 1091 1130
f 1130 1091 1131
f 1092 7513 1094
f 7513 1092 7217
f 1092 1094 1131
f 1658 1093 1664
f 1093 1658 1671
f 1664 1093 1679
f 1094 7513 1134
f 1131 1094 1133
f 1133 1094 1134
f 1095 1097 1157
f 1134 1095 7426
f 7426 1095 1135
f 1135 1095 1157
f 1096 1097 1098
f 1097 1096 1157
f 1136 1096 1137
f 1096 1136 1157
f 1099 1100 2430
f 1100 1099 4608
f 1101 1099 2430
f 1099 1101 4685
f 4608 1099 4654
f 4654 1099 4656
f 4656 1099 4685
f 1100 2428 2430
f 2428 1100 4556
f 4557 1100 4608
f 1101 2430 2442
f 1101 2442 4658
f 4657 1101 4658
f 1101 4657 4685
f 7292 1102 1711
f 1102 7077 1711
f 7077 1102 1741
f 1102 7292 7571
f 1741 1102 7571
f 1103 7536 7571
f 7536 1103 1716
f 1103 7571 1701
f 1103 1684 1695
f 1684 1103 1701
f 1103 1695 1716
f 7536 1716 5783
f 7291 7536 5783
f 7536 7291 7571
f 1701 7571 7292
f 1104 1105 1107
f 1105 1104 6490
f 1104 1107 1166
f 1892 1882 1883
f 1165 1104 1166
f 1105 1106 1107
f 1106 1105 6488
f 1105 6486 6488
f 6486 1105 6490
f 1107 1106 1109
f 1106 6482 6484
f 6482 1106 6488
f 1106 6484 6644
f 1108 1107 1109
f 1107 1108 5914
f 1166 1107 5914
f 1108 1109 1110
f 1108 1110 1143
f 1108 1143 1184
f 1108 1184 5914
f 4071 4098 1444
f 1111 1110 1112
f 1110 1111 1144
f 1143 1110 1144
f 1113 1111 1825
f 1111 1113 5915
f 1144 1111 1167
f 1111 1145 1167
f 1145 1111 5915
f 1815 1113 1816
f 1113 1815 5915
f 1114 1115 1116
f 1114 1116 6467
f 6464 1114 6467
f 1116 1115 1211
f 1115 7521 1190
f 1115 1190 1210
f 1115 1210 1236
f 1211 1115 1236
f 1116 1211 5487
f 4049 1116 5487
f 1116 4049 6467
f 1190 7521 6473
f 7521 5896 5897
f 7521 5897 6473
f 1118 1119 1120
f 1119 1118 3953
f 1118 1120 4382
f 1118 4382 4400
f 1120 1119 1195
f 1119 1193 1195
f 1193 1119 3952
f 3952 1119 3953
f 1120 1195 2090
f 1120 2090 4382
f 7048 5318 4261
f 1121 7203 7282
f 1121 7282 7262
f 6471 1121 7262
f 7324 1122 6474
f 1170 1122 7324
f 1123 1146 6474
f 1146 1123 7525
f 6471 1123 6474
f 1123 6471 6475
f 7525 1123 6475
f 1146 7525 1148
f 1148 7525 1149
f 1124 1125 1126
f 1125 1124 5898
f 1124 1129 5898
f 1126 1125 4494
f 6108 7217 1091
f 1153 1125 1154
f 1125 1153 4494
f 1154 1125 5898
f 1129 1127 1130
f 1127 1129 5905
f 1128 1129 1130
f 1129 1128 5898
f 1128 1130 1132
f 1128 1132 7316
f 1154 1128 7316
f 1128 1154 5898
f 1130 1131 1132
f 1132 1131 1133
f 1132 1133 7316
f 1133 1134 7426
f 1133 1156 7316
f 1156 1133 7426
f 1135 1157 1200
f 7426 1135 1201
f 1135 1200 1201
f 1136 1137 1159
f 1157 1136 1202
f 1136 1159 1202
f 1138 1137 1139
f 1137 1138 1141
f 1137 1141 1159
f 1138 1139 1142
f 1141 1138 1142
f 1140 1141 1142
f 1141 1140 1162
f 1140 1142 6487
f 1140 1160 1162
f 1160 1140 1163
f 1163 1140 6486
f 6486 1140 6487
f 1141 1158 1159
f 1158 1141 1162
f 1142 6477 6479
f 1142 6479 6487
f 4323 4285 4286
f 1143 1144 1167
f 1143 1167 1168
f 1143 1168 1186
f 1184 1143 1187
f 1143 1186 1187
f 1167 1145 1206
f 1206 1145 5906
f 5906 1145 5915
f 7324 1169 1171
f 1169 7324 1172
f 1172 7324 6474
f 1146 1147 6474
f 1147 1146 6485
f 1146 1148 6485
f 1147 1169 1172
f 1169 1147 1173
f 1147 1172 6474
f 1173 1147 6485
f 1148 1149 1174
f 1148 1174 1212
f 1192 1148 1212
f 1148 1192 6485
f 1174 1149 1176
f 1149 1175 1176
f 1150 1151 1180
f 1175 1150 1180
f 1151 1153 1198
f 1151 1179 1180
f 1179 1151 1199
f 1151 1198 1199
f 2904 1152 7381
f 1152 2904 2917
f 7381 1152 2923
f 1152 2917 2921
f 1152 2921 2922
f 1153 1154 1198
f 1155 1154 7316
f 1154 1155 1198
f 1155 1197 1198
f 1155 7316 1216
f 1215 1155 1256
f 1155 1216 1256
f 1156 7426 1217
f 7316 1156 1216
f 1216 1156 1252
f 1156 1217 1252
f 1200 1157 1202
f 1159 1158 1218
f 1158 1162 7238
f 1218 1158 1220
f 1158 7238 1220
f 1202 1159 1218
f 1160 1161 1162
f 1161 1160 1164
f 1160 1163 6770
f 1164 1160 1165
f 1162 1161 7238
f 1161 1164 6472
f 7238 1161 6472
f 1163 6486 6490
f 1163 6490 6770
f 1164 1165 1166
f 1164 1166 1181
f 1164 1181 1182
f 1164 1182 6472
f 4113 4802 1379
f 1168 1167 1206
f 1186 1168 1204
f 1204 1168 1205
f 1205 1168 1206
f 1171 1169 6473
f 1169 1173 1188
f 1169 1188 6473
f 1170 1171 6473
f 1171 1170 7324
f 1188 1173 1229
f 1173 1191 1229
f 1174 1176 1212
f 1176 1175 1177
f 1177 1175 1180
f 1176 1177 1178
f 1176 1178 1214
f 1212 1176 1231
f 1213 1176 1214
f 1176 1213 1231
f 1178 1177 1180
f 1179 1178 1180
f 1178 1179 1214
f 1179 1199 1214
f 7426 1201 1217
f 1223 7238 6472
f 1182 1181 1183
f 1183 1181 1184
f 1184 1181 5914
f 1182 1183 1225
f 1223 1182 1224
f 1182 1223 6472
f 1224 1182 1225
f 1183 1184 1187
f 1185 1183 1187
f 1183 1185 1225
f 1186 1185 1187
f 1185 1186 1203
f 1185 1203 7557
f 1225 1185 7557
f 1203 1186 1204
f 1188 1189 1190
f 1189 1188 1229
f 1188 1190 6473
f 1190 1189 1210
f 1210 1189 1237
f 1226 1189 1229
f 1189 1226 1237
f 1191 1192 1228
f 1192 1191 6485
f 1226 1191 1228
f 1191 1226 1229
f 1191 6478 6485
f 1192 1212 1230
f 1192 1227 1228
f 1227 1192 1238
f 5979 5968 5980
f 1193 3952 5275
f 1814 1805 883
f 1195 1194 2090
f 1194 1195 4381
f 1500 4205 4444
f 2090 1194 4347
f 4347 1194 4381
f 4381 1195 4395
f 1196 2022 2030
f 2022 1196 4396
f 4379 1502 1501
f 4396 1196 6565
f 1198 1197 1199
f 1199 1197 1215
f 1214 1199 1215
f 1201 1200 6642
f 1200 1202 6642
f 1217 1201 1240
f 1240 1201 6642
f 1202 1218 1219
f 1202 1219 1233
f 1232 1202 1233
f 1202 1232 6642
f 1203 1204 1234
f 1203 1234 1249
f 7557 1203 1260
f 1203 1249 1260
f 1204 1205 2170
f 1234 1204 1262
f 1205 1206 5906
f 2170 1205 5906
f 1207 1208 1209
f 1208 1207 4909
f 1207 1209 4914
f 4909 1207 4922
f 7539 1207 4914
f 1207 7539 4921
f 1207 4921 4922
f 1209 1208 4877
f 1208 7321 4877
f 7321 1208 4887
f 4887 1208 4909
f 1209 4877 4878
f 1209 4878 4879
f 1209 4879 4914
f 1236 1210 1255
f 1210 1237 1255
f 1211 1236 6489
f 1211 5438 5488
f 5438 1211 6489
f 5487 1211 5488
f 1230 1212 1231
f 1213 1214 1251
f 1231 1213 1239
f 1239 1213 1251
f 1214 1215 1251
f 1251 1215 1256
f 1216 1252 1256
f 1252 1217 1272
f 1219 1218 1220
f 1219 1220 1241
f 1233 1219 1241
f 1220 7238 1221
f 1221 7238 1223
f 1220 1221 1245
f 1241 1220 1245
f 1222 1221 1223
f 1221 1222 1245
f 1222 1223 1247
f 1245 1222 1257
f 1222 1247 1257
f 1223 1224 1247
f 1224 1225 1248
f 1224 1246 1247
f 1246 1224 1248
f 1248 1225 1254
f 1225 7557 1254
f 1226 1228 1237
f 1228 1227 1250
f 1227 1238 1250
f 1237 1228 1267
f 1228 1250 1267
f 1230 1231 1239
f 4564 4531 4127
f 1232 1233 1253
f 1232 1253 1274
f 1232 1274 6642
f 1233 1241 1253
f 1249 1234 1261
f 1261 1234 1262
f 1235 1236 1255
f 1236 1235 6489
f 1235 1255 1264
f 1235 1264 6888
f 6489 1235 6896
f 1235 6888 6896
f 1255 1237 1266
f 1266 1237 1267
f 1250 1238 1269
f 1239 1251 1268
f 4530 4129 5054
f 1272 1240 6641
f 6641 1240 6642
f 1241 1245 1257
f 1253 1241 1275
f 1241 1257 1275
f 1242 1243 1244
f 1243 1242 4373
f 1242 1244 4334
f 1242 2119 4373
f 2119 1242 4374
f 1242 4334 4342
f 1242 4342 4374
f 1244 1243 4311
f 4311 1243 6720
f 1243 4332 6720
f 1243 4373 6719
f 1244 4311 7255
f 1244 7255 4334
f 1247 1246 1306
f 1246 1248 1254
f 1246 1254 1258
f 1246 1258 1293
f 1246 1293 1306
f 1257 1247 1306
f 1260 1249 1261
f 1267 1250 1269
f 7558 1251 1256
f 1251 7558 1270
f 1268 1251 1290
f 1251 1270 1290
f 7558 1252 1272
f 7289 7558 1272
f 7558 7289 7535
f 1256 1252 7558
f 1253 1273 1274
f 1273 1253 1275
f 1258 1254 1259
f 1254 7557 1259
f 1264 1255 1266
f 1270 7558 7535
f 7535 7289 7029
f 1275 1257 1304
f 1304 1257 1306
f 1258 1259 1307
f 1293 1258 1307
f 1259 7557 1295
f 7557 1260 1295
f 1294 1259 1295
f 1259 1294 1307
f 1260 1261 6555
f 1295 1260 6555
f 1261 1262 1263
f 1261 1263 1296
f 1261 1296 6555
f 4711 4479 4687
f 1296 1263 2345
f 4711 4686 4479
f 1263 2343 2345
f 2343 1263 2859
f 1265 1264 1266
f 1264 1265 6888
f 1265 1266 1323
f 1265 1323 1333
f 1265 1333 6888
f 1266 1267 1281
f 1266 1281 1323
f 1267 1269 1283
f 1281 1267 1282
f 1282 1267 1283
f 1289 1268 1325
f 1268 1290 1325
f 1290 1270 1312
f 1270 7535 1311
f 1270 1311 1312
f 7289 1271 1291
f 1271 7289 6641
f 1291 1271 6588
f 1271 1302 1328
f 1302 1271 6641
f 1271 1328 6588
f 7289 1272 6641
f 7289 1291 7029
f 1274 1273 1302
f 1273 1275 1342
f 1302 1273 1328
f 1328 1273 1342
f 1274 1302 6641
f 1274 6641 6642
f 1275 1304 1315
f 1275 1315 1342
f 1276 1277 1280
f 1277 1276 3016
f 3016 1276 3315
f 3315 1276 3316
f 1277 1278 1280
f 1278 1277 3015
f 3007 1277 3010
f 1277 3007 3015
f 3010 1277 3016
f 1280 1278 1297
f 1297 1278 3006
f 3006 1278 3015
f 1279 1280 1297
f 1280 1279 3334
f 1279 1297 1298
f 1279 1298 3334
f 1281 1282 1322
f 1281 1322 1323
f 1282 1289 1309
f 1282 1309 1324
f 1322 1282 1324
f 5317 1284 7070
f 1284 5317 5325
f 7070 1284 5329
f 1284 5325 5330
f 5329 1284 5340
f 1284 5330 5340
f 1285 2686 5330
f 7328 1285 5325
f 5325 1285 5330
f 1286 1287 1288
f 1287 1286 5207
f 1286 1288 4643
f 4116 1286 4614
f 1286 4116 5207
f 4614 1286 4661
f 1286 4643 4661
f 1288 1287 5183
f 5183 1287 5184
f 5184 1287 5208
f 1287 5207 5208
f 4643 1288 5183
f 1309 1289 1325
f 1290 1312 1325
f 7029 1291 1348
f 1348 1291 1375
f 1375 1291 6591
f 1291 6588 6591
f 1293 1292 1306
f 1292 1293 1307
f 1292 1305 1306
f 1305 1292 1329
f 1292 1307 1330
f 1329 1292 1330
f 1294 1295 1319
f 1307 1294 1308
f 1308 1294 1319
f 1319 1295 6555
f 1296 2345 7429
f 1296 7429 6555
f 1298 3333 3335
f 3334 1298 3335
f 1299 4057 4073
f 4057 1299 4115
f 4115 1299 4118
f 4118 1299 6585
f 1300 1301 4073
f 1301 1300 7358
f 7293 1300 4073
f 1300 4099 4100
f 1300 4100 7079
f 1300 7079 7358
f 3578 3350 819
f 4117 1301 7358
f 1301 4117 6585
f 1311 7535 1313
f 1313 7535 1314
f 1314 7535 7029
f 1303 1304 1306
f 1304 1303 1315
f 1305 1303 1306
f 1303 1305 1343
f 1315 1303 4146
f 1303 1343 4146
f 1305 1329 1349
f 1343 1305 1349
f 1307 1308 1331
f 1330 1307 1331
f 1308 7216 1331
f 7216 1308 1332
f 1308 1319 1332
f 1324 1309 1336
f 1309 1325 1336
f 1311 1310 1312
f 1310 1311 1313
f 1312 1310 1325
f 1310 1313 1338
f 1325 1310 1336
f 1326 1310 1327
f 1310 1326 1336
f 1327 1310 1338
f 1313 1314 1338
f 1338 1314 1339
f 1339 1314 7029
f 1342 1315 4146
f 1331 7216 1344
f 1316 1317 1318
f 1317 1316 5182
f 1316 1318 5205
f 4147 1316 4788
f 1316 4147 5204
f 4788 1316 5205
f 5182 1316 5204
f 1318 1317 4662
f 4662 1317 5181
f 1317 5180 5181
f 5180 1317 5182
f 1318 4662 5175
f 1318 5175 5205
f 1332 1319 6989
f 1319 6555 6989
f 1320 7540 1321
f 7540 1320 3945
f 1320 1321 4061
f 3945 1320 7109
f 7109 1320 4079
f 1320 4061 4079
f 1321 7540 4081
f 4061 1321 4080
f 4080 1321 4135
f 1321 4081 4135
f 1323 1322 1335
f 1322 1324 1358
f 1335 1322 1358
f 1333 1323 1345
f 1323 1335 1345
f 1326 1327 1346
f 1336 1326 1337
f 1337 1326 1359
f 1326 1346 1359
f 1327 1338 1360
f 1346 1327 1360
f 1328 1342 4145
f 1328 4145 6588
f 1329 1330 1349
f 1330 1331 1344
f 1330 1344 1350
f 1349 1330 1350
f 1332 1352 7216
f 1352 1332 6988
f 6988 1332 6989
f 1334 1333 1345
f 1333 1334 6889
f 6888 1333 6889
f 1334 1345 1357
f 1334 1357 1368
f 1334 1368 6897
f 6889 1334 6891
f 6891 1334 6897
f 1345 1335 1357
f 1357 1335 1370
f 1335 1358 1370
f 805 3089 4434
f 1337 1359 1371
f 1370 1337 1371
f 1338 1339 1361
f 1360 1338 1361
f 1340 1339 7029
f 1339 1340 1361
f 1340 7029 1348
f 1340 7026 1361
f 7026 1340 1362
f 1347 1340 1348
f 1340 1347 1362
f 1341 7078 6591
f 1341 4145 4146
f 4145 1341 6588
f 1341 4146 7491
f 6588 1341 6591
f 1341 7491 7078
f 4145 1342 4146
f 1343 1349 1377
f 1343 1377 7491
f 4146 1343 7491
f 1344 7216 7298
f 1350 1344 1351
f 1351 1344 7298
f 1359 1346 1372
f 1346 1360 1373
f 1372 1346 1373
f 7026 1362 1387
f 7026 1387 1422
f 1347 1348 1375
f 1362 1347 1385
f 1347 1374 1385
f 1374 1347 6591
f 1347 1375 6591
f 1349 1350 1390
f 1377 1349 6584
f 1349 1390 6584
f 1350 1351 1388
f 1350 1388 1390
f 1351 7298 1363
f 1351 1363 1391
f 1388 1351 1391
f 7186 7298 7216
f 7186 1352 1353
f 1352 7186 7216
f 7186 1353 1367
f 1365 7186 1367
f 7298 7186 1364
f 1364 7186 1365
f 1353 1352 1354
f 1354 1352 6988
f 1353 1354 5873
f 1353 1355 1367
f 1355 1353 5873
f 5873 1354 6988
f 1355 1366 1367
f 1366 1355 5867
f 5867 1355 5872
f 5872 1355 5873
f 1369 1356 1370
f 1356 1369 1404
f 1370 1356 1395
f 1395 1356 1447
f 1356 1404 1449
f 1356 1432 1447
f 1432 1356 1449
f 1368 1357 1381
f 1357 1370 1395
f 1381 1357 1395
f 1371 1359 1372
f 1360 1361 1373
f 1373 1361 7026
f 1362 1385 1387
f 1363 7298 1364
f 1363 1364 1380
f 1363 1380 1392
f 1391 1363 1402
f 1363 1392 1402
f 1364 1365 1393
f 1380 1364 1393
f 1366 1365 1367
f 1365 1366 2054
f 1393 1365 2054
f 2054 1366 5863
f 1366 4009 5863
f 4009 1366 5867
f 1368 1381 6897
f 1369 1370 1371
f 1369 1371 1384
f 1369 1384 1404
f 1371 1372 1384
f 1372 1373 1396
f 1384 1372 1405
f 1372 1396 1405
f 1396 1373 1398
f 1398 1373 7026
f 1385 1374 1387
f 1387 1374 1423
f 1374 1400 1423
f 1400 1374 6591
f 1376 1399 7078
f 1399 1376 6592
f 1376 1410 1453
f 1410 1376 7491
f 1376 1453 6592
f 7491 1376 7078
f 1410 1377 6584
f 1377 1410 7491
f 1378 1379 5210
f 1379 4802 5199
f 1379 5199 5210
f 4288 4289 6010
f 1392 1380 1393
f 1381 1395 6956
f 6897 1381 6957
f 1381 6956 6957
f 4632 1382 6674
f 4633 1382 6668
f 1382 4633 6674
f 1382 6099 6668
f 1383 1691 6105
f 6656 4387 4360
f 1404 1384 1406
f 1384 1405 1406
f 1387 1386 1422
f 1386 1387 1423
f 1422 1386 1435
f 1386 1423 1436
f 1435 1386 1436
f 1390 1388 1391
f 1389 1390 1391
f 1390 1389 1413
f 1389 1391 1415
f 1413 1389 1415
f 1390 1413 6584
f 1391 1402 1416
f 1415 1391 1424
f 1391 1416 1424
f 1392 1393 1394
f 1392 1394 1403
f 1402 1392 1403
f 1394 1393 2054
f 1403 1394 1418
f 1418 1394 1419
f 1419 1394 2054
f 1395 7361 6956
f 1397 1396 1398
f 1396 1397 1406
f 1405 1396 1406
f 1397 1398 1407
f 1406 1397 1433
f 1397 1407 1433
f 1398 7026 1408
f 1407 1398 1421
f 1398 1408 1421
f 1408 7026 1422
f 1400 1399 1423
f 1399 1400 7078
f 1423 1399 1477
f 1477 1399 6592
f 7078 1400 6591
f 1401 1402 1403
f 1402 1401 1416
f 1401 1403 1417
f 1416 1401 1426
f 1401 1417 1427
f 1426 1401 1427
f 1417 1403 1418
f 1404 1406 1420
f 1404 1420 1449
f 1420 1406 1433
f 1407 1421 7534
f 1433 1407 7534
f 1421 1408 1434
f 1408 1422 1435
f 1434 1408 1435
f 1409 1410 1412
f 1410 1409 1454
f 1409 1412 1456
f 1454 1409 1513
f 1409 1456 6533
f 1513 1409 6533
f 1412 1410 6584
f 1453 1410 1454
f 1412 1411 1437
f 1411 1413 1414
f 1411 1414 1437
f 1413 1412 6584
f 1412 1437 1456
f 1414 1413 1415
f 1414 1415 1425
f 1414 1425 1437
f 1415 1424 1425
f 1424 1416 1439
f 1416 1426 1439
f 1417 1418 1428
f 1427 1417 1428
f 1418 1419 1430
f 1428 1418 1429
f 1429 1418 1430
f 1430 1419 5858
f 1419 2054 5858
f 1431 1420 1433
f 1420 1431 1449
f 1421 1434 7534
f 1436 1423 1469
f 1469 1423 1477
f 1425 1424 1439
f 1437 1425 1471
f 1438 1425 1439
f 1425 1438 1471
f 1426 1427 1441
f 1439 1426 1440
f 1440 1426 1441
f 1427 1428 1459
f 1441 1427 1457
f 1457 1427 1459
f 1428 1429 1460
f 1429 1430 1446
f 1429 1446 5853
f 1460 1429 5853
f 1446 1430 5858
f 1431 1433 1450
f 1431 1448 1449
f 1448 1431 1450
f 1447 1432 6899
f 1432 1449 1462
f 1461 1432 1462
f 1432 1461 6899
f 1433 7534 1450
f 1434 1435 1451
f 7534 1434 1451
f 1435 1436 1451
f 1451 1436 1468
f 1468 1436 1510
f 1436 1469 1510
f 1456 1437 1471
f 1438 1439 1440
f 1438 1440 1458
f 1438 1458 1472
f 1471 1438 1472
f 1440 1441 1458
f 1441 1457 1458
f 4205 4206 5091
f 4205 4422 4206
f 4143 1442 5158
f 1442 4614 4661
f 1442 4661 5158
f 7158 1443 4143
f 6668 2678 1383
f 1444 4098 4614
f 1446 1445 5853
f 1445 1446 5859
f 5853 1445 5854
f 5854 1445 5859
f 1446 5858 5859
f 1447 6899 7361
f 1449 1448 1462
f 1448 1450 1466
f 1462 1448 1522
f 1448 1466 1485
f 1448 1485 1522
f 1450 7534 1466
f 7534 1451 1466
f 1466 1451 1467
f 1467 1451 1475
f 1451 1468 1475
f 1454 1452 1455
f 1452 1454 1513
f 1455 1452 1511
f 1511 1452 7331
f 1452 1513 7331
f 1453 1454 1455
f 1453 1455 6592
f 1477 1455 1511
f 1455 1477 6592
f 1470 1456 1478
f 1456 1470 6533
f 1456 1471 1478
f 1458 1457 1473
f 1457 1459 1474
f 1473 1457 1474
f 1472 1458 1482
f 1458 1473 1482
f 1459 1460 1474
f 1474 1460 7038
f 7038 1460 5853
f 1461 1462 1508
f 1507 1461 1508
f 1461 1507 6899
f 1508 1462 1534
f 1462 1522 1534
f 1465 1463 4348
f 1463 1465 5447
f 4348 1463 4954
f 4954 1463 4955
f 1464 1465 4348
f 1465 1464 4949
f 1464 4348 7190
f 4949 1464 4957
f 4957 1464 7190
f 1465 4949 5448
f 5447 1465 5448
f 1466 1467 1487
f 1485 1466 1487
f 1467 1475 1488
f 1467 1486 1487
f 1486 1467 1488
f 1475 1468 1489
f 1489 1468 1490
f 1490 1468 1510
f 1476 1469 1477
f 1469 1476 1510
f 1470 1478 1479
f 1470 1479 1493
f 1470 1493 6532
f 1470 6532 6533
f 1471 1472 1480
f 1478 1471 1480
f 1480 1472 1481
f 1481 1472 1482
f 1473 1474 1505
f 1482 1473 1499
f 1499 1473 1526
f 1473 1505 1517
f 1473 1517 1518
f 1473 1518 1526
f 1474 1503 1505
f 1503 1474 7038
f 1488 1475 1489
f 1476 1477 7378
f 1491 1476 7378
f 1476 1491 7449
f 1476 7015 1510
f 7015 1476 7449
f 7378 1477 1511
f 1479 1478 1480
f 1479 1480 1481
f 1479 1481 1499
f 1493 1479 1498
f 1498 1479 1499
f 1481 1482 1499
f 5845 7038 7472
f 7472 7038 5853
f 1484 1483 4302
f 1483 4272 4274
f 1483 4274 4303
f 4302 1483 4303
f 1484 4267 4270
f 4267 1484 4302
f 1486 1485 1487
f 1485 1486 1535
f 1485 1521 1522
f 1521 1485 1535
f 1486 1488 1509
f 1486 1509 1537
f 1486 1523 1535
f 1523 1486 1537
f 1488 1489 1509
f 1489 1490 1524
f 1509 1489 1524
f 7015 1490 1510
f 1490 7015 1524
f 7449 1491 1590
f 1590 1491 1591
f 1591 1491 7378
f 1512 1492 7331
f 1492 1512 1540
f 1492 1538 7331
f 1538 1492 1547
f 1539 1492 1540
f 1492 1539 1547
f 1493 1498 1525
f 1493 1525 1541
f 1540 1493 1541
f 1493 1540 6532
f 1215 1197 1155
f 6473 5897 1170
f 7172 989 973
f 1238 1192 1230
f 4335 4289 6651
f 4557 4556 1100
f 4360 4335 6651
f 2403 1494 2404
f 1494 2403 4601
f 2404 1494 4595
f 3822 1494 4601
f 1494 3822 4627
f 4595 1494 4627
f 1495 1496 1497
f 1496 1495 3707
f 1495 1497 3768
f 3707 1495 3726
f 3726 1495 3752
f 3752 1495 7368
f 1495 3768 7368
f 1496 3707 3708
f 1498 1499 1526
f 1525 1498 1526
f 1502 1500 4368
f 1500 1502 4422
f 4205 1500 4422
f 1500 4207 4421
f 4368 1500 4378
f 4378 1500 4420
f 4420 1500 4421
f 1501 1502 4368
f 1501 4326 4343
f 4326 1501 4367
f 1501 4343 4379
f 4367 1501 4368
f 1502 4379 4392
f 1502 4392 4422
f 1503 1504 1505
f 1504 1503 7401
f 1503 7038 7401
f 1505 1504 1517
f 1517 1504 1545
f 1545 1504 7401
f 7401 7038 5845
f 1506 1507 1508
f 1507 1506 6899
f 1506 1508 1519
f 1506 1519 1520
f 1506 1520 6900
f 6899 1506 6951
f 1506 6900 6951
f 1519 1508 1534
f 1509 1524 1536
f 1509 1536 1537
f 1524 7015 1559
f 1511 7331 7378
f 1513 1512 7331
f 1512 1513 6532
f 1540 1512 6532
f 6532 1513 6533
f 4529 1514 4559
f 1514 4529 5052
f 4530 1514 5092
f 4559 1514 4561
f 4561 1514 5054
f 1514 5052 5053
f 1514 5053 5092
f 1516 1515 5089
f 1515 1516 5090
f 1515 4423 4445
f 4423 1515 4446
f 1515 4445 5089
f 4446 1515 5090
f 3927 3819 2861
f 1516 4501 7142
f 4501 1516 5089
f 5090 1516 5092
f 1518 1517 1545
f 1526 1518 1527
f 1527 1518 1531
f 1531 1518 1545
f 1520 1519 1546
f 1533 1519 1534
f 1519 1533 1575
f 1546 1519 7483
f 7483 1519 1575
f 1520 1546 1557
f 1556 1520 1557
f 1520 1556 6900
f 1522 1521 1533
f 1533 1521 1574
f 1521 1535 1566
f 1521 1566 1574
f 1522 1533 1534
f 1535 1523 1577
f 1536 1523 1537
f 1523 1536 1567
f 1558 1523 1567
f 1523 1558 1577
f 1536 1524 7553
f 7553 1524 1559
f 1525 1526 1543
f 1541 1525 1552
f 1525 1543 1552
f 1526 1527 1543
f 1527 1531 1543
f 1528 1529 1530
f 1529 1528 5171
f 1528 1530 4259
f 7441 1528 4259
f 1528 7441 5155
f 1528 5155 5171
f 1530 1529 4239
f 4239 1529 4240
f 4240 1529 4242
f 4242 1529 5171
f 1530 4239 4259
f 1531 1532 1544
f 1532 1531 1545
f 1531 1542 1543
f 1542 1531 1553
f 1531 1544 1553
f 1544 1532 1554
f 1532 1545 5841
f 1554 1532 5841
f 1533 1574 1575
f 1566 1535 1586
f 1535 1577 1586
f 1536 7553 1567
f 7331 1538 1591
f 1538 1547 1596
f 1538 1579 1591
f 1579 1538 1596
f 1539 1540 1541
f 1539 1541 1549
f 1547 1539 1571
f 1539 1549 1571
f 1549 1541 1551
f 1551 1541 1552
f 1543 1542 1552
f 1542 1550 1552
f 1550 1542 1563
f 1542 1553 1562
f 1553 1544 1554
f 5841 1545 7401
f 1557 1546 6944
f 1546 7483 6922
f 1546 6922 6944
f 1547 1548 1597
f 1547 1595 1596
f 1595 1547 1597
f 1548 1571 1592
f 1548 1592 1597
f 1549 1551 1560
f 1549 1560 1571
f 1550 1551 1552
f 1551 1550 1560
f 1560 1550 1561
f 1561 1550 1582
f 1550 1563 1582
f 1553 1554 1555
f 1553 1555 1564
f 1562 1553 1564
f 1555 1554 5834
f 5834 1554 5841
f 1564 1555 1583
f 1583 1555 5823
f 5823 1555 5827
f 5827 1555 5834
f 1556 1557 6966
f 6900 1556 6950
f 6950 1556 6953
f 1556 6952 6953
f 6952 1556 6966
f 1557 6944 6966
f 1558 1567 1578
f 1577 1558 1578
f 1559 7015 7449
f 1559 7449 1588
f 7553 1559 1587
f 1587 1559 5818
f 1560 1561 1580
f 1571 1560 1580
f 1580 1561 1581
f 1581 1561 1582
f 1563 1562 1582
f 1562 1564 1582
f 1564 1572 1582
f 1572 1564 1583
f 1576 1565 1586
f 1565 1576 1612
f 1565 1584 1586
f 1584 1565 1608
f 1608 1565 1612
f 1574 1566 1585
f 1566 1584 1585
f 1584 1566 1586
f 1578 1567 7553
f 1588 7449 1601
f 7449 1590 1601
f 1568 1569 1570
f 1569 1568 4370
f 1568 1570 1849
f 1568 1849 4370
f 1570 1569 4331
f 4331 1569 7469
f 7469 1569 4383
f 1569 4370 4383
f 1849 1570 4273
f 4273 1570 4331
f 1571 1580 1592
f 1572 1581 1582
f 1581 1572 1609
f 1572 1583 1607
f 1572 1607 1609
f 1573 7483 1585
f 7483 1573 6912
f 7483 1575 1585
f 7483 6912 6917
f 7483 6917 6922
f 1584 1573 1585
f 1573 1584 1608
f 1573 1608 7443
f 1573 7443 6912
f 1575 1574 1585
f 1576 1577 1578
f 1577 1576 1586
f 1576 1578 1600
f 1576 1600 1613
f 1576 1611 1612
f 1611 1576 1613
f 1578 7553 1587
f 1578 1587 1600
f 1579 1589 1591
f 1589 1579 7098
f 1579 1596 1604
f 7098 1579 1604
f 1580 1581 1599
f 1592 1580 1605
f 1580 1599 1605
f 1599 1581 1609
f 1607 1583 5823
f 1600 1587 1624
f 1624 1587 5818
f 1593 1588 1601
f 1588 1593 5818
f 1589 1590 1591
f 1590 1589 1594
f 1594 1589 7098
f 1590 1594 1601
f 7331 1591 7378
f 1597 1592 1598
f 1598 1592 1605
f 1593 1601 7180
f 1614 1593 7180
f 1593 1614 1643
f 1593 1643 5818
f 1601 1594 7180
f 1594 1602 7180
f 1602 1594 7098
f 1596 1595 1604
f 1595 1597 1615
f 1604 1595 7462
f 1595 1615 6512
f 1595 6512 7462
f 1597 1598 1615
f 1598 1605 1616
f 1615 1598 1626
f 1598 1616 1626
f 1605 1599 1609
f 1613 1600 1617
f 1617 1600 1624
f 1602 1603 1656
f 1603 1602 7098
f 1602 1656 7275
f 1602 7275 7180
f 1603 1604 7462
f 1604 1603 7098
f 1656 1603 1663
f 1663 1603 7462
f 1605 1609 1616
f 1607 1606 1609
f 1606 1607 7524
f 1609 1606 1616
f 1616 1606 1619
f 1619 1606 7524
f 7524 1607 5823
f 1612 7211 7443
f 7211 1612 1633
f 7211 1633 1637
f 7443 1608 1612
f 7505 1610 7045
f 7045 1610 6199
f 1610 4827 6198
f 4827 1610 6627
f 1610 6198 6199
f 1612 1611 1633
f 1611 1613 1634
f 1633 1611 1638
f 1611 1634 1638
f 1613 1617 1623
f 1613 1623 1634
f 1614 1641 1643
f 1641 1614 1645
f 1645 1614 7275
f 7275 1614 7180
f 1625 1615 1626
f 1615 1625 6512
f 1616 1619 1628
f 1626 1616 1627
f 1627 1616 1628
f 6912 7443 6914
f 7443 7211 6914
f 1623 1617 1640
f 1617 1624 1643
f 1642 1617 1643
f 1646 1618 1662
f 1618 1646 1663
f 1618 7264 1678
f 7264 1618 7462
f 1662 1618 1678
f 1618 1663 7462
f 1628 1619 7524
f 1622 1620 1653
f 1620 1622 4726
f 1653 1620 4701
f 1620 4680 4701
f 4680 1620 6137
f 4699 1620 4726
f 1620 4699 6137
f 1621 1622 4659
f 1622 1621 4726
f 1621 4659 4783
f 1621 7300 4726
f 7300 1621 4758
f 1622 1653 4659
f 1634 1623 1640
f 1643 1624 5818
f 1625 1626 1635
f 1625 1635 1657
f 1625 1657 6512
f 1626 1627 1635
f 1627 1628 1659
f 1635 1627 1659
f 1628 1636 1659
f 1636 1628 2191
f 2191 1628 7524
f 1629 1630 5962
f 1630 1629 5963
f 1631 1629 5962
f 1629 1631 5969
f 5963 1629 5969
f 5944 1630 5945
f 1630 5944 5962
f 5945 1630 5957
f 5957 1630 5963
f 1631 5962 5969
f 1633 1632 1637
f 1632 1633 1638
f 1637 1632 1665
f 1632 1638 7028
f 1665 1632 1681
f 1632 7028 1681
f 1634 7028 1638
f 7108 7028 1639
f 7028 7108 1666
f 1639 7028 1640
f 7028 1666 1680
f 7028 1680 1681
f 1657 1635 1664
f 1658 1635 1659
f 1635 1658 1664
f 1659 1636 1660
f 1660 1636 2191
f 1637 1665 6915
f 7211 1637 6913
f 6913 1637 6915
f 1641 1642 1643
f 1642 1641 1654
f 1641 1645 1655
f 1654 1641 1661
f 1641 1655 1661
f 1644 7066 1662
f 7066 1644 1683
f 1644 1662 1670
f 1644 1670 1694
f 1683 1644 1700
f 1644 1694 1700
f 1645 7066 1655
f 7066 1645 7275
f 1646 7066 7275
f 7066 1646 1662
f 1646 1656 1663
f 1656 1646 7275
f 1655 7066 1683
f 1647 4714 5074
f 4714 1647 6615
f 4771 1647 6551
f 1647 4771 6616
f 1647 5074 6551
f 6615 1647 6616
f 4813 1648 5044
f 1648 4813 6547
f 5044 1648 6619
f 5074 1648 7505
f 1648 5074 6619
f 7505 1648 6547
f 1651 1649 3993
f 1649 1651 4660
f 1649 2466 3994
f 2466 1649 4660
f 3993 1649 3994
f 1650 1651 3993
f 1651 1650 4687
f 1650 3993 4712
f 1650 4712 4767
f 4660 1651 4687
f 1652 7473 4740
f 7473 1652 6553
f 7473 4682 4683
f 7473 4683 4740
f 1653 1652 4784
f 1652 1653 6553
f 1652 4740 4760
f 1652 4760 4784
f 4659 1653 4784
f 1653 4701 6553
f 1654 1661 1676
f 1667 1654 1676
f 1661 1655 1683
f 7566 7264 1657
f 7566 1657 1664
f 7566 1664 1684
f 7566 1684 1701
f 1678 7264 7566
f 1657 7264 6512
f 6512 7264 7462
f 1658 1659 1671
f 1659 1660 1671
f 1671 1660 1673
f 1660 1672 1673
f 1672 1660 2191
f 1676 1661 7546
f 1661 1677 7546
f 1677 1661 1683
f 1662 1668 1670
f 1668 1662 1678
f 1664 1679 1684
f 1674 1665 1681
f 1665 1674 1685
f 1665 1685 1686
f 1665 1686 6915
f 1666 7108 1675
f 1666 1675 1682
f 1680 1666 1682
f 7108 1667 1675
f 1675 1667 7546
f 7546 1667 1676
f 1668 1669 1670
f 1669 1668 7292
f 1668 1678 7566
f 7292 1668 7566
f 1670 1669 1694
f 1669 7292 1711
f 1694 1669 1711
f 1671 1673 5807
f 1673 1672 1719
f 1719 1672 5805
f 1672 2191 5808
f 5805 1672 5808
f 1673 1719 5807
f 1674 1681 1689
f 1685 1674 1689
f 1675 7546 1688
f 1687 1675 1688
f 1688 7546 1692
f 7546 1677 1692
f 1677 1683 1700
f 1692 1677 1693
f 1693 1677 1700
f 1681 1680 1689
f 1680 1682 1710
f 1689 1680 1724
f 1680 1710 1737
f 1724 1680 1737
f 1682 1687 1698
f 1682 1698 1710
f 7139 7496 4857
f 7139 4857 4858
f 7139 4858 4902
f 4901 7496 4923
f 7496 7139 4923
f 7496 4582 4584
f 4582 7496 4901
f 7496 4584 4857
f 1686 1685 1690
f 1685 1689 1690
f 1686 1690 1696
f 1686 1696 6926
f 6915 1686 6926
f 1687 1688 1698
f 1688 1692 1699
f 1698 1688 1699
f 7566 1701 7292
f 1690 1689 1712
f 1712 1689 1721
f 1721 1689 1724
f 1696 1690 1707
f 1707 1690 1712
f 2448 1691 2449
f 1691 2448 6105
f 2449 1691 7082
f 1691 2678 7082
f 1692 1693 1699
f 1699 1693 1714
f 1693 1700 1715
f 1714 1693 1715
f 1700 1694 1715
f 1694 1711 7077
f 1715 1694 7077
f 1695 1702 1717
f 1716 1695 1717
f 1696 1707 6926
f 1697 1708 1709
f 1708 1697 1738
f 1697 1709 1737
f 1697 1710 1713
f 1710 1697 1737
f 1697 1713 1738
f 1698 1699 1725
f 1710 1698 1725
f 1699 1714 1727
f 1725 1699 1727
f 1702 1703 1731
f 1717 1702 1731
f 1718 1703 1719
f 1703 1718 1720
f 1719 1703 5807
f 1703 1720 1731
f 1706 1704 2341
f 1704 1733 1734
f 1733 1704 2232
f 1704 1734 2341
f 3688 3689 455
f 2232 1704 6567
f 1705 1706 2248
f 1706 1705 6567
f 6567 1705 6568
f 6568 1705 6572
f 2248 1706 2341
f 1707 1712 7573
f 1707 7573 6927
f 6926 1707 6927
f 1709 1708 1736
f 1736 1708 1747
f 1708 1738 7360
f 1747 1708 7360
f 1709 1736 1737
f 1713 1710 1725
f 1729 7077 1741
f 1712 1721 7573
f 1713 1725 1726
f 1713 1726 1738
f 1714 1715 1740
f 1727 1714 1740
f 1715 7077 1729
f 1728 1715 1729
f 1715 1728 1748
f 1740 1715 1748
f 1716 1717 1730
f 1716 1730 1743
f 1716 1743 5783
f 1730 1717 1744
f 1717 1731 1744
f 1718 1719 5805
f 1720 1718 5795
f 5795 1718 5803
f 5803 1718 5805
f 1731 1720 1732
f 1732 1720 5795
f 1721 1724 1735
f 7573 1721 1746
f 1721 1735 1746
f 1722 1723 1736
f 1723 1722 1746
f 1722 1736 1747
f 1746 1722 1769
f 1722 1747 1769
f 1724 1723 1735
f 1723 1724 1737
f 1735 1723 1746
f 1736 1723 1737
f 1726 1725 1727
f 1726 1727 1739
f 1738 1726 7220
f 1726 1739 7220
f 1728 1729 1749
f 1748 1728 1750
f 1728 1749 1750
f 1729 1741 1749
f 1743 1730 1744
f 1731 1732 1745
f 1744 1731 1745
f 1745 1732 1760
f 1760 1732 5795
f 1734 1733 4468
f 1733 2232 4525
f 4468 1733 4469
f 4469 1733 4525
f 2341 1734 4468
f 7573 6921 6927
f 7573 1746 6928
f 6921 7573 6925
f 6925 7573 6928
f 1738 7220 7360
f 7360 7220 1761
f 1741 7009 1749
f 7009 1741 7571
f 1749 7009 1754
f 1742 1744 1745
f 1744 1742 1757
f 1742 1745 1759
f 1757 1742 1763
f 1742 1759 1771
f 1763 1742 1771
f 1743 1744 1757
f 1755 1743 1756
f 1743 1755 5783
f 1756 1743 1757
f 1759 1745 1760
f 7269 1746 1769
f 1746 7269 6928
f 1747 7360 1776
f 1747 7526 1769
f 7526 1747 1770
f 1770 1747 1776
f 1748 1750 1753
f 1752 1748 1753
f 1748 1752 1762
f 1750 1749 1754
f 1753 1750 1765
f 1750 1754 1765
f 7010 7291 1768
f 7010 1768 1784
f 1783 7010 1784
f 1768 7291 5783
f 7009 7291 1767
f 7291 7009 7571
f 7291 7010 1767
f 6796 5564 6454
f 7126 7269 1769
f 7220 1751 1761
f 1761 1751 1772
f 1751 1762 1772
f 1752 1753 1780
f 1762 1752 1788
f 1752 1780 1788
f 1765 1754 1766
f 1766 1754 1767
f 1754 7009 1767
f 1755 1756 1758
f 1755 1758 1786
f 1768 1755 1786
f 1755 1768 5783
f 1756 1757 1758
f 1758 1757 1763
f 1758 1763 1786
f 1759 1760 5784
f 1771 1759 1775
f 1775 1759 5784
f 1760 2499 2500
f 2499 1760 5795
f 1760 2500 5784
f 7269 7126 6847
f 7269 6847 6928
f 7126 1769 1790
f 7360 1761 1777
f 1776 7360 1777
f 1761 1772 1777
f 1772 1762 1788
f 1763 1771 1774
f 1773 1763 1774
f 1763 1773 1786
f 1764 7526 1770
f 7526 1764 1790
f 1764 1770 1791
f 1790 1764 7100
f 1764 1791 7100
f 1765 1766 1780
f 1766 1767 1781
f 1780 1766 1792
f 1766 1781 1796
f 1792 1766 1796
f 1767 7010 1783
f 1781 1767 1783
f 1784 1768 1785
f 1785 1768 1786
f 1769 7526 1790
f 1770 1776 1794
f 1791 1770 1794
f 1774 1771 5776
f 1771 1775 5776
f 1772 7389 1778
f 7389 1772 1779
f 7389 1779 1801
f 1777 1772 1778
f 1779 1772 1788
f 1773 1774 1793
f 1773 1785 1786
f 1785 1773 1798
f 1773 1793 1799
f 1798 1773 1799
f 1793 1774 5776
f 1775 5774 5776
f 5774 1775 5784
f 1776 1777 1794
f 1777 1778 1800
f 1794 1777 1800
f 1778 7389 1800
f 1787 1779 1788
f 1779 1787 1802
f 1801 1779 1802
f 1788 1780 1792
f 1781 1783 1832
f 1796 1781 1832
f 1782 1783 1784
f 1783 1782 1832
f 1782 1784 7467
f 1782 7467 1807
f 1782 1807 1833
f 1832 1782 1833
f 1784 1785 7467
f 1785 1798 7467
f 1787 1788 1795
f 1787 1795 1803
f 1802 1787 1806
f 1787 1803 1806
f 1788 1792 1795
f 1790 1789 7126
f 1789 1790 7100
f 1789 1797 7126
f 1797 1789 2720
f 1789 7100 7523
f 2720 1789 7523
f 1791 1794 1809
f 1791 1809 1824
f 7100 1791 1824
f 1795 1792 7072
f 1792 1796 7072
f 1793 7076 1799
f 7076 1793 5775
f 5775 1793 5776
f 1794 1800 5760
f 1809 1794 5760
f 1795 7072 1803
f 7072 1796 1831
f 1831 1796 1832
f 7126 1797 6847
f 1797 2490 2719
f 2490 1797 2720
f 1797 2719 6847
f 1798 1799 1804
f 1798 1804 1821
f 7467 1798 1820
f 1820 1798 1821
f 1799 7076 1804
f 1804 7076 1822
f 1822 7076 5765
f 5765 7076 7419
f 1818 7072 1831
f 1801 1802 1814
f 1802 1806 1828
f 1814 1802 1826
f 1826 1802 1827
f 1827 1802 1828
f 1803 7072 1817
f 1817 7072 1818
f 1806 1803 1829
f 1803 1817 1829
f 1821 1804 1836
f 1804 1822 1836
f 1805 1814 1826
f 1805 1826 1838
f 1805 1838 1846
f 1828 1806 1839
f 1806 1829 1839
f 1807 1808 1833
f 1808 1807 1835
f 1807 7467 1819
f 1807 1819 1834
f 1807 1834 1835
f 1833 1808 7466
f 1808 1835 1841
f 1808 1841 7318
f 7466 1808 7318
f 1819 7467 1820
f 7523 7100 1824
f 7523 1824 1861
f 7523 1861 2721
f 1824 1809 1837
f 1810 1811 1812
f 1811 1810 1813
f 1810 1812 5920
f 1813 1810 5917
f 5917 1810 5920
f 1812 1811 5924
f 1811 1813 5923
f 5273 1812 5924
f 1812 5273 7332
f 5920 1812 7332
f 1816 1813 5917
f 1813 1816 5923
f 1815 1816 5917
f 1815 5906 5915
f 5906 1815 5916
f 1815 5908 5916
f 5908 1815 5917
f 1817 1818 1830
f 1829 1817 1853
f 1817 1830 1853
f 1830 1818 7466
f 7466 1818 1831
f 1819 1820 1844
f 1834 1819 1844
f 1820 1821 1845
f 1844 1820 1845
f 1821 1836 1845
f 1836 1822 1878
f 1878 1822 7575
f 7575 1822 5765
f 1823 1824 1837
f 1824 1823 1861
f 1823 1837 1867
f 1861 1823 1867
f 1826 1827 1838
f 1827 1828 1869
f 1838 1827 1869
f 1839 1829 1854
f 1829 1853 1854
f 1830 7466 1864
f 1830 1840 1856
f 1840 1830 1864
f 1853 1830 1856
f 1831 1832 7466
f 1832 1833 7466
f 1835 1834 1859
f 1842 1834 1844
f 1834 1842 1859
f 1841 1835 1857
f 1857 1835 1859
f 1845 1836 1866
f 1866 1836 1878
f 1837 1862 7124
f 1867 1837 7124
f 1846 1838 7120
f 1838 1869 7120
f 1856 1840 1870
f 1840 1864 7318
f 1870 1840 1885
f 1840 7318 1893
f 1885 1840 1893
f 1841 1857 1872
f 1841 1871 7318
f 1871 1841 1872
f 1842 1844 1860
f 1842 1858 1859
f 1858 1842 1877
f 1842 1860 1877
f 1843 7441 4259
f 7441 1843 4365
f 1843 4259 4325
f 1843 4325 4363
f 1843 4363 4365
f 4361 7441 4365
f 1844 1845 1860
f 1860 1845 1865
f 1865 1845 1866
f 1846 1863 1868
f 1863 1846 1882
f 1846 7120 1882
f 1847 1848 1849
f 1848 1847 5156
f 1847 1849 4273
f 4228 1847 4273
f 1847 4228 4275
f 1847 4275 5156
f 1849 1848 4358
f 4304 1848 4305
f 1848 4304 4358
f 4305 1848 4306
f 4306 1848 5156
f 1849 4358 4370
f 1852 1850 1902
f 1850 1852 5178
f 1850 1901 1902
f 1901 1850 4327
f 1850 4294 4327
f 4294 1850 5178
f 1851 1852 4246
f 1852 1851 7199
f 4245 1851 4246
f 1851 4245 6580
f 1851 5176 7199
f 5176 1851 6580
f 1852 1902 4246
f 1852 7199 5178
f 1854 1853 1855
f 1855 1853 1856
f 1855 1856 1870
f 1858 1857 1859
f 1857 1858 1877
f 1872 1857 1877
f 1860 1865 1889
f 1877 1860 1889
f 1861 1867 1890
f 1861 1890 1909
f 1861 1909 2486
f 1861 2486 2721
f 1862 1868 7124
f 1868 1863 1881
f 1881 1863 1882
f 1864 7466 7318
f 1865 1866 1879
f 1865 1879 7366
f 1889 1865 7366
f 1866 1878 1879
f 1891 7124 1898
f 1898 7124 7261
f 1868 1881 7261
f 7124 1868 7261
f 1870 1885 1886
f 7318 1871 1887
f 1871 1872 1873
f 1871 1873 1906
f 1887 1871 1906
f 7318 1887 1893
f 1873 1872 1888
f 1872 1877 1889
f 1888 1872 1894
f 1872 1889 1894
f 1873 1888 1917
f 1906 1873 1917
f 1874 1875 1876
f 1875 1874 4239
f 1874 1876 4259
f 4239 1874 4259
f 1876 1875 4291
f 4217 1875 4241
f 1875 4217 4243
f 1875 4239 4241
f 1875 4243 4291
f 4259 1876 4325
f 1876 4291 4325
f 1879 1878 1880
f 1880 1878 5660
f 5660 1878 5661
f 5661 1878 7575
f 1879 1880 1907
f 7366 1879 1907
f 1907 1880 5753
f 1880 5660 5753
f 1881 1882 1892
f 1881 1892 7261
f 1892 1883 1916
f 1916 1883 1936
f 1936 1883 2488
f 1884 1886 1905
f 1904 1884 1923
f 1884 1905 1923
f 1886 1885 1905
f 1885 1893 1939
f 1905 1885 1939
f 1893 1887 1939
f 1887 1906 1927
f 1887 1927 1939
f 1888 1894 1918
f 1917 1888 1918
f 1894 1889 7366
f 1890 1895 1913
f 1909 1890 1912
f 1890 1910 1912
f 1910 1890 1913
f 1896 1891 2487
f 1891 1898 2487
f 1897 1892 1915
f 1892 1897 7261
f 1915 1892 1916
f 1894 7366 1920
f 1918 1894 1919
f 1919 1894 1920
f 1914 1896 2487
f 1898 1897 1915
f 1897 1898 7261
f 1898 1915 1921
f 1898 1921 2487
f 1899 6995 3575
f 6995 3069 3575
f 1903 1899 3577
f 1899 1903 3600
f 3352 1899 3574
f 1899 3352 3577
f 3574 1899 3575
f 6995 1899 3600
f 6995 1900 3601
f 1900 6995 3603
f 3601 1900 3613
f 1900 3603 3613
f 1902 1901 4326
f 4326 1901 4327
f 4246 1902 4260
f 4260 1902 4293
f 4293 1902 4326
f 3576 1903 3577
f 1903 3576 3579
f 1903 3579 3588
f 1903 3588 3618
f 3600 1903 3603
f 3603 1903 3614
f 3614 1903 3618
f 1904 1923 1936
f 1904 1936 2488
f 1923 1905 1924
f 1924 1905 1939
f 1906 1917 1940
f 1927 1906 1940
f 7366 1907 7395
f 7395 1907 5748
f 5748 1907 5753
f 1910 1908 1912
f 1908 1910 1949
f 1912 1908 2482
f 1908 1949 2482
f 1911 1909 1912
f 1909 1911 2486
f 1910 1913 1928
f 1910 1928 1949
f 1911 1912 2484
f 1911 7259 2483
f 7259 1911 2484
f 1911 2483 2485
f 1911 2485 2491
f 2486 1911 2491
f 1912 2482 2484
f 1913 1914 1928
f 1914 1921 1922
f 1921 1914 2487
f 1914 1922 1928
f 1915 1916 1932
f 1921 1915 1932
f 1932 1916 1935
f 1935 1916 1936
f 1917 1918 1941
f 1940 1917 1966
f 1917 1941 1966
f 1918 1919 1942
f 1941 1918 1969
f 1918 1942 1969
f 1919 1920 1942
f 1920 7366 7016
f 1942 1920 7016
f 7366 7395 7016
f 1922 1921 1946
f 1921 1932 1946
f 1928 1922 1944
f 1922 1943 1944
f 1943 1922 1946
f 1923 1924 1938
f 1923 1934 1936
f 1934 1923 1938
f 1924 1925 1937
f 1925 1924 1939
f 1924 1937 1938
f 1926 1925 1939
f 1925 1926 1956
f 1937 1925 1957
f 1925 1956 1957
f 1927 1926 1939
f 1926 1927 1964
f 1956 1926 1963
f 1963 1926 1964
f 1927 1940 1965
f 1964 1927 1965
f 1928 1944 1949
f 1929 2022 7362
f 2022 1929 2030
f 1929 7362 4298
f 2030 1929 2050
f 2050 1929 4299
f 1929 4298 4328
f 1930 1931 7362
f 1931 1930 5136
f 4380 1930 4394
f 1930 4380 5136
f 1930 7362 4394
f 7362 1931 4298
f 1931 4264 4297
f 4264 1931 4350
f 1931 4297 4298
f 4350 1931 5136
f 1933 1932 1935
f 1932 1933 1946
f 1933 1935 1952
f 1933 1945 1946
f 1945 1933 2480
f 1933 1952 2480
f 1934 1938 1954
f 1947 1934 1953
f 1953 1934 1961
f 1934 1954 1955
f 1934 1955 1961
f 1935 1936 1947
f 1935 1947 1952
f 1938 1937 1957
f 1954 1938 1957
f 1965 1940 1966
f 1941 1958 1967
f 1958 1941 1969
f 1966 1941 1967
f 1942 1948 1958
f 1948 1942 7016
f 1942 1958 1969
f 1944 1943 2481
f 1945 1943 1946
f 1943 1945 2480
f 1949 1944 1950
f 1950 1944 2481
f 1952 1947 1953
f 1958 1948 1970
f 1970 1948 1977
f 1977 1948 7016
f 1949 1950 1951
f 1949 1951 2482
f 1951 1950 1972
f 1950 1971 1972
f 1971 1950 2481
f 1951 1972 2476
f 1951 2476 2478
f 1951 2478 2482
f 1952 1953 1960
f 1959 1952 1960
f 1952 1959 2480
f 1960 1953 1961
f 1955 1954 1974
f 1954 1957 1974
f 1961 1955 1978
f 1955 1974 1978
f 1957 1956 1963
f 1962 1957 1963
f 1957 1962 1974
f 1967 1958 1968
f 1968 1958 1970
f 1959 1960 1984
f 1959 1984 2480
f 1960 1961 1973
f 1960 1973 1984
f 1973 1961 1978
f 1962 1963 1964
f 1962 1964 2023
f 1974 1962 2709
f 1975 1962 2023
f 1962 1996 2709
f 1964 1965 1976
f 1964 1976 2023
f 1965 1966 1980
f 1976 1965 1980
f 1966 1967 1981
f 1980 1966 1981
f 1967 1968 1982
f 1981 1967 1982
f 1968 1970 1982
f 1970 1977 2005
f 1982 1970 1986
f 1986 1970 2005
f 7146 7395 5742
f 7146 1983 7030
f 1983 7146 5737
f 5737 7146 5738
f 5738 7146 5740
f 5740 7146 5742
f 7395 7146 7016
f 5742 7395 5748
f 1972 1971 1990
f 1971 1988 1990
f 1988 1971 2011
f 1971 1992 2001
f 1992 1971 2477
f 1971 2001 2018
f 2011 1971 2018
f 2477 1971 2481
f 1972 1990 2476
f 1973 1978 1979
f 1973 1979 1994
f 1984 1973 1985
f 1985 1973 1994
f 1978 1974 2709
f 1996 1975 2016
f 2016 1975 2025
f 1975 2023 2025
f 1976 1980 1998
f 1976 1998 2025
f 2023 1976 2025
f 1977 7146 7030
f 7146 1977 7016
f 1987 1977 7030
f 1977 1987 2005
f 1979 1978 2014
f 2014 1978 2709
f 1979 1993 1994
f 1993 1979 1995
f 1995 1979 2014
f 1980 1981 1997
f 1980 1997 1998
f 1981 1982 2006
f 1997 1981 2006
f 1982 1986 2002
f 1982 2002 2006
f 7030 1983 7370
f 7370 1983 5729
f 5729 1983 5732
f 5732 1983 5737
f 1984 1985 1991
f 1984 1991 2000
f 1992 1984 2000
f 1984 1992 2477
f 1984 2477 2480
f 1991 1985 2019
f 1985 1994 2019
f 2002 1986 2007
f 1986 2005 2007
f 1987 7030 7370
f 2005 1987 2032
f 2032 1987 7370
f 1988 1989 1990
f 1989 1988 1999
f 1999 1988 2010
f 2010 1988 2011
f 1990 1989 2479
f 1989 1999 2008
f 1989 2008 2479
f 2476 1990 2479
f 2000 1991 2027
f 1991 2019 2020
f 1991 2020 2027
f 1992 2000 2001
f 1994 1993 2021
f 1993 1995 2031
f 2021 1993 2031
f 2019 1994 2021
f 1995 2014 2031
f 1996 2016 7253
f 1996 7253 2024
f 1996 2024 2709
f 1998 1997 2026
f 1997 2006 2026
f 2025 1998 2038
f 1998 2026 2051
f 2038 1998 2051
f 2008 1999 2009
f 2009 1999 2010
f 2001 2000 2041
f 2000 2027 2033
f 2000 2033 2041
f 2018 2001 2041
f 2003 2002 2004
f 2002 2003 2006
f 2004 2002 2007
f 2003 2004 2017
f 2006 2003 2047
f 2003 2017 2047
f 2004 2007 2039
f 2017 2004 2039
f 2007 2005 2032
f 2071 7370 5729
f 2026 2006 2047
f 2007 2032 2052
f 2039 2007 2052
f 2479 2008 2497
f 2010 2011 2012
f 2010 2012 2040
f 2012 2011 2018
f 2012 2018 2041
f 2040 2012 2041
f 2013 2014 2015
f 2013 2015 2045
f 2031 2013 7069
f 2013 2045 7069
f 2015 2014 2024
f 2024 2014 2709
f 7253 2015 2024
f 2015 7253 2037
f 2015 2037 2045
f 7432 2016 2025
f 2016 7432 2058
f 7253 2016 2058
f 2017 2039 2047
f 2020 2019 7460
f 2019 2021 7460
f 2027 2020 7436
f 2020 7460 7436
f 7460 2021 7069
f 2021 2031 7069
f 7362 2022 7369
f 7369 2022 4396
f 2058 7432 2067
f 2067 7432 2104
f 7432 2069 2104
f 2025 2038 7432
f 2046 2026 2047
f 2026 2046 2051
f 2027 2028 2033
f 2028 2027 2049
f 2049 2027 7436
f 2033 2028 7140
f 2028 2049 2085
f 7140 2028 2085
f 2030 2050 4357
f 2030 4357 4395
f 2037 7253 2058
f 2052 2032 7506
f 2032 7370 7385
f 7506 2032 7385
f 2041 2033 2048
f 2048 2033 7140
f 2034 2035 2498
f 2035 2034 5864
f 2034 2498 3700
f 2034 3700 5861
f 2034 5861 5862
f 2034 5862 5864
f 2035 2036 2498
f 2036 2035 5869
f 2035 5864 5869
f 2498 2036 3741
f 3741 2036 3782
f 3782 2036 7272
f 2036 5869 7272
f 7460 7069 5699
f 2045 2037 2057
f 2057 2037 2058
f 7432 2038 2069
f 2038 2051 2077
f 2069 2038 2093
f 2076 2038 2077
f 2038 2076 2093
f 2039 2046 2047
f 2046 2039 6999
f 2039 2052 6999
f 2040 2041 2048
f 7089 2040 7137
f 2040 2048 7137
f 2042 2043 4009
f 2043 2042 5860
f 2042 4009 5867
f 5860 2042 5870
f 2042 5867 5868
f 2042 5868 5870
f 2043 2044 4009
f 2044 2043 5689
f 5689 2043 5860
f 2045 7444 7069
f 7444 2045 2057
f 2051 2046 2070
f 2046 6999 2070
f 5123 5100 2686
f 7089 7137 5655
f 7137 2048 2063
f 2048 7140 2063
f 2064 2049 2073
f 2049 2064 2092
f 2073 2049 7436
f 2049 7574 2085
f 7574 2049 2092
f 7436 7460 5699
f 2050 4299 4329
f 2050 4329 4357
f 2074 7436 5699
f 7069 7444 5699
f 2065 7444 2086
f 7444 2065 5699
f 7444 2066 2086
f 2051 2070 2077
f 6999 2052 2079
f 2079 2052 7506
f 2061 7137 2062
f 7137 2061 5655
f 2062 7137 2063
f 5858 2054 5863
f 3857 2055 3858
f 3858 2055 3973
f 3973 2055 5241
f 2055 5231 5240
f 2055 5240 5241
f 2056 3857 3858
f 2056 3858 3933
f 2056 3932 7388
f 3932 2056 3933
f 7444 2057 2075
f 2066 7444 2075
f 2057 2058 2067
f 2057 2067 2075
f 2447 2059 3990
f 2059 2447 4032
f 3990 2059 7121
f 3999 2059 4032
f 2059 3999 7121
f 7113 2060 4032
f 2060 7113 4033
f 2447 7113 4032
f 4033 7113 4055
f 3999 2060 7121
f 2060 3999 4032
f 7121 2060 6587
f 2060 4033 4071
f 4070 2060 4071
f 2060 4070 6587
f 2678 1691 1383
f 2061 2062 2072
f 2061 2072 2097
f 2061 2097 5655
f 2062 2063 7140
f 2072 2062 2082
f 2082 2062 7140
f 2065 2064 2074
f 2064 2065 2086
f 2064 2073 2074
f 7499 2064 2086
f 2092 2064 7499
f 2065 2074 5699
f 2066 2075 2087
f 2086 2066 2087
f 2075 2067 2103
f 2103 2067 2104
f 2068 2069 2093
f 2069 2068 2104
f 2068 2093 2112
f 2104 2068 2111
f 2111 2068 7090
f 2068 2112 7090
f 2077 2070 2088
f 2070 6999 2078
f 2070 2078 2088
f 7385 2071 2095
f 2095 2071 5728
f 5728 2071 5729
f 2072 2082 2105
f 2097 2072 2106
f 2072 2105 2106
f 2074 2073 7436
f 2087 2075 2103
f 2076 2077 2094
f 2093 2076 2112
f 2076 2094 2128
f 2112 2076 2128
f 2077 2088 2089
f 2077 2089 2094
f 2078 6999 2091
f 6999 2079 2091
f 2088 2078 2089
f 2089 2078 6842
f 2078 2091 7185
f 2079 2080 2091
f 2080 2079 7506
f 2091 2080 7185
f 7185 2080 7510
f 2080 7506 7510
f 7385 2081 7506
f 2081 7385 2095
f 7506 2081 2144
f 2081 2095 5721
f 2144 2081 5725
f 2081 5721 5725
f 2082 7140 2083
f 2082 2083 2105
f 2083 7140 2084
f 2084 7140 2085
f 2083 2084 2099
f 2098 2083 2099
f 2083 2098 2105
f 7574 2084 2085
f 2099 2084 7574
f 7499 2086 2087
f 7499 2087 2101
f 2101 2087 2103
f 2094 2089 2118
f 2118 2089 6842
f 7469 2090 4347
f 4303 7469 4347
f 2090 7469 4382
f 2100 2092 7499
f 2092 2100 2108
f 7574 2092 2108
f 2094 2118 2128
f 7185 7510 7000
f 7185 7000 6842
f 2143 7506 2144
f 7506 2143 7510
f 5721 2095 5723
f 5723 2095 5728
f 2096 2097 2106
f 2097 2096 2470
f 2096 2106 2467
f 2096 2467 2506
f 2470 2096 2506
f 2098 2099 2107
f 2105 2098 2107
f 2099 7574 2107
f 2100 2101 2109
f 2108 2100 2109
f 2102 2101 2103
f 2101 2102 2122
f 2109 2101 2115
f 2115 2101 2122
f 2102 2103 2110
f 2102 2110 2123
f 2122 2102 2140
f 2102 2123 2140
f 2103 2104 2110
f 2110 2104 2111
f 7000 7510 2129
f 2106 2105 2130
f 2105 2107 2113
f 2105 2113 2130
f 2106 2130 2131
f 2106 2131 2468
f 2467 2106 2523
f 2106 2468 2523
f 2107 7574 2114
f 7574 2108 2114
f 2113 2107 2114
f 2108 2109 2121
f 2114 2108 2147
f 2108 2121 2136
f 2108 2136 2147
f 2109 2115 2150
f 2121 2109 2150
f 2110 2111 2125
f 2123 2110 2124
f 2124 2110 2125
f 2125 2111 7090
f 2112 2116 7090
f 2116 2112 2471
f 2112 2128 2471
f 2113 2114 2147
f 2130 2113 2132
f 2132 2113 2135
f 2135 2113 2147
f 2115 2122 2138
f 2115 2138 2150
f 2116 2126 7090
f 2126 2116 2188
f 2188 2116 2209
f 2209 2116 2471
f 2118 2117 2128
f 2117 2118 6843
f 2128 2117 2471
f 2157 2117 2159
f 2117 2157 2471
f 2159 2117 2160
f 2160 2117 6843
f 2118 6842 6843
f 2119 2120 4373
f 2120 2119 4385
f 2119 4374 4385
f 7058 4410 4462
f 7314 7058 4462
f 4373 2120 4384
f 4384 2120 5118
f 2120 4385 7058
f 2120 7058 5118
f 7000 2129 2133
f 7000 2133 2142
f 7000 2142 2161
f 7000 2161 6843
f 6842 7000 6843
f 2136 2121 2149
f 2121 2137 2149
f 2137 2121 2150
f 2138 2122 2139
f 2139 2122 2140
f 2123 2124 2141
f 2123 2139 2140
f 2139 2123 2141
f 2124 2125 2127
f 2124 2127 2154
f 2141 2124 2153
f 2153 2124 2154
f 2127 2125 7090
f 2126 2127 7090
f 2127 2126 2155
f 2155 2126 2189
f 2126 2188 2189
f 2154 2127 2155
f 2133 2129 2175
f 2129 2143 2175
f 2143 2129 7510
f 2131 2130 2460
f 2130 2132 2134
f 2130 2134 2146
f 2130 2146 2460
f 2131 2460 2525
f 2468 2131 2525
f 2134 2132 2166
f 2132 2135 2166
f 2142 2133 2162
f 2162 2133 2194
f 2133 2175 2194
f 2146 2134 2167
f 2134 2166 2167
f 2136 2135 2147
f 2135 2136 2165
f 2135 2165 2166
f 2148 2136 2149
f 2136 2148 2165
f 2149 2137 7209
f 2137 2150 2151
f 2137 2151 7209
f 2138 2139 2152
f 2150 2138 2151
f 2151 2138 2152
f 2139 2141 2186
f 2152 2139 2186
f 2141 2153 7515
f 2186 2141 7515
f 7158 4070 1444
f 2142 2162 2163
f 2143 2144 2145
f 2143 2145 2173
f 2143 2173 2175
f 2145 2144 5725
f 2173 2145 2198
f 2198 2145 6343
f 2145 5725 6343
f 2164 2146 2176
f 2146 2164 2460
f 2146 2167 2176
f 2148 2149 2181
f 2165 2148 2179
f 2179 2148 2181
f 2149 7209 2180
f 2149 2180 2181
f 2151 2152 7209
f 2152 2186 2455
f 2153 2154 2168
f 2153 2168 7515
f 2154 2155 2168
f 2168 2155 2189
f 2156 2157 2159
f 2157 2156 2456
f 2156 2159 2469
f 2156 2212 2456
f 2212 2156 6845
f 2156 2469 6845
f 2158 2157 2456
f 2157 2158 2471
f 2158 2207 2209
f 2207 2158 2211
f 2158 2209 2471
f 2211 2158 2456
f 2159 2160 6344
f 2469 2159 6344
f 2160 2521 6344
f 2163 2162 6845
f 2172 2162 2194
f 2162 2172 6845
f 2163 2469 6344
f 2469 2163 6845
f 2164 2176 2177
f 2164 2177 2535
f 2460 2164 2535
f 2166 2165 2179
f 2167 2166 2179
f 2176 2167 2200
f 2167 2179 2451
f 2200 2167 2451
f 7515 2168 2205
f 2169 2170 2171
f 2170 2169 5327
f 2169 2171 5890
f 5327 2169 5890
f 2171 2170 5906
f 5890 2171 6306
f 2171 5906 5916
f 5908 2171 5916
f 2171 5908 6306
f 2172 2192 2193
f 2192 2172 2194
f 2172 2193 6846
f 6845 2172 6846
f 2173 2174 2195
f 2174 2173 2198
f 2175 2173 2195
f 2195 2174 2197
f 2197 2174 2244
f 2174 2198 2244
f 2194 2175 2195
f 2177 2176 2433
f 2176 2200 2424
f 2176 2424 2433
f 2177 2433 2560
f 2535 2177 2545
f 2178 2179 2181
f 2179 2178 2451
f 2180 2178 2181
f 2178 2180 2183
f 2178 2183 2219
f 7141 2178 2219
f 2178 7141 2451
f 2180 7209 2183
f 2182 7209 2184
f 7209 2182 2202
f 2183 7209 2202
f 2182 2184 2185
f 2182 2201 2202
f 2201 2182 2203
f 2183 2202 2221
f 2219 2183 2221
f 2185 2184 2186
f 2186 2184 2455
f 7515 2185 2186
f 2185 7515 2204
f 2204 7515 2205
f 7115 2187 6618
f 4827 2187 6548
f 2187 4827 6626
f 2187 7115 6628
f 2187 5000 6548
f 5000 2187 6628
f 6618 2187 6626
f 6545 7115 6547
f 6547 7115 6618
f 2189 2188 2454
f 2208 2188 2209
f 2188 2208 2454
f 2205 2189 2226
f 2226 2189 2454
f 2190 7099 7524
f 7099 2190 5821
f 2190 7524 5823
f 2190 7061 5821
f 2190 5823 5824
f 7061 2190 5826
f 2190 5824 5826
f 7323 7099 7005
f 7005 7099 5821
f 7099 2191 7524
f 2191 7099 7323
f 5808 2191 7323
f 2193 2192 2465
f 2192 2194 2196
f 2192 2196 2242
f 2192 2242 2465
f 2215 2193 2217
f 2193 2215 6846
f 2217 2193 2465
f 2194 2195 2196
f 2196 2195 2197
f 2196 2197 2244
f 2242 2196 2244
f 2244 2198 6331
f 6331 2198 6337
f 6337 2198 6341
f 6341 2198 6343
f 2200 2199 2424
f 2199 2200 7141
f 2424 2199 2425
f 7141 2200 2451
f 2202 2201 2434
f 2201 2203 7442
f 2201 7442 2434
f 2221 2202 2434
f 2203 2431 7442
f 2204 2205 2206
f 2204 2206 2443
f 2206 2205 2226
f 2222 2206 2226
f 2206 2222 2443
f 2207 2208 2209
f 2208 2207 2418
f 2207 2211 2418
f 2224 2208 2435
f 2208 2224 2454
f 2208 2418 2435
f 2211 2210 2418
f 2210 2211 2456
f 2210 2213 2227
f 2213 2210 2456
f 2210 2227 2291
f 2210 2291 2310
f 2210 2310 2418
f 2456 2212 2464
f 2464 2212 6845
f 2227 2213 2228
f 2228 2213 2457
f 2213 2456 2464
f 2457 2213 6844
f 2213 2464 6844
f 2214 2215 2217
f 2215 2214 6844
f 2216 2214 2217
f 2214 2216 2229
f 2228 2214 2229
f 2214 2228 2457
f 2214 2457 6844
f 2215 6844 6846
f 2216 2217 2465
f 2229 2216 2230
f 2230 2216 2235
f 2235 2216 2458
f 2458 2216 2465
f 2218 7228 2422
f 7228 2218 7141
f 7228 2219 2221
f 2219 7228 7141
f 2422 7228 2427
f 2221 2220 7228
f 2220 2221 2434
f 7228 2220 2427
f 2249 2220 7442
f 2220 2249 6304
f 2220 2423 2427
f 2423 2220 6304
f 7442 2220 2434
f 2223 2222 2253
f 2225 2222 2226
f 2222 2225 2255
f 2253 2222 2255
f 2223 2253 2254
f 2223 2254 2431
f 2224 2225 2226
f 2225 2224 2273
f 2224 2226 2454
f 2273 2224 2275
f 2275 2224 2435
f 2255 2225 2273
f 2227 2228 2229
f 2227 2229 2276
f 2227 2276 2277
f 2227 2277 2291
f 2229 2230 2276
f 2230 2235 2436
f 2276 2230 2436
f 2232 2428 4525
f 2428 2232 4527
f 4527 2232 6567
f 2233 2234 2235
f 2234 2233 2459
f 2233 2235 2458
f 2233 2458 2459
f 2235 2234 2257
f 2238 2234 2240
f 2234 2238 2445
f 2240 2234 2459
f 2257 2234 2445
f 2235 2257 2436
f 2236 2239 2240
f 2239 2236 2244
f 2236 2240 2459
f 2236 2241 2244
f 2241 2236 2459
f 2237 2238 2239
f 2238 2237 2260
f 2237 2239 2453
f 2260 2237 2453
f 2239 2238 2240
f 2238 2260 2261
f 2238 2261 2280
f 2279 2238 2280
f 2238 2279 2445
f 2239 2244 2453
f 2241 2242 2244
f 2242 2241 2458
f 2242 2458 2465
f 2266 2243 4419
f 2243 2266 4442
f 2453 2244 6331
f 2245 2246 2247
f 2246 2245 2419
f 2245 2247 2412
f 2245 2412 2422
f 2419 2245 2423
f 2245 2422 2423
f 2247 2246 2264
f 2246 2263 2264
f 2263 2246 6841
f 2246 2419 6841
f 2247 2264 2283
f 2247 2283 2411
f 2247 2411 2412
f 2248 2341 4390
f 2248 4390 4419
f 2249 2250 6304
f 2250 2249 6841
f 2251 2249 2420
f 2249 2251 6841
f 2420 2249 7442
f 2250 2419 6304
f 2419 2250 6841
f 2251 2262 2263
f 2251 2263 6841
f 2417 2251 2420
f 7174 2267 6840
f 7174 2416 2417
f 2416 7174 6840
f 7174 2252 2269
f 2252 7174 2420
f 2252 2254 2271
f 2254 2252 2420
f 2269 2252 2271
f 2267 7174 2269
f 7174 2417 2420
f 2254 2253 2271
f 2253 2255 2272
f 2271 2253 2272
f 2254 2420 2431
f 2272 2255 2289
f 2255 2273 2308
f 2289 2255 2308
f 2257 2256 2436
f 2256 2257 2445
f 2256 2258 2278
f 2258 2256 2445
f 2256 2278 2436
f 2278 2258 2312
f 2312 2258 2437
f 2437 2258 2445
f 2259 2279 2437
f 2261 2260 2421
f 2421 2260 2452
f 2452 2260 2453
f 2280 2261 2293
f 2261 2292 2293
f 2292 2261 2421
f 2263 2262 2264
f 2264 2262 2286
f 2286 2262 2667
f 2262 2417 2667
f 2281 2264 2282
f 2264 2281 2283
f 2282 2264 2285
f 2264 2284 2285
f 2284 2264 2286
f 2265 2266 4420
f 2266 2265 4442
f 2265 4420 4421
f 2265 4421 4442
f 2287 2266 4391
f 2266 2287 4420
f 4391 2266 4419
f 2268 2267 2270
f 2267 2268 2406
f 2267 2269 2270
f 2267 2406 2666
f 2267 2666 6840
f 2268 2270 2288
f 2268 2288 2402
f 2306 2268 2307
f 2268 2306 2406
f 2307 2268 2402
f 2270 2269 2271
f 2270 2271 2290
f 2288 2270 2290
f 2271 2272 2290
f 2272 2289 7242
f 2272 7242 2290
f 2273 2275 2309
f 2308 2273 2309
f 2275 2274 2326
f 2274 2275 2435
f 2274 2310 7221
f 2310 2274 2435
f 2326 2274 7221
f 2309 2275 2326
f 2277 2276 2278
f 2278 2276 2436
f 2291 2277 2329
f 2277 2328 2329
f 2328 2277 2546
f 2311 2278 2312
f 2279 2280 2293
f 2279 2293 2324
f 2279 2324 2437
f 2281 2282 2410
f 2283 2281 2409
f 2409 2281 2410
f 2282 2285 2410
f 2283 2409 2411
f 2285 2284 2591
f 2284 2286 6840
f 2591 2284 6840
f 2336 2285 2591
f 2285 2336 2594
f 2410 2285 2594
f 2416 2286 2667
f 2286 2416 6840
f 2287 4363 4364
f 4363 2287 4391
f 2287 4364 4377
f 2287 4377 4420
f 7242 2288 2290
f 2288 7242 2305
f 2288 2305 2402
f 7242 2289 2308
f 2305 7242 2401
f 7221 2329 7231
f 2329 7221 7135
f 7319 7221 7231
f 2310 2291 7135
f 2291 2329 7135
f 2293 2292 2322
f 2292 2296 2332
f 2296 2292 2421
f 2322 2292 2325
f 2325 2292 2332
f 2293 2322 2324
f 2294 2295 2296
f 2295 2294 6326
f 2294 2296 2421
f 2294 2421 2452
[truncated: 148,462 more chars]
