# Supplementary material for: The Slothful Claw: Osteology and Taphonomy of Nothronychus mckinleyi and N. graffami (Dinosauria: Theropoda) and Anatomical Considerations for Derived Therizinosaurids
Source: PLoS One. 2015 Jun 10;10(6):e0129449. doi: 10.1371/journal.pone.0129449 (PMC4465624; doi:10.1371/journal.pone.0129449)
Supplement: S1 Multimedia — (A) UMNH VP16420 caudal vertebra (B) UMNH VP16420 caudal vertebra (C) UMNH VP16420 caudal vertebra (D) UMNH VP16420 left scapula (E) UMNH VP16420 right scapula (F) UMNH VP16420 humerus (G) UMNH VP16420 ulna (H) UMNH VP16420 radius (I) UMNH VP16420 manual claw (J) UMNH VP16420 pubis (K) UMNH VP16420 ischium (L) UMNH VP16420 femur (M) UMNH VP16420 tibia (N) UMNH VP16420 fibula (O) MSM P2117 caudal vertebra (P) MSM P2117 scapula (Q) MSM P2117 left humerus (R) MSM P2117 right humerus (S) MSM P2117 antebrachial element (T) MSM P2117 ulna (U) MSM P2117 manual phalanx (V) MSM P2117 left ischium (W) MSM P2117 left tibia (X) MSM P2117 right tibia (Y) MSM P2117 fibula (Z) MSM P2117 metatarsal (AA) MSM P2117 pedal claw (BB) MSM P2117 gastralia (CC) MSM P2117 gastralia. (ZIP) [file pone.0129449.s011.zip › MultiS27-NMPedalClaw.obj]

# Studio
g Polygonal_Model_1
# Number of geometric vertices: 10553
v -49.38893765 -12.90008891 13.58982455
v -49.78158697 -13.02744728 12.68395130
v -49.69307035 -13.53030652 11.01492811
v -49.83405396 -13.54099531 10.13446972
v -50.37053674 -13.31324968 8.95222742
v -51.41633749 -12.67521735 7.18066469
v -51.97837949 -12.17848342 5.43976855
v -52.70072818 -11.30535826 4.27523954
v -57.29305744 -9.12238937 -7.74535630
v -59.19754133 -7.54786329 -12.45983411
v -60.17233431 -6.35168189 -13.10592890
v -49.41625148 -13.17898557 13.01441900
v -49.60488528 -13.53903022 11.22372691
v -50.49119890 -13.23035825 8.53805803
v -51.35525018 -12.64770981 6.52419031
v -53.03796008 -11.02184318 3.65190511
v -60.26311591 -5.73175307 -13.57095037
v -49.17507246 -13.56102526 11.93940360
v -49.73630235 -13.53596989 10.71768720
v -50.79220235 -13.06765899 8.13365355
v -51.73954740 -12.39692234 6.02914998
v -57.22114071 -8.96098465 -8.81080795
v -58.71490389 -7.65989115 -12.40841020
v -59.63721499 -6.53992128 -13.11479323
v -51.04034394 -12.71776017 6.34544482
v -57.80805275 -8.40177573 -11.63733564
v -48.42402413 -13.56090605 13.61470949
v -49.15298894 -13.56357802 11.91941462
v -51.04502290 -12.75925804 6.52259961
v -52.76809260 -11.11159660 3.60838510
v -57.81381577 -8.64303671 -11.11817826
v -48.43714088 -13.53269070 13.76283541
v -49.22922328 -13.49851768 12.43980788
v -54.27676439 -10.00178698 -0.48555306
v -56.03947863 -9.17489827 -6.26206864
v -49.39026758 -13.47958017 12.21116260
v -50.69099367 -13.01792730 7.56072346
v -51.13533512 -12.41002604 5.53677091
v -54.93134633 -9.76835471 -2.12320872
v -55.76839671 -9.32530966 -5.13419556
v -59.02449787 -6.92867162 -13.10603786
v -59.58097428 -5.57132112 -14.00135271
v -54.43410203 -9.97098442 -0.61181869
v -54.53522876 -9.93622374 -0.83236431
v -55.72116375 -9.33471322 -4.99342801
v -59.69685689 -5.98034821 -13.57448846
v -49.17506129 -13.56190350 11.93969604
v -50.05322024 -13.41760997 9.34933871
v -50.53769052 -13.10042106 7.67174596
v -49.35009778 -13.56382016 11.66642178
v -57.08483234 -8.85322690 -10.25792956
v -59.35779959 -6.07523229 -13.61699775
v -59.28964540 -6.21115835 -13.51659745
v -48.48942533 -13.48583121 13.74534331
v -49.26558584 -13.55518866 12.01955043
v -50.92091486 -12.78180908 6.47644838
v -53.80283296 -10.33389568 0.31023793
v -56.85952678 -8.89603514 -10.28236467
v -59.08196792 -6.34189602 -13.52566294
v -49.87866059 -13.47475871 9.40704625
v -54.19729650 -9.97591019 -0.76680374
v -56.54038116 -8.95700604 -9.66707431
v -58.46723169 -7.15512922 -13.23922817
v -49.37726632 -13.54657579 11.83541585
v -51.21970177 -12.33212464 5.39752282
v -53.20038274 -10.68699267 1.81878416
v -53.97833511 -10.02854016 -0.50563744
v -54.79606986 -9.59548447 -2.85341847
v -56.16230145 -9.06062312 -9.01011378
v -57.37824738 -8.30187090 -12.16705889
v -58.85877088 -6.20629452 -13.88754603
v -50.52859336 -13.15070596 7.95767829
v -52.86767706 -10.85455064 2.11973721
v -53.84782702 -10.09304635 -0.28328566
v -54.53915149 -9.62959323 -2.70803762
v -56.71431497 -8.50545801 -11.82471216
v -58.24594945 -6.72141602 -13.86869419
v -49.52802137 -13.35442066 12.36581802
v -50.74091628 -12.74718996 6.26001693
v -51.48693547 -11.88855711 4.88476409
v -55.34891412 -9.04011261 -9.19549167
v -55.64130470 -8.85782763 -11.11512166
v -57.06100166 -7.59270182 -13.46214581
v -57.91661516 -6.52156305 -14.23829421
v -49.10540208 -13.56493216 11.88048627
v -51.16460100 -12.02580892 4.96713491
v -53.32087725 -10.05581301 -0.90273732
v -54.74849045 -9.20037273 -6.63155271
v -55.28150126 -9.06658825 -10.10487694
v -56.12744763 -8.39328766 -12.52736989
v -56.81413412 -7.23766536 -13.97403609
v -57.63500184 -6.49767648 -14.40457720
v -48.18130285 -13.58516514 13.82462587
v -50.39209127 -12.53110915 5.58015611
v -52.39668861 -10.68474632 0.60045568
v -54.26072702 -9.20682214 -6.33513555
v -55.38457632 -8.53085332 -12.26064563
v -56.36524782 -7.24946847 -14.23903089
v -57.53182247 -5.70216775 -14.89423122
v -47.76896909 -13.68174795 13.71829212
v -47.91496694 -13.77606858 12.43169978
v -50.34615844 -12.21019030 4.73463302
v -51.29069090 -11.23837288 2.12370348
v -52.01110244 -10.67233924 0.28486259
v -53.71982977 -9.13051702 -6.31159544
v -53.99290845 -8.94511864 -10.23292169
v -55.01849577 -8.37503374 -12.47087587
v -56.72137067 -6.70124358 -14.63451795
v -57.64470622 -5.00530517 -15.21971542
v -47.72613943 -13.49812187 14.26499803
v -48.14641550 -13.72314151 11.58383768
v -50.94127357 -11.29644830 2.69840308
v -52.21522227 -10.07225551 -1.58518320
v -53.05187777 -9.42320749 -3.94543912
v -53.81300300 -9.00809374 -8.14134255
v -55.00088260 -8.12026206 -13.09578680
v -57.45762959 -4.66115540 -15.59518836
v -47.92242870 -13.32486328 14.46824893
v -49.61235076 -12.49588840 5.15467348
v -50.76464638 -11.28716022 2.35439255
v -51.93660408 -10.12810506 -1.62131048
v -53.40211466 -9.05393623 -7.20636034
v -53.80439013 -8.79607815 -10.74912027
v -55.99682406 -6.67147059 -14.89163563
v -47.41065577 -13.67898472 13.84362951
v -47.58383706 -13.78552429 12.67454587
v -53.35318297 -8.98332242 -7.67770829
v -53.64475772 -8.81044753 -10.51349193
v -55.59056625 -6.82217814 -14.77841754
v -55.02240732 -7.34099280 -14.35949560
v -56.21802434 -5.79777453 -15.54912701
v -47.10154980 -12.95623928 15.78127034
v -48.05813357 -13.39808013 7.99497869
v -48.51891473 -12.99684681 6.56970870
v -51.34879053 -10.24352573 -1.41795364
v -52.19763517 -9.48230084 -3.69969453
v -53.68990451 -8.64063017 -11.23189181
v -54.44137380 -7.91001413 -13.42746429
v -55.77859282 -6.29925821 -15.23721498
v -46.93871364 -13.69029004 13.52988277
v -47.79189080 -13.43773678 8.40071682
v -48.16016927 -13.14044930 7.04838568
v -48.90902713 -12.45329250 4.70001344
v -53.41718718 -8.80877580 -10.24715323
v -53.86916175 -8.29345081 -12.28306629
v -46.70428485 -12.50720210 16.63464122
v -46.56104743 -13.39195576 14.84822016
v -46.85616121 -13.69093452 12.83245720
v -47.64923081 -13.39711528 8.13423470
v -51.89053714 -9.30765737 -4.57723206
v -52.67674103 -9.02566873 -7.09086843
v -46.53415829 -13.54971156 14.10357002
v -46.54528201 -13.79922125 11.97397150
v -47.06098512 -13.55618611 9.03474260
v -47.63039201 -13.31025176 7.58772250
v -47.95235768 -12.84281071 5.79892471
v -51.97618157 -9.37192980 -4.20120824
v -46.42068222 -12.27967162 17.00328104
v -46.40594125 -13.07439711 15.66664875
v -46.28486931 -13.72886542 13.15933745
v -46.85164616 -13.58047407 9.72707011
v -47.36086726 -13.35140970 8.02177098
v -51.92547664 -9.12275910 -6.23909989
v -46.86892405 -13.35187722 8.20573326
v -48.89558256 -11.59133296 1.61314185
v -49.46040362 -11.03080064 0.02137476
v -49.96426404 -10.55566873 -1.51411979
v -50.52439868 -9.87153221 -2.99924449
v -51.30488425 -9.31587722 -5.31967403
v -51.90484971 -8.96189176 -8.67260806
v -45.63675076 -12.31110655 16.88260958
v -48.90730232 -11.24182902 0.26931911
v -49.34471846 -10.55020094 -1.42229430
v -50.64110830 -9.31580830 -5.26532996
v -51.83649808 -8.57404806 -11.94155496
v -45.10080442 -12.17454672 16.96444675
v -44.88079995 -13.15650437 14.80943896
v -45.04735768 -13.70843686 11.38660405
v -46.28809541 -12.70315982 4.98445332
v -47.39885032 -11.67611219 2.19701766
v -47.98806459 -11.45697385 0.66945329
v -48.43270779 -10.73947921 -0.87217812
v -49.13761094 -10.24825685 -2.60683917
v -49.42326993 -9.75580234 -3.98436841
v -49.88140613 -9.34747234 -5.55368140
v -44.72935200 -12.18768675 16.88793488
v -44.10443082 -13.69522046 12.17673067
v -45.25047913 -13.09459191 6.34756731
v -45.73263973 -12.82204781 5.32835722
v -46.58344761 -11.90072298 3.08690080
v -46.96214944 -11.46773249 1.96445896
v -48.42095077 -10.23254264 -2.72875605
v -50.27111992 -8.86474922 -10.85194759
v -44.15617883 -12.05425058 16.92368463
v -43.80643368 -13.68012559 12.21822761
v -44.72470284 -13.29598669 7.16699800
v -45.65382004 -12.59473618 4.57585277
v -46.09818757 -11.72502711 2.70422851
v -46.69816047 -11.33994479 1.62131619
v -48.18104208 -10.19205153 -2.57702614
v -43.94090176 -11.79040596 17.19790138
v -43.68999973 -13.65999971 11.86999958
v -44.53875497 -13.28540966 6.70774840
v -45.05630583 -12.83888239 5.21647790
v -46.42741755 -11.54238079 2.30444781
v -47.39437252 -10.84206346 -0.93526323
v -47.88318276 -10.20565629 -2.33107177
v -48.39376733 -9.63551272 -4.76335641
v -43.71539131 -11.91988215 16.93293452
v -43.60000044 -13.65000010 12.26000022
v -45.12786493 -12.64955662 4.80685197
v -49.63295534 -8.90835561 -11.03552245
v -43.54060814 -12.17927877 16.23569801
v -43.34128648 -13.62427138 12.63439748
v -44.13789511 -13.40152975 7.48010119
v -44.30877790 -13.31447344 6.59967540
v -44.81027648 -12.90335506 5.44897327
v -45.04095763 -12.47545984 4.32078401
v -46.76384851 -11.23411395 -0.32033460
v -49.42199588 -8.99260957 -10.93896478
v -43.64749044 -12.06114236 16.64469205
v -43.02158579 -13.06941826 13.88420258
v -43.58643293 -13.37666065 8.49924982
v -43.88682917 -13.36090639 6.53828960
v -44.25916821 -12.85841689 5.21197682
v -44.86370087 -12.19686773 3.74815241
v -45.71796954 -11.36201620 2.14227056
v -46.09727859 -11.12760231 0.96760661
v -46.97862640 -10.19243803 -2.38485658
v -48.64501208 -9.09724552 -9.72956698
v -43.55166107 -10.55559982 18.25614087
v -42.37622768 -13.36684823 12.98710518
v -43.20437834 -13.40323500 7.63535313
v -43.70000213 -13.21646292 5.73844742
v -43.80548000 -12.61676196 3.93195543
v -44.35541481 -12.13335898 3.37387156
v -45.04025355 -11.53711509 2.50633480
v -45.51541060 -11.10485848 1.47198199
v -46.34525627 -10.43735445 -1.82065752
v -46.78851739 -10.08618996 -3.01144831
v -48.18214476 -9.13139619 -9.32777952
v -42.87532717 -10.90082526 17.60625839
v -42.54226387 -11.86455879 15.99824615
v -42.28133708 -12.72231527 14.35528044
v -42.21915826 -13.49265687 11.45977248
v -42.53491387 -13.27836141 9.50889662
v -42.81916097 -13.22459057 7.83090387
v -43.02658886 -13.34173698 6.22899830
v -43.32081228 -13.02814484 4.43939492
v -43.77685860 -12.21693214 3.21918959
v -44.79227960 -11.29178237 1.92851480
v -46.33939639 -10.08661743 -3.51950806
v -42.45580733 -10.46167500 17.70785078
v -41.57334939 -12.97017187 13.09331134
v -41.94407538 -13.21952231 9.80117358
v -42.32710600 -13.05162255 8.08593165
v -43.12762246 -12.66669203 3.42450989
v -44.08346862 -11.59951091 2.09753378
v -44.91907731 -10.49442217 -0.86256792
v -46.11764103 -9.96215828 -3.97242513
v -46.42990604 -9.63986479 -5.72057394
v -46.79973051 -9.41932201 -8.15470982
v -47.45490476 -9.12587624 -11.23036630
v -41.82306305 -10.22207458 17.34807529
v -41.59014672 -11.19616814 15.50330222
v -40.98362848 -12.98438851 11.47496328
v -41.21405259 -12.93533202 9.60594323
v -41.92574322 -12.83619925 6.35300949
v -43.99057478 -10.66572126 -0.25647008
v -44.74711418 -10.25780477 -1.77476346
v -44.94021460 -10.01635566 -3.47120734
v -45.68935931 -9.66044050 -4.96379519
v -45.80660537 -9.53990407 -6.68468047
v -41.33081064 -10.95255744 15.57667833
v -40.59146717 -11.98402233 13.58854771
v -41.21665657 -12.72449829 3.28584830
v -43.89679804 -10.17699111 -1.85651204
v -44.26826537 -9.96828359 -3.32627818
v -44.75073516 -9.70593095 -5.10308240
v -44.90726069 -9.49353073 -6.66895881
v -45.32128945 -9.39510018 -9.07231029
v -40.21580890 -10.19832026 15.65773040
v -39.95415196 -11.04365755 14.54444136
v -39.72151875 -11.93525270 12.46660948
v -40.34423456 -11.80020906 8.16104002
v -40.70694000 -12.20078208 6.63078856
v -40.74786231 -12.30196189 4.73293383
v -40.79591483 -12.49917969 3.09464335
v -42.67237335 -10.47054771 -1.84196350
v -43.19199175 -10.10795590 -2.33551534
v -43.42008382 -9.74787120 -4.09787381
v -43.89243573 -9.56176408 -6.24065427
v -44.37542707 -9.44463816 -8.04222748
v -44.97421533 -9.29901842 -11.66701596
v -39.01385888 -10.84291842 13.68071698
v -39.76431862 -11.36985142 8.46629310
v -40.58073089 -12.48109154 -0.84132754
v -41.23672098 -11.66505273 -1.95853156
v -42.50667617 -10.35750378 -2.31141434
v -42.54402965 -9.71085485 -4.31304518
v -43.26812550 -9.58730001 -5.71658835
v -43.09078306 -9.53195337 -7.60112749
v -43.36005822 -9.52862855 -9.14990809
v -38.90953213 -9.81832389 15.07194713
v -38.71695697 -10.76455321 12.98860274
v -39.44645450 -11.82712708 3.00192251
v -39.54934329 -12.32110616 0.41416055
v -39.37145323 -12.35434227 -1.28664880
v -39.82994333 -12.06952427 -2.83631752
v -41.29545018 -10.16951073 -3.84826981
v -41.95384681 -9.69421118 -4.90527088
v -41.94223508 -9.50862933 -6.64569903
v -42.27171838 -9.55447089 -7.90864695
v -38.30924630 -9.51915421 14.55861330
v -38.85028884 -10.79974975 6.28742296
v -38.82589191 -12.11160794 -1.01562822
v -40.29528424 -11.17851865 -3.48597346
v -41.02393612 -9.92581621 -4.50948998
v -41.30560160 -9.63210966 -5.53557044
v -41.32878408 -9.47282929 -7.06950389
v -41.65773466 -9.48349759 -9.24522337
v -37.88072616 -8.66529532 14.55871854
v -38.10673952 -10.47691796 6.18396653
v -38.23295608 -11.48990355 1.57651899
v -38.29015791 -11.84714492 -0.51223265
v -38.48010674 -12.01992761 -2.67979968
v -39.25935552 -10.97178459 -4.37243283
v -40.30203074 -9.83092654 -5.37694665
v -40.80765694 -9.55174863 -6.27618562
v -40.90013355 -9.50658042 -9.10267048
v -41.15979746 -9.46885440 -11.46139950
v -37.34593838 -9.91750415 7.27361022
v -37.66854852 -11.04848087 1.81023579
v -37.42303327 -11.41939033 -0.09322801
v -37.68169135 -11.84484363 -2.10097223
v -37.75712103 -11.96949277 -4.44210693
v -39.20884058 -10.06266102 -5.72396116
v -40.04703090 -9.56793688 -7.52001209
v -39.84401748 -9.63065121 -8.48269369
v -36.87677160 -7.19305919 14.09774832
v -37.05303371 -10.93146671 1.04285323
v -37.20044345 -11.74882799 -2.41900003
v -38.48775849 -10.30680351 -5.82596567
v -36.34314984 -10.99049021 -0.06801631
v -38.56921569 -9.75488964 -7.84406718
v -38.78125548 -9.57184937 -10.65285411
v -36.01761907 -10.17443556 2.27937754
v -35.91470048 -11.32010482 -2.28311634
v -36.12041846 -11.64360996 -3.63199855
v -37.14850545 -11.19855978 -5.94165502
v -37.66651452 -10.37169714 -6.31814403
v -35.51945835 -7.89974909 8.34622141
v -35.60151532 -9.89155099 2.47382349
v -35.30963883 -10.47895942 0.52438723
v -35.54467484 -11.47615630 -4.73684864
v -35.54370254 -11.45359222 -5.83881419
v -36.60663962 -10.60017850 -6.76165707
v -35.66851467 -5.41184051 13.02477531
v -34.87674892 -9.43305623 2.32431758
v -34.59413350 -10.24352107 0.27765767
v -34.53614190 -11.17077842 -3.46888462
v -34.96723995 -11.35710720 -5.85791003
v -36.16050258 -10.17131191 -7.95298815
v -36.36538610 -9.64113139 -10.12238208
v -33.70158374 -11.00460161 -3.01988935
v -34.00386125 -11.05663553 -5.62538672
v -34.61682051 -10.51562279 -7.71214394
v -33.93644840 -6.26323931 7.77649973
v -33.78154710 -7.37823220 4.91867820
v -34.62889045 -10.01291256 -8.65563471
v -34.63063762 -9.72815324 -11.19108126
v -33.52155909 -6.92056026 5.19827288
v -32.38025308 -10.58380213 -2.84771714
v -32.30911866 -10.82989667 -5.24527114
v -33.79517794 -9.79475770 -9.85132251
v -31.56066313 -10.00616979 -2.13250844
v -31.77564964 -10.79130918 -5.09655382
v -32.04660490 -10.57571173 -7.83092715
v -34.01178867 -9.41924751 -17.67323539
v -31.09111264 -10.64912695 -4.92830295
v -32.31285140 -9.78280231 -12.13556901
v -30.67624941 -10.61653439 -5.51222265
v -30.43417446 -10.43941826 -4.91851615
v -29.88675982 -10.31507552 -4.46271244
v -30.08341789 -10.47936361 -6.27304101
v -31.07511066 -5.30693727 2.99198879
v -29.21873890 -10.19361150 -4.64520557
v -29.47517484 -10.38629934 -6.41403394
v -30.74618243 -9.55250766 -12.19693199
v -31.66197240 -9.52166039 -17.20335521
v -29.27975543 -10.10481827 -4.17080661
v -29.08088639 -10.29851288 -5.89934550
v -29.59433384 -7.45520415 -0.35480908
v -28.79866213 -9.72285960 -3.48612992
v -28.85757945 -10.31056512 -6.37561595
v -28.98878045 -10.30721050 -8.27005412
v -28.43718044 -10.18190850 -6.14433410
v -28.02367322 -10.16060170 -6.29687496
v -27.59438567 -10.03879122 -5.79868350
v -27.78230421 -10.07003896 -7.57368281
v -29.26850505 -9.41560976 -17.86462590
v -27.27028355 -10.05880348 -6.16022525
v -28.49979140 -9.56309121 -12.78417930
v -27.98820287 -9.67199635 -14.61820584
v -26.23906732 -9.61642247 -5.31845354
v -27.42192335 -9.64492373 -11.88789308
v -26.43974870 -7.97038805 -2.41952669
v -25.60294792 -9.30059236 -4.90698032
v -25.82444251 -9.85801499 -6.73624780
v -26.31641179 -9.84915253 -13.87732662
v -26.63626708 -9.87553503 -15.18449653
v -25.21411330 -9.79679730 -7.07494793
v -25.65829270 -9.51189082 -10.99447254
v -24.43241328 -9.62044206 -6.73358561
v -24.99342710 -9.80817713 -14.48158640
v -24.30808544 -8.67491774 -4.39631660
v -22.00808749 -8.77215900 -6.00318518
v -22.09492400 -9.55888629 -9.13873781
v -21.62623964 -9.14259907 -11.87065337
v -22.00153656 -9.18264594 -14.25954048
v -21.05166577 -9.32230428 -8.30359105
v -19.73946206 -8.24762043 -6.05138997
v -19.98409443 -8.98119248 -15.29792417
v -18.94792169 -9.11164097 -8.65780190
v -19.48950253 -8.61841720 -13.23417947
v -18.90707575 -7.45967729 -5.43402135
v -17.84963720 -8.14155024 -6.87905261
v -17.67237671 -8.89932923 -9.80490353
v -18.14045385 -8.79112072 -12.06361596
v -15.61032794 -6.97756186 -5.68896765
v -12.29791064 -8.24824441 -9.78726335
v -9.66818724 -5.44008892 -4.74787457
v -3.44526302 -5.14049456 -3.95690603
v -2.33524968 -4.26501874 -2.61380570
v -1.17360952 -4.23830934 -2.41756439
v 3.22644017 -3.57803982 -6.18725317
v 3.56526324 -2.46456917 0.30630777
v 4.34716605 -3.50439479 -3.67636769
v 4.17704135 -2.69531924 -6.13000477
v 5.63980266 -1.84547168 1.42199651
v 7.19758496 -1.91873324 -0.70651650
v 8.49701837 -0.53002266 0.94279676
v 7.82098528 0.39466206 -0.61332836
v 6.17828732 -1.51826721 -3.68393818
v 3.34229320 -3.14448145 -6.92592235
v 2.96576973 -2.34036590 -7.85596762
v 1.83631130 -2.42844480 -9.12571885
v 0.28774512 -2.82727974 -10.59189066
v 0.66058530 -3.92841222 -9.46221873
v -0.78832457 -3.61420051 -11.11721434
v -0.46731246 -5.09145111 -8.04762263
v -1.42535579 -6.08089939 -6.36312971
v -1.31183432 -5.45223989 -8.46118573
v -3.05981585 -2.31526047 -13.44971638
v -2.87471595 -6.01041643 -5.66907506
v -2.73960619 -6.34001428 -8.21610261
v -3.38942255 -6.59676595 -7.99652655
v -3.19884880 -5.09263389 -11.97183598
v -3.64232319 -4.48172633 -13.22882622
v -5.66407759 -6.25699945 -12.29092758
v -6.05942449 -6.35859137 -12.19330821
v -5.91633888 -4.89661796 -14.74299002
v -7.16160238 -7.30858697 -8.72182101
v -6.67430088 -6.59338012 -11.61084324
v -7.82895926 -6.85114320 -12.38762960
v -9.15990956 -7.20481295 -12.63898984
v -8.39170907 -6.73326664 -13.99717573
v -10.26885305 -7.57027278 -12.19769008
v -10.74565668 -7.26459455 -14.15491290
v -10.40455140 -7.17343204 -14.85210843
v -10.88159718 -7.86267221 -11.94629259
v -11.22815814 -7.39639718 -13.28333560
v -12.30307482 -8.24482925 -10.31642500
v -12.28977647 -7.64286006 -13.10645603
v -11.90663408 -7.47456308 -14.85945657
v -13.81093729 -8.49157479 -10.57022996
v -13.29932082 -7.95588922 -13.34768999
v -13.40278052 -7.85532407 -14.78696335
v -13.16790190 -7.60463718 -16.32997021
v -15.97820409 -8.26926157 -7.90130720
v -13.61112390 -8.11665133 -12.92454451
v -17.41500385 -8.14329088 -7.11356197
v -16.38364606 -8.70372541 -8.73050373
v -15.50857909 -8.41311365 -12.93403469
v -14.94000014 -7.96999969 -14.70000017
v -17.88982749 -8.60711839 -7.58334529
v -16.79262891 -8.91574938 -10.15955396
v -16.15611836 -8.18087347 -13.69308401
v -15.56222234 -8.09953548 -15.56076203
v -18.65807176 -8.48331023 -6.93798391
v -18.12754758 -8.97052698 -9.66181140
v -17.45994575 -8.61155707 -11.89484540
v -17.38915220 -8.32858961 -13.66577949
v -16.10342599 -8.21855012 -16.60624146
v -16.25744626 -7.50588812 -18.57418939
v -20.26089467 -9.06305201 -7.74470624
v -18.33469234 -8.47005472 -13.56556080
v -17.12188870 -8.25923774 -17.39880256
v -18.53062399 -5.21403877 -21.22968622
v -20.88368870 -8.80509708 -7.05113076
v -20.44459060 -9.33128688 -9.16694012
v -19.47190799 -9.09152906 -11.26244850
v -19.03123222 -8.59436300 -13.26069422
v -18.70761998 -8.58456921 -14.72141687
v -17.96212234 -8.52560997 -16.94678515
v -22.14787155 -9.23687778 -7.32381130
v -20.82952298 -9.40272026 -9.67339985
v -20.22027038 -8.96838680 -11.78911887
v -19.80200037 -8.64733476 -13.44191935
v -19.28378642 -8.73957854 -14.93354049
v -22.52450213 -9.09887906 -6.53368467
v -21.31573856 -9.41423327 -9.77782626
v -20.73311619 -8.79604183 -13.00919056
v -20.10676265 -8.85243062 -14.53284919
v -19.27820221 -9.03775357 -16.30258001
v -25.06797574 -0.19664597 -21.69747278
v -21.21944353 -8.89306515 -12.64625881
v -20.64958774 -8.98257270 -14.56703618
v -19.95548606 -9.06549674 -16.21039025
v -22.43354172 -9.55832284 -10.01861319
v -21.17865719 -9.11591668 -14.66051396
v -20.60967125 -9.05696861 -16.10416919
v -20.34246922 -8.98248516 -17.35069789
v -24.63311888 -9.26140230 -5.58813429
v -22.31661230 -9.04899649 -12.67369837
v -21.69176564 -9.18501243 -14.49409407
v -21.01089247 -9.13009234 -16.40765555
v -25.10587312 -9.49879736 -5.95043879
v -22.80184999 -9.12992749 -13.39865662
v -21.77687176 -9.29076225 -15.95196687
v -34.56818685 -5.43517293 10.73821913
v -32.71834925 -5.37264021 5.60310017
v -25.31577647 -9.61790513 -6.35372009
v -24.08997901 -9.45361331 -10.74847020
v -25.47081374 -2.98448885 -22.37820812
v -35.42880714 -6.81420881 11.14985254
v -34.02822092 -6.99757505 6.69725752
v -25.64628236 -9.63414926 -5.77702513
v -25.94802715 -9.89029370 -7.35233678
v -24.91272986 -9.42166150 -11.03143487
v -24.44467321 -9.32154991 -12.92582974
v -25.61098523 -4.07614186 -22.39330858
v -34.83606502 -7.09466450 8.72498844
v -33.75658765 -7.00593833 5.57004893
v -32.83083439 -6.89145736 3.63249891
v -27.18461677 -9.54631623 -4.71620960
v -26.58938617 -9.96162929 -6.78483909
v -23.79592136 -9.65723488 -14.74374998
v -36.99565679 -8.14347994 13.26643117
v -36.16216779 -8.12639948 10.32819878
v -35.31309590 -7.96729419 7.50938198
v -33.86325389 -7.74535909 4.42739017
v -28.03109027 -10.07633097 -5.42432396
v -27.20832080 -9.96087119 -7.45993340
v -26.67332627 -9.90912318 -8.67841858
v -26.58624202 -9.68118105 -10.86449251
v -24.33433756 -9.74923745 -15.49386233
v -35.95439345 -8.28875322 8.84896424
v -34.32255611 -8.13496020 4.42892313
v -28.90693396 -10.14274172 -5.14189666
v -28.49289030 -10.22014488 -6.62111351
v -27.70008333 -9.98940412 -7.99996965
v -26.50853619 -9.74036381 -12.85730954
v -25.24662204 -9.81305074 -14.77698144
v -29.62994948 -10.30195691 -5.22186561
v -28.83064561 -10.31426899 -6.80944370
v -28.32119167 -10.20457223 -8.53719749
v -26.38977394 -9.78438742 -13.30268476
v -25.91959573 -9.86997504 -14.90948536
v -37.90061176 -9.67114978 12.24355027
v -36.97480634 -9.27743223 9.19409376
v -34.35151652 -8.74738209 2.99968920
v -29.97691743 -10.12708526 -3.71845160
v -30.11857718 -10.38912963 -5.59186051
v -29.60486524 -10.38459409 -7.21914740
v -28.82852033 -9.90612991 -9.88648646
v -27.35428326 -9.85062961 -14.04331718
v -31.72276169 -10.70614345 -4.28793533
v -30.44815734 -10.56905836 -6.10639341
v -28.36366557 -9.65176243 -13.80912960
v -27.31183171 -9.61260404 -16.01543464
v -38.32709417 -10.42711735 12.00632285
v -37.51832247 -9.93032288 8.62866826
v -31.69043735 -10.46085078 -3.29321972
v -31.25054017 -10.75049583 -5.72671788
v -30.66688217 -10.53750888 -6.88145496
v -29.12040427 -9.61961690 -13.02905381
v -28.35549042 -9.61275771 -15.42509161
v -27.27544121 -8.18307698 -20.48885450
v -35.88524833 -9.67231300 3.25635844
v -32.48160332 -10.83682105 -3.61094368
v -31.85833618 -10.81570890 -5.62357204
v -30.02278134 -9.60468780 -12.55711541
v -32.46605396 -10.77158377 -4.80494834
v -31.40449151 -10.01620386 -9.65534896
v -29.76430766 -9.66986828 -14.56886251
v -37.08275035 -10.13593655 4.18663630
v -34.08869356 -10.75911801 -1.78335176
v -33.13551471 -10.94742958 -4.21688147
v -31.90561384 -9.64371953 -10.62302105
v -30.82065843 -9.59709100 -12.91351486
v -30.21752648 -9.64813493 -14.64610733
v -28.93819474 -9.32074524 -18.45982112
v -39.18167949 -11.08437125 9.02078673
v -34.20317173 -11.05104573 -2.60942453
v -33.77468884 -11.00913715 -4.72245784
v -32.61766210 -9.62264743 -10.93531214
v -31.76859394 -9.69969109 -12.42447738
v -29.11909483 -9.09260008 -19.23417114
v -39.94845971 -12.19483092 11.56217791
v -37.01635823 -10.79851855 1.47180457
v -34.11003575 -11.06776949 -4.67377109
v -33.62105414 -10.96715685 -6.18334627
v -33.14226493 -10.00109129 -9.72785801
v -32.52916783 -9.68127511 -11.60220243
v -30.77539615 -9.57851205 -16.57019369
v -37.95473650 -10.96641645 2.59006862
v -35.93176231 -10.96742135 -0.52738265
v -35.19415110 -11.26920339 -3.53427022
v -34.41961110 -11.14901062 -5.28193498
v -33.93529728 -10.68454236 -7.12739490
v -34.58749503 -10.11306234 -8.40111263
v -33.95683318 -9.72055551 -10.32553241
v -32.99887851 -9.72405449 -11.46548335
v -31.67079017 -9.72155668 -15.08268621
v -40.56151211 -12.12107670 8.92039761
v -39.58606347 -11.35838963 5.97964413
v -37.32549027 -11.22145075 0.39776313
v -35.64222157 -11.34645473 -3.01212678
v -35.03835201 -11.25068311 -4.23074281
v -34.59035605 -11.22691110 -6.06017467
v -33.42745081 -9.66149196 -10.85671876
v -31.54610470 -9.66224633 -15.68019018
v -31.26768395 -9.58793424 -16.11734368
v -34.07117352 -11.08613703 -5.90380467
v -34.02397037 -11.06258575 -5.03561227
v -40.20107538 -11.89544890 9.38658603
v -32.21052513 -9.61437821 -10.76478884
v -30.65802902 -9.66135692 -13.67628388
v -40.55725783 -12.39906903 10.29484626
v -32.72458911 -10.78755036 -6.97300443
v -32.31064603 -10.11809893 -9.35930014
v -31.62775561 -9.57927294 -11.35581825
v -30.33824638 -9.60397627 -13.57413549
v -32.46758878 -10.51360834 -8.45526438
v -32.26739168 -9.69165284 -10.38959995
v -39.60500285 -11.21801976 6.34762179
v -38.87915611 -11.00952365 4.87662153
v -39.81400654 -11.34687476 7.11994804
v -32.74475038 -10.55618655 -8.36695638
v -29.95278127 -9.65268910 -15.00597037
v -39.63310644 -11.28114946 7.06016831
v -34.01746973 -11.09345816 -4.42623626
v -33.62378106 -10.98556817 -5.81760146
v -32.37351775 -9.97300167 -9.64245573
v -32.03768656 -9.59215220 -11.10802311
v -30.46217375 -9.61679593 -13.80950212
v -28.12103182 -9.44478903 -17.57965423
v -32.12733939 -10.79584938 -5.69158792
v -26.19320340 -8.44683591 -20.06225847
v -37.90286556 -10.63839253 3.55180865
v -31.83864430 -10.74529160 -6.35108259
v -27.24235877 -9.58577450 -16.28506184
v -39.73094746 -11.33418363 6.96321856
v -32.92842209 -10.88715158 -5.48776425
v -32.05734864 -10.61075274 -7.46599957
v -26.77001804 -7.96956196 -20.66051401
v -39.79096189 -11.37083396 8.35396163
v -37.15859726 -10.57174895 2.51175882
v -32.06912056 -10.68146527 -6.74311863
v -28.91951799 -9.71356686 -14.44111485
v -27.87033282 -9.50555410 -16.43727161
v -26.21707320 -7.44429603 -21.03179693
v -38.21939602 -10.55394020 5.14595723
v -31.51861951 -10.58590692 -6.87905448
v -29.30134907 -9.54530388 -12.56260276
v -27.66462043 -9.70215816 -15.32121655
v -39.90165517 -12.05968484 11.13963127
v -38.63134235 -10.77163033 7.09937559
v -31.13082610 -10.58219653 -6.69360859
v -37.37862781 -10.15015785 5.12953522
v -30.82835674 -10.61126590 -6.29907893
v -25.68135411 -5.78162447 -21.96479402
v -29.96930294 -10.39180625 -6.83708722
v -25.49187280 -9.88484081 -15.30531980
v -37.49329969 -9.94398352 7.87984673
v -29.12837081 -10.28404105 -7.14081572
v -27.86882967 -9.62323602 -12.41047494
v -24.98088591 -4.15920326 -22.26649597
v -38.33971173 -10.49448829 10.88325959
v -37.23322600 -9.59175639 8.46750848
v -28.12676691 -10.17016266 -7.80975586
v -27.18286589 -9.75151919 -9.78969596
v -26.42166242 -9.55148507 -11.66825555
v -22.60948718 -8.76888074 -19.27498169
v -37.99363226 -9.90458485 11.94525883
v -35.44675559 -8.71037412 5.77060739
v -27.11389773 -9.91168432 -8.39820784
v -26.01093613 -9.69490409 -10.37093345
v -25.24812706 -9.42089129 -12.48412766
v -24.38326739 -3.30736232 -22.22199365
v -26.36330761 0.24941924 -22.25811221
v -35.77484936 -8.49787518 7.25813629
v -34.59107876 -8.19090009 4.87239100
v -26.26396716 -9.91193112 -8.48372467
v -24.63293634 -9.31009464 -12.35325541
v -21.95584588 -5.63003635 -21.74532972
v -34.61503983 -8.09736457 5.22080576
v -25.06073564 -9.51857399 -10.02186071
v -24.43467826 -9.42752417 -11.51239313
v -21.95056155 -9.33997706 -16.17626473
v -37.27481142 -8.88314657 11.91757526
v -34.94545072 -7.86608178 6.70203194
v -34.14192423 -7.78971100 4.91243089
v -23.62805977 -9.23986267 -12.36871071
v -20.81543766 -9.08721238 -17.56061427
v -21.43001929 -9.23083629 -16.16609469
v -21.28210105 -5.21431118 -21.88588306
v -22.47800678 -2.64759129 -22.15766534
v -23.97242002 -1.44406909 -21.89224213
v -36.44463047 -8.54942389 9.47749522
v -37.68455610 -9.25919134 12.60325685
v -24.85156991 -9.43760946 -10.67622565
v -21.02773450 -9.11893323 -17.64500886
v -35.85297614 -8.47199187 7.62135442
v -20.79623193 -9.04911384 -17.22957194
v -21.22465335 -5.07094711 -21.91925049
v -25.73491074 -9.88758169 -7.78013514
v -24.70139228 -9.51639097 -9.80414823
v -23.65509234 -9.32746101 -11.55666541
v -20.42340115 -8.99508689 -17.66985096
v -20.86295746 -4.81886230 -21.87759988
v -36.24125943 -8.34493339 9.47592128
v -24.09268171 -9.52620525 -10.05854551
v -22.87909389 -9.15133208 -12.48666737
v -24.59524199 -9.61888768 -9.07868706
v -23.37658033 -9.49109904 -10.78567374
v -20.17246000 -9.02811810 -16.57662541
v -36.60856932 -8.14582501 11.96962688
v -35.22238508 -7.47357262 8.80471431
v -34.58931297 -7.50130834 6.65425602
v -22.99571224 -9.37974826 -11.00724842
v -19.47029494 -8.95250961 -16.80597849
v -19.91884038 -3.77256772 -21.81713469
v -21.05097286 -8.83609895 -12.98027020
v -19.35041696 -8.81983433 -15.35630226
v -18.45256053 -8.53511970 -17.55063981
v -22.43050374 0.09722521 -21.09334245
v -21.40067518 -9.36872419 -10.22215281
v -19.44046654 -8.60849116 -14.14944883
v -17.68748648 -8.47827923 -17.05689915
v -17.43129268 -8.15529469 -18.21994223
v -21.43329754 -0.04622589 -21.01114020
v -19.17085610 -8.64075217 -12.82674354
v -18.54497567 -8.52547772 -14.19591717
v -18.12257618 -8.62258766 -15.78256674
v -16.95352420 -8.34227074 -17.04866625
v -20.40970698 0.03831196 -20.81179805
v -22.06646837 1.96954631 -19.98577267
v -19.70065571 -9.18373279 -10.27123909
v -18.70719716 -8.76620971 -12.43122201
v -16.33272506 -8.19817185 -17.03839190
v -15.69060609 -7.36581720 -18.54957454
v -18.23820174 -8.82538687 -11.46032754
v -17.58334413 -8.44662078 -13.13786488
v -16.28184132 -8.31054058 -15.41716512
v -18.25988106 -1.14962284 -20.84110677
v -16.97780751 -8.37462675 -12.90001627
v -16.29903167 -8.17416981 -14.77257349
v -15.45338612 -8.01001769 -16.13707282
v -16.86815172 -1.72365922 -20.63783817
v -15.73234051 -8.06068536 -14.27269354
v -14.88951873 -7.90430885 -15.83201438
v -17.05074124 -8.89700092 -10.55030338
v -13.83179054 -7.69887120 -16.63528197
v -15.75460099 -8.32234882 -13.03463057
v -16.17068611 -8.41706060 -12.56175060
v -14.23868909 -7.76837254 -16.09244198
v -16.87500812 -8.82382970 -10.89326944
v -14.75978084 -7.85169285 -16.07058197
v -17.36166142 -8.55095219 -12.34417874
v -16.67140983 -8.18779971 -14.26126529
v -15.58198314 -8.10196158 -15.72128758
v -18.52935366 -8.93731043 -11.63278706
v -18.01260002 -8.50322191 -13.04332167
v -19.48947087 -8.77487566 -12.28172053
v -18.85708235 -8.51539057 -13.72114103
v -21.22958191 -9.28866118 -10.76549292
v -20.12201026 -8.70082900 -13.69679719
v -18.51942018 -8.82518850 -15.99378698
v -17.70412363 -8.33321922 -17.69187301
v -17.30622165 -7.61628104 -19.09254864
v -22.51680568 -9.32849571 -11.38841361
v -21.29964717 -8.96101724 -13.88292853
v -20.03145404 -9.04036127 -15.81178047
v -20.28295211 -2.95063714 -21.77960798
v -25.05073324 2.83705024 -19.78497021
v -34.95412692 -7.67480070 7.71183241
v -23.48776907 -9.65384953 -9.50023066
v -36.90893203 -9.29139275 8.41525383
v -35.33845022 -8.73519201 5.30607160
v -25.96723102 -9.83819552 -9.20130033
v -25.25211126 -9.43908002 -10.85945871
v -37.46438399 -9.93792061 8.18814058
v -36.45637631 -9.41094663 5.96424052
v -26.79963410 -9.92237497 -7.66000105
v -26.72197670 -9.84505098 -9.45131574
v -26.02383122 -9.59504861 -10.94771363
v -22.91008271 -2.92575778 -22.20462076
v -27.18590200 -9.72451828 -10.60538273
v -23.25389720 -5.06584812 -22.11168222
v -38.63826394 -10.84809005 8.67867190
v -28.45631726 -9.90501046 -10.23320574
v -24.76258576 -5.27932309 -22.05617726
v -30.69797903 -10.46475209 -7.47087598
v -40.62869400 -12.34159525 9.50624608
v -31.12401254 -10.53130999 -7.33064394
v -29.57876399 -9.63747036 -11.13179885
v -40.69885612 -12.37703860 9.24854260
v -24.87097681 -9.32952017 -18.63364130
v -40.32918811 -11.75055467 7.78544135
v -39.92608190 -11.42515615 6.74125692
v -29.47153337 -9.58446227 -11.45418081
v -40.82844406 -12.45674957 8.73916224
v -40.61498865 -12.15184480 7.62274349
v -39.58810493 -11.46836486 5.54384338
v -39.41874579 -11.57804206 4.40922519
v -42.16957837 -13.03238329 8.35095439
v -41.30398855 -12.49834988 7.05491984
v -39.90399465 -11.77509129 4.76311753
v -31.60827234 -10.46088710 -7.99403526
v -42.37041250 -13.08530290 8.30874965
v -41.25764593 -12.46438175 7.02771638
v -41.45994410 -12.58740760 6.80021523
v -40.58263451 -12.19427120 4.96086478
v -32.33497590 -10.61216276 -7.63333729
v -29.75391969 -9.53898579 -12.14694604
v -41.81988165 -12.82724552 6.05480047
v -33.87407213 -10.98193601 -6.49590138
v -32.74052963 -10.59864089 -8.07428174
v -31.55974299 -9.86659713 -9.99021716
v -30.32934852 -9.57332924 -11.96176559
v -26.13314241 -9.30613279 -18.34425144
v -42.03727841 -12.96532154 5.71847614
v -35.67999974 -11.47000026 -3.96999996
v -33.25821832 -10.64003538 -7.88459741
v -27.92061493 -9.64715146 -15.93051851
v -35.13772413 -11.35395560 -5.07954787
v -34.47198123 -11.14663295 -6.30544126
v -32.50968829 -9.83439852 -9.94424894
v -34.75817665 -11.25726476 -4.72518662
v -32.47152269 -10.58690902 -8.04845337
v -42.99232736 -13.35609332 7.25022377
v -41.79687053 -13.07598129 8.79930425
v -40.37582129 -11.84719801 6.58815913
v -39.39210996 -11.37892064 5.05272811
v -21.80237323 -2.26133433 -21.95374854
v -23.57910201 0.67887816 -20.85523121
v -41.17298871 -12.72540819 8.36856198
v -27.92396955 -10.09303704 -8.62033200
v -26.59702674 -9.77953803 -10.00570040
v -25.35238862 -9.42365266 -11.47146430
v -38.74083608 -10.75854525 6.50179386
v -25.22669733 -9.62040015 -9.47140623
v -27.20865794 -9.81769059 -9.12080612
v -25.57155117 -9.52248834 -10.57630684
v -23.83755520 -9.33099538 -11.64330263
v -19.42387037 -8.84352252 -17.22676307
v -17.79522561 -6.40367949 -20.35438456
v -24.52566475 -9.45947971 -10.79243328
v -20.80232091 -8.78475420 -13.45346216
v -18.89332384 -8.48600455 -18.11052300
v -16.11856930 -3.82298254 -20.78161389
v -17.38323830 -0.80363156 -20.47175542
v -20.87716199 -9.06659383 -11.67884655
v -17.87759177 -8.39191489 -13.81486934
v -17.05911197 -8.47015064 -16.28401689
v -16.00304618 -7.84558430 -17.76621304
v -14.99465387 -5.79025969 -19.72002164
v -16.24328084 -0.18164130 -19.76008527
v -17.84502342 2.36580148 -18.45032349
v -18.47714931 -8.61641672 -12.67529000
v -17.63844118 -8.35273881 -14.12751153
v -16.08241349 -8.27062316 -15.96280560
v -14.87422083 -7.58342398 -17.64508523
v -17.66846888 -8.53161141 -12.61234283
v -15.89988172 -8.13063979 -14.99989256
v -17.32767932 -8.32384452 -14.31882288
v -13.20589054 -3.68887139 -19.62743141
v -14.83552344 1.03721535 -18.50308292
v -17.36733876 -8.48651305 -12.83909660
v -18.60888675 -8.88210442 -12.05194741
v -16.47041924 -8.34442861 -15.20323381
v -20.62650211 -8.86649359 -12.48682570
v -17.75662042 -8.49054940 -13.04308418
v -19.54535767 -8.59535579 -13.64874095
v -16.71415009 -8.36494286 -16.73058048
v -15.54097980 -8.05036537 -16.74316823
v -15.28277900 -6.32192241 -19.47735623
v -25.14850348 -9.47156921 -10.41657198
v -23.16929586 -9.29180346 -11.96841802
v -22.02040143 -9.14997794 -14.08503857
v -20.34140937 -9.01795179 -15.56984987
v -20.67909762 -8.85963347 -14.10708670
v -18.13303493 -8.58200435 -16.66896790
v -19.42081936 -8.75035301 -14.93235305
v -17.49951579 -1.39509374 -20.71521617
v -18.71241257 1.38233870 -19.57518421
v -22.49630913 -9.34789702 -17.82783307
v -24.17187206 -9.28391051 -12.55109813
v -22.77983911 -9.45787691 -15.01672529
v -19.23561282 -8.51098448 -18.36292073
v -19.78137530 -3.03406990 -21.69656567
v -20.97169124 0.70253323 -20.51776461
v -22.03554660 -3.43164406 -22.18199149
v -24.13946390 0.55477378 -21.06764540
v -22.18510769 -0.48526362 -21.29893564
v -23.30927365 -3.80126876 -22.20601030
v -46.10250518 -8.52827169 -14.82444722
v -44.91656646 -9.30938777 -12.69395929
v -32.23182634 -9.48348269 -17.73863286
v -27.70117484 -8.79639015 -19.77459714
v -32.02917427 -9.78943799 -14.81506601
v -42.28452593 -9.54842288 -9.01554711
v -37.80800477 -9.60058160 -11.08029764
v -32.16923401 -9.87603422 -13.76850996
v -42.02703759 -9.55523644 -8.52312148
v -39.37514871 -9.62527469 -9.47031099
v -31.35310486 -9.79772955 -13.65143619
v -27.21281908 -9.79768950 -15.31630103
v -41.51022807 -9.56055708 -8.38586316
v -39.90524262 -9.64441989 -9.28986073
v -32.36031160 -9.83354449 -12.51422614
v -39.41265866 -9.66566056 -8.99939053
v -31.73004463 -9.82442871 -13.19344901
v -29.00626510 -9.69890691 -13.88652064
v -40.34755006 -9.61428043 -8.98728985
v -33.78162161 -9.80813615 -12.00359780
v -32.18656033 -9.84973274 -13.00535165
v -29.88873236 -9.69653763 -13.71848118
v -28.42712589 -9.66513529 -14.39515315
v -40.72242230 -9.48686991 -9.55361687
v -38.23409602 -9.53335688 -10.44985931
v -32.37788007 -9.84448381 -13.31136934
v -30.47678247 -9.62197036 -14.05464858
v -37.59176284 -9.59189422 -11.64302975
v -36.24251857 -9.69684869 -12.17322703
v -32.57705644 -9.85919405 -13.80828861
v -40.27052596 -9.48835909 -11.60025503
v -36.29152849 -9.59578436 -13.79023120
v -40.41720182 -9.42727737 -13.16799130
v -37.47068718 -9.41534434 -15.18144552
v -30.06926924 -9.36072320 -18.63873377
v -38.40221465 -9.17863566 -16.23630337
v -32.94166923 -9.35878791 -18.55270006
v -39.18487579 -9.03242547 -16.57659560
v -37.14285046 -9.05104633 -18.07102747
v -41.10097513 -8.57825205 -17.13281870
v -52.15798691 -7.38457451 -15.35983756
v -50.71349442 -6.31144224 -17.06770249
v -43.76013204 -8.09320901 -16.91122167
v -50.10416359 -8.52127746 -12.82109041
v -51.17492005 -8.86301044 -10.87953337
v -40.29819369 -9.08129290 -15.80394804
v -33.51153061 -9.24954191 -18.75895821
v -49.77702722 -9.04749706 -9.96512920
v -44.21873763 -9.36294906 -12.37826608
v -37.06589341 -9.37274098 -15.79860412
v -29.84850109 -9.25109163 -18.92120950
v -53.43873426 -9.11110081 -6.81264559
v -41.73035547 -9.48576350 -11.92046609
v -28.09821069 -8.81676376 -19.78261024
v -26.05134062 -6.90967822 -21.39762789
v -44.58296299 -9.52379312 -9.19188187
v -41.65976122 -9.50546563 -10.46987623
v -37.30235621 -9.59524326 -12.38227542
v -34.37986597 -9.64256283 -13.62959761
v -30.23116849 -9.71122459 -15.39288647
v -27.16437913 -9.47465654 -16.79871231
v -49.72595721 -9.26366448 -6.26296038
v -45.65029219 -9.48422868 -7.29013793
v -42.71999747 -9.53999907 -8.55999999
v -51.69485882 -9.79770813 -2.85613514
v -46.07922211 -9.64372233 -5.64793916
v -45.08367553 -9.53172147 -7.77643220
v -41.72999784 -9.52251069 -7.59067712
v -40.27000070 -9.58999991 -8.22000019
v -38.67108375 -9.58317053 -9.11277160
v -35.86174548 -9.70359053 -10.85836161
v -30.46967462 -9.58655309 -12.39399798
v -26.66539699 -9.90395900 -14.57008161
v -24.59104359 -9.79755167 -14.87927046
v -49.03002456 -10.06071363 -3.29496269
v -44.22235116 -9.74938367 -4.97954432
v -42.31007397 -9.58840176 -6.07982511
v -40.16000032 -9.58000030 -7.07000028
v -37.96000034 -9.77999903 -7.99999945
v -34.74268690 -9.81747266 -9.47369449
v -33.39442983 -9.87701956 -9.88691952
v -31.51579574 -9.65061132 -10.89548040
v -29.40084971 -9.54768714 -11.88570727
v -27.21200325 -9.73183569 -12.62895670
v -25.27407184 -9.76149924 -13.98296002
v -23.05957302 -9.48897190 -14.90400638
v -19.02514324 -8.85053724 -16.84182137
v -48.95789549 -10.42763051 -1.89609639
v -47.56026343 -10.17414965 -2.58694380
v -45.52126676 -10.05724538 -3.58635583
v -44.38991100 -9.85605828 -4.47342638
v -38.48802671 -9.87634715 -7.14695826
v -37.06000000 -9.95000079 -7.81000033
v -35.61628237 -9.98957641 -8.44018813
v -32.69193321 -10.08869149 -9.51585453
v -28.58186327 -9.56932548 -11.81423478
v -25.81415698 -9.64441709 -13.20746355
v -22.39442244 -9.40810982 -15.07114153
v -20.22142150 -9.00935661 -16.09513164
v -18.89148168 -8.88574589 -16.44957438
v -17.53729023 -8.42588209 -17.24300720
v -45.85677758 -9.89649165 -4.26520966
v -43.88434440 -9.73052531 -5.15409280
v -41.55426100 -9.51545965 -6.31552283
v -39.63347897 -9.62441321 -7.47222919
v -37.37121448 -9.63037461 -9.19862557
v -33.31417590 -9.76896100 -10.12687944
v -28.97138335 -9.54008289 -12.10909430
v -26.93879791 -9.82249901 -13.33077438
v -24.86505359 -9.76843201 -14.29319102
v -22.79110625 -9.47458297 -15.41557256
v -17.94753037 -8.26875679 -18.14448088
v -16.08216763 -6.90321717 -19.36637424
v -49.52118173 -10.36075130 -2.18830071
v -48.88247326 -9.69099533 -4.42030886
v -45.29000074 -9.57999937 -6.28000079
v -43.54999214 -9.53007769 -7.16000050
v -41.79000482 -9.53740254 -8.01030360
v -39.86080363 -9.65937506 -8.73304624
v -39.26105797 -9.62909218 -8.38848297
v -32.79729933 -9.81623679 -12.10081205
v -50.81924424 -9.18931607 -6.41980488
v -46.06048018 -9.57089569 -6.05911575
v -45.95401138 -9.47814249 -8.47213995
v -24.04580452 -8.48625880 -20.13978921
v -51.37255415 -8.92853644 -9.47175827
v -41.87082872 -9.33462474 -14.12268355
v -52.12308094 -8.26785620 -12.83014938
v -54.21498418 -7.03857187 -15.14462382
v -48.72883111 -5.91624295 -17.96396635
v -44.72382367 -8.72622803 -14.90785275
v -40.54078087 -8.68564751 -17.19603315
v -52.63923854 -8.89560021 -9.12832282
v -49.08902571 -9.07354150 -10.81978530
v -43.81671548 -9.25593823 -13.37419264
v -38.43202814 -8.81575607 -18.07031035
v -49.46546257 -9.05655604 -8.84763710
v -32.40808100 -9.55022778 -16.91178791
v -46.20372131 -9.40035284 -9.49424412
v -31.04349785 -9.69002862 -15.57716727
v -52.38407478 -9.15325154 -5.99593436
v -20.51305771 -7.07026944 -20.72606795
v -52.04625428 -9.04500019 -7.59577146
v -48.76714945 -9.10988729 -9.09836870
v -45.54459080 -9.39007476 -10.32545604
v -41.19991139 -9.51585546 -12.18994707
v -51.72704160 -8.99343472 -8.98890849
v -27.40755863 -8.96921847 -19.30825226
v -51.60752684 -8.82178172 -10.38597804
v -32.33524039 -9.41200368 -18.31002533
v -31.14835173 -9.33892746 -18.63056980
v -51.07654631 -8.45937803 -12.55176403
v -38.34990412 -9.13420599 -16.56184904
v -35.91878712 -9.19688027 -18.04499701
v -34.00409967 -9.31498967 -18.38308014
v -38.86798769 -8.90045799 -17.50401780
v -50.29499531 -7.61041231 -15.31725377
v -47.38018289 -7.47743994 -16.40187018
v -48.01021889 -6.85111759 -17.05377363
v -47.91956395 -6.50068000 -17.55975001
v -50.80237612 -6.73870603 -16.60408266
v -48.36778715 -6.34331163 -17.63711311
v -46.12426832 -5.98137314 -18.35339330
v -51.18923634 -7.08338618 -16.12708904
v -45.91455683 -6.22844929 -18.20451207
v -49.04214293 -6.91571925 -16.70980640
v -40.64138979 -8.49602651 -17.61432178
v -39.58038241 -8.95248726 -16.73407853
v -50.43995753 -8.61230399 -12.46955991
v -38.80939633 -9.10464302 -16.40937291
v -34.94799510 -9.13868658 -18.63453351
v -33.44850987 -9.35884006 -18.42564717
v -36.31927446 -9.35668685 -16.57090895
v -32.71132335 -9.45417769 -18.07117090
v -30.27247824 -9.31865722 -18.80839467
v -54.88687009 -8.96920636 -10.72699390
v -49.67270792 -8.77600443 -12.20886316
v -35.13601422 -9.41359811 -16.83855988
v -31.58595413 -9.41620860 -18.15808006
v -29.27210368 -9.29384679 -18.65988038
v -55.72050437 -9.03581735 -10.27784962
v -30.32173030 -9.39254183 -18.52142066
v -25.38937517 -8.93686898 -19.42849346
v -55.98441139 -9.00068972 -10.34546457
v -40.78328237 -9.15892422 -15.24796896
v -36.94246709 -9.31500085 -16.38777740
v -32.82013535 -9.49331746 -17.57053286
v -29.17838842 -9.36349295 -18.28123443
v -56.03664368 -8.93933419 -10.80170553
v -52.69587040 -8.59597139 -11.66508533
v -49.30441454 -8.75938591 -12.57620193
v -41.33138433 -9.08443704 -15.31599555
v -34.42226723 -9.43142176 -17.16889441
v -28.70743349 -9.22953896 -18.76446791
v -56.71193823 -8.76947492 -11.23569906
v -37.87453845 -9.10797343 -17.10872538
v -33.33095461 -9.43776779 -17.99088903
v -30.68672493 -9.32694692 -18.74690689
v -28.29892375 -9.01605841 -19.35285330
v -55.72447926 -8.49028211 -12.37986144
v -52.45225132 -8.18593428 -13.19800597
v -38.91070932 -9.00068879 -16.93668962
v -55.89354783 -7.94812292 -13.40029202
v -41.39706492 -8.70779995 -16.63353853
v -25.74271336 -6.90492522 -21.38751559
v -56.98355287 -7.08422530 -14.12012335
v -53.23303491 -7.45281018 -14.93795868
v -44.31310296 -7.92422239 -17.00947247
v -25.56408197 -4.85364068 -22.25263603
v -23.84923957 -5.39244385 -22.03887887
v -54.96199802 -6.26584422 -15.69514163
v -48.45348001 -6.93012960 -16.83378406
v -50.79348013 -4.19119280 -18.33691821
v -51.54187977 -5.64150466 -17.43140072
v -49.65519905 -4.69770748 -18.51091906
v -55.74187264 -2.77083018 -16.85027406
v -50.69630593 -3.98372440 -18.40691082
v -49.45208505 -5.15559921 -18.38277280
v -55.95304072 -5.38993441 -16.03224501
v -24.05450866 -4.50620148 -22.16939442
v -20.33476718 -4.83465707 -21.72925696
v -56.53418601 -6.08288357 -15.20491391
v -52.87908390 -7.20917387 -15.36223572
v -12.87034620 -4.24168305 -19.37713660
v -56.39259145 -7.62973540 -13.73748109
v -54.34791744 -7.59787112 -14.11996223
v -42.09160805 -8.66400916 -16.40426740
v -29.81483005 -9.38996207 -18.30171980
v -12.33758125 -5.39128063 -18.69205758
v -56.51688203 -7.92594627 -13.26442976
v -54.15686220 -7.94934854 -13.38077243
v -34.66217965 -9.46473423 -16.55711420
v -31.24446981 -9.55818314 -16.70691930
v -18.16112362 -8.40758067 -17.91262254
v -15.52570611 -7.61851249 -18.02817360
v -12.35257741 -6.40147133 -17.87936687
v -9.40869469 -5.27023571 -16.95873775
v -55.53036556 -8.30507837 -12.78620679
v -25.11649393 -9.75121837 -16.69487730
v -17.26751029 -8.37975834 -16.97795838
v -13.18060514 -7.41076004 -16.91343822
v -7.47202896 -4.28177975 -16.21033996
v -55.78537285 -8.21647793 -12.97459565
v -51.52967572 -8.19103979 -13.47729936
v -48.02069813 -8.45460594 -14.01193440
v -40.51277041 -9.13579948 -15.48840199
v -17.98962243 -8.52771476 -17.25007221
v -16.18643291 -8.01374204 -17.32210070
v -56.23904616 -8.16083327 -12.98492774
v -52.33018845 -7.92256650 -14.20104317
v -49.99399930 -7.89733697 -14.65488598
v -12.24578358 -7.02374149 -16.94534346
v -10.00864897 -5.47991553 -17.21168123
v -56.85671046 -7.07372185 -14.20146320
v -15.62729664 -7.06070056 -18.93777959
v -13.07606138 -6.00259285 -18.65733042
v -10.05162764 -4.54448257 -17.67715812
v -57.35198408 -6.37701293 -14.62255884
v -55.24534732 -6.52015256 -15.23679309
v -47.14094847 -7.35679641 -16.67977870
v -57.56289512 -5.34282811 -15.08152671
v -55.50516397 -6.05840236 -15.67652076
v -58.00697207 -4.33412893 -15.53494669
v -55.70216849 -5.22312988 -16.26512967
v -58.02305043 -3.80730536 -15.85318334
v -56.14139512 -4.57279105 -16.47508517
v -19.19616573 -5.47204399 -21.31686546
v -16.42714068 -4.40421747 -20.86765319
v -58.22557956 -1.87516585 -15.93291201
v -54.59387228 -4.16752324 -17.13415794
v -25.75141937 -6.71084877 -21.51015401
v -58.65320936 -2.75237695 -15.78389294
v -50.88572204 -5.28983772 -17.93776639
v -49.32292551 -5.51024918 -18.20773818
v -58.99156258 -3.10441968 -15.52220713
v -50.71282759 -5.55657176 -17.83147641
v -49.48201776 -5.70586137 -18.04809086
v -25.78064241 -7.12183677 -21.24068141
v -15.13399929 -4.38853260 -20.41908540
v -58.33164603 -3.62810004 -15.74144326
v -51.31472275 -5.53176925 -17.63291284
v -49.15344343 -5.77604398 -18.04174855
v -58.12354758 -3.87368095 -15.73623903
v -55.99245429 -4.64376528 -16.49850421
v -14.43568245 -4.39658994 -20.10045014
v -14.03589733 -3.79349152 -20.00673488
v -55.00803515 -3.77440825 -16.99235290
v -25.15265904 -6.56245835 -21.57733217
v -51.16255209 -4.17142594 -18.23911257
v -53.35059389 -3.52040678 -17.68617891
v -18.38653721 -4.39673476 -21.31669410
v -52.37321928 -3.40379588 -17.99868047
v -19.42728274 -4.71503055 -21.43215388
v -40.30664638 -12.42498402 2.17479467
v -30.39774485 -10.52542776 -6.48018019
v -20.92319913 -9.15351044 -15.38888738
v -19.73113045 -9.03766137 -16.49086177
v -18.39817129 0.00938621 -20.34457214
v -43.20451990 -13.15670274 4.81671793
v -42.36173630 -12.99836300 3.55187897
v -27.76960097 -9.81636904 -10.32140385
v -25.88657662 -9.46727954 -12.15015352
v -41.35473445 -12.84778677 1.83529628
v -34.30212289 -11.13574766 -4.47657099
v -33.20781142 -10.91127750 -5.93007496
v -27.28622220 -9.65912733 -11.48211677
v -42.00073704 -12.72836328 1.89237786
v -41.20729864 -12.74483930 1.04678096
v -33.71626884 -10.98608039 -6.00276329
v -32.35065192 -10.68452373 -7.27986218
v -28.13003398 -9.58494004 -11.72134187
v -20.25407553 -8.75537749 -18.41668040
v -39.94525969 -12.51991093 -0.16488861
v -41.60810634 -12.48041168 0.47768932
v -40.38814455 -12.57306617 -0.41087024
v -38.77976164 -12.12712936 -1.39739679
v -37.60933876 -11.94334310 -2.98017380
v -21.92431316 -9.32291429 -17.37934910
v -20.15788294 -1.44786132 -21.39949240
v -40.86172581 -12.48881500 -0.43138524
v -39.26088288 -12.27116399 -2.11021793
v -37.79397160 -12.02437747 -3.52839031
v -36.01000085 -11.64999977 -4.46000043
v -34.72232819 -11.23664901 -6.16685394
v -33.31949562 -10.76313760 -7.23422691
v -28.54730561 -9.57617257 -11.98621187
v -19.09980178 -3.17694875 -21.60496451
v -20.35998367 -0.63218171 -21.08630911
v -40.48936069 -12.36867346 -1.38241262
v -39.12542388 -12.13420089 -2.97292182
v -37.37999871 -11.97999995 -4.24000015
v -36.03294119 -11.63433772 -5.36060287
v -34.66106206 -11.10172179 -6.60271756
v -39.73504156 -12.24465203 -2.35074409
v -38.43066841 -12.10419461 -3.40719614
v -36.85853630 -11.81090157 -4.96085919
v -35.26201099 -11.19099185 -6.57184515
v -32.95953944 -10.47164667 -8.65080766
v -30.49537912 -9.56545118 -11.31436974
v -21.24324255 -0.61593810 -21.22163028
v -38.66383061 -12.01831829 -3.93992290
v -37.48532012 -11.82638109 -4.91395174
v -35.93392670 -11.35409717 -6.17260439
v -35.29918194 -10.84277127 -7.20960321
v -34.31349620 -10.33512317 -8.00583139
v -33.05589780 -10.24637837 -9.21917800
v -21.77243121 -0.60916116 -21.26428485
v -38.58857974 -11.77320350 -4.69403248
v -37.43008897 -11.63604483 -5.38997212
v -35.83202511 -10.89438051 -6.99866144
v -35.47430038 -10.46401821 -7.76547007
v -45.70210353 -11.03904657 0.56209497
v -38.01357001 -11.71694510 -5.05931489
v -37.12330759 -11.38897799 -5.77676715
v -21.65856212 -6.55053509 -21.29513025
v -46.85812071 -11.35606319 0.60850231
v -45.51182315 -10.74780710 -0.37976800
v -38.47999871 -9.99000017 -6.80000009
v -37.30631620 -10.18682308 -7.07965577
v -34.91549566 -9.89516918 -8.92160553
v -27.52898447 -9.67506040 -15.74344002
v -24.02365766 -0.32347310 -21.50702663
v -47.26882651 -11.47436537 0.29186241
v -45.50460353 -10.68419870 -0.94759633
v -44.30557415 -10.12436021 -2.66849319
v -47.85770923 -11.42869238 0.21710532
v -46.81501538 -11.12894714 -0.65701752
v -44.80255768 -10.13864111 -2.95330910
v -46.49478570 -10.89229714 -1.05413061
v -48.26382175 -11.39821857 0.34636358
v -48.11622202 -11.32218167 0.00477196
v -46.85190320 -11.01552602 -0.86525670
v -47.15097696 -11.34775952 -0.11697105
v -46.25193402 -11.02994476 -0.54718670
v -47.13672027 -11.44644618 0.41693338
v -25.61395429 -1.10451691 -22.17538282
v -26.25743672 3.42389825 -19.74067464
v -21.51515335 -4.30946378 -22.11027220
v -23.05664867 -0.21588500 -21.35289833
v -25.53381398 3.81610100 -18.99476349
v -21.00093104 -1.62598805 -21.66523226
v -21.84579335 1.24933373 -20.40358633
v -24.06649105 3.33647826 -19.02473159
v -19.31862347 -6.08264189 -21.08523622
v -18.19076203 -3.24215810 -21.29485644
v -21.90262266 3.79008404 -18.16960424
v -18.65729876 1.83568010 -19.22839507
v -18.28540862 2.16305861 -18.72880757
v -15.13640862 -3.81983165 -20.44398338
v -15.96534438 -0.84557803 -20.00196837
v -17.51341484 1.64437224 -18.90450343
v -16.37304388 2.08043819 -18.27913523
v -13.71252164 -5.75926853 -19.16885003
v -14.58297111 3.52269621 -15.50716907
v -12.70848792 -7.37213809 -16.58361964
v -11.05026063 -5.67478733 -17.72882417
v -10.69738809 -0.57738088 -17.61602610
v -12.58429047 2.19236733 -16.66345447
v -18.09425093 5.48452931 -11.66147832
v -11.76934596 2.39368016 -16.05345681
v -18.73608306 6.13718666 -10.53585391
v -10.16718335 2.04482954 -15.60969558
v -15.14608506 4.82376618 -12.33439893
v -16.74706489 5.45812305 -11.34007052
v -9.33556538 1.38609100 -15.69182612
v -14.28048406 4.31732414 -12.80308980
v -17.22909696 5.86521951 -10.62140055
v -7.10526435 -0.84351125 -15.84268920
v -13.70404847 4.26799478 -12.47164700
v -15.07076900 5.16101299 -11.80334110
v -14.02310655 4.71896771 -11.84417773
v -11.89385075 3.62936896 -13.05172313
v -13.29859532 4.56071179 -11.76660135
v -12.20345218 3.77619173 -12.65090331
v -8.82750377 2.22574384 -14.30009585
v -12.50535250 4.40126937 -11.71358395
v -40.56610167 -12.10360415 8.41500703
v -13.77509534 5.34606772 -11.01652626
v -41.17740691 -12.82933168 9.20452364
v -11.39133237 4.31066751 -11.44712977
v -9.02510621 -7.49297906 -11.66243479
v -6.93666143 -6.56974269 -13.15178443
v -8.52675643 -7.28399307 -11.66037284
v -8.74727312 2.85159145 -12.36469764
v -9.92202759 3.77192255 -11.58411615
v -7.93997105 2.29945919 -12.92088162
v -8.92308913 3.27058719 -11.80108637
v -10.85915044 4.73347679 -10.72304137
v -8.14156979 2.69069197 -12.20822800
v -8.00393894 -7.05899438 -11.56689320
v -7.92109780 2.84774275 -11.88221015
v -7.47444667 -7.01567018 -11.26830745
v -7.58952228 2.72923242 -11.87632699
v -8.49794410 3.65649536 -11.33965328
v -7.43286312 2.45476584 -12.23531831
v -8.05801339 3.60148726 -11.26912422
v -6.97975187 -6.88016228 -11.05046086
v -6.84203766 2.16962933 -12.49842718
v -6.30891090 2.36743246 -11.75406203
v -7.09520932 3.25729977 -11.24558225
v -6.19681645 -6.81575714 -10.70460677
v -7.60746002 3.75421043 -10.91368310
v -5.52280527 -6.72745891 -10.26722882
v -4.24803793 -6.05877815 -10.16472932
v -4.52822819 2.80123134 -10.50734799
v -5.96829969 4.00439370 -9.72146355
v -3.18175345 -5.93317719 -9.40921251
v -0.71510620 -0.81953156 -11.26896124
v -2.83240108 2.43239361 -9.86710191
v -3.86919407 3.60886706 -9.10229888
v -0.39487504 -4.50727018 -9.56202950
v -1.37880992 2.19161343 -8.93219840
v -2.54976260 3.31039890 -8.62034224
v -1.06463861 -5.60187781 -8.01322050
v 0.99864975 -3.25243059 -9.69819538
v 1.58000027 -1.31999981 -9.18000005
v 0.53222722 0.46214848 -8.58202018
v -0.63075055 2.44166935 -8.09003506
v 1.86629570 -0.88302593 -8.56716279
v 1.66487845 -0.07288849 -7.94676319
v 2.25847657 -3.22413701 -8.30482133
v -0.23608228 3.29913269 -6.51493110
v 0.78047893 -5.23845106 -6.21702895
v 1.23455178 1.91203819 -6.90841628
v 1.25313236 -5.03461529 -5.91424666
v 0.72683790 3.46659473 -5.30038867
v 2.95034586 1.19503366 -5.87652251
v 4.46011685 -0.67079184 -5.80000738
v 5.69812162 0.21067177 -3.76465241
v 6.51343958 0.78516599 -2.25056359
v 7.73135386 -1.10645127 -0.70159056
v 8.70458782 -0.59310632 1.66847126
v 8.55472498 0.91629062 1.53765152
v 8.12001619 0.77081955 0.21062989
v 6.59135310 -2.79653049 -0.14659369
v 7.60512985 -0.56203263 -1.19684159
v 7.25880731 0.66975935 -1.32554141
v 6.66825008 0.04148495 -2.24008015
v 5.21748466 -3.63476854 -1.96324429
v 4.98005142 -3.79636674 -2.05703685
v 4.83709713 -3.86507250 -2.33711768
v 4.36421670 -4.13875328 -2.16320832
v 5.38408477 -2.90790992 -2.97035836
v 5.86322090 -1.46112707 -4.23088949
v 3.67304077 -4.46911296 -2.95373215
v 3.05256341 -4.72627487 -3.21355346
v 2.69038999 -4.88752220 -3.57584143
v 1.42685906 -5.28189307 -5.04356297
v 3.64725059 -3.15662706 -6.41996693
v 3.84933245 -0.67696936 -6.52967114
v 0.48390127 -5.61811263 -5.06238127
v -0.15099984 -5.79419639 -5.52620832
v 1.78782095 -4.39274218 -6.45228615
v 1.73529517 1.28556613 -6.97309664
v 0.50852564 -5.31500438 -6.48504496
v -1.73819799 -6.01174869 -5.80094894
v 0.42920810 -5.19365771 -6.96443068
v 2.48840381 -1.69527857 -8.39760248
v 2.00476730 -1.48731621 -8.85504112
v 0.11253595 1.46399823 -8.16699397
v -36.21937707 -6.68242294 13.32337223
v -34.98702124 -5.11631183 11.93375420
v -1.31124072 -6.06343662 -6.91982545
v -0.66697347 -5.45829348 -7.71259377
v 1.62835966 -3.26494174 -9.01854690
v -37.32864559 -8.76374170 13.42546940
v -1.53151422 -6.03578705 -7.47043593
v 1.34208391 -1.64882897 -9.61649697
v -38.15192729 -9.94075183 13.39197438
v -35.97404435 -7.68456189 11.28775533
v -34.87098962 -5.63143194 11.31560095
v -0.93045190 -4.97646257 -8.71970505
v 1.09658274 -2.14669248 -9.92261991
v -34.68162566 -5.84113318 10.57458576
v -4.85778740 -6.61713816 -7.00803287
v -2.71603907 -6.39811531 -7.83354882
v 1.01982988 -2.60560773 -9.95052326
v -37.39506751 -9.21056978 11.48327533
v -5.35239838 -6.59288187 -6.84347423
v -2.87208753 -6.40210090 -8.09178315
v 0.16959061 -4.18546051 -9.58980434
v 0.73243264 -2.33163754 -10.27204469
v -0.28773569 0.19567557 -10.08663420
v -39.27987069 -11.55077014 12.10355386
v -34.36315432 -5.96022792 9.49461479
v -2.78589060 -6.24486292 -8.54285713
v -1.19226251 -4.76869149 -9.51934606
v 0.41833799 -1.71911833 -10.51615924
v -39.80555758 -12.07150146 11.93473022
v -36.45299375 -8.41282681 9.98977758
v -34.85235572 -6.83728373 9.25041921
v -3.17197200 -6.36506500 -8.69476236
v -1.61436247 -4.83571272 -9.86219384
v -38.02500665 -10.24871971 10.58380585
v -35.58088094 -7.80941732 9.36556328
v -40.16092047 -12.32338417 11.35432161
v -37.29596362 -9.55722015 9.63171013
v -34.94790941 -7.45839300 8.11326224
v -4.10014577 -6.54525030 -9.28130746
v -2.25075684 -4.95643029 -10.42788383
v -5.00082783 -6.89401478 -8.99913814
v -3.62349884 -5.93590317 -9.84294433
v -1.70217000 -4.64875810 -10.60870383
v -41.16508737 -13.05510756 10.80675330
v -34.37277675 -7.29638198 7.03243865
v -5.06627792 -6.76518073 -9.71430447
v -40.80448300 -12.73294259 10.47107205
v -39.90852088 -11.68833114 9.48394462
v -37.76168078 -10.17812733 8.16762820
v -33.88519213 -6.95695821 5.97127574
v -5.82256634 -7.05307024 -9.38702002
v -4.68441192 -6.12430694 -10.51216014
v -1.69096340 -3.58854723 -12.01396063
v -1.38542207 -1.24695711 -11.98957209
v -41.55852646 -13.19349278 10.15549619
v -40.50089419 -12.13355362 9.29914787
v -37.91552782 -10.23708656 7.65194837
v -35.71351990 -8.71575810 6.46177400
v -33.82812813 -7.16601359 5.40353125
v -5.81092900 -6.93597831 -9.99808870
v -5.10232616 -6.16851356 -11.02235820
v -3.69206839 -5.50869247 -11.59153134
v -2.24537612 -4.32744995 -11.95361000
v -41.14970192 -12.76855171 8.86018761
v -34.39519554 -7.94482045 5.03169838
v -33.25138241 -7.02073192 4.51382296
v -6.49676984 -7.15428730 -9.87188704
v -4.44223126 -5.87915303 -11.43838838
v -2.73985486 -4.62600170 -12.17288803
v -41.46452993 -12.89099734 8.53565335
v -34.62955728 -8.43629520 4.44483152
v -33.34666789 -7.72060314 3.62392818
v -8.77734926 -7.73945916 -9.55213886
v -7.10856821 -7.21973553 -10.48129145
v -5.89598157 -6.37670700 -11.41172554
v -4.40671062 -5.68630686 -12.34114636
v -3.19725997 -4.68818704 -12.60356791
v -40.81142321 -12.30534073 7.55984103
v -37.92480007 -10.40148921 5.63358376
v -35.58772802 -9.00291651 4.75925719
v -9.99642629 -7.89984316 -9.60158836
v -8.01561028 -7.52280327 -10.42270754
v -7.14905141 -6.80837920 -11.39579620
v -5.30734425 -6.17434643 -11.94026321
v -3.82388057 -5.10094175 -12.74859067
v -3.29446467 -3.36882519 -13.48919049
v -3.65527696 -1.26310135 -13.70461937
v -41.68817773 -12.81126030 7.56619591
v -37.07894310 -10.06039791 4.77636792
v -34.83739495 -8.96463450 3.36907548
v -12.09846791 -8.13401490 -9.23551340
v -8.71244818 -7.52469618 -11.12420019
v -7.47343292 -6.79800613 -11.94235496
v -5.64515358 -6.16978901 -12.73039915
v -43.44203696 -13.42176367 7.72716338
v -41.98013246 -12.90029939 6.94936141
v -34.67479721 -9.03397985 2.81947176
v -12.63971813 -8.25358741 -9.43532959
v -9.54359770 -7.76145980 -11.20219659
v -8.26378725 -7.05839787 -11.89498883
v -6.63602492 -6.57337252 -12.58024666
v -4.33090655 -4.14292747 -14.02677596
v -42.90926456 -13.30017112 6.86465297
v -41.65669158 -12.71704957 6.22614939
v -40.00176117 -11.82111539 5.16784238
v -36.75294667 -10.21156181 3.28109763
v -35.23815796 -9.63327941 2.43292726
v -16.41146652 -8.53262376 -8.19680560
v -14.58132919 -8.50382447 -9.13804676
v -12.55658176 -8.28920770 -10.05560718
v -10.30290872 -7.87997246 -11.54650468
v -8.76022317 -7.20402505 -12.13125419
v -7.51676271 -6.79895375 -12.85454817
v -6.32632058 -6.17079018 -13.51650152
v -5.20014949 -4.76302020 -14.31236882
v -43.47695783 -13.40373140 6.69575110
v -39.02569413 -11.41836215 4.05280292
v -36.80540249 -10.38036589 2.78348476
v -16.43004827 -8.40956438 -7.89148081
v -18.04959774 -8.85397755 -8.13058298
v -16.61976799 -8.62961914 -8.37379601
v -15.40116034 -8.54220800 -9.00963601
v -11.03862748 -8.07914883 -11.15131844
v -9.64142662 -7.51490006 -12.13770825
v -8.36127624 -6.94387220 -12.87996769
v -7.31896376 -6.62985630 -13.38215731
v -43.38843003 -13.37706670 6.30672928
v -18.61071400 -8.82475358 -7.69545138
v -17.19866134 -8.69667251 -8.56075902
v -14.33244348 -8.56710318 -10.06907132
v -11.57092303 -8.04831181 -11.65457163
v -9.88692138 -7.29330117 -12.72324938
v -8.48823320 -6.93974085 -13.32969870
v -42.41848364 -13.17742094 5.23212226
v -37.72313520 -10.91904286 2.21477076
v -19.59737763 -8.83298554 -7.33439531
v -18.55212077 -9.02641751 -8.41572974
v -16.72567241 -8.81761685 -9.08830389
v -12.25772221 -8.09796713 -11.70234010
v -10.59999969 -7.44999992 -12.69999985
v -9.05025750 -7.06844078 -13.56007345
v -43.17535460 -13.18701915 4.91975201
v -42.98992828 -13.19160126 4.85243043
v -41.60760343 -12.90925313 3.52592580
v -37.99909726 -11.23290323 1.87625503
v -21.39940485 -9.18602850 -7.86577072
v -19.37765628 -9.18687228 -8.52918066
v -17.68325828 -8.90883058 -9.45967901
v -14.03748523 -8.50205310 -11.32349391
v -11.71493158 -7.84502551 -12.41297554
v -10.49016044 -7.33910687 -13.32998555
v -9.27990489 -7.02307187 -14.26101476
v -6.58844458 -4.59974306 -15.48408158
v -42.89835319 -13.06064986 4.16727131
v -41.00863263 -12.60613929 3.60458344
v -39.45607319 -12.00851891 2.14029732
v -37.92492673 -11.42219640 1.29588007
v -34.18969736 -10.55865362 -0.79177681
v -23.16927910 -9.37876943 -6.77020708
v -20.47418989 -9.30703618 -8.40415433
v -18.76423694 -9.16963629 -9.32960026
v -17.12847687 -8.90995096 -10.22566482
v -13.23733293 -7.99916033 -12.34657411
v -10.93653124 -7.30608264 -13.72570451
v -9.39961523 -6.93610543 -14.72216472
v -41.85649008 -12.95085251 2.95453938
v -40.34386575 -12.50733528 1.88960717
v -38.31675276 -11.67144161 0.99698547
v -36.80341691 -11.11429930 0.15611619
v -24.73876998 -9.52852145 -6.17850106
v -26.56973898 -9.89567023 -5.91451116
v -23.20938557 -9.56234615 -7.54815573
v -20.87002993 -9.40817408 -8.82583112
v -19.10772920 -9.21675377 -9.76939686
v -17.67649129 -8.89775064 -10.46729833
v -16.16934687 -8.74724798 -11.47421636
v -14.44208622 -8.52985121 -12.32718211
v -12.89468817 -7.80938193 -13.47095240
v -11.34300232 -7.36363372 -14.18319251
v -10.04402526 -7.18336087 -14.41373397
v -41.75226018 -12.88232394 2.39733933
v -40.69671035 -12.65928801 1.48478185
v -39.02428597 -12.08578795 0.48702816
v -35.05303711 -11.09917462 -1.78577402
v -32.94590116 -10.84396802 -3.07709444
v -28.55958231 -10.00939682 -4.58865799
v -27.15270966 -9.89613123 -5.64355170
v -25.65984055 -9.86858830 -7.05392379
v -24.34562519 -9.75659583 -7.61734322
v -21.39815129 -9.50554386 -9.21873283
v -15.63991793 -8.62137508 -12.22645491
v -13.51147983 -8.05590861 -13.23046256
v -12.14446314 -7.63562694 -14.27676622
v -10.14064159 -7.01630069 -15.38023818
v -8.81291833 -5.69711579 -16.28988422
v -7.97267165 -3.43441241 -16.69980958
v -41.97611287 -12.47831434 1.05500652
v -40.62065482 -12.65779696 0.36958064
v -39.61289674 -12.41522748 -0.04157349
v -37.70564124 -11.69496961 -0.99371187
v -35.47864035 -11.22546569 -2.17016088
v -33.16541389 -10.98071504 -3.44796223
v -30.81177920 -10.48378833 -4.12553782
v -29.68253940 -10.33826359 -5.86350029
v -27.52277255 -10.11200342 -6.92968257
v -22.53224142 -9.59003437 -9.41994414
v -18.95600185 -9.05568339 -11.33177616
v -16.93015359 -8.42485484 -12.56873645
v -15.39094001 -8.33983812 -13.18813022
v -13.40437960 -7.99729396 -14.34354950
v -11.15996297 -7.22344965 -15.62613994
v -9.62057058 -6.24598842 -16.33023098
v -41.55812413 -12.30137981 -0.28888587
v -40.02868757 -12.49916293 -0.89231413
v -38.87003288 -12.19275128 -1.67486328
v -36.51195019 -11.67093590 -2.91443034
v -34.32610631 -11.10924594 -4.08111932
v -30.79661354 -10.65755635 -5.91206504
v -28.30863930 -10.21873392 -7.15139229
v -25.83367378 -9.83951706 -8.63721780
v -23.26644212 -9.58211627 -10.16127039
v -21.25572599 -9.22552217 -11.18587237
v -19.00492795 -8.95035546 -11.92518044
v -17.31493697 -8.38376116 -13.20714131
v -14.77965619 -8.18825047 -13.88796698
v -14.01507761 -7.88646936 -15.23761451
v -12.29080372 -7.35532911 -16.10988192
v -10.25961153 -6.06409926 -16.93491079
v -41.68310016 -12.02636678 -0.79554861
v -39.89123553 -12.38073036 -1.70155324
v -36.83783486 -11.85867470 -3.82677442
v -34.04918686 -11.07777748 -5.27476938
v -26.64696425 -9.86934546 -9.12063569
v -22.18506299 -9.20854323 -11.62495743
v -19.88482662 -8.81817471 -12.67568767
v -18.17524806 -8.47639516 -14.07103054
v -13.70810065 -7.75957946 -16.16613939
v -47.28735611 -11.47593744 0.35510061
v -48.83524030 -11.71184611 2.16068979
v -46.32749036 -11.19894627 0.62053994
v -44.96227577 -10.78354195 -0.05890003
v -40.17154500 -12.03363948 -2.58189044
v -38.05514425 -12.04551663 -4.04650066
v -36.62768379 -11.81418635 -4.62485664
v -35.35888344 -11.46302931 -5.65098692
v -34.12703425 -11.08753774 -6.23233430
v -31.76987544 -10.55110898 -7.58594926
v -25.88414773 -9.57673416 -10.73774137
v -23.51047471 -9.29256994 -11.99185196
v -19.06032488 -8.61533172 -14.48764745
v -17.61972718 -8.59118160 -15.30431863
v -16.50821976 -8.36471003 -16.17863029
v -15.00728168 -7.92056415 -16.61192998
v -13.04083411 -7.03817839 -17.48815924
v -38.09782118 -11.92222256 -4.52629058
v -36.76946461 -11.58562768 -5.59131056
v -35.43421254 -11.36525813 -6.12654677
v -25.98504536 -9.55961738 -11.35155093
v -18.71480048 -9.07015428 -15.66014998
v -16.45746827 -8.28477088 -16.87149331
v -12.10620627 -3.29713104 -19.01598275
v -47.04865441 -11.20625809 -0.46735103
v -37.67460957 -11.41373534 -5.41044399
v -36.50624305 -11.09991781 -6.39203750
v -34.86787900 -10.94283909 -7.02920789
v -26.69043653 -9.63398442 -12.06287555
v -24.41610768 -9.44973528 -13.61646224
v -19.60952580 -9.07872058 -16.07468352
v -16.57750830 -8.05635005 -17.59755611
v -14.63774592 -6.90571871 -18.49162392
v -12.86073588 -0.91891293 -18.77747849
v -48.60025644 -11.18801255 -0.08325151
v -33.42100233 -10.31359378 -9.01077967
v -31.35407344 -9.92401969 -9.92257334
v -28.71883288 -9.58414935 -11.58613339
v -19.13169585 -8.82554799 -17.09180325
v -14.97356314 -6.58389879 -19.05069500
v -14.50995449 1.81479042 -17.75247976
v -36.23772040 -10.37589926 -7.42832804
v -31.78637102 -9.72789899 -10.34110133
v -35.00021622 -9.97849647 -8.56763031
v -24.60671961 -9.75889619 -15.45926090
v -14.39542603 -3.03057069 -20.06929927
v -16.83963276 -7.37828016 -19.12128739
v -11.88120060 -0.48007336 -18.11392605
v -15.11310879 -7.30047934 -18.26677099
v -13.73059303 3.48767429 -14.99717031
v -16.92221500 5.12497686 -12.09395844
v -17.65977032 5.56614390 -11.29562128
v -11.50159352 1.75758929 -16.41094498
v -12.73815986 3.36415065 -14.88351077
v -14.65330087 4.20095678 -13.51706963
v -16.30000025 5.64000010 -11.02999970
v -11.50481496 -4.44066478 -18.57273653
v -11.13748178 2.49685068 -15.60059562
v -14.51905537 4.66762623 -12.21948490
v -15.01794253 5.55662718 -11.17653958
v -12.28147652 3.63618927 -13.72851804
v -13.49003892 4.37555229 -12.14510854
v -11.40303351 3.00169177 -14.57150374
v -12.86261994 3.86762642 -12.95949239
v -10.62797848 2.73798197 -14.49115202
v -13.13614752 5.00616152 -11.27501018
v -9.40399151 2.41008447 -14.35618661
v -10.94322279 3.44659109 -12.65626680
v -8.59546196 -4.61592432 -16.80270955
v -9.49000008 3.03000025 -12.62000017
v -12.53916789 5.58825396 -9.90262162
v -8.63751583 2.35091383 -13.76350969
v -8.68999958 4.73999977 -9.85999964
v -9.82746575 5.48282173 -8.31773691
v -6.79484755 -2.90678046 -15.97916149
v -4.95701469 2.47284397 -11.23382803
v -6.42250013 4.56986111 -8.77224375
v -6.98778033 3.65959504 -10.76758374
v -9.38133616 5.36712538 -8.57204851
v -1.80084654 -0.55954984 -12.02103123
v -2.53658788 1.76642125 -10.54450870
v -3.66726518 2.32675346 -10.70928853
v -3.29558784 3.71072884 -8.54758825
v -4.75885393 3.56774963 -9.71048698
v -4.29702923 4.41491930 -7.34048849
v -6.15698518 4.67878627 -8.02073814
v -0.94465131 -2.26577441 -11.74695697
v -1.82627037 0.41077155 -11.36829425
v -1.05161022 2.26563076 -8.63841735
v -1.56832126 2.80370284 -8.59787129
v -1.69909850 3.62066156 -7.50322919
v -2.44786940 4.21257876 -6.37510838
v 0.76747098 -0.87358482 -9.77694336
v 0.92829560 1.14805158 -7.71848019
v -0.31199047 0.95567532 -9.33524221
v 0.49335684 2.92041036 -6.53332192
v -0.90377626 2.46294541 -8.34485330
v 0.10115914 3.65503598 -5.26546361
v -1.62820925 3.94141208 -6.49546552
v 3.15206894 -1.15163054 -7.47777196
v 0.97096252 3.14624817 -5.80340112
v 4.09384957 1.07523939 -4.82822582
v 2.41333665 3.09959054 -4.65119863
v 5.26716886 -0.95253915 -4.96883038
v 6.01553638 0.23849879 -3.12207825
v 5.36826067 2.66228616 -0.39731708
v 6.38126861 2.42637843 -0.34842404
v 7.22358515 -0.28352984 -1.58376852
v 8.47206172 0.58117660 0.96012285
v 7.85137434 1.78163371 1.66042673
v 8.92697088 0.26556870 2.42988253
v 8.53665266 1.21702510 2.10075546
v 7.57933687 0.00935279 -1.12231297
v 7.31279841 1.88261725 -0.02193354
v 6.95001613 -0.50657394 -2.07551802
v 6.81870151 1.72085548 -1.19354064
v 6.34462060 -0.62372576 -3.33150639
v 5.19257598 2.85082823 -1.16072013
v 5.45038655 0.80713833 -3.62641760
v 4.99190111 2.56506749 -2.76300358
v 4.52182069 2.24638660 -3.76209849
v 4.53035440 -1.27965549 -6.03107223
v 4.10027849 1.91630935 -4.53054393
v 3.65998084 0.83368196 -5.33298077
v 3.47434147 2.60853837 -4.49854368
v 4.44400636 2.67033256 -3.30040301
v 4.01108060 3.15583358 -2.12307996
v 5.31747984 0.16885449 -4.36216313
v 5.01117762 1.64964458 -3.71735427
v 3.97476740 2.97780358 -3.34282871
v 3.68701178 3.01750284 -3.60041717
v 3.63516598 0.17074501 -5.84100373
v 3.48407379 1.95432268 -5.08644385
v 2.20859563 2.44422187 -5.76633913
v 1.77284738 3.43675306 -3.90374893
v 2.82624271 2.63358117 -5.04338974
v 3.07392562 2.76845158 -4.66243550
v 3.28127714 2.55032978 -4.76502767
v 3.43640847 2.28739600 -4.89056855
v 3.13303387 2.48619961 -4.96781291
v 1.84118084 2.68845446 -5.75655745
v 0.97347703 2.60919612 -6.57435507
v 0.42555100 3.55377980 -5.32719819
v 0.08100263 3.50166298 -4.00860934
v 0.14833314 0.70990727 -8.99850577
v 0.11000008 2.19999999 -7.65000004
v -0.46592701 3.74816079 -5.60019724
v 0.21632052 -0.88127138 -10.39185748
v -0.97507593 3.35348397 -7.16949860
v -2.43312842 3.97670688 -4.90182452
v -0.65727381 1.83850667 -8.64481181
v -1.13754417 3.03040678 -7.92414974
v -2.08276277 4.12405096 -6.29532570
v -3.38778202 3.61078978 -4.13625641
v -1.03510334 1.82624743 -8.98604281
v -1.34552037 2.96149193 -8.23154300
v -2.10308097 4.08810843 -6.70261262
v -0.75000554 1.44735887 -9.11774393
v -1.09328039 2.67543877 -8.31825286
v -1.68545416 3.82382004 -7.02475058
v -0.98939287 1.94073515 -8.81025288
v -1.32779055 3.34621593 -7.65534677
v -2.39879685 4.18568542 -5.92371915
v -1.43007061 1.75991922 -9.40990914
v -1.66988757 3.29312822 -8.07194319
v -1.31428894 1.15663768 -10.15464682
v -2.19999999 2.66000000 -9.15999990
v -2.47770245 3.81185650 -7.82582071
v -5.43455640 4.25603474 -5.56700816
v -2.23725662 -1.42891088 -12.71474175
v -2.20432132 1.22424576 -10.85288636
v -3.06799356 3.15986900 -9.20217205
v -3.96366324 4.36213752 -7.49020046
v -3.21000000 1.47000002 -11.25000045
v -3.77000007 3.02999979 -9.75000020
v -4.54000011 4.32999991 -8.17000028
v -4.05957270 1.95312616 -11.40114851
v -6.87019341 4.65382589 -6.41686330
v -8.73920694 4.40489734 -5.59565518
v -4.46926570 1.47067325 -12.19667960
v -5.55468863 3.12541216 -10.50909050
v -5.48582757 4.29174630 -8.74450523
v -9.16514173 5.06188301 -6.78129122
v -5.37655409 1.27432274 -13.11776321
v -6.77493261 4.32703923 -9.52275842
v -7.75959622 5.00296149 -8.06792639
v -8.80437624 5.20841172 -7.37295160
v -6.26416085 1.74016459 -13.01876921
v -6.99200714 2.62899767 -11.71721518
v -7.59952143 4.40598140 -9.83735826
v -8.52480903 5.18864812 -8.19362234
v -7.80032296 2.56682071 -12.21291628
v -8.23212042 4.07117279 -10.72365697
v -9.03103407 5.18508721 -8.93294346
v -9.81663913 5.42273698 -7.66230142
v -11.59567665 4.84554376 -5.97329903
v -7.41531886 0.83208823 -15.12433030
v -8.29683803 3.10873613 -11.76803838
v -9.04748868 4.21037665 -10.84921230
v -10.29825676 5.44082560 -9.17364378
v -10.65032650 5.61450282 -8.13375134
v -12.16766518 5.15605556 -6.40145037
v -9.14988201 2.72726221 -13.19492608
v -9.18630511 3.11027840 -12.17411924
v -9.89699177 4.67135804 -10.47813054
v -11.27771754 5.69447782 -8.34800489
v -12.75257580 5.24142943 -6.49576588
v -8.58437177 1.40548707 -15.29035438
v -10.37601288 4.48966026 -10.92543360
v -13.36920261 5.80199948 -7.65894679
v -10.10614075 3.06257559 -13.34606111
v -11.89379487 5.68823051 -9.45881754
v -13.98907695 5.92294196 -7.52246520
v -15.44512063 5.76098682 -6.60214992
v -9.73276515 1.04870857 -16.22625440
v -11.07699051 3.26318410 -13.63561302
v -11.65213529 3.74651351 -12.40050141
v -12.27642037 5.00270957 -10.96653286
v -13.38443812 6.06035581 -9.11424495
v -14.97193985 6.03911187 -7.34542217
v -11.80463191 3.43622803 -13.84239923
v -13.31006456 5.56935649 -10.52391343
v -14.22892231 6.14402816 -9.25996900
v -15.70170745 6.08934741 -7.19316071
v -11.59574650 -2.92380806 -18.73449236
v -12.23189011 3.39898909 -14.38568253
v -12.55248394 3.78450518 -13.37998733
v -16.20387472 6.27143495 -7.57145183
v -35.26142985 -0.81617548 11.72987837
v -34.60874036 -0.67383569 10.14235429
v -36.12000123 0.47999999 11.88000012
v -11.98412292 -2.31692707 -18.72229949
v -11.59725897 0.46537729 -17.56385155
v -12.03413401 2.88197678 -15.44484682
v -12.97485363 3.77522944 -13.94228451
v -13.68030161 4.05517034 -13.18574324
v -16.51075855 6.44349540 -8.38050712
v -18.45733076 6.15964085 -6.57785358
v -35.84375978 0.94235019 10.86817402
v -36.80000082 1.56999996 12.16000039
v -12.82304712 3.04011931 -15.56516439
v -13.85548525 3.92279215 -13.99750169
v -14.80044797 4.54468699 -12.67557684
v -15.55632055 5.47547126 -11.36453077
v -16.47457108 6.28552772 -9.73864924
v -17.06435159 6.46127108 -8.80113151
v -19.34677921 6.27562869 -6.56292029
v -36.28605604 2.21328135 10.60120482
v -36.94999963 2.21999991 11.54000033
v -37.48374060 2.43751169 12.74670940
v -13.24992254 2.94280890 -15.88237286
v -14.25166149 3.91381979 -14.27141670
v -15.60885180 4.83080978 -12.67037820
v -16.34709910 5.41327242 -11.49983332
v -20.31142265 6.26456784 -6.33785408
v -35.38705409 2.52900645 8.99992604
v -36.64714843 2.65976763 10.97536925
v -37.90000081 2.97000003 11.97999995
v -38.03465515 3.32225091 12.58036215
v -13.89344689 2.92713591 -16.22901857
v -14.78450745 3.97340814 -14.55071196
v -16.24232903 4.83710459 -12.94537168
v -17.21450686 5.48952073 -11.42474450
v -18.09518225 6.36351341 -9.88088362
v -18.88240501 6.69217855 -9.05879494
v -20.29752359 6.87099015 -7.72181060
v -21.36523090 6.45258278 -6.46328460
v -34.95941684 2.80909287 7.52705149
v -36.48702800 2.77935201 10.65915730
v -38.07555884 3.25840572 12.10036594
v -14.89124075 3.07838153 -16.49217866
v -15.35007823 3.72297200 -15.50945081
v -16.59196615 4.79282904 -13.19404412
v -18.24999973 5.94000006 -10.81999950
v -19.14360002 6.59150118 -9.80595779
v -19.61056516 6.85471855 -8.39011185
v -20.92927136 6.78363675 -7.10339565
v -23.00225757 6.15284219 -5.71612921
v -34.11867842 2.87238229 5.88382501
v -38.03669289 3.27123562 12.02319562
v -37.97968104 3.32864933 12.25185767
v -14.76527471 0.14760652 -18.98266003
v -15.32956585 2.66248942 -17.28141494
v -16.26116410 3.96462018 -15.46286605
v -17.73871854 5.13342302 -12.34083809
v -18.71000044 5.67999994 -11.30000036
v -19.30999942 6.41999999 -10.18999983
v -19.87420581 6.86253468 -9.18837171
v -21.94635756 6.93428610 -7.07195373
v -23.35069701 6.34112163 -5.77754807
v -34.00072828 3.10519314 5.10342000
v -34.89859030 3.54322232 6.32827170
v -37.96796873 3.26455315 12.04278693
v -39.52232748 5.35291247 12.72253878
v -15.56726638 -2.47678533 -20.40628716
v -15.22855274 0.49201783 -18.95345189
v -15.66790603 2.91417050 -17.00218208
v -18.60999875 5.23999985 -12.38999981
v -19.37999949 5.77999977 -11.19999960
v -19.86095496 6.63295900 -9.97840241
v -20.62332444 7.01760408 -8.81689880
v -22.56928012 6.74092304 -6.63899630
v -25.68577975 6.02512155 -4.35058028
v -34.15861726 3.55591788 4.51198639
v -38.04282099 3.27708526 11.94230840
v -40.67115113 5.53259300 13.02588452
v -15.52803069 1.17548113 -18.65602471
v -16.76375233 3.44451261 -16.88383333
v -17.62195304 4.68731951 -14.46813717
v -20.00486106 5.90779493 -11.13114227
v -20.40000074 6.50999974 -10.31000074
v -21.25430852 7.06620328 -8.94607697
v -22.89045043 7.06395088 -7.15744216
v -25.43355525 6.62997039 -5.16184419
v -36.21909395 4.38858289 6.60627754
v -38.06087747 3.28222034 12.00689375
v -15.85410535 0.58295368 -19.17585731
v -16.33044332 2.63871648 -17.70875975
v -19.98366974 5.63257700 -11.96763758
v -20.70000023 6.19000010 -10.76999959
v -21.26691118 6.80089323 -9.83540155
v -23.67329039 7.02875806 -6.93315174
v -39.29422796 5.59830712 9.38683655
v -40.98039493 5.98735176 12.05041073
v -16.46365970 0.75349002 -19.18964460
v -19.95846257 5.51220868 -12.61888258
v -21.82207443 6.99978834 -9.38608497
v -22.87953347 7.21101090 -7.96479080
v -24.19275045 7.15481164 -7.05581997
v -27.15405449 6.42810296 -4.09355620
v -39.47654366 5.66701917 9.28301085
v -17.22931676 0.76019112 -19.56591755
v -17.60540716 3.78703931 -16.78059436
v -19.27137002 5.07315248 -14.17893730
v -22.00194821 6.68913638 -10.07665601
v -23.32299389 7.27059273 -8.45024269
v -26.29306912 6.95045339 -5.30426111
v -27.57634223 6.56955922 -4.07634489
v -38.47356886 5.21967700 7.72897247
v -39.72320259 5.80107467 9.17085633
v -40.47692195 6.18625991 9.92194563
v -17.73132570 2.80608376 -18.05610396
v -18.41953024 4.18519322 -16.49204642
v -20.45106329 5.41323051 -13.53909820
v -22.68040553 6.63455063 -10.33213362
v -23.10041338 7.05541810 -9.37708374
v -24.47932214 7.37077929 -8.33405275
v -26.24740079 7.24770781 -6.07029768
v -27.60962024 6.92127831 -4.74621914
v -29.76211533 6.37561129 -2.65373662
v -35.09307653 5.11125661 2.78698048
v -37.66762838 5.34156663 5.81840565
v -39.52133656 5.69762941 8.32458120
v -40.36537558 6.18943525 9.53010190
v -18.39146577 2.61574402 -18.43563095
v -19.50920373 4.33635013 -16.67063124
v -23.17329124 6.32524444 -11.07077114
v -24.00137112 7.16269063 -9.29309800
v -26.21603012 7.52058346 -6.90497505
v -34.74981710 5.67029323 1.55016268
v -39.91989791 5.93332248 7.82232825
v -18.87007803 -2.07094639 -21.28596976
v -18.97051930 2.46562576 -18.75525899
v -19.37201060 4.04198887 -17.15645008
v -20.99698037 5.12570143 -15.40626027
v -23.04908261 5.93487266 -12.36878242
v -24.88311753 7.12314388 -9.38540325
v -26.19894221 7.52977422 -7.36887800
v -27.98817120 7.41199125 -5.53629315
v -32.29951113 6.13809191 -1.00880710
v -33.97617862 5.77112846 0.71390433
v -46.50012031 4.23795776 13.28463480
v -22.62849361 5.69657236 -13.27220816
v -24.48596433 6.71512680 -10.39203163
v -26.05084516 7.48624187 -8.41794070
v -36.71760485 5.91464294 2.98139406
v -38.97864744 6.12786319 5.05315838
v -40.50634056 6.33512391 6.68009371
v -25.37507378 6.57488033 -10.43592021
v -28.47401053 7.70812389 -6.20203931
v -29.98444065 7.68794073 -4.77999635
v -32.04143047 7.20651867 -2.50083767
v -32.63413906 6.71192491 -1.47495128
v -41.41148552 6.48816163 7.42278760
v -46.21779174 4.36067209 12.41790596
v -26.67578869 6.74322294 -9.84030683
v -28.31992321 7.74288503 -6.89434586
v -33.21233019 7.27132661 -1.87834690
v -38.97591308 6.40409067 4.46527777
v -40.90335220 6.53083390 6.35845680
v -46.61181942 4.26904764 12.17805687
v -26.57163143 6.44671079 -10.64995397
v -27.97549218 7.55059533 -8.27747583
v -28.97510864 7.79164350 -6.37157587
v -29.97721173 7.84878060 -5.68544678
v -31.29576519 7.72359502 -4.36244300
v -32.47819468 7.35691655 -2.58870679
v -46.93438113 4.16149525 11.75996475
v -22.14007080 4.54157358 -17.16263406
v -26.27017908 6.37378311 -11.07569691
v -28.81650440 7.76116410 -7.14218477
v -29.85987812 7.81295262 -6.34850375
v -30.62584251 7.86581635 -5.42617450
v -34.09213945 7.49237882 -1.85177044
v -37.24938259 6.98912190 1.37544423
v -39.13772479 6.83574239 3.36279417
v -46.73795775 4.17432748 10.95927600
v -22.65049331 4.65569971 -17.03031547
v -30.39864823 7.85711501 -6.19377475
v -31.52213991 7.87407067 -4.91264742
v -34.56754610 7.70707987 -1.91187870
v -38.10680285 7.12786801 1.66892237
v -40.76708108 6.88617816 4.44681942
v -21.79522999 0.54687745 -20.69777250
v -22.10810781 3.23837460 -18.77857745
v -23.22000079 4.90999967 -16.64000005
v -29.46821973 7.25463638 -8.62271339
v -31.33261576 7.80340005 -6.03253068
v -32.53563866 7.91352615 -4.72081685
v -33.90688449 7.93930702 -3.24827945
v -35.38606688 7.85164349 -1.62844022
v -41.67834669 7.03721633 4.76368796
v -22.52521925 2.53574736 -19.54442635
v -23.22971821 4.09990782 -17.99284294
v -26.63971670 6.10407302 -12.63680030
v -28.26905623 6.27469551 -11.48255821
v -29.79657426 7.01490138 -9.05815326
v -30.97475879 7.37810321 -7.60137476
v -31.73841909 7.81399105 -6.35980302
v -32.93403238 7.97434803 -5.03323460
v -33.71743113 8.06337036 -3.66588519
v -40.79918563 7.29101850 3.16979177
v -23.38986658 2.53754295 -19.61318590
v -23.97098206 4.48135613 -17.65914448
v -27.38416940 6.12292625 -12.83560414
v -28.71465124 6.33117696 -11.40317041
v -30.27009964 6.76002353 -9.62025207
v -31.70864657 7.32046459 -7.58969411
v -32.53282607 7.74794817 -6.38859626
v -34.83006358 8.26947950 -3.67000513
v -36.21235862 8.22474901 -2.10867170
v -37.60108724 8.07119999 -0.71905792
v -40.19387439 7.65199447 1.85203634
v -41.86776280 7.17954431 3.48395458
v -43.82063076 6.70322496 5.51890209
v -23.64795469 0.18750562 -21.18652128
v -24.11149442 4.07451577 -18.26253720
v -24.74999987 4.84000007 -17.38999970
v -25.99004470 5.59787685 -15.62960446
v -27.95575000 6.16053864 -13.14055547
v -32.78796747 7.38638779 -7.33320136
v -34.54490006 8.10513273 -4.81041707
v -35.81000119 8.34996253 -3.40000307
v -37.08383441 8.38826597 -2.22625397
v -41.12524912 7.65983434 1.94113364
v -47.74988070 4.52392502 7.74458842
v -24.29224178 1.32004707 -20.64494789
v -24.78146367 3.93239222 -18.62858050
v -25.83000064 5.14000002 -16.89999923
v -27.45021507 5.77091519 -15.29353298
v -29.37873453 6.40623271 -11.92350965
v -33.76325220 7.66089279 -6.78324653
v -34.83673185 8.00791010 -5.67583088
v -35.84944084 8.19562934 -4.28433483
v -37.15746850 8.47287290 -2.75174738
v -39.28446397 8.31769034 -0.65935374
v -40.48811272 8.06218665 0.36051180
v -47.59086668 4.88222949 6.78023696
v -24.99110810 3.45876534 -19.19230446
v -25.47175810 4.41227108 -18.24571937
v -29.33172323 6.20862190 -13.27883732
v -33.14279020 6.93609146 -8.57172813
v -34.83292833 7.66814593 -6.77367859
v -35.51877290 7.94303045 -5.52740181
v -36.34089231 8.34833272 -3.96361900
v -38.99356723 8.41897354 -1.43847673
v -40.81972688 8.01819004 0.44352567
v -25.76299757 2.55121174 -20.39093338
v -25.95686167 3.65653262 -19.32520047
v -26.62565187 4.74967854 -18.04135554
v -29.30849977 6.10655127 -13.74993194
v -30.96834198 6.53509749 -12.09518313
v -35.22702679 7.67165981 -6.72786729
v -36.10729426 7.94283394 -5.47361327
v -37.45028004 8.34935997 -4.16206289
v -38.26909512 8.36014189 -2.87190196
v -39.23700377 8.43350310 -1.93209609
v -40.80038145 8.14801920 -0.43638697
v -45.66291720 6.88336650 3.88306100
v -26.05213039 2.99164816 -20.10727115
v -26.43900737 4.08177357 -18.98595318
v -27.38139033 5.18385600 -17.43126661
v -29.76789139 5.98650146 -14.36368376
v -31.76086769 6.51501119 -11.86211966
v -34.20319036 6.86215749 -9.14232899
v -36.54628247 7.84745440 -5.85685251
v -37.61883080 8.13549757 -4.98402445
v -38.44688088 8.36091116 -3.57302441
v -39.45607319 8.40302743 -2.31217942
v -40.70124030 8.20839498 -0.81870973
v -26.93408728 3.83647531 -19.58302222
v -27.85465308 4.80287382 -18.28372292
v -36.75901145 7.45295407 -6.71665650
v -37.80700639 7.96248671 -5.25145838
v -38.31806406 8.19850247 -4.45361855
v -39.15439546 8.28603283 -3.47014144
v -40.18871486 8.26948695 -2.45521357
v -41.24295712 8.07199161 -1.21458457
v -42.36346483 7.77848391 -0.23150496
v -26.84746496 3.36687616 -20.10128833
v -27.53381804 4.29388881 -19.13763210
v -28.95037457 5.37429238 -17.21851341
v -31.87869489 6.31915219 -13.73256836
v -38.88554499 7.66396802 -5.56958839
v -39.62504491 7.86392391 -4.11095610
v -41.07309505 7.98679981 -2.61561316
v -42.04831645 7.82784540 -1.71937945
v -43.48903149 7.49570318 -0.35432982
v -46.63034156 7.20586115 2.47057830
v -28.25108916 4.59321309 -18.87905784
v -29.58887070 5.27473912 -17.46550016
v -31.23126738 5.93729643 -15.47138765
v -35.24386510 6.81611849 -10.25779173
v -42.12953895 7.67034851 -2.33194861
v -43.41366887 7.52059417 -1.11956848
v -37.00960800 6.98662177 -8.93358886
v -39.06517848 7.38740666 -6.53852616
v -43.77934337 7.49526592 -1.30576349
v -45.61888427 7.40526197 0.71904151
v -29.17263471 4.53950372 -19.34768446
v -31.98932111 5.86815318 -15.82198963
v -36.19037196 6.84664398 -10.55490132
v -38.14162686 6.98348647 -8.54806788
v -42.98987240 7.54979951 -2.86475453
v -34.79558975 6.61071902 -12.34191749
v -31.63984045 5.20653697 -17.86875725
v -36.14449129 6.78189332 -11.64542697
v -38.23102266 6.93452219 -9.55593586
v -30.38917668 4.73501021 -19.11801845
v -32.59334713 5.49483253 -17.06887782
v -33.71363878 5.89376269 -15.52752685
v -36.43500805 6.67235069 -12.33544294
v -38.01433370 6.84239296 -10.67784801
v -40.01003504 7.11719645 -8.22645240
v -45.08607462 7.37808738 -2.64841947
v -32.65317157 5.24569070 -17.90507138
v -35.22675112 6.09796122 -15.11380635
v -37.25681826 6.67402660 -12.23346125
v -39.01723400 6.92771934 -10.23231726
v -40.16170651 7.00891670 -8.79233330
v -44.76704821 7.40201538 -3.83741944
v -49.09975827 7.16377562 0.80560416
v -33.15399587 5.03802439 -18.62637512
v -33.58241916 5.34009095 -17.75871776
v -40.16638547 6.97167311 -10.00209246
v -44.14928332 7.40279676 -5.59364585
v -46.23005539 7.43527617 -3.37021681
v -48.38559404 7.30886310 -1.09369913
v -34.22600403 5.26673114 -18.04468222
v -36.80038452 6.05578115 -15.23440331
v -40.62424600 6.94931298 -10.73688827
v -41.98780656 7.02406745 -9.21129156
v -44.48429495 7.28948228 -6.40067877
v -35.10208428 5.36227180 -17.74027012
v -36.51991859 5.68556087 -16.68716408
v -37.49896213 6.06453512 -15.43193124
v -41.56831279 6.86035911 -10.88568661
v -45.24792358 7.21135270 -6.64499262
v -46.97968066 7.43124261 -4.60658921
v -48.48630726 7.35466089 -3.03327222
v -35.99622473 5.22281416 -18.05566996
v -38.07817027 5.88513725 -15.93598537
v -39.50960189 6.44486537 -13.42529990
v -40.52137211 6.63591269 -12.23220304
v -42.26083681 6.85910694 -10.81519667
v -44.97467726 7.13361148 -7.41865905
v -46.98795825 7.39681534 -5.15420688
v -50.47752708 7.27182953 -1.40882190
v -36.45743802 5.26881870 -17.84756407
v -36.98881343 5.75300539 -16.44611172
v -38.19499165 6.10237662 -15.01867175
v -40.03915191 6.56458503 -12.81585358
v -43.88165846 6.99389866 -8.63852724
v -46.53000087 7.38999899 -5.69000002
v -49.23910275 7.33528240 -2.75136996
v -37.28787974 5.89301623 -15.98824747
v -41.64661467 6.73397677 -11.43586077
v -44.34225336 7.12123467 -7.74995424
v -48.83945733 7.36345071 -2.79918290
v -34.69362855 5.13262767 -18.42197590
v -40.54603726 6.82166219 -11.55625563
v -41.55704752 6.94702985 -9.94956493
v -45.42867467 7.39100529 -5.72557002
v -46.75562680 7.43105821 -4.42365650
v -33.60421211 5.16058551 -18.34991202
v -35.75855494 5.71637787 -16.52209833
v -39.60129246 6.80088019 -11.40977815
v -10.59160009 4.59277583 -6.09597843
v -11.18977182 5.12966560 -6.86897663
v -11.77946571 5.72444964 -8.03966261
v -20.22419311 0.68779953 -20.42763494
v -21.05664089 -1.18617364 -21.47399634
v -10.79970784 4.90502780 -6.62647979
v -11.38015557 5.63834980 -7.90159591
v -12.95268629 5.88991120 -9.55637358
v -19.12910305 3.24330013 -18.14809069
v -20.11128515 1.50776131 -19.96270753
v -14.56617191 5.07110218 -11.66114677
v -15.39585739 4.59016813 -13.14370334
v -10.77296399 4.76325024 -6.37176586
v -11.81420870 5.53493388 -7.53257005
v -12.71754969 5.95206209 -9.05511621
v -14.24444839 5.67482179 -10.73249057
v -15.61181899 5.16529847 -12.01390289
v -16.15906321 4.67696832 -13.25247623
v -18.73742230 3.62866092 -17.53475703
v -11.19943988 4.89852810 -6.42862543
v -12.29599677 5.70680015 -7.86536373
v -13.04932777 5.97387971 -8.19211733
v -16.20589942 5.08017559 -12.15515845
v -16.87080972 4.72565368 -13.57891224
v -20.64081654 3.28157772 -18.57409813
v -11.62741240 4.94629890 -6.19878434
v -12.89876178 5.60903596 -7.50392582
v -13.83794006 6.10598875 -8.45426600
v -16.55529812 5.25095686 -11.76363602
v -17.09039323 4.95752785 -13.00922595
v -18.50660890 4.77916747 -14.93721921
v -20.82390711 3.85181652 -17.94272102
v -22.40652591 -2.22900230 -22.05721475
v -13.19999993 5.36999991 -6.85000001
v -14.56861105 6.15688786 -8.20878055
v -15.43403044 6.31632283 -8.97176564
v -17.52253436 5.34221018 -11.72853913
v -18.15898344 4.94567305 -13.25113513
v -20.12807503 4.82203253 -15.80424607
v -22.86876924 3.37193231 -18.78166385
v -22.66021632 1.45160023 -20.38545720
v -14.05529678 5.42731257 -6.66375319
v -15.56458697 6.27283240 -7.94879347
v -17.25135185 6.36755256 -9.58120823
v -19.40299943 5.31812990 -12.98808586
v -22.59240113 4.49196901 -17.27375761
v -16.51105285 5.68324653 -6.30670274
v -16.83763415 6.21962128 -7.27717020
v -17.89196208 6.59607630 -8.87316652
v -19.92596500 6.20739534 -10.66881418
v -20.46253346 5.63556282 -12.50973903
v -21.61613852 5.41793974 -14.18805495
v -24.60405231 4.37301397 -18.03554595
v -25.58446862 3.35429469 -19.50176992
v -16.89672656 5.60704293 -6.26612129
v -17.51395687 6.45290827 -7.75763346
v -18.71000044 6.70000026 -8.19000043
v -20.55529132 6.85306126 -9.55095328
v -21.44999988 5.99999959 -11.95000019
v -25.83484724 4.89263143 -17.52647012
v -27.12875977 4.48488304 -18.63679849
v -18.19968969 5.55791333 -5.85727300
v -18.83306727 6.49733096 -7.16989487
v -19.50979978 6.61585014 -7.43164122
v -20.45980282 7.01236306 -8.60008970
v -22.39999920 6.21999986 -11.40000019
v -26.51013806 5.22877136 -17.00956747
v -18.80761422 5.93096903 -6.18518936
v -20.07479034 6.58570789 -7.02160923
v -21.02826908 7.06109265 -8.15452076
v -22.40740135 6.95453444 -9.60516557
v -23.58001657 6.13969378 -11.49990968
v -27.00844780 5.55945281 -15.83943516
v -20.05371265 5.54279611 -5.65318111
v -21.49536461 6.99875550 -7.57319806
v -23.73676933 6.79152412 -10.28645039
v -24.99457449 6.02137437 -12.12938409
v -27.58903243 5.57855936 -16.00075141
v -29.64856289 4.72288392 -19.08187568
v -20.94353177 5.97315188 -6.01673499
v -23.12478423 7.20280595 -7.88941421
v -24.50174093 6.99438946 -9.83648933
v -29.89175171 4.98560350 -18.40928942
v -21.13999985 5.42999990 -5.72000025
v -22.06372842 6.49770536 -6.46571070
v -23.54705147 7.20743090 -7.87646044
v -25.00000782 6.93220086 -9.91237350
v -28.02986652 5.88492770 -14.11089394
v -21.89031802 5.72887203 -5.79091813
v -22.76996337 6.33993465 -6.04602136
v -24.02536385 7.24368449 -7.53480662
v -26.90639161 6.13793358 -12.00628001
v -28.40993181 5.97247528 -13.85041326
v -32.05754980 5.03652403 -18.46526004
v -23.18779565 6.81025395 -6.49228739
v -24.27056432 7.27202138 -7.50402827
v -28.86633575 6.00916799 -13.93889543
v -23.28487858 6.59515616 -6.12662779
v -24.64116551 7.25962035 -7.30126631
v -26.19697899 7.16661429 -9.17606987
v -28.79297733 6.09390251 -13.60150799
v -31.98527545 5.45807229 -17.06412807
v -23.38488773 5.74610196 -5.03904605
v -29.78841215 6.15594536 -13.54810502
v -31.73267096 5.66786248 -16.28376544
v -33.21876749 5.18672634 -18.22911017
v -23.70941453 5.59009286 -4.72489279
v -25.48608743 7.40450667 -7.06223724
v -27.14006416 7.32560921 -8.95564817
v -28.58091332 6.18799031 -12.13432755
v -32.38095343 5.68288332 -16.45208709
v -24.33506027 6.44521881 -5.39652631
v -25.77039599 7.28879869 -6.53557060
v -28.19228917 6.87606959 -9.61633585
v -29.94262427 6.41668681 -12.14597747
v -24.07191135 5.37951523 -4.41033207
v -26.27597749 7.43674068 -6.57387124
v -31.40948340 6.35232590 -13.39259744
v -24.34889600 5.85510302 -4.85938368
v -28.50440331 7.46928109 -8.43909010
v -29.03641015 6.90403534 -9.55237076
v -30.14619648 6.46925857 -11.33899856
v -32.29091316 6.28645485 -13.88634741
v -34.47023779 5.59616555 -16.99046604
v -25.44714324 6.26356760 -4.71438747
v -26.33976936 7.12783262 -5.68322465
v -28.69949117 7.60496175 -7.97014125
v -29.29096855 7.02005159 -9.14705731
v -30.07149510 6.59889122 -10.42185910
v -32.16994926 6.42298069 -13.03097140
v -34.41169113 5.79421455 -16.11123793
v -35.63513979 5.27788512 -17.96205528
v -26.87999234 7.20952451 -5.58681879
v -29.32851389 7.46445917 -8.12219176
v -29.76283431 6.84469892 -9.48773138
v -30.95292673 6.61074789 -10.92471741
v -27.23694406 7.17444718 -5.43852570
v -29.40333076 7.53564388 -7.77347712
v -30.07542901 7.10537005 -8.85389838
v -30.78581765 6.66120090 -9.94467549
v -34.51721370 6.08969200 -14.88689613
v -36.63352132 5.43287210 -17.39122532
v -26.32666938 6.18834328 -4.28926898
v -27.58874185 7.05893245 -5.07340487
v -29.21539359 7.80526036 -6.60959817
v -29.94095534 7.44576333 -7.83709344
v -30.66572174 6.95533305 -9.12514795
v -33.85526314 6.41585607 -13.41632195
v -35.75155139 5.80148352 -15.86947963
v -26.64615586 6.20331708 -4.15819883
v -27.76705287 7.06729153 -4.98063443
v -29.48433161 7.75801623 -6.86933752
v -30.47870658 7.37789040 -8.00383091
v -32.52230212 6.65048836 -11.09444536
v -36.26083583 5.77669684 -15.97657055
v -26.91445313 6.15041656 -3.94000299
v -31.12430125 7.16151856 -8.39361362
v -31.92817047 6.67369599 -9.71123669
v -26.97701380 5.81134297 -3.54376016
v -28.61308493 7.33019272 -4.88437759
v -30.61869368 7.72085553 -6.93749031
v -31.43019602 7.14826537 -8.08930956
v -32.18017891 6.74381293 -9.41889547
v -34.31233764 6.63582841 -12.06666045
v -27.63906121 6.27053762 -3.58006149
v -31.52573481 7.67453806 -6.96684653
v -32.47638419 7.05724861 -8.50529503
v -35.41412205 6.58549694 -12.74321601
v -38.20014000 5.24000172 -17.51807705
v -27.82138810 6.01722160 -3.07613495
v -31.27743304 7.76867429 -6.63567102
v -32.35338256 7.24725099 -7.67342607
v -32.88099542 6.82567433 -9.06109437
v -37.40791976 6.23884285 -14.48217034
v -28.16077694 6.03639148 -2.87827873
v -31.18308075 7.83847086 -5.29418141
v -32.04702586 7.77638750 -6.43354701
v -35.64519435 6.76843245 -11.37056667
v -37.56884113 6.35308446 -13.79090734
v -28.06367166 5.66639006 -2.51335325
v -30.33820167 7.50870258 -4.03318740
v -31.90197796 7.85216689 -5.51411137
v -33.30067173 7.35315448 -7.27225281
v -35.97106412 6.80671353 -11.01241261
v -37.13355213 6.44434104 -13.00099399
v -38.87703642 6.10486278 -14.55776393
v -40.34594446 5.27337706 -16.88851044
v -28.89742330 5.90162817 -2.50688638
v -30.19868210 7.07781361 -3.41324834
v -30.88802285 7.77229108 -4.59624548
v -32.99264610 7.86356814 -6.07206998
v -33.87563676 7.38539826 -7.28999963
v -34.55913067 6.93678996 -8.53250083
v -36.55707836 6.80565787 -11.20771840
v -37.99795732 6.56661997 -12.74408307
v -29.35664728 6.00397261 -2.45263358
v -30.52274883 7.24422419 -3.58086568
v -31.52894229 7.72434752 -4.14953800
v -34.42808613 7.43928086 -7.21661048
v -35.10187566 6.99661812 -8.68108217
v -37.45751083 6.70308573 -11.46672759
v -39.39087689 6.29120087 -13.84637225
v -29.50424142 5.80761675 -2.19109096
v -31.89719468 7.69591006 -4.04367689
v -33.87870640 7.95343146 -5.80152078
v -34.35014188 7.78559595 -6.52889675
v -35.23879871 7.06428615 -8.11519753
v -39.13316503 6.69668056 -12.18924671
v -40.07522389 6.21792534 -14.06858861
v -42.59147495 4.79638483 -17.55415089
v -29.58982438 5.62658347 -1.94881065
v -34.37561169 7.95483962 -5.98106999
v -35.06973013 7.45022530 -7.10390462
v -38.33967075 6.74189767 -11.37183141
v -39.90195319 6.48476603 -13.22624367
v -31.58568591 7.25544989 -2.82621454
v -35.08584201 7.87705183 -6.23300625
v -35.54109856 7.53026037 -6.91578677
v -40.41451216 6.47957949 -13.16044386
v -41.83346033 5.88860456 -14.68922012
v -31.63154796 7.03046890 -2.42456398
v -33.44568610 7.95355160 -3.43416189
v -34.95390713 8.07677954 -5.17707039
v -35.88856384 7.67086679 -6.57003978
v -38.32439706 6.85514510 -10.11462696
v -39.85096142 6.77169114 -11.89155411
v -41.25943780 6.23632316 -13.63904029
v -42.58230701 5.63045638 -15.33712447
v -43.68208349 4.78672516 -17.20252261
v -31.93173930 7.01547135 -2.21851980
v -32.87379444 7.65801920 -2.83708866
v -34.82067212 8.16611573 -4.67908243
v -35.97476333 7.84566905 -5.97604783
v -36.06235981 7.41707906 -6.97690574
v -37.20747679 7.06353877 -8.33474658
v -39.10908476 6.87489193 -10.56911238
v -41.82987660 6.16865512 -13.52968160
v -43.55925322 5.46707399 -15.59869293
v -44.73198950 4.44209995 -17.42003486
v -32.59762749 7.13300100 -2.11342121
v -34.14918482 8.07783939 -3.42572178
v -35.84907576 8.08281172 -5.08027757
v -36.45500168 7.80236674 -6.17935974
v -39.46835548 6.92342967 -9.78089031
v -40.96707702 6.75590523 -11.58656273
v -43.34346205 5.79266297 -14.42522649
v -45.30501738 4.75241197 -16.68286137
v -32.84635395 7.03590410 -1.69933273
v -34.56767648 8.00006557 -3.09815351
v -36.64066643 8.17493536 -4.96953540
v -37.08432987 7.93579593 -5.67533262
v -38.09995204 7.30509870 -7.34669855
v -39.56985846 6.93431543 -9.07054823
v -41.28152505 6.85508596 -10.91502979
v -42.56280139 6.24627946 -12.65019644
v -44.65081543 5.38737373 -15.52716270
v -31.58728033 5.23499725 -0.57575852
v -33.25177729 7.06691109 -1.47925934
v -34.90005061 8.02200846 -2.70164874
v -36.63100675 8.32955912 -4.28458676
v -37.93368489 7.72511493 -5.96255763
v -39.29034993 7.22694909 -7.75916222
v -41.58061743 6.97224773 -10.32376103
v -44.40153018 5.98588958 -13.75625189
v -46.11005634 4.81562829 -16.33343287
v -32.17304125 5.42924507 -0.35678851
v -33.64592791 7.01000262 -1.20196969
v -36.77001595 8.42415635 -3.41119012
v -38.42695430 7.73389265 -5.53332921
v -39.73586857 7.27291033 -7.44723901
v -42.04751179 6.96529076 -9.90405399
v -44.20111328 6.34389417 -12.45175768
v -46.37813941 5.70460176 -14.63010814
v -32.55786747 5.67869749 -0.23505998
v -36.64881364 8.39708839 -2.64026341
v -38.79365325 7.90674053 -4.96133743
v -48.62855002 4.01944667 -16.55109972
v -32.58134425 5.32020815 0.16869423
v -37.36418113 8.47485848 -2.97812349
v -39.37522322 7.67070567 -5.05283242
v -48.12962189 5.33908373 -14.84322082
v -32.20290318 4.58987849 0.63148071
v -33.22197869 5.80747612 0.15555050
v -36.14140674 8.02485459 -1.54193514
v -37.42303699 8.46708938 -2.52932147
v -39.04152289 8.08065012 -4.34976490
v -44.91004720 6.57942146 -10.93989518
v -49.06474799 4.68054926 -15.53878654
v -49.49954525 3.61671671 -16.79020002
v -38.01511973 8.43608566 -2.59020505
v -38.86398301 8.24873243 -3.94992856
v -43.96768287 6.83455076 -9.26231779
v -45.96119374 6.51551737 -11.50362659
v -49.47886243 4.48073260 -15.72553627
v -38.25528547 8.40219203 -2.40589003
v -39.29842636 8.15002806 -3.86517472
v -46.49977013 6.51060836 -11.56105846
v -49.82860386 4.61800210 -15.51126223
v -32.70697594 4.61613527 1.11806882
v -39.42931071 8.32562987 -2.88562337
v -45.26001960 6.71733171 -9.75649897
v -50.47766492 3.99638806 -16.13549143
v -51.24652013 2.75628548 -16.98498614
v -37.43814304 8.11843481 -1.11694401
v -38.78745437 8.41239188 -2.16758926
v -39.74763304 8.12235102 -3.39534483
v -40.80507904 7.51463696 -4.55015386
v -47.27829993 6.45785406 -11.40657440
v -38.14731911 8.31355806 -1.21978018
v -40.44611007 8.03642720 -3.20402929
v -41.79986566 7.46128103 -4.67019202
v -44.24079880 7.22602289 -7.08161714
v -39.70962018 8.40386841 -1.80908339
v -40.79785198 8.07197858 -2.65342160
v -50.99983886 5.69863385 -13.39025982
v -51.79439113 5.12689445 -14.10644874
v -52.85850540 3.57772992 -15.79376683
v -38.83879259 8.19882099 -0.34122140
v -40.44701532 8.27557500 -1.49877940
v -41.26693681 7.92688411 -2.67425366
v -50.66834018 6.18582312 -12.20491808
v -51.58117414 5.60713653 -13.22097797
v -52.38460749 4.79409192 -14.30112682
v -53.04367840 3.99059989 -15.31041693
v -53.57010290 2.81879050 -16.17434621
v -39.04991224 8.07743333 0.09915554
v -40.06456211 8.32200609 -0.82453579
v -41.30074382 8.01920332 -2.01550499
v -42.22513363 7.64049077 -3.10123037
v -45.51241174 7.25632254 -6.25394983
v -48.71074110 6.78799953 -9.63369198
v -50.60521886 6.45850506 -11.14027947
v -52.36917362 5.69429807 -12.99040206
v -52.94093117 4.83606942 -14.06290755
v -53.66334692 3.66617600 -15.44604357
v -53.98891866 2.67604110 -16.10238664
v -33.69726986 3.79900914 3.27893300
v -40.37369415 8.20844527 -0.25853384
v -41.55483469 7.98070710 -1.56723184
v -45.15542090 7.44858524 -5.42577170
v -46.32180184 7.27742212 -6.41403114
v -48.45000058 6.76999986 -8.48999992
v -49.52965304 6.67561404 -9.52002499
v -51.10999942 6.41995249 -11.09999418
v -52.39398032 5.91541687 -12.23713439
v -53.00783738 5.40609704 -13.36712763
v -53.66760492 4.70033800 -14.23525810
v -40.91968015 8.06207396 -0.08422126
v -41.90902784 7.82877300 -1.23236782
v -42.73695499 7.55009986 -2.31138780
v -45.65975443 7.42800161 -4.86701587
v -47.12121934 7.13051949 -6.21157838
v -47.57392779 7.02510215 -6.39130967
v -48.63742739 6.76217163 -7.94582535
v -49.83998835 6.63990248 -9.05999728
v -51.47000030 6.49999967 -10.61999984
v -52.82245949 6.10542670 -11.45716477
v -53.28709260 5.72903547 -12.54222076
v -53.85338143 5.15457615 -13.52189016
v -34.30866823 3.89688043 4.08358593
v -35.96161306 5.16109634 3.44838854
v -39.56650570 7.69279245 1.38680881
v -42.28262976 7.76557066 -0.85968745
v -43.21775585 7.52265193 -1.79023691
v -45.52563280 7.35091744 -3.83375608
v -46.64727300 7.37333577 -4.89367079
v -47.67000675 7.15022627 -5.96009661
v -49.17023331 6.71131723 -7.54004344
v -50.81000179 6.57000020 -9.08999983
v -52.40999907 6.34999946 -10.63999999
v -53.35046723 5.95196942 -11.70036383
v -54.30165306 5.45893284 -12.77014427
v -55.13489991 4.94870264 -13.29000760
v -34.53811631 3.74098448 4.89060720
v -35.84185615 4.78682481 4.27409448
v -37.14758530 5.93359489 3.45745869
v -39.90610689 7.43690878 2.18125922
v -42.15917736 7.77359866 0.35832232
v -46.85274139 7.42303766 -4.14751424
v -48.53024706 7.04343058 -5.65747963
v -49.85886812 6.71124132 -7.46767130
v -52.24478245 6.44817902 -9.99974459
v -53.60986665 6.03934145 -10.92986390
v -34.91381928 3.80046270 5.55540295
v -35.49636155 4.23049554 5.26131131
v -37.81135008 6.12049131 4.01468575
v -40.45781493 7.52501842 2.32911017
v -42.81397164 7.55311735 0.37759976
v -48.09703305 7.32316775 -4.39944025
v -53.67004126 6.20076759 -10.00598259
v -54.60091680 5.85479103 -11.08097564
v -55.55889755 5.38179744 -12.03539502
v -56.35431409 4.63588443 -13.05100136
v -57.01551214 3.49591789 -13.91671412
v -57.47181550 1.94968178 -15.07426426
v -34.84230489 3.59503692 5.97787602
v -35.96921638 4.42982092 5.55686792
v -39.77557272 7.01140100 3.45077133
v -49.05857891 7.17750238 -5.04383678
v -51.39239505 6.47834223 -7.19836075
v -54.51525748 5.96398115 -10.27538814
v -56.36232346 5.05175395 -12.36270834
v -57.72432685 2.71422672 -14.49143235
v -53.81273478 6.34734333 -8.98142252
v -58.06047097 2.95819947 -14.21218272
v -34.80070829 3.24472901 6.64747693
v -42.07346961 7.40162609 2.66408105
v -49.41972345 7.22762104 -4.18824377
v -58.10844898 3.54135269 -13.68205715
v -51.15971714 6.48542587 -6.37200242
v -34.63327140 3.24232108 6.21675001
v -35.65646708 4.20979643 5.76130114
v -37.09074482 5.31599810 5.04901307
v -40.09205475 7.06402352 3.50301713
v -54.52902615 6.09567948 -9.89096984
v -56.09974638 5.41570969 -11.40015386
v -56.95609003 4.69091441 -12.64045108
v -58.09948593 2.56973202 -14.48827051
v -34.47486088 3.42542026 5.61885070
v -36.43887490 4.98855207 5.00377640
v -38.38090599 6.27740799 4.06616181
v -48.29271883 7.37397652 -4.00078809
v -54.33973670 6.04687445 -10.08368563
v -56.39211833 5.14642661 -12.05279585
v -58.13641474 2.03229790 -14.82577529
v -34.98779982 3.68230464 6.14290265
v -37.89411858 5.73840877 4.80121328
v -35.36016494 3.74590582 6.94511551
v -41.64994135 7.39599857 2.94030784
v -50.11944100 7.03015924 -4.45232913
v -52.14299634 6.42024865 -6.94728829
v -54.04466018 6.35979418 -7.94218946
v -55.18185347 6.03105314 -9.26299207
v -55.93650788 5.70421200 -10.16680431
v -57.76611716 4.68641520 -11.85632683
v -58.81041661 3.23351193 -13.68599106
v -58.67486820 2.01926893 -14.60794266
v -35.68181023 3.82772251 7.42380274
v -37.75658458 5.24907373 6.33363752
v -44.03304681 7.24903913 1.84249703
v -50.06912351 7.12924590 -3.83776706
v -52.26216838 6.43007550 -5.75042283
v -53.26400325 6.30220119 -6.89472305
v -56.42918125 5.67261921 -9.65380855
v -57.36188591 5.11082867 -10.85393969
v -58.31201747 4.57460433 -11.80497278
v -59.61357430 3.25324712 -13.20863422
v -35.69361940 3.68953822 7.82834180
v -37.06919774 4.56843339 7.34713720
v -46.20034248 7.46383285 1.09056570
v -47.82057554 7.37496465 -0.40818381
v -50.11224374 7.30009098 -2.32145726
v -51.19353533 6.90011121 -3.57319112
v -52.08751932 6.58037420 -4.95249452
v -52.82625556 6.31351862 -5.53628104
v -54.18946967 6.23255642 -6.68059429
v -55.25218695 6.12223707 -7.50664482
v -56.21155724 5.75272413 -8.65011103
v -35.76695919 3.49184917 8.34289379
v -41.43353552 6.80521829 5.85501688
v -43.82834956 7.02429609 3.98883177
v -49.10268262 7.28898030 -0.62683393
v -51.73036829 6.93565141 -2.98783649
v -53.05025727 6.38151029 -4.76079620
v -57.12096766 5.61226578 -8.40063393
v -58.56743827 5.01120789 -9.78872925
v -60.07169187 4.48047416 -11.36462018
v -36.17013246 3.49983294 9.30993352
v -38.61446679 5.25852293 8.30591563
v -49.50641841 7.18441838 -0.03117209
v -56.32241443 6.02565892 -6.43684762
v -60.03919244 4.83598141 -10.31939778
v -36.73068061 3.87918367 9.92970727
v -39.41066563 5.62155852 9.14936326
v -40.88185355 6.29353756 8.06101598
v -53.09746787 6.66497881 -2.86441995
v -58.15935880 5.67816012 -7.30789173
v -61.19334325 4.81697591 -10.56142151
v -62.14544922 4.13650880 -11.56482100
v -36.55409068 3.51374527 10.24120208
v -37.56154701 4.48822789 10.23960020
v -38.92745823 5.54577634 9.71057825
v -40.22959992 6.17260532 8.85946117
v -48.15167561 6.69537159 2.27265107
v -62.09167838 4.54431307 -11.03077270
v -36.80896387 3.70856188 10.52060165
v -40.30724242 6.14679698 9.71459690
v -44.95280236 6.18582871 5.80323394
v -49.10283536 6.51462749 2.23580631
v -36.83225065 3.30653880 11.04560681
v -37.52044961 4.26950911 10.86985040
v -40.52574188 6.23044884 9.64796450
v -38.10215369 4.71821241 10.97365376
v -39.33244199 5.74752688 10.48582606
v -46.60494626 6.30984176 4.67658741
v -48.87058213 6.40407950 2.54784222
v -39.65111449 5.90359699 10.42294595
v -50.33283308 6.76864292 1.34785776
v -59.04925615 5.58547629 -6.63925754
v -62.30517477 4.87142429 -10.00030525
v -38.69478405 5.28087514 10.89145616
v -40.23195803 6.09490322 10.31512953
v -38.48401457 5.04093338 11.12828963
v -39.34520483 5.74987987 10.72196662
v -41.05583578 6.29225606 9.78037063
v -51.58653110 6.68610679 0.75438735
v -39.77553546 5.92192402 10.95280517
v -43.78363490 6.41535688 7.77911022
v -55.71835116 6.39928691 -2.55094422
v -60.23992598 5.37248980 -7.08059873
v -63.73073906 2.33434304 -12.02229969
v -38.51972148 4.98747267 11.82798948
v -37.50600293 4.20152349 11.74400747
v -39.04582188 5.28559042 12.09050231
v -40.43144360 6.02015760 11.23420615
v -53.78867313 6.31507300 0.31153363
v -60.47535315 5.19639859 -6.41466631
v -64.62298334 3.12089780 -10.97352523
v -39.43362832 5.43933129 12.38666940
v -46.94166780 5.42953378 5.91843575
v -55.88766932 6.23551104 -1.14454492
v -58.18059668 5.65324677 -3.21981055
v -60.71901694 5.14592649 -5.53641049
v -65.17650932 3.21816653 -10.41699387
v -38.30653802 4.42866376 12.68409099
v -40.27985781 5.81168523 12.35965919
v -43.95681992 5.99014293 9.43628047
v -46.39820009 5.15301991 6.87507447
v -53.94400656 5.96785359 0.76612335
v -65.29148668 3.55512789 -10.05590614
v -65.27746469 2.40185903 -10.85407846
v -40.52046686 5.79612469 12.52263226
v -53.54446173 5.55343507 1.42226007
v -57.12464079 5.89391077 -1.96378469
v -59.64031070 5.41149313 -3.80977080
v -63.83287162 4.83793439 -7.65188131
v -65.60919434 2.37531797 -10.64823382
v -65.67724794 3.95580241 -9.34922788
v -65.58434665 2.82641943 -10.43722965
v -52.22641677 5.13206469 2.89370329
v -39.05415535 4.38582432 13.48932926
v -59.27123129 5.23882778 -2.89110257
v -38.74788806 3.84243927 13.67901172
v -61.03187054 5.08393347 -4.01966413
v -63.79503757 5.02324477 -6.35699322
v -66.32513553 3.87691543 -8.55050981
v -66.45952165 2.69750855 -9.71133262
v -65.81887603 4.23754333 -8.51111766
v -66.04111940 2.70396774 -10.13536565
v -50.43630674 5.46176918 4.28883499
v -65.58313966 3.28271417 -10.12557279
v -42.47431457 6.03890466 11.27908845
v -50.59866235 5.49723022 4.05852683
v -42.11913049 6.05514180 11.57503854
v -65.66841155 3.72534362 -9.66258720
v -38.29898685 3.84056312 13.20566423
v -58.59802663 5.35457116 -2.35237298
v -59.45372954 5.28679322 -3.21669574
v -40.27248174 5.87773230 12.09633704
v -50.84368959 5.30459313 4.19982802
v -52.86169797 5.12812752 2.34919088
v -65.86044282 2.43068603 -10.43130830
v -38.95389661 5.32459002 11.76219899
v -40.45791924 6.08355319 10.78512892
v -51.72214657 6.11333176 2.10248237
v -53.50770056 6.18194509 0.75877464
v -55.29373139 6.36678003 -0.91243803
v -60.07852405 5.28197456 -4.98638861
v -64.76619840 4.23933985 -9.82618518
v -57.24628642 5.93548454 -3.39815579
v -59.34574455 5.53933345 -5.37130982
v -64.05775249 4.59002191 -9.66005493
v -38.14121708 4.90281777 10.45780443
v -47.25515097 6.30374905 4.13417211
v -38.99518028 5.46238385 9.13434103
v -40.77162594 6.26741163 8.47802963
v -58.47820267 5.81827946 -4.86258836
v -60.94011292 5.23155788 -7.66032049
v -63.38981539 4.69005667 -9.92178451
v -63.91701847 4.00602957 -10.76529175
v -36.73155606 4.09804936 9.28932708
v -39.78611156 5.80552779 8.63336679
v -38.25450316 5.08792140 8.12299550
v -59.17999893 5.53000020 -6.12000003
v -64.00766969 4.37260373 -10.21465287
v -36.01579368 3.88822611 7.91978929
v -38.98878768 5.61732426 7.47725926
v -43.07688773 6.82335952 5.93829481
v -49.82325435 6.90145139 1.10569794
v -63.40615451 4.42004064 -10.55516209
v -38.29564154 5.30740805 7.01136747
v -36.25593707 4.18415107 7.24560162
v -37.44855896 4.91995271 6.81155780
v -49.62646216 7.09859608 0.39637863
v -52.16303468 6.97199721 -1.25364214
v -56.74066395 6.02331571 -6.00408111
v -59.36959013 5.34352753 -8.23433790
v -61.63184717 4.89527779 -10.25532465
v -62.63683736 4.29122243 -11.18573360
v -35.54530069 3.91705381 6.86450256
v -38.31776232 5.54687344 6.23121299
v -39.96304423 6.28430722 6.09307736
v -59.85100940 5.12053864 -9.25693661
v -61.58189103 4.75524878 -10.72820835
v -38.89584541 5.81102259 5.91225270
v -51.47399008 7.09597301 -1.86158321
v -58.93922597 5.01949852 -9.40513611
v -59.80902538 4.71393205 -10.68463270
v -61.07699871 4.68304241 -10.94138715
v -43.36446896 7.10886018 3.50390095
v -51.92473903 6.99726818 -2.51204357
v -53.41030285 6.52959244 -4.31701588
v -58.91253799 4.93091531 -9.88190435
v -60.64942852 4.48874896 -11.46464888
v -41.66416824 6.92507019 5.25156595
v -56.04621395 6.05915161 -5.81156556
v -42.47988388 6.87995320 5.73056890
v -46.53988779 7.01010646 3.02446098
v -48.18541557 7.06548523 1.71230477
v -57.48200789 5.99257369 -5.62712690
v -62.51709163 4.58322652 -10.76290198
v -39.41269964 5.73195051 7.81025272
v -41.61118716 6.63367519 7.14243576
v -44.01164502 6.71910029 5.34811337
v -54.97466028 6.55020215 -2.15572910
v -40.45408219 6.21852139 9.24059749
v -51.33806542 6.49804855 1.70626561
v -53.16343531 6.50958670 0.40592329
v -59.73834544 5.37675200 -4.90867626
v -64.51153755 4.61953320 -8.98243673
v -64.39044327 4.01278678 -10.40248945
v -58.06658790 5.67625090 -2.69187987
v -60.09973958 5.33659197 -4.48956061
v -39.68987986 5.92787424 10.62291767
v -47.07714915 5.84135437 5.15219010
v -58.24412033 5.55966701 -2.31868727
v -65.93117863 3.98521638 -8.97881947
v -39.97238353 5.99692110 10.78449469
v -41.38452187 6.29554642 9.93568078
v -54.64176834 5.79643343 0.51192427
v -57.08569288 5.62396459 -0.95701049
v -59.86890569 5.21290302 -3.19997640
v -64.58138674 4.83045820 -6.43211417
v -65.52961469 4.46092896 -8.05278681
v -66.30003452 3.65222059 -9.00854357
v -39.68581185 5.90432668 10.85965708
v -61.71208993 5.11193462 -4.12954250
v -66.44622236 3.25010112 -9.30874515
v -56.86522648 5.36041474 -0.21347622
v -62.24919856 5.07584866 -3.87979136
v -63.82828206 5.07236412 -5.05503686
v -66.09840691 4.33484791 -6.76520821
v -66.81346148 3.63705680 -8.07056576
v -40.05039856 5.87690528 11.77354157
v -61.11554429 5.05937077 -3.04995081
v -63.01339716 5.02726017 -3.82537628
v -64.84159082 4.98938747 -4.43143165
v -66.12340361 4.61389171 -5.61900437
v -67.21791625 3.08322534 -8.33739899
v -56.21641502 4.58921818 0.77581557
v -58.81963298 4.74649901 -0.66530280
v -64.72245604 4.93312906 -3.72319599
v -66.07066095 4.70182253 -4.94448422
v -67.52687693 2.91309110 -8.05512629
v -39.73955661 5.52019710 12.61785347
v -54.62088436 4.32585413 1.67449063
v -60.02277136 4.40694112 -0.95554488
v -50.91533065 4.65929089 5.17002540
v -54.61509153 3.97597160 1.91962044
v -67.86789000 3.06730508 -6.90860301
v -45.84803060 5.03244298 8.69668927
v -48.17999899 4.78999270 6.90999720
v -50.79348385 4.69959620 5.26462402
v -52.81965062 4.28244518 3.37283150
v -54.48167399 4.01247712 1.95859629
v -55.81254512 4.00446169 1.24809390
v -61.61789969 4.39310493 -1.79396407
v -65.85062295 4.54753265 -3.71286576
v -49.68367890 4.90292069 6.17639860
v -54.24645171 3.93257756 2.16051587
v -55.37407845 4.01579635 1.46252092
v -50.93350261 4.77408851 4.97702882
v -60.09642780 4.42485046 -1.03319040
v -39.91726413 5.60235418 12.61059660
v -41.55882075 5.87118091 12.44244259
v -48.02814499 5.02358144 6.31893426
v -50.47037080 4.89385007 5.32095460
v -52.65597999 4.37836302 3.43678449
v -54.21596020 4.13967296 2.00848444
v -55.43917045 4.46324702 1.25476054
v -58.27991292 4.31051711 -0.09501044
v -67.10653752 4.08823555 -5.16341068
v -50.22358522 4.84797126 5.66647993
v -52.30144784 4.41840524 3.72704957
v -55.13805524 4.30323603 1.43598462
v -57.89733306 4.02753381 0.19661752
v -60.08747593 4.24848963 -0.80183422
v -43.38751733 5.73077193 11.75355818
v -49.33128133 4.85380599 6.54243724
v -51.06848478 4.62924223 5.06789284
v -57.57382885 3.81554361 0.46892397
v -47.74085805 4.65926109 7.49451481
v -49.52018708 4.81249439 6.48438511
v -53.34877968 3.96548398 3.03666433
v -59.61831659 3.89295747 -0.38425706
v -61.90192327 4.12775436 -1.53689471
v -67.56810099 3.59806023 -5.29550388
v -47.40516841 4.48094867 8.10053293
v -49.38104004 4.63056611 6.85836282
v -54.85048145 3.60518601 2.02606618
v -57.98211321 3.61737539 0.49927650
v -60.16045436 3.69098247 -0.26605371
v -67.77404994 3.37517029 -5.46993548
v -47.44983837 4.56940429 7.80979590
v -49.45728555 4.71454021 6.68558246
v -57.25065619 3.84428026 0.59124071
v -59.05043334 3.49531532 0.13754140
v -60.48754603 3.73731856 -0.41877374
v -67.32891500 3.67674348 -4.54091467
v -49.05493930 4.78504552 6.80259569
v -60.11481956 4.06939955 -0.61658805
v -54.55665290 4.16032691 1.82020408
v -40.14395550 5.67496056 12.60810532
v -54.45979536 4.55963938 1.63965323
v -58.19050595 4.74630296 -0.28866180
v -63.55612725 4.90041357 -3.11207562
v -67.05428660 4.08171676 -5.75181795
v -52.70173028 5.02471998 2.60426803
v -56.65776879 5.03933243 0.30656112
v -59.96683240 4.96134674 -1.85493438
v -64.12000209 5.04014408 -4.02998086
v -66.01296365 4.71320702 -5.22791594
v -40.89238122 6.04682881 11.44805644
v -61.58914790 5.08775981 -3.56521038
v -40.70160538 6.09826809 10.46324242
v -44.34460774 6.13440946 7.46560423
v -53.98040637 5.67353237 1.04150642
v -65.42333215 4.42710053 -8.49286001
v -40.69453105 6.27128175 9.39913560
v -46.66175693 6.20184420 4.86872904
v -49.01519045 6.08165748 3.31473397
v -58.59858915 5.53737674 -3.24007007
v -63.43771517 4.89693787 -7.27716787
v -40.52970931 6.28339685 8.01436137
v -54.64043468 6.37603225 -0.31799593
v -60.62085554 5.15203178 -6.14086026
v -43.03567484 6.77582435 6.45173620
v -51.63345486 6.97266031 -0.15770552
v -62.77257204 4.72123921 -10.30492689
v -41.44712910 7.14531681 4.21115290
v -43.36726293 7.20664486 3.05304723
v -46.85571790 7.35757872 1.87319389
v -40.04234821 7.25994958 2.76461267
v -47.86311835 7.38683669 0.13433362
v -49.87808317 7.30181672 -2.81468220
v -50.91385543 6.90194964 -4.14846418
v -52.20197141 6.38072006 -6.33012736
v -54.16575074 6.26192009 -7.27644982
v -55.66852912 5.86391706 -8.85474961
v -57.19411001 5.57442522 -8.79930891
v -56.83470145 5.31113474 -10.71277447
v -39.58280757 7.49237882 1.69877673
v -54.72069234 5.90932416 -10.26262157
v -55.87841570 5.34761371 -11.88859064
v -38.83922100 7.60878809 1.04978471
v -41.76102206 7.91229773 -0.10122350
v -42.63497889 7.63363484 -1.34350313
v -44.21219602 7.39252754 -2.68569263
v -49.07402396 7.04910094 -5.76595357
v -52.53469571 6.43057050 -9.13141575
v -53.94318327 5.96839655 -10.79304423
v -48.82498831 7.28968671 -4.17133607
v -49.78857562 6.80213748 -6.15403196
v -52.58417502 6.39969949 -7.10863341
v -53.23815718 6.37063617 -8.80062766
v -54.73459885 6.21588668 -8.12789612
v -55.81314862 5.12176566 -12.54775096
v -40.52345455 7.06355600 3.83021217
v -42.59876162 7.27986265 3.18471645
v -47.31025919 7.44097959 -1.40198111
v -49.95867983 7.26441294 -0.69097994
v -50.25824904 7.22921314 -3.19327344
v -52.09221691 6.91387150 -2.94122612
v -50.50125718 7.00030522 -4.20277473
v -51.90911144 6.57951739 -5.18812472
v -54.30453271 6.33855443 -5.66686736
v -55.89575693 5.97286038 -6.97137369
v -55.70646375 5.85365342 -9.60113760
v -57.73033202 5.39511396 -8.95073637
v -59.36922133 5.47913881 -6.67876191
v -62.33387813 4.97788610 -7.38552725
v -40.66041857 6.32769056 7.46922428
v -51.14815757 5.75539097 3.16925766
v -61.94773689 5.06992685 -3.65738361
v -66.30388647 4.22980264 -7.22249551
v -64.97445703 4.58572851 -8.37466866
v -40.85613787 5.90268150 12.34521344
v -57.19896033 4.60410072 0.24379160
v -59.83425304 4.60882066 -1.11960387
v -64.18091804 5.06273517 -4.68933675
v -66.25070423 4.14587650 -7.91025348
v -44.61280257 5.30901551 11.54776011
v -46.61110789 4.58809873 8.52809474
v -48.69218543 4.49031638 7.44902715
v -54.64253202 3.85856582 1.98535225
v -60.86338311 3.78043624 -0.65169722
v -65.75806439 3.81576223 -2.68789218
v -40.02033547 4.92199836 13.54771759
v -46.18415609 4.33738064 13.09176721
v -46.54966295 4.20548534 11.05337124
v -48.21854830 3.96366185 9.00410395
v -50.29424652 4.18625958 6.86463201
v -51.16038769 3.84676130 6.49026409
v -52.86244303 3.33878002 4.76818811
v -54.69789729 3.11269285 2.58641061
v -56.65787309 2.92035029 1.57043152
v -58.75306576 2.99209077 0.65792637
v -60.65661088 3.49377375 -0.23132843
v -62.79006600 2.83064391 -0.57159946
v -65.08515030 2.31537852 -1.36628665
v -66.63324684 2.95661297 -2.75213295
v -68.11676919 2.60522589 -4.01153648
v -42.82567278 4.43713833 14.47081752
v -46.27834633 4.28387197 13.49183731
v -47.10088298 4.03986871 12.40763068
v -59.27556008 2.79531884 0.72260754
v -63.37703019 2.19878484 -0.55354618
v -65.15002996 1.82286790 -1.11358706
v -67.29519367 2.18464644 -2.49808794
v -40.09124264 3.78453336 14.49153107
v -42.69119725 3.96163063 14.92104586
v -44.74431276 4.59014950 15.02512116
v -47.71073908 3.67508596 11.22192200
v -49.03082550 3.30751296 9.60739329
v -52.94116214 2.61988910 5.71663771
v -59.16876718 2.03125412 1.08015270
v -60.44413522 1.98391848 0.68406947
v -62.54192442 1.97731121 -0.18445127
v -63.91132623 1.99093041 -0.68558549
v -65.64351171 2.63587572 -1.72513968
v -67.86430627 1.84621604 -2.58253887
v -47.40665853 3.72048421 12.80047093
v -50.40430650 2.88552861 8.98177736
v -59.87401307 1.56289991 1.02967641
v -61.89364940 1.29326864 0.39718539
v -63.99945170 1.79341051 -0.63261163
v -65.83853811 1.91481167 -1.42856431
v -68.13273579 1.48859364 -2.48474535
v -43.98602247 3.63719743 16.13981463
v -45.54699361 3.81198572 15.17329644
v -47.47952148 3.33590480 13.69555946
v -59.12498757 1.15947053 1.47036905
v -61.26123667 1.08920701 0.80532097
v -64.05634433 1.29996287 -0.44220593
v -66.58103317 1.10029557 -1.29744411
v -42.55876690 2.87802541 16.44876972
v -44.65410486 3.36846826 16.29775763
v -46.40870169 3.33403889 15.22311009
v -63.53890896 0.53403887 0.31130857
v -66.70437008 0.19198979 -0.84838714
v -70.28503716 -0.26500603 -4.25841054
v -40.49532115 2.47454713 15.57282265
v -45.90706900 2.91355536 15.98675735
v -59.76081267 -0.11060214 1.86769327
v -47.06370831 2.00398662 16.09120518
v -62.90043145 -1.34466786 1.10744860
v -46.23058811 1.59331737 17.11982675
v -53.99981886 -0.30526557 9.31103807
v -70.78554481 -2.82394048 -3.77916289
v -70.97011805 -3.44768842 -6.38149213
v -66.51429832 -2.69754347 0.25866515
v -70.91718912 -3.48518370 -3.33896792
v -42.58779436 0.29586893 18.03010702
v -70.76139748 -3.77215655 -2.85565504
v -70.88977844 -3.99527280 -3.10350023
v -54.63408679 -1.60100160 10.45555808
v -67.24685431 -3.69825284 -0.13692139
v -51.40224099 -0.45614684 12.76462153
v -64.95704502 -2.97939917 0.88779826
v -64.28700686 -2.37929192 0.96330745
v -70.85398585 -2.67727789 -4.27562324
v -43.25552285 2.32553226 17.22630113
v -65.41225314 -0.77734119 0.17884512
v -67.49486178 -0.91427285 -0.69125660
v -69.17012483 -1.21897575 -1.78210135
v -42.99227148 3.12309689 16.48462564
v -70.74154168 -1.11237203 -5.16937906
v -43.61127689 3.77188344 15.91485925
v -48.87572676 2.86129513 10.65036934
v -65.96498936 0.78172033 -0.83436514
v -68.18859279 0.50718139 -1.81845424
v -44.18543726 4.25661169 15.22830967
v -56.23288080 1.96967553 2.55117519
v -61.02083996 1.54690852 0.72969485
v -63.02349269 1.69774378 -0.23814217
v -64.95296955 1.25329010 -0.78094396
v -41.38789698 4.33789613 14.35817499
v -44.87563297 4.69308952 14.92004562
v -47.33967409 3.95511324 11.52486447
v -58.65520984 2.21958966 1.26810325
v -60.00642478 1.87549542 0.89791638
v -68.46856326 1.27066905 -2.62119668
v -42.59239137 4.62301821 14.22090456
v -45.92923447 4.32512583 13.78326770
v -46.94756120 4.09734854 12.83284836
v -47.05169797 4.13249945 11.18999440
v -48.89904335 3.58822406 9.28804651
v -53.37741971 2.79763550 4.65543149
v -56.06593192 2.38577602 2.38377298
v -58.06920305 2.21916195 1.41844607
v -61.16186827 2.02208245 0.45125734
v -63.84646893 1.83808676 -0.60333771
v -65.47821313 2.20682076 -1.44312542
v -46.47754878 4.15445119 13.79599143
v -47.35398293 3.92377237 11.87172811
v -51.81015283 2.97972583 7.26549886
v -55.96788228 2.19479133 2.57670158
v -59.59719792 1.79018045 1.04108744
v -61.63392216 1.85769913 0.32077936
v -63.63317370 1.73541252 -0.47890257
v -65.79372287 1.59467442 -1.19407312
v -43.54314879 4.18045837 15.16258903
v -56.63886666 1.76387792 2.45601661
v -61.37450784 1.62570702 0.50967821
v -63.46887350 1.24829460 -0.08738469
v -65.50326198 0.99553249 -0.86003379
v -69.27511841 0.38920090 -2.80994992
v -70.37200034 -0.46517770 -6.65230909
v -41.92424566 4.18153359 14.60487396
v -66.34250283 0.55747945 -0.88885200
v -70.37929446 -0.99395018 -7.15706544
v -42.70879924 3.29433405 16.08220488
v -43.88555512 3.45167145 16.38010889
v -58.89899656 0.46870869 2.02843198
v -48.23965207 2.16158037 13.50212656
v -62.38484755 -0.45367813 1.07527501
v -65.65434486 -0.70410856 -0.03880438
v -70.82588971 -1.64842000 -5.12150582
v -68.96100938 -1.54789351 -1.44723675
v -61.37146801 -1.45634136 1.97399757
v -64.53162432 -1.74908678 0.72600791
v -53.91374603 -0.32649984 9.69873648
v -66.18186831 -2.17568316 0.32758093
v -51.89058557 -0.10401350 12.19832990
v -69.67338175 -2.88123335 -1.67418749
v -52.42916942 -0.09371924 11.72217634
v -63.48303705 -2.09628674 1.14515470
v -45.18833384 1.36682612 17.65014417
v -59.68722329 -1.52959221 2.96701561
v -70.75567544 -2.66345730 -3.94655205
v -46.07939720 1.85624382 17.05968380
v -58.88523906 -0.78733172 2.80033913
v -64.71920013 -1.36211619 0.59941981
v -47.54180461 2.54172180 14.93210532
v -51.00408942 1.70134951 10.78156475
v -67.22441316 -0.90463483 -0.56968175
v -70.43781877 -1.38341053 -3.92944366
v -47.24312201 2.95276591 14.88230843
v -42.92355850 3.66510800 15.71865380
v -44.51008514 3.65577894 15.98494500
v -59.51317027 0.79889526 1.46490568
v -61.83813512 0.54996152 0.83185203
v -69.78791952 -0.44100569 -2.96341302
v -70.68949193 -0.88522694 -5.63730625
v -49.07945171 3.02014616 10.05643141
v -64.25273418 0.63168659 -0.17147814
v -67.24350154 0.31048091 -1.12977216
v -68.54875386 0.02202243 -1.79806596
v -43.30863804 3.79734510 15.77849872
v -45.40068284 4.06096876 15.00115264
v -49.32000116 3.04000010 9.80999973
v -55.19717187 1.78002915 3.68583715
v -68.33235919 0.17715656 -1.69549149
v -43.31700504 3.66056291 15.98736271
v -46.81232944 3.43971304 14.77880497
v -57.54356831 0.95507287 2.63195578
v -62.58358061 0.22410517 0.75990392
v -65.33282250 0.40702222 -0.51409850
v -68.04800779 -0.51425467 -1.16962905
v -43.27069968 3.21505079 16.51925966
v -46.87613621 2.95917294 15.21893218
v -59.47855487 0.04981023 1.95685006
v -66.13371521 -0.84497785 -0.13717922
v -58.68583173 -0.55404613 2.77357618
v -57.55687132 -0.84927469 4.24892083
v -64.62159008 -2.57526687 0.94854762
v -62.55882978 -2.57622986 1.92687684
v -66.15044177 -3.41364346 0.27760843
v -46.01277411 0.08241605 18.22220720
v -67.69549847 -4.23468091 -0.46231659
v -69.00995225 -4.41735238 -1.15785724
v -70.95940411 -5.04383026 -3.67010338
v -44.59093511 0.07823913 18.63897778
v -48.58652875 -0.65056916 15.33130091
v -52.76078358 -1.26667845 12.37575989
v -55.98369241 -1.98276038 7.27969175
v -58.02354217 -2.74137012 5.57878008
v -66.15603715 -4.30379994 0.07553692
v -68.34079325 -4.30384045 -0.75169542
v -70.72525471 -4.93316771 -2.97396770
v -51.42995343 -1.04940659 13.13893683
v -55.44286594 -1.79890834 8.20430089
v -65.90044498 -3.40825855 0.43293583
v -70.54655999 -3.85039719 -2.52392609
v -63.77813220 -2.36828858 1.16793509
v -70.86163014 -3.68649769 -3.09760775
v -48.06270450 0.62719587 15.36081359
v -52.90580168 -0.34541101 11.49751619
v -55.00913039 -0.91723568 8.51643458
v -70.75700164 -3.99290258 -2.84482446
v -57.88718164 -2.47447961 5.64758945
v -62.52312660 -3.33430129 2.19911360
v -64.81559575 -3.73449037 0.92380884
v -67.21007079 -4.08516265 -0.26584434
v -68.56103987 -4.30658553 -0.88532286
v -70.88196278 -4.97434521 -3.35687655
v -45.42067647 -0.17476997 18.65227893
v -66.47659093 -4.57222247 -0.07372438
v -68.06178391 -4.77446290 -0.77881955
v -69.21301782 -5.00436546 -1.44966121
v -45.81329972 -0.69786346 18.75902526
v -49.13796857 -1.31642458 15.03142621
v -50.84739253 -1.88354426 13.84832431
v -55.87663502 -2.87942984 8.37856438
v -59.42859873 -3.49796680 4.78446996
v -60.58992818 -3.90578248 3.87541717
v -62.99766153 -4.72771190 2.15233513
v -64.51939046 -4.80597746 0.90889458
v -65.70409238 -4.77689505 0.25795784
v -67.27409363 -5.14729507 -0.49558457
v -46.19047046 -0.39659391 18.38739030
v -55.92378974 -2.64287810 7.99272954
v -61.26973033 -3.61586711 3.01446673
v -67.76101142 -4.94795805 -0.68617676
v -69.05575842 -5.14809927 -1.31529605
v -70.39829344 -5.41735161 -2.66548386
v -56.05605245 -1.75460521 6.95196586
v -64.20084834 -3.36950552 1.28117483
v -68.28366965 -3.98706738 -0.67184179
v -47.32925445 1.63076585 16.04259014
v -55.15968055 -0.29292580 7.10359355
v -59.72666293 -1.20851526 2.61174818
v -65.64836949 -2.20832718 0.55552163
v -67.62883812 -2.39115651 -0.32020762
v -70.64397633 -2.86123483 -3.03885085
v -43.30390692 2.99770106 16.73907973
v -62.35805526 -0.95826027 1.19703356
v -44.27504912 3.39245982 16.39672741
v -46.23555019 3.11941304 15.58257919
v -70.90500742 -2.00315285 -5.50695648
v -44.04366016 3.84644978 15.83690010
v -46.03871703 3.71728605 15.06222412
v -63.90156597 -0.36438275 0.58031629
v -67.13953614 -0.57287002 -0.67784783
v -70.88410854 -1.61787251 -5.66220609
v -44.95715722 4.14315797 15.22288658
v -46.73814029 3.84905841 14.17014468
v -47.69470543 3.56830331 12.19972968
v -48.78634587 3.16036516 10.34132391
v -58.64272267 1.13067881 1.75832037
v -69.25847381 -0.77717664 -2.14148453
v -42.33867675 4.45966283 14.37013596
v -67.28715450 -0.18345288 -0.93954371
v -44.51688007 3.81693570 15.72646014
v -58.96243453 0.78248995 1.75206072
v -65.14181197 -0.36942569 0.10906554
v -66.66626036 -0.61691634 -0.51780470
v -70.90906054 -1.81299669 -6.01824652
v -43.97483543 3.32058407 16.52379148
v -45.33207417 3.09120072 16.16428420
v -47.61302471 2.86318013 14.30786587
v -70.94671577 -2.24717031 -6.00356190
v -43.94488409 2.51756655 17.20392331
v -46.24024406 2.18312303 16.65925421
v -46.86659947 1.17485959 16.77717455
v -48.19478467 0.95956365 15.13081416
v -70.93071938 -4.26158728 -6.23481907
v -63.35677952 -3.37692653 1.75288529
v -68.16429645 -4.36110236 -0.67193323
v -69.86771524 -4.73879836 -1.86686439
v -48.38014022 -0.88695472 15.88799246
v -55.05735427 -2.33864482 10.39415225
v -62.64751405 -4.05756570 2.26733205
v -68.34921986 -5.20634744 -0.96007518
v -45.52415758 -1.44106348 19.36584897
v -48.51799831 -1.72159483 16.19840041
v -49.79425669 -2.34596059 14.66374472
v -51.94371939 -2.56056874 13.58714327
v -55.18311262 -3.13899550 10.69289166
v -56.18938431 -3.51986126 8.57118797
v -58.60542133 -4.29697242 5.43181365
v -60.70253626 -4.36189491 3.97931691
v -63.91887367 -5.29538887 1.31380523
v -65.89077413 -5.64385252 0.18617863
v -67.64437258 -5.90563146 -0.79512887
v -44.86599192 -1.79967715 19.77959648
v -46.04749754 -2.05061329 19.49334890
v -48.62941056 -2.63320701 16.09708741
v -51.01587996 -3.26015870 14.22798168
v -53.82161215 -3.78250540 12.21301407
v -55.40015921 -3.97222629 10.63872874
v -67.53861904 -6.98724436 -1.01503800
v -57.97632411 -5.75194601 5.45120006
v -64.66792524 -7.22713768 0.35740089
v -66.22323394 -7.66358990 -0.86782855
v -58.40216205 -6.61317632 4.45415778
v -62.21649796 -7.09915301 1.91681320
v -65.15810639 -7.97167979 -0.38881288
v -66.77865237 -8.71325191 -1.88905152
v -43.67700219 -3.60322138 20.11704259
v -64.10560012 -8.18652660 0.29248779
v -54.77211997 -5.38107799 11.07723825
v -62.57841736 -7.29225017 1.57471851
v -64.10872936 -7.92900566 0.43556461
v -65.67797810 -8.09041783 -0.75340661
v -52.17568949 -4.39064344 13.43164966
v -56.05299771 -5.33969933 9.17728711
v -64.26310539 -7.52774859 0.54261443
v -65.54381549 -7.83147477 -0.57709153
v -66.94512814 -8.12846702 -1.61849987
v -46.93040252 -2.89007626 18.86526868
v -50.59042573 -3.68131860 14.57432192
v -63.81231546 -7.03148358 0.99472143
v -46.09200731 -2.26603798 19.56534013
v -55.25439233 -4.39036218 10.79926360
v -56.27154186 -4.79601510 9.15551279
v -57.29647353 -4.92494507 6.92802295
v -63.53696436 -6.53526327 1.28391723
v -65.41939825 -7.10857194 -0.11653807
v -68.73015314 -7.69548630 -2.33027106
v -43.39502752 -1.70361227 19.39833723
v -45.34412175 -2.02756911 19.81116273
v -46.15932330 -1.85094588 19.28556152
v -52.58574337 -3.34865390 13.24561052
v -56.41831085 -4.43147356 8.98198970
v -64.18094784 -6.38148841 0.96016994
v -45.18676177 -1.61990814 19.60634813
v -49.22839999 -2.24758754 15.23382869
v -53.50698531 -3.70469876 12.53232174
v -54.93212864 -3.83457635 11.17197145
v -56.32717162 -4.16261656 9.11564473
v -59.71941724 -5.09941624 4.48011281
v -63.09611350 -5.94649045 1.75912748
v -67.47166067 -7.15029472 -1.08103221
v -47.25559801 -2.01319461 18.30961183
v -53.30947042 -3.54204909 12.71869708
v -54.76168916 -3.87295405 11.33275311
v -58.30584094 -4.40257415 5.61628491
v -69.02217120 -7.49268150 -2.37557548
v -43.82691532 -1.14168692 19.30894330
v -45.75334862 -2.11833394 19.70460452
v -59.89042670 -5.46213426 4.23364295
v -44.73536462 -1.94873090 19.85842362
v -46.47264630 -2.27905042 19.25289445
v -56.02864921 -4.43312153 9.68827121
v -63.85441124 -6.46412978 1.11983635
v -44.84736919 -2.14047357 19.94408108
v -55.99891022 -4.84520430 9.61969607
v -67.80298799 -7.72531517 -1.69381662
v -64.86806273 -7.33967032 0.11525285
v -66.88746810 -7.85851013 -1.37184362
v -53.72846127 -5.12595335 12.06233911
v -62.28084490 -6.89800736 1.94112549
v -64.63214010 -7.70505471 0.20475818
v -65.75158983 -7.92837981 -0.75095543
v -67.35654175 -8.43674783 -2.12013931
v -59.90227312 -6.96414290 3.76671483
v -61.59477681 -7.23474054 2.40424345
v -63.92593682 -7.91165698 0.50599402
v -66.48991257 -8.98472406 -1.80606684
v -43.98902133 -4.22747480 20.30501515
v -43.80146042 -4.30409797 20.25775239
v -45.70035636 -5.00030536 19.95316334
v -51.61561817 -6.14736648 13.83071672
v -62.93695420 -8.92564654 0.75913611
v -50.82318559 -5.99478278 14.44799080
v -47.87852243 -5.05050924 17.73883775
v -58.06570873 -6.83406135 4.52018855
v -65.82193822 -8.85683205 -1.16433017
v -67.16512144 -9.10242368 -2.52922019
v -59.42974612 -6.39757095 4.10050293
v -61.16799638 -6.91431807 2.83432053
v -63.03109229 -7.57459830 1.15463231
v -64.75436687 -8.10386892 -0.07304438
v -66.40801579 -8.42222106 -1.40984717
v -67.87890196 -8.75718333 -2.90049030
v -45.24181783 -2.49748700 20.02320811
v -46.22958228 -2.52174446 19.55092326
v -64.37540799 -7.16033764 0.55209309
v -66.59966707 -7.83760753 -1.17454189
v -68.29193234 -8.45725276 -2.95613077
v -44.57997531 -1.24016835 19.46468279
v -45.71513832 -1.76225079 19.51784827
v -48.66666347 -2.33150693 16.00189880
v -63.27997893 -6.05305564 1.58349727
v -44.82226074 -0.36296865 18.88135448
v -47.04273492 -1.11299567 18.17001589
v -50.22529140 -1.80911692 14.15420137
v -52.57316679 -2.60508247 13.17804214
v -54.50596288 -2.87987851 11.44400053
v -56.14608526 -3.80758569 9.24540311
v -63.79043311 -5.48275886 1.36474287
v -65.48289210 -6.02565799 0.34821508
v -67.36721843 -6.76367432 -0.83769328
v -69.31377202 -7.07053626 -2.33320822
v -47.42072150 -0.38808913 17.09185168
v -52.56514996 -2.07156711 12.94834167
v -63.69846314 -4.58788825 1.65243959
v -65.32945484 -5.31756273 0.52424881
v -67.05158949 -5.72309969 -0.42597571
v -59.68062207 -2.95497035 4.26946720
v -62.45288625 -3.93804908 2.41294177
v -63.96398693 -4.43331338 1.43525831
v -66.13016874 -4.98798629 0.05303850
v -68.28310341 -5.96475974 -1.05006900
v -69.66360658 -6.26658974 -2.15918897
v -63.01255524 -3.66364396 2.01949780
v -64.97570872 -4.11480106 0.72779541
v -66.80291891 -4.82654432 -0.20257523
v -68.12529266 -5.38320653 -0.92448649
v -69.19750571 -5.78009989 -1.54927780
v -70.02849132 -6.21548854 -2.55338266
v -70.55997849 -6.08109450 -3.50434403
v -60.81045792 -3.34089505 3.38971801
v -66.77446514 -5.33218356 -0.23645628
v -68.66449118 -6.12339657 -1.29091088
v -69.92354989 -6.63285283 -2.74233497
v -70.54401934 -6.26827916 -4.01317561
v -52.29127035 -1.82413682 13.03476095
v -63.78547847 -4.93783085 1.52699847
v -65.51871449 -5.67284459 0.41099716
v -67.00561196 -6.31459849 -0.54370216
v -46.00785673 -1.06606400 18.88683625
v -47.90206626 -1.39286066 17.10550115
v -50.65030977 -2.34634778 14.20179568
v -55.97900972 -4.05131048 9.71612148
v -60.16111374 -4.83368104 4.35619242
v -63.30667436 -5.82358567 1.64272659
v -45.27239501 -1.07364380 19.17564496
v -46.78830877 -2.77635269 19.04496737
v -53.81247774 -4.68466710 11.99829020
v -56.27369136 -5.24375215 8.77894089
v -59.58166346 -6.00440381 4.14623274
v -61.87010556 -6.68776827 2.45009712
v -63.95369023 -7.39178201 0.76097524
v -58.86074156 -5.66623965 4.64708265
v -62.48580664 -8.16562306 1.37399964
v -64.88215923 -8.30431562 -0.28606973
v -45.88640481 -5.69792558 19.89870518
v -50.16510934 -6.95582712 14.97908775
v -55.62597141 -7.88377319 7.89512228
v -44.61720213 -5.25918463 20.27851157
v -49.17764291 -7.92999659 16.04619622
v -51.00389197 -7.96407275 14.37706966
v -51.84609443 -8.89339857 13.17398436
v -53.32871899 -7.96274561 11.82124391
v -46.43952474 -8.39465205 19.32011358
v -48.07065800 -8.70120712 17.80552603
v -47.96145111 -7.75907189 17.74986833
v -50.61770603 -9.44277830 14.42522835
v -51.44730955 -9.60123911 13.20249308
v -47.34198377 -9.68114007 18.69745180
v -51.24423280 -10.85530501 12.89697364
v -54.14892733 -10.86738054 6.78078877
v -54.50569838 -10.46198234 5.07266307
v -46.12879455 -9.88505222 19.29063350
v -48.25866222 -10.62128693 17.34970137
v -50.30725896 -10.87886747 14.31115624
v -51.02967098 -10.83180215 13.19358125
v -54.55616862 -10.43919660 4.35893703
v -54.50278893 -10.50308440 5.53232478
v -45.52694038 -9.10666585 19.72037740
v -46.67414725 -9.64901876 19.16574128
v -47.82960936 -9.91083775 18.18694174
v -51.43704638 -10.45371965 12.91074418
v -55.70549890 -9.78551619 2.69758608
v -44.71135139 -8.09248164 20.00341006
v -47.42471501 -9.16991942 18.70220713
v -48.42731357 -9.57595091 17.48553105
v -49.10702258 -9.52621177 16.34739339
v -50.87366328 -9.81107820 14.06139974
v -52.08718777 -10.11785679 12.33138703
v -55.52209541 -9.67252348 4.44510067
v -47.56249860 -8.73012841 18.55052635
v -48.34644124 -8.33345391 17.16896519
v -49.26584288 -9.00691655 15.95132798
v -50.24813488 -9.15284175 14.85797204
v -51.14191771 -9.50919185 13.75713386
v -46.50150612 -7.98039511 19.30756308
v -47.93804884 -8.15402530 17.77946204
v -49.57297817 -8.36482830 15.53261653
v -51.48553848 -8.87614395 13.41218036
v -54.88006771 -9.17220954 7.68111553
v -44.95299235 -6.15902571 20.21342143
v -46.08356953 -6.95296284 19.61090788
v -47.76537046 -7.50920502 18.12183112
v -49.82314631 -8.16178042 15.31525329
v -52.46593803 -8.62679817 12.72057276
v -44.18283328 -5.40222554 20.19540779
v -45.36465928 -6.21565245 20.09975351
v -46.52044922 -6.46745088 19.36016977
v -49.18014631 -6.77284412 15.86419716
v -50.80839247 -7.63695594 14.55287728
v -51.72505230 -8.00657365 13.55392672
v -43.47822443 -4.83031385 20.10815591
v -45.26720196 -5.47436764 20.15471458
v -46.31845653 -5.89721370 19.63379420
v -47.81988263 -6.23775693 17.99534261
v -58.67121741 -8.37534387 3.30830785
v -53.89421806 -7.26357801 11.31552458
v -51.81945488 -5.31746680 13.68327811
v -63.96117806 -8.41672625 0.30565946
v -65.48829377 -9.21315793 -1.23659091
v -63.25371563 -8.04336742 0.84251835
v -66.19462371 -8.92352033 -1.48503203
v -67.12594628 -8.95471498 -2.27245875
v -55.42609468 -5.45304967 10.13884041
v -58.71614441 -5.42979455 4.86042071
v -64.05356526 -7.69784069 0.58219349
v -45.57444155 -2.28639622 19.85747181
v -49.23354834 -2.67462688 15.33236727
v -63.51010501 -7.23595265 1.08352990
v -65.54789841 -8.02661758 -0.65041025
v -45.56015506 -2.14019953 19.79870349
v -47.63558879 -1.93188782 17.74984412
v -48.71164635 -2.02595093 15.93121141
v -50.23204163 -2.49637756 14.47950862
v -55.03304675 -4.34297556 11.03768125
v -67.29412079 -8.20065197 -1.90910010
v -68.53953004 -8.42407718 -3.55588878
v -45.89635506 -1.35487108 19.15773936
v -48.30673710 -1.56160351 16.45553298
v -52.85860226 -3.07960133 13.05958536
v -57.43417516 -4.33576526 6.86992612
v -58.94635990 -4.46430361 5.17471740
v -64.99407440 -6.87031215 0.26351941
v -66.71248376 -7.55960681 -0.98870066
v -69.08377260 -8.03664140 -4.44303080
v -45.42624205 -0.51721954 18.84724945
v -49.07847568 -1.03254011 14.83371109
v -51.52966082 -2.63209944 13.85655627
v -56.50470778 -4.06435924 8.72609206
v -56.97472021 -3.55805038 7.45737413
v -59.49014425 -4.62445104 4.83507477
v -63.24888766 -5.55188954 1.74634636
v -64.97757137 -6.48058951 0.42527379
v -66.73608720 -7.21231382 -0.78159937
v -68.83239746 -7.88296573 -2.67249020
v -69.47149336 -7.71418028 -4.33342066
v -45.73830962 -0.00383619 18.45189370
v -48.36727679 -0.46839533 15.66580869
v -54.72829565 -3.04842717 11.23895962
v -55.78915775 -3.35790287 9.65550914
v -59.06549096 -3.65945022 5.13053034
v -60.43175980 -4.13715746 4.10404988
v -68.80605221 -7.38664251 -2.08530785
v -46.26397043 0.27104831 17.88521372
v -51.05919391 -1.60636287 13.55414372
v -52.88201198 -2.14158394 12.75098789
v -54.98707667 -2.90001859 10.83823945
v -59.89008024 -3.84178828 4.51723300
v -63.22771311 -5.02451835 1.88866735
v -64.90422040 -5.74605959 0.71872934
v -65.97255915 -6.37157774 -0.03293736
v -69.29114461 -7.48189865 -2.72191619
v -63.57990950 -4.94107930 1.68903300
v -65.32971561 -5.69614768 0.51665836
v -66.50174409 -5.89882769 -0.16237749
v -68.16656142 -6.57533854 -1.15351134
v -69.62485611 -7.13993050 -2.82203453
v -49.23215508 -0.75403089 14.38024174
v -54.77977544 -3.48308706 11.30890660
v -57.95487016 -3.64686060 6.24653883
v -58.79631639 -3.97434039 5.40684070
v -61.04300171 -4.75917757 3.74944601
v -69.22939420 -7.76453456 -3.15867318
v -45.75473070 -0.35537811 18.61578599
v -47.64922336 -0.72337675 17.01266505
v -48.93300682 -1.50553300 15.41369408
v -57.61568993 -4.25998541 6.63799234
v -60.35091355 -5.09175146 4.20180941
v -64.05002624 -6.53521484 0.99546870
v -68.82324070 -8.12974945 -3.21744313
v -45.77822983 -2.45510461 19.83317733
v -47.26275057 -2.67047971 18.44078675
v -58.45787004 -5.10047982 5.21468977
v -64.80097026 -7.81099731 0.01286609
v -65.32656401 -8.84249527 -0.82718709
v -66.87572598 -9.04883724 -2.14493228
v -48.98521304 -5.22266701 16.08247310
v -58.97844583 -7.26011861 3.86448880
v -54.81828004 -7.29576824 10.22116467
v -45.03719509 -5.16525283 20.19102313
v -46.78792506 -6.01282530 19.27935518
v -48.11844975 -6.39910344 17.61117391
v -61.97473407 -9.59776063 0.09210135
v -44.30879280 -4.22547711 20.33730969
v -45.74995860 -5.41060325 19.97473836
v -45.77948153 -5.10021020 19.95503344
v -52.26872861 -7.40529783 13.29392940
v -44.71814632 -3.72937112 20.32015286
v -54.17095125 -7.34603172 10.92919800
v -44.49441656 -3.16102244 20.25901526
v -61.93600968 -8.78649019 1.56841928
v -63.38348985 -9.24961641 0.07472581
v -59.72221121 -7.57315708 3.59028857
v -44.82575133 -3.15505895 20.26659995
v -55.36971986 -6.85693882 9.57779679
v -59.21491608 -7.04784738 3.95544339
v -59.78283286 -7.24287471 3.73273552
v -45.70075497 -3.03398375 19.98954266
v -66.96552038 -9.30463895 -3.20977462
v -59.98349562 -6.64985832 3.71822855
v -61.56688929 -7.55790900 2.38155155
v -65.07238746 -9.15972982 -0.90414978
v -66.44180417 -9.34160873 -2.27756752
v -46.88366875 -3.10998084 18.99327338
v -62.99308687 -8.41652323 0.97174331
v -45.30840740 -2.92350072 20.13381198
v -46.84657231 -3.40744131 19.10992526
v -64.20581043 -8.92395526 -0.15491805
v -66.52348489 -9.42334346 -3.14064045
v -52.16499045 -7.87097868 13.28147762
v -43.85871813 -4.40427708 20.27413063
v -44.84964162 -5.57059282 20.24208009
v -46.08720914 -6.61618030 19.67156865
v -47.65149951 -7.10537843 18.24586280
v -48.90494794 -7.22236978 16.52606018
v -50.18725991 -7.61840958 15.07403143
v -51.38858780 -8.40929244 13.70826177
v -56.89302832 -8.13514832 4.79208119
v -61.00824848 -9.64255445 0.89712191
v -44.70336065 -5.97218238 20.23509145
v -45.43177783 -7.62293534 19.98760924
v -46.97249457 -8.03632475 19.04806122
v -48.16014692 -8.25507473 17.43855886
v -49.23641309 -8.56965408 15.93385264
v -51.51983723 -9.25229769 13.25336937
v -47.59162664 -9.46630724 18.52519438
v -48.73067886 -9.42463242 16.94666035
v -45.11758313 -8.59622844 19.90088820
v -46.41231894 -9.51649714 19.34002526
v -47.25847393 -9.90272034 18.68139207
v -48.86053503 -10.36013756 16.63076691
v -55.92474714 -9.38783400 4.54207230
v -56.97544664 -9.38922632 2.93150241
v -48.21104929 -10.91146655 17.17243344
v -56.79756403 -9.72766429 2.40880414
v -58.02616477 -9.93206259 1.15423591
v -45.10481656 -9.10886750 19.75713670
v -46.17948830 -9.41683538 19.47479509
v -48.44242707 -10.50632168 17.21239276
v -58.43504891 -10.08345559 0.48038809
v -59.71835181 -9.85942222 -1.55659637
v -60.22216380 -9.64865461 -4.03529638
v -45.86672783 -8.66513606 19.67712305
v -47.05099016 -9.70496330 18.91352050
v -48.35272208 -10.14405489 17.51150377
v -51.72905326 -10.32829285 12.63238955
v -45.84697634 -7.81242922 19.77841184
v -47.06313461 -8.80446099 18.93292740
v -47.97994718 -9.39386524 18.08913425
v -50.37028342 -9.39652603 14.65947274
v -51.59808323 -9.80555825 12.98288815
v -56.90822378 -8.82296544 3.68496496
v -46.41958326 -7.32473982 19.39808577
v -47.73163423 -8.08415096 18.06897670
v -48.42831567 -8.84128641 17.16550998
v -51.27463862 -9.07476433 13.64434324
v -53.25935781 -9.29528940 10.99390443
v -54.78669703 -8.89780838 8.18259362
v -56.52532354 -8.52100551 4.93204780
v -59.33589116 -9.54293832 1.77164213
v -45.84363103 -6.14958303 19.89367604
v -46.56660929 -7.17516942 19.29965056
v -49.72612858 -7.34094158 15.45483619
v -50.66289753 -8.19455739 14.64916114
v -51.73379555 -8.50433763 13.33290897
v -56.21624738 -8.10279790 6.43432699
v -57.86223710 -8.17270763 3.62057146
v -61.54165417 -9.69572365 0.26832448
v -47.10886627 -5.91845298 19.06030253
v -51.14451796 -7.52315577 14.29931168
v -53.53682488 -8.19474645 11.21199969
v -63.19308281 -9.67730582 -1.90473197
v -59.83353034 -8.39875918 3.03419516
v -61.32098287 -9.08226520 1.69074733
v -62.93419003 -9.34029277 0.26000623
v -64.15332109 -9.55332536 -1.49172242
v -64.64407593 -9.58013348 -1.63744553
v -45.90669647 -2.37262272 19.73319985
v -65.57653844 -9.55826882 -2.08892440
v -58.37868527 -6.32633641 4.73816972
v -47.04377055 -3.37675284 18.83355156
v -54.54125628 -7.10994145 10.76697931
v -45.18136755 -3.63678625 20.23862861
v -61.51759252 -9.53853875 0.84046298
v -64.37999755 -9.55000054 -3.10999993
v -51.44343153 -7.60887144 14.03702889
v -63.22018802 -9.59570799 -2.42043589
v -45.62956467 -5.79036865 20.02182789
v -47.10154608 -6.61895750 19.04444955
v -48.45314845 -6.95109181 17.16172695
v -49.47502539 -6.99367980 15.58226347
v -52.23090947 -8.88714567 12.84891739
v -58.66544694 -9.08345263 2.68878508
v -60.85838005 -9.83984116 0.31963518
v -62.47020140 -9.58557986 -2.37886887
v -63.79624456 -9.35004186 -4.51673195
v -45.03164813 -5.87888714 20.20915039
v -46.22447863 -7.29795173 19.55319941
v -47.67028242 -7.78718526 18.19399372
v -51.66992173 -9.43589304 13.10970355
v -55.95290288 -8.69672466 6.23318832
v -61.04324758 -9.90230590 -0.51246025
v -62.44502589 -9.65656340 -3.07611935
v -43.77907142 -4.63496009 20.23634315
v -63.65984678 -8.61860625 -7.25749973
v -46.33119330 -9.26298182 19.43779923
v -47.25752398 -9.40278079 18.82747374
v -48.27768356 -10.43763570 17.45844446
v -49.08804968 -10.18450409 16.36676677
v -59.92990732 -9.87961236 -1.29601581
v -46.37088254 -9.79875121 19.24745739
v -59.56721306 -9.90687218 -1.15425989
v -60.57218462 -9.63292364 -2.88457517
v -62.34514713 -9.19420086 -6.22799061
v -62.78083473 -8.57015327 -7.94023741
v -47.19795659 -10.22470556 18.52380671
v -48.07852209 -10.61249990 17.53289253
v -48.97115752 -10.60536876 16.33679122
v -60.03283337 -9.75215342 -2.34387675
v -62.00261787 -9.49491374 -5.28059062
v -46.01461440 -9.44139715 19.52475496
v -46.77624628 -9.92219523 18.95472221
v -59.73788723 -9.92034003 -1.09229481
v -45.47108337 -8.16714950 19.91373487
v -46.79404944 -9.28719249 19.17078346
v -47.50049114 -9.91284568 18.48819107
v -48.49187657 -10.06920449 17.33564027
v -50.94624683 -10.25788207 13.77112977
v -59.21433493 -9.95606743 0.83233009
v -63.20528686 -8.99785757 -6.59829192
v -46.49042711 -7.62455678 19.38373782
v -49.52841252 -8.80602282 15.60430322
v -50.51577091 -9.11152177 14.58593365
v -51.33742094 -9.41045582 13.43419310
v -55.24722114 -8.99509247 7.20944116
v -56.86150864 -8.47517885 4.44653584
v -58.03795904 -9.05305240 2.82001006
v -48.55466262 -6.55378122 16.92838408
v -50.48122630 -7.26977410 14.84172978
v -51.26131326 -7.96023104 14.12842330
v -52.59236321 -8.67823791 12.51284499
v -57.54217505 -7.87137449 4.12187539
v -59.12404880 -8.96846689 2.69477372
v -62.53535300 -9.69866291 -1.55092496
v -64.07909095 -9.35694389 -4.70951898
v -46.80842161 -5.08786784 19.32737231
v -63.22414428 -9.67005081 -1.49900373
v -65.23647904 -9.61800106 -2.56226445
v -62.06923723 -7.53025804 1.93514570
v -63.67500871 -8.59314669 0.42969975
v -66.43744558 -9.41792224 -2.51079444
v -66.82924926 -9.29639768 -3.70087055
v -53.70847136 -3.36377369 12.36058492
v -58.89325216 -4.25026845 5.28700603
v -66.04798138 -9.07003414 -1.51252525
v -66.83127582 -9.22130141 -2.30668578
v -55.15521392 -3.63772479 10.90084855
v -59.50336158 -4.02788166 4.84747766
v -60.52086130 -5.15780598 4.08528186
v -63.12247366 -6.65404741 1.52214291
v -64.58517164 -7.98469130 0.11626111
v -66.14007056 -8.63925368 -1.28152710
v -66.31914526 -8.96935072 -1.62503473
v -67.59814173 -8.96004308 -2.85566226
v -61.91760674 -5.34904934 2.90189823
v -63.02245706 -6.40794123 1.65392214
v -64.53588605 -7.48045323 0.36860059
v -66.89173728 -8.89806729 -2.04457482
v -67.79296696 -8.88519362 -3.03298095
v -68.47789139 -8.25399254 -5.49947890
v -59.86741930 -4.43251058 4.60022269
v -60.77558920 -5.26023656 3.88823869
v -62.34478951 -5.97786577 2.37257825
v -64.33346868 -7.88742770 0.33898890
v -67.00373441 -9.16155707 -2.39066337
v -55.04572764 -3.41813616 10.97271778
v -55.61237782 -4.66784230 10.28486434
v -59.19974670 -4.25303727 5.09223947
v -66.26898795 -8.99264030 -1.60073291
v -67.26497412 -9.15876124 -2.99402280
v -52.15681717 -3.23318527 13.57231569
v -53.49294096 -3.43570765 12.56101299
v -56.34426326 -5.02740778 8.85943137
v -57.93030187 -4.47880710 6.16076309
v -59.30976197 -5.12317754 4.66448115
v -61.83320656 -7.34098908 2.18048249
v -64.71744925 -9.27718729 -0.82278659
v -59.22079831 -6.64996915 4.12783585
v -63.63224238 -9.32696927 -0.21229866
v -65.91362506 -9.46520735 -3.51592922
v -58.61738697 -7.28736166 3.98180494
v -63.75097483 -9.63185262 -2.02365080
v -65.43000042 -9.15000029 -4.65000002
v -65.50039351 -8.80043302 -6.02051057
v -49.88315329 -8.92800093 15.27121756
v -50.95933005 -9.22293030 14.14730959
v -52.31558159 -8.39936920 12.93794066
v -55.32202497 -8.45414679 7.70732621
v -58.58776718 -8.74532852 3.01560084
v -60.43142825 -9.75463260 0.87009440
v -61.84373796 -9.68126021 -1.42507954
v -63.87046725 -9.33278166 -4.05041827
v -45.70315406 -6.63499162 19.91636492
v -45.78644410 -9.49065667 19.55062896
v -49.07191172 -10.77265572 15.98997228
v -48.14897105 -9.95900203 17.82863028
v -60.24303660 -9.97768342 0.00107290
v -61.48712710 -9.66101140 -1.99452089
v -64.28959221 -8.39861017 -7.09504914
v -64.97961283 -7.80688133 -8.03636480
v -44.82331872 -9.31837782 19.65593360
v -45.76576874 -9.95823182 19.32215504
v -46.08036205 -10.85346937 18.60871911
v -47.82897234 -11.66903786 16.92005061
v -48.85307699 -11.68841869 15.62764496
v -50.37653819 -11.69555169 13.58659752
v -51.46506801 -11.71411946 11.80730853
v -52.71841213 -11.29011624 10.28611138
v -53.90022323 -10.81099361 8.07738025
v -56.90958351 -9.10048559 3.38720181
v -46.29037902 -11.64757367 17.81068183
v -47.09887132 -12.14901078 16.96572267
v -48.13454673 -12.26207800 16.01518132
v -50.82153529 -12.00898737 12.35061232
v -51.72892660 -12.06931286 10.87087579
v -56.54277280 -9.48549807 3.21686105
v -59.49100107 -10.03860123 -0.37606544
v -46.59013450 -11.81696448 17.54717156
v -47.52187058 -12.11991720 16.72657393
v -48.39561507 -12.29089499 15.67038335
v -51.06936768 -12.07960863 11.90545969
v -60.24585292 -9.90292989 -1.32714701
v -63.92958015 -8.26640613 -7.66860833
v -46.13948986 -11.51624974 17.97124743
v -45.80544308 -11.16551645 18.36316846
v -46.67783901 -12.02234067 17.27630943
v -47.81222343 -12.17783708 16.43356867
v -48.71933907 -12.24139240 15.33234958
v -49.68298227 -12.01872900 14.35488276
v -50.37219077 -12.10169587 13.05127051
v -51.21893436 -12.25101110 11.40034292
v -53.29152569 -11.41887065 8.60091392
v -54.55173180 -10.43681148 6.76109362
v -61.84016913 -9.64187831 -3.11591220
v -64.79746848 -7.93743134 -7.88047444
v -45.42360455 -10.39815135 19.06958036
v -49.48250204 -11.43352501 14.96723574
v -50.13440922 -11.50006428 14.08098917
v -62.81351298 -9.59347282 -3.72633152
v -63.73249739 -9.06626973 -5.73210698
v -45.28984055 -9.53272078 19.57640797
v -47.47309536 -10.99565160 17.60795712
v -48.79923537 -11.08921785 16.14540815
v -49.95996878 -11.20804250 14.61396646
v -57.92413279 -9.29889549 2.60225055
v -45.97310722 -10.45223698 18.95209029
v -49.21203479 -11.85764745 15.05302824
v -50.06375536 -11.90197188 13.91353831
v -60.32298505 -9.96490382 -0.66811458
v -61.53382361 -9.66138858 -2.56067887
v -64.08674270 -8.73098616 -6.50694221
v -65.06841630 -7.48975435 -8.59892648
v -47.29761928 -12.40908355 16.51596650
v -48.16060141 -12.65065372 15.42215981
v -49.26761612 -12.51078583 14.31576349
v -50.08562282 -12.56312244 12.96809036
v -50.68929866 -12.29468267 11.94892451
v -51.63386092 -12.40254659 10.24141070
v -52.43715271 -12.05479540 9.10829939
v -53.80745605 -11.13204937 7.56683480
v -56.44022673 -9.59606934 2.97989347
v -58.78524855 -10.05642954 0.26645709
v -44.11059991 -10.06640587 18.94729398
v -46.66947201 -12.97971420 15.86649194
v -48.19176719 -13.32822070 14.31395672
v -50.57940260 -12.84913998 10.98972093
v -51.98329687 -12.41054479 8.11364502
v -52.74909362 -11.74823660 4.99427412
v -55.11591211 -10.11241414 4.09270544
v -56.25156686 -9.88990348 2.18879408
v -57.25061893 -10.19695401 0.19406242
v -59.00999904 -9.97999962 -1.57999992
v -60.30758470 -9.65463091 -3.51162488
v -61.63074821 -9.55834519 -5.29869879
v -45.06369308 -12.51603290 16.39164239
v -46.86938971 -13.46966531 14.67025094
v -47.48963192 -13.73814326 13.44467700
v -50.24933442 -13.30691390 10.07513981
v -50.83070695 -13.08893971 8.92820954
v -52.14999989 -12.24000007 6.81000017
v -52.56685615 -11.76990941 4.96757217
v -52.87850276 -11.64726261 4.86534880
v -54.90444973 -10.39119530 2.73870351
v -55.89000136 -10.28999966 0.95000002
v -57.84999952 -9.97000001 -1.82999996
v -59.17645991 -9.84005444 -3.71229625
v -60.72000787 -9.52291116 -5.87039674
v -41.60096869 -9.65683628 17.67413132
v -42.37127677 -10.91802213 17.21086726
v -45.44937238 -13.41732685 14.30642977
v -47.09938914 -13.72554805 12.15157285
v -49.20889065 -13.48699257 9.30230785
v -55.41797355 -10.11012215 -0.51772036
v -57.18808621 -9.85969510 -2.99307471
v -58.01291391 -9.71342344 -4.04940965
v -59.86144394 -9.49892588 -6.71996409
v -41.76618904 -10.76138858 16.27066173
v -45.83600909 -13.76701146 11.98372245
v -48.18126559 -13.43322173 8.52690544
v -57.96045065 -9.40000638 -6.13926072
v -59.73865464 -9.22437385 -8.61411449
v -40.15107080 -9.90132336 15.93650691
v -42.24427044 -12.49346323 14.65975121
v -43.07758063 -13.24434113 13.56195379
v -43.79156977 -13.67500890 12.46799342
v -52.74520442 -10.09397581 -0.96662942
v -54.13591862 -9.70113650 -2.63819960
v -57.69464746 -9.32727102 -7.27720326
v -59.20005590 -8.96051247 -9.71012842
v -39.74105418 -10.24340466 15.37060458
v -38.80450502 -9.64421593 15.09893034
v -39.82379660 -11.11975685 14.25552648
v -45.64897344 -13.18690367 7.95446616
v -52.30398476 -9.70793795 -2.61177169
v -39.67885301 -10.95043123 14.35790677
v -40.98646715 -12.39746530 13.56789935
v -41.55883938 -13.17750104 12.40205485
v -39.01598603 -10.17468981 14.76019155
v -39.98463601 -11.27535198 14.18621000
v -41.02032632 -12.68190984 13.16949446
v -43.21065918 -13.46029248 10.52504592
v -45.17603666 -13.19821645 8.09605978
v -49.47554693 -11.45454776 1.82625744
v -58.02549049 -8.93854164 -10.25557332
v -39.09648582 -9.91507061 15.17202798
v -41.19761288 -12.60618679 13.52697704
v -48.83456230 -11.93367597 3.26132867
v -57.92692676 -9.04663559 -9.60596278
v -39.46800902 -9.02498793 15.98008908
v -49.22567680 -11.96817867 3.74894473
v -50.38617924 -11.29264757 2.05872487
v -54.33017388 -9.55397449 -3.56774381
v -57.16083571 -9.17907991 -7.35303853
v -58.56987834 -9.10462625 -9.17079952
v -43.00305620 -13.37126922 13.27352598
v -44.40128058 -13.67689017 11.65205240
v -48.28480259 -12.88976055 6.21362403
v -58.39845538 -9.37013049 -7.56336236
v -42.84546152 -12.78755348 14.50449135
v -44.11153495 -13.61055765 13.04069068
v -45.51693425 -13.77678569 11.32877357
v -47.53611237 -13.54283094 8.94540176
v -52.51199380 -10.94891410 1.98919373
v -53.78147960 -10.23815852 -0.00181035
v -58.67988244 -9.53145605 -6.60017971
v -60.73144451 -8.85326602 -9.38984286
v -43.35924610 -12.96042744 14.64031450
v -44.53445598 -13.57929409 13.35388329
v -46.01043463 -13.80969770 11.63963601
v -42.81515628 -12.16033939 15.88464901
v -48.55085537 -13.54136597 8.96806363
v -56.02064356 -9.99359787 -1.37627567
v -61.17995828 -9.07975994 -8.11983924
v -42.38789156 -11.27559971 16.78250544
v -42.96959937 -12.04256620 16.23306051
v -44.37529668 -13.18231504 14.55544028
v -54.38049510 -10.45955252 1.32857088
v -56.77033588 -9.96462069 -2.09177402
v -57.55751953 -9.91350040 -3.08966287
v -42.86080226 -12.49345019 15.31513873
v -43.34726185 -13.31001334 13.50234263
v -44.79039833 -13.68376613 11.75041217
v -47.33932763 -13.40921782 8.49259552
v -48.94782603 -12.88361754 6.27354719
v -52.14700103 -11.00646518 1.64567982
v -59.15359035 -9.38577298 -7.98823964
v -40.62440619 -10.89008804 15.15165716
v -48.13315719 -12.72360049 5.37728984
v -51.08054727 -11.17967907 1.35740452
v -52.43841559 -10.33165120 -0.41796445
v -53.53923142 -9.74245556 -2.35208520
v -57.21588060 -9.30993538 -6.82228152
v -59.66886133 -8.92144442 -9.82754957
v -38.53105009 -9.59587842 14.81522527
v -39.40332308 -10.64126194 14.37166426
v -41.01411626 -12.80344557 12.64174283
v -42.88571700 -13.46531976 10.23891568
v -45.26240751 -13.16408068 6.89227041
v -48.11799526 -11.84862945 2.72635068
v -56.83897063 -8.98556784 -8.22256040
v -41.73812643 -13.16144504 9.42268223
v -41.71718284 -13.32317851 10.88189520
v -42.61096194 -13.19540571 8.48141685
v -43.52052510 -13.43099214 7.16858031
v -45.35743967 -12.73236237 4.97991173
v -46.43987119 -12.03033142 3.40398797
v -47.63208702 -11.61215175 1.85690809
v -48.85131121 -11.28802635 0.54626842
v -55.33301830 -9.11685452 -8.47690366
v -57.28590488 -8.71328544 -10.98674815
v -39.57239911 -11.63370907 10.11972036
v -41.31111130 -12.70546392 7.91260414
v -42.22868010 -13.07256334 6.93463348
v -44.20790449 -12.68978603 4.61309263
v -45.92654854 -12.24957313 3.86271067
v -45.96414417 -11.22832671 1.74858142
v -46.79242522 -11.73271053 2.53392546
v -48.18032309 -10.37092600 -1.84553536
v -49.46822673 -10.09899657 -3.00386292
v -55.56140095 -9.00868513 -10.55748295
v -41.41217098 -12.63557281 6.16601529
v -43.99424419 -11.93407364 2.83089187
v -44.29819062 -11.36089303 1.82094902
v -45.09476945 -10.95861476 0.87795546
v -45.73085904 -10.91413759 0.05922563
v -40.59915990 -12.23541144 5.76897478
v -44.36774924 -10.83688997 0.59390807
v -47.38010466 -10.14949661 -2.98109185
v -54.40564454 -8.29529762 -12.37836108
v -37.65695542 -10.09095181 8.44296347
v -42.94858500 -12.27919757 2.39583733
v -44.31214929 -10.65609697 0.00742566
v -45.23794726 -10.55682916 -1.19756325
v -46.23790085 -10.17787121 -2.42511579
v -48.14812541 -9.41944029 -5.74732106
v -40.23029655 -11.89524960 6.19973056
v -43.52415726 -11.88421063 2.28288281
v -44.98831183 -10.63916367 -0.41860278
v -39.53735158 -11.28837466 8.40649754
v -41.06111079 -12.37194706 6.88410550
v -44.69878599 -11.06896345 1.28296332
v -47.43395001 -10.20512078 -2.28549330
v -42.24481061 -13.04559596 6.53506164
v -43.76532510 -12.96642143 4.90526343
v -44.26264763 -12.34316267 3.67970043
v -45.73318362 -11.21750847 1.79286476
v -48.68955538 -10.33745147 -2.34228140
v -51.52056366 -9.12785903 -6.38990011
v -55.85179105 -8.64282995 -11.90952957
v -41.53053463 -13.02248985 8.99381749
v -42.25962609 -13.07916827 7.45530240
v -43.13103482 -13.38067465 6.63180463
v -44.76069659 -12.66998891 4.80656605
v -47.20105976 -11.48909703 1.55086932
v -47.76559025 -11.47204358 0.48866199
v -48.62046242 -10.99295821 -0.43478503
v -50.03418401 -10.21418069 -2.41797604
v -53.81708965 -9.13400110 -7.01979548
v -42.22959280 -13.40033580 10.42090449
v -43.79951581 -13.41968868 7.93486927
v -44.86836866 -13.22881505 6.65333727
v -45.67360133 -12.91611698 5.64721413
v -46.68222740 -12.39278167 4.27747425
v -48.22207615 -11.70383859 1.97076774
v -49.07678813 -11.26076933 0.70066593
v -50.32632127 -10.88461280 -0.31607103
v -38.23659942 -9.85526294 13.94050755
v -39.03144225 -9.48277209 15.41663986
v -38.85327280 -10.61974559 13.82467616
v -41.11742601 -12.66022213 13.35423905
v -47.02318460 -12.98774034 6.00132160
v -58.28353390 -9.16096102 -8.97740945
v -39.36078772 -9.93501861 15.38849715
v -42.46858135 -12.98532449 13.89713399
v -43.45232248 -13.52076232 13.12977355
v -46.53828219 -13.54235597 9.12689138
v -52.73976550 -10.58259979 0.67447545
v -54.54525352 -9.80869401 -1.61923736
v -56.26967922 -9.51103773 -4.27977182
v -47.56749794 -13.63213547 9.44824982
v -48.59187827 -13.42260372 8.22045002
v -53.59615013 -10.42298973 0.69173588
v -59.09042805 -9.53346025 -7.01958034
v -61.72410026 -8.51596054 -9.20868944
v -42.52349585 -11.42444741 16.75915159
v -43.35311800 -12.76795473 15.12103528
v -44.79189217 -13.50493915 13.83215468
v -51.70131102 -11.61662303 4.52987012
v -53.69957536 -10.60426887 2.09970283
v -57.89498612 -9.90575179 -3.32435337
v -59.06242132 -9.61960107 -4.97107673
v -61.23852357 -9.22036171 -7.50783877
v -62.90839612 -7.62603711 -10.06856002
v -42.15945303 -10.45732107 17.49873534
v -42.73131117 -11.33752149 17.05794223
v -43.71711984 -12.51261961 15.80766030
v -45.61552033 -13.56370281 13.73171061
v -46.65185139 -13.76265939 12.38628663
v -53.38007584 -10.88055130 3.32985958
v -54.79970202 -10.46235953 1.45940867
v -57.19017610 -10.02888940 -1.62996061
v -58.15999955 -9.92000196 -2.85000005
v -59.11740661 -9.79069527 -4.15504398
v -60.07999927 -9.68984608 -5.30999387
v -63.30900639 -7.92085566 -9.39234812
v -50.28630793 -13.04446720 7.10664177
v -58.50405246 -9.76353046 -3.99759086
v -61.85440719 -8.67653545 -8.49532336
v -46.92387953 -13.65774125 10.18763613
v -49.03193563 -13.20291590 7.15200230
v -53.18485200 -10.65487787 1.37091940
v -56.06911704 -9.89243574 -2.39196559
v -58.24029446 -9.58910957 -5.16077317
v -60.13493985 -9.35792457 -7.77477957
v -41.99928045 -12.83710916 13.90159503
v -42.88363457 -13.48029263 12.99074013
v -45.55701464 -13.50063924 9.59388725
v -41.20804369 -12.81783730 13.07077147
v -46.08579725 -13.32296431 8.41399282
v -48.46077040 -12.14151457 3.73529061
v -50.12324825 -11.23611722 1.39927049
v -51.91716179 -10.29967424 -1.03418552
v -56.66397884 -9.10371542 -7.07197934
v -58.49112198 -9.01521090 -9.84425098
v -37.86215559 -9.39913932 13.83809000
v -38.31531480 -10.01387276 13.78405560
v -39.45273906 -11.62839402 12.71590497
v -40.67585245 -12.78225332 11.64066233
v -42.36470908 -13.23673315 9.26865824
v -43.26451197 -13.39057181 8.02773517
v -44.23509911 -13.35119177 6.94482820
v -46.10610381 -12.51586713 4.48065950
v -47.35011607 -11.87513955 2.78541492
v -49.06424507 -11.22799516 0.51835791
v -53.00965533 -9.32718534 -4.74620610
v -55.90580404 -9.10949614 -8.41385778
v -39.08777237 -11.28640119 12.69551553
v -41.07393697 -12.92415522 10.18300839
v -42.50385985 -13.19936663 6.89515285
v -43.32505912 -13.18450365 5.06519293
v -44.48811710 -12.47472316 4.16497141
v -45.49660534 -11.63944323 2.77583045
v -46.33038864 -12.14021072 3.67221469
v -46.27617821 -11.22146752 1.39709690
v -47.13294283 -11.71116810 2.37657875
v -47.34856263 -11.21115871 -0.41634339
v -48.51522669 -10.49477141 -1.44270959
v -49.47693646 -10.86060796 -0.28169728
v -52.43292451 -9.08290688 -6.42749015
v -54.23963070 -9.08823777 -9.11956374
v -56.19706213 -8.76623951 -11.38245128
v -40.95733538 -12.40630448 6.30486617
v -44.36153546 -11.23495959 1.57378637
v -48.39844257 -10.09095646 -3.28125805
v -55.09620905 -8.68692156 -11.75030693
v -39.96367753 -11.67515758 6.19241875
v -41.07100517 -12.54013740 4.57136147
v -42.52574593 -12.80763000 2.83659133
v -44.55327988 -10.56717243 -0.38591825
v -48.79068956 -9.38606355 -5.87930065
v -50.98181218 -9.06258821 -8.67207814
v -41.39347747 -12.87894603 2.70934845
v -44.08262670 -10.43081563 -0.95558848
v -45.30936852 -10.13821270 -2.79873563
v -46.68068513 -9.72600374 -4.56831278
v -50.41179061 -9.06491838 -9.00042430
v -52.51289159 -8.46959651 -12.05577794
v -43.21658984 -10.39812714 -1.57361024
v -43.85333136 -10.01599152 -2.52328860
v -45.28981075 -9.89276730 -4.07042028
v -48.89785498 -9.14162677 -8.69592652
v -51.02102086 -8.76639318 -11.49097644
v -52.78042704 -8.03009886 -13.45531270
v -40.03077000 -12.44607754 1.30637782
v -42.22895950 -10.70194598 -1.91880425
v -42.88873821 -10.31448692 -2.00681365
v -43.37000102 -9.92000010 -2.88000004
v -44.92706805 -9.77662764 -4.59266268
v -34.56770256 -7.48785958 6.95362594
v -36.67581454 -9.84405726 4.65250015
v -38.30699250 -11.18328515 2.86236894
v -39.53097016 -12.22528797 1.17593177
v -41.49682075 -11.01352368 -2.39475840
v -41.88318178 -10.01305133 -3.66862654
v -42.72000119 -9.82999988 -3.46999988
v -44.48861256 -9.68499668 -5.72707923
v -46.23803496 -9.53110401 -7.02855038
v -49.34307188 -8.86615179 -11.95494924
v -34.98745337 -8.63137562 4.75442735
v -36.72418743 -10.36184840 2.68589309
v -39.36219588 -12.35035434 -0.38025793
v -41.83487594 -9.90787521 -3.91828921
v -43.11459512 -9.55988001 -6.61624782
v -44.30020973 -9.49417893 -7.09745102
v -33.41344371 -7.34257977 4.28170338
v -36.61378473 -10.73387545 1.22500502
v -38.57096657 -12.06452120 -1.55744050
v -40.32972082 -10.11493430 -4.65039676
v -42.55999997 -9.61000100 -7.12000020
v -43.59507561 -9.57342144 -8.33417382
v -46.23259604 -9.24863108 -11.79240644
v -68.88666004 -7.21406005 -7.07251765
v -70.35639882 -5.99956652 -6.07728679
v -67.92359799 -7.78276939 -7.28245312
v -67.23736227 -8.15576967 -7.21452059
v -67.56093353 -6.79643638 -8.13792925
v -68.42946261 -3.44364205 -9.25872475
v -65.63036144 -8.61236732 -6.72354270
v -67.01220572 2.71210214 -9.04644746
v -64.95652348 -7.68510718 -8.31904542
v -67.22167134 1.40481279 -9.53255873
v -65.39884955 -6.69142278 -9.43465717
v -65.62982500 -0.20977488 -11.35687344
v -65.18045813 2.35202466 -10.95550787
v -64.13228065 -0.96956821 -12.47838698
v -64.17153031 0.29047552 -12.26237137
v -63.03890795 -2.40130490 -13.23386189
v -60.90907007 -7.03698816 -12.25724444
v -61.39013544 0.86922408 -13.71580828
v -60.17852202 -5.33698685 -13.89135700
v -60.97242981 -0.26134774 -14.29578941
v -60.82393602 2.02715886 -13.34157679
v -60.61812490 3.49006127 -12.33851165
v -59.88187343 -4.47161729 -14.44387995
v -58.66028368 -7.12053012 -13.11375387
v -59.71265212 0.24072058 -14.64203931
v -59.79825556 2.90538603 -13.35252915
v -58.96151811 5.34132402 -8.09672847
v -59.11790952 2.90473993 -13.80048133
v -58.55247751 3.77205317 -12.93450408
v -57.27765337 -6.92746649 -14.19019699
v -57.82946199 -0.08132641 -15.67105949
v -57.63924122 -3.18035809 -16.21807367
v -56.17772043 -0.92613511 -16.59571007
v -53.49580571 -2.86777387 -17.76223071
v -53.17166448 4.50335955 -14.51721694
v -52.40033567 3.84111702 -15.65087028
v -52.18451470 5.47896232 -13.43842316
v -52.01070756 6.08193409 -11.65786572
v -49.30459335 -7.32236076 -16.08417556
v -50.48347265 -4.27929126 -18.38140376
v -50.80254748 3.41899670 -16.50500484
v -50.06360263 -1.81303557 -18.77121627
v -50.22306740 1.62020873 -17.70099625
v -50.59114099 0.52087486 -18.06660928
v -44.82814297 -10.21062769 -2.46520038
v -53.58077586 -7.66808074 -14.32282105
v -54.14635688 -6.32018363 -15.89071564
v -51.37552321 -8.03160574 -14.21422884
v -43.70160773 -11.30315661 0.60775224
v -55.39035052 -1.51362293 -17.05389842
v -56.37320876 2.86967517 -14.58480395
v -56.82742596 0.89319440 -15.76451212
v -57.49094859 3.23748891 -14.05505370
v -57.22992495 4.85635875 -11.75789628
v -58.17498267 0.46360484 -15.32143261
v -59.07845870 2.37661973 -14.20076098
v -53.47476155 -6.85369410 -15.54688532
v -53.71667072 -7.03661377 -15.34386352
v -53.32683399 -7.11735198 -15.33266529
v -55.66236749 -4.97361273 -16.44523256
v -53.13499644 -7.01377075 -15.46973363
v -55.21604046 -4.91036801 -16.58856310
v -58.39031562 0.11714111 -15.32332506
v -53.01861465 -3.32271843 -17.77282357
v -50.47893152 -3.76934186 -18.46767589
v -51.53045058 -2.76558730 -18.30368675
v -53.24187502 -1.00993598 -17.79280417
v -55.54004759 2.08418746 -15.59597068
v -56.07185140 3.11119668 -14.47414327
v -53.07906494 -0.23768052 -17.55487919
v -55.16999960 2.71000061 -15.19000065
v -55.48910052 3.49325011 -14.36018199
v -49.05974120 -4.63732053 -18.65668409
v -48.53110388 -7.33140344 -16.12044685
v -51.35110021 -4.70415736 -18.01630482
v -53.01598459 -1.96326221 -17.98237488
v -50.02558231 -6.91356743 -16.46811888
v -51.34004354 -6.45878492 -16.68911241
v -55.86568266 2.91067129 -14.76510521
v -56.17192388 3.67511669 -13.88880890
v -56.17556721 4.93337587 -12.65193988
v -51.01494491 -3.68361827 -18.36989634
v -49.96857047 -3.91197624 -18.51743273
v -45.89680210 -7.66198244 -16.76617190
v -48.09776694 -3.71156912 -19.17347126
v -46.27224803 -4.86856326 -19.01485771
v -36.59845144 -10.83592232 -6.53471611
v -36.82607412 -10.83327085 -6.36343984
v -37.27647290 -10.73686592 -6.12214906
v -44.38658804 -8.33599269 -16.16049185
v -46.45622149 -6.54747011 -17.79791526
v -48.83253202 -3.72821651 -18.96130666
v -49.21011254 -3.37888161 -18.90943386
v -48.01505432 -4.89184074 -18.67634244
v -36.46497801 -10.82278602 -6.63588336
v -45.18150911 -7.35356100 -17.39239506
v -48.02715033 -4.59595956 -18.84887181
v -49.44724590 -2.44014896 -18.98542419
v -34.88626704 -11.14024874 -6.61226129
v -45.71726918 -6.93674851 -17.63035171
v -49.70001802 -1.94362667 -18.91819574
v -45.47659308 -6.73123961 -17.90444367
v -47.78455198 -4.66039171 -18.86303164
v -49.26794022 -3.06715909 -18.94525439
v -50.45646429 -0.58237294 -18.44505779
v -46.52031511 -5.95199596 -18.28308962
v -49.38257486 -2.86022830 -18.94075237
v -44.63100061 -6.89784018 -18.02927442
v -46.28252238 -5.64472144 -18.54682341
v -48.13352227 -4.15591337 -19.01455037
v -49.70987514 -2.74871010 -18.83206517
v -50.49418285 -1.55405398 -18.62331480
v -45.63444108 -6.27760636 -18.22895557
v -48.17268997 -4.39312495 -18.91092770
v -50.21395162 -2.48432159 -18.68992299
v -51.21223256 -1.18625222 -18.37368682
v -45.28715461 -6.52125012 -18.13293248
v -49.80276152 -3.19567556 -18.68382283
v -51.00720748 -1.87696866 -18.48401316
v -52.33466998 -0.93403575 -18.01960915
v -54.49999869 2.59999908 -15.76999947
v -48.44863713 -4.66546835 -18.72331090
v -49.47789758 -4.07767994 -18.70946772
v -50.67153648 -3.13494308 -18.47351901
v -54.02898043 0.49783953 -17.14487933
v -40.80683365 -9.04496200 -15.73562436
v -44.68995705 -7.71369832 -17.15125516
v -48.69944975 -5.34911361 -18.31869408
v -50.24491996 -4.11163410 -18.44691485
v -56.46769330 2.49506230 -14.82934132
v -34.16245803 -10.20749658 -8.45851749
v -58.28889459 0.99482201 -15.18220827
v -35.68661585 -10.24087332 -8.05948582
v -55.15396968 -3.22056212 -17.00953767
v -57.62332678 -1.03680161 -15.99692926
v -46.98852822 -7.98714813 -15.71034826
v -59.62944776 -0.48196706 -14.95954115
v -61.47422642 1.88442273 -13.25399708
v -35.01549363 -10.63654199 -7.57741230
v -60.09130925 -0.87171444 -14.84813727
v -61.87856942 0.96074090 -13.46317958
v -62.55000085 1.54999993 -12.93000020
v -36.30867228 -10.74602455 -6.83781086
v -50.63659325 -7.37580424 -15.69263823
v -58.58224258 -3.07996664 -15.77573642
v -63.16421926 0.68110053 -12.87438720
v -64.22260404 2.33865506 -11.67361718
v -54.66692150 -5.87173225 -16.15875773
v -57.11216107 -4.48052306 -15.96352644
v -58.83850157 -3.40034254 -15.48938267
v -62.78558075 0.05903563 -13.25956453
v -63.64744157 1.01418537 -12.44601235
v -64.36256319 1.76753360 -11.63320523
v -64.98517841 2.83558224 -10.89023892
v -49.96694252 -7.27505051 -16.04855619
v -55.88876083 -4.51516127 -16.60146751
v -58.03599581 -3.34670860 -16.00603946
v -59.97674540 -1.64948218 -15.00448957
v -62.39874661 0.57924585 -13.28775845
v -63.37444484 1.79621333 -12.27904763
v -64.40274417 2.97659659 -11.27352566
v -34.81158614 -10.28448250 -8.07177089
v -42.28273407 -9.10763349 -14.81908932
v -49.48944226 -6.82324823 -16.74411818
v -61.16079912 0.45471752 -13.94366100
v -62.21999973 1.56999973 -13.03999871
v -48.66980389 -6.39491063 -17.50861481
v -57.23256245 -1.60924764 -16.32576995
v -60.61420590 1.47449377 -13.78038246
v -50.06042495 -4.45177592 -18.40525307
v -54.22604084 -2.29930296 -17.51723327
v -56.99878559 0.01245990 -15.96100256
v -58.52175876 1.47157488 -14.91561439
v -47.78837040 -4.30636993 -19.02639866
v -50.15479028 -3.83222383 -18.49975064
v -53.87940630 -0.53293200 -17.46539213
v -56.95697665 1.29601301 -15.54604154
v -47.70842567 -2.96674389 -19.55362596
v -49.73711073 -1.18004333 -18.84556375
v -47.88500816 -1.96593767 -19.71194893
v -47.04806954 -3.79919773 -19.41696368
v -48.91677946 -1.70805538 -19.25761253
v -48.72848466 -2.85885809 -19.19427700
v -48.86698350 -0.68507146 -19.19013448
v -53.63908410 0.93872385 -17.09413901
v -49.01808873 -4.17354284 -18.81161146
v -52.27705464 -2.22703489 -18.20554957
v -53.81457880 -0.79419173 -17.54888520
v -41.81135073 -8.48668069 -16.98926464
v -44.19639707 -7.76893552 -17.27773994
v -48.19311947 -5.98757388 -17.97958650
v -50.61104149 -4.79704747 -18.19982193
v -57.47850612 0.45167981 -15.65055922
v -45.87436095 -7.86689389 -16.45229571
v -50.23335293 -6.04917901 -17.50110462
v -52.06581578 -5.09629771 -17.61313528
v -57.04626814 -0.84873068 -16.21258073
v -58.85939673 0.90865581 -14.91339877
v -33.59567747 -10.03791764 -9.53341369
v -47.57073894 -7.78052630 -15.77636786
v -55.71936816 -3.42297764 -16.85817540
v -61.49352342 1.51560060 -13.42198532
v -43.73131692 -9.42212250 -12.39034534
v -55.93817309 -4.82824910 -16.39402471
v -59.19844657 -2.37548375 -15.46823978
v -61.85160205 0.30747370 -13.72003276
v -62.77000159 1.44999998 -12.82000169
v -50.51744729 -7.91161321 -14.54762742
v -53.91742289 -6.66496623 -15.68233781
v -57.07494169 -4.83610714 -15.67656174
v -62.20154837 -0.60987024 -13.73252552
v -63.94261867 1.72823470 -11.91295497
v -64.74589556 3.21361236 -10.78651939
v -37.10778058 -10.50802320 -6.49854960
v -38.11273351 -10.29874664 -6.11569360
v -52.65956372 -7.75026856 -14.56796378
v -57.42540583 -5.42904064 -15.15199803
v -59.57705528 -3.87800625 -14.93467111
v -62.33999878 -1.41999999 -13.70000001
v -63.87999654 0.30999997 -12.48000003
v -64.53000009 1.20000029 -11.73000131
v -37.90593147 -10.76678373 -5.63488016
v -38.81188855 -10.57115477 -5.13334014
v -50.68623275 -8.44278093 -12.86445279
v -57.28588253 -5.99119021 -14.87641875
v -59.00221691 -4.95494669 -14.71362263
v -62.17044592 -2.38009589 -13.75075709
v -64.94125724 0.38656659 -11.73261460
v -65.65281004 1.80839782 -10.78253519
v -66.02182239 3.23092868 -9.78808664
v -38.30000013 -11.38999965 -4.80000023
v -39.68271613 -10.29130910 -4.83912695
v -52.76343599 -8.17849021 -13.11923284
v -55.36790565 -7.45526375 -14.22435977
v -57.93848634 -6.12486992 -14.47952632
v -64.95878845 -0.27499555 -11.85709331
v -38.80999982 -11.76000014 -4.33999998
v -40.29868543 -10.59908047 -4.01882827
v -58.52073431 -6.45538140 -13.89337052
v -60.81954390 -4.97963186 -13.76923546
v -65.26909769 -1.09745946 -11.65993419
v -66.17290527 0.42257577 -10.82465705
v -66.69916213 0.98965236 -10.18594671
v -39.57999870 -11.81999967 -3.55999987
v -41.08311608 -10.59706602 -3.49605130
v -58.05985257 -7.38913426 -13.19589186
v -61.47893146 -4.97261528 -13.37920967
v -63.32444400 -4.10405360 -12.70588767
v -65.76199085 -1.93306699 -11.19033527
v -68.06131452 1.89274433 -8.41452181
v -40.02903774 -12.14299537 -2.47452827
v -41.55333713 -11.25235856 -1.98690803
v -59.94715914 -6.88352343 -12.79938128
v -62.30058149 -5.44051314 -12.70096004
v -40.93179852 -12.13276759 -1.57162338
v -42.60676727 -10.68958361 -1.48695742
v -56.84700608 -8.18024483 -12.68094778
v -59.71768871 -7.59955309 -12.20567431
v -60.87569147 -6.62227953 -12.64787652
v -43.25671867 -10.81027649 -0.67025318
v -61.31348759 -7.60358758 -11.39924768
v -45.53963616 -10.41956712 -1.67590135
v -49.82501268 -9.91818029 -3.35581158
v -59.39249694 -8.72759335 -10.52991115
v -62.09946796 -7.83561356 -10.49439702
v -46.16725072 -11.15304139 0.50811161
v -60.56593359 -9.12338682 -8.53628386
v -47.45747149 -11.50104869 0.35618304
v -50.73240027 -10.64336579 -0.91952848
v -53.00957337 -9.78285074 -2.33979966
v -60.73264405 -9.25567281 -7.81105924
v -51.41447112 -10.71322523 -0.09889203
v -61.66763231 -9.25064646 -6.81011332
v -63.33045661 -8.58002994 -7.58072315
v -65.71480632 -7.60648306 -8.23536050
v -67.01344252 -6.90731779 -8.37109797
v -69.27563250 -5.19140670 -8.11765343
v -48.99191856 -11.62509806 1.89911237
v -61.75617874 -9.42940358 -5.85811213
v -63.55901062 -8.82671867 -6.87903445
v -51.11147091 -11.23976894 1.82673789
v -52.44937167 -10.82831156 1.13021652
v -66.17306173 -8.34504794 -7.33862771
v -67.83550233 -7.30681606 -7.74032110
v -70.68424672 -4.50470811 -6.68256497
v -59.46755037 -9.82165243 -3.24952696
v -65.71033597 -8.43352824 -7.18355458
v -51.49464309 -11.24202274 2.47039692
v -52.87998542 -10.69765072 0.98620844
v -65.35491347 -8.58157221 -6.64774235
v -66.67058170 -8.37490056 -7.12925382
v -68.41668487 -7.40008662 -7.32456334
v -69.53937560 -6.41281344 -7.10310414
v -68.17589700 -7.68424617 -7.21064629
v -60.09684131 -9.72723868 -3.02018714
v -63.51038814 -9.16566979 -5.84244123
v -66.23598188 -8.59951228 -6.72779279
v -68.92014295 -6.94249710 -7.36290962
v -51.93488672 -10.94427984 1.06478285
v -58.72057378 -9.87771433 -3.55177769
v -66.10850990 -7.96442665 -7.86790811
v -47.09248990 -12.11216021 3.51011101
v -48.30310494 -11.80095505 2.41005747
v -48.55708033 -11.42010652 0.90261147
v -52.43472382 -10.16176492 -1.14674668
v -57.90620670 -9.71507654 -4.54534823
v -60.63611060 -9.37007740 -6.96826493
v -68.41370463 -5.43497037 -8.57950188
v -48.17467928 -11.12281624 -0.31944326
v -47.78949916 -11.42393984 0.87686215
v -51.06814951 -9.97152366 -2.67486181
v -61.35573238 -8.60681478 -9.53306165
v -42.23683849 -12.08515465 0.17902104
v -43.71576384 -11.12913340 0.17491667
v -50.52774772 -10.06788947 -2.54750554
v -59.21549350 -8.46175198 -11.16774417
v -61.02064997 -8.38560611 -10.32026950
v -41.62000120 -11.81999967 -1.26999989
v -42.49772429 -10.92289668 -1.32795994
v -43.02409664 -11.46275550 0.02152351
v -56.42685294 -8.92596971 -10.65095328
v -58.61461163 -8.36380478 -11.52261533
v -60.42022258 -7.51458621 -12.01877743
v -61.82737648 -6.67854678 -12.09536660
v -64.62849677 -4.14907327 -11.75657380
v -40.61328992 -11.76262088 -2.41279462
v -41.96950048 -11.11728605 -1.63970492
v -44.13725808 -10.18171571 -2.21281452
v -42.33671725 -10.91106888 -1.49919011
v -61.68055534 -5.54046314 -12.90096715
v -65.85484743 -1.15036382 -11.17118541
v -67.16186553 0.96908613 -9.73157026
v -40.28999805 -11.77999936 -2.95999949
v -41.73842445 -10.14591753 -3.59405088
v -58.97154287 -6.74996991 -13.25083245
v -61.10130250 -5.37093030 -13.31209298
v -59.22466889 -6.60989992 -13.23461067
v -64.82962519 -1.45999540 -11.93951908
v -40.35977647 -12.15953846 -2.10678368
v -59.23990533 -7.04288809 -12.93608453
v -41.12228751 -12.28420250 -0.96106401
v -42.47999936 -11.21000107 -1.05000031
v -59.25536156 -8.00006092 -11.87438797
v -61.44830957 -6.03040401 -12.81576511
v -42.72000119 -11.85000036 0.50999987
v -42.33268648 -11.61358785 -0.57794683
v -43.97086427 -10.88564843 0.01331529
v -60.02462283 -8.20845831 -11.20497473
v -61.95244938 -8.28439277 -9.80371144
v -69.90768760 -1.05924078 -7.94136897
v -62.85201013 -8.37940909 -8.49338993
v -67.38889217 -5.28813386 -9.09179170
v -63.32640350 -8.78470205 -7.11475173
v -64.91133571 -8.00354593 -7.84741249
v -70.76605409 -2.45046383 -6.93109399
v -65.34891576 -8.48618243 -6.99941488
v -66.88111275 -8.20976496 -7.32719433
v -67.18396395 -8.42349418 -6.65744953
v -70.30803710 -4.90645412 -7.14600598
v -67.00337678 -8.31586309 -7.08316267
v -68.03210080 -7.52524706 -7.48874480
v -68.89434159 -6.75231870 -7.54256686
v -66.95173681 -7.95377791 -7.61538092
v -68.60831380 -6.57365378 -7.86732044
v -67.72939116 -6.61904737 -8.21072608
v -65.00401348 -7.84900691 -7.99589232
v -68.79050285 -4.58054570 -8.73208884
v -68.15286726 -4.27754270 -9.11831297
v -67.01914966 -4.59060911 -9.67863575
v -68.30785424 -2.73277028 -9.45284031
v -62.21640483 -8.38112552 -9.10100807
v -62.47018278 -8.50851648 -8.48745275
v -65.11445343 -6.87934877 -9.31918714
v -65.14137238 -8.21568631 -7.50276539
v -67.93926656 -8.22653156 -6.43556239
v -70.86654007 -4.80630808 -5.98636456
v -68.66675615 -8.27981066 -4.81163291
v -55.82875386 -1.74159522 7.30184931
v -70.89481503 -4.67083789 -3.25290114
v -53.98999900 -11.03000063 4.64999955
v -57.97243491 -4.88503324 5.78972371
v -48.31862077 1.04666466 14.87491373
v -53.38386074 -11.29973307 4.33951383
v -70.95631212 -5.28185489 -4.62333811
v -49.79394376 1.41919684 11.75220031
v -69.84809786 -6.63856370 -6.24805223
v -68.07015836 -7.83631206 -7.09139835
v -70.50943375 -0.51660882 -4.89214621
v -66.13054872 -8.16830713 -7.63002131
v -70.42849064 -3.21063632 -7.56027922
v -66.48882478 -8.12168606 -7.58167217
v -68.22033972 -7.05365837 -7.71145197
v -67.77261198 -8.04206822 -7.02391099
v -69.14091855 -6.77805953 -7.27788778
v -68.38030368 -7.78331514 -6.82463869
v -70.40251046 -6.29607309 -5.32705709
v -70.89181244 -3.04534170 -3.94503167
v -66.74074382 -9.09802783 -4.77985432
v -69.57720965 -7.43823918 -5.10352617
v -70.79669088 -5.78598585 -4.32340987
v -56.32978305 -1.85660785 6.69295853
v -49.48849604 2.23337207 11.01467386
v -54.14874479 -10.63782535 2.81782472
v -54.43366244 -10.56192908 3.96283437
v -58.92048031 -2.79721804 4.81683575
v -56.29773065 -2.31228955 7.14139128
v -53.39699239 -11.46950945 5.04430803
v -55.65819144 -2.59276014 8.59185867
v -52.35777795 -12.11489551 5.82490908
v -54.15254459 -10.91305632 5.45468368
v -55.74528128 -2.91181030 8.90965760
v -53.05016041 -11.75710000 5.71439974
v -53.69350314 -11.32848952 5.38289687
v -52.79852822 -11.81266364 5.15739433
v -53.06771025 0.15384088 10.61857305
v -54.57932875 -10.52793954 3.27723450
v -56.67307228 -9.19934548 3.55151552
v -60.26769057 -3.40916077 3.84388631
v -49.26236346 2.04204000 11.62278093
v -47.57661372 3.77218588 11.57947630
v -68.88887286 -7.93870538 -5.55209257
v -70.43276727 -6.39434112 -3.64209246
v -70.12709230 -3.36038065 -2.06016772
v -70.59269398 -5.48922364 -6.12167362
v -51.57609656 3.77552677 5.72419306
v -67.03329086 -7.62807624 -7.85284117
v -69.94289905 -4.74192761 -7.70142162
v -68.81800294 2.00903439 -4.30918718
v -68.45286489 -1.41440553 -9.35430732
v -62.64907867 -7.47409696 -10.47135517
v -62.51038611 -7.90740270 -10.01949795
v -63.80473077 -7.87978712 -8.98944587
v -64.81683254 -7.74896517 -8.31710920
v -70.88516653 -2.64510373 -5.50412340
v -68.79310310 1.37308682 -3.13388603
v -68.46494973 -8.08668695 -6.03738986
v -70.82077861 -5.43676130 -5.40541532
v -54.61158603 2.65659136 3.20902443
v -70.04570961 -1.84458215 -2.53121741
v -51.58440024 3.36599560 6.69599185
v -70.73470950 -5.80048002 -3.82979726
v -52.68350244 3.70250246 4.37136414
v -68.08666140 1.00381591 -2.09302944
v -66.29730016 2.70813890 -2.31077196
v -70.23637742 -2.80887960 -7.85786286
v -65.75305015 -5.33860410 -10.27098112
v -62.43999675 -7.30040157 -10.86863503
v -68.64546239 1.25772215 -8.16074666
v -69.67757642 0.50678558 -7.12244678
v -67.67713279 -6.01899065 -8.54564458
v -66.71427935 3.92056955 -3.83595820
v -70.56634128 -5.81706408 -5.73914079
v -70.57866454 -6.20563980 -4.59787529
v -68.43494624 -0.80260274 -1.33728399
v -54.36718836 3.65528348 2.32546125
v -52.50780284 4.81203198 3.12012807
v -69.55613941 -7.40270922 -3.09075904
v -70.08553296 -5.87873161 -2.44656787
v -70.91071457 -5.35423495 -3.98003589
v -69.58975643 -4.34339140 -1.61817740
v -64.77906555 -5.14811045 0.80180034
v -66.17411226 -3.12499958 0.34174847
v -63.33617121 -4.64997441 1.92589941
v -47.24849761 4.25137067 8.67087767
v -47.52264917 3.92476050 9.56739113
v -60.93769893 -3.84890684 3.53316800
v -59.08243731 -2.39927275 4.52826126
v -59.55424905 -2.08747643 3.75151634
v -47.43504897 4.02388163 9.21528414
v -46.09545320 4.56190156 9.69778560
v -57.50064552 -0.58554154 3.95436911
v -51.09914020 3.42281465 7.17530726
v -67.00500101 -9.10301134 -2.32422561
v -67.60063767 -8.12779739 -2.02998891
v -68.33638996 -4.55463352 -0.80917269
v -51.38209090 3.89781338 5.91066619
v -70.22435218 -6.80516986 -4.44140891
v -69.09441948 -7.47033255 -6.25384832
v -68.76166910 0.15763777 -2.17824359
v -53.47849056 3.64399655 3.37807368
v -67.67334044 0.69778814 -1.58738077
v -69.61674243 1.09876087 -4.70391521
v -68.38085502 1.69358857 -3.00316955
v -67.61851162 -6.34665648 -8.40191822
v -66.52233005 3.72888800 -3.43807600
v -64.23702836 -7.58195482 -9.12718475
v -69.86392289 -2.68231705 -8.28132033
v -67.87621975 2.05562753 -2.84968200
v -69.00680810 1.50720414 -3.66172404
v -46.81852087 4.12554014 9.89347138
v -47.68478870 4.19273740 8.55937600
v -50.12648180 2.56105280 9.88889299
v -69.73290443 -3.45036807 -1.62724173
v -53.52517590 0.39920639 8.92779231
v -58.91816691 -5.25983889 4.81318729
v -56.71396479 -2.88781314 7.23556289
v -57.95281753 -4.75535309 5.89572312
v -56.60006404 -4.80525941 8.37759394
v -55.61171472 -2.87074922 9.40227136
v -49.93463308 -1.12989370 13.96736968
v -53.64144221 -11.35267876 6.03838824
v -53.19107324 -11.59575954 7.82929640
v -48.80104959 -0.93511259 15.18693846
v -52.90279165 -11.76432241 8.63440894
v -49.16648194 -4.35967511 15.72089083
v -47.01225460 -1.38221856 18.34984496
v -55.41028082 -3.31443455 10.41470561
v -49.88653585 -2.95074889 14.79749288
v -46.68432102 -0.95031789 18.38380098
v -56.76646158 -4.02766513 8.16290732
v -55.87466061 -3.31810606 9.15888790
v -50.26533827 -2.19947402 14.35091440
v -48.27181250 -1.21169561 16.32298157
v -70.75712085 -5.80511242 -4.86531341
v -58.35574865 -3.48756067 5.58933383
v -52.78816074 -0.78036496 12.00149115
v -49.01729897 -0.75046666 14.78171535
v -47.10395634 -0.07523753 17.22646132
v -70.55632025 -5.09124622 -6.57335017
v -51.33254454 -0.18377669 12.58909330
v -70.55550069 -1.00000296 -4.35854355
v -68.79011542 0.87576522 -2.60867015
v -67.35809147 -0.61840465 -0.75042376
v -46.25687003 1.76991499 17.00936630
v -69.33172792 -3.32207070 -8.67026020
v -69.72070038 1.04585465 -5.41578839
v -59.32601914 -0.94707747 2.73172464
v -70.11633366 -0.45565967 -7.25915702
v -69.04853135 1.92438578 -5.53973112
v -67.95027852 2.39814701 -3.35280411
v -65.83125144 2.58230139 -1.79574126
v -57.69258365 -0.24455355 3.43338470
v -52.61006579 1.44633593 9.25319456
v -67.62750447 -3.76576558 -9.56673641
v -69.29294765 -0.78385108 -8.57547112
v -68.10095906 2.86481157 -5.00336615
v -64.37575817 3.47351213 -1.51031616
v -50.01844093 1.94918853 10.98689996
v -68.64676625 1.62753416 -7.70408101
v -51.83646083 2.38829642 8.69737193
v -49.02691767 2.40865815 11.31562423
v -67.26641208 3.93758202 -5.29889250
v -61.64189428 2.75021582 -0.07157402
v -49.47747663 2.54333974 10.48100274
v -47.00782523 3.80596006 13.77011649
v -59.95787680 3.14085395 0.29365422
v -60.51655114 3.37660685 -0.08415748
v -49.19429496 2.55865930 10.81597991
v -47.48233780 3.41322087 13.19322642
v -50.01604557 2.43846793 10.31020284
v -46.02459073 3.49183357 15.34033846
v -47.07549512 3.30845639 14.63811751
v -67.51976907 3.56322690 -4.91503533
v -63.65578622 3.54626239 -1.22920086
v -45.13053969 2.63041514 16.83671772
v -68.30401719 2.67433142 -5.39955776
v -64.81775641 3.12976632 -1.67814747
v -52.90638655 1.05462782 9.12922341
v -46.82439938 2.39133020 15.96097462
v -69.25775111 1.43762934 -6.40275516
v -65.69854915 3.30053642 -2.22975947
v -64.05188143 2.78072781 -0.95652969
v -46.45939544 1.65873521 16.92512631
v -68.57030839 2.38065585 -4.83780866
v -58.74108896 -0.97413751 3.08918697
v -48.39219898 0.76200574 14.87698220
v -69.35866177 -0.08967572 -8.18257499
v -67.57847220 3.12822429 -4.18291008
v -59.28539112 -0.66290388 2.43341294
v -68.79585236 0.56047930 -8.47621448
v -67.68387556 3.32807610 -5.01603493
v -56.73240125 -0.17700423 4.50928370
v -52.49790102 1.07849762 10.10497939
v -68.44856590 -0.66037109 -9.26027726
v -68.47709417 2.05717841 -7.40324892
v -67.09195673 3.82851879 -4.30072052
v -65.41427970 4.21106583 -2.76457891
v -46.80593684 2.07629800 16.30554534
v -68.11550260 -0.49347006 -9.41502489
v -68.35500151 1.71725999 -8.17136094
v -65.31549990 4.54591680 -3.13841039
v -68.08341295 2.13794038 -8.14325083
v -56.66086823 0.29726382 4.06983914
v -50.01097918 1.47649716 11.56741753
v -67.71316379 2.88083963 -7.72249931
v -67.22223759 3.65935569 -6.68113446
v -57.82063678 1.31717825 2.19066814
v -67.12633371 -0.44028249 -10.08203626
v -67.58952886 1.75140076 -8.99032596
v -66.61635637 4.34320467 -5.87359443
v -65.85445255 4.77104727 -4.71679354
v -58.87415260 2.57382914 1.02639711
v -47.26361483 2.74593197 15.10426123
v -67.67167151 1.39752252 -9.14570130
v -65.62770903 4.81368275 -4.35546506
v -64.47624415 4.73391498 -2.95181340
v -60.95867977 3.34809418 -0.21125012
v -59.21428278 2.36312812 0.98866259
v -57.97912925 1.50938332 2.00100709
v -66.60415977 4.41908045 -5.43931499
v -65.66768885 4.71495278 -3.89476656
v -64.31782991 4.55974555 -2.53206980
v -61.83237955 3.56569584 -0.63048262
v -47.35183343 2.51599890 15.24101663
v -67.61136651 0.14779954 -9.50944517
v -67.83157587 2.66551063 -7.88048562
v -67.50351936 3.44001432 -6.63995137
v -66.53426588 4.46810666 -4.91735106
v -60.87157875 2.75862752 0.23565089
v -45.36008090 1.69243547 17.43313111
v -67.55805016 -1.25075807 -9.73297935
v -50.52097514 0.63702010 12.27049250
v -64.98394161 3.90671892 -2.16053193
v -62.29891628 2.75473413 -0.33956987
v -59.43771452 1.43134734 1.24787155
v -68.00138205 3.01933079 -6.65167067
v -65.80024958 4.30044997 -3.25483736
v -64.21486288 3.90028791 -1.73338293
v -67.85594672 -0.90162660 -9.56173614
v -64.42232430 4.18197922 -2.08606082
v -63.35572898 2.93584703 -0.78585284
v -61.39294803 2.04481091 0.33138206
v -67.19943136 3.85134597 -6.12242613
v -65.92120975 4.63809911 -4.05372819
v -62.75671721 3.44101293 -0.80066588
v -60.26499346 1.58395129 0.90637326
v -46.98972031 1.67852186 16.41125977
v -67.23837554 -0.93156443 -9.97659005
v -66.27894193 4.60359966 -5.23104519
v -65.27081877 4.83179651 -3.82257649
v -67.11640954 -0.00968859 -10.02329402
v -67.72359461 2.41010892 -8.35026801
v -66.31898135 4.40737512 -6.22774521
v -65.55327028 4.84526949 -5.10642072
v -64.31829184 4.92052641 -3.41229304
v -65.59903175 -2.94316025 -11.14296634
v -66.42103940 -0.41588146 -10.69511939
v -66.64934754 1.95277645 -9.70898848
v -66.71136618 3.40331555 -8.74589290
v -66.33163989 4.18968312 -7.45101972
v -65.37999958 4.66999831 -6.18999964
v -63.50298971 4.99082776 -4.67064744
v -55.36120385 1.41169084 3.87609657
v -66.08414650 -0.06657711 -10.96995920
v -66.16100669 2.32575065 -10.18051524
v -60.82638726 4.86249430 -2.21236912
v -59.40006301 4.51881206 -0.76713850
v -58.21537599 2.87457788 0.97246550
v -55.95545471 2.94552371 2.04524724
v -51.38189346 2.81993765 8.11260287
v -49.16308820 2.71968916 10.49655769
v -64.63126093 -0.77842508 -12.09574752
v -65.26007503 0.85454225 -11.30130328
v -64.83030319 1.82452367 -11.29033975
v -64.19231743 4.67503956 -8.24351702
v -62.54170090 5.00100572 -6.16947841
v -60.06669253 5.09957410 -2.94902432
v -54.05196175 3.51943984 2.78431387
v -53.51724848 3.16644250 3.94824659
v -47.13031650 3.96418199 12.88706623
v -45.19160837 4.38803807 13.75475060
v -63.51750344 4.72623436 -9.17507708
v -53.75213176 4.36855620 2.31321831
v -49.47124422 4.25675185 7.53583526
v -47.82547429 3.90605396 9.32644214
v -46.17752507 4.33571590 11.60055399
v -45.55604607 4.37426474 12.84170803
v -44.39000040 4.40999959 14.22000024
v -63.06331605 -0.89405524 -13.16184551
v -63.57243657 0.67184656 -12.61243690
v -60.05683914 5.28584793 -5.57612441
v -52.91346461 4.80088731 2.74232752
v -49.24972355 4.51708026 7.17652682
v -47.22227901 4.03293129 9.47662257
v -46.20468244 4.35377518 10.81324089
v -62.64378130 4.89012245 -9.55628417
v -59.20255929 5.55214472 -4.97719413
v -57.89262801 5.72948158 -3.11909895
v -49.45074767 4.99261217 6.21101027
v -45.88979855 4.59598796 10.26760880
v -45.04561424 4.96001635 11.77452784
v -43.47023740 4.99312440 13.34629580
v -62.11332232 4.79552243 -10.43965388
v -58.93715844 5.68557112 -5.51560754
v -56.70613050 6.08468289 -2.66933534
v -48.75029996 5.13868267 6.14865776
v -45.16909644 5.03945909 11.24674175
v -43.89478266 5.34012821 12.22914178
v -61.40324846 4.88170469 -10.34970023
v -55.14087528 6.52499869 -1.73741882
v -59.11564082 5.28490031 -8.66962224
v -58.47398564 5.57605829 -7.61595834
v -57.01000243 6.01924071 -5.53523470
v -54.80119213 6.49300776 -2.70166132
v -50.51893368 6.31755684 2.56410055
v -60.71100384 2.72865104 -12.90345844
v -60.41984633 4.05506557 -12.03361526
v -58.51071328 5.20086801 -8.97406414
v -59.98694524 2.25517619 -13.63069285
v -59.99847129 3.69406701 -12.54068129
v -59.49576944 4.54578968 -11.36496663
v -56.69469386 5.82859106 -7.27256201
v -59.21402201 -0.40058803 -15.15643764
v -59.64690074 2.03533377 -14.02505487
v -58.92442912 4.52820305 -11.58907264
v -56.24852702 5.87220583 -7.50316028
v -52.18109116 7.00614695 -1.76056859
v -43.98648813 6.36028545 7.54946889
v -59.12665650 1.58407260 -14.47819173
v -59.03289095 3.23917787 -13.54196109
v -58.55531991 4.27310402 -12.21553609
v -57.35075101 5.26704919 -10.34522243
v -56.52977154 5.72028803 -9.05713160
v -55.63849583 5.99374389 -7.59938499
v -52.67364532 6.65135309 -3.75656132
v -51.65801197 7.08442368 -2.32854974
v -57.61012807 -1.49497134 -16.11274853
v -56.64046481 5.43948635 -10.24199370
v -54.62265015 6.16710586 -7.07953097
v -53.38278413 6.28730236 -6.12516049
v -52.36092955 6.53737970 -4.49664751
v -51.38943717 6.96928613 -2.99373083
v -49.90633205 7.34780403 -1.82571111
v -46.86652496 7.28122471 2.11691880
v -48.39188978 7.28995539 -0.56555710
v -43.53234917 7.29474518 2.12257565
v -46.37380317 7.42195081 0.58403879
v -47.20654711 7.44873937 -0.26154218
v -43.61061379 6.79843547 5.12373261
v -58.53826925 0.47832777 -15.17114975
v -53.64488438 6.28214516 -5.24930051
v -52.06715688 6.75408822 -3.63419391
v -50.85048825 6.97665755 -3.54469707
v -50.79304799 7.20525486 -1.81992131
v -47.84179106 6.93533523 2.02324381
v -59.31748450 4.01366828 -12.44078483
v -57.84716085 4.88210889 -11.36572566
v -56.66591227 5.67966932 -8.54841154
v -55.28230593 6.04228815 -7.79133895
v -60.13285741 1.84832013 -13.79023772
v -59.83842164 3.38187045 -12.96361629
v -59.61041525 4.43842355 -11.59229781
v -57.34704435 5.55883581 -8.21678899
v -55.88767678 6.10100944 -6.16229419
v -51.32337287 7.10010156 -0.51103625
v -60.44239551 2.16728193 -13.41533102
v -60.20629406 3.16079776 -12.93441840
v -60.01058221 4.39740298 -11.67965122
v -54.34568599 6.43295003 -3.44039872
v -60.12854725 2.59621069 -13.29030748
v -60.06797776 4.03925404 -12.17437442
v -59.31500718 4.67365561 -10.87952685
v -58.11424181 5.23906574 -8.80191848
v -46.65664956 5.76404436 5.50008845
v -59.09510702 4.28047823 -12.06210814
v -56.72433972 5.68985613 -7.84967002
v -52.74137110 6.73084427 -2.93122884
v -41.41413420 6.09557843 10.80237422
v -53.76370251 6.23684470 -6.55141333
v -51.56972259 6.81883562 -3.52920685
v -50.98950490 7.16836331 -2.23257067
v -47.45821282 6.91775233 2.38714763
v -47.82941565 7.31408736 1.30208989
v -46.67881876 6.80555357 3.34138400
v -54.14999276 5.72442543 -12.15084083
v -52.59966850 4.43333155 -14.78969026
v -52.87224427 6.25751493 -10.36588848
v -50.81406236 6.41336013 -11.24618109
v -51.74933374 6.33287895 -11.00285817
v -51.90031230 6.46257401 -9.23008472
v -49.10415411 6.67666318 -8.85569770
v -50.63436925 6.58613862 -9.68796387
v -48.19027334 6.87267212 -6.74198614
v -49.75353926 6.62359828 -8.24332237
v -47.32041806 7.00293854 -6.66625379
v -45.43602467 7.34845316 -3.30600026
v -42.54350066 7.60029815 -1.89512840
v -41.17505997 8.00653640 -0.59579767
v -39.71440345 8.21694732 -0.15600753
v -39.88695890 8.10110290 0.26350011
v -41.75104573 7.89340865 -0.68758905
v -48.34855348 7.22068781 -4.79301997
v -44.64971274 7.44495308 0.98546513
v -39.47042301 5.68970991 9.43916198
v -39.15712610 5.53634251 9.33729764
v -37.23211586 4.04762244 10.79914905
v -56.55993894 -0.09238070 -16.10255986
v -49.20451343 7.22152321 -3.34653934
v -47.67823219 7.37270620 -0.79143461
v -56.64642155 5.10167005 -11.77222002
v -55.56687340 5.74938534 -10.26254054
v -54.47405949 6.25852495 -8.68376903
v -52.90330201 6.40378939 -8.47079419
v -52.44785547 6.43681688 -5.12585044
v -49.50196296 7.33919954 -2.54849438
v -42.64243692 6.04146207 11.19528618
v -56.08954281 5.80832502 -9.29332804
v -55.23511022 6.07360899 -8.34169425
v -53.76749113 6.30253460 -6.87521929
v -44.04982924 5.58103435 11.49379089
v -46.81429267 4.29315493 9.10903886
v -45.64698786 4.63813962 10.93659922
v -44.11017895 4.87050647 13.14016897
v -43.20354760 4.30084346 14.87154886
v -46.61916941 4.17986745 10.69591008
v -44.55389827 4.76192823 13.28426506
v -43.72113571 4.61562397 14.81427997
v -43.59785840 3.55234160 16.21808857
v -48.02440852 4.58679860 7.56805297
v -47.11214453 4.11738409 9.25478898
v -46.37490213 4.29785997 10.41604485
v -45.51541060 4.66276705 11.44353207
v -44.81004551 4.89214575 12.37428468
v -45.20714283 5.13856951 10.68428811
v -43.38935763 5.24976151 12.81367894
v -59.43588540 3.11064837 -13.45977839
v -58.46050009 4.76378435 -11.25792973
v -55.89837581 5.84434578 -8.22983403
v -54.36169356 6.25177426 -7.54734408
v -54.22418192 6.30997121 -6.18402986
v -53.78623307 6.42544683 -4.62868204
v -50.92188716 7.15448847 -2.74757040
v -49.35592785 7.35630700 -1.26669335
v -59.40833315 1.09626050 -14.53999523
v -45.38445175 7.45321997 0.10201242
v -40.83479568 6.25184411 8.98391381
v -39.45379332 5.52395964 11.83384564
v -53.64055187 2.51316233 -16.34735800
v -53.84000018 4.26999945 -14.72999901
v -50.02587289 6.02662191 -12.95184158
v -49.02285710 6.70171855 -9.39292833
v -44.70882192 7.47846626 -5.15387161
v -44.76847127 7.33972201 -3.34795425
v -42.89920628 7.66869402 -0.85514237
v -52.30110511 2.81704683 -16.53652824
v -49.97267947 5.18056750 -14.44121357
v -37.98381239 5.44471340 5.97488228
v -52.67089978 0.52514370 -17.40459353
v -52.73435265 1.83382235 -16.89237356
v -47.77394608 5.88420685 -13.80273048
v -38.52455318 8.12198129 -0.28774759
v -39.77987915 8.38832930 -1.24870823
v -37.56564856 6.42787572 2.92898808
v -49.02258515 4.00334643 -16.43270068
v -47.17120528 5.56195714 -14.59671091
v -43.48136485 6.84858114 -9.45626572
v -38.66099194 8.35425127 -2.57148943
v -36.66606918 5.41447150 4.18270379
v -35.55910662 3.98563547 6.56159408
v -52.07254365 -0.51266287 -17.98265241
v -50.30282214 2.18845415 -17.41524786
v -49.31029677 3.41532519 -17.00748689
v -48.28599840 4.31757933 -16.15044475
v -46.83164507 5.28972736 -15.26010595
v -39.72061351 7.69335730 -4.53205733
v -39.02745992 8.34860839 -3.15848528
v -37.76705265 8.44313949 -2.27596774
v -36.77685559 7.38858664 0.34391790
v -36.19922325 5.07610384 4.28679213
v -48.75157028 3.96814104 -16.57967456
v -47.79555649 4.52033384 -16.04968123
v -46.72873393 5.51282568 -14.77514952
v -47.03763872 5.41178742 -14.94396478
v -36.15234792 4.95976489 4.52523865
v -50.57899654 2.54410924 -17.21171476
v -38.74027729 8.33956711 -2.98309512
v -50.28685555 3.28620011 -16.77261107
v -47.94698209 5.29689435 -14.96749092
v -40.15452415 7.85806775 -3.71431326
v -51.01627856 2.67935707 -17.06241444
v -48.70267212 4.75541083 -15.41645359
v -39.14014623 8.35811626 -2.59740488
v -50.71000010 2.88999989 -16.90999977
v -48.66057262 4.91694268 -15.23652859
v -48.73250052 4.62114485 -15.57347924
v -47.60711640 5.40960813 -14.81263153
v -39.03370723 8.32400285 -2.84167007
v -35.82188860 4.25502658 6.12968626
v -50.08032545 2.39437423 -17.39700884
v -39.23949227 7.84799177 -4.65829717
v -36.87135130 8.21112376 -1.57292408
v -35.18424183 3.59872379 6.87030004
v -49.47875813 1.20909745 -18.23098958
v -49.82623830 1.90774072 -17.72875339
v -45.34491152 5.63724572 -14.88739438
v -43.29670221 6.07499201 -13.13801110
v -40.96211866 6.97062584 -9.80141014
v -39.12207857 7.28893373 -7.08219036
v -37.75123879 8.05123057 -5.10882493
v -48.05433750 0.20605356 -19.38474551
v -49.44928363 0.18797191 -18.64801161
v -43.27462241 5.27840899 -16.23177528
v -44.29550841 5.75124659 -14.54297826
v -40.35444930 6.58223359 -12.61467673
v -42.55865142 6.04674034 -13.45977094
v -38.82597759 6.80912193 -10.83428599
v -41.01600498 6.85232040 -11.25149801
v -40.34250230 6.95526227 -9.18003730
v -37.88105771 6.92404108 -9.00783669
v -35.81949323 7.94543885 -5.46182692
v -36.60959005 7.93539919 -5.54514490
v -33.74122456 8.01770668 -3.48427636
v -33.51706639 7.28316605 -1.73306861
v -39.74441066 5.63135184 -15.95866121
v -39.58782926 6.60113478 -12.68659439
v -36.70084104 6.70438167 -11.92052476
v -35.67954525 6.92743016 -9.07717086
v -32.37862512 7.84816034 -5.67568466
v -34.06083956 8.09277873 -4.25370410
v -36.26564518 5.96563471 -15.28537553
v -34.04488787 7.09182862 -7.98026007
v -31.93350136 7.13692000 -8.09539948
v -33.00081566 7.60864560 -6.67744596
v -35.22311151 6.19193492 -14.15039785
v -32.13167563 6.58788113 -12.36444712
v -30.12775443 6.93039410 -9.17505007
v -31.69878945 6.97264913 -8.63743015
v -29.53899093 7.48679042 -7.96110835
v -29.98714522 7.61954347 -7.01026805
v -28.17307040 7.73387449 -6.58206688
v -34.23656896 5.64318337 -16.74991287
v -28.90487202 7.35344412 -8.53263773
v -28.07802707 7.65214721 -7.38016749
v -32.10237250 6.33538608 -13.49006314
v -34.48852152 5.68226632 -16.56290144
v -31.20109066 6.50129374 -11.83078624
v -36.27390042 5.88212581 -15.61188977
v -34.27605703 6.47489540 -12.86519691
v -29.55249511 7.81480968 -6.00870186
v -36.52916476 6.40084501 -13.33896443
v -35.56513041 6.65804278 -11.99022122
v -33.62363577 6.96921581 -8.42948817
v -32.24960715 7.56420009 -7.06163934
v -31.55004978 7.82118738 -5.54422336
v -41.50837660 5.13371406 -17.01366715
v -38.78952935 5.91023033 -15.47297835
v -37.00822219 6.39890647 -13.64772301
v -36.55245528 6.89693913 -9.89736523
v -33.89792144 7.88605399 -6.19562482
v -31.80615231 7.83989113 -5.97248180
v -45.50351202 4.14495310 -17.53387600
v -43.93547401 5.18397335 -16.29159786
v -42.21933335 5.90550108 -14.48899321
v -39.48108479 6.91388361 -10.64492669
v -38.45635802 6.60315109 -12.50327937
v -35.82328558 7.96738267 -5.38156042
v -35.64194590 7.29118846 -7.33131310
v -34.24094617 8.02801084 -5.43332566
v -48.33922535 1.40067923 -18.65234040
v -47.54386097 3.80141335 -17.15739816
v -44.47045177 4.92531108 -16.66850969
v -44.82484981 5.80842420 -14.41231929
v -40.03459960 6.84355851 -11.38994470
v -38.11782226 7.99285714 -4.98843426
v -38.53102028 7.40867062 -6.67545944
v -37.71053627 8.43998604 -3.38915666
v -49.94732141 0.76879241 -18.22727174
v -49.82490838 2.97818612 -17.16148853
v -48.61832410 4.11119498 -16.40601829
v -47.40245640 5.29797655 -15.02096653
v -37.82505542 8.04221444 -5.08425338
v -53.37279662 0.44315730 -17.32558198
v -52.29268968 1.87463546 -17.12363027
v -51.17896944 3.23270145 -16.66000672
v -49.96096343 4.22526710 -15.88821411
v -49.08729717 5.18054795 -14.94148187
v -46.06289789 6.52945647 -11.06561627
v -44.33586448 6.96609402 -8.35196208
v -40.96399248 7.88415223 -3.12540028
v -52.68638581 2.57090409 -16.51827432
v -50.36628246 4.93728416 -14.86902405
v -45.35004869 6.94139814 -8.08020309
v -52.56248266 3.26648401 -16.15129225
v -53.24088782 3.68854823 -15.58175217
v -44.92427036 7.39823841 -5.49023272
v -53.81789058 2.55263527 -16.27001725
v -52.95918509 3.89423803 -15.46227187
v -51.92072317 4.71556420 -14.73345608
v -53.13370377 3.25590861 -15.95176011
v -52.11609229 4.10053274 -15.47946408
v -50.36683008 5.36601664 -13.99758458
v -44.81674358 7.38730375 -5.49986307
v -53.03962529 2.52713403 -16.42830670
v -51.91331357 3.78682581 -15.91845602
v -50.63067004 4.93936706 -14.61356506
v -44.82812434 7.22098025 -6.61143940
v -53.72970179 -0.00474943 -17.36213081
v -51.86183006 2.69831647 -16.80745557
v -50.99116638 3.56286671 -16.41318947
v -49.55068231 4.96392418 -15.14637191
v -45.87807506 6.61837682 -10.53132489
v -43.88969764 7.14063691 -7.55893812
v -50.71274191 2.18542898 -17.33928919
v -48.77891392 4.33790497 -15.96712507
v -47.82590643 5.16843423 -15.18596243
v -45.82031444 6.35699043 -12.83631660
v -46.38102278 5.51903853 -15.01203422
v -49.07783493 1.82075158 -18.11403036
v -47.86311463 3.39521654 -17.47168973
v -46.92756385 4.33997763 -16.73535816
v -45.38470507 5.88137377 -14.25278373
v -51.67904496 -1.21208176 -18.26623268
v -49.21188951 2.29134574 -17.80455746
v -47.51297459 4.37518070 -16.45595208
v -43.17080230 6.66345982 -10.92553604
v -43.84163022 6.64087385 -10.67302469
v -51.04048178 2.98450259 -16.86299033
v -50.00459030 4.00296366 -16.21145569
v -47.09382728 6.21030387 -13.08645122
v -52.73535848 2.27245153 -16.65030606
v -50.91341585 4.74731484 -14.92166426
v -46.79144546 6.45547919 -12.47349568
v -43.64065826 7.42870290 -4.85559506
v -53.34809422 2.59833783 -16.36820845
v -50.82837120 5.89940883 -12.83636689
v -48.67593944 6.76029036 -9.18106083
v -52.04642564 3.26854200 -16.34328440
v -50.79243705 4.69117193 -15.16834553
v -49.46501926 5.61025599 -13.93888239
v -49.95602369 6.54162467 -11.37448661
v -49.02807996 6.76614698 -9.97550786
v -51.39822140 1.92508439 -17.25543104
v -52.35402659 2.48663058 -16.65820368
v -51.37285963 2.92687258 -16.84485003
v -48.86781052 4.72351117 -15.45330416
v -47.78782278 5.59873134 -14.40267637
v -48.51239175 3.96083202 -16.65521599
v -47.30813578 4.63952636 -16.14151150
v -48.98747057 2.77065556 -17.59528928
v -46.77921534 4.91319178 -15.92144370
v -45.93890905 5.74582955 -14.64696787
v -44.64835674 6.22960692 -12.83275895
v -50.51587522 1.49897032 -17.66258478
v -49.40228164 3.07910144 -17.23932661
v -48.34799469 4.13447758 -16.45953581
v -50.14757067 3.03296093 -16.99153893
v -49.42180589 3.84059618 -16.57184400
v -48.27579483 5.13185887 -15.08246083
v -46.56872526 6.13322714 -13.33126798
v -52.25180462 2.11584801 -16.91596024
v -51.67081952 3.18361842 -16.56711660
v -50.36821961 4.34811134 -15.60656633
v -46.46529257 6.51667872 -10.97510383
v -53.09148133 2.91914470 -16.25533961
v -47.31044546 6.85113249 -8.85201804
v -50.86601526 6.34370977 -11.51948236
v -50.28830096 6.62877271 -10.47208533
v -32.95999765 1.46000029 5.40000061
v -32.94004127 0.33119699 6.10386627
v -32.83686191 -3.69057339 7.68114720
v -31.81779385 1.80365529 3.13404412
v -34.53003988 -7.83903245 5.65569615
v -31.59676865 -3.49338003 4.83064167
v -33.00547227 -6.37341989 5.14761498
v -31.73505515 4.91768587 -0.01271155
v -33.03900361 7.52910599 -2.43398803
v -30.64348735 -1.85213448 3.41054774
v -34.18366238 -8.23463406 3.92747764
v -30.40999919 4.02999995 0.19000001
v -31.77339584 -5.67136705 3.65138799
v -31.78821877 7.40995910 -2.96741980
v -33.91735256 -8.76649749 2.37823231
v -29.18266691 1.36049162 0.69958251
v -29.03567441 5.00240223 -1.32095709
v -30.17643467 7.25612231 -3.72875133
v -32.85184130 -8.46004579 1.38125930
v -28.33920345 6.18553115 -2.95865210
v -29.16861884 -4.27883258 1.15279970
v -26.95904486 3.37713351 -1.53274834
v -26.78357437 -1.02474412 -0.48422857
v -31.07125685 -8.36064294 -0.08387559
v -26.82788484 6.81316666 -4.79720859
v -26.69145726 -4.98703122 -0.87532314
v -29.36417982 -8.11485481 -0.91344700
v -24.98909459 6.34071929 -4.99899127
v -24.27510545 4.60079173 -3.73297464
v -23.86968024 0.29991588 -2.41634808
v -23.58308807 6.08669408 -5.35284216
v -23.06116000 5.28585073 -4.67751315
v -22.91232534 3.90071166 -3.84490145
v -22.97810838 -0.38596301 -2.51710508
v -23.24137464 -1.38561614 -2.40893918
v -21.44947462 -1.03335967 -2.80478387
v -22.56639488 -1.17457786 -2.55408674
v -23.02390523 -2.00616010 -2.56519159
v -24.03609082 -5.17218094 -2.79012206
v -24.52003956 -5.88941155 -2.71660625
v -25.68092011 -7.62877380 -2.53165304
v -19.23977956 5.66253345 -5.82623063
v -18.62823963 4.15830966 -4.66563972
v -19.56517994 0.45231998 -3.13311582
v -20.06999962 -1.21999998 -2.95000034
v -21.41366340 -2.25161482 -3.07271490
v -21.72114514 -1.63647870 -2.77723488
v -22.40583301 -4.98562772 -3.34968860
v -24.23063479 -6.78424304 -3.02042952
v -17.28532091 0.56719867 -3.27128032
v -18.98792200 -0.71170309 -3.05823446
v -18.92904565 -2.23604403 -3.27574695
v -19.96294037 -3.52166523 -3.46665876
v -21.14932612 -3.85988923 -3.43919476
v -21.15521953 -5.16665028 -3.56454845
v -21.80727012 -6.13888446 -3.71434260
v -15.33469558 4.07981966 -4.85240016
v -16.63620211 3.60025023 -4.37455112
v -16.74254239 0.85936702 -3.32175661
v -17.31317118 -2.63626152 -3.35833896
v -14.83430061 5.72435604 -6.74105808
v -13.65891378 3.83512862 -4.67947405
v -15.88212699 -3.11201857 -3.48056550
v -18.21351796 -5.17813489 -4.00831224
v -13.35854176 5.10695856 -6.25664741
v -13.24015204 -1.44017662 -3.18495790
v -14.82543908 -3.29654827 -3.56286159
v -16.70976169 -5.39380545 -4.13922453
v -11.87353022 4.84858267 -5.88834425
v -10.68130508 3.64236231 -4.67770360
v -9.82826948 1.91985699 -3.45410989
v -10.30056272 0.47624242 -3.00332299
v -11.66914962 -1.22768665 -3.05691361
v -13.17385398 -3.42451478 -3.46039468
v -14.43427801 -4.43551503 -3.82114504
v -15.53765591 -5.53912437 -4.41412441
v -17.21086726 -6.68714708 -5.05251670
v -11.97939645 5.40029677 -7.15922564
v -8.97315796 1.91832928 -3.33945989
v -9.17271711 0.46305137 -2.90678185
v -10.00138279 -1.31476973 -2.86769564
v -12.24278007 -3.45838652 -3.55072878
v -14.21774086 -5.13197482 -4.21202835
v -9.02948529 4.07322915 -5.12156123
v -8.53078254 3.77879129 -4.68745548
v -7.29265623 2.03624670 -3.31986719
v -7.94138014 -1.26731780 -2.70846952
v -10.03354788 -3.09967203 -3.24797444
v -12.57356722 -4.73107211 -4.10422310
v -8.11619591 4.72594844 -6.14025164
v -7.42693851 3.97865241 -4.94781975
v -7.65050994 -1.88006589 -2.67217774
v -4.16630274 -1.07130455 -2.01715995
v -5.05751744 -1.90085697 -2.26689712
v 8.34158808 0.42376967 3.08937742
v 7.99391698 -0.78124087 2.80252914
v 8.35459493 -0.98294951 2.55812262
v 8.73705465 -0.49084163 2.69805174
v 8.73391796 0.22059858 3.29482462
v -4.12312150 -3.45292338 -2.57185171
v -3.20501975 -1.87600916 -1.84524641
v -5.79026807 -4.24441602 -3.46201938
v -2.02950370 -0.29710721 -1.45561364
v -4.52812063 -2.05831905 -2.22747377
v -5.09561598 -2.81717675 -2.49483879
v -6.88269036 -3.55729670 -3.15795396
v 8.21520947 0.12696776 3.06808553
v 8.90677888 0.06411401 2.96016177
v 8.12492240 -1.01542939 2.65681488
v 7.84786139 -1.56299828 2.03170720
v 8.95492733 0.07636684 2.77025253
v -9.03510582 -4.16438980 -3.75711732
v -13.42306659 -5.09435916 -4.31288360
v -15.23675397 -5.91232488 -4.75225737
v -17.23442599 -7.60615850 -6.06628973
v -11.17710769 -2.79327529 -3.28426063
v -18.53217185 -6.51695905 -4.89467010
v -19.82034370 -7.39925820 -5.14116371
v -21.07633092 -8.06780718 -5.38790924
v -11.12895831 -1.03392638 -2.97035812
v -14.03634623 -2.68868729 -3.42418323
v -16.24554396 -4.28962335 -3.75625072
v -18.95113476 -5.82770584 -4.29680943
v -20.13167366 -7.03229290 -4.79772966
v -22.89602906 -8.55262298 -4.97200713
v -13.65252119 -0.44149350 -3.28093418
v -15.38596489 -2.51494208 -3.42249451
v -17.83968508 -4.24886448 -3.81387840
v -20.12635767 -6.07986236 -4.15910920
v -22.40876481 -7.50409253 -4.17522667
v -13.79517838 0.25811978 -3.30152153
v -16.35085978 -1.86042348 -3.26070352
v -18.15350354 -2.94409809 -3.49166547
v -19.75994930 -4.72013839 -3.80214304
v -21.80798166 -6.42069150 -3.86034301
v -23.77499454 -7.80114904 -3.83736659
v -14.31910601 4.35161917 -5.15276240
v -16.90386236 -1.02792750 -3.22057796
v -17.99523085 -2.34866329 -3.42602725
v -19.28222179 -3.71118216 -3.55765154
v -21.83610387 -5.97651117 -3.65140801
v -23.63433503 -7.31449109 -3.65133770
v -25.69449320 -8.74447450 -3.79469874
v -16.30264148 -0.45619410 -3.24204471
v -18.05798337 -1.63765391 -3.30770388
v -19.58738826 -3.12604243 -3.39510385
v -20.78035288 -4.17525880 -3.44449840
v -21.90190181 -5.57275768 -3.53442924
v -23.75950664 -6.90054847 -3.47869541
v -25.21350048 -8.00507143 -3.27177532
v -17.31616259 -1.88960962 -3.33541469
v -19.63669248 -3.93184088 -3.54376948
v -22.44478464 -6.16463134 -3.60718952
v -23.92002568 -7.45384861 -3.57474806
v -17.53739454 -3.41669191 -3.49598192
v -21.20693401 -6.00880757 -3.82760633
v -22.67194726 -7.09723076 -3.82612017
v -24.49034899 -8.36942438 -3.95034580
v -16.60015248 -2.96987174 -3.37794586
v -17.16022380 -4.56740009 -3.78304627
v -19.12532747 -5.37516270 -3.97950178
v -20.14791407 -6.55359169 -4.44797846
v -14.08919599 -3.62949120 -3.54890060
v -19.09873262 -6.91961125 -5.06256660
v -20.34370415 -7.70777790 -5.28027024
v -12.00602669 -4.96559311 -4.28616256
v -15.16000461 -6.08585030 -4.94469004
v -17.27442816 -7.04562711 -5.39545482
v -18.62903871 -7.97180738 -6.08241651
v -8.62971693 -3.85488244 -3.52792419
v -12.25677412 -5.01919212 -4.31297068
v -16.25298709 -7.00583728 -5.61860763
v -18.45268160 -7.56471045 -5.72398212
v 8.76316428 0.78347494 2.49669165
v -15.87387361 -5.27518382 -4.15896205
v -19.14554834 -6.58444222 -4.78676334
v -21.82643302 -8.15877505 -5.08134253
v -14.36353568 -3.00222030 -3.50973126
v -14.13873211 -4.22495604 -3.76224681
v -19.43784580 -5.92075568 -4.34015319
v -16.88337326 -3.96728003 -3.61009128
v -18.27322505 -4.57594823 -3.88037111
v -19.97867972 -5.74076315 -4.09576157
v -21.79467492 -6.98657567 -4.19670204
v -14.95538373 -2.23345123 -3.43646808
v -18.31096038 -5.68289449 -4.24310891
v -19.75116506 -6.43490162 -4.56996541
v -21.10726759 -7.35968957 -4.65114228
v 8.77523795 0.22513555 3.22203129
v -19.63127032 -7.18725380 -5.02433861
v -14.73662909 -5.48694422 -4.40576999
v -11.12091541 -3.83277540 -3.66523094
v -13.92225083 -5.67740621 -4.67440765
v -16.81333408 -6.81988476 -5.33127086
v -15.96682519 -6.62830519 -5.33400476
v -18.00360344 -7.67586799 -5.97981364
v 8.79600272 0.60136802 2.09057354
v 3.59594054 3.18526127 -3.18727712
v 5.35476953 2.75299302 -1.60910131
v 6.72877021 2.18531350 -0.74482075
v 5.72889391 2.67851050 -1.20017026
v 6.67422125 2.27048388 -0.47344048
v 3.02451849 3.30833928 -3.26518156
v 4.89255087 2.94239353 -1.60998106
v 7.48691335 1.92495214 0.53267070
v -5.41800819 4.53386037 -7.84396194
v -2.79600290 4.23347019 -6.95781456
v 1.26027770 3.51447030 -4.07348480
v 4.09542536 3.04555311 -1.64356059
v 5.21397591 2.76952004 -0.79384056
v 8.04946292 1.56869949 1.29682291
v -5.37351752 4.54692403 -7.44302617
v -4.14263410 4.40522516 -6.62477827
v -1.69459521 3.85516626 -4.92519652
v 0.69664133 3.30810645 -3.27352667
v 2.81691644 2.93474481 -1.78174884
v 6.77200174 2.19233497 0.94369316
v 7.98020791 1.60613377 1.93363044
v -5.72542055 4.65236185 -6.90039387
v -0.28048473 3.18851834 -3.32172541
v 1.46754843 2.80490913 -2.06757267
v 6.53067045 2.00029695 1.26903527
v -8.79476778 5.23794116 -8.45529139
v -7.64098065 4.94441576 -7.82548450
v -5.10159833 4.22702497 -5.54036163
v -1.00442627 3.13338428 -3.31911491
v -0.03131266 2.76424945 -2.47216993
v 1.24803395 2.14821589 -1.44961558
v 8.11721571 1.19227648 2.59781815
v 8.64448119 0.56079641 3.02551361
v -9.02762357 5.33704879 -8.03926308
v -7.54251052 4.90849139 -7.36994809
v -6.20631967 4.57899505 -6.19880436
v -2.89866119 3.66548356 -4.18829126
v -0.09080138 2.44197203 -2.19085254
v -5.43691264 4.33534570 -5.81494346
v 8.36229324 0.82829082 2.86605163
v -8.19766428 5.11563616 -7.76704820
v -5.75270457 4.40583518 -5.93030965
v -0.28103453 2.59195804 -2.39543524
v 1.10881182 2.61028088 -1.91490189
v 6.91521354 1.56771031 1.85879879
v 7.51277385 1.38568098 2.25239177
v 8.63426086 0.83434588 2.87485868
v -7.45318970 4.90879221 -7.65023520
v 0.55000000 2.73999991 -2.27999990
v 2.01924774 2.24857498 -1.30466337
v 6.57931529 1.84038363 1.51276425
v 8.79700109 0.06503088 3.07117053
v -8.10999982 4.96000005 -8.43000039
v -6.59102667 4.81544714 -7.46929692
v -4.39789938 4.26008459 -5.68157248
v 0.21508618 3.05157714 -2.82921060
v 1.76505360 2.64603714 -1.74027914
v 6.14351779 2.06018845 1.01852429
v 7.11186836 1.87280134 1.56377826
v 8.38229991 1.33026182 2.33038445
v 8.89227539 0.43767778 3.05666705
v -7.32048228 4.78941621 -8.68077110
v -5.88344363 4.70548682 -7.28360843
v -2.40654638 3.73593951 -4.35054349
v 0.17683199 3.30157578 -3.34111298
v 2.04190309 3.04901716 -2.30623106
v 5.30099915 2.22307071 0.31850566
v 7.77503103 1.73342426 1.85599690
v -3.40751302 4.36677644 -6.50375336
v -1.06523605 3.83387972 -5.30352397
v 3.51595040 3.14250216 -1.95958791
v 6.58836076 2.28684954 0.74012135
v -3.60362278 4.36169934 -7.05096638
v -1.87666237 4.06749547 -6.00263057
v -0.01551285 3.63302114 -4.61438671
v 2.08191015 3.39893368 -3.32230190
v 3.72957252 3.22320079 -2.43083993
v 4.77181235 2.92776525 -1.25878572
v 8.22620373 1.22967223 0.96403627
v 0.54627674 3.58161936 -4.89768898
v 5.87426638 2.28064996 -1.92038435
v 7.01564550 1.98528636 -0.45911223
v 0.30597238 3.44775803 -5.78565663
v 1.31292467 3.45371058 -4.56203846
v -2.13096174 3.95049667 -7.20171258
v -3.99957690 4.40983707 -7.12736975
v 2.60533812 3.30445939 -2.87684752
v 4.52494202 3.00860521 -1.52860046
v 5.48522174 2.72487919 -0.82794193
v 6.32412871 2.34285812 -0.93692401
v 7.55849248 1.68978330 0.11941760
v 8.30434449 1.32403604 1.52570207
v -2.09630420 4.06554434 -5.45875775
v 0.30416131 3.43900314 -3.67450411
v 6.07589679 2.49486393 0.14376589
v 7.03721680 2.14659376 0.93179260
v 8.05488694 1.61135464 1.75162998
v -5.41798444 4.57464019 -6.95458706
v 1.80586078 2.90193222 -2.17667618
v 8.10652412 1.46582187 2.19117291
v -7.45206000 4.93357284 -8.03808309
v -5.91955660 4.69080405 -6.84351614
v -7.79706473 4.92435973 -7.44147087
v -6.19583437 4.67704143 -6.53483439
v -0.51723252 2.86745676 -2.77292868
v 7.86265824 0.78647101 2.71180109
v -2.80311913 3.33523005 -3.79105913
v -1.55954994 2.76888208 -3.01125133
v -0.29234373 -1.75842526 -0.83701155
v -2.18931353 -3.80125782 -2.19412241
v -4.55015479 -4.91239596 -3.95367062
v -0.68266824 -1.72508089 -0.91878179
v -1.10354181 -2.75461399 -1.34083407
v -2.07638787 -3.40276677 -1.96582428
v -3.11181485 -4.04833769 -2.57388758
v -9.52183455 -6.99614873 -6.76368875
v -4.40421328 1.18030910 -2.50457693
v -3.93852731 -2.08315672 -2.11982382
v -10.20519529 -6.57316577 -6.14204444
v -6.13972312 -2.66751926 -2.71363719
v -7.77027942 -4.62885341 -3.95509368
v -7.16349669 -1.32790871 -2.65869056
v -11.61544677 -6.47051260 -5.64029487
v -13.97748850 -7.79116061 -7.36227073
v -8.27863440 -3.41326324 -3.28420894
v -10.11354290 -5.79408696 -5.09343250
v -8.45334865 -5.25215873 -4.55383258
v -4.89633763 -3.08670360 -2.57381122
v -1.35897798 -0.60761505 -1.13085029
v -3.97796975 -3.35200294 -2.46174121
v -9.75174457 -6.76384568 -6.40605483
v -1.67630881 -2.59765889 -1.50550285
v -3.31816799 -3.47720319 -2.27963319
v -4.00314573 -3.91747151 -2.84838630
v -5.39568206 -4.72372863 -3.84108606
v -8.01020768 -6.26238110 -5.74623188
v -0.03273453 -2.23666290 -0.87883527
v -0.58571703 -2.37594568 -1.04922417
v -1.48360792 -2.96919257 -1.64478156
v -0.24483041 -2.84024747 -1.10063783
v -1.04363449 -3.37706972 -1.76195335
v -4.26867697 -4.87785414 -3.95476865
v 3.42670805 -0.80337765 0.76552032
v -1.03220297 -3.95317841 -2.09694449
v -7.39227794 -6.68255053 -6.50875270
v 4.59986879 -1.45658490 1.02159195
v 3.00797028 -2.36603920 0.22082638
v 1.51471933 -3.04140477 -0.57499064
v -0.12783239 -3.75365373 -1.64159504
v -6.27157465 -6.32620091 -5.98876225
v -8.50771368 -7.20836595 -7.56765064
v 7.73702003 0.13315583 2.89004901
v 7.25803943 -0.42324633 2.71845795
v 2.23875628 -2.83453939 -0.19768947
v -0.59484923 -4.21755342 -2.16630730
v 7.76980398 -0.49241260 2.89865606
v 6.30747015 -1.30898727 2.02148198
v 4.42918111 -1.90906774 0.86801266
v 2.38511269 -2.97552138 -0.25245271
v -1.48255541 -4.67019016 -2.93323467
v -9.12529416 -7.42194057 -8.22383817
v 8.81229527 0.36904245 3.18476814
v 8.18618201 -0.15742256 3.01677897
v 7.31722591 -0.87690307 2.67976034
v 4.88824164 -1.94444426 0.99954265
v -16.65731333 -8.23864248 -13.43123894
v 7.26200966 -1.27412088 2.37093423
v 6.01529563 -2.01151078 1.42177346
v 3.17417970 -3.14473244 -0.27018183
v -0.08671502 -4.43699025 -2.28586118
v -12.82896008 -8.16289801 -11.01038978
v -16.14018157 -8.26924015 -13.13360315
v 7.70010473 -1.48596929 2.21558521
v -11.83123421 -8.18971451 -10.88422351
v -15.57527296 -8.26733653 -13.38320225
v -18.00324954 -8.64793267 -15.25096316
v -21.06195502 -9.12802946 -17.48009212
v 8.57495796 -0.81339339 2.48730695
v -4.08548303 -6.12162845 -5.84854512
v -11.35146338 -8.09981395 -10.33396646
v -15.02520684 -8.43873061 -13.03993911
v -17.31943339 -8.48193746 -14.81729187
v 8.90589599 0.04090625 2.01608683
v -1.87596737 -5.79853589 -5.01815323
v -4.45207255 -6.48220023 -6.76790345
v -6.86531328 -7.15031801 -8.22749175
v -10.38900577 -7.99165200 -10.47693659
v -13.95648252 -8.30621086 -13.19228578
v -17.16257073 -8.50805454 -15.23240656
v 7.00039882 -2.52078287 0.04943160
v -3.09755350 -6.19385904 -6.17208611
v -5.58622414 -6.88881753 -7.77407456
v -7.84377381 -7.53707625 -9.05417185
v -16.76600799 -8.39322060 -14.97038081
v 0.91981090 -5.42169344 -4.10283078
v -3.86549276 -6.50403649 -7.08105788
v 1.40517927 -5.32203261 -4.06501302
v -2.06554495 -6.12273021 -6.05748175
v -4.43029078 -6.62034238 -7.54472567
v -7.92445522 -7.56440265 -9.49252676
v 4.17820783 -4.19695070 -2.09506648
v 0.78100839 -5.47992997 -4.27026069
v -6.78980444 -7.18932273 -9.02478863
v -9.23999958 -7.80000025 -10.28999966
v -16.84749871 -8.44108406 -15.34249634
v -3.69088375 -6.35638181 -6.55536633
v -5.94418868 -6.95236819 -7.79283606
v -8.24648328 -7.62559893 -9.20638628
v -18.77293922 -8.75427108 -15.14686272
v 8.60603992 -0.87453780 2.07756972
v 2.49265600 -4.08724649 -1.48275285
v -17.67487079 -8.50802101 -12.94414699
v -18.84965785 -8.52342974 -14.02613241
v -22.64270373 -9.43345018 -16.29520953
v 6.55565690 -1.90236326 1.58125395
v 5.17884223 -2.44787033 0.80597168
v -13.83524109 -8.44537932 -9.54041164
v -17.11755618 -8.73372611 -11.22326683
v -19.99103650 -8.73976387 -13.19076866
v -18.13400723 -8.64414312 -12.59385329
v -18.66992749 -8.55857227 -13.22830375
v -22.05600403 -9.28800646 -14.71492462
v 8.56407359 0.11264388 3.16817011
v 7.67879933 -0.80213597 2.78844894
v 6.12716423 -1.09920290 2.02283822
v 7.73377717 -1.10110478 2.62415013
v 0.21688522 -2.95418780 -1.03059318
v 1.31062150 -3.34658055 -0.82922971
v -1.39056868 -3.47033795 -1.83512387
v -2.85714469 -3.99981532 -2.47747125
v -10.07349882 -6.85920473 -6.49859663
v -16.45945385 -8.90398491 -9.84023325
v -19.61988211 -9.05316882 -11.58602629
v -22.15766348 -9.03876498 -13.20231333
v -21.70804515 -8.98998324 -13.45759816
v -23.92792888 -9.60203912 -14.27076105
v -0.97710663 -1.26710651 -0.97269594
v -2.66965362 -2.48984224 -1.87821419
v -4.16359492 -2.81286705 -2.39542522
v -3.34138004 -3.97852855 -2.60330993
v -5.50215039 -3.68095515 -2.99385469
v -16.18380286 -8.52108840 -8.32283311
v -17.42823981 -8.91461782 -9.20318905
v -18.29387434 -9.03397053 -10.36558021
v -4.76861000 -1.26570999 -2.09545786
v -10.63928660 -5.33633074 -4.70843585
v -12.27094512 -6.34753285 -5.46011375
v -14.50593024 -7.60749308 -6.74164388
v -16.97831787 -8.46665911 -7.84038100
v -19.40908656 -9.18565784 -9.08409525
v -20.41243203 -9.33920871 -9.77648236
v -22.48027176 -9.39252507 -10.91298461
v -13.33083585 -6.19998667 -5.31276595
v -15.96211083 -7.74445152 -6.68147439
v -17.72215217 -8.50654580 -7.46279443
v -19.95958574 -9.27372836 -8.64226092
v -15.90986177 -7.35142780 -6.08999096
v -17.67828688 -8.27896409 -7.14130141
v -7.51999998 -0.55000000 -2.68999999
v -16.42116904 -7.51157524 -6.31575845
v -18.05882528 -8.50735325 -7.26356637
v -6.54142862 -1.60729256 -2.52131862
v -13.67831416 -6.50036894 -5.55235427
v -16.96993038 -8.13056808 -7.13970745
v -18.98748428 -9.06194374 -8.22977815
v -21.05417475 -9.44876578 -9.37719084
v -22.94000797 -9.51829366 -10.42287238
v -4.12808545 -1.67355349 -1.99735467
v -5.26453275 -2.42775492 -2.41193618
v -12.86744140 -6.67796470 -5.88818546
v -15.89207537 -8.00476782 -7.48604350
v -17.97552593 -8.99556838 -8.81704967
v -19.90255155 -9.31872986 -9.61001404
v -27.83718146 -9.67322383 -13.30382098
v -3.64564336 -3.67843569 -2.49316404
v -4.28335369 -2.31187092 -2.23662122
v -17.94734411 -8.94004107 -9.37238056
v -23.26318063 -9.20837466 -12.41390966
v 7.47337379 -0.62451902 2.78128567
v 6.81042392 -1.12972548 2.33696797
v 1.87562639 -2.71588401 -0.26661262
v 0.69525768 -2.90208915 -0.92732836
v -1.41714758 -2.69758445 -1.43807800
v -2.69570271 -3.51015548 -2.12828489
v -3.41101270 -4.20049718 -2.92697642
v -10.54223906 -6.80535100 -6.33291714
v -17.08369516 -8.89208261 -9.77269188
v -20.19078471 -9.08207521 -11.21815946
v 8.87570065 -0.10864086 2.94181379
v 6.57854136 -1.66144385 1.80449954
v 5.31667052 -2.02799891 1.16436568
v 1.69399520 -3.32904281 -0.68589469
v 0.31639417 -3.50374193 -1.29239715
v -1.36372319 -4.14804090 -2.40414031
v -3.42095876 -4.66784881 -3.33339698
v -7.57024949 -6.03867741 -5.41097717
v -13.26416526 -8.08108132 -8.29321612
v -31.61376715 -9.26900096 -18.83687079
v 8.92375130 -0.23283520 2.73775053
v 1.79410900 -3.59210814 -0.90782804
v -1.90338772 -4.55531338 -2.91879964
v -16.42858982 -8.88565648 -10.68489812
v -31.16751648 -9.12886113 -19.18482967
v 4.53847693 -2.88067036 0.20219637
v -1.54041988 -4.95057926 -3.24200420
v -3.91682377 -5.27416589 -4.25960915
v -7.89031573 -6.72561256 -6.41740905
v 6.77391421 -2.19255500 1.22042012
v 1.24190433 -4.09978861 -1.65934698
v -0.99724764 -4.74598259 -2.91402568
v -4.33789333 -5.53880446 -4.63644601
v -6.55404944 -6.16600551 -5.65047236
v -11.76748611 -7.84104038 -8.23360216
v -20.44654638 -8.77436809 -13.12387642
v 8.85002036 -0.39090324 2.46398151
v 7.08416617 -1.98483909 1.47051469
v -4.59226640 -5.42017026 -4.48172353
v -18.64954270 -8.93967878 -11.80061232
v 7.29244528 -1.82927586 1.71764311
v 2.73342920 -3.33219487 -0.47696446
v -22.08227105 -9.06739291 -13.50368094
v -23.41824211 -9.42274276 -14.25724756
v -4.84445645 -5.49358176 -4.57221549
v 8.77225585 -0.59049495 2.38595554
v 8.03564768 -1.55976275 1.49816240
v 2.98667257 -3.78676085 -1.16372493
v -0.08820846 -4.72750980 -2.69138603
v 7.42210913 -2.14241212 0.67750493
v 1.32996158 -4.58310405 -2.31799460
v -1.55679812 -5.15254634 -3.55725992
v -3.27896164 -5.76914335 -4.90496261
v 7.20536429 -2.34825467 0.12221231
v -11.88827120 -8.17642361 -9.92448535
v -4.60545393 -6.32593408 -6.29570568
v -10.50021872 -7.84359686 -9.09816660
v 3.10438359 -4.54256358 -2.43196101
v 1.37739780 -5.18410699 -3.55634489
v 0.85900252 -5.29522868 -3.71231022
v 7.15607451 -2.30791606 -0.26981128
v 7.40366615 -2.15494330 0.26952676
v -2.26299628 -5.64690679 -4.54989774
v 2.61275820 -4.59128898 -2.34507234
v -2.55113863 -6.17533503 -6.12400472
v -5.20410342 -6.75864844 -7.37221446
v -7.43362773 -7.29527650 -8.36956780
v -0.53978065 -5.88820409 -5.72355045
v -2.76471232 -6.27780147 -6.59551006
v -5.73380012 -6.99974038 -8.11483711
v 0.95050345 -5.43334568 -5.24647906
v -1.02530618 -5.98611170 -5.87365404
v -2.82073021 -6.32712152 -6.99303951
v -5.21803368 -6.83913101 -7.84461852
v 1.36790855 -5.23716304 -5.26530389
v -0.91776118 -5.97923482 -6.24280516
v -2.11544498 -6.23591896 -6.84546726
v -4.21073707 -6.73968624 -8.00593756
v -5.78635372 -7.07301078 -8.68627802
v -7.26724137 -7.39866495 -9.57527291
v -2.23796163 -6.26494549 -7.55762961
v -11.05941925 -7.24224094 -14.81009088
v -13.62000033 -7.80999986 -15.32000024
v -8.70999973 -6.79000001 -14.22999986
v -13.61886784 -7.80185172 -15.57554957
v -15.31530265 -8.06035381 -15.27322084
v 0.01129700 -5.54224569 -6.75308472
v -2.38997047 -6.26117596 -7.27268169
v 6.02294365 -2.14846944 -3.43232905
v -9.16831754 -6.58966275 -6.24524150
v 6.35250239 -1.95340370 -3.09731532
v 4.69856383 -3.71768861 -2.98669864
v -3.91298393 -5.60279610 -4.74682171
v -8.65709409 -6.38037687 -5.87043725
v -15.06259851 -8.08371603 -7.78868329
v 6.44896645 -1.95403746 -2.85117724
v -4.79847565 -5.58806770 -4.67767892
v -8.40594340 -6.03756867 -5.48921665
v -15.34168888 -7.81759620 -6.96491497
v -13.45302630 -7.00731529 -6.28562970
v -9.25765466 -6.13243505 -5.51080098
v 5.98943373 -1.81925471 -3.82810924
v -14.79569357 -6.70780335 -5.61081804
v -17.87394658 -7.00820703 -5.21019660
v -19.49525997 -6.83873286 -4.86393273
v -13.51968292 -5.28709590 -4.45774803
v -16.20218344 -5.84651111 -4.50103031
v -18.96559075 -6.13994244 -4.58626077
v -20.61584033 -6.60981750 -4.35055513
v -11.43122558 -4.50627273 -4.05955361
v -19.72630620 -5.83172357 -4.16616583
v 4.45646001 -4.09218902 -2.45949300
v -18.37442629 -4.22538631 -3.76103492
v -20.47445998 -5.39115630 -3.84083833
v -22.74454571 -6.09760918 -3.60701978
v -18.83102953 -3.39081069 -3.53308045
v -21.47295885 -4.67498694 -3.45247309
v -23.18999916 -5.51000005 -3.25999991
v -21.60259150 -3.08002345 -3.23204114
v -23.24000001 -4.41000005 -3.06000002
v -24.51174706 -5.03215007 -2.57143192
v -20.02757974 -2.19657226 -3.22911539
v -20.89603804 -1.81097060 -2.98481178
v -22.76317216 -2.83056381 -2.86904094
v -24.08000082 -3.98000004 -2.64000008
v -25.22774972 -5.22959186 -2.35647429
v -21.21370286 -0.01915274 -3.06224660
v -23.46135117 -1.28582434 -2.37126020
v -23.83000031 -2.73999991 -2.47999979
v -25.38999915 -3.98000004 -2.06000009
v 7.30334129 -1.12561183 -1.67391368
v -21.40999958 2.18000007 -3.55000002
v -22.83689566 0.60602120 -2.89631495
v -23.50691520 -0.76147652 -2.37505604
v -24.99221079 -2.42132205 -2.00697267
v -25.97033978 -3.17036570 -1.49563688
v -24.19999987 1.10999995 -2.58999993
v -25.10434389 -0.84425032 -1.92683085
v -25.70794709 -2.26563821 -1.61111890
v 7.72000477 -0.94774208 -0.89879573
v -25.48000030 0.86000003 -2.05999985
v 3.47811356 -3.45356413 -0.61786082
v -25.21000057 3.53000010 -2.98000011
v -25.31999908 2.15000007 -2.46999995
v -25.79122968 -0.23313228 -1.59865781
v -23.73000048 1.58000004 -2.74000014
v -24.69165064 0.90410019 -2.32149591
v -25.39999969 -1.41999999 -1.70999952
v -26.38363093 -2.06216262 -1.09651219
v 5.54969301 -3.32560879 -2.16654735
v -23.63999933 -1.70999998 -2.37000012
v -24.83284660 -3.25265317 -2.13691103
v 5.94574679 -0.42321891 -3.87172960
v -22.19294943 -0.38720717 -2.70229275
v -22.15931378 -2.15716125 -2.89669982
v -23.23922515 -3.49962106 -2.81891017
v 3.29824048 -4.57328744 -3.56181734
v -20.63508891 -2.65402324 -3.26770055
v -22.60847948 -3.58045800 -2.98548746
v 5.29064145 -1.39588269 -5.07006655
v -3.36366566 -4.97058826 -3.68810422
v -20.44845931 -3.47656733 -3.43670300
v -21.68770134 -3.85178765 -3.34918895
v 1.79866818 -5.22840163 -4.23506275
v -3.88879608 -5.01637487 -3.98428738
v 4.63751331 -1.02897000 -5.81196975
v 3.88817606 -3.23032518 -5.50948735
v 3.41195823 -3.56091117 -5.71984705
v 3.93818086 -3.09482636 -5.90284914
v 2.29286891 -4.74210689 -5.13945520
v 0.57865254 -5.57465898 -4.67423862
v -13.98897730 -4.04053787 -3.70897702
v -16.18339494 -3.61197139 -3.62696615
v -18.31646077 -3.67152551 -3.65287578
v -20.20793594 -4.09868592 -3.53591563
v 5.12410793 -1.81304896 -5.28950198
v 2.33836216 -5.03265811 -4.02335869
v 0.22693015 -5.35407802 -3.81898065
v 5.98420436 -1.06867787 -4.04519355
v 5.21217799 -2.64906231 -3.76966479
v 3.57224885 -4.50786110 -2.84778932
v 6.39660703 -1.82414160 -3.16150696
v 5.15030092 -3.59926280 -2.39287736
v 6.57514390 -1.99487223 -2.37470702
v 3.39480466 -3.70170944 -1.06879044
v 7.98969064 -0.43398418 -0.51454833
v 8.74858256 -0.15472858 1.50951801
v 8.20275210 -0.54398534 0.06956664
v 8.81390180 -0.28521472 1.83920527
v 8.20051599 -1.27524196 2.29895138
v 8.72763153 0.35781268 1.52762898
v 7.43042491 -1.95332454 1.40662957
v 8.13949388 0.04799919 -0.16144766
v 7.68814841 -1.88581983 0.66799374
v 7.96633027 -0.04606671 -0.52731147
v 6.07766118 -2.68318853 0.48993982
v 7.83453602 -0.21310325 -0.80341363
v 3.75459390 -3.20872921 -0.27798300
v 3.97669803 -3.46243125 -0.59922779
v 6.87368307 -1.71001034 -2.06683297
v -24.24524724 3.32940836 -3.16154282
v 6.44791359 -1.81040587 -3.04689701
v 0.98377175 -4.30748751 -1.91629166
v -23.56000058 2.38999981 -2.96000042
v 6.48841448 -1.21839019 -3.17881419
v 5.61906677 -1.98698230 -4.33805352
v 3.49328946 -4.53282706 -3.12958215
v 5.35822427 -2.17591086 -4.63821599
v 2.32172059 -5.02573373 -3.72829987
v 4.87917149 -1.13794790 -5.56228962
v 2.90578348 -4.71603358 -4.03110916
v 3.67910508 -3.29810078 -5.96388942
v -0.35550518 -5.68489870 -4.82976763
v 3.89318564 -1.88989984 -6.79359911
v 0.33979153 -5.66059025 -5.32780774
v -0.43365371 -5.86093171 -6.09956821
v -2.99571478 -6.14092452 -5.97611116
v 1.52425200 -4.04780684 -8.12876690
v -0.10798217 -5.40915690 -7.13919336
v 1.62890134 -3.68200848 -8.63364618
v -1.50210364 -5.70361223 -8.28613807
v -5.15115960 -6.93923561 -8.33969470
v -4.45637200 -6.45482820 -9.78030078
v -6.98410999 -7.27053639 -9.07405466
v -7.24195363 -7.38243805 -9.10386257
v -7.17841554 -7.35175004 -9.12332069
v -3.07968212 -5.15282573 -11.20965369
v -3.00230808 -6.39418233 -8.32669996
v 3.54873575 -2.75638001 -6.96588028
v 0.33307445 -5.57435118 -5.80017921
v 4.92993975 -1.53498293 -5.56858256
v 5.58953919 -1.53502962 -4.61357646
v 4.08360967 -4.26642084 -2.35296693
v 6.69986336 -1.04277534 -2.73930724
v 7.79074011 -0.72862289 -0.87668316
v 8.91773961 0.54588687 2.48155976
v 8.62564053 0.07785099 1.08020939
v -31.03013337 0.92664803 2.70625157
v -29.98065762 -2.72083329 2.56481022
v -30.00328131 -6.25769328 0.83670852
v -31.19016252 -9.14021116 -0.93026448
v -33.62748027 -11.07829902 -3.72127024
v -33.26995671 -10.94748359 -3.18062841
v -34.12247449 -11.12094987 -3.17321229
v -33.88231620 -10.94994135 -2.54321750
v -34.60654244 -11.08108927 -2.77168676
v -31.55617043 0.44296691 3.93576315
v -34.98706967 4.45961673 3.55929835
v -34.65561569 -10.90638712 -1.47792313
v -32.99627826 2.23859446 4.67365142
v -32.05077350 -1.02161476 5.44095179
v -33.79740939 2.20658141 6.25514332
v -36.84908897 -11.58273406 -1.79959170
v -33.89772400 -8.42868909 3.05026234
v -37.18436137 -11.57289650 -1.46255153
v -35.42876616 3.48721608 7.64574576
v -34.05595571 1.38397154 7.76877254
v -32.77394921 -4.21148259 7.28374906
v -34.45995599 -8.48469790 4.02093679
v -35.26907787 -9.50970873 2.88974214
v -37.68686205 -11.63404994 -0.50794927
v -33.29890594 -5.96604683 6.76536420
v -34.39362720 -7.81889260 5.36086084
v -35.33431888 -9.04859696 3.87519947
v -36.49011627 -10.26883069 2.47546169
v -37.47942299 -11.21751312 0.96103473
v -38.63046318 -12.03870680 -0.25023363
v -33.42787549 -1.87760685 9.01599508
v -33.76800939 -6.23889687 7.43725151
v -37.85236180 -11.26581337 1.61578029
v -38.75457123 -11.95101067 0.46163102
v -36.40077263 3.65407555 9.61434748
v -36.26500815 -9.51385219 4.84480383
v -39.04720023 -11.91537641 1.23880396
v -36.13179550 2.93925428 10.02760325
v -35.96928716 -8.84910859 6.67730113
v -38.72843832 -11.54290419 2.73535051
v -35.94344482 -8.51685181 7.82967173
v -39.90891948 -12.17582356 2.19730195
v -36.18311137 -0.07317589 12.85689510
v -34.68517959 -5.17422380 11.25644892
v -36.23016179 -8.81007314 8.10603239
v -37.74800524 -10.25789883 6.07922673
v -39.01626170 -11.27703488 4.47385991
v -35.32509133 -3.82591248 12.71047071
v -36.51037067 -8.65149591 9.31374822
v -36.62668541 -8.71795230 9.67375841
v -37.98363358 -10.33689361 8.03806726
v -37.84791753 3.64919892 12.70815451
v -38.06766495 2.97492323 13.63618299
v -40.15645385 -11.78539358 6.34422339
v -37.03389317 0.01102334 13.87897879
v -37.18419001 -2.11799913 14.69286345
v -36.28445789 -5.79357706 13.84919323
v -38.52254525 -10.73203422 10.47548279
v -39.61284086 2.19041575 15.29441122
v -36.82967648 -5.64730354 14.57549352
v -36.67103499 -6.41101738 14.18925822
v -37.96733543 -5.15437312 15.61561413
v -38.54818270 -10.49816515 13.35335802
v -38.43294084 -8.86596739 15.12655150
v -39.57374766 -0.71856531 16.27523638
v -38.33832964 -7.76739372 15.47356509
v -39.25801069 -11.28584519 13.17960676
v -38.95254433 -10.51808801 14.15008586
v -40.33911228 -12.51391694 12.01607566
v -38.82538900 -8.58856551 15.58075938
v -40.60583562 -12.69427221 12.08755746
v -39.34369236 -5.78991557 16.71889424
v -39.68171030 -10.64772811 14.84011393
v -41.93525016 -13.39762192 12.07791641
v -42.98496619 2.81954114 16.76909626
v -40.65747187 -11.59708202 14.10908345
v -42.07003862 1.43789954 17.25381799
v -40.04752263 -7.69096334 17.17203110
v -42.10718349 -0.87383343 18.35830323
v -40.47197104 -3.23531008 17.96424203
v -41.31038114 -9.95857920 17.03346334
v -42.18763858 -11.66060567 15.65021463
v -42.00299829 -4.02223691 19.31745745
v -42.11801291 -10.88592689 16.86255261
v -42.16882214 -7.10177142 19.31775548
v -41.98599607 -9.20627546 18.36419851
v -43.97266731 -2.40840227 19.83739622
v -42.21244529 -6.45539491 19.42799985
v -42.38251969 -8.29466991 19.08475906
v -45.15313357 -12.98120152 15.26989043
v -43.44659671 -5.47884591 19.96473595
v -43.85963827 -10.70393063 18.28772947
v -45.35479471 -12.01761607 17.33953319
v -65.89329243 -1.80794590 0.37554695
v -66.34887308 -3.21072713 0.27455037
v -66.41185284 -1.46157772 0.03592891
v -44.12557557 -6.96011167 20.08720115
v -44.50967908 -10.83724294 18.41445267
v -44.19030994 -6.02013338 20.13199590
v -44.49223354 -11.97977271 17.17927307
v -45.29823735 -12.84240372 15.73532261
v -44.04396564 -1.66984880 19.60597001
v -42.80450940 -9.52918455 18.60689558
v -43.17592457 -10.76402701 17.93374494
v -44.24482584 -12.29766849 16.44536853
v -42.79524460 -4.61451663 19.80981790
v -42.13560000 -8.72226804 18.75324175
v -42.97562316 -10.38068347 18.13988201
v -44.06468570 -0.70454937 19.10660416
v -41.82104766 -7.61319092 18.96056905
v -44.11068559 -12.71814201 15.40956739
v -41.56839475 -8.80948734 18.27064343
v -44.60431635 1.22624275 17.85814576
v -41.36369377 -5.64393261 18.94998737
v -42.02467203 -10.61942708 17.13928208
v -42.56024957 -11.55448984 16.55857824
v -42.41897166 -1.26970385 18.72024313
v -41.25322029 -4.26670862 18.81593838
v -41.75908118 -10.52089501 16.71195216
v -42.23026335 -11.41531672 16.11456834
v -40.78434408 -7.55251897 18.08384806
v -41.72378406 -10.99136565 15.87883569
v -40.52767158 -6.53526280 18.10150594
v -40.58111459 -8.63074791 17.32089743
v -41.25509784 -10.16772818 16.50407165
v -41.95834696 -11.71689387 15.20031691
v -43.38680953 -13.20891734 13.77434749
v -40.31226411 -8.53434484 16.99669473
v -40.70210829 -10.03148314 16.12667739
v -41.47760943 -11.53828762 14.85838648
v -41.96932912 -12.48677075 14.22431879
v -42.69377515 -13.25906161 13.43934610
v -41.89360514 0.71313261 17.52737351
v -40.89166597 -10.61937213 15.61097708
v -41.43635184 -11.82398479 14.46977071
v -40.04967213 -4.74434579 17.77936704
v -41.02801904 -11.52137108 14.50316608
v -41.28635302 -12.49706186 13.69913388
v -40.51740468 -1.60981971 17.50772074
v -39.41084817 -7.34782824 16.58870280
v -40.37471861 -11.25162188 14.54595383
v -41.28760472 -12.75989786 13.33533507
v -39.36048597 -10.13443526 15.14726598
v -40.19936547 -11.56887040 13.84480484
v -41.03846475 -12.97608949 11.98076736
v -41.16132110 2.30067386 15.90312831
v -38.67275268 -9.80044622 14.80050664
v -39.49292749 -11.11033652 13.78699392
v -40.24950042 -12.37600297 12.42214721
v -40.08272290 1.26053090 16.11079276
v -38.54729608 -5.36178378 16.02171548
v -40.13767466 -12.36888673 11.83843240
v -37.36564890 -6.66750129 14.90062010
v -39.27335143 3.17608542 14.44575563
v -37.20857203 -4.58992226 15.03770985
v -37.71944717 -0.80579455 14.84569348
v -39.45180029 -11.44392509 9.73820128
v -36.24218702 -4.76883957 13.96389958
v -39.63745385 -11.34285424 8.58952291
v -40.68617895 -12.17356138 7.15454621
v -41.62480682 -12.79389672 5.76883415
v -36.49846464 -3.33179557 14.21904843
v -38.38710487 -10.56669466 9.51824896
v -37.01325133 1.31297135 13.22738547
v -39.62504864 -11.28710993 6.95099309
v -40.37627205 -12.05661707 5.19268215
v -36.14121675 -1.65277394 13.39101791
v -39.89720717 -11.94345672 4.09301929
v -36.83294356 -9.40711237 7.73319090
v -39.79864344 -12.00654637 3.47227487
v -37.57803515 -10.15798748 6.16069231
v -38.73486444 -11.02951635 4.44506295
v -40.22618756 -12.31502369 2.31938181
v -34.45028886 -4.50898986 10.98384336
v -37.48219088 -10.14425233 5.68364887
v -38.70285675 -11.14587765 3.98619240
v -40.06984085 -12.32274529 2.03985884
v -36.04492918 -8.79266392 6.95596449
v -39.56228867 -12.09946349 1.72351277
v -35.37470847 1.86315738 9.74995550
v -35.35780311 -8.09617713 7.14845955
v -38.83461282 -11.77557744 1.96303404
v -34.08244252 -2.69998517 10.42761561
v -34.78283808 -7.66624557 7.15164840
v -38.25815022 -11.24937460 2.29892088
v -34.46237370 -7.20700901 7.51090888
v -36.50531173 -9.83158592 4.25706757
v -37.67095134 -10.76884288 2.64522992
v -33.63098577 -5.65424375 8.11006129
v -34.82415900 -8.00886843 6.03353092
v -36.87984496 -10.36285330 2.96506076
v -38.15457225 -11.53600030 1.29182253
v -38.95179927 -12.07658928 0.19658255
v -35.23898497 -8.80043861 4.58305795
v -36.48132458 -10.17256640 2.95834499
v -37.47864813 -11.06671430 1.49182801
v -38.13127801 -11.67931873 0.29377374
v -34.15880352 -7.38572236 5.77120669
v -36.03333235 -10.07109601 2.59052333
v -38.01427037 -11.76915038 -0.17712631
v -33.45264494 -6.62706513 5.66165242
v -34.71986204 -8.73465836 3.60577158
v -36.78876534 -10.95536631 0.59885421
v -38.32202777 -11.87887695 -1.12632138
v -34.40854326 2.83121550 6.61072182
v -32.90995583 -0.98738808 7.15458440
v -32.51237422 -4.28217184 6.60664449
v -36.71501577 -11.14888303 -0.26655418
v -33.74817222 -8.02943669 3.52672348
v -34.94619951 -9.89218615 1.59448816
v -35.97167134 -10.80952678 0.15660041
v -33.55608508 2.41335738 5.55495499
v -31.61996230 -3.21109965 5.06491447
v -33.68086368 -9.16844141 0.93736919
v -35.72624549 -11.17220242 -1.57437602
v -33.74476731 3.54780024 3.87082854
v -32.25765005 0.84072741 4.79382509
v -33.91472250 -10.83114743 -2.17685662
v -30.95340170 -0.46674578 3.40338005
v -33.21504965 -10.63571963 -2.26532831
v -30.78488633 -7.12272059 0.88641600
v -32.71925449 -10.51242463 -2.37913663
v -31.58647940 -9.67500266 -1.43510080
v -33.66905451 -11.03468519 -4.29303106
v -29.37936969 -3.48966219 1.69625331
v -30.26164882 2.23327987 1.04593951
v -2.50960188 1.28430489 -2.11608992
v -2.67000007 -0.07000000 -1.82000000
v -4.38122498 2.16204999 -3.05531360
v -4.23220405 0.80243108 -2.31632055
v -4.33573453 -1.88591168 -2.11054482
v -4.56960173 -3.34010622 -2.59551732
v -5.79325715 3.49175488 -4.37872112
v -5.67294192 1.35360402 -2.83766049
v -5.23815444 -0.20312033 -2.29036063
v -6.41595246 -2.13949685 -2.62862165
v -7.75375403 3.67981801 -4.55124956
v -7.78000336 1.75001903 -3.19996290
v -8.47670063 0.09730191 -2.79664411
v -9.23999958 3.80000006 -4.78000008
v -9.67088901 2.61493959 -3.90565838
v -9.51255672 1.00143405 -3.08681582
v -10.32380667 -0.66659786 -2.90037110
v -11.14430930 4.61660651 -5.74038550
v -12.01168913 3.72658786 -4.68582939
v -13.96338828 -3.11410264 -3.45645682
v -14.18316923 2.76821596 -4.02968749
v -14.10441473 -1.24158245 -3.19640990
v -14.75113817 -4.12889710 -3.72194359
v -15.34498949 -7.41827069 -6.25943579
v -14.49606754 0.74606767 -3.42147285
v -15.73420875 5.08160051 -5.65056456
v -15.67067020 -2.42152484 -3.36098508
v -16.45446569 4.59074695 -5.05126035
v -16.59582183 0.13214337 -3.25328670
v -16.85198210 2.37337104 -3.74409044
v -14.67469241 3.30943428 -4.38817777
v -13.67919054 4.46534902 -5.24434494
v -13.60905822 0.93475258 -3.37228365
v -13.77722342 -2.52260873 -3.32495687
v -14.11338802 -4.63997759 -3.94215388
v -14.43279628 -6.31437404 -5.18128928
v -11.79126743 4.42773663 -5.38711902
v -11.07869670 3.69679905 -4.71847458
v -11.38000004 -0.26000000 -2.98999995
v -11.66546997 -3.01379454 -3.36182583
v -11.97436731 -5.28405746 -4.54129232
v -12.60469388 -7.17392890 -6.63484354
v -9.97999962 1.53000001 -3.34000005
v -8.54987651 2.48879730 -3.68186738
v -8.60937126 1.13518420 -2.97627179
v -8.27255845 -0.59327250 -2.76922248
v -10.01615636 -2.11456721 -2.94247991
v -9.24453512 -5.14374627 -4.44603572
v -6.83045899 2.81072129 -3.80589697
v -7.01076118 1.52411615 -3.02919908
v -7.14625185 -2.13117641 -2.65680533
v -5.49628399 2.07037595 -3.16106691
v -5.57739800 0.51456224 -2.55331933
v -3.56483157 2.44932901 -3.09209665
v -3.59695312 0.42003763 -2.04963610
v -3.58149107 -1.31570152 -1.88830495
v -1.00695959 1.06443022 -1.51916186
v -2.93303421 1.53234729 -2.42005987
v -1.85032142 -0.92560850 -1.34888629
v -2.92167277 0.39851698 -1.93198945
v -2.10916321 -2.96590198 -1.84584421
v -2.87018530 -1.45550980 -1.72828755
v -3.17425141 -3.73929366 -2.37520807
v 0.19484181 1.82190875 -1.57804706
v -1.55660883 0.27910658 -1.37082732
v 0.46599601 -2.19648448 -0.82209648
v -1.39776117 -2.43431400 -1.33474008
v 0.76588924 2.34518782 -1.78231753
v 1.31535344 0.63973467 -0.54359681
v 1.19020487 -2.11982126 -0.44049433
v 0.28689130 -1.23648276 -0.69963647
v 3.01370816 0.10150484 0.48436681
v 3.95033788 0.76098752 0.63785381
v 4.25817585 -1.40388799 0.86683914
v 4.71692998 -0.45841228 1.22909562
v 5.60910860 1.62808446 1.00650464
v 5.78631833 0.87064400 1.40256493
v 5.75159397 -1.35760382 1.72217912
v 6.71774242 1.97305158 1.38806785
v 7.17101898 0.68775151 2.42585270
v 7.64044886 -1.35704293 2.35503330
v 7.60303251 -1.96095323 1.04880892
v 8.84944480 -0.47646451 2.35101371
v -17.41999947 6.08000020 -6.81999978
v -17.24719442 4.97668562 -5.29193226
v -15.89784399 4.00724728 -4.72369418
v -15.83794877 2.21226178 -3.65997851
v -15.60392696 0.84688328 -3.52870300
v -16.42940752 -1.15029723 -3.20573733
v -16.88704640 -4.91201179 -3.89643922
v -15.15436731 5.44587290 -6.20490126
v -14.73520231 2.49535474 -3.80225293
v -14.67159670 -0.32404019 -3.19381570
v -14.73596506 -4.71439492 -3.94278998
v -13.80217075 -3.09180305 -3.41571984
v -12.52704486 -5.13744308 -4.38479288
v -11.55279204 5.16624609 -6.82108942
v -11.32974774 4.16397536 -5.11708064
v -10.75604931 3.04342317 -4.34725219
v -10.80555376 -1.41952629 -2.99772481
v -9.75419208 1.66133919 -3.34662502
v -9.51685850 4.05275403 -5.24217123
v -9.29189939 -0.34944041 -2.91202194
v -9.00583901 -2.92793033 -3.14753759
v -8.10805243 3.20316083 -4.23931377
v -7.92879704 1.22865010 -2.97583034
v -7.46465102 4.69695078 -6.34178333
v -6.55783620 3.88160814 -4.87271463
v -6.31380547 1.71285693 -3.12092830
v -6.03761105 4.66407649 -6.59481063
v -5.88240148 -3.49541614 -3.04382993
v -4.71675163 3.39485169 -4.07929299
v -4.81951982 1.27792673 -2.65017804
v -3.71876685 -0.13354723 -2.05818121
v -3.62348766 4.32235887 -5.89724304
v -3.07248370 2.80496199 -3.30074783
v -3.02490848 1.00406085 -2.17061094
v -3.50022037 -2.48822826 -2.16201134
v -2.28999881 0.26999792 -1.70005381
v -2.39609648 -0.75711356 -1.68261747
v -1.89965370 1.81857857 -2.35165353
v -1.68149837 3.38688632 -3.92563036
v -0.79465040 0.01171576 -1.05389336
v -0.29884215 3.69814085 -5.06440178
v -0.04819562 3.37951374 -3.65427020
v -0.33251723 2.41480093 -2.27751303
v 0.53037336 0.65158273 -0.79712825
v -0.08413830 -3.26791150 -1.26903073
v 0.85260620 -1.78143661 -0.61277108
v 1.25372643 3.48417345 -3.65416077
v 1.47583568 3.12467036 -2.78471876
v 1.83453457 1.77799305 -1.08836126
v 1.34306273 -3.63873690 -1.09639065
v 2.53447238 2.61812704 -1.51468813
v 4.13343171 1.52377901 0.13736656
v 3.88518558 -0.20610777 0.92188781
v 5.46985725 -0.66183525 1.53593661
v 7.84213934 1.48928142 0.37686108
v 6.00681035 -1.75151741 1.60925731
v 7.88723025 1.63877197 0.88884844
v 6.92008296 1.19731808 2.05535558
v 6.09292276 1.44275127 1.38116127
v 6.02728873 -0.05194523 1.78127573
v 4.79270564 2.71972734 -0.78889047
v 4.80274856 1.45064492 0.76127308
v 4.97219851 0.17448291 1.26942666
v 4.94956225 -1.37380941 1.15819019
v 3.81999998 1.77000009 -0.24999995
v 3.94306891 -0.98012423 0.88038202
v 2.24061310 2.90969992 -1.99463498
v 2.76000006 2.00999994 -0.89000002
v 2.63885385 -3.03370086 -0.23650473
v 1.55617995 3.42150568 -3.41461948
v 1.90999999 0.98000001 -0.60000003
v 0.94054255 2.94615631 -2.47017271
v 1.09582965 1.39644614 -1.00276805
v 1.12999999 -0.30000001 -0.53000002
v 0.80433593 -2.24856683 -0.70735201
v -0.82031201 3.69514502 -4.78230836
v -0.49352244 3.34460963 -3.96562833
v -0.61033416 2.18902179 -2.27628043
v -0.32120844 0.42362683 -1.00168935
v -0.40088137 -1.16041722 -0.80804765
v -0.54667564 -3.22055444 -1.39142689
v -2.22388888 2.78980681 -3.22052883
v -1.98610895 0.95186068 -1.77431887
v -2.06549652 -1.55742432 -1.54353539
v -2.01649754 -2.43123504 -1.61734468
v -2.93019833 4.28886805 -6.11867709
v -2.97286781 3.88280815 -4.55029355
v -2.90526520 2.23181210 -2.82198936
v -2.54713534 0.83312101 -1.92477729
v -3.05581233 -3.05331475 -2.07536574
v -3.89318424 3.05758743 -3.62602272
v -3.61141912 1.82644418 -2.70175678
v -3.57676065 1.25504914 -2.41878000
v -3.34909419 -0.43874970 -1.98120484
v -3.70157789 -1.89811608 -2.00423645
v -4.99636959 4.41549346 -6.31224969
v -4.67061019 3.91385611 -4.82367305
v -4.15053824 1.43250241 -2.60546291
v -4.68847947 -2.60285474 -2.36658915
v -5.17956726 2.84194900 -3.64818284
v -4.80661402 0.22172197 -2.30060634
v -5.76512609 4.15722141 -5.36489580
v -5.70699340 -1.79763173 -2.39652093
v -7.07460381 4.40189056 -5.58798714
v -6.87326863 3.51354410 -4.42074519
v -8.12999997 4.85000014 -6.57999981
v -9.31531377 4.31435741 -5.48684970
v -8.99129082 3.20870196 -4.34917165
v -8.52361601 -0.88924496 -2.78550456
v -10.15587430 4.22339607 -5.46160666
v -9.80971474 3.55176488 -4.62806597
v -9.45116114 1.52583327 -3.27003398
v -10.89975517 4.07384057 -5.05661592
v -10.79752110 -0.36644359 -2.98891962
v -11.63946930 2.51428923 -3.96225834
v -13.46706133 5.61191747 -7.20373960
v -12.93999981 4.86999983 -5.77999977
v -12.63274904 -4.07569390 -3.75711266
v -12.91909721 2.83294218 -4.04890580
v -14.49840888 5.77203231 -7.01801712
v -14.18991853 -1.92799605 -3.28585971
v -14.86781612 4.76038363 -5.43795992
v -16.35145210 5.87631389 -6.58588670
v -15.37370123 1.16726907 -3.59791168
v -16.49644040 5.36032254 -5.87232364
v -16.00051112 -1.09941990 -3.21533927
v -16.33859240 -5.00165159 -3.99708608
v -17.23980345 4.36038291 -4.80368594
v -18.17576773 6.44165557 -7.28189806
v -18.44011433 1.80188240 -3.52818635
v -57.84424022 1.65302609 1.99565222
v -54.09422144 -1.64077419 11.26230508
v -54.49727178 -5.93230315 11.30849961
v -50.73007569 -8.98253918 14.45850171
v -50.87192357 -11.22368220 12.99280860
v -47.75512591 -6.58269972 18.08967069
v -48.56254160 -8.42336286 16.85938239
v -48.45832661 -12.05571089 15.78006707
v -48.76013100 -12.70017400 14.53010086
v -46.28297687 -6.90099923 19.47855018
v -48.42026904 -11.23305690 16.67458937
v -47.58409038 -12.62151729 16.01706445
v -47.84061760 -13.11883330 14.80706222
v -47.32342437 -13.37772980 14.80000839
v -46.21834680 -12.49028184 16.69543795
v -44.78990659 -6.59687212 20.20621486
v -44.77409646 -8.94410536 19.78202723
v -44.09977049 2.03181989 17.50737429
v -44.88589242 -12.04334479 17.20660180
v -43.22825372 -6.43446483 19.88323033
v -43.69898885 -8.13849922 19.68307607
v -42.89881513 4.65160375 14.09700513
v -41.92744941 -4.85698786 19.35235597
v -42.45591909 -8.85203853 18.86033826
v -41.99055955 3.26276594 15.42419940
v -41.22228175 1.17026793 16.86196774
v -41.49428383 -6.74675358 18.94163154
v -41.05732217 2.90875323 15.39930701
v -40.64343870 -12.41195854 13.19113746
v -39.38359767 -8.06909520 16.30895212
v -39.96163607 -11.88497152 13.11881747
v -42.23636165 5.25708776 13.35943211
v -38.59511390 -1.84370799 15.69078863
v -38.71382400 -9.10150167 15.31798579
v -38.57312351 -10.19070949 14.03403189
v -38.49292547 -4.53714561 16.02618583
v -37.50066087 -5.61226951 15.23115952
v -37.38358244 -3.09011061 15.08516725
v -38.33000362 -5.97040029 15.79257473
v -43.41744259 4.54058032 14.57376871
v -41.64125770 -2.62039388 18.70109886
v -40.87933898 -11.05400175 15.07608779
v -44.13646087 3.10957246 16.71128720
v -42.41007566 -5.70912380 19.59689707
v -40.77356309 -6.99336780 18.26892234
v -42.14121029 -9.97712929 17.89980941
v -41.75806046 -8.44985899 18.61521229
v -41.37259349 -10.49168315 16.16226323
v -41.86923802 -12.05036882 14.64523841
v -44.73509267 0.81993674 18.15913990
v -42.75921360 -7.00670760 19.63386498
v -43.28471795 -10.53428650 18.17261428
v -42.13216156 -11.11900527 16.37653075
v -44.46013644 -5.64869493 20.24364471
v -43.61844808 -7.36563886 19.85776797
v -44.66978088 -10.36324631 18.97018030
v -43.61093789 -8.85965582 19.34722997
v -44.73878443 -11.73032355 17.52171107
v -49.52297732 4.52320045 6.84740115
v -49.30223152 3.64146964 8.65564868
v -47.69947752 -5.68803819 18.15871894
v -45.81896961 -7.14309141 19.77894269
v -46.77740112 -11.53381541 17.73578860
v -45.73957250 -11.61295641 17.89817214
v -49.68056455 3.87288816 8.00352171
v -50.59361830 2.49033538 9.70410369
v -49.37515780 -7.26314541 15.72758146
v -49.55320060 -13.51112314 11.55449077
v -52.99614742 3.76845989 3.85237648
v -51.44278333 -7.98561331 13.84600718
v -50.60189590 -12.36353815 11.98319066
v -50.96000060 -12.85999920 10.10999922
v -51.97409168 -11.12578902 11.65629458
v -51.74058676 -12.49489654 9.42596141
v -54.54770476 3.93098081 1.97940855
v -53.89484018 -8.11711419 10.76274365
v -55.38632721 2.97299819 2.35350360
v -55.53467944 1.47599797 3.60135012
v -57.35481158 3.39850807 0.91826648
v -56.71438202 -10.03487781 1.55361905
v -53.86006460 -2.61984742 12.00231351
v -49.90897700 5.62478509 4.25143726
v -49.72004518 7.05134356 -4.79041412
v -69.32608783 -6.92362245 -6.80450769
v -49.23740774 -11.54716313 1.92816847
v -70.78684121 -4.35257377 -2.92215939
v -50.15741661 6.46204734 2.36472185
v -67.60582328 -8.66256002 -2.44832831
v -41.13761708 6.13877457 10.48995834
v -40.69850594 3.55529226 14.87977337
v -40.31664133 6.22327067 7.41953310
v -58.73851851 2.77680624 -14.10581451
v -44.45026815 -10.21310966 -2.32516928
v -62.25885451 4.93728649 -9.05648060
v -56.57235533 -9.97322518 -1.65450864
v -42.64266789 -8.98948684 -15.09028301
v -38.49612176 -10.75282693 9.01237782
v -50.23514852 2.29343888 10.38214937
v 1.89307204 -5.07608661 -4.96338680
v -63.00510466 4.93538659 -7.15695601
v 3.95254930 -2.86954339 0.02841798
v -5.75756654 -5.43804606 -14.16468062
v -4.62445104 -4.45019547 -3.50369909
v -58.69687721 5.62288752 -6.79985853
v -48.54987562 -4.21451172 -18.90099607
v -7.73710711 -5.65340789 -4.92386334
v -48.53142798 -3.15097347 16.43630490
v -49.34527352 -10.89469437 15.51042870
v -62.87785619 4.91170678 -7.74465734
v -61.26427278 5.04600024 -8.95114522
v -48.56056720 -0.24773076 15.11887182
v -53.15889791 -3.20018153 12.83776481
v -55.49312010 5.94910095 -8.73932242
v -24.39676039 -7.23618455 -21.18520252
v -15.86214453 -4.55663167 -20.66001482
v -48.51585999 5.84533671 4.25170548
v -54.27457765 -0.23863494 -17.17065088
v -67.78625399 -5.34928543 -8.94898642
v -25.74609965 -8.16044956 -20.36924288
v -24.64420348 -9.58047155 -17.62468182
v -40.33049196 7.22079352 -7.60687329
v -42.26927087 6.64108898 7.73350615
v -2.87048053 -5.90306288 -5.16218785
v -48.48146439 0.81523356 14.66018055
v -42.20445827 -13.39484099 12.69239839
v -47.73006588 5.11719007 6.15532696
v -49.34890196 -4.54848027 15.57806507
v -53.26143652 0.86075725 8.58407095
v -51.36271566 -7.12331478 14.07073811
v -57.23534897 -1.76993106 5.85048553
v -32.93107450 -8.18520878 2.03229510
v -55.99813536 -9.15759429 5.15143108
v -66.12745672 -9.54007916 -2.56783701
v -50.04054308 -5.42322500 14.92332201
v -49.34880510 -4.96577565 15.62982611
v -52.36993730 -9.18746460 12.50564493
v -2.04469962 -5.25850430 -3.88121395
v -36.86239943 -9.14759561 8.97058845
v 3.73342563 -2.61030067 0.23717732
v -5.86233614 -6.11258205 -5.47729200
v -51.61271244 -6.98950328 13.84732313
v -53.84849012 -7.77080609 11.13782357
v -37.00489923 -9.56987683 -11.21112145
v -47.10870981 -2.04701256 18.50229315
v 7.78623205 -1.77967164 1.42773637
v -69.85867769 -5.29533671 -7.51529634
v -56.13994226 6.19834056 -3.89238307
v -45.85744068 3.32281459 15.61078895
v -59.69106406 -6.45965105 3.93409468
v -51.10683292 5.45297330 3.63677228
v 0.76583162 -4.06609895 -1.67396921
v -52.83287540 -10.90608630 2.73627741
v 1.94642006 -3.69463279 -8.15859716
v -50.14339834 6.68127090 1.62944978
v -49.14570227 6.34489302 2.70634121
v -51.21497810 -6.05309941 14.21266980
v -47.34281451 5.20738540 6.10956550
v -30.32085113 6.11407729 -2.10280204
v -23.19999039 -9.37182084 -18.02612096
v -41.38877615 -8.89498554 -16.02776162
v -71.06122375 -3.52352997 -5.72103402
v -43.56624186 -4.18236246 20.16100474
v -45.95896602 7.15855975 3.03056720
v -36.83121130 4.82261647 5.96750248
v 2.74852756 -3.79746687 -6.45228382
v -44.38072443 6.69874297 5.02036698
v -55.62000722 -5.00380108 10.13991423
v -30.88039905 -9.95674171 -9.85510461
v -27.50778385 6.11093082 -12.14731671
v -43.37244108 6.76521519 -10.26023831
v -55.26734516 -0.99684938 7.81971030
v -30.98414093 -10.25937684 -8.50864965
v -71.13093138 -4.27346863 -4.43660980
v -44.39132661 6.42043073 6.02102838
v -66.11565500 -4.66452306 0.06041345
v -67.01426953 -8.42981599 -1.86950841
v -66.39056653 -3.39983683 0.20069508
v -53.82198840 -6.94835512 11.63767464
v -46.43600434 -8.93087778 19.39358376
v -48.74951392 -13.49539589 8.68243445
v -50.73899031 0.87852025 11.90606970
v -45.86414248 -10.70801448 -1.07663590
v -37.01607510 5.56364888 -17.07328670
v 2.30293325 -4.77883313 -2.67661712
v -51.08650401 2.23276298 9.85875819
v -32.75358677 -10.62739361 -7.68295163
v -36.02851927 8.28957651 -2.98385345
v -52.77266726 -7.86305219 -14.07063194
v -63.25304508 -9.46765952 -0.34531282
v -21.48796432 -4.83769458 -22.02594467
v -66.84346497 4.27968241 -4.94948728
v -25.55182390 -9.72696301 -16.85087569
v -45.17379031 6.79011317 3.99947120
v -29.18516472 -9.60711297 -11.28950436
v -53.49871889 -0.53643930 10.98198723
v -54.88882959 -6.49432652 10.65149903
v -50.87109655 5.00661321 4.66295285
v -47.36638814 -4.79196617 -18.85216683
v -28.18010375 -10.10220777 -9.28717852
v -25.26773326 -9.58717614 -17.76408218
v 2.79260566 0.38467633 -6.72441581
v -56.14267290 -3.11023323 8.10552575
v -62.55188584 -9.32854228 -5.38598420
v -45.39513588 6.62470888 -10.81237942
v -57.40819871 -5.70219569 6.28789142
v -42.27453843 -8.46511219 -16.83285460
v -25.98820440 -9.88789927 -15.55614453
v -54.46603522 -8.69586784 -11.51751354
v -43.16647723 0.88209513 17.96339266
v -56.20634183 -7.02769216 7.45223043
v -12.90652622 -7.91311823 -7.98751041
v -42.29570925 5.93811041 11.95135619
v -58.88653547 -6.75759884 4.20767581
v 3.45196528 -3.57936905 -5.30971820
v -41.95643216 -9.45880823 -11.45028230
v -46.83385044 -7.27821933 -16.84685610
v -70.61925530 -0.81177487 -6.20923238
v -38.30244765 -9.58196912 -9.71628353
v -57.02184141 -8.93504638 -9.28705651
v -22.81979844 -7.90526904 -20.59477195
v -40.38420320 -12.10003160 9.74040572
v -46.23986408 6.46525295 4.58966289
v -69.26199049 -1.57590327 -8.78269598
v -29.00934778 -9.62866377 -15.40829800
v 2.60236510 -4.84224223 -2.98917550
v -41.49664193 -0.32761830 17.73271710
v -37.71940991 4.82796272 8.75320658
v -5.07511618 -5.45087131 -4.54955734
v -58.27342719 5.62586403 -3.00191040
v -39.32839632 -11.70476340 3.68790026
v -40.96409306 -12.47848198 5.31543372
v 2.46781460 2.53991107 -5.46334218
v -70.66807151 -2.26538698 -4.04889788
v -67.44524837 -0.64750336 -9.78512038
v -61.06700003 -8.73729587 2.17800727
v -41.61110520 7.32144667 -6.60272269
v -51.03433877 -9.13165789 -7.76767684
v -36.81817651 -8.84146895 9.83480737
v -54.43361774 -9.82428063 8.16739537
v -20.83924413 -8.32783710 -19.32123490
v -41.74580425 -9.15341824 -14.86056205
v -28.31052803 -9.48875491 -17.03527756
v 4.22837678 -3.02028190 -5.46079781
v -43.90148818 -3.15755489 20.02192102
v -25.89453012 -9.01163183 -19.19404976
v -66.92535430 4.23493655 -5.22291474
v -36.81712598 -8.57706182 11.30891312
v -40.52548110 -12.41505146 10.71239542
v -49.47496578 -13.61097675 11.01412345
v -42.08984226 -13.09454069 13.43477610
v -16.83080196 -6.83881715 -19.73106153
v -53.18317935 -11.05731353 9.64190904
v -68.83431971 -3.34906299 -0.98490878
v -56.88442662 -7.02994131 6.05681399
v -45.42264342 7.44624017 -1.15768670
v -35.22149846 5.60759287 -17.04921946
v -16.72007889 -6.37001870 -4.89170942
v -25.15201829 -9.36950184 -12.10998744
v -50.25457963 -12.86634523 6.38026046
v -47.37345129 -9.84521117 -3.99878994
v -57.44031444 4.15825332 0.31822684
v -51.73425004 4.83181281 3.97055736
v -46.34953290 4.92927106 7.85970595
v -48.84001985 2.01893668 12.23897096
v -36.26612946 -10.53390373 1.45087845
v -46.07661068 4.22721636 14.16797284
v -54.47661877 -4.07317234 11.52837928
v -25.83769336 -8.75833072 -19.62946914
v -41.89776257 6.81364443 6.09358959
v -51.19213089 6.71350444 1.00584456
v -55.04065380 6.22280175 -5.80009818
v -54.95695025 -4.57712542 -16.84179902
v 1.21710193 -3.65626859 -9.16689541
v -44.75025460 5.97951189 6.90455036
v -66.50449336 4.07649158 -3.76754650
v -46.37949169 5.98069746 5.30804275
v -60.00830233 -3.49886040 4.16863756
v -55.35236374 5.86839160 0.09855596
v -68.42221320 1.90772396 -7.75883673
v -39.80901092 -12.05552183 11.55475341
v -42.81917959 -13.52099609 10.92536189
v -70.81853598 -1.31215679 -5.53865125
v -40.70802405 -12.68563606 10.89808065
v -22.84443192 -2.43692962 -22.13652618
v -43.85741055 6.83479849 4.75494936
v -3.70795885 -4.92572412 -3.78351519
v -55.68792298 2.38148216 2.67597311
v -19.77043971 -8.38302262 -18.91414635
v 7.82802980 -1.27380912 2.47977604
v -36.52132675 -9.65246279 -10.62973402
v -46.96258530 -2.43511633 18.73845421
v -21.05221339 -6.34224340 -21.34887129
v -69.67761368 -4.23009088 -8.15867353
v -17.81512611 -2.15655775 -21.09005116
v -57.86306784 -3.97152314 6.34161616
v -63.19036335 -9.12835076 0.37631471
v -2.41931528 -4.69042268 -3.07974988
v -22.38528617 -8.60225782 -19.62506585
v -5.29066613 -6.36399351 -6.43437449
v -42.57224128 6.59433194 8.11960921
v -49.88915473 -13.21355905 7.57007580
v -50.10735244 -11.08228508 0.62625529
v -10.77193022 -7.47501850 -7.54990708
v -45.73711753 -10.56792215 -1.36459118
v -46.25881091 1.93130120 16.88040234
v -35.46980396 8.13318044 -2.44254642
v -50.80209672 -12.26219255 5.16182790
v -18.36757548 -8.71542934 -15.22489358
v -46.70850188 3.64502845 14.59322218
v -69.49857622 -0.11298965 -2.75479606
v 8.82467534 -0.29444002 2.88076117
v -59.13931504 -4.84454306 4.95575136
v -60.36111712 -9.90514364 -1.29624933
v -49.31410402 -9.96594131 16.06375724
v -47.39937186 -4.72322153 18.49423908
v -55.84182590 5.73278591 -0.08341437
v -38.56233507 8.26970208 -0.76948386
v -46.89334333 4.76910919 7.59652071
v -69.60456818 -7.52197858 -3.51749081
v -25.71784705 -9.43675544 -18.13275181
v -42.88823530 -9.52153746 -10.35136264
v -65.05116075 4.76943515 -3.39384982
v -38.67757320 -9.20943171 -15.90265892
v -35.14811769 -8.55295081 5.38398977
v -60.08796766 -7.57812848 3.45514342
v 2.58109719 -4.13416373 -5.69421193
v 0.38916161 -4.36019246 -9.04396269
v -52.82691121 -10.32211818 -0.12846383
v -41.54306650 -12.79084943 7.91795086
v -12.93256227 -2.41051544 -19.26820353
v -42.01975837 -13.37025966 12.49346137
v -56.39249086 1.67117373 2.67079496
v -54.37771976 -9.85740498 -1.23387598
v -51.74590275 -12.04256248 5.09778550
v 2.41099275 -0.84020058 -8.07999820
v -60.83642691 -7.13723619 3.03436769
v -53.64258587 -7.38195609 11.66247949
v -58.02407116 1.82817830 1.77683763
v -40.35763815 -12.07413711 4.63380944
v -42.45233908 5.69462264 12.41748594
v -61.93550676 -8.95551778 -7.79495435
v -63.05575371 -9.20282397 -5.99778024
v -41.88058525 6.42867712 8.58544465
v -43.12523082 6.02976140 10.48629638
v -53.05848643 2.28988566 6.11062115
v -69.79268789 -7.36822980 -4.35023336
v -50.75309053 6.85155950 0.61622669
v 4.42426745 -3.12771881 -4.27995576
v -12.68358063 -5.38975978 -4.64216108
v -46.38463631 -11.25256903 18.16631854
v -12.14656420 5.88541012 -8.59356392
v 6.01109676 -3.15973093 -0.79933816
v -55.09893596 -9.98236891 -1.18376105
v -54.23553661 -9.69923660 8.61059967
v -61.52141094 -6.25582226 2.94389552
v -56.66988716 -5.92679717 7.62043847
v -45.36465555 -12.21716404 3.75130214
v -20.22689767 -7.42069585 -20.32124810
v -46.57310992 3.49651487 14.93296586
v 6.88916398 -1.73376699 1.79747120
v -57.49552324 6.00466179 -4.87463223
v -52.53190175 2.65699183 6.66698627
v -16.68922417 -8.27193540 -17.11883396
v -59.81507525 5.42264897 -6.73852395
v -47.09557816 -13.18623219 6.94542844
v -55.71522936 -6.20400673 9.39378049
v -58.36037546 -3.87250306 5.76969562
v -44.23647746 -13.34515493 14.06328660
v -58.98277089 0.34735745 -15.02751186
v -43.74721646 2.82565551 16.96420461
v -38.77618536 -10.97489148 11.63147110
v -63.11191618 -0.49367087 0.87219488
v -48.50402474 -9.81400255 -3.87908588
v -11.92630921 4.05897433 -11.94624137
v -52.11388320 -11.56075113 11.00193243
v -58.33029374 -7.68196210 -12.66684756
v -19.56527680 -8.70254543 -18.03022809
v -57.56626651 -1.54048332 5.14226034
v -51.39230192 -3.75174941 -18.26068386
v -51.81833729 -0.59411488 12.63250876
v -13.69644143 4.93711792 -11.48009952
v -51.91535130 3.57542560 -16.12967625
v -49.24052209 -8.63577798 -13.01171817
v -37.75804490 8.44788179 -2.80364300
v -37.84375265 8.31926893 -1.49498810
v -41.10992700 7.39759160 -5.42176887
v -34.24800187 -8.44572578 3.70112434
v -47.00033739 -3.62393726 18.88366044
v -35.06200388 -11.21044997 -2.44951551
v 3.50920204 -4.29267390 -2.03676010
v -15.98756760 -6.26683235 -4.90193116
v -65.31056762 4.71176021 -3.46686528
v -46.25968635 -3.80376377 19.65072937
v -52.60398984 -7.02710915 13.03420588
v -70.85201144 -1.68180908 -6.30181935
v -7.16228923 -5.37622394 -4.64661187
v -39.58140314 6.30198093 5.11588436
v -42.07148403 7.44949700 2.25050957
v -23.29152636 -7.66240014 -20.87289467
v -65.37156552 3.99655476 -9.61157959
v -70.87545097 -3.08730546 -3.53854406
v -38.80785406 -11.01575047 12.46800460
v -53.12098190 -8.32619518 -12.24209089
v -67.03538448 -3.84503533 -9.90985986
v -50.62177032 -11.24492940 1.50596304
v -69.94149089 -7.18852738 -3.88327613
v 0.81854261 -4.95921029 -2.96666217
v -48.91902581 -9.15889721 16.58930257
v -19.18750256 -2.78600235 -21.56982012
v -42.52971336 5.25140576 -16.47702977
v -19.89793219 -7.71742128 -19.84627359
v -53.56166884 -9.17225797 10.49094833
v -65.04460424 -9.47567075 -1.39918132
v -48.99667203 -8.04137904 16.32582210
v -10.18614881 3.45131941 -12.19406445
v -46.62518948 -8.50493833 -14.68677633
v -58.48555639 -6.81514805 4.33760742
v -37.27456182 -10.78718901 1.88083714
v -35.94531864 -10.29027533 1.78835506
v -50.02176389 -5.80476457 -17.84285530
v -49.96030033 0.29577425 12.95406464
v -69.85727698 -3.83439404 -1.72676076
v -23.85307290 6.81828940 -6.24229107
v -59.87539887 -1.82347174 3.16674868
v -43.87466237 -5.11256512 20.18929645
v -10.93373168 -4.77704592 -4.20143222
v -36.82500497 5.03382972 5.53259905
v -41.03628546 -12.49307487 5.64827770
v -32.99339488 -10.58837399 -8.19505379
v -57.81070516 -7.98297580 -12.52895407
v -54.34557796 -4.92679467 -16.90541953
v -48.47787693 -2.73610442 16.47309773
v -51.13600567 -2.73585739 14.09353688
v -41.50982946 5.54086827 13.04894686
v -41.72259942 6.10517384 11.31645218
v -17.06881635 2.56010960 -18.06535013
v -42.97855496 -13.36051058 9.08707362
v -55.72798848 -9.52240359 4.45734803
v -58.82767960 4.28028824 -0.31906206
v -65.05417824 -9.58426483 -1.90581800
v -47.12092131 3.50114261 14.20913637
v 1.79737387 -4.48365044 -2.19382881
v -56.25595152 -9.04749986 -7.77979195
v -31.06785752 5.53631736 -16.65656269
v -42.75529459 7.00288732 -9.35877115
v -57.00180680 6.02305867 -5.00899414
v -52.48700455 -10.04574541 11.75204106
v -57.77731910 -9.65577457 2.16573081
v -56.68811500 4.97962115 -12.19896227
v -49.02954400 2.89532077 10.34959033
v -54.83046174 -7.67349359 -13.86898477
v -43.45811158 7.00206263 -8.82980507
v -40.70280120 7.02314498 -8.81524943
v -44.33426261 -8.58330913 19.80778389
v -55.12019247 -4.05609887 10.98337676
v -46.31469771 -8.25754646 -15.44420142
v -47.08394036 -10.05539764 -3.58307641
v -48.71732742 -13.63848522 12.57145032
v -16.59598574 -4.91189677 -20.79929784
v -67.74238497 -7.34775234 -1.33654801
v -57.94271454 -2.27004476 5.45412442
v -46.28156871 -10.09600889 19.10736039
v -19.19742115 -8.60221777 -18.05198938
v -63.46941739 -8.93544964 0.35741503
v -24.46574345 -9.76223778 -16.04378223
v -19.88258958 -8.60954635 -18.56919751
v 3.76579585 -1.97880692 0.60875673
v -38.64781931 -10.83260309 8.09973385
v -33.50370005 -9.66671482 -15.40657040
v -49.11217466 -9.22616106 -6.80418964
v -30.08320369 -9.68159456 -14.10410926
v 2.13893573 -4.90174629 -2.95443577
v -36.44719720 6.25274424 2.07982329
v -66.91805273 -3.06133670 0.09418737
v -56.64141104 -5.19297598 8.04307498
v 4.39146487 -3.10880784 -0.09818192
v -47.79499769 -13.46079167 8.74665007
v -48.51534963 5.89557271 -13.63148820
v -27.56228670 -9.65852384 -11.33180782
v -56.02771044 -0.89507626 6.44596387
v -70.99332660 -4.74347174 -3.56847234
v -58.23943391 -8.10388941 -12.01690547
v -20.41267790 -9.18935332 -10.77109668
v -45.91275007 -13.09018768 6.81128027
v -69.02702898 -2.84180488 -1.17122207
v -63.02479655 0.86879887 0.23803790
v -24.18819070 -6.15717471 -21.76851779
v -15.22188820 4.69818804 -12.69263588
v -35.21477059 -8.12346023 6.57055946
v -54.00972813 -6.64239470 11.64002158
v -44.04932261 6.01499854 8.69276375
v -49.56351593 -13.03504687 6.66564098
v -66.19778275 3.21455626 -2.68756133
v -55.04795164 -2.57703895 10.58631856
v -5.67573588 4.54726443 -6.43504178
v -58.85107443 1.65280350 1.39315322
v -54.81267348 -9.89289396 -1.40195177
v -44.03248802 -8.31560604 -16.37599245
v -60.45355648 -6.34425925 3.58390133
v -62.22534552 -6.43252954 2.23526219
v -61.34893745 -7.10042194 2.65719392
v -30.72714247 -9.67129320 -10.73614135
v -11.64206956 -6.64668204 -17.06443541
v -68.21769476 -2.57842848 -0.66838524
v -47.57122323 -9.34150536 -8.41943827
v -43.44796017 5.88106923 11.02654077
v -44.15473714 -4.53218352 20.31699754
v -27.80519798 -9.67983715 -15.02087526
v -46.92881927 -13.11966963 6.59118081
v -61.58753484 -2.09605088 2.20701261
v -26.44669265 -9.48551670 -17.56959409
v 8.92371219 -0.11486053 2.43621250
v -57.06765503 -0.58066519 4.50495724
v -63.89500946 3.50057008 -11.28423866
v -46.80356011 1.43386621 16.73368737
v -55.63502014 -5.88819245 9.72009823
v -69.87252086 -5.41145401 -2.03311280
v -51.31775886 -9.44586284 -4.31407848
v -55.41278049 -2.08291598 9.24133696
v -44.09120604 -3.56670609 20.25766484
v -48.88408259 0.55757066 13.99407815
v -54.61464077 -4.48721042 -17.03133807
v -49.63560030 2.65176268 10.13320684
v -62.27477640 -8.52107629 1.47834420
v -37.52444685 -10.29674895 4.98478767
v -68.14365834 -2.07446795 -9.54450108
v -42.60570928 -7.64676835 19.41560395
v -17.53349788 4.22325125 -15.90886712
v -54.34467271 2.08222447 4.13710345
v -66.73660129 -9.35430266 -2.69212504
v -54.50415984 -9.93552245 7.83072226
v -8.63364991 -3.25966114 -3.22027598
v -41.55571014 7.63357524 -3.51299858
v -49.88559335 -13.51101790 9.72047448
v -46.42529413 6.25668140 -12.97207456
v -39.20117766 -2.90213502 16.44338295
v -2.92169559 -5.09519363 -3.73425335
v -48.64533246 6.33705640 2.79976940
v -50.87003857 -10.61740983 13.67884222
v -3.64538957 -5.29604545 -4.22441820
v -48.11584577 7.34490575 -1.69403548
v -47.94902727 3.17360391 12.39595097
v -53.35823819 -6.72691781 12.26272341
v -37.24340722 -11.04536746 0.88998250
v -40.36430642 5.57738543 12.89367955
v -37.31373698 -9.97432601 5.79035003
v -47.06915095 -0.81538555 17.92485826
v -42.52565652 1.47636177 17.44659059
v -45.75321823 5.23656793 7.91904144
v -22.79427275 5.62935648 -13.83720152
v 5.59367612 -3.22950468 -0.52690459
v -58.87724832 -9.47088562 2.11725524
v -46.10129446 -12.79878244 16.18286595
v -48.90600219 1.73051690 12.56709453
v -40.98500684 -12.55871076 13.36756628
v -60.42844430 -8.22308101 2.93432246
v -39.86863792 5.19994460 13.19712307
v -45.50828785 -2.72925501 20.02137527
v -69.21655685 0.88132633 -7.50034722
v -24.49567802 -9.55372583 -13.92210461
v 7.37434346 -1.41716434 -1.16956455
v -47.07178846 6.05238648 4.86462703
v -41.47660732 -12.83353381 4.01768414
v -19.48642544 -7.95624498 -19.47854273
v -55.28879538 -1.31192233 8.21158849
v -0.32091755 -5.13365446 -3.39887082
v -18.37474853 -6.00965880 -20.88727057
v -23.12642150 -9.51837376 -15.82988910
v -53.05686221 0.89120446 -17.22967625
v 3.56637943 -4.46808804 -2.51030806
v -15.42660128 -2.86198361 -3.49866715
v -37.95399517 -10.49964316 4.67027025
v -56.66455254 -6.96569961 6.52167201
v -52.07657814 -5.89247281 -16.93023182
v -6.22690888 -0.53773506 -2.40523065
v -55.61615527 -9.39301122 -4.40512225
v -24.96146038 -8.99031758 -19.35988665
v -61.35742739 -8.39336682 2.23896280
v -39.27423060 5.76210720 -15.66720754
v -31.08927608 -10.38150396 -7.95908552
v -62.15223297 5.01695741 -4.95434925
v -53.62718180 -2.68313754 12.29240093
v -60.30977145 4.38933820 -1.13932276
v -39.15535659 7.12308800 2.21852236
v -20.23675293 -8.81198607 -12.87107542
v -46.85137048 -8.95904936 -13.17832060
v -66.96118414 -1.00946228 -10.28017048
v -66.65657461 -3.65909678 -10.29089559
v -68.89429688 -0.93933597 -8.98962282
v -23.31381477 -8.92835483 -19.30630393
v -52.05684155 -0.05208984 12.01019250
v -62.47978657 -9.25996248 0.71315933
v -70.75860351 -1.56400492 -6.57899259
v -58.71166289 5.56900632 -7.20442086
v -66.21298194 -5.21036237 -9.87037085
v -26.69400536 7.45699834 -8.60575773
v -35.30846909 -9.66107007 -13.70835770
v -55.29789254 -9.98312514 -1.31613878
v -52.06796899 4.41478193 -15.06733894
v -57.34686926 -1.33757503 5.08355768
v -67.85342842 2.93937605 -7.23168394
v -49.68930781 -7.81627651 -14.96647298
v -53.67495865 -0.20718746 9.93525889
v -53.97598073 6.10361388 0.58295007
v -62.62005121 -8.11626203 -9.54551529
v -40.67386687 -12.57766411 10.59879456
v -68.69259477 -7.00144144 -7.50777591
v -47.49602452 7.20390212 1.73902314
v -45.32416910 7.12445099 3.16856639
v 6.60775555 -2.80304672 -0.57546876
v -63.66249174 -7.68574281 0.75734913
v -18.10661890 -5.25494246 -21.12487331
v -38.54496032 6.33936701 -14.14567232
v 5.04376693 -2.94339377 -3.46602011
v -59.16647986 -9.58437473 -6.38115220
v -23.93496409 5.65866893 -14.37972765
v -49.96136576 -11.41697355 2.09867186
v -53.56041715 6.32791920 -9.36748646
v -46.64636403 -1.76469644 18.85673776
v -4.12500137 -6.60990085 -7.71666598
v -51.13585293 2.45700055 9.37182456
v -48.84746298 6.63854741 2.07626377
v -58.22286382 5.14345895 -9.25336778
v -46.54964432 5.29177440 6.35732198
v -46.83390260 -13.46932445 8.69125407
v -44.90941390 5.58265857 8.65854602
v -67.53622741 -0.35431382 -1.00362732
v -30.35551868 -9.54027101 -16.99301973
v -38.22629526 -10.23955271 12.61881646
v -70.60229033 -1.13926409 -6.72539650
v -35.65018624 7.05596013 -0.02528430
v -52.56936327 -11.18639018 3.70172481
v -49.95587468 -0.30366945 13.30395322
v -67.38130748 -7.88644329 -1.66945462
v -41.93924367 6.57867827 7.77498679
v -25.79308860 -7.80475093 -20.71131393
v -35.14487296 -8.33214819 6.01417478
v -36.79241985 -8.63950048 10.43737493
v -49.71329123 -11.47186756 1.95961981
v -46.15848511 -13.74115050 12.39172462
v -5.29226521 -1.63435203 -14.94050026
v -3.90212261 -1.57122640 -1.93300110
v -46.22957855 -6.81320205 -17.59894006
v -56.32697791 -4.34799958 -16.49438590
v -50.91229081 -11.15940697 1.11665076
v -22.74093218 -7.15643400 -21.17580548
v -40.10396451 5.39051741 13.06901127
v -53.08391526 -4.25896142 -17.60195754
v -62.12206930 4.98657115 -7.20261829
v -49.42785203 -13.63227889 10.75789332
v -49.04397950 -0.50724152 14.47706018
v -49.85314980 -10.15611645 15.20951279
v -53.77196148 0.56910433 8.01869296
v -55.95565587 0.80919103 4.04620776
v -46.13724351 -7.96308648 19.53588240
v -41.90199822 6.34770282 8.98934621
v -29.60637398 6.46527018 -11.20143756
v -44.55547780 3.93064599 15.59836697
v -36.62104160 -10.56344062 1.74591155
v -70.32853365 -0.95207669 -3.68355657
v -53.61558497 5.15894312 1.64108758
v -60.21085754 5.22593502 -3.69871617
v -51.59346387 6.84406888 0.25611848
v -48.54349047 0.10537343 14.79962468
v -57.00861663 1.28355704 2.60737468
v -39.45520148 -11.30872779 9.19649377
v -46.96058109 7.47544738 0.40239069
v -41.80325568 7.17130443 3.92409414
v -23.70537445 -8.74507334 -19.74960975
v -4.24088910 -6.23365119 -6.13221386
v -45.41854933 6.47501834 4.77044657
v -55.14727905 -7.74197886 8.85096751
v -67.52959639 -7.75359804 -7.53811328
v -37.99510375 -10.29466838 6.76850183
v -49.66679215 0.09888876 13.29339016
v -43.86959597 -13.09255790 14.62302729
v -55.60630187 -0.41538992 6.65278453
v -67.97063351 -3.66864819 -0.44323312
v -15.00784326 -1.41617865 -3.32511892
v -22.13510498 -7.84075633 -4.54233633
v -40.91551900 6.46279007 7.06842961
v -65.86167961 3.53188929 -9.69421118
v -40.78390077 6.78092428 5.01450989
v -14.85866867 -8.31284560 -8.35294835
v -35.90535745 4.36412077 5.80206700
v -69.25898045 1.19246438 -3.67291714
v -19.01770383 -8.39758106 -18.54659431
v -39.73735496 4.28148033 13.97991460
v -50.65860227 -11.13654859 0.89892664
v -23.33247662 -6.00788789 -21.83605544
v -40.27751461 -11.97531261 6.01143017
v -55.49884588 6.46369904 -2.00648815
v -55.37531525 -4.76593152 10.55621076
v -21.42591029 -9.24900826 -15.74878208
v -60.14978886 -1.67852594 2.79337028
v -55.19463494 -9.76483524 6.11514086
v -48.95102978 6.49222732 -11.84316166
v -37.50324622 -10.33904869 4.46734391
v -68.53625178 -3.73952393 -0.76551508
v -59.20057744 5.11519425 -2.02305312
v -53.48370597 -10.25572605 -0.10404758
v -6.76506991 -6.95553608 -7.55835138
v 5.90982381 2.60934886 -0.59507671
v -45.43147981 5.29840775 8.35043192
v -53.75022814 5.34958579 1.40779151
v -55.75463176 -9.33601242 -4.94045438
v 7.53406482 1.41073123 -0.38404699
v -55.60050532 5.72248781 0.10588297
v -43.22203994 7.21690711 -7.31364265
v -66.95210189 -3.14312591 -10.16193349
v -46.57018557 6.69743912 3.89046152
v -49.42329228 -2.94839474 15.22309240
v -53.97784710 -10.21279488 0.09202755
v -38.07172924 -10.66754572 3.94344423
v -49.63518307 2.61336169 -17.45246165
v -5.85834542 -6.32523000 -6.01535477
v -45.58879882 -5.86847868 -18.53127591
v -53.00674215 -5.07663190 -17.32746884
v -23.71191047 5.82770118 -13.18777911
v -11.09603513 -7.16501800 -6.88093062
v -47.94839770 -5.81203867 17.82312244
v -55.73206395 6.36080559 -1.53345137
v 3.96592775 -3.26532125 -5.04862145
v -64.69500810 4.82332241 -3.28699569
v -54.99240756 1.01639517 4.86963941
v -46.30084708 2.61916127 16.06578007
v -68.02269071 -8.80576484 -3.65016074
v -50.02945662 -13.39821238 9.10229795
v 0.47808903 -4.91726259 -7.45424815
v -24.73880537 -0.95960702 -21.86779864
v -49.48574677 -13.62259779 10.46808064
v -40.57652876 5.95871499 11.80401072
v -55.70999533 -3.92305478 10.17234474
v -48.68662730 -0.57752460 15.15278500
v -40.69349542 -12.54494209 9.98575520
v -54.21301350 -3.47567094 11.81954052
v -47.43042961 -0.85654756 17.48521253
v -37.90468723 -10.76295320 3.04410653
v -16.35052823 -6.60677440 -5.22646215
v -8.32188874 -6.57929946 -6.10764232
v -54.36091498 -10.58637537 7.16778170
v -13.47653009 -7.87413586 -7.75625091
v 3.94159928 -4.33939975 -2.87887338
v -68.37677211 -0.25815799 -1.51674566
v 8.40093195 -1.12165941 2.32476764
v -56.45414814 4.02781274 -13.53935897
v -31.12502769 -9.58739500 -11.09857950
v -42.34391451 7.14919018 -7.93653168
v -9.09958035 3.71527625 -11.44421659
v -45.63940689 -10.27575042 -2.02655187
v -49.79384318 -3.29138758 14.95366450
v -53.51210758 6.37221383 -8.31967872
v -47.33533412 -11.44156791 0.12760660
v -65.31742215 -3.88324750 0.60399622
v -40.45855626 6.65281946 5.39039494
v 8.11001100 -1.43988093 1.80508860
v -59.75662172 -6.77044084 3.87871126
v -68.65622103 -5.39326947 -1.13873847
v -57.47958645 -2.84877839 6.28590444
v 6.12925552 -2.65035871 -2.20242003
v -56.77007884 -4.08597710 -16.39329828
v -48.02197590 5.30565390 5.79290465
v -40.43598473 -12.39827089 11.03784982
v -34.25689414 6.71371398 -0.33168282
v -65.43047726 -9.45555605 -1.69159577
v -53.01653594 -1.94735941 12.54323870
v -53.13676968 -6.47909939 -16.01183042
v -41.24082252 4.04203730 14.54356592
v -46.81479186 -10.80719475 -1.25631294
v -52.54074186 -1.59848377 12.68299110
v -34.05861184 6.91680051 -8.60658288
v -58.11003223 -8.69886111 -10.96955780
v -66.82226807 -5.45025803 -9.24159214
v -48.24703932 6.00579428 3.83285806
v -46.94041610 4.66152839 7.94406235
v -57.88091943 1.25727372 -15.27258754
v -16.73612371 -8.76638480 -11.26104873
v -53.29084024 -10.40281635 0.37670499
v -55.16981333 5.97960223 -9.79555678
v -70.52729279 -1.26744527 -7.02080270
v -48.52474853 6.20492408 3.13154003
v -41.49519652 6.19526533 10.44047810
v -65.08147717 -2.43813288 0.73349680
v -43.93337667 -3.93284066 20.26809379
v -45.50170153 4.59693512 11.88172400
v -54.16382849 6.68231724 -1.09049864
v -49.48318750 -11.38479169 1.57746323
v -29.22168002 -9.51899774 -16.50457270
v -53.85961011 -5.67881949 11.95468567
v -42.13270172 6.71642553 6.99403929
v -37.95651346 -11.79595012 -1.63564214
v -5.11464523 -4.42758249 -3.51941702
v -45.25956884 6.35679159 5.21960715
v -42.41279885 6.98679499 4.85602114
v -21.46341838 1.54496299 -20.17120458
v -70.02923638 -3.39464168 -8.02457705
v -19.29944940 -6.32670010 -20.90367489
v -65.50605595 -7.57045718 -0.46732527
v -64.64327127 -8.15055612 -7.54599040
v -59.39117819 -7.25287385 -12.71638926
v -58.27459320 0.07383039 2.66667781
v -3.09402100 -6.51013572 -7.68762594
v 4.03747661 -4.02139034 -1.61489903
v -60.87839603 -9.06863250 1.93810591
v -38.64139318 -9.44841187 15.06393123
v -8.25259928 -2.04914319 -2.75641656
v -53.84458229 0.10337472 8.75269715
v -6.29144628 -7.08217546 -8.25823657
v -62.51280755 -8.54775496 1.28968479
v -52.95504257 4.05317219 3.48867057
v -0.06693831 -4.64308262 -8.52235407
v -70.21654397 -0.40829278 -3.84828867
v -40.93068838 6.44166023 -12.62133755
v -9.00929980 -4.57313564 -3.99104832
v -39.58687559 7.44349230 -5.70497476
v -52.50810087 -9.35228448 -4.23732074
v -67.82300770 -0.51655970 -9.55568347
v -51.15656555 -11.56016998 3.88176646
v -40.17855600 -12.24389859 2.78159440
v -68.75707954 -2.54895398 -1.00096513
v -43.02369058 0.48584540 18.18620227
v -41.71596095 -12.85935845 8.05533305
v -45.41831091 5.22129796 9.14477557
v -43.10539365 6.87563373 -9.86121874
v -50.16512796 -9.31646395 -5.72393322
v -66.27024710 2.17935909 -1.72330206
v -45.25473714 5.23159653 10.03242657
v -45.66796497 -7.38242501 -17.17209443
v -30.85031919 -9.57075600 -11.76045462
v -46.71190679 7.46856444 1.36713963
v -54.87297475 1.48872600 4.31780657
v -32.57472068 -10.84648352 -6.42270409
v -58.23341385 1.26098783 1.95520394
v -15.50902333 -8.17944109 -8.08140077
v -44.82297599 6.34115189 -12.53091637
v -42.97337681 -3.12462333 19.68265139
v -70.15984505 0.14973198 -6.27958309
v -47.07262665 -9.30542964 -9.28342808
v 6.51457300 -2.18914240 -2.06272583
v -54.53402176 -0.26744377 8.54405388
v -68.37572157 -3.16479267 -0.67471905
v -52.14857310 -5.15206577 13.49166781
v -47.55543545 -5.96136320 -18.05881597
v -52.02433839 2.53754365 7.95743149
v -35.38908064 7.05214450 -0.14870056
v -70.33918798 -2.33119424 -2.74985842
v -46.95189744 -5.56722190 -18.44894141
v -45.62336206 0.75711322 18.01464148
v -58.57353657 -1.55035406 4.09856671
v -54.26245555 5.83128398 0.71806367
v -43.12423617 0.06851974 18.40437576
v 6.92479545 -1.28556241 -2.26582238
v -48.89962822 -9.20989178 -7.67185166
v -32.06364810 -10.43057069 -8.58737063
v -53.96160111 3.95062007 2.40482343
v -42.72225127 -8.66908021 -16.08527638
v -58.48893151 5.28450962 -8.51962063
v -9.11227055 -7.36157736 -7.76332244
v -53.45558003 -9.01841279 -8.32908321
v -56.01882935 6.32232707 -2.06273003
v -59.05289203 -9.79312696 1.33647688
v -43.20764914 -11.62661240 0.66339562
v -52.50459909 -6.29334245 -16.42268710
v -32.75263309 -9.83116496 -12.91722711
v -52.55394801 -10.00122633 -1.58495503
v -68.45402718 0.93399093 -2.31340225
v -46.20451853 5.71077550 5.79194073
v -60.26004627 -1.12566631 2.24157260
v -57.75659904 4.45223972 -12.37305440
v -11.64127328 -2.19921838 -3.13951122
v -52.11928114 -11.61869243 4.67135012
v -64.17472661 4.39453823 -2.23184330
v 2.93881050 3.17305000 -2.16306280
v -51.57123879 4.64608753 -14.93095234
v -49.48556796 3.49360728 8.79524555
v -49.32831973 5.41073922 -14.44224454
v -51.65007338 -10.15676837 -1.69899943
v 6.45415951 -2.48960289 0.77647320
v -70.45572996 -0.31173212 -5.88204013
v -68.30620021 -8.56659748 -4.22018860
v -53.10928822 -5.96553972 12.74960302
v -47.07676917 -10.00254042 18.71116459
v -34.96855870 -7.93985557 6.38394244
v -47.92557657 -10.05665306 -3.32056498
v -41.79123417 6.01415848 11.94518991
v -56.95471540 4.21664398 -13.26734573
v -48.86893183 3.27523937 -17.25271717
v -58.02829191 5.24483528 -0.81564108
v -48.63939807 -5.95178176 16.82911441
v -36.59217432 -9.57770087 -13.20174430
v -33.48378837 -10.93060430 -6.49612537
v -56.52011558 0.76010276 3.61709762
v -66.46631658 -7.68268574 -8.04134551
v -69.06184554 -6.42328942 -7.63877062
v 2.96937814 -3.14209494 -7.43111828
v -7.75217870 -7.16546085 -7.84483552
v 5.58089837 -2.36665388 -3.72962258
v -56.04778975 -2.46256054 7.62209482
v -24.09292758 -9.70708299 -16.47262089
v -51.19189620 -10.00159327 13.45307752
v -59.85324830 -10.00732556 -0.47001231
v -14.41636775 -8.17506667 -8.10900144
v 7.90456869 -1.64464558 1.71702541
v -66.03169441 -0.10209046 -0.50979602
v -47.97734320 4.12062928 -16.60406403
v -3.87113891 -5.44512831 -4.41536866
v -53.05359513 -3.58285033 12.90047262
v -16.83771424 4.35761642 -14.84254189
v 7.66424648 1.80580711 1.31242722
v -44.79376972 4.29671677 15.19003697
v -43.43923926 -12.17391063 2.83250352
v -55.49876392 -9.59293265 4.91672801
v -40.66742584 -12.36498076 4.19600960
v -61.67152897 -4.84174909 3.20744631
v -47.27481678 4.76086652 7.43786525
v -14.41905741 -7.20714452 -18.00641604
v -55.73241413 -5.45521313 9.65053868
v -70.98545879 -3.83763574 -6.05631853
v -41.32052884 5.80590498 12.61439174
v -6.32590242 -5.78405987 -5.00600412
v -44.33190450 -13.36083654 8.97247065
v -59.68840793 5.36367809 -8.12687259
v -51.63993686 -11.08662598 12.22317107
v -49.11851883 -3.35134007 15.58501273
v -52.31922492 -11.90270111 10.01678314
v -60.73778495 -0.54887449 1.70148979
v -59.93510783 5.40862838 -6.58475328
v -62.05176935 -6.74626511 2.20964313
v -16.55210368 -7.88882654 -18.07933673
v -6.99581904 -4.72894171 -4.01349971
v -56.52390048 1.47793884 2.74942070
v -47.21432179 3.75619810 13.43195420
v -47.85417020 0.37385107 15.87995142
v -28.60915847 -9.66200512 -14.74779937
v -43.42688993 6.46607624 8.08292069
v -53.61089855 -6.31890725 12.20394392
v -66.46427512 -3.08617996 0.26275867
v -40.34207389 -11.83804590 8.65783449
v -62.18406186 -2.75909016 2.19627214
v -42.02788696 6.84943702 5.73838502
v -57.88253248 -0.58128394 3.51604214
v -21.29372209 -8.87056068 -13.34674284
v -51.69126391 4.57613589 4.41885041
v -51.53968185 -2.35651201 -18.37618276
v -45.22564635 2.75287521 16.64980128
v -42.02636331 2.20170897 16.68497361
v 5.74735552 1.34189322 -2.84898491
v -71.12544030 -3.77799920 -4.60689422
v -57.54773691 -3.88844474 6.88851625
v -47.16198146 6.54561259 3.61918309
v -64.63462114 -8.65723472 -0.34726763
v -70.11470199 -4.15787986 -1.99774513
v -30.87533265 -10.09029523 -9.30816494
v -53.04370075 -7.49316718 12.41866406
v -25.02548508 1.91691646 -20.51452734
v -35.67871079 -7.98261352 8.65978282
v -58.98183957 -0.56095677 2.54306034
v -39.70256448 -9.78328288 15.75969905
v -40.61060026 -12.47582305 10.39033290
v -44.93222758 6.16292376 -13.44377641
v -22.53954858 -5.80113893 -21.84084430
v -53.87789756 -5.06057404 -17.03648269
v -49.50077459 6.30829716 -12.32303400
v -65.00235945 -4.61867126 0.64055709
v -34.86934304 -6.51542237 10.18624660
v -56.46197125 -9.05140862 -7.62176141
v -27.30734088 -9.83370841 -14.86414671
v -46.02269828 -9.19058640 19.57459934
v -61.73436716 -6.53660623 2.65904819
v -69.90619004 0.73973811 -5.05307876
v -57.68168345 5.93015179 -4.19870904
v -47.23387957 3.83030856 13.13430350
v -52.49225348 -9.86584648 -1.97906117
v 4.45354311 3.07103666 -1.97004760
v -61.26694754 -8.76180734 -8.87093414
v -55.75266108 0.08732197 5.47408219
v -48.60078171 -0.99182129 15.57827089
v -34.30965543 4.53246105 2.80133728
v -69.63796914 0.76047238 -3.91032360
v -48.87234420 5.81522984 4.07440262
v -45.41574046 2.78144819 16.50758833
v 1.09073671 -5.44751016 -4.47514700
v -0.79806463 -5.93772950 -6.63499953
v -56.30223453 5.56029752 -0.09093445
v -49.76483434 -10.78740973 15.09889774
v -52.81390250 6.42878935 -7.97714014
v -27.12476067 -9.29783750 -18.12020876
v -23.08534831 -8.02140031 -4.24789637
v -24.72512051 -7.56844925 -20.92512324
v -40.13363644 -11.61013450 8.45218729
v -43.38582605 -9.90911853 18.56478304
v -11.58227213 -6.84363395 -6.24117348
v -44.40781474 6.78357249 -9.37778316
v -53.32532525 0.25510625 9.66364145
v -42.75882617 7.27162510 -6.64733863
v -46.58705741 5.81284938 -14.25114833
v -52.77813971 1.70996669 8.27453472
v -30.43091856 5.80456853 -15.42612165
v -62.23117933 4.48325416 -2.18050461
v -61.25672534 -9.80292261 -1.41487038
v -40.74235633 -0.19131931 17.13604666
v -39.07696530 -10.96600667 5.52125741
v -34.48395059 6.83898292 -9.95932147
v -29.47209589 -9.68527608 -13.48795742
v -36.62935644 -9.25131049 -17.20589772
v -3.91281769 -6.20684354 -9.64548625
v -48.95304143 -13.02914787 6.61084242
v -55.06890267 -6.55641034 10.30824706
v -61.95510551 -9.23119579 1.13621959
v -51.22046545 7.15946453 -1.12157478
v -43.28323901 -11.76998019 16.87589847
v -42.98129678 5.98409632 10.98458841
v -47.38621786 0.01939383 16.69619977
v -59.35085937 5.16712759 -2.50547240
v -56.45647645 5.68828546 -0.41102973
v -0.75799844 -5.35744196 -3.98561684
v -57.76488781 5.41138509 -8.31648055
v 5.56402467 -2.50968244 -3.39154550
v -43.80152002 7.33189378 0.87433029
v -46.18645459 6.32533664 4.92129661
v -66.39720500 -2.50502792 -10.57967823
v -4.93591046 -0.71724021 -2.15867721
v -44.75831613 6.07229071 6.49527181
v -64.04054165 4.17436380 -1.91470038
v -54.22631279 -6.82472996 11.29039284
v -24.94603023 -9.37089976 -12.67869584
v -54.71025407 -0.81000663 9.21998639
v -60.24350971 -7.15615787 3.51835857
v -53.17727104 -8.55454989 -11.40870899
v -59.04214457 5.32048382 -2.95593170
v -40.03128409 -11.18847355 14.38512746
v -56.07860908 1.71743031 2.88301520
v -57.54530057 -3.79050220 -16.11489430
v -43.03361103 7.01556634 -9.09360684
v -52.91979015 4.51595616 3.06471949
v -36.51118279 5.73386811 3.21020582
v -18.15447398 -8.63018166 -14.97337315
v -24.04012531 -9.08087753 -19.17655393
v -51.01016909 -7.45774526 -15.46207070
v -50.23223534 -6.41381321 14.91270401
v -45.11392862 -7.98422750 20.02022788
v -55.00414222 -9.66034457 -2.56444723
v -17.30626263 0.13523252 -19.99302767
v -4.88919858 -6.38318108 -6.53876783
v -21.44190110 -9.18057468 -17.93963648
v -49.30125177 -9.51662194 -5.32507896
v -1.54271338 -4.40787477 -2.72275275
v -41.82185233 7.61106424 1.95804262
v -48.61018807 -6.17900491 -17.75379293
v -51.50536820 -7.56881060 -15.12280945
v -54.36164141 5.05198771 1.22953812
v -37.45079041 5.54157607 4.83483309
v -57.57208541 -6.90563116 4.92759887
v -57.23254383 -8.52966681 -11.69091742
v 0.77258347 -4.49680490 -8.09452776
v -48.72515798 6.00418495 -13.27630039
v -36.85767576 7.87596870 -0.81901683
v -58.47943202 -9.66322701 -4.55544377
v -22.37205394 -8.04219395 -20.29398084
v -30.85478954 -9.50714853 -17.33085141
v -51.74361542 7.06802122 -2.01154407
v -47.52604663 5.01838187 6.43152511
v -49.86574128 -3.73803684 14.96675052
v -55.97350374 5.23745222 0.45928097
v -18.46497133 -8.70598294 -16.37258008
v -64.47695941 -7.09666079 -9.64184105
v -21.17738873 -2.82322243 -21.98757231
v -32.83462301 -9.84167960 -9.95954499
v -37.19244897 6.09526318 -15.29218536
v -7.90400244 -3.93939996 -3.46515956
v -35.15536338 3.82942869 5.82533795
v -69.33914125 -2.03697523 -1.59195520
v -62.15236336 -8.28634202 1.67127128
v -48.81681129 6.58755610 -11.44185476
v -25.22192895 -9.18341801 -18.95385981
v -23.86400476 -9.68938321 -16.39655419
v -51.59569904 -3.07741412 13.93821184
v -51.94582418 -9.90140345 -2.13765935
v -47.48909175 5.81235858 5.08457376
v -52.91909724 -9.53174755 -3.54868849
v -45.17159984 5.69504593 6.89100893
v -18.84111762 -8.24128278 -18.85642298
v -37.76519373 -9.35242604 12.98305020
v -24.01758917 -7.39946961 -21.09931409
v -54.15346473 -9.81091615 -1.99928228
v -59.37803909 -9.59096756 -5.70411235
v -59.88954008 -7.88017828 3.36856232
v -49.20884594 6.91221375 1.48091873
v -0.18053529 -5.37704676 -3.97394178
v -47.50011116 4.17163875 -16.74604416
v 0.04430310 -4.10061469 -1.86735415
v -13.73202074 -8.32643826 -8.99561029
v -56.47862330 -9.05363820 -7.37656606
v -56.68547750 -7.98819494 5.49973408
v -18.65719073 -6.73637493 -20.39153874
v -47.94850573 -9.52182338 -5.14755538
v -4.04760707 -6.39584567 -6.47232961
v -55.89431897 -7.09542120 7.96493143
v -36.58830747 -8.34952015 11.17226668
v -53.39434370 1.58577948 -16.87428914
v -56.93457648 -4.43842495 7.66093004
v -48.61062020 -13.61489203 10.20569447
v -43.09792072 7.54229818 -4.28354787
v -22.03556336 -6.99934922 -21.10868879
v -44.69112307 7.44056283 -0.13228395
v -57.28049949 -9.75769944 -3.86115513
v -53.60578746 0.99432084 7.62905832
v -40.14511034 -9.51899029 -11.13780867
v -45.20159587 -4.71499981 20.09015903
v -57.05759674 4.84500313 -12.14621216
v -58.01568180 -5.14841639 5.63375931
v 6.28112117 -2.79098027 0.21272733
v 5.85535821 -2.77615734 -2.44302023
v -57.27805197 5.15957177 -0.14022483
v -43.97794604 -8.52052588 -15.88322408
v -68.05200875 3.02426494 -6.21118583
v -40.81828892 6.74640667 5.45140496
v -5.56010567 -3.06849065 -2.73686601
v -46.11972347 6.62842812 4.34573041
v -58.22151154 -2.08420469 5.04683470
v -47.94792458 -3.34763923 17.34874211
v -70.35394013 -1.25264819 -3.58723616
v -50.51945522 6.81478251 -5.00753755
v -43.97735000 -9.44934785 -11.15925424
v -50.63938349 -8.72069411 -11.86168939
v -56.42376095 -0.38567290 5.34202298
v -54.14771289 -4.52416902 -17.18471572
v -31.35216609 -10.47343295 -7.58626359
v -36.04317829 -9.65924095 -12.91833073
v -51.15794763 -0.17773402 -18.08519661
v -47.74840549 7.34218583 -2.66201049
v -55.11034653 -1.80055387 9.77569539
v -56.51162565 -4.50872304 -16.32907055
v -33.06106851 -10.88101137 -5.29750530
v -55.13451248 -10.21280978 0.12891986
v -47.88679630 3.69062112 10.84106322
v -11.36238780 -7.98239186 -9.23296530
v -55.93155324 -0.21515517 5.86009817
v -42.58880392 5.99868316 11.46192383
v -60.12430042 0.51172631 1.33986527
v -46.19265720 5.11453860 7.39753805
v -4.76685166 -4.76265186 -3.80529021
v -69.09407675 -3.94724216 -1.15683756
v -67.36732274 -7.44068809 -1.22228358
v -44.82230544 5.32359444 11.03776414
v -44.86184195 -11.83758769 3.06722848
v -37.76776418 -10.49012318 4.34289407
v -41.66169465 -12.72973325 13.75293825
v -26.71468630 -8.23852420 -20.37071437
v -44.65680942 -3.24631645 20.29270865
v -67.30826944 1.32806541 -1.73437083
v -49.63596538 5.75096160 -13.67554255
v -44.49200258 -2.35077832 20.00262775
v -49.60258678 0.69813320 12.90075388
v -58.30168724 -0.68103068 3.18235648
v -1.14427053 -2.01592292 -1.12593931
v 4.37906804 0.17203267 -5.01428172
v -57.18926713 -6.30390830 6.18371926
v -20.93767561 4.77081211 -16.25394262
v -38.19753230 5.61059313 5.49754733
v -42.40336269 7.47728907 1.83255062
v -40.12212902 6.72374945 -12.14806736
v -5.56170940 0.57216053 -13.97583168
v -47.71547019 5.55433705 5.38600842
v -54.58709970 2.21390952 3.68645624
v -63.22067976 -8.38676747 -8.14094488
v -56.29157647 -3.88858444 -16.60389826
v -56.38453364 6.14153221 -1.55951094
v -56.56821653 1.04729505 3.22090741
v -53.77996340 1.28364121 6.68507349
v -61.78963929 4.49792203 -1.97474263
v 4.86804033 -3.63051216 -1.00517028
v -59.85418707 -2.05044122 3.45258461
v -0.76641893 -5.67139825 -4.66175331
v 5.11731487 -2.20789644 -5.04483888
v -31.20505996 7.58573879 -3.82618583
v -52.42133141 6.46067364 -8.12624209
v -32.87431225 5.87109895 -15.95707424
v -46.56603932 6.94686314 -7.76686240
v -44.64424029 6.27831137 6.01228094
v -47.97215015 -2.14448525 17.20147021
v -61.29770353 -5.42915333 3.44238966
v -41.96196422 -12.97522336 5.11200679
v -2.53879232 -4.83639725 -11.50522195
v -54.46336791 5.40822232 0.87705685
v -36.65683419 4.59504686 6.62923092
v -44.87853125 7.39169959 -1.89402734
v -59.14526060 -7.82882515 3.49791674
v -12.47731876 -6.78835111 -6.00998430
v -71.03801519 -3.31977033 -4.73267166
v -49.52949286 -1.67405989 14.69264738
v -47.06005007 7.11874431 2.34389794
v -46.58554122 -3.27668409 19.38069426
v -51.87451467 -3.44219641 13.78032565
v -64.92110342 -8.44894256 -6.88526034
v -47.44230956 -7.89899938 18.49142648
v -55.08872122 -7.02717621 9.98769328
v 6.24202006 -1.60229532 1.80268392
v -55.72888628 -2.42541241 8.14807694
v -45.78603432 1.28680491 17.58500561
v -45.95845938 -2.61678244 19.77236196
v -46.74577713 -2.51287920 19.03583482
v -2.59565050 -4.85297339 -3.34808393
v -67.92295724 1.80980691 -8.63856729
v -51.27939954 1.30243355 -17.54823700
v 0.74493233 -3.51911457 -1.20549218
v -64.45954740 -6.07712241 -10.67073364
v -67.70659983 -0.87637821 -0.87119802
v -60.52559987 5.21406438 -4.40068822
v -34.89130363 -8.67204648 4.23931703
v -41.79250449 6.24175649 10.18186472
v -51.57493800 -5.57995401 13.86008412
v -47.11236432 -13.73045146 10.62964834
v -54.56736684 1.07712019 5.64310420
v -58.03084373 5.09029953 -10.08165814
v -25.51650628 -9.58819222 -10.09795442
v -52.12135240 6.57551410 0.94791088
v -60.96564606 -1.94973068 2.42606085
v -29.51259352 -9.57965758 -15.91898315
v -8.13737977 -7.40997260 -8.46941024
v -41.03112221 7.87351001 1.19108113
v -46.46779597 2.29845149 16.36195555
v -29.24842946 7.73975300 -5.50914276
v -45.61223090 -13.21891136 14.75838106
v -45.65154016 -2.55577313 19.91932467
v -63.01444769 -9.46867000 -4.65393392
v -52.85636708 -6.88992301 -15.66473953
v -64.57566470 -9.46464483 -1.14924356
v -54.08075079 -10.85092966 7.52565823
v -60.86193770 4.64970991 -1.77446753
v -27.20254660 -9.19699576 -18.59045960
v -68.23086739 -7.31807016 -1.60305924
v -46.21624574 -4.43292735 19.71834339
v -44.31993514 6.97030360 3.41543346
v -60.47207117 4.73325932 -10.49157139
v -52.87644640 -2.69122748 -17.99848676
v -46.56336829 -11.07353345 -0.69232361
v -45.81836611 -10.80270950 -0.75455068
v -3.58186243 -5.54760406 -4.54948982
v -40.27871415 -11.86604332 9.11054574
v -47.98839614 2.62594409 13.41733336
v -50.68078265 -8.74695554 14.55024723
v -51.53441429 6.00587577 -12.39332464
v 8.67687631 0.32291084 3.21434857
v -62.25176528 -5.04393270 2.53980281
v -46.64443806 -10.43583732 18.68157648
v -63.38614225 -8.51562340 0.66208269
v -69.56348568 -0.64318074 -2.50509195
v -47.61562496 -12.97326759 6.08659117
v -11.38734538 5.45302546 -7.54998205
v -44.64315251 5.66062378 9.49027948
v -8.94647744 -5.75918891 -5.07802051
v -2.62612873 -5.89539902 -8.96231085
v -48.15923423 -13.62508629 9.75851808
v -65.63740224 -6.95257308 -0.21388658
v -15.56128822 -8.76884907 -11.04107127
v -57.23342299 -9.64532048 2.38829618
v -17.18730479 -7.38594588 -19.33733746
v -50.61317608 -11.02986187 13.78542744
v -53.29387262 -10.70873532 2.24967557
v -27.09938958 -9.75254457 -10.31769719
v -37.43559122 -10.40131971 3.87927634
v -55.91674522 1.46558741 -15.83198644
v -46.21562734 5.83389122 -14.36082460
v -52.93780565 -9.45135113 11.44532859
v -68.98304075 1.71587139 -6.66540908
v -1.87253649 -5.75575000 -8.53547361
v -19.01032962 0.77851518 -20.01578175
v -54.18535322 -10.34603175 0.48163591
v -0.25188064 -4.91077127 -2.97337561
v 7.61814881 -0.99095225 -1.10209454
v -4.26627602 -5.37557760 -4.37839329
v -14.08968959 -8.25441908 -8.43573734
v -51.92019418 5.38060302 2.91543151
v -43.62250492 3.26030795 16.55622758
v -45.81905156 7.01586436 -7.43444357
v -51.72975734 6.43379241 -6.91522053
v -63.11237067 4.01234021 -1.50040037
v -54.70594764 -8.14270880 -12.98380177
v 4.22039302 3.07813636 -2.68864981
v -17.94657670 -8.49983189 -14.70921282
v -44.56914216 7.34829949 -5.64531144
v -52.66602710 -6.06051320 13.11305910
v -8.24685674 -4.34520142 -3.83098680
v -29.83357199 -10.24755184 -8.39424506
v -5.56477299 -0.55709830 -2.31950078
v -27.87527628 -8.91690608 -19.56188306
v -56.58315122 3.67417629 1.05275388
v 8.27698316 -1.26122613 2.19225325
v -46.38699070 -9.44476388 -8.62595998
v -61.78265810 -2.64341012 2.39847344
v 6.07775152 -1.40026782 -3.90092144
v -56.30237237 -7.72984140 6.73158467
v -18.80197786 -6.15229644 -20.93162574
v -21.76121436 5.07051172 -15.88544436
v -58.27070773 5.71939722 -3.65481991
v -61.37728319 -0.27356177 1.35389157
v 7.94610009 -1.28638698 0.42803885
v -38.09309006 -10.35576966 9.94201005
v -41.33201018 -12.23569270 13.91511131
v -60.89145318 0.06012833 1.34574133
v -6.98163407 1.76709960 -13.62401992
v -55.55446818 -1.56304461 7.66543206
v -47.31372371 -10.36059950 -1.86779222
v -37.35221177 -9.54867620 -10.75122971
v -51.71124637 -11.16280258 2.03774613
v -54.80493978 -9.09502432 -9.77375917
v -71.04622573 -4.26615775 -5.75123681
v -21.87637426 -9.30878986 -15.56270290
v -51.17907748 6.59402786 -5.59181441
v -39.01411593 -11.25931367 10.79823170
v -19.61295679 -9.10199992 -8.05491116
v -18.62165518 -2.67999247 -21.40661702
v -51.36588216 -11.21046487 1.93234161
v -52.24159732 1.03178306 10.55412181
v -38.32168505 6.63015200 2.99877650
v -41.44797474 -12.77647074 8.16144794
v -51.86770484 -4.22549853 13.72939721
v -13.00811674 -5.80405211 -5.01152454
v -50.24621636 -13.36386148 9.54005308
v -43.44106466 7.02331448 4.32188669
v -24.71650578 -6.78336294 -21.44134417
v -49.22232404 5.29827503 5.50288241
v -47.53270000 -10.35324950 18.18328537
v -68.14722717 2.34737294 -7.76011171
v -37.08204627 6.19517127 -14.40216135
v -21.77441493 2.56025768 -19.46988516
v -37.40103170 -9.74308606 9.22023132
v -36.16865724 -8.06469657 10.76533459
v -48.78523201 -0.04600560 14.50532116
v -67.09666550 3.80975474 -6.49678707
v -35.59253737 7.55759794 -0.82719320
v -67.29063392 3.84401530 -5.97908814
v -32.84345567 5.14212158 0.67407178
v -69.60638613 -7.57533824 -3.97329498
v -22.19288610 7.17832893 -8.37813225
v -54.89862338 -4.79887100 11.03958115
v -45.71973532 -13.52987532 10.11040993
v -56.51493371 4.17381898 0.76529611
v -42.80481860 -8.39355867 -16.72413386
v -49.89986867 3.42408614 8.51124711
v 1.99760241 -5.13299275 -3.91235249
v -55.62868714 0.76869963 4.47555119
v -41.23937339 6.33020559 9.33290832
v -53.29472944 1.86285016 6.41714409
v -18.63038726 -8.68338812 -16.97791554
v -49.50844124 -8.03648308 -14.47912492
v -46.40160128 -9.37862229 -9.24680661
v -62.64467537 -6.23182906 2.04276550
v -42.33871028 6.13603182 10.46093460
v -47.98480868 -12.30711304 4.16047126
v -44.65898871 -3.05212219 20.24768293
v -57.87351727 -3.15363682 5.93318930
v -22.98851497 -8.59662332 -19.83916201
v -57.77622387 -9.51418374 2.41315993
v 3.70151130 -3.71770957 -4.42797365
v -50.33326894 6.19679457 2.92600272
v -44.90493238 -13.65432981 10.62453724
v -42.68888384 6.42802613 9.00279451
v -63.73685598 4.00709780 -1.64502661
v -28.86216715 -9.58175771 -16.33034274
v -42.92338341 7.10680848 3.63259180
v -49.52564463 -4.79153451 15.34442138
v -48.60717058 0.87037252 14.29729071
v -5.01198275 -3.88768408 -3.11841071
v -49.48179796 5.41030895 5.13455737
v -24.96139519 -9.43120848 -18.35575141
v -53.41546610 -3.14114941 12.61080708
v -32.09744021 7.70188216 -3.79923778
v -69.74156201 0.01044474 -7.52549712
v 8.20892118 -0.50042209 2.94078281
v -56.68572709 5.22420974 -11.23970281
v -39.54091296 5.19730430 12.96172757
v -11.89966686 -6.88125333 -6.17736392
v -39.50259089 -9.10644885 -16.02005400
v -61.32494658 -9.66112223 -2.26302957
v -7.15952087 4.83840331 -6.98855938
v -50.78637972 -8.20019096 -13.79764918
v -44.48157921 -3.46430345 20.31331323
v -59.17340145 -10.05002949 0.40198362
v -40.38901627 -12.21936569 10.38746908
v -64.21091408 -7.99992122 -8.21165368
v -64.78667259 -9.05708410 -0.63564238
v -40.75020552 7.71757029 -3.78313730
v 2.28863000 2.06567766 -6.03849906
v -38.99880126 -10.98078955 5.18657127
v -6.34003850 -0.07989473 -15.01994021
v -24.35220033 -9.49843880 -10.48410218
v -29.33905274 7.54919834 -4.76944773
v -61.13557890 -9.46962554 1.20497774
v -67.22072512 -1.59061176 -10.05638205
v -57.58645758 -8.80068075 -10.74867509
v -39.22801465 -11.16980892 8.57202988
v -57.68406391 0.12894954 3.11430800
v -2.51874281 -5.91641432 -5.19386772
v -21.29560709 -6.69688871 -4.14350256
v -51.19368061 2.71334406 8.74459092
v -56.45861477 -4.76035569 8.77532642
v -50.48120767 -7.07777729 -16.24608226
v -70.06445527 0.35230440 -4.60733473
v -56.24891073 -2.83630379 7.64948037
v -47.74326831 -7.21067982 -16.57857373
v -51.64971203 -0.93020679 12.94870861
v -59.23715606 -7.16925319 3.88517766
v -43.74537989 5.79642365 11.11001708
v -45.57187855 4.29325830 14.67633341
v -70.38943470 -1.70837319 -3.49184196
v -55.82208931 2.56456365 2.44994136
v -7.56287016 -7.45799113 -8.96269362
v -51.33952200 -12.13030051 5.16128866
v 8.41560587 -0.72174589 2.78401864
v -55.32346293 6.17751619 -6.37655566
v -61.16498262 -7.66782695 2.72475230
v -62.70582974 5.05360402 -6.40686043
v -61.44773215 -7.52613693 2.46789819
v -37.86540776 -9.58027318 12.59352174
v -71.03402168 -3.32200620 -4.21023881
v -68.60770285 -2.21902528 -0.98940905
v -7.68410461 -4.96924436 -4.21504118
v -64.63951617 4.43222001 -2.49283225
v -44.96436939 1.81551045 17.50076562
v -50.04585534 5.33081684 4.79337992
v -43.69729757 0.52350410 18.34150963
v -51.55611411 2.43032305 -17.08101667
v -47.53184691 -4.90372162 18.28248426
v -58.08441713 -6.46435888 4.84344410
v -48.35234582 1.27553451 14.59101960
v -6.25154516 2.83787493 -11.22376975
v -24.85883981 -9.80995595 -8.11021589
v -39.89353776 5.45751816 12.86082342
v 8.41636490 0.08536067 0.50048367
v -49.44537207 6.30202191 2.81774928
v -52.41744965 -5.39531419 -17.32672378
v 1.28805405 -4.38138796 -7.37311458
v -64.27297741 -3.81774013 -12.12298125
v -41.88632965 -12.91286107 5.34377201
v -8.38424452 -7.26877199 -7.89660495
v -39.24071416 -11.10198256 5.43599157
v -48.06115851 -7.01195188 17.75582321
v -50.51518232 7.24294595 -0.83048985
v -58.43224376 3.01424298 -14.00869992
v -35.36904603 -6.19924162 12.06140965
v -49.25723374 1.53855712 12.24771142
v -70.74017078 -5.46582416 -3.34815285
v -54.91622537 -7.67158950 9.45253018
v 4.43060556 -2.46217055 0.56813646
v -39.42867368 -11.24718226 5.57805039
v -19.95932870 -8.78549367 -18.09992641
v -28.56111154 7.75457779 -6.76597422
v -69.43543255 -1.02552318 -2.18197075
v -53.45837027 -4.31257626 12.43532449
v 4.32260567 -4.08986397 -1.87453278
v -50.91551319 6.31476613 2.28633219
v -60.87300926 -6.38420135 3.31614120
v -53.14763635 5.42934705 1.86599698
v -47.44917899 4.94800881 -15.55454731
v -58.40903893 3.43283312 0.43572421
v -57.43300542 4.32953332 -12.95499410
v -66.22372568 -8.24850425 -1.13271922
v -21.59544826 -8.66867881 -19.09151115
v -52.26337165 -7.62492279 -15.03669005
v -40.74706882 4.02537314 14.53520264
v -48.03249612 2.36716541 13.98616470
v -52.37023532 -1.02144410 12.53335550
v -39.75058720 -11.32272650 7.44952774
v -56.08398467 -9.14242025 4.86794533
v -52.48563737 6.03308389 1.70822931
v -53.30133438 -4.72154375 -17.40109734
v -49.41739514 -3.41910170 15.27398918
v -54.40583453 -1.36864372 10.58872789
v -47.81477526 6.27273554 3.51068634
v -70.04362345 0.09385893 -3.98475816
v -12.81765290 -8.07073526 -8.55565164
v -42.89973155 -9.44123324 -12.63299026
v 2.28206487 -3.73026193 -7.50976056
v -20.86209506 -5.96016319 -21.51914500
v -68.22558492 -4.80082538 -8.98976438
v -47.69389704 4.05389629 8.96912720
v -47.73506150 -8.93148780 -12.74430100
v -40.15504941 -9.23908781 -15.19118808
v -17.78832451 -8.58994387 -14.99220822
v -44.50906813 5.82944881 8.44785199
v -43.20633039 7.39132706 0.85133861
v 4.87532001 -3.07173468 0.00322179
v -46.34683207 -11.32556796 1.87484128
v -56.53600767 -3.39019159 7.84346089
v -32.84798935 6.02518208 -15.17193392
v -46.28191888 -3.03111598 19.60052550
v -56.19234219 -0.57689572 5.96512994
v -22.97115326 -9.13324580 -12.88961712
v -66.00941718 3.64586781 -9.41470545
v -50.33501610 1.66680606 11.15486119
v -56.00317568 5.52338548 -10.92970464
v 0.36695343 -3.91827431 -1.60487543
v -43.98250952 -8.73456802 -15.19826334
v -49.81651157 -8.83259065 -11.35679428
v -16.40827209 -5.56936720 -20.44398710
v -43.27618703 1.34637405 17.75577478
v -3.24676558 -6.32881746 -6.86383480
v -21.77792042 -9.07015894 -13.92020471
v -26.48574300 -9.09860898 -18.87174696
v -71.06982172 -4.70824726 -4.09815647
v -67.75284559 -2.84105306 -9.69982333
v -60.56583673 -7.57872872 3.18473927
v -47.91900516 0.71352650 15.60839918
v -57.71708488 -2.29321816 5.73324412
v -45.82403600 6.18223567 5.32200560
v -35.58712453 -8.23903922 7.42994668
v -51.41996965 -3.31125269 -18.32700334
v -31.27857298 -9.79991816 -10.26683021
v -68.71263683 -1.69874611 -1.18516688
v -49.26253483 3.22010508 9.58531257
v -68.26209277 2.60172063 -4.30356292
v -62.37559393 -9.59270913 -4.42870334
v -45.04760355 2.19556573 17.24547707
v -1.65476801 3.04360432 -3.35054309
v -52.55407467 5.35330595 -13.58378027
v -40.11256620 -9.50344000 -12.57581357
v -42.54818708 -12.34565116 15.30276798
v 7.62426713 -1.75682793 1.75495166
v -66.64158404 -4.86696186 -9.82155651
v -59.97753143 -9.60064773 -6.16613589
v -52.29870602 -9.25037079 -4.79906239
v -51.39150098 -10.03332250 -2.11012806
v -54.02790010 6.46431604 -4.35322849
v -56.53418973 -9.22635198 -6.24187663
v -59.11448598 -0.19566184 2.22769589
v -19.77723464 -8.91192537 -16.97147824
v -24.99103546 -9.46925301 -13.14675342
v -49.33314398 1.19383994 12.62443978
v -7.75661599 -6.92154840 -6.91047031
v -45.69728300 -6.52611395 -18.01398769
v -3.59313469 -5.59332408 -10.60089283
v -67.85924733 -8.79421737 -4.52339044
v -46.30837962 -11.14384551 -0.16913410
v -47.16444761 -11.02770120 -0.72943472
v -46.34699970 -13.41251936 8.58982932
v -25.27452074 -8.60021543 -19.89203133
v -51.20084435 3.14659276 7.70952506
v -53.69768664 0.46494757 8.39379989
v -40.50349444 -8.87227803 -16.54169336
v -66.61285460 3.46925645 -3.26457922
v -33.53988379 6.26606029 -13.95421382
v -35.65565497 -9.78792179 -11.33701950
v -38.11986372 5.85942948 4.83976025
v 1.01924536 -4.04195255 -8.89330078
v -8.65004119 -6.84025371 -6.56337710
v -16.50588773 -6.60287961 -19.81764100
v -19.92765069 3.58081562 -18.06827635
v 5.06492099 -2.79022125 0.41533937
v -47.90598154 7.41004245 0.49922289
v -34.27246585 -8.56722333 3.35739530
v -65.59506059 -6.64510764 -0.00088979
v -54.48009074 -0.81303780 9.64351464
v -3.74370138 -6.24645781 -6.09719474
v -44.12655532 -8.86661373 -14.61070497
v -25.50725825 -6.42177183 -21.66237496
v -17.89735816 -8.17055255 -18.50537769
v -49.64682832 -5.96405799 -17.77188852
v -39.97216001 -12.02996075 10.71335655
v -23.31304736 -9.52861086 -15.47552831
v -57.95016512 -7.38471933 4.18867916
v -48.17859456 -9.10209119 -10.76250989
v -67.46482849 3.72045557 -5.75998705
v -56.50581792 5.88306459 -6.82922499
v -55.86025864 -9.10407584 -6.85489643
v -27.07603388 7.59799406 -7.96269439
v -56.54589832 -5.44974534 -15.67263715
v -54.71444875 0.01877829 7.52977794
v -52.33384296 1.81975844 9.08492412
v -50.41296780 -10.27825754 -2.13571242
v -65.09067863 -8.50484334 -0.51127572
v -67.35927612 -7.22593348 -7.95390829
v -63.29023093 4.02198359 -11.17069554
v 4.31840541 2.86574941 -1.15619297
v -59.78018418 -9.16780438 2.27879826
v -66.81911647 4.24213009 -4.67004161
v -47.20254615 -3.31950956 18.62012036
v -66.90318137 4.02259082 -6.28755288
v -51.01874843 -2.60253809 -18.42260174
v -49.82943833 -11.87210064 3.75329843
v -45.28648406 5.88862039 6.16291212
v -70.52744180 -2.58173118 -7.41792284
v -46.42402753 6.44600112 4.50655725
v -8.40558950 -1.72831025 -16.78733155
v -39.16285932 -11.39715780 11.35584246
v -49.52793941 6.68641971 1.82505592
v -70.74499130 -3.19695589 -6.99231867
v -55.76444045 -9.67088714 4.02273145
v -60.35840139 -5.42494049 4.08234028
v -40.57750478 5.91300707 12.20164821
v -32.05422685 -10.51324885 -8.24270397
v 8.85510445 0.26445487 3.11890827
v -70.75449079 -2.35841167 -4.39559761
v -51.60374939 0.33341270 12.00380921
v -54.02127653 5.19653549 1.29122345
v -56.65112659 -9.05984174 -7.70891132
v -63.78525496 -9.12268180 -0.04461779
v -45.51517591 2.54878658 16.66544192
v -47.85456136 -10.11345722 -2.88391975
v -61.22223660 -9.57493670 -4.34678700
v -68.80511343 -2.43933778 -9.17090289
v -43.89170185 7.35473726 -5.97357750
v -45.92956603 6.16085110 -13.26416060
v -49.97650534 0.76893059 12.38468289
v -14.12087865 0.58402511 -18.53214204
v -41.49368033 -13.24338932 11.60532981
v -36.38058156 -9.47869383 5.21341199
v -65.71199745 -8.11487902 -7.75030069
v -60.22581458 -3.86282662 4.18565609
v -39.27594423 -11.04299445 7.57541135
v -29.97113764 -9.90823470 -9.67981573
v -38.98264840 5.43809310 11.34714577
v -31.44950047 -10.65478753 -6.43729093
v -42.52989963 -13.11640162 4.43198625
v -64.17840719 -5.01616439 -11.72339357
v -45.83637044 4.87317005 9.36513953
v -48.02615196 -7.85082579 -15.39496053
v -52.16164887 -6.55346457 -16.24922454
v -7.75044225 3.29176756 -11.46036852
v -41.51948914 -12.75961846 4.87951143
v -64.86570090 -0.70040434 0.35818978
v -52.40857229 6.94415532 -1.49238110
v -46.59105092 -12.93183118 5.89310704
v -44.76629570 -4.23009833 20.30552179
v -68.12032312 -1.13041163 -0.96285145
v -52.83534527 -10.97832806 3.21615161
v -44.12613809 4.76081995 13.60691246
v -14.82038572 -8.71311687 -10.54551266
v -54.09678817 0.87613822 6.81821629
v -61.48164719 4.43031965 -11.40449662
v -48.19798470 2.03585089 14.02784232
v -50.60052872 1.79248676 -17.50424318
v -26.99700557 5.46911079 -16.47640578
v -52.97488347 -8.82591400 -9.73350927
v -48.76013100 -10.04322618 16.90167375
v -37.03947365 6.34855079 2.53665401
v -67.56234169 -2.01619300 -0.36150284
v -18.58492754 -5.64113725 -21.10641822
v -48.59361425 6.48082606 2.47289124
v 7.96706229 -1.19306659 2.51931208
v -56.25961721 0.17826303 4.61460976
v -3.41115962 4.16702824 -7.75533821
v -59.83883142 -6.19757269 -13.30282819
v 7.13757984 -2.24780245 0.95920061
v 4.85636387 -3.39842518 -0.53681876
v -39.52078894 -11.72320358 10.79805195
v -24.05812964 -9.59341414 -17.44361036
v -52.49632522 -5.21388790 -17.42829382
v -68.88197362 -0.29391766 -8.81022681
v -32.11606294 6.65104901 -1.67310797
v -47.14814201 -0.46611551 17.53332280
v -18.52487586 -8.35444964 -18.41342635
v -4.14984021 -6.71880227 -8.55427422
v -52.11071298 -11.54128462 4.52393806
v -55.64410612 3.82143701 1.39876502
v -20.39788291 -7.16945902 -20.62831447
v -50.48274994 -9.70971305 -3.60903633
v -9.51658841 3.35922372 -11.95696834
v -56.58841878 4.40981425 0.63555961
v 4.77246614 -2.93781282 -4.03893972
v -21.21030167 -7.99680781 -20.01434751
v -50.46405643 -9.13654827 -8.01763870
v -45.98103464 6.95059681 -8.13384540
v -46.29109427 4.02198453 14.42993898
v -45.11890560 -12.94552162 5.68405958
v -20.89624293 -0.47859433 -21.15297690
v -27.85992995 -8.54190625 -20.14340460
v -45.76499015 -3.48924892 19.97716539
v -15.73638059 -8.85413680 -10.21214668
v -62.42106110 1.85914699 -0.11745981
v -43.88647527 -13.44931219 10.35627443
v -47.89757729 3.57801397 11.16530038
v -40.24377838 -12.23139372 10.88864356
v -38.12019527 -10.66045091 4.31687804
v 6.23749942 -1.13372318 -3.64163797
v -39.62313011 6.03646599 6.49996055
v -27.09693275 -8.58410541 -19.96944100
v -40.24406523 -11.66753657 7.32973963
v -52.43100226 -7.01478403 -15.60091786
v -47.38561809 -0.10843469 16.81077853
v -49.84560981 0.50427334 12.88547367
v -51.15282163 -0.25152150 12.67658081
v -33.53760019 -9.50398296 -16.96762815
v -57.07766861 -5.64538874 6.92038657
v -52.11103708 3.71843041 4.96852817
v -62.93939799 4.44115978 -10.80824994
v -69.43549961 -2.40991218 -8.69023986
v -46.06550932 -6.53673289 -17.90853217
v -20.71782760 -8.96349549 -18.07953417
v 2.35675555 -3.78509751 -1.03047583
v -43.26503351 -9.54618398 -10.07470582
v -42.04523191 -13.00690230 4.54868143
v -44.28071529 6.47419365 -11.63022406
v -49.29390550 -5.85957710 15.67190140
v -56.05802312 -6.41057501 8.46630614
v -47.82167450 3.14693665 12.92285882
v -47.69824445 7.42437411 0.86928188
v -38.66423666 6.49583433 -13.35731242
v -31.56145290 -10.35239547 -8.52254406
v -53.54286730 -0.22908984 10.43566409
v -44.82614622 -3.40604526 20.30305937
v -68.27145070 2.44788290 -7.26568094
v -5.37343137 -3.79625917 -14.94164672
v -45.20890117 -13.56241666 13.17848545
v 3.91184632 2.72184052 -3.87859554
v -63.91891092 -8.63329135 -6.97966712
v -15.56848362 -6.81610638 -19.18409392
v -66.14878774 -7.16056861 -8.51381011
v -46.79690301 -13.75126187 11.29636727
v -47.09414020 -11.73785608 17.38416404
v -54.37496305 -10.64564940 6.04823418
v -10.44363063 -3.78883258 -3.63414199
v -55.39874732 -4.65253787 -16.69622771
v -15.35454206 -4.79165604 -20.39400116
v -42.62760654 -12.25982793 15.54527879
v -28.99622358 -9.56524443 -16.03259332
v 5.18408511 -2.58753914 -4.25395509
v -48.13076928 5.95546700 -13.54905218
v -67.04697013 -2.58539594 -10.06262004
v -58.46281350 2.53929361 -14.39259946
v -8.76197219 1.94655941 -14.74794932
v -50.64804107 3.42954369 7.61496089
v -3.58645013 -5.94051508 -5.34640998
v -38.88098896 4.60323365 13.08679581
v -47.33549431 -4.09373920 18.52240972
v -41.10653698 -9.26135853 -14.55235016
v -69.12361830 -8.00723117 -3.79154971
v -67.69099087 3.06547876 -7.16460217
v -52.27559805 -11.66955382 4.78607602
v -48.27434570 -11.59552671 1.64650148
v -33.71192515 6.84294291 -8.93828366
v -17.37442613 -5.45336260 -20.83775960
v -67.11372733 3.94651806 -4.59588226
v -48.79266769 1.60535483 13.03397492
v -61.20291725 4.94458340 -9.82140843
v -54.37612906 6.55446528 -2.31981371
v -60.33081934 -3.05195921 3.60123301
v -41.15306959 6.37728348 7.72793125
v -42.89447889 5.59513830 12.31790707
v -49.44466799 6.93630660 -5.87279396
v -1.97744253 -4.93468530 -3.31431557
v -54.11853269 -8.80830456 -10.98575257
v -50.20881444 -7.46013783 -15.69290459
v -44.87994313 -9.65826493 19.50217597
v -54.13243920 5.36973262 1.10803347
v -57.68423527 4.18557879 -13.02876510
v -48.42475057 -1.38085138 16.17483236
v -46.09919339 -5.20416349 19.81163211
v -47.91767150 -13.56437337 9.02811252
v -50.45123026 1.15624745 11.75076328
v -44.32528839 -3.90968146 20.33447661
v -57.64012039 -2.53283954 5.93685033
v -67.78754294 -8.56830645 -5.59101161
v -7.40378164 -4.52600187 -3.88315762
v -43.05740446 6.49731699 -11.97936572
v -8.98618903 0.30128646 -16.37800597
v -69.75985318 -1.98305841 -8.35983828
v -47.28207365 2.19156709 15.63709602
v 2.85999989 0.73999999 0.00000000
v -63.37045133 -8.14142171 -8.80405772
v -51.64773017 -7.44617637 13.83817103
v -47.91567102 2.81981006 13.22117075
v -56.93135038 2.07853783 -15.07691108
v 3.98392742 -3.71320802 -1.11126830
v -44.26670447 -3.22715868 20.21466941
v -70.80315799 -1.34245038 -6.08952995
v 0.68703882 3.56972986 -4.17126250
v -30.62620573 -10.25815774 -8.53651762
v -54.25778404 -3.85741098 11.78088784
v 1.91512308 -4.64098249 -2.42068153
v -52.12025344 6.91396743 -0.64362527
v -67.99285114 -6.89021964 -7.90069066
v -28.60176004 -9.35139973 -18.13471317
v -42.78835654 6.63289521 7.81859178
v -69.05917078 -7.33436970 -2.25341367
v -46.33707926 -6.25345437 -18.09010096
v -40.94530642 6.07338874 11.09432429
v -21.56609856 6.40281197 -10.65710001
v -49.78293180 3.31434375 -16.93395525
v -42.73423925 -9.47419461 -9.72367730
v -1.67803233 -4.46370849 -11.22628525
v -54.18795720 6.53065834 -3.07342969
v -52.26667970 5.10839792 -13.94869480
v -53.27297375 -0.19644972 10.80807298
v -69.54106688 -3.79273784 -1.46735413
v -66.35478139 -6.80209603 -0.41122604
v -54.29679155 -9.28258430 -5.86616714
v -48.37159067 -8.17920547 -14.50930536
v -28.58304046 -10.28242055 -8.02838989
v -18.40699650 -7.93435052 -19.13831010
v -43.03735122 -13.28978222 5.65385912
v -41.76594689 6.11742586 10.68624575
v -65.33329934 4.31775069 -9.01968684
v -39.19195011 -11.36157382 10.27925964
v -59.33788046 5.43964608 -7.45107653
v -39.50076923 -11.21920999 7.17510423
v 5.46318432 -3.42358719 -0.98025321
v -14.88034613 -5.73268160 -4.57959343
v -67.55928695 -0.42939256 -9.69912112
v -68.03344935 -0.06717823 -1.37017283
v -29.59284186 -10.03938075 -9.46791098
v -70.68380713 -2.47462955 -3.66370217
v -55.81058189 5.56618115 -11.05687581
v -5.90893812 0.90680533 -13.98545131
v -38.52013871 -10.91726404 4.17224225
v -32.51728788 -10.39170474 -8.76221340
v -58.86680260 -7.13581033 -12.97825202
v -39.69083726 7.87926838 0.88486046
v -22.29283005 -9.07271355 -18.60768721
v -39.07595947 5.99746732 5.68654807
v -40.90663418 6.21122308 10.04588977
v -57.21315369 -8.99235345 -8.37543048
v -44.81561482 6.61850348 -10.20823140
v -57.73925409 -3.38907819 6.28966978
v -32.83210099 -9.68931895 -10.36091149
v -53.53641137 -10.73009148 2.79341615
v -48.76152426 7.05642346 1.41094939
v -60.26414409 -7.94677716 3.19025759
v -68.22092086 -7.94798229 -2.23592948
v -51.09725520 -10.55375952 13.31783645
v -47.12178931 -11.42119803 0.18661671
v -46.18888721 -10.71136165 -1.33854651
v -31.98859841 -10.24360489 -9.15024430
v -45.24357617 6.44219527 -12.15772983
v -33.51094574 7.87014887 -6.16400409
v -36.46544740 -9.93549637 3.49829416
v -43.29547286 6.25763834 9.01031028
v -70.67245990 -1.23306143 -4.64820722
v -51.22742802 2.04666099 10.08080132
v -45.78323662 0.39090705 18.19480583
v 3.07857478 -4.06543585 -1.54279009
v -49.82021078 -8.31618253 -13.46858125
v -64.82085586 -6.14624610 -10.27136296
v -10.55233274 1.58525980 -16.25222899
v -24.16874655 -6.91925827 -21.39400877
v -60.70836261 5.01767499 -9.60128754
v -64.10054862 -6.97437860 0.83580671
v -55.09442091 -0.65412227 7.96414632
v 3.92459380 -3.02422210 -0.09602679
v -40.55119306 -12.08345313 6.21354161
v -53.71692032 -7.90402852 -13.58558238
v -50.63744262 -1.36222946 13.62234168
v -53.86032537 -4.27131355 12.01170497
v -46.19022459 7.38995848 1.82453450
v -13.56914360 -4.27631568 -19.73662153
v -1.71598641 -4.02865466 -2.34545954
v -24.68657866 -2.01276783 -22.11340517
v -58.82924795 -7.04356935 4.03802330
v -45.51458359 6.68330863 4.36285138
v -50.33051968 -4.30357549 14.77413904
v -58.11636150 -4.68505081 5.70142269
v -66.25092030 4.36117966 -3.86683713
v -49.58442971 4.02331399 -16.23865962
v -17.37132855 -8.48236401 -15.75235091
v -67.65098125 -4.58385004 -9.36073437
v -45.64906657 -10.15491318 -2.49560736
v -45.41260377 -3.25603131 20.14054544
v -55.06604537 -10.15487872 3.42993927
v -70.38349658 -4.70349193 -2.39262264
v -46.64107785 4.23513167 12.77854294
v -7.51743466 0.92328218 -2.80158361
v -48.31312597 -6.58617867 -17.37025753
v -47.93742672 -3.85457696 17.43703894
v -25.32431483 -9.72301140 -8.83192196
v -56.26280606 -9.47712548 -4.99353744
v -63.46774101 -4.08162270 1.83724880
v -9.95926000 4.60883696 -6.07044809
v -26.10818855 6.15065405 -11.62587292
v -16.42087847 -2.92008091 -20.80041915
v -2.63580261 -5.51011506 -4.31780796
v -53.15530300 -8.50710087 11.72909141
v -23.47782254 -9.60200187 -16.76743291
v -54.79370430 -9.76011343 -1.97161385
v -54.63945121 6.26336643 -6.42758654
v -21.62873931 -8.92034639 -12.94215769
v -1.10971823 -4.53946320 -10.36032476
v -51.92899704 -11.21298969 3.16335028
v -29.85551395 -9.48321447 -17.40645431
v -40.96639156 7.46485312 2.66746851
v -20.33462934 -9.28481948 -10.55234671
v -34.24565867 3.98803363 3.51845473
v -47.63164371 1.10150478 15.91843367
v -62.82555312 -8.03569518 1.13252271
v -63.58824670 -1.68586709 1.00974937
v -49.07029495 -2.82227364 15.56040999
v -57.19931051 5.34963794 -0.52104704
v -59.55536664 4.30217991 -11.98571734
v -49.30799454 -9.19620693 -7.44874170
v -45.08049786 -3.20641603 20.23503929
v -30.19243479 -10.07094886 -9.11797117
v -20.10531165 -2.69472669 -21.72028273
v -67.10411608 4.06528497 -4.96969093
v -58.04502591 -7.75785651 -12.72876654
v -12.32107077 0.32866219 -17.92765409
v -55.34622818 -2.49066064 9.99154989
v -1.83210731 -5.23779355 -9.19151213
v -47.88892344 -2.63038161 17.46936888
v -35.57531536 -7.37421401 10.51902678
v 6.80892263 -2.56809779 0.39994644
v -49.04336855 -9.55715962 -5.06761391
v -69.70445067 0.86150278 -6.37483550
v -62.02812865 4.92774742 -9.85849742
v -52.20252648 -11.00790501 2.31451658
v -56.82504550 -5.93187520 7.23423250
v -31.98006749 -9.93924774 -9.79376677
v -60.19089371 -9.94384848 -1.08696823
v -54.81496826 5.96712343 -10.02431288
v 2.39379681 -4.37008962 -1.89474423
v -54.46368828 3.89325665 2.07473407
v -25.33885278 -9.34315845 -18.54337379
v -38.75664994 -10.99560596 11.08780131
v -60.52899733 -8.59974697 2.58343597
v -42.29682684 7.04295700 -9.18126106
v -18.13507453 -7.29800435 -19.74239014
v -49.83203486 -4.98407800 15.10788500
v -61.04007736 -6.56823860 3.07286927
v -9.65333730 -7.70317577 -8.92233104
v -54.98534441 -6.00707717 10.66117547
v -43.30848902 -13.53393774 10.97561792
v -45.52692920 3.16447485 15.86079039
v -47.69979417 -11.01872604 -0.60549605
v -38.56670484 -10.67155972 12.85349578
v 6.74436148 -1.47147116 2.01076060
v 3.09853558 -4.39332426 -2.07537576
v -49.57381263 -7.07795750 -16.41017012
v -3.33004701 -6.16568420 -5.96345868
v -41.33141041 7.96546601 0.46844556
v -54.84256148 3.94620793 1.75668474
v -62.24329025 -8.83278344 1.33264135
v -52.23086849 6.62796292 0.71856781
v -70.45482844 -2.99133640 -2.58101616
v -33.43447670 5.61583694 -16.74159616
v 8.93219654 0.44147461 2.76075839
v -71.01150602 -3.36924242 -5.16468938
v -4.07759752 -4.32497030 -3.33186355
v -60.76875329 -5.78548992 3.68496380
v -17.17699692 -4.30779811 -21.07599750
v -53.43927443 -4.09506494 12.47266121
v -39.49926421 6.07755082 -14.36585467
v -20.78469284 -9.06821620 -17.78096892
v -38.53906319 -10.76858118 4.78164759
v -57.33561143 -9.79411229 1.95711362
v -62.06387281 -9.48025379 0.49538491
v -32.56738558 -10.79886220 -5.81546081
v -54.46826294 -8.34868755 9.48122423
v -44.91040483 -8.38705152 -15.73426649
v -20.47663368 -8.54633097 -18.86852458
v -46.59618810 1.91696850 16.63104445
v -19.65851150 -0.61851367 -20.79861425
v -2.25437270 -2.77853129 -12.81177346
v -51.95065588 -7.86187407 -14.56018817
v -44.55002770 -9.12920292 -13.81172705
v -51.95954442 -4.65493510 -17.76869595
v -17.01908000 -8.06668866 -18.10278930
v -62.96095252 -2.61123246 1.70109852
v -49.53890294 5.19753015 5.66177769
v -71.03251666 -3.50822997 -3.86738707
v -50.90936646 -10.85973624 13.41331936
v -44.22184825 6.59756036 5.71600068
v -44.90024969 -2.87561095 20.19684948
v -53.13742161 -4.91412776 12.58224156
v -67.96604395 -8.79234169 -3.17300833
v -38.27673569 7.02144997 -8.84245336
v 7.37179769 -1.59849669 2.06414121
v -42.85828397 7.43523939 1.29146478
v -45.25303468 0.88258472 17.98886433
v -65.62051177 -8.35082401 -0.80826483
v 8.86353292 -0.42794817 2.17095204
v -50.47978461 6.63580745 -6.11980632
v -51.90813914 6.49648253 1.33317651
v -54.79751527 -9.63312201 -2.60699354
v -8.58495664 -7.54903862 -8.62950273
v -57.44140595 -9.67660174 2.23273528
v -41.95063934 4.80424473 13.96714710
v -40.80094025 -9.42432601 -13.93739134
v -63.00453842 -7.79415714 -9.79723129
v -53.68312076 -5.45856543 12.06739526
v -10.35106927 -7.09806476 -6.88882079
v -7.38972193 -6.45538373 -13.97870481
v -46.04642466 -8.74395575 -14.07851838
v -45.51120102 5.08995820 -16.02807082
v -62.49966845 -7.80389225 1.45625579
v -46.12844810 -9.35555156 -9.98868421
v -51.09549314 0.10026139 12.43181620
v -44.42640394 0.44595293 18.42147857
v -45.14325410 -6.97340723 -17.79654250
v -14.22255486 5.25811873 -11.32435631
v -35.84598005 -8.95230006 5.63620683
v -51.72992870 -4.75371629 13.87347374
v -50.39106309 -5.60481427 -17.90540852
v -58.27725679 -9.36786272 2.48005334
v -53.94899473 -10.36580000 8.63886159
v -47.03174904 5.84009616 -13.89653888
v -65.97729027 -6.73634652 -8.95375293
v -44.42102462 -2.83150468 20.15620843
v -51.69815570 1.93627109 9.79905482
v -68.42214614 0.54079329 -1.98591757
v -57.33563751 5.83282206 -2.74149678
v -46.74506187 -2.88232486 19.14803311
v -29.27961759 -9.81605425 -10.58375649
v -57.48359859 -8.58628843 -11.32600754
v -58.29279497 -10.02323627 0.76217082
v -45.71707547 4.87875519 9.73261707
v -20.68597451 -7.39979371 -20.47986165
v -50.85110292 -5.75556932 -17.62352884
v -47.98748344 1.05979515 15.42744413
v -40.83709419 4.89226589 13.79703451
v -66.16668403 -3.73661332 0.19819592
v -59.43960696 -6.26534503 -13.39523122
v -44.09370944 6.17139693 8.15615617
v -67.65501201 -1.28381839 -0.63260691
v -37.47598827 -8.98040365 12.59587612
v 8.64094961 -0.31078857 3.05546960
v -41.24587029 7.27235014 -7.26184761
v -67.69371033 -8.98183882 -3.21735395
v -47.23153636 -11.42905559 0.85195777
v -57.59355798 2.46909983 1.44950720
v -63.41503561 -7.21459929 -10.27107239
v -61.14257500 -2.83840345 2.84017716
v -24.44531769 -8.82683508 -19.67136562
v -9.49847326 -3.76367080 -3.51512525
v -43.46260801 6.67297933 6.69717742
v -51.27765238 -10.99355891 0.72206568
v -9.09296703 1.78005733 -15.21054935
v -49.79538172 -5.53192245 -18.12092029
v -7.70716136 -2.49884324 -2.90287426
v -35.97899154 -9.38098133 4.44278494
v 4.66198754 -3.98038607 -1.99290831
v -48.05865884 3.05055501 12.13699859
v 6.23212242 -2.03929562 -3.22489673
v -50.74615404 6.74927328 1.15833303
v -66.39105827 -4.70265327 -10.15552878
v -25.04629456 -9.69955046 -17.20852032
v -55.83254248 1.27467746 3.55940382
v -42.16312990 -8.93381517 -15.51289950
v -48.87139425 -5.57123683 16.29669406
v -15.11343848 -8.73995852 -10.02175454
v -54.96379361 -9.63018276 7.17597827
v -50.34055561 -6.74515637 -16.63997583
v -38.19837421 -10.49015578 7.95213878
v -50.98181218 -10.10654867 -2.12702365
v -42.80290380 5.33028459 13.02343141
v -58.35282430 0.85811887 2.22837203
v -38.84274513 -10.81864256 6.68563461
v -13.42489477 1.37283234 -3.48084513
v -38.21628541 -10.47263574 8.36572424
v -56.97143078 4.15725866 0.53776061
v -42.98878089 -13.62275146 11.87314373
v -39.60982710 -9.71694384 -6.49823202
v -69.26418096 0.87875524 -3.27865197
v -48.90356958 -10.53755824 16.49209671
v -27.69607119 -9.31962300 -18.10543239
v -49.05998707 -6.57437369 -17.09633507
v -16.01528563 -8.73669889 -9.15114209
v -19.67457123 -9.12420452 -10.97075362
v -16.69211127 -8.40404816 -15.17115813
v -42.88808256 6.50716340 8.47150199
v -33.72249752 -10.58592647 -7.76871992
v -51.32765323 5.07963402 4.05917829
v -44.39833760 -13.28592468 8.04010499
v 2.29574204 -4.97127930 -4.54006018
v -11.33242343 -7.57361483 -7.64468638
v -55.81880733 4.33780253 1.12716865
v -59.60828811 -9.98234097 0.53861411
v 6.78730197 -2.26752111 -1.26679533
v -48.33944142 -6.08487381 17.27799885
v -45.54840550 -13.11584190 7.34200422
v -68.89440119 -6.67036185 -1.70012470
v -8.89430474 -6.51454134 -15.32388106
v -2.35762354 -6.16761716 -8.26183893
v -19.97186430 -7.17596291 -20.48103698
v -42.70667955 6.88140979 -10.16868930
v -46.74578086 -11.29192952 0.78047754
v -48.07951301 1.38857774 15.06948099
v -65.08058310 4.36831592 -2.68817251
v -70.86151093 -2.02268432 -6.50680764
v -66.73216075 4.13352903 -4.19877237
v -48.73939231 -13.48381862 13.31440266
v -53.81736159 -1.12357968 11.20026782
v 5.96637698 -3.12440912 -1.58352312
v -25.27475916 -7.99908303 -20.52978985
v -46.72865570 -11.34314761 0.22429119
v -53.87200043 4.91498783 1.58704619
v -6.55932631 -6.27749646 -5.99159626
v -43.15760732 -12.41560467 15.72530903
v -53.21611837 2.59419018 5.30260755
v -37.54812479 8.34702887 -1.72055257
v -60.02947316 -2.88345409 3.83473886
v -50.28184131 0.16656579 12.75329664
v -50.69983006 6.63505821 1.63765112
v -25.02929792 -9.80550516 -15.42185992
v -34.83584151 5.71000157 -16.40324295
v -26.62814595 -9.78706870 -15.89573734
v -62.71139532 4.41274000 -2.08446756
v -37.92692721 -10.26524324 8.78229924
v -50.28340966 -13.26154172 8.17058049
v -38.62301260 4.24282858 13.24342471
v -68.75273585 -0.55890012 -1.70391030
v -58.52606148 -9.91139747 1.25137239
v -47.52744362 -3.11750127 18.07174645
v -65.84376097 -1.40718266 0.25235384
v -35.83824635 7.01815821 -8.51282477
v -63.88144940 -8.80408566 0.17018807
v -9.47367400 -7.49545265 -8.25536717
v -40.10149464 -10.69186348 15.11754282
v -62.16246635 -4.37688595 2.68846168
v -43.95673424 -13.45275436 13.61419633
v -49.35776815 -13.59867118 11.39192190
v -59.50350314 -6.77765580 3.98735562
v -52.90729180 2.84913974 5.52842394
v -57.03796074 -3.40050133 -16.40623249
v -39.75100443 -11.41902525 8.97355285
v -61.84066832 -0.90977392 1.40283618
v -53.05031314 4.28461377 3.07698967
v -52.79214308 0.62455767 10.18490084
v -62.87094951 -8.22078343 -8.95315316
v -57.40944669 -9.44635086 2.56076036
v -66.72862172 -8.79554637 -5.94399218
v -58.03995207 -9.42907669 -6.91379374
v -40.22647813 -12.15162873 3.77916661
v -43.29241067 -11.99401729 16.50241390
v -55.52509427 1.71551725 3.35477502
v -55.96454442 -7.03647872 -14.56980500
v -22.36373909 -9.23725124 -14.23320547
v -55.84115908 -9.04788543 -9.76726692
v -9.91687458 4.22521261 -11.11722924
v -48.03514853 1.99978892 14.55315296
v -58.56825784 -2.47428264 5.04269172
v -39.42629695 4.83640796 13.30461260
v -48.77094924 -11.88090257 2.90239928
v -54.08300087 -9.45614092 -4.59006988
v -53.12136188 -8.14843085 -13.03259283
v -54.57474664 -9.06132255 8.47304054
v -63.10252100 -6.99766818 1.41101144
v -39.81408104 5.97481802 10.33150125
v -53.51939425 -5.93531318 12.36689556
v -47.64985666 -11.32833585 -0.10592814
v -68.10548902 1.38634595 -8.75735935
v -2.82958918 -4.38349554 -2.82671768
v -38.17752004 -10.49031597 8.99042189
v -65.70324302 3.48316086 -9.87603236
v -49.82637614 -5.75449783 15.11472650
v -55.00342324 -10.03099326 4.72739199
v -63.16899508 -6.31936966 -11.48835383
v -10.57204325 -6.40052557 -16.77793078
v -49.60694164 -12.23348547 4.48616734
v -52.87866294 -8.76138452 12.03266531
v -55.85054681 -1.30699074 6.95084780
v -30.61665222 -9.42396279 -18.16326007
v -63.73545527 -8.09727982 0.53794152
v -53.61387134 -4.64907475 12.22953387
v 4.99095209 2.13666540 -3.25520872
v 1.74101361 -5.03212074 -3.22455051
v -60.10184065 -5.18986443 4.28712601
v -45.93523964 5.32844197 6.93426095
v -54.33291942 -8.11571535 -13.02154828
v -62.45586649 -8.98934714 1.06952968
v -67.51861423 -0.96377713 -9.76558495
v -35.64945981 6.45728875 1.02302199
v -53.00819129 -8.69316421 -11.09427027
v -67.39065051 -9.07545909 -4.03924426
v -52.58395523 0.33178489 10.99517569
v -51.29331350 1.87585596 10.33332571
v -4.44136001 -5.75886294 -4.93394537
v -57.74515867 -6.16759202 5.44363447
v -64.05349821 -6.31549861 1.04694720
v -44.30840909 7.38401571 -1.54060812
v -44.78076845 -2.53061415 20.08967288
v -67.40608066 3.67392204 -6.25933427
v -53.62531543 6.72180159 -2.05859751
v -41.73847660 7.79033964 1.07721484
v -67.25941598 -5.84612880 -8.89777858
v -17.93487370 4.60677035 -15.19168075
v -39.19585422 -10.99065132 6.49119774
v 6.77404553 -1.67152367 -2.33496306
v -20.69423348 -9.03032813 -16.79415442
v -51.00308359 2.96696019 8.32771044
v -43.12938452 -8.78677517 -15.51056467
v -52.94312537 -9.94828064 -1.68083585
v -56.03226647 -9.33401752 -5.14615187
v -44.14892197 7.40650529 0.30779757
v -70.38602233 -4.02011489 -7.40018208
v -63.24044615 -9.60840192 -1.02779188
v -54.85044792 -9.70471464 -2.31374241
v 3.68227530 3.22229858 -2.74062576
v -20.38459107 -9.01381485 -15.01330268
v -42.72195324 0.88369369 17.86014996
v -46.78403214 -13.05223256 6.21418841
v 0.40776629 -5.44524658 -4.05879645
v -49.07088727 -6.17316458 -17.59546623
v -45.16249150 0.28337736 18.39059405
v -67.20057130 -2.57645245 -0.08730303
v -28.10426988 7.21229427 -5.08847693
v -54.11563069 -10.39750595 0.68524200
v -43.76376793 7.05408351 3.36060813
v -14.59896751 -7.77328853 -16.83306322
v -0.23282017 -5.58431121 -4.45167394
v -24.25775677 -9.43053607 -18.26410927
v -17.40127243 -6.07820880 -4.56415769
v -45.28300092 -13.29968497 8.93840101
v -13.44570611 -8.39612167 -9.56448354
v -23.37154746 -9.21860151 -12.66592648
v -50.54074153 -7.64285540 -15.08104242
v -57.29696527 5.44651737 -9.56460088
v -25.28977208 -9.87080950 -15.86930826
v -20.36634274 -7.84659758 -19.86080036
v -43.92895103 -0.14152337 18.75242591
v -66.82588160 3.93196801 -7.15711806
v -52.31856555 6.75215432 0.24801187
v -49.66560751 -8.91495962 -10.81163809
v -57.67615512 -5.81775745 5.80985425
v -46.84646055 3.26634711 14.95284308
v -58.14621598 -9.75110661 1.87913701
v -62.35693395 -9.50176176 0.07448401
v -57.98763409 -2.74194614 -16.10549726
v -48.28155413 7.39652198 -3.62320966
v -49.78536442 6.03090506 3.43117630
v -48.94103110 -8.63019284 16.34953544
v -53.71284485 -11.10390481 8.11966974
v -46.95006460 -12.78409362 5.40975807
v 3.59941926 -2.86277523 -0.01151999
v -46.05217651 -13.18087988 15.26074111
v -44.75194588 -13.26973084 8.57651513
v -53.75479907 -0.10867521 9.55033395
v -15.87771252 -4.08218661 -3.80801479
v -36.05509922 -9.45996866 -15.68998024
v -16.70071669 -4.55617066 -3.78153403
v -49.14491251 -3.68374889 15.65091312
v -52.13667825 3.02060694 6.47813827
v -5.55246230 -6.46060053 -10.70419047
v -44.41211373 2.66342377 17.04363152
v -47.88357764 -4.52066213 17.72690751
v -52.94763297 -11.53218467 9.34622344
v -23.64921384 -2.56186328 -22.14658633
v -60.64603105 -9.85808298 -1.47296372
v -52.03721300 0.59925421 11.35394815
v -12.62672059 -2.69523426 -3.24508478
v -57.12413415 -4.21105931 7.41040194
v -53.10224369 -4.16853046 12.70582248
v -6.30654814 -6.93503767 -7.56592629
v -46.84679210 6.94263680 -7.98234344
v -67.76420772 1.53375184 -2.22965726
v -70.55069506 -1.68153073 -7.15850061
v -53.96149680 0.52714627 7.68953469
v -50.17177016 -10.49570739 14.71117698
v -36.13560647 5.70908887 2.75267893
v -20.56302875 2.60872603 -19.18383501
v -58.64740163 4.96570719 -10.28927509
v -23.20433781 -9.11217649 -18.90128292
v -47.23930359 -9.08002071 18.85387860
v -55.30679226 -6.35787239 10.00107266
v -54.51765284 6.34062337 -4.80832579
v -22.19560929 -4.76880884 -22.11372368
v -62.17730790 4.06822050 -1.51818630
v -46.17626593 6.98526436 3.46109387
v -53.83295193 -1.74566626 11.63293142
v -11.80879585 -5.21228835 -4.52309847
v -54.68939990 -1.26137200 9.97902360
v -34.24264118 -9.52196028 -16.07529819
v -47.18713090 0.92801912 16.51102491
v -46.02668062 5.00431610 8.45709443
v -21.09047584 -5.39921690 -21.77377231
v -49.68319833 7.24045141 -0.67202764
v -45.53960264 -13.27204984 8.55344441
v -67.72199273 3.36734578 -6.25023060
v -35.94180197 -8.01615138 9.90586728
v -59.74814296 -9.05519351 -9.21426807
v -25.52069910 -7.47113628 -20.97641677
v -62.86328286 -5.49489027 2.12539057
v -55.64065278 -9.34561528 -4.90577519
v -61.13475934 0.77717553 0.91070175
v -13.40467017 -6.06941339 -5.20369504
v -60.52360311 -9.36131459 1.67636084
v 3.03135137 -3.55275883 -0.72156958
v -51.17340758 -8.66808183 -11.89639699
v -53.65029722 6.76907413 -1.21771591
v -69.34469193 -3.37770418 -1.32140878
v -48.25480655 -1.99964992 16.70214534
v -19.43123341 -6.78153941 -20.61830275
v -55.56172878 -4.38245991 10.42028517
v -52.37176269 2.11738399 8.26222356
v -53.01683024 -10.55361144 10.48094872
v 6.32598484 -1.71238114 -3.32296803
v -17.85440370 -8.78904667 -11.07772626
v -22.95570076 -9.48026311 -17.28686877
v 6.40132278 -2.90907198 -0.98235894
v -52.69047618 -8.28539487 -12.76840270
v -49.57785085 -10.48840024 15.43838624
v -3.19254911 -5.55464020 -4.50546620
v -50.73115230 2.12567509 10.28211508
v -46.63868248 -0.26789695 17.87178963
v -64.44691122 -4.33109095 0.97901095
v -25.00450239 -6.15589786 -21.76853642
v -59.02262405 -8.75485875 2.91678053
v -56.09138682 5.94532536 -0.61086367
v -50.00953004 -10.70714835 -1.07062107
v -38.73391449 -11.28973439 3.68023175
v -6.34705788 4.74791508 -6.82099676
v -68.10069829 -0.80149580 -1.09054067
v -24.63882789 -8.29665642 -20.31963691
v -44.33168471 6.95861410 3.95572884
v -52.50647664 6.78466074 -3.24616977
v -56.52678385 -9.13922489 -6.72367169
v -66.15021080 -6.00609276 -9.32327937
v -33.51933882 3.76332551 2.98915664
v -15.91610909 -8.02040659 -17.10056514
v -43.27839985 2.64007971 17.02335477
v -54.71240357 -7.23361177 -14.56817240
v -59.13185328 -1.99410319 4.10749158
v -19.80309002 -8.81980173 -17.57544838
v -55.51090837 5.53896558 -11.46808919
v -53.10015753 -5.56304213 12.73032743
v 1.71088253 -4.96449322 -5.49323205
v -37.22540662 -9.70776472 8.00185837
v -19.72794160 2.49716546 -19.06449720
v -30.49758263 6.15670579 -14.16660659
v -44.95071620 3.81340692 15.46847355
v -40.90126976 -12.45906018 8.01015645
v -54.18613553 -4.76067699 11.62856445
v -21.56643942 -9.23080090 -16.72783121
v -39.65515271 -9.57206823 -9.94268153
v -57.34822154 -1.67855667 5.56525216
v -68.57696176 -1.26006885 -1.28284295
v -29.32374552 -9.73199215 -14.25508410
v -69.45749372 -5.85542945 -7.62713142
v -46.08339816 -12.00231165 17.41151698
v -48.24632779 -2.78077042 16.89536311
v 4.94887261 -3.77837755 -1.66223233
v -45.40911317 5.92804328 5.96136041
v -17.84887537 -7.91163929 -18.96313019
v -40.01543671 7.33510591 -6.75219623
v -15.41144773 -5.07289218 -4.14213771
v -48.11391607 2.78945174 12.67937105
v -71.00193202 -3.83912609 -3.47493985
v -67.67857075 -3.02722049 -0.27187297
v -48.84346947 -0.49683719 14.88692034
v -25.80761164 7.00032758 -5.56672271
v -6.13800902 -6.78790873 -7.18530780
v -52.36804113 -1.59972964 -18.14584248
v -46.17696255 1.27550133 17.27017015
v -10.49174275 4.70987335 -6.30852208
v -39.86541554 6.76580146 4.13384568
v -64.57480788 -7.71739939 -8.60260706
v -54.87838015 4.85485652 1.26122404
v -65.04797190 -1.87174813 -11.78623457
v -37.92230785 7.67540466 0.38759055
v -58.72676894 -8.78803153 -10.58923360
v -33.03810582 7.19837286 -7.99558591
v -24.56877381 -9.70721431 -16.67430066
v -45.56766525 -13.72366864 12.34114636
v -47.35470936 -5.15210163 18.66585389
v -44.33844984 -13.42246309 9.77296755
v -38.25139999 -9.55409091 -11.89800538
v -48.44227806 3.29491496 10.69310680
v -25.42343922 -9.82860848 -16.17206447
v -46.58193886 1.15362240 17.06062257
v -70.12386620 -0.99000661 -3.29645514
v -65.88026136 4.37799934 -7.49136135
v -49.09566045 5.08911256 6.15851581
v -71.10286504 -4.06910013 -3.99028044
v -51.49607360 -5.84265497 -17.24092849
v -27.99084410 -9.19336639 -18.71612854
v -53.49582806 -10.97217575 9.02791042
v -8.24616477 -6.88300841 -6.68694312
v -45.82753778 -2.78822915 19.88457143
v -56.84102327 -2.02794629 6.33601472
v -65.95823169 -9.34391282 -1.86649221
v -42.66958311 7.30970316 2.51267012
v -53.44220996 -8.66359379 10.94833296
v -59.68130752 -3.35076172 4.46981378
v -43.18846017 3.42331454 16.24504291
v -42.64424369 -12.61557732 14.85118736
v -13.33992649 -6.62444159 -18.16836931
v -43.42886433 4.01221216 15.44911508
v -57.55091831 3.91759817 -13.45303468
v -47.11218178 7.29031814 1.90389343
v 0.00722577 -3.87741067 -10.13796497
v -50.39734766 -11.00187656 0.52066543
v -62.80799210 -3.48168775 2.10330565
v -40.30597210 5.27394470 13.28524854
v -44.78085414 6.67425105 4.60609654
v -65.73410332 -2.84761796 0.58764801
v -51.11450702 -4.53392789 14.32825904
v -57.37298727 -8.52387585 3.50242970
v -52.78047174 -5.66794677 -16.92719012
v -43.02264005 5.96711598 11.15487423
v -43.64917055 -13.43819965 9.84552223
v 3.01639782 -4.35578870 -4.71939053
v -56.87317625 -7.34408852 5.68303186
v -55.02328277 5.48300287 -12.22604793
v -58.16947296 -4.76822769 5.59537904
v -45.45984045 -13.76060396 11.73919626
v -29.98775057 -9.58929025 -16.62928611
v -49.61642995 1.00088399 12.45071087
v -59.61561576 2.61696568 -13.70618958
v -64.29918855 5.04017621 -5.29682543
v -54.92009968 -1.89356832 10.27604286
v -48.28414693 7.28729740 0.99269941
v -61.46534160 2.21620244 0.17220518
v -53.99896577 -6.14097202 11.84321009
v -42.19129309 6.06911490 11.17877755
v -61.99196726 -5.90019301 2.72069615
v -46.64450511 -9.69427545 -5.27835265
v -20.64519003 -4.74098278 -3.58627294
v -47.79062420 4.31190338 8.12293123
v -20.76912299 -3.87939718 -22.01105654
v -67.16183573 -1.44940068 -0.36735606
v -55.16804382 0.07564917 -16.80450886
v -54.26374450 -10.09811182 -0.09767927
v -66.97259843 -2.29064189 -10.14075708
v -26.96964704 5.91951935 -13.80225737
v -5.03813010 -5.74277667 -4.90631675
v -50.01631379 -9.50212590 15.02546016
v 6.84449542 2.23535695 0.13063343
v -49.27515984 2.79523106 10.21216344
v -53.61383781 1.93282473 5.65972086
v -47.22600803 6.81577111 2.78707314
v -57.01724440 5.95802208 -4.26415680
v -52.65409499 -4.99773445 13.08600977
v -62.13370711 4.93937125 -2.98600108
v -68.52660328 -6.08423492 -8.19831714
v -40.21132737 7.66672241 -4.24067723
v -52.24066228 -11.08240243 11.23393700
v 1.91205903 -4.05727187 -1.43444189
v -63.80791217 -8.13867990 -8.35711043
v -41.66280851 7.50307180 2.46201688
v -67.98247248 2.71328050 -7.49305589
v 4.44841571 -3.03192623 -4.83995350
v -50.70574582 -0.75057085 13.19276821
v -30.87465093 6.50824467 -11.53235789
v 0.59926906 -4.37348150 -2.06894451
v 6.89969864 -1.85825792 -1.60526403
v -70.42635977 -0.91566367 -4.00844030
v -61.40833348 5.07478137 -8.69440380
v -50.51053315 -5.53087378 14.61181324
v 6.69954065 2.09756289 1.13268255
v -64.36077505 -0.67716988 0.54097094
v -63.93176317 -1.28998386 0.76337822
v -49.56153035 -9.56505723 15.62860794
v -36.02596372 -7.32378662 12.20527105
v -53.77975106 -9.35671199 9.88524128
v -55.46032637 -2.07278202 8.55271332
v 3.15353298 -4.63925721 -2.77404441
v -46.69214413 -6.83876453 -17.45620929
v -49.14779961 -12.29816768 14.71888553
v -47.43074998 -5.93121024 18.60142313
v -71.11804932 -3.87506071 -5.39674005
v -27.96730772 6.28754962 -11.30606607
v -58.53889883 -1.91223877 4.62012505
v -27.43264660 7.65157770 -6.71364088
v -48.36198315 4.89442376 6.63780188
v -38.80932182 -10.81390120 5.62171964
v -25.36526136 -6.93193730 -21.35444805
v -59.04830247 -6.25001872 4.33336385
v -54.59405482 -6.66237436 -15.42930584
v -56.38195202 -6.55310182 7.58221280
v -44.93115097 6.48719864 -11.86350640
v -58.40053409 3.84592148 0.09936975
v -29.44147587 -10.22778079 -8.66237562
v -36.23051196 6.23751525 -14.46203422
v -55.77159300 -2.03214725 7.73746660
v -32.53750876 -9.69485845 -15.62374365
v -16.64840803 -8.38341285 -15.72016627
v -50.49715936 -11.52405422 3.05894646
v -56.68811873 -8.94954707 -8.87841173
v -48.55925217 -13.28029949 7.47291371
v -68.54078919 2.07666098 -7.15183700
v -55.14194071 -5.26895141 10.55982336
v -60.03478542 -5.88447647 3.98177514
v -56.20237067 -4.34241910 9.40119382
v -50.21313578 -3.38684255 -18.54643784
v 7.19442591 -2.35594856 0.42901014
v -35.10032222 -6.42762426 11.02461386
v -67.53186882 3.29779345 -4.37678210
v -49.39261824 -11.81241963 3.26765259
v -43.59491542 2.39351764 17.25419983
v 6.75419951 -2.60218512 -0.83569984
v -54.08266559 -3.70814744 -17.38509350
v -34.44861993 -11.04352530 -2.09303689
v -38.37099671 -10.91760863 3.80895031
v -54.10843715 -5.51255373 11.66071743
v -56.06744066 6.17593247 -4.68621170
v -65.55795670 4.63545835 -3.53750098
v -51.80062354 3.47523671 6.01281086
v -22.35978842 -9.37086716 -15.73803276
v -24.24005046 6.80370349 -5.98883023
v 0.94583328 -4.95591247 -6.66885218
v -58.28712508 0.38922124 2.57971068
v -51.18123442 4.12398111 5.91837848
v -44.52428222 -4.88573872 20.29184625
v 6.23496203 -2.23139813 1.19535462
v -32.06995875 6.55787857 -12.05595396
v -56.93777278 3.82114714 0.75002573
v -49.45011064 -5.30128460 15.45133535
v -61.81789562 5.04330266 -5.58082713
v -54.86253276 -6.85993070 10.49772091
v -38.92281279 -9.59935971 -10.04707348
v -16.00195095 4.33001667 -13.93685769
v 3.41789820 1.42138242 -5.29427920
v -35.42930633 3.72712314 7.15498161
v -22.65031822 -6.59489073 -21.50234953
v -34.47040915 -9.99435037 -8.93104170
v 6.62218174 -1.59285672 -2.77785561
v -4.86521143 4.45041340 -7.28405593
v -57.17592686 -8.87367409 -10.04123036
v -15.56166261 3.36647453 -4.35963133
v -60.11504680 -9.86837503 -1.57617987
v -1.67197955 -5.91263408 -5.54304570
v -51.41514167 2.51066918 8.92925449
v -57.34643340 0.64606412 3.06277699
v -39.10959139 -9.52615775 -13.04242574
v -34.73743051 -10.02680697 -8.53853859
v -47.12747782 -13.60502746 14.22019769
v -48.10761288 6.76641753 -9.99015290
v -19.44743842 0.43098195 -20.24129033
v -61.53918058 0.24610746 1.02672598
v -2.68901931 -3.99866840 -12.68626563
v -48.67634922 -12.31170259 4.31151735
v -36.84432805 -9.61452443 6.36265567
v -70.28017193 -6.49572536 -3.29918158
v -36.86676174 -9.73824970 5.69402007
v -54.14080620 -0.55144174 9.60361492
v -49.68209192 -4.06464096 15.16447309
v -51.02386698 -8.53284169 14.21976183
v -42.79148951 7.50336517 -4.73474013
v -62.23846972 -3.93057195 -13.41484580
v -52.11012438 -11.37000415 4.14249348
v -10.14691778 -7.38498010 -7.44752726
v -37.77051717 4.83106077 7.69856013
v -40.06994888 -11.61824167 8.87606200
v -28.95182744 -9.64164361 -14.84794728
v -66.59352779 -1.84529624 -10.57622954
v -28.89601700 -9.46439896 -17.20965281
v -38.49294782 5.18291397 10.44166740
v -1.74634438 -5.95397083 -8.04471970
v -47.65249044 7.39305420 -4.40785009
v -48.03396761 -9.42592137 -6.44190563
v -42.51791909 7.58647220 -2.65262718
v -51.81721598 6.52173767 -7.74348807
v -18.94462109 -4.21386957 -3.66013194
v -54.37370390 1.48898794 5.12218382
v -70.19063830 -2.25210353 -2.52158125
v -47.57039994 -0.23384932 16.63978398
v -48.35326970 7.37782801 -2.73200404
v -68.72318685 1.91289512 -3.78770940
v -60.39815396 -6.85880566 3.45904962
v -4.10048710 -2.74848123 -14.19634651
v -46.81035876 -13.23100738 15.31108841
v -43.98041219 5.83793456 10.38586721
v -60.56727469 -9.01146233 2.14425195
v -46.11523077 7.48204580 -0.31643378
v -50.10859296 -9.29081813 -6.22523762
v -7.16891512 -6.00870186 -5.43145789
v -35.79000011 -9.35117342 -17.01687649
v -56.17979169 -1.25128508 6.44139852
v -63.65717947 -8.96844547 -6.39399281
v -48.77526313 7.33330660 -2.30764318
v -46.09847069 -9.65094753 19.40834336
v -51.64560303 5.20003354 3.40369227
v -2.97808205 -5.76433679 -9.52638872
v -48.17253351 -10.30985638 17.64995605
v -52.84509808 2.16125860 6.97564753
v -24.76939932 5.45296911 -15.75030014
v -47.68428952 2.06327182 15.17589577
v -70.82896680 -3.88327450 -6.64173579
v -39.18126971 -11.16298698 9.66579560
v -49.72435161 -6.54227287 -16.95210114
v -64.67850506 4.61335946 -7.52866315
v -30.61963990 5.16502745 -17.89828576
v -53.31283063 4.68785781 2.51446781
v -39.85304758 6.06110180 6.80905627
v -57.27681518 -9.96587332 -2.40268442
v -31.70377389 6.56932313 -10.36981028
v -39.04951736 -10.97610779 7.19359657
v -47.31431603 -13.32943607 7.68406503
v -59.50941518 -7.84133095 3.47134331
v -26.49332024 -9.26710851 -18.39220896
v -59.88765880 1.43457635 -14.15641140
v -53.74153331 -9.27204080 -5.30582340
v -22.70206437 5.79564506 -5.50148590
v -54.63099852 -1.63813855 -17.36110449
v -52.74262652 6.39995327 0.95539400
v -52.63138935 -11.11429650 3.46485083
v -44.49343309 -1.91818038 19.82652210
v -26.32606402 -9.58749931 -16.73636213
v -56.57552183 -4.45552124 8.63524713
v -63.43989074 -9.38186422 -4.78924671
v -70.18468529 -2.12638103 -7.86787365
v -24.24567565 2.26714578 -19.97418515
v 6.10531121 -2.36427318 -2.90977699
v -16.19854011 -7.22919870 -19.03762855
v -3.12538887 -4.14257357 -2.66443123
v -57.89874122 5.05437516 -10.58284566
v -54.61806059 0.32378384 6.86448161
v -47.18188569 0.37338852 16.77482016
v -10.43092739 -5.26424125 -4.60463203
v -52.36130953 -9.74513404 12.21866254
v -48.36009070 -3.71037028 16.75520279
v -39.04693946 5.05816098 12.66044285
v -0.75569085 -5.77415014 -7.25838682
v -34.75304693 6.71285577 -11.55350171
v -23.68924767 1.64204778 -20.30891739
v -50.80093443 7.19961245 -0.60389697
v -31.19426407 -9.72553063 -13.13393470
v -62.71981448 -7.61796674 -10.21059509
v 5.66356955 -2.20924662 1.16870459
v -61.12049893 -9.58345458 -3.29956436
v -27.98004635 7.72033678 -6.59393845
v -39.67018798 -9.43049416 -13.96187674
v -44.42594200 5.84065542 8.94755125
v -64.33863193 -8.36196542 0.00246187
v -49.72302541 -8.16041045 -14.23914637
v -61.39277294 -5.94038516 3.12862638
v -59.68006700 -6.97575789 3.86918755
v -56.37075752 -9.04862583 -8.28368403
v -6.45189080 -6.10037567 -5.46645001
v -44.52509806 5.52858878 10.76477952
v -53.40134352 6.70897542 -0.32284771
v -45.04514486 7.36677274 1.96604920
v -40.80419242 6.27793977 9.66771506
v -24.74261262 7.21091265 -6.92628277
v -48.49486798 -7.71617377 -15.42984974
v -19.05086823 -9.15695820 -10.56797709
v -46.91977054 -12.75190245 16.20767824
v -52.13398114 -1.04035635 12.71475013
v -7.29358662 -7.09752040 -7.86280725
v -66.25749171 3.81216453 -3.19845625
v -69.98458505 0.14508910 -6.91347476
v -50.51674321 -3.00821336 14.43011314
v -51.88658461 -5.79704950 13.58973607
v -48.97748679 4.85024275 -15.28352313
v -48.45668375 2.61277589 11.83235645
v -53.02450433 6.60495739 -3.50247067
v -50.51223189 -10.46732627 -1.63058192
v -57.11140856 -2.68135336 -16.35393500
v -52.43127421 -4.24166117 13.23155686
v -46.10457644 0.68915082 17.75555313
v -34.35781971 -10.95790043 -6.80420268
v 8.14652909 -1.39211654 2.12884112
v -35.65791622 -8.45686160 6.99159130
v -48.24458435 4.74398956 -15.53785335
v -66.53695554 -2.68440018 -10.40965971
v -54.33967337 6.15898101 0.28544851
v -25.95932223 6.50359504 -4.87951888
v -54.44544554 -7.71085778 10.41098963
v -24.97976273 5.88322943 -13.37048132
v -48.43595624 -2.38832948 16.42918400
v -29.33459915 7.13944295 -3.85084818
v -47.42212594 -2.19341973 18.13173294
v -39.59870338 -11.86651178 11.57079730
v -45.90876773 6.03907602 -13.78506888
v -41.28930718 5.95153589 12.24653888
v -43.34003851 1.84434489 17.49753952
v -67.43980199 -2.14609830 -9.83558688
v -49.51974377 -13.37567158 8.68289731
v -61.92791462 4.27581463 -1.75914716
v -54.99309674 -10.02079621 5.74157340
v -54.23908681 -10.46332065 7.66164809
v -59.57574397 -2.45997077 4.02621459
v -48.90929908 1.21045194 13.29711638
v -55.03749475 2.38942774 3.10109230
v -45.62622681 -4.16270597 20.05841583
v -55.68630621 0.44969335 4.89160744
v -23.73792976 -9.24540032 -18.77065189
v -49.85901341 -10.05631592 -2.72774789
v -26.27267316 -7.97479041 -20.58953792
v -31.19722195 5.43838926 -1.03077642
v -24.70094711 -9.49859712 -10.33162512
v -55.34077436 -9.58748348 -3.02520161
v 0.75697229 -3.35029303 -1.05064688
v -49.37329516 -0.31986961 13.90457712
v 4.52148402 -3.89943039 -1.50040037
v -57.08850548 -5.47904428 -15.33191651
v -61.10613793 -8.26544873 2.48487317
v -68.20859015 -1.76634605 -0.81747619
v 7.48497993 -1.75348832 -0.03328310
v -63.36463243 -9.34643578 -5.34544187
v -54.72789332 -10.03964618 -0.37488915
v -42.87901521 5.83360391 11.83181256
v -59.08601359 5.04469872 -1.36325310
v -47.30615392 -13.75433709 12.94260286
v -55.58112636 -6.90959254 8.94676521
v -67.14528799 -8.75609182 -2.16877833
v -41.44246131 7.06484215 -9.34086181
v -50.57035759 -10.26563719 14.26203921
v -48.27874526 3.69742722 9.91238188
v -54.28854749 6.65379548 -1.60073990
v -20.62153444 -6.69697486 -21.03645355
v -4.68274811 0.12264418 -13.70303147
v -36.25176847 -8.95059854 7.48106325
v -28.46698463 4.31595463 -19.51260865
v -43.19462553 -0.77439181 18.89994554
v -49.67337847 -6.58821128 15.34210239
v -48.00600186 3.37534957 11.46071684
v -50.28115585 5.83376316 3.66963586
v -45.54240778 -5.09336405 20.00891045
v -39.17461261 7.95063842 0.42843260
v -19.11598630 -7.70531502 -5.70809888
v -4.39149560 -5.94122056 -10.69775969
v -37.42399067 -10.01519803 6.46768184
v -33.99893269 -6.76402450 7.19474303
v 2.24653212 -5.00461087 -3.40576726
v -57.07570165 2.20849062 -14.95067868
v 7.55974278 -0.70196757 2.79868231
v -38.82481903 5.68021322 6.67461148
v -0.00862939 -0.30060142 -0.80739940
v -39.88230601 -11.43673621 8.53374973
v -33.99449587 -10.18596999 -9.04347841
v -49.12696406 -13.33676279 13.04523367
v -48.06905985 -8.93594325 -12.53532898
v -67.76500493 -7.03414623 -1.15316443
v -21.55408822 -9.06910188 -12.20015809
v -65.38234651 -0.01672318 -0.27496504
v -62.16450408 4.33503604 -1.94092770
v -53.96221578 6.66005304 -0.74594509
v -42.11587086 5.56051964 12.78145146
v -7.88981467 -6.32675039 -14.66675941
v -48.09621722 -11.95457950 3.31796380
v -28.82219665 5.66351041 -16.07812569
v -13.75343464 -5.11790533 -19.56381090
v -46.25051096 7.38418335 -5.26601262
v -51.45739391 -12.38950994 5.61074121
v -14.18575365 -1.45222456 -19.50762793
v -48.78982902 5.37129631 5.61954826
v -16.59028791 -8.55149794 -12.10289728
v -55.35037443 -7.58844614 8.65435414
v -46.83364555 6.29685074 4.55219205
v -45.36281899 -8.03573709 -16.34037308
v -54.79940027 -4.09058668 11.28488313
v -15.08362591 6.01486256 -10.13788301
v 5.51126292 -3.01076658 -0.08764238
v -57.46297166 -4.74839052 6.61334768
v -26.05620399 -9.88773070 -8.23601428
v -34.97360274 -10.90350095 -0.97740220
v -46.28388584 7.42746517 -4.26084036
v -9.26874857 -3.07357940 -17.48743095
v -58.78627673 -10.02836414 0.77171135
v -33.05803984 -10.84503252 -4.68141958
v -46.95962369 -6.34252559 -17.84554124
v -63.62611055 4.30375850 -1.95552036
v -31.91347420 -9.72362701 -15.48774727
v -28.13657746 -10.13057027 -8.19892529
v 6.84913341 -2.63007637 -0.34982403
v -5.81000280 -6.79709343 -7.26515753
v -71.10108435 -4.54560155 -5.04929433
v -45.75533047 -11.94049325 3.35905608
v -53.88956144 -0.57542964 10.34778077
v -46.89892754 4.05358477 13.24799471
v -61.39174476 5.13482234 -7.54368119
v -37.52543032 -9.55394283 -13.71093187
v -69.85145807 -0.05865026 -3.36344191
v -59.97813866 -5.80454431 -13.64187151
v -44.09855604 6.64168084 -10.18609107
v -23.48713949 -9.26009379 -13.21822032
v -32.77293220 6.70200959 -9.81069263
v -33.43421966 6.62881322 -11.48851588
v -17.40283892 -8.80689267 -10.85737441
v -44.19285059 -13.32766004 8.40103533
v -60.79515442 -8.15383252 2.76707415
v -30.14513664 -10.40307339 -7.76998419
v -46.91303894 7.30884075 -2.25116941
v -51.48981512 -11.11553796 1.57993077
v -52.05550045 -0.46758744 12.32384704
v -22.77902514 -9.25799925 -14.11856990
v -70.98198682 -2.78556487 -6.30426779
v -48.01766202 -13.67100701 10.30160114
v -63.33543360 5.05776936 -5.56745194
v -56.55726790 -7.85334595 6.05752366
v -45.95193267 5.31817088 -15.47558792
v -35.93999147 5.41892601 -17.52638444
v -44.15851459 7.41853053 -0.76894416
v -45.48117146 -7.06437090 19.99267936
v -51.55119300 1.00682303 -17.55869947
v -46.19666189 -7.24985590 -17.13998988
v -50.82478374 4.78037493 5.06901322
v -43.64195094 7.13747554 -8.06185324
v -57.34100193 -4.47937846 7.07817730
v -33.60668197 -10.94672736 -5.29851438
v -42.72250086 1.71681587 17.39771292
v -24.44447018 -9.26035456 -18.84747483
v -55.48439920 0.10223434 5.86725678
v -49.70404878 1.71511457 11.44051366
v -59.32939425 -1.69821712 3.49065801
v -65.85773081 -6.81191357 -0.23249254
v -6.14456413 1.15242018 -2.79560825
v -70.31722367 -6.03886694 -2.92191212
v -17.63407513 -7.54199270 -19.36111413
v -34.84483808 6.40383689 -13.39958981
v -38.92751411 -12.01378275 0.72515127
v -44.76401210 3.04075121 16.60800725
v -59.43129957 -5.59957605 4.36787074
v -44.96578127 6.90250238 -8.27561691
v -44.50066015 6.21780148 6.68726629
v -29.91221845 -9.59298294 -11.46948244
v -50.38146675 5.80973411 -13.40192650
v -52.33134329 -8.98264255 -8.41270573
v -50.19430444 -3.47539946 14.75588325
v -46.75239697 0.32514174 17.33842120
v -42.80163720 6.73961779 7.06393691
v -6.12788089 -4.28379886 -3.49615095
v -40.39159045 -12.55505811 11.69162616
v -34.23693776 7.14191282 -0.98519085
v -52.10884660 -11.90822292 5.03647281
v -56.88325316 2.85319728 -14.44319822
v -46.56664282 -2.59259110 19.25602369
v -0.73862047 -4.49768873 -2.51281029
v -35.51251069 -9.72239021 -11.87049225
v -37.28183731 -10.41372772 3.22662573
v -31.19615838 6.83412189 -9.29202512
v -17.07530208 -7.73649570 -18.60592142
v -53.09309065 3.41571309 4.18106047
v -21.83602937 -8.26565269 -19.91423406
v -47.97555134 -13.08237854 6.88352529
v -56.77071586 -4.18956112 8.17986205
v -53.45931649 -9.62897576 -3.13410140
v -47.78948426 6.07879786 -13.33958749
v -40.29138014 7.44471652 -5.67238312
v -27.10651979 -9.39816143 -17.38609746
v -41.95857793 5.80547564 12.44247798
v -28.22454460 -9.69523285 -11.04878914
v 0.21115232 -5.26722893 -3.59234563
v -45.87220028 2.14487361 16.93150401
v -29.82285246 -9.67023429 -15.45207761
v -41.28603265 6.29449962 8.62264354
v -7.44561199 -6.97833532 -7.33949663
v 3.04975919 2.11142004 -5.38388314
v 8.16888642 -1.16353238 2.45262589
v -64.89356607 4.63684509 -2.97738053
v -52.35833675 2.45372066 7.35027483
v -24.99226667 0.81696588 -21.21168002
v -47.40356281 -8.10229313 -15.24608117
v -56.77747354 -2.75357929 -16.48673415
v -54.09161374 -8.18212517 -12.88119145
v -43.56969148 7.51654711 -3.73914302
v -67.38534570 3.42558394 -6.95994077
v -49.51418564 -11.22092921 0.82208437
v -57.30113760 -6.65324973 5.59992203
v -62.92518228 -3.26079340 1.92709477
v -55.88245764 -8.01904872 7.22271483
v 3.06513044 -3.46262823 -6.83919434
v -10.86697914 -3.07853194 -18.38552766
v -52.55838856 -8.77296925 -9.97138303
v -48.26092720 -4.43788944 16.97260700
v -52.41617933 5.32508735 2.48454744
v -0.99277112 -5.08793350 -3.37876263
v -44.32043061 6.40605809 6.33916166
v -43.03340241 -9.06940922 -14.51516058
v -47.79383168 -5.40039316 -18.39998551
v -15.55363182 -3.64185870 -3.72179062
v -35.91179475 -8.37760977 8.18593986
v -56.94338307 -4.72157355 7.62601942
v -51.06830597 -12.60254066 5.98657923
v -25.91005713 -9.22615267 -18.59966479
v -50.60796812 7.01405993 0.09320043
v -46.95615917 4.99291485 6.84492104
v -46.65610567 7.35759828 1.96498306
v -55.84717542 -5.93588222 9.32187960
v -57.44326115 -9.66356788 -4.87960270
v 4.69785510 -2.62691174 -5.29310945
v -48.38402942 1.56880647 14.04324733
v -47.65570164 1.65508187 15.52593336
v -53.32890525 1.24017801 7.82578718
v -70.99188864 -4.33997484 -3.48058599
v -12.88641896 4.14134189 -12.31014170
v -32.94688463 -10.66417992 -2.65480299
v -55.41722104 -0.66314888 7.03723589
v -69.72463429 -1.44851231 -2.27015791
v -36.67935356 6.87472662 -10.65886486
v -39.86954316 -11.83073409 10.32441482
v -44.60176826 -8.07518885 -16.58897847
v -33.55829418 8.01355299 -5.39876055
v -25.93054622 -0.88995468 -1.46334618
v -36.79582104 -8.98505189 9.47802607
v -47.96236753 -1.02222199 16.76604338
v -64.38601017 -6.21401472 0.90990076
v -51.36764795 -2.06801388 13.71743809
v -50.16008392 -13.34600803 8.68905149
v -48.39441180 2.36488925 12.73224782
v -47.21116275 -8.65713134 -13.76303099
v -60.43624505 5.19612525 -4.97502089
v 8.32636002 -1.18008570 1.43708440
v -38.77871856 -11.43182535 3.24272644
v -38.88347000 -9.39851906 -14.76447377
v 5.65851294 -0.94060512 -4.48945304
v -47.57219180 -7.10975518 -16.83997735
v -55.01655489 -7.00831134 -14.78450000
v -10.65731142 -6.32392103 -5.64078521
v -54.16811258 0.17827970 8.17803014
v -48.02439362 -13.73293065 13.17572035
v -31.09296784 -9.72691830 -14.50678799
v -45.91679573 -10.45145933 -1.82688679
v -30.40086851 7.52230594 -7.48208212
v -59.59950760 -9.62299760 1.30236766
v -66.73645973 -2.40317336 -10.30608173
v -47.76044935 -10.62509790 -1.24270015
v -40.92244804 5.76824974 12.67315727
v -49.94370416 -9.17559396 -7.14766560
v -54.67379093 -10.31008177 0.55107498
v -34.02353451 -6.08560350 8.47378373
v -46.03352025 6.91349478 -8.64769891
v -65.74409455 -7.30912946 -0.46719008
v -53.35040390 -8.68335739 -10.89364663
v -46.09011486 -13.20259739 7.24602537
v -4.94604092 -6.41462300 -10.20513289
v -54.05162275 2.16934877 -16.40500128
v -43.50174963 7.29862507 1.50386011
v -42.84711182 2.37617712 17.05236733
v -59.91926417 4.34246520 -0.81961084
v -52.99695581 -9.86123830 11.03601884
v -50.16027391 2.75514903 -17.18810946
v -49.68804494 -12.69429922 5.84447943
v -44.06369478 6.93285838 4.32482501
v -50.39603636 -8.89963005 14.75535799
v -10.97553223 -7.79023953 -8.50207731
v -35.75393558 -9.81918816 -9.00985114
v -60.22025645 4.30072565 -0.95447752
v -46.64582014 -7.72924488 -16.33421332
v -39.07588869 5.40475501 -16.82961360
v -64.99274820 -9.33436118 -1.07463705
v -13.22127134 -5.39074931 -4.57256706
v -35.75455770 -8.28959886 7.99706019
v 3.22731701 3.07395938 -3.95037979
v -35.07186100 3.70134856 6.32243557
v -25.96086264 -9.58039146 -17.44987071
v -40.14466703 -9.49878711 16.29515365
v -56.26396090 -9.30922851 3.85806710
v -12.46487815 -7.51757389 -7.23455893
v -21.53579332 -5.16242860 -21.93703130
v -66.70591980 -7.05443090 -8.44345242
v -32.74877742 -9.74993967 -14.48417734
v -20.98901197 -8.83344840 -18.52017827
v -46.52188718 6.77108718 -9.40978713
v -22.51444012 -1.59759738 -21.87940292
v -21.32136188 -5.99273015 -21.57225274
v 1.64845807 -5.25424536 -4.55029868
v -55.82463741 -4.48582461 10.01102384
v -48.70516434 5.63486991 5.07537741
v -52.39284411 6.94665918 -2.28599692
v -51.14336312 4.40485356 5.37304208
v -37.57683188 -9.15694330 12.24824414
v -55.07405102 -1.44067511 9.37270373
v -45.96799985 -10.94903331 -0.44289735
v -63.24025244 -6.84864726 1.37201173
v -62.65885383 -6.80694683 1.72720558
v -33.51284936 -10.47686208 -8.47167335
v -7.79756438 -5.47376880 -15.72003216
v -36.08331829 6.85000746 0.70297939
v -47.42119834 6.86967559 -7.40765454
v 5.35571715 -3.53877596 -1.52898300
v -6.36629481 -3.01336963 -2.82395678
v -63.48565966 4.99092694 -6.98188040
v -33.08097273 -10.85068472 -6.70696888
v -53.36866900 2.12653656 -16.54888131
v -39.43916783 -11.18968427 6.81407284
v -62.92667985 -8.76716990 -7.19743874
v -37.31942177 5.18627325 -17.85182022
v -45.74163258 -8.96179862 -13.74839060
v -14.17710818 -7.50689348 -17.38059148
v -58.02424997 -8.65872577 3.11904447
v -38.51929307 -10.68318728 6.53089955
v -41.87646881 7.86778145 0.31668990
v -46.66177183 -3.95990396 19.35086213
v -44.14733499 6.37507252 7.00120348
v -37.03446686 -8.65749735 12.41267845
v -31.32930025 6.90539228 -2.49269139
v -47.06542194 -10.67751087 18.26032251
v -57.16854334 5.83855854 -6.82944339
v -47.22595960 -1.80110754 18.28712597
v -56.27619103 -9.61476006 -3.48753342
v -43.57102141 -11.15342882 17.75106415
v -45.99616304 4.84538916 8.89664236
v -55.73612079 -9.41495877 4.83848061
v -49.14154485 7.14833615 0.02663390
v -57.10008740 -7.27004232 5.26516093
v -48.28624800 3.61292623 -17.10718311
v -53.75355110 6.46055024 -3.91580537
v -46.12237588 -8.09208304 -15.90368710
v -20.74304409 5.30610885 -14.29737639
v -36.08138859 -10.58211736 0.86418475
v -50.44643208 -11.97003573 4.14880039
v -13.77445925 -4.20883205 -3.83480708
v -36.31240875 7.14877853 -7.60755129
v -4.77109989 -6.13402715 -5.79317659
v -30.40323593 -9.84927732 -10.25608461
v -49.31745306 -11.64032985 2.40471866
v -58.17377195 -1.05181593 3.73449689
v 8.31919070 1.26157654 2.45106895
v -25.43739043 -9.80002712 -8.51866230
v -57.19850212 -3.20012169 6.83881342
v -55.12274802 -9.24575049 -6.37774495
v -43.40827838 -8.48049857 -16.25786349
v -53.37440968 -10.59168577 9.70061403
v -38.40387613 8.39072466 -2.14169524
v -48.71217161 -12.70603761 5.63161960
v -28.42627652 7.26021454 -8.93425476
v -51.54666305 6.71490189 -4.49679559
v -52.59982124 4.07312624 3.82399117
v -69.04774159 1.56331458 -3.88297462
v -9.99963935 -6.27103681 -5.79184759
v -10.71722712 2.04238784 -3.68776824
v -35.01576558 -11.18082087 -3.04941321
v -51.44232884 -6.66824169 13.99796456
v -52.57511884 4.07362590 -15.27995244
v -58.41443315 5.77895297 -6.23962516
v -51.63507164 1.40567694 10.73442679
v -57.75000528 -9.05192085 2.80352542
v 3.25964973 3.28360917 -2.65343254
v -38.39711472 1.17483851 14.81766067
v -15.29701240 -7.84392282 -17.23732054
v -30.65047413 6.98646298 -2.98951473
v 0.03524047 -5.69802569 -5.00400458
v -58.41248482 -5.78718958 5.03732124
v -1.23982073 3.85299022 -5.90215158
v -40.48955441 5.58837410 -15.92528448
v 8.35123006 -1.24513311 2.01291894
v -49.96668175 -10.43268852 -1.89466332
v -31.26215935 -9.56449844 -11.95177902
v -54.76835370 -2.67569721 11.02917083
v -19.12783831 -8.72128457 -17.58958213
v -19.49246787 3.06852954 -18.48116331
v -43.55288297 6.06778264 9.79259517
v -52.06334218 -6.63783588 13.52228317
v -67.38901883 2.87563493 -3.36175109
v -8.11208133 1.89161859 -14.28450458
v -48.60420898 -13.36089801 13.85817211
v -7.55389268 -6.41274266 -5.91633189
v -60.99519506 -1.97683251 -14.51157127
v 7.95175508 -1.36650691 2.33606319
v 6.35627098 -2.96598393 -0.55246672
v -53.60729992 4.06299205 -15.03881440
v -68.40968132 2.50390777 -6.71272539
v -4.21665749 -0.37971325 -2.09269137
v -57.83372372 -4.99063078 5.95544651
v -40.67558795 -12.53564563 2.42143846
v -37.71331906 5.60932001 -16.79325290
v -51.56653747 -5.17384987 -17.75566675
v -67.38222390 -9.14535671 -3.47557594
v -50.87361857 6.57884451 -7.75459688
v -51.39180273 -3.71208484 14.15304281
v -24.01815914 -7.98296928 -20.63884400
v -56.35630712 -8.74099508 5.13571594
v -29.31998856 -10.33361536 -7.93206599
v -56.05780706 6.29243441 -3.37098935
v -42.80937836 -9.68604814 -5.20928437
v -41.72911122 6.76403847 6.39439514
v -44.51680928 -7.38616753 -17.61026122
v -46.18893191 -10.89117210 -0.86540938
v -50.81171915 -11.65701915 12.67524157
v -29.07470800 -9.50328261 -16.73569158
v -26.26099996 -9.41122882 -17.85352826
v -66.50947034 4.39653266 -4.41661477
v -32.71497041 3.86730232 1.94682193
v -51.96883157 -11.79268770 4.81900293
v -21.05781250 -9.16828122 -15.95055871
v -34.36980769 -11.16867550 -5.87298302
v 4.98995045 2.82865157 -2.11090059
v -56.35231733 -8.95485282 4.65503475
v -46.55646905 -11.24428678 1.04112236
v -6.25711214 -5.12309186 -4.30736085
v -54.48833853 -2.00952194 10.97198669
v -51.73563212 -10.91025956 12.25445885
v -25.66963807 7.19848368 -9.26130638
v 2.65295617 -3.58279678 -0.74965792
v -31.78953007 -9.59736668 -16.21855423
v -53.51413041 0.76518883 8.24359618
v -43.68734360 -9.18484014 -13.79706524
v -42.38111526 7.54338363 -3.79589736
v -50.02557859 -12.22505420 13.59411329
v -42.07280278 6.35092240 9.23261605
v -53.85806784 -8.49711988 -11.66354492
v -64.35159594 -9.64554772 -2.16494198
v -24.64417741 0.06049039 -2.23990320
v -64.07060474 -9.36461799 -0.58937672
v -65.50899893 -6.30013738 -9.67669114
v -31.75723925 6.14049705 -14.33137618
v -39.45646062 5.78771811 10.24295297
v -18.43223348 -8.97350069 -10.77635679
v -57.21676722 -7.57179363 4.74922545
v -50.99121481 4.47073439 5.50090801
v -54.54184487 -6.51197741 11.09547075
v -34.86599028 -9.34280083 -17.70458370
v -35.37851200 -9.65686794 -14.71411437
v -65.30629098 -1.82892277 0.56644488
v -52.69603059 5.56713343 2.04836787
v -42.44221002 -13.19853775 6.32944843
v -45.96062005 2.48335348 16.44522138
v -61.59304455 -8.56624357 1.96300447
v -61.61302701 -7.93745182 2.26866826
v 4.70200693 -2.02918961 -5.78670995
v -70.77361643 -2.49147229 -4.90456074
v -64.02784586 -7.03784637 -10.08364558
v -32.76180476 6.37761783 -13.42023350
v 3.92520102 -4.23567789 -2.00203550
v -58.04156139 5.59881842 -1.91759143
v -13.39129824 5.91053255 -9.74983629
v -31.80859983 -10.59200987 -7.20335543
v -42.99981892 -8.41010083 19.32802424
v -49.22829941 0.35684698 13.61154672
v -30.37895821 5.56297600 -1.56749669
v -61.66335195 -5.60784433 3.08085559
v -36.50838509 -9.36939195 6.27781823
v 8.93518329 0.22449883 2.99589499
v -0.46025869 -5.73858293 -5.21057146
v -39.80826586 -8.77581630 -17.34359376
v -70.26315480 -6.71337917 -3.75849195
v -28.84667739 -10.21810062 -8.89091194
v -56.30027503 -5.80200460 8.53929482
v -41.24007002 5.76207694 -15.21921437
v -50.95361173 2.40999414 -17.22474210
v -62.07875162 -1.74309174 1.72580814
v -58.68914351 -7.76610151 3.62674217
v -32.94950351 4.59914701 1.29347085
v -62.28595972 -9.64946486 -0.62153698
v 3.42393154 -4.06041741 -1.64650462
v -42.48885065 -11.41984202 16.70084707
v -38.00306469 -10.04873309 11.39153820
v -52.49900743 -10.48291288 11.40538976
v -67.75818020 3.21903243 -6.74086716
v -42.40195826 6.81308564 6.38424838
v -51.60288140 0.85487741 11.46502420
v -51.58895254 4.26447904 -15.38498234
v -39.36281055 -9.56228748 -12.48721499
v -13.81038502 4.70099878 -5.47744194
v -49.30834472 -13.35436292 12.69241795
v -40.14921188 7.48267490 -5.01444424
v -10.84759086 4.25612088 -11.32949069
v -60.29246002 -4.30684816 4.31020558
v -39.88930583 5.97768603 9.66258068
v -0.49632922 -3.89944855 -1.85430783
v -7.07065780 4.88175917 -7.87248835
v -62.14914471 -3.85222165 2.51900079
v -44.53956708 -13.16506509 6.17389614
v -47.91771621 5.88366250 4.51159338
v -50.14779419 -5.10429731 -18.25465634
v -63.81324679 4.59384173 -2.45600683
v -21.85535245 -9.30012483 -10.87335404
v -40.31158984 7.17966631 3.32205114
v -59.65216830 2.28253659 0.84973476
v -48.35800081 -11.82537992 16.21442102
v -62.37857416 4.89080651 -8.56593717
v -13.27182446 -7.44885625 -6.82821823
v -39.24701363 -11.00803446 5.89754852
v -25.02856962 6.88340003 -5.76523412
v -37.28436306 7.77057325 -0.19417443
v -58.15649778 -0.23263071 2.95307417
v -64.56100941 2.13004323 -0.90265321
v -52.87597701 -9.06340312 -6.50871312
v -61.47257984 -4.26104385 3.11343535
v -4.64271335 -5.09213982 -4.15152963
v -10.17349493 -4.32135630 -3.91829573
v -47.89510369 -10.37597843 17.85881817
v -53.95053327 -9.61687416 -3.34877078
v -41.62195325 6.05981471 11.65051945
v -56.79535121 6.02170173 -4.88901790
v -57.76057765 4.49876394 0.02059135
v -6.32451801 -6.58831978 -6.65199663
v -17.57059433 -5.10013150 -3.96861928
v -43.84783655 -13.25474307 14.12866078
v -40.83815962 -12.53484283 9.34043434
v -60.33211946 -2.19140691 3.10279871
v -37.30549663 7.14407722 -7.69913383
v -44.20216754 1.15769194 17.98170432
v -55.26158214 -1.39224972 8.60957149
v -50.10976270 7.22098723 -0.33260111
v -58.89499933 1.16762251 1.57511863
v -23.39132689 -8.30386765 -20.28728835
v -64.76145983 3.61513346 -10.35351120
v -6.75392011 -5.70629863 -14.68030270
v -59.07692015 -1.05756056 -15.40907007
v -38.25424239 8.38711485 -1.94598932
v -51.65762454 -0.17514981 12.42437214
v -47.49958590 0.55561023 16.23725891
v -70.64082474 -3.35493195 -2.75358348
v -51.03046447 -11.87769696 4.62809764
v -52.15347558 5.80433803 2.19498156
v -54.72919345 -10.14908776 6.93966867
v -51.24746636 -9.67004895 -3.31480871
v -53.06587368 -2.67733238 12.81338371
v 5.37175592 -1.85897260 -4.84577008
v -34.25152600 -10.51551942 -7.58133782
v -39.07601163 5.60776051 10.46349108
v -51.55669153 -12.23898679 5.33405971
v -45.32358050 -7.72970077 -16.86831377
v -60.65648794 -7.92330038 2.97719939
v 6.53374335 -2.54625687 -1.52187154
v 7.94057641 -1.64000737 1.08554377
v -39.95859250 -11.43851597 8.00817925
v -47.48673365 -13.03921919 15.39236028
v -47.36285657 -1.31524482 17.88990572
v -31.91178292 -9.67037864 -11.95117831
v -47.95371741 6.47569867 2.90185143
v -37.45405003 -7.92899914 14.45587073
v -38.42956573 -10.60612593 5.89559600
v -51.87674239 -8.09506327 -13.76579702
v -37.92545572 -9.27161518 -15.99345356
v -61.91257015 -9.60145425 -3.70822218
v -70.63853741 -1.77971553 -4.46868083
v -48.48363250 7.33128190 0.29964565
v -36.19670868 4.52220719 5.75416302
v -15.50777629 -4.81404411 -3.99566488
v 2.17882730 -3.25539871 -0.50101354
v -54.70104516 6.25369418 -7.70239439
v -60.56209654 -4.83025704 4.10486711
v -68.36640090 0.10148415 -9.12078377
v -57.25116655 -0.79437823 4.55587450
v -42.48575494 -13.51501234 12.41238136
v -64.41095471 3.50914756 -10.86064707
v -45.76849565 -4.79975715 19.92425136
v -31.88288212 -5.71311684 3.88279045
v -70.10675967 -5.73442830 -6.82700425
v -57.57764727 0.37645706 3.04414658
v -13.67206033 -7.92825315 -7.91727286
v -60.48535183 0.73011656 -14.13675398
v 3.66746541 -4.26579500 -3.69676575
v -45.17889023 -10.86596213 0.42222533
v -59.37124044 4.81444318 -10.09133924
v -52.52891406 1.60421070 -17.17067324
v -50.84981769 -12.84789760 6.75132172
v -47.32351378 7.42283883 1.24550133
v -55.21450564 -9.86449607 -2.06216285
v -59.09576640 -8.48370697 3.16786906
v -36.20994464 -10.81547886 0.32056432
v -37.02281043 -11.39006019 -0.76946954
v -44.84510794 5.69888623 7.84168113
v -52.62788758 -8.96649715 -7.72186369
v -45.04344612 3.30261327 16.14006236
v -46.60479352 6.69549173 -10.34693327
v -50.97797886 1.31352467 11.32840104
v -55.22766709 -5.65653155 -16.12568647
v -33.01160038 7.97856692 -3.96920601
v -47.62343690 -5.42750163 18.20484363
v -67.97570735 2.91051297 -7.05482392
v -50.31928793 -9.82776750 14.63924162
v -57.22035840 -8.79660528 -10.45129728
v -47.29856923 -7.14598270 -16.93983190
v -14.75133561 1.61345454 -3.64283985
v -41.18997604 -12.44924776 7.33615691
v -45.90283707 1.01648550 17.68508740
v -38.50958869 -10.67159418 7.48092169
v -64.46283311 -7.97658972 -8.04190431
v -59.29758772 -7.26706721 3.80428741
v -59.99305844 0.97330526 1.21136464
v -61.26783416 5.10636624 -4.46803821
v -43.39990020 -13.10266554 14.27802257
v -30.11152521 5.49696758 -16.70311950
v -42.34286398 6.52522361 8.44228268
v -48.69748652 -10.67067869 16.74121432
v -39.91218656 5.69978030 12.32058834
v -26.56984888 -7.76320137 -20.82244121
v -56.42547831 -5.24019403 8.40758067
v -3.03877308 0.12323532 -12.54491974
v -38.64239901 6.71516825 -11.66040078
v -29.01940979 4.86188615 -18.51926558
v -38.11892122 5.05338656 9.41601768
v -41.84152931 6.30090199 -12.58788537
v -66.80729985 -2.06306111 -0.02360284
v -23.50616083 -6.89967861 -21.40050381
v -55.24143577 -4.10518609 -16.88892581
v -48.96494746 3.71907721 -16.80670492
v -66.13118201 4.63241432 -4.46398463
v -52.73392051 -8.04732554 12.63312064
v -47.97267914 6.43054349 -12.36807369
v -69.93687898 -7.03670690 -3.28534679
v -70.12947649 0.38247439 -5.50614996
v -26.48392320 -8.81426875 -19.51780356
v -5.36063081 -6.05155481 -5.63131599
v -52.37598345 -0.34292106 -17.82754622
v -48.87235165 -8.43788963 -13.57580721
v -67.36263633 3.18675768 -7.64820538
v -52.75929719 -10.84511355 1.57533633
v -46.35177180 4.52138530 9.23731551
v -64.30493295 0.25154382 0.14623864
v -50.88141188 -6.84281439 14.50458542
v -46.69624567 -9.61254723 -5.97856520
v -14.04509787 5.90651017 -10.09587105
v -41.40260816 7.17381481 -8.33110977
v -51.76534876 -7.39783281 -15.54094348
v -49.01755229 -13.65339011 10.80512162
v -64.92505968 -6.73973700 -9.68972314
v -50.25997385 1.24723476 -17.89519191
v -55.03677949 -8.44823476 8.24828167
v -30.04336916 -9.71719995 -10.89492533
v -48.67335036 -7.97603000 16.73208922
v -43.49774867 6.58198725 7.32481526
v -41.95775092 -13.25529814 12.86039501
v -64.12091851 4.88534011 -6.99597364
v -39.67602551 5.83675830 11.20910794
v -53.06977406 -10.82335878 2.62455037
v -57.52985924 1.92844914 1.96700799
v -63.33925575 3.41184391 -11.70510240
v -67.85504520 0.83519908 -9.22518410
v 2.50769430 3.35481390 -3.65465996
v -56.93129450 -1.15788134 5.66616608
v -53.01944166 -6.42829761 12.76960503
v -16.51907898 -8.36785417 -12.70676777
v -22.24693634 -7.51065742 -20.82216926
v -50.92209205 4.27540345 -15.62600769
v -45.02315447 7.29387673 -5.94564527
v -46.76625878 7.37466058 -1.74768514
v -57.79903382 -1.37560291 4.59506875
v -1.21454545 -5.32445312 -4.06693807
v 6.09338703 -3.02456459 -0.28274435
v 5.83132030 -2.50705611 0.84695511
v -59.35766175 3.58050503 -13.02024443
v -49.91137236 -10.98171063 0.08887379
v -45.77917233 1.76693033 17.28246547
v -51.94437876 -3.82421003 -18.02578755
v -15.63870348 -6.03041146 -19.87375692
v -4.82437108 -5.36190439 -13.43363058
v -35.15355662 -9.85195860 1.87545735
v -40.03383592 -11.82658412 5.69632277
v -59.45340544 -7.08640786 3.89156956
v -45.75180635 5.62471338 6.30965829
v -60.10850519 -2.51970137 3.49074695
v -54.65243012 6.38883887 -4.08536522
v -48.28742519 -7.80969812 17.24786125
v -23.59228767 -9.12709255 -5.78562682
v -38.23408112 -10.88974811 3.45043628
v -21.20985091 -9.12177656 -17.10527577
v -56.13118038 4.10271017 1.02959096
v -34.76065770 -8.12356081 5.61710773
v -12.40260992 0.64459874 -3.22720525
v -51.30033195 -5.41634904 14.08489235
v -26.73717774 1.54858350 -1.14483933
v -28.57123129 -1.42390956 1.14492665
v -27.67292783 -3.14544397 0.30170029
v -28.36999297 -9.03320778 -2.50477693
v -30.20054474 -9.73245315 -2.86231190
v -28.28044444 -5.81293879 -0.04668432
v -28.78194116 2.58342223 -0.03507189
v -29.38825637 0.08854684 1.44656398
v -27.74010040 -9.06427298 -3.17951362
v -29.34476919 -9.19407979 -2.06550746
v -27.91892923 -7.33628636 -1.02777791
v -28.20668183 -4.19839192 0.51421206
v -30.57753481 -9.49460641 -1.85722869
v -28.55323814 -8.47791787 -1.60367228
v -28.18300016 -2.58491770 0.84125681
v -25.48583597 5.40363602 -3.71378590
v -27.40305662 4.98046121 -2.35615042
v -28.92972156 -2.40689307 1.47075299
v -29.49842997 -1.07101293 1.91015261
v -27.93879621 -0.03435543 0.33372029
v -27.22732350 -2.39366270 -0.10293256
v -30.93536757 -10.18974558 -3.43098561
v -28.13231945 1.91477314 -0.20330759
v -27.51745470 -8.48422758 -2.32063327
v -28.98438834 -6.55302685 -0.05379389
v -28.94982696 -5.42440219 0.47927618
v -29.79329601 -8.86932574 -1.41597155
v -28.67627889 -3.29900463 1.09090051
v -30.04968539 -0.22376658 2.25327583
v -27.51400881 -2.09749467 0.26282266
v -27.76446007 -1.15763198 0.46645998
v -27.05489658 -3.28739663 -0.47492763
v -31.07841499 -9.99648776 -2.61141593
v -27.97197551 3.07364413 -0.69299364
v -27.43733488 0.95716171 -0.37014225
v -26.84213780 -8.72064289 -3.33063444
v -27.68697217 -8.02080519 -1.65299221
v -30.19321896 0.38703150 2.13070191
v -27.34444663 -0.36486195 -0.02094072
v -28.34267356 -0.61548274 0.80703880
v -28.61092985 0.24640560 0.72333741
v -28.55617367 3.69144464 -0.63606369
v -28.21686864 0.93236362 0.18477211
v -26.52355283 0.34289935 -0.96647348
v -28.33608165 -7.97536504 -1.25828513
v -28.85686606 -0.53338934 1.19152479
v -27.96331979 4.21948312 -1.33681204
v -29.21152115 3.38705862 -0.11991379
v -28.09923887 4.99698101 -1.85409572
v -27.56405436 -3.99930496 0.05402168
v -26.11053549 4.54155216 -2.85915704
v -25.17473698 4.64004278 -3.36291082
v -26.54715627 5.23681752 -3.18222819
v -24.87658150 5.03503112 -3.72028188
v -24.76934157 5.42382803 -4.09128191
v -27.46471763 2.23705964 -0.75501972
v -32.35011175 -3.39153595 6.85796654
v -33.24129432 -3.35967191 8.84138979
v -33.74157473 -4.43661818 9.42741893
v -32.82001615 -2.94786342 7.98445474
v -34.66237336 0.67593867 9.51560400
v -34.23051536 -0.18843118 9.44187958
v -33.32706913 -4.29572910 8.52895435
v -33.28178078 -1.07786094 8.31438135
v -32.65183046 -2.23326311 7.43005984
v -34.63866562 -3.37555562 11.55565213
v -35.00899300 -2.45850720 12.01429125
v -34.11307931 0.48066219 8.80078040
v -33.68302062 -0.03556996 8.37651640
v -36.29644960 3.86952912 8.78687017
v -36.89428791 4.34616022 8.17899872
v -35.51736847 3.15992115 8.35940894
v -50.24398863 -13.28740828 10.52757166
v -49.88412559 -13.16704694 12.02180050
v -49.51341078 -13.45794648 12.00799085
v -49.93316159 -13.37955985 11.09180693
v -51.28233135 -12.50193268 10.73252689
v -50.13218522 -13.08429241 11.47475373
v -49.28125441 -13.59195076 9.93804075
v -42.14809835 -12.86324300 2.61715683
v -42.72169992 -12.13589031 1.52683700
v -43.47779974 -11.54837012 1.18410646
v -43.62367466 -11.63224503 1.78134278
v -44.06861961 -11.17138471 1.16277672
v -43.01352799 -11.79780718 1.04292319
v -42.37343371 -12.41532899 1.40359194
v -43.19890216 -11.84962038 1.71219336
v -43.97687688 -11.40124071 1.61999825
v -42.36251116 -12.67149672 2.09874939
v -45.96443847 -11.16353180 1.39742752
v -41.11741856 -7.08117615 18.56312715
v -41.24625400 -8.46966170 18.11984740
v -41.03267938 -9.94954258 16.55614190
v -41.10689461 -9.40642506 17.37818122
v -40.75074568 -9.52566043 16.76319912
v -41.35248438 -9.06849187 17.90564507
v -41.31767154 -7.85589125 18.50118674
v -40.90172425 -10.84278990 15.39726462
v -45.59767246 -10.80999710 18.70795153
v -45.13404891 -10.00374090 19.34208721
v -44.20650378 -9.01913550 19.59814504
v -45.23317516 -11.18340623 18.32268760
v -44.50534284 -9.08193644 19.67887022
v -45.01966387 -10.33357996 19.10076290
v -45.06492987 -10.68936195 18.80069263
v -44.75599900 -9.86994151 19.36207153
v -44.82285306 -10.12638398 19.21317913
v -44.41396520 -9.50970687 19.45840195
v -44.54845563 -10.00504754 19.21444386
v -44.82404143 -7.44278636 20.12349665
v -44.20682043 -7.77296862 19.97166313
v -64.72953409 2.45466898 -11.21818647
v -62.80215085 2.59015174 -12.46287208
v -61.37182191 2.49064923 -12.94382941
v -61.06698513 4.02506255 -11.96598168
v -62.74174154 3.81073472 -11.66333072
v -62.27692217 2.16267374 -12.86821347
v -61.45903468 3.39345797 -12.38106005
v -62.86498159 1.97673170 -12.61103712
v -63.85090947 2.91706459 -11.71450317
v -61.67726964 3.95056605 -11.90148387
v -62.78146803 3.22647858 -12.11718377
v -62.16530129 2.94347620 -12.51686923
v -63.27997893 2.29851645 -12.31100410
v -62.17735261 3.61086079 -12.05986086
v -63.32655251 2.81893625 -12.09211443
v -61.00738421 2.95945420 -12.64138427
v -54.21167985 1.18530437 -16.79938845
v -54.89523336 1.65127602 -16.25743322
v -49.98721927 3.70187103 -16.53092168
v -46.84152827 3.76213458 -17.46967807
v -55.78628555 4.15997161 -13.62517849
v -54.41030860 3.47423879 -15.17700311
v -53.92390117 3.11125652 -15.80593362
v -54.42983657 4.58800793 -14.07725364
v -55.18402159 4.25917888 -13.96125741
v -54.78845164 3.93753173 -14.50701896
v -55.01281843 3.39926314 -14.72587883
v -48.24499786 2.99218087 -17.68182218
v -36.91637516 -2.92462832 -22.05595374
v -46.94730788 -2.63421657 -19.91804317
v -44.27001253 -6.15652977 -18.66933517
v -42.92769358 -7.53657660 -17.95179956
v -39.67516497 -7.79842399 -19.10560951
v -39.30034861 -8.73338617 -17.87398197
v -36.28153354 -8.70056823 -19.34635080
v -34.06882286 -8.97897966 -19.18920875
v -32.45574608 -8.83520953 -19.54567246
v -32.26921707 -9.24048200 -18.85570586
v -29.99588661 -7.98412133 -20.72083391
v -29.79437448 -8.89073964 -19.66833137
v -27.67706662 -7.21838186 -21.32746391
v -27.05472521 -7.65003962 -20.94925009
v -26.05573647 -6.45298371 -21.67282254
v -26.75132081 -2.51903269 -22.78709225
v -46.10276967 4.34717583 -17.04868115
v -45.01707107 -3.42732947 -20.10598592
v -44.76481304 -6.36180351 -18.39544624
v -41.54888913 -8.17424152 -17.68047176
v -42.98848286 -8.00051820 -17.34412648
v -43.57872903 -7.27509754 -18.02355610
v -41.67805240 -4.73455479 -20.37253976
v -39.96910900 -8.51428509 -17.99669862
v -38.78967464 -8.36575218 -18.84241030
v -35.03260761 -6.29457086 -21.31335251
v -31.61704168 -8.66244547 -19.83261667
v -31.83808550 -9.06669442 -19.26488988
v -28.72208320 -8.67424626 -19.99195479
v -28.13152410 -8.00614525 -20.72284184
v -26.72963962 -6.88241422 -21.46171033
v -27.22962387 -5.45172766 -22.23901451
v -26.49652399 -1.30190118 -22.63362333
v -46.21967673 -1.20129681 -20.62824555
v -45.19044980 -5.10560023 -19.10574920
v -41.25543684 -7.17575382 -18.93157139
v -44.07867789 -7.23149115 -17.91476458
v -42.78884828 -6.59658387 -18.82085390
v -37.09623963 -8.75096768 -19.02329177
v -33.80974382 -7.65031204 -20.58717795
v -28.92634645 -7.09137646 -21.47558145
v -26.52058005 -4.05700598 -22.59837463
v -26.29475296 -5.25594922 -22.23882638
v -27.43340097 -6.42595533 -21.79675736
v -31.31924942 -3.39103723 -22.70998247
v -26.19476244 -2.14173668 -22.53748104
v -44.72472146 -1.74559106 -20.86829394
v -46.65989056 0.03684812 -20.28159983
v -40.13282806 -6.47819228 -19.93294619
v -44.00450736 -6.77354215 -18.31041276
v -43.71463135 -7.64358137 -17.58452132
v -43.39956492 -5.40797412 -19.41530965
v -37.46208176 -6.76210411 -20.65564878
v -28.44905853 -3.99062596 -22.76690118
v -28.87979895 -5.84661542 -22.12325484
v -32.43771940 -5.55710122 -21.88952826
v -39.46661577 -3.38321622 -21.52470686
v -43.23189706 -6.97040837 -18.38305034
v -43.13414916 -3.34561872 -20.59134841
v -37.12142631 -7.97632337 -19.97791044
v -38.47890720 -7.62665970 -19.79674026
v -30.20515852 -6.59518549 -21.63373865
v -43.54744777 -6.23024860 -18.83253269
v -35.63635796 -7.67886918 -20.45014687
v -31.65604919 -7.50510534 -20.86929977
v -30.15273996 -4.83942311 -22.41116017
v -48.02573845 -0.86197519 -19.68694106
v -25.73765442 3.01395752 -19.90824379
v -35.74973717 -9.00351349 -18.85758527
v -35.20323336 -8.73491354 -19.44487914
v -30.43685108 -9.16336942 -19.17846501
v -30.70088848 -8.80627427 -19.74830590
v -30.92451952 -8.19491036 -20.40419914
v -46.04244232 -3.20170401 -19.97554116
v -45.32483220 -2.42151646 -20.51179670
v -42.31839627 -8.25886242 -17.20809191
v -29.45037186 -8.41036066 -20.35439759
v -44.81163621 -5.80696668 -18.75516213
v -44.24901307 -5.43169631 -19.14318651
v -44.65505481 -4.43111546 -19.63716559
v -45.56860402 -4.16989252 -19.57446709
v -44.01015863 -3.70119885 -20.20220459
v -25.98016337 -3.80060007 -22.51244523
v -26.09113604 -4.50223917 -22.43531495
v -26.57383494 -6.05096994 -21.92046866
v -28.22547965 -6.80627208 -21.64565958
v -42.67635196 -5.42730000 -19.64813843
v -41.57450795 -6.34106621 -19.43928935
v -28.11658382 -6.04788400 -22.03472517
v -28.18991244 -5.12782065 -22.40393870
v -33.61748904 -3.41827516 -22.40669169
v -40.27460143 -4.76508494 -20.79311572
v -38.92796487 -5.89065207 -20.69021575
v -41.45927355 -2.91864038 -21.17631584
v -37.16367483 -5.07235993 -21.46331780
v -42.61017963 -7.13900058 -18.44093576
v -39.37509656 -7.20392680 -19.74499226
v -36.50808334 -7.15804100 -20.64667083
v -32.47956559 -8.12436361 -20.28950490
v -31.41044825 -4.67078993 -22.32807688
v -47.01757431 -0.87706803 -20.25555633
v -36.51516512 -8.99448246 -18.68125610
v -34.40174088 -8.39478709 -19.93191615
v -30.60293384 -7.40487827 -21.07854001
v -31.12437762 -6.64102240 -21.48881182
v -45.49601302 -1.48473401 -20.78819647
v -42.37301648 -7.92754255 -17.68285222
v -30.18223122 -8.50931183 -20.18923871
v -29.07962725 -7.82324653 -20.92679590
v -44.47504506 -2.67759617 -20.58326825
v -43.10919717 -4.49323747 -20.03656887
v -42.29962453 -3.93137522 -20.56443691
v -26.27524175 -3.21570644 -22.62979932
v -27.04271115 -3.48658720 -22.75547571
v -27.62836590 -2.95781950 -22.92903326
v -27.35029534 -4.30313218 -22.62612619
v -26.67970583 -4.75608231 -22.45593257
v -28.42078917 -7.42041133 -21.24551311
v -28.71042117 -6.49132160 -21.83509432
v -42.94488952 -5.99658210 -19.19364929
v -29.14526500 -4.95125959 -22.45212905
v -35.61003134 -4.66376496 -21.85938135
v -42.01921448 -7.54227815 -18.26148108
v -42.10080206 -6.85584033 -18.85554940
v -42.36160219 -2.79343640 -20.99117823
v -38.51605207 -6.81979116 -20.31677961
v -40.33041373 -7.19162915 -19.34007183
v -39.37291726 -6.44394895 -20.25030926
v -36.64461151 -6.18263381 -21.11550793
v -35.75915843 -6.79605408 -20.96613310
v -34.88548473 -7.22137652 -20.82206495
v -33.52354094 -6.68950099 -21.24288678
v -33.94203261 -5.20106312 -21.89351991
v -36.46203130 -7.85683095 -20.21405287
v -33.38718787 -8.56111851 -19.79922317
v -32.72370249 -7.18698185 -20.99184878
v -32.69914538 -4.32262849 -22.30667882
v -47.39208892 -0.20085882 -19.95206624
v -37.11506724 -8.92435294 -18.61451194
v -29.70052510 -7.27703096 -21.28596231
v -30.69405071 -5.75323217 -21.98705822
v -32.04961866 -6.55209552 -21.43767104
v -46.15095630 -2.08379375 -20.43389715
v -28.84448878 -8.25807173 -20.52647993
v -43.97211596 -2.01136502 -20.92548087
v -43.88534278 -4.70853737 -19.68384720
v -41.51681438 -3.87612544 -20.82101069
v -40.68170115 -3.69691127 -21.10908367
v -40.61660171 -2.48749624 -21.47353813
v -39.58708793 -2.49790843 -21.68840729
v -38.33032399 -3.28971725 -21.77099697
v -28.43657881 -3.06679215 -23.00754748
v -29.36461754 -6.54078461 -21.76384628
v -29.48762849 -3.98367736 -22.74068817
v -41.23553261 -7.78786233 -18.35265383
v -40.53897038 -7.75252469 -18.73964816
v -42.33516753 -6.15406316 -19.29557137
v -41.81146622 -1.98059971 -21.33230865
v -38.15577552 -6.12912420 -20.80132253
v -38.28070685 -5.17609715 -21.17628232
v -40.85854068 -6.58069178 -19.56236549
v -40.92280939 -5.60354907 -20.14853619
v -39.83958066 -5.70640992 -20.48511617
v -39.34048489 -4.94435523 -20.99370398
v -36.20690480 -5.37696714 -21.53822407
v -35.88071093 -8.30281619 -19.91128549
v -36.56322509 -8.30005948 -19.81714368
v -32.62990341 -3.21724173 -22.59505726
v -37.71457821 -8.78118351 -18.65281165
v -31.54174238 -5.85801806 -21.84482291
v -32.81639889 -6.39485801 -21.46527544
v -33.34715590 -5.85580012 -21.68969996
v -46.82897404 -1.71709876 -20.29560879
v -43.22571680 -2.33064778 -20.95689625
v -41.91624746 -3.38437175 -20.91111802
v -41.02270305 -4.54648212 -20.66724934
v -29.73982133 -5.77771757 -22.08670974
v -30.46271950 -3.78528307 -22.70367369
v -28.99884060 -3.31509416 -22.94951119
v -40.67168012 -8.17902479 -18.16381887
v -39.86306116 -8.22390988 -18.53423193
v -41.92587733 -5.53590246 -19.84087564
v -41.25575349 -2.19485769 -21.41556703
v -37.54798323 -5.88517869 -21.06396668
v -37.89601102 -4.17132396 -21.61596529
v -37.06169501 -4.00476996 -21.81747183
v -39.78824615 -4.01506340 -21.24017850
v -35.83174944 -6.06668694 -21.32324129
v -35.17704085 -8.24953802 -20.04927397
v -37.09946573 -8.42696149 -19.52754147
v -37.78140992 -8.05842131 -19.69139837
v -31.99911490 -3.72751383 -22.56302908
v -33.20544958 -5.09944512 -22.01286890
v -34.15575996 -6.05907431 -21.51732333
v -34.79839861 -5.35894232 -21.73266187
v -34.53812003 -4.25395276 -22.10283093
v -34.72024575 -2.99678580 -22.33446762
v -39.30236399 -8.55967496 -18.28520000
v -38.87963295 -4.02498851 -21.45310305
v -36.27211228 -3.80726904 -21.99353836
v -34.78205577 -7.88407959 -20.38825490
v -38.38261217 -8.11626017 -19.39735748
v -37.74676099 -7.48836854 -20.15018463
v -33.60100463 -4.47279075 -22.16955461
v -34.28300843 -6.81351731 -21.11391537
v -35.49895063 -5.57139609 -21.57547325
v -37.61808202 -3.39650037 -21.87288739
v -35.46323255 -3.58304777 -22.14973979
v -38.99936751 -3.12824035 -21.68654464
v -36.46773100 -4.59826365 -21.75783180
v -36.08345613 -3.01721599 -22.17210084
v -38.96548599 -7.85895996 -19.38878931
v -37.80959174 -8.46614875 -19.20254715
v -37.06454113 -7.48229539 -20.34966275
v -33.10116008 -9.08675417 -19.14676093
v -46.52367905 4.08713846 -17.24057458
v -46.23073712 -4.00249613 -19.52017471
v -31.67483956 -8.16576462 -20.35136893
v -43.76854748 -2.80959392 -20.67828178
v -42.34175012 -4.83906502 -20.10270208
v -40.03658891 -3.22085759 -21.43213339
v -3.66355898 3.93120432 -4.67718393
v -2.99357879 4.16455977 -5.31262113
v -4.07147920 3.62237240 -4.23743343
v -3.87139386 4.16521961 -5.26254717
v 2.01593968 3.27803800 -2.82578450
v 2.45855120 3.15989018 -2.29012943
v -2.56094337 -1.93070096 -1.69222872
v -1.63841259 -2.08056136 -1.35419704
v -0.71932102 -0.66028605 -0.91334269
v -1.51931297 -1.41380995 -1.20015012
v 1.99809112 0.29587836 -0.05634498
v 1.59187103 -0.66459674 -0.13225725
v 1.95570081 -1.16768957 0.09240059
v 2.28976971 -2.41101370 -0.00309968
v 2.50802794 -2.74156313 -0.07070199
v 1.39017659 -2.56941328 -0.43801364
v 1.26731454 -1.35800196 -0.32716134
v 2.12330883 -0.38790767 0.15509724
v 2.96455389 -1.47026894 0.51295524
v 1.74473808 -2.02414277 -0.11559411
v 2.71976274 -0.82948693 0.47545001
v 1.60651165 -0.08005802 -0.18710447
v 3.41401016 -1.52650988 0.62459375
v 3.25281057 -0.43228632 0.68117358
v 2.42077094 -1.72957440 0.24595507
v 4.09798929 2.49976059 -0.55178558
v 4.82969126 2.54823314 -0.30764690
v 2.99824029 2.62140320 -1.32950523
v 3.06379725 2.89409212 -1.65261712
v 3.57371289 2.78645521 -1.25100010
v 4.55910154 2.21209507 -0.02366529
v 6.54675486 0.89203706 1.90023705
v 6.43678056 -0.91459620 2.24664598
v 5.26030129 -1.62825547 1.34325563
v 5.16498880 -1.14090100 1.34854019
v 6.32356713 1.69173547 1.41452521
v 6.68763882 0.22900694 2.23105308
v 6.04433985 -0.75642933 1.99400308
v 6.60824589 -0.37701533 2.33933330
v 6.87440531 -0.74760464 2.48660287
v 6.54843822 1.44838577 1.70888228
v 6.31009554 0.42527713 1.83670619
v 7.07863737 0.05512306 2.54399143
v 4.71212389 0.90544199 -4.52743983
v 4.48238989 1.30258407 -4.51960787
v 4.88449493 1.14692550 -4.24624188
v 8.66996218 0.89472323 2.69118231
v 8.78544338 0.67621347 2.84866942
v 8.61330982 1.05665484 2.50271801
v 8.48597474 1.21766166 2.44219624
v 8.50103237 1.08662609 2.68379576
v -30.04012071 -2.26366497 -22.95250818
v -28.39130722 -1.43955916 -22.98169024
v -32.91430697 -1.12289190 -22.63756841
v -29.37681228 1.52343174 -22.18675800
v -40.98283499 0.51631691 -21.53233998
v -47.40788788 0.93324960 -19.41391453
v -45.67432404 -0.28945031 -20.69859765
v -43.20247099 -0.23981523 -21.22344077
v -38.41321915 -1.58003881 -21.98996767
v -29.00585346 -2.40989402 -23.03593233
v -28.16464752 -2.30388972 -23.02890830
v -31.85079992 -2.31113308 -22.76857384
v -33.37506205 -2.17017182 -22.60355093
v -27.78785489 0.23074678 -22.62058482
v -32.17817470 1.74217869 -21.99792489
v -40.17043859 -0.95608598 -21.75815776
v -44.86220330 -0.85031451 -20.95715143
v -43.42782870 -1.29195838 -21.15349472
v -36.10526770 -0.89835201 -22.27440849
v -37.88759187 -2.56011472 -21.97398804
v -29.41538766 -1.27279607 -22.92496338
v -27.44647302 -1.64262508 -22.91193791
v -38.68038580 1.01146696 -21.73785307
v -40.62414542 -1.71536952 -21.62171155
v -44.31800544 0.65482897 -20.84984258
v -44.22589391 -1.24338525 -21.04202099
v -34.81319919 -0.64608129 -22.40071818
v -36.31122410 -1.96905667 -22.24604972
v -30.79049289 -1.25655183 -22.82952517
v -27.13930421 -0.37776929 -22.66825922
v -41.25170782 -0.75149885 -21.56123333
v -42.51866415 1.60192070 -21.00297809
v -37.37374768 -1.78155256 -22.11435139
v -35.35745293 -1.51694962 -22.38713205
v -42.20191389 0.08510362 -21.36887051
v -37.87080944 -0.62687619 -22.05663361
v -36.62506118 1.02844217 -21.87782712
v -39.21252862 -0.58967108 -21.89827524
v -29.73852307 -3.12137837 -22.92340808
v -42.67765954 -1.88617595 -21.17741667
v -42.46043041 -1.01864396 -21.33375406
v -33.80932659 0.65526011 -22.24850655
v -38.75140473 -2.42490065 -21.85926400
v -39.44427148 -1.59516791 -21.83908597
v -28.60523760 -0.36863890 -22.80091494
v -29.75114994 0.07806419 -22.65072055
v -31.65094554 0.41413686 -22.49507047
v -44.88486424 1.45363505 -20.34436166
v -44.87337545 -0.01987973 -20.86925879
v -45.31924054 0.67781395 -20.53574100
v -46.10277712 0.59094775 -20.29469423
v -43.16676408 0.87835296 -21.07095346
v -36.89647093 -1.07996340 -22.18664996
v -35.47211736 -2.54681823 -22.31032215
v -34.41062570 -1.66067923 -22.49759436
v -41.99269786 1.08121021 -21.26359567
v -41.07927904 1.54626276 -21.27686143
v -39.65882212 0.52512262 -21.73180319
v -39.97563571 2.25468026 -21.12209983
v -35.72404385 0.03382868 -22.20129594
v -30.47873452 -3.01265647 -22.86444977
v -25.61973594 0.22707415 -21.81173861
v -27.11251751 0.57446095 -22.39910886
v -36.87104583 2.20467709 -21.40565403
v -32.95063227 1.99873396 -21.80623263
v -35.97157076 1.82568363 -21.64128795
v -46.74837738 0.74719900 -19.92137358
v -28.56218442 0.74980740 -22.48099633
v -43.97647455 1.57757767 -20.60084417
v -44.10921410 -0.37769062 -21.08288184
v -34.84123573 -2.21863459 -22.42272161
v -34.19595212 -2.47650826 -22.47555926
v -33.82569551 -0.98112691 -22.53140509
v -33.28789771 -0.15498094 -22.47638069
v -34.72534195 0.41506247 -22.22022973
v -30.88363446 -2.46825116 -22.85748161
v -38.74405846 1.85823138 -21.44946530
v -39.47452083 1.39662728 -21.53865434
v -33.58342871 1.46325200 -21.99022472
v -35.43520346 1.13867212 -21.94474451
v -30.72175011 1.07244542 -22.33717218
v -43.15044731 1.88411959 -20.71991190
v -43.71356592 0.23789897 -21.08605765
v -32.69365430 0.90285414 -22.27275632
v -32.35279396 -0.27739268 -22.58407138
v -34.09720585 -0.13540206 -22.39984274
v -34.44634005 1.36030023 -21.95388451
v -37.76839003 1.49462314 -21.65754139
v -40.25020078 1.26091496 -21.47638611
v -31.72173724 1.23450428 -22.23899961
v -32.00999647 -1.23248121 -22.73631841
v -37.73992136 0.50508266 -21.92489244
v -41.85814410 1.78176363 -21.07195929
v -31.53796494 -0.47648858 -22.68600464
v -38.63730282 0.17954427 -21.89940587
v -36.82897612 -0.15953816 -22.11778611
v -30.88632599 -0.02780960 -22.63271622
v -27.85002626 -0.69571484 -22.84308150
v -40.26848823 -0.23753614 -21.72613330
v -35.50290689 -0.75028866 -22.33482711
v -32.63407201 -2.42168200 -22.68667892
v -32.57198632 -1.87200704 -22.71113731
v -45.74425519 -1.64415315 -20.47732286
v -37.22028807 0.22839957 -21.72742784
v -41.28215089 -2.30217003 -21.32117003
v -38.06331381 -2.51144171 -21.89276367
v -33.46382454 -2.43037380 -22.49805629
v -29.52206507 0.33736846 -22.25042135
v -26.92399919 -2.58625834 -22.74085768
v -25.93007870 1.64178945 -21.06271125
v -27.72331424 3.82606685 -19.94463615
v -29.71976809 4.30588704 -19.80595849
v -31.24067001 4.92842309 -18.67674664
v -33.90955180 4.77926759 -19.02246475
v -35.61842814 4.96245781 -18.57134327
v -40.32077640 2.54451483 -20.24821378
v -39.81315717 4.60230699 -18.35516281
v -43.86415333 3.65795218 -18.65077578
v -46.11391574 3.78906238 -17.74286106
v -46.85706645 2.56291660 -18.54757406
v -47.92894796 0.92931144 -19.07356083
v -46.70025781 -1.48099207 -20.19830793
v -43.93453524 -0.36100825 -20.79467103
v -37.03789786 -2.99928384 -22.00602554
v -38.53322566 -3.34201264 -21.70904726
v -39.58966956 -1.98386866 -21.67173289
v -32.87548199 -3.15909577 -22.52558805
v -28.79332006 -1.92959665 -22.77388796
v -31.09735996 -1.66639301 -22.66461216
v -27.01636404 -0.88612468 -22.42042683
v -27.73206495 -3.01951426 -22.84956351
v -26.72153339 2.63756048 -20.68400010
v -28.76964957 3.90309584 -20.15352808
v -31.94236383 4.10731556 -19.95834336
v -35.92772409 2.90577346 -20.56978829
v -36.91100702 4.78463992 -18.58543791
v -41.62826017 4.23307251 -18.57452840
v -44.62913424 3.70192644 -18.35081540
v -47.47365415 2.93429685 -18.00892688
v -48.66886884 1.21261785 -18.59306917
v -47.68887162 -0.81374985 -19.76883784
v -42.26822034 -1.20345666 -21.18645050
v -44.26055029 -1.52347330 -20.79853974
v -45.86917534 0.22108316 -20.20526305
v -36.93661466 -1.34553143 -22.04032242
v -39.71163556 -2.71886820 -21.59728855
v -29.68668193 -2.88636819 -22.82036096
v -31.84114397 -2.63472181 -22.67398685
v -26.19070560 -0.16172837 -22.01551571
v -30.22016585 2.43610493 -21.34868689
v -31.77128732 4.67430241 -19.22147349
v -38.25279325 4.54636803 -18.71895231
v -36.06429696 3.97058763 -19.68440227
v -48.38215560 2.25486117 -18.15549657
v -42.12507606 0.91601122 -20.75807936
v -45.11808604 -0.80169417 -20.61394416
v -44.79671270 1.85993197 -19.73759942
v -35.53604335 -2.33926577 -22.24445716
[truncated: 358,316 more chars]
