# Supplementary material for: The Slothful Claw: Osteology and Taphonomy of Nothronychus mckinleyi and N. graffami (Dinosauria: Theropoda) and Anatomical Considerations for Derived Therizinosaurids
Source: PLoS One. 2015 Jun 10;10(6):e0129449. doi: 10.1371/journal.pone.0129449 (PMC4465624; doi:10.1371/journal.pone.0129449)
Supplement: S1 Multimedia — (A) UMNH VP16420 caudal vertebra (B) UMNH VP16420 caudal vertebra (C) UMNH VP16420 caudal vertebra (D) UMNH VP16420 left scapula (E) UMNH VP16420 right scapula (F) UMNH VP16420 humerus (G) UMNH VP16420 ulna (H) UMNH VP16420 radius (I) UMNH VP16420 manual claw (J) UMNH VP16420 pubis (K) UMNH VP16420 ischium (L) UMNH VP16420 femur (M) UMNH VP16420 tibia (N) UMNH VP16420 fibula (O) MSM P2117 caudal vertebra (P) MSM P2117 scapula (Q) MSM P2117 left humerus (R) MSM P2117 right humerus (S) MSM P2117 antebrachial element (T) MSM P2117 ulna (U) MSM P2117 manual phalanx (V) MSM P2117 left ischium (W) MSM P2117 left tibia (X) MSM P2117 right tibia (Y) MSM P2117 fibula (Z) MSM P2117 metatarsal (AA) MSM P2117 pedal claw (BB) MSM P2117 gastralia (CC) MSM P2117 gastralia. (ZIP) [file pone.0129449.s011.zip › MultiS28-NMGastralia.obj]

# Studio
g Polygonal_Model_1
# Number of geometric vertices: 5276
v -60.69885939 -28.02594006 -8.37214477
v -61.80591509 -26.28911473 -9.30596981
v -62.99731880 -28.12508121 -8.71717557
v 43.68383810 56.85055628 -2.85892724
v 43.98865253 56.71186000 -3.34154000
v -60.79283729 -26.80708095 -8.92669987
v 40.96839204 56.63498491 -1.73040456
v 42.30471328 56.24222010 -1.96111994
v 42.51456261 57.77531117 -2.36185733
v 43.26794297 57.18901381 -2.52703927
v 41.14673659 56.00998551 -1.73853664
v 38.97262365 55.67179248 -1.49927568
v 36.61301732 55.37100509 -1.04678934
v 37.84737736 54.88301441 -1.45553052
v 36.48867086 57.59961903 -1.25112210
v 34.95784476 55.87425455 -0.98932360
v 36.26755998 54.54668775 -1.16703124
v 35.52202135 54.65211719 -1.28280534
v 33.81743655 55.74437603 -1.41482055
v 32.97119215 57.01521784 -1.81930221
v 31.30536526 56.01551756 -2.53577065
v 27.22697146 55.68395928 -4.81876498
v 26.41396597 57.80058727 -5.94027434
v 26.17388591 56.14597350 -5.81509480
v 44.09280419 57.99530447 -3.94958351
v 43.81862655 57.36047775 -3.02831433
v 33.65150839 57.82369152 -1.42093550
v 28.47583033 57.35034868 -4.08781413
v 28.16190571 58.85251984 -4.50144103
v 43.06530207 59.52216685 -2.71783792
v 43.71108115 61.07843667 -3.58631951
v 42.98557714 60.91752648 -2.69243377
v 33.92600268 61.62321195 -1.59323495
v 30.77995963 60.92625856 -2.92262831
v 42.78203845 62.18232587 -2.68329261
v 43.40362921 61.71363965 -3.09008011
v 41.43245146 62.39078939 -2.08777352
v 26.58966184 60.17612293 -5.97340660
v 28.02111022 60.03396958 -4.66911960
v 42.95378923 63.08037043 -2.77720555
v 37.12752461 62.97147274 -1.52670941
v 42.68531501 64.25263733 -2.83153425
v 43.24229807 62.97235936 -3.19212815
v 33.02699700 63.17292899 -2.01748987
v 30.66466749 64.60774690 -2.93642376
v 30.11171706 62.61611730 -3.46699008
v 27.24499628 63.24707717 -5.48950676
v 42.01598838 65.22719562 -2.52036261
v 41.84226692 64.33590502 -2.23924476
v -60.25937572 -25.37562139 -9.32476949
v -61.71576306 -27.36058272 -8.81510135
v 27.66130678 64.34343755 -5.27893286
v 29.05080840 64.00945038 -4.22391901
v 38.82929310 65.28560072 -1.94027869
v 34.73988920 64.54550475 -1.61854096
v 32.24954382 64.26738203 -2.32622609
v 40.99849984 66.40773267 -2.27445224
v 42.25848615 65.62543660 -3.04825627
v 35.62701121 65.58927149 -1.66585250
v 34.28549692 65.63404948 -1.75905286
v 34.88589823 65.25356323 -1.70784327
v 29.15798128 66.95543975 -4.07031551
v 27.43150294 65.09626657 -5.46785956
v 29.02464196 65.56390971 -4.20597801
v 41.67393222 66.99035317 -3.20772920
v 42.35725477 66.14024937 -4.08575824
v 40.22063315 66.50119275 -2.14324566
v 40.46758637 68.28357279 -2.63719866
v 38.61921653 66.35036319 -1.94446009
v 39.40529004 67.34754145 -2.44797464
v 38.25940192 66.82699919 -2.04618205
v 34.42035615 66.78593904 -1.84051180
v 35.57121381 66.94421172 -1.77269080
v 32.99417347 65.69614261 -2.31053191
v 31.04929067 66.98191911 -2.84248847
v 40.92389718 69.26128268 -3.02742631
v 39.75456953 68.97778064 -2.32418883
v 37.72374243 67.30768085 -2.10543629
v 36.14703566 67.52556562 -1.96518144
v 35.94410047 68.58396530 -2.07600719
v 34.81993824 68.95929575 -2.09399499
v 32.82913566 66.71835482 -2.13621208
v 31.99061006 67.77880341 -2.33051507
v 27.14225091 68.26069951 -5.78981265
v 27.44721435 66.27549231 -5.50404936
v 40.61669856 69.94419545 -2.77914596
v 41.19753093 70.69715858 -3.44812172
v 41.45684838 69.56115365 -3.84883024
v 39.36051950 70.33672184 -2.23652506
v 34.00090709 70.13172656 -1.88397616
v 32.96707571 69.17363405 -2.06333981
v 30.20895459 68.61380488 -2.99006747
v 31.55457973 68.83060187 -2.57294904
v 27.93463692 68.03394854 -4.98107821
v 27.32303552 69.22081113 -5.66290040
v 28.14282849 69.28702444 -4.97603184
v 27.48106606 69.87061352 -5.45119168
v 40.72529078 71.37747109 -2.93881958
v 40.23544490 70.96929848 -2.59126816
v 39.44292292 71.93416357 -2.43367930
v 37.97079250 71.25867903 -2.21109740
v 38.13691065 70.19422948 -2.26304377
v 34.29150954 71.76882774 -2.01133033
v 35.80144420 70.10979950 -1.86438265
v 36.11438721 71.85334712 -1.99289597
v 32.12047741 70.24186105 -2.36126035
v 31.68389946 69.42265481 -2.59025721
v 30.39157204 69.45610046 -2.81526032
v 29.58067507 70.56476176 -3.22069507
v 39.97246176 73.62911105 -2.80925818
v 40.67526758 72.79843837 -3.17146885
v 38.38431090 72.10940123 -2.25104252
v -58.60063806 -33.51376951 -8.63692816
v -57.02987313 -34.35025737 -9.58297309
v -57.59935454 -32.86413476 -8.25978350
v 34.73225981 73.27796519 -1.89188495
v 32.52116591 71.67707384 -1.98631617
v 33.66045654 72.48033583 -2.01420882
v -58.29000473 -35.10772064 -10.50350815
v 39.54467550 74.44868237 -2.76121334
v 38.23386133 74.63420182 -2.43816734
v 37.21182048 73.46520573 -2.17578677
v 35.89732572 74.63086396 -2.41900515
v 36.41169518 73.45862687 -2.02878937
v -66.77870452 -27.36455388 -10.05575899
v -65.45434147 -27.57684328 -9.38348379
v -64.45836276 -26.87411383 -9.76716820
v 33.09349716 73.19141924 -1.98552711
v 31.58578277 73.06987792 -2.08968157
v 30.02849594 72.90359586 -2.73845857
v 30.48486263 73.26358557 -2.45113694
v 31.00115247 71.74786180 -2.45063193
v 29.50817347 73.44713807 -2.80390680
v 29.11254764 71.54268771 -3.34837334
v 28.49586681 73.69158417 -4.22653044
v 27.66298130 73.11266661 -4.84581804
v 28.19651738 72.50872254 -4.20893962
v 37.19876334 75.01551509 -2.35831738
v 36.73777729 76.14974678 -2.60265451
v 36.25972569 74.88734275 -2.40840018
v 35.22207215 77.05862820 -2.07813317
v 33.86654332 76.08292997 -2.09141430
v 35.66545248 75.71110874 -2.44509499
v -68.22283566 -29.45836447 -9.07037500
v -68.79730523 -29.35888618 -9.18136910
v -68.56057793 -30.46703711 -9.05088056
v -64.43269551 -34.58940983 -10.62316168
v -64.87055868 -33.79313275 -9.41400975
v -69.56569105 -33.93933550 -10.31571627
v -66.06993079 -33.96746144 -9.90070123
v 33.24953839 74.91502166 -1.85841217
v 34.21474993 75.73944330 -2.28412123
v -67.49881059 -29.32272293 -9.11317766
v 29.79829162 74.39074665 -2.63215252
v 30.36681190 75.27170330 -2.54567247
v 29.38203886 75.41517168 -3.05889337
v 28.54561806 74.55760986 -3.89681756
v 28.19993347 75.55992156 -4.24460322
v 40.40823504 75.84667206 -3.74029926
v 39.18925673 77.53574103 -2.97263195
v 38.93408924 76.30861551 -2.82720127
v 40.11557996 77.15413719 -3.50232515
v 38.18796948 77.03024149 -2.63986364
v 37.51815110 75.84096491 -2.68865516
v 37.31946647 77.10152119 -2.71446398
v 34.20922160 77.50660181 -1.84477039
v 32.53135458 76.48141682 -1.77519291
v 31.82034194 77.08364725 -1.86100218
v -7.43827317 1.73848204 -5.97403850
v -8.77209101 1.22962357 -5.48826950
v -9.17170476 1.34686753 -4.45044413
v 29.41390499 77.81372219 -2.76822154
v 39.39260915 79.52328771 -3.35230585
v 39.49167952 78.48695666 -3.12524475
v 37.68801317 79.51793075 -2.88475002
v 37.07845137 78.55441421 -2.59523746
v 36.11015901 76.71603560 -2.27471255
v 36.19823605 78.84885371 -2.46737874
v 35.04994884 78.51014286 -1.98270916
v 31.93809092 78.36226374 -1.78621034
v 31.37255833 77.26423442 -2.04705563
v 30.65408207 77.63013989 -2.08697841
v 38.96594793 80.88477701 -3.18430597
v 38.69849443 79.20496911 -2.93856068
v 39.48920965 80.22423834 -3.39119951
v -63.52803111 -22.86550775 -11.70392241
v -63.12258542 -23.68254960 -11.39697339
v -62.50917166 -22.75826596 -11.75826695
v 37.12073341 79.82885838 -2.87110941
v 34.75519270 79.95627075 -2.08292808
v 33.81492570 79.59130406 -1.96124008
v -67.88678467 -33.65535662 -9.76181310
v -67.13041663 -34.42138061 -10.71519870
v -65.70053846 -32.27720410 -8.66543781
v 36.87389940 80.57263494 -2.79309391
v 35.88984907 81.04165643 -2.38865055
v 34.54595059 81.40665293 -2.02610600
v 32.01736882 79.52501625 -1.70867157
v 31.71462938 81.09815419 -1.92236877
v 33.37515891 78.38978618 -1.88394019
v 30.55744991 79.03122157 -1.95784075
v 30.44458479 80.75626194 -2.08390458
v -66.49100035 -32.95525163 -9.03110020
v -68.98311526 -32.89104253 -9.37500969
v -66.35815650 -31.63869679 -8.68905801
v 39.06831145 81.80199564 -3.30105843
v 39.53563422 81.31583035 -3.62673425
v 36.64401919 82.45056123 -2.50447169
v 38.05524856 83.75684917 -2.99316365
v 29.71876971 81.99901134 -2.34176707
v 28.13063003 80.46159893 -3.61435162
v 33.19016099 83.92664045 -2.04095524
v 32.53513575 82.36066997 -1.97299547
v 30.65129556 82.22580701 -2.04022229
v 28.99022773 82.77574182 -2.53142789
v 31.14002757 83.54675025 -1.93415303
v 27.61959098 82.13916421 -3.76416347
v 38.51746395 84.37295258 -3.25589161
v 39.15165365 82.51427859 -3.46462755
v 38.90131786 83.43880624 -3.47060151
v 38.04548457 85.13001353 -3.08828708
v 36.62817925 84.91209149 -2.69486639
v 36.07475385 84.67692137 -2.70647556
v 37.86078468 85.62190831 -3.01468302
v 28.49786729 84.87331122 -2.40737037
v 27.73901820 82.97198266 -3.46762943
v 37.64453530 86.47184074 -3.09158233
v 37.23962978 87.12555468 -3.04853427
v 37.14022040 87.92846650 -3.44456313
v 30.07303923 85.03849804 -1.79099070
v 31.80375695 86.20295674 -1.72310695
v 31.43773600 87.07939088 -1.35743432
v 29.30246852 86.02220565 -1.94102817
v 35.82846746 89.28528428 -2.64828210
v 36.37134656 89.07543868 -3.21750902
v 34.94912013 88.11423182 -2.11627665
v 35.54645926 86.87194437 -2.40522134
v 36.72061861 86.34061366 -2.94272229
v 34.46362540 88.87398243 -2.07776576
v 32.74804726 87.30473369 -1.51333422
v 33.08219463 89.77925032 -1.71076239
v 33.62571821 88.37743104 -2.04738160
v 35.06240621 89.74371105 -2.39683711
v -8.24071281 1.95367332 -4.01778752
v -8.75254069 1.53418712 -3.76534136
v -8.06523114 2.00365693 -3.93172819
v 32.22601116 88.52076530 -1.42116030
v 31.60970658 88.04699033 -1.35597889
v 29.14043888 89.78338540 -1.98926637
v 27.91241743 86.75813675 -2.61753728
v 33.91643986 90.94673395 -2.48326431
v 32.99472108 90.58243036 -1.88477070
v -58.07571858 -35.78355536 -13.63015454
v -56.81999028 -35.83071753 -12.41516229
v -57.67520517 -35.79632565 -12.45940290
v 33.87497365 89.81316537 -2.00213422
v -68.03893298 -34.63491425 -10.91480628
v -7.24307029 2.49747373 -3.68627254
v -6.47919020 2.93178787 -4.76780906
v 31.16484173 88.53545785 -1.41735061
v 30.36650643 89.41116184 -1.56745187
v -63.00555915 -34.06329080 -9.63241328
v 31.40864894 91.42979234 -2.03160080
v 30.29360250 92.19942987 -2.68465304
v 30.16302176 91.81876481 -2.29608826
v 30.86168505 92.08124876 -2.52212025
v 29.15148251 91.17586166 -2.45493953
v 30.29621392 90.75774997 -1.82628294
v -29.35586683 -12.07407285 -8.57863948
v 31.79546818 90.17775208 -1.82137173
v 32.20907599 90.93690664 -1.89964159
v -58.69883671 -35.99146008 -12.72569038
v -59.36387181 -35.84732860 -11.62621472
v -59.81053784 -36.15614772 -13.35534640
v -65.06805867 -32.76165202 -8.75620171
v 35.36806256 85.36552638 -2.48043216
v 27.84058265 79.75560427 -3.86942667
v -67.88032502 -32.97099471 -9.33225267
v 40.15904665 78.12103629 -3.99551913
v 39.91416097 79.15059477 -3.62881063
v -65.67089260 -34.33496505 -10.54111123
v 39.32493553 75.52472502 -2.84837210
v 40.02041742 75.05217195 -3.19498335
v 40.36751762 77.00516284 -4.02089395
v -65.25269896 -28.26846950 -9.01618693
v 32.45053813 75.71106404 -1.81325828
v 30.99299036 75.97080618 -2.03484972
v -5.11921663 -5.87211596 -1.16267859
v -4.62478958 -5.41316811 -0.91865315
v 34.07411277 74.31175560 -2.28442391
v 31.97677433 74.38603789 -1.84621976
v 30.87572940 74.07680154 -2.40638712
v -64.18871880 -27.55162306 -9.09658894
v -62.66582757 -26.98949724 -9.37335938
v 30.05820327 71.44045830 -2.77962093
v 28.53767574 71.59736753 -4.21024160
v 28.57715823 70.41430473 -4.41059284
v 27.44350396 70.44338435 -5.66681614
v -66.11558050 -28.11828814 -9.48315393
v 32.24151582 61.14660576 -2.28871149
v 43.40999946 56.10999838 -2.71000015
v 42.27735847 54.10032347 -1.96469505
v 40.04878923 54.52201888 -1.63278356
v 42.55992919 53.16948146 -2.19121901
v 39.73440826 53.62940952 -1.49090146
v 40.42767361 52.85870284 -1.47761812
v 41.08778760 54.91496623 -1.56596000
v -64.88223374 -30.20514175 -8.66837241
v 37.49174252 53.27736214 -1.29577133
v 36.89290211 54.36589569 -1.05876615
v 36.11475602 53.76476049 -1.08791341
v 33.82243589 54.01870236 -1.30029977
v 33.85122865 52.67946795 -1.24153681
v 40.03054276 51.33964121 -1.09632581
v 40.44205695 52.10825056 -1.31637184
v 38.98048401 50.55503920 -0.92638616
v 37.97368705 51.17314309 -1.00797403
v 37.31975704 52.51742154 -0.99375902
v 36.54290736 51.29729956 -1.23654073
v 36.23406217 52.21602321 -0.98915119
v -8.06550588 2.09891773 -4.45758132
v 35.38742289 51.55768245 -1.05929212
v 35.08685902 52.37755552 -1.06788171
v 33.92120823 51.55748874 -1.26708706
v 32.62169287 52.90411785 -1.89390138
v 32.60709345 51.32330209 -2.05891626
v 30.01450561 52.11062357 -2.77775805
v 28.79424766 52.02668160 -3.27102607
v 28.20204385 52.34257132 -4.03361069
v 27.11011283 53.59181762 -4.71893791
v 26.21981129 54.36731502 -5.42797009
v 27.26106532 52.49095708 -4.36349539
v 43.08982939 49.84192550 -2.55565345
v 42.64089838 50.98161846 -2.20120884
v 41.70370847 49.82051253 -1.88863184
v 41.39874876 51.54656619 -1.47032388
v 42.33102500 51.87822133 -1.89959258
v 37.13524342 49.17060956 -1.00669940
v 40.42834044 50.06332323 -1.47139293
v 35.41842476 50.43186620 -1.35585247
v 34.74009410 49.60607737 -1.24596932
v 36.96134686 51.81241781 -1.05846964
v 33.73171389 49.45797101 -1.54308055
v 32.02101961 49.74177107 -1.79961522
v 34.57935527 90.92424065 -4.17477638
v 33.51667523 50.25035143 -1.69325422
v 33.28124061 52.26914957 -1.53532065
v -65.01836330 -35.03705189 -11.06111053
v -65.87327272 -35.19213572 -11.12251915
v -64.77239728 -35.67372635 -11.45842113
v 29.02000025 51.04000121 -2.94999848
v 30.64927831 50.80094561 -2.21804320
v 27.08601393 51.43164843 -4.28817188
v 42.84081608 48.02190885 -2.32261932
v 42.91243851 49.24260825 -2.36958638
v 39.42719847 49.25501719 -1.23281474
v 41.67734832 48.19834977 -1.76882499
v 40.71577638 47.70107567 -1.49649754
v 38.20447251 47.10101709 -0.82240941
v 39.72285613 47.50408605 -1.23210496
v 35.61781347 48.69570583 -1.08081591
v 33.92450511 48.79416153 -1.24572858
v 30.55356443 49.46466535 -2.40482483
v 29.44753319 50.01367256 -2.69444869
v 26.51161514 13.59394379 -1.08432514
v 28.05859409 14.08685092 -0.98325626
v 27.19050273 14.11052793 -1.08240731
v -10.66090260 -4.16315114 -7.43017346
v -5.40856877 0.94028498 -6.90858765
v -4.65071527 -4.19864943 -7.55590806
v 27.04186551 50.27602613 -4.21177968
v 7.42054218 -10.80495864 -6.42753160
v 5.77251846 -11.81909628 -6.44707959
v 4.19446919 -12.66600564 -6.81430288
v -5.84293250 -9.02329013 -7.95168802
v -64.73000348 -35.39000079 -16.13000035
v -65.95298648 -34.94914249 -16.85571298
v -65.47719985 -33.82502124 -16.71835408
v 42.19636694 46.84232920 -1.83269347
v 42.45959595 47.39251733 -2.02267757
v 41.36748984 46.57293484 -1.74834975
v 42.72505641 46.74872756 -2.58652214
v 42.39374399 45.41286826 -2.52193958
v 40.36748409 47.00934514 -1.31509244
v 40.34316912 46.39970139 -1.33923953
v 39.93674368 45.37064955 -1.16857886
v 39.73561153 46.68058455 -1.08979794
v 37.01779991 47.11057246 -0.92624052
v 35.45464575 46.03908584 -0.99085085
v 33.64572302 46.93349823 -0.99577324
v 33.58850256 45.61809078 -1.43649743
v -45.52194476 -33.28989446 -11.03386469
v -48.23542014 -33.56784210 -12.39959523
v -47.15987667 -33.17259997 -12.34682556
v 32.74844214 48.18503931 -1.80703937
v 31.41409531 48.66569489 -2.16419366
v 26.92662925 15.31129424 -0.95318630
v 26.18636936 14.46665917 -1.13163411
v 27.58038603 48.06102440 -3.26298387
v 28.46530639 48.38700965 -2.97868904
v 27.10765414 49.27073419 -3.51322396
v 28.19519863 47.47206718 -2.88707460
v 25.87252297 48.69320989 -4.34836792
v 26.02959611 49.25893247 -4.20882553
v 25.43964051 48.23524505 -4.37495532
v 26.63158253 47.85642773 -3.30799306
v -62.93650717 -33.97292644 -16.32940955
v -64.32756037 -34.60698947 -16.42693207
v 38.72552887 44.15690154 -0.78086846
v 32.54877031 91.87480062 -3.92480055
v 34.56262872 44.51699927 -1.12177257
v 32.26119280 45.45230418 -1.36794487
v 25.92120878 14.01181798 -1.15573464
v 25.76930262 13.00304104 -0.94720628
v 31.54493123 46.33112624 -1.81932352
v 32.81394765 46.31309584 -1.23071566
v 30.21663241 45.16287893 -1.99655280
v -61.50154769 -36.36220843 -14.81915265
v -62.60709465 -36.46270558 -14.06192500
v 29.60253321 46.91669345 -2.19693827
v 28.08260359 45.72656006 -2.67484458
v 26.48773044 47.08110541 -3.29487049
v 24.86510947 47.01273516 -4.71601449
v 41.72695428 43.76751930 -1.94182259
v 40.80910981 44.08456385 -1.55128527
v 41.11674055 42.49851033 -1.53469830
v 39.19512033 42.38506779 -0.91386418
v 37.19719127 44.34388131 -1.23532210
v 37.71713749 43.50057617 -1.18059502
v -65.35284221 -22.66388200 -12.97122799
v -64.96583670 -22.89174125 -13.73125333
v 35.44091806 43.27997938 -1.03635993
v 33.67304057 43.09156165 -1.36676186
v 32.17254952 42.59219393 -1.89033768
v 32.61930868 44.27343607 -1.71014632
v 30.55073135 44.19000074 -1.78712339
v 29.37695011 44.81839389 -2.02558073
v 28.56276371 45.20228878 -2.48764106
v 28.39554846 43.97599027 -2.23630085
v 15.50299861 25.00914596 -6.08257670
v 14.91853502 24.79334921 -5.37407957
v 15.74774086 24.20326509 -6.27806550
v 38.10582310 31.30919486 -4.29117773
v 37.97214478 32.17290342 -4.69543971
v 40.26781768 41.24424979 -1.21335476
v 39.28048164 41.12152755 -0.93558588
v 40.94988108 41.08241946 -1.82147452
v 37.30354831 42.80598462 -0.95675187
v 37.40068898 41.86607897 -1.19344483
v 38.01101074 41.57387093 -1.19905651
v 35.67278013 42.27632284 -1.16596906
v 36.43718362 41.31704941 -1.36408187
v 34.08467025 42.25942120 -1.41710171
v 32.69989416 41.47998616 -1.58900011
v 31.71680868 41.41057283 -1.88004714
v 29.95503880 42.54927486 -1.84354733
v -71.28050923 -24.01463874 -12.83843536
v -71.60527259 -24.09849688 -13.82081304
v 31.36710823 43.29824075 -1.95473828
v 28.77662145 42.67773777 -1.98372547
v -81.38000220 -33.02000090 -10.13999898
v -78.36240530 -34.55863521 -11.48585137
v 27.25093998 44.39969361 -2.72214622
v 27.45375969 43.94248500 -2.60903011
v 27.25996636 43.07259619 -2.49307859
v 25.73647350 44.28797960 -3.27097042
v 26.86368302 44.34227571 -2.86268257
v 26.35410614 43.45970973 -2.92016962
v 24.78477545 44.77783293 -4.16994188
v 24.66299757 44.04581711 -4.31010034
v 24.76751804 43.43437776 -3.80266504
v 40.13928771 39.92839903 -1.52316410
v 40.86731002 40.18415883 -2.25367234
v 41.33362696 40.92952237 -2.50756694
v 37.19684482 41.05610400 -1.17780082
v 38.51636872 39.22261298 -0.92912244
v 37.90355474 40.45339301 -1.06992444
v 35.29320657 40.93042016 -1.11131452
v 36.57129779 40.38082808 -1.34366425
v 36.97655722 40.08020461 -1.26971770
v 34.48671475 41.30632803 -1.27213134
v 33.73079002 41.11785442 -1.59822206
v -86.41161025 -25.96636117 -15.35409782
v -85.27158946 -26.16518550 -15.36221430
v -85.17773449 -26.99179575 -16.31041989
v -86.51340753 -25.82219429 -14.54591472
v 32.94901177 40.81810266 -1.65695895
v 30.46015464 40.60867801 -1.90427469
v 30.75392731 42.03293845 -1.81264966
v 27.96109580 42.07929596 -2.08388898
v 29.76053022 41.51690006 -1.81484327
v 25.27100034 41.54389724 -3.17560439
v 25.67937784 42.94194281 -3.46820801
v 24.15572666 43.21627319 -4.36987774
v 39.86070305 38.29886019 -1.88636652
v 37.45920211 39.60105032 -0.99314190
v 36.34405136 37.33390942 -1.02677685
v 35.71101278 39.80902210 -1.31497090
v 34.31604430 39.69150037 -1.46208378
v -26.25318244 -10.04087459 -7.41151720
v -27.45261602 -10.05824842 -6.80284621
v -25.91391467 -9.64240357 -6.66374434
v 31.56346455 40.73822498 -1.65925967
v 31.23566322 39.42577913 -1.71200046
v 30.08410521 39.33971748 -2.08505569
v 29.59361672 40.51874205 -1.99499214
v -89.36174959 -35.18822044 -13.31537589
v -87.74113655 -36.34202108 -14.36273567
v -87.33127266 -35.60122102 -13.21809832
v -88.15501630 -37.49314323 -15.57197608
v -86.49341017 -38.11355680 -16.15930907
v -87.63577789 -37.00338304 -15.00081364
v 27.83976868 40.47453031 -2.26336671
v 27.06100233 40.94310850 -2.49446277
v 25.98883770 40.82346335 -2.61464668
v 24.01475050 41.19719937 -4.14953195
v 24.14811030 42.47849435 -4.12902236
v 24.49237555 40.38982838 -3.41642974
v 24.80000071 42.07000136 -3.92000005
v 39.42446783 37.02769801 -2.14848947
v 38.21848705 36.70542687 -1.06289098
v 36.52833402 39.66119885 -1.37187389
v 35.83705798 38.48150745 -1.39215856
v 34.65503082 39.26401585 -1.31036143
v 35.23734212 38.49155456 -1.21934887
v 34.36407074 37.71010414 -1.13934278
v 33.03581104 38.38780150 -1.35761523
v 31.49922937 38.48672286 -1.87701290
v -121.91039324 -21.58788033 -10.93948726
v -121.12127244 -21.35636099 -10.69930941
v -121.20345235 -21.69132233 -11.57785393
v 30.62344901 39.65168074 -1.96118467
v 32.11094812 38.14097121 -1.71698281
v 29.49567698 38.75245526 -1.97755033
v 29.38403934 39.63688388 -2.05631368
v -90.87197483 -28.73529680 -10.67017950
v -91.25165641 -27.10909396 -10.88509616
v -92.00949967 -28.01551297 -10.67448407
v 28.78376283 40.26773944 -1.87910651
v 27.12011151 39.79061544 -2.15431675
v 26.45533159 39.33330998 -2.28220760
v 25.34929663 40.40894285 -3.00545827
v 25.72814934 39.72246870 -2.62300530
v 24.34282564 38.87843713 -3.15225427
v 23.49558100 40.30470178 -3.83575121
v 23.42879400 40.97676277 -4.21825564
v 22.94485830 40.38400948 -4.28843684
v 15.10481350 -5.40690310 -5.25610847
v 16.23711549 -4.78831865 -4.21443302
v 15.06916899 -5.35716861 -3.35411076
v 35.58201343 37.17949241 -1.27003947
v 35.98999977 35.89000180 -1.25999958
v 34.47414190 36.74200550 -1.12549204
v 32.72078559 37.61348501 -1.54758652
v 33.19444507 36.20888293 -1.11529417
v 31.32691234 38.13726828 -1.82444940
v 32.16591850 36.23625636 -1.31674693
v -108.65496099 -28.55744585 -11.30368654
v -107.45541751 -28.97440828 -11.17394771
v -108.33363235 -27.64385939 -11.03927940
v -43.78331453 -18.78814399 -6.98906044
v -43.84434223 -17.92513020 -7.35774357
v -42.68977791 -19.54439282 -6.67254301
v 30.98330460 37.33508661 -1.39569386
v -96.17634863 -24.53721315 -12.42565643
v -97.27063030 -24.80183169 -11.71748806
v 29.96022627 38.20899129 -1.90531707
v 29.01791781 37.78241202 -1.59138045
v 29.41942960 36.89687699 -1.44484546
v 29.04369682 38.80445287 -1.94921694
v 28.13892066 38.56225312 -1.72017072
v -99.66243804 -33.32403302 -14.21031915
v -98.62910211 -33.82054716 -14.65164032
v -97.53534198 -33.19691122 -13.59029394
v 24.55717325 38.01117092 -2.55987979
v 25.56502074 38.71957213 -2.45733024
v 25.12347512 39.60236534 -2.95130652
v 23.24618585 39.37241435 -3.64890741
v 23.52351137 38.51762787 -3.35285394
v 39.39155862 36.01080924 -2.27253861
v 38.92526403 35.87387875 -1.78093533
v 39.19725493 34.35954079 -2.43570609
v 36.79581732 34.24645588 -1.08880387
v 37.29950264 35.73556989 -1.01981836
v 39.23287615 34.29728001 -2.53788568
v 38.07683662 35.13157740 -1.30740716
v -106.77739978 -23.59544300 -11.41397655
v -105.04429787 -23.93425442 -11.12591848
v -106.08109832 -23.74800481 -11.15723606
v -105.90714216 -29.24674191 -11.26240566
v -104.73874211 -29.74319831 -11.32469717
v -105.69628328 -28.77755463 -10.96778922
v 34.74731743 35.77226773 -1.04812416
v -105.90569675 -28.21017988 -10.72905399
v 30.61286174 36.26424447 -1.59230037
v 29.45415862 36.58145666 -1.60877930
v 28.21643092 37.01212630 -1.60003977
v 25.94658360 18.23260076 -1.23960944
v 26.97327361 18.51905882 -1.29191473
v 27.24263258 17.32042059 -1.31409429
v 23.57327938 37.77594119 -2.97820405
v 22.83688076 38.07474673 -3.69285024
v 38.88352588 33.76211599 -2.22422509
v 37.31467575 32.32304379 -1.44002086
v 38.51318359 32.09043294 -2.27514328
v 15.71672410 -5.03101107 -4.91020782
v 35.97090766 34.51927379 -1.19291712
v 21.74658515 23.49980921 -0.99675427
v 24.02883396 21.78129740 -1.22086820
v -106.49131984 -31.94196895 -14.44545481
v -105.78621924 -31.14867210 -12.86249608
v -107.26296902 -31.73941374 -14.09019623
v -107.82257468 -32.21730515 -14.60339781
v 32.11968765 34.73951668 -1.41681323
v 32.65066072 34.06249732 -1.53766642
v 31.10895865 35.15810147 -1.24338851
v 39.85933959 47.76542634 -5.44130150
v 41.43873602 45.70357129 -4.67774458
v 40.55656865 47.17626423 -4.70960885
v 28.15992571 35.99525988 -1.21748145
v 26.40948445 35.75618193 -1.63331360
v 26.57326125 35.39396077 -1.55644829
v 22.04593085 35.75166687 -3.37394327
v 22.87964709 36.38645634 -2.90434575
v 22.38521539 36.73985228 -3.38760740
v 37.65469790 30.84954806 -1.73679751
v 36.36131436 32.46806934 -1.21452135
v -23.02117273 -8.22240021 -5.79961436
v -24.38420616 -8.97519849 -6.58003055
v -23.73397723 -8.50491505 -6.04401715
v 35.10760143 32.91994706 -0.97485411
v -108.29140991 -32.35206380 -15.31355083
v -107.37695545 -32.30753541 -14.97177314
v 32.00004622 33.26044232 -1.57976628
v 29.82501686 33.60402584 -1.51076948
v 26.74665488 32.34232962 -1.64374127
v 25.30274168 34.40117463 -1.67056918
v 25.97961575 33.99136662 -1.44561590
v 27.10400894 35.03555432 -1.36775733
v 23.03129807 34.76328030 -2.53527914
v 24.33188446 34.08106044 -1.89176388
v 23.85168709 35.12390330 -2.02125544
v 23.00485224 34.05282274 -2.45223520
v -45.13769969 -17.26997457 -9.21053346
v -45.85084692 -17.49864034 -9.60953441
v 22.71371521 34.72974151 -2.59236735
v 24.48922768 35.47295183 -1.81155617
v 24.69590306 34.70179066 -1.78222021
v 25.34748241 35.16523540 -1.70454185
v 35.88378429 31.36784583 -0.98585407
v 35.69999710 28.33000198 -1.47999998
v 36.76043078 29.48370576 -1.55606028
v 3.32923257 -13.70112225 -5.72817586
v 3.22197122 -13.05703446 -7.02912919
v 3.84590193 -13.00886739 -6.58066478
v -73.42489064 -26.24932490 -11.37816254
v -73.68542999 -25.33450536 -11.78497821
v -74.66315478 -25.36218241 -11.96030155
v 4.04036883 -13.13894056 -5.83199644
v 29.34303693 31.63343295 -1.57524168
v 30.06882779 30.87065741 -1.67637062
v 31.10705316 14.37390596 -1.87291554
v 31.97498992 15.08422475 -2.26784940
v 32.49913827 16.04470238 -2.36920314
v 29.84935418 19.86344531 -1.10414682
v 30.56823276 18.48303899 -1.19530631
v 28.80143002 31.75508603 -1.64814922
v 28.90617773 33.30409899 -1.29103940
v 28.02478895 32.06803650 -1.64636737
v 26.65036917 32.07090124 -1.76982547
v 27.62749232 32.10015967 -1.67257653
v 28.95466611 32.70362690 -1.56831217
v -50.40686205 -18.78865249 -9.84681584
v -50.32650381 -18.59744452 -10.73568687
v -51.36805028 -19.20153014 -10.59788372
v 24.30776693 31.56422079 -2.22824584
v 23.99116382 32.61840343 -2.03819340
v 23.02428707 32.12910518 -2.07398483
v 25.95654316 33.19087997 -1.52839709
v -23.09579588 -10.76831482 -8.10341071
v -22.32714184 -10.44542994 -8.21571611
v -21.59105241 -11.20888162 -8.37160647
v 21.72618173 33.44009072 -3.06038721
v 22.18426950 33.10698271 -2.70333467
v 22.53510430 34.24364701 -2.65145185
v 22.79905044 33.48614275 -2.56145559
v 37.14510053 27.88524330 -2.15443829
v 31.43626451 20.13427764 -1.38786866
v -28.28884870 -10.85301954 -7.80725945
v -29.42245826 -10.82418580 -6.93399971
v -28.32270414 -10.40622219 -6.72775414
v 28.25245075 29.55849841 -1.74074899
v 29.75483425 28.84380519 -1.61335175
v 29.41576764 29.94809300 -1.80618395
v 27.34953724 29.72549759 -1.70412450
v 27.70801075 28.59147079 -1.91449944
v 30.42543679 29.70059775 -1.72718661
v 27.73930132 30.86562827 -1.63955567
v 28.81288901 30.90567887 -1.55998755
v 21.00696787 20.78295872 -1.35079306
v 19.44552734 24.64696020 -1.30059419
v 18.96839216 24.23091233 -1.49409415
v 23.75245281 30.77224828 -2.34653405
v 23.99899624 29.66744825 -2.20151478
v 26.36908926 29.04129028 -2.02506501
v 25.56119487 31.23504668 -1.95830292
v 24.96364154 32.31373429 -1.86873693
v -21.63471095 -10.36647893 -8.30394216
v 19.47513595 32.06669167 -3.58638261
v 20.17026581 30.05299903 -2.66674417
v 20.67137882 30.45969084 -2.62897066
v 20.63405327 31.57831728 -2.84820073
v 21.62807435 32.26556629 -2.35459651
v 21.37149684 31.47400543 -2.32723774
v 21.97534405 31.51899204 -2.10588705
v 34.35032070 27.10559033 -1.47417630
v 36.21287644 26.79725364 -1.74361782
v -13.40673771 -21.41871303 -7.46748643
v -12.59643212 -21.63637057 -6.82150759
v -13.45096994 -21.78824693 -7.15119159
v -14.44300730 -21.94517665 -7.46054156
v 33.53398666 26.23704262 -1.11543969
v 35.78194976 25.30792542 -1.84749695
v 12.45897077 -7.62054650 -5.33942785
v 12.43169233 -7.37935957 -6.06486574
v 13.29094544 -6.70963200 -5.87814255
v -110.40092260 -25.81124194 -15.49188700
v -111.22445017 -26.60386078 -15.00239316
v -110.51478237 -26.53201111 -15.24256635
v 41.02272540 43.87873784 -4.48229723
v 40.42762145 45.09999231 -4.69740853
v 30.95040657 26.00320987 -1.20425434
v -52.96121165 -20.43150365 -11.98066026
v -53.80269885 -20.99975757 -12.74862234
v -52.73258686 -19.49849352 -11.65397745
v 30.66973388 26.99867822 -1.04868715
v 31.97127208 26.69557557 -1.01442065
v 21.16888575 21.97503299 -0.87923632
v 19.87357996 21.45999297 -0.99708163
v -95.73429823 -35.88485718 -17.80417375
v -108.95565152 -26.30899847 -15.60410205
v -109.92591828 -26.91417560 -15.14847297
v 20.03769018 23.43322895 -0.95344766
v 18.75498332 23.01626094 -1.29610533
v -117.64381081 -29.07248773 -11.94018498
v -118.07547510 -28.54659036 -11.31900400
v -118.39307845 -29.14123796 -12.32586522
v -98.77223521 -33.24241564 -18.01936142
v -97.33784944 -32.01308474 -18.24672706
v -96.09411657 -33.54292363 -18.47481169
v 23.76922406 26.60058253 -1.32830604
v 23.56549911 28.12626399 -1.53723743
v 22.79516682 27.25082636 -1.30002608
v 22.54490741 28.60061452 -1.74381188
v 23.32268842 29.54612300 -2.01898068
v 25.39110370 27.84781717 -1.93482521
v 25.12914501 28.92857790 -1.95758627
v 24.00749177 28.34559791 -1.68856233
v 22.18784206 30.07015586 -2.16620392
v 22.50744775 30.71854264 -2.25398154
v 20.55297233 29.12796475 -2.42288597
v 19.76865903 28.06011774 -1.87051832
v 21.39365673 27.95778960 -1.88630796
v 19.58130673 28.88758108 -2.34369421
v 18.63546669 29.55692820 -3.23019549
v 18.99017952 30.80826066 -3.35815479
v 36.10186651 24.47363548 -2.59672571
v 35.01685709 23.70876260 -1.85195904
v 35.64049304 23.47556129 -2.62639462
v 31.89751133 23.14360812 -1.29447272
v 33.49588066 24.73917603 -1.16731250
v 33.42257813 20.92527598 -1.63472875
v 33.26683864 22.72141539 -1.62274076
v 32.01478720 24.07146432 -1.13068358
v 31.03818186 23.64097536 -1.36478595
v 29.56289053 23.19884673 -1.25157926
v 30.64315580 24.37924594 -1.10792625
v 28.47553603 22.84026146 -1.00203021
v -94.34986115 -31.65489063 -18.17207225
v -94.41432357 -32.50136599 -18.31394434
v -94.83700991 -29.84745428 -18.06250028
v 29.00563367 24.76077527 -0.98202331
v 31.82481602 25.91521852 -1.26036280
v 32.47078136 25.78772046 -1.24432950
v 31.63359314 25.11904016 -1.31984032
v -94.01278943 -28.55816111 -17.56386645
v -92.77122468 -28.36840786 -17.31926389
v -95.21956742 -30.52840382 -18.10235903
v 18.02480966 23.88086356 -1.64692872
v -95.74405104 -28.42608467 -17.44666882
v 29.60641496 25.31624772 -1.17283908
v 30.43407016 25.72591044 -1.18314254
v 29.11964618 26.03027411 -1.02344621
v 23.55930395 25.82925558 -1.27526326
v 22.53326960 25.61765723 -1.10278255
v -44.71717775 -31.73273057 -12.51055859
v -46.10744864 -32.14067221 -12.58457359
v -46.33240774 -31.27714247 -12.53810246
v -81.16406202 -33.51582214 -18.20073090
v -84.56174284 -31.00117296 -17.56269857
v 27.82279253 77.43807137 -5.65214781
v 21.23891562 26.58121660 -1.34750200
v 21.86236531 27.66455524 -1.67959125
v 18.33757944 22.73811027 -1.49123638
v 22.30110765 27.15652995 -1.47223112
v 22.18158729 26.49788558 -1.44876132
v -91.91121906 -25.09202249 -14.07182403
v -92.87297726 -24.92551319 -13.87655921
v -91.07200801 -25.54950491 -13.32302950
v 21.16771415 28.82527746 -2.08286382
v 20.06035857 27.19086781 -1.57176657
v 18.66067201 28.76147814 -2.80968356
v 18.05978641 28.02747302 -2.70171440
v 35.07941961 22.01371081 -2.67093233
v 31.97293729 21.77203819 -1.31908874
v 32.07644448 22.61015959 -1.31931191
v 31.08371980 22.70434052 -1.39504718
v 29.82439287 22.38986082 -1.28959026
v 29.96072546 21.29222825 -1.36331457
v 28.10966969 22.19530940 -1.12839439
v 31.33213148 24.30392615 -1.26390636
v 27.29217336 22.84646407 -1.11124129
v -38.52698579 -30.56518361 -10.83292067
v -37.81035542 -30.59521876 -10.32145042
v -38.95804659 -31.08887002 -10.38918365
v -58.94878507 -35.47172993 -14.64146189
v -60.64172462 -35.24533287 -15.58076777
v -60.81784144 -35.19590199 -15.64762555
v 27.77002938 24.66724999 -0.94116729
v 28.35793793 23.75237271 -0.90077781
v -85.28954536 -26.80451237 -11.67500578
v 26.59211121 24.23318848 -1.41309144
v 27.05450356 25.09173751 -1.19829900
v 19.80648004 25.89857019 -1.24077231
v 20.43498680 26.36583149 -1.22785522
v 19.70543340 26.74195729 -1.39064086
v 32.04571456 17.82573760 -1.56505534
v 34.37366337 20.05573362 -2.82431464
v 33.46825764 19.09436844 -1.96693395
v 33.08843076 17.20360667 -2.51243659
v 30.99317849 17.21314713 -1.36217114
v 28.33217569 21.26283012 -1.32266816
v 28.33273448 77.79901475 -5.88508276
v 28.12039480 76.78927481 -6.04323996
v 27.87674218 76.97989792 -5.77014871
v 27.20297500 21.81011066 -1.17490813
v 26.15647577 20.87340131 -1.07876514
v 24.70581979 19.47644912 -1.06232951
v 26.09547228 22.05742151 -0.97713945
v 22.35278487 21.02848142 -1.31451187
v -122.96882272 -22.23311923 -12.85436098
v -106.90700263 -23.63627218 -12.81375811
v -115.34587294 -22.16676436 -10.67972183
v -115.66953361 -22.28516527 -11.61726005
v 4.26636031 3.41246696 -0.46044818
v 5.78679284 3.96983838 -0.79944043
v 4.70390404 4.13060328 -0.41073203
v 29.04075198 18.55061762 -1.20493490
v 28.98948081 17.31823944 -1.13655417
v 28.11521851 17.71844737 -1.35242683
v 27.73549221 19.41279694 -1.27588410
v 26.68828890 19.05665547 -1.15955854
v 25.61928891 20.82534879 -1.20300031
v -48.39999974 -18.12000014 -9.94000025
v -45.11356354 -17.22929813 -10.62011253
v 24.99958314 17.63100177 -1.26183976
v 22.96637930 18.80031638 -1.04547897
v 20.52131481 21.11097053 -1.02605810
v 18.37738231 20.08809708 -1.10345730
v 27.76096575 76.71304047 -5.55996550
v 17.05420017 22.08553441 -1.45499757
v 17.00612530 20.76088265 -1.34834077
v 17.68178307 22.58210443 -1.39769365
v 16.82168245 23.45046401 -1.88805826
v 14.11590446 22.59515226 -2.86551798
v 14.58374877 21.32603712 -2.01705354
v 31.81818500 16.31174423 -1.74251711
v 30.97622283 15.90867713 -1.61036791
v 29.96241301 17.31393300 -1.11187960
v 29.23905104 16.39568992 -1.13990693
v 28.43567915 16.77116193 -1.21919764
v 24.69721623 18.70704629 -1.09718484
v 24.84531887 17.48939231 -1.07982289
v 23.44631217 16.64791629 -0.92663814
v 22.47603424 18.03294197 -1.07743940
v 22.72210829 16.67760126 -1.02325680
v 20.19632421 25.11732839 -1.08389021
v 24.20098893 18.15338992 -1.28174957
v 20.81332915 17.96775125 -0.93377283
v 19.93511245 19.21777613 -1.27473730
v 19.14378069 17.81028137 -0.84803469
v 20.99854313 18.92967522 -1.06408529
v 19.72245052 20.19835263 -1.36561680
v 16.69014245 19.30922642 -1.28688535
v 16.99692756 18.51653494 -1.29233010
v 14.68160842 19.84129846 -1.58045255
v 15.42832609 18.86810176 -1.39389304
v 15.86997323 19.84281093 -1.45716639
v 11.78481709 20.72478645 -3.57222068
v 12.05968577 21.69471234 -5.10417763
v 10.92712209 20.07669955 -3.60286119
v 31.42736852 13.58796749 -2.57940125
v 29.07443605 15.11098444 -1.06241880
v 28.97190861 13.24700005 -1.38856983
v 27.94214152 15.00334870 -1.06207933
v -12.06084713 -0.67137514 -4.68645385
v -12.17082702 -0.81556174 -5.11422055
v -12.42756564 -1.00660231 -4.89664869
v 27.83918753 16.07685909 -1.25245214
v 25.19768104 15.58542065 -0.94478240
v 24.09942634 15.56177065 -0.82913483
v -67.75251776 -25.06148815 -11.34052128
v -67.98826903 -23.91778864 -11.96735911
v -68.22723895 -24.51415919 -11.50301378
v 23.63340370 15.20649157 -0.82914613
v 22.00534940 16.13932289 -0.96588896
v 20.81489004 16.83783531 -0.68960059
v 20.94942145 14.56042752 -0.54187776
v 26.18357912 55.39206788 -6.60961960
v 26.37339756 56.20069802 -6.79081865
v 18.33554544 16.67354256 -0.73924399
v 20.87435685 16.43376984 -0.72951219
v 16.79098420 17.73683354 -1.17306353
v 14.24465794 18.91341060 -1.39297172
v 13.26614525 17.13342406 -1.33259897
v 15.66004381 18.11052673 -1.23165734
v 10.62878966 18.45313609 -2.61946023
v 11.83695626 19.94361915 -2.86510726
v 9.95941088 19.08460818 -3.77455819
v 10.58229059 20.26376128 -4.45125811
v 9.82628670 19.40250956 -5.23944246
v 9.62661672 19.17059161 -4.30726120
v 30.38385697 12.86047325 -1.88157638
v 30.62999062 12.00063806 -2.92877643
v 28.72239985 12.24522851 -1.42122409
v -96.12252563 -30.50007112 -17.97937229
v -97.19288349 -27.56852843 -16.88564755
v 27.52480470 11.62944268 -1.18819950
v 27.44987980 12.93366216 -0.85094152
v 27.52965875 14.62614909 -0.93391974
v 25.10649338 14.30240739 -1.03914633
v -36.36799008 -30.19453399 -9.55864135
v -37.28491813 -29.40732613 -10.83099190
v -35.74725613 -29.35319953 -10.21348964
v 24.02985655 14.54666909 -0.70658600
v 24.24895763 13.45776767 -0.62017358
v 17.98443682 14.45531473 -0.80821908
v 16.98061079 15.44747129 -0.89353020
v -97.51942754 -25.54457076 -15.96359722
v -97.69187123 -25.03097430 -15.17365035
v -96.88738734 -24.69357103 -14.71384149
v 14.18186165 16.42149128 -0.87281590
v 15.23533743 15.77198878 -0.94892486
v 16.38252661 15.89442790 -0.72822749
v 14.57306463 15.04588872 -0.89793274
v 11.62339002 15.61887097 -1.18678249
v 11.57882996 17.67779700 -1.75130891
v 10.05422510 16.83200710 -2.06290581
v 11.70484908 18.68359558 -2.24522315
v 9.70812049 18.00864562 -2.86832289
v 9.04820208 18.11309345 -3.66938859
v 9.07438062 16.89703390 -2.81469710
v 9.05753952 18.74264516 -4.82735457
v 8.99959169 18.59115437 -4.26880922
v 29.60724384 10.94803121 -2.38682958
v 30.06036580 11.89152803 -2.16150167
v 28.63700874 10.41222084 -2.05667177
v 26.55404806 11.61240134 -0.84334554
v 25.79821646 11.14866883 -1.05129415
v 25.22581629 12.38607150 -0.75291313
v 24.55997840 11.39160711 -0.78997627
v 25.88524297 13.67810462 -1.13500422
v 21.59317583 13.12295347 -0.51950820
v 20.49098909 13.47784698 -0.45178368
v 20.14643699 12.48366293 -0.47722002
v 17.97450148 13.89691886 -0.88638492
v 13.59632611 14.26403783 -0.68160909
v 12.95732427 15.20470995 -0.75219473
v 13.57531361 13.52902036 -0.39344598
v 12.12708838 14.19040374 -0.59191225
v 9.87246353 16.07433707 -1.83774740
v 9.41924844 15.19093011 -1.50289014
v 10.62035002 14.85291962 -0.97013242
v 27.47089416 10.17953642 -1.51629676
v 26.45690367 10.74597239 -1.14126340
v -60.99879369 -25.65447241 -9.52917896
v 24.21209030 11.10438630 -0.83861465
v 23.26387912 11.64487004 -0.81975223
v 22.83832058 10.71563177 -0.85129519
v 22.39704691 12.72729039 -0.63413306
v 21.87204733 10.68353746 -0.63844578
v 20.86267434 10.97206399 -0.28629115
v 21.30107395 12.15904299 -0.46701942
v -94.54903752 -35.53411365 -18.48894730
v -93.38074923 -36.07222065 -18.49663258
v -93.34595501 -36.68200970 -18.13600585
v -66.40587002 -34.09225866 -16.86326414
v 16.22525603 13.77709582 -0.77488774
v 13.25067226 12.95966376 -0.46483646
v 10.13303269 14.32562154 -0.96186588
v 6.38945447 15.82313515 -4.76175314
v 6.89200545 16.08560048 -4.03189799
v 7.33765401 16.81343280 -4.44270950
v 29.06182781 9.51992255 -3.05752037
v 28.12098525 9.09403898 -2.35685823
v 26.94955654 8.68306961 -2.03942554
v 26.09156631 10.03692765 -1.04929716
v 22.76322246 39.50475529 -6.53950917
v 22.16842212 39.30170089 -5.59266377
v 22.83024043 40.98660126 -6.22044690
v 24.91411567 10.30610036 -0.97032211
v 24.40979518 9.07892734 -0.89728791
v 25.18550120 8.98993947 -1.01319235
v 22.82923646 8.86433013 -0.76987478
v 22.27861807 9.56016313 -0.65216364
v 21.11243643 9.90127213 -0.34032721
v 22.74107188 41.39605537 -5.13139414
v 26.12107992 51.48416758 -7.00452738
v 25.40117502 50.45817792 -5.79122966
v 25.62197857 51.82858929 -6.16115006
v 18.54714006 11.05477381 -0.47441706
v -102.40501165 -31.15246072 -17.21990108
v -101.13067925 -30.70264496 -16.84159786
v -102.18803585 -32.29941055 -17.06899330
v 18.36400107 12.10945193 -0.68307127
v 15.68181626 11.35461591 -0.56226744
v 25.78192018 54.13960665 -6.15304615
v 25.77410266 53.13829705 -5.86700859
v 26.16579086 52.18330398 -5.01801819
v 27.17548981 63.93858045 -7.56857404
v 26.56217664 64.85915929 -6.94307685
v 13.32152449 12.15543784 -0.58835343
v 12.01747172 13.08841351 -0.45797875
v 10.71547158 13.35630100 -0.68635732
v 9.67550185 13.87854759 -1.01885456
v 8.97325482 14.92382307 -1.60938583
v 8.34535342 14.93720431 -2.16401415
v 8.27529468 13.56937736 -1.32256129
v 6.93051424 15.63736051 -3.40018910
v 5.95990149 15.02820943 -4.05531609
v 5.79940900 14.95751180 -4.69891960
v 5.94178634 15.11682197 -5.09580504
v 26.40729584 7.08490238 -2.08877819
v 26.00061707 8.69246107 -1.46994391
v 25.31229146 7.98145775 -1.23639579
v 24.29232933 7.84175936 -1.30315288
v 23.34622107 9.46217775 -0.76671375
v 20.15391365 10.22141613 -0.44233192
v 20.38446255 9.29095503 -0.48939919
v 21.17445134 7.91538879 -0.76254929
v 19.08184774 10.69590542 -0.51253696
v 17.45356061 11.09228097 -0.69081195
v 17.18589850 10.04323270 -0.45285493
v 18.10383610 9.73878428 -0.36555566
v -116.73559248 -24.61730875 -14.02527466
v 27.79287845 78.29263061 -5.48361568
v 15.14012087 10.44738106 -0.60766260
v 14.26860131 11.13208011 -0.58666605
v 12.16358040 11.92871295 -0.61521126
v 10.69963910 11.87942456 -0.75373723
v -95.10916471 -34.18716416 -18.59634183
v -95.07043660 -33.29648823 -18.32373627
v 27.51417458 79.29110527 -4.95972112
v 27.82405727 80.73910326 -5.22232242
v 7.56306481 12.16379832 -1.33049150
v 9.28204134 12.94928510 -0.80806250
v 7.18296412 13.97314854 -2.31914897
v 27.66640298 7.71747483 -2.86845956
v 24.76978302 6.33053249 -1.49839802
v 23.49026501 7.10970256 -1.29841722
v 23.51635136 8.57919175 -0.97905239
v 27.34642476 85.29051393 -3.95545037
v 27.41774730 86.20683849 -3.45911388
v 19.21891794 8.16213991 -0.44029922
v 17.87800342 7.91449100 -0.22552164
v 16.43906534 8.42957292 -0.11015506
v 15.44413064 8.53903964 -0.27829153
v 13.92957382 10.77904180 -0.56561222
v 13.28088902 9.71787143 -0.29256541
v 12.83694897 11.61659136 -0.62556280
v 11.77827641 11.36715245 -0.53672184
v 9.69974417 12.01168168 -0.61266811
v 8.62889737 11.93583570 -0.75389195
v 9.10359621 11.04258187 -0.47001743
v 7.15280510 13.32487445 -2.04694038
v 5.48287155 14.31673113 -5.12292003
v 6.32299995 15.22817835 -5.64279314
v 27.12689713 6.28275750 -4.39365860
v 25.46748891 5.03048999 -2.81294924
v 22.08576724 6.48295879 -1.24593324
v 23.33490178 5.88250207 -1.47813838
v 20.48837207 6.60151569 -0.81271346
v 19.86103505 7.50807859 -0.69495453
v 11.15853339 9.54147708 -0.04728266
v 12.25817949 9.16391611 -0.11239110
v 19.03431118 31.25983477 -5.93966153
v 18.60796660 30.59253842 -5.71607240
v 18.61988194 31.22086637 -5.11752302
v 9.79809649 11.08712237 -0.39281120
v 9.68826935 10.14453545 -0.49661461
v 8.21255613 10.96626557 -0.94192347
v 8.83748941 10.03878005 -0.51786017
v 5.93137508 12.76210323 -2.29974207
v 6.74716150 11.14702038 -1.11791410
v 24.89042282 3.44406907 -3.90804932
v 26.02290548 4.90472419 -4.47494909
v 23.46000075 4.47000004 -1.79999950
v -2.41091545 -8.11804272 -1.12621335
v -4.67160577 -11.04130037 -0.57538692
v -3.90103902 -10.33085864 -0.63098717
v -21.45690471 -7.19685480 -6.41555153
v -20.83982155 -7.87660573 -7.49235647
v -3.20292497 -10.04717220 -0.73195243
v 31.90563247 20.95510066 -5.49674453
v 31.27855435 21.44319937 -6.11855136
v 16.50218107 6.12267712 -0.40476059
v 17.77286083 6.84479764 -0.46217750
v 36.25675663 37.93754429 -6.04271516
v 14.95232433 6.59482460 -0.31145476
v 4.71052993 12.88943086 -4.41858685
v 4.53905761 12.38472108 -5.25327539
v 4.00322583 12.29158510 -3.86381079
v 4.87110857 13.31921387 -3.62915359
v 33.02490711 91.86274558 -3.65540572
v 9.83649120 9.13028140 -0.17326426
v 8.59860424 8.88673123 -0.22557587
v 7.60376686 9.89025272 -0.51498576
v 23.92287925 3.36946268 -2.48757261
v 22.04000019 4.82999999 -1.35999953
v 20.42847686 4.27752687 -0.88887342
v 13.97378463 5.53427869 0.01748136
v 12.79766671 7.25640310 -0.31008973
v 11.39852498 6.49560289 -0.20657365
v -22.14322798 -8.07607267 -7.24955229
v -22.61702903 -8.01140442 -6.44064927
v 35.05259007 75.99071413 -6.57251803
v 34.87220779 77.38205791 -6.41412102
v 35.70105880 77.26758718 -6.35824353
v 35.86223349 74.98943061 -6.35141553
v -30.39520420 -11.48377638 -5.95047465
v -31.92370757 -11.85852755 -6.96056010
v 22.75298908 2.41377251 -2.12145294
v 20.69557086 2.14198651 -1.52917521
v 19.20492016 3.25724320 -0.99405367
v 15.53910691 4.84632468 -0.28469515
v 8.24515056 7.52246520 -0.42068932
v 6.38440344 9.47638042 -0.93189115
v 7.45757949 8.55460763 -0.49767125
v 2.93936720 10.61428059 -2.62690638
v 4.52710548 9.40755196 -1.29153300
v 5.17697493 11.21549960 -1.85895490
v 23.45315181 2.05192110 -3.13238008
v 21.84921876 2.24688533 -1.74100115
v 21.47302777 1.21126266 -1.91353809
v -29.92797084 -12.95269933 -8.97707604
v -30.32140061 -12.44410407 -8.44009127
v 18.05747859 3.82483378 -0.54241117
v 16.54387452 4.14286554 -0.54147089
v 13.97281885 3.57572408 0.04473949
v 12.43701205 4.70809545 0.07859766
v -65.91118872 -22.85425551 -13.91970087
v 37.17621788 76.32458210 -6.18830603
v 5.50860399 7.61328964 -0.56554843
v 22.59397693 0.90405421 -3.85710038
v 19.36417818 1.21287978 -1.29602524
v 16.66353829 2.09074817 -0.92098699
v 15.43685514 2.73122941 -0.46620626
v -131.18591905 -23.15182611 -9.82146244
v -130.99651039 -23.44184555 -9.68629681
v -131.08508289 -23.32565933 -10.14354732
v 13.14214524 2.99683795 -0.17846783
v 11.85496151 2.90317670 -0.27738762
v 10.65431908 4.28572856 -0.37129835
v 9.91281681 5.62761165 -0.17286035
v -88.51890266 -31.35485575 -10.48008725
v -88.89210969 -31.91645071 -10.64478979
v -88.13133836 -32.59006888 -10.77070273
v 8.42404552 5.64503111 -0.46566853
v 9.52756125 6.68914383 -0.15955103
v 3.08033917 9.13748425 -1.65450538
v 21.56864852 0.02458807 -3.52211995
v 20.52609064 -0.71700645 -2.70303036
v 19.56457272 -0.08275646 -1.72594283
v 20.36382444 1.05216703 -1.61136687
v 17.63259992 0.03646373 -1.34933589
v 17.16358215 0.85349934 -0.93509280
v 15.71498066 1.12265546 -0.92621340
v 14.81435634 1.69418508 -0.34258462
v 13.08951341 1.82714511 -0.19949501
v -65.87699056 -22.96647429 -12.11021096
v -66.23244286 -23.62075076 -11.95876300
v -66.32541120 -24.22587201 -11.55640371
v -65.41123241 -23.79540540 -11.62847783
v 9.99811850 4.42633964 -0.21876392
v 6.42849645 5.07716695 -0.73629851
v 4.78151161 5.80601860 -0.79941470
v 1.97428023 9.52058099 -2.44861585
v 20.81454359 -0.92083577 -4.50601382
v 18.02990213 -1.03691116 -2.01416388
v 16.42666012 -0.55193790 -1.28040521
v 14.72180057 1.02298707 -0.51396445
v 13.86084594 1.23352651 -0.32643785
v 14.14047088 2.47325539 -0.10331803
v 9.93877649 2.97136023 -0.38521289
v 7.95016717 4.80403146 -0.48884709
v 5.79013349 6.05323911 -0.83282049
v 3.39923706 7.23491935 -1.34730118
v 0.92413818 9.05786920 -3.75793688
v 1.10247033 8.63446668 -2.58998177
v 21.78599499 0.16255895 -4.23486019
v 21.05654404 -0.59693650 -4.80165984
v 18.87326688 -1.45303062 -2.31136126
v 14.78890423 -0.02301052 -0.82453171
v 11.84784621 2.06663576 -0.45942605
v 12.54196186 0.45800724 -0.59806427
v -64.18273598 -23.76835234 -11.57371141
v -64.68309462 -22.71472476 -12.11484428
v -70.40288299 -23.60307984 -14.82930686
v -72.80503958 -25.45305528 -11.63314190
v -71.88495249 -24.67019856 -12.17735466
v 2.43976689 8.10979214 -1.69487402
v 19.67582293 -1.88386359 -3.25153931
v 20.08579113 -1.78453501 -4.57747374
v 15.81450552 -1.54329173 -1.38466305
v 13.45668733 -0.02977704 -0.81778661
v -71.69518620 -24.12922680 -15.15097730
v -72.47958332 -24.08856526 -14.26586043
v -73.57703149 -24.31123517 -14.12440091
v -72.75304943 -24.44588020 -13.56690843
v 9.26874485 1.46166433 -0.59580366
v 6.76133903 3.35770147 -0.72051300
v -73.96980375 -25.76272935 -15.94008133
v -74.74058867 -25.86313151 -15.74563421
v 5.27791912 4.97471262 -0.50167722
v 3.79229360 5.69353020 -0.98645117
v 1.66837103 6.34167902 -1.22811459
v 19.46708187 -2.44239997 -4.47110226
v 19.42992955 -2.28955946 -5.08153578
v 20.44457197 -0.87533152 -5.52885653
v 17.61142164 -2.26711296 -2.40387209
v -85.26829630 -25.86421929 -14.58371431
v 13.56934477 -1.76405418 -0.92340703
v 11.01904828 0.63631765 -0.51754899
v 6.71520922 4.30019898 -0.56563137
v 0.70562627 7.69327488 -2.11631018
v 18.22159998 -3.07243527 -3.27776838
v 18.99489760 -2.82340613 -4.05449327
v -75.55839419 -25.67812055 -15.75369015
v 4.12135944 4.97575616 -0.52894710
v 2.82249227 5.32093411 -0.92154089
v 0.35876929 8.25442933 -3.09509621
v 18.88155751 -2.84845592 -4.76772618
v 18.35878380 -3.28662107 -4.42707306
v 16.81781933 -3.57432174 -2.59657553
v 14.09053802 -2.50550266 -1.33005599
v 10.97044721 -1.83999538 -0.93480287
v -90.18494934 -25.39514378 -13.55460379
v -89.40213919 -25.39242804 -13.65058217
v -90.23185819 -25.43950081 -14.64352198
v 5.58194658 2.75897211 -0.72630221
v 6.50328770 2.25020503 -0.82037348
v 15.99216834 -4.39516082 -2.87533435
v 15.25233686 -3.49097350 -1.90131157
v 11.80102956 -3.05385166 -0.80103811
v 35.12146324 70.70556283 -7.48426653
v 34.36164558 71.67241722 -7.24294689
v 9.61488299 -1.63487915 -0.87183266
v 4.99617634 3.33214994 -0.49919495
v 2.92457012 3.90501483 -1.03788078
v 3.69721628 4.10664920 -0.51528926
v 1.90778146 4.21850523 -1.12213194
v 0.06268140 6.49608020 -1.88247859
v -0.47696303 7.45527539 -3.04057915
v -1.18271424 6.27393601 -2.62321020
v 17.16205664 -3.99449794 -4.23098495
v 16.68777131 -4.34896676 -5.03088254
v 17.98122004 -3.05080926 -5.61362319
v -108.58610272 -23.35320041 -12.23764569
v -109.37997699 -23.50686677 -11.34025026
v -108.21443796 -23.42125960 -11.46030985
v 15.30831866 -4.44388529 -2.36667832
v 8.33500549 1.91583764 -0.73003839
v 5.10229869 -0.48692166 -0.85528893
v 3.53285950 1.70780928 -0.93292090
v 3.48011195 3.10144247 -0.68180746
v 9.71062016 -9.05311666 -6.22473797
v 8.73976294 -9.00319126 -6.96078734
v 4.47873259 2.55367579 -0.59602212
v -87.59245276 -36.07934341 -18.43074150
v 2.22250004 2.79741385 -1.20608101
v 0.71980339 5.25305048 -1.11751875
v 0.09738732 4.38900804 -1.06566644
v -0.33758560 5.37119200 -1.76556711
v 12.41213363 -5.70766535 -1.90969661
v 13.78378645 -5.74594503 -2.54916539
v 13.21519818 -4.15311148 -1.67646050
v 9.22219548 -3.77505901 -1.06725376
v 5.52776735 -2.24455446 -0.78599947
v 1.95767009 0.02769693 -0.94787736
v 4.58207587 1.26203476 -0.88042597
v 2.13440787 1.54087425 -1.13927969
v 1.05252210 2.07264023 -1.18110701
v -0.92178636 4.58591944 -1.42671878
v -0.65119338 3.70778120 -1.05098658
v 14.21645470 -6.22639619 -4.06415761
v 13.00656237 -6.44117966 -2.70418194
v 10.83730068 -7.64374156 -2.44003721
v 10.03548317 -5.86369773 -1.43217109
v 7.91039970 -4.79097804 -1.24492077
v 9.86338966 -5.11869648 -0.96525095
v 6.47471566 -3.06665944 -0.85634086
v 1.13526988 0.76351681 -0.84717019
v 0.37003713 3.00892210 -1.09864981
v -1.74230558 5.24572935 -2.10583326
v -1.58583967 4.01592487 -1.63362501
v 13.31786904 -6.80221990 -3.63476225
v 11.97130699 -6.93641184 -2.63031013
v 9.28740948 -7.10204942 -1.55112823
v 41.63955152 44.91495714 -4.40358976
v 41.88819975 46.53485119 -4.55899909
v 6.85828924 -5.22901863 -1.13008148
v 4.52993345 -3.09005007 -0.89789095
v 3.14255874 -3.06265475 -0.94945857
v 3.68560455 -1.13053445 -0.93979877
v 2.00500363 -2.20614858 -1.02200068
v 0.80444885 -0.54191658 -1.07369584
v -0.24976730 -0.75407122 -0.97171997
v 0.26578392 1.33689889 -0.71226084
v 6.07464928 -10.70617232 -7.20872451
v 7.87167344 -10.68448182 -5.23028523
v -4.13452089 3.41338385 -2.24588159
v -3.12461308 4.32533352 -2.39860034
v -3.72932549 4.53416537 -3.75203067
v -2.62334454 5.40556386 -3.00727226
v 11.44222915 -7.99250510 -4.08657687
v 10.53729281 -8.12975783 -3.59867560
v 8.10056459 -6.42287266 -1.16226485
v 5.32323681 -5.21634333 -0.80352917
v 3.90778063 -4.19214508 -0.81391440
v -0.12484140 -1.46795984 -1.14219647
v 0.03898898 0.53946039 -0.68452914
v -2.31706584 0.21094663 -0.61153801
v -1.37843983 -0.39970397 -0.56541181
v -1.31971284 0.86332968 -0.65287272
v -2.09926884 2.39433837 -1.27370341
v -0.63633674 2.03109416 -0.75035071
v -4.06586984 4.29446530 -3.39426124
v -5.14022028 3.82266939 -3.59194609
v -5.20050991 3.28158448 -2.77521694
v 9.26793087 -8.87059141 -2.54228502
v 9.71074682 -9.20426473 -3.88530991
v 8.20886809 -7.87210558 -1.57506333
v 6.24295045 -7.73371384 -1.09273917
v 6.62398618 -6.50387630 -1.06664072
v 5.16081508 -6.69173850 -1.09599915
v 2.64626928 -5.40837599 -0.89787535
v 1.08828838 -4.33472171 -0.96973038
v 17.38132350 27.65558660 -6.25170069
v 18.00544374 28.85493264 -5.99949388
v 18.36595125 27.43491530 -6.82806037
v -4.44404129 1.26131892 -1.26167154
v 8.09495244 -9.64529347 -2.53162067
v 6.82810275 -9.04403999 -1.72983506
v 5.06524695 -8.50442238 -1.02157402
v 3.14107444 -6.62099989 -0.91164117
v 4.50487202 -7.43517140 -0.98023098
v 0.35983769 -3.22740735 -1.04958622
v -1.56601460 -3.16369068 -0.94173098
v -1.28293107 -1.05018413 -0.74511120
v -3.15978471 -1.13656104 -0.74064842
v -2.06371839 -1.03313173 -0.52592438
v -4.68491670 2.17240490 -1.72981061
v -5.49454661 0.31279415 -1.36885885
v 7.71640008 -10.43956541 -3.82993603
v 8.79932661 -9.73615330 -3.44454008
v 3.68433911 -7.86919426 -0.99278952
v 1.88509363 -7.31834024 -0.86290977
v -0.05372762 -6.06628507 -0.79960754
v -18.57494935 -20.66548169 -8.18419177
v -19.85780708 -20.57827637 -8.49742256
v -18.75669882 -18.36260967 -8.31832364
v -2.81233503 -4.29515913 -0.80763904
v -48.73250797 -19.18127388 -11.87683363
v -48.71525988 -18.53791811 -11.45164482
v -4.29120986 -1.17385364 -0.79473364
v -3.33390548 -1.98392896 -0.58291125
v -4.52428451 -2.19717203 -0.71125687
v -5.85866580 -0.41041884 -1.14973343
v -5.57724945 -1.33902382 -0.92590932
v 5.62512083 -11.10844593 -2.41389335
v 6.85919309 -10.72379854 -3.03219166
v 3.93912569 -10.15795488 -1.43581175
v 1.93028606 -8.83170310 -1.01616129
v 0.65280037 -7.93326739 -0.92398113
v -1.03730627 -7.13796588 -0.89660322
v -3.84858903 -5.90247102 -0.92457555
v -117.19310284 -29.75831181 -12.43977807
v -5.02884109 -3.66013334 -0.99345029
v -4.16535232 -3.04700504 -0.87879604
v -4.91304789 -2.94457749 -0.86170557
v -5.98651543 -2.14638258 -0.92024147
v -7.05555687 -0.87136135 -1.54465123
v -8.67803581 0.92876580 -2.90376018
v -7.89999682 -0.38803430 -1.86640501
v -7.87087902 1.87849090 -3.33879120
v 4.93380474 -12.38557231 -3.46488156
v 6.54694531 -11.29854191 -3.55517678
v 4.92183212 -12.68462744 -4.59686806
v 5.78687200 -11.98562048 -4.50102612
v 4.02982440 -12.16085628 -2.41443864
v 1.21529598 -11.55244280 -1.44793896
v 1.61235267 -9.89442784 -0.98930427
v 20.90815827 36.06266528 -5.63250994
v 21.05716243 36.06229275 -4.83957632
v 21.28597349 36.80123016 -5.85954543
v 0.37296777 -10.26430074 -1.19314017
v -0.60800381 -8.99478421 -1.12097233
v 1.46240194 -7.87909422 -0.85841678
v -1.44282810 -8.57262220 -1.17656926
v -3.94526031 -5.21959877 -0.79579622
v -4.96534538 -4.70523676 -1.07376510
v 34.06551480 68.63949448 -7.51672825
v 34.88717973 69.58125532 -7.49365194
v -6.06906042 -4.19146428 -1.08292967
v -5.84395789 -3.16384737 -0.89867268
v -7.13450788 -2.82339915 -1.24002714
v -8.44912790 -1.98394130 -1.61955261
v 1.71186822 -12.45422475 -1.86559267
v 0.57472772 -9.06706974 -0.88113191
v -0.47720689 -8.39169417 -0.90771710
v -1.57361862 -9.38138273 -0.90439490
v -4.14213259 -7.07236398 -1.11887383
v -7.41978642 -4.25138837 -1.04070699
v -8.53691809 -0.65651850 -2.14779726
v -10.20929683 -1.08520512 -2.39810860
v -10.52485872 -2.52373400 -1.96114555
v 3.10958666 -13.31424247 -2.98564392
v 3.85072222 -13.19909096 -4.32585552
v 0.16518436 -12.10075337 -1.54884928
v -1.36448443 -10.34064684 -0.81003091
v -2.50365841 -10.26377268 -0.88196184
v -2.54493067 -9.38909408 -0.78698905
v -5.62066725 -6.63343910 -1.10176625
v -6.88150292 -6.66735740 -1.23337528
v -5.25716878 -5.39001217 -1.07313774
v -6.67935377 -5.49363345 -0.93974912
v -8.25565122 -4.96811094 -1.15957472
v -11.12105511 -0.42718806 -3.46226338
v -12.04109099 -0.84416382 -3.82554810
v 1.14265701 -14.43280652 -3.14677344
v -0.35415278 -13.85679934 -2.27694795
v -1.07757899 -11.84270065 -1.46384642
v -4.04845318 -9.19928495 -1.05764752
v -5.03588608 -9.48717538 -0.95155736
v -3.60929850 -12.01611012 -0.98495511
v -3.66476690 -11.13288663 -0.65804983
v -2.54758750 -12.20836863 -1.01693161
v -5.96051337 -7.69354403 -1.25237333
v -8.52078572 -5.59181767 -1.22041616
v -12.25421950 -4.44043195 -1.88094634
v -10.38326509 -4.11173934 -1.84211985
v -12.66738679 -3.46805528 -2.51252600
v -8.82572960 -3.80763737 -1.50411180
v -12.06630562 -1.83014246 -2.92132189
v -0.10655099 -15.28675575 -3.47818574
v -3.52866435 -14.15037550 -1.77740294
v -1.59452145 -14.11655918 -2.03499524
v -7.21646193 -10.10571886 -1.05995196
v -7.46602053 -8.08469858 -1.25048531
v -9.75419860 -7.41250487 -1.40129612
v -8.77150893 -6.99196616 -1.42152922
v -8.34808964 -6.07157033 -1.27356010
v -7.88954925 -15.22241253 -2.11393554
v -4.37784521 -12.77516969 -1.27966376
v -6.33021491 -13.80082965 -1.16872019
v -5.45362709 -11.87630929 -0.66065864
v -5.87379234 -11.11686416 -0.89290115
v -7.11238850 -12.31841091 -1.12599914
v -7.47676892 -11.15883142 -1.23663899
v -8.41994118 -10.93298290 -1.20098889
v -8.14441498 -9.83844139 -1.02393585
v -8.87311157 -8.93163309 -1.25981355
v -9.52459965 -9.77253821 -0.97446120
v -13.68261222 -5.72388666 -2.01534643
v -12.82282081 -5.46828564 -2.03673355
v -12.79901061 -6.33319421 -1.58940838
v -15.09656012 -3.50843067 -3.39378300
v -14.00863472 -4.24624188 -2.41239369
v -1.57529709 -15.94586857 -3.67764547
v -0.92681136 -15.93318209 -5.13104862
v -3.31269437 -15.88167436 -2.94937310
v -8.18383414 -12.66823430 -1.10066880
v -9.44181532 -11.65794861 -1.38169364
v -11.43489219 -11.43265702 -1.46835076
v -11.18207537 -8.68651830 -1.42229022
v -9.21662711 -8.30569305 -1.25548686
v -11.24785841 -7.55222002 -1.26319740
v -12.09014934 -8.76739621 -1.44558982
v -13.24752253 -8.31686240 -1.63603108
v -12.37757318 -7.40807084 -1.69373443
v -13.13248090 -7.26194773 -1.51017238
v -14.15401790 -6.85003120 -1.54290150
v -14.74174298 -5.38240187 -2.09789281
v -2.03070277 -16.65214077 -4.80606174
v -2.59119016 -16.42702334 -3.91493505
v -4.77623055 -17.00585335 -3.51129752
v -5.81002608 -15.87225497 -2.53661489
v -9.35617089 -14.23699036 -1.80203852
v -8.38427898 -14.38193396 -1.57038728
v -10.85754205 -13.01259175 -1.52480253
v -14.57806956 -7.85089191 -1.61225721
v -15.07982705 -7.37541867 -1.60549267
v -15.60231205 -5.73016517 -2.43678037
v -3.26446048 -17.11898111 -4.23223525
v -4.60404996 -17.71518961 -4.29123454
v -3.86000029 -17.30000041 -5.06999996
v -8.18356406 -16.87427238 -2.57541705
v -34.11723673 -28.93871441 -9.54596791
v -33.55195001 -29.50512432 -7.65862176
v -33.42000023 -28.96000072 -8.75000004
v -12.07160112 -11.16508152 -1.26612873
v -14.23631888 -10.95670462 -1.35685934
v -14.56309296 -8.64899252 -1.58309517
v -15.76785184 -9.31220129 -1.51745183
v -16.80402271 -4.62509599 -3.46636702
v -17.13133976 -5.52894780 -2.87009077
v -6.19900273 -18.81676726 -5.29123750
v -5.17993141 -18.18730123 -4.90655424
v -8.55219085 -18.24936643 -3.23998369
v -6.40207017 -18.06731150 -3.79725196
v -9.79030319 -15.68765938 -2.17765220
v -9.33714025 -16.66716672 -2.45998311
v -9.69961379 -17.76825823 -3.03558027
v -62.71383166 -35.70950031 -15.62094688
v -62.44843453 -34.85278040 -16.06123522
v -61.43200770 -35.28102487 -15.78178257
v -63.40467930 -34.97072309 -15.95867984
v -12.33812328 -14.30901885 -1.46894564
v -12.03008369 -13.49839754 -1.40580779
v -30.04623018 -28.53048965 -7.65877590
v -30.89606203 -29.12355028 -8.87409039
v -31.47985414 -28.77843007 -8.95588752
v -12.90567778 -13.16595823 -1.34079019
v -14.34050314 -12.17426918 -1.35138491
v -16.07365161 -9.72376671 -1.60590769
v -17.08611660 -8.75740498 -1.60126144
v -17.20402949 -9.49801598 -1.57230243
v -15.80129750 -7.93131720 -1.57528231
v -16.95615426 -7.84848072 -2.19566142
v -17.62981713 -8.15431587 -2.19411193
v -16.45445824 -7.28340494 -2.22711801
v -17.61225425 -6.96760835 -2.68522161
v -17.98013970 -6.01741299 -2.97650811
v -18.48801784 -6.47060433 -3.06247035
v -12.86290493 -15.59367962 -1.87657576
v -10.66691335 -16.84159599 -2.55116168
v -15.57846274 -11.28171571 -1.26976415
v -16.69421420 -10.80466621 -1.56829040
v -17.97505654 -9.22208186 -1.79417233
v -19.77355778 -9.11952090 -2.41637044
v -20.38679644 -7.55282119 -3.29180830
v -19.35309730 -7.58270221 -3.10563645
v -19.23697069 -6.30860636 -3.45179369
v -18.52605119 -7.81679619 -2.39690626
v -7.37766363 -18.75920221 -4.08516824
v -7.48704467 -19.59446073 -5.54848509
v -12.05547433 -16.57831483 -2.37811846
v -15.46637528 -12.80381065 -1.57982705
v -16.71672985 -12.20760215 -1.35526969
v -19.95029487 -8.54035094 -2.81894836
v -20.91508359 -7.52323121 -3.79529409
v -20.60286701 -6.58537121 -4.73621441
v -6.51932228 -19.12021451 -6.13213470
v -10.66176873 -18.20054092 -3.06740915
v -14.84208368 -15.26977215 -1.98023999
v -15.40318690 -14.18402977 -1.71045086
v -17.72266068 -11.73485350 -1.74894975
v -8.06641486 -19.74606328 -6.60898304
v -7.06217298 -19.34198476 -6.59635803
v -9.05137137 -19.97991838 -4.74754348
v -8.68743192 -20.08702792 -5.67442691
v -11.82726771 -18.59856583 -2.92997342
v -13.17942701 -16.35216549 -1.96546293
v -14.02052678 -16.99310355 -2.19657761
v -13.87159340 -16.20143652 -1.84308004
v -16.52708650 -13.39357439 -1.49925228
v -18.62353832 -10.59078798 -1.75759941
v -19.63014156 -10.47622878 -2.10541184
v -10.50748397 -19.78976093 -3.99197545
v -13.16369697 -18.05153675 -2.62360158
v -14.81967233 -16.92457125 -1.86586671
v -16.64831862 -15.34936391 -2.00449722
v -17.84821972 -13.19009624 -1.71598920
v -18.93632114 -11.96292508 -2.00083526
v -20.72054520 -10.15576813 -2.35392549
v -19.31102760 -10.94207447 -2.03034934
v -9.95249394 -20.55777051 -5.48122218
v -9.03252512 -20.18317021 -6.02147076
v -14.52329289 -18.09323765 -2.53434526
v -15.47915675 -17.13724248 -1.83864892
v -16.23875089 -16.00760408 -2.00315891
v -15.73579572 -16.60481840 -1.81405048
v -15.83687402 -15.20758402 -1.90417201
v -17.17455871 -14.44544271 -1.86739594
v -19.60485429 -13.01913802 -2.02608784
v -20.25034465 -11.28311455 -2.06038821
v -19.74613219 -11.74603030 -1.96334207
v -21.10777050 -11.67250890 -2.29666615
v -21.14515565 -10.70959773 -2.48159957
v -21.62496001 -9.06905998 -3.02971597
v -22.21839875 -8.76973197 -3.48199904
v -21.52883075 -7.59937381 -4.27870359
v -22.68752083 -8.56945012 -3.76622425
v -22.65448309 -7.85480160 -4.56327852
v -11.15297433 -20.94192430 -5.12958411
v -14.71010409 -21.74737677 -4.74282773
v -12.90369593 -19.85628344 -3.67109594
v -15.50048776 -17.80752838 -2.04735179
v -16.15370065 -17.32744463 -1.88564986
v -16.88037068 -17.00306870 -1.74584042
v -18.81327294 -14.06991947 -1.97787234
v -19.38282512 -15.07974509 -2.02016253
v -18.27807724 -16.29928872 -2.18691607
v -20.47343738 -14.01399821 -2.37842812
v -0.07519304 -15.46250377 -5.94589207
v 0.57233317 -14.81081732 -6.75948616
v 0.92364702 -15.09026904 -5.86505700
v -21.97540738 -11.06464304 -2.61045992
v -23.11453037 -8.15266091 -4.60716058
v -22.76037447 -7.79600022 -5.04055433
v -12.09484041 -21.59301192 -6.04804046
v -10.05087420 -20.58571018 -6.53165579
v -12.86555175 -21.59564756 -5.10522490
v -12.90528290 -21.91927098 -6.16216892
v -15.40870965 -20.19403875 -3.49827437
v -17.24547148 -20.06563544 -2.99561722
v -16.84043370 -18.22754741 -2.14591459
v -1.86699582 -10.88096667 -8.28375481
v -1.98234618 -12.46672031 -8.04622844
v -3.55853839 -13.65345344 -8.30336753
v -0.56997413 -10.86880919 -8.02304782
v -17.31418446 -16.29261114 -1.92763994
v -18.04272458 -16.94912836 -1.91688759
v -20.48792690 -16.52809232 -2.43541086
v -2.96144933 -9.32354387 -8.25103279
v -2.83953571 -10.96593961 -7.97307119
v 39.76967186 48.89938608 -5.71580976
v 41.01441801 48.45068976 -4.75678314
v -24.09256808 -10.19243989 -3.69974249
v -23.32099900 -9.78517160 -3.32583906
v -22.63146266 -10.34783199 -2.96977255
v -13.87859881 -22.17965573 -5.87362796
v -17.98837073 -17.93267950 -1.75192649
v -18.89544353 -18.45536008 -1.82648806
v -19.17778142 -17.32985862 -2.03655357
v -20.94416693 -15.04364610 -2.28554965
v -21.76979929 -15.55182226 -2.67048622
v -22.32047729 -13.98613956 -2.57934583
v -23.73864315 -10.45234222 -3.42965755
v -24.01874401 -10.81077009 -3.33991018
v -23.94946851 -9.25850961 -4.09200834
v -24.78310280 -9.87151731 -4.46478836
v -23.75897579 -8.51303339 -4.68307361
v -24.19308200 -8.58503021 -5.58180735
v -16.68464392 -23.23817275 -5.72039280
v -17.85724610 -21.33551054 -3.59071908
v -18.18150654 -19.25385371 -2.60558282
v -19.14221980 -20.21052316 -2.96399277
v -19.27072369 -19.41877231 -2.23946129
v -95.89412063 -34.96771678 -18.40180159
v -21.72293700 -16.89156890 -2.57920194
v -20.56097239 -17.39397645 -2.17437837
v -22.91658893 -15.50053805 -2.60911067
v -24.60028604 -13.30336090 -3.00001982
v -23.55032600 -11.93574723 -2.95688724
v -23.09681289 -12.16738764 -2.86948937
v -25.62836744 -9.83787235 -4.68307501
v -25.42035095 -9.09151230 -5.86835388
v -25.75294860 -9.38048493 -5.25329728
v -97.25664556 -29.50412594 -17.18716510
v -98.07650000 -28.79009768 -17.17922837
v -18.11924018 -23.07566069 -4.80933022
v -93.38455647 -30.89480661 -18.15958880
v -92.36911684 -31.30767867 -17.88377762
v -19.64164153 -21.44496888 -3.40836099
v -20.42658441 -19.97388899 -2.21545692
v -22.76855893 -17.04087295 -2.44293595
v -22.32175320 -18.27283204 -2.37594545
v -21.31653763 -17.75923558 -2.16714689
v -24.15641025 -16.86964184 -2.85429182
v -23.80533703 -14.72902391 -2.90311314
v -23.16801809 -13.98788020 -2.74447608
v -24.32878315 -14.12266027 -2.86235078
v -25.99082328 -12.91868649 -3.46709951
v -26.37048066 -13.48325890 -3.66052496
v -26.53012611 -11.51993033 -4.04358935
v -27.28227526 -11.17722411 -4.64652153
v -23.96966144 -11.67247724 -8.64702091
v -15.25690220 -22.64305390 -6.81451475
v -15.46697505 -22.87337929 -6.06754096
v -16.53015055 -23.23126420 -6.72485959
v -18.10233295 -23.67534116 -5.86257549
v -21.84177935 -22.12367766 -3.67431738
v -21.51497081 -21.03554830 -3.06313392
v -25.01911111 -15.37740696 -2.85905576
v -26.46348625 -15.36157541 -3.23831919
v -27.25972049 -12.96541002 -4.34473669
v -19.01377365 -23.81396480 -5.66317048
v -20.55077627 -24.48829636 -5.81176393
v -20.13039961 -23.51992391 -4.96257888
v -22.91831747 -25.04603565 -5.61650097
v -21.03932202 -24.48505908 -5.67301828
v -23.10266346 -21.85513265 -2.95328465
v -22.75229432 -20.43809742 -2.36038608
v 13.86751141 23.53944071 -5.14356187
v 14.66949936 23.32240343 -6.07570680
v -23.63969944 -19.88768205 -2.47030053
v -24.88151751 -18.64829473 -2.86949426
v -25.73955432 -17.01402292 -3.19464062
v -26.22796781 -18.24179664 -2.99206260
v -60.79745293 -35.26987880 -15.61626513
v -28.39156054 -14.09719326 -4.12661303
v -27.80745551 -14.30857833 -3.81055614
v -28.21966074 -13.52520939 -4.36877878
v -28.90638076 -11.98505051 -4.94499505
v -28.36934477 -11.00171078 -5.43228723
v -29.36098911 -11.18421089 -5.90971345
v -26.47288516 -10.19110717 -4.77069290
v -28.17950957 -12.10984681 -4.87389741
v -60.31890586 -35.26170924 -15.45246132
v -58.50516260 -35.19281745 -14.72528093
v -21.38856985 -25.11920966 -6.59302576
v -20.45784332 -24.71092716 -6.89544994
v -19.56983842 -24.30650964 -6.69328589
v -18.53533089 -23.99366349 -6.63043279
v -23.46689999 -23.15190993 -4.05767746
v -25.14038980 -24.50117283 -4.88808099
v -24.65381101 -22.77944796 -3.39272479
v -26.61982365 -19.26180534 -2.88815191
v -25.84347315 -20.10882832 -2.70774146
v -27.47282572 -19.66583356 -3.22344410
v -27.93023176 -17.57913455 -3.42977536
v -26.77159756 -16.83468558 -3.16520827
v -102.12843120 -29.63663638 -16.94872417
v -92.67874062 -36.65478900 -18.31313781
v -28.37512083 -12.80576549 -4.60718293
v -30.53585626 -12.94804830 -4.69015446
v -29.07290310 -13.18325847 -4.44283569
v -29.99354526 -13.87146953 -4.26764600
v -22.43477292 -25.56891181 -6.98366482
v -23.47170375 -26.04910545 -7.05715735
v -21.96007781 -25.04934184 -7.69291399
v -24.16466735 -24.68789928 -4.98275645
v -25.18790402 -25.76547861 -5.75487223
v -26.34584345 -23.02524075 -3.95943597
v -26.44591779 -24.50887859 -4.61451849
v -27.89835259 -23.36342260 -4.14785510
v -25.68940818 -23.35586213 -3.81985004
v -26.89046785 -20.27586289 -3.20319808
v -27.62405761 -21.40527032 -3.42031661
v -26.06073022 -20.92023939 -2.88040703
v -116.38022959 -24.87886697 -14.03878909
v -115.96788466 -24.23783392 -14.17145133
v -115.70141464 -24.91739765 -14.31711297
v -26.00931562 -21.79877274 -3.42664402
v -24.50022288 -21.12903632 -2.66862987
v 30.66528775 92.25485474 -3.11125536
v 31.72621503 91.99028462 -2.80603394
v 31.32333606 92.18802303 -3.48816137
v -29.90030870 -20.41203529 -3.58843361
v -29.04282510 -19.56932992 -3.62329371
v -29.73274142 -18.47182214 -3.79732205
v -28.76575664 -20.70779912 -3.38338758
v -27.95856260 -20.36854438 -3.25219263
v -29.33571115 -16.94475301 -3.72876273
v -31.51345253 -16.21028222 -4.17291233
v -31.58771619 -17.25903712 -4.04841313
v -28.92576158 -15.58204833 -3.57916765
v -31.74051642 -15.25959186 -4.64833854
v -30.85065819 -15.45118913 -4.04225197
v -30.76526895 -13.98142055 -4.40804847
v -32.49948844 -15.82631841 -4.65968344
v -32.75815025 -14.42129910 -5.26530761
v -30.17747775 -14.62647505 -4.08187881
v -31.80872649 -13.97806127 -4.78152279
v -33.54145959 -12.36534864 -7.20849307
v -32.89422020 -12.17301283 -6.93167513
v -32.64215589 -12.49944884 -6.17524376
v -33.37809443 -13.17823119 -5.82252024
v -31.85192496 -12.67764531 -5.95435733
v -25.19665845 -26.83079615 -7.35098962
v -26.66430548 -26.83955245 -6.30316837
v -25.50521493 -26.36325732 -8.59301072
v -24.07910489 -26.10052563 -8.00952129
v -26.76704526 -25.82842857 -5.37247490
v -28.12696435 -25.32462962 -5.03691845
v -28.78017165 -23.89987558 -4.31081699
v -29.59379181 -24.83217418 -4.19635745
v -30.53319827 -23.71194400 -3.80178657
v -30.29265441 -22.43508212 -3.77345574
v -28.88938412 -22.10460790 -3.51166655
v -30.65968677 -20.26987262 -3.59831285
v -31.43375739 -21.06025629 -3.70242703
v 40.73704034 73.24209809 -4.88115055
v 40.36448151 73.70964438 -5.47720632
v 40.79535976 71.91408426 -5.42567391
v -28.72216702 -11.82584185 -8.49549659
v -29.37984467 -11.54460944 -8.12135544
v -31.32805973 -19.06931959 -4.06248402
v -33.03660080 -20.81717178 -4.02812567
v -32.10568428 -18.47167686 -3.99338268
v -33.08265284 -17.60610566 -4.14082082
v -0.53999998 4.05000011 -6.64999988
v -34.54342857 -15.17355256 -5.59419859
v -33.54078531 -15.59269335 -5.32877259
v -34.79666263 -13.74582201 -6.27459912
v -36.29459441 -13.41999695 -7.87000731
v -35.21082178 -13.12592346 -7.33175129
v -33.91056880 -14.41201475 -5.84519841
v -34.54409912 -14.74381052 -5.94148366
v -34.10772234 -13.48421723 -6.03169156
v -27.75258943 -27.46341750 -6.98385434
v -28.96587923 -26.80023946 -5.61339408
v -28.92526612 -27.78335102 -6.54256856
v -26.46065503 -27.28096209 -7.52112409
v -27.40000002 -27.56000124 -7.73000019
v -30.15187569 -27.66109072 -5.73705602
v -30.13510816 -26.15581453 -4.63312911
v -30.88740073 -24.79919977 -4.00339300
v -33.47784281 -25.75875632 -4.30911081
v -31.28719702 -24.06338975 -3.71273072
v -32.04559162 -24.41089600 -3.81923583
v -31.76845983 -25.88930726 -4.18366911
v -33.19931030 -24.33184907 -4.04913723
v -32.48975053 -22.99719863 -3.77951912
v -33.55013579 -23.51160720 -3.93987400
v -31.71512485 -23.25141802 -3.61594278
v -32.59919211 -21.82151936 -3.74522456
v -33.95618871 -21.01687528 -4.21819976
v -33.97685662 -22.30804414 -3.92720755
v -35.38690135 -17.80587249 -4.85462463
v -34.57724676 -19.34881695 -4.18449799
v -33.61453861 -19.59920861 -4.05848771
v -37.45866939 -16.72020555 -5.75150410
v -34.68980640 -17.25723594 -5.05204173
v -28.91359478 -10.85155457 -6.11392083
v -33.86915475 -16.74400643 -4.95172152
v -34.84586626 -16.05771482 -5.27078146
v -37.16365620 -14.25622031 -6.83124829
v -37.09187359 -15.18238522 -6.36592507
v -36.34315357 -14.44623061 -6.44768728
v -37.86602989 -14.87263851 -6.74041687
v -35.68178788 -15.78536443 -5.60568273
v -36.55039147 -16.13881066 -5.89256315
v 10.51768381 -8.94984603 -5.11737354
v -53.01361531 -19.57361773 -10.28346270
v -53.48226056 -19.95087042 -10.02006046
v -53.76212299 -20.39356343 -9.80306976
v -29.84675393 -28.37227844 -7.07808323
v -31.24368191 -29.40392308 -8.26431252
v -31.48026764 -28.57907303 -6.23750547
v -31.89538047 -27.39542909 -5.22027025
v -32.82003105 -26.56568401 -4.44434863
v -32.54644573 -28.83040160 -6.19082572
v -33.59698132 -28.05497125 -5.10230754
v -33.64999965 -25.49000084 -4.38000029
v -33.77034888 -26.24296024 -4.56775399
v -35.03418341 -21.62108570 -4.28619841
v -35.47827154 -23.93947914 -4.13253484
v -34.50553119 -24.38525297 -4.21483070
v -34.88760442 -26.00621805 -4.44177026
v -3.38136358 -12.32803613 -7.99111277
v -36.24113649 -21.63872123 -4.44291206
v -37.87245601 -22.09365927 -4.72206995
v -36.85572371 -21.64351940 -4.34049545
v -36.35523468 -18.84317212 -5.07325586
v -37.59159893 -19.56975460 -5.28115453
v -38.47804293 -17.40736514 -6.14705030
v -39.01006281 -15.49833082 -6.97893044
v -39.75751251 -14.95910343 -7.77112739
v -40.09971768 -15.21862950 -7.63154076
v -39.63226452 -15.80567658 -6.91310083
v -38.46212476 -16.43939130 -6.36174204
v -37.87798807 -15.58921020 -6.51648408
v -33.72780606 -29.13415059 -6.28927210
v -34.99880433 -27.24372223 -4.80251014
v -36.10186279 -25.40379576 -4.31106240
v -36.97916493 -26.06863342 -4.70241671
v -37.51126677 -24.61310290 -4.48792614
v -39.15787116 -23.29153754 -4.75772517
v -39.85020518 -21.10848390 -5.49562881
v -38.63218427 -20.47496475 -5.23746479
v -39.76536170 -20.49225755 -5.39575331
v -37.21186891 -20.90857737 -4.84888908
v -40.09404406 -19.43024062 -5.77619718
v -41.14829376 -16.46126248 -7.14109233
v -41.20372236 -17.64433458 -6.85129920
v -40.60604051 -16.16862044 -7.03850156
v -39.41566870 -17.72594266 -6.42551342
v -39.83168676 -17.08903909 -6.52657589
v -42.41089523 -16.94810204 -7.36747822
v -41.37529805 -15.86109586 -7.95746688
v -42.06532985 -16.14433341 -8.07316322
v -40.86777195 -15.62649757 -7.69194309
v -35.31233966 -29.59126234 -6.32627355
v -34.86469761 -29.91160750 -7.74794957
v -36.33599728 -28.97263132 -5.50710736
v -35.31125188 -28.40254642 -5.11875562
v -37.45339066 -27.47642994 -5.17758075
v -38.20666298 -26.48119070 -4.83311387
v -36.15906835 -27.58325078 -4.88256477
v -35.83002463 -26.47598833 -4.57214005
v -38.82431611 -25.51183105 -4.65725083
v -39.55402970 -26.78450756 -5.06867608
v -41.62053391 -22.13009633 -5.56378672
v -42.89148003 -18.09004694 -7.04546086
v -41.77096486 -19.36504431 -6.57775067
v -40.95502570 -17.95274578 -6.81785541
v -41.83851182 -20.11992037 -6.11293223
v -43.44022274 -16.71294309 -8.10282957
v -44.06037927 -17.32802019 -7.82792736
v -43.37025806 -17.33199507 -7.45827053
v -36.26824170 -30.41331843 -7.52297509
v -37.91200742 -30.65365180 -7.25345314
v -37.41389140 -29.88336235 -6.63996860
v -40.31573236 -27.96097845 -5.07564424
v -41.08569026 -26.04731731 -5.10374177
v -41.91862792 -24.53340217 -5.15564904
v -42.80360043 -26.35593154 -5.29455114
v -43.05578396 -23.12656492 -5.72419632
v -44.38331351 -21.75168879 -6.31338544
v -67.64800102 -36.36966646 -16.58362523
v -66.24288112 -36.56318411 -15.78029059
v -44.69322413 -18.16136949 -7.67869595
v -44.72452402 -19.23010312 -7.38989515
v -44.77078840 -17.54763536 -8.39661155
v -44.08041015 -17.00933836 -8.23410973
v -40.18528759 -31.58489242 -8.10950994
v -40.02996907 -30.58163263 -6.74091140
v -37.92246804 -31.11522086 -8.67469329
v -38.75999898 -29.78000045 -5.84999984
v 6.79643638 -11.35377493 -5.60408644
v -40.30450061 -29.62034382 -6.20170310
v -40.16308486 -28.93784642 -5.54027455
v -41.48845002 -29.99851108 -6.27012923
v -41.35067016 -28.40972878 -5.35892881
v -41.16563126 -29.20689806 -5.99494949
v -41.31415486 -27.19100565 -4.99272812
v -42.48992354 -28.88284251 -6.11070497
v -42.50616208 -27.82062255 -5.25105186
v -2.45563523 -16.18044823 -7.01001985
v -1.80946453 -16.40210487 -5.89614222
v -2.67373677 -16.71530306 -5.93977422
v -43.79503429 -24.75512214 -5.50544262
v -43.95635426 -23.30465242 -5.93362376
v -44.83178258 -24.01500940 -5.79361618
v -45.24501041 -25.39125271 -5.82868746
v -45.08515447 -22.70494215 -6.15703454
v -46.06414586 -20.05453408 -7.32003013
v -45.33904418 -21.00593597 -6.95844740
v -44.65166479 -20.65451257 -6.60420815
v -121.34464830 -29.32595275 -12.55078055
v -123.34595621 -28.09386700 -13.07797618
v -45.77832669 -19.06729117 -7.94714037
v -47.33596370 -18.84618960 -8.14765878
v -46.61870003 -18.53176579 -8.27922206
v -41.63638875 -30.92559427 -7.50010833
v -43.16158965 -32.12789446 -8.00138153
v -43.03656146 -30.77251837 -6.58296281
v -44.25920174 -27.83822641 -5.71489148
v -46.00242525 -26.88971348 -5.96635928
v -45.94563693 -24.02582578 -6.16277056
v -47.21148312 -24.16753955 -6.49086479
v -46.67996615 -25.26704594 -6.03246316
v -70.56214660 -35.06240994 -17.69976318
v -71.19281590 -36.42724454 -17.38466322
v -47.11350054 -22.70860411 -6.49847835
v -47.00978845 -21.56838775 -6.92389952
v -48.08454961 -20.77270485 -7.34763313
v -48.22598398 -21.49520814 -7.12524587
v -49.17594418 -19.39855702 -8.40949826
v -48.56537282 -19.60898936 -8.20002239
v -48.43813926 -18.24561879 -9.29669198
v -49.01061207 -18.24875548 -9.83889028
v -49.55254123 -18.63871329 -9.28707514
v -41.97784513 -32.15118870 -8.62863474
v -40.44592753 -31.91875294 -9.48482193
v -44.23021898 -32.00056031 -7.64267193
v 14.24016990 15.61122946 -0.82947570
v -47.93333262 -27.90052444 -6.26448542
v -46.68588936 -27.99566649 -5.93888201
v -48.09346050 -26.99689381 -6.22582529
v -47.89104685 -26.01585165 -6.38312194
v -52.97814682 -20.87653801 -8.98171123
v -53.14627290 -20.20324580 -9.66031663
v -82.51081407 -37.28333488 -18.45287345
v -81.04006201 -36.56777740 -18.53966713
v -81.02031797 -38.32950443 -18.16057041
v -49.54541475 -21.77793719 -7.71165965
v -50.08340627 -19.69718374 -8.69113766
v -50.85953698 -21.28165029 -8.16438626
v -49.71839488 -18.38360168 -10.10969467
v -46.31844535 -29.06726673 -6.05226960
v -48.16037044 -29.03200872 -6.39856933
v -47.11165652 -30.31422757 -6.05914043
v -48.85576665 -27.57282928 -6.29977975
v -51.09353364 -25.03710799 -7.00622518
v -49.54978079 -24.69248697 -6.78299041
v -50.01804605 -23.66620302 -7.32276635
v -50.91082305 -22.96610177 -7.54718808
v -51.70635134 -21.02428675 -8.50318745
v -52.49276757 -21.99513838 -8.58092960
v -51.11834779 -19.29042488 -9.67017934
v -51.69358104 -19.72929016 -9.30546504
v -52.50703171 -20.36452293 -9.42560658
v -51.92096159 -19.34016310 -10.07330418
v -46.20620981 -32.10278228 -7.99850747
v -45.38979381 -33.02217647 -8.88235215
v -47.90170118 -33.25841948 -8.65095947
v -46.91612720 -31.91393986 -7.47961784
v -48.26999828 -31.75999969 -7.00999983
v -49.72164333 -29.64067087 -6.51865918
v -49.44751784 -31.01438098 -6.37893379
v -49.47064444 -28.27786840 -6.58049341
v -50.59751123 -27.40010619 -6.66357065
v -50.27625710 -26.72286332 -6.73094857
v -51.16141215 -26.81932598 -6.77134562
v -51.64722353 -25.92764981 -6.84136990
v -50.77223107 -24.12386239 -7.33143045
v -52.38321424 -24.03925918 -7.63521297
v -53.10180411 -22.52382413 -8.50739703
v -53.88267711 -21.85611613 -8.93966574
v -62.01103330 -28.42310444 -8.31209589
v -46.90269008 -33.68815780 -10.08751895
v -47.95870557 -32.51657262 -8.23722314
v -49.40001294 -32.73191676 -8.10356624
v -49.28817600 -31.75824136 -7.14381412
v -50.03999919 -31.64000064 -6.96999952
v -51.42087862 -29.13108282 -6.79319538
v -50.53125322 -29.77506630 -6.68290071
v -51.09268427 -28.59518491 -6.71462668
v -51.07831582 -30.86212277 -6.37630839
v -115.89713395 -22.54848182 -9.93257668
v -115.04198611 -23.49012718 -9.63555463
v -52.10584402 -27.22958103 -6.98166341
v -53.07471007 -26.59661882 -6.98868372
v -53.15905064 -25.57845227 -7.14555429
v -53.94024774 -25.00189282 -7.98790716
v -52.19125748 -26.00163780 -6.88883197
v -54.04990539 -23.77133071 -8.40852223
v -55.45766652 -23.52934703 -8.86433944
v -48.46984148 -33.76446664 -9.47828311
v -49.52940345 -34.17837620 -10.70674788
v -50.87682977 -32.22903982 -8.04110710
v -49.76337403 -33.58875588 -9.39963199
v -52.45210230 -32.05474839 -7.11695710
v -53.00589278 -30.47589585 -6.68351958
v -52.31431872 -29.14156951 -6.76891161
v -53.67607251 -30.13169765 -6.92526158
v -52.51551419 -30.79223074 -6.66826824
v -53.58973518 -27.42742933 -7.06129847
v -54.23947424 -26.79102495 -7.37255067
v -115.21586031 -29.14731577 -11.41618658
v -113.69018257 -29.26644497 -11.40404493
v -114.32825029 -28.23083661 -10.95195301
v -54.85849828 -25.57594143 -8.00691266
v -55.13076857 -26.20084584 -7.80365989
v -54.86410111 -24.51981977 -8.34973250
v -56.24631792 -21.36608958 -10.12301445
v -55.82732707 -21.96967602 -9.62446537
v -55.22748455 -20.90947703 -10.06149594
v -56.69226497 -21.91604115 -9.84695274
v -114.10985142 -30.19987978 -14.89683799
v -114.37015980 -29.18659523 -15.19381814
v -113.88395727 -29.91437912 -15.16064070
v -51.27205700 -34.15877745 -9.80214961
v -53.34771425 -32.83350915 -8.25196039
v -53.81607637 -33.54618326 -8.79946258
v -54.75089699 -31.98917210 -7.46516744
v -56.83628470 -30.41822650 -7.26569863
v -55.60163781 -28.39590423 -7.07081333
v -55.76042458 -29.12858874 -7.12101068
v -55.21612614 -30.96590191 -7.20338197
v -55.65914139 -26.62589774 -7.85419345
v -54.71827835 -26.12264268 -7.53814075
v -56.04556575 -25.38896538 -8.05664249
v -56.64703995 -24.74297024 -8.65896791
v -57.89771304 -23.35126884 -9.71024018
v -57.45175108 -21.83088660 -10.22530813
v -57.88509175 -20.73250897 -11.05001476
v -56.50245771 -20.72880976 -10.45684051
v -113.72101307 -29.99605238 -12.01297157
v -113.47425729 -30.55572696 -12.65757624
v -112.98342049 -29.89685722 -12.02915143
v -52.19949409 -34.56573188 -10.60559135
v -50.75433105 -34.20237452 -10.34709718
v -53.55743319 -34.34406593 -9.65323392
v -52.43992433 -33.76998380 -9.12982598
v -53.76001075 -32.34473616 -7.48011842
v -57.46917427 -29.01428193 -7.35258777
v -56.78990856 -28.56851369 -7.21355574
v -60.75011939 -23.08576554 -10.37814561
v -60.21045893 -23.88241328 -9.84773505
v -59.42204595 -23.47085625 -10.17792895
v -58.95073712 -34.03134272 -9.48499143
v -60.47415361 -34.49654952 -9.96360555
v -57.26177245 -26.01160482 -8.05769674
v -56.58642203 -27.37118490 -7.82750081
v -58.61185491 -26.29377320 -8.48979875
v -58.41946602 -23.38204160 -9.89643019
v -58.33948776 -22.31293544 -10.27746126
v -58.67974088 -20.95525898 -11.09239273
v -58.71135741 -22.00728469 -10.49780753
v -57.98061192 -21.30121924 -10.76021232
v -59.50092524 -22.57290110 -10.49870718
v -59.07544866 -21.39719017 -10.85082442
v -113.38260025 -30.57315573 -15.05915076
v -112.87877709 -31.30375594 -14.55607824
v -114.01357502 -30.73696420 -14.23042454
v -58.79859999 -20.77293955 -11.75177190
v -52.14928091 -34.82609987 -11.83810644
v -49.86036196 -34.04694423 -12.63414323
v -50.56000128 -34.55999866 -11.71000022
v -53.27333882 -34.84277055 -10.71158610
v -51.82023346 -34.57193077 -12.65696343
v -55.36275730 -33.87816250 -9.07555874
v -54.29346114 -32.92769939 -8.31307843
v -54.87122759 -32.72770345 -8.04274809
v -57.82600492 -31.92468733 -7.88559578
v -58.57276544 -28.22114713 -7.79083231
v -62.98609078 -26.53090283 -9.48807690
v -62.31363118 -25.98689869 -9.69118625
v -57.99968541 -27.49124914 -7.90993031
v -59.11780149 -24.10550416 -9.83770657
v -60.35049632 -22.42965996 -10.65354515
v -54.42111567 -35.22915766 -11.01811510
v -53.37049440 -35.25870666 -11.68279815
v -54.32872102 -34.59397331 -10.18672064
v -55.34144491 -34.81850401 -10.23764070
v -56.02357164 -32.24272281 -8.27154145
v -59.19900164 -30.91210686 -7.73753878
v -57.49528855 -31.15831316 -7.75344484
v -58.80145729 -29.56804261 -7.58412667
v -59.52748284 -28.42395194 -7.85663817
v -60.05313620 -28.15789729 -8.22509825
v -63.67120147 -25.94862692 -10.28744318
v -64.80249763 -25.43080784 -10.77619288
v -61.00136787 -24.29667115 -9.98102315
v -61.30490452 -22.67927676 -11.29253395
v -61.60888821 -23.87576737 -10.53201221
v -62.39546463 -23.73456396 -10.88980120
v -61.46012992 -22.11166359 -11.80864032
v -93.78671646 -25.23151971 -11.76622696
v -94.16987747 -26.20397322 -10.93897223
v -93.01690757 -26.17260069 -10.99549886
v -55.37801236 -35.73074564 -12.94443849
v -54.59097400 -35.51711142 -12.01202068
v -57.21756443 -35.33751518 -10.94007492
v -65.87596238 -26.36807039 -10.20026766
v -60.64805016 -29.68491986 -7.75893172
v -61.35044992 -28.78196351 -8.02463572
v -62.24745885 -25.26910044 -9.86661017
v -93.02453697 -30.46585061 -17.86758751
v -63.44183534 -24.38775636 -10.81575174
v -62.94140220 -22.14614861 -11.95168681
v -63.63373250 -22.29774930 -12.06610166
v -63.18805367 -22.04855531 -12.30452210
v -93.94989163 -30.09821288 -17.92703196
v -62.58236617 -21.82094380 -12.43884955
v -86.57298982 -32.90317953 -10.54710336
v -86.23210341 -34.85750034 -12.23683823
v -55.64341322 -35.55392474 -11.56469434
v -58.47077444 -35.50489247 -11.13149058
v -61.64760515 -30.30885383 -7.92199746
v -60.89000031 -30.78999929 -8.10999982
v -62.00397760 -29.22516316 -7.99987372
v -62.94865161 -28.75730768 -8.30910355
v -63.56362253 -22.21742086 -12.62954064
v 27.06799656 7.47865112 -5.63232368
v 27.74968371 7.20744766 -4.78432281
v -58.43703449 -35.88684276 -12.26067450
v -60.07226929 -33.24440867 -8.56350083
v -61.60281226 -33.14989433 -8.72913748
v -60.22404879 -31.95967898 -7.98547547
v -61.52402237 -32.23414719 -8.16101674
v -62.35827878 -31.16493486 -8.24140850
v -63.29125911 -29.49258685 -8.31669010
v -64.31537122 -28.76512520 -8.60856287
v -63.38356435 -35.01192853 -10.83705667
v -66.52250141 -26.19573846 -10.58134716
v -67.47359037 -24.37650785 -11.70601230
v -66.25483185 -25.05521104 -10.94831061
v -61.36475503 -36.23287007 -12.14981079
v -63.30082566 -36.16794199 -12.32086495
v -66.24505669 -29.01172638 -9.15563013
v -66.92914665 -28.27406302 -9.57849063
v -64.75785375 -31.69342130 -8.60558264
v -66.84959680 -30.28113768 -8.95473175
v -68.23875755 -27.16043033 -10.17346047
v -67.20121205 -25.49387328 -11.12424675
v -68.01616400 -25.41895583 -11.26886439
v -68.47843528 -26.72944590 -10.65102685
v -68.84429604 -23.60475995 -12.27539778
v -69.21267509 -23.14740419 -13.05426657
v -67.70817935 -23.11511151 -12.60897517
v -66.92055613 -23.28196727 -12.05547806
v -68.42438132 -22.92826027 -13.33457511
v -70.79488784 -32.71855414 -9.59781371
v -63.43968213 -36.56927496 -13.72861210
v -68.11740994 -28.78871933 -9.28317755
v -69.14292276 -28.66245806 -9.58197843
v -68.06595623 -27.90202573 -9.65029839
v -69.13093477 -27.59294771 -10.05047094
v -69.34978813 -24.77987669 -11.44052297
v -69.17665154 -26.20568871 -10.96412167
v -63.33847344 -36.44514084 -14.90709465
v -64.69614804 -36.58447415 -13.24491389
v -65.24768472 -36.92327440 -14.56735563
v -66.95026904 -36.68073937 -13.10147811
v -67.93872267 -31.92528710 -9.00026690
v -69.68574226 -31.68607876 -9.15818196
v -69.43432242 -29.46454659 -9.27684084
v -70.28435171 -30.51040135 -9.19010863
v -70.55271417 -27.33680792 -10.56500152
v -69.84028220 -26.68538317 -10.72217058
v -69.69327480 -35.46741232 -12.37928774
v -70.20577788 -36.29652411 -13.26219458
v -69.24161315 -36.47027537 -13.03539518
v -70.96020877 -26.18584968 -11.04364358
v -112.54986376 -28.15574221 -14.95148055
v -111.98115349 -27.18719468 -14.99988046
v -110.79374701 -28.15929241 -15.37862979
v -66.61739200 -37.08469868 -14.48393241
v -67.33866781 -35.88395566 -12.03654427
v -66.66488200 -35.80795228 -12.01238390
v -68.13634932 -35.62601283 -11.83334272
v 34.30940211 91.26984328 -3.73068079
v -70.19624114 -28.77664194 -9.74082015
v -71.60577923 -30.03075533 -9.27412696
v -72.30595499 -28.51479128 -9.93327890
v -70.75929642 -27.78731287 -10.24556067
v -72.32858986 -26.36216208 -11.16084773
v -72.00607657 -25.24366975 -11.77856047
v -70.83430141 -24.63458665 -12.26544939
v -72.41989672 -24.44244549 -12.78700866
v -68.02773476 -36.36192158 -12.94329762
v -68.89757514 -35.35009921 -11.95884030
v -69.57050413 -34.83743221 -11.35510951
v -70.34058869 -34.22954679 -11.06972806
v -71.47912681 -33.54441375 -10.52370388
v -73.03928584 -31.04287758 -9.43190791
v -71.51197642 -31.19320609 -9.53909010
v -72.32585549 -29.51880544 -9.42531228
v -73.29029590 -29.37514894 -9.50963702
v -74.12337512 -29.71953340 -9.57839191
v -73.08553904 -27.54831500 -10.50838269
v -117.05527455 -24.10531230 -13.84697668
v -117.01668054 -22.48556353 -12.62684725
v -116.05894566 -23.16108346 -13.75720929
v -68.36317480 -37.18774021 -14.49444797
v -70.67277282 -34.73158926 -11.94948982
v -71.89942151 -35.33829749 -12.07915880
v -72.10199535 -33.97089243 -11.33329980
v -72.96232879 -32.57935122 -9.95054375
v -74.86006618 -30.98089248 -9.54831112
v -75.78594238 -30.59703112 -9.67464782
v -75.25872439 -28.27435173 -10.58957446
v -74.67688620 -29.24224176 -9.82872676
v -73.61074537 -28.76737900 -10.08494757
v -73.85461032 -27.68972516 -10.66039596
v -74.76437837 -24.62892421 -13.32563721
v -75.99239796 -24.56709929 -13.55189364
v -75.41567832 -24.66472425 -12.93042582
v -71.54302299 -36.82364151 -13.85345310
v -69.78039443 -37.21589223 -14.24534246
v -71.98129594 -35.84116325 -12.98697293
v -69.00221854 -37.14508936 -15.71509428
v -70.34578174 -37.44918481 -15.39872680
v -73.44733924 -34.42070633 -11.27216127
v -73.76626879 -35.97483784 -12.96547242
v -74.95000213 -34.12999958 -11.56999916
v -74.98688996 -32.74879605 -9.97249596
v -76.11294836 -27.11008303 -11.21394709
v -76.74898207 -28.16058882 -10.42896882
v -76.10979676 -28.15075777 -10.42179950
v -77.47023553 -27.49079093 -10.98456327
v -76.07741654 -24.72040989 -12.94547133
v -77.35963911 -25.11421964 -12.64454238
v -76.69162005 -24.59771000 -13.66369706
v -76.32387429 -25.35969764 -12.43955269
v -72.21528888 -37.42060810 -14.74059094
v -73.10774922 -37.18770295 -14.41022754
v -76.15897804 -33.39916095 -10.59549022
v -76.29583776 -36.59303114 -13.74719106
v -76.02185756 -35.37659347 -12.51197141
v -76.58435404 -32.47240186 -10.05629078
v -75.92099160 -32.91666135 -10.14244184
v -77.30640471 -31.01706319 -9.72038414
v -77.24732161 -29.39154580 -9.96901840
v -79.52246815 -30.32043204 -10.22004243
v -79.51232791 -27.09780261 -11.39796898
v -79.26487178 -25.26912466 -12.99771853
v -78.18673551 -25.74167587 -12.35746033
v -78.55965197 -25.03243275 -13.18350434
v -77.46289670 -26.08144842 -11.78422384
v -77.93294638 -25.41963942 -12.70786859
v -73.30472022 -37.78003529 -15.95271938
v -74.93923604 -37.95536980 -16.03505947
v -74.27997887 -37.89004683 -16.61891490
v -74.67140257 -37.40598261 -14.87407554
v -76.01566613 -37.13735193 -14.20160290
v -76.63945854 -34.66766700 -12.04746123
v -77.31000334 -33.34002197 -11.00997068
v -80.73375374 -31.63529560 -9.94360168
v -77.86446065 -32.19814599 -10.34365129
v -78.64519209 -31.55836836 -9.74379107
v -80.84710687 -29.02693488 -10.20538155
v -79.57980782 -28.20247784 -10.56429930
v -80.64981550 -25.72915517 -12.85959501
v -79.87895608 -25.71667172 -12.63114717
v 40.44665396 72.61364162 -5.65080112
v 41.37216508 70.77047229 -4.16836655
v 41.63999856 66.71000272 -5.13000041
v 40.33454508 71.57160342 -5.71694085
v -63.94640356 -35.77431664 -15.73478244
v -74.80531931 -37.97143325 -16.79494046
v -75.38069040 -38.06026652 -17.04777963
v 12.68679183 -6.57325983 -6.56378781
v -79.92189378 -31.16102703 -9.97995306
v -80.67165315 -30.29504046 -9.95730981
v -79.90150899 -31.93170950 -9.88717005
v -81.32122457 -30.44233285 -9.96873528
v -81.55947179 -27.45856717 -11.29025593
v -81.76938444 -27.52098627 -11.17316168
v -81.13003522 -27.92799100 -10.86032297
v -63.94483149 -33.36876631 -16.32617600
v -81.72397316 -26.07367188 -12.57958915
v -82.69230276 -25.63480660 -14.40794207
v -81.22315258 -25.76174960 -13.15351855
v -77.69613713 -38.44513372 -16.57277346
v -76.31362230 -38.25418651 -16.72277972
v -78.92970741 -38.22676465 -15.39751701
v -78.34995538 -37.12616488 -13.94044980
v -80.04974574 -37.43470833 -14.44128063
v -80.55756986 -36.06083989 -13.11871782
v -81.29336685 -35.57411581 -12.62008958
v -82.03484863 -30.56873195 -10.01889259
v -82.57117122 -32.19678998 -10.12626570
v -81.75292611 -29.25137989 -9.99544747
v -82.61883259 -29.13785353 -10.03563777
v -83.52560550 -29.64530885 -10.19675564
v -83.56505632 -27.71467716 -10.80765761
v -82.97494799 -27.83130668 -10.79932973
v -82.21579343 -27.68204920 -10.88852342
v -82.66236633 -26.66322887 -12.04178762
v -83.19205046 -26.45998634 -12.29905989
v -83.18039775 -25.95333196 -13.22198287
v -82.93002844 -35.96402332 -13.03890161
v -82.17903227 -36.35565937 -13.29975668
v -82.19581097 -34.35681015 -11.72388438
v -83.52211118 -30.91508523 -10.00160445
v -83.69726688 -31.78509697 -10.07947698
v -84.52457190 -31.37329966 -10.09175461
v -86.10742539 -28.85881811 -10.27515903
v -84.86467600 -29.67700176 -10.55942010
v -83.57890695 -28.36611122 -10.41059941
v -85.47655493 -27.53003314 -10.66383347
v -84.69492942 -27.76942588 -10.62551327
v -85.30413359 -28.74907479 -10.52565686
v -85.60722321 -26.39980800 -12.22181600
v -85.85292101 -26.91333368 -11.38502266
v -84.70361680 -27.15989761 -11.26959547
v -84.83670652 -26.21456049 -12.80757133
v -81.65939152 -38.34805638 -16.02987014
v -80.62350750 -38.30816224 -15.47468174
v -82.05000311 -38.19999844 -15.27000032
v -83.09999853 -38.49000111 -16.26999862
v -82.26750791 -36.86954454 -14.39619344
v -85.04085988 -36.99902073 -14.53036722
v -84.22157168 -36.63503006 -13.79531715
v -85.65776795 -31.14427440 -10.39420813
v -87.21622825 -30.41984327 -10.30300092
v -87.95183152 -28.93225476 -10.17359085
v -86.11844480 -27.90953033 -10.39366610
v -86.96807176 -26.49003081 -11.50424499
v -86.95672452 -27.22062543 -10.73838864
v -86.06132120 -27.30129100 -10.84445883
v -87.91152388 -27.55136974 -10.61520167
v -86.36792749 -26.78422257 -11.41110063
v -86.94798499 -28.12676877 -10.29551215
v -86.57213300 -26.37390606 -11.86651643
v -87.91291714 -25.95646307 -12.10067607
v -81.94686472 -38.66988048 -17.28990674
v -84.61575955 -37.81165555 -15.27793240
v -28.55726145 -27.57721767 -8.75714887
v -28.45583297 -27.94443071 -8.06307700
v -29.55532074 -28.26507203 -8.24490469
v -89.63879943 -29.39661406 -10.36661305
v -88.83884549 -26.15617216 -11.76527608
v -88.90680969 -26.95818245 -11.10625267
v -83.72014016 -38.69446740 -17.42801815
v -83.89999717 -38.50999847 -16.65999927
v -86.31733060 -36.78794950 -14.32078518
v -87.13803440 -35.01955047 -12.61547394
v -87.86274493 -34.67457369 -12.32145727
v -35.05761549 -29.58511561 -9.53810103
v -31.31519631 -28.03211473 -9.34584904
v -90.22032470 -33.36558491 -11.88172866
v -89.40023184 -30.59032187 -10.53011417
v -87.24766970 -31.53545037 -10.44979971
v -90.64817429 -26.19452961 -11.51657477
v -27.57005207 -26.15300193 -9.34841856
v -25.99171177 -27.01748163 -8.00605305
v -91.34801477 -25.56361258 -12.05708273
v -90.37958831 -25.74204095 -11.98706869
v -84.49999988 -38.52000087 -17.54000038
v -29.85107340 -29.13654968 -8.72676354
v -34.25180539 -29.54989113 -8.82850494
v -35.29940918 -30.05824611 -8.68612807
v -92.71736443 -29.83688004 -10.84728725
v -92.92452782 -27.81511471 -10.75743139
v -91.65404737 -26.20422281 -11.20860316
v -92.72036701 -26.79444291 -10.75525023
v -92.72176027 -25.84198304 -11.32807601
v -92.84301847 -25.36686510 -12.02001702
v -93.00034493 -25.09815805 -12.88176142
v -87.16589957 -38.12491149 -17.70593040
v -88.41202408 -36.70443222 -14.83510621
v -89.28383142 -36.84781864 -14.88107815
v -89.08519894 -36.07270494 -14.07284942
v -90.32541513 -35.66275537 -13.91377952
v -92.51257032 -31.54316545 -11.17535867
v -94.90148723 -28.70362625 -10.79096273
v -94.13965046 -27.34663896 -10.66059060
v -70.07031143 -23.44021946 -12.90912461
v -70.63043118 -23.54378439 -13.66510708
v -90.12082964 -36.29226983 -14.71670438
v -89.02046084 -37.59436309 -16.10210910
v -91.19132906 -36.25319526 -14.78930283
v -91.43073112 -35.14553607 -13.38792033
v -93.02671254 -33.69501606 -12.62322348
v -92.67228097 -34.42313150 -13.10306694
v -91.81631356 -34.43350270 -12.70656008
v -94.09485757 -31.77499026 -11.38679963
v -95.61000019 -27.80000120 -10.63999906
v -95.72865069 -26.35251544 -10.70460211
v -94.83218193 -26.88270248 -10.61178185
v -95.34651786 -25.33810213 -11.49824914
v -94.67999637 -25.28999746 -11.89999934
v -106.42460734 -28.77287753 -10.93220618
v -106.78075999 -27.22973749 -10.66488121
v -107.02448338 -28.20465341 -10.80824435
v -91.17999673 -37.31999919 -17.19000004
v -90.22562206 -37.47751564 -17.26153493
v -90.89210629 -37.13083267 -16.79653302
v -89.04364705 -37.73554787 -17.36967266
v -90.79513699 -36.91828251 -15.67977294
v -89.90884572 -37.39551082 -16.31548628
v -91.49979055 -35.75887904 -14.45067767
v -92.66860783 -36.75683588 -15.88258520
v -92.33463556 -35.74123606 -14.98683356
v -93.58611703 -33.98930654 -12.77937088
v -94.78501976 -30.60162999 -11.25535369
v -95.66172957 -29.42676470 -10.88595577
v -96.76804394 -29.43735383 -10.93168836
v -97.04846889 -26.85034089 -10.47541574
v -93.01791340 -34.73559394 -18.41154881
v -91.46542102 -34.64537859 -18.48867163
v -91.14627540 -36.49031743 -18.30895804
v -92.02321619 -35.82410887 -18.58221367
v -93.40697527 -35.33787280 -14.91033100
v -93.40044111 -36.29874438 -15.69115743
v -93.99496019 -35.58284044 -15.37237689
v -94.25013512 -35.29192507 -14.54154588
v -92.55237132 -34.94363651 -13.74629606
v -94.29039806 -34.48888287 -13.54206912
v -95.73821723 -34.36316550 -14.06262256
v -95.40679306 -34.82748941 -14.52275831
v -96.23420238 -30.42281792 -11.40711084
v -96.87541425 -25.67179315 -10.93740109
v -98.10364246 -25.43220669 -10.95268968
v -98.39563072 -24.52870086 -12.21129764
v -93.35136414 -36.93463281 -17.64013059
v -93.26325357 -36.95622832 -16.94141142
v -93.84091944 -36.80147231 -17.34496467
v -94.01555359 -36.52825579 -16.52373932
v -94.70102191 -35.55089235 -15.33454005
v -96.42001987 -33.28413144 -12.94334885
v -96.63917124 -33.74442458 -13.60566821
v -98.24654460 -32.07951039 -12.54787110
v -98.25750440 -31.10833839 -11.66971121
v -98.10481966 -30.34626134 -11.14863344
v -99.51268882 -24.69942160 -11.68722846
v -99.62575138 -25.54843761 -10.64281631
v -100.64088553 -24.70184863 -11.13041118
v -94.29609776 -36.64558753 -17.34737493
v -95.78382969 -35.88660806 -17.06832275
v -94.46057677 -36.19317710 -16.37360267
v -95.28955817 -35.74956208 -15.83768055
v -96.11720592 -35.41397676 -15.60657471
v -97.11475670 -35.10905802 -15.92411846
v -75.56048036 -24.65839870 -13.63304071
v -96.52739018 -34.40317512 -14.37764987
v -97.74236381 -34.24635157 -15.00098128
v -97.02359885 -34.27781537 -14.32751585
v -96.34359926 -34.92942080 -14.78883252
v -97.09991515 -34.71725807 -14.96796682
v -98.39259088 -32.65596554 -13.32048979
v -99.53291714 -31.40869364 -12.45366316
v -99.82471168 -30.69606051 -11.62941474
v -101.63999349 -24.91535433 -10.67546848
v -101.13964230 -25.12675151 -10.60156617
v -94.32040155 -36.40624508 -17.96580106
v -97.01307118 -35.43020785 -17.26041362
v -97.28527814 -35.41816399 -16.62544347
v -98.46494347 -34.55391526 -15.72301425
v -98.84288162 -34.85144675 -16.43418521
v -76.28999650 -24.60944094 -14.21792991
v -75.93060285 -24.62710813 -13.95296212
v -100.28578341 -32.43105859 -13.38178013
v -105.04018515 -32.66203031 -15.11930581
v -99.81916100 -29.52003665 -11.06573362
v -102.40479559 -28.29843946 -11.07026357
v -100.94630718 -30.09187430 -11.44282799
v -98.84101152 -29.12621945 -10.69405302
v -100.62952340 -27.23091468 -10.53132955
v -100.73249042 -28.00974622 -10.64710692
v -102.58882493 -25.86615272 -10.35201363
v -98.15526009 -35.20092741 -17.29601808
v -98.19075465 -35.16577929 -16.43897779
v -99.51705486 -33.68815407 -15.13525285
v -74.11257178 -31.89185634 -9.58777312
v -74.61384684 -31.99796379 -9.63933766
v -101.09527409 -30.93722835 -12.39759196
v -101.03438795 -30.57964332 -11.82352472
v -104.79696840 -27.15282515 -10.64534392
v -104.02768105 -24.98185076 -10.57355758
v -103.40598971 -24.64106679 -10.72043832
v -99.04699028 -35.03200784 -16.94773696
v -102.02953219 -30.93556128 -12.53700629
v -101.84478760 -29.67693470 -11.28888316
v -100.19464046 -33.33095834 -14.68681358
v -101.64017230 -30.61497211 -12.17127498
v -99.61574525 -34.15747359 -15.89494757
v -100.72061419 -33.12378377 -14.71503731
v -78.14201713 -29.31755781 -10.04925556
v -79.04183120 -28.91246602 -10.31782478
v -100.07622838 -34.66393799 -16.56727307
v -101.64716840 -29.77469563 -11.38794329
v -102.55988687 -30.52222729 -12.08373252
v -78.55209708 -28.17289904 -10.58927551
v -101.04413331 -33.33212435 -15.14931954
v -101.85407847 -32.71017224 -13.99442367
v -100.76075792 -34.17921439 -16.05222002
v -101.76723450 -33.82540122 -15.94022103
v -103.13442349 -30.95832840 -12.43310329
v -103.10742259 -29.42753024 -11.05525065
v -102.77683288 -30.16380593 -11.48768235
v -103.85013372 -30.04038334 -11.44342497
v -102.63317823 -24.52355064 -10.83999127
v -104.32151705 -24.31998774 -10.92709973
v -102.42899507 -33.79378468 -16.12477750
v -103.40115428 -32.79158473 -14.59184382
v -103.50777209 -31.78697079 -13.74071091
v -103.81827503 -31.19917400 -13.15090992
v -103.49053890 -30.44747561 -11.93499006
v -104.31218892 -30.41991219 -11.99358795
v -103.81562263 -28.71671505 -11.01333555
v -104.02560234 -29.39465828 -11.03672106
v -104.71355915 -29.00955454 -10.95846109
v -103.48960757 -24.05276895 -11.31602377
v -103.55678201 -33.36961567 -15.87754488
v -104.72090542 -31.41380101 -13.59649282
v -105.03336787 -31.16952069 -12.93770876
v -104.29650545 -30.83102405 -12.35281955
v -106.54986650 -25.55638738 -10.48460044
v -105.45881093 -24.81237613 -10.66189632
v -102.64258087 -33.79676864 -16.89121686
v -102.89874673 -33.38295966 -17.11511426
v -102.00399160 -33.64293650 -17.37637632
v -104.47683930 -30.33614904 -11.89076155
v -107.68484324 -30.98740615 -12.97025941
v -105.56710511 -30.85659258 -12.68654317
v -106.34385049 -30.26272170 -12.01975439
v -108.22852701 -26.70853212 -10.62683668
v -107.42442310 -23.43260311 -11.59605291
v -83.47251266 -33.18038210 -10.24572179
v -80.42514324 -34.19330716 -11.37400325
v -103.36186737 -33.32390264 -16.68203622
v -103.62289101 -32.91464224 -16.90736040
v -105.27053475 -31.96851164 -14.34029918
v -105.68481684 -31.42281249 -13.47041409
v -107.57221282 -23.73025939 -10.95338818
v -106.55826330 -31.10091761 -12.79725973
v -107.15933889 -30.21827713 -11.95000019
v -107.82003403 -30.39823100 -12.29500677
v -109.60298777 -24.20239896 -10.22654492
v -79.05391604 -33.13028067 -10.34961082
v -106.95073009 -32.33237192 -15.60809650
v -108.12259465 -31.44536167 -13.89763691
v -108.50509256 -29.71639857 -11.83549594
v -105.21969944 -23.67144823 -11.78679150
v -109.27095264 -27.62624994 -10.84112655
v -110.32927036 -22.98621647 -11.11708488
v -108.04317892 -32.11980686 -15.87206125
v -108.78508538 -30.55314533 -12.85515260
v -110.37716269 -23.30942266 -10.44162828
v -109.24541950 -32.23969042 -14.74478003
v -109.85007137 -31.04494140 -13.15521915
v -109.74983871 -30.36705591 -12.37788796
v -109.87123847 -29.35013548 -11.48220710
v -111.72275990 -28.71525660 -11.32120937
v -110.95732450 -24.17461388 -10.06514486
v -109.41196233 -27.39460953 -10.78151818
v -110.85443944 -23.35861884 -10.06332226
v -111.04809493 -23.10623974 -10.22453699
v -111.04699224 -22.84785733 -10.69759671
v -109.00684446 -32.09542483 -15.73933661
v -110.28477550 -32.11289272 -14.88145441
v -81.24945313 -27.48609707 -11.50916331
v -110.16390473 -31.90091997 -14.28952999
v -111.28901690 -30.39094247 -12.47702446
v -113.28918487 -26.89960040 -10.51190775
v -112.16272414 -26.83748491 -10.64284518
v -112.53454536 -24.39691313 -9.92590096
v -111.32668704 -23.18806201 -9.98867769
v -111.80400103 -23.13091420 -9.92228277
v -112.06902564 -22.76518010 -10.50370093
v -109.44870114 -32.23976120 -15.26983455
v -111.09369248 -31.74270317 -14.49143980
v -83.91559869 -27.69378573 -10.97448636
v -111.75923049 -30.96288070 -13.55375163
v -113.03556710 -28.16801332 -10.90248395
v -112.26791888 -23.14656228 -9.86013748
v -113.22583258 -22.53606357 -10.45590546
v -113.33853006 -23.34429882 -9.76129994
v -112.62985319 -22.83083461 -10.20048652
v -110.28072238 -31.91277012 -15.49675316
v -111.13258451 -31.94704652 -14.84261826
v -112.18005419 -31.60895407 -14.28863313
v -111.62418872 -31.67736530 -15.04120976
v -113.32593858 -30.93999811 -13.15799728
v -112.41542548 -30.36648966 -12.41893787
v -92.90661663 -24.94875714 -14.12282418
v -94.56951171 -24.75422807 -13.83924764
v -93.80622208 -25.03026649 -12.70926278
v -113.87991905 -22.50610106 -10.39260533
v -111.93787307 -31.23256937 -15.14623314
v -114.72615600 -30.01555614 -12.21621502
v -92.49288589 -25.16649105 -12.94396538
v -114.65654522 -25.63859150 -9.95519571
v -114.42934722 -30.63072450 -13.29493243
v -114.99896646 -30.49191087 -13.91203329
v -115.71033299 -30.38961999 -13.62684555
v -115.97370356 -29.99693900 -12.80895621
v -116.50710553 -29.26831879 -11.87334117
v -116.74870551 -28.50597352 -11.27037685
v -117.51525849 -27.11825445 -10.56613773
v -116.76638573 -23.47330377 -9.47154593
v -116.43424630 -30.29000200 -14.02571332
v -117.34822392 -30.34135327 -13.77367880
v -116.89031124 -26.39817260 -10.29757317
v -117.39860475 -30.20728566 -13.95674888
v -116.95338041 -30.27496114 -13.99021223
v -116.97249115 -22.41851389 -9.92686860
v -117.81916767 -23.03128503 -9.45042819
v -117.87413061 -22.49786630 -9.50726680
v -117.77642369 -22.02817984 -10.25007758
v -116.43004417 -28.34526822 -14.53567389
v -115.39614201 -30.03110364 -14.63184506
v -117.85305291 -30.30434623 -13.47667072
v -121.06974423 -23.20384234 -9.01801419
v -119.49322373 -22.71456830 -9.12867114
v -118.60606819 -30.21058068 -13.53120524
v -119.49323118 -29.99334037 -13.18337023
v -120.24323642 -29.73819152 -12.51783408
v -120.15876174 -26.80780366 -10.36421861
v -119.02749538 -30.06400913 -13.62078171
v -119.62417513 -29.43813056 -12.36004941
v -120.15870959 -29.09538709 -11.80105656
v -119.90149319 -28.35464664 -11.18513662
v -120.78896165 -28.41062099 -11.31622586
v -118.99467558 -28.07094716 -10.91327053
v -120.40489167 -29.60777469 -13.25065643
v -90.11177719 -25.60280077 -12.52459176
v -120.97295374 -29.17237021 -11.91914454
v -123.01606685 -27.78805234 -10.93296241
v -123.46929312 -26.62859112 -10.31572372
v -121.45280838 -26.08447708 -10.07547043
v -121.46291882 -22.66247571 -9.00129043
v 38.98720071 75.36237687 -5.78284822
v 39.21970725 78.58441025 -5.31670731
v 39.98041153 77.67031342 -4.93433187
v -121.46733701 -21.39980532 -9.60627291
v -121.76544219 -21.22482099 -9.98985860
v -123.22614342 -22.60261960 -9.14843194
v -123.01693112 -23.98865670 -9.41272080
v -123.67960066 -28.24338712 -12.15070393
v -122.13871628 -28.78388576 -11.83330361
v -122.06953019 -22.09659480 -9.08899400
v -88.21409196 -33.50795805 -11.36163343
v -88.60184997 -33.82936865 -11.77195460
v -122.46792763 -28.78442593 -12.72469480
v -124.20193106 -27.31282450 -10.81364229
v -123.98993224 -21.80449665 -9.32945218
v -124.46864694 -27.65958384 -11.39673963
v -125.61380863 -24.87945370 -10.20816807
v -125.30571222 -26.91099420 -10.96843369
v -125.95328689 -23.42742123 -9.97219607
v -126.45566463 -22.71638438 -9.84437205
v -125.23475289 -22.00863883 -9.46270768
v -126.03306770 -22.30800502 -9.62874666
v -126.06945634 -26.96363628 -11.33944001
v -126.28112733 -26.27558075 -10.80275979
v -126.69071555 -21.90166526 -9.68152471
v -126.70704722 -26.58536285 -11.14150882
v -127.39643455 -25.99263191 -10.82450803
v -126.74029171 -22.88962156 -9.92844347
v -126.91999972 -22.82054536 -9.90503468
v -127.11206079 -26.52123198 -11.30921766
v -127.55748630 -26.25004388 -11.36547234
v -127.82752514 -25.42561851 -10.48881374
v -127.43790448 -24.67868850 -10.08232590
v -128.20585072 -25.63491650 -10.95038373
v -127.43759155 -23.15300517 -9.88923013
v -127.24280357 -23.67795631 -10.10990050
v -127.88745761 -22.46998064 -9.41318553
v -127.16786563 -22.36441709 -9.73903574
v -128.53685021 -24.52955395 -10.23394708
v -128.17078829 -25.12026019 -10.41021105
v -94.81693059 -24.76798557 -12.33644970
v -128.81125510 -25.19859001 -11.25952136
v -128.70804965 -25.10141768 -10.67146845
v -129.00891900 -24.73072894 -10.57899743
v -129.86181676 -23.92007411 -9.55572817
v -129.14362550 -24.37777258 -10.42076573
v -129.07651067 -24.90809746 -10.93888097
v -128.90605628 -25.05486459 -11.63675636
v -128.44985723 -25.37806146 -11.92285400
v -129.01133299 -24.78310652 -11.94465626
v -129.38877940 -24.53375235 -10.86792536
v -129.66401875 -24.16560426 -10.11622604
v -127.81834602 -25.99610016 -11.12291962
v -96.25863284 -25.23976378 -11.35741174
v -126.30994618 -23.63888547 -10.01221780
v -120.13054639 -29.20739353 -13.59035354
v -119.72894520 -22.00168371 -9.33986343
v -120.75786293 -21.88662998 -9.22385231
v -104.49600965 -23.87612127 -11.63224410
v -102.19763219 -23.99998344 -12.27852236
v -118.85499209 -21.89117856 -9.72000137
v -69.68624145 -24.25925247 -12.22777460
v -113.32244426 -27.57221274 -10.77590231
v -110.83471030 -23.65919389 -9.90007725
v -131.23399019 -22.64922112 -9.45560727
v -131.20719790 -22.91432396 -9.54755768
v -131.30427897 -22.49865793 -9.68491938
v 26.65168047 61.91717088 -7.03672646
v -101.54307634 -24.40652996 -11.30650472
v -100.62388331 -24.35813285 -12.39170693
v 43.83514076 53.00152302 -3.85420211
v 43.83510724 53.02291736 -4.06078994
v 43.92669350 53.32752690 -4.01567016
v -84.14619416 -28.14971656 -10.48795786
v -81.97555691 -25.89524724 -13.33208941
v -79.69825715 -25.32013319 -13.20936158
v -76.98570937 -24.77099374 -13.06112949
v -75.98104328 -24.98602681 -12.54627760
v -77.55575329 -28.20652723 -10.56157425
v -76.89077407 -25.43075196 -12.23157253
v -74.93942231 -26.49977617 -11.44511905
v -108.20771754 -31.02653101 -13.22077680
v -73.77569377 -24.70014803 -12.69171014
v -99.67470914 -28.51813659 -16.64225385
v -6.08922867 3.26223765 -3.50294122
v -61.29162386 -21.56554908 -11.97587699
v -59.82421339 -20.97854577 -11.94186416
v -60.02024561 -25.65318160 -9.18700360
v -59.49755758 -22.00182527 -10.60847845
v -56.12003431 -27.93363668 -7.50012929
v -57.14946613 -20.59010044 -11.26935799
v -57.66613409 -20.64049989 -11.81319263
v -54.87418920 -21.67187072 -9.34710540
v -48.98362234 -26.50126629 -6.57852646
v -49.19816554 -23.73619191 -6.91169454
v -48.19139093 -24.47176352 -6.75345212
v -47.49670252 -24.96214397 -6.39255205
v -48.28174785 -23.18872139 -6.74289046
v -47.75571823 -19.53308098 -8.00713990
v -48.10683802 -18.16744544 -9.24243592
v -45.82161456 -22.00935781 -6.56951964
v -46.77753150 -20.75983025 -7.34724244
v -45.86152360 -20.87976784 -7.13129761
v -45.41729763 -17.69521274 -8.45363643
v -46.76742852 -17.82925986 -8.87865666
v -43.55032742 -20.04444785 -6.52259635
v -43.88092086 -16.98553748 -8.03670101
v -41.78569466 -18.57266203 -6.82856049
v -41.23427346 -18.77997257 -6.71311934
v -49.32053387 -33.67702290 -12.82748394
v -49.65189844 -33.74359384 -12.93039974
v -49.60015416 -33.65737945 -13.00108619
v -49.84769970 -33.51123631 -13.19184154
v -40.66706076 -18.20588857 -6.76276581
v -41.32999852 -15.75000025 -8.65000021
v -40.20290822 -15.12095146 -8.04234948
v -39.05222192 -14.64681700 -7.82661326
v -41.60523787 -30.99326603 -11.81194745
v -41.69723392 -32.14478120 -10.36349405
v -42.38191620 -32.21595660 -11.37334481
v -37.27446124 -13.81257176 -8.02721642
v -38.75447437 -14.77743126 -9.07612871
v -36.48839146 -20.54714411 -4.38143685
v -38.14429045 -14.21542373 -7.72257941
v -37.91519627 -15.26308898 -6.69009006
v -36.90553829 -13.74970190 -7.40444940
v -46.05287686 -32.89671987 -12.17065286
v -31.29889444 -22.45032787 -3.59136332
v -33.29307958 -16.73366129 -4.54937620
v -25.45700036 -10.01579314 -7.54395872
v -26.37693472 -10.52289549 -8.00953992
v -25.91743693 -10.34035813 -7.88479298
v -28.98171917 -11.11068111 -5.67354960
v 15.94582573 25.71507730 -6.06350275
v 15.28593618 25.37317388 -5.42571489
v 42.59077087 64.56826627 -4.82198270
v 43.08276251 64.03182447 -3.73983406
v -27.57893130 -18.54467019 -3.28863412
v -32.41547197 -13.24744243 -5.29081980
v -30.61677888 -12.24578358 -5.30155376
v -24.88284931 -20.15754953 -2.53785728
v -27.45228074 -15.99724963 -3.35137872
v -27.54225954 -10.17718110 -5.67242922
v -22.44522609 -12.12920062 -2.66596163
v 29.76619080 15.53494204 -5.69585105
v 28.28369103 14.60773498 -6.18962105
v 29.50378321 17.07202755 -6.13724347
v -23.66107516 -10.92859730 -3.12959310
v -31.91888705 -13.00686877 -9.01175011
v -31.08266927 -13.81089818 -9.43658408
v -32.70798549 -14.70065676 -9.64794774
v -23.48325774 -8.19775555 -5.28595690
v -21.73313312 -10.93116868 -2.51357886
v -18.47960986 -5.37417363 -5.22746006
v -21.97809331 -7.24609010 -5.02220634
v -17.93261804 -5.37240319 -3.81563115
v -17.01677777 -4.38402081 -4.34603449
v -16.51641354 -6.64184196 -2.40822975
v -15.58176894 -6.71453774 -1.92548952
v -11.55322790 -6.42317906 -1.47460203
v -10.40918194 -6.62930682 -1.23892468
v -10.12798026 -5.64304227 -1.47266453
v -13.19705322 -2.05534557 -4.68339305
v -12.50126958 -1.04507129 -4.34613694
v -12.79672887 -1.44078129 -4.76666074
v -12.91246060 -1.64442754 -3.74613609
v -13.11567985 -2.67746835 -2.90788966
v -12.38177158 -1.30197406 -5.61048463
v -9.21690464 -5.06443018 -1.53291342
v -11.68986596 -0.56289032 -5.38102910
v -11.25035994 -0.19557614 -4.57087019
v -5.65245328 -5.19209541 -1.03537587
v -10.48354246 0.39421686 -4.32763901
v -10.52936539 0.28365556 -5.01600699
v -10.11404768 0.28862481 -3.40303616
v 44.17878762 56.56525865 -4.01362171
v -9.72414296 0.58468251 -5.39648812
v -4.35240986 -4.92162537 -0.85982436
v -3.40797123 -3.44654359 -0.62021165
v -2.27967091 -3.60949570 -0.56482828
v -3.85775976 -4.24344558 -0.79534762
v -6.69093477 0.83476811 -1.82308757
v -15.33600036 -13.84950615 -7.96938874
v -15.32081328 -15.70425183 -7.96896033
v -9.40558221 -19.99441534 -7.27840420
v -7.14792078 2.61574681 -4.56893863
v -6.72162371 2.15404667 -2.74222600
v -13.56954686 -13.14146630 -8.36597849
v -15.34605492 -11.97440643 -7.98729621
v 32.29642659 69.57940757 -7.91667029
v 31.36414662 68.75366718 -7.88037758
v 32.50031173 70.29774785 -7.79533200
v -58.30744281 -20.89232765 -12.48733327
v -59.23799053 -21.07067220 -12.58133911
v -4.09180159 -17.47921482 -6.92696404
v -4.79158806 -17.84376986 -7.09322514
v -4.76520462 -17.63402298 -7.34877912
v -0.37673386 1.17339171 -0.65666129
v -1.94543705 6.05329266 -3.00401775
v -1.43264642 6.90990174 -3.65947885
v -2.45202961 6.07940787 -3.88479908
v 3.28807137 11.31865196 -3.61703360
v 2.48777773 10.38960088 -3.94970691
v 1.96485594 10.04754473 -3.48735135
v -120.16358972 -25.32278001 -13.97256367
v 2.70422688 10.49638819 -4.79522813
v 38.75269741 36.70115396 -4.92026750
v 5.02149947 12.98085880 -3.08301253
v 4.26459359 11.77395042 -2.62422278
v 41.65523499 43.55619103 -4.02008928
v 4.95419325 13.18049710 -5.16630989
v 5.24373632 13.52158561 -4.20018518
v 5.58166718 14.31145146 -4.31875838
v 7.49936653 15.11919312 -2.78542517
v 6.35692617 14.28021491 -2.77962768
v 5.48240449 13.53153866 -2.99249776
v 10.39490197 12.77775690 -0.90301438
v 8.19743611 16.69589058 -3.56819620
v 8.33188370 17.91316085 -4.55475645
v 18.21235567 14.19988554 -0.83685177
v 17.67680421 17.71801338 -1.18669285
v 18.57363246 18.23369786 -1.04505045
v 13.07461783 21.41538262 -2.89085414
v 13.11932411 22.16481604 -3.59285809
v 13.13209999 22.20385522 -4.19971393
v 13.39880005 23.02215248 -5.22127515
v 23.86715636 17.30653830 -1.21611345
v 15.77995718 26.08793601 -5.46553265
v 16.65583625 26.32327192 -6.12081401
v 16.57124981 25.57558194 -6.56201458
v 37.86280006 29.45921198 -2.63108360
v 38.40834647 30.89666180 -2.79323035
v 16.58300310 27.01412328 -5.66728413
v 17.22960360 27.99203247 -5.61582996
v 17.20965840 26.64140053 -6.58337818
v 17.08243415 25.13716742 -2.51303427
v 16.22538641 26.22813173 -3.44344741
v 15.64359106 24.91544746 -3.16098682
v 17.09208824 28.35725620 -4.55727056
v 17.39782654 28.63636985 -5.27368858
v 18.44334044 25.78119002 -1.84076466
v 17.15504937 27.70139836 -3.44288675
v 17.55952835 29.16975506 -4.79470193
v 18.18978414 29.89711426 -5.27880434
v 18.06120947 29.82011437 -4.09700861
v 18.79349910 31.37504682 -4.16464731
v 18.39425787 30.58508970 -4.39452101
v 19.06369440 32.17021376 -4.60971426
v 19.20568384 32.26431087 -5.56732621
v 19.37666349 32.79657289 -5.21889236
v 19.77539808 33.53387862 -4.63595008
v 19.81002465 33.48353878 -5.77644026
v 20.73902823 32.66553581 -3.03509505
v 19.80070397 32.94689208 -3.85185704
v 19.49794032 32.73721039 -4.31981171
v 20.11687867 34.46726501 -4.79007931
v 20.09331062 34.52761099 -5.50291222
v 20.52237652 34.99414027 -5.96090453
v 20.54583468 35.49779952 -5.49265835
v 21.03453316 35.75750068 -6.16571587
v 21.19381540 33.72330964 -3.31107411
v 21.60361968 34.11091119 -3.12562217
v 20.60186304 34.08861160 -3.61330109
v 20.74694261 33.58226269 -3.51421884
v 20.50065994 35.11275724 -4.75715147
v 21.31713741 35.22787616 -3.81591544
v 20.40409856 34.55818444 -4.33347467
v 21.73135802 35.29287130 -3.49595840
v 21.56997658 34.67215225 -3.24294227
v 21.59400471 37.10517287 -4.39780066
v 21.51939832 37.49279678 -5.53019857
v 21.86507359 38.43861818 -5.85180847
v 22.31098339 38.23690861 -6.66900910
v 21.69670723 37.00104356 -6.52041892
v 21.77901193 38.04150969 -4.98204771
v 22.22664095 38.93201053 -4.76773828
v -37.88211569 -15.33211581 -9.75680817
v -37.83971444 -14.66148254 -9.26817209
v -37.20163926 -14.84588161 -9.54117533
v 23.45408499 37.36585751 -2.87444796
v -127.64008343 -24.09526147 -13.27693835
v -128.72003019 -24.35517870 -12.61658408
v -127.61798501 -25.16480722 -12.83587050
v 22.42048644 40.08122534 -5.12536196
v 23.31627347 42.59771854 -6.42340491
v 22.96889015 42.12182015 -6.04683068
v 23.23265187 42.84987971 -6.20656693
v 23.23285118 42.48056561 -6.34197565
v 23.35081249 42.12049022 -4.81981924
v 23.83213677 44.54008862 -6.11322094
v 23.59364927 43.77635941 -6.29591057
v 23.45095947 42.84901172 -6.46562036
v 23.90852943 43.44899952 -5.05397283
v 24.08917435 44.59897801 -4.91104322
v -22.61169814 -8.96818098 -7.65827904
v -23.41685630 -8.70584231 -7.07110856
v 24.44821224 46.03132233 -4.86498186
v 24.96236004 48.49121720 -6.33550854
v 24.47778732 46.61544785 -6.13458594
v 24.48064461 47.27111757 -5.84857678
v 24.34026077 46.14207521 -6.04760554
v 25.66996403 45.39527372 -3.67362727
v 25.10784380 45.89171335 -4.13156115
v 24.80364963 48.39300737 -5.40601090
v 29.41934951 43.63963380 -2.01963121
v 27.98335440 81.43308014 -5.22083510
v 36.06042266 43.86812076 -1.27129443
v 39.01028261 46.67775705 -5.49141085
v 25.18756688 49.50264469 -5.28706657
v 25.16626380 49.52957109 -6.13667304
v 40.69552943 50.85835978 -5.48250880
v 41.08957201 49.91511256 -5.04508801
v 39.95589167 50.22594705 -5.78471459
v 29.71011959 49.06484485 -2.51696329
v 25.90176463 55.14452979 -6.23544352
v 26.02442913 53.43233794 -6.64859172
v 25.94651282 55.51818758 -5.99986361
v 25.86644702 54.83784527 -5.99102583
v 26.06678195 55.46767637 -5.89491054
v -85.31919122 -32.25366399 -18.01381446
v 26.66701563 60.63288823 -6.95636403
v 26.55235678 59.07172710 -6.80292165
v 26.35347657 58.13474208 -6.01487746
v 26.62189677 62.91715801 -6.02551084
v 26.95148811 61.42979860 -7.41908373
v 26.79730952 62.87623942 -7.36213010
v 26.87665261 62.03011051 -7.39310682
v 26.90669708 65.25969505 -7.25859078
v 27.10589767 64.06691670 -5.63095277
v 26.80869028 66.83778018 -6.98313769
v 26.91432089 68.25112551 -6.59564510
v 27.35547349 68.32298636 -7.00243656
v 27.48903446 71.74512744 -5.14658121
v 27.22617611 70.71310282 -5.97420614
v 27.64153108 75.57310909 -5.24066854
v 27.80552767 74.43413138 -4.95739188
v 27.41284482 83.93419534 -3.96943977
v 29.29517068 83.61670375 -2.33178097
v 27.55690180 85.38456261 -3.24034411
v 27.38004364 86.41042560 -4.09798464
v 27.57629938 87.72990853 -3.06842895
v 27.82851271 88.84889632 -2.88391626
v 34.87139568 83.85650814 -2.37066043
v 27.47570723 81.85301721 -4.26328881
v 27.65887603 81.80256188 -4.90621012
v -82.62160420 -25.88216029 -15.24380222
v -83.11767131 -25.69488436 -14.83809855
v -81.81476593 -25.68910830 -14.83002305
v -84.36888456 -26.08176321 -13.52296770
v 27.52067149 88.13769370 -3.52905877
v 27.63602883 88.26509118 -3.99690727
v 27.62784995 88.66063505 -3.47613497
v 28.40794064 90.31715989 -2.73445365
v 28.53771672 91.00832045 -2.87951017
v 28.70790288 91.40151739 -3.40138352
v 28.73072214 91.42895043 -3.09280329
v 28.42831239 91.08231962 -3.47916409
v 27.49118023 87.57414669 -4.01902990
v 32.76711330 68.78815591 -7.61284353
v 13.95942457 21.85680158 -6.56434335
v 27.91975997 72.78396189 -6.34635193
v 27.10896172 70.02673298 -5.91264945
v -43.06995869 -32.44432807 -10.46124846
v -43.86492819 -32.73837268 -11.27375010
v 26.86812170 69.08795983 -6.16196310
v 27.19300427 69.75788623 -6.52628718
v 26.78558417 66.36776030 -7.05932220
v 26.68970451 66.86677039 -7.04909628
v 26.90176666 66.70980901 -7.10041448
v -87.02249825 -34.36205909 -18.10610294
v -85.92180908 -30.90099804 -17.45744981
v 40.72387889 58.76029655 -1.84145279
v 41.39748588 60.10657921 -2.14032084
v 39.83684257 58.12966824 -1.63398404
v 32.77829662 52.15324461 -1.76287279
v 43.32375154 49.29279163 -3.04513588
v 43.39857772 49.69323426 -3.66598670
v 43.43110323 50.45711994 -3.19861458
v 27.47749537 51.35820061 -4.08912078
v 28.19827385 51.16828904 -3.56163387
v 43.30680147 51.73802748 -2.68850615
v 30.16248904 48.43398184 -2.19363882
v 29.05316837 48.65515977 -2.56591663
v 22.24630117 17.16399007 -0.96546573
v 22.33979292 18.53154041 -0.98063506
v 27.88083628 46.71919346 -2.65093544
v 26.61321498 45.55027187 -2.94810301
v 14.70873598 24.22196977 -5.81254484
v 23.93469028 45.10910064 -5.67540154
v -19.67748441 -6.46801712 -6.32408448
v 28.33330445 39.11278397 -1.86092115
v 26.67395025 39.00462762 -2.02158000
v 26.10902116 37.52816468 -1.69966905
v -35.38001329 -13.23926263 -8.48071836
v -35.09058431 -14.31555487 -9.10539273
v -37.81440109 -14.24359530 -8.56300443
v 25.32892674 37.90579364 -2.22968310
v 30.44011816 35.43965891 -1.31304923
v -30.99107742 -12.77699973 -8.91917292
v 27.80359611 36.43721715 -1.39242085
v 26.11439116 36.83707491 -1.63418544
v 27.18042955 36.85641661 -1.54325273
v 25.66330880 37.38925979 -1.87183800
v -36.65850684 -14.04313091 -9.05327406
v -37.44614124 -14.36631568 -9.14629735
v 30.19554168 34.50966254 -1.42950541
v 28.89584750 35.83011404 -1.17174431
v 29.20988202 34.95081142 -1.17553398
v 26.94206685 36.13639995 -1.62661227
v 26.07776411 36.12336144 -1.59320608
v 31.01656958 33.94899517 -1.32381928
v -44.87078637 -17.00085960 -9.97389201
v 28.15873548 35.10879725 -1.14908163
v 26.05078183 35.38567573 -1.54838583
v 25.56905337 35.86161882 -1.57640595
v 23.68841879 36.03398055 -2.22360669
v 22.26912789 35.05321220 -3.00351670
v 22.89911732 35.47899798 -2.66365730
v 30.84071539 32.51989931 -1.57880480
v -50.76562241 -20.22922970 -12.01771665
v -51.73511431 -20.20778880 -12.10093126
v 23.41267094 34.54133496 -2.16270494
v -51.13398656 -19.13625188 -11.60757989
v -52.48031020 -20.03667317 -11.93548646
v 24.53358471 32.82248974 -1.80287601
v 24.91446957 33.78061205 -1.76223414
v 25.08749068 33.02480280 -1.71326043
v 22.02394977 34.47871283 -2.95152818
v 36.49641573 25.68951063 -2.44271150
v 37.04455495 26.76088363 -2.67598918
v 22.52632380 32.87841007 -2.27797427
v 23.58366735 33.13027695 -2.03423388
v 21.99089341 32.80012682 -2.54490413
v -52.35681310 -19.38416809 -10.65522991
v -53.20701376 -19.49201711 -10.84951218
v 21.10563032 30.98237701 -2.37975246
v 21.59486152 30.42782284 -2.16879742
v 21.63283713 30.98044731 -2.18028831
v 21.94870636 28.99573371 -1.94994605
v 21.33870497 29.58953194 -2.37452611
v 18.97590980 29.91103567 -6.19972637
v 21.03030868 27.65070647 -1.63002824
v 20.89161053 27.08125859 -1.43634516
v 17.60373265 28.80307846 -3.68484715
v 27.17929892 25.89606866 -1.22885243
v -67.67600775 -31.19762614 -17.20267721
v -66.11397862 -31.37826174 -16.61818288
v -66.34557992 -32.56163001 -16.86895825
v 19.25745420 26.59670822 -1.49146863
v -91.15241468 -25.76162107 -15.86424746
v -90.76704085 -26.52820013 -16.51664265
v 21.78565226 26.14556625 -1.38077652
v 26.50763281 22.96518534 -0.98883535
v 25.14113113 22.25748450 -0.98263950
v 23.66835997 22.46457152 -1.17936800
v 23.51947501 23.29558134 -0.78800850
v -105.74652255 -23.99064042 -13.59830331
v 22.89539203 23.87896925 -0.82963333
v 22.75642008 25.14820918 -1.00840791
v -108.32196474 -23.58491346 -13.19236681
v -107.72857815 -23.42308313 -12.29384728
v -106.92731291 -23.45791087 -12.03204412
v -99.05698150 -24.94477481 -14.75528441
v -98.87161851 -24.49542284 -14.17565625
v 22.57561684 22.67453074 -0.89836237
v 15.09973872 23.87689054 -3.11128655
v 16.74005948 24.41442944 -2.26771506
v 14.98992462 24.79458228 -3.95052135
v 14.41084314 24.22096021 -4.84558521
v 18.81436817 21.84870094 -1.27184601
v 14.03030939 23.39557372 -3.95421963
v 22.41209894 20.59557848 -1.07487245
v 21.39721252 19.24054883 -0.96322515
v 17.79683493 21.61213569 -1.21392519
v 23.12188037 19.15363222 -0.92376606
v 20.95656283 17.44101383 -0.79469167
v 19.27890442 19.07403395 -1.20709080
v 20.49274184 18.71658117 -1.06929522
v 18.72821152 18.96380633 -1.23100239
v 22.32627571 16.65990055 -0.96755981
v 20.34942992 16.73156768 -0.68150921
v 19.78106983 17.89560728 -0.88450877
v 20.55483870 17.07336679 -0.71892882
v 12.48726901 19.03288625 -1.96737400
v 22.40467072 15.07674716 -0.89274638
v 23.00133370 14.15399648 -0.74323622
v 19.24084872 15.75106382 -0.77470916
v -79.88303900 -26.55463479 -16.16705954
v -78.98887247 -25.88393167 -15.69661312
v 17.64536835 16.27331972 -0.66960597
v 15.40613174 17.32466556 -0.78620983
v 24.16063845 11.98044419 -0.69508521
v -70.67033648 -24.51147698 -15.75380191
v -71.38500363 -25.45453049 -15.79226740
v -72.94215262 -25.71561933 -15.99538513
v 17.72373915 15.39747138 -0.79408148
v -94.00917590 -25.42601340 -15.06753825
v -94.87986565 -25.97581036 -15.95050097
v 21.85840160 13.04858364 -0.46512272
v 15.32604359 14.91810568 -0.83105388
v 16.14525914 15.14966693 -1.05249905
v 7.35830842 16.79362729 -5.32913627
v 25.65703169 50.67241192 -6.66061975
v 21.12489752 8.88950191 -0.48270138
v 22.53780141 8.58442858 -0.68866694
v 14.63077869 11.69877034 -0.41059148
v -114.17033523 -24.41279031 -14.97523952
v 16.22253098 9.41041298 -0.26795594
v 18.58719252 7.32201291 -0.55037171
v 17.01109856 7.86607899 -0.15494144
v 17.33391359 8.92455969 -0.13502270
v -126.87745690 -25.80912597 -12.72261702
v 5.47644077 13.56626861 -5.95256453
v 4.96248994 12.08718028 -6.13182364
v 4.17979388 11.07864361 -6.23955671
v 16.46083221 6.81829313 -0.44469428
v 14.80331924 5.91981085 -0.02590322
v 12.50632480 9.95588675 -0.11903577
v 3.60116968 11.35136746 -5.12057636
v 4.26092744 11.77525055 -5.73048461
v 33.63118693 77.07590610 -6.44137571
v 35.11759639 78.74465734 -6.23019133
v 15.98818786 5.48660569 -0.09444729
v 17.99379103 5.32265287 -0.32533440
v 13.80570605 7.75189651 -0.19423320
v 3.37999989 9.97000001 -6.38000015
v 12.14997843 7.21862959 -0.31604787
v 12.77574431 6.38606073 -0.04101206
v 2.79819011 9.57720634 -6.02205656
v 13.45189940 4.41141613 0.00646694
v 1.81540486 9.20220558 -5.19175781
v 0.50960260 8.13673157 -5.29560959
v 1.52075826 8.56804475 -5.49854245
v 1.76470773 8.42585135 -6.21302566
v 1.48543401 8.13916419 -5.99898864
v 37.15592623 75.20755380 -6.35575876
v -0.08729609 8.05362407 -4.17325785
v -0.35777278 7.23713450 -5.48589462
v -0.77891769 7.42293708 -4.27061552
v -1.20166270 7.01179495 -4.98104375
v 32.62048960 79.48039472 -6.32995367
v 32.07966685 77.32372731 -6.71600318
v 31.17877990 79.50656861 -6.35497831
v 10.62820014 -8.29351321 -6.57481840
v -2.91345711 5.66766644 -5.08988043
v 41.72603786 45.06453872 -1.83465495
v 42.15911031 44.42586005 -2.49404972
v -4.00208123 4.44789324 -5.71674202
v 27.37974934 47.40312696 -3.12774396
v -85.77390760 -38.04929182 -18.47611368
v -84.21279490 -37.87298501 -18.74062978
v -84.49400216 -38.37157786 -18.45316775
v 41.74340889 45.66615820 -1.68593286
v -3.22700921 2.46639363 -1.46751024
v -5.12233144 3.84843419 -4.65048105
v 42.98288003 62.51106411 -5.00714779
v 43.50124672 61.32791191 -4.85503953
v 43.04639623 60.43136492 -5.33221662
v 43.75370592 59.48937312 -4.85393172
v -60.05105004 -21.09107003 -12.42691744
v -9.63929296 -1.34877290 -7.16432370
v -10.61380282 -0.14226192 -5.80186350
v 40.44529423 61.94728240 -5.79963438
v 38.80888224 61.42635643 -6.55846111
v 39.53935951 62.54360825 -6.13690633
v 1.31928106 -6.92328997 -0.71614189
v -3.03614489 -5.58253564 -0.90554694
v 43.13787073 48.67522418 -2.70689605
v 40.96616432 63.20521981 -5.77753969
v 42.81672463 63.28012049 -4.91364114
v 41.40866548 65.20404667 -5.21589164
v -9.34021268 -6.16768934 -1.30285125
v -5.43413730 -9.95791610 -0.69734146
v 42.27000102 63.15000355 -5.05999988
v 42.53238067 61.73050404 -5.13559906
v -17.89923571 -4.99790581 -4.40046797
v -19.23013665 -5.97700477 -5.60270669
v -22.27719314 -7.74333766 -5.83357597
v -18.21662486 -5.76366624 -6.24103379
v -19.03722249 -5.92944259 -4.50986484
v -19.89908144 -7.34069897 -7.20357569
v 40.74859992 70.88174671 -5.57163963
v 41.17077589 70.39310038 -4.90794145
v -23.68448302 -9.29783657 -7.56488042
v -22.90912531 -11.42207626 -2.81038648
v -37.12417930 -15.26533347 -9.67421290
v -20.15608922 -18.49443652 -1.88976212
v -30.92228994 -11.67030726 -7.52605451
v -31.67089447 -12.25162111 -8.33585113
v -21.27002180 -18.99000816 -2.12983065
v -22.26999961 -19.37999949 -2.18999991
v -29.37490121 -14.61652387 -3.86476028
v -32.55596012 -12.66506314 -8.63187294
v -32.88781270 -12.22709101 -7.90595822
v -39.07508403 -30.30424379 -11.28493622
v -32.85771608 -13.13118171 -8.98803025
v -33.40423852 -12.94882596 -8.70419387
v -34.33991969 -13.39605637 -8.81520472
v -34.23400968 -12.69324962 -8.05313326
v -32.14531019 -16.41470566 -4.32962738
v -44.76779699 -32.81567246 -11.80075668
v -46.91568762 -33.63749385 -11.47621404
v -37.98549250 -14.45275731 -7.17709772
v -37.53328323 -14.01626226 -7.39618856
v -44.16324571 -32.47877210 -11.94267441
v -43.41465980 -32.30524808 -11.84963621
v -38.79329935 -14.75006994 -7.46520422
v -39.41517696 -15.09250887 -7.37502752
v -40.01195729 -15.05595446 -7.85352010
v 43.20183769 48.17337915 -3.22052720
v -41.16076231 -31.75916895 -11.02801971
v -42.15983674 -15.90454206 -9.42998473
v -41.49238020 -15.82619548 -9.24116466
v -63.38359416 -25.36148764 -15.27780946
v -63.69219720 -24.08511005 -14.58977908
v -62.49930337 -24.95694906 -15.03283530
v -32.96010196 -25.51798150 -4.11517266
v -42.85792634 -16.54240489 -10.21790598
v -43.15219447 -16.27473533 -9.10243019
v -43.93102974 -16.63226448 -9.77681950
v -44.53715682 -16.96889661 -9.38732550
v -71.71683758 -29.34711985 -17.44146459
v -72.60441780 -28.69481780 -17.24715345
v -71.56234980 -28.68234739 -17.27519557
v -67.36360490 -33.77391398 -17.18578115
v -48.27878252 -17.92560518 -10.76803543
v -49.34292659 -18.32535118 -10.79535205
v -72.33995199 -33.88625383 -17.91082509
v -71.72846794 -35.00320017 -17.87438430
v -49.44060743 -18.38362031 -9.73008666
v -49.73637313 -18.80315691 -11.57075074
v -75.88511705 -36.36294231 -18.20861362
v -76.19699091 -37.20660135 -18.06290820
v -80.44696599 -38.33033144 -17.62318425
v -43.86401549 -29.55530770 -6.00648252
v -44.81422901 -29.32265028 -5.89723419
v -53.91063541 -19.79295909 -10.45004837
v -53.91650647 -19.80897412 -11.75601501
v -54.72056195 -20.19686438 -10.38068626
v -55.47614023 -20.19466460 -11.64561789
v -55.16494066 -20.53349279 -12.42231578
v -56.46464229 -20.63171752 -11.83622051
v -55.68480864 -20.22739686 -10.80061402
v -96.88306600 -26.19737759 -16.57368802
v -56.51823059 -21.26077749 -13.00654933
v -55.07526174 -21.79899625 -13.39082513
v -57.42354691 -21.90271579 -13.41280527
v -57.67329782 -21.11779340 -12.73596101
v -53.91721427 -19.68911663 -11.22527756
v -57.34021589 -20.84750496 -12.39433419
v -58.48833919 -21.97023295 -13.59575428
v -59.91451442 -21.34833485 -12.94122078
v -53.67491022 -31.34621680 -6.91401819
v -60.99812686 -22.21372165 -11.36917342
v -60.30596793 -22.23776281 -13.75818811
v -61.42942235 -21.64392918 -13.07707373
v -60.63651666 -21.54606767 -13.11745681
v -61.73039228 -22.26457186 -13.66927009
v -62.83999979 -21.99999988 -12.67000008
v -64.23296034 -23.06555770 -14.11445439
v -65.76008350 -23.57371710 -14.92829900
v -59.00775641 -32.49294683 -8.02608859
v -66.44871086 -22.78112061 -12.87007052
v -66.77614152 -23.52946624 -14.99001216
v -68.04843247 -23.18341471 -14.38985020
v -67.24872440 -22.84003049 -13.71398568
v -94.06387061 -34.27204862 -18.46644282
v -69.32377070 -23.16680178 -14.13562242
v -68.97523254 -23.72558601 -15.22941794
v -67.73322076 -23.56467582 -15.01827408
v -63.23418766 -32.72258863 -8.52133892
v -70.41168958 -24.14724976 -15.56790434
v -99.07720238 -31.19718283 -17.70712622
v -99.71325099 -32.18884766 -17.49001816
v -98.94900024 -30.19576333 -17.20687747
v -99.97755289 -33.15149620 -17.73731597
v -100.41433573 -33.86541829 -17.67151058
v -100.43799877 -32.62431547 -17.44991355
v -74.08887148 -24.97264370 -15.20864386
v -75.29102266 -24.67729524 -14.60461970
v -77.96950638 -24.83155206 -13.73924222
v -77.27352530 -24.71449599 -14.25228734
v -77.83972472 -25.34980327 -15.32079186
v -76.47547871 -25.08470602 -15.10128286
v -76.43961906 -24.75087158 -12.89851964
v -78.55749130 -24.97148328 -14.25674092
v -75.93300939 -28.94523181 -9.99052543
v -79.34151590 -25.18449351 -14.71527759
v -80.18935472 -25.63975938 -15.23496769
v -78.97289097 -25.25286376 -15.06707445
v -75.95099509 -31.49373457 -9.64339823
v 40.53311795 69.28627193 -5.84641891
v -79.17721570 -25.05947836 -13.71649094
v -80.19150794 -25.51899850 -13.05037085
v -80.82173020 -25.73421411 -13.47323414
v -81.03539795 -25.99906176 -12.59530988
v -80.62568307 -26.17518231 -12.53646333
v -81.13588393 -26.23506635 -12.50338648
v -81.32614195 -26.72064304 -12.14339398
v -81.47716522 -25.82998946 -13.86936847
v -82.15165138 -27.09711343 -11.73350494
v -82.05426484 -25.85441247 -13.96305300
v 30.31064197 11.94857247 -4.48354054
v 30.32989614 11.66639291 -3.83789279
v 30.03607504 11.42343134 -4.30413196
v -82.62126148 -26.02729946 -12.88322918
v -83.56850594 -25.81717446 -15.02191834
v -83.58809352 -25.69372766 -14.60520457
v -83.23290199 -26.03788488 -15.26410412
v -60.02058089 -36.42190248 -14.14240059
v -85.01832187 -26.33542009 -12.46415358
v -85.24362743 -26.01223439 -13.84704281
v -86.11135185 -26.31473169 -12.22526655
v -86.21802926 -26.01604909 -13.78287189
v -85.33689380 -26.03660338 -13.29213660
v -86.02209389 -26.23515017 -12.57016603
v 2.75637349 -13.89477681 -6.39485149
v 1.51782529 -12.83796225 -7.65462453
v 2.22426630 -10.01763158 -7.85569288
v 4.19564219 -11.56326197 -7.41556427
v 2.68107047 -10.79724636 -7.73799000
v 2.51081679 -14.27685935 -5.79662016
v -87.07885444 -25.74191801 -15.03454987
v -5.59998723 -18.27193238 -7.30783539
v -84.02261883 -32.45171160 -10.21713205
v -87.80208230 -26.34196170 -11.57289930
v -87.55446225 -25.48085153 -14.35091440
v -87.02313155 -26.46221220 -15.59538953
v -86.60874516 -27.28635818 -16.40472747
v -85.28714627 -32.23047405 -10.52336115
v -89.33504671 -26.70187503 -11.49510220
v -88.83484453 -28.09312195 -10.48320066
v -88.87406439 -26.39329992 -11.57241780
v -17.01879501 -7.25031970 -7.44053582
v -15.75596444 -7.47750886 -7.63689447
v -14.76836763 -8.11608508 -7.89048802
v -87.97851205 -25.60396679 -14.97049443
v -87.85424381 -26.42042562 -15.70348069
v -14.30862956 -10.29886212 -8.02960899
v -16.10635966 -8.80911015 -7.63566559
v -14.84474540 -9.49900411 -8.09399318
v -89.62517977 -27.99667232 -10.83997544
v -90.24519473 -27.10474283 -11.31277438
v -89.58131820 -25.73055029 -15.47410712
v -26.97117813 -27.25090459 -8.41596816
v -55.54905161 -27.27503143 -7.65983481
v -88.81903440 -33.00302476 -11.09779067
v -17.38530025 -20.26705630 -8.41496978
v -16.73587598 -19.72342096 -8.22094455
v -95.73312104 -24.69009720 -13.36009707
v -96.03603184 -24.62906390 -14.44071531
v -97.14576602 -24.37780425 -13.82431667
v -97.45431691 -24.64698069 -12.72156835
v -98.33686799 -24.51132610 -13.39600515
v -99.77956116 -24.38879013 -13.18045799
v -98.18020463 -27.15383284 -10.48498508
v -101.05197877 -24.18884262 -13.45650293
v -100.21945834 -24.74938706 -14.49349709
v -102.37042606 -24.30153452 -13.91266845
v -101.15351528 -24.69319664 -14.46810737
v -104.84511405 -23.94219860 -12.69281656
v -103.71817648 -24.11933243 -12.60504313
v -104.37424481 -24.13720824 -13.80253304
v -106.58049583 -23.79754931 -13.30052968
v -74.40000027 -36.74999997 -17.67000183
v -73.88371229 -36.28675267 -17.94379763
v -73.25623184 -35.92752665 -17.90498942
v -110.21064222 -23.00727926 -11.91138197
v 34.44924206 91.05841815 -3.15132341
v 34.92267430 90.53956717 -2.86170351
v -111.13192886 -22.63958380 -11.47398073
v -111.50376499 -23.41058291 -9.81964357
v -111.77682877 -22.56647684 -11.00877579
v -111.87863350 -22.85625786 -12.42614817
v -131.38882816 -22.88500220 -9.92290303
v -112.47020215 -22.55744860 -10.81018616
v -113.11607808 -22.36090414 -10.88874694
v -113.64768445 -22.25690149 -10.86846087
v -114.37293142 -22.18210883 -10.73361840
v -117.44467914 -21.96321823 -11.06723305
v -116.68119580 -22.04764821 -10.96147485
v -117.34151095 -22.11671695 -11.62153948
v -120.37225068 -21.60502225 -11.13422960
v -119.60782111 -21.54289000 -10.37082169
v -118.39316040 -21.82950824 -10.28955635
v -119.89243329 -21.69784531 -9.60386265
v -122.99539894 -21.17958106 -10.17611381
v -126.84740126 -23.14296737 -10.00021957
v -128.03253531 -24.37737398 -11.14632096
v -127.64635682 -23.94342050 -11.73215918
v 29.58162874 92.10761636 -3.00483056
v 29.33709696 92.03261882 -3.10493377
v 27.92281657 89.39629048 -3.64921312
v 28.13130058 90.11609107 -3.51616903
v 28.27450074 90.78334272 -3.14062391
v 28.47190574 91.13676101 -3.16422572
v 29.15777452 91.69958532 -3.01075005
v 27.65096724 79.27301526 -4.22836700
v 27.57489122 77.97729969 -4.89029894
v 27.78079174 76.79564506 -4.69867047
v 27.49993652 71.42423838 -6.34647999
v 27.22259611 61.90545112 -7.64538208
v 25.56671202 49.65241626 -6.75869966
v 25.41444823 48.18648100 -6.56471122
v 39.32663798 35.10341048 -3.24463076
v 23.51903357 42.20086336 -6.60062954
v 26.46264806 38.14484179 -1.77905732
v 25.50753765 36.48238629 -1.66447822
v 25.16442724 37.25447506 -2.06386228
v 24.71628226 36.23683006 -1.87949673
v 21.96698450 35.59725732 -6.73506502
v 21.67339996 32.83041343 -2.78543402
v 20.65190487 34.13825855 -6.36701379
v 20.01538500 32.38199279 -6.34930702
v 22.55507931 27.71167457 -1.44312275
v 21.56077139 27.32198872 -1.52616331
v 23.14748615 26.06985532 -1.12051482
v 23.24720100 26.72637068 -1.17168692
v 22.78236486 25.78014322 -1.18137023
v 21.37032896 25.97151138 -1.25968305
v 22.66535908 26.33259259 -1.27333507
v 19.61614564 28.22799236 -6.77189184
v 25.26267059 23.80523831 -0.91545540
v 16.58894494 27.35000476 -4.53419238
v 16.13562182 26.49674378 -4.62770928
v 20.68045922 20.31570673 -1.39864744
v 16.20447822 23.00198004 -6.81871409
v 16.16808027 23.63830060 -6.52155420
v 15.58949519 21.83377743 -7.10342033
v 3.13817058 6.96032308 -6.20723329
v 1.11999991 7.45999999 -6.31000008
v -2.09308439 4.93375631 -6.01359224
v -4.86983778 3.43386340 -6.04254613
v -5.74033381 2.61454564 -6.05604379
v -8.41437560 -0.19869331 -6.92910515
v -7.76912458 -0.87147777 -6.96072681
v -11.42528839 -1.48949167 -6.55101752
v -13.21723871 -5.64237591 -7.73000484
v -11.61329262 -4.40180628 -7.44426576
v -12.59480882 -2.44811573 -6.55405503
v -13.24464474 -2.99743167 -5.88819152
v -12.84821890 -3.66902445 -7.06620328
v -12.93444447 -1.95683725 -5.50701702
v -21.37376927 -8.54520686 -7.80988205
v -23.00342545 -9.56161413 -7.94626866
v -24.59552884 -10.62795147 -8.00116733
v -26.49429254 -9.61590465 -5.82285644
v -45.85295916 -21.36440203 -6.94193970
v -33.49633515 -14.08627536 -9.29548685
v -41.03783518 -15.61753545 -9.63066891
v -40.67560658 -16.15239866 -10.19986905
v -41.68149084 -16.63751900 -10.40646620
v -44.04659197 -16.75547101 -8.80830549
v -43.77753660 -17.25284010 -10.83724294
v -71.14479691 -30.39292619 -17.39984378
v -54.86866459 -19.90230009 -10.97746287
v -54.74843830 -20.02448216 -11.67222019
v -78.73364538 -30.99058382 -17.57480577
v -52.45335773 -21.31208219 -12.56473549
v -53.21601406 -22.23150432 -13.48208264
v -57.48080835 -21.11346647 -10.56305319
v -59.90666151 -22.91003242 -14.23535496
v -60.78480929 -22.93662168 -14.23575915
v -60.43769047 -24.38787371 -14.80710227
v -59.51031670 -23.23867939 -14.38683178
v -61.83769554 -22.92986028 -14.17890005
v -63.08156997 -21.99443989 -12.53311802
v -65.81249088 -23.77313748 -15.09158965
v -66.28836691 -23.99343252 -15.32858331
v -68.46000254 -23.83000031 -15.13999980
v -68.28083098 -24.23433028 -15.72689041
v -68.99216771 -24.38591048 -15.88512026
v -69.79622692 -24.61593226 -15.96987247
v -39.19885680 -28.26757915 -5.21608256
v -76.84147358 -26.22167952 -16.06435701
v -77.78070122 -26.16948634 -16.14373550
v -82.57831633 -27.33048797 -16.63170755
v -88.43982965 -25.36598034 -13.58628180
v -11.67807076 -13.99901789 -8.21139477
v -12.38025166 -16.10438153 -8.00081529
v -29.85376492 -27.94540487 -8.81483220
v -92.13094413 -26.49589442 -16.79895446
v -92.30317920 -27.09262632 -17.13046432
v -93.34669262 -26.29248798 -16.79236442
v -93.89594942 -26.80860832 -17.17965677
v -93.81435812 -25.83819628 -15.95399156
v -95.37003189 -27.06809156 -17.19538309
v -96.42550349 -27.00567245 -17.07749814
v -97.45092690 -26.78371407 -16.80517942
v -99.14372116 -26.06049366 -15.89891873
v -98.56190532 -27.24638581 -16.63484052
v -100.75759888 -25.29210411 -15.15432540
v -32.24999830 -28.81000005 -8.55000038
v -101.80129111 -24.96359870 -14.97947611
v -101.67968273 -26.33970045 -15.83106443
v -3.20120319 -16.84333012 -6.54218160
v -3.49887507 -16.39132947 -7.65093975
v -102.73075104 -26.64222941 -16.08236134
v -104.84255850 -25.91940574 -15.77448659
v -103.94946486 -26.71425417 -16.20163769
v -105.72473705 -25.84738471 -15.60421102
v -107.41706938 -23.92843924 -13.28398101
v -107.34768957 -24.98196065 -14.83100746
v -73.66412878 -37.24003956 -17.20662974
v -110.75456440 -22.80155569 -11.95880398
v -110.61019450 -23.09383452 -12.67127134
v -109.26667601 -23.47188815 -12.86941301
v -109.47599262 -23.77036959 -13.46982643
v -108.84956270 -24.85714853 -15.07938374
v -108.25125873 -25.45602806 -15.30561130
v -108.96416754 -25.64166300 -15.48234094
v -112.46628314 -23.83758128 -14.26119823
v -112.23749071 -22.47588336 -11.66580338
v -113.18882555 -22.72536978 -12.72987667
v -111.08150333 -24.84820038 -15.22090193
v -113.18468302 -22.35165611 -11.47117279
v -45.30431330 -30.87784536 -6.33683521
v -113.66509646 -22.37323299 -11.96116675
v -112.40284890 -24.50120822 -15.05602896
v -113.37283254 -23.48762192 -13.29581812
v -131.40328228 -22.52726443 -10.15194599
v -131.33841753 -22.06602693 -10.05687285
v -114.06317353 -22.29137160 -11.31541096
v -114.05985802 -22.37898298 -12.77017035
v -115.00724405 -22.47705869 -12.93712389
v -114.70017582 -23.37375470 -14.31382820
v -114.70381171 -22.39301987 -11.26701012
v -114.52643573 -22.51029201 -11.97072398
v -113.24369162 -24.57751147 -15.11102263
v -115.26531726 -24.19250086 -14.31265473
v -112.08000034 -25.41000023 -15.42999968
v -113.88999969 -25.45000054 -15.13000112
v -117.04508960 -23.15865271 -13.32899090
v -116.46161228 -24.18025210 -14.05883767
v -118.78145486 -21.71574906 -10.20848658
v -120.72172016 -22.65752479 -12.98188418
v -120.89073658 -23.54651131 -13.49436026
v -120.46423554 -24.47962761 -13.69381044
v -121.78797275 -22.52861485 -13.10433075
v -121.56235427 -23.18288386 -13.47916946
v -122.58534878 -22.91027084 -13.43025360
v -123.36974591 -23.19037169 -13.52068223
v -127.49181688 -23.91900308 -11.86783426
v -127.45100260 -24.02440459 -12.44390290
v -126.42750144 -24.84820411 -13.43909744
v -127.55152583 -23.00345898 -13.28231301
v 32.17308968 92.06712246 -3.59669048
v 32.94642642 91.74729884 -4.12601838
v 32.03774244 91.70986712 -4.27274825
v 33.62461552 89.73638713 -4.84870048
v 33.30846876 90.99855274 -4.49488685
v 29.24181521 91.68454260 -3.74293700
v 30.57845123 91.87866747 -3.94315645
v 29.94705178 92.18808264 -3.40191065
v 31.13287315 91.58232063 -4.31272294
v 33.63207728 91.63422137 -3.97167681
v 33.98091346 91.25000983 -4.13796399
v 28.57626230 91.26985073 -3.28447414
v 28.83446030 90.61896056 -4.07414092
v 30.53341061 90.35370499 -4.73954109
v 28.50841731 89.36576545 -4.29625809
v 27.73630433 89.02606368 -3.73820984
v 27.83841826 88.71708810 -4.09897743
v 28.06336991 88.17334473 -4.38739266
v 29.78196740 88.03848922 -4.89685126
v 31.13653325 88.38928491 -5.13878278
v 34.15467963 87.79979497 -4.96425387
v 27.64006518 88.57207745 -3.77934519
v 34.44886953 88.96236122 -4.69801575
v 35.71545333 88.70528638 -4.68127942
v 27.64949575 87.07984537 -4.34897142
v 31.84790909 86.64805442 -5.51412767
v 34.33961421 86.36893332 -5.17455488
v 37.93264925 85.50720662 -4.63173306
v 36.56354919 87.09502965 -4.79274709
v 27.90149860 86.08945459 -4.61530685
v 29.77736294 87.19944209 -5.15663298
v 28.09542045 84.81242508 -4.89369873
v 30.66548519 85.58468521 -5.45538822
v 32.22189471 85.12759954 -5.59768640
v 37.59583086 84.29270983 -4.99198446
v 27.52477117 85.42579412 -4.40739142
v 29.72555906 80.65108210 -5.79405995
v 36.01384163 80.92713356 -5.89877972
v 27.56029926 84.40819383 -4.54629771
v 31.13416024 82.50632882 -5.85098378
v 28.72173488 79.01395112 -5.91396680
v 36.89932823 77.85303146 -6.08124537
v 30.39482236 74.97939467 -6.76528411
v 32.78218210 76.26000047 -6.57995930
v 31.45105764 75.77942312 -7.03782216
v 34.18352082 75.91725141 -6.79634186
v 32.66184032 75.29011369 -6.72171637
v 34.64450687 75.38426667 -6.78565446
v 28.40822376 75.51107556 -6.36821054
v 34.48833153 74.30116832 -7.08395801
v 36.39167175 73.49719852 -6.59011165
v 37.16171533 74.24691319 -6.37399871
v 29.49811891 73.48258793 -6.90306863
v 31.16955049 73.80483299 -7.28086662
v 32.16923773 72.43308425 -7.41242105
v 31.71528131 71.49431854 -7.35112000
v 36.47043556 71.38884068 -6.97551062
v 36.70622036 72.65331596 -6.61428180
v 38.44408691 70.79039514 -6.41051540
v 38.40952367 72.48810679 -6.61277585
v 36.31611913 70.65819949 -6.91758702
v 28.26000378 69.97743249 -7.19616748
v 31.41782433 70.09197772 -7.76399486
v 32.69346431 71.27998769 -7.27548311
v 33.58819708 70.06252557 -7.75008276
v 38.31752762 69.59550828 -6.46097865
v 28.61656807 70.83609700 -7.10195303
v 39.60642219 70.90125233 -6.22328836
v 29.63803895 68.76404583 -7.51316501
v 29.81980331 70.39195299 -7.39288842
v 35.17170250 67.89221615 -7.22252019
v 33.21063146 68.09245050 -7.49384705
v 34.52163562 66.33021683 -7.51190027
v 27.94530429 67.18768179 -7.48520950
v 32.01900423 67.30231643 -7.66396383
v 33.88727084 67.63791293 -7.66179897
v 39.93236646 65.66565484 -6.07039500
v 38.94855827 67.12664664 -6.40213722
v 36.41587868 67.25274026 -7.02420017
v 40.75429961 67.45125353 -5.63306129
v 26.78305097 67.18415022 -6.07736874
v 26.71882883 66.84100628 -7.01067457
v 36.36220470 62.10488826 -7.28191994
v 37.91226447 63.37707490 -6.74479315
v 29.38271500 66.65138155 -7.81652518
v 29.29035947 63.97075951 -7.88949057
v 31.95972741 64.73726034 -7.86947366
v 41.51714966 61.39546260 -5.38454065
v 40.08656740 64.03625757 -6.07693521
v 27.96350420 62.53778934 -7.93242734
v 41.34495184 60.79199165 -5.57715539
v 31.90967813 61.74619868 -8.03645235
v 38.64650056 60.15687063 -6.88539073
v 36.90281883 61.09061092 -7.31919426
v 26.83075331 63.20383400 -5.86332381
v 29.58422527 61.94266304 -8.03893898
v 40.86828977 59.99021977 -6.06299238
v 41.63773358 59.22843143 -5.85017446
v 42.11902246 60.52335724 -5.61717572
v 41.66094214 62.31566891 -5.45661012
v 42.87460074 59.13226306 -5.60857495
v 41.04443267 58.54867026 -6.20177016
v 41.66879132 58.07457119 -5.88164199
v 41.52279720 56.92546070 -5.92525536
v 39.11330923 58.79827961 -6.67053694
v 41.20401293 54.09991369 -5.81082748
v 42.21662506 54.43754420 -5.21795731
v 31.20401502 58.14704299 -7.78300408
v 32.39862248 60.06505713 -7.88188819
v 40.61160609 53.10546607 -6.07655384
v 27.78838947 60.84936112 -7.67156715
v 37.96594217 49.54884574 -6.32029632
v 39.74456713 51.03481933 -6.11738581
v 40.83048180 52.01565102 -5.85370045
v 32.25620836 56.29368499 -7.49444775
v 30.22696078 56.68340996 -7.54384045
v 26.00502595 55.95522001 -6.17478509
v 26.92790888 54.72695827 -7.17705861
v 38.34036738 47.60091379 -6.13047089
v 29.60514650 54.67804149 -7.40237022
v 39.53774273 43.91257465 -5.12640411
v 27.09293365 53.56172100 -7.24245002
v 26.48276277 52.46932432 -7.16428552
v 27.24521793 50.94532296 -7.24276295
v 37.87519783 43.18386689 -5.64355357
v 36.54550388 43.53438690 -6.33605383
v 27.62678079 48.53555188 -7.19727250
v 37.68670186 41.87553748 -6.03020191
v 37.61182353 40.22563621 -5.95308794
v 39.14132714 42.48036817 -5.00160037
v 26.71274543 46.82175815 -7.02029187
v 35.35013646 41.62710160 -6.55606855
v 35.43351963 43.14977303 -6.56177849
v 32.29827061 46.84517905 -6.95698382
v 39.11999986 40.44000059 -5.26000140
v 34.84554216 36.43972427 -6.53657177
v 36.23355925 39.23446313 -6.19573984
v 35.53096205 40.27270153 -6.43348880
v 26.33246593 45.14870420 -7.01618940
v 24.77738634 46.71384394 -6.41864771
v 24.79000017 45.68000138 -6.58000074
v 26.31405927 43.52487624 -7.21505564
v 24.72206019 44.54395548 -6.76707830
v 27.73621678 41.18027538 -7.40589295
v 33.64358097 38.22438791 -6.80827117
v 36.39484197 35.40685773 -5.90943685
v 24.22922291 45.09767145 -6.31793402
v 24.11000058 44.33000088 -6.36000000
v 25.32895282 43.34646091 -6.94707781
v 23.99701811 43.29737276 -6.41732058
v 24.73999932 42.61999950 -6.87000016
v 25.17708763 42.38720238 -7.08841439
v 25.52478015 41.36620462 -7.13853771
v 35.76949239 33.88696536 -5.95149631
v 23.24833162 42.63101146 -6.33889111
v 24.05581065 41.04757681 -6.93591777
v 35.89471802 32.14564919 -5.65675925
v 37.66051307 32.77157620 -5.15394425
v 37.48274222 31.54867887 -5.08591812
v 33.36940706 32.59582445 -6.48497464
v 34.33474526 33.16210955 -6.31265342
v 24.20427278 39.37361762 -7.26072257
v 30.15230596 35.00433266 -7.08772568
v 36.53149679 29.55131233 -4.91501624
v 37.38776594 30.20344488 -4.71511297
v 24.89379235 38.15709427 -7.32106203
v 37.12237254 29.66163121 -4.69830772
v 23.62359874 37.92497143 -7.18707591
v 30.84642440 27.53232419 -6.65869983
v 30.89721128 30.52417561 -6.76699728
v 35.43139249 27.95280702 -4.94420808
v 33.44946727 28.24150212 -6.06569368
v 24.45958555 30.94593622 -7.07987137
v 21.82172239 33.70985389 -6.88320212
v 24.64826219 33.98315236 -7.20474729
v 32.90196136 26.56641603 -5.98585978
v 23.79222587 32.47352317 -7.10419752
v 35.35265848 26.48789808 -4.65574907
v 29.91254441 26.26933157 -6.81609008
v 31.90910071 25.97611584 -6.38215151
v 34.60331261 25.53393319 -4.91612917
v 32.72039816 25.41700751 -5.89864794
v 35.49373522 25.18460713 -4.08589235
v 34.55576301 23.57819676 -4.68021212
v 20.86681686 30.61339818 -6.72828406
v 22.90091664 28.60291302 -6.92853937
v 29.50517833 24.27570149 -6.64964179
v 21.73904516 29.59237993 -6.83882693
v 27.03016065 23.33946340 -6.97696442
v 24.84372072 23.22462201 -7.13757658
v 20.27995512 23.24013039 -7.28407456
v 18.33852381 23.56580086 -7.19197048
v 16.93335362 24.30418879 -6.96109375
v 17.03303866 23.48033339 -7.01527391
v -13.52339797 -2.50278134 -3.43395141
v -15.31427633 -3.56766628 -4.69237473
v -16.75000042 -5.42999990 -6.40999991
v -15.73478058 -5.48400730 -6.69529522
v -17.27349684 -6.27865456 -6.87281881
v -16.09000005 -6.13000011 -6.98999967
v -15.20380285 -6.30434137 -7.39251683
v -18.08713377 -6.87048258 -7.27654435
v -17.97770523 -8.47120117 -7.77117303
v -19.19414289 -8.83678719 -8.01880658
v -20.58968134 -10.14323067 -8.32218956
v -21.99632861 -9.75487754 -7.96418265
v -16.91442169 -11.84022147 -8.33091047
v -19.40460503 -10.31185593 -8.21544137
v -25.57837591 -10.99958830 -8.34982563
v -27.22229064 -11.48307510 -8.26167688
v -25.70444159 -12.45446969 -8.64077918
v -26.44134313 -12.08502334 -8.82665627
v -28.19786407 -12.38929480 -8.84021074
v -26.50877833 -13.38873897 -8.90456792
v -27.12002955 -13.59939296 -9.16811265
v -27.31747180 -14.77001514 -9.20617301
v -29.13325652 -14.90567438 -9.40584950
v -33.83160010 -16.11190848 -9.95811075
v -36.16624326 -15.75241610 -9.77708586
v -34.62228924 -15.69530182 -9.77948029
v -35.52903980 -16.77450910 -10.13979036
v -36.82053089 -16.91059768 -10.22663619
v -38.49993646 -16.20847173 -10.23331936
v -35.37058458 -18.20660755 -10.38498618
v -34.67599675 -17.38767698 -10.22965182
v -36.49182245 -19.29905452 -10.51160786
v -33.62854570 -17.46109501 -10.07435564
v -38.70620579 -17.28907041 -10.49331669
v -40.27114809 -17.71555841 -10.96320897
v -38.22078556 -18.29680987 -10.95424034
v -31.66802973 -22.21509255 -9.83791612
v -42.28647053 -17.70573109 -10.73376834
v -42.30368510 -19.06006597 -11.59050036
v -44.43221167 -17.93311723 -11.03480253
v -39.05862942 -20.52086405 -11.14110369
v -45.27724907 -19.77326535 -11.83676720
v -45.25805637 -18.67105439 -11.38760801
v -47.44467139 -19.00469139 -11.71582472
v -47.84714058 -20.20662650 -12.26314623
v -48.27896133 -21.62843198 -12.83050608
v -37.97373921 -26.88691951 -11.11770049
v -47.63600603 -22.26059884 -12.81242631
v -40.25553539 -30.71708046 -11.44156232
v -38.38064894 -30.05451337 -11.11790724
v -49.79969934 -19.83261108 -11.88621391
v -48.57011512 -22.80920558 -12.83680275
v -50.18020421 -21.72115073 -12.88729347
v -48.52435738 -25.46823397 -12.99083885
v -42.60220006 -31.56277910 -12.01102231
v -50.83284155 -22.18764462 -13.13241478
v -47.57381603 -27.56887861 -12.92582974
v -46.13048211 -25.71996860 -12.53117528
v -45.64734176 -29.52052280 -12.51889765
v -81.83023334 -37.90496662 -18.65918748
v -87.12092787 -31.34230152 -17.57623255
v -51.86899379 -22.37691544 -13.40738684
v -50.40104315 -26.90871619 -13.40379380
v -53.41335014 -25.92437156 -13.79162166
v -52.85065994 -23.91315252 -13.56670819
v -48.87147993 -28.95843983 -13.34584132
v -55.01684174 -23.34566042 -13.79103959
v -52.40589008 -28.06263603 -13.78959231
v -57.03617632 -23.41760509 -14.05552961
v -51.62675306 -30.80803715 -13.76628224
v -49.25857112 -32.50427172 -13.35142832
v -47.63637111 -32.15167671 -12.91047037
v -53.45240235 -29.36718613 -13.88711296
v -50.54620653 -32.31716529 -13.64473347
v -51.73285306 -32.18577802 -13.79373576
v -54.17484045 -28.77063118 -14.05716874
v -52.98452452 -32.12030232 -14.09124210
v -53.07617411 -31.32054210 -13.83037493
v -51.66203156 -33.74071047 -13.73124961
v -61.54209748 -26.77839622 -15.31849708
v -54.59536985 -34.28908437 -14.36594129
v -53.63870412 -34.53838825 -14.18551430
v -52.58668959 -34.22050923 -13.81341275
v -62.91107833 -22.63226174 -13.26574385
v -63.38433176 -23.09145033 -14.00478650
v -62.52158433 -26.89938061 -15.48328809
v -55.60953915 -35.11333093 -14.40890599
v -59.01374668 -33.88946131 -15.32195602
v -54.06775326 -34.95613858 -14.19710461
v -65.90374559 -23.80185574 -15.14865272
v -64.93698806 -23.39478023 -14.60695360
v -65.78862667 -23.95868301 -15.17268922
v -64.86907601 -25.61707795 -15.71542956
v -65.31634927 -24.80098233 -15.22432268
v -61.60676107 -28.52521464 -15.51692840
v -68.53479892 -25.38692951 -16.24501310
v -67.89376587 -26.97359584 -16.63353294
v -65.11279941 -27.88653597 -16.29996486
v -64.03983384 -29.07812595 -16.05160162
v -61.28371507 -33.85895863 -15.89403301
v -70.33117861 -25.39419569 -16.13825746
v -69.21878457 -27.37366781 -16.84393175
v -67.64659286 -23.87088165 -15.36320057
v -68.39520484 -27.18612365 -16.51429571
v -64.86359239 -31.33372590 -16.48065075
v -70.00205666 -29.22802418 -17.17264019
v -72.81468809 -27.04461478 -16.62129536
v -69.03989613 -29.84630875 -17.35189371
v -67.96070188 -33.12837332 -17.20544323
v -74.05745983 -26.69228055 -16.56512544
v -70.87133080 -26.48437954 -16.34178869
v -73.29207659 -29.79697660 -17.37561077
v -68.42467189 -34.05614942 -17.47714914
v -70.03037632 -33.58697891 -17.58950762
v -69.38529760 -32.28422254 -17.46865734
v -69.31921840 -34.80927274 -17.43940264
v -67.75123626 -35.04126519 -17.25166664
v -75.89762658 -27.95509994 -16.81263372
v -73.62397015 -28.73718739 -17.08401367
v -73.42924178 -32.89365023 -18.06089655
v -72.26633281 -32.73739666 -17.82239415
v -74.26685840 -34.06451643 -18.00150424
v -71.37531042 -33.63336623 -17.75763929
v -71.10353559 -32.36250579 -17.81331189
v -78.96991074 -27.02889778 -16.34441875
v -77.91721076 -27.98837237 -16.76941477
v -75.50340146 -30.42765521 -17.52232015
v -74.96883720 -35.20966694 -18.28251779
v -81.41950518 -26.69707313 -15.97909443
v -79.01861519 -26.37938410 -16.20519906
v -77.87561417 -34.36445817 -18.24233495
v -79.88941669 -32.48960525 -17.92113297
v -74.87091422 -33.01146999 -17.99719781
v -75.70973039 -37.72946820 -17.65894704
v -75.60700178 -37.13836893 -17.88415201
v -76.53042674 -37.84103319 -17.76264980
v -79.01193947 -36.98827326 -18.40676181
v -79.33045179 -34.80667248 -18.28284748
v -85.01085639 -28.72052789 -17.07779989
v -80.44007421 -37.65951470 -18.57008599
v -82.44144171 -35.68697721 -18.38877425
v -79.44524288 -38.04127872 -18.17796938
v -82.12579042 -38.51945326 -18.20446178
v -84.50332284 -34.56395119 -18.14540103
v -86.91430837 -28.94890681 -17.06329547
v -82.73980767 -38.34703937 -18.50521006
v -88.20101619 -28.00063416 -16.78055897
v -87.06419170 -30.37301823 -17.47366041
v -85.72386950 -33.79091620 -18.12498085
v -82.98002928 -37.97911108 -18.70886236
v 1.72381441 -14.20910750 -6.83142850
v -88.11862022 -29.92964350 -17.44998805
v -88.33285421 -29.01153266 -17.27048308
v -85.55014431 -34.85202044 -18.42042245
v -89.47467059 -27.38157846 -16.68052562
v -87.63828129 -30.99542856 -17.70501770
v -87.62982488 -32.24232048 -18.03134009
v -86.73050255 -32.87674487 -17.95159653
v -83.60628039 -38.38505968 -18.53251271
v -83.15126598 -38.65993023 -18.08893122
v -83.85308087 -38.55631128 -18.32393929
v -89.87716585 -28.55174243 -17.24071242
v -88.59053254 -29.72909808 -17.54540019
v -88.29279989 -31.15500323 -17.69809797
v -84.08030123 -38.62219304 -18.08432676
v -88.44096959 -32.32788667 -17.90155284
v -86.63949370 -37.81541064 -18.38776469
v -86.48103476 -38.12331706 -18.16900633
v -91.48092568 -27.48582885 -17.19597727
v -90.88718891 -31.75262362 -17.91156642
v -89.23771977 -36.13979742 -18.45587417
v -88.69179338 -36.63251922 -18.40166748
v -88.49649131 -37.06598282 -18.27654243
v -87.60671318 -37.84335405 -17.99054444
v -93.30655634 -27.33876370 -17.30479114
v -91.50926769 -28.85344252 -17.50556193
v -91.38941765 -30.99228628 -17.72866957
v -89.42784369 -37.17728332 -18.12434383
v -91.75979346 -32.99498558 -18.34118366
v -91.68960899 -32.21921995 -18.03037897
v -93.23064238 -33.40905532 -18.28750595
v -90.46061337 -37.10479662 -18.04702915
v -94.47818995 -27.39458159 -17.41247252
v -94.32138503 -30.57685122 -18.18930730
v -93.59223396 -29.46787328 -17.70506240
v -92.89009869 -32.52013028 -18.34116317
v -96.82863951 -25.08130111 -15.36833216
v -95.69188952 -26.29513480 -16.74595661
v -95.48083693 -32.25380927 -18.16236600
v -91.97378904 -36.73193604 -18.30086485
v -97.99107164 -26.17122605 -16.14114642
v -95.60990334 -31.16070665 -18.29660498
v -92.81419218 -36.97378561 -17.93291420
v -99.26480800 -26.48056112 -16.20091684
v -97.90270776 -30.86324781 -17.83146709
v -100.22710264 -27.18979307 -16.21452533
v -100.32711178 -25.93787014 -15.70011117
v -99.93019700 -30.77703342 -17.28144474
v -98.54786098 -32.04499930 -17.99780875
v -97.49999642 -34.60999951 -17.92999543
v -31.60867840 -28.88102457 -7.48108467
v -32.20999986 -29.49000150 -7.57999998
v -102.34459490 -26.29306912 -15.91579616
v -100.92132539 -28.18186581 -16.39320888
v -99.44000095 -34.10999849 -17.68000051
v -98.60987961 -34.43385661 -17.51288027
v -101.26692057 -25.03615804 -14.86826595
v -101.27881914 -25.11238120 -14.99349810
v -103.58885676 -27.63891779 -16.40644856
v -103.89576107 -28.26138586 -16.43006131
v -100.81778467 -32.03666955 -17.11709611
v -100.34403950 -34.28134322 -17.59346947
v -99.83257949 -34.83519703 -17.14258641
v -102.77792066 -26.17677487 -15.85033350
v -103.72064263 -31.32419288 -16.99974015
v -103.37793082 -29.94311973 -16.59433544
v -101.44207627 -32.73370489 -17.25616492
v -102.48740762 -33.04623812 -17.28096791
v -101.14965588 -33.88498351 -17.55204611
v -101.65456682 -34.11558643 -17.28614606
v -102.25614160 -33.85805711 -17.16308109
v -100.82594305 -34.51144695 -17.17822812
v -101.94873810 -34.15869921 -16.93363860
v -104.94901240 -28.14778872 -16.05859771
v -104.43785787 -29.34385836 -16.52376540
v -103.58054936 -32.62444213 -16.99825935
v -102.62036324 -33.88987109 -16.49220288
v -105.16577214 -25.14069155 -14.66906723
v -104.97735441 -27.80851163 -16.00727439
v -104.65906560 -28.88925001 -16.32176898
v -104.67953980 -29.47617508 -16.48565009
v -104.77362573 -30.72409332 -16.53546095
v -103.77731174 -28.89215760 -16.59923978
v -105.48953712 -29.89082970 -16.27775654
v -104.50964421 -30.85312061 -16.63833298
v -104.49448973 -32.16417879 -16.65550657
v -105.33793271 -26.38197690 -15.84773324
v -106.42562807 -25.32068081 -15.07110335
v -106.85789585 -26.94675140 -15.50624333
v -105.93885183 -27.60482393 -15.78638516
v -107.82008618 -29.91760522 -15.98322950
v -107.24066943 -27.99887396 -15.68465121
v -105.71928322 -30.60763143 -16.18899964
v -106.56305403 -29.50196713 -15.90843312
v -107.54177719 -24.18390289 -14.01980501
v -107.73000121 -25.69999918 -15.06000012
v -108.05342346 -26.62875503 -15.38720913
v -108.38473588 -25.94919316 -15.42355958
v -107.56204277 -27.41527930 -15.53734392
v -108.80065709 -27.35134214 -15.56510571
v -108.43945295 -29.34396453 -15.54467808
v -106.79972917 -31.22677281 -16.32007211
v -107.50836134 -31.10663220 -16.23548009
v -110.04921049 -24.68217537 -15.08124080
v -108.09826106 -31.35032579 -16.26251824
v -108.88019204 -31.27942607 -16.17318206
v -110.93253642 -23.91972952 -14.30698112
v -111.67165637 -23.39077182 -13.08295503
v -111.68780178 -28.55652198 -15.12794849
v -109.87216234 -28.50506082 -15.20531531
v -110.85394770 -29.11166102 -15.44361096
v -111.77118123 -29.79600430 -15.46046324
v -110.10111868 -29.48425710 -15.33903833
v -112.96111345 -24.07660335 -13.46962526
v -112.13212460 -26.31241456 -14.98959400
v -113.15660924 -24.85559881 -15.23309480
v -113.21493983 -29.19383533 -15.38388897
v -117.10631102 -25.39102733 -13.97712342
v -115.99363387 -26.58049576 -14.67148401
v -116.08229578 -27.56998315 -14.90639988
v -117.07127094 -27.15912461 -14.65943828
v -114.67893422 -26.90190449 -15.08389413
v -116.18430167 -25.59602261 -14.26667348
v -116.00100249 -28.19425613 -14.77567200
v -117.86215007 -24.91979487 -13.73697445
v -117.20970273 -26.28387511 -14.16622940
v -117.56516248 -25.66176094 -14.07141145
v -116.14131927 -29.70169485 -14.20321409
v -117.64915287 -28.13681029 -14.50651418
v -117.99779534 -22.00344950 -11.41812839
v -119.19888854 -24.03539419 -13.54821958
v -117.82311648 -25.42762272 -13.91884033
v -118.66182089 -27.46271901 -14.39366955
v -119.40992624 -23.47023413 -13.21097277
v -120.16467750 -23.11445214 -13.11716251
v -120.75611204 -22.18475752 -12.37667538
v -120.82792073 -24.73598719 -13.72539159
v -118.84126067 -27.01438963 -14.30981979
v -121.14573270 -26.16017498 -13.84283416
v -119.31958050 -27.59669907 -14.14631307
v -119.83414739 -28.48846652 -13.54874298
v -121.21979892 -23.35228212 -13.50971777
v -122.11232632 -23.29000272 -13.56995478
v -121.98205292 -24.25265685 -13.77492677
v -121.51213735 -24.99810793 -13.75425048
v -121.83830887 -26.39420331 -13.41457479
v -120.72334439 -26.51095577 -13.98034953
v -121.60351872 -27.62374841 -13.25278915
v -121.91432714 -22.01437950 -12.27716729
v -123.29631299 -24.52112548 -13.28955218
v -122.56982177 -25.46390332 -13.56268022
v -122.66000360 -27.30000019 -13.06000073
v -122.68857658 -23.58125336 -13.67115043
v -123.84899706 -25.42901039 -13.17860372
v -123.03610891 -26.09631792 -13.16982135
v -124.55560267 -26.07731707 -13.52389622
v -125.99924207 -25.61290376 -13.06350436
v -125.40000677 -26.09000355 -13.30000721
v -125.32350421 -25.03357828 -13.72836251
v -125.07677078 -27.03062072 -12.93641515
v -126.14463270 -26.75454319 -12.51178049
v -127.05999613 -26.49000660 -11.70000061
v 36.84362397 87.94705570 -4.26603854
v 36.52999923 88.99694681 -3.89324850
v 34.91627425 90.01221508 -4.53686854
v 35.91874614 89.67192471 -4.21179272
v 35.26839986 90.39283544 -4.07254230
v 35.54759175 90.05722404 -4.18025162
v 35.09020060 90.64835310 -3.53090256
v 29.59497832 92.07078069 -3.25215189
v 38.47308829 85.16111970 -4.06206492
v 38.75685111 81.66762441 -5.19906031
v 38.53452578 83.14219117 -4.98980889
v 39.23800215 80.83826303 -4.90011415
v 38.56388479 79.88040894 -5.55193005
v 38.18714619 77.73814350 -5.94998198
v 39.19390216 76.97143406 -5.72240911
v 38.20412979 76.30036026 -6.13093982
v 39.92236778 76.07502490 -5.39196609
v 39.53958303 74.65127110 -5.76896919
v 40.54849222 75.18926263 -4.76524886
v 39.47274759 72.48944044 -6.02818327
v 39.19911385 55.89682609 -6.52559754
v 42.88737103 55.10599166 -5.14758239
v 42.41389409 53.69812995 -4.96826880
v 41.58744216 53.66639793 -5.66688692
v 42.43912175 52.95566842 -4.73612035
v 41.55741632 52.17172951 -5.18994918
v 41.18233919 53.06251347 -5.84071735
v 43.17482188 52.97150463 -4.37294692
v 41.90005362 51.21238530 -4.88273194
v 41.82766750 50.37372932 -5.12792263
v -17.52020419 -23.60256203 -6.55836100
v 42.54540429 51.01907998 -4.65495419
v 42.29003936 50.68612471 -4.88793710
v 40.26486725 44.54120621 -4.77578212
v 39.14291039 38.83489594 -4.16736118
v 39.25298527 39.61622715 -4.63583414
v 40.19744322 39.99669850 -4.33062762
v 38.24352473 39.22932222 -5.08424733
v 37.78752685 38.13226148 -5.73752122
v 39.62961584 37.60045767 -3.30240885
v 39.39528763 36.24788299 -4.00158949
v 39.54033554 36.95505112 -3.50851845
v 29.69226986 37.95110807 -7.30655855
v 39.51200843 35.90208292 -3.50114657
v 38.14321011 35.07255390 -4.83916281
v 39.39926997 35.02977639 -2.61174841
v 39.16831687 34.98391435 -4.03387472
v 39.26093876 34.46881473 -3.47424089
v 38.70230913 33.92108530 -4.42595594
v -13.43083940 -21.99645899 -6.71898946
v 37.92635724 31.46146238 -4.56481380
v 37.75268421 30.69458529 -4.68098139
v 38.18264976 30.90405092 -4.24115686
v 36.06704995 26.68153122 -4.10185801
v 20.53843439 27.05822140 -7.10742036
v 36.00158170 25.82507953 -3.73728317
v 31.02955036 24.65110645 -6.36364101
v 23.34225178 21.61588334 -7.49008358
v 33.89521688 22.42456377 -4.78228880
v 34.67128426 22.23357931 -4.10896912
v 17.62577146 22.61653543 -7.32754497
v 26.59999952 20.13999969 -6.98000053
v 33.45719352 21.29927464 -5.03064087
v 30.52209504 19.31613311 -6.05054619
v 32.65454620 20.49167268 -5.36753703
v 31.70331940 19.59805377 -5.51802153
v 33.35767239 20.29625140 -4.49093152
v 33.39168057 18.72878522 -3.65758874
v 33.89894217 19.66654696 -3.74019449
v 27.23250352 19.40274052 -6.89826347
v 28.39524671 19.35165934 -6.63593458
v 27.60920487 18.16829666 -6.58991281
v 26.82961151 18.98332126 -7.06899958
v 30.40293045 18.04046147 -5.84167195
v 26.03081986 18.41169782 -7.10766530
v -17.83511043 -23.32686633 -7.46485218
v 27.28616819 16.73058793 -6.66186307
v 26.82135254 17.84981228 -6.93504093
v 32.24422038 16.05094969 -4.64863982
v 27.91301720 14.72958643 -6.53475337
v 26.53754503 15.59791062 -7.04852259
v 32.38300234 16.36552438 -4.60851938
v -16.20380394 -22.47413248 -7.74641614
v 33.05572644 17.51427911 -4.04845970
v 31.85343742 16.74127020 -4.90909675
v 32.91790560 17.09468290 -4.41027666
v 29.91057187 13.54175527 -5.76596987
v 32.25043043 14.82525934 -4.12326027
v 30.98483942 12.96004374 -4.62512206
v 30.91023862 12.53788453 -3.85427359
v 31.47818893 13.17723747 -3.61982896
v 28.34518068 12.96550781 -6.12118281
v 29.31996062 10.97463630 -5.21521177
v 29.47314270 10.21591388 -3.51672689
v 27.67671086 11.52245048 -6.21208083
v 29.18469347 9.65374894 -4.25414275
v 28.58424187 9.25573520 -5.16184559
v 28.01731415 10.08813176 -5.82639873
v -10.75800695 -20.40356211 -7.13499170
v 28.74328010 8.59360583 -4.19080863
v 28.43579277 8.43573827 -3.23203974
v 28.09488960 7.61814695 -3.96579690
v 28.29290368 7.90384412 -4.46109474
v 28.05638127 8.18192586 -5.13316086
v 27.44431980 8.94816872 -5.62577415
v 27.38524042 8.21359921 -5.62105607
v -10.89183614 -19.45981942 -7.87587371
v 24.74718913 4.68034437 -5.70835546
v 22.21513912 1.20184326 -5.57253929
v 23.47540110 2.12192442 -4.95979283
v -11.35592721 -21.20586671 -6.56601507
v -12.00887840 -20.41343227 -7.24169798
v 15.90386406 -4.32216562 -5.98886795
v 16.10614359 -4.46900260 -3.61271226
v 13.24300002 -5.29982103 -6.79822871
v 14.77999985 -4.52000042 -6.53000036
v 14.16771486 -5.83149306 -6.03225827
v 13.63214292 -6.73139002 -4.44985926
v 13.99592869 -6.42301980 -5.08519821
v 12.38049660 -5.71060833 -6.77241245
v 13.15399352 -7.16713117 -4.72631492
v 11.72938291 -7.54442951 -6.58369483
v -12.14069314 -19.86286417 -7.93347321
v -12.87917607 -18.97818223 -7.88585935
v 11.62101142 -8.10249709 -5.65553829
v 10.14319435 -7.70901050 -7.04230834
v 10.46685874 -6.19166344 -6.93166675
v -12.38919981 -16.70685969 -8.22636392
v -13.35853990 -17.13369600 -8.00918508
v 7.06155738 -2.63676024 -7.07437051
v 9.07261949 -7.14827050 -7.15353992
v 8.87109339 -9.84841399 -6.16632635
v -13.14214990 -16.42506197 -8.04033782
v 4.06062417 -0.14980503 -7.06495764
v 2.60073156 0.01919142 -7.12576974
v 2.16951943 4.31527058 -7.00353459
v 0.83897886 2.68708426 -7.05440389
v -11.81866508 -17.30565913 -8.36272445
v -4.40791948 1.81937206 -6.78010751
v -1.58799370 3.03548342 -6.74817758
v -1.64230354 1.31575030 -6.97137788
v 4.88424208 -9.78566054 -7.46526010
v -1.05445215 -9.33719054 -8.04023072
v 0.92212594 -11.62578631 -7.89769646
v 0.20259354 -12.43909728 -7.98960589
v 0.40247073 -14.12797812 -7.37092691
v -1.69319846 -10.04157495 -8.10710341
v -1.10945327 -11.60611957 -8.24696943
v -1.12895970 -14.15643282 -7.94212427
v -0.41267148 -15.03716968 -7.16893701
v -4.05315589 -11.35161053 -8.02110787
v -1.06382673 -15.77519067 -6.61033764
v -4.24484769 -13.09707109 -8.26803967
v -2.47726194 -14.37478885 -8.02709814
v -1.64775271 -15.22536762 -7.57710822
v -2.94043636 -15.29476512 -7.87134562
v -10.05409844 -9.28150956 -8.33770819
v -8.82299058 -9.06710979 -8.18278920
v -9.23103560 -10.88496950 -8.30137450
v -5.78392157 -12.84847967 -8.27186462
v -6.42898213 -11.33261994 -8.14524293
v -6.43714378 -15.15771635 -8.28710292
v -4.70855692 -16.78570919 -7.87077937
v -12.73569930 -6.08947687 -7.88376946
v -11.44477446 -9.15277936 -8.08686949
v -10.47416497 -6.51481096 -7.80986715
v -13.07420898 -7.73199135 -8.12084414
v -11.78527717 -6.36725640 -7.81493448
v -9.93021019 -11.38604991 -8.59980844
v -6.84269331 -18.89977232 -7.31570832
v -6.22798968 -18.85004714 -6.83905929
v -12.16700673 -10.83956100 -8.14675260
v -10.44599712 -13.36948108 -8.61659553
v -8.68696067 -12.53374014 -8.43180250
v -8.20441172 -13.33386544 -8.45282525
v -9.69139580 -14.68504127 -8.53170548
v -7.45471288 -18.08266155 -8.06221366
v -13.98325153 -6.40417729 -7.71552091
v -13.58389389 -9.30983946 -8.19551758
v -13.04440666 -9.76269785 -8.31574667
v -11.78227458 -12.33826671 -8.26131459
v -11.87475491 -18.50668713 -8.01351201
v -13.05800118 -18.23117211 -8.12969822
v -12.17657235 -18.01291667 -8.12142994
v -10.75146254 -16.64026640 -8.11934099
v -9.95330885 -18.04324426 -8.29748437
v -8.13816953 -19.24143359 -7.47943856
v -10.09165682 -19.02623475 -8.02849885
v -7.51043670 -19.35322024 -7.02584814
v -14.26391210 -18.40683259 -8.15499481
v -15.24567604 -11.12439111 -8.05733074
v -14.16437980 -15.81931300 -7.94368517
v -11.14340685 -19.21942085 -8.00347142
v -16.64821990 -10.09490900 -8.03378690
v -15.67869075 -10.26440505 -8.13734159
v -14.72859457 -16.97561331 -8.13287590
v -13.19722645 -19.96805891 -7.97082763
v -17.41692424 -13.80586997 -8.30413867
v -16.03679918 -15.71922563 -8.33326206
v -14.08322435 -20.14202625 -7.84004293
v -15.58519714 -17.33386144 -8.30447953
v -16.88970812 -17.30522886 -8.23735259
v -15.97113907 -18.42933893 -8.25065747
v -18.13641377 -16.34070836 -8.29213392
v -16.08023979 -20.64449899 -8.04835279
v -17.56031066 -21.76195756 -8.32865201
v -18.49689521 -17.19744503 -8.41582846
v -5.79458149 -18.68317090 -6.38752338
v -5.24479244 -18.23744923 -6.26369333
v -22.93982916 -12.71196175 -8.73563532
v -21.77320793 -16.16639458 -8.67862161
v -19.27460171 -18.19874533 -8.27734079
v -19.26917396 -22.35138416 -8.45080614
v -24.28355999 -13.39154877 -8.87976959
v -21.89438604 -20.96143179 -8.72678868
v -19.00769025 -23.73124473 -7.46629946
v -20.28439753 -23.62597734 -8.29479564
v -20.02324350 -24.28025380 -7.46996561
v -23.77524972 -20.74233443 -9.04082879
v -23.22282828 -22.50534855 -8.77467543
v -22.21717313 -24.00011756 -8.75081029
v -21.01822011 -24.61713552 -7.74488226
v -28.11732516 -14.22913745 -9.24338214
v -23.64271320 -25.14328621 -8.71572644
v -24.34512414 -23.49069528 -9.03825928
v -22.93576859 -25.43854155 -7.94356503
v -25.85303783 -24.77081306 -9.14424378
v -27.81588398 -27.66305767 -8.27351678
v -30.11468239 -26.90899745 -9.54771508
v -32.52167627 -29.61241640 -9.04927775
v -33.47084299 -27.20491029 -10.01693308
v -34.72752869 -28.76524813 -10.08572057
v -35.55487096 -28.39665860 -10.48292965
v -42.28801653 -22.88640290 -11.87305991
v -50.62000081 -34.04999897 -13.02000042
v -52.27236450 -34.80219468 -13.45597673
v -52.80301720 -34.78186950 -13.84983957
v -51.84155330 -34.51028094 -13.49740196
v -53.68291959 -35.16606987 -13.84572685
v -55.29233813 -35.27800739 -14.25298024
v -56.43977597 -26.81306005 -14.45729658
v -57.84114823 -34.80134159 -14.86340538
v -57.31752142 -35.68429872 -13.89632653
v -61.92544103 -21.73244394 -12.10213918
v -61.88923493 -36.02999076 -15.04885871
v -69.40479577 -36.34000197 -17.12037809
v -69.77260858 -37.11994365 -16.24332741
v -74.92185384 -36.39857844 -18.13974045
v -74.68729466 -37.70628944 -17.37801917
v -78.96097004 -25.09878948 -14.69083317
v -91.57121927 -37.10463643 -17.94851944
v -92.29636937 -37.00733185 -18.00950803
v -105.76465726 -27.06547640 -15.82955383
v -106.46435618 -28.03944051 -15.75273834
v -107.25054145 -30.97060509 -16.29095152
v -107.14246333 -28.86668034 -15.65539092
v -108.10691118 -28.75914238 -15.50109126
v -108.15851390 -30.84125184 -16.16841555
v -109.23184454 -27.15065330 -15.52853733
v -109.13562775 -28.02090533 -15.49932919
v -112.54613847 -29.09798361 -15.22217412
v -113.22145164 -28.40779908 -15.20343218
v -112.76681721 -29.95778248 -15.41979425
v -113.97644877 -28.01018395 -15.09505231
v -115.25838822 -27.98638493 -14.91958275
v -114.63183910 -28.50934304 -14.81437497
v -113.60964924 -29.63861823 -15.34880884
v -115.30681700 -29.23242934 -14.63664509
v -116.30039662 -26.34249814 -14.46824055
v -114.67582732 -30.28667718 -14.57177475
v -118.35540831 -27.69966424 -14.43285774
v -116.61914736 -29.57725711 -13.99618667
v -115.07703364 -30.25011346 -13.14448006
v -118.49815398 -27.20005810 -14.33020923
v -118.89812350 -25.01850948 -13.75760790
v -118.66758019 -29.13667820 -13.62058055
v -119.35147643 -29.50912528 -13.30783404
v -122.21032381 -26.37636103 -13.28550931
v -121.13065273 -27.34062821 -13.49715143
v -121.66844308 -27.00211480 -13.33410107
v -123.38861823 -26.25291608 -13.11889384
v -129.44340706 -24.13501218 -11.86474226
v -130.11470437 -24.01166968 -9.87509917
v -129.72033024 -24.07471091 -9.72762890
v -129.96670604 -22.83221483 -9.10036452
v -130.20120561 -23.47314544 -9.26266890
v -130.67822158 -23.23124371 -9.33480449
v -130.08186221 -23.79296906 -9.44870617
v -130.41286170 -23.65193889 -9.50489659
v 39.16097060 82.02016354 -4.73998766
v 39.13522512 83.31255615 -4.02268162
v 37.76139393 86.71434224 -4.07144194
v 35.84234044 89.87236768 -3.72754852
v 33.56009722 81.21558279 -5.93758840
v 40.29504582 77.34234631 -4.39392589
v 40.66540301 74.15143400 -4.77618305
v 41.14443436 71.50331140 -4.83406754
v 41.60515219 67.96784699 -4.38332232
v 43.30206662 62.84818798 -4.54372307
v 42.41049662 57.86135048 -5.81850624
v 42.66563058 56.54191598 -5.65292081
v 43.56515780 57.60627985 -5.20338397
v 43.63709688 56.04669824 -5.05346665
v 44.02128235 56.74770474 -4.55902284
v 43.75246912 54.84033003 -4.68007708
v 43.92085597 54.00876701 -3.47422389
v 44.02398691 53.90654504 -3.97736812
v 43.71269792 53.31462994 -4.18227538
v 43.68106648 53.07359248 -4.22425708
v 42.21168160 52.50082165 -4.83980821
v 43.51344332 52.15757340 -4.23661340
v 43.99817437 54.84827608 -3.43909115
v 43.29901934 50.21116138 -4.08115843
v 43.67773607 52.97926813 -3.16160568
v 42.75394604 50.12794212 -4.68591508
v 0.36440452 -3.84217384 -0.96504664
v 42.19772667 44.94753852 -3.65737779
v 41.97297618 43.20722073 -2.70421617
v 41.54058173 41.87370464 -2.28995737
v 41.06565937 40.08861259 -3.17413569
v 40.44697061 38.97587210 -2.50533945
v 40.29771686 38.37883100 -3.19022988
v 39.23162818 36.40581295 -4.28980263
v 39.40719366 36.49706393 -3.90470726
v 39.25575688 35.55676341 -3.99119593
v 39.31340203 34.08112377 -2.92218453
v 39.08271343 33.05066377 -3.08433780
v 38.97385299 33.22472423 -3.77431465
v 38.77358139 31.90073743 -3.15294322
v 38.23781013 30.21503985 -3.45627195
v 37.94524074 30.36303259 -4.29094536
v 36.18617356 28.58930826 -4.85240482
v 34.33955833 20.64561099 -3.86328925
v 34.22248363 19.79789324 -3.40992701
v 33.94788131 19.01371032 -3.04677198
v 32.36421570 17.65847392 -4.87868115
v 32.64863789 19.06145178 -5.12944069
v 32.75145218 16.86417498 -4.55161743
v 32.86734596 18.00646819 -4.75564785
v 32.97521174 17.53673516 -4.41352371
v 32.68852457 15.76726325 -3.27155110
v 32.07178786 14.33118060 -3.33998608
v 8.82992055 -9.92892869 -4.65990370
v 7.00969668 -11.24675386 -4.53003030
v 3.04409862 -13.90570775 -4.64905752
v 2.05029966 -14.51737061 -4.49481653
v -43.21685061 -32.62834996 -8.91355146
v -44.15447637 -32.96308964 -10.23717597
v -48.32064733 -33.96752849 -11.05151605
v -47.72505164 -33.89742970 -10.48540510
v -49.16661605 -34.15474668 -11.72656659
v -51.80670321 -34.65867043 -13.18175625
v -54.21999842 -35.38000211 -12.90000044
v -53.01000178 -35.02000123 -12.83000037
v -53.51327360 -35.24671495 -13.46974354
v -52.53743008 -34.94397551 -13.23984377
v -54.42621559 -35.43365747 -13.70273624
v -56.42980710 -35.68526730 -13.88026867
v -55.33772334 -35.49731150 -13.96671776
v -67.55626202 -36.98639572 -15.45128878
v -70.42168826 -37.08125278 -16.59161597
v -71.43094391 -37.30489314 -16.50510915
v -72.66676426 -37.34860197 -17.07489230
v -73.71861488 -37.71507367 -16.89034887
v -74.10164922 -37.31898591 -17.32723042
v 5.57570113 14.03836068 -3.55372205
v -75.98179579 -38.01698983 -17.32473448
v -80.47000319 -38.33999857 -16.61000028
v -79.13091034 -38.49412873 -17.03142375
v -95.28932720 -35.33572704 -14.94451426
v -102.71766037 -28.18344906 -16.52808301
v -104.25543785 -27.72150002 -16.16751961
v -104.98175025 -26.73317865 -16.04502462
v -113.30570281 -27.41587348 -14.89477418
v -113.89815807 -28.83458883 -15.29494487
v -115.07167667 -25.53395927 -14.83948156
v -116.90758914 -25.59232526 -14.14465439
v -118.25367063 -28.97239849 -11.92919165
v -119.29001659 -28.97315659 -11.95583958
v -118.74146760 -29.22546305 -12.63278909
v -129.25820053 -24.76345375 -11.38899103
v -129.50405478 -23.61603454 -12.30040938
v -128.81150842 -23.16377684 -12.83672173
v -129.83883917 -22.85072580 -12.10618299
v -129.73386049 -23.66758510 -9.28702950
v -129.48741019 -23.90151098 -9.43093468
v -129.11204994 -21.32390998 -11.41193323
v -130.05436957 -21.52431943 -10.98943874
v -129.57566977 -21.67040296 -11.75713725
v -128.94573808 -21.69683576 -12.11523172
v -130.71613014 -23.54420349 -9.51781031
v -130.59481978 -23.79929274 -10.20619832
v -130.75032830 -23.53794314 -10.77755075
v -130.58389723 -23.72145653 -9.74716432
v -131.01834059 -22.56417647 -9.21513606
v -131.29471242 -22.21193351 -9.48852114
v 29.96282466 92.10225940 -2.65293429
v 32.56950900 91.39814228 -2.24731327
v 32.94015676 91.85194969 -2.94747995
v 33.77630189 91.55831486 -3.29494523
v 35.71435809 89.86757696 -2.99459253
v 36.11065075 89.16342258 -2.83512892
v 37.73249686 86.66735142 -3.34181311
v 38.66901621 84.42252874 -4.41049691
v 39.59231079 80.99471778 -4.21957253
v 39.51000050 79.69000190 -4.35999921
v 43.37659106 62.21980602 -3.13656637
v 44.06106472 55.89041486 -4.45131771
v 43.79619285 53.04069445 -4.13917983
v 43.70597377 52.79147252 -4.20169532
v 43.11830923 51.25533789 -4.37132549
v 43.19408163 49.49354753 -4.20723017
v 43.31279546 49.02569577 -3.74158262
v 41.63100943 41.78788885 -3.16747534
v 39.58276659 36.15043685 -2.70279800
v 39.20736909 36.05865687 -4.30225627
v 38.69084641 34.38311443 -4.44388250
v 37.96287253 30.85201047 -4.52981703
v 32.59225190 15.84141515 -4.36155498
v 31.71511739 15.96308872 -4.90355864
v 31.72681108 13.99298757 -4.32791887
v 31.44668788 14.71672114 -5.05201612
v 30.93014285 13.51353899 -5.13888896
v 30.11633642 12.56073825 -5.42401569
v 12.13393454 -4.59746039 -1.47919066
v -83.65713060 -35.02134606 -12.09842972
v -85.08575708 -34.98726711 -12.17890531
v -85.11980623 -38.42151165 -18.05905811
v -92.31938422 -37.22022474 -17.37146825
v -95.04526854 -33.94177929 -13.16819340
v -116.77639931 -27.30616741 -14.74224310
v -128.41983140 -22.20693044 -12.69855257
v -129.33665514 -22.23188058 -12.27982529
v -130.22756577 -23.49834330 -11.60031836
v -130.60705364 -22.58351818 -11.42489165
v -130.90907037 -22.97542430 -11.02983300
v -131.18347526 -22.94941433 -10.46635956
v -131.08409941 -22.42009342 -10.69126930
v -130.73953986 -21.94309235 -11.00853365
v -130.13945520 -22.03787677 -11.68259885
v -131.09098375 -21.93498425 -10.50639711
v -131.35558367 -22.16079831 -9.69814509
v 20.43397725 28.46213244 -2.12280499
v 23.56647514 27.41177566 -1.39119406
v 18.66975613 14.23840318 -0.75045554
v 22.50388637 28.11897174 -1.59490877
v 30.67804314 39.21549395 -2.02805456
v 20.19283175 16.14227146 -0.54434408
v -63.16704303 -22.05481194 -12.62089889
v -60.92607975 -21.72519639 -11.48394402
v -123.90039861 -24.13850836 -9.59107187
v -116.63339287 -28.09812315 -14.74496629
v -83.89682323 -26.71104670 -11.91939320
v 19.44271289 9.25477222 -0.43803657
v -0.35769216 -3.97169078 -0.95167296
v 13.47954758 6.73829019 -0.28301633
v 24.88081902 21.21052518 -1.23870745
v -57.28223175 -30.21822497 -14.88767564
v 26.78996511 30.63385934 -1.90732302
v 22.81742916 13.87107093 -0.66270435
v 27.42756717 34.11783278 -1.28680735
v 33.56200457 50.03469065 -7.02027045
v -29.61837314 -20.63854225 -9.62472148
v -80.54164797 -28.17173488 -16.85452648
v 29.84492108 24.67609569 -1.23873504
v 37.97687963 58.84452909 -1.45167578
v -60.10422111 -21.41664177 -11.28234342
v 27.83768624 36.32501885 -7.26685254
v -5.07329172 -0.01550404 -7.03549804
v 12.49531284 8.20480287 -0.21647476
v -81.03910834 -25.62073059 -14.41903412
v 26.81325190 33.62428024 -1.40343967
v 22.48667739 32.08212927 -6.95139915
v -3.16849211 -6.74926164 -7.89737515
v 38.69747743 32.47585148 -3.79063678
v 23.33528176 12.71297410 -0.64311677
v 31.40250966 47.60140926 -1.78797054
v -21.53335139 -12.91270368 -2.41942611
v -94.85112131 -36.42315790 -17.17817411
v -26.82934143 -21.90370485 -9.30893142
v 26.64643899 57.48901516 -6.94909552
v 24.09369498 10.24076715 -0.85249322
v 18.41051690 20.93522251 -1.13042782
v 7.58537650 -2.31766538 -0.88769116
v -55.84718287 -25.27585439 -14.19003401
v -50.06238446 -20.70987783 -12.43441552
v 32.81722963 82.59423077 -5.74782398
v 39.59708661 36.57012433 -3.13962973
v -38.04865852 -22.16304466 -10.98508202
v -90.50960094 -35.33595800 -18.49997416
v 31.31630644 42.12046787 -7.07075931
v 26.69121884 66.20140374 -7.05164904
v 40.53647071 64.48141485 -2.10250309
v -44.02946681 -29.99530546 -12.21436728
v 26.95773169 62.64574081 -5.73660852
v -94.49678659 -26.42407268 -16.84944704
v 34.00109708 29.93827686 -6.06280519
v -24.17360246 -15.36908373 -8.93900543
v -95.34179419 -25.25078692 -14.91350308
v -79.85849679 -26.63297392 -12.10685074
v -106.05343431 -23.53478409 -12.32786756
v 24.42990616 16.33566990 -0.98597037
v 27.67154202 35.84917262 -1.34402595
v -110.08898169 -23.68476801 -13.55102658
v 26.19386092 16.64981991 -1.00995786
v -78.91827822 -25.68339556 -12.45871931
v -25.16815253 -11.90602034 -3.37081798
v -42.09746420 -28.50590460 -11.87868137
v 29.81266566 76.73192024 -6.40323199
v 19.03235912 27.52922662 -1.83948339
v 38.76329586 69.00637597 -2.46818573
v 15.27072955 8.98690335 -0.35183757
v 24.42324720 23.49433117 -0.85287500
v -92.78223664 -25.78673884 -15.78085870
v 20.37846297 20.29806003 -1.37728488
v 30.08311801 40.28444737 -7.28152459
v 28.07438374 31.76450357 -1.73161644
v -99.45742041 -25.35852231 -15.28439950
v 14.12872598 9.18517262 -0.38956132
v -76.03166997 -24.87063780 -12.65128236
v 24.36976135 28.33771892 -6.94039930
v 16.99216664 14.48018104 -1.04356743
v 39.13436085 34.03793275 -3.80671187
v -1.62053853 -4.87107271 -0.85392263
v 23.06945249 15.89597203 -1.00109866
v 26.33802593 27.03573182 -6.93749357
v 26.22959577 34.74211320 -1.54212443
v -51.19197443 -24.12281558 -13.37056793
v -82.66866952 -31.60966560 -17.74637960
v -125.83853304 -21.66529745 -9.70525760
v -2.98604555 -0.45437575 -7.13848602
v 6.85334392 6.75452547 -0.42244786
v -32.16547519 -25.54847859 -9.85330250
v -35.62023118 -25.83113872 -10.58323029
v 24.55409057 35.40609777 -7.24838302
v -102.33392566 -31.82474151 -13.36873695
v -84.92677659 -33.40852633 -10.51897649
v -8.31231941 -7.12586055 -7.89690390
v 38.10085356 33.90184417 -4.89368849
v -114.63115364 -22.60127664 -10.06595138
v -83.72770250 -26.08853020 -13.06176744
v -48.53832722 -18.72666553 -8.65276996
v 27.44749002 61.52889505 -5.12607768
v 31.03124909 16.94982871 -5.40202670
v -120.64797431 -27.98906714 -13.57658766
v -28.82537618 -23.51488732 -9.45122261
v -31.27932549 -15.68785124 -9.71736759
v 18.28628220 27.06600539 -2.27767881
v -25.41656420 -14.20388184 -3.27531481
v -47.63960466 -30.09221517 -13.02895602
v -89.46621418 -25.90985969 -12.05556933
v -49.82018098 -22.66326174 -7.47029157
v 2.35944381 -2.99547287 -7.20580481
v 29.43116054 50.97812042 -7.32794916
v -35.61153263 -15.18721320 -5.95687330
v 27.88344212 33.49949047 -7.09749199
v 22.34525979 3.29419249 -1.81711907
v -88.40700239 -33.55704993 -18.15403812
v -107.94238001 -24.20415729 -14.13741242
v 30.99681064 59.31194872 -2.78692530
v -96.09171748 -25.94350092 -16.03654772
v 31.68601543 52.75409669 -2.43610120
v -21.02330886 -12.85600197 -8.57439172
v 42.46940836 52.10655555 -4.58548544
v -87.28921413 -26.04222856 -12.05034647
v -24.64717813 -8.95211659 -5.15219988
v 30.20090796 44.62921619 -7.06581865
v 38.63805532 35.66761687 -4.75951750
v 32.06623718 52.39189044 -7.26122269
v -33.34907442 -12.52556313 -6.50836527
v -22.79968932 -18.64418015 -8.84823222
v 11.02654077 8.59181117 -0.13674276
v -66.99258834 -24.44585226 -15.65838791
v 26.77651495 34.19476748 -1.37832155
v 13.20698205 8.88054352 -0.25103861
v 38.71076927 33.41097012 -4.31079045
v -105.64992577 -29.16005813 -16.07925817
v 5.82780642 -3.16374772 -7.16224639
v -87.99472451 -25.55253729 -12.94451579
v 39.77337107 60.14014035 -1.66614784
v 36.95013374 65.65594673 -1.67634012
v -119.01195347 -28.08656730 -14.15159926
v -105.31451553 -31.48490936 -16.44225419
v 10.71550883 10.68880316 -0.33662328
v -82.52786100 -25.79000778 -13.55099026
v 38.42190653 44.65248436 -5.58302272
v -44.31302473 -21.50117978 -12.23199256
v 39.15419430 54.55959588 -6.48269570
v 41.58203304 55.87087944 -5.72595838
v 27.88520046 25.65729991 -6.93058828
v -86.57497913 -26.00114979 -12.56468799
v -32.88283572 -19.50282790 -10.00265963
v -117.92013794 -23.70196953 -13.57447449
v 5.53225726 -12.25959882 -5.27221663
v 32.20242634 22.77588844 -5.74987335
v 25.90118721 46.41413316 -3.77714983
v -120.35416812 -25.22971667 -9.78914555
v 18.92261766 15.18358849 -0.83127880
v 26.71884000 65.09212404 -7.22882804
v -118.43580008 -25.78200027 -13.90778925
v 28.50501239 48.07386175 -7.15762563
v -48.02319035 -18.35660823 -8.77821539
v -40.00893980 -15.11463057 -8.88893940
v -69.72338259 -24.01207201 -15.57660382
v -30.77096865 -24.38982762 -9.59488936
v 27.94681117 28.23931351 -6.87619532
v 37.30665147 53.04992199 -6.69850921
v 22.50138670 19.64462548 -0.83676237
v 21.21450007 15.40169399 -0.71432575
v 31.09753318 55.60086295 -7.44754495
v -54.85281721 -35.17059982 -14.27100506
v 30.79551831 70.49158961 -2.62155547
v -89.02561665 -25.55761114 -15.11822827
v -49.90374297 -30.88109009 -13.50432821
v 23.54855463 24.38147552 -0.96547598
v 9.72964801 8.14177282 -0.27387447
v 16.82070084 12.35985849 -0.68850996
v -7.95946922 -1.84530625 -7.19925854
v -119.31107193 -22.26086333 -11.81001496
v -103.89731824 -25.73966235 -15.71946032
v 37.90516779 78.37340981 -2.59765144
v -64.51878697 -22.91652560 -13.06584198
v 25.28565191 29.90592457 -2.06934661
v -23.62979203 -13.17115873 -2.84353993
v 28.44808251 55.28200045 -3.99357779
v -19.44322325 -15.77368379 -8.37087445
v -70.29963285 -25.75994283 -11.20346691
v 31.12020157 53.80727351 -2.70118495
v -60.54653227 -30.92200495 -15.50953649
v -72.19110429 -27.22517028 -10.54336783
v -39.51910511 -28.53948250 -11.47009712
v 35.25704145 74.55095649 -2.35097273
v 28.23447064 78.16778123 -3.70706385
v 29.27946858 22.56272361 -6.66111428
v 34.42710638 41.51544347 -6.67825434
v -122.74511904 -21.47904597 -9.41111334
v 35.66150367 85.05179733 -5.12504857
v 27.71411836 53.96816134 -4.41162474
v 33.48815441 77.54559070 -1.94791378
v -90.61115235 -30.04638292 -17.56382734
v 28.05452980 33.04502368 -1.30572834
v -59.38538909 -26.23622864 -14.98137508
v -80.06998152 -25.35914816 -14.16815072
v -67.88846850 -28.89419906 -16.90837927
v -78.48387957 -36.61865741 -13.61100003
v -109.05900598 -23.95740338 -14.06664029
v 26.26243420 50.48416927 -4.65079211
v 7.72463903 -9.10520181 -7.10882759
v -2.13447446 -2.17570039 -0.52328530
v 21.92757092 14.06474039 -0.65464043
v 36.26959026 88.25214952 -2.60705315
v -86.60466969 -37.10786626 -18.61912012
v 29.00060266 43.93945262 -7.09262677
v 18.99946667 17.10139401 -0.65013801
v -36.92214563 -23.83315191 -10.83054300
v 36.34122387 44.93658245 -6.31226599
v 36.65512800 66.58002734 -1.68872729
v 32.70735964 44.22460496 -6.87821722
v 28.28030661 50.11250451 -3.50644742
v -71.38083130 -28.84963341 -9.62736085
v 27.17348933 20.64989321 -1.06153451
v 19.52324249 16.26743004 -0.62438141
v -38.49025071 -18.36247370 -5.85172977
v -4.45264392 -15.34646004 -8.06896482
v -89.44369107 -32.30720758 -17.98367687
v -58.72051045 -24.80195090 -8.90157837
v 0.31622103 -1.65375625 -7.20566651
v -59.38480049 -26.77979693 -8.74811877
v -5.65096457 -6.87205559 -7.84979481
v -25.44244193 -10.55205986 -4.11730539
v 6.79423986 -7.23111164 -7.39017082
v -34.11795571 -12.80344091 -6.64789043
v -92.97205508 -29.26298231 -17.57586375
v 43.60436276 58.71257931 -3.04957153
v 18.55329424 18.49722490 -1.20476517
v -45.22736743 -22.75862545 -12.40062434
v 31.67316318 33.57019275 -6.79872325
v 36.29649803 60.24030223 -7.35187717
v -26.60933696 -18.34980585 -9.30584874
v -129.69291210 -24.31247756 -11.01655141
v -35.78420728 -16.95963740 -5.36630815
v -78.64164561 -26.51017718 -11.86271105
v -43.51866990 -21.97615616 -5.90845477
v -92.08148718 -25.42688511 -15.06191771
v 23.54848385 43.93619671 -5.82780642
v -47.55162075 -18.16604286 -8.86188727
v -62.42013723 -32.12412447 -15.98596387
v 36.74990311 82.85962045 -5.43484231
v -18.06691475 -12.59901281 -8.34362768
v 36.94836423 56.51887506 -7.04296818
v -88.35987002 -25.35648458 -14.14673682
v 35.03198177 55.53268269 -7.23960483
v 34.64191779 58.63406882 -7.60356896
v -90.80936760 -32.06757829 -11.11300010
v 33.33351389 54.43462357 -7.29422085
v -41.33402556 -20.81518434 -11.53054833
v -116.67563766 -28.83389220 -14.21312056
v -20.43648995 -12.24026550 -2.02526338
v 34.50456262 46.47711292 -6.70304522
v -89.13976699 -35.49818322 -18.42992380
v 34.15389732 86.52751893 -2.10778089
v 36.55319661 60.78564376 -1.35368027
v -83.20224285 -26.83971636 -11.71023119
v 16.04908146 21.97007090 -1.72538450
v -77.33679563 -36.78948805 -18.36162060
v 23.99994433 26.74864046 -1.34197960
v -106.63799196 -25.92285350 -15.39437473
v -11.29462291 -10.07452980 -1.13643066
v -89.53185380 -34.22502428 -12.19580229
v 27.62477286 81.24419302 -3.93640343
v -24.35974032 -11.02292165 -3.34706716
v -72.81998545 -31.49430454 -17.90025271
v -8.12583696 -15.91522619 -8.45896453
v 28.15426327 53.72360721 -7.38441292
v 31.44836426 91.93505347 -3.95622849
v 27.71333046 39.73902762 -7.51490192
v -118.59530956 -24.23872985 -9.56366584
v -59.34288353 -21.03123628 -11.34726685
v 27.24769525 67.80418009 -5.64858317
v 25.63737705 46.54863849 -6.69762120
v -120.64279616 -21.33163996 -10.02278738
v 44.13802549 55.46458066 -3.77052813
v 30.12105823 56.56493828 -3.13767861
v 30.00446036 61.17513776 -7.86963850
v -37.46466711 -17.96724461 -5.38711157
v -106.12978786 -31.66252002 -16.16894454
v 29.54957820 87.67743409 -1.64662220
v 23.20998721 26.27080865 -7.16343103
v -36.14238650 -20.06757259 -10.66186745
v 35.29568762 64.62787837 -7.40675209
v 35.79636663 59.87314880 -1.38309959
v 38.19004074 81.38330281 -2.96342489
v 38.73515129 52.39618570 -1.15663116
v 38.63922134 73.38815928 -2.53542629
v 28.68208662 20.17974481 -1.04226393
v -76.55644417 -32.26467595 -17.88704842
v 18.44561845 8.96000583 -0.30413931
v -36.13077477 -13.67947366 -6.97484333
v 29.08012830 68.89413297 -4.03205957
v 36.32172197 49.91026223 -1.06671266
v 8.53656512 -4.93160589 -7.16051320
v -119.82909590 -26.53384954 -14.22573999
v -24.29396845 -18.72191019 -2.66907574
v 12.02620100 10.30017901 -0.12870537
v -35.55131704 -20.01916058 -4.36302554
v -55.41709438 -32.03881532 -14.53235839
v -105.40479422 -30.17483279 -11.73165999
v -40.84827751 -19.32193711 -6.12884667
v 20.14506236 14.89495859 -0.62096125
v -51.09886080 -20.99781856 -12.54938450
v 21.59486711 23.08332734 -7.27680931
v 27.96208113 82.58417249 -5.09745535
v -13.13621830 -9.76092089 -1.50431064
v 21.75422013 25.11716634 -1.12729531
v 1.86687626 -6.78477483 -7.61433737
v 33.30045193 58.86384845 -1.65200024
v -56.65605143 -34.12039950 -14.96002171
v 27.63484977 58.97472426 -7.42175570
v 27.41258778 87.14614809 -3.43937147
v 30.43653816 48.21649939 -7.16679078
v 29.42925692 80.13501763 -2.70772143
v 26.65964514 66.81342423 -7.00481143
v 33.04795921 73.12384248 -7.15476461
v 19.44498904 11.89584844 -0.47991544
v 23.71227928 33.72112662 -2.09318241
v -13.70261144 -11.25505194 -8.27171654
v -33.92242268 -18.86854693 -4.02131816
v -81.29817247 -28.46842445 -10.43864712
v 23.11402373 42.70653054 -5.46408352
v 28.71303260 33.97131711 -1.15512405
v -90.50542116 -32.41391852 -18.03599298
v -39.48116302 -15.57297818 -9.61893611
v -36.67765111 -23.02768268 -4.23056027
v -102.94758528 -24.74743128 -14.83531203
v 31.51975572 38.40460628 -7.18766917
v 35.70888564 50.44428259 -6.74419384
v -122.94778228 -21.81395702 -11.38457656
v -60.75688824 -21.21356875 -12.25505304
v 29.12260965 53.49602178 -3.58862127
v -3.71622108 0.40296209 -0.95150765
v 38.45374286 31.22856840 -3.83412908
v -103.74967009 -24.41639453 -14.42445628
v -118.57623607 -30.13512120 -13.81211728
v 38.72029483 82.59201050 -3.23321857
v 26.63492970 42.37434641 -2.81156646
v -41.25976935 -25.58873408 -11.80852298
v 14.76258412 13.45126145 -0.38363098
v 32.70530328 62.46334687 -7.98407290
v 18.15953106 25.64710751 -7.17260875
v -115.54595083 -27.11561322 -15.03146999
v -106.77342117 -24.40243401 -14.23514448
v 12.02108245 19.17044818 -6.65940624
v 11.12815272 20.18119767 -5.72204217
v 8.86402372 18.20216887 -5.72781917
v 13.39503936 6.39182935 -6.95426762
v 10.94850339 -2.70453678 -6.79996749
v 22.41239510 4.01268154 -6.50792196
v 24.56662990 8.09724536 -6.55495236
v 26.60936117 6.22770377 -5.31010237
v 26.71094984 9.93319787 -6.17519300
v 19.27400567 15.56280348 -7.43955327
v 23.69440533 19.23347265 -7.34516000
v 14.78669420 19.33738776 -7.37169990
v 9.34704114 13.48645519 -6.89812610
v 7.65344827 16.03626832 -6.26699254
v 17.23335870 1.85152621 -6.96388166
v 7.40246801 5.43149794 -6.47412008
v 13.14753760 -3.08201858 -6.76126266
v 19.30280589 7.97130261 -7.21419416
v 26.37876384 8.47688038 -6.01169514
v 24.15367588 12.72532064 -7.11843139
v 18.99682544 19.73810792 -7.52341747
v 24.88962561 19.60192434 -7.27277435
v 24.07102846 16.15539007 -7.29091885
v 14.49536346 15.10385983 -7.35058822
v 7.66465953 9.87643376 -6.64804783
v 10.73539630 16.23301208 -6.99707400
v 20.24286985 2.76241917 -6.74544601
v 16.15135558 -1.16306252 -6.79454347
v 8.67673196 1.34289602 -6.56527979
v 11.68480515 -4.49547870 -6.84322324
v 25.69854073 6.91819657 -5.98822068
v 25.10464750 9.73855611 -6.62872707
v 25.56696907 11.43553108 -6.72531268
v 5.50096668 7.73420325 -6.40334841
v 5.72519284 11.02804206 -6.59336476
v 15.34545422 -2.96085957 -6.71037333
v 13.04321550 1.49829756 -6.80491608
v 23.77643064 6.33133296 -6.54387148
v 21.82875574 10.22706367 -7.21611548
v 4.31395555 4.56352858 -6.54099369
v 7.82932341 12.01609615 -6.72915205
v 6.02298090 12.68499158 -6.54862355
v 14.27138038 -1.15671789 -6.80226227
v 20.88150755 5.51374583 -6.99905679
v 17.63161272 11.84625272 -7.31052225
v 23.27783965 9.39881615 -6.99356152
v 10.32724790 10.72550658 -6.85876748
v 7.46848481 13.94611876 -6.62894966
v 11.91600692 -0.63682161 -6.73910696
v 15.31639416 0.75689587 -6.89858990
v 18.13942567 4.89876140 -7.12388754
v 21.44446410 8.35423917 -7.12772785
v 10.47519222 7.18527474 -6.73487689
v 12.46396080 12.51111925 -7.09424773
v 15.30880760 3.79450293 -7.02899415
v 12.96147611 9.42510646 -6.99869217
v 12.60405779 20.65610886 -6.25390094
v 10.36751643 19.10675131 -6.08227029
v 10.55449154 17.80254394 -6.62385253
v 12.16183882 17.43254997 -7.11255614
v 23.17363769 3.36569268 -6.03535865
v 21.77552879 2.79688346 -6.39700564
v 20.86451091 1.17084058 -6.29859278
v 21.25037834 4.08635475 -6.77858433
v 18.55127141 -1.15187606 -6.44577388
v 17.36836694 21.11327276 -7.47824600
v 16.54005423 17.84084737 -7.52283912
v 19.32907104 21.58849873 -7.50319241
v 21.61286585 20.37206292 -7.45080318
v 21.39078081 17.75852591 -7.44262617
v 21.69619687 13.99704814 -7.35298079
v 10.12260746 -4.18562442 -6.91643124
v 9.12195072 -2.69961031 -6.88572647
v 8.36404599 -0.59455686 -6.71932427
v 6.68011419 0.21889912 -6.74175005
v 23.92928116 11.01277769 -7.02894991
v 22.37740904 12.03350257 -7.25514488
v 20.53073235 12.74548657 -7.33968057
v 7.11945724 7.61792390 -6.51255762
v 4.62217629 10.00649575 -6.50807470
v 5.81543753 9.16717388 -6.49609696
v 4.39338898 8.64801649 -6.34314306
v 4.50512627 7.01668253 -6.32309029
v 5.80360414 6.13642903 -6.42562751
v 6.19137939 4.35578264 -6.47131819
v 7.68882548 3.25068599 -6.50058873
v 10.71190462 4.37410502 -6.66301232
v 16.91971533 -2.43143877 -6.58840267
v 6.32719276 13.70254811 -6.48474600
v 10.74756868 1.36563403 -6.64696144
v 16.39318280 7.61024421 -7.17461994
v 23.02565426 7.74451904 -6.88212132
v 20.13564855 9.82230343 -7.25824106
v 18.19926873 9.89330839 -7.26886559
v 15.54809790 10.64627245 -7.20731681
v 13.92287109 20.32342739 -6.98935892
v 9.37185530 16.68023318 -6.57358672
v 9.21093859 15.16357716 -6.81079738
v 12.43036427 15.72804339 -7.24305864
v 13.80547974 17.00353809 -7.37106195
v 16.44380763 15.92093334 -7.45141692
v 19.02927645 1.10351259 -6.70432299
v 19.75640282 4.39040828 -7.00864196
v 18.58346164 3.10400641 -6.98744552
v 22.30662107 5.19501464 -6.73908414
v 9.97266918 -1.28659804 -6.73361495
v 23.05782586 13.70620914 -7.28547713
v 24.17636663 14.47549649 -7.22648529
v 18.75433698 13.52773607 -7.37098558
v 16.53057337 13.69832177 -7.34763779
v 9.03258007 8.37547239 -6.67199166
v 10.86895354 9.12342779 -6.83394214
v 12.22645864 7.63523392 -6.89254282
v 8.84077046 6.49797544 -6.58292649
v 12.13208213 4.31056367 -6.78538578
v 9.69528034 2.98446673 -6.57404028
v 6.57513132 14.55795951 -6.34595798
v 20.82889713 11.22921892 -7.29386788
v 10.87706257 14.60978854 -7.08083902
v 12.61467859 13.93231098 -7.19106710
v 14.37766105 12.46191654 -7.20882323
v 13.59251514 18.60220544 -7.23744836
v 17.98978262 16.76582918 -7.49451388
v 19.69191805 17.64349453 -7.49140279
v 17.33997278 0.02934856 -6.80684438
v 19.40262504 6.04463974 -7.14343321
v 16.93614013 3.61530576 -7.07737310
v 16.29937254 5.53147076 -7.11897528
v 22.00355940 6.64017210 -6.94606267
v 22.81024680 15.22971317 -7.34136580
v 21.12454362 15.94408229 -7.41481129
v 25.23472160 15.33507369 -7.19776424
v 25.64390004 13.54791038 -6.96890755
v 20.26807144 14.34503216 -7.39013730
v 9.35148261 9.83926374 -6.75595552
v 11.68798842 10.48181672 -6.93927240
v 12.86114752 11.22524124 -7.05286209
v 13.73248920 7.86432251 -7.01737264
v 11.75089926 5.77963889 -6.79558236
v 9.04050190 4.69013117 -6.54764287
v 11.61500812 2.98674940 -6.71214238
v 19.32616532 11.47792302 -7.31447851
v 11.06459461 13.07165530 -7.03641679
v 16.19540341 11.87244430 -7.27159623
v 14.96542618 18.16237159 -7.46462680
v 17.80054346 15.10707941 -7.42789358
v 17.85545424 6.71302481 -7.18992436
v 20.58811672 6.87699299 -7.12200347
v 15.91772400 2.48643686 -7.01569347
v 14.44204524 5.19092614 -7.00478768
v 22.69500121 17.01561920 -7.37368595
v 24.18111265 18.02111045 -7.29250629
v 8.96731392 10.93014143 -6.77846558
v 11.36576664 11.71247475 -6.97540818
v 14.17395007 10.55594347 -7.12065212
v 14.94116522 8.91499128 -7.12486729
v 14.90610186 6.91549713 -7.07816659
v 10.14788449 5.68718975 -6.65359804
v 16.84062555 10.70686802 -7.26262480
v 16.60795882 9.33325198 -7.22098025
v 15.25449287 16.84236340 -7.46642472
v 15.81981033 19.07213032 -7.49754533
v 17.66127907 8.28579627 -7.22831395
v 14.63481225 2.41152127 -6.94414414
v 13.06830160 5.02226362 -6.88990578
v 22.52420783 18.87685061 -7.40414625
v 25.29590577 16.73030667 -7.22429762
v 9.79547575 12.02344522 -6.88737957
v 15.65919630 20.28892003 -7.36807426
v 17.10283943 19.45107244 -7.52278371
v 13.47858366 3.57583771 -6.88578235
v 20.79895698 19.19172518 -7.48044066
v 18.09285767 18.33440550 -7.53674656
v 13.63951713 0.11666919 -6.81790058
v 20.00572719 0.00125905 -6.30703382
v 20.73375136 21.49326354 -7.44101219
v 21.93515375 21.56487852 -7.43390573
v 20.33877932 20.52273974 -7.49396300
v 23.10389094 20.34192160 -7.41288718
v 22.87993953 10.66389307 -7.16755353
v 5.98436268 2.32097483 -6.61061006
v 7.26469466 1.58220471 -6.55895658
v 7.66536966 0.66468347 -6.60338020
v 16.54059067 -3.29486164 -6.37194095
v 17.32385904 -1.18857459 -6.71203109
v 9.85984132 0.05656397 -6.64826808
v 23.41755666 4.77282051 -6.40087249
v 36.63370386 25.56013502 -3.28423269
v 37.28190809 28.03614549 -3.64654255
v 37.86674514 29.43999507 -3.78280878
v 36.17924452 24.65927042 -3.33391759
v 36.71195358 26.01261437 -3.46162287
v 36.31809354 25.24788119 -3.42986011
v 35.71568429 23.52315001 -3.42237321
v 36.97286919 26.62457898 -3.42647778
v 36.82942688 25.93970858 -3.04565160
v 36.51101887 25.20300075 -3.02078575
v 42.73670539 48.48148301 -4.51251119
v 42.64774919 46.57453671 -3.60099785
v 42.59380326 45.93015090 -3.31778685
v 42.82272607 47.24678025 -3.77198216
v 41.99374467 49.49323460 -4.90276795
v 41.06772691 41.78523645 -4.09182906
v 40.16859084 41.61239788 -4.77731973
v -16.33264869 -3.96341784 -4.60824464
v -16.18780755 -3.90079245 -4.06548567
v -14.65229690 -4.78828000 -6.26599137
v -17.57332124 -4.84282803 -5.25930710
v -15.74649662 -4.62442171 -5.85139543
v 38.24256733 85.88216454 -3.55515303
v 40.41749984 76.51057839 -4.56373254
v 40.56445137 74.34047014 -3.70916328
v 41.16389900 71.78007066 -3.86954681
v 39.81109336 72.98988849 -2.67907418
v 29.91825342 92.20615029 -2.96527590
v 27.40693837 82.39801973 -4.49992437
v 27.74755284 74.52002168 -5.65837370
v 27.50583924 72.53233343 -5.64396428
v 27.58184634 73.51531833 -5.43377409
v 31.39616176 28.53413671 -1.35214021
v 33.36506337 32.51295164 -1.27641880
v 33.99476036 34.32674333 -1.05479825
v 35.20279005 34.27131847 -1.14532909
v 32.91746974 27.78478339 -1.14960922
v 31.41690046 30.35630099 -1.59467780
v 31.91095591 31.87393397 -1.55649253
v 32.98608586 29.46581133 -1.27776770
v 35.51768139 29.74725887 -1.16488873
v 34.21204165 30.78147955 -1.12489110
v 31.07155673 31.42800927 -1.62167160
v 34.01892632 28.41864154 -1.30367780
v 32.76228160 31.00120649 -1.37358764
v 34.49374065 29.34896015 -1.22049404
v 34.63748470 31.92418441 -1.02415879
v 26.35209262 26.72396973 -1.50483777
v 25.39413795 25.32713674 -1.58245175
v 26.36049502 25.54666810 -1.34019705
v 24.54785071 24.20706302 -1.01434416
v 38.57411817 84.89926904 -3.52943293
v 29.54201587 91.98780358 -2.73995684
v -77.71909237 -38.20054978 -17.60128513
v -87.99231052 -37.98790276 -16.89750329
v -99.14802760 -34.84668583 -17.43701659
v -101.50513798 -34.29482877 -16.49832726
v -107.42679983 -31.72190860 -16.22550562
v -109.96680707 -30.40758148 -15.63514955
v -104.29653525 -32.33211860 -14.43057880
v -99.90203381 -34.57697481 -17.47572795
v -95.14793754 -35.75338796 -18.25731806
v -96.58973664 -35.29464081 -17.94493757
v -110.98528653 -31.48708493 -15.51313605
v -109.99295861 -31.25746548 -15.93462378
v -109.11245644 -30.58150411 -16.01184718
v -110.95018685 -31.17268533 -15.61291423
v -110.89366674 -30.23951128 -15.50668012
v -108.48090053 -31.75634518 -16.12693444
v -109.35572535 -31.70547262 -15.97093418
v -96.95827961 -31.56446293 -11.81883179
v -94.21334416 -33.06272626 -12.32352667
v -95.63293308 -31.38756752 -11.55585703
v -97.02373296 -32.60077536 -12.55077217
v -92.89912879 -32.77177364 -11.91149745
v -95.71209550 -32.58284554 -12.15233188
v -111.68397963 -23.75658602 -9.76223778
v -111.91659421 -23.39400724 -9.76750720
v -112.35204339 -23.61059375 -9.72217601
v -108.55425149 -23.74380827 -10.78242436
v -107.85566270 -24.64025281 -10.38695872
v -106.70570284 -24.20397662 -10.68850048
v -117.93950945 -29.87244539 -13.84910289
v -122.05456197 -28.43217738 -13.41600344
v -124.55441058 -23.83856848 -13.65872193
v -125.51574409 -22.01646753 -12.47518789
v -124.65629727 -21.29645273 -10.38685907
v -129.16344404 -21.57054842 -9.48445313
v -129.37712669 -24.00858328 -9.72388685
v -131.00725412 -21.72402851 -9.99151915
v -126.33901834 -23.85620400 -13.71657196
v -127.97795236 -25.90601705 -11.44388597
v -126.56968832 -26.86895803 -11.66791283
v -116.67530984 -30.14783561 -14.07758053
v -127.45557725 -21.25341073 -11.17324550
v -124.47469682 -22.52251282 -13.25095445
v -124.60520864 -21.40758187 -9.69886687
v -129.30147350 -21.25438303 -10.35413798
v -129.09837067 -23.88646454 -10.09001210
v -128.80863249 -22.85192162 -9.14661400
v -131.16280735 -21.98720723 -9.69301630
v -126.36381388 -22.78286032 -13.36073503
v -127.66747177 -25.93874931 -12.06324995
v -125.38979948 -27.36322954 -11.60146855
v -128.11297178 -21.50936052 -12.02735770
v -129.43583727 -24.12430011 -10.55606920
v -130.32941520 -21.70339599 -9.51021444
v -125.83574653 -27.26320550 -12.12252583
v -126.91973150 -21.73746563 -12.37492356
v -129.42303717 -24.15154874 -10.29341109
v -126.20531023 -21.47509344 -11.26780082
v -123.93436581 -27.13718452 -13.30004726
v -124.27539378 -27.76743844 -12.85290811
v -124.97776002 -27.69963630 -12.24891283
v -121.52807415 -29.11160700 -13.14221788
v -124.16286021 -21.77697606 -11.81632839
v -130.84237278 -21.61998115 -10.46663150
v -117.41380394 -30.04052304 -13.99140526
v -123.74773622 -21.21190913 -10.02080459
v -123.70342016 -21.34077437 -10.52216906
v -125.58302283 -21.34453133 -10.21781564
v -128.04459035 -21.26732096 -9.95506532
v -126.71314180 -21.38594911 -10.09357348
v -130.97590208 -22.11557142 -9.42886341
v -130.52327931 -22.11997472 -9.27614421
v -129.86440957 -21.93374373 -9.25279874
v -130.83343208 -21.76460437 -9.57994442
v -130.33472002 -21.50653116 -10.07142756
v -123.55620414 -26.35585889 -13.30033597
v -121.02560699 -28.94352563 -13.51669338
v -131.20764494 -21.74623683 -10.23119222
v -128.42005491 -21.17522806 -10.99081617
v -129.27606702 -22.21911214 -9.16303694
v -129.83089685 -21.50850184 -9.68179666
v -129.62874770 -23.94877747 -9.51890834
v -125.39488077 -24.01460521 -13.80274072
v -125.42743981 -23.26665446 -13.66436388
v -125.42824447 -22.63561450 -13.29260133
v -127.48563290 -22.13755436 -12.88241427
v -125.21147728 -21.52505331 -11.23125385
v -129.33218479 -23.37473445 -9.19899251
v -129.35823202 -23.73029664 -9.39219538
v -128.58170271 -22.02395536 -9.31370910
v -128.29320133 -23.41045439 -9.50443186
v -128.08261812 -23.77139032 -10.04920062
v -128.91168892 -23.62493984 -9.42306407
v -116.87087268 -29.83201481 -13.96305580
v -117.86797643 -29.00133654 -13.86711001
v -117.15497077 -29.19864655 -13.91342469
v -116.88609421 -29.40320969 -13.92710675
v -117.34883487 -29.56461161 -13.83188833
v -116.88007414 -30.33564799 -13.28686904
v -117.86880344 -30.02237342 -13.01965304
v -61.20556593 -35.97240150 -14.42874875
v -32.28509799 -26.83994547 -9.85434465
v -31.28376231 -28.67860720 -8.26520100
# Number of texture vertex coordinates: 0
g Polygonal_Model_1 Triangles_0
# Number of triangles: 10522
f 1 4810 6
f 4810 1 2145
f 1 6 51
f 1 51 2033
f 1 2033 2161
f 2145 1 2160
f 2160 1 2161
f 6 2 51
f 2 6 986
f 51 2 294
f 294 2 2132
f 3349 3914 2178
f 2033 3 2177
f 2177 3 2188
f 2121 4496 2125
f 4 5 26
f 5 4 301
f 10 4 26
f 4 10 301
f 702 744 743
f 5 25 26
f 25 5 2866
f 4380 4378 4379
f 6 4810 2778
f 2130 4810 2144
f 2144 4810 2145
f 986 6 2778
f 7 8 9
f 8 7 11
f 7 9 3062
f 11 7 12
f 12 7 3064
f 7 3062 3064
f 9 8 10
f 10 8 301
f 8 11 302
f 301 8 302
f 9 10 4816
f 9 4816 30
f 9 30 3063
f 3062 9 3063
f 11 12 303
f 302 11 307
f 11 303 307
f 12 13 14
f 13 12 15
f 12 14 303
f 15 12 4608
f 12 3064 4608
f 14 13 310
f 13 15 16
f 13 16 18
f 13 17 310
f 303 14 305
f 305 14 309
f 309 14 310
f 16 15 27
f 27 15 4898
f 4898 15 4873
f 15 4608 4873
f 18 16 312
f 19 16 27
f 16 19 312
f 17 18 311
f 310 17 311
f 311 18 312
f 4770 19 20
f 19 4770 4704
f 20 19 27
f 312 19 4704
f 4770 20 21
f 21 20 4702
f 20 27 4898
f 4702 20 4898
f 4865 21 4702
f 21 4865 4921
f 21 4921 4770
f 28 4865 29
f 29 4865 4702
f 4767 4865 28
f 4865 4767 4921
f 22 4767 28
f 4767 22 4780
f 4921 4767 4780
f 22 23 24
f 23 22 28
f 22 24 3009
f 22 331 4780
f 331 22 3009
f 24 23 3753
f 23 28 29
f 23 29 3013
f 24 3007 3009
f 3007 24 3753
f 26 25 4816
f 4816 25 31
f 25 2866 4446
f 4444 25 4446
f 3097 596 597
f 620 3097 597
f 30 4816 31
f 29 4702 39
f 29 39 3013
f 30 31 32
f 30 32 3063
f 32 31 36
f 36 31 4549
f 4702 4898 300
f 33 4898 4873
f 4898 33 300
f 35 32 36
f 32 35 37
f 32 37 3063
f 4873 4844 41
f 4608 4844 4873
f 33 4873 41
f 33 41 55
f 44 33 55
f 33 44 300
f 4702 34 39
f 34 4702 300
f 39 34 46
f 46 34 300
f 35 36 40
f 37 35 40
f 40 36 4549
f 4722 37 4635
f 37 4722 3063
f 37 40 49
f 4635 37 49
f 4722 4844 4608
f 4722 3062 3063
f 3062 4722 3064
f 3064 4722 4608
f 39 4685 3014
f 4685 47 4637
f 4685 4637 3014
f 39 38 3013
f 38 39 3014
f 38 3011 3012
f 3011 38 3014
f 38 3012 3013
f 39 46 4685
f 4635 41 4722
f 41 4635 4723
f 4723 4635 54
f 42 40 43
f 40 42 49
f 4722 41 4844
f 41 4723 55
f 3502 2943 713
f 42 48 49
f 48 42 58
f 3123 3121 684
f 708 682 681
f 4635 49 57
f 54 4635 67
f 4635 57 67
f 55 4723 59
f 46 44 56
f 44 46 300
f 44 55 56
f 46 45 53
f 45 46 56
f 53 45 64
f 45 56 74
f 64 45 75
f 45 74 75
f 46 53 4685
f 4637 47 3731
f 52 47 4685
f 47 52 3019
f 47 3019 3731
f 832 833 3135
f 49 48 57
f 57 48 58
f 3125 735 3339
f 986 50 2148
f 50 986 2778
f 2103 50 2134
f 50 2103 2148
f 50 4808 2134
f 4808 50 2778
f 53 52 4685
f 52 53 64
f 63 52 64
f 52 63 3019
f 4723 54 69
f 54 67 69
f 56 55 74
f 60 55 61
f 55 60 74
f 57 58 65
f 57 65 68
f 67 57 68
f 65 58 66
f 59 4723 4799
f 4723 69 71
f 4723 71 4799
f 60 59 72
f 59 4799 73
f 72 59 73
f 60 72 82
f 74 60 82
f 62 64 75
f 64 62 85
f 62 75 92
f 85 62 94
f 62 92 4881
f 62 4881 94
f 63 64 85
f 1288 1260 1268
f 65 66 4440
f 2323 66 2826
f 66 2323 4440
f 67 68 70
f 69 67 70
f 70 68 77
f 68 76 86
f 77 68 86
f 69 70 71
f 71 70 78
f 70 77 4653
f 78 70 4653
f 71 78 4799
f 73 4799 79
f 72 73 81
f 72 81 91
f 82 72 91
f 73 79 80
f 73 80 81
f 75 74 82
f 75 82 83
f 75 83 93
f 92 75 93
f 86 76 88
f 4653 77 89
f 77 86 89
f 78 4653 79
f 4799 78 79
f 4653 89 102
f 79 4653 80
f 80 4653 104
f 4653 102 104
f 81 80 104
f 81 90 91
f 90 81 104
f 83 82 91
f 83 91 93
f 84 4861 94
f 84 94 95
f 84 95 3717
f 1268 856 857
f 4861 85 94
f 87 86 88
f 86 87 98
f 89 86 99
f 86 98 99
f 89 99 100
f 89 100 101
f 89 101 102
f 91 90 106
f 103 90 104
f 90 103 117
f 106 90 117
f 93 91 107
f 91 106 107
f 92 93 108
f 92 108 4881
f 93 107 108
f 94 4881 96
f 96 4881 297
f 95 94 96
f 95 96 97
f 95 97 3052
f 95 3052 3055
f 95 3055 3717
f 97 96 297
f 97 298 3052
f 99 98 100
f 100 98 111
f 101 100 112
f 102 101 104
f 104 101 105
f 105 101 112
f 103 104 105
f 103 105 116
f 103 116 118
f 117 103 118
f 105 112 122
f 116 105 124
f 105 122 124
f 107 106 4754
f 4754 106 132
f 106 117 132
f 107 4754 108
f 108 4754 109
f 109 4754 295
f 4754 132 295
f 108 109 4881
f 4881 109 297
f 134 109 295
f 109 134 297
f 830 829 822
f 110 120 4876
f 821 775 774
f 112 4876 122
f 113 114 115
f 114 113 2105
f 113 115 3352
f 2105 113 2182
f 2182 113 3352
f 115 114 2140
f 119 114 2105
f 114 119 2158
f 2126 114 2139
f 114 2126 2140
f 2139 114 2158
f 3145 4655 3146
f 115 2129 3352
f 4774 116 124
f 116 4774 290
f 118 116 128
f 128 116 290
f 123 4774 124
f 4774 152 290
f 117 118 128
f 117 128 129
f 117 129 132
f 273 119 2106
f 119 273 2173
f 119 2105 2106
f 2158 119 2173
f 4876 120 121
f 121 120 282
f 282 120 283
f 88 4440 3382
f 4876 121 122
f 122 121 138
f 138 121 164
f 121 161 164
f 161 121 282
f 124 122 140
f 122 138 140
f 123 124 140
f 123 140 143
f 4774 123 143
f 126 125 299
f 125 126 2159
f 299 125 2196
f 125 2159 2190
f 125 2190 2199
f 2196 125 2212
f 125 2199 2212
f 127 126 293
f 126 127 2159
f 3914 4764 2178
f 127 293 2131
f 127 2131 2146
f 127 2146 2159
f 129 128 291
f 128 151 291
f 129 131 132
f 131 129 292
f 129 291 292
f 131 130 132
f 130 131 133
f 132 130 295
f 130 133 134
f 130 134 295
f 133 131 154
f 154 131 292
f 134 133 137
f 133 135 137
f 135 133 157
f 133 154 157
f 134 137 296
f 134 296 297
f 135 136 137
f 136 135 3026
f 135 157 3026
f 137 136 3023
f 2854 1449 906
f 2122 2123 4377
f 2122 4377 2803
f 296 137 3023
f 138 139 140
f 139 138 164
f 140 139 143
f 143 139 177
f 139 164 165
f 139 165 177
f 142 141 166
f 143 141 152
f 141 143 177
f 166 141 179
f 141 177 178
f 141 178 179
f 142 151 152
f 151 142 286
f 142 166 4781
f 142 4781 167
f 142 167 286
f 144 145 146
f 145 144 2210
f 144 153 2210
f 146 145 2222
f 145 2210 2211
f 145 2211 2222
f 153 146 2198
f 2198 146 2220
f 2220 146 2221
f 2221 146 2223
f 146 2222 2223
f 148 147 262
f 147 148 281
f 262 147 2189
f 147 281 348
f 147 350 2189
f 150 148 203
f 148 150 281
f 203 148 275
f 148 262 3361
f 275 148 3361
f 149 192 204
f 192 149 257
f 149 204 2208
f 257 149 2248
f 149 2208 2250
f 2248 149 2249
f 2249 149 2250
f 150 192 193
f 192 150 203
f 150 193 281
f 152 151 290
f 151 286 291
f 153 2195 2196
f 2195 153 2198
f 153 2196 2210
f 154 155 156
f 155 154 292
f 154 156 157
f 156 155 287
f 287 155 291
f 291 155 292
f 157 156 158
f 158 156 4775
f 172 156 287
f 156 172 4775
f 157 158 3026
f 158 3025 3026
f 3025 158 3490
f 158 4775 3490
f 159 162 282
f 162 159 284
f 159 282 283
f 160 161 162
f 161 160 163
f 160 162 174
f 163 160 4763
f 4763 160 174
f 162 161 282
f 161 163 164
f 174 162 279
f 279 162 284
f 164 163 165
f 165 4763 176
f 165 176 177
f 4781 166 200
f 166 179 200
f 167 4781 168
f 167 168 287
f 286 167 287
f 168 4781 180
f 180 4781 200
f 168 180 181
f 168 181 287
f 169 170 321
f 170 169 3525
f 169 259 3524
f 169 321 2876
f 369 169 3524
f 169 369 3525
f 170 171 321
f 171 170 2867
f 2867 170 3525
f 244 171 245
f 245 171 2865
f 171 2863 2865
f 2863 171 2867
f 172 182 201
f 182 172 287
f 4775 172 4903
f 172 201 4903
f 174 173 184
f 173 174 280
f 173 183 184
f 183 173 185
f 185 173 280
f 4763 174 184
f 174 279 280
f 4763 175 176
f 175 4763 184
f 176 175 189
f 183 175 184
f 175 183 4874
f 189 175 4874
f 177 176 178
f 178 176 189
f 179 178 190
f 178 189 195
f 190 178 196
f 178 195 196
f 179 190 191
f 179 191 200
f 181 180 182
f 182 180 201
f 198 180 200
f 180 198 201
f 181 182 287
f 4775 4903 211
f 4775 211 277
f 4775 277 3488
f 183 185 207
f 4874 183 206
f 206 183 207
f 187 186 1216
f 1216 186 1217
f 1217 186 2166
f 186 2165 2166
f 188 187 2151
f 796 3291 2817
f 187 1216 2164
f 2151 187 2164
f 2149 188 2151
f 188 2149 2152
f 189 4874 195
f 191 190 197
f 190 196 197
f 191 197 199
f 198 191 199
f 191 198 200
f 4903 210 4852
f 211 4903 4852
f 4926 4874 206
f 4874 4926 209
f 195 4874 208
f 208 4874 209
f 193 192 257
f 192 203 278
f 204 192 278
f 193 257 2236
f 281 193 349
f 349 193 2235
f 193 2234 2235
f 2234 193 2236
f 203 194 205
f 205 194 2197
f 194 275 2197
f 196 195 208
f 197 196 208
f 199 197 213
f 197 208 3033
f 197 212 213
f 212 197 3033
f 198 199 202
f 201 198 202
f 202 199 214
f 199 213 214
f 201 202 4903
f 4903 202 210
f 210 202 214
f 203 205 2220
f 278 203 2220
f 204 278 2220
f 2208 204 2221
f 204 2220 2221
f 308 205 2197
f 205 308 2198
f 205 2198 2220
f 4926 206 219
f 206 207 219
f 3902 798 797
f 208 209 222
f 208 222 223
f 208 223 3033
f 209 4926 220
f 209 218 221
f 209 221 222
f 210 214 3028
f 210 215 4852
f 215 210 3028
f 213 212 216
f 216 212 231
f 231 212 4843
f 4843 212 276
f 276 212 3033
f 214 213 216
f 214 216 3028
f 4852 215 217
f 217 215 226
f 215 225 226
f 225 215 3028
f 4926 219 220
f 230 216 231
f 216 230 3028
f 217 226 3034
f 4852 217 3034
f 221 218 224
f 919 3753 23
f 3902 394 393
f 3902 2817 394
f 3902 797 2817
f 222 221 224
f 223 222 276
f 222 224 238
f 222 238 276
f 223 276 3033
f 224 227 238
f 227 224 4545
f 226 225 3027
f 225 230 233
f 230 225 3028
f 225 233 250
f 225 250 3029
f 3027 225 3029
f 3133 835 802
f 227 228 238
f 228 227 4545
f 228 4793 238
f 4793 236 237
f 4793 237 238
f 4793 228 229
f 229 228 4545
f 4793 229 235
f 4793 234 243
f 234 4793 4544
f 4793 235 4544
f 236 4793 243
f 2803 2802 2801
f 230 231 232
f 230 232 233
f 232 231 240
f 240 231 4843
f 232 4869 233
f 232 240 247
f 232 247 248
f 232 260 4869
f 233 4869 250
f 249 4869 261
f 243 234 4543
f 4543 234 4544
f 911 941 910
f 3356 2207 2205
f 237 236 4843
f 236 239 242
f 239 236 243
f 236 242 4843
f 238 237 276
f 237 4843 276
f 242 239 256
f 239 243 256
f 240 242 247
f 242 240 4843
f 242 241 247
f 241 242 256
f 247 241 270
f 252 241 256
f 241 252 270
f 243 251 256
f 251 243 3460
f 3460 243 4543
f 244 245 1405
f 246 244 1405
f 3356 2205 3353
f 245 1403 1405
f 1403 245 2865
f 260 247 270
f 249 261 268
f 267 249 268
f 249 267 3043
f 3921 3350 3305
f 250 1073 3029
f 1073 250 4901
f 3031 250 3032
f 250 3031 4901
f 251 252 256
f 252 251 4540
f 3459 251 3460
f 251 3459 4542
f 4540 251 4541
f 4541 251 4542
f 270 252 271
f 271 252 4540
f 253 255 2181
f 255 253 4385
f 253 272 274
f 272 253 2181
f 253 826 1731
f 253 1731 4385
f 255 254 2158
f 254 255 4385
f 254 2156 2172
f 2156 254 4500
f 2158 254 2172
f 254 4385 4500
f 255 2173 2181
f 2236 257 2247
f 2247 257 2248
f 258 321 1405
f 321 258 2876
f 258 1405 2877
f 258 2775 2876
f 2775 258 2877
f 259 2775 3245
f 259 3245 3524
f 260 261 4869
f 261 260 270
f 268 261 270
f 262 2106 2183
f 2106 262 2189
f 265 263 266
f 263 265 268
f 266 263 1768
f 263 268 270
f 263 270 271
f 263 271 4540
f 1768 263 4540
f 264 265 266
f 265 264 4539
f 264 266 1767
f 265 267 268
f 3351 3924 3922
f 1767 266 1768
f 3043 267 3044
f 3044 267 3046
f 3558 3920 3351
f 1155 269 1807
f 1807 269 1808
f 2308 2310 2311
f 272 273 274
f 273 272 2181
f 274 273 2193
f 273 2106 2193
f 2173 273 2181
f 2197 275 3361
f 3605 4084 727
f 3901 3902 393
f 919 1027 3005
f 279 284 4437
f 3351 3922 3558
f 919 3006 1027
f 285 299 2195
f 4591 3557 3349
f 286 287 291
f 289 288 1396
f 1396 288 1432
f 1432 288 1443
f 1443 288 1446
f 440 2920 442
f 289 1396 1420
f 289 1420 2868
f 289 1421 1445
f 1421 289 2868
f 293 294 2131
f 2131 294 2132
f 298 3024 3052
f 2195 299 2196
f 4469 4471 4617
f 304 302 306
f 475 450 449
f 306 302 307
f 496 480 522
f 303 305 306
f 303 306 307
f 304 306 336
f 304 336 337
f 306 305 4875
f 305 309 4875
f 306 4875 315
f 306 315 336
f 308 2186 2187
f 2186 308 2197
f 308 2187 2188
f 308 2195 2198
f 309 310 311
f 309 311 318
f 4875 309 318
f 311 312 313
f 311 313 323
f 318 311 320
f 320 311 323
f 313 312 325
f 312 4704 325
f 323 313 324
f 324 313 347
f 4770 4921 327
f 4875 314 315
f 315 314 336
f 314 4875 316
f 314 316 339
f 336 314 339
f 316 4875 317
f 317 4875 318
f 316 317 338
f 316 338 356
f 339 316 356
f 317 318 342
f 317 319 4882
f 319 317 342
f 338 317 4882
f 318 320 342
f 319 320 322
f 319 322 340
f 4882 319 340
f 322 320 323
f 322 323 324
f 322 324 340
f 324 326 346
f 326 324 3065
f 340 324 346
f 324 347 3065
f 325 4704 3065
f 347 325 3065
f 326 4704 352
f 4704 326 3065
f 4704 4770 327
f 4704 327 352
f 326 344 346
f 344 326 352
f 327 4921 328
f 327 328 351
f 327 351 352
f 328 4921 329
f 329 4921 4780
f 328 329 3070
f 351 328 3070
f 329 332 3069
f 329 3069 3070
f 4780 330 332
f 331 330 4780
f 330 331 1029
f 332 330 1029
f 331 1027 1028
f 1027 331 3008
f 331 1028 1029
f 3008 331 3009
f 353 332 1029
f 332 353 3069
f 333 334 335
f 333 335 355
f 498 479 452
f 335 334 336
f 336 334 337
f 334 3068 3071
f 335 336 339
f 335 339 357
f 355 335 357
f 338 4882 361
f 356 338 359
f 359 338 388
f 338 361 388
f 339 356 358
f 357 339 358
f 60 61 59
f 4188 580 581
f 2322 87 88
f 340 341 4882
f 341 340 346
f 4882 341 361
f 343 341 346
f 341 343 362
f 361 341 362
f 344 343 346
f 343 344 395
f 362 343 395
f 344 352 363
f 344 363 396
f 395 344 396
f 919 3758 3006
f 498 452 478
f 350 349 2235
f 3183 3563 3931
f 2189 350 2194
f 2194 350 2217
f 2217 350 2235
f 352 351 364
f 351 4801 364
f 4801 351 3070
f 363 352 364
f 371 4801 3069
f 3069 4801 3070
f 371 353 4789
f 353 371 3069
f 353 1029 4789
f 354 355 357
f 355 354 3258
f 354 357 380
f 358 356 360
f 356 359 360
f 357 358 381
f 357 379 380
f 379 357 381
f 358 360 384
f 381 358 384
f 360 359 387
f 359 386 387
f 386 359 409
f 359 388 428
f 409 359 428
f 361 362 390
f 388 361 389
f 389 361 390
f 390 362 395
f 363 364 3004
f 396 363 3072
f 363 3004 3072
f 3004 364 3073
f 364 4801 3073
f 365 367 398
f 367 365 939
f 365 398 413
f 365 413 972
f 365 414 939
f 414 365 972
f 366 367 939
f 367 366 940
f 903 366 904
f 366 903 905
f 904 366 939
f 366 905 940
f 367 397 398
f 4760 368 3251
f 368 4760 4680
f 368 4680 4308
f 3251 368 3527
f 3527 368 3529
f 3529 368 4308
f 369 3524 4281
f 3525 369 4611
f 369 4281 4611
f 4811 4616 1645
f 1645 4616 4285
f 4616 4897 4285
f 4616 370 4809
f 370 4616 4811
f 370 4760 4611
f 4760 370 4811
f 370 4611 4673
f 4809 370 4673
f 4760 3251 3526
f 4760 3526 4611
f 4897 4616 4809
f 4680 4760 4811
f 401 371 4789
f 371 401 4801
f 372 373 1329
f 2803 3901 2800
f 372 1329 4790
f 1330 372 4274
f 4274 372 4790
f 373 374 3410
f 1329 373 3410
f 654 374 655
f 374 654 3410
f 375 4811 1645
f 375 1645 4293
f 4811 375 4680
f 375 4293 4303
f 4680 375 4300
f 4300 375 4303
f 376 377 408
f 377 376 1933
f 376 408 2325
f 1933 376 2218
f 2218 376 2325
f 377 378 408
f 378 377 997
f 997 377 3947
f 1932 377 1933
f 377 1932 3947
f 408 378 2336
f 378 997 3138
f 2336 378 3935
f 378 3138 3935
f 380 379 382
f 379 381 3243
f 382 379 3243
f 381 384 385
f 381 385 386
f 381 386 3243
f 3448 3154 3153
f 383 382 3243
f 383 3236 3237
f 386 385 387
f 386 409 425
f 386 425 3243
f 388 389 428
f 389 390 391
f 389 391 411
f 389 411 2997
f 428 389 2997
f 391 390 416
f 390 395 416
f 411 391 435
f 412 391 416
f 392 2018 2034
f 2018 392 4490
f 392 2034 3292
f 392 2817 3291
f 2817 392 3292
f 3054 392 3291
f 392 3054 4490
f 393 394 3292
f 2800 393 4493
f 393 3292 4491
f 3948 3956 3565
f 393 4491 4493
f 394 2817 3292
f 3948 3565 1248
f 4619 395 396
f 395 4619 416
f 4619 396 3072
f 398 397 910
f 4647 397 909
f 397 4647 910
f 397 905 909
f 905 397 940
f 413 398 941
f 398 910 941
f 399 400 401
f 400 399 402
f 399 401 406
f 402 399 3239
f 399 406 3239
f 401 400 4801
f 400 402 3073
f 4801 400 3073
f 404 401 4789
f 401 404 406
f 402 420 3073
f 420 402 3076
f 3076 402 3239
f 404 403 406
f 403 404 2999
f 403 405 406
f 405 403 2999
f 2999 404 4789
f 406 405 4738
f 4738 405 423
f 423 405 2994
f 2994 405 2999
f 422 406 4738
f 406 422 3239
f 408 407 1537
f 407 408 2336
f 407 1535 1537
f 1535 407 3930
f 407 2336 4829
f 3930 407 4829
f 408 1537 2325
f 425 409 427
f 427 409 429
f 409 428 429
f 3038 3379 3959
f 410 3638 3639
f 432 411 433
f 411 432 2997
f 433 411 435
f 415 412 416
f 412 415 436
f 413 941 972
f 2419 1923 942
f 939 414 968
f 414 941 946
f 941 414 972
f 414 946 970
f 968 414 970
f 4619 415 416
f 415 4619 420
f 417 415 420
f 415 417 436
f 420 4619 3072
f 417 420 437
f 436 417 437
f 2244 2435 457
f 419 2193 2194
f 419 2194 2209
f 2245 1220 457
f 420 421 438
f 421 420 3076
f 437 420 438
f 420 3072 3073
f 438 421 463
f 463 421 3077
f 421 3076 3077
f 3076 422 3077
f 422 3076 3239
f 3077 422 4738
f 4738 423 2993
f 2987 423 2990
f 423 2987 2993
f 2990 423 2994
f 424 425 426
f 425 424 3236
f 424 426 4460
f 3236 424 3237
f 426 425 427
f 425 3236 3243
f 426 427 445
f 426 445 447
f 426 447 4461
f 4460 426 4461
f 427 429 448
f 445 427 446
f 446 427 450
f 427 448 450
f 429 428 2997
f 448 429 2997
f 430 4764 431
f 4764 430 1217
f 430 431 1161
f 430 1161 3353
f 430 1190 1217
f 1190 430 3353
f 4764 1217 2178
f 1161 431 3921
f 3350 431 4764
f 431 3350 3921
f 432 433 453
f 448 432 451
f 432 448 2997
f 451 432 453
f 434 433 435
f 433 434 454
f 453 433 454
f 434 435 459
f 454 434 455
f 455 434 489
f 434 459 489
f 435 436 459
f 436 437 2995
f 436 456 459
f 456 436 2995
f 437 438 439
f 437 439 2995
f 439 438 463
f 460 439 465
f 439 460 2995
f 439 463 464
f 439 464 465
f 440 441 2825
f 441 440 3078
f 2824 440 2825
f 440 2824 2920
f 2825 441 3158
f 441 3078 3159
f 3158 441 3159
f 442 1716 3078
f 1716 442 3518
f 2245 457 458
f 442 2920 3829
f 3518 442 3829
f 443 444 4923
f 444 443 4193
f 4193 443 4560
f 4195 443 4923
f 443 4195 4560
f 3794 444 3795
f 444 3794 4617
f 3795 444 4193
f 444 4617 4923
f 4617 3794 4718
f 4617 4718 4470
f 4469 4617 4470
f 445 446 472
f 447 445 472
f 446 450 477
f 472 446 476
f 476 446 477
f 447 472 473
f 447 473 474
f 447 474 4461
f 448 449 450
f 449 448 452
f 448 451 452
f 449 452 475
f 450 475 477
f 452 451 478
f 451 453 481
f 478 451 481
f 475 452 479
f 453 454 482
f 481 453 482
f 454 455 503
f 482 454 487
f 488 455 489
f 455 488 503
f 459 456 489
f 456 460 491
f 460 456 2995
f 489 456 491
f 2570 590 591
f 458 457 2436
f 3036 3038 3959
f 2559 2557 2569
f 1241 3398 3397
f 457 2435 2436
f 458 1218 1226
f 1218 458 2436
f 2443 2408 4836
f 460 465 490
f 460 490 491
f 2314 461 2331
f 461 2314 2348
f 2331 461 2598
f 461 2348 2587
f 2360 461 2587
f 461 2360 2588
f 461 2588 2598
f 4787 462 2588
f 2345 4787 2346
f 2346 4787 2588
f 462 2312 2313
f 2312 462 4787
f 462 2313 2598
f 2588 462 2598
f 464 463 467
f 467 463 3077
f 465 464 467
f 4927 465 468
f 465 467 468
f 490 465 4927
f 467 466 468
f 466 467 3077
f 468 466 493
f 466 469 471
f 469 466 2992
f 466 471 493
f 2992 466 3077
f 4927 468 493
f 492 4927 493
f 469 470 471
f 470 469 2984
f 2984 469 2987
f 2987 469 2993
f 469 2992 2993
f 471 470 494
f 494 470 2983
f 2983 470 2984
f 471 494 517
f 473 472 4463
f 472 476 495
f 472 495 4463
f 474 473 4462
f 4462 473 4463
f 4461 474 4556
f 474 4462 4556
f 477 475 480
f 475 479 480
f 476 477 496
f 495 476 520
f 476 496 497
f 476 497 521
f 520 476 521
f 477 480 496
f 478 481 499
f 498 478 524
f 478 499 524
f 480 479 522
f 519 493 471
f 1226 3183 3931
f 481 482 499
f 482 487 499
f 483 484 485
f 484 483 486
f 483 485 3419
f 486 483 3413
f 3413 483 3418
f 3418 483 3419
f 1241 486 3404
f 3404 486 3417
f 486 3413 3417
f 488 489 491
f 488 491 506
f 503 488 504
f 504 488 532
f 488 505 532
f 505 488 535
f 488 506 535
f 491 490 539
f 490 4927 514
f 513 490 514
f 490 513 539
f 506 491 539
f 4927 492 515
f 514 4927 515
f 492 493 519
f 515 492 542
f 518 492 519
f 492 518 542
f 517 494 2979
f 2979 494 2983
f 495 520 4182
f 3130 810 3129
f 497 496 523
f 496 522 523
f 521 497 584
f 497 523 551
f 497 551 552
f 523 498 525
f 498 524 525
f 499 503 527
f 524 499 527
f 500 501 502
f 501 500 2821
f 500 502 2820
f 500 2820 2822
f 2821 500 2822
f 502 501 3537
f 501 689 691
f 689 501 2821
f 501 691 2833
f 501 2833 3537
f 629 502 1678
f 502 629 2820
f 1678 502 3537
f 503 504 527
f 527 504 528
f 528 504 4589
f 504 532 4589
f 532 505 4589
f 534 505 535
f 505 534 567
f 505 567 4589
f 535 506 539
f 507 509 2405
f 509 507 2430
f 507 2405 4851
f 2430 507 2431
f 2431 507 4851
f 509 508 2403
f 508 509 2430
f 508 512 2403
f 512 508 2428
f 2428 508 2430
f 2171 509 2403
f 509 2171 2404
f 509 2404 2405
f 510 512 2428
f 510 2428 2429
f 510 2429 2438
f 512 511 2403
f 511 2394 2403
f 2394 511 2416
f 2416 511 4570
f 511 2427 4570
f 513 514 540
f 539 513 3081
f 513 540 3081
f 514 515 540
f 540 515 541
f 541 515 543
f 515 542 543
f 517 516 519
f 516 517 2979
f 516 518 519
f 518 516 546
f 546 516 2979
f 518 544 577
f 544 518 578
f 545 518 546
f 518 545 578
f 520 521 581
f 580 520 581
f 520 580 4557
f 4182 520 4184
f 4184 520 4630
f 4630 520 4557
f 581 521 586
f 521 584 586
f 471 517 519
f 523 525 551
f 525 524 526
f 526 524 527
f 525 526 551
f 526 527 554
f 551 526 553
f 553 526 555
f 526 554 555
f 533 528 556
f 556 528 4589
f 529 530 531
f 530 529 2695
f 529 531 4129
f 529 4919 3477
f 4919 529 4129
f 2695 529 3477
f 531 530 3473
f 530 2695 4863
f 3473 530 4863
f 531 3473 4116
f 531 4116 4129
f 534 535 570
f 567 534 568
f 568 534 570
f 535 539 3081
f 536 537 538
f 537 536 3433
f 536 538 2420
f 2398 536 4836
f 536 2398 3432
f 536 3432 3433
f 538 537 2423
f 537 2411 2422
f 2411 537 3433
f 537 2422 2423
f 2420 538 2421
f 2421 538 2423
f 540 541 3082
f 3081 540 3082
f 541 543 576
f 541 576 3082
f 543 542 577
f 2367 2369 2368
f 576 543 577
f 544 575 576
f 575 544 601
f 544 576 577
f 544 578 579
f 544 579 601
f 545 546 547
f 545 547 578
f 547 546 1017
f 1017 546 2979
f 578 547 2974
f 547 1017 2974
f 731 1319 2900
f 548 1305 4261
f 4258 548 4259
f 4259 548 4261
f 549 550 606
f 550 549 4256
f 549 606 1276
f 550 1262 1281
f 1262 550 4256
f 550 1281 1295
f 550 1295 1305
f 552 551 593
f 4021 3580 949
f 2287 3375 4662
f 3189 990 4602
f 555 554 557
f 557 554 564
f 555 557 614
f 555 614 615
f 564 556 567
f 567 556 4589
f 557 564 595
f 557 595 616
f 614 557 616
f 558 559 560
f 559 558 2601
f 558 560 2603
f 2601 558 2611
f 558 2603 2611
f 560 559 2452
f 559 590 2450
f 590 559 2595
f 559 2450 2452
f 2595 559 2601
f 2451 560 2452
f 560 2451 2585
f 560 2585 2603
f 562 561 1916
f 1220 2243 2244
f 561 563 1916
f 563 561 2796
f 562 1916 1922
f 1921 562 1922
f 1916 563 2798
f 1917 563 1919
f 563 1917 2798
f 1919 563 2796
f 564 567 569
f 564 569 595
f 61 55 59
f 4877 819 842
f 565 566 2744
f 566 565 3443
f 2448 565 2744
f 565 2731 3440
f 565 3440 3442
f 565 3442 3443
f 2480 566 2481
f 566 2480 2744
f 2481 566 2482
f 2482 566 3443
f 567 568 569
f 569 568 597
f 568 571 597
f 571 568 3081
f 595 569 596
f 596 569 597
f 2372 2367 2368
f 571 3081 3082
f 571 3082 3497
f 3092 571 3497
f 572 573 2508
f 572 2508 2520
f 572 2520 2545
f 2542 572 2545
f 574 573 2504
f 573 574 2508
f 2504 573 2516
f 2516 573 2531
f 2488 574 2489
f 2489 574 2505
f 574 2490 2508
f 574 2504 2505
f 576 575 3087
f 575 601 2970
f 575 2970 3499
f 3087 575 3499
f 3082 576 3497
f 576 3087 3497
f 579 578 602
f 602 578 2966
f 2966 578 2974
f 601 579 602
f 2685 809 2414
f 580 4188 4557
f 585 582 603
f 1227 1229 458
f 584 583 586
f 586 583 604
f 604 583 627
f 583 607 627
f 585 603 4468
f 603 586 604
f 587 589 4643
f 1652 1699 721
f 587 4643 3152
f 587 2586 2593
f 2586 587 3152
f 721 718 720
f 720 4192 721
f 589 588 2602
f 588 2561 2749
f 2602 588 2749
f 4643 589 2602
f 591 590 4889
f 590 592 2450
f 592 590 2570
f 590 2584 4889
f 2584 590 2595
f 2559 591 2581
f 756 4848 4757
f 2581 591 4889
f 594 592 2570
f 2536 594 2570
f 595 596 3088
f 616 595 3088
f 628 2986 630
f 2842 1630 628
f 3088 596 3097
f 2631 2372 2368
f 2368 2764 2631
f 599 598 600
f 598 599 862
f 600 598 4647
f 848 598 862
f 598 848 882
f 866 598 882
f 598 866 4647
f 600 4647 909
f 910 4647 4644
f 599 600 860
f 858 599 860
f 599 858 861
f 599 861 862
f 840 4483 4226
f 3717 1031 3014
f 4207 4205 4209
f 4192 1652 721
f 4900 3012 3011
f 3901 393 2800
f 4564 2835 4562
f 860 600 881
f 881 600 909
f 601 602 2970
f 625 602 2960
f 602 625 2970
f 2960 602 2965
f 2965 602 2966
f 603 604 605
f 603 605 4469
f 4468 603 4469
f 605 604 626
f 626 604 650
f 604 627 650
f 605 626 2922
f 605 2922 4471
f 4469 605 4471
f 1276 606 4255
f 2273 2502 2272
f 2273 2272 2287
f 627 607 631
f 849 3144 863
f 2569 2570 591
f 608 3148 3149
f 3148 608 3155
f 608 3149 4896
f 609 4599 3144
f 850 609 3145
f 609 850 3162
f 609 4750 4599
f 4750 609 3162
f 609 3144 3145
f 3144 4655 3145
f 4655 3144 3513
f 610 612 613
f 612 610 2592
f 610 613 633
f 610 633 2599
f 2521 610 2599
f 610 2591 2592
f 611 2574 2583
f 2574 611 2592
f 611 2583 2584
f 611 2584 2594
f 2592 611 2594
f 613 612 2600
f 2582 612 2594
f 612 2582 2600
f 612 2592 2594
f 642 647 3106
f 2952 683 685
f 613 2600 2608
f 615 614 634
f 614 616 3101
f 634 614 3101
f 2768 4662 2767
f 616 3088 3096
f 616 3096 3101
f 665 4877 858
f 4803 847 862
f 861 4803 862
f 2952 2951 683
f 619 617 1648
f 617 619 2998
f 617 1647 1648
f 1647 617 3755
f 617 2998 3755
f 619 618 731
f 618 619 1320
f 731 618 1319
f 1319 618 4459
f 618 1320 4459
f 619 731 2998
f 1320 619 1648
f 4645 620 3090
f 620 4645 3103
f 639 4645 3099
f 4645 639 3103
f 621 622 3099
f 622 621 3104
f 621 3099 3100
f 621 3100 3104
f 639 622 4669
f 622 639 3099
f 4669 622 3104
f 623 624 625
f 624 623 3108
f 623 625 2960
f 623 1414 2956
f 1414 623 2960
f 623 2956 2958
f 623 2958 3107
f 623 3107 3108
f 625 624 2970
f 594 2536 2451
f 626 650 652
f 626 652 2921
f 626 2921 2922
f 627 631 650
f 628 1135 2986
f 1135 628 3268
f 630 629 1664
f 629 630 2986
f 1664 629 1678
f 2820 629 3536
f 629 2986 3274
f 630 1664 2842
f 3106 3108 642
f 2599 632 2605
f 2605 632 2618
f 2618 632 2629
f 562 1921 1934
f 759 760 3127
f 561 562 1934
f 635 4912 668
f 635 668 672
f 635 672 3109
f 3096 635 3101
f 635 3096 4912
f 3101 635 3109
f 4603 4912 3103
f 4912 4603 4783
f 668 4912 4783
f 4912 3098 3103
f 4603 4614 4783
f 668 4783 672
f 669 4783 671
f 636 670 671
f 670 636 679
f 636 671 4614
f 679 636 4614
f 4669 637 638
f 4669 638 4716
f 638 637 3116
f 637 4669 649
f 648 637 649
f 637 648 3116
f 4716 638 4614
f 638 679 4614
f 679 638 3116
f 4716 639 4669
f 639 4716 4603
f 3103 639 4603
f 4603 4716 4614
f 649 4669 3104
f 643 640 646
f 640 643 3112
f 646 640 3108
f 3108 640 3112
f 642 641 648
f 641 642 3112
f 648 641 3116
f 4907 641 3112
f 641 4907 3115
f 641 3115 3116
f 4693 3421 3423
f 642 3108 3112
f 643 646 685
f 4907 643 686
f 643 4907 3112
f 643 685 686
f 644 645 2794
f 645 644 3102
f 1936 644 2794
f 594 2452 2450
f 3102 644 3311
f 4232 4231 4233
f 865 645 3102
f 2794 645 2795
f 685 646 3107
f 3107 646 3108
f 647 649 3500
f 3106 647 3500
f 649 3104 3105
f 649 3105 3500
f 713 3123 3502
f 652 651 687
f 687 651 717
f 651 716 717
f 652 687 2921
f 653 654 659
f 654 653 3407
f 653 659 1438
f 653 1438 4487
f 3407 653 3412
f 3412 653 4487
f 654 3407 3981
f 654 3408 3411
f 3408 654 3981
f 3410 654 3411
f 656 657 658
f 657 656 1219
f 656 658 2771
f 1219 656 2242
f 2242 656 2256
f 2256 656 2270
f 2270 656 2771
f 658 657 2773
f 657 1219 2773
f 2273 658 2773
f 658 2290 2771
f 3006 1028 1027
f 659 1408 1438
f 1408 659 4736
f 661 660 699
f 660 661 3109
f 667 660 672
f 660 667 699
f 672 660 3109
f 1276 1275 549
f 661 694 697
f 694 661 699
f 3014 85 3717
f 3127 3126 711
f 662 663 878
f 663 662 902
f 662 878 903
f 902 662 933
f 662 903 904
f 662 904 933
f 663 664 877
f 664 663 4483
f 663 877 878
f 663 902 4484
f 4483 663 4484
f 664 840 877
f 840 664 4483
f 665 666 688
f 666 665 858
f 665 688 819
f 688 666 837
f 837 666 841
f 841 666 879
f 666 858 879
f 667 672 4659
f 699 667 4659
f 669 671 4659
f 672 669 4659
f 670 4601 698
f 4601 670 706
f 671 670 698
f 670 679 707
f 706 670 707
f 4601 695 698
f 671 698 4659
f 4614 671 4783
f 673 674 675
f 674 673 2002
f 673 675 2013
f 1985 673 2000
f 673 1985 2002
f 2000 673 2013
f 675 674 3113
f 674 2002 3317
f 743 738 608
f 3113 674 3321
f 674 3317 3321
f 735 675 3113
f 2013 675 2016
f 2016 675 3124
f 676 677 678
f 677 676 707
f 676 678 703
f 4765 676 703
f 676 4765 706
f 676 706 707
f 678 677 3122
f 677 707 3115
f 677 3115 3122
f 703 678 760
f 678 713 715
f 713 678 3121
f 678 715 760
f 3121 678 3122
f 4907 686 3122
f 707 679 3117
f 679 3116 3117
f 680 681 682
f 681 680 3535
f 680 682 1698
f 680 1698 3536
f 3535 680 3536
f 642 648 647
f 708 681 3842
f 681 3535 3842
f 682 708 3841
f 1698 682 4352
f 682 3841 3844
f 682 3844 4705
f 682 4705 4352
f 683 684 686
f 684 683 3502
f 4095 3621 727
f 2943 683 2954
f 683 2943 3502
f 683 2951 2954
f 3621 3605 727
f 686 684 3121
f 4816 10 26
f 4232 934 3394
f 2952 685 3118
f 3394 3393 4232
f 685 3107 3118
f 686 3121 3122
f 687 717 3120
f 688 772 815
f 772 688 839
f 688 815 819
f 688 837 839
f 556 564 554
f 17 13 18
f 865 3870 3873
f 3546 3333 3329
f 864 1983 2790
f 1409 4736 1942
f 689 690 691
f 689 1807 1808
f 1807 689 3846
f 689 2821 3846
f 691 690 1846
f 690 1140 1727
f 1140 690 3278
f 690 1727 1846
f 1726 691 1846
f 691 1726 2833
f 743 608 4896
f 692 693 694
f 693 692 696
f 692 694 699
f 692 695 696
f 695 692 698
f 698 692 699
f 694 693 697
f 693 696 793
f 696 695 705
f 695 4601 705
f 696 705 756
f 793 696 3135
f 698 699 4659
f 700 738 868
f 850 700 3162
f 700 868 3516
f 3162 700 3163
f 3163 700 3516
f 702 701 2931
f 3621 3609 3605
f 3621 4096 3609
f 744 702 789
f 789 702 2931
f 4765 703 704
f 4601 4765 705
f 4765 4601 706
f 704 703 760
f 4765 704 757
f 704 755 758
f 755 704 760
f 757 704 758
f 705 4765 757
f 756 705 757
f 3115 707 3117
f 3841 708 3842
f 712 709 766
f 709 712 2943
f 766 709 2936
f 2936 709 2938
f 2938 709 2945
f 709 2943 2944
f 709 2944 2945
f 710 711 712
f 711 710 3130
f 710 712 766
f 761 710 764
f 710 761 3130
f 764 710 765
f 934 4236 3394
f 765 710 766
f 712 711 3126
f 713 712 714
f 712 713 2943
f 714 712 3126
f 713 714 715
f 713 3121 3123
f 715 714 3128
f 714 3126 3128
f 760 715 3128
f 717 716 723
f 716 722 723
f 717 723 3119
f 717 3119 3120
f 718 719 720
f 719 718 4254
f 718 721 4342
f 4254 718 4339
f 4339 718 4342
f 720 719 4192
f 3546 3329 3327
f 4253 719 4254
f 721 1699 4225
f 721 4225 4347
f 4342 721 4347
f 2311 2342 2340
f 723 722 771
f 722 737 784
f 3966 4509 2341
f 771 722 784
f 767 723 768
f 768 723 771
f 4848 794 4757
f 2823 1726 1846
f 724 725 726
f 725 724 4267
f 724 726 4263
f 1335 724 4263
f 724 1335 4267
f 726 725 2328
f 726 4257 4259
f 726 4259 4261
f 726 4261 4263
f 727 741 742
f 741 727 3601
f 727 3599 3601
f 3599 727 4084
f 728 729 742
f 728 742 2232
f 2231 728 2232
f 728 2231 4095
f 3605 4087 4084
f 3757 730 3766
f 730 3757 4176
f 731 4728 2998
f 731 3757 4728
f 3757 731 4176
f 736 732 737
f 732 736 792
f 737 732 783
f 783 732 785
f 785 732 792
f 733 734 3328
f 734 733 3549
f 733 735 3114
f 735 733 3328
f 733 3111 3549
f 3328 734 3331
f 3331 734 3336
f 3336 734 3550
f 734 3549 3550
f 3111 735 3113
f 735 3111 3114
f 735 3328 3339
f 792 736 793
f 737 783 784
f 594 2451 2452
f 739 738 743
f 738 739 868
f 849 863 847
f 846 849 847
f 2497 740 4621
f 740 2497 2514
f 4621 740 2513
f 3090 620 597
f 2531 573 572
f 1031 3016 3014
f 742 741 4401
f 741 3601 4078
f 741 4077 4080
f 741 4080 4401
f 2232 742 4090
f 4090 742 4402
f 742 4401 4402
f 744 789 804
f 744 804 3160
f 3020 4741 1031
f 746 745 2657
f 745 746 4520
f 745 747 1397
f 747 745 4520
f 745 1397 2656
f 745 2656 2657
f 746 2657 2658
f 746 2658 2683
f 746 2683 4521
f 4520 746 4521
f 747 4520 4521
f 747 4521 4522
f 749 748 4029
f 748 749 4030
f 3364 748 3366
f 748 3364 4029
f 3366 748 4035
f 748 4030 4036
f 4035 748 4036
f 750 749 4019
f 749 750 4030
f 749 936 4022
f 936 749 4025
f 4019 749 4022
f 4025 749 4029
f 1061 750 1062
f 750 1061 1670
f 1062 750 4019
f 750 1670 4030
f 751 794 4848
f 794 751 3507
f 751 4848 4586
f 3507 751 3508
f 3508 751 4586
f 754 752 755
f 752 754 4588
f 755 752 758
f 758 752 4586
f 752 3505 4586
f 3505 752 4588
f 805 753 3505
f 753 805 3511
f 3505 753 4586
f 3508 753 3511
f 753 3508 4586
f 754 755 3129
f 763 754 3129
f 754 763 4588
f 759 755 760
f 756 757 758
f 756 758 4848
f 632 613 2608
f 4848 758 4586
f 887 834 701
f 3160 739 743
f 3127 760 3128
f 761 764 4585
f 810 761 4585
f 762 764 4652
f 764 762 4585
f 811 762 4652
f 762 811 4585
f 803 763 3132
f 763 803 3505
f 763 810 4585
f 3132 763 4585
f 763 3505 4588
f 764 765 812
f 764 812 4652
f 765 766 2935
f 812 765 3134
f 765 2935 3134
f 2935 766 2937
f 766 2936 2937
f 767 768 769
f 769 768 814
f 768 771 773
f 768 773 814
f 770 773 774
f 773 770 816
f 770 774 775
f 770 775 817
f 816 770 817
f 773 771 774
f 774 771 785
f 771 784 785
f 773 772 814
f 772 773 815
f 814 772 838
f 838 772 839
f 815 773 816
f 774 785 821
f 776 775 777
f 775 776 817
f 777 775 821
f 4607 776 777
f 776 4607 782
f 776 778 818
f 778 776 830
f 776 782 830
f 817 776 818
f 777 785 792
f 785 777 821
f 4607 777 792
f 818 778 820
f 820 778 822
f 780 779 4016
f 779 780 4019
f 744 3160 743
f 3145 3146 3155
f 779 4019 4022
f 1062 780 3357
f 780 1062 4019
f 3357 780 4011
f 4011 780 4016
f 786 781 790
f 781 786 4015
f 781 788 936
f 790 781 936
f 850 3145 3155
f 782 4607 791
f 782 791 793
f 782 793 829
f 782 829 830
f 784 783 785
f 786 787 4815
f 787 786 4005
f 786 4815 4015
f 786 790 4013
f 4005 786 4013
f 4815 787 4006
f 3999 787 4005
f 787 3999 4006
f 791 4607 792
f 936 788 4022
f 788 4014 4022
f 804 789 873
f 873 789 874
f 874 789 3157
f 2926 789 2931
f 789 2926 3157
f 790 936 1680
f 937 790 1680
f 790 937 3578
f 4842 4700 3060
f 1289 4842 3060
f 4700 4842 4632
f 4842 1289 4001
f 4632 4842 4001
f 4913 4700 4632
f 791 792 793
f 829 793 3135
f 4700 4807 3996
f 3060 4700 3988
f 4700 3987 3988
f 3987 4700 3996
f 3356 3353 1161
f 738 700 850
f 4757 794 3149
f 3149 794 3507
f 632 633 613
f 4655 4757 3148
f 3148 4757 3149
f 795 806 3142
f 806 795 3511
f 4896 795 3142
f 795 4896 3149
f 795 3149 3509
f 795 3509 3511
f 796 797 798
f 796 798 3889
f 3885 796 4636
f 796 3889 4636
f 3889 798 4692
f 4692 798 3902
f 4671 799 3974
f 1997 799 3968
f 799 1997 3971
f 799 4671 3962
f 799 3962 3968
f 799 3971 3974
f 800 4671 3010
f 4671 800 3969
f 800 3010 3061
f 800 3061 3969
f 3010 4671 3974
f 3567 4671 3969
f 801 843 844
f 843 801 1056
f 3194 1015 1016
f 802 835 3510
f 3133 802 3506
f 802 3142 3506
f 3142 802 3510
f 803 805 3505
f 805 803 3506
f 803 3132 3506
f 804 873 3160
f 806 805 3506
f 805 806 3511
f 3142 806 3506
f 808 807 2644
f 807 808 2650
f 807 809 1259
f 809 807 2650
f 807 1259 4826
f 2644 807 4826
f 808 2426 2650
f 808 2644 2645
f 808 2645 2646
f 809 1257 1259
f 1257 809 2685
f 835 811 836
f 811 835 3133
f 836 811 4652
f 3132 811 3133
f 811 3132 4585
f 4652 812 813
f 813 812 3134
f 4690 4652 813
f 4690 813 2932
f 2927 4690 2932
f 2932 813 3134
f 815 816 817
f 815 817 819
f 817 818 819
f 819 818 842
f 818 820 842
f 820 822 846
f 842 820 846
f 822 829 832
f 822 832 3143
f 846 822 3143
f 823 824 825
f 824 823 3880
f 823 825 3285
f 823 3285 3880
f 825 824 1940
f 942 824 943
f 824 942 1940
f 943 824 3880
f 825 1940 1987
f 825 1987 3879
f 3285 825 3879
f 955 953 1989
f 826 1730 1731
f 828 827 1721
f 1536 828 1721
f 828 1536 3930
f 1730 828 3930
f 832 829 833
f 833 829 3135
f 4096 3619 3609
f 3130 761 810
f 796 3295 3291
f 4595 831 2372
f 2370 831 3401
f 831 2370 3403
f 831 2371 2372
f 2371 831 3403
f 831 4595 3401
f 4845 4595 2631
f 4595 2372 2631
f 3039 4683 3398
f 3143 832 3513
f 887 4896 3510
f 4896 3142 3510
f 834 835 836
f 835 834 3510
f 834 836 3139
f 834 887 3510
f 2931 834 3139
f 836 4652 3139
f 839 837 840
f 840 837 877
f 837 841 877
f 838 839 4477
f 4475 838 4476
f 4476 838 4477
f 839 840 4477
f 2140 2128 2079
f 877 841 878
f 878 841 879
f 4087 4788 4084
f 844 843 4651
f 843 1056 3677
f 843 3677 4651
f 845 844 870
f 870 844 3685
f 844 4651 3685
f 301 302 304
f 849 846 3143
f 862 847 863
f 4750 848 4599
f 848 4750 3165
f 848 862 863
f 848 863 4599
f 882 848 3165
f 849 3143 3513
f 3144 849 3513
f 851 4919 4129
f 851 3629 3631
f 3629 851 4129
f 851 3631 3632
f 4643 852 3152
f 852 4643 3454
f 852 3151 3152
f 3151 852 3592
f 852 3454 3592
f 4643 3147 3454
f 853 854 3471
f 854 853 3617
f 853 2043 4682
f 2043 853 3471
f 853 4682 3469
f 853 3469 3617
f 2258 854 2259
f 854 2258 3472
f 2259 854 3615
f 3471 854 3472
f 3615 854 3618
f 854 3617 3618
f 855 857 1270
f 855 1270 1285
f 855 1285 1288
f 857 856 1234
f 856 1195 1234
f 1195 856 1244
f 856 1231 1244
f 1231 856 1260
f 1260 856 1268
f 857 1234 1249
f 857 1249 1270
f 859 858 860
f 858 859 879
f 859 860 881
f 879 859 880
f 880 859 881
f 863 3144 4599
f 2795 3316 864
f 1983 864 1984
f 1984 864 3316
f 3020 4634 4741
f 2795 645 3316
f 4828 2795 864
f 1004 4242 4238
f 865 3102 3544
f 866 882 888
f 883 866 888
f 866 883 4647
f 867 885 888
f 885 867 3075
f 867 888 3165
f 3075 867 4750
f 4750 867 3165
f 868 4657 3516
f 4657 890 3168
f 892 4657 3168
f 4657 892 3516
f 868 893 4657
f 4625 869 893
f 872 4625 3164
f 4625 893 3160
f 4625 3160 3164
f 869 4625 894
f 4625 872 894
f 893 869 3167
f 869 894 3169
f 3167 869 3169
f 1268 857 855
f 2912 2911 4796
f 871 4846 872
f 871 872 3164
f 871 873 874
f 873 871 3164
f 871 874 4846
f 872 4846 898
f 4846 876 898
f 894 872 898
f 3160 873 3164
f 4846 874 3156
f 3156 874 3157
f 4846 875 876
f 875 4846 3156
f 876 875 2913
f 2913 875 2914
f 2914 875 3161
f 875 3156 3161
f 876 896 898
f 896 876 2913
f 878 879 880
f 878 880 903
f 880 881 909
f 903 880 909
f 888 882 3165
f 883 888 2917
f 4647 883 4644
f 4644 883 2917
f 884 885 886
f 885 884 2917
f 884 886 4667
f 911 884 4667
f 884 911 4644
f 884 4644 2917
f 886 885 3074
f 888 885 2917
f 889 885 3075
f 885 889 3166
f 3074 885 3166
f 916 886 3170
f 886 916 4667
f 886 3074 3170
f 892 889 3075
f 889 892 3168
f 3166 889 3172
f 889 3168 3172
f 893 890 4657
f 890 893 3167
f 890 3167 3172
f 3168 890 3172
f 4210 4211 4477
f 3167 891 3172
f 3172 891 4796
f 892 3075 3163
f 892 3163 3516
f 4817 3167 3169
f 895 894 926
f 894 895 3169
f 897 894 898
f 894 897 926
f 923 895 926
f 895 923 2911
f 4817 895 2912
f 895 4817 3169
f 895 2911 2912
f 896 897 898
f 897 896 924
f 924 896 3174
f 896 2913 3174
f 897 924 3181
f 926 897 3181
f 899 900 930
f 900 899 2915
f 899 901 928
f 901 899 930
f 899 928 2913
f 899 2913 2914
f 899 2914 2915
f 901 927 928
f 927 901 929
f 929 901 930
f 902 933 934
f 905 903 909
f 933 904 935
f 935 904 939
f 304 3071 4456
f 907 906 2860
f 2860 906 2861
f 2858 907 2860
f 2854 908 2855
f 2855 908 2858
f 911 910 4644
f 911 4667 915
f 911 915 945
f 941 911 945
f 912 914 2201
f 2191 912 2200
f 2200 912 2201
f 913 914 2191
f 914 913 2203
f 913 2191 2206
f 2203 913 2205
f 2205 913 2206
f 2201 914 2214
f 914 2203 2214
f 945 915 3176
f 915 4667 3175
f 915 3175 3176
f 916 917 922
f 917 916 3074
f 916 922 4751
f 4667 916 3175
f 916 4751 3175
f 917 3074 3166
f 917 3166 3173
f 4891 918 4751
f 918 4792 4751
f 918 974 4792
f 974 918 4891
f 4891 4804 3177
f 4804 4891 4590
f 4232 4233 934
f 919 920 3754
f 919 3754 3758
f 4233 902 934
f 920 4623 3754
f 4623 4900 3754
f 921 4740 3177
f 4740 921 3180
f 2911 921 4796
f 921 2911 3180
f 4804 921 3177
f 921 4804 4796
f 922 3171 4590
f 4751 922 4590
f 923 926 3181
f 923 954 3180
f 954 923 3181
f 2911 923 3180
f 4210 4477 840
f 925 924 3174
f 924 925 3181
f 952 925 978
f 925 952 3181
f 956 925 957
f 925 956 978
f 957 925 3174
f 928 927 959
f 927 929 960
f 957 927 958
f 927 957 959
f 958 927 960
f 928 959 3174
f 2913 928 3174
f 929 930 932
f 929 932 961
f 960 929 961
f 930 931 932
f 932 931 963
f 961 932 964
f 932 963 964
f 934 933 966
f 933 935 966
f 2419 942 2406
f 965 934 966
f 3320 2002 1985
f 938 935 939
f 935 938 984
f 935 965 966
f 965 935 967
f 967 935 984
f 1680 936 4025
f 937 1680 1681
f 937 1681 3581
f 3578 937 3579
f 3579 937 3581
f 938 939 968
f 938 968 984
f 4807 4700 4913
f 4807 3994 3996
f 941 945 946
f 942 943 944
f 942 944 2406
f 942 1923 1940
f 944 943 4375
f 943 4773 3877
f 4773 943 3880
f 943 3877 4375
f 3125 3124 735
f 2406 944 4374
f 4374 944 4375
f 946 945 3176
f 970 946 3182
f 4618 946 4602
f 946 4618 3182
f 4602 946 3176
f 4792 4602 3175
f 3175 4602 3176
f 4891 4751 4590
f 947 4740 3186
f 4740 3180 3186
f 947 4664 976
f 4664 947 3186
f 947 976 2910
f 947 2910 4587
f 4740 947 4587
f 948 4664 3186
f 4664 948 3191
f 954 948 3180
f 948 954 3191
f 3180 948 3186
f 976 4664 998
f 950 949 3580
f 949 950 4017
f 949 4703 3334
f 4703 949 4017
f 949 3334 4021
f 951 950 3442
f 950 951 4017
f 950 3153 3154
f 3153 950 4660
f 950 3154 3442
f 4660 950 3580
f 3441 951 3442
f 951 3441 4017
f 953 952 1989
f 952 953 3181
f 952 978 1989
f 953 954 3181
f 954 953 3191
f 953 955 3190
f 953 3190 3191
f 4929 955 977
f 955 4929 3190
f 977 955 978
f 978 955 1989
f 956 957 958
f 956 958 981
f 978 956 980
f 980 956 983
f 956 981 983
f 959 957 3174
f 958 960 962
f 958 962 981
f 960 961 962
f 962 961 2908
f 961 964 2909
f 2908 961 2909
f 981 962 1037
f 1037 962 2908
f 964 963 2909
f 965 967 1004
f 967 984 1005
f 1004 967 1005
f 969 968 970
f 968 969 985
f 984 968 985
f 969 970 971
f 969 971 1011
f 985 969 1007
f 1007 969 1011
f 971 970 3182
f 971 987 1011
f 987 971 3182
f 4618 4602 990
f 973 974 993
f 974 973 4792
f 973 993 3189
f 4792 973 3189
f 988 4618 990
f 4618 988 3182
f 4792 3175 4751
f 974 975 993
f 975 974 4906
f 4906 974 4587
f 4587 974 4891
f 975 992 993
f 992 975 4906
f 4906 976 1025
f 976 4906 4587
f 4759 976 998
f 976 4759 1025
f 2910 976 4587
f 591 2559 2569
f 998 4664 3190
f 3190 4664 3191
f 4929 977 979
f 4929 979 999
f 4929 998 3190
f 4929 999 1032
f 4929 1032 3196
f 977 978 980
f 979 977 980
f 979 980 999
f 980 983 1034
f 999 980 1033
f 1033 980 1034
f 981 982 983
f 982 981 1037
f 983 982 1000
f 1000 982 1035
f 1035 982 1036
f 1036 982 1037
f 983 1000 1034
f 984 985 1007
f 1005 984 1006
f 1006 984 1007
f 986 2148 2162
f 4624 987 988
f 988 987 3182
f 1011 987 4624
f 4624 988 989
f 4624 989 1047
f 989 988 991
f 988 990 993
f 991 988 993
f 989 991 1015
f 989 1015 1047
f 993 990 3189
f 992 991 993
f 991 992 1016
f 1015 991 1016
f 992 4906 1048
f 1016 992 1048
f 1021 4906 1025
f 4906 1021 1051
f 1048 4906 1051
f 995 994 2467
f 1061 994 1670
f 994 1061 3357
f 2467 994 3357
f 1745 995 2470
f 995 2467 2470
f 301 304 4456
f 996 1745 4023
f 3138 997 3315
f 3315 997 3947
f 1025 4759 1052
f 998 4929 4759
f 4759 4929 1026
f 1026 4929 3196
f 1032 999 1059
f 999 1033 1059
f 1034 1000 1035
f 1001 1002 1003
f 1002 1001 1040
f 1001 1003 3192
f 1040 1001 1041
f 1041 1001 1042
f 1042 1001 1087
f 1087 1001 3192
f 1003 1002 2908
f 1039 1002 1040
f 1002 1039 2908
f 1003 2908 2909
f 1004 1005 4243
f 4242 1004 4243
f 1005 1006 1068
f 1005 1068 4243
f 1006 1007 1044
f 1043 1006 1044
f 1006 1043 1068
f 1007 1011 1013
f 1007 1013 1044
f 1009 1008 2962
f 1008 1009 2974
f 1010 1008 2974
f 1008 1010 3792
f 2962 1008 2963
f 2963 1008 3804
f 1008 3792 3798
f 1008 3798 3804
f 1009 2962 2966
f 1009 2966 2974
f 1017 1010 2974
f 1010 1017 2976
f 1010 2976 3496
f 1010 3496 3792
f 1011 1012 1013
f 1012 1011 4624
f 1012 4624 1047
f 719 4253 1631
f 1044 1013 1045
f 1015 1014 1047
f 1014 1015 3195
f 719 1631 1634
f 1071 1014 3195
f 1015 3194 3195
f 1016 1048 1049
f 1016 1049 3194
f 1017 4911 2976
f 4911 1017 2979
f 4911 2979 2983
f 1018 1020 3759
f 1018 3759 3760
f 1020 1019 4789
f 1019 1020 3193
f 1019 2999 4789
f 2999 1019 3000
f 3000 1019 3193
f 1028 1020 1029
f 1020 1028 3006
f 1029 1020 4789
f 1020 3006 3759
f 1021 1025 1052
f 1051 1021 1054
f 1021 1052 1054
f 1023 1022 1744
f 1022 1023 4041
f 1024 1022 4041
f 1022 1024 4056
f 1022 4045 4046
f 4045 1022 4056
f 1023 2774 4028
f 2774 1023 4034
f 1023 4028 4041
f 1024 4041 4047
f 1024 4047 4048
f 1024 4048 4056
f 4759 1026 1052
f 1052 1026 1053
f 1053 1026 1057
f 1057 1026 3196
f 3005 1027 3008
f 1030 1031 4741
f 1030 4741 3018
f 3016 1030 3726
f 1030 3018 3722
f 1030 3722 3726
f 2121 2125 2123
f 2123 2095 2121
f 3018 4741 4634
f 1058 1032 1078
f 1032 1058 3196
f 1032 1059 1080
f 1078 1032 1080
f 1033 1034 1060
f 1059 1033 1060
f 1034 1035 2907
f 1035 1036 1038
f 1035 1038 1066
f 1035 1066 2907
f 1036 1037 1038
f 1038 1037 1067
f 1067 1037 2904
f 2904 1037 2908
f 1038 1065 1083
f 1065 1038 1085
f 1066 1038 1083
f 1038 1067 1085
f 1039 1040 2905
f 2904 1039 2905
f 1039 2904 2908
f 1040 1041 2903
f 2905 1040 4508
f 1041 1042 1086
f 1041 1086 2903
f 1086 1042 1087
f 1043 1044 1045
f 1043 1045 1069
f 1068 1043 1088
f 1043 1069 1089
f 1088 1043 1089
f 1069 1046 1070
f 1070 1046 1071
f 1049 1048 4596
f 1048 1051 4596
f 1049 1074 3194
f 1074 1049 4596
f 1070 1050 1090
f 1050 1070 3195
f 1050 1074 1093
f 1074 1050 3194
f 1090 1050 1092
f 1092 1050 1093
f 3194 1050 3195
f 4596 1051 4879
f 1051 1054 4879
f 1074 4596 4879
f 1052 1053 1054
f 1054 1053 3201
f 1053 1057 3198
f 1053 3198 3201
f 4879 1054 3201
f 1055 1762 4098
f 1055 2257 3624
f 2257 1055 4098
f 4735 4105 4417
f 4111 4735 4417
f 1056 1063 3677
f 1057 1058 1078
f 1058 1057 3196
f 1057 1078 4661
f 1057 4661 4654
f 3198 1057 4654
f 1059 1060 1081
f 1080 1059 1081
f 1078 4886 1079
f 4886 1078 1080
f 1079 4886 3208
f 4886 1080 1081
f 1081 1060 4726
f 1060 1082 1099
f 1082 1060 2907
f 4726 1060 1099
f 1061 1062 3357
f 4864 5 301
f 1063 1064 3677
f 4864 4550 2866
f 4864 2866 5
f 1064 2996 3673
f 1064 3673 3677
f 1083 1065 1101
f 1065 1085 1103
f 1101 1065 1104
f 1065 1103 1104
f 1082 1066 1083
f 1066 1082 2907
f 1085 1067 2905
f 1067 2904 2905
f 1068 1088 4244
f 4243 1068 4244
f 1069 1070 1091
f 1089 1069 1107
f 1069 1091 1107
f 1070 1071 3195
f 1070 1090 1091
f 1073 1072 3029
f 2980 3783 3784
f 3030 1073 4901
f 1075 1074 4879
f 1093 1074 3199
f 1075 1117 3199
f 1117 1075 3200
f 1075 4879 3201
f 3200 1075 3201
f 1077 1076 4654
f 1076 1077 3206
f 1076 3198 4654
f 3198 1076 3201
f 1076 3200 3201
f 3200 1076 3206
f 1077 4654 4661
f 1077 1119 3206
f 1119 1077 3215
f 1077 4661 3215
f 4661 1078 1079
f 1079 4717 4661
f 4717 1079 3208
f 4886 4726 1094
f 4886 1094 1095
f 4886 1095 3208
f 4886 1081 4726
f 729 727 742
f 3111 733 3114
f 1082 1083 1084
f 1082 1084 1099
f 1084 1083 1101
f 1099 1084 1100
f 1100 1084 1102
f 1084 1101 1102
f 1103 1085 2905
f 1086 1087 3203
f 1086 2901 2902
f 2901 1086 3203
f 1086 2902 2903
f 1088 1089 1106
f 781 4015 2168
f 1088 2180 4244
f 1089 1105 1106
f 1105 1089 1128
f 1089 1107 1128
f 1091 1090 1129
f 1090 1092 1129
f 1107 1091 1129
f 1092 1093 3199
f 1117 1092 3199
f 1129 1092 1130
f 1130 1092 3214
f 4717 4612 3215
f 4661 4717 3215
f 1095 1094 4714
f 1094 4726 1100
f 1094 1100 1125
f 1094 1125 4714
f 1095 4714 4612
f 1095 4612 4717
f 1095 4717 3208
f 4726 1099 1100
f 1096 1097 1098
f 1097 1096 3131
f 1096 1098 2939
f 1096 2939 3504
f 3131 1096 3821
f 1096 3504 3821
f 1098 1097 2934
f 2934 1097 3131
f 1098 2934 2937
f 2936 1098 2937
f 1098 2936 2938
f 1098 2938 2939
f 1100 1102 1125
f 1102 1101 1127
f 1101 1104 1127
f 1125 1102 1126
f 1126 1102 1127
f 1104 1103 1151
f 1151 1103 2899
f 1103 2898 2899
f 2898 1103 2906
f 1103 2905 2906
f 1127 1104 1147
f 1147 1104 1151
f 1106 1105 4250
f 1105 1128 1152
f 1105 1152 4252
f 4250 1105 4252
f 4014 788 781
f 1128 1107 4699
f 1107 1129 4699
f 891 3167 4817
f 1395 1108 1419
f 891 4817 2912
f 1109 1110 1453
f 1109 1453 1454
f 1477 1109 3263
f 1111 1112 1134
f 1112 1111 3271
f 1111 1134 1135
f 1111 1135 3268
f 1572 1111 2845
f 1111 1572 3080
f 2845 1111 3268
f 3074 916 3170
f 1112 3271 3840
f 3534 1112 3840
f 1113 1441 1442
f 1441 1113 1456
f 1114 1115 4737
f 1115 1114 4208
f 1114 4737 4205
f 1114 4205 4207
f 1114 4207 4208
f 4737 1115 4776
f 4776 1115 4206
f 4206 1115 4208
f 3818 4737 4199
f 4737 4776 4199
f 4737 4201 4205
f 1116 1117 3206
f 1119 1116 3206
f 1117 3200 3206
f 907 2858 908
f 1449 2861 906
f 1118 3772 3773
f 1119 4598 3207
f 4598 1119 3215
f 1119 3207 3213
f 4598 1131 3207
f 1131 4598 3218
f 1120 1121 1122
f 1121 1120 2901
f 1120 1122 1123
f 1120 1123 2902
f 2901 1120 2902
f 1122 1121 3209
f 1121 2901 3203
f 1121 3203 3204
f 1121 3204 3210
f 3209 1121 3210
f 1123 1122 2898
f 1122 2892 2899
f 2892 1122 3209
f 2898 1122 2899
f 4612 4714 3217
f 1123 2898 2906
f 2902 1123 4508
f 1123 2906 4508
f 3071 4553 4456
f 3071 3068 4553
f 1124 3637 4541
f 4612 1132 3215
f 1132 4612 3217
f 1125 1126 4758
f 4714 1125 4758
f 1126 1127 1148
f 1146 1126 1148
f 1126 1146 4758
f 1127 1147 1148
f 1128 4699 1142
f 1128 1142 1152
f 4699 1129 1130
f 4699 1130 1143
f 1142 4699 1153
f 4699 1143 1153
f 1143 1130 1144
f 1144 1130 1157
f 1157 1130 3214
f 3014 63 85
f 3173 922 917
f 1131 1145 3207
f 1145 1131 3220
f 1160 1131 3218
f 1131 1160 3220
f 3215 1132 4598
f 4598 1132 3218
f 1132 3217 3218
f 1133 4714 4758
f 4714 1133 3217
f 1133 4758 1179
f 1160 1133 1173
f 1133 1160 3218
f 1173 1133 1174
f 1174 1133 1179
f 3217 1133 3218
f 1135 1134 2986
f 1134 2985 2986
f 2985 1134 3534
f 1136 1137 1138
f 1137 1136 3682
f 1136 1138 1162
f 1139 1136 1162
f 1136 1139 3684
f 3682 1136 3684
f 1138 1137 3212
f 1137 3211 3212
f 3211 1137 3682
f 1162 1138 3678
f 1138 3212 3678
f 1139 1162 3226
f 1139 3226 3688
f 3684 1139 3686
f 3686 1139 3687
f 3687 1139 3688
f 1140 1141 1790
f 1141 1140 3278
f 1725 1140 2830
f 1140 1790 2830
f 822 778 830
f 1141 1788 1790
f 1141 3278 3279
f 1141 3279 3284
f 1152 1142 1154
f 1142 1153 1154
f 1143 1144 1165
f 1153 1143 1154
f 1154 1143 1184
f 1143 1165 1184
f 1144 1157 1166
f 1165 1144 1166
f 1158 1145 1167
f 1145 1158 3213
f 1145 1159 1167
f 1159 1145 3220
f 3207 1145 3213
f 1146 1148 4674
f 4758 1146 1179
f 1146 4674 1178
f 1146 1178 1179
f 1148 1147 1163
f 1150 1147 1151
f 1147 1150 1163
f 4674 1148 1163
f 1149 1150 1151
f 1150 1149 1180
f 1149 1151 2899
f 1180 1149 1197
f 1197 1149 2894
f 1149 2892 2893
f 2892 1149 2899
f 1149 2893 2894
f 1163 1150 1207
f 1150 1180 1207
f 1152 1154 1164
f 1152 1164 4252
f 1164 1154 1181
f 1181 1154 1182
f 1182 1154 1183
f 1183 1154 1184
f 1156 1155 3089
f 1155 1807 3849
f 1155 2840 3089
f 2840 1155 3853
f 1155 3849 4365
f 3853 1155 4365
f 1156 3089 3279
f 3278 1156 3279
f 1157 1158 1166
f 1158 1157 3214
f 1166 1158 1167
f 3213 1158 3214
f 1167 1159 1203
f 1159 1171 1203
f 1171 1159 3220
f 1171 1160 1172
f 1160 1171 3220
f 1172 1160 1173
f 3351 1161 3921
f 1241 3397 3399
f 3226 1162 4158
f 1162 3678 4156
f 1162 4156 4158
f 4674 1163 1206
f 1163 1196 1206
f 1196 1163 1207
f 1164 1181 1210
f 1164 1210 4251
f 3014 3731 63
f 1165 1166 1186
f 1165 1183 1184
f 1183 1165 1185
f 1185 1165 1186
f 1166 1167 1187
f 1186 1166 1187
f 1187 1167 1188
f 1188 1167 1203
f 1168 1169 2756
f 4602 4792 3189
f 1168 2756 3465
f 1169 1170 4534
f 2756 1169 4429
f 4429 1169 4533
f 4533 1169 4536
f 1169 4534 4536
f 1170 3465 4579
f 4534 1170 4535
f 4535 1170 4579
f 1171 1172 1214
f 1171 1189 1203
f 1189 1171 1214
f 1172 1173 1204
f 1172 1204 1214
f 1173 1174 1194
f 1173 1194 1204
f 1178 1174 1179
f 1174 1178 1194
f 2409 1175 2410
f 1176 1177 2410
f 1177 1176 3437
f 4836 1176 2409
f 1176 4836 3437
f 1177 2170 2410
f 2170 1177 2701
f 2701 1177 3437
f 1178 4674 1205
f 1194 1178 1205
f 4674 1195 1205
f 1195 4674 1206
f 1180 1197 1221
f 1207 1180 1221
f 1181 1182 1198
f 1182 1183 1212
f 1198 1182 1222
f 1182 1212 1222
f 1183 1185 1199
f 1183 1199 1212
f 1185 1186 1200
f 1199 1185 1200
f 1186 1187 1200
f 1187 1188 1201
f 1200 1187 1213
f 1187 1201 1213
f 1201 1188 1202
f 1202 1188 1203
f 1189 1202 1203
f 1202 1189 1215
f 1189 1214 1215
f 1190 1191 1193
f 1190 1193 1217
f 2206 1190 3353
f 1191 1192 1193
f 1192 1191 2191
f 2191 1191 2206
f 1193 1192 2192
f 1192 2191 2192
f 1193 1216 1217
f 2147 1193 2192
f 1204 1194 1205
f 1205 1195 1244
f 1195 1206 1234
f 1206 1196 1234
f 1196 1207 1235
f 1234 1196 1249
f 1196 1235 1249
f 1197 1208 1209
f 1208 1197 2894
f 1197 1209 1221
f 1210 1198 1211
f 1211 1198 1239
f 1198 1222 1223
f 1198 1223 1239
f 1199 1200 1240
f 1200 1213 1224
f 1200 1224 1240
f 1201 1202 1225
f 1213 1201 1225
f 1202 1215 1225
f 1204 1205 1282
f 1214 1204 1243
f 1204 1230 1243
f 1230 1204 1282
f 1231 1205 1244
f 1205 1231 1282
f 1207 1221 1236
f 1235 1207 1250
f 1207 1236 1250
f 1209 1208 1251
f 1251 1208 3227
f 1208 2894 3221
f 1208 3221 3222
f 1208 3222 3227
f 1221 1209 1245
f 1245 1209 1251
f 1210 1211 1239
f 1210 1239 4251
f 1222 1212 1246
f 1212 1240 1246
f 1224 1213 1242
f 1213 1225 1242
f 1215 1214 1243
f 1225 1215 1242
f 1242 1215 1256
f 1215 1243 1256
f 1217 2166 2178
f 1226 1218 3362
f 1218 2436 3358
f 827 828 1730
f 3032 3483 3652
f 1220 1219 2243
f 1219 2242 2243
f 1219 2245 2773
f 3399 3036 3959
f 1236 1221 1245
f 1223 1222 1237
f 1237 1222 1247
f 1222 1246 1247
f 1223 1237 1238
f 1223 1238 1239
f 1240 1224 1254
f 1224 1242 1255
f 1254 1224 1263
f 1224 1255 1263
f 796 3885 3296
f 3183 1226 3362
f 1227 1228 1229
f 1228 1227 3369
f 1229 1228 2773
f 1228 2271 2773
f 2271 1228 3370
f 1228 3369 3370
f 2245 1229 2773
f 1243 1230 1267
f 1267 1230 4626
f 1230 1282 4626
f 1231 1260 1261
f 1231 1261 1282
f 1233 1232 3940
f 1232 3185 3940
f 1233 3940 3948
f 1249 1235 1250
f 1236 1245 1272
f 1250 1236 1291
f 1236 1272 1291
f 1238 1237 1252
f 1237 1247 1252
f 1239 1238 1277
f 1238 1252 1277
f 1246 1240 1254
f 1241 3039 3398
f 3039 1241 3402
f 3402 1241 3404
f 1255 1242 1264
f 1242 1256 1264
f 1256 1243 1267
f 1245 1251 1273
f 1272 1245 1273
f 1247 1246 1253
f 1253 1246 1275
f 1246 1254 1275
f 1252 1247 1253
f 3369 1248 3370
f 4380 4494 4378
f 3370 1248 3374
f 3374 1248 3565
f 1249 1250 1270
f 1250 1269 1270
f 1269 1250 1271
f 1271 1250 1291
f 1273 1251 3227
f 1252 1253 1277
f 1253 1275 1277
f 1262 1254 1263
f 1254 1262 4256
f 1275 1254 4256
f 1263 1255 1296
f 1255 1264 1296
f 1264 1256 1297
f 1256 1267 1297
f 1257 1258 1259
f 1258 1257 2685
f 1259 1258 4755
f 4693 1258 2685
f 1258 4693 3568
f 1258 4833 4755
f 1258 3568 4833
f 1259 3140 4826
f 3140 1259 3434
f 1259 4755 3434
f 1261 1260 1300
f 1260 1288 1300
f 1282 1261 1283
f 1283 1261 1300
f 1262 1263 1281
f 1281 1263 1296
f 1296 1264 4567
f 1264 1297 1310
f 1264 1310 4567
f 1265 1266 3693
f 1266 1265 3701
f 1423 1265 3697
f 1265 1423 3701
f 1265 3693 3697
f 1266 3686 3687
f 3686 1266 4905
f 1266 3687 3694
f 4905 1266 3700
f 3693 1266 3694
f 3700 1266 3701
f 1267 4626 1297
f 1270 1269 1285
f 1269 1271 1290
f 1285 1269 1290
f 1290 1271 1313
f 1271 1291 1292
f 1271 1292 1313
f 1272 1273 1274
f 1272 1274 1293
f 1291 1272 1293
f 1274 1273 2890
f 2890 1273 3229
f 1273 3227 3229
f 1293 1274 1314
f 1314 1274 2889
f 2889 1274 2890
f 1275 1276 1277
f 1277 1276 4255
f 1278 1279 1280
f 1279 1278 3597
f 1278 1280 3151
f 3150 1278 3151
f 1278 3150 3597
f 2604 1279 3458
f 3458 1279 3597
f 2586 1280 2593
f 1280 2586 3151
f 1295 1281 1296
f 1297 4626 1309
f 1309 4626 1311
f 1282 1283 4626
f 1283 1298 4626
f 1298 1283 1324
f 1283 1300 1324
f 1285 1284 1288
f 1284 1285 1290
f 1288 1284 1300
f 1284 1290 1301
f 1299 1284 1301
f 1284 1299 1324
f 1300 1284 1324
f 1286 1287 3234
f 1287 1286 4274
f 1855 1286 3234
f 3234 1287 4268
f 4268 1287 4273
f 4273 1287 4790
f 1287 4274 4790
f 4794 1289 3984
f 3240 4794 3241
f 4794 3240 3997
f 3241 4794 3984
f 1289 4794 4003
f 4794 3997 4004
f 4003 4794 4004
f 1289 3060 3984
f 4001 1289 4002
f 4002 1289 4003
f 1301 1290 1302
f 1302 1290 1313
f 1292 1291 1293
f 1292 1293 1303
f 1292 1303 1304
f 1292 1304 1313
f 1303 1293 1314
f 1294 1295 1296
f 1295 1294 1306
f 1294 1296 4567
f 1306 1294 1317
f 1294 1308 1317
f 1308 1294 4567
f 1305 1295 1316
f 1295 1306 1316
f 1297 1309 1310
f 4626 1298 1311
f 1311 1298 1322
f 1322 1298 1324
f 1299 1301 1312
f 1299 1312 1326
f 1324 1299 1325
f 1325 1299 1326
f 1301 1302 1312
f 1312 1302 1328
f 1302 1313 1346
f 1328 1302 1346
f 1304 1303 1315
f 1303 1314 1315
f 1313 1304 1346
f 1304 1315 1345
f 1304 1345 1346
f 1305 1316 4260
f 1305 4260 4261
f 1316 1306 1317
f 1308 1307 1317
f 1307 1308 1318
f 1317 1307 1335
f 1307 1318 1350
f 1335 1307 1336
f 1336 1307 1350
f 1308 1310 1337
f 1310 1308 4567
f 1318 1308 1337
f 1310 1309 1337
f 1309 1311 1321
f 1309 1321 1337
f 1321 1311 1338
f 1311 1322 1338
f 1326 1312 1341
f 1312 1328 1341
f 1315 1314 1332
f 1332 1314 1334
f 1334 1314 2889
f 1315 1332 3244
f 1345 1315 3244
f 1316 1317 1335
f 1316 1335 4263
f 4260 1316 4263
f 1318 1337 1352
f 1350 1318 1352
f 2900 1319 4459
f 1445 2862 288
f 320 319 342
f 1337 1321 1354
f 1321 1338 1354
f 1323 1322 1324
f 1322 1323 1339
f 1338 1322 1339
f 1323 1324 1325
f 1323 1325 1357
f 1339 1323 1356
f 1356 1323 1357
f 1325 1326 1340
f 1325 1340 1367
f 1357 1325 1367
f 1326 1327 1340
f 1327 1326 1341
f 1340 1327 1369
f 1327 1341 1344
f 1343 1327 1344
f 1327 1343 1369
f 1341 1328 2888
f 1328 1346 2888
f 1329 3410 4284
f 4790 1329 4284
f 1374 1330 4485
f 1330 1374 4486
f 1942 1330 4486
f 1330 4274 4485
f 1331 1332 1347
f 1332 1331 3244
f 1331 1347 1349
f 1331 1349 1372
f 1331 1372 3244
f 1333 1332 1334
f 1332 1333 1347
f 1333 1334 2891
f 1347 1333 3245
f 1333 2891 3235
f 1333 3235 3238
f 1333 3238 3245
f 1334 2889 2891
f 1335 1336 1855
f 1335 1855 4267
f 1336 1350 1351
f 1352 1337 1354
f 1338 1339 1356
f 1354 1338 1355
f 1338 1356 1365
f 1367 1340 1368
f 1368 1340 1369
f 738 3155 608
f 2502 2519 2272
f 4662 2768 658
f 1344 1341 2888
f 1342 1343 1344
f 1343 1342 1371
f 1342 1344 1345
f 1342 1345 4922
f 1370 1342 4922
f 1342 1370 1371
f 1369 1343 1371
f 1345 1344 1346
f 1346 1344 2888
f 4922 1345 3244
f 1349 1348 2775
f 2775 1348 3245
f 1372 1349 2877
f 1349 2775 2877
f 1351 1350 1375
f 1350 1352 1362
f 1350 1362 1375
f 1351 1375 4485
f 3559 3354 3351
f 1353 1352 1354
f 1352 1353 1363
f 1362 1352 1363
f 1353 1354 1355
f 1353 1355 1366
f 1363 1353 1364
f 1364 1353 1366
f 1355 1365 1366
f 1356 1357 1378
f 1365 1356 1377
f 1377 1356 3256
f 1356 1378 3256
f 1378 1357 4597
f 1358 1359 1360
f 1359 1358 2924
f 1358 1360 2925
f 1358 2923 2924
f 2923 1358 2925
f 1360 1359 3512
f 1359 2924 2930
f 1359 2930 2933
f 1359 2933 2934
f 1359 2934 3131
f 1359 3131 3512
f 2925 1360 4931
f 1360 3512 4197
f 4931 1360 4197
f 4922 1361 1373
f 1361 4922 3244
f 1361 1372 1373
f 1372 1361 3244
f 4922 1373 1385
f 1362 1363 1391
f 1362 1374 1375
f 1374 1362 1391
f 1363 1364 1392
f 1363 1390 1391
f 1390 1363 1392
f 1364 1366 1376
f 1364 1376 1392
f 1366 1365 1376
f 1376 1365 1377
f 1367 1368 4597
f 1367 4597 4458
f 1368 1369 4791
f 1368 4791 2870
f 4666 1368 2870
f 4597 1368 4666
f 4791 1369 1371
f 4791 1386 2869
f 4791 2869 2870
f 1370 4922 1385
f 1371 1370 4791
f 1370 1385 1386
f 1370 1386 4791
f 1373 1372 2872
f 2872 1372 2877
f 1385 1373 1388
f 1388 1373 2872
f 1375 1374 4485
f 1374 1407 4486
f 1376 1377 1393
f 1392 1376 1393
f 1418 1377 3256
f 1378 4666 1395
f 1378 4597 4666
f 1394 1378 1395
f 1378 1394 3256
f 1382 4666 2870
f 4666 1382 3257
f 1395 4666 3257
f 1379 1380 1381
f 1380 1379 4355
f 1379 1381 3438
f 1379 3438 4348
f 1379 4348 4355
f 1381 1380 4354
f 4354 1380 4713
f 1380 4355 4357
f 4713 1380 4357
f 3438 1381 3439
f 3439 1381 4344
f 4344 1381 4349
f 4349 1381 4354
f 2869 1382 2870
f 1382 2869 2871
f 1382 2871 3257
f 865 3873 3316
f 2803 2800 2802
f 3016 2758 3014
f 1384 1383 3321
f 1383 1384 3874
f 3321 1383 3881
f 1383 3874 3875
f 1383 3875 3881
f 3316 1384 3317
f 3317 1384 3321
f 1386 1385 1387
f 1387 1385 1389
f 1385 1388 1389
f 1386 1387 1399
f 1386 1399 2869
f 1387 1389 1401
f 1399 1387 1400
f 1400 1387 1401
f 1389 1388 1402
f 1402 1388 2872
f 1401 1389 1402
f 1391 1390 1407
f 1390 1392 1410
f 1390 1406 1407
f 1406 1390 1410
f 1392 1393 1412
f 1410 1392 1428
f 1411 1392 1412
f 1392 1411 1428
f 1394 1393 1418
f 1393 1394 1429
f 1412 1393 1429
f 1394 1395 1430
f 1394 1418 3256
f 1429 1394 1430
f 1395 1419 1430
f 1432 1395 3257
f 1420 1396 3257
f 1396 1432 3257
f 1397 2655 2656
f 1399 1398 2871
f 1398 1400 1425
f 1421 1398 1424
f 1398 1421 2871
f 1424 1398 1425
f 2869 1399 2871
f 1400 1401 1425
f 1401 1402 1426
f 1425 1401 1426
f 1402 1404 1427
f 1404 1402 2872
f 1426 1402 1427
f 1404 1403 1434
f 1403 1404 2872
f 1405 1403 2872
f 1434 1403 2865
f 1427 1404 1434
f 1405 2872 2877
f 1407 1406 1409
f 1406 1408 1409
f 1408 1406 1438
f 1406 1410 1437
f 1406 1437 1438
f 1407 1409 4486
f 1409 1408 4736
f 1409 1942 4486
f 1410 1428 1437
f 1411 1412 1416
f 1411 1416 1439
f 1428 1411 1439
f 1416 1412 1429
f 1413 1414 1415
f 1414 1413 2949
f 1413 1415 2950
f 2949 1413 2950
f 1415 1414 2960
f 1414 2949 2955
f 1414 2955 2956
f 2950 1415 2964
f 1415 2960 2961
f 1415 2961 2964
f 1417 1416 1429
f 1416 1417 1440
f 1439 1416 1452
f 1416 1440 1452
f 1417 1429 1430
f 1417 1431 1440
f 442 3078 440
f 781 2168 4014
f 2868 1420 2871
f 2871 1420 3257
f 1421 1424 2862
f 1445 1421 2862
f 498 522 479
f 3049 1422 3708
f 1422 3707 3712
f 3708 1422 3712
f 1423 3697 3707
f 1424 1425 1426
f 1424 1426 1433
f 1424 1433 1446
f 1424 1446 2862
f 1426 1427 1463
f 1433 1426 1463
f 1427 1434 1435
f 1427 1435 1436
f 1427 1436 1463
f 1437 1428 1450
f 1428 1439 1451
f 1450 1428 1451
f 1440 1431 1442
f 1442 1432 1453
f 1432 1443 1458
f 1453 1432 1458
f 1446 1433 1447
f 1447 1433 1463
f 1435 1434 2865
f 1436 1435 1464
f 1435 1448 1464
f 1448 1435 2865
f 1461 1436 1462
f 1436 1461 1463
f 1462 1436 1464
f 1438 1437 4487
f 1437 1450 4488
f 4487 1437 4488
f 1451 1439 1452
f 1441 1440 1442
f 1440 1441 1457
f 1452 1440 1457
f 1441 1456 1457
f 1444 1443 1446
f 1443 1444 1458
f 1444 1446 1472
f 1469 1444 1471
f 1471 1444 1472
f 1446 1447 1472
f 1447 1459 1472
f 1459 1447 2859
f 1447 1463 2859
f 1448 1449 1464
f 1449 1448 2861
f 2861 1448 2863
f 2863 1448 2865
f 1464 1449 2856
f 1449 2854 2856
f 1450 1451 1465
f 1450 1465 4488
f 1451 1452 1467
f 1465 1451 1467
f 1452 1457 1467
f 1454 1453 1458
f 1456 1455 1457
f 1455 1456 1476
f 1457 1455 1474
f 1474 1455 1476
f 779 4022 4014
f 1457 1466 1467
f 1233 3948 1248
f 1233 1248 3369
f 1472 1459 3262
f 1459 2859 3262
f 1460 1461 1462
f 1461 1460 2852
f 1460 1462 1488
f 1485 1460 1488
f 1460 1485 2850
f 1460 2850 2852
f 1463 1461 2859
f 1461 2852 2859
f 1462 1464 2857
f 1488 1462 2857
f 1464 2856 2857
f 1465 1467 1489
f 1465 1489 1490
f 1465 1490 1625
f 1465 1625 1627
f 1465 1627 4488
f 1467 1466 1491
f 1466 1474 1475
f 1466 1475 1507
f 1491 1466 1507
f 1489 1467 1491
f 1468 1469 1481
f 1477 1468 1479
f 1468 1477 3263
f 1479 1468 1481
f 1469 1471 1496
f 1481 1469 1482
f 1482 1469 1496
f 1471 1470 1496
f 1470 1471 3262
f 1470 1495 1496
f 1495 1470 1497
f 1497 1470 2851
f 2851 1470 3262
f 1471 1472 3262
f 1475 1473 1507
f 1473 1475 1509
f 1507 1473 1517
f 1473 1509 1531
f 1517 1473 1531
f 1475 1474 1476
f 1475 1476 1478
f 1475 1478 1492
f 1475 1492 1509
f 1476 1477 1478
f 1478 1477 1479
f 1478 1479 1492
f 1480 1479 1481
f 1480 1481 1483
f 1480 1483 1493
f 1492 1480 1493
f 1481 1482 1483
f 1483 1482 1496
f 1493 1483 4850
f 4850 1483 1495
f 1495 1483 1496
f 1485 1484 1486
f 1484 1485 1488
f 1486 1484 1502
f 1484 1488 1503
f 1502 1484 1503
f 1485 1486 2850
f 1500 1486 1501
f 1486 1500 2850
f 1488 1487 1503
f 1487 1488 3831
f 1503 1487 1513
f 1513 1487 1525
f 1487 3831 3832
f 1488 2857 3831
f 1490 1489 1504
f 1489 1491 1505
f 1504 1489 1505
f 1490 1504 1952
f 1625 1490 4294
f 1490 1952 4294
f 498 523 522
f 1506 1491 1507
f 1492 1493 1508
f 1492 1508 1509
f 1494 1493 4850
f 1493 1494 1510
f 1508 1493 1510
f 1510 1494 1543
f 1494 4850 1521
f 1494 1521 1543
f 1495 1497 1498
f 1495 1498 4850
f 1498 1497 1500
f 1500 1497 2850
f 2850 1497 2851
f 1499 1498 1500
f 1498 1499 4895
f 1498 4895 4850
f 1499 1500 1501
f 1499 1501 1502
f 1499 1502 1511
f 4895 1499 1523
f 1499 1511 1523
f 1502 1503 2849
f 1511 1502 1512
f 1512 1502 2849
f 1503 1513 2849
f 1504 1514 1953
f 1952 1504 1953
f 1506 1507 1530
f 1514 1506 1515
f 1515 1506 1530
f 1507 1517 1530
f 1509 1508 1531
f 1508 1510 1538
f 1531 1508 1538
f 1538 1510 1539
f 4850 4895 1521
f 1521 4895 1522
f 1522 4895 1523
f 1511 1512 1548
f 1523 1511 1548
f 2245 1219 1220
f 1548 1512 2849
f 1513 1525 1526
f 1513 1526 2848
f 1513 2848 2849
f 1514 1515 1516
f 1514 1516 1953
f 1516 1515 1528
f 1528 1515 1530
f 1516 1528 4351
f 1953 1516 3586
f 1516 2885 3586
f 2885 1516 4351
f 1517 1529 1530
f 1529 1517 1533
f 1517 1531 1532
f 1517 1532 1533
f 1518 1520 2418
f 2406 1518 2418
f 1518 2406 4374
f 4373 1518 4374
f 1520 1519 2418
f 597 3092 3090
f 1519 1864 1885
f 1519 1885 1906
f 1519 1906 2418
f 1521 1522 1544
f 1543 1521 1544
f 1522 1523 1524
f 1522 1524 1545
f 1544 1522 1557
f 1522 1545 1557
f 1524 1523 1548
f 1545 1524 1546
f 1546 1524 1548
f 1526 1525 2846
f 2846 1525 3266
f 1525 2847 3266
f 1553 1526 2846
f 1526 1553 2848
f 1527 1528 1530
f 1528 1527 4351
f 1527 1530 1565
f 1527 1565 1566
f 1527 1566 1573
f 1527 1573 4350
f 1527 4350 4351
f 1530 1529 1565
f 1529 1533 1589
f 1565 1529 1580
f 1580 1529 1589
f 1532 1531 1556
f 1531 1538 1567
f 1556 1531 1567
f 1533 1532 1556
f 1533 1556 1574
f 1533 1574 1589
f 1534 1535 1536
f 1535 1534 1537
f 1534 1536 4387
f 1537 1534 2325
f 1534 2216 2325
f 2216 1534 4387
f 1536 1535 3930
f 1538 1539 1543
f 1538 1543 1575
f 1538 1555 1567
f 1555 1538 1575
f 1543 1544 1576
f 1575 1543 1576
f 1544 1557 1568
f 1544 1568 1576
f 1545 1546 1547
f 1545 1547 1558
f 1557 1545 1558
f 1547 1546 1559
f 1546 1548 1549
f 1546 1549 1550
f 1546 1550 1559
f 1558 1547 1559
f 1549 1548 1551
f 1551 1548 2849
f 1550 1549 1552
f 1549 1551 1552
f 1550 1552 1564
f 1559 1550 1564
f 1552 1551 2848
f 2848 1551 2849
f 1552 1553 1554
f 1552 1554 1564
f 1554 1553 1563
f 1563 1553 2846
f 1562 1554 1563
f 1554 1562 1564
f 1567 1555 1583
f 1555 1575 1585
f 1583 1555 1585
f 1556 1567 1574
f 1557 1558 1569
f 1568 1557 1569
f 1558 1559 1587
f 1569 1558 1577
f 1577 1558 1587
f 1560 1559 1564
f 1559 1560 1587
f 1560 1562 1570
f 1560 1570 1610
f 1587 1560 1588
f 1588 1560 1595
f 1595 1560 1610
f 1561 1562 1563
f 1562 1561 1570
f 1561 1563 1572
f 1570 1561 1610
f 1571 1561 1572
f 1561 1571 1610
f 1572 1563 3270
f 1563 2846 3270
f 1566 1565 1580
f 1573 1566 1579
f 1566 1578 1579
f 1578 1566 1581
f 1566 1580 1581
f 1574 1567 1582
f 1582 1567 1590
f 1567 1583 1584
f 1567 1584 1590
f 1568 1569 1586
f 1576 1568 1586
f 1569 1577 1593
f 1586 1569 1593
f 1571 1572 1612
f 1610 1571 1611
f 1611 1571 1612
f 1612 1572 2845
f 3080 1572 3267
f 3267 1572 3270
f 1573 1579 4313
f 1573 4313 4350
f 1574 1582 1589
f 1575 1576 1603
f 1585 1575 1591
f 1591 1575 1602
f 3185 1232 3369
f 1576 1586 1604
f 1592 1576 1604
f 1577 1587 1594
f 1593 1577 1594
f 1579 1578 4331
f 1578 1581 1598
f 1578 1598 2875
f 1578 2875 4329
f 1578 4329 4331
f 1579 4312 4313
f 4312 1579 4331
f 1581 1580 1597
f 1580 1589 1597
f 1581 1597 1598
f 1589 1582 1617
f 1582 1590 1617
f 1584 1583 1585
f 1584 1585 1591
f 1590 1584 1599
f 3185 3369 1227
f 1586 1593 1604
f 1587 1588 1596
f 1588 1595 1609
f 1596 1588 1606
f 1606 1588 1609
f 1597 1589 1615
f 1615 1589 1617
f 1590 1599 1617
f 1599 1591 1618
f 1600 1591 1602
f 1591 1600 1618
f 1601 1592 1642
f 1592 1604 1623
f 1592 1623 1642
f 1593 1594 1605
f 1604 1593 1621
f 1593 1605 1621
f 1605 1594 4840
f 1609 1595 1610
f 1596 1606 1607
f 1598 1597 1632
f 1597 1615 4253
f 1632 1597 4253
f 1598 1632 2875
f 1617 1599 1635
f 1599 1618 1635
f 1600 1602 1619
f 1618 1600 1619
f 1602 1601 1620
f 1620 1601 1642
f 1619 1602 1620
f 1604 1621 1622
f 1604 1622 1623
f 1621 1605 1624
f 1624 1605 4620
f 4620 1605 4840
f 1608 1606 1609
f 1606 1608 4840
f 1608 1609 2843
f 1608 1628 2834
f 1628 1608 2843
f 4840 1608 2834
f 1609 1610 1651
f 1609 1651 2843
f 1610 1611 1651
f 1611 1612 1613
f 1611 1613 1650
f 1611 1650 1651
f 1613 1612 1614
f 1614 1612 2845
f 1613 1614 1629
f 1613 1629 1663
f 1650 1613 1661
f 1661 1613 1663
f 1629 1614 1630
f 1630 1614 2845
f 1615 1617 1633
f 1631 1615 1633
f 1615 1631 4253
f 1617 1616 1633
f 1616 1617 1635
f 1633 1616 1652
f 1616 1635 1666
f 1227 458 1226
f 1665 1616 1682
f 1616 1665 1700
f 1616 1666 1682
f 1618 1619 1637
f 1635 1618 1637
f 3184 3185 1226
f 3185 1227 1226
f 1620 1642 1643
f 1620 1643 1653
f 1622 1621 1624
f 1623 1622 1644
f 1622 1624 1656
f 1644 1622 1656
f 1642 1623 1643
f 1643 1623 1655
f 1623 1644 1655
f 1656 1624 1658
f 1624 4620 1658
f 1625 1626 1627
f 1626 1625 4292
f 4292 1625 4294
f 1627 1626 3981
f 3981 1626 4288
f 4288 1626 4292
f 3412 1627 3981
f 1627 3412 4488
f 1651 1628 2843
f 1628 1651 3275
f 2834 1628 3275
f 1629 1630 2842
f 1663 1629 2842
f 1630 2845 3268
f 1631 1633 1634
f 2875 1632 4241
f 4241 1632 4253
f 1634 1633 1652
f 1636 1635 1637
f 1635 1636 1666
f 1636 1637 1667
f 1666 1636 1667
f 1638 1639 1646
f 1639 1638 4290
f 1641 1638 4289
f 1638 1641 4290
f 1645 1638 1646
f 1638 1645 4289
f 1639 1640 1872
f 1640 1639 4296
f 1646 1639 1872
f 4287 1639 4290
f 1639 4287 4291
f 1639 4291 4296
f 1872 1640 4295
f 4295 1640 4806
f 1640 4296 4298
f 1640 4298 4806
f 3409 1641 4285
f 1641 3409 4286
f 4285 1641 4289
f 1641 4286 4287
f 1641 4287 4290
f 4463 495 4182
f 1655 1644 1672
f 1644 1656 1657
f 1644 1657 1671
f 1644 1671 1672
f 4620 4840 2834
f 1645 1646 4293
f 1645 4285 4289
f 1646 1872 4293
f 1648 1647 3002
f 3002 1647 3003
f 3003 1647 3748
f 3748 1647 3755
f 2897 4464 4182
f 1650 1649 1659
f 1649 1650 1661
f 1659 1649 1660
f 1660 1649 4853
f 1649 1661 1662
f 1649 1662 4812
f 4853 1649 4812
f 1651 1650 2838
f 1650 1659 2838
f 1651 2838 3275
f 3273 2322 88
f 4465 4558 2897
f 3931 3184 1226
f 1667 1654 1669
f 1669 1654 3277
f 1657 1656 1658
f 1657 1658 1673
f 1671 1657 1673
f 1658 4620 4766
f 4620 2834 4766
f 1673 1658 1692
f 1692 1658 4766
f 1659 1660 2838
f 2838 1660 4853
f 1662 1661 4708
f 4708 1661 1663
f 1662 4708 1677
f 1662 1677 4812
f 1677 4708 1679
f 4708 1678 1679
f 1664 1663 2842
f 1663 1664 4708
f 1664 1678 4708
f 1665 1682 1702
f 1700 1665 1701
f 1701 1665 4173
f 1665 1702 4173
f 1666 1667 1668
f 1666 1668 1685
f 1682 1666 1685
f 1668 1667 1669
f 1668 1669 1686
f 1685 1668 1686
f 1686 1669 3277
f 1672 1671 1689
f 1671 1673 1687
f 1671 1687 1688
f 1671 1688 1689
f 1672 1689 3277
f 1687 1673 1690
f 1690 1673 1691
f 1691 1673 1692
f 1675 1674 4766
f 1674 1675 4649
f 1674 4649 1694
f 4766 1674 1693
f 1693 1674 4691
f 1674 1694 4691
f 1675 4766 1676
f 1675 1676 3275
f 1675 2838 4853
f 2838 1675 3275
f 1675 4853 4649
f 1694 4649 1696
f 1692 4766 1693
f 1676 2834 3275
f 2834 1676 4766
f 4853 4812 4649
f 4812 1696 4649
f 4812 1677 1728
f 1677 1679 1728
f 1696 4812 1728
f 1679 1678 3537
f 1728 1679 3537
f 1681 1680 3365
f 3365 1680 4025
f 1681 2774 3581
f 1682 1685 1710
f 1702 1682 1708
f 1708 1682 1710
f 1684 1683 2163
f 1683 1684 4016
f 2163 1683 4014
f 4815 1684 2163
f 1684 4815 4007
f 4000 1684 4007
f 1684 4000 4010
f 1684 4010 4016
f 1685 1686 1704
f 1703 1685 1704
f 1685 1703 1710
f 1704 1686 1714
f 1714 1686 3281
f 1686 3277 3280
f 1686 3280 3281
f 2897 4177 4464
f 3014 4637 3731
f 1687 4885 1688
f 4885 1687 1690
f 1688 4885 1717
f 4885 1690 1718
f 1689 1688 3280
f 3280 1688 3281
f 3277 1689 3280
f 1690 1691 1705
f 1690 1705 1719
f 1718 1690 1719
f 4464 4463 4182
f 3278 690 1808
f 1691 1692 1693
f 1691 1693 1705
f 1693 4691 1705
f 4691 1694 1695
f 1695 1694 1707
f 1694 1696 1707
f 1705 4691 1706
f 4691 1695 1723
f 1695 1707 1723
f 1696 1697 1707
f 1697 1696 1728
f 1707 1697 1729
f 1697 1726 1729
f 1726 1697 2833
f 1697 1728 2833
f 3536 1698 3845
f 3845 1698 3847
f 3847 1698 4356
f 1698 4352 4356
f 1699 1700 1701
f 1699 1701 4225
f 1701 4173 4218
f 1701 4218 4225
f 1702 1708 1735
f 1702 1735 4173
f 1703 1704 1713
f 1710 1703 1712
f 1712 1703 1736
f 1703 1713 1736
f 1713 1704 1714
f 1717 4885 2831
f 4885 1718 1740
f 4885 1740 2831
f 1705 1706 1719
f 1706 4691 1723
f 1719 1706 1743
f 1706 1723 2832
f 1743 1706 2832
f 1723 1707 1724
f 1724 1707 1746
f 1707 1729 1746
f 1709 1708 1710
f 1708 1709 1734
f 1709 1710 1712
f 1709 1712 1732
f 1709 1732 1733
f 1709 1733 1734
f 1712 1711 1732
f 1711 1712 1736
f 1732 1711 1750
f 1711 1736 1753
f 1750 1711 1751
f 1751 1711 1754
f 1711 1753 1754
f 1713 1714 1766
f 1736 1713 1738
f 1738 1713 1766
f 1714 1717 1766
f 1717 1714 3281
f 4184 4630 4466
f 4630 4186 4466
f 2897 4184 4466
f 1716 1715 3078
f 4466 4465 2897
f 3078 1715 3159
f 3159 1715 3161
f 2916 1716 3050
f 3050 1716 3519
f 3517 1716 3518
f 1716 3517 3519
f 1766 1717 2831
f 1718 1719 1720
f 1718 1720 1739
f 1718 1739 1740
f 1720 1719 1743
f 1739 1720 2828
f 1742 1720 1743
f 1720 1742 2828
f 1722 1723 1724
f 1723 1722 3282
f 1722 1724 1748
f 1722 1748 1749
f 1723 1778 2832
f 1778 1723 3282
f 1724 1746 1748
f 1726 1725 1729
f 1725 1726 2823
f 1727 1725 2823
f 1729 1725 1746
f 1746 1725 1748
f 1725 1747 1748
f 1747 1725 2830
f 1846 1727 2823
f 2833 1728 3537
f 1731 1730 3918
f 3918 1730 3930
f 1731 3918 4384
f 1731 4384 4385
f 1733 1732 4364
f 1732 1750 1752
f 1732 1752 4364
f 4173 1735 4218
f 1737 1736 1738
f 1736 1737 1753
f 1737 1738 1758
f 1753 1737 1754
f 1754 1737 1756
f 1758 1738 1765
f 1765 1738 1766
f 1740 1739 1759
f 1739 1741 1759
f 1741 1739 2828
f 1740 1759 1761
f 1740 1761 2831
f 1759 1741 1774
f 1741 1771 1774
f 1771 1741 2828
f 1742 1743 2832
f 1772 1742 1775
f 1742 1772 2828
f 1775 1742 2832
f 2237 345 3647
f 1745 2470 4020
f 1745 4020 4394
f 4023 1745 4394
f 1748 1747 1749
f 1749 1747 1781
f 1781 1747 1785
f 1785 1747 2829
f 1747 1790 2829
f 1790 1747 2830
f 1749 1781 1784
f 1749 1784 3282
f 1750 1751 4368
f 1752 1750 4368
f 1751 1754 1791
f 1751 1791 1794
f 1751 1794 4368
f 1752 4363 4364
f 4363 1752 4368
f 1754 1756 1795
f 1791 1754 1792
f 1792 1754 1795
f 1756 1755 1757
f 1757 1755 1760
f 1755 1758 1765
f 1760 1755 1765
f 1756 1757 1796
f 1795 1756 1796
f 1757 1760 1801
f 1796 1757 1797
f 1797 1757 1801
f 1759 1760 1761
f 1760 1759 1774
f 1761 1760 1765
f 1773 1760 1774
f 1760 1773 1801
f 1761 1765 1766
f 1761 1766 2831
f 1762 1763 1764
f 1762 1764 4103
f 4098 1762 4519
f 1762 4103 4519
f 3577 4638 4013
f 1763 3610 4094
f 3616 1763 4094
f 1767 1768 1769
f 4014 1683 779
f 790 3578 3577
f 2414 2415 2685
f 1769 1768 3637
f 3637 1768 4541
f 1768 4540 4541
f 1769 3637 4857
f 3643 1769 4857
f 1770 1771 1772
f 1771 1770 1773
f 1770 1772 1802
f 1773 1770 1801
f 1770 1800 1801
f 1800 1770 1803
f 1770 1802 1803
f 1772 1771 2828
f 1771 1773 1774
f 1772 1775 1777
f 1772 1777 1809
f 1802 1772 1809
f 1775 1776 1777
f 1776 1775 1780
f 1775 1778 1780
f 1778 1775 2832
f 1777 1776 3290
f 1779 1776 1780
f 1776 1779 1782
f 1776 1782 3290
f 1809 1777 1811
f 1811 1777 1812
f 1812 1777 3290
f 1780 1778 3282
f 1779 1780 1781
f 1779 1781 1785
f 1782 1779 1783
f 1783 1779 1785
f 1781 1780 1784
f 1784 1780 3282
f 1782 1783 1815
f 1782 1815 1847
f 1782 1847 2819
f 1782 2819 3290
f 1783 1785 2829
f 1783 1789 1819
f 1789 1783 2829
f 1815 1783 1819
f 4712 1786 4814
f 1786 4712 1787
f 1788 4712 1789
f 1789 4712 4814
f 4814 1786 3289
f 1786 3284 3289
f 1788 1789 2829
f 1790 1788 2829
f 1819 1789 1821
f 1821 1789 4814
f 1791 1792 1825
f 1791 1793 1794
f 1793 1791 2413
f 1791 1825 2413
f 1792 1795 1823
f 2897 4182 4184
f 1794 1793 4366
f 2412 1793 3435
f 1793 2412 4369
f 1793 2413 3435
f 4366 1793 4369
f 1794 4366 4368
f 1795 1796 1823
f 1796 1797 1798
f 1796 1798 1828
f 1823 1796 1828
f 1798 1797 1799
f 1799 1797 1800
f 1800 1797 1801
f 1798 1799 1829
f 1828 1798 1829
f 1799 1800 2818
f 1829 1799 1831
f 1831 1799 1837
f 1837 1799 2818
f 1800 1803 2818
f 1803 1802 1809
f 1803 1809 1810
f 1803 1810 1838
f 1803 1838 2818
f 1805 1804 2321
f 1804 1805 4438
f 1804 1806 2321
f 3600 3593 4076
f 1805 2321 4162
f 1805 4160 4161
f 4160 1805 4162
f 1805 4161 4438
f 2321 1806 2324
f 2324 1806 3272
f 1807 3846 3849
f 1810 1809 1843
f 1809 1811 1843
f 1838 1810 1839
f 1839 1810 1843
f 1811 1812 4909
f 1811 4909 1843
f 1845 1812 2819
f 1812 1845 4909
f 2819 1812 3290
f 3228 1813 3230
f 1813 3228 3521
f 3230 1813 3522
f 1813 3521 4278
f 3522 1813 4282
f 1813 4278 4279
f 1813 4279 4282
f 4695 4720 4897
f 4809 4673 4283
f 4720 4695 4276
f 4897 4809 4695
f 4695 4809 4277
f 4276 4695 4277
f 4277 4809 4279
f 4279 4809 4283
f 1814 1815 1819
f 1815 1814 1848
f 1814 1819 1820
f 1848 1814 4697
f 1847 1815 1848
f 1816 4880 1851
f 1849 4880 2816
f 1816 1818 4880
f 1818 1816 4814
f 1819 1816 1820
f 1816 1819 1821
f 1820 1816 4697
f 1816 1821 4814
f 1816 1851 4697
f 1818 1817 4880
f 4880 1817 2816
f 1817 2811 2816
f 1818 4814 3289
f 3084 1818 3289
f 1822 1823 1824
f 1822 1824 2396
f 1826 1822 2396
f 1824 1823 1827
f 1827 1823 1828
f 1824 1827 1859
f 1824 1859 2396
f 1825 1826 3435
f 2413 1825 3435
f 1826 2396 4370
f 3435 1826 4370
f 1827 1828 1862
f 1859 1827 1861
f 1861 1827 1862
f 1828 1829 1833
f 1828 1833 1862
f 1829 1831 1832
f 1829 1832 1833
f 1220 2244 457
f 1830 1866 1867
f 4077 741 4078
f 1832 1831 1837
f 1833 1832 3307
f 1834 1832 1835
f 1832 1834 3307
f 1835 1832 1837
f 1862 1833 1863
f 1863 1833 3307
f 1834 1835 1836
f 1834 1836 1870
f 1866 1834 1870
f 1836 1835 1840
f 1835 1837 1838
f 1835 1838 1840
f 1836 1840 1870
f 1838 1837 2818
f 1838 1839 1840
f 1840 1839 1868
f 1842 1839 1843
f 1839 1842 4887
f 1839 4887 1868
f 1840 1868 1869
f 1840 1869 1870
f 1842 1841 4887
f 1841 1842 4909
f 1841 4823 1876
f 4823 1841 1845
f 1845 1841 4909
f 1841 1876 4887
f 1842 1843 4909
f 1868 4887 2813
f 4887 1876 2813
f 4823 4867 1876
f 4867 4823 1844
f 1844 4823 1854
f 4823 1845 1848
f 4823 1848 1853
f 4823 1853 1854
f 1876 4867 1877
f 1844 1854 1884
f 4867 1844 1878
f 1878 1844 1883
f 1883 1844 1884
f 1845 1847 1848
f 1847 1845 2819
f 1853 1848 4697
f 1849 1850 1851
f 1850 1849 1852
f 1852 1849 3293
f 1849 2816 3294
f 3293 1849 3294
f 1851 1850 4697
f 1850 1852 2815
f 1854 1850 1884
f 1850 1854 4697
f 1884 1850 2815
f 1879 1852 3293
f 1854 1853 4697
f 1855 3234 4267
f 3920 3559 3351
f 1857 1856 3327
f 2014 1856 2015
f 1856 2014 2016
f 1856 2016 3124
f 1856 3124 3125
f 1856 3125 3327
f 1858 1857 3327
f 1858 1994 1995
f 1994 1858 2032
f 2032 1858 2783
f 1858 2071 2783
f 2071 1858 3329
f 1858 3327 3329
f 1652 1700 1699
f 1652 1616 1700
f 759 3127 3130
f 1861 1862 1864
f 1862 1863 1865
f 1864 1862 1865
f 1864 1865 1885
f 1865 1867 1886
f 1885 1865 1908
f 1865 1886 1908
f 1867 1866 1871
f 1866 1870 1871
f 1867 1871 1886
f 1869 1868 4915
f 1868 1873 4915
f 1873 1868 2813
f 1870 1869 1887
f 1869 4915 1889
f 1887 1869 1889
f 1871 1870 1887
f 1871 1887 1912
f 4293 1872 4295
f 4915 1873 1875
f 1875 1873 2813
f 1874 4915 1875
f 1874 1875 1894
f 4915 1874 1890
f 1890 1874 1891
f 1891 1874 1892
f 1892 1874 1894
f 1894 1875 2813
f 1876 1877 2813
f 1877 4867 4805
f 4867 1878 4805
f 1877 1892 1894
f 1892 1877 4805
f 1877 1894 2813
f 1878 1883 1900
f 4805 1878 1899
f 1879 1882 1883
f 1882 1879 3298
f 1879 1883 1884
f 1879 1884 2815
f 1879 3293 3297
f 1879 3297 3298
f 1880 1881 3298
f 1881 1880 3299
f 2806 1880 2807
f 2807 1880 3298
f 1882 1881 1898
f 1881 1882 3298
f 1898 1881 1904
f 1904 1881 2806
f 1883 1882 1900
f 1882 1898 1900
f 1885 1905 1906
f 1905 1885 1908
f 1888 1887 1889
f 1887 1888 1912
f 1888 1889 1913
f 1909 1888 1910
f 1888 1909 1911
f 1910 1888 1913
f 1889 4915 1890
f 1889 1890 1913
f 1890 1891 1915
f 1913 1890 1927
f 1890 1915 1928
f 1927 1890 1928
f 1891 1892 1893
f 1891 1893 1919
f 1915 1891 1919
f 1893 1892 4805
f 1893 4805 1895
f 1893 1895 4890
f 1893 4890 1919
f 4805 4890 1895
f 4890 4805 1899
f 4890 1899 2804
f 1896 1897 1898
f 1897 1896 1901
f 1896 1898 1904
f 1901 1896 1903
f 1896 1902 1903
f 1902 1896 1904
f 1898 1897 1900
f 1900 1897 1918
f 1897 1901 1916
f 1897 1916 2798
f 1918 1897 2798
f 1899 1900 1918
f 1899 1918 2804
f 1901 1903 1920
f 1916 1901 1922
f 1901 1920 1922
f 1903 1902 2805
f 1902 1904 2805
f 2805 1904 2806
f 1906 1905 1923
f 1907 1905 1908
f 1905 1907 1923
f 1906 1923 2419
f 2418 1906 2419
f 1907 1908 1911
f 1909 1907 1911
f 1907 1909 1941
f 1923 1907 1925
f 1925 1907 1941
f 1909 1910 1914
f 1909 1914 3564
f 1941 1909 3564
f 1910 1913 1914
f 1914 1913 1927
f 1914 1927 1948
f 1915 1919 4825
f 1928 1915 1930
f 1930 1915 4825
f 4890 1917 1919
f 1917 4890 2799
f 2798 1917 2799
f 2799 4890 2804
f 1918 2798 2799
f 1918 2799 2804
f 4825 1919 2796
f 1920 1921 1922
f 1921 1920 2797
f 592 594 2450
f 1934 1921 1936
f 1936 1921 1937
f 1937 1921 2797
f 1924 1923 1925
f 1923 1924 1940
f 1938 1924 1939
f 1924 1938 1940
f 1939 1924 1941
f 1944 1926 1946
f 1926 1944 3564
f 2273 2271 2502
f 1927 1928 1929
f 1927 1929 1948
f 1929 1928 1954
f 1928 1930 1954
f 1948 1929 1950
f 1950 1929 1970
f 1929 1954 1957
f 1929 1957 1970
f 1930 4825 1955
f 1954 1930 1955
f 4825 1931 1955
f 1931 4825 2796
f 1955 1931 1958
f 1958 1931 2791
f 1931 1960 3538
f 1961 1931 2796
f 2791 1931 3538
f 1932 1933 4502
f 1932 2277 4388
f 2277 1932 4502
f 3947 1932 4388
f 1933 2218 2233
f 1933 2233 4502
f 1935 1934 1964
f 1934 1936 2794
f 1964 1934 2794
f 1935 1959 1961
f 1959 1935 1964
f 1935 1961 2796
f 729 728 727
f 1938 1939 1967
f 1940 1938 1987
f 1938 1967 1986
f 1938 1986 1987
f 1939 1941 1943
f 1939 1943 1945
f 1939 1945 1967
f 1943 1941 1944
f 1944 1941 3564
f 1944 1946 1947
f 1945 1949 1969
f 1967 1945 1969
f 1947 1946 1949
f 2767 2304 2288
f 1949 1946 1950
f 1949 1950 1970
f 1969 1949 3325
f 1949 1970 3325
f 2271 3370 2502
f 1952 1951 4294
f 1951 3586 3587
f 1951 3587 4298
f 4294 1951 4297
f 4297 1951 4298
f 1954 1955 1956
f 1954 1956 1957
f 1956 1955 1958
f 1957 1956 1972
f 1956 1958 1972
f 1970 1957 1971
f 1971 1957 1974
f 1957 1972 1974
f 1972 1958 2791
f 1959 1960 1961
f 1960 1959 2793
f 1959 1964 1965
f 1959 1965 2789
f 1959 2789 2792
f 1959 2792 2793
f 1960 2793 3538
f 2676 1962 2684
f 1962 2676 2686
f 1962 2686 2699
f 1962 2699 2703
f 2698 1963 2703
f 4286 3411 3408
f 2767 3372 3371
f 1965 1964 1966
f 1966 1964 2794
f 4828 1965 1966
f 1965 4828 4744
f 4828 1966 2795
f 1965 4684 2789
f 1966 2794 2795
f 1968 1967 1969
f 1967 1968 1986
f 1968 1969 1988
f 1986 1968 4489
f 1968 1988 4489
f 1988 1969 3607
f 1969 3325 3607
f 1970 1971 1991
f 1970 1991 2003
f 1970 2003 3326
f 1971 1974 1993
f 1991 1971 1992
f 1992 1971 1993
f 1972 1973 1974
f 1973 1972 1977
f 1977 1972 2791
f 1974 1973 2787
f 1973 1977 2788
f 1973 2786 2787
f 2786 1973 2788
f 1993 1974 2787
f 1975 1976 3319
f 1976 1975 4388
f 1975 3319 3953
f 1975 3944 3946
f 3944 1975 3953
f 1975 3946 4388
f 3354 3356 1161
f 1977 1978 1980
f 1978 1977 2791
f 1977 1980 2788
f 1978 1979 1980
f 1979 1978 2792
f 1978 2791 3538
f 2792 1978 3538
f 1980 1979 1999
f 1979 1982 1999
f 1982 1979 2789
f 2789 1979 2792
f 4694 1980 1999
f 1980 4694 2788
f 1981 1982 4684
f 1982 1981 1999
f 1981 4684 1985
f 1981 1985 2000
f 1999 1981 2000
f 4684 1982 2789
f 4684 1983 1984
f 1983 4684 4744
f 1983 4744 2790
f 2002 1984 3317
f 1984 2002 3320
f 1984 3316 3317
f 1987 1986 2809
f 2809 1986 4489
f 1987 2809 3301
f 1988 2017 2018
f 2017 1988 3607
f 1988 2018 4489
f 1990 1991 1992
f 1991 1990 2004
f 1990 1992 2006
f 2004 1990 2006
f 2003 1991 2004
f 1992 1993 2784
f 2006 1992 2784
f 1993 2008 2784
f 2008 1993 2786
f 2786 1993 2787
f 1995 1994 2015
f 2011 1994 2012
f 1994 2011 2015
f 2012 1994 2032
f 1996 1997 3890
f 1997 1996 3971
f 1996 3241 3971
f 3241 1996 3980
f 1996 3890 3980
f 3890 1997 3970
f 3967 1997 3968
f 1997 3967 3970
f 1998 3890 3970
f 3890 1998 3973
f 4694 2785 2788
f 4694 1999 2001
f 1999 2000 2001
f 4694 2001 2010
f 2009 4694 2010
f 4694 2009 2785
f 2001 2000 2011
f 2011 2000 2014
f 2000 2013 2014
f 2010 2001 2012
f 2001 2011 2012
f 2003 2004 2005
f 2003 2005 3607
f 3326 2003 3607
f 2005 2004 2023
f 2004 2006 2024
f 743 887 701
f 2004 2022 2023
f 2022 2004 2024
f 2005 2020 3607
f 2021 2005 2023
f 2024 2006 2026
f 2026 2006 2784
f 2008 2007 2026
f 2007 2008 2029
f 2026 2007 2028
f 2028 2007 2049
f 2007 2029 2030
f 2007 2030 2047
f 2007 2047 2049
f 2008 2009 2029
f 2009 2008 2785
f 2008 2026 2784
f 2785 2008 2786
f 2009 2010 2029
f 2010 2012 2030
f 2029 2010 2030
f 2011 2014 2015
f 2030 2012 2031
f 2031 2012 2032
f 2014 2013 2016
f 2018 2017 2019
f 2019 2017 2035
f 2017 2020 2035
f 2020 2017 3607
f 2018 2019 2034
f 4489 2018 4490
f 2034 2019 2052
f 2019 2035 2036
f 2019 2036 2052
f 743 701 702
f 2020 2021 2035
f 2021 2023 2037
f 2035 2021 2036
f 2036 2021 2037
f 2023 2022 2040
f 2022 2024 2041
f 2040 2022 2041
f 2037 2023 2038
f 2038 2023 2042
f 2023 2040 2042
f 2025 2024 2026
f 2024 2025 2041
f 2025 2026 2027
f 2025 2027 2045
f 2041 2025 2045
f 2027 2026 2028
f 2027 2028 2045
f 2045 2028 2049
f 2030 2031 2050
f 2047 2030 2048
f 2048 2030 2050
f 2031 2032 2050
f 2050 2032 2051
f 2051 2032 2783
f 2161 2033 2176
f 2176 2033 2177
f 2034 2052 4492
f 3292 2034 4492
f 2036 2037 2038
f 2036 2038 2054
f 2052 2036 2055
f 2036 2054 2055
f 2038 2042 2054
f 2039 2040 2041
f 2040 2039 2042
f 2039 2041 2045
f 2042 2039 2058
f 2039 2045 2058
f 2054 2042 2056
f 2056 2042 2060
f 2042 2058 2060
f 2044 2043 2659
f 2043 2044 4682
f 2665 2043 3471
f 4682 2044 2636
f 2636 2044 2651
f 2651 2044 2659
f 4682 2636 2647
f 4682 2647 3469
f 2046 2045 2049
f 2045 2046 2061
f 2058 2045 2061
f 2047 2046 2049
f 2046 2047 2062
f 2061 2046 2062
f 2047 2048 2085
f 2062 2047 2085
f 2048 2050 2068
f 2066 2048 2068
f 2048 2066 2085
f 2050 2051 2068
f 2068 2051 2087
f 2051 2070 2072
f 2070 2051 2783
f 2051 2072 2088
f 2087 2051 2088
f 2053 2052 2055
f 2052 2053 4491
f 2052 4491 4492
f 2053 2055 2096
f 2053 2096 2123
f 2053 2123 4493
f 4491 2053 4493
f 2055 2054 2098
f 2054 2056 2098
f 2055 2076 2096
f 2076 2055 2098
f 2056 2060 3343
f 2056 2077 2098
f 2077 2056 2099
f 2099 2056 3343
f 2057 2058 2059
f 648 649 647
f 2059 2058 2061
f 2059 2061 2081
f 4877 665 819
f 2059 2081 2082
f 2059 2082 2083
f 2061 2062 2081
f 2081 2062 3436
f 2062 2085 3436
f 2063 2064 2065
f 2064 2063 2649
f 2063 2065 2657
f 2649 2063 2656
f 2656 2063 2657
f 2065 2064 2633
f 2064 2092 2094
f 2092 2064 2649
f 2064 2094 2612
f 2064 2612 2633
f 2065 2623 2651
f 2065 2633 2753
f 2065 2651 2662
f 2657 2065 2662
f 2066 2067 2085
f 2067 2066 2086
f 2066 2068 2086
f 2067 2084 2085
f 2084 2067 2086
f 2086 2068 2087
f 2069 2070 2071
f 2070 2069 2072
f 2069 2071 2091
f 2072 2069 2089
f 2089 2069 2091
f 2071 2070 2783
f 2091 2071 3333
f 2071 3329 3333
f 2088 2072 2089
f 2073 2074 2075
f 2074 2073 4412
f 2073 2075 2117
f 2073 2117 2119
f 3309 1920 1903
f 2075 2074 4409
f 2074 2670 4410
f 2670 2074 4412
f 4408 2074 4410
f 2074 4408 4517
f 4409 2074 4517
f 2117 2075 4409
f 2076 2095 2096
f 2095 2076 2098
f 2077 2078 2098
f 2078 2077 2127
f 2077 2099 2127
f 2078 2097 2098
f 2097 2078 2126
f 2126 2078 2127
f 2099 2079 2128
f 2079 2099 3343
f 2082 2080 2083
f 2080 2082 2100
f 2080 2100 2143
f 2142 2080 2143
f 2082 2081 2101
f 1232 1233 3369
f 2100 2082 2101
f 834 2931 701
f 2085 2084 3436
f 2084 2086 2107
f 2084 2107 2108
f 2084 2108 3436
f 2086 2087 2107
f 2087 2088 4808
f 2107 2087 4808
f 2088 2089 2111
f 2110 2088 2111
f 2088 2110 4808
f 2089 2091 3551
f 2111 2089 2114
f 2114 2089 3551
f 2090 2091 2781
f 2091 2090 3551
f 2090 2112 2114
f 2112 2090 2120
f 2090 2114 3551
f 2120 2090 2782
f 2090 2781 2782
f 3332 2091 3333
f 2092 2093 2094
f 2093 2092 2649
f 2094 2093 2643
f 2093 2642 2643
f 2642 2093 2652
f 2093 2649 2652
f 2612 2094 2643
f 2096 2095 2123
f 2097 2095 2098
f 2095 2097 2124
f 2121 2095 2137
f 2095 2124 2137
f 2124 2097 2138
f 2097 2126 2138
f 2127 2099 2128
f 2100 2101 2133
f 2130 2100 2133
f 2100 2130 2143
f 2101 2108 2133
f 2102 2103 2104
f 2103 2102 2148
f 2102 2104 2115
f 2102 2115 2135
f 2102 2135 2149
f 2148 2102 2150
f 2102 2149 2150
f 2104 2103 2134
f 2104 2110 2111
f 2110 2104 2134
f 2104 2111 2115
f 2106 2105 2182
f 2106 2182 2183
f 2106 2189 2193
f 2108 2107 2133
f 2107 4808 2109
f 2107 2109 2133
f 2108 2780 3436
f 2133 2109 4810
f 2109 4808 2778
f 4810 2109 2778
f 4808 2110 2134
f 2113 2111 2114
f 2111 2113 2115
f 2114 2112 2116
f 2116 2112 4860
f 2112 2120 4860
f 2113 2114 2116
f 2115 2113 2779
f 2113 2116 2779
f 2135 2115 2779
f 4609 2116 4860
f 2116 4609 2779
f 2117 2118 2119
f 2118 2117 2648
f 2648 2117 4405
f 4405 2117 4409
f 2119 2118 2642
f 2119 2642 2652
f 2119 2652 2653
f 3302 3309 1903
f 4860 2120 2777
f 2777 2120 2884
f 2120 2782 2883
f 2120 2883 2884
f 4609 4860 2777
f 2121 2137 4496
f 3068 4455 4553
f 2123 2122 4493
f 2800 2122 2801
f 2122 2800 4493
f 2123 2125 4377
f 2124 2136 2137
f 2136 2124 2138
f 4377 2125 4494
f 4494 2125 4498
f 2125 4496 4498
f 2126 2127 2128
f 2126 2128 2140
f 2138 2126 2139
f 2129 2141 3352
f 2130 2133 4810
f 2143 2130 2144
f 2131 2132 2146
f 2146 2132 2162
f 4609 2135 2779
f 2149 2135 3344
f 2135 4609 4592
f 2137 2136 2157
f 2136 2138 2139
f 2136 2139 2172
f 2157 2136 2172
f 2137 2157 4495
f 2137 4495 4496
f 2139 2158 2172
f 2141 2142 2143
f 2141 2143 2160
f 2141 2160 2175
f 2141 2175 2184
f 2141 2184 3352
f 2143 2144 2160
f 2144 2145 2160
f 2146 2147 2159
f 2147 2146 2164
f 2146 2162 2164
f 2159 2147 2192
f 2148 2150 2162
f 2150 2149 2151
f 2152 2149 3344
f 2150 2151 2162
f 2162 2151 2164
f 2152 2776 4386
f 2776 2152 4592
f 2152 3344 4592
f 2153 2154 2424
f 2154 2153 2449
f 2153 2424 2425
f 2153 2425 2646
f 2449 2153 2731
f 2153 2646 2731
f 2155 2154 2423
f 2423 2154 2434
f 2434 2154 2447
f 2154 2446 2447
f 2446 2154 2448
f 2448 2154 2449
f 2155 2423 2424
f 2156 2157 2172
f 2157 2156 4495
f 4495 2156 4499
f 4499 2156 4501
f 2156 4500 4501
f 2190 2159 2192
f 2160 2161 2176
f 2160 2174 2175
f 2174 2160 2176
f 4815 2163 4015
f 4782 4815 4006
f 4815 4782 4007
f 2163 2168 4015
f 2166 2165 2167
f 2167 2165 2169
f 2169 2165 4386
f 2166 2167 2178
f 2167 2169 3557
f 2178 2167 3557
f 2169 3346 3349
f 3346 2169 4386
f 2169 3349 3557
f 4679 2170 2171
f 2170 4679 3420
f 4679 2587 3415
f 4679 3415 3420
f 2171 2170 2701
f 2170 2381 2410
f 2381 2170 3420
f 2171 2403 4569
f 2404 2171 2405
f 2405 2171 2701
f 4679 2171 4569
f 2175 2174 2186
f 2174 2176 2187
f 2186 2174 2187
f 2184 2175 2185
f 2185 2175 2186
f 2176 2177 2187
f 2187 2177 2188
f 2178 3557 4591
f 2180 2179 4246
f 4246 2179 4248
f 4244 2180 4245
f 4245 2180 4246
f 2183 2182 2185
f 2182 2184 2185
f 2184 2182 3352
f 2185 2186 3361
f 2186 2197 3361
f 2193 2189 2194
f 2190 2192 2200
f 2199 2190 2202
f 2190 2200 2202
f 2192 2191 2200
f 2209 2194 2217
f 2210 2196 2212
f 2199 2202 2213
f 2212 2199 2213
f 2200 2201 2202
f 2202 2201 2215
f 2201 2214 2215
f 2213 2202 2225
f 2202 2215 2225
f 2204 2203 2207
f 2203 2204 2435
f 2203 2205 2207
f 2214 2203 2752
f 2203 2435 2752
f 2204 2207 3358
f 2435 2204 3358
f 2205 2206 3353
f 3355 2207 3356
f 2207 3355 3358
f 2208 2221 2252
f 2250 2208 2264
f 2208 2252 2264
f 2209 2217 2218
f 2211 2210 2212
f 2211 2212 2213
f 2211 2213 2238
f 2222 2211 2238
f 2224 2213 2225
f 2213 2224 2241
f 2238 2213 2241
f 2214 4769 2215
f 4769 2214 2244
f 2244 2214 2752
f 2215 4769 2225
f 2225 4769 2229
f 2218 2217 2233
f 2217 2219 2233
f 2219 2217 2235
f 2233 2219 2260
f 2234 2219 2235
f 2219 2234 2246
f 2219 2246 2260
f 2221 2223 2252
f 2223 2222 2238
f 4802 2223 2238
f 2223 4802 2239
f 4802 2238 2241
f 2239 4802 2253
f 2223 2239 2252
f 2224 2225 2229
f 2224 2229 4772
f 2241 2224 4772
f 2226 2227 2228
f 2227 2226 2261
f 2226 2228 2247
f 2226 2247 2248
f 2226 2248 2261
f 2228 2227 2275
f 2227 2261 2262
f 2227 2262 2276
f 2227 2274 2275
f 2274 2227 2276
f 2236 2228 2246
f 2228 2236 2247
f 2246 2228 2260
f 2260 2228 2275
f 4772 2229 2242
f 2242 2229 4769
f 2230 2231 4089
f 2231 2230 4516
f 2230 4089 4403
f 2230 4403 4404
f 2230 4404 4516
f 2231 2232 4089
f 4095 2231 4516
f 4089 2232 4091
f 2232 4090 4091
f 3543 1936 1937
f 2233 2260 4502
f 2234 2236 2246
f 3379 3178 3959
f 3758 3759 3006
f 2240 4802 4772
f 4802 2240 2253
f 4802 2241 4772
f 2239 2251 2252
f 2251 2239 2253
f 2240 4772 2256
f 2253 2240 2254
f 2254 2240 2269
f 2240 2256 2269
f 4772 2242 2256
f 2242 4769 2243
f 2243 4769 2244
f 2248 2249 2261
f 2249 2250 2261
f 2261 2250 2263
f 2263 2250 2264
f 2252 2251 2264
f 2251 2253 2254
f 2251 2254 2255
f 2251 2255 2265
f 2264 2251 2532
f 2251 2265 2532
f 2255 2254 2268
f 2268 2254 2269
f 2265 2255 2266
f 2266 2255 2268
f 2269 2256 2270
f 2259 2257 3623
f 2257 2259 3624
f 3623 2257 4735
f 2258 2259 3623
f 3472 2258 4761
f 2258 3623 4735
f 2258 4735 4761
f 2259 3615 3616
f 2259 3616 3620
f 2260 2275 2277
f 2260 2277 4502
f 2262 2261 2263
f 2262 2263 2279
f 2276 2262 2280
f 2262 2279 2280
f 2263 2264 2279
f 2279 2264 2282
f 2282 2264 2532
f 2265 2266 3381
f 2282 2265 3381
f 2532 2265 2533
f 2266 2268 3377
f 3567 3969 485
f 2298 2266 2299
f 2266 2298 3381
f 2299 2266 3377
f 2267 2268 2269
f 2268 2267 3377
f 2267 2269 2270
f 2267 2270 2771
f 2267 2283 2285
f 2283 2267 2771
f 484 486 1241
f 2271 2273 2773
f 3969 3419 485
f 2287 2272 2289
f 2289 2272 2518
f 2275 2274 2278
f 2274 2276 2280
f 2278 2274 2291
f 2274 2280 2292
f 2291 2274 2292
f 2277 2275 2278
f 2277 2278 4389
f 4388 2277 4389
f 2278 2291 4504
f 4389 2278 4503
f 4503 2278 4504
f 2280 2279 2281
f 2281 2279 2282
f 2280 2281 2295
f 2292 2280 2310
f 2294 2280 2295
f 2280 2294 2311
f 2310 2280 2311
f 2281 2282 2293
f 2281 2293 2312
f 2295 2281 2312
f 2293 2282 2297
f 2282 2296 2297
f 2296 2282 3381
f 2282 2532 2533
f 2283 2284 2285
f 2284 2283 2286
f 2286 2283 2305
f 2305 2283 2770
f 2770 2283 2771
f 2285 2284 3377
f 2284 2286 2769
f 3567 485 484
f 3845 2821 2822
f 2286 4824 2301
f 4824 2286 2305
f 2286 2301 2551
f 2286 2551 2769
f 2287 2289 2767
f 3567 484 1241
f 2287 2767 3375
f 2290 2288 2770
f 2288 2304 2306
f 2288 2306 2770
f 3959 3567 1241
f 2289 2518 3372
f 2767 2289 3372
f 2290 2770 2771
f 2291 2292 2307
f 2291 2307 4504
f 2307 2292 2310
f 2296 2293 2297
f 2293 2296 2313
f 2312 2293 2313
f 2294 2295 4787
f 2311 2294 2343
f 2294 4787 2343
f 2295 2312 4787
f 2296 2298 2315
f 2298 2296 3381
f 2313 2296 2315
f 1241 3399 3959
f 2298 2300 2316
f 2315 2298 2316
f 577 542 518
f 2316 2300 2329
f 2300 2317 2330
f 2317 2300 2547
f 2329 2300 2330
f 2300 2546 2547
f 2301 4824 4642
f 4642 4824 4648
f 2318 2301 2335
f 2301 2318 2551
f 2301 4642 2335
f 2304 2302 4648
f 2302 2304 3383
f 2320 2302 2766
f 2302 2320 4648
f 2766 2302 3383
f 2303 2305 2306
f 2305 2303 4824
f 2303 2306 4648
f 4824 2303 4648
f 2306 2304 4648
f 2304 3371 3376
f 2304 3376 3383
f 2306 2305 2770
f 2307 2308 2309
f 2308 2307 2310
f 4504 2307 4505
f 4505 2307 4506
f 2309 2308 2326
f 2326 2308 2327
f 2327 2308 2341
f 4836 536 2420
f 527 528 533
f 2309 2326 4391
f 570 535 3081
f 2342 2311 2343
f 2313 2315 2598
f 2314 2329 2330
f 2329 2314 2331
f 2314 2330 2332
f 2314 2332 2347
f 2314 2347 2348
f 2315 2316 2598
f 2316 2329 2331
f 2316 2331 2598
f 2317 2318 4910
f 2318 2317 2547
f 2330 2317 2349
f 2349 2317 4910
f 4910 2318 2335
f 2318 2547 2551
f 2320 4642 4648
f 4642 2320 3387
f 585 4468 4188
f 2335 4642 2620
f 2620 4642 3389
f 4642 3387 3389
f 2319 2339 3386
f 4188 586 603
f 2320 2766 3384
f 4188 603 582
f 2321 2324 4162
f 533 556 554
f 533 554 527
f 2322 3273 4439
f 2323 2826 3261
f 2323 3261 3713
f 2323 3713 3716
f 2324 3272 3704
f 2324 3704 4162
f 2326 2327 4391
f 2327 2341 4509
f 2327 3964 4391
f 3964 2327 4509
f 3421 2400 3423
f 2311 2341 2308
f 2343 4787 2344
f 2344 4787 2345
f 2332 2330 2349
f 4188 581 586
f 2347 2332 2349
f 2334 2333 3391
f 2335 2334 2354
f 2354 2334 3391
f 2335 2354 4910
f 2336 3935 4829
f 2337 2339 2765
f 2339 2337 3386
f 2337 2355 3389
f 2355 2337 3396
f 2337 2765 3396
f 3386 2337 3388
f 3388 2337 3389
f 4727 2338 2357
f 2357 2338 3398
f 2338 3036 3037
f 3036 2338 3038
f 2338 3037 3398
f 3038 2338 3392
f 3392 2338 4727
f 3038 4613 3379
f 4613 3038 3390
f 4693 3433 3421
f 4693 2411 3433
f 3081 568 570
f 2340 2342 4511
f 2342 2343 2344
f 2342 2344 2375
f 2342 2375 4510
f 1275 4256 549
f 2342 4510 4511
f 2344 2345 2378
f 2375 2344 2376
f 2376 2344 2378
f 2345 2346 2359
f 2345 2359 2378
f 2346 2358 2359
f 2358 2346 2360
f 2360 2346 2588
f 2348 2347 2361
f 2347 2349 2350
f 2347 2350 2351
f 2347 2351 2361
f 2348 2361 2362
f 2348 2362 3415
f 2587 2348 3415
f 2350 2349 4910
f 2351 2350 2366
f 2353 2350 2354
f 2350 2353 2366
f 2354 2350 4910
f 2361 2351 2363
f 2363 2351 2365
f 2365 2351 2764
f 2351 2366 2764
f 2353 2352 2366
f 2352 2353 4845
f 2352 4845 2631
f 2366 2352 2764
f 2352 2631 2764
f 2353 2354 4845
f 4845 2356 4595
f 2354 3391 4845
f 2355 2356 4845
f 2356 2355 3396
f 3389 2355 3391
f 3391 2355 4845
f 2357 2356 3396
f 2356 2357 4683
f 4595 2356 4683
f 4727 2357 3396
f 4683 2357 3398
f 2359 2358 2380
f 2358 2360 4568
f 2380 2358 4568
f 2378 2359 2380
f 2360 2587 4568
f 2362 2361 2363
f 2362 2363 3415
f 2363 2365 2381
f 2363 2381 3420
f 3415 2363 3420
f 2364 2365 2369
f 2365 2364 2381
f 2364 2369 2384
f 2381 2364 2382
f 2382 2364 2383
f 2383 2364 2390
f 2364 2384 2390
f 2369 2365 2764
f 2369 2367 2384
f 2371 2367 2372
f 2367 2371 2387
f 2384 2367 2387
f 2368 2369 2764
f 1935 2796 561
f 2370 3401 3406
f 3403 2370 3406
f 2391 2371 3403
f 2373 4595 4683
f 4595 2373 3401
f 2373 4683 3039
f 2373 3039 3405
f 3401 2373 3406
f 2373 3405 3406
f 2374 2375 2376
f 2375 2374 4510
f 2374 2376 2377
f 2374 2377 2393
f 2374 2393 4510
f 2377 2376 2394
f 2376 2378 2394
f 2393 2377 2401
f 2731 565 2448
f 1934 1935 561
f 2377 2394 2402
f 2401 2377 2402
f 2378 2380 2394
f 2380 2379 2394
f 2379 2380 2403
f 2394 2379 2403
f 2403 2380 4569
f 2380 4568 4569
f 2381 2382 2410
f 2382 2383 2409
f 2382 2409 2410
f 2388 2383 2390
f 2383 2388 3422
f 2383 2398 2409
f 2398 2383 3422
f 2386 2384 2387
f 2384 2386 2390
f 2386 2385 3416
f 2385 2389 2391
f 2385 4707 3416
f 2385 2391 4707
f 2386 2388 2390
f 2388 2386 3416
f 2400 2388 3416
f 2388 2400 3422
f 4707 2392 3416
f 2392 4707 4721
f 4707 4733 4721
f 4733 2391 3403
f 2391 4733 4707
f 2392 2399 3416
f 2399 2392 4721
f 3444 3443 3442
f 597 571 3092
f 620 3103 3097
f 2402 2394 2416
f 2395 2396 2397
f 2396 2395 4370
f 2395 2397 3571
f 2395 2412 3435
f 2412 2395 4371
f 2395 3435 4370
f 2395 3571 4371
f 2409 2398 4836
f 2398 3422 3432
f 3416 2399 3423
f 2399 4693 3423
f 4693 2399 4721
f 2400 3416 3423
f 2400 3421 3433
f 3422 2400 3432
f 3432 2400 3433
f 2401 2402 2416
f 4851 2405 2702
f 2405 2701 2702
f 2406 2418 2419
f 4836 2408 3437
f 4851 2408 2443
f 2408 4851 3437
f 2414 2411 2415
f 2411 2414 2422
f 2415 2411 4693
f 4369 2412 4688
f 4688 2412 4371
f 2422 2414 2424
f 2424 2414 2425
f 2425 2414 2650
f 2415 4693 2685
f 4851 2702 3437
f 4836 2420 2432
f 2420 2421 2433
f 2420 2433 2463
f 2444 2420 2463
f 2421 2423 2434
f 2433 2421 2434
f 2423 2422 2424
f 2426 2425 2650
f 2429 2428 2430
f 2429 2430 2437
f 2429 2437 2457
f 2438 2429 2458
f 2429 2457 2458
f 2430 2431 2437
f 2431 4851 2440
f 2437 2431 2439
f 2439 2431 2459
f 2431 2440 2459
f 2440 4851 2443
f 3020 4904 4634
f 4377 3904 2803
f 2433 2434 2445
f 2433 2445 2464
f 2463 2433 2464
f 2445 2434 2447
f 2436 2435 3358
f 2437 2439 2457
f 2457 2439 2460
f 2439 2459 2461
f 2460 2439 2461
f 2440 2443 2475
f 2459 2440 2475
f 2441 2442 2443
f 2443 2442 2475
f 2475 2442 2476
f 2446 2445 2447
f 2445 2446 2466
f 2464 2445 2465
f 2465 2445 2466
f 2446 2448 2744
f 2466 2446 2480
f 2480 2446 2744
f 2451 2536 2576
f 2451 2576 2585
f 2453 2454 2455
f 2454 2453 4012
f 2453 2455 4571
f 4012 2453 4393
f 4393 2453 4571
f 2455 2454 2458
f 2454 2456 2458
f 2456 2454 4008
f 4008 2454 4012
f 2569 2568 2570
f 2457 2455 2458
f 2455 2457 2460
f 2455 2460 4571
f 333 355 3066
f 2461 2459 2475
f 2460 2461 2472
f 2460 2472 2486
f 2484 2460 2486
f 2460 2484 4571
f 2461 2471 2472
f 2471 2461 2475
f 2476 2462 4572
f 2463 2464 2479
f 846 847 4803
f 2464 2465 2479
f 2465 2466 3446
f 2479 2465 2492
f 2492 2465 2525
f 2525 2465 3446
f 2466 2480 2481
f 2466 2481 3446
f 2467 2468 2470
f 2468 2467 4009
f 2467 3357 4011
f 4009 2467 4011
f 2468 4632 2470
f 2468 4913 4632
f 4913 2468 4009
f 4632 2469 2470
f 2469 4632 4001
f 2470 2469 4020
f 2469 4001 4012
f 4020 2469 4393
f 2472 2471 2473
f 2473 2471 2474
f 2474 2471 2475
f 2472 2473 2498
f 2486 2472 2498
f 2473 2474 2487
f 2473 2487 2498
f 2474 2475 2476
f 2474 2476 2478
f 2474 2478 4512
f 2487 2474 4512
f 2476 2477 2478
f 2477 2476 4572
f 2478 2477 2506
f 2477 2489 2503
f 2489 2477 4572
f 2478 2506 4512
f 842 846 4803
f 2481 2482 2493
f 2481 2493 2494
f 2481 2494 3446
f 2493 2482 3445
f 2482 3443 3444
f 2482 3444 3445
f 2483 2484 2485
f 2484 2483 4571
f 2483 2485 2513
f 2485 2484 2486
f 2485 2486 2496
f 2485 2496 2513
f 2496 2486 4621
f 4621 2486 2498
f 2498 2487 2499
f 2499 2487 4512
f 2488 2489 4572
f 4877 4803 861
f 2503 2489 2505
f 2490 2491 2509
f 2508 2490 2509
f 2491 2492 2510
f 2509 2491 2510
f 2510 2492 2522
f 2522 2492 2525
f 2494 2493 2495
f 2495 2493 2760
f 2760 2493 3445
f 2494 2495 2512
f 2494 2512 2526
f 2494 2526 3446
f 2511 2495 2759
f 2759 2495 2760
f 2496 4621 2513
f 2497 4621 2498
f 2497 2498 2499
f 2497 2499 2500
f 2497 2500 2515
f 2514 2497 2515
f 2500 2499 4512
f 2501 2500 2506
f 2500 2501 2515
f 2506 2500 4512
f 2501 2504 2516
f 2501 2506 2507
f 2515 2501 2530
f 2501 2516 2530
f 2519 2502 3370
f 2505 2504 2507
f 2506 2505 2507
f 2508 2509 2520
f 2509 2510 2534
f 2520 2509 2534
f 2510 2522 2524
f 2510 2524 2535
f 2534 2510 2535
f 2512 2511 2528
f 2528 2511 2560
f 2560 2511 2759
f 2526 2512 2528
f 4877 861 858
f 2516 2517 2530
f 2517 2516 2544
f 2516 2531 2544
f 2530 2517 2539
f 2539 2517 2548
f 2517 2544 2548
f 2518 2519 3370
f 2518 3370 3374
f 3372 2518 3374
f 2520 2534 4678
f 2545 2520 2553
f 2520 4678 2553
f 2524 2522 2527
f 2522 2525 2527
f 2526 2523 2527
f 2523 2526 2528
f 2527 2523 2541
f 2523 2528 2536
f 2523 2536 2568
f 2541 2523 2557
f 2557 2523 2568
f 2524 2527 2549
f 2535 2524 2549
f 2527 2525 3446
f 2526 2527 3446
f 2527 2541 2549
f 2536 2528 2537
f 2537 2528 2538
f 2538 2528 2560
f 2529 2530 2539
f 893 868 739
f 3160 893 739
f 2531 2542 2544
f 2534 2535 2543
f 2540 2534 2543
f 2534 2540 4678
f 2543 2535 2549
f 2536 2537 2577
f 2568 2536 2570
f 2576 2536 2577
f 2537 2538 2561
f 2537 2561 2577
f 2538 2560 2571
f 2561 2538 2571
f 2539 2548 4043
f 3066 3068 333
f 2540 2543 2550
f 2540 2550 2556
f 2540 2556 4678
f 2549 2541 2558
f 2541 2557 2558
f 2544 2542 2554
f 2542 2545 2552
f 2542 2552 2554
f 2543 2549 2558
f 2550 2543 2558
f 2548 2544 2554
f 2552 2545 2553
f 2553 4678 2563
f 2563 4678 2564
f 2547 2546 2551
f 2551 2546 2769
f 355 3258 3066
f 3106 3500 2970
f 2550 2558 2566
f 2552 2553 2555
f 2554 2552 2555
f 2555 2553 2563
f 2562 2555 2563
f 4678 2556 2565
f 2565 2556 2575
f 2556 2566 2575
f 2564 4678 2565
f 2558 2557 2559
f 2557 2568 2569
f 2558 2559 2566
f 2566 2559 2567
f 2567 2559 2581
f 2571 2560 2750
f 2750 2560 2759
f 2561 2571 2749
f 2562 2563 2572
f 2562 2572 4057
f 3068 334 333
f 2564 2565 2573
f 2564 2573 2591
f 2573 2565 2574
f 2574 2565 2575
f 2566 2567 2575
f 2575 2567 2581
f 2749 2571 3452
f 2571 2750 3452
f 2573 2574 2592
f 2591 2573 2592
f 2574 2575 2583
f 2575 2581 2583
f 2579 2578 2589
f 2578 2579 4051
f 2580 2579 4048
f 2579 2580 4051
f 2579 2589 2590
f 2579 2590 4056
f 4048 2579 4056
f 4047 2580 4048
f 2580 4047 4049
f 2580 4049 4050
f 2580 4050 4051
f 2582 2594 2595
f 2582 2595 2596
f 2600 2582 2772
f 2584 2583 4889
f 2594 2584 2595
f 2585 2597 2614
f 2603 2585 2614
f 3151 2586 3152
f 2587 4679 4568
f 4056 2590 4066
f 3106 2970 624
f 2596 2595 2601
f 2596 2601 2606
f 2244 2752 2435
f 2600 2606 2609
f 2608 2600 2609
f 2606 2601 2610
f 2610 2601 2611
f 2602 2749 3451
f 2602 3451 4643
f 2611 2603 2612
f 2612 2603 2614
f 2617 2604 3461
f 2604 3458 3461
f 2609 2606 2610
f 2615 2607 2616
f 2607 2615 2754
f 2616 2607 2617
f 3032 3043 3484
f 4207 4209 4210
f 2608 2609 2621
f 2609 2610 2622
f 2621 2609 2630
f 2609 2622 2632
f 2630 2609 2632
f 2610 2611 2622
f 2611 2612 2622
f 2612 2614 2624
f 2622 2612 2643
f 2612 2624 2633
f 2614 2613 2624
f 2624 2613 2625
f 2615 2616 2626
f 2615 2626 2754
f 2616 2617 2628
f 2626 2616 2628
f 2628 2617 3463
f 2617 3461 3463
f 2618 2629 2638
f 2619 2621 2630
f 3274 3536 629
f 2629 2619 2638
f 2619 2630 2639
f 2638 2619 2639
f 2620 3389 3391
f 2632 2622 2643
f 2623 2624 2625
f 3349 2178 4591
f 2623 2625 2651
f 1630 3268 628
f 2625 2636 2651
f 2627 2626 2628
f 2626 2627 3462
f 2627 2628 2634
f 630 2842 628
f 2637 2628 3466
f 2628 3463 3466
f 2630 2632 2640
f 2639 2630 2640
f 669 672 4783
f 2640 2632 2642
f 2642 2632 2643
f 2636 2635 2647
f 2635 2637 3466
f 2647 2635 3468
f 2635 3466 3467
f 2635 3467 3468
f 2638 2639 2641
f 2639 2640 2641
f 3543 3311 1936
f 3311 644 1936
f 2645 2644 3187
f 2644 4826 3187
f 2646 2645 2731
f 2731 2645 3440
f 2645 3187 4641
f 3440 2645 3441
f 3441 2645 4641
f 2647 3468 3469
f 4092 2648 4405
f 2652 2649 4415
f 2655 2649 2656
f 2649 2655 4415
f 2651 2659 2662
f 3309 3543 1920
f 3302 1903 2805
f 2658 2657 2662
f 2658 2662 4739
f 2677 2658 4739
f 2658 2677 2683
f 2662 2659 4859
f 2659 2665 2667
f 2666 2659 2667
f 2659 2666 4859
f 2660 2661 2664
f 2670 2660 4108
f 3543 1937 1920
f 683 686 685
f 2661 2663 2664
f 2663 2661 4925
f 4925 2661 2671
f 4739 2662 4859
f 2667 2665 2668
f 2668 2665 3471
f 2666 2673 4859
f 3339 3547 3546
f 3470 2668 3471
f 3339 3328 3547
f 4104 2669 4594
f 2670 4108 4410
f 4925 2671 2674
f 2673 2672 4859
f 2672 4739 4859
f 2805 3303 3302
f 865 3544 3870
f 4739 2672 2697
f 2672 2690 2697
f 1985 4684 1984
f 1984 3320 1985
f 3881 3110 3113
f 3113 3321 3881
f 4925 2674 2678
f 2675 4925 2678
f 2678 2674 4419
f 2675 2676 2684
f 2676 2675 4419
f 2675 2678 4419
f 2676 2679 2680
f 2679 2676 4419
f 2676 2680 2686
f 2681 2677 2682
f 2677 2681 2683
f 2682 2677 2689
f 2677 4739 2689
f 2680 2679 4521
f 4521 2679 4522
f 2680 2681 2682
f 2681 2680 4521
f 2680 2682 2686
f 2683 2681 4521
f 2686 2682 2699
f 2687 2682 2689
f 2682 2687 2699
f 3874 1384 3316
f 4693 4721 3568
f 2688 2687 2689
f 2687 2688 2704
f 2687 2698 2699
f 2687 2704 2706
f 2688 2689 2697
f 2688 2697 4593
f 2704 2688 2708
f 2688 2707 2708
f 2707 2688 4593
f 2689 4739 2697
f 3873 3874 3316
f 645 865 3316
f 2690 2696 2697
f 2696 2690 2700
f 2790 4828 864
f 743 4896 887
f 3226 2691 3688
f 3688 2691 4160
f 4157 2691 4158
f 2691 4157 4159
f 2691 4159 4160
f 2692 2693 4157
f 2693 2692 4548
f 4155 2692 4156
f 2692 4155 4548
f 4156 2692 4157
f 4157 2693 4159
f 2695 2694 4863
f 738 850 3155
f 2697 2696 4593
f 2696 2700 4778
f 2696 4778 2705
f 2696 2705 2711
f 2696 2711 4593
f 2699 2698 2703
f 2767 2290 658
f 2767 3371 2304
f 2702 2701 3437
f 2706 2704 2708
f 3032 4869 249
f 2768 2767 658
f 2708 2707 2714
f 2707 2709 2745
f 2709 2707 4593
f 2714 2707 2723
f 2723 2707 2745
f 2713 2708 2714
f 658 2273 2287
f 2710 2709 2712
f 2709 2710 2745
f 2709 2711 2712
f 2711 2709 4593
f 2710 2712 2715
f 2710 2715 2728
f 2718 2710 2719
f 2719 2710 2728
f 2745 2710 3478
f 3016 3017 2758
f 4861 84 3717
f 85 4861 3717
f 658 2287 4662
f 2767 2288 2290
f 2715 2712 4672
f 4226 4482 4481
f 4233 4484 902
f 2713 2714 2716
f 2716 2714 2717
f 2717 2714 2723
f 2716 2717 2720
f 2720 2717 2721
f 2721 2717 2743
f 2722 2717 2723
f 2717 2722 2724
f 2718 2719 3478
f 2725 2719 2728
f 2719 2725 3478
f 3296 3054 3295
f 4849 4395 4069
f 4849 4069 4076
f 4236 3395 3394
f 4395 4070 4069
f 4070 4396 4069
f 2720 2721 4142
f 965 1004 4236
f 1004 4238 4236
f 934 965 4236
f 2722 2723 2730
f 2724 2722 2730
f 2726 2723 2745
f 2724 2730 2733
f 2732 2724 2733
f 2724 2732 2739
f 2725 2726 3478
f 2727 2725 2728
f 2726 2745 3478
f 4561 4564 4562
f 2730 2729 2733
f 2733 2729 2734
f 4481 4480 4478
f 4561 4221 4224
f 2732 2733 2737
f 2732 2738 2739
f 2733 2734 2737
f 4481 4479 4207
f 4210 840 4226
f 2735 4425 4426
f 4425 2735 4430
f 4480 4224 4478
f 4480 4561 4224
f 4481 4478 4479
f 4561 4562 4221
f 3020 3718 4904
f 2739 2738 2740
f 2740 2738 4523
f 2739 2740 2972
f 2739 2972 2973
f 4424 2740 4523
f 2741 4822 4523
f 2742 4425 4822
f 2746 4121 4418
f 4121 2746 4687
f 4207 4210 4226
f 2748 2747 3476
f 2747 2751 3476
f 4863 2748 3476
f 3451 2749 3452
f 2750 2759 2760
f 2750 2760 3447
f 2750 3447 3449
f 2750 3449 3452
f 4226 4481 4207
f 2751 3474 3476
f 3124 675 735
f 43 4549 31
f 2827 43 31
f 2756 2755 2757
f 2755 2756 4537
f 2757 2755 4537
f 2756 2757 3465
f 2756 4429 4537
f 3465 2757 3611
f 2757 4537 4538
f 2757 4538 4584
f 2758 3011 3014
f 3011 2758 3015
f 3015 2758 3017
f 2760 3445 3447
f 2761 2762 2763
f 2762 2761 4552
f 2761 2763 4448
f 4453 2761 4456
f 2763 2762 4551
f 4551 2762 4552
f 3339 3546 3327
f 4448 2763 4449
f 4451 2763 4551
f 4733 3403 3406
f 2765 3390 3392
f 2765 3392 4727
f 2765 4727 3396
f 2766 3383 4785
f 2766 4785 3384
f 2767 4662 3375
f 3032 3484 3483
f 2519 2518 2272
f 3339 3327 3125
f 3581 2774 4026
f 4026 2774 4034
f 4920 2776 4592
f 2776 4920 4386
f 4609 2777 4920
f 4609 4920 4592
f 4920 3250 3342
f 4920 3342 3347
f 2883 2782 3340
f 2782 3332 3340
f 2785 2786 2788
f 2790 4744 4828
f 2793 2792 3538
f 2800 2801 2802
f 3638 410 1124
f 3901 2803 3904
f 2805 2806 4745
f 2805 4745 3540
f 3303 2805 3540
f 2806 2807 4745
f 4745 2807 2812
f 2812 2807 3086
f 2814 2807 3297
f 3297 2807 3298
f 2810 2808 3301
f 2808 2810 3885
f 3301 2808 3879
f 3879 2808 4650
f 4650 2808 3885
f 2809 2810 3301
f 3053 2809 4489
f 2810 3053 3054
f 2810 3054 3296
f 2810 3296 3885
f 2811 2814 3294
f 2816 2811 3294
f 2967 2812 2968
f 2812 2967 4914
f 2968 2812 3086
f 4745 2812 4914
f 2814 3293 3294
f 3293 2814 3297
f 2822 2820 3845
f 2820 3536 3845
f 2821 3845 3846
f 2824 2825 2918
f 2824 2918 2919
f 2824 2919 2920
f 2918 2825 3158
f 2826 2827 4441
f 2826 3260 3264
f 3260 2826 4441
f 3261 2826 3264
f 3123 684 3502
f 2835 2836 2837
f 2836 2835 4229
f 2835 2837 4686
f 2835 4686 4562
f 4229 2835 4564
f 2837 2836 4222
f 4222 2836 4234
f 2836 4229 4234
f 4213 2837 4214
f 2837 4213 4216
f 4214 2837 4219
f 2837 4216 4686
f 4219 2837 4222
f 2839 2840 2841
f 2840 2839 3089
f 2839 2841 3539
f 3089 2839 3279
f 3279 2839 3283
f 3283 2839 3286
f 2841 2840 4689
f 4689 2840 3853
f 3539 2841 3856
f 2841 4689 3854
f 3266 2844 3270
f 1725 1727 1140
f 2846 3266 3270
f 2850 2851 2852
f 2852 2851 3262
f 2859 2852 3262
f 2855 2853 2856
f 2853 2855 3533
f 2854 2855 2856
f 2855 2858 3533
f 2857 2856 3831
f 2858 2860 3527
f 2858 3527 3530
f 2858 3530 3533
f 2860 2861 3252
f 2860 3252 3527
f 2861 2863 2864
f 2861 2864 3252
f 2864 2863 2867
f 2864 2867 3252
f 632 2599 633
f 4446 2866 4550
f 3252 2867 3525
f 2874 2873 4334
f 2873 2874 4341
f 2878 2873 2879
f 2873 2878 4334
f 2879 2873 4831
f 4831 2873 4340
f 4340 2873 4341
f 2874 4334 4338
f 2874 4338 4343
f 4341 2874 4343
f 2875 4241 4249
f 2875 4249 4330
f 4329 2875 4330
f 2878 4908 4323
f 2878 2879 4908
f 3569 2878 4323
f 2878 3569 4334
f 4314 4908 4322
f 4908 4314 4323
f 4908 2879 4333
f 2879 3843 4333
f 3843 2879 4831
f 4908 3429 4322
f 3429 4908 4333
f 2880 2881 3699
f 2880 2882 3701
f 2881 3049 3711
f 3699 2881 3705
f 3705 2881 3721
f 2881 3711 3721
f 2882 3699 3700
f 2882 3700 3701
f 2884 2883 3341
f 3338 2883 3340
f 3250 2884 3342
f 2884 3341 3342
f 2885 2886 2887
f 2885 2887 4305
f 3586 2885 3587
f 3587 2885 4305
f 3127 711 3130
f 2889 2890 2891
f 2891 2890 3230
f 2890 3229 3230
f 2891 3230 3235
f 2893 2892 2896
f 2896 2892 3209
f 2894 2893 3221
f 2893 2896 3221
f 2895 3628 4111
f 3628 2895 4117
f 4117 2895 4119
f 4119 2895 4127
f 2895 4884 4127
f 2896 3209 3219
f 2896 3219 3221
f 2897 3782 4181
f 3782 2897 4710
f 4177 2897 4180
f 3130 3129 755
f 4180 2897 4181
f 755 759 3130
f 2897 4558 4710
f 2900 4460 4556
f 4192 719 1634
f 2903 2902 4508
f 2906 2905 4508
f 4788 3599 4084
f 2915 2914 3161
f 2919 2918 2923
f 2923 2918 3515
f 2918 3158 3515
f 2920 2919 2925
f 2919 2923 2925
f 2920 2925 4931
f 2920 4931 3829
f 2922 2921 4472
f 4096 3197 3619
f 4471 2922 4923
f 4923 2922 4472
f 2924 2923 3514
f 3514 2923 3515
f 2924 2929 2930
f 2929 2924 3514
f 2926 2927 2928
f 2927 2926 4690
f 2926 2928 3157
f 2926 2931 4690
f 2928 2927 3158
f 2927 2932 3514
f 3158 2927 3515
f 2927 3514 3515
f 2928 3156 3157
f 3156 2928 3158
f 2930 2929 2933
f 2929 2932 3134
f 2932 2929 3514
f 2933 2929 3134
f 4690 2931 3139
f 4652 4690 3139
f 2934 2933 2935
f 2935 2933 3134
f 2934 2935 2937
f 2939 2938 2940
f 2940 2938 2945
f 2939 2940 2942
f 2939 2942 3504
f 2940 2941 2942
f 2941 2940 2945
f 2942 2941 2947
f 2944 2941 2945
f 2941 2944 2953
f 2941 2946 2947
f 2946 2941 2957
f 2942 2947 3503
f 2942 3503 3504
f 2944 2943 2954
f 2953 2944 2954
f 2947 2946 2955
f 2955 2946 2957
f 2948 2947 2949
f 2947 2948 3503
f 2949 2947 2955
f 2948 2949 2950
f 2948 2950 3503
f 2950 2964 3501
f 2951 2952 2953
f 2951 2953 2954
f 728 4095 727
f 2953 2952 2959
f 2959 2952 3118
f 2956 2953 2959
f 2956 2955 2957
f 2958 2956 2959
f 2958 2959 3107
f 3107 2959 3118
f 2961 2960 2965
f 2961 2962 2964
f 2962 2963 2964
f 2962 2965 2966
f 2964 2963 3804
f 3501 2964 3804
f 2967 2968 2969
f 2967 2969 3276
f 4398 4399 4072
f 4914 2967 3859
f 2967 3858 3859
f 2969 2968 3095
f 2968 3086 3095
f 3094 2969 3095
f 2969 3094 3855
f 3499 2970 3500
f 2972 2971 2973
f 2971 2972 4525
f 2973 2971 3635
f 3636 2971 4525
f 2972 4524 4525
f 3202 2973 3635
f 2975 2977 2982
f 2977 2975 3791
f 4396 4398 4072
f 2975 2978 3791
f 4396 4072 4069
f 2977 2976 4911
f 2977 4911 4827
f 2977 4827 2981
f 2977 2981 2982
f 3593 4849 4076
f 3334 4703 4018
f 4827 2980 2981
f 4827 2983 2984
f 2980 4827 3079
f 2237 3459 4149
f 4827 2984 3079
f 2984 2987 3079
f 2986 2985 3274
f 3274 2985 3535
f 2985 3534 3842
f 3535 2985 3842
f 2987 2990 2991
f 2987 2991 3079
f 3106 624 3108
f 2988 2990 2994
f 2988 2994 3000
f 2988 3000 3493
f 1683 4016 779
f 2990 2989 2991
f 4013 790 3577
f 3079 2991 3783
f 2991 3776 3777
f 2991 3777 3783
f 2993 2992 4738
f 2992 3077 4738
f 2994 2999 3000
f 4894 2996 3035
f 2996 4894 3673
f 2998 4728 3755
f 3755 4728 4798
f 3000 3193 3493
f 3001 3002 3003
f 3002 3001 4172
f 3001 3003 3749
f 3001 3749 3750
f 3001 3750 4168
f 3001 4168 4171
f 3001 4171 4172
f 3003 3748 3749
f 3072 3004 3073
f 3007 3005 3008
f 3005 3007 3753
f 3007 3008 3009
f 3061 3010 3891
f 3891 3010 3988
f 3010 3974 3979
f 3010 3979 3988
f 3011 3015 3747
f 3011 3747 4900
f 3013 3012 4623
f 3012 4900 4623
f 3015 3017 3492
f 3015 3492 3747
f 3017 3016 3492
f 3492 3016 3726
f 4380 4377 4494
f 4076 4078 3600
f 855 1288 1268
f 3018 3057 3059
f 3057 3018 4634
f 3018 3059 3710
f 3018 3710 3721
f 3018 3721 3722
f 4076 4077 4078
f 3020 3021 3022
f 3021 3020 3717
f 3020 3022 3710
f 3058 3020 3059
f 3020 3058 3718
f 3059 3020 3710
f 3022 3021 3056
f 3055 3021 3717
f 3022 3056 3698
f 3022 3698 3705
f 3022 3705 3710
f 3052 3024 3056
f 3056 3024 3491
f 3173 3171 922
f 2912 4796 891
f 4775 3488 3489
f 4775 3489 3490
f 908 2854 906
f 43 40 4549
f 809 2650 2414
f 2980 3079 3783
f 2827 42 43
f 412 435 391
f 412 436 435
f 3031 3032 3040
f 3031 3040 4901
f 3040 3032 3042
f 3921 3305 3924
f 3351 3921 3924
f 3037 3036 3397
f 3397 3036 3399
f 3037 3397 3398
f 3390 3038 3392
f 3039 3402 3405
f 3243 3236 383
f 3048 3041 3654
f 3041 3653 3654
f 3653 3041 3658
f 3042 3652 3658
f 3043 3044 3485
f 373 4736 659
f 2162 2132 2
f 3032 250 4869
f 659 655 374
f 3047 3045 3642
f 3045 3047 3648
f 373 372 1942
f 374 373 659
f 373 1942 4736
f 3047 3484 3485
f 3484 3047 3649
f 3047 3485 3486
f 3047 3486 3648
f 3047 3642 3649
f 3048 3654 3661
f 3049 3708 3711
f 908 906 907
f 2191 914 912
f 659 654 655
f 3051 3689 3703
f 372 1330 1942
f 3055 3052 3056
f 387 385 384
f 384 360 387
f 3054 3053 4490
f 3053 4489 4490
f 3054 3291 3295
f 3056 3491 3698
f 3057 3058 3059
f 3058 3057 4904
f 3057 4634 4904
f 3718 3058 4904
f 3060 3979 3984
f 3979 3060 3988
f 3061 3891 3978
f 3969 3061 3975
f 3975 3061 3978
f 3066 3067 3068
f 3067 3066 4555
f 3066 3258 3300
f 3068 3067 4455
f 4455 3067 4554
f 4554 3067 4555
f 347 313 325
f 3163 3075 4750
f 3080 3267 3269
f 3080 3269 3838
f 3083 3087 3093
f 3087 3083 3497
f 3083 3091 3092
f 3091 3083 3093
f 3083 3092 3497
f 3084 3085 3094
f 3085 3084 3288
f 3288 3084 3289
f 3094 3085 3855
f 3085 3288 3539
f 3085 3539 3856
f 3855 3085 3856
f 3086 3094 3095
f 3093 3087 3499
f 3096 3088 3098
f 3088 3097 3098
f 3090 3092 4645
f 3092 3091 3099
f 3091 3093 3499
f 3099 3091 3100
f 3498 3091 3499
f 3092 3099 4645
f 3096 3098 4912
f 3098 3097 3103
f 2871 1421 2868
f 3104 3100 3105
f 3105 3100 3498
f 3310 3102 3311
f 3102 3310 3544
f 3105 3498 3500
f 3110 3111 3113
f 3111 3110 4892
f 3110 3881 4628
f 4892 3110 4628
f 3549 3111 4892
f 3115 4907 3122
f 3717 3020 1031
f 2862 1446 288
f 810 763 3129
f 3116 3115 3117
f 3731 3019 63
f 1031 1030 3016
f 288 289 1445
f 3126 3127 3128
f 3278 1808 1155
f 3512 3131 3821
f 3132 3133 3506
f 3136 3137 3138
f 3137 3136 4786
f 3136 3138 3939
f 4786 3136 3938
f 3938 3136 3945
f 3136 3939 3945
f 3138 3137 3935
f 3137 3928 3929
f 3928 3137 4786
f 3137 3929 3935
f 3138 3315 3939
f 3141 3140 3434
f 3140 3141 3572
f 3140 4656 4826
f 4656 3140 3572
f 3141 3434 3985
f 3141 3985 3999
f 4656 3572 3574
f 3146 4655 3148
f 1155 1156 3278
f 3146 3148 3155
f 3451 3147 4643
f 3147 3451 3453
f 3147 3453 4058
f 3454 3147 4933
f 4933 3147 4058
f 4826 4656 3187
f 3149 3507 3509
f 3187 4656 3576
f 4656 3574 3576
f 3150 3151 3592
f 3150 3592 4701
f 3150 4701 4788
f 3597 3150 4788
f 3448 3153 4660
f 1808 269 1155
f 3442 3154 3444
f 3444 3154 3445
f 3445 3154 3448
f 3156 3158 3161
f 3158 3159 3161
f 3162 3163 4750
f 3166 3172 3173
f 3171 3172 4796
f 3172 3171 3173
f 3171 4796 4590
f 4796 4804 4590
f 188 186 187
f 188 4386 2165
f 3177 4740 4891
f 3179 3178 3379
f 3178 3179 3960
f 3178 3955 4606
f 3955 3178 3960
f 3178 4606 3959
f 3373 3179 3380
f 3179 3373 3566
f 3179 3379 3380
f 3179 3566 3960
f 3183 3362 3563
f 3185 3184 3941
f 3184 3931 3941
f 4740 4587 4891
f 3185 3937 3940
f 3937 3185 3941
f 3187 3188 4641
f 3188 3187 3576
f 3188 3576 4638
f 3188 4638 4018
f 4641 3188 4703
f 4703 3188 4018
f 4638 3574 3575
f 3574 4638 3576
f 2827 58 42
f 3493 3193 3760
f 3197 3602 3609
f 3602 3197 4094
f 3197 3609 3619
f 3616 3197 3620
f 3197 3616 4094
f 3620 3197 4518
f 3622 3197 4096
f 3197 3622 4518
f 3202 3635 4137
f 3202 4137 4141
f 3205 3209 3210
f 3209 3205 3216
f 3209 3216 3219
f 3212 3211 3231
f 3231 3211 3232
f 3232 3211 3680
f 3680 3211 3682
f 3212 3231 4436
f 3212 3674 3678
f 3674 3212 4436
f 3219 3216 3224
f 3221 3219 3224
f 3222 3221 3223
f 3223 3221 3224
f 3222 3223 3521
f 3227 3222 3228
f 3228 3222 3521
f 3223 3224 3225
f 3227 3228 3229
f 3229 3228 3230
f 3235 3230 3522
f 3231 3232 3233
f 3231 3233 4436
f 3233 3232 4651
f 4651 3232 3681
f 3232 3680 3681
f 3233 3673 3676
f 3673 3233 3677
f 3233 3676 4436
f 3677 3233 4651
f 3234 4264 4267
f 4264 3234 4268
f 3238 3235 3522
f 3245 3238 3523
f 3238 3522 4282
f 3523 3238 4281
f 4281 3238 4282
f 3240 3241 3242
f 3997 3240 3998
f 3242 3241 3989
f 3971 3241 3974
f 3974 3241 3984
f 3241 3980 3989
f 3242 3989 3991
f 3242 3991 3995
f 3245 3523 3524
f 3246 3247 3265
f 3260 3246 3264
f 3246 3260 4441
f 3264 3246 3265
f 3248 3247 3249
f 3247 3248 3265
f 3248 3249 3737
f 3265 3248 3735
f 3735 3248 3737
f 3737 3249 4444
f 4379 3913 3909
f 3251 3252 3525
f 3252 3251 3527
f 3251 3525 3526
f 3253 3254 3255
f 3254 3253 3733
f 3253 3255 3259
f 3253 3259 3736
f 3253 3724 3727
f 3724 3253 3736
f 3253 3727 3733
f 3255 3254 3720
f 3720 3254 3730
f 3254 3729 3730
f 3729 3254 3733
f 3259 3255 3725
f 3255 3720 3725
f 3259 3261 3264
f 3261 3259 3725
f 3259 3264 3736
f 3713 3261 3725
f 3264 3265 3736
f 3724 3265 3735
f 3265 3724 3736
f 3045 3648 3046
f 3269 3835 3838
f 3271 3838 3840
f 4387 1536 1730
f 3272 3382 3704
f 3274 3535 3536
f 3279 3283 3284
f 3284 3283 3287
f 3283 3286 3287
f 3284 3287 3289
f 4773 3285 3879
f 3285 4773 3880
f 3287 3286 3539
f 3287 3288 3289
f 3288 3287 3539
f 4491 3292 4492
f 3540 4745 4914
f 3302 3303 3540
f 3302 3308 3309
f 3308 3302 3542
f 3302 3540 3542
f 3304 3305 3306
f 3305 3304 3923
f 3304 3306 3916
f 3304 3916 3923
f 3306 3305 3915
f 3305 3350 3915
f 3305 3923 3924
f 3306 3554 3910
f 3306 3910 3916
f 3309 3308 3310
f 3310 3308 3544
f 3308 3542 3868
f 3544 3308 3868
f 3309 3310 3543
f 3310 3311 3543
f 3312 3313 3314
f 3313 3312 3942
f 3312 3314 3936
f 3545 3312 3936
f 3312 3545 3942
f 3314 3313 3937
f 3937 3313 3949
f 3313 3942 3949
f 3314 3932 3936
f 3932 3314 3941
f 3314 3937 3941
f 3939 3315 3943
f 3943 3315 3947
f 3318 3319 3457
f 3319 3318 3953
f 3318 3457 3952
f 3318 3950 3951
f 3950 3318 3952
f 3318 3951 3953
f 3322 3323 4847
f 3323 3322 3965
f 3322 4847 3961
f 3958 3322 3961
f 3322 3958 4390
f 3965 3322 4390
f 3323 3964 3966
f 3961 4847 3968
f 4847 3967 3968
f 2449 2731 2448
f 4510 3324 4511
f 2827 66 58
f 3325 3326 3607
f 3328 3331 3547
f 3330 3331 3332
f 3331 3330 3547
f 3330 3332 3333
f 3330 3333 3546
f 3330 3546 3547
f 3332 3331 3335
f 3335 3331 3336
f 3332 3335 3340
f 3334 3578 3579
f 3578 3334 4018
f 3334 3579 4021
f 3335 3336 3899
f 3335 3337 3338
f 3337 3335 3899
f 3335 3338 3340
f 3336 3550 3897
f 3336 3897 3899
f 3338 3337 3341
f 3341 3337 3899
f 3342 3341 3345
f 3345 3341 3552
f 3552 3341 3555
f 3555 3341 3899
f 3342 3345 3347
f 3345 3346 3347
f 3346 3345 3348
f 3348 3345 3553
f 3345 3552 3553
f 3347 3346 4920
f 3346 3348 3349
f 4920 3346 4386
f 3349 3348 3914
f 3348 3553 3556
f 3348 3556 3914
f 3915 3350 4764
f 3648 3486 3046
f 3486 3044 3046
f 3354 3355 3356
f 3355 3354 3360
f 3360 3354 3933
f 3354 3559 4715
f 3354 4715 3933
f 1721 827 1730
f 1536 1721 1730
f 3652 3042 3032
f 3359 3560 3561
f 3359 3561 3562
f 3359 3562 4746
f 3560 3360 3933
f 3362 4746 3563
f 31 3249 3247
f 3363 3364 4028
f 3364 3363 4029
f 3363 3365 4025
f 3365 3363 4028
f 3363 4025 4029
f 3364 3366 3368
f 3364 3368 4041
f 4028 3364 4041
f 3367 3366 4035
f 3366 3367 4047
f 3367 4035 4042
f 3367 4042 4049
f 4047 3367 4049
f 4041 3368 4047
f 487 454 503
f 503 499 487
f 3371 3372 3376
f 3373 3372 3374
f 3372 3373 3376
f 3373 3374 3565
f 3376 3373 3380
f 3373 3565 3566
f 3376 3380 4392
f 3378 3379 4785
f 3379 3378 3380
f 4785 3379 4613
f 3382 3702 3704
f 3702 3382 3714
f 3714 3382 3716
f 3384 4785 3385
f 3385 4785 4613
f 4188 582 585
f 3390 3385 4613
f 3387 3386 3388
f 3387 3388 3389
f 3393 3394 3395
f 3393 3395 4235
f 3393 4231 4232
f 4231 3393 4566
f 3393 4235 4566
f 4235 3395 4236
f 3402 3404 3405
f 3405 3404 3406
f 3406 3404 4733
f 4733 3404 3417
f 3407 3412 3981
f 3408 3981 4288
f 4286 3408 4287
f 4287 3408 4288
f 3411 3409 4284
f 3409 3411 4286
f 4284 3409 4813
f 3409 4285 4897
f 4813 3409 4897
f 3410 3411 4284
f 3412 4487 4488
f 3417 3413 3427
f 3413 3418 3427
f 4721 4733 3417
f 4305 3414 4319
f 3414 4312 4319
f 4721 3417 4833
f 3568 4721 4833
f 4833 3417 3427
f 4833 3427 4755
f 3418 3419 3428
f 3427 3418 3428
f 3428 3419 3977
f 3419 3969 3975
f 3419 3975 3977
f 3873 3872 3874
f 3424 3425 3430
f 3425 3424 3836
f 3424 3430 3839
f 3424 3835 3836
f 3835 3424 3838
f 3838 3424 3839
f 3425 3426 3430
f 3426 3425 3837
f 3425 3836 3837
f 3430 3426 3431
f 3431 3426 4321
f 3426 3837 4320
f 4309 3426 4320
f 3426 4309 4321
f 3427 3428 4755
f 3428 3434 4755
f 3434 3428 3985
f 3428 3977 3985
f 3429 3431 4321
f 3431 3429 4337
f 3429 4321 4322
f 3430 3431 4337
f 3839 3430 4336
f 4336 3430 4337
f 3438 3439 4347
f 3438 4347 4348
f 3439 4344 4345
f 3439 4345 4347
f 3440 3441 3442
f 3441 4641 4017
f 3447 3445 3448
f 4877 842 4803
f 3447 3448 3450
f 3449 3447 3450
f 3450 3448 3582
f 3448 4660 3582
f 3449 3450 3584
f 3452 3449 4924
f 3449 3584 4916
f 4924 3449 4916
f 3450 3582 4037
f 3584 3450 4037
f 3451 3452 3453
f 3453 3452 4924
f 3453 4924 4058
f 3454 4933 3592
f 3455 3456 3594
f 3456 3455 4390
f 3455 3594 4507
f 3455 3965 4390
f 3965 3455 4391
f 3456 3457 3594
f 3457 3456 3958
f 3958 3456 4390
f 3952 3457 3958
f 3595 3458 3596
f 3596 3458 3597
f 3459 3460 4149
f 4149 3460 4543
f 3463 3461 3603
f 3043 3485 3484
f 3466 3463 3603
f 3464 3595 3596
f 3464 3596 4088
f 3603 3464 3604
f 3604 3464 4088
f 3465 3611 4579
f 3467 3466 3606
f 3466 3603 3606
f 3032 249 3043
f 3469 3468 3613
f 3469 3613 3617
f 3470 3471 3472
f 3470 3472 4110
f 4110 3472 4761
f 3473 3474 4761
f 3474 3473 4863
f 3473 4761 4116
f 4761 3474 4110
f 3474 4863 3476
f 3474 3625 4110
f 3625 3475 4110
f 3479 3480 3634
f 3480 3633 3634
f 3482 3481 4150
f 3642 3482 4150
f 3483 3484 3651
f 3483 3651 3652
f 2 986 2162
f 3484 3649 3651
f 3642 3046 3487
f 25 4444 3249
f 31 25 3249
f 397 367 940
f 3698 3491 3703
f 3492 3726 3747
f 3494 3493 3763
f 3493 3760 3763
f 3494 3763 3767
f 3494 3767 4862
f 1229 2245 458
f 3495 4186 4188
f 4186 3495 4467
f 3495 4188 4190
f 4189 3495 4190
f 3495 4189 4467
f 3496 3787 3792
f 3498 3499 3500
f 3503 3501 3810
f 3501 3804 4677
f 3501 4677 3810
f 3504 3503 3810
f 3504 3810 4615
f 3504 4615 3821
f 3507 3508 3511
f 3509 3507 3511
f 3512 3821 3824
f 3512 3824 4197
f 3517 3518 3830
f 3519 3517 4203
f 3517 3830 4203
f 3518 3829 3830
f 3521 3520 4278
f 3524 3523 4281
f 3526 3525 4611
f 3527 3529 3530
f 3529 3528 3532
f 3528 3529 4306
f 3528 4306 4320
f 3530 3529 3532
f 4306 3529 4310
f 3529 4308 4310
f 3531 3530 3532
f 3642 3045 3046
f 3534 3840 3841
f 3534 3841 3842
f 3540 3541 3542
f 3541 3540 4914
f 3542 3541 3865
f 3859 3541 4914
f 3541 3864 3865
f 3542 3865 3868
f 3544 3868 3869
f 3544 3869 3870
f 3545 3936 3938
f 3545 3938 3945
f 3942 3545 4854
f 3545 3945 3954
f 4854 3545 3954
f 3548 4671 4606
f 4671 3548 3962
f 3548 3956 3957
f 3956 3548 4606
f 3548 3957 4878
f 3548 4878 3962
f 4671 3567 4606
f 3550 3549 3892
f 3549 4892 3892
f 3550 3892 3895
f 3550 3895 3897
f 3553 3552 3554
f 3554 3552 3555
f 3554 3555 4784
f 3910 3554 4784
f 3555 3899 4784
f 3914 3556 3915
f 3920 3558 3922
f 3046 267 3487
f 3559 3920 3922
f 3559 3922 3924
f 3559 3924 4715
f 3561 4715 3926
f 4715 3561 3933
f 3561 3560 3933
f 3562 3561 3926
f 3563 3562 3926
f 3562 3563 4746
f 3563 3926 3931
f 2827 2826 66
f 3566 3565 3956
f 3955 3566 3956
f 3566 3955 3960
f 4606 3567 3959
f 3570 3569 4327
f 3569 3570 4334
f 3569 4315 4318
f 4315 3569 4323
f 3569 4318 4327
f 3570 4270 4275
f 4270 3570 4327
f 3570 4275 4334
f 3574 3572 4005
f 3573 3999 4005
f 3575 3574 4005
f 4638 3575 4013
f 3575 4005 4013
f 4638 3577 4018
f 3577 3578 4018
f 3579 3581 4021
f 4660 3580 4027
f 3580 4021 4024
f 3580 4024 4027
f 4021 3581 4024
f 4024 3581 4026
f 3582 4660 4027
f 3584 3582 3585
f 3585 3582 4027
f 3584 3585 4033
f 3584 4033 4044
f 3584 4037 4038
f 4916 3584 4044
f 3585 3588 4033
f 3588 3585 4513
f 4026 3585 4027
f 3585 4026 4034
f 3585 4034 4513
f 4298 3587 4806
f 4806 3587 4305
f 4762 4924 4916
f 3590 4762 4044
f 4762 4916 4044
f 4924 4762 4058
f 3590 3588 4039
f 3588 3590 4044
f 4033 3588 4044
f 4039 3588 4513
f 4933 4058 4068
f 3590 3589 4762
f 3589 3590 4515
f 3589 3591 4058
f 3591 3589 4067
f 4762 3589 4058
f 4067 3589 4515
f 4849 3593 4068
f 3590 4039 4514
f 4059 3590 4514
f 3590 4059 4515
f 4058 3591 4068
f 3591 4067 4395
f 3591 4849 4068
f 4849 3591 4395
f 4701 3592 4075
f 3592 4933 4075
f 3599 3593 3600
f 3593 3599 4701
f 3593 4933 4068
f 4933 3593 4075
f 4075 3593 4701
f 3594 4505 4506
f 3594 4506 4507
f 3599 4788 4701
f 3596 3597 4646
f 3596 4646 4088
f 3598 3597 4788
f 3597 3598 4646
f 4646 3598 4788
f 3599 3600 3601
f 3601 3600 4078
f 3486 3485 3044
f 260 232 248
f 4646 4788 4087
f 4646 4087 4088
f 3609 3602 4087
f 4087 3602 4088
f 4088 3602 4094
f 3603 3604 3606
f 3606 3604 3608
f 3608 3604 3614
f 248 247 260
f 3605 3609 4087
f 3613 3608 3618
f 3608 3614 3618
f 3610 4088 4094
f 3611 3612 4580
f 4579 3611 4580
f 4580 3612 4583
f 3617 3613 3618
f 3615 3614 3616
f 3614 3615 3618
f 3622 3621 4095
f 3621 3622 4096
f 3622 4095 4516
f 4102 3622 4516
f 3622 4102 4518
f 3626 3627 4122
f 3629 3626 3630
f 3626 3629 4116
f 3630 3626 4122
f 4115 3626 4116
f 4111 3628 4114
f 4114 3628 4115
f 3628 4117 4124
f 3629 3630 4123
f 3631 3629 4123
f 4116 3629 4129
f 3630 4122 4124
f 4123 3630 4124
f 3632 3631 4133
f 3631 4123 4133
f 4130 3632 4133
f 4379 3909 4380
f 4137 3635 4139
f 3636 4525 4574
f 3639 3638 3641
f 3641 3638 3646
f 3639 3641 3650
f 3645 3639 3650
f 3639 3645 4857
f 3641 3640 3650
f 3640 3641 4145
f 3650 3640 3656
f 3656 3640 3657
f 3657 3640 3659
f 3659 3640 4145
f 3641 3646 3647
f 3643 3642 3644
f 3642 3643 3650
f 3644 3642 4150
f 3649 3642 3650
f 3645 3643 4857
f 3643 3645 3650
f 3649 3650 3651
f 3651 3650 3655
f 3655 3650 3656
f 3652 3651 3653
f 3653 3651 3654
f 3654 3651 3655
f 3652 3653 3658
f 3654 3655 3667
f 3661 3654 3666
f 3666 3654 3667
f 3655 3656 3667
f 3656 3657 3662
f 3656 3662 3667
f 3657 3659 3660
f 3657 3660 3665
f 3662 3657 3663
f 3663 3657 3665
f 3660 3659 4145
f 3665 3660 4143
f 4143 3660 4144
f 4144 3660 4146
f 3660 4145 4146
f 3662 3663 3670
f 3667 3662 3669
f 3669 3662 3670
f 3663 3665 4779
f 3670 3663 4629
f 4629 3663 4779
f 3665 3664 4779
f 3664 3665 4434
f 3664 3671 4779
f 3671 3664 4546
f 4151 3664 4434
f 3664 4151 4546
f 3665 4143 4434
f 3666 3667 3669
f 3668 3666 3669
f 3668 3669 4894
f 3672 3668 3675
f 3668 4894 3675
f 3669 3670 3676
f 4894 3669 3676
f 3676 3670 4629
f 4779 3671 4830
f 4830 3671 4153
f 4153 3671 4546
f 3673 4894 3676
f 3674 4779 4830
f 4779 3674 4436
f 3678 3674 4155
f 3674 4830 4155
f 4629 4779 4436
f 3676 4629 4436
f 3678 4155 4156
f 3679 4651 3681
f 4651 3679 3685
f 3679 3681 3690
f 3685 3679 3689
f 3689 3679 3690
f 3681 3680 3683
f 3680 3682 3683
f 3681 3683 3690
f 3683 3682 3686
f 3682 3684 3686
f 3683 3686 4905
f 3683 4905 3690
f 3687 3688 3694
f 3694 3688 3696
f 3696 3688 4160
f 3689 3690 3692
f 3689 3692 3706
f 3703 3689 3706
f 3690 4905 3691
f 796 3296 3295
f 3690 3691 3692
f 3691 4905 3700
f 3692 3691 3700
f 3699 3692 3700
f 3692 3699 3706
f 3693 3694 3696
f 3695 3693 3696
f 3693 3695 3697
f 3695 3696 3704
f 3697 3695 3702
f 3702 3695 3704
f 3704 3696 4162
f 3696 4160 4162
f 3697 3702 3715
f 3707 3697 3715
f 3698 3703 3706
f 3705 3698 3706
f 3699 3705 3706
f 3702 3714 3715
f 3710 3705 3721
f 3707 3709 3712
f 3709 3707 3715
f 3711 3708 3712
f 3709 3711 3712
f 3711 3709 3723
f 3709 3715 4872
f 3723 3709 4872
f 3721 3711 3723
f 3713 3714 3716
f 3714 3713 3720
f 3720 3713 3725
f 3715 3714 4872
f 3714 3720 4872
f 3720 3719 4872
f 3719 3720 3730
f 4872 3719 4930
f 4930 3719 4820
f 3719 3730 4820
f 3722 3721 3723
f 3722 3723 4930
f 3722 4930 3732
f 3726 3722 3732
f 4930 3723 4872
f 4930 3728 3732
f 3727 3724 3735
f 3726 3732 3747
f 3728 4930 3745
f 4835 4930 4820
f 4930 4835 3745
f 3733 3727 3735
f 3732 3728 4866
f 3728 3745 4866
f 3730 3729 4820
f 3729 3733 3741
f 4820 3729 3741
f 3747 3732 4866
f 3734 3733 3735
f 3733 3734 3738
f 3733 3738 3741
f 3734 3735 3737
f 3734 3737 4442
f 3738 3734 3739
f 3739 3734 4442
f 4820 3741 4832
f 4820 4832 4835
f 4442 3737 4444
f 3738 3739 3740
f 3738 3740 3741
f 3740 3739 4442
f 3741 3740 4163
f 3740 4731 4163
f 4731 3740 4443
f 3740 4442 4443
f 4832 3741 4163
f 4835 4832 4834
f 4731 3742 4730
f 4731 4730 4163
f 3742 4731 3743
f 3742 3743 4166
f 4730 3742 3746
f 3746 3742 4169
f 3742 4166 4169
f 4837 4835 4834
f 3743 4731 4164
f 4164 4731 4443
f 3743 4164 4165
f 3743 4165 4166
f 4730 4832 4163
f 4835 3744 3745
f 3744 4835 3751
f 3745 3744 4866
f 4866 3744 4900
f 4900 3744 3752
f 3744 3751 4752
f 3744 4752 3752
f 4835 4837 3751
f 3746 4749 4730
f 4749 3746 3749
f 3749 3746 3750
f 3750 3746 4169
f 3747 4866 4900
f 4749 4834 4832
f 4834 4749 4918
f 4834 4918 4711
f 4837 4834 4711
f 3748 4749 3749
f 4749 3748 4918
f 3748 3755 4918
f 4730 4749 4832
f 4168 3750 4169
f 4900 3752 3756
f 3754 4900 4856
f 4856 4900 3756
f 4752 3751 4837
f 4752 4837 4711
f 3756 4752 4711
f 3752 4752 3756
f 4604 4918 4841
f 4902 4604 4841
f 4918 4604 4711
f 4711 4604 4902
f 3754 4856 3758
f 4918 3755 4798
f 4696 4856 3756
f 4856 4696 3760
f 3758 4856 3759
f 3759 4856 3760
f 4696 3756 4711
f 4841 4918 4798
f 4841 4798 4800
f 4841 4800 3770
f 4696 4711 4902
f 4798 4728 3762
f 4798 3762 3769
f 4798 3769 4800
f 4728 3757 3761
f 3761 3757 3766
f 4696 4902 4743
f 3760 4696 3763
f 3763 4696 4743
f 4902 4795 4743
f 4795 4902 4709
f 4709 4902 3770
f 4902 4841 3770
f 4728 3761 3762
f 3762 3761 3764
f 3764 3761 3766
f 3762 3764 3768
f 3762 3768 3769
f 3767 3763 4743
f 3764 3765 3768
f 3765 3764 3771
f 3764 3766 3771
f 3768 3765 3774
f 3765 3771 4180
f 3765 3773 3774
f 3773 3765 4181
f 3765 4180 4181
f 4795 3767 4743
f 3767 4795 3775
f 4862 3767 3775
f 3769 3768 4777
f 4777 3768 3774
f 3769 4777 4800
f 4633 4795 4709
f 3775 4795 3778
f 3778 4795 3780
f 4795 4633 3780
f 4633 4709 4800
f 4633 4800 4777
f 4658 4633 4777
f 4800 4709 3770
f 2183 2185 3361
f 3773 3772 3781
f 3781 3772 4917
f 3772 3782 3790
f 3782 3772 4181
f 3772 3790 3797
f 3772 3797 4819
f 3772 4819 4917
f 3774 3773 3781
f 4777 3774 3781
f 4862 3775 3777
f 3776 4862 3777
f 3777 3775 3779
f 3775 3778 3785
f 3779 3775 3785
f 4658 4777 4917
f 4917 4777 3781
f 3777 3779 3783
f 3778 3780 3789
f 3785 3778 3788
f 3788 3778 3789
f 3783 3779 3784
f 3784 3779 3786
f 3779 3785 3786
f 3780 4633 4858
f 4858 4633 4658
f 4658 4917 4185
f 3780 4858 3789
f 3790 3782 4187
f 3782 4710 4187
f 3786 3785 3787
f 3787 3785 3788
f 3789 4858 3798
f 4858 4658 4185
f 3798 4858 3802
f 3787 3788 3792
f 3788 3789 3792
f 3792 3789 3798
f 3793 3790 3794
f 3790 3793 3797
f 3790 4187 4681
f 3793 3794 3795
f 3793 3795 3800
f 3793 3796 3797
f 3796 3793 4639
f 4639 3793 3800
f 3794 4681 4718
f 4681 4191 4718
f 3800 3795 3801
f 3801 3795 4194
f 3795 4193 4560
f 4194 3795 4560
f 3797 3796 4819
f 4819 3796 3806
f 3806 3796 4639
f 3798 3802 3804
f 4819 3799 4917
f 3799 4610 4185
f 3799 4819 4698
f 4610 3799 4698
f 3799 4185 4917
f 4639 3800 4474
f 4639 3807 3808
f 3807 4639 4474
f 3800 3801 3803
f 3800 3803 4474
f 3801 4194 4473
f 2237 4542 3459
f 4610 4858 4185
f 4858 4610 4677
f 3802 4858 4677
f 3804 3802 4677
f 3805 3806 3808
f 3806 3805 4748
f 3805 3808 3812
f 4748 3805 3815
f 3805 3812 3816
f 3815 3805 3816
f 4819 3806 4698
f 3808 3806 4639
f 4698 3806 4748
f 3808 3807 3814
f 3814 3807 4196
f 255 2158 2173
f 4677 4610 3811
f 4677 3811 4615
f 4610 4698 3811
f 3812 3808 3814
f 3809 4698 4748
f 4698 3809 3813
f 3809 4748 4663
f 3813 3809 4615
f 4615 3809 3824
f 3822 3809 4663
f 3809 3822 3824
f 4748 4668 4663
f 4668 4748 4732
f 4663 4668 4870
f 3811 4698 3813
f 3811 3813 4615
f 4748 3815 4732
f 3812 3814 3817
f 3816 3812 3818
f 3812 3817 3818
f 3817 3814 3819
f 3819 3814 4198
f 3814 4196 4198
f 3821 4615 3824
f 3815 3816 4199
f 3815 3823 4732
f 3823 3815 4199
f 3816 3818 4199
f 3817 4737 3818
f 4737 3817 3820
f 4737 3820 4201
f 3817 3819 3820
f 3646 1124 4542
f 2237 3646 4542
f 1124 4541 4542
f 4201 3820 4202
f 3646 3638 1124
f 3824 3822 4197
f 4870 3822 4663
f 3822 4870 4197
f 3823 3825 4732
f 3825 3823 4776
f 4776 3823 4199
f 4668 3825 3826
f 3825 4668 4732
f 4668 3826 4870
f 4197 4870 4893
f 3826 3825 4204
f 4204 3825 4776
f 4870 3826 4893
f 4893 3826 4200
f 4200 3826 4204
f 4931 3828 3829
f 4931 4197 4893
f 3827 4893 4200
f 4931 3827 3828
f 3827 4931 4893
f 3828 3827 4203
f 3829 3828 3830
f 3830 3828 4203
f 3833 3834 3836
f 3835 3833 3836
f 3836 3834 3837
f 3838 3839 3840
f 3840 3839 3844
f 3844 3839 4336
f 3841 3840 3844
f 3843 3844 4336
f 3844 3843 4831
f 4333 3843 4337
f 3843 4336 4337
f 3844 4831 4705
f 3846 3845 3848
f 3845 3847 3848
f 3846 3848 3849
f 3848 3847 3850
f 3850 3847 4356
f 3849 3848 3851
f 3848 3850 3851
f 3849 3851 4365
f 3851 3850 3852
f 3850 4640 3852
f 4640 3850 4356
f 3851 3852 4365
f 3854 4689 3863
f 3863 4689 4734
f 3852 3853 4365
f 3853 3852 4689
f 3852 4640 4821
f 3852 4821 4689
f 3856 3854 3861
f 3861 3854 3863
f 3855 3856 3857
f 3855 3857 3858
f 3857 3856 3861
f 3858 3857 3860
f 3860 3857 3861
f 3859 3858 3864
f 3858 3860 3862
f 3858 3862 3866
f 3864 3858 3866
f 4734 3860 3863
f 3860 4734 4871
f 3860 3861 3863
f 3862 3860 4871
f 4871 4734 3867
f 4631 4871 4797
f 4871 3867 4797
f 3866 3862 3871
f 3862 4871 3871
f 3865 3864 3866
f 3865 3866 3871
f 3868 3865 3869
f 3869 3865 4838
f 3865 3871 4838
f 4871 4631 3871
f 3871 4631 4838
f 4797 3867 4747
f 3867 4734 4605
f 3867 4605 4688
f 4747 3867 4688
f 4676 4797 4675
f 4797 4747 4675
f 4631 4797 4928
f 4928 4797 4676
f 3870 3869 3873
f 3869 3872 3873
f 3872 3869 4729
f 4729 3869 4838
f 4631 4928 4838
f 4838 4928 4376
f 4650 4928 4773
f 4676 4675 4373
f 4676 4373 4375
f 3872 4729 4818
f 3874 3872 3875
f 3875 3872 3878
f 3878 3872 4818
f 4773 3879 4650
f 4928 3877 4773
f 3877 4928 4676
f 3876 3875 3878
f 3875 3876 4628
f 3875 4628 3881
f 3876 3878 3882
f 4628 3876 3883
f 3876 3882 3883
f 4375 3877 4676
f 3878 4818 3888
f 3882 3878 3884
f 4818 4729 4376
f 4729 4838 4376
f 4650 3885 4636
f 4928 4650 4636
f 4818 4928 3888
f 4928 4818 4376
f 3888 4928 4636
f 3883 3882 3886
f 3882 3884 4670
f 3886 3882 4670
f 3883 4892 4628
f 4892 3883 3886
f 3887 3884 3888
f 3884 3887 3893
f 3884 3893 4670
f 4892 3886 3892
f 3886 4670 3892
f 3892 4670 3895
f 3887 3888 3889
f 3887 3889 4692
f 3893 3887 3896
f 3887 4692 3896
f 3888 4636 3889
f 3890 3973 3976
f 3890 3976 3980
f 3978 3891 3986
f 3986 3891 3987
f 3987 3891 3988
f 4670 3893 3898
f 3893 3896 4756
f 3893 4756 3898
f 3896 4692 4756
f 4756 4692 3902
f 3894 3895 4670
f 3895 3894 3897
f 3894 4670 3898
f 3897 3894 4627
f 3894 3898 3906
f 4627 3894 4383
f 3894 3906 4383
f 3899 3897 4627
f 3898 4756 3900
f 3898 3900 3903
f 3898 3903 3906
f 3900 4756 3904
f 3901 4756 3902
f 4756 3901 3904
f 4784 3899 4627
f 3903 3900 3908
f 3900 3904 3905
f 3900 3905 3908
f 4784 4627 4383
f 3906 3903 4888
f 3903 3908 4888
f 3905 3904 3909
f 3909 3904 4377
f 3905 3907 3908
f 3907 3905 3913
f 3905 3909 3913
f 4600 3906 4888
f 3906 4600 4383
f 4600 4771 4784
f 4383 4600 4784
f 3908 3907 4888
f 3911 3907 3912
f 3907 3911 4888
f 3912 3907 3913
f 2542 2531 572
f 3909 4377 4380
f 3916 3910 3925
f 3925 3910 4784
f 4600 4888 4899
f 3911 3912 3919
f 3911 3917 4899
f 3917 3911 4753
f 4888 3911 4899
f 3911 3919 4753
f 3912 3913 4379
f 3919 3912 4379
f 3914 3915 4764
f 3923 3916 3928
f 3916 3925 3929
f 3928 3916 3929
f 3917 4382 4501
f 4899 3917 4500
f 4500 3917 4501
f 3918 4600 4899
f 4600 3918 4771
f 3918 4899 4384
f 3918 3930 4829
f 3918 4829 4771
f 3919 4379 4381
f 4753 3919 4499
f 4753 4499 4501
f 3924 3923 4715
f 4715 3923 3927
f 3927 3923 3928
f 4829 3925 4771
f 3925 4829 3929
f 3929 4829 3935
f 4771 3925 4784
f 3926 4715 3927
f 3926 3927 3934
f 3931 3926 3932
f 3927 3928 4786
f 3927 4786 3934
f 4786 3932 3934
f 3932 4786 3936
f 3936 4786 3938
f 3931 3932 3941
f 3940 3937 3949
f 3939 3944 3945
f 3948 3940 3949
f 3949 3942 3957
f 3942 4854 3957
f 3944 3943 3946
f 3946 3943 3947
f 3945 3944 3954
f 3944 3953 3954
f 3946 3947 4388
f 3948 3949 3957
f 3956 3948 3957
f 4854 3950 3963
f 3957 4854 4878
f 4878 4854 3963
f 3950 4854 3951
f 3951 4854 3954
f 3950 3952 3963
f 3953 3951 3954
f 3952 3958 3963
f 3955 3956 4606
f 3958 3961 3963
f 3961 4878 3963
f 4878 3961 3962
f 3962 3961 3968
f 3964 3965 4391
f 3966 3964 4509
f 2311 2340 2341
f 3967 4847 3972
f 3970 3967 3972
f 410 3639 3637
f 3976 3973 3990
f 3979 3974 3984
f 3977 3975 3983
f 3975 3978 3982
f 3975 3982 3983
f 3980 3976 3989
f 3989 3976 3990
f 3977 3983 3992
f 3985 3977 3992
f 3982 3978 3986
f 3983 3982 3993
f 3982 3986 3994
f 3993 3982 3994
f 3992 3983 3993
f 3985 3992 3999
f 3986 3987 3994
f 3994 3987 3996
f 3989 3990 3991
f 3991 3990 3995
f 3992 3993 4782
f 3999 3992 4006
f 3992 4782 4006
f 3993 3994 4807
f 3993 4807 4782
f 1730 826 253
f 4782 4807 4000
f 4000 4807 4913
f 4782 4000 4007
f 4000 4913 4010
f 4001 4002 4008
f 4001 4008 4012
f 3639 4857 3637
f 4913 4009 4010
f 4010 4009 4016
f 4009 4011 4016
f 4017 4641 4703
f 4020 4393 4394
f 4023 4394 4571
f 4024 4026 4027
f 4039 4040 4514
f 345 3641 3647
f 4054 4040 4060
f 4040 4054 4514
f 2237 3647 3646
f 4049 4042 4052
f 4046 4045 4065
f 4045 4056 4066
f 4065 4045 4066
f 4046 4055 4063
f 4055 4046 4065
f 4050 4049 4052
f 4051 4050 4053
f 4050 4052 4053
f 4059 4054 4070
f 4054 4059 4514
f 4054 4060 4719
f 4054 4719 4070
f 4060 4055 4061
f 4055 4060 4063
f 4061 4055 4065
f 4059 4070 4395
f 4059 4395 4515
f 4719 4060 4061
f 4070 4719 4396
f 4719 4074 4396
f 4719 4061 4064
f 4719 4064 4074
f 4061 4062 4064
f 4062 4061 4065
f 4064 4062 4073
f 4062 4065 4725
f 4062 4725 4073
f 4064 4073 4074
f 4725 4065 4066
f 4725 4066 4868
f 4395 4067 4515
f 4069 4072 4079
f 4076 4069 4077
f 4077 4069 4079
f 1216 1193 2147
f 4071 4074 4397
f 4074 4071 4398
f 4071 4081 4399
f 4081 4071 4400
f 4071 4397 4400
f 4398 4071 4399
f 4079 4072 4399
f 2147 2164 1216
f 4074 4073 4397
f 4073 4725 4868
f 4073 4868 4082
f 4073 4082 4397
f 4396 4074 4398
f 188 2165 186
f 4077 4079 4080
f 4080 4079 4399
f 4080 4399 4402
f 4401 4080 4402
f 4090 4081 4093
f 4081 4090 4402
f 4399 4081 4402
f 4082 4083 4397
f 4083 4085 4400
f 4397 4083 4400
f 188 2152 4386
f 4085 4086 4400
f 246 1405 321
f 1937 2797 1920
f 321 244 246
f 4089 4091 4092
f 4089 4092 4403
f 4091 4090 4093
f 4403 4092 4405
f 321 171 244
f 3013 919 23
f 690 689 1808
f 4404 4097 4517
f 4097 4405 4409
f 4097 4409 4517
f 4105 4098 4112
f 4098 4107 4112
f 4107 4098 4519
f 4100 4099 4932
f 4099 4100 4573
f 4099 4101 4411
f 4101 4099 4573
f 4932 4099 4518
f 4099 4411 4518
f 4104 4100 4932
f 4100 4104 4594
f 4100 4594 4573
f 4101 4106 4411
f 4106 4101 4416
f 4101 4109 4413
f 4109 4101 4573
f 4932 4102 4407
f 4102 4932 4518
f 4406 4102 4516
f 4407 4102 4408
f 4106 4103 4411
f 4103 4106 4519
f 4411 4103 4518
f 4104 4932 4407
f 4594 4839 4109
f 4594 4109 4573
f 4105 4112 4742
f 4105 4742 4417
f 4761 4735 4114
f 4735 4111 4114
f 4107 4106 4742
f 4106 4107 4519
f 4742 4106 4416
f 4112 4107 4742
f 4108 4839 4410
f 4839 4108 4414
f 4761 4114 4115
f 4761 4115 4116
f 4118 4884 4742
f 4742 4884 4417
f 4118 4113 4120
f 4113 4118 4416
f 4117 4119 4125
f 4124 4117 4125
f 4118 4120 4884
f 4118 4742 4416
f 4125 4119 4126
f 4126 4119 4127
f 4687 4120 4121
f 4120 4687 4884
f 4884 4687 4127
f 4127 4687 4421
f 4121 4120 4724
f 4418 4121 4724
f 4123 4124 4133
f 4124 4125 4131
f 4130 4124 4131
f 4124 4130 4133
f 4125 4126 4131
f 4131 4126 4420
f 4420 4126 4422
f 4127 4421 4422
f 4128 4132 4422
f 4128 4421 4687
f 4421 4128 4422
f 4130 4131 4134
f 4134 4131 4135
f 4135 4131 4420
f 4132 4135 4420
f 4135 4132 4423
f 4132 4420 4422
f 4134 4135 4423
f 3354 1161 3351
f 4136 4138 4139
f 4138 4136 4140
f 4138 4137 4139
f 4137 4138 4141
f 4138 4140 4141
f 4144 4146 4435
f 4146 4145 4148
f 4145 4147 4148
f 4146 4148 4435
f 2426 808 2646
f 2876 2775 259
f 4151 4433 4546
f 165 163 4763
f 4152 4830 4153
f 4830 4152 4155
f 4152 4153 4432
f 4152 4154 4155
f 4154 4152 4432
f 4433 4153 4546
f 4155 4154 4548
f 4154 4432 4547
f 4154 4547 4548
f 4156 4157 4158
f 4160 4159 4161
f 4165 4164 4447
f 4164 4443 4445
f 4164 4445 4447
f 4166 4165 4167
f 4167 4165 4170
f 4170 4165 4449
f 4165 4447 4449
f 4166 4167 4452
f 4169 4166 4452
f 4167 4170 4706
f 4167 4706 4452
f 4168 4169 4452
f 4171 4168 4706
f 4168 4452 4706
f 4706 4170 4453
f 4170 4449 4450
f 4174 4706 4553
f 4706 4453 4553
f 4172 4171 4175
f 4171 4174 4175
f 4174 4171 4706
f 4172 4175 4457
f 4175 4174 4457
f 4457 4174 4553
f 4177 4178 4179
f 4178 4177 4180
f 4177 4179 4464
f 3361 262 2183
f 4179 4462 4464
f 194 203 275
f 349 350 348
f 350 147 348
f 348 281 349
f 4186 4183 4466
f 4183 4186 4558
f 4183 4465 4466
f 4465 4183 4558
f 153 144 146
f 3301 3879 1987
f 2646 2425 2426
f 4188 4186 4557
f 4186 4467 4558
f 4186 4630 4557
f 4189 4187 4710
f 4187 4189 4559
f 4187 4559 4681
f 4190 4188 4468
f 4189 4190 4665
f 4467 4189 4710
f 4189 4665 4559
f 4665 4190 4468
f 4718 4191 4665
f 4665 4191 4559
f 4559 4191 4681
f 152 141 142
f 4665 4468 4469
f 4665 4469 4470
f 4923 4617 4471
f 4473 4194 4560
f 4195 4473 4560
f 3013 920 919
f 151 128 290
f 2079 3343 2083
f 4776 4206 4213
f 2142 2129 2140
f 4201 4202 4205
f 4205 4202 4475
f 4212 4204 4213
f 4213 4204 4776
f 4209 4205 4475
f 2083 2140 2079
f 4206 4208 4216
f 4213 4206 4216
f 4208 4207 4479
f 2080 2142 2140
f 4216 4208 4686
f 4686 4208 4478
f 4478 4208 4479
f 4210 4209 4211
f 4211 4209 4475
f 4211 4475 4476
f 4211 4476 4477
f 4213 4214 4215
f 4215 4214 4220
f 4214 4219 4220
f 4217 4215 4220
f 4217 4220 4223
f 4225 4218 4348
f 4348 4218 4355
f 4355 4218 4358
f 4686 4227 4562
f 4227 4686 4478
f 4220 4219 4223
f 4219 4222 4223
f 4224 4221 4562
f 3343 2059 2083
f 4223 4222 4237
f 4222 4234 4237
f 4224 4227 4478
f 4227 4224 4562
f 4347 4225 4348
f 4226 4228 4482
f 4228 4226 4561
f 4226 4483 4561
f 4228 4480 4481
f 4480 4228 4561
f 4228 4481 4482
f 4234 4229 4566
f 4229 4564 4565
f 4229 4565 4566
f 4230 4483 4484
f 4483 4230 4561
f 4230 4484 4563
f 4561 4230 4564
f 4230 4563 4564
f 4233 4231 4563
f 4563 4231 4565
f 4565 4231 4566
f 4484 4233 4563
f 4234 4235 4237
f 4235 4234 4566
f 4235 4236 4238
f 4237 4235 4240
f 4235 4238 4239
f 4235 4239 4240
f 3343 2057 2059
f 4239 4238 4242
f 4240 4239 4247
f 4239 4242 4246
f 2168 2163 4014
f 4249 4241 4254
f 4241 4253 4254
f 4242 4243 4244
f 4242 4244 4245
f 4242 4245 4246
f 4249 4254 4265
f 4249 4265 4335
f 4330 4249 4335
f 3343 2060 2057
f 4265 4254 4339
f 2142 2141 2129
f 4261 4260 4263
f 4262 4264 4269
f 4264 4268 4269
f 4265 4266 4324
f 4266 4265 4339
f 4265 4324 4335
f 4324 4266 4325
f 4325 4266 4332
f 4332 4266 4339
f 4269 4268 4273
f 4883 4269 4273
f 4270 4271 4275
f 4271 4270 4280
f 4280 4270 4327
f 4275 4271 4334
f 4271 4280 4325
f 4271 4325 4332
f 4271 4332 4338
f 4334 4271 4338
f 4272 4883 4720
f 4272 4720 4276
f 4883 4813 4897
f 4813 4790 4284
f 4720 4883 4897
f 4883 4273 4813
f 4813 4273 4790
f 4276 4277 4279
f 4278 4276 4279
f 4282 4279 4283
f 4280 4324 4326
f 4324 4280 4328
f 4325 4280 4326
f 4280 4327 4328
f 4673 4281 4282
f 4611 4281 4673
f 4673 4282 4283
f 4287 4288 4291
f 4291 4288 4292
f 4291 4292 4297
f 4296 4291 4297
f 4292 4294 4297
f 4293 4295 4302
f 4293 4302 4303
f 4302 4295 4806
f 4296 4297 4298
f 4299 4300 4301
f 4300 4299 4308
f 4299 4301 4311
f 4299 4307 4308
f 4307 4299 4314
f 4299 4311 4314
f 4680 4300 4308
f 4301 4300 4303
f 4301 4303 4316
f 4311 4301 4316
f 4303 4302 4317
f 4302 4806 4304
f 4302 4304 4317
f 4316 4303 4317
f 4304 4806 4855
f 4317 4304 4855
f 4806 4305 4319
f 4806 4319 4855
f 4309 4306 4310
f 4306 4309 4320
f 4308 4307 4310
f 4307 4309 4310
f 4309 4307 4322
f 4307 4314 4322
f 4321 4309 4322
f 4314 4311 4323
f 4315 4311 4316
f 4311 4315 4323
f 4319 4312 4329
f 4329 4312 4331
f 4315 4316 4317
f 4315 4317 4318
f 4318 4855 4327
f 4327 4855 4328
f 4318 4317 4855
f 4855 4319 4328
f 4328 4319 4329
f 4324 4328 4335
f 4328 4329 4330
f 4328 4330 4335
f 4338 4332 4343
f 4332 4339 4342
f 4332 4342 4345
f 4343 4332 4345
f 4340 4341 4346
f 4340 4768 4831
f 4768 4340 4346
f 4341 4343 4344
f 4341 4344 4346
f 4345 4342 4347
f 4344 4343 4345
f 4831 4768 4705
f 4346 4344 4349
f 4768 4346 4349
f 4352 4705 4640
f 4705 4768 4353
f 4640 4705 4353
f 4768 4349 4354
f 4353 4768 4354
f 4352 4640 4356
f 4353 4354 4713
f 4353 4713 4640
f 4713 4361 4821
f 4713 4821 4640
f 4357 4355 4359
f 4355 4358 4359
f 4713 4357 4361
f 4357 4359 4363
f 4361 4357 4362
f 4362 4357 4363
f 4359 4358 4360
f 4359 4360 4364
f 4363 4359 4364
f 4361 4362 4367
f 4361 4367 4622
f 4821 4361 4622
f 4362 4363 4367
f 4363 4366 4367
f 4366 4363 4368
f 4367 4366 4369
f 4367 4369 4622
f 4689 4821 4734
f 4734 4821 4605
f 4622 4605 4821
f 4605 4622 4688
f 4369 4688 4622
f 4747 4688 4371
f 4747 4371 4675
f 4373 4374 4375
f 4379 4378 4498
f 4378 4494 4498
f 4381 4379 4497
f 410 3637 1124
f 4497 4379 4498
f 4381 4497 4499
f 2060 2058 2057
f 4384 4899 4385
f 4385 4899 4500
f 4388 4389 4503
f 4394 4393 4571
f 4404 4406 4516
f 4406 4404 4517
f 4408 4406 4517
f 4407 4408 4410
f 4822 4424 4523
f 4424 4822 4576
f 4822 4425 4534
f 4425 4430 4431
f 4425 4431 4536
f 4534 4425 4536
f 4822 4534 4535
f 4822 4535 4576
f 4428 4427 4429
f 4427 4428 4527
f 4429 4427 4537
f 4428 4429 4431
f 4430 4428 4431
f 4431 4429 4533
f 4431 4533 4536
f 3382 3272 3273
f 797 796 2817
f 919 3005 3753
f 259 169 2876
f 3273 88 3382
f 2801 2122 2803
f 4443 4442 4444
f 4443 4444 4445
f 4445 4444 4446
f 4445 4446 4550
f 4440 3716 3382
f 4447 4445 4550
f 4447 4864 4449
f 4864 4447 4550
f 4449 4864 4454
f 4440 2323 3716
f 4448 4449 4454
f 4453 4456 4553
f 4455 4457 4553
f 4457 4455 4554
f 88 68 4440
f 332 329 4780
f 4460 4461 4556
f 4192 1634 1652
f 4462 4463 4464
f 4558 4467 4710
f 4470 4718 4665
f 68 65 4440
f 3272 1806 4439
f 3272 4439 3273
f 2083 2080 2140
f 2129 115 2140
f 88 76 68
f 4496 4495 4497
f 4497 4495 4499
f 4496 4497 4498
f 3013 4623 920
f 4525 4524 4526
f 4525 4526 4575
f 4574 4525 4575
f 1806 1804 4439
f 4530 4529 4531
f 4531 4529 4532
f 4530 4531 4582
f 4531 4532 4575
f 4532 4574 4575
f 4576 4535 4578
f 4578 4535 4579
f 4564 4563 4565
f 4568 4679 4569
f 4577 4576 4578
f 4577 4578 4580
f 4577 4580 4581
f 4577 4581 4582
f 4578 4579 4580
f 4581 4580 4583
f 2981 2980 3784
f 2981 3784 3786
f 2982 2981 3786
f 3786 3787 3496
f 2982 3786 3496
f 2975 2982 3496
f 2978 2975 3496
f 2978 3496 2976
f 2978 2976 2977
f 2977 3791 2978
f 1046 1069 1045
f 1047 1014 1071
f 1012 1047 1071
f 1012 1071 1046
f 1012 1046 1045
f 1045 1013 1012
f 4827 4911 2983
f 1018 3760 3193
f 3193 1020 1018
f 1744 1022 4046
f 4063 4060 4040
f 4034 1023 1744
f 4513 4034 1744
f 4513 1744 4046
f 4513 4046 4063
f 4513 4063 4040
f 4040 4039 4513
f 3365 4028 2774
f 1681 3365 2774
f 2907 1060 1034
f 4508 1040 2903
f 4518 4103 1764
f 3620 4518 1764
f 3620 1764 1763
f 2259 3620 1763
f 1762 1055 3624
f 1763 1762 3624
f 3624 2259 1763
f 2257 4098 4105
f 4105 4735 2257
f 2895 4111 4417
f 4884 2895 4417
f 3199 1074 1075
f 1116 1119 3213
f 3214 1092 1117
f 1116 3213 3214
f 1116 3214 1117
f 3263 1109 1454
f 1458 1444 1469
f 3263 1454 1458
f 1468 3263 1458
f 1458 1469 1468
f 1109 1477 1476
f 1109 1476 1456
f 1110 1109 1456
f 1110 1456 1113
f 1113 1442 1453
f 1453 1110 1113
f 1108 1395 1432
f 1417 1430 1419
f 1431 1417 1419
f 1442 1431 1419
f 1442 1419 1108
f 1432 1442 1108
f 3534 1134 1112
f 3080 3838 3271
f 3080 3271 1111
f 4181 3772 1118
f 3773 4181 1118
f 1787 4712 1788
f 1787 1788 1141
f 1787 1141 3284
f 3284 1786 1787
f 2691 3226 4158
f 1198 1210 1181
f 1170 1169 1168
f 3465 1170 1168
f 1175 2409 1176
f 1176 2410 1175
f 1240 1212 1199
f 2206 1191 1190
f 4746 3362 1218
f 3355 3360 3560
f 3358 3355 3560
f 3358 3560 3359
f 1218 3358 3359
f 3359 4746 1218
f 3699 2882 2880
f 3049 2881 2880
f 1423 3707 1422
f 3049 2880 3701
f 1422 3049 3701
f 1422 3701 1423
f 1855 1336 1351
f 1855 1351 4485
f 1855 4485 4274
f 1855 4274 1286
f 1357 1367 4458
f 4458 4597 1357
f 1347 3245 1348
f 1348 1349 1347
f 1365 1355 1338
f 1407 1374 1391
f 1418 1393 1377
f 1398 1399 1400
f 1466 1457 1474
f 1480 1492 1479
f 1501 1486 1502
f 3267 3270 2844
f 3831 2856 2853
f 3533 3530 3531
f 2853 3533 3531
f 3831 2853 3531
f 3531 3532 3528
f 3831 3531 3528
f 3269 3267 2844
f 1514 1504 1505
f 1491 1506 1514
f 1514 1505 1491
f 1539 1510 1543
f 1951 1952 1953
f 3586 1951 1953
f 2886 2885 4351
f 4313 4312 3414
f 4350 4313 3414
f 4351 4350 3414
f 2886 4351 3414
f 2887 2886 3414
f 3414 4305 2887
f 1552 2848 1553
f 1560 1564 1562
f 1603 1576 1592
f 1601 1602 1575
f 1601 1575 1603
f 1592 1601 1603
f 1594 1587 1596
f 1594 1596 1607
f 4840 1594 1607
f 1607 1606 4840
f 1599 1584 1591
f 1655 1672 3277
f 1655 3277 1654
f 1653 1643 1655
f 1653 1655 1654
f 1653 1654 1667
f 1653 1667 1637
f 1620 1653 1637
f 1637 1619 1620
f 3281 1688 1717
f 4358 4218 1735
f 1735 1708 1734
f 4358 1735 1734
f 4360 4358 1734
f 1733 4364 4360
f 1734 1733 4360
f 1749 3282 1722
f 1756 1737 1758
f 1755 1756 1758
f 3604 4088 3610
f 3604 3610 1763
f 3614 3604 1763
f 3616 3614 1763
f 1792 1823 1822
f 1822 1826 1825
f 1822 1825 1792
f 4697 1814 1820
f 1849 1851 4880
f 3086 2807 2814
f 3086 2814 2811
f 1817 1818 3084
f 1817 3084 3094
f 2811 1817 3094
f 3094 3086 2811
f 1867 1865 1863
f 1867 1863 3307
f 3307 1834 1866
f 3307 1866 1830
f 1867 3307 1830
f 1879 2815 1852
f 1857 1858 1995
f 1995 2015 1856
f 1995 1856 1857
f 1886 1871 1912
f 1912 1888 1911
f 1911 1908 1886
f 1912 1911 1886
f 1899 1878 1900
f 3299 1880 2806
f 2806 1881 3299
f 1924 1925 1941
f 1948 1950 1946
f 1926 3564 1914
f 1948 1946 1926
f 1948 1926 1914
f 1961 1960 1931
f 1947 1949 1945
f 1947 1945 1943
f 1944 1947 1943
f 3326 3325 1970
f 4684 1965 4744
f 1976 4388 4503
f 1976 4503 4504
f 4505 3594 3457
f 3457 3319 1976
f 4505 3457 1976
f 4504 4505 1976
f 2021 2020 2005
f 2665 2659 2043
f 2780 2108 2101
f 2780 2101 2081
f 2780 2081 3436
f 2623 2065 2753
f 2753 2633 2624
f 2753 2624 2623
f 2781 2091 3332
f 3332 2782 2781
f 2777 2884 3250
f 3250 4920 2777
f 4592 3344 2135
f 2155 2424 2154
f 4403 4405 4097
f 4097 4404 4403
f 2533 2265 2282
f 2267 2285 3377
f 2546 2300 2298
f 2546 2298 2299
f 2299 3377 2284
f 2299 2284 2769
f 2769 2546 2299
f 4392 3380 3378
f 3376 4392 3378
f 3376 3378 4785
f 4785 3383 3376
f 4506 2307 2309
f 4506 2309 4391
f 4507 4506 4391
f 4391 3455 4507
f 3390 2765 2339
f 3385 3390 2339
f 3385 2339 2319
f 3384 3385 2319
f 2320 3384 2319
f 2319 3386 3387
f 2319 3387 2320
f 2620 3391 2333
f 2335 2620 2333
f 2333 2334 2335
f 2385 2386 2387
f 2389 2385 2387
f 2371 2391 2389
f 2389 2387 2371
f 2469 4012 4393
f 2506 2477 2503
f 2503 2505 2506
f 2511 2512 2495
f 2507 2504 2501
f 2566 2556 2550
f 4889 2583 2581
f 2606 2600 2772
f 2582 2596 2606
f 2606 2772 2582
f 3461 3458 3595
f 3464 3603 3461
f 3595 3464 3461
f 3606 3608 3613
f 3606 3613 3468
f 3606 3468 3467
f 4415 2655 2654
f 2653 2652 4415
f 2653 4415 2654
f 4412 2073 2119
f 4412 2119 2653
f 2654 2660 2670
f 2653 2654 2670
f 2670 4412 2653
f 4839 4594 2669
f 4104 4407 4410
f 4104 4410 4839
f 4839 2669 4104
f 4672 2712 2711
f 3478 2710 2718
f 4450 4449 2763
f 4450 2763 4451
f 4552 2761 4453
f 4170 4450 4451
f 4451 4551 4552
f 4552 4453 4170
f 4170 4451 4552
f 3053 2810 2809
f 3286 2839 3539
f 3854 3856 2841
f 4337 3429 4333
f 3338 3341 2883
f 2953 2956 2957
f 2957 2941 2953
f 3501 3503 2950
f 2962 2961 2965
f 3276 2969 3855
f 3855 3858 2967
f 3855 2967 3276
f 2988 3493 3494
f 3776 2991 2989
f 3776 2989 2990
f 2990 2988 3494
f 3494 4862 3776
f 3494 3776 2990
f 3055 3056 3021
f 3498 3100 3091
f 3573 4005 3572
f 3572 3141 3999
f 3999 3573 3572
f 3306 3915 3556
f 3554 3306 3556
f 3556 3553 3554
f 3944 3939 3943
f 3964 3323 3965
f 4047 3368 3366
f 3582 3584 4038
f 4038 4037 3582
f 4615 3810 4677
f 3864 3541 3859
f 3627 3626 4115
f 3627 4115 3628
f 4124 4122 3627
f 3628 4124 3627
f 4681 3794 3790
f 3884 3878 3888
f 4382 3917 4753
f 4501 4382 4753
f 4499 3919 4381
f 3932 3926 3934
f 4408 4102 4406
f 4422 4126 4127
f 4326 4324 4325
f 2972 2740 4424
f 4524 2972 4424
f 4524 4424 4576
f 4526 4524 4576
f 4526 4576 4577
f 4526 4577 4582
f 4575 4526 4582
f 4531 4575 4582
f 1716 2916 1715
f 4213 4215 4212
f 4212 4215 4204
f 4946 5076 5101
f 4955 4217 5085
f 4950 4976 4969
f 4974 5086 4958
f 5111 5001 5109
f 4247 4942 4240
f 4239 4246 4247
f 4246 4248 4247
f 1106 4941 1088
f 4247 4952 4942
f 4941 2179 2180
f 5041 5040 5063
f 4964 2179 4941
f 4250 4971 4964
f 4942 4965 4966
f 1164 4251 4252
f 4997 4995 4960
f 5080 5061 5024
f 4938 5006 5039
f 4939 4995 4997
f 4248 2179 4952
f 5012 4967 5014
f 1305 548 550
f 550 548 606
f 606 548 4255
f 548 4258 4255
f 4259 4257 4258
f 726 2328 4257
f 4267 4264 725
f 725 4264 2328
f 4264 4262 2328
f 2328 4262 4257
f 5005 4883 5006
f 5120 4971 4250
f 5005 4269 4883
f 5055 5029 4945
f 4963 4938 4950
f 4258 4969 4255
f 5013 3205 4968
f 3223 3225 3521
f 3225 3224 3521
f 3224 3216 3521
f 3521 3216 3520
f 5015 5014 4967
f 4262 4963 4257
f 5120 4994 4939
f 3210 3204 3205
f 5004 5067 5064
f 2179 4964 4952
f 5030 4936 4992
f 4992 4936 4991
f 5027 4951 5096
f 5102 5029 3519
f 1003 2909 3192
f 963 4936 2909
f 931 4936 963
f 931 4935 4991
f 4936 3192 2909
f 900 4935 930
f 4936 931 4991
f 3050 900 2916
f 900 2915 2916
f 2916 2915 1715
f 2915 3161 1715
f 4217 4223 5100
f 5112 4955 4944
f 5022 4981 4975
f 931 930 4935
f 3050 4990 900
f 5033 5094 4957
f 4947 3192 4936
f 4990 4934 4935
f 5011 5010 5051
f 5009 4965 4979
f 4977 5036 5059
f 4941 4250 4964
f 4252 4994 4250
f 5047 5044 4986
f 5104 5083 4988
f 2180 1088 4941
f 4941 1106 4250
f 4278 3520 4973
f 4237 4240 4942
f 5050 4947 4981
f 5001 4203 3827
f 4955 4200 4204
f 5100 4223 5065
f 5029 4934 4990
f 4999 4203 5001
f 4970 4983 5107
f 4989 5046 5045
f 4981 4946 4974
f 1087 3192 4947
f 5117 4969 5021
f 5026 4985 4951
f 4276 4278 4973
f 4967 5012 5017
f 5007 5039 5006
f 4258 4257 4950
f 4963 4269 5005
f 4953 5009 5010
f 4965 4952 4940
f 4952 4247 4248
f 5036 4960 5037
f 4966 5066 4237
f 5112 5002 5110
f 5057 5056 5106
f 4955 4204 4215
f 4215 4217 4955
f 5040 5004 5063
f 4958 5044 5012
f 5103 5095 5102
f 4972 4985 5026
f 4981 4974 4975
f 3203 4975 3204
f 5028 5054 5077
f 4987 5053 5054
f 4994 4995 4939
f 4995 4251 4996
f 4961 4976 4983
f 4984 5059 5036
f 5007 4272 5008
f 5023 4982 5119
f 4950 4257 4963
f 4262 4269 4963
f 4964 4940 4952
f 4966 4965 5009
f 4942 4952 4965
f 4953 5041 5066
f 4966 4237 4942
f 4983 4976 5107
f 5016 4973 3520
f 3216 5013 5015
f 4968 3205 3204
f 4969 4961 5021
f 4969 4258 4950
f 5019 5073 5049
f 5028 5088 5054
f 4968 5014 5013
f 4940 4964 4971
f 5087 5101 5076
f 5027 4978 5075
f 5072 4986 5046
f 5114 5019 5115
f 4974 5101 5086
f 4974 4958 4968
f 4975 4974 4968
f 4968 3204 4975
f 4961 4969 4976
f 4938 4982 4950
f 5062 4977 5081
f 4985 4972 4979
f 5067 5011 5042
f 4985 4979 5025
f 5113 5010 5009
f 4979 4965 4940
f 4945 5029 5102
f 5076 5053 4987
f 1087 4947 5050
f 5031 4981 4947
f 5108 4996 1239
f 4976 4950 4982
f 5048 5074 5020
f 4948 5058 4983
f 4988 5061 5060
f 4984 5060 5061
f 5025 4979 4940
f 5082 4948 4983
f 4986 5045 5046
f 5098 5083 5104
f 5033 4993 5055
f 5089 5093 5024
f 4937 5083 5098
f 5038 4977 5062
f 5054 5053 4957
f 4949 5012 5047
f 4935 900 4990
f 4947 4936 5030
f 4991 4935 4934
f 4992 4934 4993
f 4991 4934 4992
f 4946 4981 5031
f 5056 4943 5079
f 4959 4992 4993
f 4994 4252 4251
f 4960 4995 4996
f 4995 4994 4251
f 1239 4996 4251
f 3519 4203 4999
f 5035 4960 4996
f 4960 5036 4997
f 4977 5038 4997
f 4200 5110 3827
f 1239 1277 4998
f 5097 4970 5104
f 5000 5095 5103
f 5000 5106 5056
f 4996 5108 5035
f 4954 5001 5111
f 4954 4999 5001
f 5086 4980 5068
f 5109 3827 5110
f 5084 5063 5064
f 5035 4998 5058
f 5100 4956 5085
f 5011 5004 5010
f 4272 5006 4883
f 5005 4938 4963
f 4973 5018 5114
f 5006 4938 5005
f 5007 5006 4272
f 4276 5008 4272
f 5116 5008 5115
f 5117 5021 1277
f 5008 4276 5114
f 4953 4966 5009
f 5080 5096 4951
f 4953 5040 5041
f 4972 5051 5010
f 5079 5043 5034
f 5047 5012 5044
f 5017 5012 4949
f 5015 5013 5014
f 3216 3205 5013
f 5014 4968 4958
f 4958 5012 5014
f 4967 5016 5015
f 5015 3520 3216
f 3520 5015 5016
f 4967 5017 5016
f 4949 5018 5017
f 4973 5016 5017
f 4973 5114 4276
f 4973 5017 5018
f 5019 5018 4949
f 5023 5074 4970
f 4978 5042 5075
f 5074 5023 5049
f 5021 4998 1277
f 4961 5058 5118
f 5022 4975 3203
f 1087 5050 3203
f 5023 4970 4982
f 5039 4982 4938
f 4977 5059 5081
f 5072 5048 5020
f 5025 4940 4971
f 5038 5062 4971
f 5027 5026 4951
f 5052 4959 5032
f 5024 5061 5090
f 5070 5054 5088
f 4937 5046 5071
f 5096 5093 5027
f 5029 4990 3050
f 3050 3519 5029
f 5030 4992 4959
f 5031 4959 5052
f 5031 4947 5030
f 5030 4959 5031
f 5032 4959 4993
f 4993 5033 5032
f 4957 5032 5033
f 4934 5055 4993
f 4943 5056 5057
f 5104 4970 5074
f 5058 4998 5118
f 5037 5035 4948
f 4977 4997 5036
f 5037 4960 5035
f 4948 5060 5037
f 5037 4984 5036
f 4971 5120 5038
f 4939 4997 5038
f 4962 5119 5007
f 4982 5039 5119
f 5040 4953 5010
f 5040 5010 5004
f 5066 5065 4223
f 5066 5041 5065
f 5011 5075 5042
f 5043 5042 4978
f 5034 5094 5000
f 5043 4957 5034
f 4980 5087 5069
f 5045 5044 5068
f 4986 5044 5045
f 4980 5069 5045
f 4989 5071 5046
f 4944 5085 5099
f 5072 5091 4986
f 5073 5047 5091
f 4949 5047 5073
f 5002 5099 5105
f 5049 5023 4962
f 4962 5019 5049
f 5050 4981 5022
f 5022 3203 5050
f 5051 4972 5026
f 5027 5075 5026
f 5053 5052 5032
f 4946 5031 5052
f 5053 5032 4957
f 5043 5054 4957
f 5043 5077 5054
f 5024 5090 5089
f 4934 5029 5055
f 4945 5078 5055
f 5042 5079 4943
f 5056 5034 5000
f 4954 5105 5057
f 5003 5064 5057
f 4961 4983 5058
f 5058 4948 5035
f 5080 4984 5061
f 4951 5081 5059
f 4984 5037 5060
f 4948 5082 5060
f 5084 5064 5003
f 5061 5083 5090
f 5062 4985 5025
f 5025 4971 5062
f 5064 5063 5004
f 5063 4956 5041
f 4943 5057 5064
f 5085 4956 5084
f 5004 5011 5067
f 5065 5041 4956
f 4223 4237 5066
f 4966 4953 5066
f 5067 5042 4943
f 4943 5064 5067
f 4980 5045 5068
f 5068 5044 4958
f 5070 5069 5087
f 4989 5045 5069
f 4989 5069 5070
f 5070 4987 5054
f 5089 4989 5088
f 5091 5072 5020
f 5092 4978 5027
f 5046 4937 5072
f 5020 5049 5073
f 5073 5019 4949
f 5049 5020 5074
f 5104 5074 5048
f 5075 5011 5051
f 5026 5075 5051
f 5076 4946 5052
f 5052 5053 5076
f 5077 5043 4978
f 4978 5092 5077
f 5033 5055 5078
f 4945 5095 5078
f 5042 5043 5079
f 5079 5034 5056
f 5080 4951 5059
f 5059 4984 5080
f 5081 4951 4985
f 4985 5062 5081
f 4983 5097 5082
f 4988 5060 5082
f 4937 5090 5083
f 5083 5061 4988
f 5084 5099 5085
f 4956 5063 5084
f 5003 5099 5084
f 4955 5085 4944
f 5068 4958 5086
f 4946 5101 4974
f 5087 5076 4987
f 5070 5087 4987
f 5089 5088 5028
f 5088 4989 5070
f 4989 5089 5071
f 5078 5000 5094
f 5090 4937 5071
f 5071 5089 5090
f 5020 5073 5091
f 5047 4986 5091
f 5027 5093 5092
f 5028 5077 5092
f 5093 5089 5028
f 5028 5092 5093
f 5034 4957 5094
f 5094 5033 5078
f 5000 5078 5095
f 4945 5102 5095
f 5096 5080 5024
f 5024 5093 5096
f 4988 5082 5097
f 5097 4983 4970
f 5098 5048 5072
f 5098 5072 4937
f 5003 5105 5099
f 5002 5112 5099
f 5065 4956 5100
f 5100 5085 4217
f 5101 5087 4980
f 4980 5086 5101
f 5102 3519 4999
f 5103 5102 4999
f 5103 4999 4954
f 4954 5106 5103
f 5098 5104 5048
f 5104 4988 5097
f 5003 5057 5105
f 4954 5111 5105
f 5000 5103 5106
f 5106 4954 5057
f 5107 4976 4982
f 5107 4982 4970
f 5108 1239 4998
f 4998 5035 5108
f 5099 5112 4944
f 5109 5001 3827
f 4972 5010 5113
f 5110 5002 5109
f 5111 5109 5002
f 5002 5105 5111
f 5112 5110 4200
f 4200 4955 5112
f 5113 5009 4979
f 5113 4979 4972
f 5114 5018 5019
f 4962 5115 5019
f 5007 5116 4962
f 5115 5008 5114
f 5115 4962 5116
f 5116 5007 5008
f 5117 1277 4255
f 4255 4969 5117
f 5118 4998 5021
f 5118 5021 4961
f 5039 5007 5119
f 5119 4962 5023
f 4250 4994 5120
f 4939 5038 5120
f 5129 5125 5128
f 3819 5127 3820
f 3807 4474 4196
f 3801 4473 3803
f 4195 4923 4473
f 4923 4472 4473
f 3120 5122 687
f 5122 2921 687
f 4198 5126 3819
f 4473 4472 5123
f 5123 4472 2921
f 5122 4196 4474
f 723 767 3119
f 5130 767 5124
f 5129 3120 3119
f 769 5127 767
f 5128 5122 3120
f 814 5127 769
f 814 4202 5127
f 4202 814 4475
f 814 838 4475
f 4198 4196 5125
f 5126 4198 5121
f 5122 4474 3803
f 4473 5123 3803
f 5123 2921 5122
f 3803 5123 5122
f 5121 5130 5126
f 767 5127 5124
f 5121 4198 5125
f 5122 5128 4196
f 5130 5121 5129
f 5124 3819 5126
f 4202 3820 5127
f 3819 5124 5127
f 3120 5129 5128
f 5125 4196 5128
f 3119 767 5130
f 5121 5125 5129
f 5124 5126 5130
f 5129 3119 5130
f 1648 5131 1320
f 3066 3300 4555
f 424 4460 3237
f 2900 4459 4460
f 4460 4459 3237
f 3237 4459 383
f 5134 1320 5131
f 5132 5133 1320
f 5132 382 5133
f 5131 4457 4554
f 4172 5135 3002
f 4172 4457 5135
f 5131 4554 4555
f 4555 3300 5131
f 5133 382 383
f 5135 4457 5131
f 5133 383 4459
f 4459 1320 5133
f 3300 5134 5131
f 5134 5132 1320
f 5135 5131 1648
f 1648 3002 5135
f 4462 5136 4556
f 4180 3771 4178
f 4178 3771 4179
f 5137 4179 3771
f 5136 4179 5137
f 5136 5137 730
f 730 2900 5136
f 2900 730 731
f 730 4176 731
f 2900 4556 5136
f 4462 4179 5136
f 5137 3771 3766
f 3766 730 5137
f 3832 3831 5140
f 3834 5140 3837
f 3835 3269 3833
f 2847 5141 3266
f 5141 2844 3266
f 3834 3833 5142
f 3832 5139 1487
f 5139 1525 1487
f 2847 1525 5139
f 5142 3833 5138
f 5140 3831 3528
f 2847 5138 5141
f 3833 5141 5138
f 3837 5140 4320
f 5139 3832 5138
f 5139 5138 2847
f 5140 5142 3832
f 5140 3528 4320
f 5141 3833 3269
f 3269 2844 5141
f 5138 3832 5142
f 5142 5140 3834
f 4434 4545 5143
f 209 220 218
f 185 280 207
f 159 5144 284
f 112 100 4876
f 5147 110 4876
f 111 5145 110
f 5145 120 110
f 5145 283 120
f 87 5146 98
f 2322 5146 87
f 111 110 5147
f 1804 111 5146
f 4438 5145 1804
f 4439 1804 5146
f 4161 159 5145
f 4438 4161 5145
f 2693 5144 4159
f 2693 4437 5144
f 4437 2693 279
f 2693 4548 279
f 279 4548 280
f 4548 4547 280
f 280 4547 207
f 4153 4433 4432
f 4432 4433 4547
f 4547 4433 207
f 207 4433 219
f 219 4433 220
f 220 4433 218
f 4161 4159 5144
f 4545 224 5143
f 4545 4434 229
f 4434 4143 229
f 5143 4151 4434
f 4437 284 5144
f 5144 159 4161
f 159 283 5145
f 111 1804 5145
f 98 5146 111
f 5146 2322 4439
f 5147 4876 100
f 5147 100 111
f 2237 4149 345
f 4149 4147 345
f 4147 4145 345
f 4145 3641 345
f 4150 5148 3644
f 264 5148 4539
f 1769 3643 1767
f 3643 3644 1767
f 3644 5148 1767
f 3481 5148 4150
f 264 1767 5148
f 143 152 4774
f 5149 3027 4894
f 3668 3672 3666
f 2996 1064 3035
f 844 845 801
f 845 870 801
f 3051 5150 3689
f 3703 3491 3051
f 97 297 298
f 297 296 298
f 296 3023 298
f 298 3023 3024
f 3024 3023 3491
f 136 5151 3023
f 5151 136 5152
f 5151 3051 3491
f 3685 3689 5150
f 3685 3025 870
f 3025 3490 870
f 3490 3489 870
f 870 3489 801
f 801 3489 1056
f 1056 3489 1063
f 3489 3488 1063
f 211 4852 277
f 277 4852 3488
f 3488 4852 1063
f 1063 4852 1064
f 4852 3034 1064
f 1064 3034 3035
f 3027 5149 226
f 5149 3034 226
f 3025 3685 5150
f 4894 3027 3675
f 3029 1072 3027
f 3027 1072 3675
f 3675 1072 3672
f 1073 3030 1072
f 1072 3030 3672
f 3672 3030 3666
f 3666 3030 3661
f 3661 3030 3048
f 3030 4901 3048
f 4901 3040 3048
f 3048 3040 3041
f 3041 3040 3658
f 3040 3042 3658
f 5149 4894 3035
f 3035 3034 5149
f 5151 5152 3051
f 5150 3026 3025
f 3491 3023 5151
f 136 3026 5152
f 5152 3026 5150
f 5150 3051 5152
f 4435 4148 4147
f 650 5161 652
f 584 497 583
f 583 497 607
f 497 552 607
f 552 5156 607
f 5157 722 716
f 551 553 593
f 553 555 593
f 555 5155 593
f 593 5155 5156
f 634 5154 615
f 3101 3109 634
f 5162 5165 5160
f 5160 5157 5164
f 615 5154 5155
f 5154 5162 5167
f 5153 5158 697
f 650 5162 5161
f 5155 5154 631
f 5153 693 736
f 737 722 5157
f 5153 736 737
f 693 793 736
f 697 693 5153
f 5159 5165 5154
f 5159 3109 5163
f 3109 661 5163
f 5166 5161 5162
f 5156 5155 631
f 5155 555 615
f 631 607 5156
f 5156 552 593
f 5165 5159 5158
f 5153 737 5157
f 661 697 5158
f 5160 5153 5157
f 5159 5154 634
f 634 3109 5159
f 5158 5153 5160
f 716 5164 5157
f 631 5154 5167
f 651 652 5161
f 5166 5160 5164
f 5163 661 5158
f 5163 5158 5159
f 5164 716 651
f 5161 5166 651
f 5158 5160 5165
f 5162 5154 5165
f 5162 5160 5166
f 5164 651 5166
f 5167 5162 650
f 5167 650 631
f 696 5168 3135
f 5168 756 5169
f 5170 3135 5168
f 832 5170 5169
f 4655 3513 5171
f 4757 5169 756
f 4757 4655 5171
f 5168 696 756
f 3513 832 5169
f 5168 5169 5170
f 5170 832 3135
f 5171 3513 5169
f 5171 5169 4757
f 334 3071 337
f 3071 304 337
f 2761 4448 4456
f 4456 4448 301
f 4448 4454 301
f 4454 4864 301
f 3258 354 3300
f 380 382 354
f 354 382 3300
f 3300 382 5134
f 382 5132 5134
f 2827 31 4441
f 31 3247 4441
f 3247 3246 4441
f 4433 4151 5172
f 218 5172 224
f 4151 5143 5172
f 5143 224 5172
f 5172 218 4433
f 4544 235 4543
f 4143 4144 229
f 229 4144 235
f 4144 4435 235
f 235 4435 4543
f 4543 4435 4149
f 4435 4147 4149
f 3482 3487 5173
f 3481 5173 5148
f 3642 3487 3482
f 267 5173 3487
f 265 5173 267
f 265 4539 5173
f 4539 5148 5173
f 5173 3481 3482
f 4847 5174 3972
f 4510 2393 3324
f 2416 4570 2401
f 512 510 511
f 2458 2456 2438
f 2456 5175 2438
f 5175 510 2438
f 4002 4003 4008
f 4008 4003 2456
f 4003 4004 2456
f 4004 2427 5175
f 3998 3240 4570
f 3240 3242 4570
f 3242 3995 4570
f 4570 3995 2401
f 3995 3990 2401
f 2401 3990 2393
f 3990 3973 2393
f 3973 1998 2393
f 2393 1998 3324
f 3970 3972 1998
f 1998 3972 3324
f 3324 3972 4511
f 3972 5174 4511
f 2456 4004 5175
f 5174 3966 2341
f 4847 3966 5174
f 4847 3323 3966
f 5174 2341 2340
f 2340 4511 5174
f 5175 2427 511
f 511 510 5175
f 632 2608 2629
f 2629 2608 2619
f 2608 2621 2619
f 2530 2529 2515
f 2515 2529 2514
f 4043 5176 2539
f 610 2521 2591
f 2521 5180 2591
f 4043 4052 5181
f 2563 2521 2572
f 2642 2118 2640
f 2640 2118 2641
f 2118 2648 2641
f 5179 5186 5185
f 5188 4091 4093
f 5179 5188 4093
f 4081 5179 4093
f 5180 2521 2563
f 5185 2638 5184
f 4086 5185 5186
f 5190 2638 5185
f 5185 4086 5190
f 5178 5189 4085
f 5185 5184 5187
f 4868 5178 4082
f 2599 5178 4868
f 5178 2599 2605
f 2599 4868 2521
f 2521 4868 2572
f 4868 4066 2572
f 2590 2589 4066
f 4066 2589 2572
f 2572 2589 4057
f 2589 2578 4057
f 4051 4053 2578
f 2578 4053 4057
f 4053 5177 4057
f 5177 2562 4057
f 4083 4082 5178
f 2548 5177 4052
f 5177 2548 2554
f 2548 4052 4043
f 4042 5181 4052
f 4053 4052 5177
f 4036 5176 4035
f 4036 2529 5176
f 4036 4030 2529
f 2529 4030 2514
f 4030 5183 2514
f 4092 4091 5188
f 5183 1670 740
f 994 2513 5182
f 994 995 2513
f 1745 996 995
f 995 996 2513
f 2513 996 2483
f 996 4023 2483
f 4023 4571 2483
f 5176 5181 4035
f 2529 2539 5176
f 1670 994 5182
f 5177 2554 2555
f 2555 2562 5177
f 5189 2605 2618
f 5178 4085 4083
f 5178 2605 5189
f 4081 4400 5186
f 5180 2563 2564
f 2564 2591 5180
f 4042 4035 5181
f 5181 5176 4043
f 5182 2513 740
f 5182 740 1670
f 740 2514 5183
f 5183 4030 1670
f 5184 2638 2641
f 5184 2641 2648
f 4086 5189 5190
f 2648 5187 5184
f 5179 4081 5186
f 5186 4400 4086
f 4092 5188 2648
f 5187 5179 5185
f 5188 5179 5187
f 5187 2648 5188
f 4086 4085 5189
f 5190 5189 2618
f 2618 2638 5190
f 4570 2427 3998
f 2427 4004 3998
f 4004 3997 3998
f 2462 5192 4572
f 2476 2442 2462
f 2442 2441 2462
f 4836 5195 2443
f 2432 5195 4836
f 2420 2444 2432
f 5192 5195 2444
f 2488 4572 5196
f 5196 5193 5191
f 2488 5196 5194
f 5191 5193 2479
f 5196 2444 5193
f 2490 5191 2491
f 2443 5195 2441
f 574 2488 5194
f 2492 2491 5191
f 5191 2479 2492
f 4572 5192 5196
f 2462 2441 5192
f 5193 2444 2463
f 2463 2479 5193
f 5194 5191 2490
f 2490 574 5194
f 2432 2444 5195
f 5195 5192 2441
f 2444 5196 5192
f 5191 5194 5196
f 308 2188 2195
f 2195 2188 285
f 2033 51 3
f 51 294 3
f 294 293 3
f 3 293 2188
f 2188 293 285
f 293 126 285
f 126 299 285
f 2635 2636 2637
f 2614 2597 2613
f 5202 5201 2576
f 2561 588 2577
f 588 589 2577
f 587 5202 589
f 5202 2577 589
f 5201 5202 2593
f 5200 5201 2593
f 1279 5200 1280
f 5200 2597 5201
f 2617 2607 2604
f 2604 2607 1279
f 1279 2607 2597
f 2607 2754 2597
f 2597 2754 2613
f 2754 5197 2613
f 2626 3462 2754
f 3462 5197 2754
f 5199 2634 2636
f 5197 3462 5198
f 5200 1279 2597
f 2636 2634 2637
f 2634 2628 2637
f 5199 5197 5198
f 2613 5197 2625
f 2627 5198 3462
f 5198 2627 2634
f 5199 5198 2634
f 5199 2636 2625
f 5197 5199 2625
f 5201 2597 2585
f 2593 1280 5200
f 5201 2585 2576
f 2576 2577 5202
f 587 2593 5202
f 2679 4419 4522
f 2660 5214 4108
f 5214 4414 4108
f 5231 5241 5260
f 2663 4925 5238
f 2675 2684 4925
f 5204 5235 2703
f 1963 5204 2703
f 2687 2706 2698
f 2713 5224 2708
f 4532 4529 5225
f 4142 5213 2720
f 5213 2716 2720
f 2664 2663 5214
f 2717 2724 2743
f 2739 5212 2724
f 4142 4141 5213
f 5223 2721 5212
f 3202 5223 2973
f 2721 5223 4142
f 3202 4141 4142
f 5229 5225 5215
f 3612 5210 5251
f 5228 4140 5234
f 4136 5232 4140
f 3636 5211 2971
f 5211 3635 2971
f 3611 2757 3612
f 2757 4584 3612
f 5221 3612 4584
f 5221 4584 4538
f 5210 5237 5251
f 3636 5222 5211
f 4428 4430 4527
f 4430 2735 4527
f 2735 5255 4527
f 5209 5255 4426
f 4425 2742 4426
f 2742 5209 4426
f 5226 5230 4822
f 2738 2732 4523
f 2732 2737 4523
f 4523 2737 2741
f 2737 2734 2741
f 2729 2736 2734
f 2734 2736 2741
f 5218 5248 5254
f 2736 5219 5226
f 3636 4574 5259
f 3612 5221 5210
f 5246 5227 5245
f 4822 5230 2742
f 5257 5205 5256
f 2705 5217 2711
f 5218 4529 4530
f 2672 2673 2690
f 2666 2667 2673
f 3470 4110 2668
f 4110 3475 2668
f 3474 2751 3625
f 3625 2751 3475
f 3475 2751 2668
f 2668 2751 2667
f 2667 2751 2673
f 2751 2747 2673
f 2747 2748 2673
f 2673 2748 2690
f 2690 2748 2700
f 2700 2748 4778
f 4863 2694 2748
f 2748 2694 4778
f 2694 2695 4778
f 2695 3477 4778
f 5217 5239 5207
f 5231 5243 5241
f 5231 5206 5229
f 5241 5217 5207
f 5226 4822 2741
f 5223 5212 2739
f 5213 5228 2713
f 4134 5205 4130
f 3632 5216 851
f 4139 4134 4136
f 4423 5249 4134
f 5232 5249 4132
f 4140 5232 5233
f 4128 5204 4132
f 5250 4687 2746
f 5205 4134 4139
f 5236 5216 5206
f 2684 2746 4925
f 2746 5203 4925
f 5235 5250 2684
f 2674 4418 4419
f 4419 4418 4522
f 4522 4418 747
f 5240 5239 3477
f 5203 2746 4418
f 1963 4132 5204
f 4128 4687 5204
f 5211 4139 3635
f 3632 4130 5205
f 4529 5252 5225
f 851 5216 5236
f 2711 5217 4672
f 5236 5207 5240
f 5237 5248 4530
f 4530 5248 5218
f 5255 5209 4528
f 5221 4538 5244
f 5215 5225 5252
f 5256 4139 5211
f 4530 4581 5237
f 5259 5229 5222
f 5216 5205 5257
f 5212 2721 2743
f 2743 2724 5212
f 5213 4141 5228
f 2713 2716 5213
f 5214 2660 2664
f 5216 3632 5205
f 5217 2705 4778
f 5207 5239 5240
f 5248 5210 5247
f 5242 5218 5208
f 5220 4427 5261
f 5241 5243 4672
f 4538 4537 5244
f 5228 4141 4140
f 5259 5225 5229
f 5258 5216 5257
f 2739 2973 5223
f 3202 4142 5223
f 2706 5224 5234
f 2706 2708 5224
f 2742 5230 5209
f 5225 4574 4532
f 2741 2736 5226
f 5247 5210 5221
f 5254 5246 5208
f 5234 4140 5233
f 2713 5228 5224
f 5232 4132 1963
f 5206 5222 5229
f 5226 5219 5230
f 5231 5229 5215
f 5243 5231 5215
f 5233 5232 1963
f 2746 2684 5250
f 5233 1963 2698
f 2698 2706 5234
f 2698 5234 5233
f 5234 5224 5228
f 5235 2684 1962
f 1962 2703 5235
f 5260 5206 5231
f 4919 851 5236
f 5248 5237 5210
f 5237 4581 4583
f 5214 2663 5238
f 5238 4925 5203
f 5239 5217 4778
f 5239 4778 3477
f 5240 3477 4919
f 4919 5236 5240
f 4672 5217 5241
f 5207 5260 5241
f 5252 5242 5215
f 4537 5245 5244
f 5247 5244 5245
f 5247 5245 5227
f 5245 4537 4427
f 5246 5245 4427
f 5220 5253 4427
f 5221 5244 5247
f 4423 4132 5249
f 5248 5247 5227
f 5254 5248 5227
f 5249 5232 4136
f 4136 4134 5249
f 5250 5235 5204
f 5204 4687 5250
f 5251 5237 4583
f 5251 4583 3612
f 5252 4529 5218
f 5218 5242 5252
f 5253 5208 5246
f 5246 4427 5253
f 5227 5246 5254
f 5254 5208 5218
f 4528 4527 5255
f 2735 4426 5255
f 5206 5216 5258
f 5256 5205 4139
f 5257 5256 5211
f 5211 5222 5257
f 5258 5257 5222
f 5258 5222 5206
f 5222 3636 5259
f 4574 5225 5259
f 5260 5207 5236
f 5236 5206 5260
f 4581 4530 4582
f 5262 5261 4527
f 5230 5219 5209
f 2736 2729 5219
f 2730 2723 2729
f 2723 5265 2729
f 5220 5266 5264
f 5264 5265 2725
f 2727 5264 2725
f 4672 5243 2715
f 5215 5242 5243
f 5243 5242 2715
f 2715 5242 2728
f 2728 5242 2727
f 5266 5220 5261
f 2727 5263 5220
f 5263 2727 5242
f 2726 2725 5265
f 5219 5264 5266
f 5266 5261 5262
f 5253 5220 5263
f 5261 4427 4527
f 5262 4527 4528
f 5209 5262 4528
f 5263 5242 5208
f 5263 5208 5253
f 5265 5264 5219
f 5264 2727 5220
f 5219 2729 5265
f 5265 2723 2726
f 5266 5262 5209
f 5209 5219 5266
f 5214 5238 5267
f 4416 4101 4113
f 4101 4413 4113
f 4113 4413 4120
f 4120 4413 4724
f 4413 4109 4724
f 4839 5268 4109
f 5268 4724 4109
f 5271 5203 5268
f 4414 5270 4839
f 4418 4724 5268
f 4418 5268 5203
f 5267 4414 5214
f 5269 4839 5270
f 5268 5269 5271
f 5269 5270 5271
f 5269 5268 4839
f 5270 4414 5267
f 5271 5270 5267
f 5271 5267 5238
f 5271 5238 5203
f 2661 5272 2671
f 1397 5272 2655
f 2674 5273 4418
f 5273 747 4418
f 2671 5272 5273
f 5272 2660 2654
f 2661 2660 5272
f 2654 2655 5272
f 1397 5273 5272
f 1397 747 5273
f 5273 2674 2671
f 419 4387 5274
f 253 274 1730
f 419 5274 2193
f 5274 4387 1730
f 4387 419 2216
f 419 2209 2216
f 2209 2218 2216
f 2218 2325 2216
f 5274 1730 274
f 274 2193 5274
f 3571 5276 4371
f 1518 4373 1520
f 1861 5276 1859
f 5276 3571 2397
f 5276 5275 4371
f 5275 1520 4373
f 5276 1520 5275
f 2396 1859 2397
f 5276 1864 1519
f 1861 1864 5276
f 5275 4373 4675
f 5275 4675 4371
f 1519 1520 5276
f 5276 2397 1859
# end of file
