# Supplementary material for: The Slothful Claw: Osteology and Taphonomy of Nothronychus mckinleyi and N. graffami (Dinosauria: Theropoda) and Anatomical Considerations for Derived Therizinosaurids
Source: PLoS One. 2015 Jun 10;10(6):e0129449. doi: 10.1371/journal.pone.0129449 (PMC4465624; doi:10.1371/journal.pone.0129449)
Supplement: S1 Multimedia — (A) UMNH VP16420 caudal vertebra (B) UMNH VP16420 caudal vertebra (C) UMNH VP16420 caudal vertebra (D) UMNH VP16420 left scapula (E) UMNH VP16420 right scapula (F) UMNH VP16420 humerus (G) UMNH VP16420 ulna (H) UMNH VP16420 radius (I) UMNH VP16420 manual claw (J) UMNH VP16420 pubis (K) UMNH VP16420 ischium (L) UMNH VP16420 femur (M) UMNH VP16420 tibia (N) UMNH VP16420 fibula (O) MSM P2117 caudal vertebra (P) MSM P2117 scapula (Q) MSM P2117 left humerus (R) MSM P2117 right humerus (S) MSM P2117 antebrachial element (T) MSM P2117 ulna (U) MSM P2117 manual phalanx (V) MSM P2117 left ischium (W) MSM P2117 left tibia (X) MSM P2117 right tibia (Y) MSM P2117 fibula (Z) MSM P2117 metatarsal (AA) MSM P2117 pedal claw (BB) MSM P2117 gastralia (CC) MSM P2117 gastralia. (ZIP) [file pone.0129449.s011.zip › MultiS29-NMGastralia2.obj]

# Studio
g Polygonal_Model_1
# Number of geometric vertices: 5045
v -29.60411459 53.79437655 -7.03919865
v -27.95665339 54.98471484 -6.81235502
v -28.97428162 51.84758455 -6.83665136
v -32.03937411 54.60821465 -7.48543302
v -29.79167365 56.87708035 -6.75315177
v -31.50667995 53.07425186 -7.35804066
v -33.65619481 52.21565440 -6.99682813
v -33.37525204 54.41600829 -7.63382064
v -40.72389379 45.33105716 -7.03629758
v -38.83480653 43.03852841 -7.08497455
v -39.96417671 43.34792122 -6.58561010
v -35.60809046 53.47159132 -7.57767726
v -37.47319430 50.01022667 -7.73762632
v -38.31229731 53.12457681 -8.11552815
v -39.64244574 47.15291783 -7.35057611
v -40.54377973 49.77770150 -8.40899535
v -29.36519869 58.58183280 -5.64628001
v -28.60479429 58.27258155 -5.15057053
v -27.74033137 56.43738806 -6.16598688
v -33.95514935 55.87720126 -7.79950619
v -39.17635605 53.30585316 -8.11559428
v -42.55998507 48.80291596 -8.43277946
v -41.33670405 50.63209310 -8.45940411
v -43.75910014 47.56367579 -7.23785022
v -43.37470233 47.66287282 -7.89362378
v -43.75655949 46.64671794 -6.97438978
v -41.93072021 47.45883495 -7.63282645
v -32.49665350 56.65346608 -7.41207832
v -35.80552712 54.81748283 -7.80481379
v -30.36314063 58.49062651 -6.47280971
v -33.70921686 57.23070726 -7.72639969
v -35.54071859 56.09693006 -7.90904369
v -41.41560569 53.42238396 -7.99595658
v -44.22183707 48.37481305 -6.61616772
v -43.50061342 49.60095882 -7.56930374
v -29.07828428 58.74925107 -4.67145396
v -35.64945608 56.85188249 -7.91169237
v -28.18495780 57.83292279 -5.01891132
v -43.58134046 51.55476183 -8.03808495
v -27.10694820 56.75637722 -5.25407773
v -26.74115263 56.90522864 -4.01976425
v -41.31418467 48.09461534 -8.26105569
v -34.82491523 49.80629683 -7.32248044
v -36.30685434 47.31949791 -7.33026350
v -41.54151678 46.37311026 -7.15775462
v -41.61091521 44.25226152 -5.65100275
v -41.03075713 44.73290592 -6.65473891
v -30.60213849 52.41888016 -7.34802196
v -31.51345253 50.69811642 -7.14523252
v -38.88763860 45.40703446 -7.64217181
v -25.56727454 52.89708450 -6.10928750
v -25.62596276 53.71488631 -5.98793151
v -24.77613464 52.66219378 -5.88623807
v -25.32849647 53.67166176 -5.84820891
v -30.56112118 49.65775087 -6.85767131
v -28.78351510 51.30607262 -6.82170736
v -29.32032943 48.89688268 -7.47707626
v -26.15041658 50.47770962 -6.95911376
v -33.27344358 46.45510390 -7.33599160
v -33.65496546 48.28001559 -7.21258856
v -25.71912296 51.85048655 -6.47035427
v -24.80613440 50.68454146 -6.64328225
v -39.03172165 41.98174179 -6.62038848
v -39.10903260 40.61792418 -6.04256755
v -39.73758593 41.08290374 -5.89431869
v -23.81899208 50.33524334 -6.32529426
v -24.06966314 49.90468547 -6.71558781
v -25.38507432 48.49555716 -7.33743981
v -34.79829431 44.02702674 -7.90969748
v -36.27078235 41.09364003 -7.67608592
v -37.63204068 43.43229905 -7.82484375
v -38.37237507 40.68419337 -6.51121978
v -37.75254264 41.01597145 -6.90265698
v -37.94275597 40.06958753 -6.35783793
v -28.97280455 45.61664909 -7.93856289
v -32.19572827 45.39560154 -7.79227633
v -31.98034316 47.82544076 -7.22860731
v -27.37090178 47.73368314 -7.64758419
v -25.62581934 46.54656351 -8.18618294
v -27.66028605 46.27990723 -7.99816009
v -36.76638380 39.25357014 -6.43041311
v -37.05525771 40.13280198 -6.71453681
v -35.91591492 39.78703171 -7.20291724
v -29.37934920 43.39018837 -7.65575049
v -35.39864346 40.30656070 -7.61884404
v -34.68975425 39.59420696 -7.60852126
v -25.50759725 44.03378814 -8.09614733
v -34.96528789 38.69267181 -7.21680839
v -35.46914458 36.93242371 -6.02115039
v -35.79097241 38.59827295 -6.68638572
v -33.80979970 38.19284588 -7.42083928
v -20.49408481 49.08696190 -6.69368124
v -22.41482772 48.48376289 -7.46163353
v -31.70852363 41.24826193 -7.63770146
v -20.47980949 49.62158948 -5.94669254
v -21.76583558 50.27046055 -4.38404502
v -19.64124478 49.44587126 -4.96251276
v -22.41177484 50.45138672 -4.89991624
v 13.03404849 -1.62329769 -5.41505031
v 13.27673066 -1.19062362 -4.28069662
v 13.62606417 -3.71124386 -4.23715124
v -36.34831682 38.77280280 -6.39415020
v 12.81598024 -0.65538782 -3.56870494
v -22.80419134 50.50738901 -3.22962855
v -23.70269597 51.01552606 -4.13083471
v -24.22774024 51.96833983 -5.81873581
v -24.69091862 51.60344020 -6.23378204
v -36.36164218 45.13882101 -8.11403897
v -26.41635388 52.87665129 -6.35673292
v -31.93639964 48.94955829 -6.89809909
v -26.40562318 55.73825166 -5.68317063
v -33.71973336 49.62714761 -7.42760533
v -42.88728535 45.56056485 -6.00757264
v -33.89214724 59.66360867 -7.27134151
v -37.88098693 55.95939606 -7.99843390
v -31.72000870 60.92141569 -5.34152612
v -30.73152155 59.62673947 -5.57005964
v -35.98483652 58.58317390 -7.53095653
v -35.91934592 57.13367835 -7.71193951
v -39.37572241 56.61542341 -7.87482783
v -37.02857345 57.57128075 -7.79318810
v -33.80563483 60.45483425 -7.09220860
v -33.39342773 61.43962592 -5.91060938
v -32.92229027 61.00956351 -6.52713003
v -36.62788868 60.58710068 -7.04890117
v -35.94018146 61.92238256 -6.59900950
v -39.66565058 54.53537405 -8.08708556
v -43.59918460 53.42250317 -7.99204782
v -44.89837587 49.30348322 -6.57748803
v -34.40805525 62.92994320 -5.79539873
v -34.72586349 61.95282936 -6.54124282
v -45.97270489 51.15441233 -7.34869856
v -46.11639678 53.12987417 -7.72924628
v -34.91929919 63.34044039 -5.39903063
v -34.78892520 63.40044737 -4.54381667
v -35.75514629 62.78637797 -6.21324359
v -44.33597252 58.39697644 -7.73516996
v -43.93950477 55.21846563 -8.04072618
v -47.70625010 51.57633126 -6.71616057
v -36.75633669 63.59815598 -6.21094881
v -40.14785215 61.57384440 -6.98541664
v -38.25060278 65.85463881 -5.61162876
v -37.33616695 64.92896378 -6.02764916
v -39.27249461 65.01851976 -6.42956002
v -45.87855563 58.93898010 -7.74792908
v -46.56336457 56.96036667 -7.66020920
v -48.60183224 53.74531075 -7.38488231
v -49.20141771 55.27040362 -7.64390267
v -47.51918837 54.64283004 -7.61093525
v -49.36892912 52.79470980 -6.25811704
v -49.90774393 53.54230851 -5.70819154
v -37.54325956 65.65560400 -4.69326181
v -36.93228588 64.95972723 -4.81001474
v -39.28632289 66.32727385 -5.65253152
v -41.75562784 66.29571319 -6.28514588
v -50.37108809 56.08103797 -7.62836356
v -51.16333812 55.61016127 -7.00073550
v -50.12580380 54.01655659 -6.54382445
v -39.45760801 65.96589088 -6.37565553
v -40.27344286 65.98232687 -6.21160166
v -51.06041580 55.01054600 -6.62485464
v -44.34139654 61.94587424 -7.26584112
v -44.96935755 64.54245001 -6.96366793
v -47.05131054 60.84340066 -7.89196417
v -48.87919873 61.61640957 -7.90581759
v -47.94103652 64.57920372 -7.39994086
v -48.77961800 59.89443138 -7.55381817
v -48.17250744 57.98345804 -7.55904661
v -51.26933753 58.18840116 -7.72775756
v -50.09445921 58.77079070 -7.82026909
v -51.21548101 57.05082789 -7.60202436
v -52.63279378 57.50994757 -6.99724536
v -52.43313685 56.76056817 -6.03613444
v -51.63381621 54.87052724 -5.57479402
v -52.78661847 55.98016828 -5.05290926
v -40.70916772 67.38915294 -5.34922024
v -40.65107182 68.01883131 -4.69211256
v -39.61014748 67.29014218 -4.77304310
v -41.65495932 68.35291535 -5.22231217
v -41.41976684 68.67065281 -4.63500060
v -42.73640364 67.77902693 -6.20714761
v -44.55981404 67.67677516 -6.48908829
v -52.29970068 59.46512893 -7.61995371
v -49.48926717 61.22901663 -7.54659437
v -52.39176005 54.20500785 -3.45513923
v -41.64732993 69.00053471 -4.40229662
v -42.33496636 69.52245533 -4.30972129
v -43.02671552 68.64970922 -5.71786379
v -43.86554658 68.78826022 -5.43367397
v -50.50233006 62.43311241 -7.67762121
v -43.46672446 69.74987686 -4.67063813
v -46.68714479 68.45024973 -6.50025439
v -49.33405295 66.72521681 -7.12909317
v -49.58140105 64.28141892 -7.72277405
v -51.98898166 64.43199515 -7.37787457
v -53.13165486 60.63237414 -7.69000454
v -53.80050093 58.81486088 -6.85313996
v -54.50259149 57.55341426 -5.44842659
v -53.68724093 57.01699480 -5.74908499
v -54.73869294 56.09053746 -3.51026328
v -42.88855195 69.02879477 -3.43360379
v -43.87144372 69.59675252 -4.71518980
v -43.57738793 70.59625536 -4.13801242
v -44.43912208 70.02025843 -5.38493926
v -45.27590424 70.46955079 -5.28495945
v -46.13936692 70.62541693 -5.61191561
v -48.74077067 68.53978336 -6.64467644
v -54.52574044 63.89724463 -7.19472719
v -44.13011670 70.55915147 -4.40182444
v -45.21319643 71.14862651 -4.97520203
v -55.84069341 62.79456615 -7.28186732
v -55.25625497 60.93227491 -7.02977087
v -46.47648707 71.61189616 -5.25337085
v -45.23605108 71.59271091 -4.48976830
v -53.83572355 68.46117973 -7.03790318
v -52.03091353 71.93472236 -6.57289336
v -52.20923945 69.46969032 -6.89621968
v -47.34902829 72.19525427 -5.31657971
v -46.22681439 72.75135070 -4.11705859
v -45.66005617 72.06147164 -3.89004126
v -46.42276093 73.21192324 -4.55660233
v -47.66117781 69.22608614 -6.29019924
v -47.98763990 72.96177000 -5.44419372
v -47.74800688 74.04992729 -3.68740433
v -23.53278734 50.82008615 -5.87334530
v -22.61553705 47.44669050 -7.94162415
v -28.66662480 40.35201669 -7.69796129
v -30.14168330 37.93073818 -7.51422020
v -31.86799213 33.28684717 -7.02050095
v -31.34652227 34.50176492 -7.22836237
v -29.82502989 33.58783200 -7.07748067
v -23.60097133 51.03223026 -4.88266116
v -31.00644052 36.14153713 -7.50327343
v -28.61066535 36.22879833 -7.79295946
v -23.99102971 50.68656802 -3.10696289
v -24.36141111 51.25104636 -4.08242876
v -24.53779243 51.52415484 -5.08002611
v -30.29160947 32.54310042 -6.32331427
v -28.94824930 32.77362883 -6.92699896
v -19.40384507 48.78155887 -2.91740475
v -18.67539994 48.61139134 -3.80513724
v -20.92376351 47.89254069 -7.81654846
v -26.37732215 35.73750332 -7.68963387
v -27.14355290 33.82593766 -7.52594648
v -28.73586491 31.34936839 -6.20881841
v -23.48871715 43.82296279 -8.22699443
v -21.29591443 45.39812729 -8.07572994
v -17.99700782 47.92330787 -3.79677932
v -17.13992283 47.15576023 -4.12164442
v -21.33942023 42.06219316 -8.17362219
v -23.91012013 41.54329002 -8.15039128
v -23.48134667 36.84811667 -7.91913830
v -22.56291918 36.04424372 -7.94787798
v -24.11072515 34.23557431 -7.73484446
v -54.64276671 -125.76796114 -5.81159489
v -54.04334888 -127.32146680 -7.41810352
v -53.70000005 -126.23000145 -7.11000105
v -20.60836367 44.33786869 -7.98283424
v -19.15694401 45.77018693 -7.46933464
v -18.95380765 44.47679594 -7.83117861
v -21.53184637 38.71577978 -8.24754965
v -32.66988322 -68.48204136 -3.09047638
v -33.66546705 -69.72509623 -4.24749125
v -32.55537152 -70.01133263 -1.88859110
v -25.22490732 28.93636562 -7.34455558
v -26.90842189 29.12119031 -7.03698816
v -25.92879348 29.48888764 -7.23804161
v -16.18434303 46.10558972 -4.88176616
v -16.94984734 47.00542241 -5.21105714
v -16.94609225 46.71136662 -3.54180764
v -17.91526936 43.18007827 -7.88559671
v -24.10538308 27.59999596 -7.32919155
v -25.09584092 26.61007084 -6.97362702
v -19.49184574 39.66733813 -8.26297794
v -20.15509829 38.35999593 -8.38137232
v -22.16362767 37.71861643 -8.15563556
v -21.26338333 31.18436411 -7.77902082
v -24.88310076 31.40940890 -7.61735626
v -23.07817899 29.68881838 -7.55099440
v -15.84429108 44.87467185 -6.85001770
v -16.49346575 44.90285367 -7.04778871
v -15.35502728 45.46067864 -5.13040414
v -17.11237431 46.17221653 -6.78489963
v -16.34691842 43.53570193 -7.33666308
v -21.42628655 28.87752838 -7.77658261
v -23.37176725 24.60513823 -6.92454353
v -25.13926104 25.79763718 -6.92751538
v -22.66327478 26.02051012 -7.79192010
v -14.93667718 44.33479160 -6.75433734
v -17.54501276 47.40483686 -5.69719262
v -19.23515461 47.70904034 -7.02094380
v -19.12282221 48.87136072 -5.51712373
v -25.98697320 32.73237497 -7.72349350
v -26.93832852 30.50952591 -7.05638574
v -27.68395282 31.97341412 -7.01627182
v -27.57633850 31.13135137 -6.78645074
v -28.40246074 30.45625426 -6.42203866
v -25.10835975 52.12442949 -4.88926191
v -25.69148503 54.09589037 -5.97249018
v -26.35583095 54.46361005 -6.36199443
v -26.38893947 56.49365485 -3.81030911
v -25.77158809 55.62787876 -4.71469248
v -25.99057928 56.02330714 -4.10319492
v -32.49878809 43.89097542 -7.74226757
v -29.63744290 57.56761134 -2.36165756
v -28.53838913 58.02237988 -3.62712797
v -29.09750305 58.41372907 -3.91884428
v -30.69381788 59.84922498 -4.49132454
v -30.05149588 58.94460157 -3.54641583
v -32.06405789 60.79946458 -3.58698028
v -31.07332252 60.03160402 -3.94181721
v -32.33155236 60.21890044 -6.40683668
v -32.79878944 61.59923971 -4.08962183
v -32.76818991 61.51475012 -5.22656366
v -34.36373919 62.93398887 -3.91286938
v -39.60942850 59.43272263 -7.32121244
v -6.02756580 25.25140718 -8.19956046
v 1.64645666 25.29664524 -6.89431047
v 1.22896221 24.75033142 -7.88841397
v 1.00229890 25.51057376 -7.51109794
v -38.20940480 66.33704156 -4.64186678
v -40.79935327 68.01613420 -3.55816376
v -41.74556956 66.43664092 -1.78377680
v -39.55742344 67.21295416 -3.52098630
v -42.65712947 68.54677945 -2.89975433
v -44.33807731 71.13870978 -3.30645195
v -44.93262246 71.49129361 -3.35166464
v -50.67304522 -124.11492318 -7.28271389
v -50.08532107 -122.78811634 -8.46803375
v -49.39691350 -123.25447798 -7.53007829
v -50.35006255 -122.23778665 -6.92586415
v -8.77257623 4.95684100 -0.92447898
v -8.29153229 2.97763851 -0.89717522
v -45.35704479 71.52704149 -4.00153594
v -47.71015048 73.79267365 -2.73604668
v -47.45824635 72.94987142 -3.09186149
v -48.65149781 74.48959351 -4.39134846
v -54.23521996 59.98297781 -6.97668595
v -55.90580031 59.57387760 -5.99357579
v -20.05444095 46.64643854 -1.73071946
v -22.04266936 47.76056483 -0.99982345
v -21.12209983 46.07919604 -1.09954376
v -22.05604501 49.33967441 -1.76037033
v -19.02964339 45.34176365 -1.33642240
v -18.22286844 45.27385160 -1.50136428
v -18.22924986 46.59993574 -2.26658536
v -17.32131466 45.93158886 -2.40768562
v -15.92949964 45.47762126 -3.73823964
v -15.09543136 42.63287410 -1.65258255
v -16.61307365 42.95249656 -1.09099189
v -15.41031897 42.21507162 -1.18134869
v -12.63085566 42.67797619 -4.04159911
v -15.33569302 43.59997809 -2.36081635
v -13.38374242 43.60219091 -5.87676140
v -14.26776871 44.29834336 -4.17039962
v -15.48555773 41.66745022 -7.52210757
v -15.00922441 43.42072457 -7.44213304
v -13.15075252 41.10527411 -1.85407337
v -15.53296298 40.85149243 -0.96091162
v -13.54568545 40.96754640 -1.41550414
v -12.00014073 42.49773175 -5.93141560
v -13.87007441 42.63471067 -6.92702737
v -13.18235975 40.21564499 -1.41008361
v -14.06082045 39.92746398 -0.76282280
v -12.49718200 39.32230547 -1.49020494
v -11.74627524 41.29921645 -3.39517579
v -11.16435882 39.42237422 -2.55672447
v -11.29769906 41.78198054 -5.52758668
v -11.66029181 41.24403745 -6.89133629
v -12.54901756 41.92912951 -6.63831830
v -9.46520362 40.16011953 -5.49147790
v -10.89805737 41.29372165 -6.21602638
v -10.27192641 40.57754204 -6.67483173
v -9.34285671 39.51562196 -6.66950550
v -9.24349576 38.49589825 -3.60225025
v -8.79935268 39.00669143 -6.25063712
v -8.35193880 38.40801492 -5.91661083
v -8.07588361 37.42192686 -4.29356284
v -8.56411457 37.36031055 -3.33117857
v -7.26889540 36.26662120 -4.08400968
v -7.00976606 37.16022521 -6.17527869
v -7.59091368 37.63710707 -6.66598370
v -8.39995965 37.21110150 -7.36658648
v -8.33319034 38.10941055 -6.88689947
v -8.13523307 35.02625600 -1.25777523
v -8.23929347 33.71662647 -0.10283753
v -7.21187796 35.17448157 -2.37572077
v -8.12559854 36.19466349 -2.59280903
v -6.96764281 36.83487698 -7.15397857
v -6.40487345 35.08986905 -3.70976096
v -5.85906859 35.60291231 -5.47288172
v -6.03697542 36.04925424 -6.68421807
v -6.32651430 35.66704318 -7.50444178
v -5.67565858 35.32608598 -6.98663620
v -6.06063288 31.23801574 -0.68975787
v -5.49917296 32.05930442 -1.46710221
v -6.71692332 32.07871318 -0.41061826
v -5.31398878 34.15119275 -3.98406154
v -5.78137115 34.00014341 -2.85470788
v -5.44752320 34.49817747 -7.36129237
v -7.15439068 32.84138069 -8.29778239
v -6.19227625 34.24422070 -7.73418276
v -5.07598370 33.84885937 -7.32457591
v -5.19602327 30.84447794 -1.16327265
v -5.02650440 30.13696149 -0.86832524
v -6.64039096 30.13993427 -0.18756115
v -5.26218023 32.56578371 -2.49802833
v -5.33322105 33.55647251 -2.61033396
v -4.74144472 33.13099965 -3.76792275
v -4.25042585 32.74676949 -7.53553631
v -4.21690522 32.05291182 -7.78989727
v -6.05245540 32.03966841 -8.22304562
v -72.79977202 90.48406035 -3.29844235
v -71.34876400 89.59723264 -3.17607750
v -71.71265781 90.88866413 -3.76803218
v -5.99508313 33.03701058 -1.46099762
v -4.89585241 34.51811895 -6.15966460
v -10.27321070 37.08803281 -1.60193979
v -9.72908735 37.61969879 -2.26934021
v -8.35664757 -67.56759435 -5.47650503
v -8.52160808 -67.40138680 -6.88832253
v -7.54777016 -67.39854813 -6.13857666
v -9.13145021 36.22434288 -7.90639874
v -10.21630410 36.18241102 -8.15929938
v -10.29068138 37.68907860 -8.01289361
v -12.82167248 40.39053991 -7.56212091
v -12.67422270 38.36434707 -7.91827124
v -14.31485638 38.83593529 -7.96523411
v -13.02004978 41.53398797 -2.30874331
v -14.09284491 42.35680774 -2.40109395
v -19.06183921 43.68208349 -0.72318548
v -17.84938015 43.53401065 -0.99530118
v -17.31161773 44.74500194 -1.77954009
v -16.62372798 45.19131780 -2.54439213
v -23.41145091 48.89281094 -1.10740087
v -27.11560763 45.72739825 2.32843822
v -24.75807443 46.64627463 0.54322561
v -27.19655260 47.11949453 1.42746617
v -25.12395754 48.61740768 -0.17605207
v -25.97483993 48.23856428 0.29193607
v -25.61515756 50.86398125 -2.66443146
v -24.70843866 50.63032359 -2.86150235
v -24.92867038 51.86945945 -5.58740832
v -27.15650573 49.55942929 -0.08619310
v -25.40168725 51.66879296 -3.71897873
v -26.53622255 51.99818686 -2.51830625
v -28.78000028 -94.65999901 -5.61999995
v -28.68135832 -95.65963596 -5.43469749
v -26.78154968 -92.59276837 -4.98059951
v -25.45601316 53.77399549 -5.55695081
v -27.40792185 51.18349940 -1.32498785
v -26.63764171 53.66615579 -2.51218141
v -25.78536980 53.88125777 -3.99136404
v -26.17805079 54.90395054 -3.34529369
v -25.82982741 54.96290326 -4.23210068
v -27.82242373 55.88034168 -2.09398707
v -28.48882228 55.35816029 -1.30707759
v -27.35669725 57.21216276 -3.36370803
v -30.34409881 55.54851517 -0.29845480
v -31.44343570 55.04310131 0.18349921
v -30.43789417 54.92191017 -0.08846606
v -30.51647171 53.98729444 0.16376648
v -30.16455844 57.17319250 -1.47833710
v -31.89259768 57.85764009 -1.34423003
v -31.15224466 56.92975223 -0.88584138
v -31.45140782 58.79439414 -2.44713528
v -32.30410069 55.52040040 0.31933357
v -31.77674860 53.60774696 0.80638606
v -31.94777295 56.81375414 -0.26752020
v -33.77892822 56.11436814 0.81831176
v -34.71460938 53.71788144 1.84190669
v -34.61107984 58.04668367 0.14633274
v -33.60037878 58.83036554 -1.09333184
v -32.69344196 59.84081328 -2.39548250
v -30.89848161 59.42749232 -3.34165362
v -34.03067961 60.63065305 -1.98214431
v -36.41045094 58.66519734 0.53230725
v -38.33540902 58.26970190 1.87048211
v -36.58343107 57.46760219 1.47922384
v -36.10328957 60.34338847 -0.53894601
v -35.61698645 62.33813614 -2.50293571
v -38.81074116 63.70238960 -1.60080288
v -36.16607189 64.49494511 -4.14178986
v -35.71216017 63.96580487 -5.30934287
v -37.90273145 64.98313695 -3.19069624
v -38.40926290 65.46949595 -2.78984220
v -39.84197229 58.98998678 1.89074839
v -41.71286523 58.94346535 2.46577151
v -41.23684391 57.87079781 2.96396995
v -38.52283955 66.27190113 -4.38864995
v -38.44682872 66.03547931 -3.68597126
v -42.16544703 61.74347922 1.29507820
v -43.49262640 59.45990607 2.48016790
v -39.70769793 66.30152464 -3.12101701
v -46.69195414 61.52847037 2.57295044
v -45.58036476 64.78695571 1.00863702
v -45.76107115 62.82647699 1.82590820
v -44.20396313 66.93316996 -0.73636184
v -43.21217909 69.56323236 -3.18869064
v -47.98521101 66.83290750 0.60362165
v -45.41710392 68.44103336 -1.21597154
v -44.44221780 68.92878562 -2.07245443
v -44.07614097 69.77931410 -3.37092788
v -44.90609095 70.32770663 -3.10656428
v -45.48049346 70.03248483 -2.33424222
v -46.12156004 69.86623257 -1.79989066
v -46.99483141 70.96093893 -1.96198304
v -45.09753361 71.18893415 -3.30892392
v -45.40434852 71.67011499 -4.32997849
v -49.58749190 65.32738358 2.10452010
v -49.92046952 68.42889637 0.59462921
v -50.87443814 67.53198802 1.30851881
v -47.96300456 72.20315933 -1.52311276
v -48.17100614 70.36109269 -0.81756705
v -49.69134554 73.28748703 -2.09812447
v -22.33703248 38.02298382 2.49762740
v -24.17667769 39.20218721 2.80926819
v -20.94958164 38.80940378 2.34646420
v -20.42608149 39.71068189 1.67284417
v -22.38304168 40.02647847 2.19199341
v -20.64882591 42.22887382 0.85607666
v -19.82877403 42.03321412 0.51118061
v -19.45501193 42.82494634 -0.03636902
v -20.94185539 43.25662553 0.45671462
v -21.78524621 36.88764572 2.46085739
v -20.49852535 40.72745889 1.35318027
v -18.81976053 40.63530639 0.70798222
v -18.71129312 41.93073139 0.15847078
v -23.37043360 35.37434340 1.79303903
v -19.82071623 37.92139888 1.76677422
v -19.54012178 39.49453309 1.38603058
v -18.49463396 41.36928171 0.37649556
v -8.72475654 30.54801561 -0.02045446
v -7.87324924 30.70818447 -0.07947470
v -8.35837889 31.14414215 1.18460925
v -20.60828544 35.97242385 2.08409200
v -7.67027400 31.97704628 -0.10198941
v -18.02749373 42.37602279 -0.07454446
v -17.41457358 41.69164225 -0.28950392
v -18.52673851 38.89836743 1.18435302
v -18.75785366 37.25254908 1.33044238
v -19.13711429 35.19130126 1.39630062
v -17.09578373 38.16398606 0.84072922
v -17.74013601 39.12832960 0.84919808
v -16.02882706 39.65304047 -0.02941440
v -17.22116396 40.45742750 0.12707090
v -21.06218599 32.16729313 1.50200527
v -19.11897399 32.92793408 1.58946449
v -20.73238790 34.11947936 1.62298733
v -14.55272734 39.02777284 -0.18720989
v -15.63927531 38.35583851 0.53016422
v -14.99833167 37.27376089 0.66223531
v -16.99214987 36.94332391 0.90916996
v -15.91479406 35.88191047 1.08173117
v -18.37689988 31.06827661 1.39076193
v -15.41368384 33.64977613 1.56643498
v -16.53962396 31.44702688 1.51546521
v -13.62607908 38.27006370 -0.31677278
v -16.33931883 34.97467190 1.38597493
v -17.16591045 35.19294783 1.34751480
v -14.75177333 35.64106300 1.03579310
v -12.27588020 38.42214495 -1.18335441
v -13.09649833 36.96519881 0.07395131
v -10.45977417 39.35743868 -3.09423846
v -10.19945648 39.23134133 -7.31038442
v -14.16466571 36.37435660 0.77270862
v -12.37969287 35.95516458 0.07248201
v -110.44967175 110.86335033 0.34990633
v -111.75515503 111.40973866 -1.07252772
v -112.54001409 112.38738149 -1.73270889
v -10.92825551 37.95631230 -1.72247889
v -12.71250565 34.16161612 0.66627620
v -13.84825725 32.94592351 0.99957141
v -11.38931978 36.18125990 -0.69279497
v -9.08624940 38.71450573 -7.13836588
v -14.26065341 31.44917637 1.26012857
v -11.88666560 33.01047906 0.78468397
v -9.75727383 35.63423827 -1.16353296
v -95.49055994 104.30267453 -2.20184610
v -95.56946903 104.58160192 -3.44636641
v -96.58999741 103.55000198 -1.64000050
v -12.17555255 30.88024817 1.53070025
v -14.18662723 28.81965600 1.74114143
v -10.30250359 33.76914561 -0.06427390
v -10.67849249 32.13908896 0.87813294
v -10.28582547 33.05143863 0.41296709
v -10.12512203 34.81318057 -0.68260904
v -12.15649396 29.04026210 1.53036416
v -10.22411324 30.70042841 1.05960271
v -10.05389355 31.64425492 0.94634626
v 15.50876163 -25.30392259 -2.90545542
v 15.72517306 -27.78432146 -4.04949440
v 15.62212780 -25.75355396 -3.38913756
v -9.76060238 33.51412341 0.08905515
v -8.81542172 34.63555872 -0.66352973
v -10.16583852 33.14149380 0.28224118
v -60.27857214 78.47452909 -6.30638329
v -60.09369716 80.91177046 -5.70104225
v -58.86474252 78.94332707 -6.08840631
v -8.82205926 31.48078546 0.72732469
v -9.45439097 32.45869651 0.60249452
v -8.61351937 32.52404183 0.46221109
v -9.13734827 33.85521099 -0.17914861
v -13.02478556 24.66720156 1.52220821
v -12.08085008 23.77161756 1.11700129
v -11.00694854 25.55780485 1.66357821
v -11.46593131 27.71248110 1.24069466
v -12.28360273 26.47950500 1.60228601
v -10.41065622 28.47599983 0.84481755
v -9.12008435 27.97172405 1.14564341
v -9.67609230 28.53075974 0.88651723
v -8.97626113 29.99177575 0.75042690
v -9.75682307 29.90254760 0.94824762
v -76.49736106 -141.07319713 -4.64906543
v -77.62452960 -142.57010818 -5.06356824
v -8.32284428 28.91774103 0.81289234
v -7.92549551 29.73324619 0.34683230
v -7.02716177 30.66130169 -0.02087562
v -4.51195613 33.74246880 -5.24681201
v -4.13409434 33.28203037 -6.33554533
v -8.76467675 24.82498623 1.54185214
v -6.88123144 27.23472752 1.26662129
v -7.83261843 28.80429849 0.75127266
v -4.16868133 32.06507489 -2.83082412
v -3.74607276 32.20693767 -3.49970791
v -3.16380709 31.84775636 -4.49141301
v -3.58545617 32.49007463 -6.62758853
v -3.22246365 31.62635118 -7.20370235
v -7.96787627 23.96657132 1.27543893
v -10.68284642 23.20770919 1.38154835
v -5.88458916 25.39618313 1.17410766
v -7.02060107 29.31560576 0.29353594
v -5.68560744 29.48249690 -0.29515874
v -4.40521585 30.78884073 -1.44204928
v -4.94172564 28.33249047 0.29461036
v -3.64426710 29.02468480 -0.33742757
v -4.04136581 30.22016771 -1.18323893
v -2.84665124 32.02467412 -3.17355804
v -2.04464211 31.41345084 -2.25386699
v -2.02340633 31.36292845 -6.04461785
v -2.39722920 30.81439249 -6.92754705
v -7.40567828 21.81545831 0.98570168
v -8.83021671 22.43617363 1.48611376
v 1.42213458 24.83188920 -1.76907808
v 1.11060357 25.44260025 -0.95877779
v 1.09828811 23.66308309 -0.69547642
v -49.43600670 70.79827785 -0.36248230
v 1.64196442 19.84073408 -0.04084437
v 3.04032210 21.67769149 -1.15244545
v 1.96405314 21.75306156 -0.95625088
v -3.26280924 30.59518896 -7.68854422
v -3.68052814 29.57278676 -0.65986649
v -1.87643094 31.01775609 -3.74368113
v -2.69636838 31.56618774 -5.49569447
v -10.57112124 21.40063234 0.78447937
v -11.63870748 23.04431610 1.10518525
v -74.69581813 -140.08955657 -3.18905059
v -75.58372617 -139.82039690 -3.66375805
v -14.05721530 25.23679100 1.33259152
v -13.97219487 23.29854853 1.06828508
v -8.32182635 33.55747834 0.07524238
v 2.84585077 15.98966122 -0.35150416
v 3.92837636 13.62193562 -1.18261634
v 5.51224314 14.29123152 -2.19392637
v -15.55362344 28.78034487 1.83028018
v -8.49032309 35.62704474 -7.91473407
v -12.56030425 34.94881466 0.02570265
v -18.18098128 36.00282222 1.24790752
v -24.17419292 40.98126665 2.69189943
v -22.72168919 43.04048419 2.03337986
v -21.72745019 42.88079217 1.42681249
v -19.92978901 45.15588284 -1.02084666
v -24.99656565 37.86225617 2.38203723
v -21.59382775 43.87425259 0.62939490
v -20.93954943 45.02394423 -0.69087517
v -25.42913519 38.22176531 2.43047439
v -22.68446051 44.13731396 1.86455797
v -21.49768919 45.45615241 -0.62775845
v -21.85726352 44.83073950 -0.03947127
v -27.56601945 41.80723429 2.91721965
v -26.54946595 38.73239830 2.62499228
v -23.17319810 45.71764916 0.72870858
v -23.70440960 44.69130933 1.76509121
v -26.11031197 43.17905009 2.45886319
v -25.41192062 44.57108676 1.97722320
v -27.68270858 43.97897422 3.17168445
v -24.27396923 48.50492626 -0.41307101
v -42.89555177 -87.54586428 -8.48124363
v -41.82872921 -87.65609562 -9.50595085
v -43.35986450 -89.95364606 -10.00322402
v -29.52536382 43.27988997 3.05687636
v -29.14651856 40.50538316 2.69347499
v -30.68240918 42.21358523 2.78055714
v -28.11258659 45.85793242 2.45182146
v -29.74140085 45.08428276 2.81446730
v -30.92635050 44.04290020 2.70238332
v -32.06500784 41.95288569 2.31270213
v -28.55638601 48.77601936 0.46460854
v -29.36430462 50.53642020 0.88320643
v -27.67339163 49.09922555 0.17540026
v -30.28945625 47.14683816 1.86254503
v -29.54409644 46.37931287 2.36866111
v -29.31631729 47.73604125 1.21983141
v -29.60365824 48.56044799 0.94988447
v -29.95898575 49.39593747 0.52573584
v -27.60374919 53.49798873 -1.70697621
v -25.45536123 53.69509384 -4.90425248
v -32.08881989 44.04711351 2.50641629
v -33.06936100 47.31687903 2.12507253
v -32.09567070 49.27117005 1.72183884
v -30.90659715 48.67507890 1.36403821
v -29.93271127 50.36387593 1.05634681
v -29.01177295 51.64236575 -0.38437312
v -29.37505394 51.88597739 0.37879476
v 7.40544777 -21.50272578 -8.67002830
v 7.32939783 -24.95162003 -8.93683266
v 4.35363920 -23.89003336 -8.79149884
v -28.36696059 52.78270319 -1.11129798
v -29.21910211 52.39327997 -0.35088661
v -29.83675525 50.56618899 1.36654847
v -80.37941158 -135.57274640 -4.89810994
v -81.16656542 -136.69590652 -5.76512469
v -80.70252836 -136.53440773 -4.90951119
v -30.67673557 51.51520297 0.80025726
v -29.99159694 51.90961435 0.31532359
v -29.90490943 52.84253880 0.05597548
v -29.69628945 54.53775078 -0.32914136
v -35.52556410 47.11357877 2.47305236
v -34.43574533 45.10864988 2.36582360
v -34.06975791 48.33285138 2.33116816
v -32.81226382 50.05140230 1.98116666
v -34.39067304 49.87641051 2.52336008
v -32.22978488 51.48594454 1.49959221
v -30.24300560 53.30835655 0.16601007
v -36.60832345 48.84162918 2.93571781
v -35.77193990 50.77918991 2.77919020
v -34.64490548 52.22676694 2.21896125
v -33.27006102 52.40410194 1.75037223
v -38.27822953 50.31070113 2.89967633
v -32.73639455 57.33099207 -0.21703643
v -34.08177197 57.41618946 0.36268745
v -23.01512100 22.04300277 -6.98011974
v -22.76599221 20.76751739 -5.02327085
v -23.35985750 22.40897715 -6.03171671
v -36.01967543 55.08672819 1.86964497
v -35.41851416 56.77913502 1.48056599
v -38.41614723 53.79246175 2.52093561
v -39.52141851 55.61911687 2.59327400
v -38.92982751 58.08477476 2.28347233
v -40.47917947 53.83801833 3.11362185
v -38.45706955 60.29314175 0.58414217
v -42.57550091 52.03670263 3.31808534
v -41.26909375 50.88075623 3.25864018
v -40.14496505 52.16677859 3.24338232
v -41.91838205 55.30559644 3.10312118
v -44.20343786 53.27107012 3.44328512
v -44.94047165 56.40122294 3.35848611
v -42.55600646 57.06365034 3.30099394
v -38.94117475 61.84299290 -0.15133740
v -39.39400613 64.86609578 -2.05757120
v 4.83836140 18.92986894 -3.77252512
v 5.98933082 20.15455812 -2.62221484
v 4.67895204 19.58095096 -2.50958907
v -40.35577178 63.87768686 -0.78273099
v -44.03984547 64.85030055 0.34684147
v -47.81890288 59.91254374 3.00575886
v -44.70881447 58.23019892 3.17658321
v -47.40117490 58.49610642 3.63983586
v -48.05234447 56.90918490 3.66675900
v -49.84276742 59.22663584 3.48715158
v -50.21171272 57.95080215 3.45312548
v -50.60423538 60.66384912 3.30530130
v -43.86077449 70.12207806 -3.52656702
v -44.92058232 70.69090009 -3.18699004
v -44.94240507 70.72311640 -4.06217016
v -49.46552590 62.57811934 2.71274080
v -51.47304386 62.58147210 3.31336819
v -47.06067592 68.92555952 -0.77805045
v -46.47735879 71.76078856 -3.20790964
v -46.76900432 71.41381502 -4.43324028
v -47.57238179 72.13810831 -3.74008296
v -46.39038816 72.43165374 -3.79984756
v -53.11675370 60.00792608 3.34399240
v -52.09444836 59.07311663 3.31562175
v -52.59207264 60.91996282 3.37970280
v -54.03434113 58.76727030 3.60069470
v -52.97902972 62.78347969 3.43619357
v -50.25169998 64.33271617 2.60638795
v -52.40340158 64.44097310 3.07169929
v -53.46818268 64.77873027 2.71249819
v -23.99942651 28.69006060 -1.16744509
v -24.70413037 30.40794097 -1.11109018
v -25.21687187 29.73631397 -1.93616783
v -22.85071090 30.68533167 -0.15247315
v -24.53361824 31.68063611 0.37741291
v -23.99692498 30.48262000 -0.59347128
v -25.71986429 30.20908125 -1.32431183
v -24.98400398 31.97643161 0.35120529
v -25.83796717 31.59384429 -0.35573432
v -22.64827304 32.80685097 1.39874173
v -23.92127924 33.71389583 1.32702524
v -24.50433187 33.05584937 0.93182229
v -24.26278219 -84.06394720 -9.15001426
v -23.77015725 -82.77354389 -9.13544465
v -21.68583311 -84.41508561 -8.08758009
v -26.55977383 31.09782748 -1.18513417
v -26.90468729 30.35841137 -2.49540061
v -25.74384399 31.18294105 -0.75410854
v -22.53607288 34.63881463 1.77363458
v -23.29622954 28.99027430 0.36543008
v -21.68770693 29.80677597 0.75994345
v -22.67962322 31.19549714 0.84440387
v -22.45308459 30.27822450 -0.31920016
v -25.27529746 25.18229745 -2.60763685
v -22.77614549 26.19246021 -0.14819541
v -25.41236021 29.10885215 -2.71756481
v -20.98415606 30.32146953 0.15178403
v -20.30817792 30.41474335 1.57581957
v -20.55501379 27.91661583 1.16209220
v -20.86150646 29.68824655 1.07678236
v -17.53663458 28.40646356 1.43982109
v -15.15553985 32.77547285 1.45338662
v -20.73486522 24.04071204 -0.07419824
v -22.16336690 23.31539802 -1.27036567
v -16.71013981 25.73943138 1.27899298
v -5.75447408 33.56104717 -2.27923645
v -18.65519769 20.09623311 -0.11949527
v -19.04132031 21.83808573 -0.09188956
v -19.28659342 20.00551298 -1.22711260
v -17.96085201 21.53629065 0.58058137
v -15.67910425 23.55372347 1.27101887
v -17.86827110 19.29107495 -0.76013326
v -15.89223742 21.49028517 0.46286630
v -17.27028936 22.17690647 1.01594662
v -18.49468425 23.50625210 0.57500601
v -75.18680394 -144.95112002 -4.20001335
v -75.70055127 -145.55582404 -4.98801796
v -73.62852991 -144.85792816 -4.29293374
v -65.97681344 -137.93869317 -5.47067169
v -65.13408571 -139.52621818 -7.53693143
v -64.92055953 -138.12381029 -6.24448201
v -25.16532503 35.62543169 1.52496831
v -25.94672516 34.89217162 0.93604851
v -40.56126624 -111.62760109 -8.43105279
v -39.71469775 -110.94085127 -7.95340352
v -39.25609589 -109.84961689 -6.52393233
v -31.05391003 35.15517339 -1.96350762
v -31.24116547 36.27449274 -0.77809457
v -31.81924671 35.94775498 -1.52846007
v -28.89954299 39.42217678 2.43915990
v -30.54369614 39.35335204 1.72378775
v -12.36725133 -43.10535267 -1.09986926
v -13.91154714 -42.61912405 -1.84223952
v -13.01073097 -44.51167583 -0.69181132
v -32.66793117 41.03157297 1.65465765
v -32.87962824 42.07320139 2.32932484
v -33.96129608 41.10319167 1.94062479
v -34.73152593 42.99713671 2.41520209
v -35.01540422 40.76335579 2.32371734
v -33.46012160 42.64707118 2.38444912
v -37.02712432 41.34925455 0.82606793
v -35.79789773 41.45620763 1.27440854
v -38.05644438 41.97814316 1.42960262
v -36.14517674 43.76783222 2.29478092
v -32.22891688 46.26441374 2.27517099
v -25.35961010 52.24909633 -4.36554151
v -37.40506619 47.78822884 2.86186067
v -37.84318268 45.04697025 1.98506075
v -36.78874299 45.96507922 2.40548188
v -38.94566745 48.16703871 2.73606018
v -32.26299956 52.80286446 1.23009167
v -40.82955793 46.46100849 2.38914043
v -39.49961811 47.38277942 2.44484516
v -41.10561311 48.57583344 2.81794718
v -39.55662623 45.83365843 2.05195113
v -36.35783866 51.55667290 2.75127846
v -30.75690567 56.47185817 -0.58527902
v -29.46316637 56.15138263 -0.83772576
v -42.98843816 49.38511550 2.63818819
v -39.85721990 57.45732412 2.75819493
v -43.19777340 58.38546157 3.10073281
v -49.92427677 55.44963479 2.93766218
v -49.50318485 54.07533050 2.64872075
v -51.73196271 55.81521243 2.72234413
v -50.50141737 55.54073304 2.87019461
v -51.66258663 57.24455044 3.06010409
v -52.82142013 55.12739718 2.49284133
v -53.82137001 56.54307827 2.29648151
v -54.03593183 58.29676241 3.16823809
v -55.35231531 57.69024789 2.87097367
v -54.75944281 60.11242047 3.07904067
v -54.18134481 61.51752546 3.40161962
v -56.14047870 59.40193683 2.97945389
v -56.24545738 58.47418308 3.45021137
v -24.95403588 -91.51294827 -6.28724974
v -26.29886195 -92.31311083 -6.11735834
v -44.74397004 71.03518397 -3.86176468
v -52.27098987 69.76240873 0.69150375
v -38.10293972 40.24144262 -4.92787547
v -37.98407316 40.08982703 -3.27403028
v -37.44390607 39.26120326 -4.93904902
v -54.77680638 61.39229983 3.31988325
v -37.01079264 39.63134438 -2.29097996
v -37.76136041 40.19039497 -2.69672810
v -37.17974201 40.17167538 -1.61914772
v -38.73620927 40.93813896 -1.52923190
v -37.18896210 40.96848145 0.16425890
v -37.24087402 39.93436694 -1.19539385
v 9.30444617 -27.23511308 -9.28031094
v 9.25128162 -25.93365870 -9.05020069
v 11.71062794 -26.32590756 -8.81497469
v -36.60232574 38.25573251 -4.24114661
v -36.55027971 38.97071257 -2.95225019
v -34.18977186 41.33789241 1.43936102
v -31.35754541 41.05071723 2.05564802
v -34.36367214 39.65644538 -0.02857226
v -33.36951509 40.03932700 0.53644297
v -32.37151355 40.31355307 1.01329421
v -35.95318273 38.38938475 -6.60182815
v -35.85961461 37.55431250 -6.03097118
v 3.04516405 -50.13913661 -3.86771117
v 3.15755652 -51.43845081 -5.36406180
v 4.23531793 -49.84389991 -5.08532068
v -30.55060282 40.19851983 2.14208197
v -34.81770679 37.55801916 -6.96978206
v -35.55332869 38.37441280 -7.12949736
v -31.85363859 39.40719366 0.92698931
v -35.13876349 37.12641075 -6.43673539
v -34.86946225 38.59227523 -7.24217622
v -35.58936715 36.54316813 -5.87178580
v -32.67914802 37.92966157 -0.32600906
v -31.15198389 37.31621429 0.11623062
v -28.44475769 37.54976019 1.44523242
v -32.84804896 36.10739112 -7.34035904
v -33.59796852 36.36689484 -7.22577656
v -3.45401256 -44.16114464 -8.56122002
v -3.68169928 -42.24803671 -8.50638747
v -10.97460650 -42.07144678 -8.64006020
v -11.67290471 -39.46942464 -8.65815766
v -10.41129977 -38.94646466 -9.05723218
v -33.78947824 37.32298315 -1.65143539
v -29.87052128 36.71751544 -0.13904292
v -29.15965021 37.11979464 0.67373342
v -32.92347863 35.56992114 -2.52258312
v -31.62240237 35.27678549 -2.37594615
v -30.32670543 35.79856828 -1.26707577
v -27.66096592 36.62193567 1.41093007
v -27.86368504 38.45014051 2.25987961
v -26.76138841 37.08542511 2.18281616
v -27.78755873 35.23372486 0.05954985
v -25.20260587 36.84778139 1.98458135
v -31.34914488 34.80952606 -2.66941614
v -30.15442565 34.14193541 -2.24267365
v -31.35754913 33.92488137 -3.96588584
v -28.33302319 35.04404053 -0.46643053
v -28.84169109 34.47294980 -1.11136131
v -62.82671541 -129.26530838 -3.81595339
v -65.12466818 -129.72043455 -3.24375462
v -62.92597950 -130.82729280 -3.69911944
v -31.72965348 33.44789892 -4.69894893
v -30.17079085 32.84703940 -3.58234067
v -29.33301032 33.44512731 -1.99917378
v -26.76164359 34.43096951 0.13898821
v -27.92905085 33.44104439 -1.03548542
v -35.68937629 -84.25755054 -10.16274653
v -32.51517937 -83.44112337 -10.26815735
v -33.21359307 -85.93139052 -9.44850221
v -84.72711593 98.26193005 -4.25292877
v -82.67890662 97.53879905 -2.99072615
v -83.01968873 97.21658379 -3.83648765
v -97.07480669 105.57474196 -2.88809137
v -29.72000651 32.20300376 -3.50221805
v -29.13653664 32.19412640 -2.70607113
v -27.11493336 33.02592039 -0.61819627
v -24.93650652 34.63435918 1.23174489
v -29.84005213 30.45154177 -5.87132946
v -30.04104644 31.14864230 -4.83550830
v -28.91782299 31.56411275 -2.50867964
v -28.20668928 32.57745877 -1.43542222
v -28.21997926 31.52613714 -1.93624920
v -27.04919688 32.05733746 -0.89305313
v -27.72007138 32.77482837 -1.04174239
v -29.05684337 30.15294112 -6.14185678
v -29.60637212 30.24485707 -5.24116214
v -29.07882445 30.83617426 -3.78364441
v -28.42609212 31.38413280 -2.14367663
v -74.23213869 -135.49225032 -1.80505367
v -73.93313944 -136.53218746 -2.36701407
v -73.00714403 -136.47896051 -3.13408044
v -27.71038935 29.67762947 -5.71118901
v -27.19405666 30.03641032 -3.96537688
v -28.95461395 30.55434674 -4.01742943
v -28.13357487 30.13511002 -3.69263045
v -26.40230022 30.30720726 -2.94602616
v -54.58007008 -125.03641844 -5.25063695
v -26.80432424 29.54623289 -5.80050983
v -42.96796769 -112.78490722 -4.54217661
v -43.72267425 -114.12408203 -5.59377298
v -40.78748450 -112.44180053 -5.82332630
v -27.09808014 30.15534393 -2.36394093
v -26.48593299 30.16689979 -2.18096934
v -24.77751672 30.30359931 -1.48489932
v -25.75314604 27.96877548 -3.68407764
v -24.91458692 29.70950492 -2.34797364
v -35.95477715 -77.03461498 -8.67553987
v -36.14179417 -74.45512712 -6.04179967
v -34.79697183 -73.79885018 -8.60717148
v -34.90781412 -76.16644353 -9.28138383
v -25.97161941 29.02452648 -6.64014742
v -24.25877564 30.02681769 -1.06918346
v -24.76945519 29.24175747 -1.87608332
v -23.93571287 29.04268727 -1.14972389
v -23.12305383 30.49602732 -0.31760978
v -25.63107759 28.57525833 -6.37086341
v -24.56144802 28.99530344 -2.08786805
v -23.12850207 29.48652767 -1.93225907
v -6.71832124 -44.11891103 -0.01045462
v -5.18090138 -45.58250681 -0.05082558
v -6.39741076 -43.38972270 -0.23517442
v -21.72020636 30.00032715 -0.65993867
v -48.38139564 -109.81535912 -1.42679969
v -47.09968716 -110.70545763 -2.55884486
v -48.54390025 -108.67932439 -2.48889718
v -39.27434236 40.96732661 -3.16737872
v -38.88321668 41.00694880 -2.17007264
v -41.34478420 43.65292192 -5.47091942
v -7.06068799 30.85539304 -8.30984116
v -41.54315591 43.32009703 -4.52500768
v -42.39366204 44.51493546 -4.65857005
v -42.05349833 43.10284927 -3.39863636
v -41.98265076 44.29979250 -0.41070706
v -42.83371195 44.07542571 -2.75377883
v -41.48964584 43.61265898 -1.13197044
v -43.60714182 45.61199993 -0.44091852
v -44.53589395 45.76312378 -2.72905664
v -44.90699992 48.02239686 -5.31453453
v -45.33490166 46.70904949 -4.77608386
v -45.47627643 47.60388285 -3.53722717
v -44.30244863 47.74589464 1.94680900
v -42.40734130 47.38193750 1.97098963
v -46.80657759 48.90357330 -1.57588790
v -47.27753252 49.50140789 -3.46149015
v -49.47707430 51.41405761 -3.95429414
v -47.23614454 50.20129308 -5.04973996
v -48.90443385 50.53283647 -2.16538832
v -46.66933045 48.82257059 -0.64603466
v -47.69808799 50.06826296 0.34267403
v -48.48076776 50.46519265 1.78777543
v -46.94882780 50.67048967 1.94495858
v -47.11555690 49.94814843 1.83911726
v -46.08076811 51.03776976 2.49159336
v -49.00714755 51.44885927 -5.14270458
v -46.44156992 52.68409476 3.09036812
v -47.87333682 53.47999185 2.96678487
v -47.17342183 51.29908770 2.75958702
v -48.70200902 51.66834593 2.02970044
v -49.27694798 51.76831037 0.93027030
v -47.94876650 50.41472986 2.46370910
v -44.95580122 54.55182493 3.06713628
v -50.28628185 51.89624429 -2.80236336
v -50.98862201 53.53539810 -4.13023354
v -53.33014578 53.36513743 -1.22547487
v -51.74597725 52.74980143 -1.76169106
v -52.38490552 53.03851888 0.32606855
v -51.84930190 52.51931772 0.27108492
v -50.47691613 51.74775794 -0.61479781
v -50.77242851 51.54392123 1.13487605
v -50.20898208 51.95734277 2.08653626
v -54.25385013 54.49715629 -2.26065610
v -56.19217083 56.01400509 -2.48643104
v -54.26832289 53.53651196 -0.68704772
v -54.02655900 54.62687463 -0.39485135
v -76.05712116 -142.63860881 -3.90807120
v -55.25830761 55.15789613 -0.98296977
v -56.50544912 56.40293658 -1.06203777
v -13.50656617 -36.64848581 -6.65460061
v -14.66116961 -37.83960640 -8.01971834
v -15.80443233 -36.93585470 -6.22037379
v -55.45471236 55.60265109 -0.39528011
v -55.16870320 54.59259078 0.36328929
v -54.09928784 54.88539115 2.06767814
v -56.30176887 57.78827146 -4.29901807
v -57.42510036 56.39763176 0.47125970
v -57.81063810 57.02454969 -2.50820862
v -60.73900312 59.32225287 -2.66373367
v -57.87187442 59.26179513 -4.43055527
v -56.14969507 60.68473682 2.85982317
v -54.68459055 63.36154044 3.29891173
v -10.91585960 -23.93438667 -5.30736335
v -10.38997713 -21.01646736 -4.20672307
v -10.85843705 -22.46672474 -6.00201450
v -33.72505680 35.40024906 -7.15530571
v -34.20390934 34.78872776 -6.68844162
v -27.37715282 30.92913888 -1.94570760
v -28.34379673 30.66884354 -2.95301341
v -27.21153572 31.62610903 -1.18174986
v -52.33112723 -125.24053454 -7.09019275
v -52.33498663 -125.72674453 -6.62633590
v -29.15968746 30.57561256 -5.98801114
v -27.66291983 30.14526144 -2.73883925
v -28.33797038 30.01618572 -6.83628256
v -52.04362050 -126.33304298 -8.30453355
v -39.51816261 41.13825038 -3.25076212
v -21.92413062 19.69781891 -5.82004339
v -22.67000079 20.30999959 -6.93000015
v -38.16466033 40.76947644 -1.00261590
v -37.55610809 40.11673853 -1.41651568
v -21.07793838 -65.06419927 -10.13361942
v -22.92610705 -64.90156054 -10.25973726
v -23.31735939 -63.88031691 -10.40786877
v -40.34330696 41.11012444 -3.60191450
v -22.23940007 -76.67993754 -10.00900287
v -21.39680833 -77.55156606 -8.94580595
v -21.53558284 -77.89096981 -9.72278323
v -39.79111463 41.73604399 -1.91362854
v 13.23736366 -23.63888733 -8.37589987
v 12.16382347 -21.62986994 -8.46014731
v 13.65921088 -21.11496218 -7.40187988
v -39.36439753 41.43878073 -1.04820298
v -43.46134514 44.97052357 -3.74217075
v -45.09955272 46.96170986 -6.47796737
v -45.20658776 46.64895311 -2.13896879
v -45.74908689 47.52890393 -1.44185149
v -44.96633634 47.38870263 -0.27287356
v -46.88625783 48.81290719 0.65812824
v -54.00691926 53.91602218 1.06825866
v -58.06026980 56.96514249 -0.65095868
v -11.61264163 -59.26494300 -8.54349323
v -10.37193183 -58.49680677 -8.43391567
v -10.03243960 -60.37934870 -8.31587519
v -43.49627346 45.56635767 -4.90303012
v -38.93470392 40.46665132 -5.78507269
v -17.35460758 39.91134465 -8.32397398
v -26.29636042 37.50006855 -7.80992629
v -18.60068738 38.84331509 -8.46007839
v -14.37684149 41.14975780 -7.58858537
v -15.43862931 39.86807168 -8.12088605
v -17.77405478 38.37225214 -8.21946654
v -15.76476544 36.38585657 -8.30179546
v -20.45519836 32.15149418 -7.88286049
v -14.05340526 36.10516712 -8.35033040
v -17.05413498 34.66090187 -8.26108642
v -13.08104116 34.52502191 -8.47003050
v -13.90095800 34.64157134 -8.47200584
v -15.18655568 34.05523300 -8.39526486
v -14.27485049 33.28168765 -8.42678547
v -78.25096697 -131.02234900 -6.05451874
v -78.62231135 -132.60516524 -5.69135137
v -77.49175280 -131.00704551 -5.59608312
v -20.14426328 28.62354368 -7.75567908
v -19.70468275 31.01684526 -7.89141655
v -12.15011347 31.26741946 -8.55401624
v -10.68834960 30.85292503 -8.45953263
v -13.14983517 30.67618981 -8.27725977
v -12.10978441 30.13581224 -8.27079173
v -77.77561992 -129.56532836 -4.31804731
v -18.27443577 26.88991651 -7.79253105
v -4.22312832 32.97031298 -6.92561083
v -8.63141380 30.82802892 -8.39692820
v -7.68982479 30.50714359 -8.34517460
v -9.91303660 29.54693511 -8.27442016
v -10.14744397 30.60024418 -8.40311963
v -9.44143534 30.41224927 -8.99266079
v -15.16477019 28.09393965 -7.97097851
v -17.31980406 24.45138246 -7.91784842
v -19.61467974 27.04600058 -7.74552813
v -21.60791121 23.80156890 -7.49360118
v -22.62879163 23.42598699 -6.62206300
v -0.78091788 30.69042787 -6.14028471
v -5.50128520 30.35240993 -8.06541182
v -7.16380449 29.38030101 -8.20240285
v -0.17398459 30.09252250 -6.13245182
v -0.63659792 31.54384345 -5.04406681
v -6.26388704 28.09437178 -8.14842805
v -18.39828864 20.17373592 -7.69231422
v -19.20678094 22.99827524 -7.90795404
v -14.66960087 22.12303691 -8.08500312
v 1.23502559 28.56649272 -5.98552497
v -0.31546975 28.60859409 -6.54968945
v -1.94784917 28.69463526 -7.77964946
v -7.87766278 27.42529474 -8.11761990
v -8.35442171 29.69335206 -8.26800242
v -11.44895144 23.43516983 -8.16892739
v -4.77369456 29.18373607 -8.04034155
v -19.88121867 19.62489448 -6.83092419
v -20.91833949 21.56345546 -6.88790996
v -80.50177991 -138.19946349 -5.21913962
v -80.58490604 -138.00588250 -6.59611495
v -81.03658259 -139.34586942 -5.93694905
v -35.18947959 -85.56763828 -9.58236307
v -3.86037352 27.14732103 -8.38211365
v -5.47381444 27.63452753 -8.29902571
v -0.20219175 27.03654580 -7.38343084
v -2.04102532 28.16444449 -8.03761091
v -4.58342629 26.73260495 -8.38209782
v -35.64472869 -90.00484645 -9.60457325
v -33.01415220 -91.63213521 -9.79442336
v -37.50668466 -91.70312434 -9.47177969
v -1.12469809 27.42631361 -7.88952503
v -6.89634494 25.38688667 -8.24935175
v -6.87743025 23.78350496 -8.27232562
v -17.05071144 20.36183327 -7.85200018
v -0.79419167 25.24458244 -8.60944577
v -2.10971548 23.99205975 -8.48831050
v -2.80440785 25.81140026 -8.53601191
v -1.86405529 25.87622404 -8.56431387
v -11.73453964 20.84686607 -8.28648172
v -0.07099625 24.79078062 -8.74227658
v 0.85164187 26.16246045 -7.28296163
v -75.46529919 -135.10137796 -10.41362900
v -72.59914279 -134.05168056 -10.76923031
v -73.97302985 -136.37277484 -10.55458933
v -1.65227056 24.53563176 -8.55949707
v -3.27749690 23.74915406 -8.38821474
v -15.04901052 16.93208702 -8.05308390
v -16.95969701 17.24220812 -7.67823402
v -73.08811694 -132.40823150 -10.91750804
v -74.85398650 -133.50121677 -10.31482499
v 1.52182684 26.18729696 -6.10357150
v -66.52296335 -140.42067528 -8.91530514
v -65.57162851 -139.53204453 -9.22868866
v -65.53426385 -139.81902599 -7.93124363
v -4.26869653 25.46980977 -8.37821048
v -10.80428530 20.12683637 -8.25770199
v 0.32771428 27.83985436 -6.49307249
v -17.91955531 16.37300849 -7.38506671
v -13.92209716 20.72616853 -8.29220191
v -69.53440607 -142.84923673 -8.68891273
v -70.20241022 -142.81387627 -9.78664309
v -68.31805408 -142.24199951 -9.91023611
v -31.62672743 -66.73922390 -3.48108914
v -31.53493628 -66.91342592 -2.68237153
v -14.68289271 30.01820110 -8.13682377
v -16.96442440 28.36577781 -7.90575519
v -9.27749462 34.70338136 -8.26964062
v -18.31171848 30.00310622 -7.93034397
v -10.69416106 33.78788754 -8.52551963
v -78.80676538 -141.31212234 -5.79297775
v -79.56323028 -140.29745758 -5.05614886
v -80.76260984 -139.99573886 -4.93853912
v 6.88820099 15.90967551 -5.79186995
v 7.64673343 15.19745495 -4.27267607
v 7.61701306 14.94991593 -5.87118696
v 7.67447334 17.51418225 -5.84655395
v 6.89348904 16.37592539 -7.03807408
v 5.42472908 17.21873693 -7.97537807
v 5.71357505 15.99114947 -8.42298474
v 6.28568465 18.77684332 -5.55033283
v 4.94983466 18.96594651 -7.02096988
v 4.64277621 16.10279270 -9.08542238
v 6.55724248 19.86922882 -5.55914920
v 7.39702862 18.52738112 -4.43795370
v 3.85716860 17.42618717 -8.73911195
v 3.70555487 18.52897182 -8.60323757
v 3.30699212 20.08567750 -8.62786639
v 3.88072641 20.44726722 -8.03584140
v -80.86733520 -139.42047954 -5.57524851
v 4.38000029 20.81000060 -5.04999980
v 3.49603035 23.21545035 -5.13435435
v 5.35012363 21.87856100 -4.67352057
v 4.17237775 20.92172578 -6.56458410
v 3.33102420 21.82271518 -7.51319155
v 2.28506164 21.75216004 -8.32728669
v 3.44371283 22.49741927 -6.36971975
v 3.01983394 23.51704985 -6.53562415
v 2.55415286 22.38316461 -7.94879999
v 2.53350823 24.86507408 -6.14190241
v 1.79633428 24.28038046 -7.81559106
v -35.96253693 -95.33073753 -2.00394983
v -40.91164097 -89.26256001 -0.32354044
v -41.33733734 -95.32424808 -1.20260462
v -39.91233557 -92.74614602 -1.00159540
v -38.62206638 -94.96553987 -1.52660662
v -45.30462623 -107.41495341 -2.71665794
v -45.31991482 -109.99442637 -3.17414966
v -43.96919161 -107.96336085 -3.40547180
v 0.48955961 24.52600747 -8.34121741
v 0.82690833 23.50750566 -7.95184728
v -73.16222787 -134.50102508 -1.78392883
v -72.81515747 -135.44030488 -2.87462957
v 1.22096494 27.52989717 -4.55488265
v -59.56050754 72.53770530 -6.90328004
v -61.27015874 74.17027652 -7.00842496
v -58.40062350 73.59811664 -7.17331562
v -69.71619278 87.51215786 -5.22691756
v -67.87183881 88.12370896 -4.51587653
v -68.45790148 85.50570905 -5.43572148
v -60.10387838 75.37619770 -6.88703172
v -81.34406060 77.26741582 -5.71799744
v -80.82240075 74.77179170 -4.07993188
v -83.47874135 77.06183195 -2.81943264
v -80.96999675 78.78000289 -6.10999996
v -80.40816337 78.03536952 -6.41308352
v -69.84986365 89.35279399 -3.79355741
v -79.46769893 94.75594014 -1.51042594
v -79.82386649 92.66301244 -1.22096750
v -77.63422281 93.32079440 -1.41282752
v -12.88772747 32.95813128 -8.54777545
v -13.70591670 31.40363842 -8.33893381
v -15.18308092 16.21202379 -7.94388726
v -14.52298276 16.85650274 -8.10736883
v -20.33394016 31.53627738 -8.48068856
v -26.97015740 -90.46877921 -8.64143763
v -26.33456327 -92.11996943 -7.88916461
v -27.49234438 -91.55146033 -8.80310219
v -42.85192490 64.10168856 -6.75849244
v 6.86499523 14.23104201 -2.98975850
v 7.95912091 15.01909364 -4.41152183
v 6.62630610 15.73928632 -2.86949798
v -79.62688059 -139.52195644 -4.45189234
v 0.20654638 12.48707529 -0.52226236
v -2.09573074 13.56896665 0.51428220
v -3.36933509 11.11394819 -0.21283735
v -0.56648435 8.39443132 -0.52750856
v -5.40774548 12.43941300 0.64320653
v -6.40059495 10.85711922 0.07007985
v -5.28365141 8.40754528 -0.26581739
v -9.53919068 11.47909742 0.34852128
v -10.37586760 9.88491718 -0.68377965
v -7.67595414 7.43109221 -0.49971871
v 7.39607774 12.93743961 -3.10750771
v 9.60288104 13.52699753 -3.84796760
v 4.63938108 11.36512402 -1.37610955
v 2.66699609 10.16887743 -1.00594223
v 1.95536856 12.33008318 -0.88226813
v -2.84176506 7.22619332 -0.41442158
v -16.03989303 10.36243793 -2.85308738
v -13.64012435 8.07782263 -2.05473998
v -14.03369568 10.87555941 -1.60092663
v -15.56486916 5.92398178 -3.81970499
v -16.74885117 8.54379497 -4.08086972
v 6.15135720 10.16476657 -1.55351253
v 7.10677123 11.57718711 -2.21808907
v -3.57238809 7.06007192 0.23219816
v -13.64780590 5.24559384 -2.05747364
v 8.92843585 12.22718041 -3.68997431
v -10.40516328 7.77375093 -1.02290267
v 0.08564963 14.19835538 0.11489875
v -11.16319932 12.34231889 -0.10543485
v -12.50121463 14.07069433 -0.31097495
v 5.89882722 17.05462113 -2.74253683
v 5.12561062 15.91946743 -1.55152951
v 6.29248703 17.95102283 -2.72104493
v -2.48888903 15.13858978 0.65980159
v 0.46386765 16.11358672 0.21056902
v -7.95956608 13.96039594 0.81865239
v -8.73956829 15.79966210 0.48276881
v 5.17423172 18.02794263 -2.98895827
v 3.26059945 19.03021894 -1.35861605
v -6.47242134 16.29308984 0.31701720
v -4.50880686 14.58793040 0.83213259
v -3.71565344 16.22204855 0.41519693
v 1.11964485 18.34458858 -0.15314411
v -11.28275413 17.86881872 0.44643600
v -14.39025160 15.74593782 -0.69432030
v 3.74816498 20.73850669 -1.50678901
v -8.37264396 20.66803165 0.70509367
v -14.20565881 17.20692962 0.03983951
v -17.44649373 16.11232013 -1.77311338
v -16.51006006 13.34480848 -2.17496813
v 2.60428921 14.88595456 -0.26311810
v 8.11086409 11.28257159 -2.58934847
v 8.88410211 10.55594534 -3.48758698
v 9.26186144 11.57428976 -4.39531123
v 4.98524960 8.27889983 -1.04598654
v -1.47517712 6.12359587 -0.39726810
v -6.24335697 6.36421051 -0.72628609
v 0.58536319 5.83662931 -0.17298668
v 2.35078181 5.68828266 0.00206743
v -6.40062895 5.21327322 -0.44479562
v 10.35092492 8.82748701 -3.85518349
v 9.69083793 9.38651524 -3.66833294
v 9.59490333 5.93672832 -2.66704336
v 11.19859889 6.66956417 -4.08259174
v 7.46276695 9.12787486 -2.74910429
v 7.74670485 5.59835276 -2.29262887
v 4.75508068 6.35204371 -1.62784010
v 6.27753418 8.44361819 -2.24250951
v 3.13698105 6.44277921 -0.52261632
v 1.40935765 4.65915026 -0.15494085
v -0.78506296 5.72953094 0.10329045
v -3.41531564 5.59588196 -0.40569829
v 9.88720544 3.44987027 -2.14061118
v 6.77432818 3.54347262 -1.58554304
v 4.11476847 5.38764056 -0.89182949
v 4.95939655 4.15964844 -0.97313710
v 3.14585748 4.47873538 -0.52931410
v 2.27292138 3.47891240 -1.13969832
v -1.19022641 4.55271080 -0.53557556
v -6.92645973 1.21921510 -0.81081112
v -10.81645954 4.36659576 -1.27343473
v 11.27107069 4.80571995 -3.86071834
v 8.29160865 2.53803167 -1.68683706
v 3.80619965 2.98607093 -1.46413420
v 4.47500311 2.40844139 -1.35902734
v 5.55055821 2.91918451 -1.56214333
v -0.88652893 3.12305405 -0.67706837
v -3.69989616 1.57746789 -0.33137543
v -2.10221484 3.06053925 -0.75766753
v -5.27046947 3.08039598 -0.54806081
v 10.04793681 2.54263310 -2.11617933
v 8.86385050 1.07241643 -2.43827049
v 6.21439470 1.76794839 -1.60480849
v 1.56127592 -0.60734298 -0.72482170
v 1.75879197 1.56334951 -0.56657119
v -0.09292091 1.11293676 -0.23140531
v -8.44394509 0.24134162 -1.07749528
v -10.81547420 3.62392468 -1.68005936
v -10.81214380 1.36093202 -1.81869068
v -11.57132722 2.82386434 -1.58367679
v 10.73437277 1.94019894 -2.44048587
v 9.90494993 0.10000679 -2.80025648
v 4.84728301 -0.54407568 -1.40428054
v 3.42349010 1.77663297 -1.05617801
v -1.51595310 -0.53022959 -0.39762474
v -6.19280711 -0.09356433 -0.41107502
v -11.65629737 -0.34296160 -2.20459700
v 9.59214568 -1.82527478 -2.19250820
v 11.71793882 -0.82313834 -2.90695741
v 6.86001917 -2.67191720 -1.61514967
v 12.39524875 -3.81869869 -2.71148514
v 12.28570379 -2.72068148 -2.96674040
v -1.45927176 -4.42457572 -0.24035198
v -2.55370559 -1.58855668 -0.49130630
v -3.87398084 -3.46344104 -0.19883047
v -6.29846193 -3.11153824 -0.56746387
v 6.77256566 -5.02688717 -1.40762038
v 9.21427645 -4.59381146 -1.91394612
v 12.79841457 -5.49296988 -1.81484083
v 13.93777318 -5.77216968 -2.34718202
v 10.97643282 -4.84174024 -2.01721257
v 5.74703841 -3.95760685 -1.32118782
v 2.20632111 -5.69969509 -0.46564589
v 4.22093226 -7.10966811 -0.99447602
v 3.38874874 -3.12423869 -0.88801491
v -6.63076201 -6.44257618 -0.87583234
v 14.68010992 -7.07658892 -2.41851853
v 12.61308324 -8.05047713 -1.50862266
v 7.14830030 -7.14504020 -1.56124274
v -3.67279141 -6.40862109 -0.35051518
v -9.18061566 -7.74554443 -1.91888062
v -9.75052733 -2.04077340 -1.66803785
v -7.93299917 -5.35032339 -1.20637810
v 9.63477325 -6.14520116 -1.76194019
v 8.87949672 -9.60529409 -1.76249282
v 11.21770125 -9.59601626 -1.83752528
v 11.89552713 -10.78618038 -1.73138862
v 5.12348395 -9.34353936 -1.13602274
v -3.19875986 -12.19911966 -0.69306564
v -1.83054560 -8.71693064 -0.31683757
v -4.86890040 -10.52707061 -0.82581514
v -7.77112553 -8.07566755 -1.32762478
v -7.62526225 -9.78156459 -1.46228832
v -10.68788767 -8.31825659 -2.86670798
v -10.45178715 -10.43968461 -2.92167603
v -12.20668480 -10.59081871 -4.15953016
v -12.70051207 -7.16683920 -3.89699498
v 15.50037693 -13.30500748 -2.79340427
v 14.68643919 -14.15057760 -2.19835760
v 15.91587812 -14.52622283 -3.10189393
v 8.52205791 -12.71352172 -1.85378978
v 12.19624374 -13.08951247 -2.19025067
v 2.60946550 -15.83048888 -0.66123263
v 5.29335206 -12.45719194 -1.13373064
v 2.08392250 -11.89707499 -0.58884855
v -0.39098129 -15.42252302 -0.67977968
v -7.45529169 -12.30375562 -1.65317871
v 15.41223750 -16.22809470 -2.97973538
v 13.68005387 -15.23458678 -2.25853850
v 14.96238820 -16.67159796 -2.79776310
v 13.74879479 -17.83678308 -2.46222969
v 14.58936371 -17.45398343 -2.61383154
v 13.06812372 -16.03911072 -2.35530501
v 12.64292374 -15.37518203 -2.27490277
v 9.13694687 -15.94251953 -2.07072985
v 8.75946227 -18.77631433 -2.01906404
v -8.30281246 -13.73145822 -1.79630716
v -9.05715954 -11.63279265 -2.23707384
v -9.17968620 -14.98599816 -2.68552895
v -10.29782183 -12.65386865 -3.05371685
v -12.07746286 -13.91347498 -4.77505336
v 13.58241588 -19.49713007 -2.18455470
v -7.09644658 -15.76770097 -1.91023841
v -7.60811800 -18.12293567 -2.15498870
v -5.01285540 -17.48847589 -1.27605698
v -11.14337891 -16.01321995 -4.19968646
v -12.13986985 -14.52609338 -5.31995855
v 15.45847580 -19.89181899 -2.45168991
v 15.12119919 -18.90926436 -2.32497905
v 13.51053454 -21.28323913 -2.39162100
v 15.06096963 -21.90290950 -2.42652046
v 10.91449428 -19.49129254 -2.33192765
v 12.92076614 -21.48896828 -2.54192995
v 9.51333717 -21.25107870 -2.15171184
v 3.58034833 -20.48334479 -0.96337829
v 0.05996812 -17.63150655 -0.76875626
v -0.24285956 -21.67179622 -0.76696946
v -2.25674105 -17.83670485 -0.81845082
v 14.77956586 -23.64262380 -3.18577397
v 11.92567777 -22.66304195 -2.70766299
v 10.51120833 -22.51536027 -2.31769076
v 6.51825592 -21.85332030 -1.47924654
v -2.49021803 -21.09397016 -0.99785940
v -5.23972930 -21.64218016 -1.48964545
v -6.64078677 -19.20785196 -2.04489473
v -8.31783470 -20.47503740 -2.66498397
v -6.76922686 -21.08645812 -1.74049288
v -10.18103305 -18.78140680 -3.98804108
v -8.81117675 -17.73573086 -2.83496361
v 15.62570594 -23.11521396 -3.81046557
v 12.95507513 -23.70124310 -2.72772624
v 9.29767359 -23.55155721 -2.44728499
v 12.43073307 -23.89445342 -2.98325554
v 5.09788049 -23.19432050 -1.11202628
v 2.63714511 -22.70643972 -0.80282096
v 2.77365185 -24.63755384 -0.89220132
v 0.26476022 -23.37472141 -0.74237166
v 14.71124124 -25.13480186 -3.17775924
v 13.53518106 -25.95915087 -2.60936748
v 12.63450366 -27.30803750 -2.22580042
v 10.29310934 -27.46777982 -1.88610342
v 8.08029156 -25.09694919 -1.69664144
v 8.67582951 -28.17152627 -1.65989203
v 4.56288690 -24.60308373 -1.14576286
v 5.03212865 -26.67234465 -1.18469086
v 0.24835541 -25.51037073 -0.62900805
v -9.06153303 -21.98998071 -3.02103162
v -8.25676601 -23.62629399 -2.29580188
v -5.83455851 -22.78060466 -1.58517226
v 15.08782431 -27.89313532 -2.81249429
v 1.81511452 -25.98780766 -0.69674593
v 4.11707489 -28.52431126 -0.85393310
v -3.88168287 -26.69895440 -0.99233713
v -6.67689042 -25.52259527 -1.66462618
v 12.75341306 -29.98801880 -1.81895623
v 13.91755976 -30.22531420 -2.17150990
v 15.01465496 -30.37140891 -3.80754843
v 10.64119581 -29.80423160 -1.73794210
v 7.85743352 -30.11916205 -1.48036622
v 0.89891668 -25.96834302 -0.74060570
v -1.47568621 -26.89897083 -0.69470861
v -3.69987637 -28.57392095 -0.90082566
v 3.11162602 -31.62736818 -0.45030724
v -1.67863583 -28.14308368 -0.69046841
v -6.18832186 -27.36930549 -1.49932166
v -8.30790587 -28.24243717 -2.23536068
v -9.19648726 -26.99823491 -2.50248052
v -9.96442232 -24.64590967 -3.71677359
v -11.11274958 -26.30920708 -5.05970791
v 13.29656877 -32.19325840 -2.48494465
v 14.37680051 -32.37152845 -3.54490988
v 12.22362556 -32.12542459 -2.27823807
v 10.53713169 -31.52036294 -1.81443139
v 0.13598173 -31.13721684 -0.31646411
v -4.61804681 -31.37452900 -0.63291640
v 14.53318261 -34.33186561 -4.53350972
v 9.32379626 -35.83167866 -2.19887518
v 4.29935800 -35.07567570 -0.69754984
v 7.55437417 -33.13308582 -1.39873312
v -2.82603409 -34.30402279 -0.28199615
v -10.42673085 -29.83619459 -3.02621815
v -10.04983298 -32.42575377 -2.21789326
v -8.40665493 -32.62966871 -1.34604250
v -7.85989501 -30.91416135 -1.48475752
v 13.66374269 -34.72355753 -3.76042165
v 12.00986840 -36.71709076 -3.97852110
v 7.35024642 -34.86325219 -1.16810796
v -6.51322212 -33.97692367 -0.74921449
v -11.64443977 -31.98594227 -3.44654731
v -11.99312229 -30.36022373 -4.48581483
v 5.76406810 -37.82290220 -1.07367837
v 8.52070469 -38.39268535 -2.22756574
v 1.81742664 -36.85398027 -0.36773758
v 1.32570427 -32.59362280 -0.35055843
v -10.09747479 -34.16768461 -1.78179238
v 10.61253622 -37.69813851 -3.69554991
v 10.57500951 -39.45857286 -4.35211323
v -5.13214432 -37.80779243 -0.14710061
v -12.45892979 -34.47676077 -3.07408208
v -12.73783110 -33.23892504 -4.26241569
v 0.99998049 -40.44856876 -0.25111638
v 4.10035625 -39.92193192 -0.83219219
v 3.52200307 -38.27335685 -0.69571857
v -13.27038743 -35.73876247 -3.78124276
v -12.28051540 -36.00714356 -2.43272819
v 1.41628738 -41.17994756 -0.63880958
v 2.04175361 -42.46385768 -0.66800928
v -0.11063104 -42.59412736 -0.29971552
v -5.02206152 -41.84058309 -0.27285807
v -2.03477987 -40.11342674 -0.12214533
v -10.42483281 -35.99362820 -1.55422511
v -7.80270016 -41.70573875 -0.44386796
v -8.58227909 -38.05837408 -0.89818332
v -7.31022144 -40.13378546 -0.46723950
v -10.02636366 -40.29139876 -0.90936874
v -15.27082548 -36.75018623 -4.21342766
v -14.49709013 -36.98538616 -3.28507437
v -13.32738623 -38.98566216 -1.88441027
v 8.38091224 -43.94851252 -4.51164460
v 8.37620720 -42.73601249 -3.70821310
v 7.31357140 -41.73183069 -2.42847926
v 6.36366056 -45.64345255 -3.24567407
v 5.36804087 -42.43990406 -1.58843165
v 4.36671078 -44.39427704 -1.82207604
v -1.83018856 -42.86795482 0.00196146
v -15.95782302 -39.42971677 -3.80798569
v -16.46070555 -37.50151768 -5.53515274
v 1.22294028 -44.58100721 -1.00531103
v 4.02632728 -46.53208703 -2.87755160
v 1.87018770 -47.04830050 -1.68567791
v -0.00016022 -44.50013116 -0.91189187
v -2.61248345 -44.02957857 -0.57231111
v -1.99531601 -45.38005963 -0.25348668
v -4.13244776 -43.76232252 -0.08392493
v -8.65789969 -42.65903682 -0.25854516
v -7.92755745 -44.00988668 -0.33863404
v -12.80495990 -41.26065224 -1.35477539
v -11.79649029 -42.46177152 -0.94518758
v 1.09339750 -49.15435985 -1.63221254
v 3.56133678 -48.87211323 -3.53139057
v -0.34949460 -46.75071314 -0.78047230
v -2.04054918 -48.19061980 -0.43145870
v -3.68588325 -48.38806763 -0.12657330
v -4.88887727 -44.56274956 -0.45236258
v -8.24249443 -45.81287503 0.15756753
v -5.87474043 -46.83411494 0.26219399
v -7.65631534 -47.17326164 0.30377053
v -9.76803619 -44.12349313 -0.09158571
v -10.46194881 -45.48092186 -0.19854255
v -16.08530432 -41.47445783 -3.17909406
v -15.60283918 -42.94823483 -2.61511444
v -14.31142818 -43.68878901 -1.08637055
v -5.97683387 -49.50967431 0.13711627
v -10.80323383 -46.28926888 -0.20715226
v -12.94413954 -45.18840462 -0.33217800
v -12.01133430 -43.34498197 -0.58907195
v -16.15878567 -44.10329089 -1.99753442
v -14.97673616 -45.22780329 -1.17861712
v -17.36583561 -43.87706146 -3.16688768
v -0.29329804 -50.95827579 -1.52703014
v 2.01411312 -52.30129883 -3.67890345
v -1.39202515 -49.01906103 -0.60049794
v -3.02325422 -50.52245036 -0.27341879
v -1.04312389 -53.31146345 -1.81573839
v -6.18613791 -50.88452995 -0.06946387
v -9.35403164 -48.61426726 0.26925164
v -11.50028408 -48.17939177 0.21876891
v -17.66374148 -46.51403055 -1.99573603
v 0.94010500 -53.38386819 -3.10020684
v -0.35185003 -52.62598023 -1.64086651
v -3.02982447 -53.00322175 -0.76890021
v -8.50277301 -53.41126025 0.13995665
v -12.19103765 -52.89193988 0.15749123
v -13.03151995 -47.66540974 -0.13394185
v -13.58501706 -49.95480180 -0.11215916
v -18.79752427 -49.06270280 -2.24630930
v -17.01082103 -48.62779751 -1.27574732
v 0.37336213 -54.60640788 -2.91956239
v 1.51840854 -53.77194285 -4.55838256
v -6.57740375 -54.14149165 -0.14199449
v -10.54741442 -52.01997980 0.17940061
v -20.37520334 -45.56605220 -6.58744015
v -20.75804025 -48.44241589 -4.61926963
v -18.97498034 -44.43646967 -4.89042327
v -1.37849699 -56.65569752 -2.54607177
v -1.41632580 -54.78274077 -1.78622233
v -3.59238801 -55.04841730 -1.06072647
v -3.81551357 -58.59647691 -2.13993480
v -7.25997752 -55.75837567 -0.09685283
v -8.80154874 -57.25655705 -0.41786840
v -12.39198912 -55.94773591 0.35585990
v -17.97859557 -52.70704255 -0.41952290
v -16.41304418 -50.98036304 -0.43153350
v -17.90150441 -50.67834631 -1.01289980
v -19.58828047 -49.62333292 -2.74316943
v -6.76609343 -59.14562941 -1.19254843
v -8.68797954 -58.50592256 -0.52768399
v -11.62732858 -57.53289163 -0.00193395
v -19.64467764 -53.64027992 -0.25572159
v -17.03343540 -54.47781458 0.15504142
v -20.51751316 -51.65160447 -2.27896520
v -15.03470074 -57.73388967 0.26553162
v -20.86854912 -56.34449422 -0.33798002
v -21.82179317 -54.95602638 -1.25719781
v -4.51803021 -60.60518324 -2.94250762
v -4.56523430 -63.14513087 -4.29691328
v -4.11208393 -60.45383587 -4.29945579
v -4.64035803 -62.44451925 -3.36619862
v -6.23169867 -61.79076433 -2.49055587
v -18.26207340 -59.39527228 0.03304886
v -18.41665432 -56.20254204 -0.01402539
v -5.64366765 -63.46759200 -3.94287240
v -11.76829729 -60.78768149 -0.56804734
v -8.04962870 -64.42468613 -3.06337397
v -14.87928163 -61.56907231 -0.28520179
v -21.45879716 -58.69924650 -0.09732912
v -20.44261992 -61.80020049 0.06538203
v -23.25568534 -56.69506639 -1.36486511
v -22.93421701 -54.47755381 -2.74453359
v -5.82291419 -64.68431652 -4.14481945
v -13.57872970 -65.11369348 -1.08053465
v -11.01055834 -65.48864394 -1.81664177
v -22.94947207 -60.53632125 -0.26978872
v -26.39560215 -59.22481045 -2.92098592
v -24.30513874 -57.33916909 -1.83297461
v -6.51868619 -65.24255127 -5.01932669
v -7.36645982 -66.63600355 -4.19153273
v -9.17006563 -66.33175164 -3.01021221
v -16.48553088 -64.73851204 -0.35191467
v -19.12318170 -66.25942886 -0.30004978
v -8.08850955 -67.25188345 -4.60138032
v -8.75627063 -68.05428118 -4.51105740
v -11.06687915 -66.63267314 -2.23920797
v -10.31493675 -67.87192822 -3.04628303
v -12.01754715 -67.45138764 -2.19788449
v -13.08579277 -67.70276278 -1.91322924
v -15.04090708 -66.71138108 -0.95777854
v -17.71944575 -69.40886378 -0.83289947
v -23.33418094 -62.43642047 0.09131862
v -22.24960737 -63.95675242 0.35219331
v -24.94014800 -59.41215903 -1.48257834
v -24.24255386 -61.66353449 -0.54963783
v -9.65004228 -69.26248968 -4.49663308
v -11.07969973 -68.36808473 -2.85618799
v -15.81816003 -68.17362458 -1.14904635
v -10.60516201 -71.02309167 -4.58179181
v -11.46428566 -69.50268894 -3.09163844
v -13.42588104 -68.81330162 -1.92179019
v -21.88373543 -65.44581056 0.25234744
v -25.15854500 -64.86944109 -0.09847627
v -23.02947082 -68.00600886 0.15752294
v -27.61864103 -65.23320079 -0.85050229
v -25.55965260 -64.07362968 -0.46497412
v -27.15686150 -63.03684413 -1.12641545
v -27.66614035 -62.00655177 -2.59865541
v -28.62035297 -63.35877627 -2.11240700
v -11.28475461 -72.24880159 -4.67859814
v -12.34085020 -72.22796232 -3.31242103
v -13.79763894 -70.51278651 -2.03054049
v -14.47263639 -71.90676779 -2.01923307
v -21.10779658 -69.89879161 -0.18042522
v -28.65434997 -64.79204446 -1.47422380
v -29.29071151 -67.27398187 -0.85211964
v -16.15876518 -73.36862385 -2.18105828
v -14.34149779 -74.75832850 -3.51756182
v -12.21532468 -73.69235903 -6.04663556
v -13.86971492 -75.50737262 -4.72471444
v -17.26665348 -77.05923170 -2.80357338
v -19.65955272 -73.83850217 -1.29520299
v -26.80510469 -72.22899050 -0.08384777
v -24.73525330 -67.12083519 0.05055799
v -28.39787491 -70.28530538 0.06154033
v -29.82577495 -66.52572751 -1.62076368
v -15.91830701 -77.61442661 -4.37328313
v -14.66209535 -76.07568055 -4.60125506
v -24.66493100 -73.53810966 -0.44435626
v -24.00576323 -71.89737260 -0.29762118
v -30.68784438 -70.30647993 -0.34691079
v -31.30791336 -72.31985778 -0.32863428
v -31.40952066 -67.59610772 -1.83709548
v -32.23080188 -68.97442043 -1.99839147
v -15.00458177 -77.51582563 -5.66885946
v -16.22629724 -78.45377922 -5.16838487
v -16.83093421 -79.05799150 -4.32672072
v -19.11115646 -78.63176614 -2.87507800
v -32.88745880 -71.36255503 -1.02307729
v -33.68987516 -71.04510069 -2.69600959
v -17.29791611 -79.78799939 -4.79954761
v -21.21102065 -81.87928796 -3.06275394
v -31.50097281 -77.14106143 0.03449214
v -29.16525863 -72.38814235 -0.20610678
v -33.34520012 -72.04045355 -1.33894139
v -33.20905939 -74.29760695 -0.39117705
v -18.49270985 -81.43916726 -4.53962199
v -25.17388575 -82.75095373 -1.94608094
v -23.18589576 -82.15145022 -2.47527915
v -22.82828651 -77.82591134 -1.64848217
v -21.64360695 -78.09770107 -1.97880599
v -23.78482558 -76.00272447 -0.97082421
v -35.05033627 -74.17806238 -1.37035828
v -35.69107875 -73.75305146 -2.73029809
v -20.90317197 -84.37892050 -4.78573237
v -19.35337111 -83.39922130 -5.93174295
v -28.11756544 -82.33650029 -1.14338018
v -34.53107923 -79.46062833 -0.04262951
v -36.26387939 -75.45493543 -1.42604706
v -34.54354405 -75.86768270 -0.36101675
v -36.13053262 -74.45956767 -1.45948306
v -22.75791951 -85.00152826 -3.83030530
v -23.85811508 -84.91047472 -3.01354611
v -28.83967943 -77.87495852 -0.43781998
v -35.95741838 -78.52163911 -0.14352659
v -36.11197323 -76.31164044 -0.41045109
v -36.79542616 -76.92401856 -1.14893750
v -36.37263924 -74.75842535 -2.29944568
v -31.97931871 -81.73339814 -0.53223514
v -29.95190769 -81.08506352 -0.73869160
v -32.46064857 -84.73972231 -0.54815930
v -37.88157552 -78.58749479 -0.79668337
v -38.35913539 -76.85027272 -2.03911006
v -22.76390418 -86.55170351 -4.33456339
v -22.62579463 -87.74461597 -5.58125647
v -27.33118832 -86.50851995 -2.06379499
v -25.68915673 -87.99846470 -3.31123639
v -36.78457439 -82.42273331 0.09181588
v -33.99011865 -82.76376873 -0.23558951
v -37.99071908 -81.24093711 0.10331575
v -38.86603937 -80.44958860 -0.27917980
v -39.58163410 -77.65977085 -3.15908808
v -39.59714621 -80.13552427 -1.17785658
v -40.58149457 -79.24241573 -3.18493322
v -30.91509081 -84.49052274 -0.82283019
v -32.56667778 -89.40431476 -1.49467634
v -34.09571946 -85.88704467 -0.69426134
v -28.74286473 -88.91184628 -2.51656165
v -28.80196087 -87.92420477 -2.20193085
v -40.93334079 -80.46914637 -2.84641772
v -25.85696429 -90.73658288 -4.62707737
v -27.24736743 -94.45767850 -6.34321617
v 8.03689938 8.15217197 -8.32202937
v 9.35762934 8.73201713 -7.35574402
v 9.45762824 6.97740866 -8.23731907
v 9.95425973 8.46605282 -6.20664237
v 10.25118306 10.15418675 -4.39566467
v 7.71351159 8.43771733 -9.15722363
v 8.04868340 9.03504528 -9.54387803
v 8.38253833 9.77678318 -8.41793045
v 9.57363378 10.72498970 -6.00879081
v 8.50373413 7.40304124 -9.38794110
v 10.87905467 6.64290041 -6.67199120
v 7.24601001 10.73348150 -2.19709962
v 8.44183192 9.58354678 -9.40880738
v 8.21447559 10.94453689 -9.78189241
v 7.91042484 11.52328495 -8.94751213
v 9.35763028 11.61315944 -6.46327948
v 9.52763855 12.44656648 -4.41396795
v 9.21738986 13.46193347 -5.26402378
v 9.83702112 12.34120410 -5.56726987
v 9.75472853 12.97015231 -5.12357475
v -74.49377328 -142.03463495 -3.74752725
v -75.49018413 -141.89846814 -3.80307622
v 6.65426441 12.59198133 -9.92769748
v 7.33217271 12.96321582 -7.88231753
v 8.02721269 13.64036556 -6.77292002
v -73.45713675 -139.67451453 -3.41419643
v -72.83737510 -140.33265412 -4.01512021
v 7.35312095 14.96550161 -7.03730946
v 6.42536953 13.45546450 -8.74945056
v 7.21466122 12.31565513 -9.03817825
v 8.39925651 14.26409837 -6.00644480
v 8.82930588 13.73408455 -5.05454279
v -80.60788363 -140.86027443 -5.30649722
v -80.46448976 -140.50334692 -6.12616213
v 10.86661965 5.70946326 -6.32126769
v 10.24777535 6.95857359 -7.56826345
v 9.23041813 3.51283676 -8.79351888
v 9.38787498 2.94382335 -7.80890649
v 9.51245334 1.98796694 -9.56122112
v 9.51799843 0.81239553 -8.21864791
v 10.15608478 1.95297005 -7.17668002
v 11.64746378 2.72686244 -5.69889415
v 12.08657492 1.88624475 -5.95203601
v 11.94963232 4.01545269 -4.53138677
v 12.91436981 2.00083363 -4.80129384
v 12.45500147 2.31774547 -3.62764788
v 11.97665371 0.74223854 -6.38060365
v 13.14536855 -0.28575899 -4.64510033
v 9.78390966 -1.31542876 -8.25017504
v 9.65841766 -0.16815563 -8.30604509
v 11.39335241 -0.60331787 -7.05560111
v 12.26247847 0.41478596 -3.08279693
v 12.92533707 0.61301183 -3.76192760
v 10.87680832 -5.04312059 -7.75123434
v 9.24872886 -2.75386521 -8.69265664
v 11.75769884 -2.03238567 -6.96138106
v 12.41238136 -1.41185091 -6.18326245
v 8.12719297 -4.75333398 -8.96709878
v 11.54810190 -5.78742241 -7.72885513
v 14.68633581 -5.26028313 -3.66320694
v 12.20078021 -7.33091962 -7.37163797
v 13.38604186 -6.49166852 -6.21713698
v 13.56892101 -9.44805518 -6.82940939
v 15.06180130 -9.00490396 -4.18935902
v 14.61787894 -10.61799470 -5.27126994
v 15.32283984 -8.61793570 -3.17989639
v 15.08713234 -7.50631047 -3.24720447
v 14.87433072 -9.37517453 -2.59457924
v 15.64773731 -10.49807109 -3.69323581
v 13.64017837 -11.68539189 -6.72876602
v 15.44900239 -11.51113026 -3.03912349
v 15.57207480 -12.48934306 -3.09455302
v 16.03574865 -12.95412332 -3.81419645
v 13.21244333 -14.40886036 -7.59934867
v 12.36787718 -11.18499972 -7.91564770
v 15.88482410 -15.91857523 -4.31887107
v 15.22404235 -18.53870414 -5.73550072
v 12.87600398 -17.11333729 -8.13149940
v 15.38497955 -14.49560933 -5.43426163
v 11.00809220 -16.60348661 -9.06962529
v 15.96181653 -17.93297566 -2.99615599
v 13.70251924 -19.62376572 -7.73223722
v 16.18414000 -19.43897083 -2.95387418
v 16.12607017 -18.53159815 -3.97001859
v 10.46940964 -16.79878868 -2.27943598
v 16.34679921 -20.99515311 -3.72288213
v 15.91705345 -20.63711360 -2.43515754
v 11.20975148 -17.83893816 -2.24321522
v 15.54469671 -22.17875980 -2.75802682
v 14.50821757 -22.88762666 -7.32678734
v 13.86486273 -25.69940314 -7.99666531
v 15.88284224 -25.46576411 -4.56678262
v 12.41360418 -24.44058657 -8.85828398
v 15.35899658 -23.45292829 -5.50141605
v 15.63994400 -29.05883454 -5.14899846
v 15.05053136 -29.21777219 -6.21854840
v 13.93027510 -30.04868701 -7.44081056
v 14.71190061 -32.57727623 -4.94526559
v 14.48089071 -32.67976269 -5.86825516
v 14.25372437 -35.35577282 -5.66970930
v 12.93552201 -33.24925154 -7.82523118
v 12.18122896 -36.01294756 -7.65132811
v 13.99346069 -36.33515909 -4.46532667
v 12.53306773 -37.37789020 -6.46429462
v 12.05851696 -37.83117235 -5.45354374
v 11.59308665 -38.21641952 -7.38802273
v 11.94109768 -38.54281828 -5.85703552
v 10.55366546 -39.16065395 -7.87400454
v 10.85122582 -40.74417427 -6.47944864
v 10.67197043 -40.82612321 -5.40244300
v 10.26561577 -41.18579626 -7.29165832
v 8.92141089 -41.45833477 -7.72634754
v 9.57853533 -42.80115664 -5.69986040
v 7.31269503 -41.74816981 -8.09058361
v 9.32941027 -39.21087831 -7.85016920
v 8.10453575 -43.84448379 -7.18970923
v 6.76515745 -42.61587933 -8.17526225
v 6.97089033 -41.01365060 -8.28141812
v 7.94547144 -45.17029971 -5.81913535
v 6.99330913 -46.02309689 -6.56486722
v 7.20657036 -45.95809430 -4.89556277
v 5.78065030 -46.09742761 -6.87333848
v 7.60253286 -44.91284862 -4.07804037
v 6.23528240 -46.82422057 -4.88099549
v 5.26395207 -47.18775302 -6.37090066
v 5.10819675 -48.03775623 -4.28514695
v 4.69482597 -47.81048000 -7.12563517
v 4.90283640 -48.64249378 -5.62972762
v 3.42650339 -48.66465554 -6.85708458
v 3.39486334 -47.96697944 -7.57923443
v 3.11303721 -50.36670715 -6.70082029
v 1.83220929 -48.00557718 -7.71246757
v 3.05347936 -46.81403935 -7.54379109
v 3.94462328 -49.60368946 -6.71238312
v -51.16291344 -93.20303053 -6.74567930
v -50.40369928 -92.21084416 -6.46687439
v -49.59552735 -94.37362850 -7.95318745
v 0.55491703 -50.93187466 -7.84996245
v 0.10035971 -54.53986675 -7.02673802
v 1.63948699 -52.64668539 -6.81290915
v 1.21855864 -54.16955426 -5.84054040
v 2.24828697 -53.10207978 -5.34865633
v -0.30825927 -56.94739148 -5.03650401
v -1.72619673 -56.99488521 -7.13292602
v -2.31892755 -55.14838547 -7.90767185
v -3.15203820 -58.63123760 -7.07760639
v -1.72136445 -58.35283548 -6.38941955
v -1.61964295 -58.70399252 -4.64279903
v -1.86011102 -58.15347657 -3.16493190
v -4.34682658 -57.72294104 -7.86019396
v -3.91219603 -56.32213131 -7.83893932
v -4.46645077 -60.25592238 -5.34271030
v -2.85856542 -59.09904838 -5.27460361
v -3.13016982 -59.31097642 -3.56974732
v -3.83050716 -59.60755050 -2.60080863
v -5.60579030 -59.39157680 -7.50208367
v -5.36049064 -58.19489434 -7.59454910
v -4.71726526 -63.77407163 -6.10886700
v -5.74807217 -64.18976188 -6.59506908
v -5.57037489 -62.09582835 -7.18815671
v -5.46356663 -63.80230188 -5.05293440
v -4.54000197 -62.38999963 -5.67999994
v -6.82092411 -62.92824447 -7.49734323
v -8.48793238 -62.18612939 -7.79656507
v -7.55112944 -61.82179227 -8.02779291
v -6.93706051 -64.12887573 -7.54203182
v -6.33207057 -65.75072557 -6.14345260
v -9.84341465 -60.16195938 -0.81718853
v -10.12018602 -63.66196275 -8.36552773
v -7.79289473 -65.20158052 -7.42329238
v -9.44698136 -65.77042490 -8.17029271
v -9.29734949 -67.78600812 -7.42860092
v -8.55330750 -69.08785552 -5.99833671
v -10.20674221 -71.23634219 -6.04487397
v -10.17620787 -68.64369661 -7.67201558
v -12.33265456 -64.05711919 -8.79470631
v -12.76129764 -67.32861698 -8.26929603
v -12.85249926 -72.36199081 -7.35141244
v -13.93840089 -70.35408169 -8.30583740
v -12.17648480 -68.97117943 -8.02635588
v -14.21280298 -74.28299636 -7.30203697
v -13.85074854 -75.73221624 -6.20404165
v -16.54895209 -74.32449609 -8.22988525
v -15.51943179 -75.28007030 -7.24384468
v -16.85968041 -76.36065036 -8.08566343
v -17.32594520 -72.97156751 -8.79584812
v -19.51248012 -70.37094980 -9.65745654
v -16.96660556 -71.38745487 -8.65296274
v -17.59074442 -77.67958194 -8.11316725
v -16.43110067 -78.92548293 -6.29838184
v -16.05069824 -79.37972993 -5.41460840
v -18.71523075 -78.49927247 -8.17977823
v -18.67344975 -80.59860766 -7.68310390
v -17.20352843 -80.68307489 -5.74815553
v -19.87174526 -79.65877652 -8.61426443
v -19.62014288 -77.70071179 -9.11577884
v -21.10111527 -80.97991347 -8.60361103
v -21.40176110 -82.11507648 -8.30641761
v -20.10014839 -83.88604969 -6.76141307
v -22.62714319 -79.93272692 -9.43788886
v -21.04760148 -85.70852131 -6.27886783
v -22.72298932 -78.36481184 -10.09439398
v -22.96944521 -81.97833598 -8.94379150
v -23.88791367 -81.71996474 -9.47431289
v -23.24530482 -85.14072746 -8.75508972
v -23.67277257 -86.72159910 -8.35729949
v -22.81504869 -88.00432831 -6.65082177
v -24.53314885 -86.32088453 -8.85588489
v -25.78746900 -84.13985372 -9.70871374
v -26.06335096 -85.52834392 -9.29421745
v -24.20750819 -88.68682384 -7.91134499
v -25.37902445 -89.26152438 -8.33225623
v -24.59928207 -90.44463187 -7.22385990
v -27.32869796 -89.61007744 -8.92033614
v -26.08089894 -87.38829941 -9.07162298
v -29.77661416 -91.36213362 -9.39730741
v -27.39000134 -93.82999688 -7.59999920
v -27.45999955 -93.48999709 -6.31999969
v -29.27993424 -94.32967752 -8.51064268
v -29.96133268 -93.05219352 -9.31596942
v -28.45142037 -95.73462605 -7.19811628
v -29.72539701 -94.86871213 -4.61214129
v -28.76866981 -92.48766303 -3.99410678
v -31.69284761 -92.83146262 -2.63524614
v -31.10906482 -97.24161774 -8.97487253
v -32.19731897 -96.63996100 -9.06499382
v -30.22609651 -98.36778790 -6.62234426
v -30.13895266 -97.90839255 -7.59778917
v -29.95999902 -96.11999989 -5.59999887
v -31.02220781 -97.21104801 -4.88696108
v -32.17006847 -95.83314508 -9.38665867
v -34.48983654 -94.21603382 -9.68137290
v -32.33958408 -99.02300686 -8.90396908
v -31.01000004 -97.86999971 -6.13000058
v -31.96774796 -98.93468767 -5.23409154
v -33.34482014 -98.26077521 -9.49114934
v -31.74757212 -100.09219497 -7.59914424
v -32.28266165 -101.28034651 -5.99562237
v -33.91848505 -94.57352012 -2.41685938
v -33.55269879 -102.43462771 -7.73658184
v -32.26658702 -99.64941442 -6.17009029
v -33.73467550 -100.98782927 -5.41989179
v -35.40253639 -97.25801647 -2.86912452
v -34.73701328 -99.24166650 -4.26459406
v -34.60752219 -101.30498558 -8.93165916
v -36.85133159 -98.36132824 -10.04128065
v -33.27820823 -101.74806416 -6.71630912
v -35.24303436 -101.84758902 -8.82766582
v -35.62297300 -103.09924185 -8.87092762
v -34.29936990 -103.71355712 -7.28706736
v -35.72280705 -103.14176977 -5.31098666
v -35.27452424 -100.43019056 -4.30575479
v -36.57567501 -103.63665968 -8.78574047
v -34.96111557 -105.10778427 -7.35699385
v -36.77206114 -104.80048507 -5.71561651
v -38.59374300 -100.50412267 -3.03153740
v -37.52395138 -99.82185811 -2.76122382
v -37.07965463 -98.04003686 -2.47222092
v -38.94685209 -96.95453942 -1.72941247
v -37.03201190 -104.86648232 -9.05816257
v -38.59350458 -103.83167118 -9.46896989
v -39.54168037 -105.18497229 -9.65796504
v -36.37847304 -106.82478547 -7.67141953
v -37.92640939 -107.70425946 -6.53905049
v -39.02210295 -106.22596741 -5.04488172
v -38.34294155 -107.02905804 -9.14241560
v -37.45272383 -107.86540061 -7.83289876
v -41.19227454 -103.22273523 -2.85665225
v -39.51637819 -102.63601691 -3.17417178
v -41.49318859 -101.76923871 -2.68932502
v -41.07717052 -106.40332103 -9.73472279
v -39.02513161 -109.47291553 -8.74749385
v -41.08489677 -107.91054368 -9.74269304
v -41.77436233 -110.06364971 -9.13410820
v -40.38422555 -108.17446560 -5.24113793
v -41.79020226 -110.99912226 -4.65297699
v -56.23421073 -100.58882087 -7.57082272
v -55.39505556 -99.55656528 -7.65761174
v -55.00680953 -101.38051212 -8.58576316
v -42.68679395 -104.96782511 -2.70379428
v -41.25623778 -106.75778985 -4.00310894
v -41.56889394 -105.11385649 -3.82764940
v -41.64915904 -113.96038532 -6.53930102
v -41.13191366 -112.90946603 -7.74713745
v -42.27405041 -108.89119655 -4.56197094
v -44.55683008 -111.21462286 -3.66669847
v -12.82526273 -8.85626860 -6.66731270
v -12.90709525 -10.88169590 -5.71593270
v -13.04907352 -10.13701316 -6.13784743
v -42.37966612 -114.64214325 -8.37340485
v -43.22927073 -112.61958629 -8.91743787
v -44.86167803 -115.98017067 -9.52467322
v -45.00035197 -114.96327072 -9.19082295
v -43.44374314 -115.28744549 -6.68362528
v -44.56407204 -114.18227851 -4.57622157
v -43.38679463 -112.06966639 -4.75913705
v -44.46560889 -117.27228761 -7.81892147
v -43.30441728 -116.87122285 -7.55891250
v -43.92532632 -115.89352041 -6.27061445
v -46.10302672 -114.65043575 -4.19462146
v -48.73601720 -113.43552172 -2.83995364
v -46.19485140 -118.77445132 -9.08818562
v -46.02206498 -119.60273236 -8.05052649
v -47.55308107 -115.17653614 -9.22537223
v -44.61287335 -118.49755049 -7.78676243
v -44.73999888 -117.59000272 -6.40999991
v -45.32944784 -118.21325123 -7.33146677
v -45.16255483 -116.67326093 -6.27082121
v -45.50559074 -116.08778685 -5.02362894
v -46.45261914 -115.60215056 -4.68343915
v -46.59621418 -116.82257056 -4.98339208
v -47.08348587 -119.41396445 -6.63317647
v -47.89263010 -117.08318442 -4.52623051
v -47.73075879 -120.05055696 -9.26555227
v -47.52084985 -121.04456127 -7.43241841
v -48.38388413 -121.95383757 -8.03857110
v -51.26271024 -119.89853531 -9.11456626
v -49.25550893 -118.64362657 -9.15806647
v -50.07867515 -121.69671059 -8.89608264
v -48.68552834 -120.67931890 -6.29566750
v -50.85979402 -120.75232714 -4.90923086
v -50.46943575 -121.35183066 -6.38788566
v -52.12317035 -122.35989422 -5.44467242
v -51.48008093 -123.06130677 -5.53940888
v -52.74043977 -123.65318090 -5.46551961
v -50.98947883 -123.52896482 -7.05832895
v -51.99876055 -125.48553944 -8.35128035
v -53.33652347 -125.60482323 -8.76369886
v -53.43920365 -123.33250046 -5.32829762
v -53.98345739 -121.67916447 -4.04752092
v -55.16136065 -122.99564481 -4.06130683
v -53.88000235 -127.13000178 -9.18999966
v -55.62287197 -127.47716904 -9.56532825
v -54.11621556 -126.49241090 -9.10881627
v -54.59053442 -127.26569176 -6.53493265
v -55.79160154 -127.27260590 -5.94439544
v -56.22102320 -124.16817248 -4.16345662
v -55.52243441 -124.44387376 -3.95751186
v -57.29109049 -125.57187676 -9.43189859
v -55.13803661 -125.75630844 -9.37001221
v -58.23587999 -127.05816329 -9.34048276
v -55.76935783 -127.97178328 -5.67456847
v -56.53943866 -127.15344131 -5.09257382
v -56.61804974 -126.07778609 -4.48582647
v -58.53550136 -126.87446177 -3.88242933
v -57.56460130 -125.03816187 -3.60230310
v -56.63743615 -123.12315404 -3.59165110
v -59.19289216 -125.66183507 -9.66467243
v -57.73085356 -130.87104261 -6.81563327
v -57.61993676 -128.20522487 -4.81534936
v -58.68424103 -129.98323143 -5.61119244
v -59.57867950 -129.25457954 -4.86348616
v 7.74569064 15.98683372 -6.00975333
v -55.99201843 -129.30522859 -6.89840922
v -56.35325611 -129.94562089 -7.10745016
v -59.68575180 -128.44489515 -9.34386626
v -61.14879996 -130.36189973 -4.47821245
v -60.43263525 -128.36028636 -3.78617062
v -59.94726717 -131.75825775 -5.89698646
v -61.82549521 -129.61800396 -3.62995826
v -63.25671822 -132.58090615 -4.30260040
v -34.61788595 37.24123165 -6.87215291
v -33.94520655 36.96607053 -7.08671333
v -27.36395225 26.16084367 -5.97048970
v -24.36883934 23.28590862 -6.91519817
v -12.33580709 33.29173848 -8.59545637
v -20.21993324 16.60764217 -6.81697158
v -18.57109740 14.94717970 -6.99013891
v -20.16952448 16.34917967 -4.92659444
v -18.86405051 14.09348194 -5.77570684
v -17.01224595 15.08652791 -7.30268704
v -16.08726569 16.15113020 -7.68204127
v -71.65548205 -134.20335948 -2.77271098
v -17.86243729 13.95073067 -6.87155360
v 2.83067045 26.39978565 -5.36430907
v -17.45315641 13.27047031 -7.87463505
v 2.29000067 27.86000073 -5.30000031
v -77.25837827 94.51631457 -3.39504913
v -81.63749427 95.57645023 -1.45451375
v -82.65481889 93.25790405 -0.09495283
v -82.13780075 95.10400891 -1.81553978
v 4.43688734 20.26095428 -6.91818167
v 6.03100844 14.64658231 -8.48290045
v 8.90760496 5.93521819 -8.31291545
v 9.29211173 0.31195895 -9.47760232
v 7.05515267 -6.99289981 -8.91501550
v 8.94692447 -8.50178022 -8.53969622
v 6.92202989 -8.51804018 -8.63295048
v 1.74107915 -10.94083302 -8.74922983
v -9.62618832 -15.34019038 -7.98151735
v -10.67984197 -10.01505088 -7.51755666
v -8.67627468 -11.38148271 -8.24322645
v -11.40004117 -12.13280484 -6.91538537
v -6.85016345 -12.12637126 -8.43841489
v -3.87563836 -13.10554054 -8.76732916
v -5.28819486 -14.08302505 -8.70515220
v -5.15886396 -11.73897926 -8.82355683
v -7.33566377 -10.59329323 -8.98296572
v -8.11702665 -10.19357238 -9.23998654
v 10.15731320 -13.63046281 -8.64575524
v -11.34935860 -13.86702061 -6.89378381
v -12.63403613 -12.97720708 -5.71130449
v -2.77922233 -11.91496849 -8.93706735
v 8.02659150 -10.91357507 -8.60137213
v 14.87207785 -6.19811844 -4.28935420
v -0.08603802 -12.69044075 -8.68955534
v -9.13183112 -17.82557182 -8.13668407
v -5.80126513 -17.85311848 -8.65428150
v 4.74577723 -17.98221096 -8.71780328
v 2.37508258 -14.42012377 -8.63448344
v -10.73554158 -15.59838932 -7.13144708
v -11.10051479 -17.14698970 -6.63104188
v -11.88078150 -16.01264626 -5.85052744
v -10.44784859 -18.16868596 -7.42032938
v -1.24901708 -17.77461171 -8.81604850
v 3.61659518 -18.22633110 -8.71167611
v 10.40054578 -17.72945002 -8.76775850
v 9.70992353 -14.23921622 -8.66220891
v -9.77791287 -20.07864602 -7.83405080
v -5.23127289 -20.72023414 -8.60169344
v 0.95693697 -19.01660487 -8.78639147
v 3.03455349 -18.80111173 -9.01472662
v 5.63388644 -18.23312230 -8.65662377
v 6.90088933 -15.20556584 -8.63523874
v 8.16854928 -19.64901574 -8.69658776
v 10.52530948 -19.41099949 -8.93964432
v 3.02867871 -21.02115005 -8.75542685
v 12.52270676 -20.01207881 -8.57275538
v 5.54400263 -21.35242335 -8.71471409
v 9.43619199 -21.68169059 -8.70179664
v -9.94534232 -21.89285122 -7.62550207
v -8.12333357 -21.62405103 -8.17186013
v 14.59674630 -20.35837807 -6.04257593
v -9.67806019 -24.34401028 -7.94519857
v 9.13992524 -24.15789478 -8.95703491
v 15.15367627 -22.27168903 -5.86757110
v -10.96593589 -19.57882941 -6.83954032
v -11.08736917 -17.81971008 -5.86496759
v 2.96468986 -25.14368109 -8.79968610
v 3.75979813 24.31178652 -5.71310846
v -0.46646254 -26.21854655 -8.98889173
v 9.00147017 -30.49668856 -8.92466586
v -10.29041130 -25.15083179 -7.52965454
v -10.27138997 -23.79151806 -7.22509995
v -5.36472118 -29.12449464 -8.47501960
v -2.33756914 -27.91749127 -8.88389815
v 7.20800180 -29.44534644 -8.89485795
v 12.07710896 -32.09661320 -8.61423369
v -9.99052636 -26.84161998 -7.67280674
v -2.45726970 -30.10320850 -8.86224583
v -0.92927943 -28.81823480 -8.92129168
v 3.97409359 -33.47307071 -8.75471253
v -8.66990350 -28.64046954 -8.01124703
v -10.52274276 -27.85527520 -7.39207491
v -10.64375043 -28.74054015 -7.47295143
v -2.76479335 -32.17833862 -8.73159990
v -0.42634850 -31.96195513 -8.93664826
v -10.18673368 -32.30860457 -7.83865061
v -1.51956803 -34.43632647 -8.64347443
v 1.13791390 -33.75940770 -8.82211048
v 4.48137429 -36.73946485 -8.49504117
v 7.99298380 -35.83705053 -8.60596169
v 11.38194371 -34.82836112 -8.48900154
v 10.07779688 -37.01788187 -8.39858130
v -5.67761529 -31.74451739 -8.43081437
v -7.90942833 -34.38697755 -8.14694632
v -3.31720454 -34.68729928 -8.56564753
v 7.40312086 -37.44576126 -8.69492907
v 8.18832777 -38.75848651 -8.20914656
v -11.88799366 -34.07233581 -7.07573770
v -11.37296017 -31.23235703 -7.29180500
v 1.62399351 -38.43780234 -8.92373454
v 3.55070224 -38.70641440 -8.91327765
v 6.41736807 -40.50124437 -8.07349104
v 5.32878237 -39.60863128 -8.51345062
v -10.59699245 -35.67699715 -7.72290630
v -0.73544047 -37.52312437 -8.65431223
v -2.02170154 -38.92950341 -8.45304970
v -3.78508959 -38.30256313 -8.38926528
v -0.39121290 -39.34486955 -8.68716091
v -13.33372947 -35.85096821 -6.57192245
v -13.02544586 -33.72123465 -5.33712376
v -8.47189128 -37.06169128 -8.34898185
v -11.08864602 -38.05216402 -8.79824534
v 2.65920931 -39.79590535 -8.90406780
v 3.35192913 -40.17693922 -8.43802933
v 2.17917399 -41.22499749 -8.55584349
v 3.84591310 -42.47161001 -7.96119310
v 4.17718338 -41.18414596 -8.17167759
v 5.33701293 -43.15304756 -8.06670170
v -6.33168267 -37.46035323 -8.44709296
v -6.76143868 -38.88211772 -8.33912008
v -8.01871251 -38.86835650 -8.66598450
v -6.11020112 -38.78570721 -8.49532802
v -6.65575219 -40.28989375 -8.58999789
v -5.41786291 -39.92857412 -8.46372638
v -3.56300408 -39.41227123 -8.26992281
v -4.85504419 -41.83327407 -8.43097363
v -2.19362602 -41.10528156 -7.91574456
v -0.79482148 -40.17652199 -8.50075483
v 0.72153297 -42.56106541 -8.09455104
v 1.63949316 -40.09033740 -8.22764449
v 2.19650962 -42.68155247 -8.14425666
v 2.43340177 -41.85394198 -7.95516185
v 5.89120528 -44.43317279 -7.59377144
v -12.62406632 -37.19303757 -7.73455622
v -12.88536191 -38.37712854 -8.25448986
v -9.15537495 -39.61236030 -8.99596140
v -8.78263451 -40.90340808 -8.77938047
v -7.89099280 -41.42486304 -8.70225579
v -6.86314842 -42.21560061 -8.56513996
v -4.86642588 -43.14878583 -8.51682015
v -1.65783498 -42.74396971 -8.01122934
v -0.69388037 -43.03002357 -8.78230575
v -0.09712781 -43.85307059 -8.21339153
v -0.54407516 -44.78038475 -8.61861836
v 1.99823198 -43.92799363 -7.90883508
v 3.12635489 -45.06969452 -7.80255580
v 1.59457210 -46.03951424 -8.05009622
v -5.89313405 -43.62442344 -8.49264022
v -8.39964673 -43.01833361 -8.61525442
v -5.50332153 -45.48900574 -8.48861597
v -3.63597460 -46.86968774 -8.51966161
v -2.67637381 -45.53848878 -8.42273142
v 0.39573220 -45.98619044 -8.26826971
v -0.01375843 -47.19181359 -8.26456118
v 2.01563817 -46.69971392 -7.91836623
v 4.09348123 -45.30134052 -7.64805963
v -16.64087176 -41.57622531 -8.44883081
v -14.25677165 -42.19270870 -8.94807000
v -15.00551589 -43.67559031 -9.18788556
v -16.30940102 -39.39523920 -7.96926394
v -11.70401089 -43.08525473 -8.85941740
v -10.82014106 -44.51661929 -8.84769205
v -12.78454904 -44.43294555 -9.06899758
v -12.32701913 -41.29316285 -8.57157074
v -9.59473941 -45.05015165 -8.73217825
v -7.29473215 -46.34593800 -8.57806206
v -1.75533560 -48.21559787 -8.49246234
v -15.21133259 -45.33141479 -9.15602967
v -17.07848720 -45.46152055 -9.00239497
v -13.65119405 -46.39244452 -8.99882335
v -12.83390820 -47.52241820 -9.01555270
v -4.23851609 -49.56501350 -8.62205029
v -2.70521594 -50.06339401 -8.41118768
v -2.48031504 -51.06664076 -8.52694362
v -1.68984826 -52.53859982 -8.13465472
v -1.34552130 -50.35642534 -8.25198460
v -16.53367281 -46.96042463 -9.02673043
v -15.76337591 -47.28774726 -9.10665933
v -14.70144559 -47.78175429 -9.02877562
v -5.77746937 -51.11926794 -8.56166799
v -18.29093136 -48.93958941 -9.13498830
v -19.68333870 -49.39430580 -8.86765029
v -20.06581053 -47.04871401 -8.24953709
v -16.62250608 -49.71036687 -9.34651494
v -16.21227153 -50.67599565 -9.33181494
v -9.29737836 -51.65256187 -8.73940624
v -18.38078164 -50.97360164 -9.32455808
v -15.29016625 -51.62432790 -9.16795433
v -12.38212641 -53.01694572 -8.98104906
v -9.17263329 -52.96414346 -8.72526225
v -6.10407582 -56.64846674 -8.02004896
v -7.03381561 -55.56438118 -8.39337334
v -5.28585864 -54.56613377 -8.45572073
v -18.78128946 -52.17816681 -9.45114996
v -16.05144702 -53.29203233 -9.40939318
v -18.65654625 -54.20372635 -9.63013340
v -16.70286618 -54.65268716 -9.36462078
v -13.18232622 -55.16894907 -8.94462038
v -14.80097417 -56.99320138 -9.13780648
v -11.32467575 -56.80646002 -8.66062380
v -9.02604312 -57.95296282 -8.30543879
v -8.03078432 -58.61467496 -8.04634299
v -8.55048932 -54.24990505 -8.60355981
v -22.62175642 -54.73578349 -9.33304988
v -20.59069276 -54.42635342 -9.66483075
v -20.82755044 -56.35761470 -9.83229838
v -19.31099780 -57.42343888 -9.78186447
v -17.29087159 -55.52372709 -9.21386201
v -16.33342914 -58.26245993 -9.35178623
v -12.30675168 -58.03796649 -8.57039914
v -13.81668821 -59.12345648 -9.32962913
v -7.35415379 -60.04932523 -8.03717412
v -8.90727155 -60.80843881 -8.23923014
v -18.28820445 -58.67052823 -9.79330763
v -14.66735452 -60.52894890 -9.49000567
v -14.52400815 -58.45739320 -9.02509876
v -16.89869352 -59.70653519 -9.86885279
v -12.51375489 -61.29595637 -8.81614536
v -11.50559355 -61.75180897 -8.28451104
v -10.54392196 -62.21520156 -8.61490332
v -17.99160801 -61.18420884 -10.12950949
v -21.04990929 -59.22364071 -9.75075923
v -16.21278003 -63.09164315 -9.74816550
v -16.35454595 -60.57942659 -9.94613022
v -13.91599327 -63.40043992 -9.32393037
v -14.79528565 -61.83168665 -9.49853938
v -24.23455752 -62.52773851 -9.95465368
v -22.33149670 -60.70879102 -9.85482428
v -21.84884995 -63.42614442 -10.40252857
v -18.26103590 -63.42896074 -10.08732338
v -19.07092147 -65.21363556 -10.20548027
v -15.66813514 -65.26521593 -9.28609073
v -24.08257313 -61.00858748 -9.59732756
v -26.03151836 -63.22854757 -9.66464076
v -19.12394911 -66.35845453 -10.12482122
v -19.12273094 -68.01216304 -10.02450287
v -16.30230807 -66.58276170 -9.34926607
v -15.90339653 -67.68736988 -9.08181444
v -25.05086176 -63.93263489 -10.10213979
v -26.14479698 -65.72943926 -9.93986148
v -22.39874937 -68.30787659 -9.98842809
v -22.83536457 -71.10707462 -9.94627550
v -14.69501946 -72.02668488 -8.17881152
v -28.07826735 -64.42949176 -9.14739538
v -28.36701833 -66.16931409 -9.43339337
v -27.40075253 -67.82687455 -9.94740147
v -24.14854430 -72.09094614 -9.86259617
v -21.28605545 -72.90823758 -9.55409184
v -26.63673460 -69.95265186 -9.84383188
v -24.17474240 -68.59379262 -9.93810687
v -28.71943265 -69.53274459 -9.97747667
v -30.12120351 -69.59051639 -9.47895367
v -30.15835769 -66.52095169 -8.15815572
v -27.82817930 -72.53864408 -10.08577552
v -31.13911487 -69.20037419 -8.64787772
v -24.45394546 -73.56930524 -10.12310665
v -22.32383564 -74.81034845 -9.76773631
v -29.09057401 -71.47184759 -10.08578017
v -21.46393433 -76.22760534 -9.18589812
v -31.62800893 -72.54942507 -9.65939742
v -32.08139539 -70.88100165 -8.62592459
v -29.95850518 -72.47783989 -10.15106402
v -26.98194608 -74.97651875 -10.03951766
v -24.79853481 -76.39858872 -10.15914604
v -32.61996433 -73.98562133 -9.65079479
v -29.87544611 -73.60615581 -10.30896977
v -32.67785907 -75.69918036 -10.01736987
v -30.69669940 -75.72835684 -10.01900714
v -29.43270840 -74.56555963 -10.02461463
v -27.27373131 -78.28994840 -10.11603791
v -23.35545421 -78.07055116 -9.71396081
v -24.29122664 -78.58556509 -10.22153907
v -29.80089560 -77.40519941 -9.91972443
v -28.36016752 -75.49817115 -9.96569078
v -28.67257968 -76.81687921 -9.84371174
v -24.33832549 -81.24312758 -9.86962207
v -26.52394027 -80.11984080 -10.31904854
v -32.50634298 -77.42697001 -10.40258072
v -31.72281757 -78.64382118 -10.40799916
v -29.27185595 -79.13219184 -10.10818873
v -30.68190627 -82.27282017 -10.10123454
v -28.00743282 -83.22439343 -10.38046461
v -26.33344941 -83.01874995 -10.32109372
v -37.54904121 -77.89392024 -7.22900918
v -36.81080416 -76.11602545 -6.84446562
v -34.09953788 -77.77798176 -9.96809546
v -36.03802621 -79.00957763 -9.33756959
v -35.29168665 -79.53019440 -10.06964408
v -33.58343616 -78.95842195 -10.36194991
v -32.48678148 -81.06254041 -10.28426085
v -29.87005748 -83.19782466 -10.22963505
v -33.91376883 -80.73080331 -10.67201234
v -37.38415614 -82.66778290 -9.87213757
v -34.19872001 -82.23192394 -10.52155159
v -29.47184816 -84.34482664 -9.76615306
v -28.02952006 -86.21162176 -9.34789237
v -38.37793693 -81.22810721 -8.56703706
v -37.45951876 -80.27794212 -8.76602624
v -31.77331761 -84.19576287 -9.78793204
v -31.85359761 -87.20910549 -9.58121475
v -30.19060381 -88.18089962 -9.40108579
v -30.02458252 -86.64029837 -9.84357763
v -28.34084630 -88.42117339 -9.31848772
v -38.85222971 -80.12865484 -7.84652214
v -39.92833197 -81.97609335 -8.13854858
v -38.94528374 -84.05517042 -10.02472732
v -36.95570305 -84.10278708 -10.35006996
v -32.47699887 -88.74257654 -9.67281871
v -34.39062089 -88.00303936 -9.61460266
v -28.76204252 -90.18267691 -9.36709065
v -29.53884564 -88.88114244 -9.82086733
v -38.08074072 -86.97282523 -9.83222295
v -39.86205161 -84.39572901 -9.70514771
v -36.56970337 -86.78936958 -9.76852328
v -37.92851046 -87.89372444 -9.90294199
v -30.88280745 -90.16552567 -9.55878664
v -41.72784835 -85.87988466 -8.51371232
v -42.19195619 -84.32774246 -8.00403859
v -40.82385823 -85.30805260 -9.22280364
v -40.50081596 -87.33680844 -9.40931588
v -40.91455042 -86.34591848 -9.87228379
v -38.19262981 -89.10468221 -9.96179041
v -43.81070659 -86.60034090 -8.05419125
v -44.33278739 -89.10962939 -8.94956850
v -41.56705737 -89.59721774 -9.18289553
v -40.40686414 -90.08024633 -9.54134203
v -41.99870676 -86.89191192 -9.02091060
v -39.90853578 -91.16299450 -10.10992657
v -39.55629840 -93.40994060 -9.56142973
v -35.42280197 -96.96559608 -9.91288852
v -45.72342336 -87.36615628 -6.96914364
v -44.20622438 -90.98106623 -9.75396857
v -42.77158901 -90.47611058 -9.43981670
v -43.69170219 -92.31589735 -9.87940375
v -40.96343368 -92.00286120 -9.94282309
v -42.22634062 -93.95775199 -9.87613946
v -39.76928443 -98.30902517 -9.55196843
v -36.69732064 -95.85779905 -9.60853696
v -38.00797462 -94.57518160 -9.58343223
v -43.66321862 -97.95936942 -10.04015282
v -42.04133153 -95.89218348 -9.79726948
v -46.93970457 -93.15773100 -9.21282917
v -45.84429413 -91.52872115 -9.36588831
v -44.65837404 -94.14508194 -9.98647045
v -38.03826123 -100.49638152 -9.78682656
v -48.68189245 -93.09644252 -8.01787712
v -48.37959632 -91.15337580 -7.71168806
v -47.70280048 -91.72322601 -8.74242187
v -46.77528515 -91.44649655 -9.45668854
v -48.16813022 -95.80816329 -9.40354634
v -46.02622241 -97.74862975 -10.08836273
v -48.31223190 -96.78330272 -9.45074577
v -43.20885986 -99.21277314 -9.66978166
v -42.04051197 -100.76630861 -9.14522726
v -40.58800638 -103.83961350 -9.67220776
v -41.95253551 -102.56247967 -9.11361910
v -50.58072135 -96.21272981 -8.44560284
v -49.47979748 -97.74759412 -9.84565634
v -47.96494544 -98.44841063 -10.29380877
v -45.03102601 -101.33309662 -9.64568090
v -44.03038695 -102.71004587 -9.32116248
v -42.43535921 -104.34909165 -9.19769332
v -51.95916072 -96.57617658 -7.46222399
v -52.11348459 -95.56197375 -7.27888662
v -52.25305259 -98.60797226 -8.99578165
v -49.87794906 -99.50508177 -9.93343815
v -48.23395982 -101.58744454 -10.11251472
v -43.32406446 -106.33025318 -9.25786607
v -53.43317613 -98.32559526 -7.89851137
v -51.64104328 -101.98875517 -10.07834263
v -46.25738040 -104.67074066 -9.56819486
v -53.97671089 -101.63006932 -9.36296023
v -49.47288707 -104.43713516 -10.30796301
v -47.01776803 -105.99555075 -9.63008776
v -48.74514416 -106.41003400 -10.08093357
v -45.50534114 -107.28292912 -8.85067135
v -44.03797910 -108.75095427 -9.19542275
v -51.82522535 -105.28465360 -10.31132322
v -55.20643666 -104.17602956 -9.75473598
v -47.90177941 -108.74203593 -9.13532637
v -44.62861642 -112.10623384 -9.34472773
v -46.44356295 -109.97391492 -8.61487910
v -56.61889911 -101.78323090 -8.29819776
v -52.90913954 -109.05823112 -10.13145410
v -49.59644377 -109.42163318 -9.35788639
v -54.88971248 -106.75968230 -9.88222938
v -59.15381759 -106.97516799 -9.16959345
v -57.52299726 -104.90983725 -9.12875123
v -56.23636022 -106.44681007 -9.93706845
v -58.34234506 -103.39412838 -8.25396087
v -51.79323629 -112.74986714 -9.34992731
v -48.79092053 -113.62717301 -8.63598660
v -57.01671913 -109.80872065 -10.31761337
v -55.31904846 -112.00223118 -10.06263588
v -47.39120975 -111.91681772 -8.76286440
v -60.41457504 -108.87552798 -9.15145129
v -61.14703044 -106.87891394 -7.54228234
v -59.03623998 -108.90612751 -9.67898406
v -59.33641270 -112.62225360 -10.53665765
v -58.24215710 -112.94765025 -10.56578383
v -54.67312410 -117.79773235 -9.24349390
v -51.37867853 -116.82805419 -8.86904821
v -62.89665401 -109.74989086 -7.77232694
v -62.07802519 -112.34749854 -9.74554010
v -59.02732164 -115.12263119 -10.66637225
v -56.02335557 -115.95623195 -9.94869228
v -53.23185027 -119.09549683 -8.87803826
v -64.27296996 -112.41436750 -8.15948285
v -61.51392683 -115.76015502 -10.67093015
v -59.18452144 -117.39838123 -10.18967945
v -56.63300306 -119.80263889 -9.60335694
v -54.64493856 -121.77309394 -9.01550986
v -48.91171306 -122.04841524 -7.33640697
v -65.41077793 -113.12247813 -7.87767954
v -64.19878453 -115.29462785 -9.84129962
v -50.77888817 -124.42067266 -8.31376389
v -51.68564618 -123.72237444 -9.16826166
v -60.18035114 -119.04045194 -10.55278722
v -64.32678550 -116.96411669 -10.08830220
v -65.92825800 -117.11750925 -9.82018746
v -59.77122858 -122.45354056 -9.95019916
v -52.70876363 -124.63105470 -9.09575634
v -67.66106933 -115.34155160 -7.86903407
v -61.08895689 -121.69306725 -10.00640169
v -56.77399784 -124.58080798 -9.41919070
v -55.11470884 -124.84382838 -9.41781048
v -62.29940429 -119.80890483 -10.47847886
v -53.36000025 -126.70999765 -8.29999708
v -64.20618296 -120.94061077 -10.48323885
v -68.31589341 -116.62615836 -7.96252955
v -62.74144351 -117.63309687 -10.59981063
v -67.80729443 -119.17806417 -9.34769306
v -60.53142995 -124.56530333 -9.96397063
v -61.60209328 -123.25451523 -10.23849845
v -54.29000035 -127.83999741 -8.22999980
v -54.71999943 -128.90000641 -8.02000053
v -69.59713995 -118.87095124 -8.41980986
v -69.56667453 -120.95677108 -9.50953923
v -69.50552016 -117.93388426 -7.04132346
v -65.80735743 -121.21470273 -10.56577358
v -65.59994817 -124.28522110 -10.75631380
v -55.65999821 -129.76999581 -8.07000045
v -56.53016642 -129.52189147 -8.71130358
v -57.29203671 -100.21212697 -6.71422994
v -56.21142685 -99.97449815 -6.14951877
v -62.81673908 -125.31618774 -10.35609934
v -56.66015670 -130.60487807 -8.26287828
v -56.52279779 -130.18649817 -7.53972307
v -71.40299678 -121.87115103 -8.94458871
v -70.72070241 -120.53675950 -8.37869290
v -58.97602066 -132.56232440 -8.39034095
v -57.93246999 -129.80340421 -9.09336470
v -64.43096697 -128.43088806 -10.32511890
v -66.43172354 -126.29270554 -10.85610501
v -59.88183618 -131.28289580 -9.29698348
v -70.70412487 -123.28179926 -9.94907506
v -72.54429907 -122.40681797 -7.98101164
v -68.15607846 -123.58817458 -10.56113187
v -69.75447387 -126.68327987 -10.79931110
v -62.87124753 -130.18010557 -9.92569607
v -60.98768115 -131.84311986 -9.67143103
v -60.28103828 -132.89868832 -9.41185653
v -62.62880564 -132.32490420 -9.80797783
v -59.37420204 -132.71836936 -7.76709383
v -70.69337368 -127.55572796 -10.46258956
v -72.46907055 -124.49114770 -9.05527174
v -68.43902916 -129.21673059 -10.80221403
v -64.29276615 -133.46421719 -9.90540627
v -66.11252576 -132.27450848 -10.11952385
v -62.50497699 -134.15823877 -9.69691854
v -60.78171730 -134.33577120 -8.84791464
v -60.39962918 -134.11574066 -7.38814659
v -69.36023384 -130.38709760 -10.47283784
v -67.95511395 -132.18511641 -10.33132523
v -61.46049127 -134.63102281 -9.24969465
v -75.03148168 -126.31051242 -8.57454166
v -74.23530519 -124.47686493 -8.18899274
v -73.44210893 -127.85193324 -9.92760062
v -61.27936393 -135.37713885 -7.92469643
v -73.44601303 -129.33500111 -10.13892796
v -61.98986992 -135.96913218 -8.95885378
v -73.30737263 -130.55677712 -10.22996381
v -75.72243363 -129.62229550 -9.60766617
v -74.93237406 -132.11141527 -10.31637937
v -71.46297395 -132.86492229 -10.70659328
v -69.32232529 -135.31947136 -10.48455480
v -67.07304716 -135.47857106 -10.01192722
v -63.65244836 -137.42093742 -9.12076607
v -62.92619556 -137.17278838 -8.54364410
v -63.96244466 -138.52375746 -8.19892157
v -63.87739629 -137.37094402 -6.71122642
v -75.63059777 -127.64471769 -8.59246030
v -77.69914716 -129.61174548 -8.51267856
v -76.39745623 -131.55810535 -9.96805821
v -71.06473297 -136.09758019 -10.75616386
v -66.73042476 -139.77909088 -9.93192010
v -64.90731984 -138.38881254 -9.45130829
v -64.43773210 -138.98962736 -8.13933183
v -76.78249478 -135.46028733 -10.17046906
v -77.29554176 -133.47388804 -9.74219758
v -78.20980996 -133.47525895 -8.93941987
v -70.85287571 -137.67397404 -10.62799338
v -73.06088507 -138.57300580 -10.47129836
v -69.06997412 -139.21083510 -10.21123491
v -69.29846108 -140.34035802 -10.56700852
v -67.38119572 -137.65454292 -10.11816598
v -66.73138589 -140.42833447 -9.28273052
v -69.04560328 -142.21191406 -10.46380494
v -66.89947098 -141.72737300 -7.53122894
v -76.78668201 -137.61536777 -10.30377951
v -74.78778064 -141.32338762 -10.74011717
v -75.99814236 -139.77566361 -10.62108763
v -78.96804065 -135.76728106 -7.96988606
v -80.40115237 -136.56921685 -6.75566494
v -80.33520728 -139.44600523 -7.10683363
v -71.48638368 -144.57999170 -9.48789716
v -72.20994681 -144.50168610 -10.29854547
v -78.85617018 95.10771930 -2.81692133
v -71.74625993 -144.87963915 -9.35021229
v -73.20123911 -145.54826915 -9.44432523
v -77.08159089 -144.46932077 -8.72289483
v -78.22094858 -142.73133874 -8.15635733
v -75.92821866 -142.24392176 -9.96100809
v -72.75389880 -145.71884274 -8.59483797
v -76.01345330 -145.70528269 -8.81266128
v -75.23595542 -145.13470232 -9.75172408
v -74.86860454 -146.12911642 -8.72685667
v -76.80846006 -145.51924169 -8.11440032
v -75.72415471 -146.16504312 -8.07327963
v -76.79565996 -145.38839459 -7.14634638
v -17.50233024 10.87530609 -4.31208033
v -17.26672240 9.57852881 -5.36363386
v -79.63110507 95.55334598 -2.84197438
v -16.68606140 10.67984011 -6.23888802
v -18.34771410 11.96129248 -5.21304784
v -18.19517091 13.28287832 -3.61845572
v -18.75409484 13.09352461 -4.82169446
v -19.35441978 14.86424729 -4.49622422
v -20.32938600 17.87689701 -3.02496878
v -20.85970156 17.39731245 -4.49569104
v -15.81181213 18.82953756 -0.38028284
v -22.01222256 19.32632551 -5.01643820
v -21.44025452 18.66499893 -3.97043116
v -22.66275510 21.32164128 -2.95242970
v -25.77579580 24.13509227 -4.29358007
v -23.96204509 22.00755849 -4.85978462
v -15.75137302 5.88670094 -5.51257096
v -16.61059260 7.13354303 -5.39142359
v -16.23808593 9.07669030 -5.86790126
v -15.97441174 8.01633112 -8.02424457
v -16.05610922 5.07878559 -7.18151871
v -63.13401461 85.60534567 -4.32466669
v -60.32888591 83.83423835 -4.29510744
v -62.37785146 83.51621777 -5.40957693
v -15.83198085 3.93306371 -4.72747954
v -14.41182289 4.07056790 -2.91270437
v -15.50051291 3.92740453 -3.85136064
v -15.35265613 1.68927258 -4.46816860
v -15.34269750 4.31118347 -6.11854019
v -12.52683997 1.61502976 -2.27893121
v -14.18269798 2.86125462 -2.92271399
v -14.01072461 -0.41778194 -3.62452934
v -14.87335563 -0.20170747 -6.03314908
v -15.45274351 2.39222543 -6.28016703
v -73.49386811 -142.65386760 -4.73700184
v -14.40015808 -1.74472039 -4.92058182
v -14.09732085 -1.62710843 -6.44774036
v -13.77585251 -3.18789901 -4.40186122
v -13.00387271 -3.80578055 -3.53060756
v -13.54636531 -3.94899864 -5.52531146
v -13.11597135 -3.79421399 -6.64722594
v -13.43608368 -6.10322598 -4.42163600
v -12.02558633 -6.69777067 -6.98559126
v -10.21990273 -7.63722276 -7.83657562
v -9.91906971 -6.87532872 -8.16964637
v -10.63295454 -6.08787173 -7.74921430
v -10.93430445 -19.64479685 -5.24594588
v -13.99103552 -36.43481806 -5.98814012
v -70.42772323 -140.57424664 -4.58118971
v -69.51694936 -139.06082511 -4.10492904
v -71.53687626 -138.76369596 -3.62924556
v -17.88795181 -43.64984110 -4.16841358
v -14.81633168 -46.55836523 -0.73639443
v -17.39900932 -48.72541875 -1.74797408
v -21.70732059 -50.25452375 -5.57672000
v -21.91998251 -50.46946183 -6.74913544
v -22.03153446 -50.61807856 -7.83830881
v -22.47956023 -51.29415542 -7.10626505
v -20.96044645 -48.94603416 -7.96631817
v -21.35030925 -50.80890283 -8.56903754
v -23.55367504 -53.95648256 -5.24839759
v -21.10662498 -51.27984285 -8.95344280
v -21.72241732 -52.11130530 -9.00840759
v -23.53653871 -54.08681929 -8.24340619
v -24.73913319 -56.12706766 -4.07036906
v -25.28526820 -59.06363204 -7.98827317
v -27.03260630 -60.49274653 -6.78049726
v -24.42526259 -56.55666068 -8.25738721
v -23.16111885 -58.64552036 -9.15572420
v -26.50708519 -60.95526740 -2.14903196
v -27.96347626 -61.38218567 -4.28646244
v -26.07340924 -58.21427703 -4.08071978
v -27.42214501 -60.32484025 -4.95943986
v -26.63611434 -61.68752909 -8.61500110
v -28.67504209 -63.23760748 -7.87319709
v -29.12170067 -62.93270737 -5.58811519
v -30.28588183 -65.22640586 -2.28050258
v -30.28924018 -64.41961229 -3.48509732
v -30.96386977 -65.81027806 -4.84414445
v -30.20116501 -64.34318423 -4.52371035
v -30.38795665 -65.99046290 -7.48528074
v -30.56471795 -65.39393961 -6.63495576
v -31.43527731 -67.26089865 -4.54871124
v -32.43277594 -68.46556067 -4.47644619
v -31.45980835 -67.29345024 -5.46019664
v -33.43305737 -69.57545131 -5.17640775
v -31.46753088 -68.55946779 -8.17795657
v -32.33571723 -68.19129735 -5.87477023
v -32.72271156 -69.26894933 -7.02669006
v -33.24859589 -70.33854723 -7.08991755
v -34.37064216 -71.26649469 -4.20536799
v -35.05745903 -72.61039317 -3.32952314
v -33.90990570 -71.52258605 -5.95315965
v -34.77142379 -72.61452824 -5.70678338
v -35.60090065 -72.97244668 -5.20175556
v -34.83641148 -71.51741534 -5.17247152
v -34.54698622 -72.58015126 -7.11727468
v -36.12211347 -72.92326540 -4.07628203
v -36.76704317 -73.71272892 -3.31683434
v -36.71563044 -74.50564951 -3.99718666
v -38.54770958 -76.54937357 -3.45114293
v -37.21360117 -75.62188059 -4.78942040
v -33.93482417 -75.91722161 -10.22512559
v -38.81996870 -77.15858519 -4.77093365
v -39.72928226 -78.41331512 -5.14155952
v -40.66031799 -78.83264869 -4.05428885
v -40.81973806 -80.01410216 -4.46800422
v -41.43120721 -80.95822483 -3.69970175
v -40.63716158 -80.62360436 -5.96530689
v -40.40097445 -78.86639982 -4.85954806
v -38.09859976 -79.21163738 -7.79382931
v -41.39387980 -82.42329210 -1.50997483
v -42.23183170 -82.65870064 -2.66914698
v -40.24749622 -82.44658262 -0.38569898
v -42.10158810 -82.15383440 -5.97449159
v -43.48248243 -83.28334987 -5.06237848
v -41.40919819 -84.23849940 -0.32662528
v -43.29416528 -83.58919621 -3.64500866
v -42.30901226 -83.36541802 -2.12032720
v -43.28699037 -84.74590629 -2.82904878
v -44.25131902 -84.48272198 -4.76674456
v -43.18066686 -84.67604965 -1.38717610
v -42.15832800 -85.71823686 -0.46163070
v -45.10378838 -85.95665544 -3.54058621
v -43.78235340 -84.54830199 -6.64334837
v -43.53554919 -85.34169197 -2.29446706
v -45.03227398 -87.28805184 -1.34723983
v -45.76016963 -86.28996462 -5.25694806
v -43.55988652 -87.34020591 -0.60561893
v -45.79984769 -87.41560578 -2.80773547
v -46.67763785 -88.37015182 -2.11397186
v -47.28818685 -88.30539882 -3.17358738
v -46.78402841 -87.44028956 -5.03096031
v -45.96138373 -89.81191367 -1.07996410
v -48.31200466 -89.64941651 -5.37596038
v -46.99970409 -88.44681084 -6.29290054
v -45.51677406 -92.02868491 -1.28462922
v -47.84396663 -90.60415626 -1.74405868
v -49.21534657 -90.41114897 -3.81385791
v -46.55458406 -90.23586661 -8.55496712
v -48.65490273 -90.62055498 -6.24133600
v -47.86999896 -91.51999652 -2.46999995
v -49.30962250 -91.17063880 -4.69296193
v -49.41625521 -91.66592360 -3.82776605
v -49.72103238 -91.81290120 -6.28558779
v -48.71509597 -92.52808988 -2.34917365
v -50.36216602 -92.35711396 -5.14712045
v -51.32664368 -93.51819009 -4.13643243
v -51.45550892 -94.48748082 -7.41309579
v -50.58593675 -95.42056173 -1.81457028
v -48.26030880 -95.78650445 -1.49660825
v -52.56718025 -94.76166219 -5.73650841
v -52.59923637 -95.23759782 -4.22587711
v -53.49294841 -96.63102031 -6.42071851
v -53.99131030 -97.52679616 -5.96012874
v -53.18544433 -97.07140177 -4.68239933
v -51.73057690 -97.66699374 -1.85093842
v -52.40627378 -95.83456069 -2.74240249
v -53.90856788 -98.39953482 -2.46281223
v -52.82999948 -98.15999866 -1.83000008
v -55.16697466 -100.60217977 -2.30442104
v -53.23432013 -100.14828295 -1.61974784
v -54.45192382 -98.77482057 -3.98260774
v -55.87257445 -100.00616312 -4.27510915
v -54.78448048 -102.58770734 -1.70802162
v -56.04010820 -101.32554173 -2.77048838
v -56.74801394 -100.10739416 -5.09895617
v -55.19598722 -98.87550771 -5.33585716
v -55.02397195 -98.75387698 -6.21280167
v -56.32657930 -103.40535641 -2.28078640
v -57.03604966 -102.08047181 -3.09650763
v -57.32547864 -101.27400607 -5.53621678
v -56.93969876 -101.90493613 -4.07446222
v -58.79202858 -102.96482593 -5.63646527
v -57.10913613 -101.79031640 -7.06873555
v -52.97379941 -102.71825641 -2.12602317
v -54.68652025 -105.71220517 -1.56350574
v -57.87464231 -105.36951572 -1.71376450
v -59.01961401 -104.51213270 -3.10229324
v -57.80382082 -102.51757503 -4.49168356
v -57.71057308 -102.22680867 -7.58751063
v -57.71465600 -107.20230639 -1.75390556
v -59.91112068 -105.04949093 -4.66824882
v -59.45356563 -104.58945483 -7.59452488
v -60.19624695 -106.44994676 -3.33354715
v -60.84677577 -107.10578412 -4.57630958
v -60.45050919 -108.11448097 -2.70554819
v -59.72571671 -109.44408923 -1.93300168
v -62.04331294 -108.06530714 -5.03025576
v -61.97332591 -108.26429725 -3.66911152
v -62.24711239 -108.28671604 -7.61030940
v -63.48927319 -111.72367632 -3.27393156
v -62.66175210 -109.63343829 -4.06163977
v -63.06725740 -109.38192159 -5.97251253
v -61.27325073 -113.17136884 -1.62606675
v -64.75056708 -111.94599420 -4.80209384
v -64.41403925 -111.27810925 -6.82860427
v -58.09659138 -114.11438137 -1.19594566
v -59.00587142 -111.72010750 -1.30892952
v -64.35988098 -113.46744746 -2.84500397
v -65.43163210 -112.17107624 -6.10681716
v -60.80228090 -116.94789678 -1.66875066
v -63.95813823 -114.68156427 -2.21264339
v -66.07251614 -113.23513836 -4.95097833
v -65.25000185 -112.31999844 -4.07000026
v -66.16999954 -113.83999884 -3.74999992
v -67.25829095 -115.00488967 -5.05282450
v -66.56815112 -115.71926624 -2.97076325
v -68.13175976 -116.01226032 -3.89434770
v -65.59785455 -117.49289185 -2.29671807
v -64.35973942 -116.61539972 -2.37014913
v -67.43511558 -117.88240075 -2.50289449
v -68.20959598 -115.97616225 -5.26447780
v -63.81829083 -119.08120662 -1.87850581
v -66.27319753 -118.46286058 -2.00382085
v -69.34937835 -119.19846386 -3.70749761
v -70.45064867 -118.66609752 -6.18236745
v -67.11746752 -119.15192753 -2.80259922
v -66.46990776 -119.73384768 -1.99155230
v -68.44614446 -120.39602548 -2.55856686
v -69.39360499 -118.16805601 -4.69713751
v -71.01725787 -119.59480494 -5.38899936
v -68.66657734 -122.06196785 -2.14549084
v -71.17270678 -121.08623236 -3.64882383
v -70.98789513 -120.01834065 -7.63871567
v -72.36649841 -122.09337950 -4.70673293
v -65.16914070 -121.54192477 -2.02527456
v -68.18740070 -123.46354127 -2.37230305
v -70.52282989 -123.04766476 -2.48467876
v -71.27751410 -124.31977689 -2.70150905
v -72.89801538 -123.86330217 -3.29933362
v -73.07418436 -122.75680155 -7.54777901
v -72.73101807 -122.50927091 -5.29486313
v -71.71461731 -125.79166889 -2.33423943
v -74.26068932 -124.63038415 -4.10732161
v -74.74178821 -124.75876510 -5.32790273
v -72.16724753 -128.16862762 -2.03599408
v -68.23825836 -127.67933309 -2.12686975
v -75.66485554 -127.81436741 -3.03666620
v -76.62735134 -127.48974562 -5.45135234
v -76.02932304 -126.32800639 -6.58120820
v -76.34474337 -128.13331187 -3.91459605
v -76.32832974 -127.55092978 -6.94864616
v -77.50403136 -128.51758301 -6.09819032
v -75.06521791 -132.41769373 -2.12338520
v -72.92627543 -131.06678426 -1.90347887
v -77.22636312 -131.13598526 -3.70607153
v -78.22763175 -129.96917963 -7.40812905
v -76.01479441 -132.39784539 -2.32301792
v -78.59504223 -130.77361882 -7.75034679
v -77.88892835 -132.41378963 -4.14054422
v -77.74118334 -132.17340410 -3.39789945
v -78.94188911 -131.57634437 -8.03629309
v -78.25139910 -131.71483576 -8.38973001
v -77.59808004 -132.39730895 -9.10609588
v -76.14242285 -133.58280063 -2.65132962
v -78.07102799 -133.52726400 -3.46747390
v -78.48347723 -133.20137560 -4.97365696
v -78.92726362 -132.92878866 -7.66304880
v -79.62698489 -134.30435956 -4.84321499
v -79.81293648 -133.69151950 -6.74386229
v -78.81774753 -134.95784998 -8.49829335
v -75.94367862 -136.35681570 -2.57646525
v -75.29339194 -134.58150625 -2.47350102
v -77.60515809 -136.24313474 -3.23426118
v -78.40045542 -136.39070094 -3.65108903
v -80.61168343 -135.14168561 -6.12699799
v -79.83265072 -136.47262752 -4.33347933
v -79.26134020 -137.76592910 -4.35407413
v -12.35346403 -28.37868407 -5.96526684
v -11.19372714 -26.59739181 -6.42771646
v -74.68022406 -137.69885898 -2.29536952
v -75.86678863 -138.20871711 -3.28314002
v -79.95010167 -137.57202029 -4.80448594
v -77.36401260 -136.57948375 -9.92049370
v -78.39746773 -137.70698011 -3.95271461
v -77.85893232 -138.77135515 -3.88859701
v -76.54151320 -140.59907198 -4.57296101
v -71.07674330 -140.18768072 -3.49359098
v -80.71157336 -137.40630448 -5.81606617
v -73.89309257 -140.91956615 -2.96885218
v -78.19285989 -141.02794230 -9.02004540
v -78.19375396 -140.31194150 -4.28799028
v -79.44981009 -140.61862230 -7.00959284
v -77.93187350 -141.66523516 -5.01194643
v -28.56905758 31.01358935 -2.54621031
v -28.82748470 30.61009943 -3.55094671
v -27.09955163 25.46744607 -4.69285157
v -4.06539673 27.26803534 0.47067678
v -1.30412017 29.50599603 -1.96129526
v -0.67250512 28.09015475 -0.84283733
v -0.35190006 28.35466526 -1.90509390
v -2.24044942 30.57453781 -1.45276159
v -1.62801147 26.80564672 -0.22803871
v -13.02683726 19.73835751 0.36555689
v -4.15684050 23.80503342 0.61575964
v -6.41213357 22.84796908 0.83691190
v -1.08952413 25.57153814 -0.22753581
v -2.24114489 25.32072365 0.26543668
v -3.44702415 26.06028132 0.47277668
v -5.75975375 23.32152985 0.85213006
v -0.01178183 25.28797463 -0.64933719
v -3.42280720 22.64021523 0.14795756
v -5.27493190 21.21033520 0.40298465
v -9.79911909 20.05869895 0.69094246
v -2.30183662 22.27665298 0.01860548
v 0.11146394 25.35654791 -0.66608627
v 2.02617864 23.74636382 -1.31211779
v 0.21121872 21.97277360 -0.15897500
v 3.41719412 23.67042191 -1.68822042
v -0.58356946 19.65376362 0.27192495
v -1.57347193 1.29686890 -0.26464104
v 1.29960745 -2.98144878 -0.56403689
v 1.57387729 -7.96954334 -0.48333500
v -2.44210567 -7.33168609 -0.17103582
v -1.50236813 -12.98168954 -0.60318294
v -4.01904341 -14.06015549 -0.99710561
v 13.99101689 -12.01255154 -2.20399257
v 12.29976956 -17.93879457 -2.29794602
v 3.93702323 -25.23414791 -1.27801672
v -11.48116682 -28.16186287 -4.39197011
v 5.78471273 -31.00372292 -1.06650614
v -11.71656139 -28.64465117 -4.67285607
v -12.39655074 -30.37982807 -5.51800663
v -11.02052536 -34.31719542 -2.44673411
v -11.07981708 -38.26944903 -1.24946982
v -17.52357371 -40.73452950 -5.54850511
v -19.44094524 -43.95081848 -6.77269138
v 9.87098832 12.91903388 -4.09129588
v 8.84101912 14.01874889 -4.78313910
v 5.83497295 13.66481651 -9.41557158
v 8.27437267 16.70690253 -4.37588943
v 9.37723648 4.53085126 -9.55646206
v -3.68743180 0.94745995 -0.02020227
v -4.69449582 -8.55463184 -0.68674138
v -21.31121792 -72.85233587 -0.83584565
v -38.26132044 -84.71565694 -0.10815943
v -36.76103055 -85.34822613 -0.37371271
v -30.59827909 -88.80215883 -1.93666341
v -36.69501469 -90.96167982 -0.86936535
v -36.80671751 -88.01633120 -0.61886647
v -35.44426709 -87.59304136 -0.80951728
v -38.09312358 -88.89567107 -0.53253502
v -39.49604928 -88.01802993 -0.31831901
v -33.64361078 -91.46664292 -1.72228075
v -43.44471544 -89.04093504 -0.71570807
v -37.79234737 -90.94124287 -0.82306890
v -42.18976945 -91.45656228 -0.76046580
v -41.43076763 -91.15416557 -0.64446824
v -41.33339226 -97.53315151 -1.69675727
v -44.73619163 -95.45204043 -1.52803480
v -44.54972968 -99.54498708 -1.62105693
v -43.23126003 -100.66685826 -1.88083947
v -41.70489684 -100.05906969 -1.90919079
v -48.62492904 -99.95821118 -1.64332369
v -48.01274091 -97.59318084 -1.57071208
v -38.14278916 -103.78286242 -4.38263826
v -49.86867309 -98.83651137 -1.63804449
v -46.78917304 -100.80268979 -1.60720095
v -49.24531654 -101.95328295 -1.34429231
v -42.62357578 -103.99036855 -3.13181919
v -43.68448630 -103.55282575 -2.21936754
v -52.04767361 -100.89719296 -1.89616601
v -51.02078244 -100.49191117 -1.53653207
v -51.68647319 -101.65615380 -1.28887990
v -49.58925024 -100.44186562 -1.17840432
v -45.69661245 -105.87780923 -2.15932424
v -46.52334377 -103.78503054 -1.70227233
v -46.85331881 -106.46415502 -1.95071613
v -44.14114356 -106.85759038 -3.04804090
v -50.69188029 -106.41859472 -1.72422221
v -48.61700162 -104.16014493 -1.37499371
v -53.82645875 -106.88237846 -1.49243488
v -51.79515481 -104.19682413 -1.64200889
v -48.84977639 -104.70104218 -1.43003755
v -30.93556501 31.92853928 -5.37899556
v -52.22120509 -107.42691159 -1.29654596
v -51.56101659 -109.08006877 -1.70794933
v -49.88843203 -110.32183468 -2.02335115
v -48.99423942 -111.05021089 -2.16912339
v -50.69219694 -108.09782147 -1.39396160
v -46.61595821 -108.60862583 -2.32914393
v -48.44239354 -107.34840482 -1.70497969
v -56.67959899 -110.77845842 -1.10798888
v -53.83299291 -108.35806280 -1.10479817
v -51.51445791 -111.01439595 -1.10599375
v -53.38875949 -110.61244458 -1.25028088
v -51.51281506 -112.87664622 -1.85963465
v -55.47069758 -112.33564466 -1.21966854
v -54.41708490 -114.00559545 -1.36441423
v -53.05374786 -115.90459943 -2.18423945
v -56.37892708 -115.91505259 -1.43587077
v -51.30223930 -118.49895865 -3.72690754
v -57.69454688 -119.74559724 -2.06195307
v -55.65755814 -120.29331923 -2.95173842
v -61.27945334 -118.90373379 -1.92407565
v -62.90546060 -120.50420046 -1.67667982
v -61.16458401 -122.42420018 -1.97360292
v -59.12062526 -121.73984945 -2.42012506
v -55.46767265 -128.19108367 -6.24518329
v -55.45691028 -127.21270323 -5.78226708
v -54.88000065 -127.94999778 -7.66000105
v -61.67745218 -125.33530593 -2.72913254
v -60.35291776 -127.83885002 -3.82444821
v -55.93999848 -129.28000093 -7.56000029
v -63.81691992 -122.33573198 -2.23738095
v -62.21171096 -127.68790126 -3.29522742
v -58.58553946 -127.26938725 -3.85761796
v -57.97804520 -130.97503781 -7.08546629
v -57.29613826 -131.03319705 -7.43343309
v -57.57803097 -131.04619086 -8.17554258
v -66.49585813 -126.02300942 -2.13412754
v -62.78294325 -123.80145490 -2.21974612
v -68.08369607 -130.75652719 -2.91428366
v -61.21477112 -132.97651708 -5.85606182
v -61.85979396 -134.65499878 -6.10224251
v -63.09588253 -135.11183858 -5.61794126
v -69.82043386 -129.02522087 -1.98037084
v -65.71719050 -134.37943161 -3.97408800
v -62.18812242 -136.29335165 -7.12598581
v -69.37432289 -133.97862017 -3.01362202
v -68.65071505 -135.20748913 -3.38857411
v -72.61713594 -132.39885867 -2.19238782
v -70.26498020 -134.98526812 -3.01792729
v -66.63142145 -139.65599239 -5.83896739
v -68.02228093 -140.64027369 -5.62293688
v -69.04298067 -136.83344424 -3.71651724
v -67.98832119 -136.98659837 -4.10363544
v -70.47832012 -136.31846011 -3.23200296
v -72.37452269 -136.97120547 -2.39212881
v -71.43710554 -137.29098439 -3.31497774
v -70.52537799 -142.13418961 -4.66012955
v -67.89535284 -142.46258140 -8.69689696
v -68.33680719 -141.81518555 -6.84387377
v -74.42896068 -138.40861619 -2.60745618
v -71.90760225 -143.63425970 -4.68092086
v -72.47117162 -144.98378336 -5.55725675
v -70.70495188 -143.11656356 -6.44280622
v -72.60853797 -143.35893095 -4.40069474
v -72.23102450 -141.69581234 -4.13705735
v -71.57608867 -144.53245699 -7.64619187
v -76.68169588 -144.86432076 -4.91927704
v -75.41991770 -145.75561881 -6.51570596
v -72.51717150 -145.40015161 -6.98078843
v -77.68867165 -144.47660744 -6.13770541
v -10.97502001 -20.82343958 -5.85312489
v -17.40859076 11.82851102 -6.03550579
v -17.69049652 11.46969106 -7.30417855
v -11.23880222 -17.74175838 -5.24339033
v -12.30548322 -11.46782655 -6.58508064
v -8.97166319 -9.72540304 -8.28342419
v -9.08613298 -8.67680274 -8.47160351
v -13.61421496 -7.41438521 -5.64266229
v -13.22141383 -5.87783940 -6.03079516
v -11.41236629 -4.53418167 -7.53599359
v -13.23971897 -2.82842247 -7.13454187
v -13.54289241 -5.89870615 -4.99019865
v -13.29786144 -9.10930894 -5.38305892
v -12.13317178 -30.16609512 -6.44081645
v -12.44012639 -36.24057025 -7.35647511
v -4.25088173 -36.69064865 -8.42899922
v -16.66776277 -37.82526031 -6.45498885
v -17.65616238 -40.74728116 -6.61960011
v -17.76845381 -41.37986153 -7.54114846
v 9.66357440 -32.25655109 -8.78711138
v -19.31100339 -44.08850893 -7.93259684
v -17.68757962 -44.03445870 -8.70477315
v -19.43314821 -45.79938576 -8.12060200
v -18.75689253 -45.30332610 -8.55012983
v -20.88988386 -47.31248319 -7.72723230
v -21.21206559 -47.87546396 -6.35216665
v -14.13875353 -48.25328290 -9.14175529
v -19.70949955 -62.00484186 -10.02493221
v -16.06399566 -38.06286678 -7.60272145
v -13.99632823 -35.91550142 -4.76856530
v -11.18330378 -24.53385852 -6.39449572
v -13.30435649 -7.67275365 -4.74520912
v -11.15362905 -4.79278574 -2.60196719
v -13.54858093 -4.81935032 -4.70686750
v -12.86451332 -31.72498196 -5.31007675
v -12.70836778 -31.85362369 -6.19083829
v -25.76583438 -58.17956105 -5.71427075
v -50.67877471 -93.62636507 -3.00292787
v -53.59364301 -97.56413102 -4.42113262
v -61.28379330 -106.55270517 -6.42502727
v -57.04099685 -113.04555088 -10.33565402
v -63.91555816 -123.13930690 -10.46064869
v -14.85250983 -54.23800647 0.18525183
v -14.10302613 -53.67506668 0.15808281
v -8.49217363 -34.62811932 -1.19844964
v -2.91827414 -23.67756888 -1.04106858
v -2.21326319 17.72360317 0.41933273
v -15.73594846 9.92838480 -7.46499281
v -4.10561170 18.85179989 0.43637448
v -74.31394607 71.93397731 -5.64642483
v -74.53608513 73.78259301 -6.72029937
v -72.55791128 73.21745902 -7.20859971
v -0.63171046 -37.73241490 -0.22653483
v -50.35635829 -102.94373333 -1.19018345
v -78.53942364 -139.54901695 -4.30515967
v -78.00409943 -143.36350560 -6.60083862
v 13.18359002 -3.39836022 -6.02069916
v 7.68179866 -32.23045543 -8.82289466
v 6.01266464 -34.63774174 -8.66760127
v -10.02628170 -64.69254196 -1.97464135
v -17.86489412 -63.35912645 -0.21055911
v -74.26055521 -146.23600245 -8.40848684
v -78.76530290 -141.69496298 -7.80815817
v -77.47368515 -144.83815432 -7.51810009
v -73.65103811 -142.40784943 -10.61746385
v -64.11925703 -136.62469387 -9.84756369
v -56.71999976 -130.07000089 -7.54000107
v -68.97774339 -143.43024790 -9.34915058
v -76.54562593 -145.43488622 -5.94203966
v -65.49311429 -127.74804235 -2.68608867
v -49.82541874 -115.79191685 -3.30560375
v -48.65793139 -106.39645159 -2.00576871
v -45.25331780 -102.40618885 -1.86047680
v -60.26922911 62.95670569 -6.24546316
v -58.02400783 62.63358146 -6.68031722
v -55.42322993 70.03496587 -7.00175017
v -60.73603407 60.67411602 -4.56142891
v -49.41554740 74.00198281 -5.40359970
v -51.21125281 73.44811410 -5.92241902
v -49.29730296 71.89595699 -6.17340999
v -58.00469965 70.47324628 -7.07533769
v -60.72105467 67.66097993 -7.00590760
v -61.67257950 63.61339986 -6.08616415
v -63.28254193 62.01986223 -3.47188395
v -50.18734187 75.04182309 -4.53102123
v -51.02884024 74.92954284 -5.29248081
v -53.45916376 74.81224835 -6.17891876
v -56.11201748 74.36945289 -6.78657601
v -62.85057962 64.23547864 -5.48805250
v -51.55584216 75.94203949 -4.96401591
v -50.71189627 75.58082789 -3.58041073
v -51.74348876 76.52597129 -3.39013734
v -53.08621749 76.86956972 -5.32357395
v -54.44695428 76.04390383 -5.83645143
v -64.56330419 66.10187143 -5.74057736
v -64.58824128 64.77337331 -4.85052029
v -51.88026279 77.61027664 -4.05793916
v -56.80169910 77.59264857 -5.81866503
v -62.74640560 69.29720938 -6.60939608
v -63.25116754 67.43230671 -6.48049731
v -65.01565874 68.83638352 -6.71551563
v -64.12246823 70.38359344 -6.83501083
v -66.31047279 65.25275856 -4.22529550
v -64.72375989 62.89263070 -3.01703531
v -54.45727706 79.22053337 -4.35726345
v -56.12594634 78.80790532 -5.30042453
v -53.92999947 78.18000019 -4.24000015
v -58.58908594 76.67281479 -6.54084189
v -62.73984164 75.31885058 -6.90813130
v -67.26336479 70.71447372 -6.84170099
v -66.88009948 68.06555390 -6.31786324
v -66.43288583 66.52034819 -5.53485192
v -68.34148616 66.67245179 -4.62727249
v -56.46591261 80.25707304 -4.62554861
v -58.40380117 80.73729277 -5.39624738
v -55.94441667 80.53335547 -4.10469528
v -61.39178947 77.54004747 -6.99643791
v -62.29664758 77.71480829 -6.65522553
v -68.99959594 71.45982236 -7.05267815
v -68.64071637 74.34403896 -7.24680210
v -67.30548292 72.82619923 -7.04224082
v -68.97289306 68.89476627 -6.28064387
v -71.17118686 68.87552142 -5.17531484
v -58.83143470 81.88810199 -4.87378705
v -62.80476600 81.40279353 -6.20991876
v -62.97262758 78.98434252 -6.82564639
v -66.43014401 77.88143307 -6.81148143
v -66.34238362 79.89303768 -6.84059784
v -65.08742273 75.97237825 -6.99860184
v -71.00318372 74.45777953 -7.38497823
v -71.25148177 71.45132869 -6.82911323
v -65.16835839 83.71834457 -6.06880710
v -70.63566893 79.57039028 -6.91446150
v -68.07141751 76.94374025 -6.99690543
v -64.43781406 85.56770533 -4.82035521
v -67.41126627 82.53239095 -6.36883266
v -67.53002107 80.99541813 -6.78837299
v -71.07994705 83.00526440 -6.64762920
v -74.46809858 80.59766889 -7.34465802
v -73.34870845 77.54731923 -7.17056124
v -64.94686753 86.61265671 -4.24410775
v -66.42671674 85.22687107 -5.43873105
v -66.05000049 87.31999993 -3.86999943
v -67.63609499 85.95950156 -4.64786123
v -69.54319775 83.77753198 -6.18554046
v -76.38387382 76.92692429 -7.37345358
v -77.33961940 75.58238506 -6.78229844
v -78.38018239 78.49302143 -7.21123349
v -67.40000099 87.36000210 -3.53000057
v -68.32999736 88.61000091 -3.57000018
v -67.01438129 87.00135350 -4.06803656
v -73.69850576 88.27277273 -5.86028304
v -70.89292258 86.24359965 -5.77516714
v -74.72220063 84.67136323 -6.58131298
v -79.11378145 81.61944151 -6.74304413
v -76.62875950 81.09955490 -7.05993455
v -79.65655625 76.35613531 -6.35891501
v -69.02588904 89.14638311 -3.69500672
v -68.17809492 88.50212395 -2.01053335
v -69.67546791 88.70308846 -3.09409178
v -72.29396701 89.85415846 -4.98628663
v -76.54956728 86.92630380 -6.64378796
v -81.61151409 79.78006452 -6.35662675
v -83.02454650 85.57264507 -7.34765409
v -81.09410107 84.14927870 -7.07379682
v -81.57216758 81.31374419 -6.88688131
v -82.54683018 80.57153970 -6.58537028
v -83.11069012 83.19073170 -7.27443397
v -83.00523460 79.21667397 -5.92185464
v -74.10087436 92.06809849 -4.41398984
v -72.72687554 91.89014882 -3.66803748
v -75.25226474 93.34059060 -2.62239948
v -86.68364584 87.66648173 -7.46259047
v -86.07766032 84.41332728 -7.40128709
v -75.98295063 93.31549704 -3.83589999
v -76.89417154 94.19015795 -3.91426450
v -76.44861937 91.74596518 -5.23461634
v -83.35394412 91.23231471 -6.55275211
v -83.62073451 88.01274002 -7.06181442
v -80.92612773 94.28608418 -5.31576108
v -79.37976718 90.18650651 -6.41027326
v -79.99560982 92.29250997 -5.82114607
v -91.26050025 86.78402007 -7.13694096
v -79.65515554 95.48388422 -3.82504473
v -85.10760218 93.86951476 -6.12920988
v -81.63341880 92.35431999 -6.06868276
v -89.37967569 91.24086052 -7.12631876
v -81.49962872 95.90983391 -4.13858099
v -80.89755476 96.23276442 -3.00750858
v -81.70513809 97.00703621 -3.14281881
v -83.87579024 96.53677046 -4.88867983
v -87.09319681 95.83076090 -5.90568874
v -83.74350518 97.88320959 -2.65111215
v -92.73295105 90.84590524 -7.31820427
v -94.83058006 87.41828799 -6.33435650
v -95.09013593 90.43178707 -7.11114751
v -84.70517397 98.48809242 -2.99750501
v -86.15320921 98.70593250 -4.46396647
v -86.15140617 99.27528352 -3.12385033
v -85.58379859 98.02929312 -1.79104891
v -88.37370574 100.21064430 -3.83213651
v -90.63922614 100.52365065 -4.59919916
v -91.62171930 99.66719896 -5.29923709
v -90.19812196 98.66714478 -5.43315522
v -95.42810172 95.76925635 -6.71524275
v -90.90544283 93.40097010 -6.84153335
v -91.08807892 95.34135461 -6.44616643
v -97.29451686 93.87593716 -6.88156206
v -87.46514469 100.14196485 -3.21131665
v -93.53318810 97.17750549 -6.25720993
v -97.60910273 88.91361952 -6.01358386
v -100.08399189 90.91974050 -5.83105395
v -87.99441159 100.44809431 -3.09581123
v -89.03297037 96.27179056 -6.03429601
v -97.11061418 92.30180830 -6.76701637
v -88.98508549 100.64791143 -2.35776650
v -91.53952450 101.28436238 -4.33363905
v -89.79712427 101.17496550 -3.04144458
v -92.76077896 102.37991810 -4.71232273
v -99.87059981 90.57657421 -5.27529838
v -91.24868363 102.47460753 -3.40283290
v -90.21999687 101.17000341 -1.90000003
v -97.92941064 103.32965851 -5.37994970
v -94.33715045 100.99594295 -5.36879804
v -102.09047049 97.42830694 -6.87722489
v -97.39805758 95.17250955 -6.82031782
v -100.00832379 98.13783318 -6.75113825
v -98.00288081 100.13791919 -6.18921639
v -101.56598687 93.60589832 -6.61412021
v -99.65237975 93.87461841 -6.74534682
v -91.57300740 101.05559230 -1.65297184
v -92.61447936 102.07045078 -2.79305200
v -94.85519677 103.16180438 -4.58220020
v -104.30580378 92.35098958 -5.33862598
v -102.23530233 90.57722241 -4.89168940
v -93.25080365 103.10247540 -3.46856238
v -94.22624111 103.79160941 -3.39719863
v -97.58370370 105.13031483 -4.22946084
v -105.37688434 95.73397785 -6.47630310
v -103.93151641 101.89320892 -6.57480210
v -100.05933046 99.72807020 -6.51084119
v -100.30471534 101.73151642 -6.11399114
v -106.11603409 98.57215732 -6.73673535
v -104.26297784 99.47978705 -6.71525858
v -107.25539923 94.53811496 -5.46938041
v -107.57950693 93.34146976 -4.24117083
v -98.45037013 106.22359812 -2.99408892
v -96.91240638 104.90862280 -2.13944935
v -99.98543561 105.99299520 -4.32339916
v -101.55408829 106.59000278 -4.80161328
v -101.83889419 103.77112031 -5.62832970
v -102.75957733 104.64999825 -5.80191379
v -109.75235701 97.33223170 -6.14597229
v -108.32354426 99.50046241 -6.78249216
v -100.72136670 107.45838284 -2.95952475
v -99.67798740 106.51215911 -3.11513222
v -100.92330724 107.58677870 -3.75862163
v -101.88492388 107.40797222 -4.40241396
v -104.19001430 108.25140774 -4.78095561
v -111.08238250 102.40145028 -6.68127974
v -108.54952037 101.28190368 -6.69298833
v -102.19973326 108.30628872 -3.83098074
v -103.86301577 108.73828828 -4.25033364
v -102.22839564 108.01707208 -4.24498273
v -102.56076604 108.01430047 -3.56147392
v -108.02043974 104.33805734 -6.37324853
v -111.52178794 96.14373744 -4.72063012
v -113.63894492 98.63662720 -5.48568321
v -112.50071973 99.25095737 -6.14353083
v -104.60214317 109.60695148 -3.49103916
v -103.41056436 108.46171528 -2.49638758
v -104.59610075 109.19816047 -2.13850406
v -108.64810646 108.73415321 -5.60647715
v -106.19956255 110.29984802 -4.46500070
v -105.95323145 110.53913087 -3.04820691
v -103.82918268 107.30389506 -5.08676236
v -108.06553066 106.36205226 -6.03750022
v -106.25977069 106.91253096 -5.72325476
v -112.62577027 104.53725606 -6.83443993
v -112.35267669 106.63448274 -6.37829676
v -108.82808268 111.93166673 -3.98881221
v -107.30755329 110.90938002 -3.75958974
v -114.35606331 109.20261592 -6.17152825
v -115.44522643 100.44587404 -5.78016788
v -116.75025523 98.97940606 -3.68158449
v -106.94497079 111.07730120 -1.94069161
v -110.24141312 111.68000847 -4.43872903
v -114.51863497 103.34970057 -6.62905769
v -112.12874949 111.12809181 -5.25759300
v -117.34168977 106.88424110 -6.10847818
v -118.03241819 104.78100181 -5.56222070
v -116.37010425 101.78495944 -6.23073988
v -119.30491775 102.08664089 -4.16205311
v -109.91793126 112.59251088 -3.82839935
v -110.93768477 112.37747967 -4.01029037
v -112.15747148 111.89451069 -4.20273328
v -113.31911385 111.72800511 -5.02063707
v -111.88796163 111.74353212 -4.21104534
v -112.70284653 112.90397495 -3.70224752
v -113.27547580 113.68443072 -4.82998975
v -114.54547197 113.54045570 -5.04173618
v -117.47027934 109.59731787 -6.35411683
v -116.58291519 114.20653015 -5.73084457
v -115.61073363 108.93604159 -6.12072181
v -113.84266615 115.04410207 -4.08025738
v -117.23975837 112.49452829 -6.04331726
v -121.49691582 105.51232100 -5.78561798
v -118.92943829 105.53031415 -5.96704148
v -119.68477070 104.83904928 -6.21088920
v -121.54916674 107.23559558 -6.14241417
v -116.19637161 116.10434204 -4.54654219
v -120.29267102 110.51873863 -6.39424613
v -123.18999320 106.31011426 -5.49699552
v -122.69817293 103.65945101 -3.92655609
v -118.08646470 115.81931263 -5.52850263
v -119.61168051 113.60447854 -6.20011240
v -121.79064751 108.94540697 -6.21507317
v -122.67278135 107.72772133 -6.28377125
v -122.67718464 109.95820910 -6.46983599
v -123.69500846 106.16168380 -5.76019101
v -118.31154674 117.27744341 -5.12428209
v -122.42620438 112.08424717 -6.38675690
v -123.82925302 107.48358071 -5.50313154
v -125.10704994 107.33093321 -5.78781078
v -124.52505529 109.58418995 -6.17304584
v -123.00469726 115.72786421 -6.31022686
v -120.89824677 117.57428199 -5.81570528
v -124.86390024 113.34384233 -6.36850717
v -127.89250910 109.20414329 -5.26897376
v -126.79791451 112.39146441 -6.27251435
v -126.44991279 108.11726004 -5.40203508
v -121.70879543 119.71564591 -4.91280388
v -119.99063194 118.95219982 -4.71077440
v -125.14635921 118.93953383 -5.85203292
v -123.26443940 117.14418977 -6.03754958
v -129.57406044 111.34952307 -5.43030445
v -123.67326766 120.42645365 -5.36933029
v -127.64514983 115.15093595 -6.14397600
v -130.57273626 110.72447151 -4.68145870
v -129.70302999 108.31271112 -1.91357813
v -122.15784937 120.11937052 -4.50567016
v -130.26201725 115.68485945 -5.85622014
v -131.15444779 113.09547722 -5.49074216
v -124.00542945 121.69301510 -5.16678300
v -125.07313490 121.02519721 -5.61311655
v -126.99967623 120.59178948 -5.77785401
v -125.00146031 116.44260585 -6.16307138
v -132.60792196 112.48062551 -4.77775419
v -131.86141849 110.36748439 -3.06770764
v -125.66889822 122.70421535 -3.56089231
v -127.23459303 122.97816575 -5.17473882
v -129.31737304 119.99128014 -5.88623574
v -127.97038257 123.84640425 -4.61277785
v -127.26934254 124.13045019 -3.67970648
v -126.39090419 123.07031453 -1.84379250
v -129.35435772 123.76268208 -5.57114976
v -131.80127740 114.36689645 -5.43144858
v -135.21012664 115.37042260 -5.06272912
v -136.32872701 116.74936116 -5.30211721
v -134.93034244 114.02777582 -4.49327426
v -134.62531567 112.42727190 -3.41909402
v -129.00112569 124.70485270 -3.83166550
v -132.74356723 120.32295763 -6.05934951
v -135.49734652 124.34036285 -5.85092185
v -130.57702780 123.17507714 -5.98108210
v -133.69001448 122.39153683 -5.96785126
v -134.72519815 120.04197389 -5.88860735
v -132.83589482 115.58426172 -5.49064251
v -138.08275759 119.06644702 -5.50118973
v -130.24526834 126.41592324 -4.79561090
v -132.03333318 126.02683902 -5.77501860
v -132.11017847 127.32943892 -5.19283395
v -138.87807727 116.23826623 -3.49146221
v -139.35136795 118.52524430 -4.94476408
v -141.57418907 120.08151412 -4.54941252
v -149.97118711 126.81348622 -5.28961280
v -149.22370017 125.13285875 -4.16803686
v -152.96427906 127.38655508 -3.91139369
v -145.82999051 135.94730198 -5.83211472
v -143.73672009 134.64947045 -5.67902531
v -145.20828426 134.16533172 -6.20029401
v -147.58941531 133.58980417 -6.91023516
v -146.83787525 135.42038202 -6.16777223
v -148.67916703 134.29330289 -5.89584606
v -149.36088026 132.57621229 -6.95651490
v -148.24111760 129.59970534 -6.42541237
v -150.47401190 129.54196334 -6.45616604
v -153.08167040 129.11267579 -5.63091366
v -145.31697333 136.97831333 -3.88187054
v -143.60302687 135.42477787 -3.82610247
v -152.32680738 132.38860667 -7.11948052
v -150.57787299 132.71403313 -6.92468323
v -146.23571932 136.97066903 -5.62857930
v -147.15583622 138.00175488 -4.93139680
v -147.25036919 137.56503165 -5.93622960
v -148.29605818 135.99841297 -6.77606603
v -149.17837083 136.11122966 -7.07167573
v -149.74474907 133.96267593 -5.73542947
v -151.05673671 133.43603909 -6.57913554
v -153.93023193 128.25363874 -3.73585336
v -149.81502295 138.26340437 -6.37519825
v -150.81834793 135.34937799 -6.97957492
v -153.24236453 135.15184820 -6.85684150
v -153.25519443 133.02463293 -6.69871317
v -148.73372018 139.01911676 -5.92945889
v -150.16683936 139.87360895 -6.28039846
v -151.87883377 137.55029440 -6.93853432
v -155.04741669 131.42047822 -6.32453477
v -154.47549522 133.48186016 -6.91471202
v -156.09106421 129.59691882 -3.97230918
v -150.78933537 140.15761018 -6.00616727
v -153.26404572 140.27425647 -6.91434881
v -156.35736287 132.62443244 -6.00493932
v -157.14657307 130.87049127 -4.13691439
v -158.25708210 132.68402219 -4.10247035
v -148.53443205 140.02074301 -0.55521395
v -146.94675803 138.89348507 -0.01762522
v -147.75769413 138.74502480 -1.53942639
v -148.64961803 139.08801973 -3.36754671
v -149.41392839 140.18005133 -1.99561659
v -159.10771489 135.47290862 -6.29393663
v -158.22920203 136.81805134 -6.95311325
v -159.10127759 134.15305316 -5.24159754
v -160.95978022 133.93953443 -3.36586125
v -155.72530031 141.76613092 -7.36397645
v -154.39395607 141.90275967 -6.49718149
v -154.30185199 139.19864595 -7.88947009
v -157.10051358 139.87599313 -7.51895178
v -155.41075170 142.95442402 -6.51781727
v -158.07984769 141.10465348 -7.84484576
v -150.63281357 141.17576182 -1.20578590
v -149.66700971 141.02332294 -0.20445674
v -157.90827572 138.29277456 -7.35202571
v -159.19269621 139.93300498 -7.35546136
v -156.87878430 142.92275906 -7.21218763
v -160.71000695 134.92999971 -3.46000004
v -162.04391420 136.54243946 -5.08454302
v -152.06617117 142.15533435 -2.10297131
v -151.83870494 142.33379066 -0.14637793
v -159.34081376 143.09398830 -8.05387832
v -161.44476831 138.56242597 -6.73611648
v -156.60440922 144.01885867 -5.65230334
v -161.21564806 141.76525176 -7.76002742
v -153.24497223 142.11697876 -5.09541621
v -155.91718256 144.70368624 -2.74795690
v -154.76731956 143.43890548 -3.89768346
v -158.06980431 145.77886462 -4.28812625
v -163.69892657 138.43980432 -5.86775271
v -164.84859586 137.72486150 -4.34899004
v -154.02223170 143.85925233 -0.30293805
v -157.73947537 146.68057859 -1.98480301
v -158.99951756 147.72783220 -2.15961738
v -159.82966125 148.55360985 -2.54727947
v -159.52765942 148.61319959 -1.56230095
v -161.65573895 149.41249788 -2.35842704
v -163.20897639 150.07987618 -1.58309995
v -160.70184112 148.66785705 0.13181038
v -167.78023541 154.27683294 -2.69627175
v -169.85259950 156.08979762 -3.69706657
v -170.71729898 157.11671114 -2.36049271
v -168.75767708 155.78512847 -1.29494048
v -169.99998689 157.34745562 -1.43280125
v -176.08226836 149.40777421 -5.12671517
v -177.27737129 149.25588667 -3.53472936
v -178.49713564 150.90581775 -3.42968316
v -175.61611533 147.77472615 -4.28812951
v -175.10579526 149.38166738 -6.15829276
v -167.40809381 154.89967167 -1.17474399
v -165.68768024 153.94428372 -0.58176916
v -165.45619071 153.33478153 -2.04807590
v -167.40524769 153.89686823 -3.88357835
v -165.91978073 152.77284384 -4.01392393
v -168.33284497 154.21824157 -6.08821632
v -169.94038224 155.16848862 -5.12808282
v -171.07711732 153.23416889 -8.09096266
v -171.36853933 154.28416431 -7.18364771
v -169.23175752 153.99947762 -7.20368233
v -171.14970088 152.11310983 -8.13953765
v -173.02983999 153.21134031 -7.43452366
v -174.12860692 146.66271210 -4.47534211
v -175.58084428 146.98053896 -3.93081363
v -163.74394298 151.30773187 -1.94161024
v -167.37194359 152.99594402 -6.87787868
v -169.11077499 151.25310421 -8.05735961
v -171.17330432 150.61129630 -7.94968288
v -171.19894922 147.00415730 -6.28404319
v -170.32222450 149.15661514 -8.09716247
v -173.76913130 150.86978674 -7.23971566
v -172.55601287 145.51822841 -4.03092382
v -168.30417514 154.82829511 -1.84241869
v -173.84898663 153.59979868 -6.59189001
v -173.04606736 152.07096934 -7.71016534
v -174.84882474 152.12380886 -7.00365193
v -171.62309587 157.05893934 -3.89927346
v -171.74229026 155.46427667 -5.38918190
v -176.06806755 153.70850265 -6.41421601
v -176.39562488 151.95377171 -6.72224490
v -177.77904868 151.58851445 -5.84617537
v -178.26485634 158.00850093 -2.37899553
v -178.63664031 158.48302841 -1.62674580
v -177.47697234 159.31591392 -1.92263629
v -175.34258962 160.66926718 -1.49783201
v -175.05304515 159.40214694 -2.42843968
v -176.89214647 160.07940471 -1.70305604
v -176.95470154 157.19068050 -2.92588095
v -179.48947847 157.16536343 -2.41009379
v -178.39136720 157.34651685 -2.50316737
v -180.29353023 156.67439997 -2.34853616
v -51.67498440 76.88555866 -4.23705811
v -54.42000180 78.98999751 -3.64000071
v -58.08013305 81.76036924 -3.74949980
v -58.67542699 81.89838380 -3.27190896
v -61.46525219 84.44317430 -3.83511325
v -60.52999943 83.97000283 -3.70999984
v -71.12842798 70.62772661 -5.74932946
v -63.61825764 85.81788838 -3.88389244
v -70.43118030 76.10922307 -7.18756020
v -65.63896686 86.41059697 -2.35928898
v -67.29295850 86.95914596 -3.04714125
v -77.94322819 74.44207370 -5.87893091
v -77.13606209 89.48410302 -6.18955167
v -78.37335020 88.03957701 -6.63636206
v -78.93465459 87.32880652 -6.77731633
v -85.13870835 81.96419477 -6.80757454
v -81.64282888 89.91859108 -6.64717797
v -90.04323184 82.48537034 -5.54779451
v -95.47689557 85.51145345 -4.81151138
v -93.07062626 85.46734601 -5.76541573
v -94.18204427 103.72157395 -1.89316052
v -108.43975097 111.03444546 -3.11353663
v -119.67536807 104.63262349 -5.27096400
v -121.51321024 104.38197106 -5.27482852
v -116.22401327 116.74838513 -2.65922234
v -115.20840228 115.80607295 -2.41924869
v -118.80578846 118.62105131 -3.87299643
v -117.16990173 117.70153046 -1.40794285
v -119.43196505 118.32228303 -2.33753538
v -118.24513227 117.53325909 -0.60766982
v -121.44525349 119.36670542 -3.21791531
v -120.54113299 119.05317008 -1.89068681
v -122.17279524 120.72281539 -1.39688479
v -121.74721807 119.99104172 -1.91071269
v -121.97045237 120.12070417 -0.53614075
v -123.48769605 120.84934115 -1.87818357
v -127.50177085 118.76668781 -5.91454701
v -124.80662018 121.86020613 -3.33735207
v -124.28224087 121.96879834 0.04873792
v -125.01175702 122.30781466 -1.37060962
v -126.24269724 123.22124839 -0.62669953
v -126.64775550 123.74331802 1.15999195
v -128.62761319 124.75010008 -1.57107192
v -126.99046731 123.88891727 -0.34109855
v -128.14727426 124.69317764 -0.25896815
v -129.94422019 125.15620887 -5.51218260
v -129.97524440 126.01988018 0.07746192
v -130.86394966 126.09964609 -1.35502208
v -131.61624968 127.17387080 -3.40278610
v -133.94443691 126.23599172 -5.65005373
v -132.72279501 127.46153772 -4.73431544
v -138.23738694 121.75359577 -5.78969251
v -131.04157150 126.07756257 0.20019012
v -137.63605058 125.11597574 -5.75925689
v -140.40255547 124.55583364 -5.41254086
v -130.93741238 126.53246522 -3.28621455
v -132.16733932 127.58199871 -2.11139000
v -133.21256638 128.61351669 -3.20890010
v -134.63133574 127.84689665 -5.35588944
v -132.63817132 127.82849371 -1.01555302
v -133.13029706 127.37593055 0.02606295
v -134.65751708 129.02420759 -5.40467864
v -133.51610303 128.61351669 -0.53421885
v -134.16554034 129.51599061 -3.25079123
v -135.67417860 129.51470912 -5.08390088
v -137.87326217 128.89200449 -5.67185041
v -142.73126423 122.12219834 -4.74997051
v -134.99957323 130.32527268 -3.30161490
v -134.17802751 128.83964181 -1.40398531
v -135.30768454 129.47626412 -1.85107393
v -139.53869045 127.61265039 -5.86672034
v -142.55066216 125.25625527 -5.97025314
v -137.82058656 130.66512346 -4.86552902
v -135.93161106 130.55644929 -4.51537455
v -136.21741533 130.63648343 -2.89528957
v -137.70432770 131.61750138 -3.70053179
v -138.60185444 131.74353540 -4.92355274
v -140.61950147 130.94134629 -6.10355148
v -143.82402599 129.03666496 -6.34886231
v -143.77965033 120.78332901 -3.58016463
v -146.50280774 124.91880357 -5.56743704
v -136.43559813 130.29277325 -2.02725711
v -137.46318221 131.31412864 -0.49989822
v -136.88239455 130.27192652 0.32693640
v -139.67873156 132.63450563 -2.08654581
v -139.04350996 131.80044293 -2.87666172
v -141.67666435 132.83243775 -5.23331435
v -142.83426106 131.93890452 -6.08861307
v -147.86781371 126.20599568 -5.60526224
v -145.96472681 127.02298164 -5.88821480
v -138.65846395 132.36646354 -0.36693827
v -138.32549751 132.08122551 -1.08891970
v -141.03531837 133.43043625 -4.11156379
v -138.21999729 131.82000816 0.32000011
v -139.95547593 133.41034949 -0.53692819
v -141.34567976 133.76665115 -1.41631812
v -141.59454405 134.19142365 -2.72914278
v -142.43103564 134.51600075 -4.54072654
v -145.03392577 131.59805536 -6.49964483
v -141.46767557 133.87869298 -0.89969067
v -142.35013723 134.87130404 -1.25696324
v -142.86749065 135.55225730 -0.56101527
v -142.80408621 134.85613465 0.35440997
v -143.80735159 136.33503020 -0.77224709
v -144.93255317 136.53038442 -2.09345785
v -143.97314191 135.58389246 0.16363731
v -144.74859834 136.43063605 -1.96817610
v -145.36477625 137.88825274 -0.11184192
v -147.32329547 138.49487901 -3.57064023
v -146.63991332 138.15337420 -1.28937757
v -147.75523543 139.28088546 0.54054777
v -147.48999476 138.15000653 -0.86999970
v -154.68059480 136.23403013 -7.24973530
v -154.83431518 137.87852228 -7.86142331
v -152.33813226 140.84488153 -5.10482723
v -152.98242867 142.77336001 0.12011655
v -160.69504619 144.36528087 -7.78820366
v -158.67212415 145.27079463 -6.52054930
v -163.06716204 141.51540399 -7.02135544
v -162.32454777 143.40457320 -8.06198455
v -165.87546468 138.99569213 -4.88013215
v -157.42820501 146.35986090 0.33297768
v -160.11810303 146.67165279 -6.74778409
v -161.00971401 145.25926113 -7.96800293
v -162.18411922 145.08675039 -8.78347270
v -164.14436698 143.03536713 -7.62978336
v -158.29086304 147.68573642 -0.45218709
v -162.17061877 147.15939760 -7.95396045
v -164.37329352 145.32542229 -8.26040469
v -168.68424416 141.04799926 -4.53624129
v -167.55174100 143.07452738 -6.46612840
v -166.54369235 141.74258709 -5.89492125
v -162.94696927 149.11440015 -6.85603032
v -162.25878894 149.81634915 -5.02327550
v -164.23912346 147.68619835 -8.60083662
v -163.21989894 150.13328195 -5.66208502
v -166.56336188 147.44809270 -8.17054976
v -159.29937363 148.43070507 0.36014325
v -165.52831233 149.07579124 -8.30128882
v -160.12953222 148.85173738 -0.73087751
v -161.18632257 148.82981777 -1.13445229
v -163.62786293 150.64139664 -2.07680999
v -168.89467835 148.05753529 -8.13194457
v -168.94841194 144.73293722 -6.85006985
v -164.38458860 151.45143867 -3.56510817
v -165.25559127 151.25665069 -6.02146611
v -165.62770307 150.02320707 -7.69822719
v -167.82346368 149.50640500 -8.05943925
v -162.91193664 150.56835115 -0.92774245
v -162.00029850 150.44967830 -0.20184052
v -166.57617688 151.46867931 -7.14734243
v -169.98445988 146.95753157 -7.04376493
v -171.89168930 144.91008222 -4.84285783
v -170.63708603 144.02893186 -5.24257589
v -163.03096712 150.94509721 -0.11234670
v -163.70013356 152.14477479 -0.53459825
v -164.51016068 152.88935602 0.03754528
v -165.40999711 153.63000333 0.26000003
v -166.32404923 154.40037847 -0.13452473
v -173.20291698 156.22386336 -4.73781209
v -177.56517231 153.33977342 -6.39701728
v -173.11327159 157.29443729 -3.96047113
v -174.69763756 156.30029142 -3.93820740
v -174.66115952 154.92570400 -4.93833469
v -176.43001676 154.67555821 -5.25365165
v -171.53182626 158.06855261 -1.68250711
v -179.08415198 154.52195704 -5.33443131
v -171.27090693 158.84326398 -0.19289640
v -173.75011742 157.97780454 -3.29933967
v -172.78940976 158.73073041 -2.02311110
v -177.57193744 155.81667423 -4.42445837
v -175.79582334 158.62490237 -2.52170046
v -174.02336001 159.22577679 -2.37163738
v -175.80734193 157.45210648 -2.95185461
v -179.80761826 155.55840731 -4.61017294
v -173.39999974 160.59000790 0.54000050
v -173.64421487 160.01977026 -1.40815345
v -174.33984578 160.30566394 -1.54131732
v -180.35189807 155.63333035 -3.71572166
v -174.61125553 160.81283987 -0.71443821
v -175.40000379 160.80999374 1.07999856
v -176.64557695 160.61045229 0.25540695
v -175.82543194 160.77235341 -0.38023121
v -176.70816183 160.84694862 -1.38748647
v -176.03270710 160.50963104 0.44916253
v -178.56498063 158.98530185 -0.95401448
v -177.32764781 160.22296250 -0.70231082
v -179.12515998 158.42477977 0.21614948
v -180.64497411 156.23278916 -1.71493588
v -180.45873940 157.53334761 -0.86702261
v -177.21433938 160.47848761 0.99885766
v -59.76999924 82.71999657 -2.92999996
v -64.33895975 85.42216569 -2.90439976
v -86.86815202 99.46101904 -2.40024761
v -87.31519431 98.47416729 -1.46698859
v -94.17362511 103.53518277 -1.07850251
v -92.52471477 101.92533582 -1.41730800
v -95.35471350 103.94392908 -1.33739156
v -96.50113434 104.44384068 -1.61995052
v -97.38799185 105.00661284 -0.77152380
v -99.57262874 106.26786202 -0.63241756
v -99.71459210 106.45983368 -2.28840741
v -100.86886585 106.81240261 -1.09862385
v -100.97445548 107.17414320 -2.35096039
v -101.99981928 107.29596764 -1.77962414
v -103.40786725 108.45749825 -2.25292612
v -103.34491730 107.99911618 -1.17155467
v -102.20564902 107.15965927 -1.23811793
v -102.28422284 107.65130073 -2.53503304
v -109.99707133 104.78176177 -6.50411844
v -105.54310679 109.12229121 -2.55168672
v -106.68528080 110.86142808 -2.01307051
v -107.64385015 111.29164696 -1.72266248
v -108.41774195 111.62810028 -1.44012924
v -114.52101171 106.38090968 -6.38486445
v -110.89000106 111.01999879 -2.64999992
v -114.75379020 114.79969323 -0.64339145
v -113.56999725 114.52999711 -1.59000047
v -116.70227349 116.27757549 -1.20484573
v -118.75104159 118.26321483 0.12864228
v -49.03645441 71.78276777 -0.91843656
v -50.18482357 71.78682089 -0.89177978
v -49.46305603 74.07139987 -2.50184955
v -52.23189667 75.69974661 -2.61184759
v -51.20026693 75.10690391 -2.68727099
v -49.95212331 74.61990416 -2.44932761
v -54.76117134 77.22960413 -1.61587750
v -52.99502239 76.63471997 -3.03057302
v -53.21180448 77.74706185 -3.67404497
v -53.36000025 75.57000220 -1.79000001
v -54.38977852 78.35743576 -2.90806731
v -57.22368881 78.16088945 -2.01345608
v -53.36702615 74.43610579 -0.94103522
v -56.11489713 76.70379430 -1.13532250
v -56.35855347 79.82491702 -2.63577607
v -58.30999836 80.26999980 -1.63999863
v -58.35470185 80.55635542 -3.18592740
v -56.95218593 79.33299243 -2.88012414
v -57.62745067 80.06064594 -2.83581205
v -58.31760913 79.60614562 -2.44380138
v -61.45999953 83.02000165 -2.10000132
v -61.02673709 79.72280681 -1.45681202
v -60.64781174 82.34692365 -3.33002047
v -62.62037158 82.04936981 -1.49121834
v -61.68999895 83.20000023 -3.45000019
v -83.43343437 96.65965289 -1.63852319
v -85.75817198 96.36434913 -1.25219836
v -83.93616974 96.97988629 -1.33007800
v -15.64609073 11.85076218 -7.16386270
v -89.23784643 99.33735430 -0.67500724
v -89.81971443 97.32989222 -0.46724317
v -89.15747702 100.47610849 -1.96907530
v -90.30755609 100.06178916 -0.67186856
v -91.67590737 99.33850914 -0.90050010
v -89.50000256 99.29999709 -1.73999858
v -90.66999704 99.96999800 -1.73000072
v -91.62999690 100.79000145 -2.03999807
v -91.64603800 101.54217482 -2.64705950
v -92.64441580 101.88230127 -1.73925341
v -96.34000063 103.72000188 -0.31000128
v -97.03031182 102.83949226 -0.98015356
v -100.51621497 103.06873918 0.13279660
v -102.20000148 106.32999986 -1.08999957
v -103.33554447 107.01496899 -0.14471468
v -101.43941641 107.06903785 -2.05891882
v -102.98518836 107.85248876 -1.26045325
v -104.61982340 108.43034834 -0.87473384
v -104.15664315 108.75679553 -1.65577547
v -105.75027019 109.45950449 -0.65016118
v -106.99000210 109.99999940 -0.00000220
v -107.90000111 110.04000157 -0.87999995
v -108.69995505 108.74003917 0.32016670
v -110.77845842 107.36782104 1.48955302
v -112.50325292 111.76623404 -0.20058994
v -111.99598014 111.57373339 -3.18415998
v -113.62886429 112.90643364 0.30235556
v -114.61000144 114.82000351 0.55999990
v -115.53752422 112.38311976 0.86094777
v -115.84929377 114.54298347 -0.20995816
v -117.48450994 117.25699157 0.44568599
v -117.93475598 115.37432671 0.45060308
v -120.95413357 118.89783293 -0.08161640
v -119.04609203 117.71441996 0.84401597
v -134.67849791 129.17058170 0.01066290
v -135.27485728 130.07146120 -0.30554386
v -144.96131241 134.32562351 0.01215554
v -164.82681036 149.47502315 -6.96887076
v -175.30664802 160.68026423 -0.76776952
v -175.32102764 161.36506200 -0.16099143
v -180.35593629 153.23586762 -4.83206846
v -54.68143150 68.05536896 2.02891580
v -53.26815322 72.27808237 -0.10132045
v -52.36189067 71.41302526 -0.04305382
v -51.20337382 73.07969779 -1.22944091
v -51.49297416 74.04997945 -2.12442479
v -50.49664900 73.97028804 -1.73976051
v -56.56152591 64.64105844 3.59212956
v -55.76154217 65.14924765 3.06322356
v -56.66524917 66.78888947 3.02004861
v -55.57524785 72.14915007 0.84475399
v -53.67860571 74.20101017 -0.92609401
v -50.99688098 74.14130867 -1.38863327
v -52.85579711 75.58832318 -2.49120547
v -59.02718380 69.04043257 3.03014345
v -56.55446649 69.50689852 2.10005092
v -55.63655868 74.53645766 -0.28086029
v -61.89494580 75.11316240 1.49904692
v -57.98497796 74.65931773 0.35406655
v -60.39967760 66.82497263 3.63528007
v -61.79647520 68.13412905 3.42510827
v -61.82133779 66.33531302 3.14367795
v -62.44181469 70.85133344 2.96991575
v -61.70039624 72.52849638 2.31354847
v -62.90206313 69.43545491 3.09136184
v -65.00725448 66.75188243 2.85498635
v -63.96000087 70.07000595 3.56999808
v -64.89932537 70.10991871 3.12485103
v -63.82975727 72.42302597 2.78977421
v -65.81661850 70.52017748 3.68371746
v -67.22749025 68.99397075 2.85369507
v -67.44938344 70.97175717 3.11269448
v -65.59193134 72.36105949 3.09532252
v -65.79844654 74.70779121 2.13167164
v -71.15327567 70.03398985 1.89683016
v -68.77324730 71.99164480 3.01778316
v -69.77333128 72.66630977 2.53231032
v -70.69037855 81.16931468 0.83509897
v -71.46929950 75.89523494 2.55567860
v -70.39312273 77.81512290 2.09951308
v -74.61667806 78.80938053 2.14041257
v -78.92986387 79.91369069 2.54356209
v -80.60134202 78.16426456 2.13329028
v -76.85661316 82.66362548 1.34502619
v -79.21604812 81.52747154 1.56303355
v -82.48999715 82.02999830 1.74999994
v -81.47811145 82.29654282 2.24057655
v -82.55547285 83.51259679 1.87511276
v -35.04320607 40.74981436 0.76848333
v -36.37387976 42.32273996 2.20807758
v -38.36924955 42.75998473 1.88385008
v -39.41014782 44.15693507 2.01058458
v -40.78024253 44.90792751 2.36732955
v -37.47914732 52.17374489 2.80619296
v -36.32887825 52.90700495 2.54231342
v -44.61904243 51.90857500 3.29267303
v -44.30267960 49.83946308 2.50542397
v -50.40341243 53.39658260 2.47787731
v -56.62978813 57.94535950 2.74619646
v -59.56117064 61.45771220 2.78525753
v -57.26588517 59.27234888 2.51527503
v -59.80877578 70.95700502 2.51309713
v -59.32718143 72.37667590 1.82445277
v -62.89221346 63.86336684 2.64212256
v -57.67671764 76.33811235 -0.57701499
v -58.33863467 77.36848295 -0.97951526
v -59.81598794 78.65587622 -0.66286942
v -61.98591366 76.82932913 0.71246480
v -59.65999886 80.87000251 -2.60999869
v -67.32500345 66.86273217 2.04268959
v -67.40384549 72.82170653 2.71574804
v -68.53148341 74.11351800 2.77120131
v -65.29316306 79.16169614 0.82006946
v -65.15582651 76.07802749 1.62947783
v -63.88924271 79.85928655 -0.14091430
v -62.85168976 79.73530889 -0.29810672
v -62.70060688 81.53887093 -1.15223345
v -64.32463229 82.64657855 -1.26083696
v -67.17640162 79.76985723 0.82297449
v -65.98147750 82.00719208 -0.60330110
v -63.26944381 83.01343769 -2.40632193
v -64.58761543 84.11826193 -2.08010501
v -66.75245613 85.08627117 -1.87593186
v -65.62173367 83.61656964 -1.42971671
v -72.75447249 71.56976312 1.82440260
v -68.07395071 83.49668980 -0.40659588
v -68.67354363 84.05297995 -0.90061885
v -68.77374649 86.50266379 -2.41682539
v -67.33712554 86.95325255 -2.81619537
v -71.82605565 79.31887358 1.56783115
v -70.11368871 86.35581285 -1.75423804
v -72.79883325 86.35555208 -0.39908939
v -73.50961119 83.81401002 0.53627702
v -67.99250841 87.36661077 -3.65504506
v -75.33688843 74.80372488 2.08673812
v -75.74260980 72.35378027 -0.07863265
v -77.64587551 73.90022278 0.67227607
v -75.01233369 81.23596013 1.76920393
v -75.56748390 77.18362659 2.11879914
v -77.43974030 77.05248147 2.11752113
v -76.36487484 84.89278704 0.72063366
v -75.43793321 85.60775220 0.44864230
v -75.63829422 87.28815615 -0.38780813
v -78.82507890 76.17720217 1.71423960
v -77.97750086 83.98865908 1.36434194
v -77.66968757 85.94395220 0.56812883
v -77.00151205 88.03091198 0.08900866
v -77.55661756 90.00214189 -0.78118732
v -81.14371449 80.40101826 1.82077067
v -79.83723283 80.10757715 2.74880161
v -79.47836816 84.95879918 1.45585742
v -78.53795588 88.84568512 0.36899629
v -77.90424675 85.99821478 0.72109787
v -75.58149844 88.53604645 -0.07085694
v -77.44665444 89.56298232 0.10894291
v -81.29068464 76.72301680 0.79915894
v -82.31350780 76.74201578 -0.32243735
v -83.37937295 78.45689356 -0.05127109
v -83.32079649 80.10926098 1.21128873
v -79.93373275 85.39611846 1.27885817
v -81.72022551 85.30504256 1.76181027
v -79.23799008 87.09309250 0.68596128
v -79.64721322 88.88936788 0.78363513
v -84.66386795 82.15250820 1.70658459
v -83.82370323 84.69101787 1.96784921
v -81.39607310 88.20461482 0.88806829
v -83.47397298 88.40295672 1.52775540
v -80.49573749 89.18810636 0.40003288
v -82.05296099 90.28436989 0.61966042
v -81.58442378 91.81261808 0.01076453
v -87.68815547 81.63534105 0.64023357
v -85.57358384 85.33111215 2.15764088
v -84.19558406 86.36429161 2.14485149
v -83.96138996 87.06111461 1.60857732
v -83.85961503 90.38461000 1.05795148
v -85.83661169 93.87689829 0.32893204
v -88.86251599 87.56156266 2.13668984
v -86.88633144 88.25089037 1.93704094
v -85.92402935 91.77637100 0.96224062
v -85.40386707 95.21725029 -0.00133608
v -87.49288321 84.70284939 1.99505733
v -89.79418874 84.71693099 1.68471725
v -89.68582004 91.49372578 1.65979681
v -88.51800859 93.84811670 1.07948738
v -87.93552220 95.44517845 0.47531098
v -91.67426825 85.44460684 1.44124730
v -92.50964969 84.34902132 0.19263251
v -94.82602030 88.75151724 1.90901314
v -92.89906174 87.67971396 1.83997187
v -93.03042293 92.18346328 2.01918045
v -93.45639497 89.69970793 1.99732697
v -88.27462792 95.48100084 0.02693320
v -91.09845757 95.93658894 0.96556684
v -91.21091664 93.22809428 1.38759881
v -94.20634806 86.27381176 1.20558334
v -94.19630468 94.38835829 1.64603454
v -92.59960800 95.50552070 1.17630465
v -91.54985845 97.64569253 0.62016479
v -92.51301736 97.57833928 0.51176024
v -94.30651367 93.93949062 1.88892393
v -94.97916698 92.94185787 2.00214563
v -92.64232963 96.41743451 1.43587345
v -94.60701048 95.47422081 1.04437431
v -93.21303666 96.98549658 0.33438992
v -98.06159884 88.37011456 0.88307634
v -97.56130725 91.99041873 2.07221182
v -95.66973895 93.56054664 2.02233065
v -94.34585273 97.27669507 0.59750892
v -97.33703732 93.85618567 2.00952427
v -95.48237175 95.20883858 1.73628726
v -96.78934515 96.30367160 1.19445042
v -95.88122368 99.83403236 0.22406640
v -94.36088055 101.35590285 -0.73894375
v -97.37255424 94.92369741 2.24644272
v -95.54933757 101.35696083 -0.69639063
v -98.34413975 90.17907083 1.80819409
v -100.00087321 90.41634947 1.49614585
v -97.38618135 97.26984054 1.93322578
v -99.07574207 97.05279768 2.00115889
v -102.93580592 96.40913457 2.69223726
v -101.11045092 92.82646328 2.46037403
v -96.43333405 100.20335019 0.91464107
v -100.23911297 100.47277808 1.12715981
v -97.67716378 99.73475337 1.13418640
v -102.61090845 91.52869135 1.58730440
v -99.53352064 100.30055791 1.47071050
v -100.71598738 98.56132418 1.89145852
v -101.88870132 101.97830945 1.48060347
v -101.00507736 99.71890599 2.07413570
v -105.67201674 95.17042339 2.47222325
v -103.48130763 99.81059283 2.33576982
v -102.60694474 100.30850768 1.76486617
v -104.43167388 105.07058352 0.74900413
v -103.76661271 106.82693124 0.13259109
v -104.91034389 99.48244691 2.25233706
v -104.21761125 101.89070553 1.46142556
v -103.50721329 102.31230408 1.75756740
v -102.63577849 101.51650757 1.16535393
v -104.76232320 101.77267343 2.18051416
v -105.92698306 100.05006194 2.41907220
v -104.15250063 104.62233424 1.61250948
v -108.44034702 98.33830595 2.50785961
v -108.35351795 100.51608086 2.62117409
v -105.97018152 101.72532499 1.52673642
v -108.50730538 101.63284838 2.76134955
v -105.10200262 103.59402746 1.77238777
v -106.27617687 103.26832533 2.16078595
v -104.83261198 108.14722627 -0.40236177
v -110.40892452 98.50636870 2.66261678
v -107.78328776 94.91208941 2.03810679
v -107.83074051 103.86876017 2.30867532
v -108.40906203 104.89103943 1.83733890
v -107.81908780 106.28184676 1.06142135
v -106.73420131 108.38735104 0.44051470
v -111.13869399 95.46002001 0.95471810
v -111.30322516 97.25175053 2.07512034
v -110.37871242 100.17289221 2.77721579
v -108.72670263 103.13831270 2.01207516
v -110.16707867 102.27260739 2.72100279
v -113.24491352 104.13616896 3.08324560
v -111.25186086 104.90086675 2.85599870
v -113.71031404 99.94965792 2.53604958
v -112.61870712 101.63383931 3.00852372
v -109.81842875 105.17786443 1.68446393
v -109.94898528 106.33978993 1.83340779
v -114.12496120 97.95349836 1.17017911
v -113.98587376 107.72246867 2.82899197
v -114.31840807 108.62883925 1.76423334
v -115.71306735 105.99520057 2.92890635
v -116.46311730 100.33295304 2.26316438
v -116.15091562 102.78921574 3.00335279
v -115.37080258 109.21104252 2.07692198
v -118.97300929 103.13075036 2.13420624
v -117.74568260 106.76384717 2.68449425
v -115.87722600 109.31011289 2.25315336
v -116.36873335 98.61171991 -0.20600739
v -118.52978915 101.01334751 1.82229222
v -117.62185395 112.29847372 2.00850470
v -119.75261569 101.98234022 1.26018561
v -120.89647353 104.45490479 2.69399583
v -121.65491283 106.61722720 2.92791682
v -119.31496114 112.91253567 2.04629055
v -120.55761367 115.61773717 1.24176859
v -121.36321515 103.34067047 1.83848036
v -120.68293989 109.33068395 2.81700306
v -117.92988330 108.52790624 2.50076386
v -120.93400955 111.09854281 2.82443292
v -120.64179778 117.25622416 0.48725103
v -124.16381389 109.57536846 3.06492532
v -121.85978889 111.70075834 2.33889511
v -123.46521020 104.97912019 1.98669382
v -123.53736162 103.47595811 -1.00535399
v -123.99559468 111.28920317 3.43696959
v -123.56698513 113.52912337 2.85514235
v -121.75913155 114.45005983 1.91050267
v -124.14156646 115.49843103 2.23855209
v -121.89425528 116.16300792 2.41127354
v -123.08929116 116.93302542 1.49195804
v -124.93281066 106.12657666 2.06960016
v -126.13052130 110.00008136 3.07629467
v -126.37570500 107.11906105 1.94302248
v -123.83855879 112.17143387 2.60307151
v -125.96665323 113.67391795 2.55967560
v -126.08796358 111.85639352 2.83318711
v -124.27166104 115.28826505 2.98701110
v -123.60060215 117.37880856 2.32255855
v -127.06281245 121.29211426 1.41016510
v -125.42121112 120.49897760 0.97578118
v -127.11051106 112.01990396 3.41828261
v -127.75929272 115.79443514 3.07780202
v -126.60999596 114.30999637 3.32000013
v -125.54000318 116.66999757 2.82000029
v -126.10279024 117.44453758 2.20763334
v -127.56165862 108.52506757 2.48408061
v -129.46131825 108.20332170 1.12328026
v -128.83999944 110.99000275 3.18999798
v -128.43999267 113.87000233 2.77000014
v -128.05865705 115.68602920 2.27871677
v -128.59000266 113.38999867 3.47000011
v -126.86000764 118.00000072 2.93000066
v -127.43258476 119.16885525 1.96432974
v -127.44382024 122.70861864 0.92127343
v -129.22650576 110.14515162 2.44639278
v -130.81111014 110.47119647 2.29662517
v -129.49225307 112.07123846 2.66508781
v -129.77938354 114.84944820 3.31596774
v -127.59630382 117.51306802 2.96528614
v -130.73316216 118.04357171 3.26140574
v -130.30117750 119.76075172 3.14936647
v -128.15000117 120.71999907 2.85000028
v -131.98488951 113.52425069 2.62266584
v -130.78330457 114.89805579 3.39608593
v -131.79999590 113.77000064 3.25000030
v -130.49301505 116.88552797 2.48822593
v -133.19800794 112.54916340 2.32032849
v -131.71982765 115.82043767 3.36920074
v -132.59747624 115.78299105 2.79519521
v -132.00823963 117.24311858 2.68090446
v -129.87574935 120.79548091 2.08296813
v -131.87804818 123.43398482 1.73111260
v -131.71482086 120.89832872 2.17390968
v -132.41949677 124.91217256 1.25271839
v -132.26909935 110.34985632 0.69143734
v -134.22229886 111.46931350 0.34643777
v -133.71358812 114.62796479 2.91798706
v -131.05303049 119.41231787 2.34759785
v -134.85831022 115.36259204 2.70592817
v -134.96312499 118.63584816 2.99717369
v -133.00913572 117.00509489 3.35619273
v -133.43869150 119.98757720 2.95240642
v -135.90438664 114.56681043 2.14723567
v -135.28321683 112.71351576 1.40343735
v -134.03514028 121.38896435 2.40165880
v -132.79139996 123.89757484 2.09557428
v -136.56400144 117.74923652 2.74542766
v -134.56620276 123.62081558 2.30925810
v -135.79109311 121.49699032 2.78159720
v -134.35600698 125.34768879 1.65114680
v -137.43045926 115.90852588 2.18967721
v -137.10793853 114.62724954 2.02349061
v -137.20634580 119.86881495 2.96597299
v -135.92715561 125.73421001 2.38116761
v -137.42753863 124.54479188 2.37171515
v -139.49438930 122.16667831 2.81520910
v -136.08025014 127.64054537 2.10072007
v -138.27145100 115.12095481 0.13543693
v -136.68338954 113.53106052 0.17023383
v -139.83194530 117.33175814 1.77373888
v -138.56717944 118.93484741 3.15289781
v -138.80029321 119.61142719 2.45051435
v -136.31837070 126.71597302 2.34780740
v -137.08187640 126.00637972 1.96366291
v -139.84695077 116.47914350 1.47797237
v -140.85869491 121.19226158 2.54777307
v -138.68817687 124.55017120 1.77742448
v -138.01158965 123.41637909 3.20342788
v -139.42445815 123.85844439 2.42738402
v -137.95545697 126.21980906 0.98857679
v -138.42801750 124.79699403 2.19690101
v -136.83916628 127.99155712 1.41811953
v -138.05441558 128.06458771 0.85330510
v -138.29179108 130.17797470 0.71326562
v -141.76675677 119.54733729 1.84702466
v -140.28796554 126.46254897 2.60234275
v -140.43994248 123.99385870 2.17302563
v -138.95487785 125.18526614 1.78480742
v -139.36300576 127.78906524 2.22561043
v -140.36124945 128.35685909 2.31548282
v -141.19049907 123.17684293 2.50999932
v -141.27990603 125.91987848 2.59554572
v -141.40851796 124.83687699 3.44610284
v -142.81868935 120.75576186 1.36366172
v -144.58726346 120.33894658 0.57605922
v -141.82040095 117.84848571 1.20474200
v -142.92830229 119.39935386 0.00204403
v -142.62896776 121.82784081 2.39225640
v -143.17600429 124.60932136 3.07779806
v -143.11288297 123.35088104 3.13307485
v -142.22769439 126.76732242 3.42309498
v -142.12207496 128.28651071 2.40064389
v -141.32356644 130.80658019 1.34665624
v -144.72630620 122.69762903 2.77035916
v -144.56647635 121.47279829 2.15899735
v -144.15208995 125.01214445 2.86019524
v -142.72233844 127.21201777 3.28376587
v -141.80359244 133.75893235 -0.03304248
v -145.28766274 127.97327340 2.38598580
v -145.32802999 131.24017417 2.23336671
v -143.04727316 132.53080845 0.35594191
v -147.76268601 125.20277500 2.53618648
v -145.34249902 130.09528816 3.07966769
v -146.04225755 128.09076905 2.66331830
v -146.31253481 133.13321769 0.59118925
v -147.20167220 123.87817353 2.03774287
v -147.15997875 129.16992605 2.65712827
v -147.74511755 127.29902565 2.40511098
v -146.48841321 130.91583550 2.12624460
v -143.64866912 134.85153019 -0.56224724
v -144.33196187 135.35718620 -0.43075543
v -143.88780296 135.66821814 -1.30941416
v -148.03709090 123.25766683 1.48476323
v -147.45123684 131.10479712 1.48640794
v -148.08364213 129.24771011 1.87269878
v -147.31138945 132.46092200 1.62589562
v -145.20363510 135.23893058 -0.76295290
v -148.72992039 128.05184722 2.02139327
v -150.09014308 127.41035223 2.12525972
v -149.48454499 125.96936524 2.08734092
v -148.43817055 130.22194803 2.29852390
v -149.20665324 123.94052744 1.07586803
v -148.85023236 130.79342246 1.42816291
v -148.24120700 133.93436372 0.66503702
v -151.64205432 125.68634748 1.19572424
v -151.17616951 126.90553069 2.11962336
v -150.25609732 129.00339067 1.72395119
v -149.93502200 130.08783758 1.60690525
v -149.33569729 131.56463206 1.65014062
v -147.11999893 137.01999187 -0.37000354
v -150.59635043 131.89473748 1.83667394
v -148.43000472 138.30000162 -0.49999880
v -152.56084502 126.39574707 0.49001462
v -152.00719237 128.27415764 2.26495671
v -151.14000440 130.60000539 2.21000006
v -149.59000051 138.24999332 0.13999794
v -151.86619759 137.85284758 0.63747802
v -153.12434733 129.34967875 2.17815419
v -153.94340456 132.01162219 1.32836925
v -154.09427881 129.39129770 1.25433085
v -150.15999973 139.59999382 -0.33999936
v -154.02708948 134.20131803 2.23481003
v -153.39000523 131.31999969 2.16999953
v -153.05846930 136.57294214 1.01005984
v -153.74986827 140.30028880 -0.03930539
v -149.80919659 135.41829586 2.71722605
v -151.86987817 137.03978062 2.01060087
v -151.16000175 140.18000662 -0.53000101
v -156.11694753 129.31364775 -0.08714854
v -154.90999818 130.21999598 1.66999944
v -153.92313898 127.18115747 0.82230201
v -155.37130833 130.85761666 1.12779532
v -151.77999437 141.44000411 -1.18999975
v -156.48508072 132.25959241 1.17909326
v -156.42164648 134.37655568 1.25742017
v -156.82080388 132.81945884 1.12436851
v -158.13349187 140.70715010 0.76622079
v -155.01520038 138.58629763 0.78180537
v -153.78029644 142.55955815 -1.06078968
v -155.57000041 142.33000576 -0.29999987
v -157.62911737 130.64867258 -0.29231064
v -157.37222135 133.89475644 1.28977897
v -158.98230672 137.33255863 1.32526248
v -158.27377141 134.38218832 1.41077186
v -154.93999422 143.38999987 -1.06999953
v -156.60999715 143.84999871 -0.54999988
v -156.02999926 144.74000037 -1.28000008
v -158.60562027 132.52142072 0.73954725
v -160.51082313 134.57497954 1.61326909
v -161.08493507 133.15811753 0.72530028
v -159.42279994 131.88660145 -0.34911974
v -161.87267005 137.66902685 1.67159666
v -160.62474251 137.66835630 1.97395519
v -159.30046141 138.55248690 1.75438286
v -59.64550748 57.97280371 1.27087114
v -159.35198963 140.41806757 1.88044470
v -159.64670479 140.62376320 0.84850431
v -158.19999576 144.48000491 -0.34000078
v -157.47000277 145.64000070 -1.22999982
v -163.56961429 136.46106422 0.56797982
v -161.68063879 134.97479260 -0.09178227
v -160.06000340 133.82999599 -0.10999996
v -163.67244720 135.25253534 0.16965429
v -162.83465922 137.24508882 1.84885366
v -161.26056015 139.77843523 1.44010375
v -160.92868149 141.37324691 0.85698697
v -58.70301649 58.11990052 0.63801027
v -58.42970684 58.40363726 2.94654770
v -163.33195567 142.52741635 0.97448158
v -162.59904206 140.50520957 0.98171609
v -162.58539259 144.79646087 0.57438004
v -158.52995217 146.72805369 -1.55602500
v -161.61383688 147.17073739 -0.34908912
v -58.41054767 57.37096444 1.32282241
v -162.58411109 139.25400376 0.95390389
v -164.27715123 138.38832080 0.83190802
v -164.26241398 140.67478478 1.14849559
v -162.60334849 146.90396190 0.01069355
v -164.46802020 136.44513488 -0.19622238
v -165.22791982 138.33966851 0.42338285
v -166.03720188 142.29156077 0.69844362
v -166.70507193 140.02810419 0.66826981
v -165.98653793 138.12434673 -0.93374850
v -165.17511010 145.70970833 0.37623654
v -166.42718017 139.25921917 0.52562566
v -166.71611369 138.42126727 -0.54421648
v -164.79654610 144.94790137 0.87910856
v -166.56233370 144.44068074 0.67956193
v -163.78483176 149.40188825 -0.81888132
v -167.51262546 140.92224836 0.29180406
v -164.37999904 149.83999729 -0.73000032
v -164.98999298 150.50999820 -0.79999992
v -168.77453029 142.05627143 0.51412458
v -166.93975031 151.35040879 -0.69795974
v -164.42999244 151.44999325 -1.33999903
v -169.80999708 142.27999747 -0.09999959
v -169.40928996 144.17126775 0.13042997
v -169.59722340 151.99817717 1.00911153
v -167.43196547 149.45945144 0.71257551
v -170.39999366 142.93999970 0.42000000
v -172.51291871 145.05101740 -0.04430544
v -170.72694004 143.30878854 -0.23285847
v -169.93772984 146.21672034 -0.02105413
v -171.61153257 143.67994666 -0.32516915
v -168.72268915 154.30016816 -0.80942718
v -171.69430852 148.45614135 0.52800484
v -169.27529871 155.15339375 -1.22385344
v -172.42980003 146.80176973 0.04421860
v -174.55995083 147.83135056 -0.52437326
v -173.38681221 146.82969451 -0.15447362
v -173.19327593 149.43204820 0.51756768
v -173.28673601 150.92445910 0.67976693
v -171.53897882 152.51925588 0.64818643
v -173.59079421 145.83781362 -0.23532845
v -174.19117689 146.36144042 -0.70010353
v -173.40657115 145.15350759 -0.34736920
v -173.60091209 145.70789039 -1.25291944
v -172.86500335 151.87366307 0.81490382
v -171.57541215 154.97846901 -0.01201889
v -169.89281774 156.12925589 -1.33859494
v -171.07337713 156.76763654 -1.17738522
v -175.20500720 148.93077314 -0.36570118
v -173.24605584 151.82690322 1.05946453
v -172.47457802 152.86162496 0.43565466
v -170.77802122 153.57498825 1.00844714
v -173.11920226 153.75493467 0.81104925
v -172.58946598 154.37668562 0.76445896
v -171.97719216 154.05052900 0.81331539
v -171.34962976 154.95939553 0.25687474
v -174.69283938 151.64756775 0.77762996
v -173.71116579 154.06046808 0.87001367
v -172.82132804 157.87543356 -0.90941152
v -176.94008350 149.15493131 -0.78051304
v -175.88461936 148.83323014 -0.68797462
v -42.85228997 46.06899619 1.35251274
v -174.83431101 153.51721644 0.95017295
v -174.12060499 155.18817306 0.44590599
v -173.28950763 155.04035354 0.44479364
v -176.39198899 148.49813282 -1.30491401
v -175.75500906 150.18743277 0.36072225
v -174.50010777 151.00474656 0.76176686
v -176.47144198 151.10304952 0.73627941
v -176.56734586 150.26679635 0.16180838
v -177.21919715 152.45206654 1.34766614
v -174.78084564 156.82001412 0.37994894
v -173.21281135 159.58431363 -1.84350088
v -174.13121462 159.34349597 -1.23797217
v -175.75995624 157.98084438 0.58499933
v -177.30088532 150.51978827 0.38741282
v -177.62301862 151.21528506 -0.30148006
v -177.19954252 153.89735997 0.17553077
v -177.26841569 154.82485294 0.17698720
v -177.81443894 150.58469772 -0.28903020
v -177.86520720 150.02374351 -1.08677812
v -178.79500985 152.87494659 0.10156960
v -177.88840830 156.05157614 0.69541985
v -177.19693482 156.01491928 0.63255278
v -175.28285086 158.98378193 -0.60786522
v -176.75451934 160.42223573 -1.44681102
v -174.56141114 159.42579508 -0.87210000
v -178.33174765 152.25234628 -0.36839125
v -178.90222371 151.90277994 -1.03731034
v -179.53138053 153.22735906 -0.52925199
v -179.73513901 154.35314178 0.52837504
v -176.24150217 156.89815581 0.84849715
v -179.63354290 153.53775024 -0.20240665
v -179.97021973 153.42138708 -0.92136534
v -51.66901648 52.17838287 1.44328212
v -51.99519172 52.80846357 1.96289760
v -31.24338761 34.09051895 -6.45031175
v -45.56109384 49.08871651 1.99210481
v -44.41994429 46.04727775 -4.60471632
v -41.33334383 43.15834865 0.59767708
v -52.76200920 53.31597105 2.19906843
v -54.23457175 55.79739437 1.10639061
v -55.38778752 56.89755082 1.62946200
v -56.45652860 55.94933406 1.40107062
v -56.90823123 57.11411685 2.32389127
v -59.85841900 58.76351893 0.46214185
v -62.01795116 59.93123353 -0.30406291
v -60.33238024 59.90529060 1.70471042
v -62.22877279 61.43201515 1.70463778
v -63.90859932 61.84013933 -1.36912940
v -65.94266742 63.86379153 0.11817722
v -67.73312390 65.05173445 -2.31494731
v -68.16510856 65.78474492 -1.06838683
v -70.17102093 67.16484576 -0.00139364
v -70.93728334 67.76195765 -1.44463743
v -69.01762635 66.88379496 -2.45676120
v -70.91338187 67.78658926 -3.58072435
v -71.99658453 68.64059716 -2.27131438
v -71.90157473 68.75412911 -0.51472877
v -73.30829650 69.96467710 -2.57713511
v -75.07620752 71.02594525 -3.73984734
v -75.01710206 71.66264206 -0.32173895
v -68.78750026 76.37529075 2.17260118
v -75.86373389 71.94036245 -2.50899582
v -78.17000896 73.32973182 -2.82487087
v -80.34423739 74.45782423 -1.96229131
v -80.45383543 75.04980266 -0.18513371
v -81.98960871 75.35919547 -2.47300952
v -86.03973687 78.84877920 -1.99838146
v -89.16226774 81.13230020 -2.11248873
v -85.93010902 78.84202898 -3.99640156
v -92.17300266 82.74375647 -3.83239053
v -89.45133537 81.34090900 -3.55338724
v -91.77999943 83.74048769 -0.12800340
v -94.16813403 84.41258967 -2.64515355
v -96.58647329 85.84453911 -1.54606951
v -91.55558050 82.95057714 -1.72595726
v -100.30856729 88.70413154 -1.71003549
v -97.90632874 86.29807830 -3.25659174
v -99.47533906 88.06297183 -4.23766952
v -102.24966705 89.57920223 -1.06685178
v -103.32588106 89.98813480 -3.35952290
v -106.04050756 91.62763506 -2.93370825
v -107.29473829 93.16013753 0.15992239
v -104.04478759 90.59556574 -1.73124205
v -105.37428409 93.37156266 1.36652589
v -104.36806828 91.99842811 0.83705352
v -109.52606052 93.74175221 -2.23300280
v -110.31376570 94.10551935 -0.11785504
v -110.77494174 94.61118281 -2.43059895
v -111.65666580 95.30479461 -1.98095781
v -112.82120645 96.31782025 -0.88641979
v -116.34442955 98.21486473 -1.96379446
v -113.53991181 96.47678584 -3.61827505
v -118.64316463 100.30587763 -1.11694413
v -120.20988762 102.65769064 -2.30626320
v -121.59381062 102.14743018 0.31350311
v -122.92638421 103.15639526 0.33045086
v -122.40003794 102.60121524 -1.26551371
v -127.35474110 106.64552450 -1.90238887
v -124.47427213 104.44476455 -2.13089725
v -126.61547959 105.96774518 -0.55123819
v -132.00147450 110.38897187 -0.55105926
v -134.78481770 111.84500158 -1.02912739
v -136.17728651 113.72393370 -1.96441566
v -137.58906722 114.58852142 -2.80675665
v -139.34613764 116.42022431 -2.47903937
v -140.76505601 117.12482572 -0.83807413
v -142.38402247 118.79348010 -0.12266549
v -141.84257388 118.43778938 -3.34634213
v -142.43215322 118.91768128 -1.54477940
v -144.07293499 119.94393170 -0.31797969
v -143.32543314 119.95544285 -2.38283281
v -144.61302757 120.44725567 -2.26139813
v -145.92079818 120.97446620 -0.65762427
v -146.16258442 121.33663893 -2.17693672
v -145.95627785 121.27485871 0.53786417
v -140.80475271 126.57633424 3.21189803
v -147.24144340 122.64239788 -0.68518950
v -149.13181961 124.02838469 -0.68523496
v -141.03010297 127.89605558 3.23490077
v -147.89831638 123.55665863 -3.67301307
v -149.84259009 124.88695979 -2.27980851
v -150.93123913 125.12494624 0.19819899
v -143.45946908 131.97398186 2.53955345
v -33.83351490 40.72400555 2.15034257
v -151.10883117 125.85167587 -2.21363758
v -150.52296221 126.02509558 -0.25386267
v -154.10831571 127.65465677 -1.79940939
v -156.05904162 129.01972234 -2.37012631
v -154.64147925 128.76832485 -1.38027617
v -156.67779744 130.65831363 -1.60100975
v -153.76961231 134.55525041 2.88949185
v -151.39898658 132.48094916 2.24635657
v -151.72000229 135.81000268 2.47999863
v -155.76341748 130.27292490 -3.60086421
v -154.05555069 136.54644787 2.11747969
v -157.35910833 130.97484410 -3.03895772
v -158.20352733 131.03850186 -1.38833805
v -158.61274302 131.43882155 0.11094367
v -159.49107707 132.67368078 -2.01575505
v -161.34653986 134.40069556 -1.87743048
v -160.19752622 133.06453824 -0.75832452
v -161.43000126 133.61999393 -0.23999982
v -162.10335493 135.59627533 -3.89829627
v -163.56866062 136.13039255 -1.90109701
v -163.27634454 135.89146733 -2.98625859
v -162.36302257 134.75267589 -1.28197938
v -164.68393803 137.35789061 -2.10127141
v -165.53412378 138.36918771 -2.44172802
v -167.18798876 139.72103596 -3.16031696
v -166.19949043 139.13725317 -3.39793088
v -167.13058949 138.82015646 -0.94710471
v -167.70702600 139.46154714 -1.11501524
v -168.90092194 140.71965218 -2.54281634
v -169.46770251 141.59400761 -2.76058819
v -169.61979866 140.36157727 -1.00979011
v -170.02615333 141.78559184 -2.01860862
v -167.23999381 142.06999540 4.29000007
v -166.27782583 144.00106668 1.64502079
v -168.90999675 143.28999817 4.33999998
v -171.05923593 142.48894155 -3.08207679
v -169.93376613 142.36246049 -1.35019002
v -171.49046063 142.79846847 -2.00455124
v -172.10562527 144.04845238 -1.65210257
v -172.29302227 144.31804419 -0.08934159
v -172.54042625 144.17847991 -3.32318060
v -172.34210670 144.86064017 -2.69900891
v -172.60816693 144.50706542 -0.72014611
v -173.41908813 144.91321146 0.52050891
v -171.22048140 149.54629540 0.78719959
v -169.33000088 148.75000715 1.54000067
v -169.39912736 150.70587397 1.16978632
v -167.68999398 149.70999956 1.44000119
v -167.40053892 151.86789632 1.21110096
v -173.77592623 145.77430487 -2.96386657
v -36.47881001 38.94514218 -0.99797791
v -37.25421056 39.63256255 -1.52178295
v -36.20238975 37.76053712 -1.46098493
v -175.63435435 147.98575640 0.16371363
v -174.64201152 146.01722360 1.24255277
v -175.06147921 147.07629383 1.17775053
v -174.82186854 146.42743766 -0.04240530
v -169.23709214 152.51208842 1.12383172
v -174.36186969 146.01752162 -2.76930118
v -175.19563437 146.72265947 -2.79068016
v -175.54996908 147.42086828 -1.55794492
v -174.99808967 146.84374630 -0.84854523
v -169.69519854 154.40224111 0.24274642
v -176.55347288 148.92223477 -2.31370656
v -177.29999125 148.48999679 1.03000260
v -171.58526182 153.52296829 0.79463242
v -170.65918446 154.00305390 0.91618748
v -178.41979861 150.42456985 -0.55858085
v -179.16202545 150.64415336 0.67667523
v -177.24993825 149.62665737 -0.92617981
v -178.45116556 151.31296217 0.55387319
v -174.11090434 154.44475412 0.59722713
v -180.16196787 150.70143342 -1.86980667
v -174.21014607 157.22772479 0.15264175
v -179.89474535 151.91455185 -2.80463486
v -175.48589408 156.70733154 0.69371978
v -175.16410351 157.60380030 0.46958117
v -179.21040952 152.12318301 -5.04797185
v -180.59483171 152.65631676 -4.14053537
v -179.96910214 152.39867568 -1.20636995
v -180.93778193 152.83684433 -1.85684778
v -179.91009355 154.31764722 -0.09463920
v -178.08125913 156.65505826 1.17037538
v -179.51606214 156.10271692 0.98206289
v -180.11105061 155.23570776 0.56060439
v -177.21897364 157.24997222 1.22755475
v -181.00403249 153.46401930 -3.28796031
v -180.95786870 154.71003950 -3.24824569
v -180.83269894 154.33755517 -0.09923195
v -179.87923324 155.68283200 0.40126697
v -181.10041320 154.38097715 -1.68311794
v -178.93339694 156.58777952 0.82009699
v -176.65418983 157.99823403 1.12858950
v -179.84330654 157.46538341 0.47708116
v -176.40605569 158.80520642 0.90680184
v -177.10749805 159.51231122 1.21054496
v -175.90302229 157.83341229 0.79967367
v -180.58694899 156.35050833 1.60848140
v -179.15406823 157.65243769 1.90981198
v -181.00436032 152.95736492 -0.12563315
v -181.46385252 153.59787643 0.56942849
v -44.90129650 46.13029212 -6.01061666
v -41.24387726 43.10442135 -1.49471720
v -42.30929539 42.92459413 -2.34410842
v -41.08828306 41.65157676 -2.70149112
v -41.05155170 41.30461812 -5.01603493
v -41.74500331 41.77353159 -4.26079426
v -40.44836015 41.82335362 -1.46920374
v -36.02752462 37.69716620 -5.82889793
v -36.00567207 37.23093495 -4.98226797
v -36.61227971 38.32301125 -5.48557146
v -37.08062693 38.82987425 -4.08314867
v -36.39540449 37.58056462 -3.48027144
v -35.71313620 37.26846725 -2.00937921
v -37.75428608 39.87143561 -3.06858052
v -35.08564085 35.68776324 -4.36059246
v -35.56295112 36.04792431 -5.38078649
v -35.35551205 34.68707949 -5.34282345
v -34.58837792 34.40702334 -4.11070790
v -33.93868729 33.64815190 -4.43666754
v -34.11208093 34.61089358 -6.58454979
v -34.66130793 34.10628438 -5.54086501
v -34.90862995 34.88970920 -6.86782971
v -35.55567190 35.83649918 -5.87594509
v -35.32912582 34.61338952 -5.99374669
v -34.49941799 35.15582904 -3.29415849
v -34.67507288 36.46331280 -2.51434464
v -37.00888902 38.82126138 -5.54641336
v -40.24010897 40.36739469 -5.15788700
v -85.92094481 79.95257527 -5.67687536
v -89.65060860 84.46145058 -6.56905770
v -90.58453888 88.06703985 -7.14424578
v -101.15478188 89.43559974 -3.67334043
v -119.81473118 103.54661196 -4.12348751
v -123.98767471 104.87353057 -3.89548414
v -146.43727243 130.25820255 -6.50077406
v -157.17999637 130.19999862 -1.97000010
v -160.20405293 133.76630843 -2.32516625
v -168.54764521 139.62079585 -0.30918242
v -167.21788049 138.47388327 0.11832121
v -166.36000574 138.31000030 1.08000031
v -167.62000322 138.60000670 2.67999992
v -169.53462362 140.06738365 1.09140424
v -172.05946147 143.16709340 0.96777710
v -171.02108896 142.03104377 1.14533608
v -171.05999589 141.87000692 2.97000003
v -174.62021112 145.95700800 0.15111358
v -175.20794272 146.17650211 0.62177877
v -179.45648730 156.27701581 3.02673271
v -177.72504687 159.17085111 2.33168597
v -180.95704913 151.75044537 -0.04077231
v -180.61678112 154.06371653 2.28549424
v -179.87385392 150.78064799 1.10306405
v -177.10061371 149.48426187 3.27570550
v -175.75000226 147.08000422 2.02000048
v -173.03548753 144.76262033 3.49407247
v -173.46000671 146.75000310 4.08000033
v -179.83523011 155.08942306 3.40796332
v -179.80650067 154.05245125 3.24913207
v -178.56371403 153.48537266 3.90984816
v -177.78541148 154.93173897 4.16043960
v -178.83282900 152.32113004 0.90024091
v -179.41419780 152.93991566 1.96735724
v -178.30717564 152.31156349 1.42446987
v -177.01053619 152.46194601 2.12007202
v -172.32352495 143.49973202 2.08342052
v -170.64000666 143.53999496 3.64000048
v -171.70000076 146.08000219 4.31999983
v -169.75000501 141.59999788 3.64000071
v -168.22999716 140.58999717 3.51999979
v -169.24999654 140.65000415 2.58999993
v -164.15999830 137.56999373 3.89999989
v -167.19000041 140.27999341 3.99000105
v -164.14272785 135.85881889 2.93890806
v -163.22000325 135.57000458 3.62999900
v -161.90999746 136.13000512 4.15999908
v -163.41519356 138.76394928 3.44557874
v -174.91999269 147.11000025 3.47999972
v -173.39999974 148.12999964 3.77000147
v -178.72060835 156.95308149 3.97885963
v -176.51604116 159.88372266 1.48422399
v -36.46094725 38.79736364 -6.39350060
v -33.35956112 33.84422883 -6.55635307
v -33.00676867 32.92162716 -6.73331553
v -34.23485160 33.13355520 -6.14476204
v -31.22562356 32.31421113 -6.03672629
v -30.67930043 31.75828978 -5.72905270
v -29.47966754 29.38025631 -6.55826228
v -25.33215284 23.89754169 -6.13420689
v -0.69239439 30.90814501 -2.45335232
v -29.57319096 29.81515601 -5.66584198
v -29.25545909 30.69269843 -5.68572991
v -31.56312928 30.56349233 -5.80321392
v -30.24162166 31.28282353 -5.95492171
v -30.17903864 31.24399669 -5.02929045
v -8.23873002 30.07624671 0.62774390
v -37.59741038 39.67997059 -6.45088777
v -38.28625381 40.30882567 -3.45729082
v -38.51104155 40.56868702 -4.19823779
v -39.85084593 41.14675894 -3.80990072
v -38.60362247 40.67561030 -2.23895046
v -41.23294353 41.04143754 -3.51085328
v -39.21050578 40.99939391 -3.16700991
v -37.96904162 41.18832573 0.27150102
v -34.57316384 33.61019120 -5.69088897
v -27.74166875 29.96932715 -4.86269034
v -35.70125997 40.23280740 -0.06420974
v -30.97820655 33.06613490 -5.40277315
v -7.24762352 33.93550217 -0.75859757
v -8.05140659 33.99927169 -0.36833368
v -6.22587465 31.98894486 -0.70519111
v -5.11293393 31.99016675 -1.89955835
v -3.26291891 31.89190105 -2.28033774
v -6.65618107 31.42726049 0.07906032
v -3.83004220 31.21780790 -1.94874313
v -2.80781556 30.49704060 -1.39689981
v 0.92751230 29.82687578 -4.22528340
v 0.76021667 26.68747492 -1.14162231
v 5.57176769 21.85430564 -3.34876147
v 2.09812634 25.70658550 -2.17444892
v 1.28907757 27.17073075 -2.14165915
v 2.75163702 26.73379146 -2.89088138
v 1.23009190 28.19632925 -3.14599462
v 1.66270800 28.73035893 -3.92479962
v -2.82598473 31.84894100 -3.06406338
v -3.44052771 32.13632852 -2.78721005
v -7.48248724 32.04202652 0.18264666
v 4.39780252 23.85571413 -4.11848305
v 4.59623151 15.47330152 -9.39870533
v -139.69117403 131.86620176 0.09569395
v -121.73168361 115.51730335 2.31764209
v -161.77152097 137.85780966 1.75101764
v -5.22406865 -9.02255345 -9.05294623
v -3.50176799 -10.21526475 -9.00116004
v -6.05850667 -6.55264733 -9.12421942
v -7.78020499 -8.25936347 -8.93780589
v -10.18346660 -4.94522182 -8.35613348
v -8.36153701 -5.73638594 -8.89088213
v -11.22933812 -2.98654730 -8.11701454
v -10.16762946 12.26169802 -8.02379102
v 7.34584779 -0.71938534 -9.24432371
v 6.73970440 1.10181980 -9.40249208
v -11.29229926 15.58154728 -7.98574928
v -9.51049477 14.24358133 -8.01696628
v -11.74401306 13.48184515 -7.86725525
v -14.67362326 5.90010686 -7.88760465
v -10.57939231 -1.18360971 -8.66054092
v -12.56064419 -1.00430439 -7.78992102
v -11.58996113 0.34316475 -8.48330185
v -7.10038375 -2.28353008 -9.16973781
v -9.01361369 -3.22377076 -8.84206221
v -8.47284030 -0.75729418 -9.04565025
v -15.61944932 14.31265008 -8.06607772
v -6.72609173 -4.26419172 -9.15172510
v 2.50900723 9.72282141 -9.46937967
v -5.38141420 2.39068759 -9.18921642
v -3.33223795 3.45842890 -9.29031242
v -8.10624845 18.36016215 -8.24570656
v -13.80919665 12.78008334 -7.69460574
v -13.56480457 15.16961306 -7.97780231
v -0.47339429 22.17061445 -8.32443871
v 0.77080983 20.04879527 -8.57723411
v -14.20676708 10.90784092 -7.66294915
v -3.63307330 21.73550427 -8.43251497
v 3.19901831 15.72894678 -9.10509005
v 1.83934649 17.72513613 -8.72139446
v -14.01137747 7.15488847 -8.12834036
v 2.36640358 13.84339388 -9.30735748
v 4.01247060 14.21874389 -9.41483211
v -1.37782446 20.32965049 -8.57305434
v -0.94367424 18.33021641 -8.74163583
v -10.31129807 17.78358780 -8.14518239
v 6.93301670 11.28284819 -9.67149809
v -3.20624770 17.82924868 -8.65410548
v 5.85142802 12.15132885 -9.67321731
v 3.91432550 12.24970166 -9.49613098
v 5.35618048 10.15510410 -9.57153272
v 6.10443112 8.26741196 -9.43753961
v 5.82441082 5.07820584 -9.37974546
v 4.72482108 6.70561800 -9.43016913
v 6.74572540 6.90965448 -9.34401061
v 7.79923378 5.56537183 -9.22043435
v 7.59322941 3.53845162 -9.35108773
v 8.69185757 -1.21328770 -8.82721320
v 6.98339054 -2.64437520 -9.07908101
v 5.25741838 -5.02789626 -9.06462595
v -13.68068438 8.98788031 -7.96869118
v -5.67708630 20.34298517 -8.39430653
v -0.20390702 16.51657186 -8.93083774
v -3.81699274 15.56257345 -8.66053812
v -5.91734797 -0.23493927 -9.23499838
v -7.83949625 1.86416891 -9.08313971
v -13.80080823 -0.00352301 -7.13542011
v 3.46031645 -2.78309337 -9.26764682
v 3.65676568 0.75519481 -9.36362986
v -8.16024654 16.22464322 -8.16721190
v -5.82428928 17.86769181 -8.42540059
v -14.27074708 1.44706178 -7.06790388
v -14.11464065 3.62738525 -7.64340209
v -12.90756278 1.39336800 -7.97950011
v 1.09615666 15.34347702 -9.08455253
v -13.02164514 5.56574203 -8.23490042
v -12.49465439 7.24250916 -8.28483235
v -10.42876020 5.81823569 -8.60861223
v -12.06264179 3.54675180 -8.41819495
v -12.05539610 11.04849204 -7.92505592
v 4.93954867 3.00677447 -9.38026514
v -9.81680304 15.91552235 -8.01971275
v -2.97509599 -8.67782161 -9.08562355
v 4.17036889 8.34623724 -9.48650204
v -8.24834593 4.25562728 -8.91571585
v -10.05837787 3.01702856 -8.83036200
v -11.42062899 1.81166967 -8.62721261
v -10.06384473 0.81844639 -8.88026599
v 0.48467025 13.54990155 -9.16646142
v -25.32353811 52.97199637 -5.04230056
v -26.06767230 54.64193225 -6.21301821
v -25.64049698 54.68339100 -5.37894666
v 6.55680662 -26.76081099 -8.87439586
v -0.55792718 23.97450618 0.17164953
v -58.70369822 -123.74257296 -9.74296499
v -5.98597294 26.66158043 -8.24375916
v -85.76191962 91.12682939 -6.80385111
v 11.20437309 -28.59047428 -8.96079373
v -59.65247378 -117.65708774 -1.62773754
v -32.39317983 35.06395221 -7.11463392
v -8.41703080 25.89619346 -8.16617534
v -24.91001412 -76.16238296 -0.77701674
v -7.60271354 33.08740258 0.00215820
v -176.00773275 154.90242839 0.45699358
v -14.49776441 18.34981143 -8.17348156
v -8.94724485 20.00573650 -8.27825908
v -4.53135604 -22.95168117 -8.67233984
v -21.11522481 33.93982351 -7.90040474
v -11.24062296 28.88160944 -8.22215527
v -31.55416623 58.58551711 -6.93076244
v -25.77532642 32.70598128 0.12685057
v 5.20355208 -1.16827188 -9.29515436
v 5.38286474 -7.79896649 -8.82043038
v -17.23522693 33.11239928 -8.17723293
v -5.44461701 24.44418892 -8.32592323
v -9.25016496 23.43342267 -8.20426643
v -2.92524043 -15.23880847 -8.74543842
v -4.39999904 -4.79088537 -9.23837256
v -46.90176621 71.68916613 -3.75652546
v -64.76482004 72.87991047 -6.97117159
v -8.45606159 -26.47410519 -8.12218245
v -2.77006556 8.75147711 -9.11444332
v 4.01753886 -27.37300470 -8.83679837
v 0.79941616 11.09493151 -9.32309963
v -32.95340762 -89.78062123 -9.70424712
v -92.59405732 93.48205477 -6.92863669
v 1.13881298 2.82114581 -9.39558633
v 2.59288773 -0.99055422 -9.34127904
v 0.63227827 -28.65043841 -8.94609746
v -4.85657295 9.53210797 -8.86917859
v 0.41924865 -30.01607955 -8.95968173
v 0.18058359 -3.51463072 -9.28674359
v -6.85801404 6.35360554 -8.88610259
v -70.90204954 -142.16995239 -10.32500807
v -25.06563067 33.83377194 0.93094539
v -0.66644035 5.52086905 -9.39264707
v -13.09404895 28.21606211 -8.09878297
v -2.13484908 -26.29503235 -0.74377726
v -11.34804357 -46.90239206 -8.92689824
v -8.49167909 10.30211989 -8.38700961
v -26.38089657 34.00007263 0.20130306
v -18.55191961 28.35780196 -7.80633045
v -5.48292045 4.40240977 -9.12335888
v 3.96844465 -9.60625708 -8.74475949
v -23.97275902 38.69128600 -7.98999518
v -156.22657537 137.12841272 1.14681909
v -8.50185286 31.93914518 -8.43876321
v 0.54532150 -16.48598351 -8.78289063
v -20.42587847 -62.51652539 -10.09492576
v -1.86785706 16.55478403 -8.81690159
v -172.40189016 155.27351201 -0.00922989
v 2.47376389 -5.13507985 -9.15205758
v -48.54171723 50.54640397 -0.25835691
v -0.47174550 -6.37058401 -9.15645622
v -11.28285937 32.42099285 -8.63523409
v -170.61387002 154.74134684 0.34850516
v -9.38943680 33.05089474 -8.46846029
v -3.18118068 -6.10559480 -9.21857823
v -15.19577578 31.98191896 -8.26466829
v -3.36869364 30.99783137 -1.73756271
v -59.93035063 -126.62291527 -9.60594695
v -174.67519641 150.39072931 0.48217108
v 5.15482621 -18.15516502 -1.17177446
v -12.80441508 17.12612063 -8.14901665
v -2.77396082 -1.78961735 -9.31162108
v -13.84035591 -50.32187328 -9.12670884
v -6.97364332 21.13322541 -8.32600053
v -56.81234226 62.84905225 3.24444403
v -6.33867458 33.79588947 -1.75527798
v -27.95697935 37.79121116 -7.78754521
v 0.26695794 8.26596748 -9.38409287
v -10.58870368 26.92240477 -8.06253497
v 5.73196448 -11.98131125 -8.63808207
v -20.10064945 -52.39725485 -9.45105217
v -21.25861868 -50.43754727 -4.49639792
v -23.83051254 37.23146394 2.21531349
v -42.34257713 58.97672474 -7.53906509
v -58.93003941 65.28308988 -7.16444198
v -6.65689167 12.81093340 -8.43662955
v -6.78245118 14.84322548 -8.32503475
v -32.32007846 45.15865818 2.44789082
v -9.70041007 8.37128516 -8.42813961
v -4.14176239 -24.90022220 -8.74605216
v -11.27557922 -46.01829126 -8.92889034
v 2.43038498 6.76272064 -9.45319608
v 4.19696746 -30.67404218 -8.84053111
v -2.37102201 1.56121352 -9.31645185
v -11.54525112 35.55327654 -8.30830727
v -2.33765692 12.28903700 -8.97230301
v -28.06299366 -75.26921481 -0.24885664
v -64.33368474 -124.60228801 -2.12279824
v -62.25258484 -128.41695547 -9.89068579
v -9.54149477 -56.05185404 -8.60032998
v -71.90860063 87.66594529 -1.72995753
v -6.67405780 -49.27130789 -8.61255545
v -55.37903681 68.27814132 -7.06150150
v -19.02444102 36.56272590 -8.22741725
v -0.99551864 -21.42028511 -8.84215534
v -32.11920336 33.19399431 -5.96837513
v -34.82925147 34.05446559 -6.30766712
v -35.06857529 38.29280660 -7.18228891
v -33.17589685 33.34475309 -5.55945653
v -172.18898237 143.90718937 0.47604539
v -168.18463802 139.63381946 0.90041169
v -172.80440032 145.26514709 0.31123840
v -171.43581808 144.03554797 0.46662914
v -171.32571340 145.26879787 0.11697361
v -173.98312688 145.91373503 0.81432733
v -178.78949642 151.44595504 -2.26606079
# Number of texture vertex coordinates: 0
g Polygonal_Model_1 Triangles_0
# Number of triangles: 9984
f 2 1 5
f 1 2 109
f 1 3 48
f 3 1 109
f 1 4 5
f 4 1 6
f 6 1 48
f 2 5 19
f 2 19 111
f 109 2 300
f 2 111 300
f 48 3 56
f 56 3 109
f 5 4 28
f 4 6 8
f 4 8 20
f 4 20 28
f 5 17 18
f 17 5 30
f 19 5 38
f 4946 5 28
f 5 4946 30
f 6 7 8
f 7 6 49
f 6 48 49
f 8 7 12
f 12 7 43
f 43 7 112
f 7 49 112
f 8 12 29
f 20 8 29
f 9 11 47
f 11 9 50
f 15 9 45
f 9 15 50
f 45 9 47
f 10 11 50
f 11 10 63
f 10 50 71
f 63 10 73
f 10 71 73
f 47 11 1026
f 11 63 65
f 11 65 4716
f 1026 11 4716
f 12 13 14
f 13 12 43
f 12 14 29
f 14 13 16
f 13 15 16
f 15 13 44
f 13 43 44
f 14 16 21
f 14 21 127
f 29 14 115
f 115 14 127
f 16 15 42
f 42 15 45
f 15 44 50
f 21 16 23
f 16 22 23
f 22 16 42
f 18 17 36
f 17 30 117
f 36 17 117
f 18 36 307
f 38 18 306
f 306 18 307
f 19 38 40
f 19 40 111
f 28 20 31
f 20 29 32
f 31 20 37
f 20 32 37
f 21 23 33
f 21 33 127
f 23 22 35
f 25 22 27
f 22 25 35
f 27 22 42
f 33 23 39
f 23 35 39
f 24 25 26
f 4804 1099 4798
f 24 26 1121
f 4798 976 4804
f 26 25 27
f 26 27 45
f 26 45 113
f 26 113 4712
f 1121 26 4712
f 27 42 45
f 4946 28 31
f 32 29 115
f 30 4946 117
f 4946 31 114
f 4946 114 312
f 117 4946 312
f 31 37 119
f 114 31 118
f 118 31 119
f 37 32 119
f 32 115 119
f 33 39 128
f 127 33 138
f 33 128 138
f 35 34 129
f 129 34 1036
f 39 35 132
f 35 129 132
f 36 117 308
f 307 36 309
f 36 308 309
f 40 38 41
f 41 38 458
f 38 306 458
f 128 39 133
f 39 132 133
f 40 41 303
f 111 40 302
f 302 40 303
f 41 301 303
f 301 41 458
f 44 43 60
f 60 43 112
f 50 44 108
f 59 44 60
f 44 59 108
f 45 47 113
f 47 46 113
f 46 47 1026
f 113 46 1029
f 46 1026 1029
f 49 48 56
f 55 49 56
f 49 55 110
f 49 110 112
f 71 50 108
f 51 52 54
f 52 51 109
f 53 51 54
f 51 53 61
f 51 61 109
f 54 52 450
f 52 109 300
f 299 52 300
f 52 299 450
f 53 54 4926
f 61 53 107
f 53 106 107
f 106 53 298
f 298 53 4926
f 54 450 4926
f 55 56 57
f 55 57 77
f 55 77 110
f 57 56 58
f 58 56 109
f 57 58 78
f 57 75 77
f 75 57 78
f 58 61 62
f 61 58 109
f 58 62 68
f 58 68 78
f 59 60 77
f 69 59 76
f 59 69 108
f 76 59 77
f 77 60 110
f 110 60 112
f 62 61 107
f 62 66 67
f 66 62 225
f 62 67 68
f 63 64 65
f 64 63 72
f 72 63 73
f 65 64 1132
f 64 72 1132
f 65 1132 4739
f 4716 65 4739
f 67 66 93
f 93 66 98
f 98 66 225
f 68 67 93
f 78 68 79
f 79 68 226
f 68 93 226
f 69 70 71
f 70 69 85
f 69 71 108
f 69 76 304
f 85 69 94
f 94 69 304
f 71 70 73
f 73 70 82
f 82 70 83
f 83 70 85
f 72 73 74
f 72 74 1132
f 74 73 82
f 74 82 4807
f 899 74 901
f 74 899 1132
f 901 74 4807
f 75 76 77
f 76 75 84
f 75 80 87
f 84 75 87
f 76 84 304
f 78 79 80
f 80 79 87
f 87 79 246
f 79 226 246
f 81 82 83
f 82 81 4807
f 81 83 102
f 81 102 4792
f 4738 81 4792
f 81 4738 4807
f 83 85 86
f 83 86 88
f 83 88 90
f 83 90 102
f 84 87 227
f 94 84 227
f 84 94 304
f 86 85 94
f 88 86 929
f 91 86 94
f 86 91 929
f 227 87 251
f 87 246 251
f 793 1004 1015
f 89 920 928
f 920 89 4720
f 89 928 930
f 89 930 4720
f 102 90 919
f 919 90 926
f 91 94 228
f 91 228 934
f 91 925 929
f 925 91 2181
f 91 934 2182
f 2181 91 2182
f 92 93 95
f 93 92 242
f 92 95 292
f 242 92 291
f 291 92 292
f 226 93 242
f 94 227 228
f 95 96 97
f 96 95 98
f 95 97 292
f 97 96 240
f 96 98 104
f 96 104 343
f 240 96 343
f 97 240 241
f 97 241 292
f 104 98 105
f 105 98 232
f 98 225 232
f 99 100 101
f 100 99 1867
f 99 101 3223
f 1867 99 1876
f 1876 99 3223
f 101 100 1422
f 100 103 1422
f 103 100 1867
f 1421 101 1422
f 101 1421 1879
f 101 1879 2224
f 1881 101 2224
f 101 1881 3223
f 102 919 4719
f 102 4719 4721
f 102 4721 4792
f 103 1419 1422
f 1419 103 1871
f 103 1867 1872
f 1871 103 1872
f 104 105 235
f 104 235 435
f 343 104 435
f 105 232 236
f 235 105 236
f 107 106 225
f 225 106 232
f 232 106 237
f 3009 2736 814
f 300 111 4927
f 111 302 4928
f 4927 111 4928
f 113 1029 1131
f 113 1131 4712
f 114 118 125
f 122 114 125
f 114 122 312
f 119 115 121
f 115 120 121
f 120 115 127
f 117 116 308
f 116 117 312
f 124 116 312
f 116 124 314
f 308 116 311
f 116 310 311
f 310 116 313
f 313 116 314
f 118 119 121
f 118 121 125
f 121 120 316
f 120 127 138
f 120 138 5013
f 316 120 5013
f 125 121 316
f 122 123 124
f 123 122 131
f 122 124 312
f 122 125 131
f 124 123 314
f 130 123 131
f 123 130 314
f 125 126 131
f 126 125 140
f 140 125 141
f 141 125 316
f 131 126 136
f 136 126 140
f 128 133 138
f 132 129 1044
f 129 1036 1044
f 130 131 136
f 130 134 135
f 134 130 136
f 130 135 315
f 314 130 315
f 133 132 139
f 139 132 1044
f 138 133 149
f 133 139 147
f 133 147 149
f 135 134 484
f 134 136 484
f 315 135 483
f 483 135 484
f 136 140 484
f 137 138 146
f 138 137 5013
f 145 137 146
f 137 145 162
f 137 162 5013
f 146 138 149
f 147 139 150
f 150 139 1052
f 139 1044 1052
f 140 141 144
f 143 140 144
f 140 143 484
f 144 141 1306
f 162 141 5013
f 141 162 1306
f 141 316 5013
f 142 143 144
f 143 142 152
f 142 144 159
f 152 142 321
f 154 142 159
f 142 154 321
f 143 152 153
f 143 153 484
f 159 144 160
f 160 144 1306
f 145 146 168
f 162 145 164
f 164 145 167
f 167 145 168
f 148 146 149
f 146 148 168
f 147 148 149
f 148 147 158
f 147 150 158
f 156 148 161
f 148 156 168
f 148 158 161
f 150 151 158
f 151 150 1052
f 158 151 174
f 174 151 1061
f 1043 151 1052
f 151 1043 1061
f 153 152 485
f 152 321 491
f 485 152 491
f 153 483 484
f 483 153 485
f 154 159 160
f 154 160 176
f 154 176 178
f 154 178 490
f 321 154 490
f 160 155 176
f 155 160 1306
f 155 163 182
f 163 155 1306
f 176 155 181
f 181 155 182
f 157 156 161
f 156 157 171
f 168 156 170
f 170 156 171
f 157 161 174
f 171 157 173
f 173 157 174
f 161 158 174
f 163 162 164
f 162 163 1306
f 163 164 166
f 163 166 192
f 182 163 192
f 164 165 166
f 165 164 167
f 166 165 194
f 165 167 184
f 165 184 190
f 165 190 194
f 192 166 193
f 193 166 194
f 167 168 170
f 167 170 184
f 169 170 171
f 170 169 183
f 169 171 172
f 169 172 183
f 170 183 184
f 172 171 173
f 172 173 199
f 183 172 197
f 197 172 199
f 173 174 175
f 173 175 199
f 175 174 185
f 185 174 1061
f 175 185 200
f 199 175 200
f 176 177 178
f 177 176 179
f 179 176 181
f 178 177 324
f 177 179 180
f 177 180 322
f 177 322 324
f 178 324 490
f 180 179 186
f 179 181 188
f 186 179 187
f 187 179 188
f 180 186 322
f 181 182 188
f 188 182 189
f 189 182 204
f 182 192 204
f 184 183 190
f 190 183 196
f 196 183 338
f 183 197 338
f 200 185 1069
f 185 1061 1063
f 1062 185 1063
f 185 1062 1069
f 186 187 201
f 186 201 325
f 322 186 325
f 187 188 191
f 187 191 203
f 201 187 499
f 187 203 499
f 188 189 191
f 191 189 202
f 202 189 204
f 194 190 195
f 195 190 196
f 191 202 209
f 203 191 209
f 791 1011 1015
f 192 193 207
f 204 192 205
f 205 192 206
f 206 192 222
f 192 207 222
f 193 194 195
f 193 195 215
f 207 193 217
f 193 215 217
f 195 196 208
f 195 208 215
f 208 196 212
f 212 196 338
f 198 197 199
f 197 198 339
f 338 197 339
f 198 199 200
f 198 200 1082
f 339 198 1082
f 200 1069 1070
f 200 1070 1082
f 325 201 499
f 202 204 209
f 203 209 326
f 204 205 209
f 205 206 210
f 209 205 210
f 210 206 213
f 213 206 218
f 218 206 222
f 207 217 3246
f 222 207 3246
f 211 208 212
f 208 211 5014
f 215 208 5032
f 208 5014 5032
f 209 210 775
f 326 209 897
f 209 775 897
f 210 213 214
f 210 214 775
f 211 212 3241
f 211 3241 5014
f 212 338 339
f 212 339 3241
f 214 213 509
f 213 218 221
f 219 213 221
f 213 219 509
f 334 214 509
f 817 1020 810
f 217 215 3242
f 3242 215 5032
f 216 217 3242
f 217 216 3246
f 216 3242 3254
f 216 3245 3246
f 3245 216 3253
f 3253 216 3254
f 221 218 223
f 218 222 3246
f 223 218 3246
f 814 1015 1003
f 219 220 509
f 220 219 782
f 219 221 336
f 219 336 782
f 220 327 334
f 220 334 509
f 779 220 782
f 221 223 224
f 221 224 336
f 224 223 337
f 337 223 3244
f 3244 223 3246
f 224 335 336
f 335 224 3897
f 226 242 247
f 246 226 247
f 227 5006 228
f 5006 227 1134
f 227 251 4981
f 227 4981 1134
f 228 5006 234
f 233 228 234
f 228 233 934
f 229 230 231
f 230 229 4936
f 229 231 238
f 4936 229 4793
f 231 230 233
f 233 230 4936
f 231 233 234
f 231 234 244
f 238 231 239
f 239 231 244
f 236 232 237
f 934 233 4936
f 234 243 244
f 243 234 5006
f 235 236 442
f 435 235 442
f 236 237 298
f 236 298 866
f 442 236 445
f 445 236 866
f 298 237 443
f 238 239 245
f 238 245 4804
f 4796 238 4797
f 4797 238 4804
f 239 244 295
f 245 239 295
f 241 240 248
f 248 240 346
f 340 240 341
f 240 340 346
f 341 240 343
f 241 248 292
f 247 242 259
f 259 242 291
f 244 243 254
f 243 252 254
f 252 243 1134
f 1134 243 5006
f 244 254 293
f 244 293 295
f 245 295 296
f 245 296 297
f 245 297 1099
f 245 1099 4804
f 246 247 258
f 246 250 251
f 250 246 258
f 258 247 259
f 249 248 270
f 248 249 290
f 270 248 346
f 248 290 292
f 249 268 269
f 268 249 270
f 249 269 290
f 251 250 261
f 250 258 271
f 261 250 274
f 250 271 274
f 4981 251 261
f 252 253 254
f 253 252 276
f 252 4981 276
f 4981 252 1134
f 254 253 4944
f 253 276 5033
f 4944 253 5033
f 254 277 278
f 277 254 4944
f 254 278 293
f 255 257 1098
f 257 255 2154
f 995 255 1098
f 255 995 2163
f 2154 255 3122
f 255 2163 3122
f 256 257 2154
f 257 256 2619
f 256 2154 3123
f 2619 256 2626
f 2626 256 3123
f 1098 257 1102
f 1102 257 2619
f 258 259 260
f 258 260 271
f 260 259 283
f 283 259 291
f 271 260 281
f 281 260 283
f 4981 261 276
f 261 274 275
f 261 275 276
f 262 263 264
f 263 262 2805
f 262 264 1761
f 1231 262 1232
f 262 1231 2805
f 1232 262 1760
f 1760 262 1761
f 264 263 1767
f 1767 263 2812
f 263 2805 2807
f 263 2807 2812
f 264 1758 1761
f 1758 264 1766
f 1766 264 1767
f 265 267 278
f 267 265 1009
f 272 265 279
f 265 272 1014
f 265 278 279
f 1009 265 1014
f 267 266 294
f 266 267 1009
f 914 917 855
f 996 266 1009
f 914 855 4610
f 775 214 334
f 278 267 294
f 269 268 283
f 268 270 348
f 280 268 282
f 268 280 283
f 282 268 348
f 269 283 290
f 270 346 347
f 270 347 434
f 348 270 434
f 274 271 1133
f 271 281 284
f 271 284 356
f 271 356 1133
f 273 272 288
f 272 273 1014
f 272 279 285
f 272 285 288
f 287 273 288
f 273 287 2183
f 598 2745 2744
f 275 274 1135
f 274 1133 1135
f 276 275 5033
f 275 1135 5033
f 278 277 279
f 277 4944 1140
f 279 277 285
f 285 277 1151
f 277 1140 1302
f 293 278 294
f 280 281 283
f 281 280 284
f 280 282 289
f 280 289 357
f 282 348 355
f 290 283 291
f 356 284 357
f 288 285 1166
f 1150 285 1151
f 285 1150 1166
f 286 287 288
f 287 286 4799
f 286 288 1167
f 286 1167 1168
f 1168 744 2184
f 2183 287 4799
f 288 1166 1167
f 289 354 362
f 357 289 362
f 290 291 292
f 293 294 295
f 295 294 296
f 2093 845 844
f 983 297 990
f 297 983 1099
f 990 297 1101
f 866 298 4926
f 299 300 4927
f 450 299 4928
f 299 4927 4928
f 303 301 454
f 454 301 456
f 456 301 458
f 302 303 455
f 302 455 4928
f 303 454 455
f 305 306 307
f 306 305 458
f 305 307 309
f 305 309 466
f 305 456 458
f 456 305 878
f 463 305 466
f 305 463 878
f 309 308 475
f 308 311 475
f 466 309 475
f 311 310 475
f 310 313 476
f 310 474 475
f 474 310 476
f 313 314 315
f 313 315 476
f 476 315 481
f 481 315 483
f 317 4932 1195
f 4932 317 1200
f 317 1195 1223
f 1200 317 1201
f 1201 317 4951
f 4951 317 1223
f 1174 4932 1181
f 4932 1174 1192
f 4932 1192 1195
f 318 319 320
f 319 318 1268
f 318 320 1209
f 318 1209 1219
f 318 1219 1267
f 318 1267 1268
f 320 319 1277
f 319 1268 1278
f 1277 319 1278
f 1203 320 1208
f 320 1203 1209
f 1208 320 1277
f 321 490 491
f 323 322 325
f 322 323 494
f 324 322 494
f 323 325 498
f 494 323 760
f 323 498 765
f 760 323 764
f 764 323 765
f 490 324 491
f 491 324 494
f 498 325 502
f 325 499 502
f 813 817 810
f 328 330 2145
f 330 329 2135
f 2135 329 2138
f 2138 329 2608
f 329 2607 2608
f 330 331 2145
f 331 330 2604
f 330 2135 2604
f 331 2141 2143
f 2141 331 2604
f 331 2143 2145
f 332 333 1370
f 333 332 1408
f 332 1320 1337
f 1320 332 1370
f 332 1337 1391
f 332 1391 1408
f 1370 333 1400
f 333 1390 1400
f 1390 333 1407
f 1407 333 1409
f 333 1408 1409
f 779 4955 781
f 4955 780 781
f 336 335 513
f 513 335 515
f 515 335 3897
f 336 513 779
f 336 779 782
f 337 3244 3251
f 337 3251 3900
f 339 1082 1086
f 339 1086 3241
f 340 341 342
f 340 342 672
f 340 344 346
f 344 340 672
f 342 341 678
f 341 343 435
f 341 435 687
f 678 341 682
f 682 341 687
f 672 342 675
f 675 342 678
f 344 345 346
f 345 344 431
f 431 344 672
f 346 345 347
f 347 345 433
f 345 431 432
f 345 432 433
f 347 433 434
f 348 353 355
f 353 348 434
f 349 350 351
f 350 349 353
f 349 351 360
f 353 349 430
f 349 360 430
f 351 350 539
f 350 353 433
f 432 350 433
f 350 432 538
f 350 538 539
f 351 359 360
f 359 351 539
f 352 354 355
f 354 352 361
f 352 355 430
f 361 352 368
f 352 366 368
f 366 352 429
f 429 352 430
f 355 353 430
f 433 353 434
f 354 361 370
f 362 354 370
f 356 357 362
f 356 362 1136
f 1133 356 1137
f 356 1136 1137
f 358 360 363
f 360 358 430
f 358 363 365
f 358 365 367
f 366 358 367
f 358 366 429
f 358 429 430
f 360 359 364
f 364 359 545
f 359 539 546
f 545 359 546
f 363 360 364
f 361 368 369
f 361 369 370
f 362 370 1136
f 363 364 365
f 365 364 558
f 364 545 550
f 364 550 558
f 367 365 562
f 365 558 562
f 366 367 564
f 368 366 371
f 371 366 564
f 367 562 571
f 564 367 571
f 369 368 372
f 368 371 372
f 370 369 426
f 369 372 373
f 369 373 565
f 426 369 565
f 370 426 1136
f 372 371 373
f 373 371 374
f 374 371 376
f 371 375 377
f 375 371 564
f 376 371 377
f 373 374 565
f 374 376 575
f 565 374 575
f 377 375 378
f 378 375 379
f 379 375 419
f 419 375 564
f 376 377 384
f 376 384 575
f 377 378 381
f 377 381 382
f 377 382 384
f 378 379 380
f 378 380 381
f 380 379 388
f 388 379 419
f 381 380 391
f 387 380 388
f 380 387 390
f 380 390 391
f 382 381 389
f 389 381 392
f 381 391 392
f 814 791 1015
f 382 383 384
f 383 382 389
f 384 383 575
f 383 389 666
f 383 423 425
f 423 383 666
f 383 425 575
f 385 387 388
f 387 385 5005
f 385 388 578
f 5005 385 4819
f 385 578 595
f 385 595 4820
f 4819 385 4820
f 386 603 661
f 603 386 4820
f 4939 386 661
f 386 4939 4820
f 390 387 399
f 399 387 5005
f 418 388 419
f 388 418 578
f 389 392 393
f 389 393 666
f 391 390 398
f 398 390 399
f 392 391 394
f 394 391 417
f 391 398 417
f 393 392 394
f 393 394 400
f 393 402 666
f 400 394 417
f 396 395 404
f 395 396 4821
f 404 395 405
f 405 395 406
f 406 395 618
f 618 395 4824
f 395 4821 4824
f 396 404 4822
f 396 407 416
f 407 396 4822
f 396 416 4821
f 397 416 4819
f 416 397 4821
f 4939 397 4819
f 397 4939 4837
f 4821 397 4824
f 4824 397 4837
f 398 399 408
f 398 408 409
f 398 409 619
f 417 398 619
f 408 399 826
f 399 5005 826
f 402 400 403
f 403 400 417
f 401 402 412
f 402 401 666
f 401 412 1027
f 666 401 1235
f 401 1027 4983
f 4993 401 4983
f 401 4993 1235
f 402 403 412
f 403 410 412
f 410 403 1158
f 403 417 620
f 403 620 1158
f 404 405 634
f 404 634 4822
f 405 406 633
f 405 633 636
f 634 405 637
f 405 636 652
f 637 405 652
f 406 618 632
f 406 632 633
f 408 407 409
f 407 408 826
f 409 407 624
f 416 407 826
f 624 407 4822
f 619 409 626
f 409 624 625
f 409 625 626
f 410 411 412
f 411 410 627
f 627 410 1158
f 412 411 1170
f 411 627 628
f 411 628 651
f 411 651 1170
f 1027 412 1170
f 413 414 415
f 414 413 5030
f 2183 3009 1014
f 413 3338 4071
f 5030 413 4077
f 413 4071 4077
f 415 414 1294
f 1294 414 3326
f 3326 414 5030
f 416 826 5005
f 4819 416 5005
f 417 619 620
f 418 419 571
f 418 571 574
f 418 574 578
f 419 564 571
f 420 421 422
f 421 420 1992
f 420 422 1711
f 420 1711 1712
f 420 1712 1992
f 422 421 1989
f 1989 421 1990
f 1990 421 1991
f 1991 421 1992
f 422 1707 1711
f 1707 422 1986
f 1986 422 1989
f 423 424 425
f 424 423 1235
f 423 666 1235
f 425 424 5024
f 5024 424 1235
f 425 427 565
f 427 425 5024
f 425 565 575
f 426 427 428
f 427 426 565
f 426 428 1136
f 428 427 1141
f 1141 427 5024
f 1136 428 1137
f 1137 428 1139
f 1139 428 1141
f 432 431 538
f 523 431 524
f 431 523 538
f 524 431 675
f 431 672 675
f 439 435 442
f 435 439 687
f 436 437 438
f 437 436 685
f 436 438 694
f 685 436 686
f 686 436 694
f 438 437 440
f 437 439 440
f 439 437 687
f 682 437 683
f 437 682 687
f 683 437 685
f 438 440 700
f 694 438 703
f 698 438 700
f 438 698 703
f 440 439 444
f 441 439 442
f 439 441 444
f 440 444 700
f 441 442 445
f 444 441 451
f 441 445 446
f 441 446 451
f 444 451 713
f 444 699 700
f 699 444 713
f 453 445 866
f 451 446 706
f 452 446 453
f 446 452 706
f 2025 2024 805
f 448 447 2041
f 447 2037 2042
f 2041 447 2042
f 448 2041 2048
f 449 896 1818
f 994 816 1001
f 449 1818 2042
f 450 707 4926
f 707 450 4928
f 451 706 718
f 713 451 718
f 452 453 454
f 452 454 456
f 452 456 706
f 454 453 455
f 455 453 707
f 707 453 4926
f 453 866 4926
f 455 707 4928
f 456 457 706
f 457 456 878
f 706 457 718
f 718 457 727
f 727 457 878
f 459 460 461
f 460 459 877
f 459 461 727
f 459 727 878
f 877 459 878
f 461 460 462
f 462 460 468
f 460 467 468
f 467 460 469
f 469 460 877
f 461 462 727
f 462 468 734
f 727 462 734
f 463 464 465
f 464 463 466
f 463 465 877
f 463 877 878
f 465 464 469
f 464 466 474
f 469 464 740
f 473 464 474
f 464 473 740
f 465 469 877
f 474 466 475
f 468 467 471
f 467 469 740
f 467 470 471
f 470 467 740
f 468 471 871
f 468 724 734
f 724 468 871
f 471 470 745
f 470 740 741
f 470 741 746
f 745 470 746
f 471 737 738
f 737 471 4018
f 471 738 871
f 471 745 4018
f 472 473 480
f 473 472 741
f 477 472 480
f 472 477 746
f 741 472 746
f 473 474 476
f 473 476 480
f 740 473 741
f 480 476 481
f 477 478 479
f 478 477 751
f 477 479 746
f 477 480 751
f 479 478 748
f 478 487 749
f 487 478 751
f 748 478 749
f 479 745 746
f 745 479 748
f 480 481 759
f 751 480 759
f 482 481 485
f 481 482 759
f 481 483 485
f 482 485 486
f 759 482 764
f 482 760 764
f 486 485 491
f 486 491 494
f 486 494 760
f 487 488 489
f 488 487 492
f 487 489 880
f 492 487 751
f 749 487 880
f 489 488 881
f 488 492 493
f 488 493 881
f 755 489 758
f 489 755 880
f 758 489 881
f 493 492 497
f 497 492 765
f 492 751 759
f 492 759 764
f 492 764 765
f 495 493 497
f 493 495 767
f 493 767 881
f 495 497 776
f 495 766 767
f 766 495 776
f 497 496 510
f 496 497 765
f 496 498 500
f 498 496 765
f 496 500 510
f 497 510 776
f 500 498 501
f 501 498 502
f 502 499 503
f 503 499 773
f 500 501 778
f 510 500 512
f 500 511 512
f 511 500 778
f 501 502 505
f 501 505 506
f 501 506 778
f 502 503 504
f 502 504 505
f 504 503 773
f 505 504 774
f 504 773 774
f 506 505 507
f 507 505 779
f 508 505 774
f 505 508 779
f 506 507 514
f 506 514 778
f 507 513 514
f 513 507 779
f 508 4955 779
f 1020 1016 1013
f 510 512 789
f 776 510 788
f 788 510 789
f 512 511 898
f 511 514 647
f 514 511 778
f 511 647 898
f 789 512 790
f 790 512 3965
f 512 898 3965
f 514 513 3895
f 513 515 3895
f 647 514 3895
f 3895 515 3896
f 3896 515 3968
f 515 3897 3970
f 3968 515 3970
f 516 517 5012
f 517 516 520
f 516 5012 525
f 516 518 520
f 518 516 525
f 5012 517 673
f 517 520 669
f 517 669 681
f 673 517 676
f 676 517 681
f 518 519 520
f 519 518 530
f 518 525 530
f 520 519 526
f 526 519 531
f 519 530 531
f 520 526 671
f 669 520 670
f 670 520 671
f 521 522 523
f 522 521 526
f 521 523 524
f 521 524 671
f 526 521 671
f 523 522 528
f 522 526 527
f 522 527 532
f 528 522 532
f 523 528 538
f 671 524 674
f 674 524 675
f 525 5012 529
f 525 529 809
f 530 525 536
f 536 525 809
f 527 526 531
f 527 531 540
f 532 527 546
f 527 540 544
f 527 544 546
f 528 532 538
f 529 5012 842
f 5012 673 951
f 842 5012 951
f 529 801 809
f 801 529 975
f 529 842 975
f 531 530 540
f 530 536 541
f 540 530 541
f 538 532 539
f 539 532 546
f 533 612 4806
f 3890 569 3888
f 537 534 618
f 534 617 618
f 617 534 4806
f 602 535 4837
f 541 536 542
f 542 536 549
f 549 536 809
f 540 541 543
f 540 543 544
f 541 542 668
f 543 541 553
f 553 541 668
f 548 542 549
f 542 548 560
f 542 560 668
f 544 543 545
f 545 543 551
f 551 543 553
f 544 545 546
f 550 545 551
f 547 548 549
f 548 547 818
f 547 549 800
f 547 800 812
f 811 547 812
f 547 811 818
f 548 555 557
f 555 548 818
f 556 548 557
f 548 556 560
f 800 549 809
f 550 551 552
f 550 552 558
f 552 551 553
f 552 553 554
f 552 554 561
f 558 552 563
f 552 561 566
f 563 552 566
f 554 553 560
f 560 553 668
f 559 554 560
f 554 559 561
f 557 555 821
f 555 818 821
f 556 557 822
f 556 559 560
f 559 556 561
f 561 556 573
f 573 556 822
f 576 557 665
f 557 576 822
f 665 557 821
f 562 558 563
f 566 561 667
f 572 561 573
f 561 572 667
f 562 563 574
f 571 562 574
f 563 566 567
f 563 567 574
f 567 566 667
f 574 567 667
f 1841 2999 614
f 1073 836 1841
f 3947 568 4191
f 570 569 3949
f 569 570 3950
f 569 3890 3949
f 570 3465 3892
f 3465 570 3949
f 570 3892 3950
f 572 573 577
f 572 577 584
f 572 584 667
f 573 576 582
f 576 573 822
f 577 573 582
f 578 574 587
f 587 574 667
f 582 576 583
f 583 576 665
f 577 582 585
f 584 577 586
f 577 585 586
f 578 587 595
f 580 579 3403
f 579 580 3414
f 3403 579 3695
f 579 3414 3873
f 3695 579 3872
f 3872 579 3873
f 971 580 3404
f 580 971 3414
f 3389 580 3399
f 580 3389 3404
f 3399 580 3403
f 3934 3874 581
f 581 3874 3935
f 581 3935 4138
f 582 583 588
f 585 582 589
f 582 588 589
f 588 583 608
f 608 583 659
f 659 583 665
f 584 586 596
f 587 584 603
f 584 587 667
f 594 584 596
f 584 594 603
f 586 585 601
f 585 589 590
f 585 590 601
f 596 586 601
f 595 587 603
f 589 588 613
f 607 588 608
f 588 607 609
f 588 609 613
f 590 589 600
f 600 589 612
f 612 589 613
f 590 600 601
f 591 593 1911
f 569 568 3888
f 1510 591 1911
f 592 593 1530
f 593 592 1911
f 592 1530 1537
f 592 1537 1914
f 1911 592 1914
f 593 1518 1519
f 593 1519 1530
f 594 596 601
f 594 601 602
f 594 602 661
f 595 603 4820
f 597 598 599
f 598 597 3292
f 597 599 3274
f 597 3274 3283
f 597 3283 3284
f 597 3284 3292
f 599 598 3281
f 2745 598 3291
f 3281 598 3290
f 3291 598 3292
f 3264 599 3272
f 599 3264 3274
f 3272 599 3281
f 601 600 602
f 661 602 4939
f 4939 602 4837
f 4939 4819 4820
f 604 605 606
f 605 604 660
f 604 606 608
f 604 608 659
f 604 659 660
f 606 605 630
f 630 605 656
f 656 605 660
f 606 607 608
f 607 606 610
f 610 606 621
f 621 606 630
f 609 607 610
f 609 610 611
f 609 611 613
f 611 610 616
f 616 610 623
f 610 621 622
f 610 622 623
f 611 612 613
f 612 611 616
f 612 616 4806
f 614 615 1073
f 615 614 3006
f 614 3004 3006
f 1073 615 3163
f 1238 615 3006
f 615 1238 3222
f 3163 615 3166
f 3166 615 3222
f 617 616 623
f 616 617 4806
f 618 617 632
f 617 623 632
f 618 4824 4837
f 620 619 626
f 620 626 627
f 620 627 1158
f 622 621 631
f 621 629 631
f 629 621 643
f 621 630 643
f 623 622 632
f 622 631 3010
f 632 622 635
f 635 622 3010
f 625 624 4836
f 624 4822 4825
f 4823 624 4825
f 624 4823 4836
f 626 625 638
f 638 625 4836
f 627 626 654
f 626 638 653
f 626 653 654
f 628 627 654
f 628 640 641
f 640 628 654
f 628 641 651
f 631 629 3022
f 642 629 643
f 629 642 3018
f 629 3018 3022
f 643 630 655
f 655 630 656
f 3010 631 3021
f 631 3017 3021
f 3017 631 3022
f 633 632 635
f 633 635 636
f 634 637 4996
f 634 4996 4825
f 4822 634 4825
f 636 635 3010
f 652 636 3011
f 636 3010 3015
f 3011 636 3012
f 3012 636 3015
f 4996 637 4826
f 637 652 4826
f 4996 4823 4825
f 653 638 4835
f 4835 638 4836
f 639 4996 3014
f 4996 639 4823
f 653 639 4800
f 639 653 4835
f 639 3014 4800
f 4823 639 4835
f 641 640 1169
f 640 654 1173
f 1169 640 1173
f 651 641 1180
f 641 1169 1180
f 642 643 1357
f 642 1357 3025
f 3018 642 3025
f 643 655 1357
f 644 645 646
f 645 644 4830
f 644 646 3029
f 644 3029 3031
f 644 3031 4830
f 646 645 3028
f 3028 645 4828
f 4828 645 4830
f 646 650 3029
f 650 646 3030
f 646 3023 4930
f 3023 646 3028
f 646 4930 3030
f 3014 4996 4826
f 898 647 3967
f 647 3895 3896
f 647 3896 3967
f 648 649 650
f 649 648 1356
f 648 650 3030
f 1349 648 1353
f 648 1349 1356
f 1353 648 3032
f 648 3030 3032
f 650 649 3029
f 649 1356 4829
f 3029 649 3031
f 3031 649 4829
f 1170 651 1184
f 651 1180 1184
f 652 3011 4826
f 1173 653 4827
f 653 4800 4827
f 655 656 3016
f 1357 655 3026
f 655 3016 3026
f 656 660 3016
f 657 658 1841
f 658 657 3156
f 1840 657 1841
f 657 1840 3002
f 1845 657 3002
f 657 1845 3156
f 1841 658 2999
f 658 2994 2998
f 2994 658 3156
f 658 2998 2999
f 660 659 831
f 659 665 825
f 659 825 831
f 660 831 833
f 660 833 3016
f 662 663 1342
f 663 662 1361
f 662 1342 1349
f 1345 662 1353
f 662 1345 1361
f 662 1349 1353
f 664 663 1323
f 663 664 1342
f 1323 663 1325
f 1325 663 1361
f 664 1307 1309
f 1307 664 1321
f 664 1309 1342
f 1321 664 1333
f 664 1323 1333
f 665 821 825
f 669 670 684
f 669 680 681
f 680 669 684
f 670 671 677
f 670 677 683
f 670 683 684
f 671 674 677
f 673 676 951
f 674 675 679
f 677 674 679
f 675 678 679
f 676 681 949
f 676 949 951
f 677 679 682
f 677 682 683
f 679 678 682
f 681 680 850
f 680 684 686
f 680 686 691
f 680 691 692
f 680 692 850
f 681 850 948
f 681 948 949
f 684 685 686
f 691 686 695
f 686 694 695
f 688 689 690
f 689 688 2518
f 688 690 2515
f 2514 688 2515
f 688 2514 2518
f 690 689 2516
f 2511 689 2512
f 689 2511 2516
f 2512 689 2518
f 2515 690 2523
f 690 2516 2524
f 2523 690 2524
f 692 691 693
f 693 691 696
f 691 695 696
f 692 693 924
f 850 692 924
f 693 696 708
f 697 693 708
f 693 697 915
f 693 915 924
f 695 694 702
f 702 694 703
f 696 695 5017
f 5017 695 865
f 695 702 865
f 696 5017 708
f 697 708 856
f 855 697 856
f 697 855 915
f 699 698 700
f 698 699 705
f 703 698 704
f 704 698 705
f 705 699 712
f 712 699 720
f 699 713 714
f 699 714 725
f 729 5017 865
f 701 702 703
f 702 701 865
f 701 703 704
f 701 704 711
f 709 701 711
f 701 709 865
f 704 705 711
f 711 705 712
f 708 5017 860
f 5017 729 858
f 5017 858 860
f 856 708 860
f 710 709 711
f 709 710 730
f 709 728 729
f 728 709 730
f 709 729 865
f 710 711 712
f 710 712 724
f 710 724 733
f 730 710 731
f 731 710 733
f 724 712 725
f 714 713 719
f 713 718 719
f 714 719 726
f 725 714 726
f 715 716 2248
f 716 715 2254
f 2244 715 2248
f 715 2244 2249
f 715 2249 2254
f 716 717 2248
f 717 716 4929
f 910 716 2254
f 716 910 4929
f 717 2246 2248
f 2246 717 2258
f 2258 717 4959
f 717 4929 4959
f 719 718 727
f 726 719 727
f 721 722 723
f 722 721 2988
f 721 723 2989
f 721 2981 2988
f 2981 721 2989
f 723 722 3001
f 2705 722 2988
f 722 2705 3001
f 2989 723 2995
f 2995 723 3001
f 724 725 734
f 733 724 871
f 725 726 734
f 726 727 734
f 729 728 869
f 728 730 735
f 728 735 867
f 728 867 869
f 858 729 864
f 864 729 869
f 730 731 732
f 730 732 735
f 732 731 737
f 731 733 738
f 737 731 738
f 735 732 736
f 736 732 737
f 738 733 871
f 735 736 739
f 735 739 870
f 867 735 870
f 736 737 876
f 739 736 876
f 876 737 4018
f 753 739 754
f 739 753 874
f 754 739 4017
f 870 739 874
f 739 876 4017
f 742 743 744
f 743 742 1105
f 1105 742 1186
f 1167 742 1168
f 742 1167 1186
f 744 743 2737
f 1104 743 1105
f 743 1104 2733
f 743 2733 2735
f 743 2735 2737
f 2184 744 2737
f 747 745 748
f 745 747 4018
f 747 748 750
f 747 750 754
f 747 754 4017
f 747 4017 4018
f 748 749 880
f 750 748 755
f 755 748 880
f 750 752 754
f 752 750 755
f 752 753 754
f 753 752 879
f 752 755 756
f 752 756 4019
f 879 752 4020
f 752 4019 4020
f 874 753 879
f 756 755 1059
f 757 755 758
f 755 757 1059
f 1053 756 1059
f 756 1053 4019
f 757 758 767
f 757 767 768
f 757 768 769
f 757 769 1059
f 767 758 881
f 3011 3014 4826
f 761 763 1348
f 1251 762 1252
f 762 1251 4829
f 1356 762 4829
f 1348 763 1349
f 1349 763 1356
f 767 766 768
f 768 766 770
f 770 766 772
f 772 766 776
f 769 768 771
f 768 770 771
f 769 771 882
f 769 882 1054
f 769 1054 1059
f 771 770 784
f 770 772 784
f 771 784 886
f 882 771 885
f 885 771 886
f 772 776 777
f 772 777 785
f 784 772 785
f 1020 1013 810
f 777 776 788
f 785 777 787
f 787 777 789
f 777 788 789
f 783 784 785
f 784 783 786
f 783 785 892
f 786 783 891
f 891 783 892
f 784 786 889
f 886 784 889
f 785 787 892
f 889 786 890
f 890 786 894
f 786 891 893
f 786 893 894
f 787 789 790
f 787 790 1088
f 892 787 1088
f 1088 790 3972
f 790 3965 3972
f 810 791 815
f 791 810 1012
f 791 814 815
f 1011 791 1012
f 795 792 796
f 792 795 808
f 796 792 1010
f 797 792 808
f 792 797 1002
f 792 1002 1010
f 793 797 1001
f 797 793 1002
f 816 793 1001
f 793 816 1004
f 1002 793 1011
f 795 794 812
f 794 795 1013
f 812 794 813
f 813 794 1013
f 795 796 1013
f 795 798 799
f 798 795 802
f 795 799 808
f 795 800 802
f 800 795 812
f 796 1010 1013
f 806 797 808
f 797 806 1001
f 799 798 4947
f 798 802 4947
f 799 806 808
f 806 799 981
f 799 4947 981
f 800 801 802
f 801 800 809
f 802 801 4971
f 4971 801 975
f 802 4971 4947
f 803 804 2024
f 804 803 2028
f 803 2024 2027
f 803 2027 2029
f 2028 803 2029
f 805 804 2022
f 804 805 2024
f 2022 804 2023
f 2023 804 2474
f 804 2028 2474
f 805 2017 2018
f 2017 805 2022
f 805 2018 2020
f 805 2020 2025
f 806 981 1096
f 1001 806 1094
f 1094 806 1096
f 2186 2189 2729
f 725 720 699
f 1000 807 1094
f 811 810 819
f 810 815 819
f 811 812 813
f 818 811 820
f 811 819 820
f 817 813 1020
f 813 1013 1016
f 813 1016 1020
f 815 814 824
f 824 814 2735
f 3341 2197 3338
f 415 3327 3337
f 2735 814 2737
f 3336 3341 3338
f 413 415 3337
f 819 815 823
f 823 815 824
f 991 816 994
f 816 991 1003
f 816 1003 1015
f 1004 816 1015
f 819 818 820
f 818 819 821
f 821 819 825
f 819 823 835
f 825 819 835
f 823 824 828
f 823 828 835
f 828 824 829
f 829 824 2735
f 831 825 835
f 827 828 829
f 828 827 830
f 827 829 832
f 830 827 832
f 828 830 835
f 832 829 2730
f 2730 829 2734
f 2734 829 2735
f 830 832 833
f 830 833 834
f 830 834 835
f 833 831 834
f 834 831 835
f 833 832 2732
f 1359 832 2730
f 832 1359 2732
f 833 2732 3016
f 836 837 838
f 837 836 3163
f 836 838 1840
f 836 1073 3163
f 836 1840 1841
f 838 837 3164
f 837 3163 3235
f 3164 837 3235
f 2037 447 1819
f 447 448 1819
f 3157 838 3158
f 3158 838 3164
f 839 841 2682
f 841 839 3146
f 839 2682 3138
f 839 3138 3140
f 839 3140 3149
f 3146 839 3149
f 841 840 2689
f 840 841 3146
f 840 1222 2689
f 1222 840 3146
f 841 2681 2682
f 2681 841 2689
f 4971 843 4977
f 4947 4971 4977
f 843 842 949
f 842 843 975
f 949 842 951
f 4977 843 963
f 843 4971 975
f 947 843 949
f 843 947 950
f 843 950 963
f 4977 963 974
f 844 845 999
f 844 999 2103
f 2093 844 2110
f 844 2103 2110
f 845 846 999
f 846 845 2091
f 2091 845 2093
f 999 846 2095
f 2083 846 2086
f 846 2083 2094
f 2086 846 2091
f 846 2094 2095
f 847 849 945
f 849 847 946
f 847 945 952
f 946 847 953
f 847 952 953
f 849 848 931
f 848 849 946
f 931 848 932
f 932 848 942
f 942 848 946
f 849 931 941
f 849 941 944
f 849 944 945
f 851 850 924
f 850 851 933
f 850 933 948
f 851 924 927
f 851 927 932
f 851 932 943
f 933 851 943
f 853 852 1617
f 852 853 1632
f 854 852 1632
f 852 854 1636
f 1617 852 1618
f 1618 852 1636
f 853 1617 1630
f 853 1630 1631
f 853 1631 1632
f 854 1632 1638
f 854 1635 1636
f 1635 854 1638
f 855 856 857
f 855 857 4610
f 915 855 918
f 855 917 918
f 857 856 860
f 858 857 860
f 857 858 914
f 857 859 4610
f 858 862 914
f 862 858 4013
f 858 864 4013
f 861 862 4013
f 862 861 4817
f 863 861 4013
f 861 863 4814
f 907 861 4814
f 861 907 4817
f 914 862 4012
f 4012 862 4817
f 1119 863 4524
f 863 1119 4814
f 863 4013 4014
f 863 4014 4524
f 868 864 869
f 864 868 4014
f 4013 864 4014
f 869 867 873
f 867 870 873
f 868 869 875
f 868 875 4015
f 4014 868 4015
f 869 873 875
f 873 870 874
f 872 873 874
f 873 872 875
f 872 874 1040
f 875 872 4016
f 872 1040 4486
f 4016 872 4486
f 874 879 1040
f 4015 875 4016
f 4017 876 4018
f 879 1039 1040
f 1039 879 4020
f 883 882 885
f 882 883 1054
f 883 885 4021
f 1054 883 1056
f 1056 883 4021
f 884 885 886
f 885 884 4021
f 884 886 888
f 887 884 888
f 884 887 4021
f 888 886 889
f 887 888 1081
f 887 1081 4525
f 4021 887 4525
f 888 889 890
f 888 890 4527
f 4526 888 4527
f 890 894 4022
f 890 4022 4529
f 4527 890 4529
f 891 892 902
f 893 891 1087
f 891 902 1087
f 902 892 1088
f 893 1087 4024
f 4022 893 4024
f 895 896 1304
f 896 895 1818
f 895 1304 2032
f 1001 1094 807
f 3965 898 3974
f 3966 898 3967
f 898 3966 3974
f 900 899 901
f 899 900 4808
f 1132 899 4809
f 899 4808 4809
f 900 901 4722
f 904 900 4725
f 900 904 4808
f 900 4722 4725
f 4722 901 4738
f 4738 901 4807
f 1087 902 5004
f 5004 902 1088
f 904 903 905
f 903 904 4725
f 905 903 4662
f 903 913 4661
f 913 903 4725
f 903 4661 4662
f 904 905 1107
f 904 1107 4811
f 4808 904 4811
f 1025 906 1119
f 906 1025 4811
f 906 1106 1119
f 1106 906 4811
f 773 203 326
f 2607 329 330
f 2184 286 1168
f 3890 3888 3696
f 908 907 1106
f 907 908 4817
f 1106 907 4814
f 908 1106 1107
f 908 1107 4662
f 4661 908 4662
f 908 4661 4817
f 909 910 911
f 910 909 4929
f 909 911 4934
f 4929 909 4934
f 911 910 2254
f 1910 911 1912
f 911 1910 4934
f 1912 911 2254
f 912 913 4722
f 913 912 4723
f 4720 912 4721
f 912 4720 4723
f 4721 912 4738
f 912 4722 4738
f 4661 913 4663
f 4663 913 4723
f 4722 913 4725
f 917 914 4012
f 915 918 927
f 924 915 927
f 917 916 931
f 916 917 4012
f 931 916 941
f 941 916 4663
f 916 4012 4817
f 916 4661 4663
f 4661 916 4817
f 918 917 927
f 927 917 931
f 920 919 926
f 919 920 4719
f 920 926 928
f 4719 920 4720
f 921 922 923
f 922 921 1641
f 921 923 1620
f 1619 921 1620
f 921 1619 1641
f 923 922 1950
f 922 1641 1961
f 1950 922 1959
f 1959 922 1961
f 1620 923 1945
f 1945 923 1947
f 1947 923 1953
f 923 1950 1953
f 1011 793 1015
f 4526 4528 1072
f 927 931 932
f 930 928 4734
f 2032 1818 895
f 928 4733 4734
f 4720 930 4727
f 4727 930 4734
f 932 942 943
f 933 943 947
f 933 947 949
f 948 933 949
f 935 934 1092
f 934 935 2182
f 934 4936 1092
f 3336 3338 413
f 937 936 2331
f 936 937 2332
f 2331 936 2341
f 936 2332 2335
f 936 2335 2343
f 2341 936 2343
f 2316 937 2317
f 937 2316 2318
f 2317 937 2331
f 937 2318 2332
f 938 939 940
f 939 938 2355
f 938 940 2327
f 938 2327 2328
f 938 2328 2340
f 938 2340 2353
f 2352 938 2353
f 938 2352 2355
f 940 939 2303
f 2303 939 2326
f 2326 939 2355
f 2302 940 2303
f 940 2302 2312
f 940 2312 2327
f 944 941 4737
f 941 4663 4724
f 941 4724 4737
f 943 942 955
f 942 946 955
f 947 943 950
f 950 943 955
f 945 944 952
f 952 944 954
f 954 944 4730
f 4730 944 4736
f 4736 944 4737
f 946 953 956
f 955 946 956
f 950 955 963
f 953 952 954
f 953 954 961
f 956 953 962
f 953 961 962
f 954 960 961
f 960 954 4730
f 955 956 964
f 963 955 964
f 956 962 964
f 957 958 959
f 958 957 3236
f 957 959 2179
f 957 2179 3128
f 957 3128 3236
f 959 958 2180
f 2180 958 3140
f 958 3135 3140
f 3135 958 3236
f 959 2176 2179
f 2176 959 2180
f 961 960 4818
f 962 961 973
f 961 972 973
f 972 961 4805
f 961 3097 4805
f 3097 961 4818
f 964 962 979
f 962 973 979
f 963 964 974
f 974 964 982
f 964 979 982
f 965 966 1190
f 966 965 2485
f 965 2484 2485
f 2484 965 2498
f 2498 965 2505
f 966 967 1190
f 967 966 2490
f 2472 966 2481
f 966 2472 2490
f 2481 966 2485
f 1190 967 2500
f 967 2490 2491
f 967 2491 2500
f 968 970 3357
f 970 968 3359
f 968 3357 3358
f 968 3358 3364
f 3359 968 3363
f 3363 968 3365
f 968 3364 3365
f 970 969 3356
f 969 970 3359
f 3356 969 3920
f 969 3359 3920
f 3354 970 3356
f 970 3354 3357
f 971 3404 3413
f 971 3413 3414
f 973 972 978
f 972 977 985
f 977 972 4805
f 978 972 985
f 973 978 980
f 979 973 980
f 4977 974 4947
f 4947 974 981
f 981 974 982
f 984 976 4801
f 976 984 4805
f 976 4798 4801
f 4804 976 4805
f 977 984 992
f 984 977 4805
f 985 977 992
f 980 978 986
f 978 985 3008
f 986 978 3007
f 3007 978 3008
f 979 980 1096
f 982 979 1096
f 980 986 1094
f 980 1094 1096
f 981 982 1096
f 983 990 4816
f 1099 983 4802
f 4802 983 4816
f 992 984 4816
f 984 4802 4816
f 985 992 3008
f 1094 986 3007
f 987 988 1280
f 988 987 2984
f 1279 987 1280
f 987 1279 2985
f 2984 987 2985
f 988 989 1280
f 988 2984 2993
f 1280 989 3151
f 990 996 4816
f 1168 742 744
f 993 991 1100
f 991 993 4816
f 991 994 1100
f 991 996 1003
f 996 991 4816
f 992 993 3008
f 993 992 4816
f 1095 993 1100
f 993 1095 3008
f 995 1098 2144
f 995 2144 2148
f 995 2148 2150
f 995 2150 2157
f 995 2157 2163
f 1003 996 1014
f 996 1009 1014
f 997 998 2102
f 998 997 2114
f 997 999 2095
f 999 997 2102
f 997 2095 2115
f 2114 997 2115
f 2102 998 2113
f 2113 998 2118
f 998 2114 2118
f 999 2102 2103
f 725 712 720
f 1000 1094 1100
f 4810 1111 4739
f 1010 1002 1011
f 1008 1005 2476
f 1005 1008 2477
f 1005 2475 2476
f 2475 1005 2478
f 1005 2477 2478
f 1006 1007 2476
f 1007 1006 2818
f 1006 2476 2823
f 2815 1006 2816
f 1006 2815 2818
f 2816 1006 2821
f 2821 1006 2823
f 1007 1008 2476
f 1008 1007 2824
f 2451 1007 2452
f 1007 2451 2456
f 2452 1007 2818
f 1007 2456 2824
f 2477 1008 2824
f 1010 1011 1012
f 1010 1012 1013
f 1017 1018 1624
f 1018 1017 1626
f 1017 1019 1616
f 1019 1017 1624
f 1017 1616 1625
f 1017 1625 1626
f 1613 1018 1623
f 1018 1613 1624
f 1623 1018 1626
f 1019 1589 1592
f 1589 1019 1614
f 1019 1592 1615
f 1614 1019 1624
f 1019 1615 1616
f 328 1097 2607
f 1022 1021 3101
f 1021 1022 3103
f 1021 1023 3100
f 1023 1021 3103
f 1021 3100 3101
f 1275 1022 2105
f 1022 1275 3103
f 2105 1022 2119
f 2119 1022 2120
f 2120 1022 3101
f 3100 1023 3102
f 3102 1023 3104
f 1023 3103 3104
f 1024 1025 1103
f 1025 1024 4813
f 1024 1103 4810
f 1103 1025 1115
f 1115 1025 1119
f 4811 1025 4813
f 1026 1028 1029
f 1026 4716 4717
f 4983 1027 1160
f 1160 1027 1171
f 1027 1170 1171
f 1029 1028 1030
f 1030 1028 4717
f 1029 1030 1032
f 1029 1032 1120
f 1029 1120 1131
f 1032 1030 4714
f 4714 1030 4715
f 4715 1030 4717
f 1031 1032 1033
f 1032 1031 1034
f 1031 1033 4524
f 1034 1031 4486
f 1033 1032 4714
f 1032 1034 1035
f 1032 1035 1120
f 4524 1033 4713
f 4713 1033 4714
f 1035 1034 1122
f 1122 1034 1124
f 1124 1034 4486
f 1037 1035 1038
f 1035 1037 4523
f 1038 1035 1122
f 1120 1035 4523
f 1036 1037 1038
f 1037 1036 1121
f 1036 1038 1042
f 1036 1042 1044
f 1037 1121 4712
f 4523 1037 4712
f 1038 1041 1042
f 1041 1038 1123
f 1038 1122 1123
f 1040 1039 4486
f 1039 1124 4486
f 1124 1039 4522
f 1039 4020 4522
f 1042 1041 1045
f 1045 1041 4989
f 4989 1041 1047
f 1041 1046 1047
f 1046 1041 1123
f 1042 1043 1044
f 1043 1042 1045
f 1044 1043 1052
f 1043 1045 1060
f 1043 1060 1061
f 1045 4989 1066
f 1060 1045 1066
f 4989 1047 1048
f 4989 1048 1057
f 1047 1046 1125
f 1046 1123 1124
f 1046 1124 1125
f 1048 1047 1050
f 1050 1047 1125
f 1048 1050 1058
f 1048 1056 1057
f 1056 1048 1058
f 1050 1049 1058
f 1049 1051 1055
f 1049 1055 1058
f 1051 1050 4522
f 1050 1125 4522
f 1051 1053 1055
f 1053 1051 4019
f 4019 1051 4020
f 4020 1051 4522
f 4989 1057 1066
f 1053 1054 1055
f 1054 1053 1059
f 1055 1054 1056
f 1055 1056 1058
f 1057 1056 1068
f 1068 1056 4021
f 1066 1057 1067
f 1067 1057 1068
f 1061 1060 1063
f 1063 1060 1066
f 1062 1063 1064
f 1062 1064 1071
f 1069 1062 1071
f 1064 1063 1065
f 1065 1063 1066
f 1064 1065 4519
f 1071 1064 1126
f 1126 1064 4525
f 1064 4519 4520
f 1064 4520 4525
f 1065 1066 1067
f 1065 1067 4519
f 1067 1068 4519
f 1068 4021 4520
f 4519 1068 4520
f 1070 1069 1074
f 1069 1071 1074
f 1070 1074 1075
f 1070 1075 1084
f 1082 1070 1084
f 1074 1071 1080
f 1080 1071 1126
f 1074 1072 1079
f 684 683 685
f 568 3947 3946
f 1075 1074 1079
f 1075 1079 1083
f 1075 1083 1127
f 1084 1075 1127
f 1076 1077 1078
f 1077 1076 2325
f 1076 1078 2769
f 2300 1076 2769
f 1076 2300 3181
f 2325 1076 3181
f 1078 1077 3195
f 1077 2325 2326
f 1077 2326 2351
f 1077 2351 3195
f 1596 1078 1607
f 1078 1596 3196
f 1607 1078 3183
f 3183 1078 3195
f 3946 3944 3945
f 1083 1079 4528
f 1081 1080 1126
f 1081 1126 4525
f 1082 1084 1086
f 1127 1083 4425
f 4425 1083 4529
f 1083 4528 4529
f 1084 1085 1086
f 1085 1084 1127
f 1086 1085 3243
f 1085 1127 4530
f 3243 1085 3250
f 3250 1085 4531
f 1085 4530 4531
f 3241 1086 3243
f 4024 1087 5004
f 5004 1088 3971
f 3971 1088 3972
f 1089 1090 1091
f 1090 1089 1527
f 1089 1091 3197
f 1527 1089 1548
f 1548 1089 1549
f 1549 1089 3197
f 1091 1090 3167
f 1090 1506 1508
f 1506 1090 1527
f 1090 1508 2768
f 1090 2768 3167
f 1091 2250 2263
f 2250 1091 3167
f 1091 2263 3197
f 1092 4936 1093
f 3337 3336 413
f 1093 4936 4731
f 4731 4936 4793
f 1094 1095 1100
f 1095 1094 3007
f 1095 3007 3008
f 3460 3890 3696
f 3696 3447 3460
f 1097 1098 1102
f 1098 1097 2144
f 2144 1097 2145
f 4739 1132 4809
f 2146 1102 2147
f 1102 2146 2607
f 2147 1102 2619
f 1111 1103 4715
f 1103 1111 4810
f 1103 1115 4715
f 1185 2188 2731
f 1185 2186 2188
f 1104 2731 2733
f 1107 1106 4811
f 1119 1106 4814
f 1108 1109 2420
f 1109 1108 2432
f 1108 2420 4985
f 2422 1108 4985
f 1108 2422 2426
f 1108 2426 2432
f 1109 1110 2420
f 1110 1109 2430
f 2430 1109 2431
f 2431 1109 2441
f 1109 2432 2441
f 1110 2418 2420
f 2418 1110 2430
f 1111 4715 4812
f 1111 4716 4739
f 4716 1111 4812
f 1113 1112 2450
f 1112 1114 2021
f 1112 2021 2462
f 1112 2448 2450
f 2448 1112 2455
f 2455 1112 2462
f 2014 1114 2015
f 1114 2014 2019
f 1114 2019 2021
f 1115 1119 4718
f 4715 1115 4718
f 1116 1117 1118
f 1117 1116 1912
f 1116 1118 1909
f 1116 1909 1910
f 1116 1910 1912
f 1118 1117 2247
f 1117 1912 2254
f 1117 2245 2247
f 2245 1117 2249
f 2249 1117 2254
f 1901 1118 2247
f 1118 1901 2252
f 1909 1118 2255
f 1118 2252 2255
f 1119 4524 4718
f 1131 1120 4523
f 1123 1122 1124
f 1125 1124 4522
f 4418 1127 4425
f 1127 4418 4530
f 1128 1129 1130
f 1129 1128 2401
f 1128 1130 2410
f 2401 1128 2402
f 2402 1128 2409
f 2409 1128 2410
f 1130 1129 2392
f 1129 2391 5029
f 2391 1129 2401
f 1129 5029 2392
f 1130 2392 2393
f 1130 2393 2404
f 1130 2404 2411
f 2410 1130 2411
f 1131 4523 4712
f 1135 1133 1138
f 1133 1137 1138
f 1135 1138 5033
f 1138 1137 1139
f 5033 1138 1139
f 4944 5033 1142
f 5033 1139 1142
f 1139 1141 1145
f 1142 1139 1145
f 1140 4944 4950
f 4944 1142 4950
f 1140 4950 1151
f 1143 1141 5024
f 1141 1143 1144
f 1141 1144 1145
f 4950 1142 1145
f 4950 1145 4995
f 1143 5024 2185
f 1144 1143 1146
f 1146 1143 1298
f 1298 1143 2185
f 5024 1237 2185
f 5024 1235 1237
f 1145 1144 1146
f 1145 1146 4995
f 4995 1146 1299
f 1146 1298 1299
f 1147 1148 1149
f 1148 1147 2974
f 1173 654 653
f 1147 2965 2969
f 1147 2969 2971
f 1147 2971 2974
f 1149 1148 2972
f 2972 1148 2979
f 1148 2974 2980
f 2979 1148 2982
f 1148 2980 2982
f 1156 1149 2968
f 2968 1149 2972
f 4995 1236 4950
f 1150 1151 1236
f 1150 4978 1166
f 4978 1150 1236
f 1236 1151 4950
f 4983 4991 4993
f 4991 4983 1162
f 4983 1159 1162
f 1153 4991 1162
f 1152 1153 1155
f 1153 1152 4991
f 1154 1152 1155
f 1152 1154 1299
f 1298 1152 1299
f 1152 1298 4991
f 1155 1153 4945
f 1153 1162 4945
f 1154 1155 4973
f 1154 4973 1233
f 1154 1233 1299
f 4973 1155 4945
f 4973 1164 1233
f 1841 614 1073
f 2963 1156 2968
f 4978 1157 1166
f 1157 4978 1234
f 1234 4978 1236
f 1157 1164 1165
f 1164 1157 1234
f 1157 1165 1166
f 1159 4983 1160
f 1159 1160 1182
f 1162 1159 1163
f 1163 1159 1182
f 1160 1171 1182
f 1162 1161 4945
f 1161 1162 1163
f 1161 1163 1182
f 4945 1161 5008
f 5008 1161 1181
f 1181 1161 1182
f 4973 4945 5008
f 1164 4973 5008
f 1165 1164 1177
f 1164 5008 1183
f 1177 1164 1183
f 1233 1164 4995
f 1164 1234 4995
f 1166 1165 1176
f 1176 1165 1202
f 1165 1177 1202
f 1167 1166 1176
f 1167 1176 1186
f 1172 1169 1173
f 1169 1172 1180
f 1171 1170 1174
f 1174 1170 1184
f 1171 1174 1181
f 1171 1181 1182
f 5008 1181 4937
f 1172 1173 4827
f 1172 1178 1179
f 1178 1172 4827
f 1172 1179 1180
f 1174 1184 1192
f 1176 1175 1186
f 1175 1176 1202
f 1175 1185 1186
f 1185 1175 1216
f 1175 1202 1216
f 1183 5008 4952
f 5008 4937 4952
f 1177 1183 1207
f 1202 1177 1227
f 1177 1207 1227
f 1179 1178 1225
f 1178 1219 1225
f 1219 1178 2196
f 1178 4827 4834
f 1180 1179 1199
f 1179 1193 1199
f 1193 1179 1225
f 1184 1180 1194
f 1194 1180 1199
f 4937 1181 4932
f 1183 4952 1207
f 1184 1191 1192
f 1191 1184 1194
f 1185 1216 1226
f 1185 1226 2186
f 1187 1188 1189
f 1188 1187 3001
f 1187 1189 1257
f 1187 1257 1310
f 1187 1310 2990
f 1187 2990 2995
f 1187 2995 3001
f 1189 1188 2706
f 2704 1188 2705
f 1188 2704 2706
f 2705 1188 3001
f 1257 1189 1853
f 1853 1189 2706
f 1190 2500 2505
f 1192 1191 1195
f 1191 1194 1205
f 1195 1191 1223
f 1191 1205 1223
f 4937 1200 1201
f 1200 4937 4932
f 4937 1201 4952
f 1199 1193 1203
f 1203 1193 1209
f 1209 1193 1225
f 1194 1199 1206
f 1205 1194 1206
f 1196 1197 2051
f 1197 1196 4961
f 1198 1196 2051
f 1196 1198 2513
f 2500 1196 2505
f 1196 2500 4961
f 2505 1196 2506
f 2506 1196 2513
f 1197 2035 2039
f 2035 1197 2507
f 1197 2039 2050
f 1197 2050 2051
f 1197 4961 2507
f 1198 2051 2530
f 2513 1198 2519
f 2519 1198 2520
f 2520 1198 2530
f 1233 4995 1299
f 1199 1203 1206
f 4952 1201 4942
f 1201 4951 4942
f 4941 1202 1227
f 1202 4941 1216
f 4941 1227 5000
f 1206 1203 1213
f 1203 1208 1213
f 1204 1205 1213
f 1205 1204 1214
f 1204 1213 4871
f 1214 1204 4874
f 1204 4871 4874
f 1205 1206 1213
f 1205 1214 1223
f 4951 1214 5003
f 1214 4951 1223
f 4942 4951 5003
f 1207 4952 1224
f 1224 4952 4942
f 1207 1224 5000
f 1227 1207 5000
f 1213 1208 4871
f 1208 1277 1278
f 1208 1278 4871
f 1219 1209 1225
f 1210 1211 1212
f 1211 1210 1218
f 1210 1212 2701
f 1218 1210 2691
f 1210 2690 2691
f 2690 1210 2701
f 1212 1211 2686
f 1217 1211 1218
f 1211 1217 2676
f 1211 2676 2686
f 1212 2686 2694
f 2701 1212 2703
f 5003 1214 4874
f 4941 1215 1216
f 1215 4941 1301
f 1216 1215 2191
f 1300 1215 1301
f 1215 1300 2191
f 1301 4941 5000
f 1226 1216 2191
f 1217 1218 2675
f 2673 1217 2675
f 1217 2673 2676
f 2675 1218 2685
f 2685 1218 2691
f 1267 1219 2194
f 2194 1219 2196
f 1220 1221 1222
f 1221 1220 2698
f 1220 1222 2700
f 2698 1220 3154
f 1220 2700 3154
f 1222 1221 2689
f 1221 2687 2688
f 2687 1221 2698
f 1221 2688 2689
f 2700 1222 3146
f 5003 4874 4898
f 1224 4942 4882
f 5000 1224 4882
f 2186 1226 2187
f 2187 1226 2190
f 2190 1226 2191
f 1229 1228 2707
f 2707 1228 3162
f 1228 3154 3155
f 3154 1228 3234
f 1228 3155 3159
f 1228 3159 3162
f 2699 1229 4970
f 1229 2699 3234
f 4970 1229 2707
f 1230 2687 2698
f 2696 1230 2699
f 1230 2698 3154
f 2699 1230 3234
f 1230 3154 3234
f 1231 1232 2798
f 1231 2798 2799
f 1231 2799 2800
f 1231 2800 2804
f 1231 2804 2805
f 1753 1232 1760
f 1232 1753 2798
f 1234 1236 4995
f 1235 4993 1237
f 1237 4993 4991
f 1237 4991 2185
f 1238 1239 1852
f 1239 1238 3004
f 1238 1852 1853
f 1238 1853 3005
f 3004 1238 3006
f 1238 3005 3229
f 3222 1238 3229
f 1240 1239 1310
f 1239 1240 1852
f 1310 1239 3221
f 1239 3004 3221
f 1257 1240 1310
f 1240 1257 1853
f 1241 1242 1243
f 1242 1241 3053
f 1241 1243 1847
f 1245 1241 1847
f 1243 1242 1308
f 1242 1307 1308
f 1307 1242 1309
f 1309 1242 3053
f 1243 1308 1850
f 1847 1243 1850
f 1244 1245 1248
f 1245 1244 2172
f 1244 1248 1252
f 1244 1252 3053
f 2172 1244 3053
f 1246 1245 1247
f 1245 1246 1248
f 1247 1245 1847
f 1246 1247 1250
f 1248 1246 1249
f 1249 1246 1254
f 1246 1250 1253
f 1246 1253 1254
f 1250 1247 4839
f 1247 1847 2202
f 1247 2202 4839
f 1248 1249 1251
f 1248 1251 1252
f 1251 1249 2201
f 1249 1254 1256
f 1249 1256 2201
f 1253 1250 4875
f 1250 4839 4875
f 1251 1260 4829
f 1252 1341 3053
f 1254 1253 4876
f 1253 4875 4876
f 1254 1255 1256
f 1255 1254 4876
f 1256 1255 1263
f 1263 1255 4872
f 4872 1255 4876
f 1261 1256 1262
f 1256 1261 2201
f 1262 1256 1263
f 1258 1259 1260
f 1259 1258 1264
f 1258 1261 1264
f 1261 1258 2201
f 1260 1259 4838
f 1259 1264 1265
f 1259 1265 2259
f 1259 2259 4838
f 4829 1260 4838
f 1261 1262 1264
f 1262 1263 1266
f 1264 1262 1266
f 1266 1263 1278
f 1278 1263 4871
f 4871 1263 4872
f 1265 1264 1266
f 1265 1266 1268
f 1267 1265 1268
f 1265 1267 2259
f 1268 1266 1278
f 1267 2194 2259
f 1269 1273 2078
f 1273 1269 3061
f 2058 1269 2062
f 2062 1269 2077
f 2077 1269 2078
f 1270 2844 2850
f 2844 1270 3065
f 1270 2850 3067
f 1270 3064 3065
f 3064 1270 3068
f 1270 3067 3070
f 3068 1270 3070
f 1272 1271 1273
f 1271 1272 3069
f 1273 1271 2078
f 2078 1271 3071
f 1271 3069 3072
f 3071 1271 3072
f 1272 1273 3068
f 1272 3068 3070
f 3069 1272 3070
f 1273 3061 3068
f 1274 1275 1276
f 1275 1274 3103
f 1274 1276 3091
f 1274 3088 3090
f 3088 1274 3091
f 1274 3090 3103
f 1276 1275 2105
f 2100 1276 2104
f 1276 2100 3091
f 1279 1280 2192
f 1279 2192 3144
f 1279 2966 2985
f 2966 1279 3144
f 2192 1280 3150
f 3150 1280 3151
f 2194 1281 4832
f 4832 1281 4834
f 1282 1283 1288
f 1283 1282 3268
f 1282 1284 3247
f 1282 3247 3265
f 1282 3265 3268
f 1288 1283 3275
f 1283 3268 4956
f 3275 1283 4956
f 1284 1288 3274
f 3247 1284 3254
f 3254 1284 3274
f 1286 1285 3324
f 1287 1285 3310
f 1285 1287 3319
f 1285 1294 3324
f 1294 1285 3327
f 3310 1285 4057
f 1285 3319 3327
f 3316 1286 3324
f 3302 1287 3308
f 1287 3302 3311
f 3308 1287 3310
f 1287 3311 3319
f 3274 1288 3283
f 1288 3275 3283
f 1290 1289 3323
f 1289 1290 4552
f 1289 1291 3335
f 1291 1289 4552
f 1289 1292 1293
f 1292 1289 3335
f 1289 1293 3323
f 1290 3323 3686
f 1290 3686 4549
f 1290 4549 4550
f 1290 4550 4552
f 3335 1291 4555
f 1291 4080 4081
f 4080 1291 4552
f 1291 4081 4553
f 1291 4553 4555
f 4942 5003 4868
f 4868 5003 4898
f 1293 1292 3314
f 3314 1292 3321
f 3321 1292 3329
f 3329 1292 3335
f 1293 3314 3323
f 3324 1294 3326
f 1295 1296 1297
f 1295 1297 2709
f 2198 1295 2724
f 1295 2709 2724
f 1297 1296 4071
f 2199 1296 2200
f 1296 2199 4093
f 4071 1296 4091
f 4091 1296 4093
f 1297 2197 2709
f 2197 1297 3338
f 3338 1297 4071
f 4942 4868 4882
f 4991 1298 2185
f 1300 1301 4870
f 2191 1300 4863
f 4863 1300 4870
f 4870 1301 5000
f 1303 1304 1305
f 1304 1303 2032
f 1303 1305 2501
f 1303 2031 2032
f 2031 1303 2033
f 2033 1303 2501
f 1305 1304 2036
f 2035 1305 2039
f 1305 2035 2501
f 1305 2036 2038
f 1305 2038 2039
f 1308 1307 1321
f 1308 1321 3051
f 1850 1308 3051
f 1343 762 763
f 1309 1341 1342
f 1341 1309 3053
f 2990 1310 3221
f 1311 1312 1313
f 1312 1311 1338
f 1311 1313 1314
f 1311 1314 1324
f 1311 1324 1325
f 1311 1325 1338
f 1313 1312 1315
f 1315 1312 1351
f 1312 1338 1344
f 1312 1344 1351
f 1314 1313 1326
f 1313 1315 1316
f 1313 1316 1317
f 1313 1317 1326
f 1324 1314 1379
f 1314 1326 1366
f 1314 1366 1381
f 1314 1368 1379
f 1368 1314 1381
f 1316 1315 1346
f 1346 1315 1351
f 1317 1316 1320
f 1316 1318 1319
f 1318 1316 1346
f 1316 1319 1320
f 1317 1320 1367
f 1326 1317 1334
f 1334 1317 1367
f 1319 1318 1339
f 1339 1318 1346
f 1320 1319 1337
f 1328 1319 1329
f 1319 1328 1337
f 1329 1319 1339
f 1322 1321 1336
f 1321 1333 1362
f 1336 1321 1362
f 1322 1336 3050
f 1837 1322 1839
f 1839 1322 3050
f 581 4138 3934
f 1324 1323 1325
f 1323 1324 1365
f 1323 1332 1333
f 1332 1323 1365
f 1365 1324 1379
f 1338 1325 1361
f 1326 1334 1382
f 1366 1326 1382
f 1327 1328 1329
f 1328 1327 1331
f 1327 1329 1360
f 1331 1327 2722
f 1327 1360 2722
f 1330 1328 1331
f 1328 1330 1335
f 1328 1335 1337
f 1329 1339 1340
f 1329 1340 1360
f 1330 1331 2739
f 1335 1330 2747
f 2738 1330 2739
f 1330 2738 2746
f 1330 2746 2748
f 2747 1330 2748
f 1331 2722 2723
f 1331 2723 2740
f 2739 1331 2740
f 1333 1332 1831
f 1332 1365 1378
f 1375 1332 1378
f 1332 1375 1831
f 1362 1333 1831
f 1334 1367 1382
f 1337 1335 1391
f 1391 1335 1410
f 1410 1335 2752
f 1335 2747 2752
f 1336 1362 1363
f 1336 1363 1364
f 1336 1364 1836
f 1336 1836 3050
f 1344 1338 1345
f 1345 1338 1361
f 1340 1339 1347
f 1339 1346 1347
f 1340 1347 1354
f 1340 1354 1358
f 1355 1340 1358
f 1340 1355 1360
f 1342 1341 1348
f 1341 1343 1348
f 1342 1348 1349
f 1344 1345 3213
f 1351 1344 1352
f 1352 1344 3213
f 1345 1353 3213
f 1347 1346 1350
f 1350 1346 1351
f 1347 1350 1357
f 1354 1347 3026
f 1347 1357 3026
f 1350 1351 1352
f 1350 1352 3215
f 1357 1350 3215
f 1352 3213 3215
f 1353 3032 3213
f 1358 1354 3016
f 3016 1354 3026
f 1355 1358 1359
f 1355 1359 1360
f 3025 1357 3215
f 1359 1358 2732
f 2732 1358 3016
f 1360 1359 2727
f 2727 1359 2729
f 2729 1359 2730
f 2722 1360 2727
f 1363 1362 1375
f 1375 1362 1831
f 1364 1363 1824
f 1372 1363 1375
f 1363 1372 1824
f 1364 1824 1838
f 1836 1364 1838
f 1365 1377 1378
f 1377 1365 1379
f 1381 1366 1389
f 1366 1382 1389
f 1367 1370 1382
f 1368 1369 1379
f 1369 1368 1380
f 1380 1368 1389
f 1368 1381 1389
f 1379 1369 1387
f 1369 1380 1387
f 1382 1370 1400
f 1371 1372 1373
f 1372 1371 1824
f 1371 1373 1374
f 1371 1374 1823
f 1371 1823 1824
f 1373 1372 1375
f 1374 1373 1392
f 1373 1375 1376
f 1373 1376 1383
f 1373 1383 1392
f 1374 1392 1854
f 1823 1374 1830
f 1830 1374 1854
f 1376 1375 1378
f 1377 1376 1378
f 1376 1377 1386
f 1383 1376 1393
f 1384 1376 1386
f 1376 1384 1393
f 1377 1379 1385
f 1377 1385 1386
f 1385 1379 1387
f 1387 1380 1388
f 1388 1380 1397
f 1380 1389 1397
f 1389 1382 1399
f 1399 1382 1400
f 1392 1383 1411
f 1383 1393 1401
f 1383 1401 1411
f 1384 1386 1396
f 1393 1384 1403
f 1384 1396 1403
f 1386 1385 1387
f 1386 1387 1394
f 1386 1394 1395
f 1386 1395 1396
f 1387 1388 1394
f 1394 1388 1414
f 1388 1397 1405
f 1388 1405 1414
f 1397 1389 1399
f 1390 1398 1400
f 1398 1390 1416
f 1390 1407 1416
f 1408 1391 1410
f 1392 1411 1865
f 1854 1392 1863
f 1863 1392 1865
f 1401 1393 1402
f 1402 1393 1403
f 1395 1394 1414
f 1396 1395 1403
f 1403 1395 1413
f 1413 1395 1414
f 1397 1399 3033
f 1405 1397 1406
f 1406 1397 3033
f 1398 1399 1400
f 1399 1398 3033
f 1398 1416 3055
f 3033 1398 3055
f 1401 1402 1411
f 1402 1403 1420
f 1411 1402 1412
f 1412 1402 1418
f 1418 1402 1420
f 1404 1405 1406
f 1405 1404 1414
f 1404 1406 1415
f 1404 1413 1414
f 1413 1404 1435
f 1404 1415 3034
f 1435 1404 3034
f 1415 1406 3033
f 1407 1409 1417
f 1416 1407 1426
f 1407 1417 1442
f 1426 1407 1442
f 1409 1408 1410
f 1409 1410 2751
f 1417 1409 2751
f 2751 1410 2752
f 1411 1412 1871
f 1865 1411 1871
f 1412 1418 1419
f 1412 1419 1871
f 1420 1413 1432
f 1432 1413 1435
f 1415 1424 3034
f 1424 1415 3055
f 1415 3033 3055
f 1424 1416 1425
f 1416 1424 3055
f 1425 1416 1426
f 1442 1417 2760
f 1417 2751 2753
f 1417 2753 2760
f 1419 1418 1422
f 1418 1420 1428
f 1422 1418 1431
f 1418 1428 1431
f 1420 1427 1428
f 1427 1420 1432
f 1421 1422 1431
f 1421 1429 1430
f 1429 1421 1431
f 1421 1430 1879
f 1423 1424 1425
f 1424 1423 3034
f 1423 1425 1440
f 1423 1433 3034
f 1433 1423 3035
f 1423 1440 3036
f 3035 1423 3036
f 1425 1426 1436
f 1425 1436 1440
f 1436 1426 1443
f 1426 1442 1443
f 1428 1427 1444
f 1427 1432 1434
f 1427 1434 1439
f 1427 1439 1444
f 1431 1428 1444
f 1430 1429 1438
f 1429 1431 1444
f 1438 1429 1444
f 1437 1430 1438
f 1430 1437 1879
f 1432 1433 1434
f 1433 1432 1435
f 1434 1433 3035
f 1433 1435 3034
f 1439 1434 1448
f 1448 1434 3035
f 1440 1436 3056
f 1436 1443 1452
f 1436 1452 3056
f 1437 1438 1887
f 1879 1437 2224
f 1437 1885 1886
f 1885 1437 1887
f 1437 1886 2224
f 1438 1444 1446
f 1438 1446 1447
f 1438 1447 1887
f 1444 1439 1445
f 1445 1439 1448
f 3036 1440 3056
f 1443 1441 1452
f 1441 1443 3199
f 1452 1441 1453
f 1453 1441 1455
f 1441 1454 1455
f 1454 1441 3199
f 1443 1442 3199
f 1442 2760 3199
f 1444 1445 1446
f 1446 1445 1447
f 1447 1445 1461
f 1445 1448 1464
f 1461 1445 1464
f 1447 1461 1462
f 1447 1462 3039
f 1887 1447 3039
f 1464 1448 1465
f 1465 1448 3035
f 1449 1450 1451
f 1450 1449 3037
f 1449 1451 3038
f 3037 1449 3038
f 1451 1450 3056
f 1450 1465 3035
f 1465 1450 3037
f 1450 3035 3036
f 1450 3036 3056
f 1451 1453 1467
f 1453 1451 3056
f 1451 1467 3038
f 1452 1453 3056
f 1453 1455 1478
f 1467 1453 1478
f 1455 1454 1456
f 1456 1454 1457
f 1457 1454 3199
f 1455 1456 1480
f 1478 1455 1480
f 1456 1457 3198
f 1480 1456 1481
f 1481 1456 2221
f 3179 1456 3198
f 1457 2763 3198
f 2763 1457 3199
f 1458 1459 1460
f 1459 1458 3039
f 1458 1460 1892
f 1891 1458 1892
f 1458 1891 3039
f 1460 1459 1468
f 1459 1462 1469
f 1462 1459 3039
f 1468 1459 1469
f 1460 1468 1895
f 1892 1460 1898
f 1460 1895 1898
f 1462 1461 1475
f 1461 1464 1475
f 1469 1462 1474
f 1474 1462 1475
f 1463 1464 1465
f 1464 1463 4999
f 1463 1465 1466
f 1463 1466 1496
f 4999 1463 1495
f 1495 1463 1496
f 1475 1464 4999
f 1466 1465 3037
f 1496 1466 1498
f 1498 1466 3038
f 1466 3037 3038
f 1477 1467 1478
f 1467 1477 1483
f 1467 1483 3038
f 1468 1469 1470
f 1468 1470 1900
f 1895 1468 1900
f 1470 1469 1473
f 1473 1469 1474
f 1472 1470 1473
f 1470 1472 1900
f 1471 1472 1473
f 1472 1471 1489
f 1471 1473 3040
f 1471 1482 1489
f 1482 1471 3040
f 1472 1489 1900
f 1473 1474 1904
f 1473 1904 1907
f 1473 1907 3040
f 1474 1475 1904
f 1476 1475 4999
f 1475 1476 1904
f 1476 4999 1502
f 4999 1495 1502
f 1492 1476 1494
f 1476 1492 1907
f 1494 1476 1502
f 1904 1476 1907
f 1477 1478 1480
f 1479 1477 1480
f 1477 1479 1483
f 1479 1480 1486
f 1483 1479 1509
f 1479 1486 1509
f 1480 1481 1486
f 1486 1481 1487
f 1487 1481 2221
f 1482 1488 1489
f 1488 1482 1490
f 1490 1482 1493
f 1482 1492 1493
f 1492 1482 3040
f 1483 1484 1485
f 1484 1483 1509
f 1483 1485 3038
f 1485 1484 1505
f 1505 1484 1506
f 1506 1484 1509
f 1498 1485 1503
f 1485 1498 3038
f 1503 1485 1504
f 1504 1485 1505
f 1486 1487 2232
f 1486 1508 1509
f 1508 1486 3170
f 1486 2232 3170
f 2220 1487 2221
f 1487 2220 2232
f 1489 1488 1902
f 1488 1490 1491
f 1488 1491 1906
f 1902 1488 1906
f 1900 1489 1902
f 1491 1490 1511
f 1490 1493 1511
f 1499 1491 1511
f 1491 1499 1908
f 1906 1491 1908
f 1493 1492 1501
f 1492 1494 1501
f 1907 1492 3040
f 1500 1493 1501
f 1493 1500 1511
f 1501 1494 1512
f 1494 1502 1512
f 1495 1496 1497
f 1495 1497 1515
f 1502 1495 1514
f 1514 1495 1515
f 1497 1496 1503
f 1496 1498 1503
f 1497 1503 3212
f 1515 1497 1517
f 1517 1497 3212
f 1499 1510 1908
f 1499 1511 1518
f 1500 1501 1513
f 1511 1500 1513
f 1501 1512 1513
f 1512 1502 1522
f 1502 1514 1522
f 1503 1504 3212
f 1504 1505 1507
f 1504 1507 1529
f 1504 1529 3212
f 1505 1506 1507
f 1507 1506 1527
f 1508 1506 1509
f 1507 1527 1528
f 1507 1528 1529
f 2768 1508 3170
f 1510 1905 1908
f 1905 1510 2255
f 1510 1911 1913
f 1510 1913 2255
f 1511 1513 1519
f 1518 1511 1519
f 1513 1512 1521
f 1521 1512 1522
f 1519 1513 1520
f 1520 1513 1521
f 1514 1515 1524
f 1522 1514 1524
f 1516 1515 1517
f 1515 1516 1524
f 1516 1517 1526
f 1524 1516 3041
f 1516 1526 1540
f 1531 1516 1540
f 1516 1531 3041
f 1526 4974 1541
f 4974 1533 1544
f 1541 4974 1544
f 1526 1517 4974
f 4974 1517 3212
f 1519 1520 1530
f 1520 1521 1538
f 1530 1520 1536
f 1520 1535 1536
f 1535 1520 1538
f 1521 1522 1523
f 1521 1523 1538
f 1523 1522 1525
f 1522 1524 1525
f 1523 1525 1539
f 1538 1523 1539
f 1525 1524 3041
f 1525 1531 1532
f 1531 1525 3041
f 1525 1532 1539
f 1540 1526 1541
f 1528 1527 1548
f 1529 1528 1534
f 1534 1528 1547
f 1547 1528 1548
f 1529 1534 3212
f 1530 1536 1537
f 1532 1531 1554
f 1531 1540 1554
f 1539 1532 3043
f 1543 1532 1554
f 1532 1543 3043
f 1533 1534 1545
f 1534 1533 3212
f 1533 1542 1544
f 1542 1533 1545
f 1533 4974 3212
f 1545 1534 1546
f 1546 1534 1547
f 1536 1535 1550
f 1535 1538 1553
f 1550 1535 1552
f 1552 1535 1553
f 1537 1536 1551
f 1536 1550 1551
f 1537 1551 1917
f 1914 1537 1915
f 1915 1537 1917
f 1538 1539 1553
f 1553 1539 1559
f 1559 1539 3043
f 1540 1541 1544
f 1540 1544 1554
f 1544 1542 1554
f 1542 1545 1555
f 1554 1542 1555
f 1543 1554 1574
f 1558 1543 1574
f 1543 1558 3043
f 1545 1546 1564
f 1555 1545 1564
f 1546 1547 1561
f 1546 1561 1564
f 1547 1548 1549
f 1547 1549 3042
f 1561 1547 3042
f 2991 1549 2992
f 1549 2991 3042
f 2992 1549 3197
f 1551 1550 1565
f 1550 1552 1565
f 1556 1551 1565
f 1551 1556 1917
f 1552 1553 1557
f 1552 1557 1565
f 1557 1553 1559
f 1554 1555 1560
f 1554 1560 1574
f 1560 1555 1568
f 1555 1564 1568
f 1556 1565 1922
f 1917 1556 1918
f 1918 1556 1919
f 1919 1556 1922
f 1557 1559 1567
f 1565 1557 1566
f 1566 1557 1576
f 1557 1567 1572
f 1557 1572 1576
f 1559 1558 1567
f 1558 1559 3043
f 1567 1558 1571
f 1571 1558 1583
f 1573 1558 1574
f 1558 1573 1583
f 1560 1568 1578
f 1560 1573 1574
f 1573 1560 3219
f 1560 1578 3219
f 1561 1562 1564
f 1562 1561 1569
f 1569 1561 1570
f 1570 1561 3044
f 1561 3042 3044
f 1562 1563 1564
f 1563 1562 1575
f 1562 1569 3046
f 1575 1562 3046
f 1564 1563 1568
f 1568 1563 3211
f 1563 1575 3211
f 1565 1566 1922
f 1566 1576 1924
f 1922 1566 1924
f 1567 1571 1572
f 1578 1568 3211
f 1569 1570 3201
f 1579 1569 1580
f 1569 1579 3046
f 1580 1569 3201
f 1570 3044 3045
f 1570 3045 3201
f 1572 1571 1601
f 1582 1571 1583
f 1571 1582 1601
f 1576 1572 1577
f 1577 1572 1601
f 1573 1581 1583
f 1581 1573 3219
f 1591 1575 3046
f 1575 1591 3211
f 1576 1577 1924
f 1600 1577 1601
f 1577 1600 1929
f 1924 1577 1926
f 1926 1577 1929
f 1578 1589 1590
f 1589 1578 1594
f 1578 1590 3219
f 1578 1593 1594
f 1593 1578 3211
f 1579 1580 1584
f 1579 1584 1585
f 1579 1585 3046
f 1584 1580 2301
f 2301 1580 3201
f 1581 1582 1583
f 1582 1581 1586
f 1586 1581 1588
f 1588 1581 1590
f 1590 1581 3219
f 1582 1586 1587
f 1582 1587 1603
f 1601 1582 1603
f 1585 1584 1597
f 1597 1584 3196
f 1584 2301 3196
f 1585 1591 3046
f 1591 1585 3047
f 1585 1597 1598
f 1585 1598 3047
f 1587 1586 1588
f 1587 1588 1608
f 1603 1587 1604
f 1604 1587 1608
f 1588 1590 1605
f 1588 1605 1611
f 1608 1588 1611
f 1590 1589 1605
f 1592 1589 1594
f 1605 1589 1614
f 1593 1591 3047
f 1591 1593 3211
f 1592 1594 1595
f 1592 1595 1615
f 1594 1593 1595
f 1595 1593 3047
f 1615 1595 1618
f 1595 1617 1618
f 1617 1595 3047
f 1597 1596 1606
f 1596 1597 3196
f 1606 1596 1607
f 1598 1597 1606
f 1598 1606 1630
f 1617 1598 1630
f 1598 1617 3047
f 1600 1599 1932
f 1599 1600 1942
f 1932 1599 1938
f 1938 1599 1942
f 1600 1601 1942
f 1929 1600 1932
f 1602 1601 1603
f 1601 1602 1942
f 1602 1603 1604
f 1602 1604 1609
f 1602 1609 1945
f 1602 1940 1942
f 1940 1602 1943
f 1943 1602 1945
f 1604 1608 1610
f 1609 1604 1610
f 1611 1605 1612
f 1612 1605 1614
f 1606 1607 3048
f 1630 1606 3048
f 3048 1607 3183
f 1610 1608 1621
f 1608 1611 1621
f 1609 1610 1620
f 1609 1620 1945
f 1610 1619 1620
f 1619 1610 1621
f 1611 1612 1613
f 1611 1613 1621
f 1613 1612 1624
f 1612 1614 1624
f 1621 1613 1622
f 1622 1613 1623
f 1616 1615 1628
f 1615 1618 1628
f 1625 1616 1628
f 1628 1618 1636
f 1619 1621 1642
f 1619 1640 1641
f 1640 1619 1642
f 1621 1622 1642
f 1622 1623 1643
f 1642 1622 1643
f 1623 1626 1633
f 1623 1633 1643
f 1626 1625 1627
f 1627 1625 1646
f 1625 1628 1629
f 1625 1629 1634
f 1625 1634 1646
f 1626 1627 1633
f 1633 1627 1646
f 1629 1628 1636
f 1634 1629 1635
f 1635 1629 1636
f 1631 1630 1639
f 1639 1630 2773
f 2773 1630 3048
f 1632 1631 1637
f 1637 1631 1639
f 1632 1637 1638
f 1643 1633 1645
f 1645 1633 1646
f 1634 1635 1654
f 1646 1634 1647
f 1647 1634 1654
f 1635 1638 2774
f 1654 1635 2774
f 1638 1637 1648
f 1637 1639 1648
f 1638 1648 2774
f 1648 1639 1664
f 1664 1639 2773
f 1641 1640 1650
f 1640 1642 1643
f 1640 1643 1651
f 1650 1640 1651
f 1649 1641 1650
f 1641 1649 1659
f 1641 1659 1961
f 1643 1645 1651
f 1644 1650 1651
f 1644 1651 1666
f 1658 1644 1666
f 1645 1646 1661
f 1651 1645 1660
f 1645 1652 1660
f 1652 1645 1661
f 1646 1647 1661
f 1647 1654 1655
f 1647 1655 1661
f 1656 1648 1663
f 1648 1656 2775
f 1648 1657 2774
f 1657 1648 2775
f 1663 1648 1664
f 1649 1650 1658
f 1649 1658 1659
f 1651 1660 1667
f 1666 1651 1667
f 1653 1652 1661
f 1652 1653 1671
f 1660 1652 1669
f 1669 1652 1670
f 1670 1652 1671
f 1655 1653 1661
f 1653 1655 3210
f 1671 1653 3210
f 1655 1654 2774
f 1655 1657 1673
f 1657 1655 2774
f 1655 1673 3210
f 1656 1663 1675
f 1674 1656 1675
f 1656 1674 2775
f 1673 1657 1674
f 1674 1657 2775
f 1659 1658 1962
f 1665 1658 1666
f 1658 1665 1962
f 1659 1960 1961
f 1960 1659 1962
f 1667 1660 1669
f 1662 1663 1664
f 1663 1662 3192
f 1662 1664 3049
f 2374 1662 3189
f 1662 2374 3191
f 1662 3049 3187
f 1662 3187 3189
f 1662 3191 3192
f 1663 5011 1675
f 5011 1663 2776
f 2776 1663 3192
f 1664 2773 3049
f 1665 1666 1667
f 1665 1667 1668
f 1665 1668 1968
f 1962 1665 1968
f 1668 1667 1669
f 1668 1669 1676
f 1668 1676 1974
f 1968 1668 1973
f 1973 1668 1974
f 1669 1670 1676
f 1670 1671 1678
f 1676 1670 1677
f 1677 1670 1678
f 1678 1671 1682
f 1682 1671 3209
f 3209 1671 3210
f 1672 1673 1674
f 1673 1672 1680
f 1672 1674 1681
f 1672 1679 1680
f 1679 1672 1681
f 1673 1680 3209
f 1673 3209 3210
f 1674 1675 1681
f 1675 5011 1681
f 1676 1677 1987
f 1685 1676 1689
f 1676 1685 1974
f 1689 1676 1987
f 1677 1678 1987
f 1678 1682 1693
f 1678 1693 1987
f 1680 1679 1691
f 1679 1681 1684
f 1683 1679 1684
f 1679 1683 1691
f 1682 1680 1691
f 1680 1682 3209
f 1684 1681 1699
f 1699 1681 5011
f 1690 1682 1691
f 1682 1690 1695
f 1693 1682 1695
f 1683 1684 1698
f 1691 1683 1696
f 1696 1683 1698
f 1698 1684 1699
f 1687 1685 1688
f 1685 1687 1974
f 1688 1685 1689
f 1687 1686 1981
f 1686 1688 1692
f 1686 1692 1980
f 1686 1980 1981
f 1687 1971 1972
f 1971 1687 1981
f 1687 1972 1973
f 1687 1973 1974
f 1688 1689 1692
f 1692 1689 1694
f 1694 1689 1987
f 1695 1690 3227
f 1690 1696 1697
f 1690 1697 3227
f 1692 1694 1700
f 1692 1700 1980
f 1693 1695 1701
f 1693 1701 1702
f 1693 1702 3226
f 1987 1693 3226
f 1700 1694 1707
f 1707 1694 1708
f 1708 1694 3226
f 1694 1987 3226
f 1701 1695 1709
f 1709 1695 3227
f 1697 1696 1703
f 1696 1698 1721
f 1703 1696 1721
f 1697 1703 1719
f 1697 1719 1720
f 1697 1720 3227
f 1698 1699 2786
f 1721 1698 2793
f 1698 2786 2793
f 1699 5011 2782
f 1699 2782 2786
f 1706 1700 1707
f 1700 1706 1980
f 1702 1701 1715
f 1701 1709 1717
f 1715 1701 1716
f 1716 1701 1717
f 1708 1702 1713
f 1702 1708 3226
f 1713 1702 1715
f 1719 1703 1722
f 1703 1721 1722
f 1704 1705 2793
f 807 1000 994
f 2792 1704 2794
f 1704 2793 2794
f 1706 1707 1986
f 1706 1978 1980
f 1978 1706 1986
f 1707 1708 1711
f 1711 1708 1712
f 1712 1708 1714
f 1708 1713 1714
f 1709 1710 1725
f 1710 1709 3227
f 1717 1709 1725
f 1710 1718 1725
f 1718 1710 1741
f 1710 1729 1731
f 1710 1731 1741
f 1712 1714 1723
f 1712 1723 1992
f 1714 1713 1724
f 1713 1715 1724
f 1723 1714 1724
f 1715 1716 1728
f 1724 1715 1728
f 1716 1717 1728
f 1717 1725 1728
f 1725 1718 1739
f 1739 1718 1740
f 1740 1718 1744
f 1718 1741 1749
f 1744 1718 1749
f 1720 1719 1730
f 1719 1722 1733
f 1730 1719 1733
f 1729 1720 1730
f 1720 1729 3227
f 1722 1721 2791
f 2791 1721 2793
f 1733 1722 1734
f 1734 1722 2791
f 1723 1724 1727
f 1726 1723 1727
f 1723 1726 1993
f 1992 1723 1993
f 1727 1724 1728
f 1728 1725 1739
f 1726 1727 1738
f 1737 1726 1738
f 1726 1737 1993
f 1727 1728 1739
f 1738 1727 1739
f 1729 1730 1751
f 1731 1729 1751
f 1732 1730 1733
f 1730 1732 1751
f 1741 1731 1757
f 1731 1751 1757
f 1732 1733 1734
f 1732 1734 1742
f 1732 1742 1743
f 1732 1743 1751
f 1734 1735 1736
f 1735 1734 2791
f 1734 1736 1742
f 1736 1735 2792
f 1735 2791 2792
f 1742 1736 2798
f 1736 2792 2797
f 1736 2797 2799
f 2798 1736 2799
f 1737 1738 1746
f 1737 1746 1993
f 1738 1739 1740
f 1738 1740 1745
f 1738 1745 1746
f 1740 1744 1745
f 1749 1741 3057
f 1741 1757 3057
f 1743 1742 1753
f 1753 1742 2798
f 1751 1743 1752
f 1752 1743 1758
f 1743 1753 1760
f 1758 1743 1760
f 1745 1744 1748
f 1748 1744 1749
f 1746 1745 1747
f 1747 1745 1755
f 1745 1748 1755
f 1746 1747 2001
f 1993 1746 1997
f 1997 1746 2000
f 2000 1746 2001
f 1747 1755 2001
f 1748 1749 1765
f 1748 1754 1755
f 1754 1748 1764
f 1764 1748 1765
f 1765 1749 1778
f 1778 1749 1779
f 1779 1749 3057
f 1750 1751 1752
f 1751 1750 1757
f 1750 1752 1771
f 1750 1756 1757
f 1756 1750 5026
f 1750 1771 5026
f 1752 1758 1771
f 1755 1754 1762
f 1762 1754 1763
f 1763 1754 1764
f 1755 1762 2001
f 1756 4938 1779
f 4938 1756 5026
f 4938 1775 1777
f 1775 4938 1791
f 4938 1777 1779
f 1757 1756 3057
f 1756 1779 3057
f 1759 1758 1766
f 1758 1759 1771
f 1758 1760 1761
f 1759 1766 1772
f 1770 1759 1773
f 1759 1770 5026
f 1771 1759 5026
f 1759 1772 1773
f 1762 1763 2009
f 2001 1762 2003
f 2003 1762 2004
f 2004 1762 2009
f 2009 1763 2010
f 807 994 1001
f 1768 1765 1774
f 1765 1769 1774
f 1769 1765 1778
f 1766 1767 1772
f 1772 1767 2813
f 1767 2812 2813
f 1768 1774 2013
f 2010 1768 2013
f 1774 1769 1782
f 1776 1769 1778
f 1769 1776 1789
f 1782 1769 1789
f 1770 1773 1787
f 5026 1770 4938
f 1785 1770 1787
f 1770 1785 1796
f 4938 1770 1791
f 1791 1770 1797
f 1770 1796 1797
f 1773 1772 1780
f 1780 1772 2813
f 1773 1780 1787
f 1774 1782 1783
f 1774 1783 2013
f 1775 1776 1777
f 1776 1775 1790
f 1784 1775 1791
f 1775 1784 1803
f 1790 1775 1803
f 1777 1776 1778
f 1789 1776 1790
f 1777 1778 1779
f 1780 1781 1788
f 1781 1780 2813
f 1780 1786 1787
f 1786 1780 1788
f 1788 1781 1795
f 1795 1781 2820
f 1781 2813 2819
f 1781 2819 2820
f 1783 1782 2018
f 1782 1789 1801
f 1782 1801 2020
f 2018 1782 2020
f 1783 2012 2013
f 2012 1783 2018
f 1784 1791 1797
f 1784 1797 1812
f 1803 1784 1812
f 1785 1787 1792
f 1785 1792 1807
f 1796 1785 1806
f 1785 1805 1806
f 1805 1785 1807
f 1787 1786 1793
f 1786 1788 1795
f 1793 1786 1794
f 1794 1786 1800
f 1786 1795 1800
f 1792 1787 1793
f 1789 1790 1801
f 1801 1790 1804
f 1790 1803 1804
f 1792 1793 1794
f 1792 1794 1799
f 1792 1799 1807
f 1799 1794 1800
f 1800 1795 2822
f 1795 2820 2821
f 1795 2821 2822
f 1797 1796 1812
f 1798 1796 1806
f 1796 1798 1812
f 1798 1806 1814
f 1812 1798 3060
f 1798 1814 3060
f 1799 1800 1809
f 1807 1799 1808
f 1808 1799 1810
f 1799 1809 1810
f 1809 1800 2822
f 1802 1801 1804
f 1801 1802 2020
f 1802 1804 1818
f 1802 1818 2032
f 2020 1802 2026
f 2026 1802 2032
f 1804 1803 1816
f 1803 1812 1816
f 1815 1804 1816
f 1804 1815 1818
f 1806 1805 3059
f 1805 1807 3058
f 1805 3058 3059
f 1814 1806 3059
f 1807 1808 2835
f 1807 2835 3058
f 1808 1810 2835
f 1810 1809 1811
f 1811 1809 2827
f 1809 2822 2825
f 1809 2825 2826
f 1809 2826 2827
f 1810 1811 1817
f 1810 1817 2833
f 1810 2833 2835
f 1817 1811 2828
f 1811 2827 2828
f 1816 1812 3060
f 1814 1813 3060
f 1813 1814 3063
f 1813 2043 3060
f 2043 1813 3066
f 1813 3063 3066
f 1814 3059 3063
f 1815 1816 3060
f 1818 1815 2042
f 2042 1815 3060
f 1817 2828 2829
f 1817 2829 2834
f 2833 1817 2834
f 2036 1819 2040
f 1820 1821 1822
f 1821 1820 1827
f 1820 1822 1829
f 1822 1821 1855
f 1823 1821 1828
f 1821 1827 1828
f 1829 1822 2203
f 1824 1823 1828
f 1824 1828 1838
f 1825 1826 1829
f 1826 1825 4888
f 1825 1829 4891
f 4888 1825 4891
f 1832 1826 1833
f 1833 1826 4883
f 4883 1826 4887
f 4887 1826 4888
f 1828 1827 1835
f 1827 1832 1833
f 1827 1833 1834
f 1827 1834 1835
f 1828 1835 1838
f 1829 2203 4892
f 4891 1829 4892
f 3157 3160 2756
f 1834 1833 4883
f 1835 1834 1843
f 1843 1834 1849
f 1849 1834 4883
f 1838 1835 1844
f 1835 1843 1844
f 1836 1838 1839
f 1836 1839 3050
f 1838 1837 1839
f 1837 1838 1844
f 1837 1844 1850
f 1837 1850 1851
f 1840 2756 3161
f 3002 1840 3161
f 1842 1848 1849
f 1848 1842 3052
f 1842 1849 4883
f 3052 1842 4885
f 1842 4883 4885
f 1844 1843 1847
f 1847 1843 2202
f 1848 1843 1849
f 1843 1848 2202
f 1844 1847 1850
f 1845 1846 2772
f 1846 1845 3002
f 1845 2772 3151
f 1845 3151 3156
f 2772 1846 3000
f 3000 1846 3161
f 1846 3002 3161
f 2202 1848 3052
f 1851 1850 3051
f 1853 2706 3005
f 1856 1854 1857
f 1854 1856 3054
f 1857 1854 1861
f 1861 1854 1863
f 1856 1857 1858
f 1856 1858 4893
f 3054 1856 4893
f 1858 1857 1859
f 1859 1857 1860
f 1860 1857 1861
f 1858 1859 2204
f 1858 2204 4852
f 1858 4852 4893
f 1859 1860 1870
f 1869 1859 1870
f 1859 1869 2204
f 1860 1861 1862
f 1860 1862 1866
f 1860 1866 1870
f 1862 1861 1864
f 1861 1863 1864
f 1862 1864 1866
f 1864 1863 1865
f 1864 1865 1872
f 1866 1864 1867
f 1867 1864 1872
f 1865 1871 1872
f 1866 1867 1876
f 1870 1866 1876
f 1868 1869 1870
f 1869 1868 4894
f 1868 1870 1875
f 1874 1868 1875
f 1868 1874 4894
f 2204 1869 4894
f 1875 1870 1876
f 1873 1874 1875
f 1874 1873 1877
f 1873 1875 3223
f 1877 1873 2206
f 1873 1878 2206
f 1878 1873 3223
f 1874 1877 4895
f 4894 1874 4895
f 1875 1876 3223
f 2205 1877 2206
f 1877 2205 4896
f 4895 1877 4896
f 1880 1878 1881
f 1878 1880 2206
f 1881 1878 3223
f 1880 1881 1882
f 1880 1882 1894
f 1880 1894 2206
f 1882 1881 1883
f 1883 1881 2224
f 1882 1883 1884
f 1882 1884 1889
f 1882 1889 1894
f 1884 1883 1888
f 1885 1883 1886
f 1883 1885 1888
f 1886 1883 2224
f 1884 1888 1892
f 1889 1884 1898
f 1884 1892 1898
f 1885 1887 1888
f 1888 1887 1890
f 1890 1887 3039
f 1888 1890 1892
f 1889 1893 1894
f 1893 1889 1898
f 1890 1891 1892
f 1891 1890 3039
f 1894 1893 2219
f 1897 1893 1898
f 1893 1897 1899
f 1893 1899 2219
f 2206 1894 2223
f 1894 2219 2223
f 1895 1896 1898
f 1896 1895 1903
f 1895 1900 1903
f 1896 1897 1898
f 1897 1896 1901
f 1901 1896 2252
f 1896 1903 1905
f 1896 1905 2252
f 1899 1897 2236
f 1897 1901 2247
f 2236 1897 2247
f 2219 1899 2237
f 1899 2236 2237
f 1900 1902 1903
f 1903 1902 1905
f 1905 1902 1906
f 1905 1906 1908
f 2252 1905 2255
f 1910 1909 1913
f 1913 1909 2255
f 1911 1910 1913
f 1910 1911 1915
f 4934 1910 1916
f 1910 1915 1916
f 1911 1914 1915
f 4934 1916 2267
f 2261 4934 2267
f 1916 1915 1918
f 1915 1917 1918
f 1916 1918 1920
f 1916 1920 2267
f 1918 1919 1920
f 1920 1919 1921
f 1921 1919 1923
f 1919 1922 1923
f 1920 1921 2282
f 2267 1920 2282
f 1921 1923 1925
f 1921 1925 2283
f 2282 1921 2283
f 1923 1922 1924
f 1923 1924 1926
f 1925 1923 1926
f 1925 1926 1927
f 1925 1927 2283
f 1927 1926 1928
f 1928 1926 1929
f 1927 1928 1930
f 1927 1930 1934
f 1927 1934 2283
f 1928 1929 1932
f 1930 1928 1932
f 1931 1930 1932
f 1930 1931 1934
f 1931 1932 1935
f 1933 1931 1935
f 1931 1933 1937
f 1934 1931 2288
f 1931 1937 2288
f 1935 1932 1938
f 1933 1935 1936
f 1933 1936 1937
f 2283 1934 2288
f 1936 1935 2324
f 1935 1938 1939
f 1935 1939 2324
f 1937 1936 2293
f 2293 1936 2309
f 2309 1936 2324
f 2288 1937 2293
f 1939 1938 1940
f 1940 1938 1942
f 1939 1940 1943
f 1941 1939 1944
f 1939 1941 2324
f 1939 1943 1944
f 1941 1944 1946
f 1941 1946 2347
f 2324 1941 2347
f 1944 1943 1947
f 1946 1944 1947
f 1946 1947 1953
f 1946 1948 1949
f 1948 1946 1953
f 1946 1949 1952
f 1946 1952 2347
f 1949 1948 1951
f 1948 1950 1951
f 1950 1948 1953
f 1949 1951 1952
f 1951 1950 1957
f 1957 1950 1959
f 1952 1951 2346
f 1951 1957 2345
f 1951 2345 2346
f 2337 1952 2346
f 1952 2337 2347
f 1954 1955 2537
f 1955 1954 2868
f 1954 1956 2870
f 2868 1954 2869
f 2869 1954 2873
f 1954 2870 2873
f 2537 1955 2866
f 2866 1955 2868
f 1956 2537 2541
f 1956 2541 2548
f 1956 2548 2870
f 1957 1959 2366
f 2345 1957 2367
f 1957 2366 2367
f 1958 1959 1960
f 1959 1958 2366
f 1958 1960 1962
f 1958 1962 1963
f 1958 1963 1964
f 1958 1964 2366
f 1960 1959 1961
f 1963 1962 1966
f 1966 1962 1967
f 1967 1962 1968
f 1964 1963 1970
f 1965 1963 1966
f 1963 1965 1970
f 1964 1970 2384
f 2366 1964 2384
f 1965 1966 1972
f 1965 1969 1970
f 1969 1965 1976
f 1971 1965 1972
f 1965 1971 1975
f 1965 1975 1976
f 1966 1967 1972
f 1967 1968 1973
f 1972 1967 1973
f 1970 1969 2382
f 1969 1976 2382
f 1970 2382 2384
f 1975 1971 1979
f 1979 1971 1981
f 1976 1975 2393
f 1975 1979 2403
f 2393 1975 2403
f 2382 1976 2393
f 1977 1978 1979
f 1978 1977 1980
f 1977 1979 1981
f 1980 1977 1981
f 1979 1978 1982
f 1982 1978 1985
f 1985 1978 1986
f 1979 1982 1984
f 1979 1984 2403
f 1982 1983 1984
f 1983 1982 1985
f 1984 1983 2404
f 1988 1983 1989
f 1983 1988 2411
f 2404 1983 2411
f 2403 1984 2404
f 1985 1986 1989
f 1988 1989 1990
f 1988 1990 1995
f 1988 1995 2411
f 1990 1991 1994
f 1990 1994 1996
f 1995 1990 1996
f 1991 1992 1994
f 1992 1993 1994
f 1994 1993 1999
f 1993 1997 1999
f 1996 1994 1999
f 1995 1996 2423
f 1995 2409 2410
f 2409 1995 2416
f 1995 2410 2411
f 2416 1995 2423
f 1998 1996 1999
f 1996 1998 2429
f 2423 1996 2429
f 1997 1998 1999
f 1998 1997 2434
f 1997 2000 2434
f 1998 2007 2429
f 2007 1998 2434
f 2000 2001 2003
f 2002 2000 2003
f 2000 2002 2434
f 2002 2003 2004
f 2002 2004 2005
f 2002 2005 2434
f 2005 2004 2015
f 2008 2004 2009
f 2004 2008 2015
f 2005 2006 2007
f 2006 2005 2439
f 2005 2007 2434
f 2439 2005 2450
f 2007 2006 2427
f 2427 2006 2432
f 2432 2006 2433
f 2433 2006 2439
f 2007 2427 2429
f 2008 2009 2011
f 2008 2011 2015
f 2009 2010 2013
f 2011 2009 2012
f 2012 2009 2013
f 2756 838 3157
f 2011 2012 2014
f 2011 2014 2015
f 2014 2012 2016
f 2016 2012 2017
f 2017 2012 2018
f 2014 2016 2019
f 2016 2017 2022
f 2019 2016 2022
f 2021 2019 2463
f 2019 2022 2023
f 2019 2023 2467
f 2463 2019 2467
f 2025 2020 2026
f 2462 2021 2463
f 2467 2023 2474
f 2024 2025 2027
f 2025 2026 2030
f 2027 2025 2030
f 2030 2026 2032
f 2029 2027 2034
f 2027 2030 2034
f 2028 2029 2473
f 2028 2473 2474
f 2029 2034 2487
f 2473 2029 2487
f 2031 2030 2032
f 2030 2031 2034
f 2031 2033 2034
f 2034 2033 2494
f 2494 2033 2501
f 2487 2034 2494
f 2501 2035 2507
f 2038 2036 2040
f 2039 2038 2050
f 2038 2040 2044
f 2038 2044 2050
f 2044 2040 2047
f 2047 2040 2048
f 2041 2042 2043
f 2041 2043 2058
f 2048 2041 2049
f 2049 2041 2058
f 2043 2042 3060
f 2058 2043 3066
f 2044 2045 2050
f 2045 2044 2052
f 2044 2047 2052
f 2050 2045 2521
f 2045 2052 2055
f 2045 2055 2521
f 2047 2046 2056
f 2046 2053 2060
f 2056 2046 2060
f 2047 2048 2053
f 2052 2047 2056
f 2048 2049 2053
f 2053 2049 2054
f 2054 2049 2062
f 2049 2058 2062
f 2051 2050 2521
f 2051 2521 2529
f 2051 2529 2530
f 2055 2052 2064
f 2052 2056 2064
f 2053 2054 2060
f 2060 2054 2061
f 2061 2054 2063
f 2054 2062 2063
f 2055 2064 2065
f 2055 2065 2521
f 2057 2056 2060
f 2056 2057 2066
f 2056 2059 2064
f 2059 2056 2066
f 2057 2060 2061
f 2057 2061 2066
f 2064 2059 2067
f 2059 2066 2069
f 2067 2059 2068
f 2068 2059 2069
f 2061 2063 2071
f 2066 2061 2070
f 2070 2061 2071
f 2063 2062 2077
f 2071 2063 2076
f 2076 2063 2077
f 2065 2064 2536
f 2064 2067 2536
f 2521 2065 2529
f 2065 2528 2529
f 2528 2065 2536
f 2069 2066 2070
f 2067 2072 2536
f 2068 2069 2073
f 2072 2068 2073
f 2069 2070 2073
f 2070 2071 2075
f 2073 2070 2074
f 2074 2070 3078
f 2070 2075 3078
f 2075 2071 2076
f 2072 2073 2079
f 2072 2079 2080
f 2072 2080 2536
f 2073 2074 2082
f 2082 2074 2083
f 2083 2074 2084
f 2084 2074 3078
f 2075 2076 2078
f 2075 2078 3071
f 2088 2075 2089
f 2075 2088 3078
f 2089 2075 3075
f 2075 3071 3075
f 2076 2077 2078
f 2080 2079 2081
f 2081 2079 2085
f 2080 2081 2546
f 2536 2080 2546
f 2081 2085 2090
f 2081 2090 2546
f 2082 2083 2086
f 2085 2082 2086
f 2083 2084 2094
f 2094 2084 2100
f 2100 2084 2101
f 2101 2084 3078
f 2085 2086 2091
f 2090 2085 2092
f 2085 2091 2092
f 2087 2088 2089
f 2088 2087 2101
f 2087 2089 3082
f 2101 2087 3082
f 2088 2101 3078
f 3074 2089 3075
f 2089 3074 3083
f 3082 2089 3083
f 2090 2092 2559
f 2546 2090 2553
f 2553 2090 2559
f 2092 2091 2093
f 2092 2093 2568
f 2559 2092 2568
f 2093 2110 2572
f 2568 2093 2572
f 2095 2094 2104
f 2094 2100 2104
f 2095 2104 2105
f 2095 2105 2115
f 2096 2097 2098
f 2097 2096 2636
f 2096 2098 2574
f 2096 2574 2896
f 2096 2635 2636
f 2635 2096 2896
f 2097 2560 2563
f 2560 2097 2890
f 2097 2636 2890
f 2098 2563 2570
f 2098 2570 2574
f 2099 2100 2101
f 2100 2099 3091
f 2099 2101 3082
f 2099 3082 3083
f 2099 3083 3088
f 2099 3088 3091
f 2103 2102 2109
f 2109 2102 2113
f 2103 2109 2110
f 2105 2114 2115
f 2114 2105 2119
f 2108 2106 2210
f 2106 2108 3179
f 2210 2106 2765
f 2106 2764 2765
f 2764 2106 3174
f 3174 2106 3179
f 2107 2108 3171
f 2108 2107 3179
f 2221 2107 3171
f 2108 2210 3171
f 2110 2109 2112
f 2109 2111 2112
f 2111 2109 2117
f 2109 2113 2117
f 2110 2112 2572
f 2112 2111 2123
f 2116 2111 2117
f 2111 2116 2121
f 2111 2121 2123
f 2112 2123 2586
f 2572 2112 2586
f 2117 2113 2118
f 2118 2114 2128
f 2114 2119 2128
f 2116 2117 2125
f 2116 2125 2126
f 2125 2118 2127
f 2127 2118 2128
f 2119 2120 2129
f 2128 2119 2129
f 2129 2120 3237
f 2120 3101 3109
f 2120 3109 3237
f 2122 2121 2124
f 2121 2122 2133
f 2123 2121 2137
f 2121 2133 2137
f 2122 2124 2126
f 2122 2126 2131
f 2122 2131 2134
f 2133 2122 2134
f 2123 2137 2593
f 2123 2583 2586
f 2583 2123 2593
f 2126 2125 2130
f 2125 2127 2130
f 2126 2130 2131
f 2127 2128 2130
f 2128 2129 2130
f 2130 2129 2132
f 2132 2129 3237
f 2131 2130 2132
f 2131 2132 2139
f 2134 2131 2139
f 2139 2132 3114
f 3114 2132 3237
f 2133 2134 2135
f 2133 2135 2138
f 2137 2133 2138
f 2135 2134 2604
f 2134 2139 2604
f 2136 2137 2138
f 2137 2136 2593
f 2136 2138 2608
f 2593 2136 2598
f 2598 2136 2603
f 2603 2136 2608
f 2139 2140 2141
f 2140 2139 3114
f 2139 2141 2604
f 2141 2140 2142
f 2142 2140 2149
f 2149 2140 3114
f 2143 2142 2144
f 2144 2142 2148
f 2148 2142 2149
f 2143 2144 2145
f 2146 2147 2613
f 2607 2146 2608
f 2608 2146 2613
f 2147 2153 2159
f 2153 2147 2619
f 2147 2159 2617
f 2613 2147 2617
f 2148 2149 2150
f 2150 2149 3116
f 2149 3114 3116
f 2150 2156 2157
f 2156 2150 2166
f 2166 2150 3116
f 2151 2152 2153
f 2152 2151 2626
f 2151 2153 2619
f 2151 2619 2626
f 2153 2152 2159
f 2152 2158 2159
f 2158 2152 2160
f 2160 2152 2634
f 2152 2626 2627
f 2152 2627 2634
f 3121 2154 3122
f 2154 3121 3123
f 2161 2155 2162
f 2162 2155 3122
f 2157 2156 2163
f 2163 2156 2165
f 2165 2156 2166
f 2159 2158 2616
f 2158 2160 2167
f 2158 2167 4931
f 2616 2158 4931
f 2159 2616 2617
f 2167 2160 4997
f 4997 2160 2175
f 2175 2160 2643
f 2160 2634 2643
f 2161 2162 2169
f 2161 2169 2173
f 2161 2173 3121
f 2161 3121 3122
f 2162 2163 2164
f 2163 2162 3122
f 2162 2164 2169
f 2164 2163 2165
f 2164 2165 3124
f 2169 2164 3129
f 2164 3124 3125
f 2164 3125 3129
f 2165 2166 3120
f 3119 2165 3120
f 2165 3119 3124
f 3115 2166 3116
f 2166 3115 3120
f 2167 4997 2624
f 4997 5028 2637
f 2624 4997 2637
f 4931 2167 2624
f 5028 4997 2175
f 2170 2168 2174
f 2168 2170 3130
f 2174 2168 3233
f 2168 3130 3131
f 2168 3131 3233
f 2170 2169 2171
f 2169 2170 2173
f 2171 2169 3129
f 2170 2171 2178
f 2173 2170 2174
f 2170 2178 3130
f 2176 2171 2177
f 2171 2176 2178
f 2177 2171 3125
f 3125 2171 3129
f 2173 2174 3126
f 3121 2173 3123
f 3123 2173 3126
f 2633 2174 2639
f 2174 2633 3126
f 2639 2174 3233
f 5028 2175 2646
f 5028 2646 2651
f 2175 2643 2646
f 2176 2177 2179
f 2178 2176 3136
f 2176 2180 3136
f 2179 2177 3128
f 2177 3125 3128
f 2637 5028 2644
f 2644 5028 2651
f 2178 2655 3130
f 2655 2178 3136
f 3136 2180 3137
f 3137 2180 3138
f 3138 2180 3140
f 2186 2729 2188
f 3009 2183 4799
f 2184 2737 4799
f 2186 2187 2189
f 1185 2731 1104
f 2189 2187 2193
f 2187 2190 2193
f 2188 2729 2730
f 2188 2730 2731
f 2189 2193 2726
f 2189 2726 2728
f 2189 2728 2729
f 2190 2191 4863
f 2193 2190 2195
f 2195 2190 4863
f 2192 3142 3144
f 3142 2192 3145
f 3145 2192 3150
f 2193 2195 3169
f 2726 2193 3168
f 2259 2194 4838
f 2194 4832 4838
f 3169 2195 3923
f 3923 2195 4863
f 2709 2197 3350
f 2197 3341 3342
f 2197 3342 3350
f 2200 2198 3920
f 2198 2724 3355
f 2198 3355 3356
f 2198 3356 3920
f 2199 2200 4103
f 4093 2199 4098
f 4098 2199 4102
f 2199 4099 4102
f 4099 2199 4103
f 2200 3920 4103
f 2202 3052 4839
f 2203 3054 4892
f 2204 4851 4852
f 4851 2204 4894
f 2205 2206 2207
f 2205 2207 4949
f 2205 4949 4896
f 2207 2206 2223
f 4980 2207 5009
f 2207 4980 4949
f 5009 2207 2223
f 2208 4980 5009
f 2208 5009 2229
f 2225 2208 2229
f 2208 2225 4919
f 4980 2208 4990
f 4990 2208 4919
f 2209 2211 2213
f 2211 2209 2220
f 2209 2213 2215
f 2209 2215 2227
f 2220 2209 2230
f 2226 2209 2227
f 2209 2226 2230
f 2210 2211 2212
f 2211 2210 3172
f 2210 2212 3171
f 2210 2765 3173
f 3172 2210 3173
f 2212 2211 2220
f 2213 2211 2217
f 2217 2211 2218
f 2218 2211 3172
f 2212 2220 2221
f 2212 2221 3171
f 2215 2213 2216
f 2216 2213 2217
f 2214 2215 2216
f 2215 2214 4953
f 2214 2216 2222
f 2214 2222 4953
f 2215 4953 2227
f 2216 2217 4843
f 2222 2216 4844
f 2216 4843 4844
f 2217 2218 4846
f 4843 2217 4846
f 2218 3172 4846
f 5009 2223 2237
f 2229 5009 2243
f 5009 2237 2243
f 2223 2219 2237
f 2220 2230 2232
f 2222 2225 4953
f 2225 2222 4919
f 2222 4844 4919
f 2227 4953 2234
f 4953 2225 4984
f 4984 2225 2229
f 2226 2227 2251
f 2230 2226 2233
f 2233 2226 2238
f 2238 2226 2251
f 2227 2234 2239
f 2227 2239 2251
f 2229 2228 2235
f 2228 2229 2243
f 2235 2228 2248
f 2242 2228 2243
f 2228 2242 2248
f 4984 2229 2235
f 2234 4984 2240
f 4984 2235 2241
f 2240 4984 2241
f 4953 4984 2234
f 2230 2231 2232
f 2231 2230 2233
f 2231 2233 2257
f 2231 2257 3170
f 2233 2238 2256
f 2233 2256 2257
f 2239 2234 5034
f 2234 2240 5034
f 2241 2235 2248
f 2237 2236 2243
f 2243 2236 2244
f 2244 2236 2245
f 2245 2236 2247
f 2250 2238 2251
f 2238 2250 2256
f 2239 5034 4943
f 2251 2239 4943
f 2240 2241 2246
f 2240 2246 5034
f 2246 2241 2248
f 2242 2243 2244
f 2242 2244 2248
f 2244 2245 2249
f 5034 2246 2258
f 2250 2251 2253
f 2250 2253 2263
f 2256 2250 3167
f 2253 2251 5019
f 2251 4943 5019
f 2253 5019 4957
f 2253 2262 2263
f 2262 2253 4957
f 5034 2258 2260
f 5019 5034 2260
f 5034 5019 4943
f 2257 2256 2768
f 2768 2256 3167
f 2257 2768 3170
f 2260 2258 4965
f 2258 4959 4965
f 4929 4934 2266
f 5019 2260 2265
f 5019 2264 4957
f 2264 5019 2265
f 2265 2260 2270
f 2260 4965 2270
f 4934 2261 2266
f 4967 4965 4959
f 4959 4929 5022
f 4929 2266 5022
f 2266 2261 3224
f 2261 2267 3186
f 2261 3186 3224
f 2263 2262 3197
f 2262 4957 2268
f 2262 2268 2992
f 2262 2992 3197
f 2268 4957 2272
f 4957 2264 2272
f 2264 2265 2269
f 2264 2269 2284
f 2272 2264 2284
f 2269 2265 2270
f 2270 4965 4967
f 4967 4959 5022
f 5022 2266 3224
f 2267 2282 3186
f 2268 2272 2273
f 2268 2273 2992
f 2269 2270 4967
f 2269 4967 2276
f 2275 2269 2276
f 2269 2275 2284
f 4967 5022 2276
f 2271 5022 3224
f 5022 2271 2279
f 2279 2271 2280
f 2280 2271 3225
f 2271 3224 3225
f 2273 2272 2274
f 2274 2272 2277
f 2277 2272 2284
f 2273 2274 2991
f 2273 2991 2992
f 2276 5022 2279
f 2274 2277 2290
f 2274 2290 3180
f 2991 2274 3180
f 2275 2276 2278
f 2275 2278 2286
f 2284 2275 2286
f 2278 2276 2279
f 2277 2284 2285
f 2277 2285 2295
f 2277 2289 2290
f 2289 2277 2295
f 2278 2279 2296
f 2286 2278 2296
f 2279 2280 2291
f 2279 2291 2296
f 2280 2287 2294
f 2287 2280 3225
f 2291 2280 2292
f 2292 2280 2294
f 2281 2282 2283
f 2282 2281 3186
f 2281 2283 2287
f 2281 2287 3225
f 3186 2281 3224
f 3224 2281 3225
f 2287 2283 2288
f 2285 2284 2286
f 2285 2286 3182
f 2295 2285 2302
f 2302 2285 2310
f 2310 2285 3182
f 2286 2296 3182
f 2287 2288 2294
f 2288 2293 2294
f 2290 2289 3202
f 2289 2295 3181
f 2289 2300 2301
f 2300 2289 3181
f 2289 2301 3202
f 3180 2290 3202
f 2291 2292 2304
f 2296 2291 2299
f 2299 2291 2321
f 2291 2304 2321
f 2292 2294 2305
f 2304 2292 2305
f 2294 2293 2308
f 2308 2293 2309
f 2305 2294 2308
f 2295 2302 2303
f 2295 2303 2325
f 2295 2325 3181
f 2296 2297 2298
f 2297 2296 2299
f 2296 2298 3182
f 2298 2297 2316
f 2297 2299 2319
f 2316 2297 2318
f 2318 2297 2319
f 2310 2298 2313
f 2298 2310 3182
f 2313 2298 2315
f 2315 2298 2316
f 2319 2299 2321
f 2301 2300 3196
f 2300 2769 3196
f 2301 3201 3202
f 2302 2310 2312
f 2325 2303 2326
f 2304 2305 2306
f 2304 2306 2321
f 2306 2305 2308
f 2306 2308 2323
f 2306 2320 2321
f 2320 2306 2323
f 2307 2308 2309
f 2308 2307 2323
f 2307 2309 2347
f 2307 2322 2323
f 2322 2307 2336
f 2336 2307 2337
f 2337 2307 2347
f 2309 2324 2347
f 2310 2311 2312
f 2311 2310 2313
f 2312 2311 2314
f 2311 2313 2314
f 2312 2314 2328
f 2327 2312 2328
f 2314 2313 2315
f 2314 2315 2317
f 2314 2317 2330
f 2328 2314 2329
f 2329 2314 2330
f 2315 2316 2317
f 2330 2317 2331
f 2318 2319 2332
f 2320 2319 2321
f 2319 2320 2333
f 2322 2320 2323
f 2320 2322 2336
f 2333 2320 2334
f 2334 2320 2336
f 2326 2349 2351
f 2349 2326 2355
f 2328 2329 2340
f 2329 2330 2340
f 2330 2331 2339
f 2330 2339 2340
f 2339 2331 2341
f 2332 2333 2335
f 2333 2334 2335
f 2335 2334 2344
f 2334 2336 2344
f 2343 2335 2345
f 2335 2344 2345
f 2336 2337 2338
f 2336 2338 2344
f 2338 2337 2346
f 2344 2338 2345
f 2345 2338 2346
f 2340 2339 2357
f 2339 2341 2357
f 2353 2340 2356
f 2356 2340 2357
f 2342 2341 2343
f 2341 2342 5031
f 2357 2341 5031
f 2342 2343 2358
f 2342 2358 2363
f 5031 2342 2363
f 2343 2345 2358
f 2358 2345 2367
f 2348 2349 2350
f 2349 2348 2351
f 2348 2350 3188
f 2351 2348 3185
f 3185 2348 3188
f 2350 2349 2354
f 2349 2352 2354
f 2352 2349 2355
f 2350 2354 2359
f 2350 2359 2360
f 2350 2360 3188
f 3183 2351 3184
f 2351 3183 3195
f 3184 2351 3185
f 2352 2353 2354
f 2354 2353 5020
f 5020 2353 2356
f 2354 5020 2361
f 2359 2354 2361
f 2361 5020 4975
f 2356 2357 5020
f 5020 2357 5031
f 2363 2358 2364
f 2364 2358 2367
f 2360 2359 2368
f 2359 2361 2369
f 2368 2359 2369
f 2360 2368 3190
f 3188 2360 3190
f 2361 4975 2362
f 2361 2362 3193
f 2369 2361 2370
f 2370 2361 3193
f 2362 4975 5002
f 2362 5002 3193
f 5020 5031 4975
f 5031 2363 2371
f 4975 5031 5002
f 5031 2371 2377
f 5002 5031 2377
f 2363 2364 2365
f 2363 2365 2371
f 2365 2364 2367
f 2366 2365 2367
f 2365 2366 2384
f 2371 2365 2384
f 2368 2369 2375
f 2368 2372 2374
f 2372 2368 2375
f 2369 2370 2375
f 2375 2370 3193
f 2377 2371 2381
f 2381 2371 2394
f 2371 2384 2394
f 2372 2373 2374
f 2373 2372 2378
f 2372 2375 2378
f 2374 2373 2780
f 2373 2378 2783
f 2780 2373 2781
f 2781 2373 2783
f 2374 2780 3191
f 2374 3189 3190
f 2376 2375 5002
f 2375 2376 2378
f 5002 2375 3193
f 2376 5002 2379
f 2378 2376 2385
f 2376 2379 2386
f 5002 2377 2381
f 2380 5002 2381
f 2379 5002 2380
f 5010 2378 2385
f 2378 5010 2783
f 2379 2380 2386
f 2380 2381 5029
f 2380 5029 2389
f 2386 2380 2389
f 5029 2381 2394
f 2389 5029 2391
f 2382 2383 2384
f 2383 2382 2393
f 2384 2383 2394
f 5029 2383 2392
f 2383 5029 2394
f 2392 2383 2393
f 5010 2385 2387
f 2385 2386 2387
f 5010 2387 2396
f 5010 2396 2784
f 2783 5010 2784
f 2387 2386 2388
f 2388 2386 2389
f 2387 2388 2399
f 2396 2387 2397
f 2397 2387 2398
f 2398 2387 2399
f 2388 2389 2390
f 2388 2390 2399
f 2390 2389 2401
f 2389 2391 2401
f 2399 2390 2400
f 2400 2390 2407
f 2390 2401 2407
f 2393 2403 2404
f 2395 2396 2397
f 2396 2395 2784
f 2395 2397 2790
f 2784 2395 2785
f 2785 2395 2789
f 2789 2395 2790
f 2397 2398 2413
f 2397 2413 2790
f 2398 2399 2405
f 2398 2405 2413
f 2399 2400 2405
f 2405 2400 2408
f 2406 2400 2407
f 2400 2406 2408
f 2401 2402 2407
f 2402 2406 2407
f 2406 2402 2409
f 2405 2408 2412
f 2405 2412 2413
f 2408 2406 2415
f 2406 2409 2417
f 2415 2406 2417
f 2412 2408 2415
f 2409 2416 2417
f 2413 2412 3194
f 2414 2412 2415
f 2412 2414 2421
f 2412 2421 3194
f 2413 2419 2790
f 2419 2413 4985
f 4985 2413 3194
f 2414 2415 2417
f 2416 2414 2417
f 2414 2416 2423
f 2421 2414 2423
f 2418 2419 2420
f 2419 2418 2424
f 2424 2418 2795
f 2425 2418 2430
f 2418 2425 2795
f 2420 2419 4985
f 2419 2424 2790
f 2421 2422 4985
f 2422 2421 2423
f 2421 4985 3194
f 2422 2423 2428
f 2426 2422 2428
f 2428 2423 2429
f 2424 2787 2790
f 2787 2424 2795
f 2425 2430 2431
f 2425 2431 2435
f 2425 2435 2795
f 2427 2426 2428
f 2426 2427 2432
f 2427 2428 2429
f 2435 2431 2436
f 2436 2431 2437
f 2437 2431 2441
f 2432 2433 2441
f 2438 2433 2439
f 2433 2438 2441
f 2435 2436 2444
f 2435 2444 2802
f 2795 2435 2796
f 2796 2435 2802
f 2436 2437 2442
f 2436 2442 2443
f 2436 2443 2444
f 2440 2437 2441
f 2437 2440 2442
f 2438 2439 2447
f 2438 2440 2441
f 2440 2438 2445
f 2445 2438 2447
f 453 446 445
f 2447 2439 2448
f 2448 2439 2450
f 2442 2440 2449
f 2440 2445 2449
f 2443 2442 2449
f 2444 2443 2446
f 2446 2443 2452
f 2443 2449 2453
f 2443 2451 2452
f 2444 2446 2808
f 2802 2444 2808
f 2445 2447 2454
f 2449 2445 2453
f 2453 2445 2457
f 2445 2454 2460
f 2457 2445 2460
f 2446 2452 2810
f 2808 2446 2810
f 2447 2448 2455
f 2454 2447 2455
f 2451 2453 2457
f 2456 2451 2457
f 2810 2452 2811
f 2811 2452 2818
f 2454 2455 2461
f 2460 2454 2465
f 2454 2461 2466
f 2465 2454 2466
f 2461 2455 2463
f 2455 2462 2463
f 2456 2457 2459
f 2458 2456 2459
f 2456 2458 2824
f 2459 2457 2460
f 2458 2459 2469
f 2458 2469 2824
f 2459 2460 2465
f 2464 2459 2466
f 2459 2464 2469
f 2459 2465 2466
f 2461 2463 2468
f 2466 2461 2471
f 2461 2468 2471
f 2463 2467 2468
f 2464 2466 2471
f 2469 2464 2470
f 2470 2464 2471
f 2468 2467 2474
f 2471 2468 2473
f 2473 2468 2474
f 2469 2470 2480
f 2477 2469 2480
f 2469 2477 2824
f 2470 2471 2481
f 2480 2470 2481
f 2472 2471 2473
f 2471 2472 2481
f 2472 2473 2482
f 2472 2482 2490
f 2482 2473 2486
f 2486 2473 2487
f 2476 2475 2825
f 2475 2478 2832
f 2825 2475 2826
f 2826 2475 2832
f 2823 2476 2825
f 2478 2477 2479
f 2479 2477 2480
f 2478 2479 2489
f 2478 2489 2832
f 2479 2480 2483
f 2479 2483 2485
f 2484 2479 2485
f 2479 2484 2489
f 2480 2481 2483
f 2483 2481 2485
f 2482 2486 2490
f 2484 2488 2489
f 2488 2484 2497
f 2497 2484 2498
f 2486 2487 2493
f 2493 2487 2494
f 2489 2488 2495
f 2495 2488 2496
f 2496 2488 2497
f 2489 2495 2832
f 2492 2491 2493
f 2491 2492 2499
f 2491 2499 2500
f 2492 2493 2494
f 2492 2494 2502
f 2499 2492 2507
f 2492 2502 2507
f 2494 2501 2502
f 2495 2496 2830
f 2826 2495 2830
f 2495 2826 2832
f 2496 2497 2504
f 2496 2504 2509
f 2496 2509 2836
f 2830 2496 2836
f 2497 2498 2503
f 2497 2503 2504
f 2503 2498 2505
f 2500 2499 4961
f 4961 2499 2507
f 2502 2501 2507
f 2504 2503 2512
f 2503 2505 2506
f 2503 2506 2511
f 2503 2511 2512
f 2509 2504 2510
f 2510 2504 2512
f 2511 2506 2513
f 2508 2509 2510
f 2509 2508 2514
f 2508 2510 2512
f 2508 2512 2518
f 2514 2508 2518
f 2509 2514 2846
f 2836 2509 2846
f 2511 2513 2517
f 2516 2511 2517
f 2517 2513 2519
f 2514 2515 2522
f 2514 2522 2846
f 2522 2515 2861
f 2515 2523 2861
f 2516 2517 2526
f 2524 2516 2526
f 2517 2519 2526
f 2519 2520 2526
f 2526 2520 2527
f 2527 2520 2532
f 2520 2530 2532
f 2846 2522 2849
f 2849 2522 2854
f 2854 2522 2857
f 2857 2522 2861
f 2523 2524 2525
f 2523 2525 2534
f 2523 2534 2861
f 2525 2524 2526
f 2525 2526 2527
f 2525 2527 2535
f 2534 2525 2535
f 2527 2532 2535
f 2529 2528 2530
f 2530 2528 2532
f 2528 2531 2532
f 2531 2528 2544
f 2528 2536 2545
f 2544 2528 2545
f 2532 2531 2535
f 2535 2531 2542
f 2542 2531 2544
f 2533 2534 2535
f 2534 2533 2540
f 2533 2535 2541
f 2533 2537 2539
f 2537 2533 2541
f 2533 2539 2540
f 2534 2540 2861
f 2541 2535 2542
f 2545 2536 2547
f 2536 2546 2547
f 2537 2538 2539
f 2538 2537 2866
f 2539 2538 2861
f 2538 2857 2861
f 2857 2538 2862
f 2862 2538 2866
f 2540 2539 2861
f 2541 2542 2543
f 2541 2543 2548
f 2543 2542 2550
f 2542 2544 2551
f 2550 2542 2551
f 2548 2543 2549
f 2549 2543 2550
f 2544 2545 2551
f 2545 2547 2552
f 2551 2545 2552
f 2547 2546 2553
f 2552 2547 2553
f 2548 2549 2556
f 2548 2554 2555
f 2554 2548 2556
f 2548 2555 2870
f 2549 2550 2557
f 2556 2549 2557
f 2550 2551 2558
f 2557 2550 2558
f 2551 2552 2562
f 2558 2551 2562
f 2552 2553 2562
f 2553 2559 2562
f 2555 2554 2875
f 2554 2556 2560
f 2554 2560 2875
f 2870 2555 2873
f 2873 2555 2875
f 2556 2557 2561
f 2560 2556 2563
f 2556 2561 2563
f 2557 2558 2561
f 2561 2558 2564
f 2558 2562 2564
f 2562 2559 2567
f 2567 2559 2568
f 2875 2560 2876
f 2876 2560 2890
f 2563 2561 2570
f 2561 2564 2569
f 2561 2569 2570
f 2564 2562 2565
f 2565 2562 2567
f 2564 2565 2566
f 2564 2566 2569
f 2566 2565 2571
f 2565 2567 2571
f 2569 2566 2576
f 2566 2571 2576
f 2567 2568 2573
f 2571 2567 2573
f 2568 2572 2573
f 2570 2569 2577
f 2575 2569 2576
f 2569 2575 2577
f 2574 2570 2579
f 2570 2577 2580
f 2579 2570 2580
f 2571 2573 2586
f 2576 2571 2586
f 2573 2572 2586
f 2574 2579 2581
f 2574 2581 2902
f 2896 2574 2902
f 2575 2576 2582
f 2577 2575 2584
f 2575 2582 2585
f 2584 2575 2585
f 2582 2576 2583
f 2583 2576 2586
f 2580 2577 2584
f 2578 2579 2580
f 2579 2578 2905
f 2578 2580 2589
f 2578 2587 2588
f 2587 2578 2589
f 2578 2588 2905
f 2581 2579 2905
f 2580 2584 2589
f 2581 2895 2902
f 2895 2581 2905
f 2582 2583 2593
f 2585 2582 2597
f 2582 2593 2597
f 2584 2585 3207
f 2589 2584 2590
f 2590 2584 2591
f 2591 2584 3207
f 2585 2597 3207
f 2588 2587 2912
f 2587 2589 2590
f 2587 2590 2595
f 2594 2587 2595
f 2587 2594 2912
f 2905 2588 3206
f 2588 2912 3206
f 2590 2591 2596
f 2595 2590 2600
f 2590 2596 2600
f 2596 2591 3207
f 2593 2592 2597
f 2592 2593 2598
f 2597 2592 2602
f 2592 2598 2602
f 2594 2595 2599
f 2594 2599 2918
f 2912 2594 2915
f 2915 2594 2918
f 2599 2595 2606
f 2595 2600 2606
f 2596 2597 2601
f 2597 2596 3207
f 2600 2596 2601
f 2601 2597 2602
f 2602 2598 2603
f 2605 2599 2606
f 2599 2605 2918
f 2600 2601 2609
f 2606 2600 2622
f 2600 2609 2622
f 2601 2602 2609
f 2602 2603 4931
f 2609 2602 2612
f 2612 2602 4931
f 2603 2608 2613
f 2603 2613 2617
f 2603 2616 4931
f 2616 2603 2617
f 2605 2606 2614
f 2605 2614 2925
f 2918 2605 2922
f 2922 2605 2925
f 2606 2610 2611
f 2610 2606 2622
f 2606 2611 2614
f 2609 2612 2615
f 2609 2615 2618
f 2609 2618 2622
f 2611 2610 2620
f 2620 2610 2622
f 2614 2611 2621
f 2611 2620 2631
f 2621 2611 2623
f 2623 2611 2631
f 2615 2612 2625
f 2612 4931 2624
f 2612 2624 2625
f 2614 2621 2934
f 2925 2614 2928
f 2928 2614 2934
f 2618 2615 2620
f 2620 2615 3208
f 2615 2625 3208
f 2618 2620 2622
f 2631 2620 3208
f 2621 2623 2628
f 2621 2628 2630
f 2621 2630 2934
f 2628 2623 2629
f 2629 2623 2631
f 2625 2624 2637
f 2625 2637 3208
f 2627 2626 3123
f 2627 3123 3126
f 2628 2629 2641
f 2630 2628 2938
f 2628 2641 2946
f 2938 2628 2946
f 2629 2631 2649
f 2629 2640 2641
f 2640 2629 2647
f 2647 2629 2649
f 2934 2630 2942
f 2630 2938 2942
f 2631 2632 2649
f 2632 2631 3208
f 2632 2637 2645
f 2637 2632 3208
f 2632 2645 2649
f 2634 2633 2638
f 2638 2633 2639
f 2634 2638 2643
f 2636 2635 2888
f 2636 2888 2889
f 2636 2889 2890
f 2637 2644 2645
f 2638 2639 3131
f 2638 3131 3132
f 3131 2639 3233
f 2641 2640 2648
f 2640 2647 2657
f 2648 2640 2657
f 2641 2648 2946
f 2643 2642 2646
f 3948 4191 568
f 2646 2642 2653
f 2653 2642 2655
f 2645 2644 2658
f 2644 2651 2660
f 2658 2644 2660
f 2649 2645 2650
f 2650 2645 2658
f 2651 2646 2652
f 2652 2646 2653
f 2647 2649 2650
f 2647 2650 2657
f 2648 2657 2953
f 2946 2648 2954
f 2648 2953 2954
f 2650 2656 2657
f 2656 2650 2658
f 2651 2652 2654
f 2651 2654 2660
f 2652 2653 2654
f 2654 2653 2661
f 2653 2655 2662
f 2661 2653 2666
f 2653 2662 2666
f 2654 2659 2660
f 2659 2654 2661
f 2662 2655 2663
f 2663 2655 3136
f 3130 2655 3132
f 2657 2656 2669
f 2656 2658 2664
f 2656 2664 2671
f 2669 2656 2671
f 2657 2667 2668
f 2667 2657 2669
f 2657 2668 2953
f 2658 2660 2665
f 2664 2658 2665
f 2660 2659 2678
f 2659 2661 3232
f 2678 2659 3232
f 2665 2660 2678
f 2661 2666 2672
f 2661 2672 3232
f 2662 2663 2670
f 2666 2662 2670
f 2670 2663 3137
f 2663 3136 3137
f 2664 2665 2676
f 2671 2664 2673
f 2673 2664 2676
f 2676 2665 2677
f 2677 2665 2678
f 2666 2670 2672
f 2668 2667 2962
f 2667 2669 2683
f 2667 2683 2964
f 2962 2667 2964
f 2953 2668 2957
f 2957 2668 2962
f 2669 2671 2674
f 2669 2674 2683
f 2672 2670 3141
f 2670 3137 3141
f 2671 2673 2674
f 2680 2672 3141
f 2672 2680 3232
f 2674 2673 2675
f 2674 2675 2685
f 2683 2674 2684
f 2684 2674 2685
f 2676 2677 2686
f 2677 2678 2697
f 2686 2677 2693
f 2693 2677 2697
f 2697 2678 3232
f 2679 2680 2681
f 2680 2679 3232
f 2679 2681 2688
f 2679 2688 3232
f 2681 2680 2682
f 2682 2680 3141
f 2688 2681 2689
f 3138 2682 3141
f 2683 2684 2964
f 2684 2685 2975
f 2964 2684 2965
f 2965 2684 2969
f 2969 2684 2971
f 2971 2684 2975
f 2685 2691 2976
f 2975 2685 2976
f 2686 2693 2694
f 2688 2687 2697
f 2695 2687 2696
f 2687 2695 2697
f 2688 2697 3232
f 2691 2690 2983
f 2690 2701 2996
f 2983 2690 2996
f 2691 2692 2976
f 2692 2691 2983
f 2692 2975 2976
f 2975 2692 2980
f 2980 2692 2983
f 2694 2693 4970
f 2693 2695 2696
f 2695 2693 2697
f 2693 2696 4970
f 2694 4970 2702
f 2694 2702 2703
f 2696 2699 4970
f 2700 3146 3147
f 2700 3147 3155
f 3154 2700 3155
f 2701 2703 3003
f 2701 2706 2996
f 2706 2701 3003
f 2702 4970 3231
f 2703 2702 2714
f 2714 2702 3231
f 2703 2714 3003
f 4970 2708 3231
f 2704 2705 2988
f 2706 2704 2996
f 2704 2982 2983
f 2982 2704 2988
f 2704 2983 2996
f 2706 3003 3005
f 2708 2707 2710
f 2710 2707 3162
f 2708 2710 2711
f 2708 2711 2717
f 2708 2717 3231
f 2724 2709 3350
f 2711 2710 2715
f 2715 2710 3162
f 2711 2715 3228
f 2717 2711 2718
f 2718 2711 3228
f 2712 2713 2714
f 2713 2712 3230
f 2712 2714 2717
f 2716 2712 2717
f 2712 2716 2719
f 2712 2719 3230
f 2714 2713 3003
f 3003 2713 3229
f 2713 3222 3229
f 3222 2713 3230
f 2717 2714 3231
f 2715 3162 3165
f 2715 3165 3228
f 2716 2717 2718
f 2716 2718 2720
f 2719 2716 2720
f 2720 2718 3228
f 2719 2720 2721
f 2719 2721 3230
f 2721 2720 3164
f 3164 2720 3228
f 2721 3164 3235
f 2721 3166 3230
f 3166 2721 3235
f 2723 2722 2725
f 2725 2722 3168
f 2726 2722 2727
f 2722 2726 3168
f 2723 2725 2740
f 2724 3350 3355
f 2740 2725 3214
f 3448 3439 3447
f 3214 2725 3923
f 2726 2727 2728
f 2728 2727 2729
f 2731 2730 2734
f 2733 2731 2734
f 2733 2734 2735
f 2737 2736 4799
f 2736 3009 4799
f 2738 2742 2750
f 2746 2738 2750
f 2739 2740 2741
f 2739 2741 2742
f 2741 2740 3214
f 2742 2741 4856
f 2741 3214 4897
f 4856 2741 4877
f 4877 2741 4897
f 2750 2742 4909
f 2742 4856 4909
f 2743 2745 3301
f 2745 2743 3679
f 2743 3301 3682
f 3679 2743 3682
f 2744 2745 3679
f 3290 2744 3866
f 2744 3679 3680
f 2744 3680 3866
f 760 482 486
f 2745 3291 3298
f 2745 3298 3301
f 2748 2746 2749
f 2749 2746 2755
f 2746 2750 2755
f 2747 2748 2752
f 2748 2749 2752
f 2752 2749 2753
f 2753 2749 2754
f 2754 2749 2755
f 2755 2750 4909
f 2751 2752 2753
f 2753 2754 2757
f 2753 2757 2759
f 2753 2759 2760
f 2754 2755 4908
f 2757 2754 2758
f 2758 2754 4903
f 4903 2754 4908
f 4908 2755 4909
f 2756 3160 3161
f 2757 2758 2761
f 2759 2757 2761
f 2761 2758 3177
f 3177 2758 4858
f 4858 2758 4903
f 2760 2759 3200
f 2759 2761 3200
f 2760 2763 3199
f 2763 2760 3200
f 2761 2762 3175
f 2762 2761 3177
f 2761 3175 3200
f 3175 2762 3176
f 3176 2762 3177
f 2763 3174 3198
f 3178 2763 3200
f 2765 2764 2767
f 2767 2764 3176
f 2764 3174 3175
f 2764 3175 3176
f 2766 2765 2767
f 2765 2766 3173
f 2766 2767 4847
f 3173 2766 4846
f 4846 2766 4848
f 2766 4847 4848
f 2767 3176 4847
f 2770 2771 3000
f 2771 2770 3147
f 2770 3000 3153
f 3147 2770 3153
f 2771 2772 3000
f 2772 2771 3152
f 3146 2771 3147
f 2771 3146 3149
f 3148 2771 3149
f 2771 3148 3152
f 3151 2772 3152
f 2773 3048 3049
f 5011 2776 2782
f 2776 2777 2779
f 2777 2776 3192
f 2776 2779 2782
f 2777 2778 2779
f 2778 2777 2780
f 2780 2777 3192
f 2779 2778 2784
f 2778 2780 2781
f 2778 2781 2784
f 2782 2779 2785
f 2779 2784 2785
f 3191 2780 3192
f 2781 2783 2784
f 2782 2785 2789
f 2786 2782 2789
f 2786 2789 3203
f 2793 2786 3203
f 2788 2787 2795
f 2787 2788 3203
f 2787 2789 2790
f 2789 2787 3203
f 2788 2792 2794
f 2792 2788 2797
f 2788 2794 3203
f 2788 2795 2796
f 2788 2796 2797
f 2794 2793 3203
f 2797 2796 2803
f 2796 2802 2803
f 2799 2797 2801
f 2801 2797 2803
f 2800 2799 2801
f 2800 2801 2803
f 2800 2803 2806
f 2804 2800 2806
f 2803 2802 2806
f 2806 2802 2808
f 2805 2804 2806
f 2805 2806 2809
f 2807 2805 2809
f 2806 2808 2809
f 2807 2809 2810
f 2807 2810 2811
f 2807 2811 2814
f 2812 2807 2817
f 2807 2814 2817
f 2809 2808 2810
f 2814 2811 2818
f 2813 2812 2817
f 2813 2817 2819
f 2814 2815 2817
f 2815 2814 2818
f 2815 2816 2817
f 2817 2816 2819
f 2819 2816 2821
f 2820 2819 2821
f 2822 2821 2823
f 2822 2823 2825
f 2827 2826 2831
f 2826 2830 2831
f 2828 2827 2831
f 2829 2828 2830
f 2830 2828 2831
f 2829 2830 2836
f 2834 2829 2837
f 2829 2836 2837
f 2833 2834 2840
f 2835 2833 2838
f 2838 2833 2840
f 2834 2837 2839
f 2834 2839 2840
f 2835 2838 3058
f 2837 2836 2846
f 2839 2837 2842
f 2842 2837 2846
f 2838 2840 2843
f 2838 2843 2844
f 2838 2844 3058
f 2840 2839 2841
f 2841 2839 2842
f 2840 2841 2843
f 2841 2842 2845
f 2843 2841 2847
f 2841 2845 2847
f 2845 2842 2849
f 2842 2846 2849
f 2844 2843 2850
f 2843 2847 2850
f 3058 2844 3065
f 2847 2845 2848
f 2848 2845 2851
f 2845 2849 2854
f 2847 2848 2850
f 2850 2848 3067
f 2848 2851 2852
f 2848 2852 2855
f 2848 2855 3067
f 2852 2851 2853
f 2853 2851 2854
f 2852 2853 2859
f 2855 2852 2859
f 2853 2854 2856
f 2853 2856 2860
f 2859 2853 2860
f 2856 2854 2857
f 2858 2855 2859
f 2855 2858 3067
f 2856 2857 2862
f 2860 2856 2864
f 2856 2862 2864
f 2858 2859 2863
f 2858 2863 2867
f 2858 2867 2872
f 2858 2872 3072
f 3067 2858 3069
f 3069 2858 3072
f 2859 2860 2863
f 2863 2860 2865
f 2860 2864 2865
f 2864 2862 2866
f 2863 2865 2867
f 2865 2864 2868
f 2864 2866 2868
f 2867 2865 3204
f 2865 2868 2869
f 2865 2869 3204
f 2867 2871 2872
f 2871 2867 3204
f 2869 2873 2874
f 2869 2874 3204
f 2872 2871 3077
f 2878 2871 2879
f 2871 2878 3079
f 2879 2871 3204
f 3077 2871 3079
f 3072 2872 3077
f 2874 2873 2877
f 2873 2875 2877
f 2874 2877 2879
f 2874 2879 3204
f 2875 2876 2877
f 2877 2876 3205
f 2889 2876 2890
f 2876 2889 3205
f 2879 2877 3205
f 2878 2879 2881
f 2878 2881 3085
f 3079 2878 3085
f 2879 2880 2881
f 2880 2879 3205
f 2881 2880 2883
f 2880 2882 2883
f 2882 2880 2884
f 2884 2880 3205
f 2881 2883 3085
f 2883 2882 2886
f 2882 2884 2885
f 2882 2885 2887
f 2886 2882 2887
f 2883 2886 2897
f 2883 2897 3084
f 2883 3084 3085
f 2885 2884 2889
f 2889 2884 3205
f 2887 2885 2894
f 2888 2885 2889
f 2885 2888 2894
f 2886 2887 2891
f 2886 2891 2898
f 2897 2886 2898
f 2891 2887 2892
f 2892 2887 2894
f 2888 2893 2894
f 2891 2892 2900
f 2898 2891 2899
f 2899 2891 2900
f 2892 2894 2901
f 2900 2892 2901
f 2894 2893 2901
f 2895 2893 2896
f 2893 2895 2901
f 2895 2896 2902
f 2895 2900 2901
f 2900 2895 2904
f 2904 2895 2905
f 2897 2898 3095
f 3084 2897 3086
f 3086 2897 3095
f 2898 2899 2903
f 2898 2903 3094
f 2898 3094 3095
f 2899 2900 2906
f 2903 2899 2906
f 2900 2904 2906
f 2903 2906 2908
f 2903 2908 2909
f 2903 2909 3105
f 3094 2903 3106
f 2903 3105 3106
f 2904 2905 3206
f 2906 2904 2907
f 2907 2904 3206
f 2906 2907 2908
f 2908 2907 2911
f 2907 2910 2911
f 2910 2907 3206
f 2909 2908 2911
f 2909 2911 2914
f 2913 2909 2914
f 2909 2913 2916
f 2909 2916 2920
f 2909 2920 3105
f 2911 2910 2914
f 2910 2912 2915
f 2912 2910 3206
f 2914 2910 2915
f 2913 2914 2917
f 2916 2913 2921
f 2913 2917 2926
f 2921 2913 2926
f 2914 2915 2917
f 2917 2915 2918
f 2916 2919 2920
f 2919 2916 2923
f 2916 2921 2924
f 2923 2916 2924
f 2917 2918 2922
f 2917 2922 2925
f 2917 2925 2926
f 2920 2919 3105
f 2919 2923 4935
f 3105 2919 3110
f 3110 2919 3111
f 3111 2919 3113
f 3113 2919 4935
f 2924 2921 2927
f 2921 2926 2927
f 2923 2924 2932
f 2923 2932 2935
f 2923 2935 3117
f 4935 2923 3117
f 2924 2927 2929
f 2924 2929 2932
f 2926 2925 2927
f 2927 2925 2928
f 2927 2928 2929
f 2929 2928 2930
f 2930 2928 2934
f 2929 2930 2933
f 2929 2931 2932
f 2931 2929 2933
f 2933 2930 2942
f 2930 2934 2942
f 2932 2931 2935
f 2931 2933 2936
f 2935 2931 2936
f 2936 2933 2939
f 2933 2937 2939
f 2937 2933 2942
f 2935 2936 2940
f 2935 2940 2948
f 2935 2948 3118
f 3117 2935 3118
f 2936 2939 2940
f 2939 2937 2941
f 2941 2937 2945
f 2937 2942 2943
f 2937 2943 2945
f 2942 2938 2943
f 2943 2938 2946
f 2940 2939 2941
f 2940 2941 2944
f 2940 2944 2948
f 2944 2941 2945
f 2945 2943 2947
f 2943 2946 2954
f 2947 2943 2954
f 2944 2945 2950
f 2948 2944 2949
f 2949 2944 2950
f 2945 2947 2950
f 2950 2947 2952
f 2952 2947 2954
f 2948 2949 5027
f 3118 2948 3127
f 3127 2948 5027
f 2949 2950 2951
f 2949 2951 2955
f 2949 2959 3133
f 5027 2949 3133
f 2951 2950 2952
f 2951 2952 2955
f 2952 2954 2956
f 2955 2952 2956
f 2954 2953 2957
f 2956 2954 2957
f 2955 2956 2960
f 2958 2955 2960
f 2955 2958 3139
f 2959 2955 3139
f 2956 2957 2960
f 2960 2957 2961
f 2961 2957 2962
f 2958 2960 2967
f 2958 2967 3139
f 3133 2959 3236
f 3135 2959 3139
f 2959 3135 3236
f 2960 2961 2963
f 2960 2963 2968
f 2960 2966 2967
f 2966 2960 2970
f 2960 2968 2970
f 2961 2962 2964
f 2961 2964 2965
f 2967 2966 3144
f 2966 2970 2977
f 2966 2977 2985
f 3139 2967 3144
f 2970 2968 2973
f 2968 2972 2973
f 2970 2973 2977
f 2974 2971 2975
f 2973 2972 2978
f 2978 2972 2979
f 2977 2973 2978
f 2974 2975 2980
f 2977 2978 2986
f 2985 2977 2986
f 2978 2979 2981
f 2978 2981 2987
f 2986 2978 2987
f 2982 2980 2983
f 2981 2982 2988
f 2987 2981 2989
f 2984 2985 2986
f 2984 2986 2994
f 2993 2984 2994
f 2986 2987 2997
f 2994 2986 2997
f 2987 2989 2990
f 2987 2990 2997
f 2990 2989 2995
f 2997 2990 2998
f 2998 2990 3221
f 3042 2991 3044
f 3044 2991 3045
f 3045 2991 3180
f 2993 2994 3156
f 3151 2993 3156
f 2994 2997 2998
f 2999 2998 3004
f 3004 2998 3221
f 3153 3000 3161
f 3005 3003 3229
f 773 499 203
f 95 93 98
f 4809 4810 4739
f 3015 3010 3021
f 3011 3012 3013
f 3011 3013 4800
f 3014 3011 4800
f 3013 3012 4828
f 3012 3015 4828
f 4827 3013 4833
f 3013 4828 4831
f 3013 4831 4833
f 3019 3015 3020
f 3015 3019 4828
f 3020 3015 3021
f 3017 3020 3021
f 3020 3017 3024
f 3017 3022 3024
f 3022 3018 3025
f 3019 3020 4930
f 3023 3019 4930
f 3019 3023 3028
f 3019 3028 4828
f 3020 3024 3027
f 3020 3027 4930
f 3024 3022 3025
f 3024 3025 3027
f 3027 3025 3215
f 4930 3027 3030
f 3030 3027 3032
f 3032 3027 3215
f 3031 4829 4838
f 4830 3031 4838
f 3213 3032 3215
f 3045 3180 3202
f 3201 3045 3202
f 3049 3048 3184
f 3048 3183 3184
f 3049 3184 3185
f 3049 3185 3187
f 4839 3052 4879
f 4879 3052 4886
f 3052 4885 4886
f 4892 3054 4893
f 3059 3058 3065
f 3059 3062 3063
f 3062 3059 3065
f 3062 3061 3063
f 3061 3062 3064
f 3063 3061 3066
f 3061 3064 3068
f 3064 3062 3065
f 3067 3069 3070
f 3071 3072 3073
f 3071 3073 3075
f 3073 3072 3077
f 3073 3074 3075
f 3074 3073 3239
f 3073 3077 3080
f 3073 3080 3239
f 3083 3074 3239
f 3076 3077 3079
f 3077 3076 3080
f 3076 3079 3087
f 3080 3076 3081
f 3081 3076 3087
f 3079 3085 3087
f 3080 3081 3089
f 3080 3089 3239
f 3081 3085 3086
f 3085 3081 3087
f 3081 3086 3220
f 3089 3081 3093
f 3093 3081 3220
f 3088 3083 3089
f 3089 3083 3239
f 3085 3084 3086
f 3086 3095 3220
f 3088 3089 3090
f 3090 3089 3096
f 3089 3093 3096
f 3090 3096 3238
f 3103 3090 3104
f 3104 3090 3238
f 3095 3092 3096
f 3092 3095 3098
f 3096 3092 3238
f 3092 3098 3102
f 3092 3102 3104
f 3092 3104 3238
f 3096 3093 3220
f 3095 3094 3098
f 3098 3094 3106
f 3095 3096 3220
f 3097 4796 4797
f 4796 3097 4818
f 3097 4797 4805
f 3098 3099 3102
f 3099 3098 3106
f 3099 3100 3102
f 3100 3099 3107
f 3099 3106 3108
f 3107 3099 3108
f 3101 3100 3109
f 3100 3107 3109
f 3106 3105 3108
f 3108 3105 3110
f 3107 3108 3109
f 3109 3108 3111
f 3108 3110 3111
f 3109 3111 3112
f 3109 3112 3237
f 3112 3111 3113
f 3112 3113 3116
f 3114 3112 3116
f 3112 3114 3237
f 3113 4935 3115
f 3113 3115 3116
f 3115 4935 3120
f 4935 3117 3120
f 3117 3118 3119
f 3117 3119 3120
f 3119 3118 3127
f 3124 3119 3134
f 3119 3127 3134
f 3125 3124 3128
f 5027 3124 3134
f 3128 3124 5027
f 3127 5027 3134
f 3236 3128 5027
f 3131 3130 3132
f 3133 3236 5027
f 3135 3139 3144
f 3140 3135 3142
f 3142 3135 3144
f 3137 3138 3141
f 3140 3142 3143
f 3140 3143 3149
f 3143 3142 3145
f 3143 3145 3150
f 3143 3148 3149
f 3148 3143 3150
f 3147 3153 3155
f 3148 3150 3152
f 3150 3151 3152
f 3155 3153 3159
f 3153 3157 3159
f 3157 3153 3161
f 3157 3158 3159
f 3160 3157 3161
f 3159 3158 3162
f 3162 3158 3165
f 3158 3164 3165
f 3163 3166 3235
f 3165 3164 3228
f 3166 3222 3230
f 3172 3173 4846
f 3175 3174 3178
f 3174 3179 3198
f 3175 3178 3200
f 4847 3176 4849
f 4849 3177 4858
f 3187 3185 3188
f 3187 3188 3190
f 3189 3187 3190
f 3214 3923 4873
f 3214 4873 4897
f 3216 3217 3218
f 3217 3216 3686
f 3216 3218 3297
f 3216 3297 3681
f 3216 3681 4544
f 3686 3216 4545
f 3216 4544 4545
f 3218 3217 3306
f 3306 3217 3312
f 3312 3217 3313
f 3313 3217 3686
f 3218 3296 3297
f 3296 3218 3306
f 3241 3240 5014
f 3240 3241 3243
f 5014 3240 3249
f 3240 3243 3249
f 3247 3242 5032
f 3242 3247 3254
f 3248 5014 3249
f 3249 3243 3250
f 3245 3244 3246
f 3244 3245 3252
f 3251 3244 3252
f 3252 3245 3253
f 3247 5014 3248
f 5014 3247 5032
f 3247 3248 3265
f 3248 3255 3266
f 3265 3248 3266
f 3249 3250 3255
f 3255 3250 3262
f 3262 3250 3270
f 3270 3250 4534
f 3250 4531 4534
f 3251 3252 3256
f 3251 3256 3257
f 3251 3257 3900
f 3252 3253 3256
f 3253 3254 3260
f 3256 3253 3259
f 3259 3253 3260
f 3260 3254 3264
f 3264 3254 3274
f 3261 3255 3262
f 3255 3261 3266
f 3257 3256 3675
f 3256 3259 3675
f 3258 3257 3675
f 3257 3258 3899
f 3257 3899 3900
f 3263 3258 3675
f 3258 3263 3902
f 3258 3898 3899
f 3898 3258 3902
f 3259 3263 3675
f 3260 3264 3272
f 3460 3461 3890
f 3261 3262 3269
f 3266 3261 3267
f 3267 3261 3278
f 3261 3269 3278
f 3269 3262 3270
f 3902 3263 3903
f 3265 3266 3267
f 3265 3267 3268
f 3268 3267 3276
f 3276 3267 3277
f 3277 3267 3278
f 3268 3276 4956
f 3269 3270 4536
f 3278 3269 3279
f 3279 3269 4536
f 3270 4534 4535
f 3270 4535 4536
f 3271 3272 3280
f 3273 3271 3676
f 3271 3280 3282
f 3271 3282 3676
f 3280 3272 3281
f 3273 3676 3905
f 3903 3273 3905
f 3283 3275 3284
f 3284 3275 3295
f 3275 4956 3295
f 3276 3277 3288
f 3276 3285 3287
f 3285 3276 3288
f 4956 3276 3287
f 3277 3278 3279
f 3277 3279 3288
f 3288 3279 3289
f 3289 3279 4541
f 3279 4536 4540
f 3279 4540 4541
f 3280 3281 3677
f 3281 3290 3677
f 3292 3284 3295
f 3285 3286 3287
f 3286 3285 3296
f 3285 3288 3681
f 3296 3285 3297
f 3297 3285 3681
f 4956 3287 3295
f 3287 3286 3295
f 3295 3286 3300
f 3286 3296 3683
f 3300 3286 3683
f 3288 3289 3681
f 3681 3289 4544
f 3289 4541 4542
f 3289 4542 4544
f 3677 3290 3678
f 3678 3290 3866
f 3291 3292 3294
f 3291 3294 3298
f 3292 3293 3294
f 3293 3292 3295
f 3294 3293 3300
f 3293 3295 3300
f 3298 3294 3302
f 3294 3300 3303
f 3302 3294 3303
f 3296 3306 3683
f 3301 3298 3308
f 3298 3302 3308
f 3300 3299 3303
f 3299 3300 3683
f 3303 3299 3304
f 3304 3299 3305
f 3305 3299 3306
f 3306 3299 3683
f 3307 3301 3308
f 3301 3307 3682
f 3302 3303 3311
f 3303 3304 3311
f 3304 3305 3320
f 3311 3304 3319
f 3319 3304 3320
f 3305 3306 3312
f 3305 3312 3322
f 3320 3305 3322
f 3307 3308 3317
f 3307 3309 3684
f 3682 3307 3867
f 3307 3684 3867
f 3308 3310 3317
f 914 4610 859
f 3684 3309 3685
f 3317 3310 4057
f 3312 3313 3314
f 3312 3314 3322
f 3314 3313 3323
f 3323 3313 3686
f 3314 3321 3322
f 3315 3316 3325
f 3315 3317 4057
f 2736 2737 814
f 3316 3324 3325
f 3318 3319 3320
f 3319 3318 3327
f 3318 3320 3328
f 3327 3318 3336
f 3318 3328 3687
f 3336 3318 3343
f 3343 3318 3687
f 3321 3320 3322
f 3320 3321 3328
f 3328 3321 3331
f 3321 3329 3332
f 3331 3321 3332
f 3325 3324 3326
f 3326 5030 4054
f 4051 3326 4054
f 3327 3336 3337
f 3328 3331 3689
f 3687 3328 3688
f 3688 3328 3689
f 3332 3329 3333
f 3333 3329 3335
f 3330 3331 3334
f 3331 3330 3689
f 3330 3334 3340
f 3339 3330 3340
f 3330 3339 3345
f 3330 3345 3689
f 3331 3332 3334
f 3332 3333 3334
f 3334 3333 3690
f 3333 3335 4740
f 3690 3333 4740
f 3340 3334 3690
f 3335 4555 4740
f 2183 1014 273
f 1302 1140 1151
f 3341 3336 3343
f 3339 3340 4741
f 3345 3339 4933
f 3339 3353 4933
f 3353 3339 4742
f 3339 4741 4742
f 3340 3690 3692
f 3340 3692 4741
f 3342 3341 3343
f 3342 3343 3348
f 3342 3346 3350
f 3343 3347 3348
f 3347 3343 3687
f 3344 3345 4933
f 3345 3344 3691
f 3344 3351 3352
f 3351 3344 4933
f 3344 3352 3691
f 3689 3345 3691
f 3346 3348 3352
f 3350 3346 3354
f 3351 3346 3352
f 3346 3351 3357
f 3354 3346 3357
f 3348 3347 3691
f 3347 3687 3688
f 3347 3688 3689
f 3347 3689 3691
f 3352 3348 3691
f 3360 3349 3361
f 3361 3349 3694
f 3694 3349 4741
f 4741 3349 4742
f 3350 3354 3355
f 3357 3351 3358
f 3358 3351 4933
f 3353 3358 4933
f 3358 3353 3372
f 3353 3360 3372
f 3360 3353 4742
f 3355 3354 3356
f 3364 3358 3380
f 3358 3372 3380
f 3359 3363 3366
f 3359 3366 3922
f 3920 3359 3922
f 3360 3361 3362
f 3360 3362 4962
f 3360 4962 3372
f 3362 3361 3377
f 3377 3361 3693
f 3693 3361 3694
f 4962 3362 3381
f 3362 3377 3381
f 3363 3365 3366
f 3365 3364 3375
f 3367 3364 3370
f 3364 3367 3375
f 3370 3364 3380
f 3366 3365 3868
f 3365 3375 3868
f 3366 3868 3869
f 3366 3869 3921
f 3366 3921 3922
f 3368 3367 3370
f 3367 3368 3384
f 3375 3367 3379
f 3379 3367 3382
f 3382 3367 3384
f 3369 3368 3370
f 3368 3369 3383
f 3368 3383 3384
f 3369 3370 3376
f 3369 3376 3390
f 3383 3369 3390
f 3370 3373 3376
f 3373 3370 3380
f 3371 4962 3374
f 4962 3371 3376
f 3371 3374 3392
f 3376 3371 3394
f 3371 3392 3394
f 3374 4962 3381
f 3372 4962 3373
f 3372 3373 3380
f 3373 4962 3376
f 3374 3381 3396
f 3392 3374 3396
f 3375 3379 3868
f 3390 3376 3394
f 3377 3378 3381
f 3378 3377 3386
f 3386 3377 4564
f 3377 3693 4563
f 3377 4563 4564
f 3381 3378 3396
f 3378 3386 3401
f 3378 3395 3396
f 3395 3378 3401
f 3379 3382 3926
f 3868 3379 3926
f 3382 3384 3388
f 3382 3388 3926
f 3384 3383 3387
f 4486 1031 4524
f 1051 1049 1050
f 3388 3384 3932
f 3385 3390 3399
f 3398 3385 3402
f 3385 3399 3402
f 3401 3386 4743
f 3386 4564 4743
f 3926 3388 3927
f 2486 2493 2490
f 3389 3390 3394
f 3390 3389 3399
f 3389 3394 3408
f 3404 3389 3415
f 3389 3408 3417
f 3415 3389 3417
f 3391 3393 3396
f 3393 3391 3407
f 3395 3391 3396
f 3391 3395 3405
f 3391 3405 3410
f 3407 3391 3410
f 3392 3393 3394
f 3393 3392 3396
f 3394 3393 3407
f 3394 3407 3408
f 3400 3395 3401
f 3395 3400 3405
f 3397 3871 3928
f 3871 3397 3933
f 3397 3928 3931
f 3397 3932 3933
f 3398 3402 3695
f 3398 3695 3933
f 3932 3398 3933
f 3402 3399 3403
f 3400 3401 4566
f 3405 3400 3411
f 3411 3400 3412
f 3412 3400 4567
f 3400 4566 4567
f 4566 3401 4743
f 3402 3403 3695
f 3413 3404 3415
f 3405 3409 3410
f 3409 3405 3419
f 3405 3411 3419
f 3407 3406 3408
f 3406 3407 3410
f 3408 3406 3417
f 3409 3406 3410
f 3406 3409 3427
f 3417 3406 3418
f 3418 3406 3432
f 3406 3427 3432
f 3409 3419 3420
f 3409 3420 3427
f 3411 3412 3433
f 3419 3411 3433
f 3433 3412 4574
f 3412 4567 4572
f 3412 4572 4574
f 3414 3413 3874
f 3413 3415 3422
f 3413 3422 3876
f 3874 3413 3875
f 3875 3413 3876
f 3873 3414 3874
f 3416 3415 3417
f 3415 3416 3423
f 3422 3415 3423
f 3416 3417 3418
f 3416 3418 3442
f 3423 3416 3424
f 3424 3416 3442
f 3418 3432 3444
f 3442 3418 3444
f 3420 3419 3435
f 3419 3433 3435
f 3427 3420 3435
f 3421 3422 3423
f 3422 3421 3876
f 3421 3423 3883
f 3876 3421 3878
f 3878 3421 3883
f 2756 1840 838
f 3423 3428 3883
f 3430 3424 3442
f 3425 3429 3430
f 3429 3425 3436
f 3425 3430 3442
f 3436 3425 3440
f 3440 3425 3444
f 3425 3442 3444
f 3427 3426 3432
f 3426 3427 3435
f 3432 3426 3884
f 3426 3435 3454
f 3445 3426 3454
f 3426 3445 3884
f 3430 3429 3431
f 3431 3429 3437
f 3429 3436 3437
f 3431 3437 3883
f 3432 3443 3444
f 3443 3432 3884
f 3433 3434 3435
f 3434 3433 4578
f 3433 4574 4575
f 3433 4575 4578
f 3435 3434 3450
f 3450 3434 3451
f 3451 3434 4578
f 3435 3450 3454
f 1348 1343 761
f 3436 3440 3441
f 3436 3441 3885
f 3437 3880 3883
f 3880 3437 3942
f 3438 3941 3942
f 3941 3438 3943
f 3439 3440 3444
f 3440 3439 3448
f 3443 3439 3444
f 3439 3443 3446
f 3439 3446 3455
f 3447 3439 3453
f 3453 3439 3455
f 3441 3440 3448
f 3885 3441 3886
f 3446 3443 3884
f 3445 3446 3884
f 3446 3445 3889
f 3445 3454 3889
f 3446 3449 3455
f 3449 3446 3889
f 1185 1105 1186
f 3447 3453 3460
f 1185 1104 1105
f 1343 1341 1252
f 3455 3449 3463
f 3463 3449 3472
f 3449 3470 3472
f 3470 3449 3889
f 3450 3451 3458
f 3454 3450 3458
f 3458 3451 3459
f 3459 3451 4579
f 4577 3451 4578
f 3451 4577 4579
f 3452 3696 3887
f 3886 3452 3944
f 3452 3887 3945
f 3944 3452 3945
f 3453 3455 3464
f 3461 3453 3464
f 3457 3454 3458
f 3454 3457 3889
f 3462 3455 3463
f 3455 3462 3464
f 3456 3457 3474
f 3457 3456 3889
f 3456 3468 3470
f 3468 3456 3476
f 3456 3470 3889
f 3456 3474 3476
f 3457 3458 3459
f 3457 3459 4744
f 3474 3457 3697
f 3697 3457 4744
f 3459 4579 4580
f 3459 4580 4744
f 225 62 107
f 4813 1024 4810
f 3462 3463 3465
f 3464 3462 3949
f 3462 3465 3949
f 3465 3463 3466
f 3466 3463 3467
f 3467 3463 3472
f 3890 3464 3949
f 3465 3466 3471
f 3465 3471 3892
f 3466 3467 3471
f 3469 3467 3472
f 3467 3469 3477
f 3471 3467 3477
f 3470 3468 3472
f 3472 3468 3478
f 3468 3476 3478
f 3469 3472 3482
f 3477 3469 3481
f 3481 3469 3482
f 3471 3477 3700
f 3471 3700 3892
f 3472 3478 3482
f 3474 3473 3476
f 3473 3475 3697
f 3476 3473 3479
f 3479 3473 3698
f 3473 3697 3698
f 3475 3474 3697
f 3478 3476 3483
f 3476 3479 3484
f 3483 3476 3484
f 3477 3481 3487
f 3477 3487 3699
f 3477 3699 3700
f 3482 3478 3488
f 3478 3483 3485
f 3478 3485 3488
f 3484 3479 3489
f 3479 3486 3489
f 3486 3479 4745
f 3479 3698 4745
f 3480 3698 4744
f 3698 3480 4745
f 4215 3480 4583
f 3480 4215 4585
f 3480 4580 4583
f 4580 3480 4744
f 3480 4585 4745
f 3481 3482 3493
f 3487 3481 3493
f 3482 3488 3492
f 3482 3492 3493
f 3483 3484 3485
f 3485 3484 3491
f 3484 3489 3491
f 3488 3485 3491
f 3489 3486 3490
f 3490 3486 4745
f 3487 3493 3499
f 3487 3499 3701
f 3699 3487 3701
f 3488 3491 3494
f 3492 3488 3494
f 3489 3490 3491
f 3491 3490 3497
f 3497 3490 4584
f 4584 3490 4745
f 3494 3491 3496
f 3491 3495 3496
f 3495 3491 3497
f 3493 3492 3501
f 3492 3494 3513
f 3501 3492 3513
f 3493 3498 3499
f 3498 3493 3501
f 3494 3496 3504
f 3494 3504 3513
f 3496 3495 3502
f 3495 3497 4584
f 3502 3495 3505
f 3505 3495 3506
f 3506 3495 4584
f 3496 3502 3504
f 3499 3498 3705
f 3498 3501 3503
f 3498 3503 3507
f 3498 3507 3705
f 3701 3499 3705
f 3501 3500 3503
f 3500 3501 3513
f 3503 3500 3511
f 3511 3500 3512
f 3512 3500 3711
f 3500 3513 3711
f 3504 3502 3509
f 3502 3505 3509
f 3507 3503 3510
f 3510 3503 3511
f 3508 3504 3509
f 3504 3508 3711
f 3513 3504 3711
f 3505 3506 3515
f 3509 3505 3514
f 3514 3505 3515
f 3515 3506 4587
f 4238 3506 4584
f 3506 4238 4587
f 3705 3507 3708
f 3708 3507 3710
f 3710 3507 3712
f 3508 3509 3523
f 3518 3508 3529
f 3508 3518 3711
f 3508 3523 3534
f 3529 3508 3534
f 3509 3514 3523
f 3510 3511 3516
f 3510 3516 3712
f 3511 3512 3517
f 3516 3511 3517
f 3517 3512 3518
f 3518 3512 3711
f 3514 3515 3527
f 3523 3514 3526
f 3526 3514 3527
f 3527 3515 4588
f 3515 4587 4588
f 3516 3517 3520
f 3516 3520 3521
f 3516 3521 3714
f 3712 3516 3714
f 3517 3518 3522
f 3517 3519 3520
f 3519 3517 3522
f 3522 3518 3531
f 3518 3529 3531
f 3520 3519 3528
f 3519 3522 3528
f 3521 3520 3717
f 3520 3528 3717
f 3714 3521 3715
f 3715 3521 3718
f 3521 3717 3718
f 3528 3522 3720
f 3522 3531 3720
f 3523 3526 3534
f 3524 3525 3534
f 3525 3524 4590
f 3526 3524 3534
f 3524 3526 4590
f 3525 3533 3534
f 3533 3525 3535
f 3535 3525 3540
f 3525 3539 3540
f 3539 3525 4590
f 3526 3527 4589
f 3526 4589 4590
f 3527 4588 4589
f 3536 3528 3720
f 3528 3536 3730
f 3717 3528 3730
f 3531 3529 3532
f 3532 3529 3533
f 3533 3529 3534
f 3532 3530 3724
f 3530 3532 3726
f 3724 3530 3728
f 3530 3726 3728
f 3531 3532 3537
f 3531 3537 3720
f 3532 3533 3726
f 3537 3532 3724
f 3533 3535 3726
f 3535 3540 3726
f 3536 3537 3538
f 3537 3536 3720
f 3536 3538 3723
f 3536 3723 3730
f 3538 3537 3724
f 3723 3538 3725
f 3540 3539 4591
f 3539 4590 4591
f 3540 3541 3726
f 3541 3540 4594
f 3726 3541 3741
f 3741 3541 3754
f 3754 3541 4597
f 3541 4594 4597
f 3543 3542 3763
f 3542 3543 4611
f 3542 3544 3554
f 3544 3542 4611
f 3552 3542 3553
f 3542 3552 3763
f 3553 3542 3554
f 3755 3543 3763
f 3543 3755 4606
f 3543 4606 4607
f 3543 4607 4611
f 3554 3544 3566
f 3566 3544 4613
f 3544 4611 4613
f 3545 3546 3547
f 3546 3545 3556
f 3545 3547 3549
f 3545 3549 3559
f 3545 3555 3556
f 3555 3545 3559
f 3547 3546 3762
f 3546 3556 3772
f 3546 3761 3762
f 3761 3546 3772
f 3547 3548 3549
f 3548 3547 3773
f 3547 3762 3773
f 3549 3548 3562
f 3550 3548 3551
f 3548 3550 3562
f 3551 3548 4746
f 3548 3773 4746
f 3559 3549 3561
f 3561 3549 3562
f 3550 3551 3564
f 3562 3550 3563
f 3563 3550 3568
f 3551 3552 3553
f 3552 3551 4746
f 3551 3553 3558
f 3551 3558 3564
f 3763 3552 3764
f 3764 3552 4746
f 3553 3554 3557
f 3553 3557 3558
f 3557 3554 3574
f 3554 3566 3576
f 3574 3554 3576
f 3556 3555 3779
f 3555 3559 3560
f 3555 3560 3783
f 3779 3555 3784
f 3555 3783 3784
f 3556 3771 3772
f 3771 3556 3775
f 3775 3556 4343
f 3556 3779 3781
f 3556 3781 4343
f 3558 3557 3565
f 3565 3557 3570
f 3570 3557 3574
f 3564 3558 3565
f 3560 3559 3561
f 3560 3561 3571
f 3560 3571 3585
f 3560 3585 3783
f 3561 3562 3567
f 3561 3567 3571
f 3562 3563 3567
f 3567 3563 3573
f 3563 3568 3573
f 3564 3565 3568
f 3568 3565 3569
f 3569 3565 3570
f 3576 3566 4614
f 3566 4613 4614
f 3571 3567 3572
f 3572 3567 3573
f 3568 3569 3573
f 3569 3570 3575
f 3573 3569 3787
f 3569 3575 3787
f 3570 3574 3575
f 3571 3572 3585
f 3572 3573 3577
f 3572 3577 3585
f 3577 3573 3578
f 3578 3573 3593
f 3593 3573 3788
f 3573 3787 3788
f 3575 3574 3579
f 3574 3576 3580
f 3579 3574 3580
f 3575 3579 3787
f 3576 4614 4747
f 4622 3576 4747
f 3577 3578 3789
f 3585 3577 3586
f 3586 3577 3789
f 3578 3591 3592
f 3591 3578 3593
f 3578 3592 3610
f 3578 3610 3789
f 3579 3580 3581
f 3579 3581 3589
f 3579 3587 3588
f 3587 3579 3589
f 3579 3588 3787
f 3581 3580 4622
f 3580 4620 4622
f 3589 3581 3590
f 3590 3581 4748
f 3581 4622 4625
f 3581 4625 4748
f 3582 3583 3584
f 3583 3582 3785
f 3582 3584 3586
f 3946 3945 3888
f 568 3946 3888
f 3583 3785 4361
f 3584 3585 3586
f 3585 3584 3783
f 3783 3584 3784
f 3784 3584 3786
f 3786 3584 4363
f 3586 3597 3598
f 3604 3586 3789
f 3588 3587 3607
f 3587 3589 3602
f 3587 3602 3603
f 3587 3603 3607
f 3599 3588 3607
f 3588 3599 3788
f 3787 3588 3788
f 3589 3590 3602
f 3602 3590 4629
f 3590 4626 4629
f 4626 3590 4748
f 3592 3591 3595
f 3591 3593 3594
f 3591 3594 3596
f 3595 3591 3601
f 3591 3596 3601
f 3592 3595 3610
f 3594 3593 3788
f 3596 3594 3600
f 3594 3599 3600
f 3599 3594 3788
f 3595 3601 3608
f 3595 3608 3612
f 3610 3595 3612
f 3596 3600 3609
f 3601 3596 3606
f 3606 3596 3609
f 762 1356 763
f 3600 3599 3607
f 3600 3607 3609
f 3601 3606 3792
f 3608 3601 3792
f 3603 3602 4629
f 3607 3603 3614
f 3614 3603 3615
f 3615 3603 4631
f 3603 4629 4631
f 3604 3610 3612
f 3610 3604 3789
f 3604 3612 4390
f 3606 3609 3791
f 3606 3791 3792
f 3609 3607 3793
f 3607 3614 3793
f 3608 3611 3612
f 3611 3608 3613
f 3613 3608 3792
f 3791 3609 3794
f 3609 3793 3794
f 3612 3611 4396
f 3611 3613 3617
f 3611 3617 4410
f 4396 3611 4398
f 4398 3611 4410
f 4390 3612 4396
f 3617 3613 3618
f 3618 3613 3619
f 3619 3613 3797
f 3613 3792 3797
f 3614 3615 3795
f 3614 3795 3806
f 3795 3615 4636
f 3615 4631 4633
f 3615 4633 4634
f 3615 4634 4636
f 3616 3790 4390
f 3616 4390 4396
f 3617 3618 4423
f 4410 3617 4423
f 3618 3619 3620
f 3618 3620 3801
f 3618 3801 4423
f 3620 3619 3815
f 3621 3619 3808
f 3619 3621 3815
f 3619 3797 3808
f 3801 3620 3812
f 3812 3620 3814
f 3814 3620 3815
f 80 75 78
f 3460 3453 3461
f 3696 3448 3447
f 569 3950 3948
f 3622 3621 3816
f 3621 3622 3823
f 3621 3808 3816
f 3815 3621 3824
f 3621 3823 3824
f 3452 3886 3448
f 3622 3816 3823
f 3886 3441 3448
f 3623 3812 3814
f 3812 3623 4424
f 3623 3814 3815
f 3623 3815 3824
f 3625 3624 3637
f 3624 3625 3656
f 3634 3624 3656
f 1107 905 4662
f 3626 3625 3660
f 3625 3626 4471
f 3625 3627 3656
f 3627 3625 4471
f 3625 3637 3640
f 3625 3640 3661
f 3660 3625 3661
f 3628 3626 4472
f 3626 3660 3840
f 3626 3840 4472
f 3656 3627 4458
f 4458 3627 4471
f 4471 3628 4472
f 3630 3629 3632
f 3629 3630 3664
f 3632 3629 3633
f 3633 3629 3663
f 3663 3629 3664
f 3630 3631 3664
f 3631 3630 4505
f 3630 3632 4674
f 4505 3630 4674
f 3664 3631 4688
f 3631 4685 4688
f 3632 3633 3646
f 3632 3646 3647
f 3632 3647 4674
f 3646 3633 3652
f 3652 3633 3654
f 3654 3633 3659
f 3659 3633 3663
f 449 2042 2037
f 3634 3656 4456
f 3636 3635 3831
f 3831 3635 3832
f 3832 3635 3833
f 3637 3636 3638
f 3638 3636 3819
f 3819 3636 4446
f 3636 3831 4446
f 1080 1081 4526
f 3637 3638 3649
f 3637 3639 3640
f 3639 3637 3649
f 3649 3638 3820
f 3638 3819 3820
f 3640 3639 3643
f 3643 3639 3649
f 3642 3640 3643
f 3640 3642 3661
f 3641 3642 3643
f 3642 3641 3645
f 3641 3643 3650
f 3641 3644 3645
f 3644 3641 3650
f 3642 3645 3657
f 3642 3657 3661
f 3643 3649 3650
f 3645 3644 3658
f 3644 3650 3651
f 3644 3651 3658
f 3657 3645 3659
f 3645 3658 3659
f 3646 3652 3655
f 3646 3655 4660
f 3646 4660 4669
f 3646 4669 4670
f 3647 4670 4674
f 3648 3816 3819
f 3816 3648 3823
f 3648 3819 4446
f 3823 3648 4446
f 3650 3649 3825
f 3649 3820 3825
f 3651 3650 3653
f 3653 3650 3822
f 3822 3650 3825
f 3651 3653 3654
f 3651 3654 3658
f 3653 3652 3654
f 3652 3653 3826
f 3655 3652 3827
f 3818 3652 3826
f 3652 3818 3828
f 3827 3652 3828
f 3817 3653 3822
f 3653 3817 3826
f 3658 3654 3659
f 3655 3827 4651
f 3655 4651 4652
f 3655 4652 4660
f 4456 3656 4458
f 3657 3659 3662
f 3661 3657 3834
f 3657 3662 3838
f 3662 3659 3663
f 3660 3661 3834
f 3660 3834 3836
f 3660 3836 3844
f 3840 3660 3844
f 3662 3663 3835
f 3662 3835 3839
f 3838 3662 3839
f 3663 3664 3835
f 3835 3664 4688
f 3665 3666 3667
f 3666 3665 3672
f 3665 3667 3671
f 3665 3671 3673
f 3667 3666 3860
f 3666 3672 3864
f 3009 1003 1014
f 3667 3670 3846
f 3670 3667 3861
f 3671 3667 3846
f 3667 3860 3861
f 3668 3669 3670
f 3669 3668 3852
f 3668 3670 4510
f 3852 3668 3854
f 3854 3668 3962
f 3857 3668 3858
f 3668 3857 3962
f 3858 3668 4510
f 3670 3669 3846
f 3669 3843 3846
f 3843 3669 3847
f 3847 3669 3852
f 3670 3861 4510
f 3673 3671 3845
f 3671 3837 3845
f 3837 3671 3848
f 3671 3846 3848
f 3672 3673 3849
f 3674 3672 3853
f 3672 3674 3864
f 3672 3849 3853
f 3673 3845 3849
f 3674 3853 3863
f 3674 3863 3864
f 3905 3676 3909
f 3677 3678 3911
f 2036 1304 896
f 3677 3911 3913
f 3678 3866 4032
f 3911 3678 4032
f 3680 3679 3919
f 3679 3682 3867
f 3679 3867 4044
f 3919 3679 4044
f 3684 3685 4052
f 3867 3684 4045
f 4046 3684 4052
f 3686 4545 4549
f 3692 3690 4740
f 3694 3692 4556
f 3692 3694 4741
f 4556 3692 4557
f 4557 3692 4740
f 3693 3694 4559
f 3693 4559 4560
f 3693 4560 4563
f 3694 4556 4559
f 3870 3695 3872
f 3695 3870 3933
f 3887 3696 3888
f 3698 3697 4744
f 3700 3699 3893
f 3699 3701 3702
f 3699 3702 3893
f 3700 3891 3892
f 3891 3700 3893
f 3702 3701 3703
f 3702 3703 3704
f 3702 3704 3954
f 3893 3702 3954
f 3704 3703 3894
f 3703 3705 3706
f 3703 3706 3894
f 3704 3894 3954
f 3706 3705 3708
f 3706 3708 3709
f 3706 3709 3956
f 3894 3706 3956
f 3708 3707 3709
f 3707 3708 3710
f 3709 3707 3713
f 3707 3710 3713
f 3709 3713 4231
f 3956 3709 4221
f 4229 3709 4231
f 3710 3712 3714
f 3713 3710 3714
f 3713 3714 3715
f 3713 3715 3716
f 3716 3715 3718
f 415 1294 3327
f 402 393 400
f 3718 3717 3719
f 3719 3717 3721
f 3721 3717 3722
f 3722 3717 3730
f 3719 3721 4263
f 4245 3719 4263
f 3721 3722 3727
f 3721 3727 4263
f 3727 3722 3734
f 3722 3730 3731
f 3722 3731 3734
f 3723 3725 3732
f 3730 3723 3731
f 3731 3723 3732
f 2184 4799 286
f 3724 3728 3733
f 3732 3725 3736
f 3728 3726 3729
f 3729 3726 3741
f 3727 3734 3735
f 3727 3735 4265
f 4263 3727 4265
f 3728 3729 3745
f 3733 3728 3740
f 3740 3728 3745
f 3729 3741 3746
f 3745 3729 3746
f 3731 3732 3734
f 3734 3732 3743
f 3732 3736 3738
f 3732 3738 3743
f 3739 3733 3740
f 3735 3734 3737
f 3737 3734 3743
f 3735 3737 3958
f 3735 3958 4288
f 4265 3735 4281
f 4281 3735 4288
f 3738 3736 3742
f 3736 3739 3742
f 3737 3743 3958
f 3738 3742 3744
f 3743 3738 3744
f 3739 3740 3747
f 3742 3739 3748
f 3739 3747 3748
f 3740 3745 3752
f 3747 3740 3752
f 3746 3741 3755
f 3741 3754 3755
f 3744 3742 3749
f 3742 3748 3749
f 3958 3743 3959
f 3744 3749 3756
f 355 354 282
f 3745 3746 3753
f 3752 3745 3753
f 3753 3746 3764
f 3746 3755 3764
f 3748 3747 3750
f 3750 3747 3751
f 3751 3747 3752
f 3749 3748 3750
f 3749 3750 3756
f 3750 3751 3760
f 3756 3750 3766
f 3750 3760 3766
f 3751 3752 3761
f 3760 3751 3767
f 3751 3761 3767
f 3752 3753 3762
f 3761 3752 3762
f 3762 3753 3773
f 3753 3764 4746
f 3773 3753 4746
f 3755 3754 4606
f 3754 4597 4598
f 3754 4598 4600
f 3754 4600 4606
f 3755 3763 3764
f 3756 3757 3758
f 3757 3756 3766
f 3758 3757 4305
f 3757 3766 3768
f 3757 3768 4305
f 3758 3958 3959
f 3958 3758 4303
f 4303 3758 4305
f 3760 3759 3766
f 3759 3760 3767
f 3759 3765 3766
f 3765 3759 3769
f 3759 3767 3771
f 3769 3759 3770
f 3770 3759 3771
f 3767 3761 3772
f 3766 3765 3768
f 3768 3765 4840
f 3765 3769 4840
f 3771 3767 3772
f 4305 3768 4840
f 3769 3770 3774
f 3769 3774 4329
f 3769 4329 4840
f 3770 3771 3775
f 3774 3770 3775
f 3774 3775 4329
f 3775 3776 3777
f 3776 3775 4343
f 3775 3777 4329
f 3777 3776 3780
f 3776 3778 3780
f 3778 3776 4343
f 535 534 537
f 4329 3777 4332
f 3780 3778 3782
f 3778 3781 3782
f 3781 3778 4343
f 3781 3779 3782
f 3782 3779 3784
f 594 661 603
f 2607 330 328
f 4361 3785 4377
f 3785 4367 4377
f 2142 2143 2141
f 3792 3791 3798
f 3791 3794 3799
f 3798 3791 3799
f 3797 3792 3798
f 3794 3793 3800
f 3800 3793 3806
f 3799 3794 3803
f 3794 3800 3803
f 3795 3804 3806
f 3804 3795 4635
f 4635 3795 4636
f 3796 3801 3812
f 3801 3796 4423
f 3796 4410 4423
f 3797 3798 3802
f 3797 3802 3807
f 3797 3807 3808
f 3798 3799 3802
f 3802 3799 3803
f 3803 3800 3805
f 3805 3800 3806
f 3802 3803 3809
f 3807 3802 3809
f 3803 3805 3818
f 3809 3803 3811
f 3811 3803 3818
f 3804 3805 3806
f 3805 3804 3828
f 3828 3804 4646
f 3804 4635 4639
f 3804 4639 4640
f 3804 4640 4646
f 3818 3805 3828
f 3808 3807 3810
f 3807 3809 3961
f 3810 3807 3961
f 3808 3810 3819
f 3816 3808 3819
f 3809 3811 3813
f 3809 3813 3961
f 3819 3810 3820
f 3820 3810 3961
f 3813 3811 3822
f 3817 3811 3818
f 3811 3817 3822
f 3821 3813 3822
f 3813 3821 3961
f 3696 3452 3448
f 3817 3818 3826
f 3820 3821 3825
f 3821 3820 3961
f 3821 3822 3825
f 3824 3823 3829
f 3829 3823 3830
f 3827 3828 4651
f 3828 4646 4651
f 1097 1102 2607
f 1072 1080 4526
f 4526 4527 4528
f 3836 3834 3837
f 3837 3834 3838
f 3839 3835 3841
f 3841 3835 4688
f 3836 3837 3843
f 3836 3843 3844
f 3837 3838 3839
f 3837 3839 3845
f 3843 3837 3848
f 3839 3841 3845
f 3840 3844 4483
f 4472 3840 4483
f 3845 3841 3849
f 3849 3841 3964
f 3964 3841 4688
f 3850 3842 3851
f 106 298 443
f 3844 3843 3847
f 3846 3843 3848
f 4483 3844 4498
f 3844 4497 4498
f 3851 3847 3852
f 3853 3849 4698
f 3849 3964 4698
f 3850 3851 3854
f 3851 3852 3854
f 24 1121 34
f 3863 3853 4698
f 3855 3854 3963
f 3854 3962 3963
f 3859 3855 3963
f 328 2145 1097
f 3856 3857 3858
f 3857 3856 3859
f 3856 3858 3861
f 3859 3856 3865
f 3856 3861 3865
f 3857 3859 3963
f 3962 3857 3963
f 3861 3858 4510
f 3861 3860 4706
f 3009 814 1003
f 3862 3864 4704
f 297 296 294
f 3864 3863 4700
f 3863 4698 4701
f 3863 4699 4700
f 4699 3863 4701
f 3864 4700 4704
f 354 289 282
f 4044 3867 4045
f 3869 3868 3926
f 3921 3869 4115
f 3869 3924 3925
f 3924 3869 3929
f 3869 3925 4115
f 3870 3871 3933
f 3871 3870 4136
f 3870 3872 3934
f 3870 3934 4138
f 4136 3870 4138
f 3928 3871 4136
f 3872 3873 3934
f 3873 3874 3934
f 3874 3875 3936
f 3935 3874 3936
f 3875 3876 3877
f 3875 3877 3937
f 3936 3875 3937
f 3877 3876 3878
f 3877 3878 3939
f 3877 3882 3937
f 3882 3877 3939
f 3878 3883 3939
f 3879 3882 3939
f 3882 3879 3940
f 3883 3879 3939
f 3879 3883 3940
f 3880 3881 3940
f 3881 3880 3942
f 3883 3880 3940
f 3881 3938 3940
f 3938 3881 4171
f 3941 3881 3942
f 3881 3941 4171
f 3937 3882 3938
f 3938 3882 3940
f 3885 3886 3943
f 3943 3886 3944
f 3887 3888 3945
f 537 618 4837
f 600 612 533
f 3892 3891 3951
f 3891 3893 3953
f 3950 3892 3951
f 3953 3893 3955
f 3893 3954 3955
f 3954 3894 3957
f 3894 3956 3957
f 3967 3896 3968
f 3897 3900 3970
f 3899 3898 3969
f 3898 3902 3977
f 3969 3898 3977
f 3900 3899 3970
f 3899 3969 3970
f 3902 3901 3904
f 3901 3902 3905
f 3904 3901 3980
f 3901 3905 3906
f 3901 3906 3908
f 3901 3908 3980
f 3902 3903 3905
f 3902 3904 3977
f 3907 3904 3975
f 3904 3907 3977
f 3975 3904 3980
f 3906 3905 3909
f 3908 3906 4029
f 3906 3912 3914
f 3906 3914 4029
f 3907 3966 3968
f 3966 3907 3975
f 3907 3968 3969
f 3907 3969 3977
f 3980 3908 4028
f 4028 3908 4029
f 2036 896 2037
f 3911 3910 3914
f 3910 3911 4032
f 3910 3916 4030
f 3916 3910 4032
f 3913 3911 3914
f 3912 3913 3914
f 4029 3914 4030
f 3915 3917 3919
f 3918 3915 4044
f 3915 3919 4044
f 3916 3918 4040
f 4030 3916 4039
f 4039 3916 4040
f 4040 3918 4041
f 4041 3918 4044
f 4054 5030 4055
f 4055 5030 4077
f 3920 3922 4103
f 3922 3921 4103
f 4103 3921 4108
f 4108 3921 4115
f 3923 4863 4869
f 3923 4869 4873
f 896 449 2037
f 2048 2040 1819
f 4115 3925 4116
f 4116 3925 4121
f 448 2048 1819
f 3928 3927 3930
f 3927 3928 4121
f 3927 3929 3930
f 3928 3930 3931
f 4121 3928 4122
f 4122 3928 4136
f 2037 1819 2036
f 3935 3936 4149
f 4138 3935 4145
f 4145 3935 4147
f 4147 3935 4149
f 3936 3937 4164
f 3936 4146 4149
f 4146 3936 4151
f 4151 3936 4164
f 3937 3938 4157
f 4156 3937 4157
f 3937 4156 4164
f 4157 3938 4171
f 3941 3943 4171
f 3943 3944 4177
f 4171 3943 4177
f 3944 3946 4177
f 535 602 600
f 3946 3947 4188
f 3946 4176 4177
f 4176 3946 4188
f 3947 4184 4188
f 4184 3947 4190
f 4190 3947 4191
f 3948 3950 3952
f 3948 3952 4191
f 3950 3951 3952
f 3952 3953 4201
f 4191 3952 4195
f 4195 3952 4198
f 4198 3952 4201
f 3953 3955 4201
f 3955 3954 3957
f 3955 3957 4206
f 4201 3955 4205
f 4205 3955 4206
f 4211 3956 4221
f 4206 3957 4211
f 4288 3958 4303
f 533 4806 534
f 535 600 533
f 4336 3960 4348
f 3960 4341 4342
f 3960 4342 4348
f 537 4837 535
f 3964 4688 4689
f 3964 4689 4697
f 3964 4697 4698
f 3972 3965 3973
f 3973 3965 3979
f 3965 3974 3979
f 3966 3967 3968
f 3974 3966 3975
f 3969 3968 3976
f 3968 3970 3976
f 3971 3972 3973
f 3971 3973 3983
f 3971 3983 5004
f 3978 3973 3979
f 3973 3978 3983
f 3974 3975 3980
f 3979 3974 4026
f 3974 3980 3982
f 3974 3982 4026
f 3978 3979 4025
f 3983 3978 3984
f 3984 3978 4025
f 4025 3979 4026
f 3982 3980 4028
f 3982 3981 4026
f 3981 3982 4031
f 3987 3981 3992
f 3981 3987 4026
f 3992 3981 3997
f 3997 3981 4037
f 3981 4031 4037
f 3982 4028 4031
f 3983 3984 3985
f 3983 3985 4027
f 4023 3983 4027
f 3983 4023 5004
f 3985 3984 3989
f 3984 3986 3988
f 3986 3984 4025
f 3984 3988 3989
f 3985 3989 4027
f 3986 3987 3992
f 3987 3986 4025
f 3988 3986 3990
f 3990 3986 3992
f 3987 4025 4026
f 3989 3988 3990
f 3989 3990 3991
f 3989 3991 3994
f 3989 3994 4033
f 4027 3989 4535
f 3989 4033 4535
f 3991 3990 3992
f 3991 3992 3996
f 3991 3993 3994
f 3993 3991 3996
f 3996 3992 3997
f 3994 3993 3995
f 3995 3993 3996
f 3994 3995 3998
f 3994 3998 4538
f 4033 3994 4538
f 3995 3996 4034
f 3998 3995 3999
f 3999 3995 4034
f 3996 3997 4034
f 4034 3997 4035
f 4035 3997 4547
f 3997 4037 4547
f 3998 3999 4000
f 3998 4000 4048
f 3998 4048 4543
f 4538 3998 4543
f 4000 3999 4035
f 3999 4034 4035
f 4002 4000 4035
f 4000 4002 4048
f 4001 4003 4042
f 4003 4001 4053
f 4001 4042 4049
f 4001 4049 4050
f 4001 4050 4056
f 4053 4001 4061
f 4001 4056 4061
f 4002 4003 4053
f 4003 4002 4547
f 4004 4002 4053
f 4002 4004 4062
f 4002 4035 4547
f 4048 4002 4058
f 4058 4002 4062
f 4042 4003 4547
f 4005 4004 4061
f 4004 4005 4063
f 4004 4053 4061
f 4062 4004 4063
f 4005 4006 4063
f 4006 4005 4073
f 4005 4007 4008
f 4007 4005 4061
f 4005 4008 4073
f 4063 4006 4067
f 4067 4006 4079
f 4072 4006 4073
f 4006 4072 4082
f 4079 4006 4081
f 4081 4006 4082
f 4008 4007 4068
f 4056 4007 4061
f 4007 4056 4064
f 4007 4064 4068
f 4008 4010 4072
f 4010 4008 4074
f 4008 4068 4074
f 4008 4072 4073
f 4009 4010 4011
f 4010 4009 4072
f 4009 4011 4087
f 4072 4009 4082
f 4082 4009 4087
f 4011 4010 4084
f 4010 4074 4084
f 4011 4084 4088
f 4087 4011 4088
f 4014 4015 4524
f 4015 4016 4524
f 4016 4486 4524
f 4520 4021 4525
f 4022 4024 4425
f 4022 4425 4529
f 4024 4023 4419
f 4023 4024 5004
f 4023 4027 4533
f 4419 4023 4532
f 4532 4023 4533
f 4533 4027 4535
f 4028 4029 4031
f 4029 4030 4031
f 4031 4030 4039
f 4031 4036 4037
f 4036 4031 4038
f 4038 4031 4039
f 4535 4033 4537
f 4537 4033 4538
f 4037 4036 4042
f 4036 4038 4043
f 4042 4036 4043
f 4037 4042 4547
f 4038 4039 4040
f 4038 4040 4041
f 4038 4041 4043
f 4043 4041 4047
f 4041 4044 4045
f 4041 4045 4047
f 4042 4043 4049
f 4043 4047 4049
f 4045 4046 4047
f 4047 4046 4049
f 4049 4046 4050
f 4050 4046 4051
f 4051 4046 4052
f 4048 4058 4059
f 4048 4059 4546
f 4543 4048 4546
f 4050 4051 4054
f 4050 4054 4055
f 4050 4055 4056
f 3461 3464 3890
f 4056 4055 4065
f 4065 4055 4066
f 4066 4055 4077
f 4064 4056 4065
f 4059 4058 4060
f 4060 4058 4063
f 4058 4062 4063
f 4059 4060 4549
f 4546 4059 4548
f 4548 4059 4549
f 4060 4063 4067
f 4060 4067 4551
f 4549 4060 4550
f 4550 4060 4551
f 4064 4065 4069
f 4068 4064 4069
f 4065 4066 4069
f 4069 4066 4070
f 4070 4066 4077
f 4067 4079 4551
f 4068 4069 4076
f 4074 4068 4076
f 4069 4070 4076
f 4075 4070 4078
f 4070 4075 4085
f 4076 4070 4085
f 4070 4077 4078
f 4071 4075 4078
f 4075 4071 4091
f 4077 4071 4078
f 4074 4076 4083
f 4074 4083 4084
f 4085 4075 4086
f 4086 4075 4091
f 4083 4076 4085
f 4080 4079 4081
f 4079 4080 4551
f 4551 4080 4552
f 4081 4082 4553
f 4082 4087 4094
f 4082 4094 4553
f 4084 4083 4089
f 4083 4085 4089
f 4088 4084 4096
f 4084 4089 4097
f 4096 4084 4097
f 4085 4086 4089
f 4089 4086 4091
f 4087 4088 4095
f 4094 4087 4104
f 4087 4095 4104
f 4095 4088 4096
f 4090 4089 4092
f 4089 4090 4097
f 4089 4091 4092
f 4090 4092 4098
f 4097 4090 4101
f 4090 4098 4101
f 4092 4091 4093
f 4092 4093 4098
f 4094 4104 4105
f 4094 4105 4558
f 4553 4094 4554
f 4554 4094 4558
f 4095 4096 4101
f 4095 4101 4104
f 4096 4097 4101
f 4101 4098 4102
f 4102 4099 4107
f 4099 4103 4108
f 4107 4099 4108
f 4101 4100 4104
f 4100 4101 4106
f 4104 4100 4105
f 4105 4100 4109
f 4100 4106 4112
f 4109 4100 4112
f 4101 4102 4106
f 4106 4102 4107
f 4105 4109 4558
f 4106 4107 4117
f 4112 4106 4114
f 4106 4113 4114
f 4113 4106 4117
f 4107 4108 4115
f 4107 4115 4116
f 4107 4116 4117
f 4110 4109 4118
f 4109 4110 4558
f 4109 4112 4118
f 4110 4118 4559
f 4558 4110 4561
f 4110 4559 4561
f 4111 4112 4114
f 4112 4111 4118
f 4111 4114 4124
f 4118 4111 4128
f 4111 4124 4129
f 4128 4111 4139
f 4111 4129 4139
f 4114 4113 4124
f 4113 4117 4119
f 4113 4123 4124
f 4117 4116 4120
f 4120 4116 4125
f 4116 4121 4125
f 4119 4117 4120
f 4118 4128 4560
f 4559 4118 4560
f 4119 4120 4126
f 4123 4119 4133
f 4119 4126 4133
f 4126 4120 4127
f 4121 4122 4125
f 569 3948 568
f 4135 4122 4136
f 4124 4123 4130
f 4130 4123 4133
f 4129 4124 4130
f 4126 4127 4131
f 4126 4131 4134
f 4133 4126 4134
f 4128 4139 4140
f 4128 4140 4562
f 4129 4130 4132
f 4129 4132 4144
f 4139 4129 4140
f 4140 4129 4144
f 4132 4130 4137
f 4130 4133 4137
f 4134 4131 4141
f 4131 4135 4141
f 4132 4137 4144
f 4133 4134 4137
f 4137 4134 4141
f 4135 4136 4138
f 4135 4138 4145
f 4141 4135 4145
f 4137 4141 4142
f 4137 4142 4144
f 4140 4144 4148
f 4140 4148 4565
f 4562 4140 4565
f 4142 4141 4147
f 4141 4145 4147
f 4142 4143 4144
f 4143 4142 4150
f 4142 4147 4149
f 4142 4149 4150
f 4144 4143 4570
f 4143 4150 4154
f 4153 4143 4158
f 4143 4153 4570
f 4143 4154 4158
f 4148 4144 4570
f 4149 4146 4152
f 4146 4151 4152
f 4565 4148 4571
f 4148 4570 4571
f 4150 4149 4152
f 4150 4152 4154
f 4152 4151 4155
f 4155 4151 4161
f 4151 4160 4161
f 4160 4151 4164
f 4154 4152 4155
f 4153 4158 4165
f 4153 4165 4173
f 4153 4173 4570
f 4154 4155 4159
f 4158 4154 4162
f 4154 4159 4162
f 4159 4155 4161
f 4156 4157 4177
f 4164 4156 4169
f 4169 4156 4176
f 4176 4156 4177
f 4157 4171 4177
f 4158 4162 4163
f 4158 4163 4165
f 4160 4159 4161
f 4159 4160 4169
f 4162 4159 4169
f 4160 4164 4169
f 4163 4162 4167
f 4167 4162 4170
f 4162 4169 4170
f 4165 4163 4166
f 4166 4163 4167
f 4165 4166 4180
f 4165 4172 4179
f 4172 4165 4180
f 4173 4165 4179
f 4166 4167 4168
f 4166 4168 4180
f 4168 4167 4170
f 4168 4170 4174
f 4168 4174 4181
f 4180 4168 4182
f 4168 4181 4182
f 4170 4169 4176
f 4174 4170 4176
f 4179 4172 4185
f 4172 4180 4185
f 4178 4173 4179
f 4173 4178 4573
f 4173 4568 4570
f 4568 4173 4573
f 4175 4174 4176
f 4174 4175 4181
f 4175 4176 4188
f 4181 4175 4187
f 4187 4175 4188
f 4178 4179 4189
f 4573 4178 4575
f 4575 4178 4576
f 4179 4185 4189
f 4180 4182 4186
f 4185 4180 4186
f 4182 4181 4184
f 4182 4184 4186
f 4184 4183 4186
f 4183 4184 4190
f 4186 4183 4194
f 4183 4190 4192
f 4183 4192 4194
f 4184 4187 4188
f 4185 4186 4194
f 4189 4185 4193
f 4193 4185 4194
f 4189 4193 4199
f 4190 4191 4195
f 4192 4190 4198
f 4194 4192 4197
f 4197 4192 4198
f 4193 4194 4200
f 4199 4193 4200
f 4196 4194 4197
f 4194 4196 4200
f 4196 4197 4203
f 4200 4196 4202
f 4202 4196 4207
f 4196 4203 4207
f 4197 4198 4209
f 4203 4197 4204
f 4204 4197 4208
f 4208 4197 4209
f 4198 4201 4209
f 4199 4200 4579
f 4577 4199 4579
f 4200 4202 4579
f 4201 4205 4210
f 4209 4201 4210
f 4202 4207 4581
f 4579 4202 4581
f 4203 4204 4214
f 4207 4203 4214
f 4204 4208 4212
f 4204 4212 4222
f 4214 4204 4222
f 4205 4206 4218
f 4210 4205 4213
f 4213 4205 4218
f 4206 4211 4220
f 4218 4206 4841
f 4206 4220 4841
f 4207 4214 4582
f 4581 4207 4582
f 4208 4209 4210
f 4208 4210 4212
f 4212 4210 4213
f 4220 4211 4221
f 4212 4213 4216
f 4212 4216 4223
f 4222 4212 4224
f 4212 4223 4224
f 4216 4213 4217
f 4217 4213 4218
f 4214 4215 4582
f 4215 4214 4586
f 4214 4222 4586
f 4582 4215 4583
f 4585 4215 4586
f 4216 4217 4227
f 4223 4216 4227
f 1518 593 591
f 4227 4217 4234
f 591 1510 1499
f 1499 1518 591
f 4228 4219 4235
f 4219 4229 4235
f 4222 4224 4586
f 4224 4223 4237
f 4223 4227 4232
f 4223 4232 4239
f 4237 4223 4239
f 4224 4237 4238
f 4224 4238 4586
f 4226 4225 4228
f 4226 4228 4234
f 4232 4227 4234
f 4234 4228 4235
f 4229 4231 4236
f 4235 4229 4236
f 4231 4230 4244
f 4244 4230 4253
f 4230 4245 4253
f 4236 4231 4244
f 4232 4234 4242
f 4239 4232 4242
f 4233 4234 4235
f 4234 4233 4240
f 4233 4235 4250
f 4234 4240 4242
f 4235 4236 4250
f 4243 4236 4244
f 4236 4243 4250
f 4238 4237 4246
f 4237 4239 4246
f 4238 4246 4247
f 4238 4247 4266
f 4238 4266 4587
f 4238 4584 4586
f 4239 4242 4248
f 4246 4239 4247
f 4247 4239 4248
f 4240 4241 4249
f 4242 4240 4249
f 4249 4241 4257
f 4241 4250 4257
f 4248 4242 4249
f 4243 4244 4250
f 4250 4244 4252
f 4253 4245 4262
f 4262 4245 4263
f 4247 4248 4254
f 4247 4254 4258
f 4247 4258 4266
f 4248 4249 4256
f 4254 4248 4256
f 4249 4255 4256
f 4255 4249 4257
f 4251 4250 4252
f 4250 4251 4257
f 4251 4252 4269
f 4257 4251 4261
f 4261 4251 4269
f 4252 4253 4262
f 4252 4262 4269
f 4254 4256 4268
f 4258 4254 4268
f 4256 4255 4259
f 4255 4257 4259
f 4256 4259 4260
f 4256 4260 4268
f 4259 4257 4261
f 4266 4258 4267
f 4267 4258 4275
f 4258 4268 4275
f 4260 4259 4272
f 4259 4261 4272
f 4268 4260 4270
f 4270 4260 4272
f 4261 4269 4273
f 4272 4261 4273
f 4262 4263 4264
f 4262 4264 4269
f 4264 4263 4276
f 4263 4265 4277
f 4276 4263 4277
f 4269 4264 4273
f 4273 4264 4276
f 4277 4265 4281
f 4266 4267 4587
f 4267 4275 4588
f 4587 4267 4588
f 4268 4270 4274
f 4268 4274 4275
f 4271 4270 4272
f 4270 4271 4278
f 4274 4270 4282
f 4270 4278 4282
f 4271 4272 4273
f 4271 4273 4280
f 4278 4271 4284
f 4271 4280 4284
f 4273 4276 4280
f 4275 4274 4290
f 4274 4282 4283
f 4274 4283 4290
f 4275 4290 4588
f 4276 4277 4279
f 4276 4279 4280
f 4279 4277 4281
f 4282 4278 4292
f 4278 4284 4292
f 4280 4279 4286
f 4279 4281 4285
f 4279 4285 4286
f 4284 4280 4299
f 4280 4286 4299
f 4285 4281 4294
f 4281 4288 4294
f 4283 4282 4289
f 4289 4282 4296
f 4291 4282 4292
f 4282 4291 4296
f 4283 4289 4290
f 4284 4287 4293
f 4287 4284 4299
f 4292 4284 4293
f 4286 4285 4295
f 4285 4294 4295
f 4286 4295 4302
f 4299 4286 4302
f 4293 4287 4297
f 4297 4287 4312
f 4287 4299 4300
f 4287 4300 4308
f 4287 4308 4312
f 4294 4288 4303
f 4290 4289 4590
f 4289 4296 4592
f 4590 4289 4591
f 4591 4289 4592
f 4588 4290 4589
f 4589 4290 4590
f 4291 4292 4293
f 4291 4293 4306
f 4296 4291 4317
f 4291 4306 4317
f 4293 4297 4306
f 4295 4294 4303
f 4301 4295 4303
f 4302 4295 4309
f 4296 4317 4592
f 4306 4297 4315
f 4297 4312 4319
f 4315 4297 4319
f 4299 4298 4300
f 4300 4298 4309
f 4298 4302 4309
f 4308 4300 4309
f 4301 4303 4304
f 4301 4304 4310
f 4309 4301 4310
f 4304 4305 4310
f 4310 4305 4311
f 4311 4305 4324
f 4324 4305 4840
f 4306 4315 4318
f 4317 4306 4593
f 4306 4318 4593
f 4307 4308 4309
f 4308 4307 4313
f 4307 4309 4310
f 4307 4310 4311
f 4307 4311 4605
f 4313 4307 4602
f 4602 4307 4605
f 4312 4308 4314
f 4308 4313 4314
f 4323 4311 4324
f 4311 4323 4605
f 4312 4314 4321
f 4319 4312 4321
f 4314 4313 4322
f 4322 4313 4602
f 4314 4320 4321
f 4320 4314 4322
f 4315 4316 4318
f 4316 4315 4326
f 4315 4319 4326
f 4318 4316 4596
f 4316 4326 4601
f 4596 4316 4599
f 4599 4316 4601
f 4592 4317 4593
f 4593 4318 4595
f 4595 4318 4596
f 4319 4321 4325
f 4319 4325 4326
f 4321 4320 4327
f 4320 4322 4327
f 4325 4321 4327
f 4327 4322 4328
f 4328 4322 4605
f 4322 4602 4605
f 4323 4324 4609
f 4328 4323 4330
f 4323 4328 4605
f 4330 4323 4334
f 4334 4323 4609
f 4324 4329 4332
f 4329 4324 4840
f 4324 4332 4609
f 4326 4325 4601
f 4325 4327 4337
f 4325 4337 4601
f 4327 4328 4330
f 4327 4330 4335
f 4333 4327 4335
f 4327 4333 4337
f 4330 4334 4335
f 535 533 534
f 4334 4331 4340
f 4331 4334 4609
f 4331 4336 4347
f 4340 4331 4347
f 4333 4335 4339
f 4337 4333 4344
f 4333 4339 4351
f 4344 4333 4353
f 4333 4351 4353
f 4335 4334 4338
f 4338 4334 4340
f 4335 4338 4339
f 4347 4336 4355
f 4336 4348 4355
f 4337 4344 4601
f 4339 4338 4349
f 4338 4340 4352
f 4346 4338 4352
f 4339 4349 4351
f 4345 4340 4347
f 4340 4345 4352
f 3013 4827 4800
f 4344 4353 4604
f 4601 4344 4603
f 4603 4344 4604
f 4345 4347 4360
f 4352 4345 4354
f 4354 4345 4360
f 4349 4346 4358
f 4346 4352 4359
f 4358 4346 4359
f 4347 4355 4360
f 4355 4348 4361
f 4349 4350 4351
f 4350 4349 4358
f 4351 4350 4357
f 4357 4350 4365
f 4350 4358 4365
f 4353 4351 4608
f 4356 4351 4357
f 4351 4356 4608
f 4352 4354 4359
f 4604 4353 4608
f 4359 4354 4360
f 4360 4355 4362
f 4355 4361 4377
f 4356 4357 4364
f 4356 4364 4608
f 4364 4357 4365
f 4358 4359 4366
f 4365 4358 4366
f 4359 4360 4362
f 4359 4362 4366
f 1367 1320 1370
f 4366 4362 4618
f 4362 4377 4618
f 4367 4363 4372
f 4364 4365 4382
f 4364 4382 4613
f 4364 4611 4612
f 4611 4364 4613
f 4365 4366 4369
f 4365 4369 4382
f 4369 4366 4374
f 4374 4366 4618
f 4368 4367 4372
f 4367 4368 4378
f 4377 4367 4378
f 4368 4372 4379
f 4368 4375 4378
f 4375 4368 4389
f 4376 4368 4379
f 4368 4376 4389
f 4371 4369 4381
f 4369 4371 4382
f 4369 4374 4381
f 4373 4370 4374
f 4370 4373 4385
f 4374 4370 4381
f 4381 4370 4383
f 4383 4370 4385
f 4380 4371 4381
f 4371 4380 4382
f 4373 4374 4618
f 4385 4373 4386
f 4386 4373 4621
f 4617 4373 4618
f 4373 4617 4621
f 4378 4375 4621
f 4375 4389 4621
f 1343 1252 762
f 4389 4376 4391
f 1343 763 761
f 4377 4378 4619
f 4618 4377 4619
f 4619 4378 4621
f 4380 4381 4383
f 4382 4380 4615
f 4380 4383 4392
f 4380 4614 4615
f 4614 4380 4747
f 4613 4382 4615
f 4383 4385 4392
f 4385 4386 4387
f 4385 4387 4399
f 4392 4385 4624
f 4385 4399 4624
f 4387 4386 4393
f 4393 4386 4395
f 4386 4982 4395
f 4982 4386 4621
f 4387 4393 4399
f 4388 4389 4391
f 4389 4388 4982
f 4388 4391 4397
f 4982 4388 4405
f 4388 4397 4409
f 4405 4388 4407
f 4407 4388 4408
f 4408 4388 4409
f 4389 4982 4621
f 4391 4396 4397
f 4616 4392 4747
f 4623 4392 4624
f 4392 4623 4747
f 4393 4395 4399
f 4982 4394 4395
f 4395 4394 4400
f 4394 4982 4405
f 4400 4394 4404
f 4404 4394 4405
f 4399 4395 4413
f 4395 4400 4413
f 4397 4396 4398
f 4397 4398 4410
f 4409 4397 4410
f 4399 4401 4402
f 4399 4402 4624
f 1013 1012 810
f 4403 4400 4404
f 4022 894 893
f 810 811 813
f 4402 4401 4627
f 4401 4412 4628
f 4627 4401 4628
f 4402 4623 4624
f 4623 4402 4625
f 4625 4402 4627
f 4403 4404 4842
f 4415 4403 4842
f 4404 4405 4416
f 4404 4416 4842
f 4405 4407 4416
f 4418 4406 4530
f 4406 4419 4532
f 4530 4406 4532
f 4408 4409 4417
f 357 284 280
f 4417 4409 4422
f 4422 4409 4424
f 1000 1100 994
f 1121 1036 34
f 4411 4412 4415
f 34 25 24
f 4411 4415 4427
f 4411 4427 4430
f 4412 4414 4632
f 4628 4412 4632
f 4414 4430 4630
f 4414 4630 4632
f 4415 4426 4427
f 4426 4415 4842
f 1302 1151 277
f 4416 4421 4426
f 4416 4426 4842
f 4417 4420 4421
f 4420 4417 4422
f 4421 4420 4428
f 4420 4422 4438
f 4428 4420 4432
f 4432 4420 4438
f 4426 4421 4428
f 4422 4424 4429
f 4422 4429 4438
f 4429 4424 4440
f 4427 4426 4428
f 4427 4428 4431
f 4430 4427 4431
f 4428 4432 4433
f 4428 4433 4436
f 4429 4435 4438
f 4435 4429 4440
f 4430 4431 4434
f 4430 4434 4633
f 4630 4430 4633
f 4434 4431 4437
f 4437 4431 4751
f 4433 4432 4441
f 4432 4439 4444
f 4439 4432 4644
f 4441 4432 4444
f 4434 4437 4637
f 4633 4434 4634
f 4634 4434 4637
f 4438 4435 4439
f 4439 4435 4450
f 4435 4440 4442
f 4435 4442 4450
f 4637 4437 4750
f 4750 4437 4751
f 4444 4439 4448
f 4448 4439 4454
f 4439 4450 4454
f 4528 1079 1072
f 1081 888 4526
f 4442 4443 4450
f 859 857 914
f 4443 4445 4450
f 1072 1074 1080
f 4450 4445 4659
f 4447 4451 4453
f 4447 4453 4647
f 4641 4447 4647
f 4447 4641 4753
f 4447 4753 4755
f 4464 4449 4476
f 4449 4464 4657
f 4476 4449 4668
f 4449 4657 4659
f 4449 4659 4668
f 4454 4450 4656
f 4656 4450 4658
f 4658 4450 4659
f 2744 3290 598
f 4452 4467 4653
f 4467 4452 4654
f 4650 4452 4653
f 4452 4650 4654
f 4453 4455 4648
f 4647 4453 4648
f 4454 4457 4459
f 4457 4454 4656
f 4648 4455 4649
f 4649 4455 4653
f 4455 4650 4653
f 1943 1945 1947
f 4456 4458 4673
f 4659 4456 4668
f 4668 4456 4673
f 4459 4457 4461
f 4461 4457 4462
f 4462 4457 4655
f 4655 4457 4656
f 4992 4458 4471
f 4458 4992 4673
f 2999 3004 614
f 4460 4461 4462
f 2505 965 1190
f 4460 4462 4473
f 4460 4473 4485
f 988 2993 3151
f 4462 4998 4473
f 4462 4655 4998
f 4463 4469 4474
f 4469 4463 4655
f 4998 4463 4492
f 4463 4474 4492
f 4655 4463 4998
f 4469 4464 4475
f 4464 4469 4655
f 4475 4464 4676
f 4464 4476 4676
f 4464 4655 4657
f 4992 4471 4480
f 4465 4466 4468
f 4466 4465 4757
f 4467 4465 4468
f 4465 4467 4654
f 4465 4654 4757
f 4468 4466 4669
f 4466 4667 4672
f 4667 4466 4757
f 4669 4466 4672
f 4467 4468 4653
f 4468 4652 4653
f 4652 4468 4660
f 4660 4468 4669
f 4474 4469 4475
f 4470 4472 4987
f 4478 4470 4987
f 2493 2491 2490
f 4471 4472 4480
f 4472 4483 4987
f 4473 4998 4491
f 4491 4998 4492
f 4485 4473 4491
f 4474 4475 4477
f 4474 4477 4487
f 4481 4474 4487
f 4474 4481 4492
f 4477 4475 4479
f 4479 4475 4676
f 4476 4668 4677
f 4676 4476 4677
f 4478 4477 4479
f 4477 4478 4482
f 4477 4482 4487
f 4482 4478 4489
f 4489 4478 4987
f 4480 4479 4992
f 4479 4676 4677
f 4479 4677 4992
f 4481 4487 4495
f 4493 4481 4495
f 4487 4482 4682
f 4482 4489 4682
f 4987 4483 4684
f 4483 4498 4684
f 4485 4484 4490
f 4484 4485 4494
f 4490 4484 4674
f 4484 4494 4680
f 4674 4484 4680
f 3151 989 988
f 4485 4491 4494
f 4495 4487 4502
f 4487 4940 4502
f 4487 4682 4940
f 4489 4488 4682
f 4488 4489 4684
f 4496 4488 4684
f 4488 4496 4686
f 4682 4488 4940
f 4940 4488 4686
f 4489 4987 4684
f 4671 4490 4674
f 4717 1028 1026
f 4491 4492 4493
f 4491 4493 4494
f 4494 4493 4500
f 4494 4500 4680
f 4501 4495 4512
f 4495 4502 4512
f 4502 4940 4503
f 4503 4940 4508
f 4508 4940 4516
f 4496 4684 4687
f 4686 4496 4687
f 4498 4511 4684
f 4509 4499 4687
f 4687 4499 4707
f 326 327 779
f 4499 4705 4707
f 4500 4504 4680
f 4501 4512 4513
f 4502 4503 4515
f 4502 4506 4512
f 4506 4502 4515
f 4507 4503 4508
f 4503 4507 4515
f 4504 4505 4680
f 4505 4674 4680
f 4512 4506 4513
f 4513 4506 4514
f 4514 4506 4517
f 4506 4515 4517
f 4507 4508 4693
f 4507 4693 4702
f 4508 4516 4696
f 4693 4508 4696
f 4511 4509 4684
f 4684 4509 4687
f 4513 4514 4690
f 1099 4801 4798
f 4685 4513 4690
f 4514 4517 4518
f 4514 4518 4690
f 4517 4515 4692
f 3897 224 337
f 4696 4516 4703
f 4703 4516 4707
f 4518 4517 4692
f 1099 4802 4801
f 4690 4518 4691
f 4691 4518 4701
f 4524 4713 4718
f 4528 4527 4529
f 4531 4530 4532
f 4531 4532 4533
f 4531 4533 4534
f 4534 4533 4535
f 4536 4535 4537
f 4536 4537 4540
f 4537 4538 4540
f 4538 4539 4540
f 4539 4538 4543
f 4540 4539 4541
f 4541 4539 4542
f 4542 4539 4543
f 4542 4543 4544
f 4544 4543 4546
f 4545 4544 4548
f 4544 4546 4548
f 4550 4551 4552
f 4553 4554 4555
f 4555 4554 4557
f 4557 4554 4561
f 4554 4558 4561
f 4555 4557 4740
f 4556 4557 4561
f 4559 4556 4561
f 4563 4562 4564
f 4564 4562 4743
f 4562 4565 4743
f 4566 4565 4569
f 4565 4566 4743
f 4569 4565 4571
f 4567 4566 4569
f 4568 4567 4571
f 4567 4568 4572
f 4567 4569 4571
f 4570 4568 4571
f 4572 4568 4573
f 4572 4573 4574
f 4574 4573 4575
f 4575 4576 4578
f 4576 4577 4578
f 4580 4579 4581
f 4580 4581 4583
f 4581 4582 4583
f 4584 4585 4586
f 4585 4584 4745
f 4591 4592 4594
f 4592 4593 4595
f 4594 4592 4595
f 4594 4595 4597
f 4595 4596 4597
f 4597 4596 4598
f 4598 4596 4599
f 4598 4599 4600
f 4600 4599 4603
f 4599 4601 4603
f 4600 4603 4606
f 4603 4604 4606
f 4606 4604 4607
f 4607 4604 4612
f 4611 4607 4612
f 4614 4613 4615
f 4617 4618 4619
f 4617 4619 4621
f 4622 4623 4625
f 4623 4622 4747
f 4625 4627 4748
f 4626 4627 4628
f 4627 4626 4748
f 4626 4628 4632
f 4629 4626 4631
f 4631 4626 4632
f 4630 4631 4632
f 4631 4630 4633
f 4636 4634 4637
f 4635 4636 4637
f 4635 4637 4638
f 4635 4638 4639
f 4638 4637 4750
f 4639 4638 4641
f 4641 4638 4749
f 4749 4638 4750
f 4640 4639 4642
f 4639 4641 4642
f 4640 4642 4646
f 4642 4641 4647
f 4641 4749 4753
f 4646 4642 4648
f 4642 4647 4648
f 4802 984 4801
f 4646 4648 4651
f 4648 4649 4651
f 4651 4649 4652
f 4652 4649 4653
f 4654 4665 4757
f 4655 4656 4657
f 4657 4656 4658
f 4657 4658 4659
f 4663 4723 4724
f 4666 4664 4667
f 4667 4664 4672
f 4664 4671 4672
f 4666 4667 4758
f 4667 4757 4758
f 4668 4673 4677
f 4670 4669 4672
f 4671 4670 4672
f 4670 4671 4674
f 4677 4673 4992
f 266 996 990
f 990 294 266
f 4688 4685 4689
f 4689 4685 4697
f 4685 4690 4691
f 4685 4691 4697
f 4686 4687 4707
f 4697 4691 4701
f 990 1101 294
f 4693 4696 4709
f 4702 4693 4709
f 781 780 773
f 337 3900 3897
f 773 326 779
f 34 35 25
f 4698 4697 4701
f 773 779 781
f 4703 4705 4706
f 4705 4703 4707
f 1101 297 294
f 443 237 106
f 38 5 18
f 4713 4714 4715
f 4713 4715 4718
f 4715 4717 4812
f 4717 4716 4812
f 4719 4720 4721
f 4723 4720 4726
f 4726 4720 4727
f 4721 4738 4792
f 4724 4723 4737
f 4723 4726 4737
f 4726 4727 4728
f 4726 4728 4729
f 4726 4729 4736
f 4726 4736 4737
f 4728 4727 4734
f 4729 4728 4732
f 4732 4728 4735
f 4728 4734 4735
f 4730 4729 4732
f 4729 4730 4736
f 4730 4732 4815
f 4795 4730 4815
f 780 4955 508
f 508 774 773
f 780 508 773
f 327 220 779
f 4734 4733 4735
f 326 897 327
f 4749 4750 4753
f 897 775 327
f 775 334 327
f 4797 4804 4805
f 4809 4808 4813
f 4808 4811 4813
f 4810 4809 4813
f 4823 4835 4836
f 4827 4833 4834
f 4828 4830 4831
f 4831 4830 4832
f 4832 4830 4838
f 4831 4832 4833
f 4833 4832 4834
f 4875 4839 4879
f 4844 4843 4919
f 4994 4843 4845
f 4843 4994 4919
f 4845 4843 4846
f 4994 4845 4954
f 4994 4990 4919
f 4845 4846 4848
f 4845 4848 4864
f 4845 4864 4954
f 4848 4847 4861
f 4847 4849 4861
f 4848 4861 4864
f 4857 4849 4858
f 4849 4857 4861
f 5015 4976 4850
f 5015 4850 4854
f 5015 4854 5016
f 4850 4976 4916
f 4916 4976 5018
f 4854 4850 4855
f 4855 4850 4916
f 4852 4851 4948
f 4851 4894 4895
f 4851 4895 4948
f 4893 4852 4917
f 4852 4948 4905
f 4852 4905 4917
f 4853 4854 4855
f 4854 4853 4918
f 4853 4855 4870
f 4853 4870 5000
f 4882 4853 5000
f 4853 4882 4918
f 5016 4854 4906
f 4906 4854 4918
f 4855 4869 4870
f 4869 4855 4916
f 4856 4877 4912
f 4909 4856 4912
f 4857 4858 4859
f 4857 4859 4924
f 4861 4857 4862
f 4862 4857 4924
f 4859 4858 4910
f 4858 4903 4910
f 4859 4910 4923
f 4859 4923 4924
f 4860 4861 4862
f 4861 4860 4864
f 4860 4862 4901
f 4864 4860 4954
f 4860 4901 4954
f 4901 4862 4902
f 4902 4862 4924
f 4869 4863 4870
f 4960 4865 5007
f 4960 4958 5025
f 4958 4960 5007
f 4865 4960 4886
f 4960 5025 4925
f 4960 4878 4886
f 4878 4960 4925
f 4865 4886 4887
f 4865 4887 4920
f 5007 4865 5021
f 5021 4865 4920
f 4866 4979 4867
f 4866 4867 5023
f 4866 4901 4902
f 4901 4866 5023
f 4866 4902 4979
f 5023 4867 4972
f 4972 4867 4979
f 4882 4868 4906
f 4868 4898 4907
f 4906 4868 4907
f 4873 4869 4916
f 4871 4872 4880
f 4874 4871 4880
f 4872 4876 4881
f 4880 4872 4881
f 4897 4873 4916
f 5025 4958 4966
f 5025 4986 4925
f 4874 4880 4884
f 4874 4884 4898
f 4876 4875 4911
f 4878 4875 4879
f 4875 4878 4911
f 4881 4876 4899
f 4899 4876 4911
f 4877 4897 4913
f 4912 4877 4913
f 4878 4879 4886
f 4911 4878 4925
f 4880 4881 4884
f 4884 4881 4986
f 4881 4899 4986
f 4882 4906 4918
f 4885 4883 4887
f 4898 4884 4907
f 4884 4986 4900
f 4884 4900 4907
f 4886 4885 4887
f 4980 4988 4949
f 4988 4980 4990
f 4887 4888 4920
f 4890 4888 4891
f 4888 4890 4920
f 4889 4890 4891
f 4890 4889 5021
f 4889 4891 4892
f 4889 4892 4893
f 4889 4893 4917
f 5021 4889 4917
f 4890 5021 4920
f 4895 4896 4948
f 4948 4896 4904
f 4904 4896 4988
f 4988 4896 4949
f 4913 4897 5018
f 4897 4916 5018
f 4986 4899 4911
f 4907 4900 5016
f 4900 4986 5025
f 4900 5025 5015
f 5016 4900 5015
f 4901 5023 5001
f 4954 4901 5001
f 4979 4902 4921
f 4921 4902 4922
f 4922 4902 4924
f 4903 4908 4910
f 4904 4988 4968
f 4948 4904 4964
f 4964 4904 4968
f 4988 4990 4968
f 4905 4948 4964
f 4905 4964 4963
f 4905 4963 5021
f 4917 4905 5021
f 4906 4907 5016
f 4972 5007 5021
f 4958 5007 4979
f 5007 4972 4979
f 4908 4909 4910
f 4986 4911 4925
f 4910 4909 4915
f 4909 4912 4915
f 4969 4979 4921
f 4910 4915 4923
f 4912 4913 4914
f 4912 4914 4915
f 4914 4913 5018
f 4972 5021 4963
f 4915 4914 4922
f 4969 4914 5018
f 4914 4969 4921
f 4914 4921 4922
f 4915 4922 4923
f 4958 4969 4966
f 4969 4958 4979
f 4969 5018 4966
f 4976 5015 5025
f 5001 4968 4994
f 4968 5001 4964
f 4968 4990 4994
f 5001 4994 4954
f 4964 5001 4963
f 5001 5023 4963
f 4966 4976 5025
f 5018 4976 4966
f 4963 5023 4972
f 4923 4922 4924
f 3196 2769 1078
f 1114 1112 1113
f 2450 2005 2015
f 2450 2015 1114
f 2450 1114 1113
f 4425 4024 4419
f 4425 4419 4406
f 4406 4418 4425
f 2965 1147 1149
f 2965 1149 1156
f 2965 1156 2963
f 2963 2961 2965
f 2981 2979 2982
f 1281 2194 2196
f 2196 1178 4834
f 4834 1281 2196
f 2703 1212 2694
f 3234 1228 1229
f 2708 4970 2707
f 2696 2687 1230
f 1240 1853 1852
f 2172 3053 1241
f 1245 2172 1241
f 1251 2201 1258
f 1258 1260 1251
f 3066 3061 1269
f 2058 3066 1269
f 2104 1276 2105
f 1284 1282 1288
f 3309 3307 3317
f 3685 3309 3317
f 3317 3315 3325
f 4051 4052 3685
f 4051 3685 3317
f 3317 3325 3326
f 3326 4051 3317
f 4057 1285 1286
f 3316 3315 4057
f 3316 4057 1286
f 2200 1296 1295
f 2198 2200 1295
f 3051 1321 1322
f 3051 1322 1837
f 1837 1851 3051
f 2742 2738 2739
f 1854 3054 2203
f 1830 1854 2203
f 1830 2203 1822
f 1830 1822 1855
f 1855 1821 1823
f 1855 1823 1830
f 1420 1403 1413
f 2107 2221 1456
f 3179 2107 1456
f 2231 3170 2232
f 1658 1650 1644
f 1696 1690 1691
f 1686 1687 1688
f 2791 2793 1705
f 1705 1704 2792
f 2792 2791 1705
f 1729 1710 3227
f 1764 1765 1768
f 1764 1768 2010
f 2010 1763 1764
f 1820 1829 1826
f 1827 1820 1826
f 1826 1832 1827
f 1956 1954 2537
f 1989 1983 1985
f 2053 2046 2047
f 2072 2067 2068
f 2082 2085 2079
f 2082 2079 2073
f 2563 2098 2097
f 2635 2896 2893
f 2893 2888 2635
f 2124 2121 2116
f 2126 2124 2116
f 2125 2117 2118
f 2633 2634 2627
f 3126 2633 2627
f 3122 2155 2161
f 3168 2193 3169
f 3168 3169 3923
f 3923 2725 3168
f 2333 2332 2319
f 2374 3190 2368
f 2386 2385 2376
f 2451 2443 2453
f 3132 2655 2642
f 2638 3132 2642
f 2642 2643 2638
f 3680 3919 3917
f 3866 3680 3917
f 4032 3866 3917
f 3918 3916 4032
f 3918 4032 3917
f 3917 3915 3918
f 4849 3176 3177
f 3178 3174 2763
f 2854 2851 2845
f 2959 2949 2955
f 3255 3248 3249
f 3903 3263 3259
f 3260 3272 3271
f 3260 3271 3273
f 3259 3260 3273
f 3273 3903 3259
f 3912 3906 3909
f 3909 3676 3282
f 3909 3282 3280
f 3280 3677 3913
f 3280 3913 3912
f 3912 3909 3280
f 3346 3342 3348
f 4742 3349 3360
f 3925 3924 3929
f 3927 4121 3925
f 3927 3925 3929
f 3929 3869 3926
f 3929 3926 3927
f 3930 3929 3927
f 3388 3932 3397
f 3927 3388 3397
f 3930 3927 3397
f 3397 3931 3930
f 3383 3390 3385
f 3932 3384 3387
f 3383 3385 3398
f 3387 3383 3398
f 3398 3932 3387
f 3431 3883 3428
f 3430 3431 3428
f 3428 3423 3424
f 3430 3428 3424
f 3885 3943 3438
f 3436 3885 3438
f 3437 3436 3438
f 3438 3942 3437
f 3475 3473 3474
f 3703 3701 3705
f 3712 3507 3510
f 3733 3739 3736
f 3725 3538 3724
f 3733 3736 3725
f 3733 3725 3724
f 4594 3540 4591
f 3568 3550 3564
f 4620 3580 3576
f 4622 4620 3576
f 4336 4331 4609
f 3960 4336 4609
f 3960 4609 4332
f 3960 4332 3777
f 4341 3960 3777
f 4341 3777 3780
f 4342 4341 3780
f 4342 3780 3782
f 4348 4342 3782
f 4361 4348 3782
f 4361 3782 3784
f 3583 4361 3784
f 3784 3786 4363
f 4363 3584 3583
f 3784 4363 3583
f 4367 3785 3582
f 4367 3582 3586
f 3790 3616 4396
f 3790 4396 4391
f 4390 3790 4391
f 4390 4391 4376
f 3598 4379 4372
f 3586 3598 4372
f 3586 4372 4363
f 3586 4363 4367
f 3806 3793 3614
f 3812 4424 4409
f 3796 3812 4409
f 4409 4410 3796
f 3636 3637 3624
f 3830 3823 4446
f 3830 4446 3831
f 4456 4659 4445
f 3636 3624 3634
f 3635 3636 3634
f 3833 3635 3634
f 3829 3830 3831
f 3634 4456 4445
f 3623 3824 3829
f 4443 4442 4440
f 3634 4445 4443
f 3829 3831 3832
f 3623 3829 3832
f 3634 4443 4440
f 3634 4440 4424
f 4424 3623 3832
f 4424 3832 3833
f 3833 3634 4424
f 3628 4471 3626
f 4670 3647 3646
f 3838 3834 3657
f 3673 3672 3665
f 4497 3844 3847
f 4497 3847 3851
f 3850 3854 3855
f 4497 3851 3842
f 3861 4706 4705
f 3861 4705 4499
f 3861 4499 4509
f 3855 3859 3865
f 3861 4509 4511
f 3861 4511 4498
f 3861 4498 4497
f 3842 3850 3855
f 3842 3855 3865
f 3861 4497 3842
f 3842 3865 3861
f 4702 4709 4696
f 4699 4701 4518
f 4699 4518 4692
f 3860 3666 3864
f 3860 3864 3862
f 4706 3860 3862
f 4692 4515 4507
f 4699 4692 4507
f 4700 4699 4507
f 4704 4700 4507
f 4704 4507 4702
f 4704 4702 4696
f 4696 4706 3862
f 3862 4704 4696
f 4046 4045 3684
f 4548 4549 4545
f 4560 4128 4562
f 4562 4563 4560
f 3718 3719 4245
f 3716 3718 4245
f 4231 3713 3716
f 4230 4231 3716
f 3716 4245 4230
f 4221 3709 4229
f 4221 4229 4219
f 4220 4221 4219
f 4841 4220 4219
f 4218 4841 4219
f 4217 4218 4219
f 4217 4219 4228
f 4217 4228 4225
f 4225 4226 4234
f 4225 4234 4217
f 3756 3758 3959
f 3744 3756 3959
f 3959 3743 3744
f 4304 4303 4305
f 3953 3952 3951
f 3953 3951 3891
f 4211 3957 3956
f 3976 3970 3969
f 4030 3914 3910
f 4190 4195 4198
f 4123 4113 4119
f 4127 4120 4125
f 4122 4135 4131
f 4122 4131 4127
f 4122 4127 4125
f 4184 4181 4187
f 4576 4178 4189
f 4199 4577 4576
f 4199 4576 4189
f 4252 4244 4253
f 4241 4240 4233
f 4250 4241 4233
f 4298 4299 4302
f 4309 4295 4301
f 4346 4349 4338
f 4612 4604 4608
f 4364 4612 4608
f 4377 4362 4355
f 4380 4392 4616
f 4616 4747 4380
f 4416 4407 4408
f 4417 4421 4416
f 4417 4416 4408
f 4414 4412 4411
f 4411 4430 4414
f 4401 4399 4413
f 4412 4401 4413
f 4412 4413 4400
f 4412 4400 4403
f 4403 4415 4412
f 4644 4432 4438
f 4439 4644 4438
f 4755 4453 4451
f 4755 4451 4447
f 4480 4472 4470
f 4470 4478 4479
f 4479 4480 4470
f 4493 4492 4481
f 4516 4940 4686
f 4686 4707 4516
f 4796 5035 229
f 4735 5036 4732
f 5036 4815 4732
f 4733 5036 4735
f 90 88 926
f 929 5037 88
f 5035 960 5038
f 926 925 928
f 925 2181 928
f 928 2181 4733
f 2182 935 2181
f 2181 935 4733
f 935 1092 4733
f 1092 1093 4733
f 4731 5036 1093
f 5037 925 926
f 4731 4793 4795
f 229 5035 4793
f 5036 4731 4795
f 5035 4818 960
f 5035 4796 4818
f 229 238 4796
f 4730 5038 960
f 4793 5035 5038
f 4815 5036 4795
f 4733 1093 5036
f 926 88 5037
f 5037 929 925
f 5038 4730 4795
f 4795 4793 5038
f 4755 4448 5042
f 4757 4665 4758
f 4758 4665 4666
f 4453 4755 4455
f 4755 5039 4455
f 5039 4650 4455
f 4433 5040 4436
f 4654 5041 5044
f 4751 5040 4750
f 5040 4753 4750
f 4428 4436 4431
f 4431 4436 4751
f 5042 4448 5043
f 4441 5040 4433
f 4444 5040 4441
f 4444 4755 5040
f 4444 4448 4755
f 5043 4459 5041
f 5042 5041 5039
f 5041 4461 5044
f 4461 4460 4666
f 4460 4485 4666
f 4666 4485 4664
f 4664 4485 4671
f 4485 4490 4671
f 5041 4654 5039
f 4654 4650 5039
f 4755 4753 5040
f 5040 4751 4436
f 5041 4459 4461
f 4666 5044 4461
f 5039 4755 5042
f 4454 5043 4448
f 4454 4459 5043
f 5043 5041 5042
f 5044 4666 4665
f 4665 4654 5044
f 3631 4505 5045
f 4505 4513 5045
f 4505 4504 4513
f 4513 4504 4501
f 4504 4500 4501
f 4501 4500 4495
f 4500 4493 4495
f 5045 4513 4685
f 5045 4685 3631
f 4706 4696 4703
f 3586 3604 3597
f 3604 4390 3597
f 4390 4376 3597
f 4376 4379 3597
f 4379 3598 3597
# end of file
