# Supplementary material for: The Slothful Claw: Osteology and Taphonomy of Nothronychus mckinleyi and N. graffami (Dinosauria: Theropoda) and Anatomical Considerations for Derived Therizinosaurids
Source: PLoS One. 2015 Jun 10;10(6):e0129449. doi: 10.1371/journal.pone.0129449 (PMC4465624; doi:10.1371/journal.pone.0129449)
Supplement: S1 Multimedia — (A) UMNH VP16420 caudal vertebra (B) UMNH VP16420 caudal vertebra (C) UMNH VP16420 caudal vertebra (D) UMNH VP16420 left scapula (E) UMNH VP16420 right scapula (F) UMNH VP16420 humerus (G) UMNH VP16420 ulna (H) UMNH VP16420 radius (I) UMNH VP16420 manual claw (J) UMNH VP16420 pubis (K) UMNH VP16420 ischium (L) UMNH VP16420 femur (M) UMNH VP16420 tibia (N) UMNH VP16420 fibula (O) MSM P2117 caudal vertebra (P) MSM P2117 scapula (Q) MSM P2117 left humerus (R) MSM P2117 right humerus (S) MSM P2117 antebrachial element (T) MSM P2117 ulna (U) MSM P2117 manual phalanx (V) MSM P2117 left ischium (W) MSM P2117 left tibia (X) MSM P2117 right tibia (Y) MSM P2117 fibula (Z) MSM P2117 metatarsal (AA) MSM P2117 pedal claw (BB) MSM P2117 gastralia (CC) MSM P2117 gastralia. (ZIP) [file pone.0129449.s011.zip › MultiS3-NGProxCaudal.obj]

# Studio
g Polygonal_Model_1
# Number of geometric vertices: 15451
v -56.04835600 -16.20709337 30.70056625
v -56.04993179 -16.09476842 30.56603111
v -56.04225025 -16.22819901 30.63759767
v -56.08822778 -16.19783603 30.79029918
v -56.09202385 -16.21806435 30.78115173
v -56.06208742 -16.23251848 30.76582775
v -55.03919721 -10.38665231 28.34437601
v 64.44410235 -5.01793344 7.24643143
v -55.11444062 -11.88864280 29.84977886
v -31.87238425 -68.27577204 24.81822111
v 67.22025573 -3.38992034 8.90239794
v 68.14829260 -2.22167093 9.63499676
v -52.02416331 -1.20575959 25.39443783
v -52.16221511 -1.47456210 26.99045651
v -51.71212927 -0.27967000 26.17853321
v 79.19979095 9.74913593 18.16282794
v -55.94525486 -16.36432298 30.56351840
v -55.58000132 -15.65999910 29.47000042
v -55.57075888 -17.68973656 30.36478348
v -55.50423637 -16.31872170 31.08519688
v -55.10258675 -13.55453022 28.48153189
v -54.97191846 -11.38904877 28.26500870
v -54.75323275 -9.49678849 27.84961648
v -54.06123772 -9.26903635 26.67626180
v -54.99424040 -10.19131392 28.25159393
v -54.37084660 -12.45948672 27.15420909
v -54.19754982 -7.34880241 27.53285132
v -54.94344234 -9.61196888 28.55762281
v -53.16172168 -6.74746046 25.38241632
v -53.31968516 -5.05170645 26.36056580
v -52.72093415 -2.89612752 26.04963258
v -52.10768804 -2.32746080 24.82005768
v -52.22821608 -3.99188558 24.39719811
v -52.76199803 -2.78703310 27.19961666
v -51.15049332 0.66575262 25.04920028
v -51.14205182 -1.29328261 23.59095030
v -50.61158165 2.02834350 25.78261308
v -31.50612116 -68.19331646 25.72565340
v -49.36478287 3.80259170 24.57464114
v -49.50143397 3.59877432 26.26675181
v -50.12341961 2.61035375 24.45601486
v -33.52228180 -65.26949257 21.49983495
v -31.16275556 -65.12350589 20.03890648
v -49.22823980 3.35799437 27.12811716
v -42.07988828 -62.45025247 27.78345160
v -43.03450882 -61.75201386 27.87762135
v -54.46565524 -15.32694325 27.90876664
v -54.35892940 -16.89926721 28.15287933
v -53.24898660 -14.77672718 26.42210573
v -52.89717764 -10.98528225 25.38048849
v -51.73669755 -6.18761219 23.60491455
v -52.28991434 -8.77851620 24.34979379
v -49.89835992 1.49013661 23.01955037
v -48.83908480 3.97649175 23.11071567
v -49.01255667 4.33252938 25.48320778
v -48.75133187 4.72638477 24.32326227
v -45.43810710 7.95974862 21.25730179
v -44.15092617 9.30650253 21.80310152
v -50.31871796 -11.32945716 23.40395190
v -49.35491085 -0.18158215 21.62304707
v -50.56884140 -7.59094674 22.69897982
v -47.91836441 2.85311230 20.80551349
v -46.13356665 7.57516176 23.06761593
v -47.07426205 6.34515006 25.01549199
v -48.20525646 5.33106178 24.94031936
v -44.21707988 8.98209494 20.28626576
v -45.10227218 7.47236237 19.74848099
v -42.73875803 10.34398843 20.02725936
v -46.04759067 5.28399227 19.56747286
v -47.06379771 -12.92933244 22.38936350
v -49.17203262 -15.87289758 23.84355664
v -43.13067347 -61.63221225 28.92681770
v -41.85879230 10.98741125 18.79809983
v -43.21401566 9.50503629 18.68177764
v -50.82135275 -19.69582587 25.09161830
v -44.05143484 -60.86789072 27.82936953
v -44.57864538 -60.57908386 29.47121300
v -46.36146128 -3.39317066 19.79992352
v -40.59560224 11.50958892 17.13750698
v -44.86600310 -8.09357502 20.49288340
v -41.56652093 9.13016871 16.48095623
v -45.29983178 -59.93916094 28.66237983
v -53.34462225 -46.74519226 30.41174635
v -53.78708243 -46.43460363 32.14249387
v -53.86523157 -46.45972699 33.54703262
v -54.35594171 -44.10189763 33.53313357
v -42.36967862 -0.30509706 18.02690327
v -39.85639289 10.73129755 15.65344818
v -37.17152029 13.95659056 16.24663733
v -38.56563196 12.57750392 15.35763778
v -40.14781490 12.01721467 19.33604106
v -42.23557934 10.65595914 21.26413956
v -39.74280134 2.72439606 16.78062975
v -38.03171962 9.02980007 14.64954391
v -36.21020541 14.53836355 18.41822453
v -36.14524752 14.41858429 18.51703785
v -36.85557470 13.91811110 14.69295844
v -36.56523302 14.18066490 18.38443615
v -35.56502983 14.78608418 18.28110032
v -43.71000081 -60.58000028 30.71000054
v -36.31390259 13.79575301 13.94316647
v -37.18007728 12.84431480 14.15674016
v -53.63169312 -46.00756615 34.66491401
v -54.67167869 -38.55260089 34.40670669
v -54.80138958 -40.85219651 33.90458971
v -35.70157290 13.93422298 13.52990605
v -35.57130694 14.43887502 13.84138688
v -34.40926597 9.76965856 12.76558079
v -36.08071059 13.36962543 13.54820188
v -34.91878882 15.13932645 13.96384928
v -34.98378769 15.46575222 14.98095039
v -34.68585014 15.42634144 14.29180335
v -38.75388205 -2.77141575 17.99654588
v -53.30239981 -43.54188964 35.85303575
v -34.48315337 15.04145376 13.40707764
v -33.14619884 15.31141624 12.72990461
v -34.01085362 15.62039182 13.67928088
v 72.16690481 -1.13132619 19.26432922
v 70.88417560 -4.60180594 20.40537074
v 72.01000303 0.81999961 18.89999956
v -55.33468351 -38.98071870 31.92275017
v -55.22459745 -38.59314695 33.31109509
v -55.43285236 -37.40299121 32.50700235
v -52.94781923 -43.83201525 36.08373925
v -30.82787991 15.40691033 11.81161031
v -29.57960404 13.65341619 10.47128905
v -33.19545463 15.88282920 13.50843813
v -33.67115557 15.85094444 14.21102788
v -32.01367334 16.23849384 13.38467933
v 58.85340273 18.68222281 10.39541699
v 59.16879326 19.49891448 11.05010975
v -30.23061715 4.22576303 12.40053959
v -28.41879614 15.93426615 10.89522894
v -29.26599048 16.94563404 12.39816751
v -55.14484644 -37.03064471 33.48882869
v -25.61012655 15.76524973 9.49542411
v -25.73042363 11.53467409 8.90086684
v -27.15738676 17.33556949 12.56760024
v -26.53025091 17.07351767 11.14419010
v -25.46988800 17.41027646 11.66745089
v -25.62490292 17.55313203 12.68758532
v -26.83101967 17.33796299 13.52866087
v -29.14489992 17.01764576 14.06240556
v -30.03718890 7.89976865 11.15610171
v -28.51329558 1.28009904 12.63074577
v -25.45325644 17.28093997 11.10185869
v -23.64225313 17.69375429 12.02634070
v -25.02635494 17.35994406 13.72920908
v -22.79397286 13.93175218 7.90563226
v -24.82336946 13.09748553 8.70908145
v -24.36796576 17.18717813 10.54650079
v -22.09866792 16.43521711 8.54856614
v -26.24821104 -1.71249371 13.34909257
v -23.39983918 8.21126159 7.95413274
v -26.66992135 9.78870410 9.37951542
v -21.71606384 17.59167574 10.33696532
v -27.16819569 4.46198229 10.59720106
v -18.63004081 13.72577716 5.86807122
v -21.00427821 15.29748179 7.57615827
v -19.27881129 15.94930515 7.15403445
v -54.82431501 -42.19258949 32.75800124
v -23.40124361 0.10581359 10.80895122
v -24.23091233 4.60062269 9.23684705
v -22.58769423 2.29493645 9.34594870
v -17.90405996 10.98504942 5.46901906
v -19.79028992 17.70030707 10.58322378
v -18.06314103 17.79026911 10.13751607
v -19.27679032 17.35567488 8.84635281
v -18.86994392 17.67431013 11.70582324
v -21.01122960 17.71240123 11.92440744
v 118.42287332 -17.71521196 3.33676324
v 119.65484917 -17.68325642 3.58989579
v -18.90590228 -5.64838760 14.74836003
v -23.28141034 -4.19904944 14.22571950
v -19.90833692 1.04002631 8.82954616
v -20.95999941 4.24000015 8.25999957
v -20.49895376 6.50436664 7.16779428
v -18.78789812 9.42370482 6.04801858
v -17.12529548 15.11891466 5.80038177
v -17.34747924 16.64283313 7.22964481
v -16.79017395 17.52384938 8.66756681
v -17.13532582 17.66913943 11.14527695
v -16.60477929 17.72153564 10.01003198
v 118.84512007 -16.67900756 0.29874535
v -17.37428829 10.10534260 5.60896099
v -4.43989923 2.71680416 2.14503426
v -17.29731448 14.02322482 5.34749590
v -16.61812887 1.16821611 7.55180093
v -19.34470423 -1.79121585 10.74909978
v -16.91875421 5.06041618 6.49291463
v -16.44869335 8.42731073 5.73808374
v -15.57695959 16.90015756 7.19882175
v -15.14035091 17.36558974 8.22958257
v -16.26219973 10.54503489 5.10469545
v -14.57715407 10.05659066 4.38168040
v 119.74486709 -17.32685976 1.75913319
v -14.89784662 -12.35293597 18.28315854
v -17.77919568 -10.34498122 17.78228767
v -15.44649620 -8.23002867 16.46333188
v -15.47774021 -10.88020205 17.90354215
v -19.04364489 -8.19411315 16.81000739
v -16.93920977 -6.71392633 15.54491092
v -18.27998832 -3.47134075 12.19897904
v -14.32000007 -1.94999971 9.70999990
v -16.43156260 -4.01105965 12.63513416
v -18.07141677 2.88289296 7.36560300
v -15.69060609 3.10022011 6.32693432
v -15.01003746 6.70987088 5.22823492
v -13.00999988 8.63999967 3.81000014
v -12.96221931 11.34723332 3.23582790
v -12.88711745 16.44363441 6.27480587
v -11.40763424 16.78662188 8.99945293
v -15.37766494 -1.90875237 9.78945568
v -11.13549806 -1.45704625 8.24412890
v -14.38036002 1.54991099 6.66338112
v -13.95206898 -0.15597555 7.62059726
v -17.12491363 -1.08537485 9.27313231
v -13.76992278 4.90009412 5.25024626
v -12.60705292 13.27069197 3.63213196
v -11.96599100 14.49985616 3.93005461
v -13.18066102 14.78688978 4.45232401
v -15.55667911 -49.68249798 54.30916324
v -10.83628461 -12.81273365 17.93789305
v -11.42480690 -10.68942714 17.30209962
v -14.19184264 -4.95682284 13.49191181
v -9.84473620 -8.34595598 15.65875113
v -12.87810504 -8.05779081 16.07909985
v -10.05932689 -4.13245242 11.39998622
v -11.40576508 4.24565095 4.49476345
v -13.24857492 2.98112258 5.64226555
v 123.36812913 -16.78698510 -26.17828362
v -11.43437251 12.99742702 2.93389615
v -10.24101861 15.77369310 5.25974948
v 123.87615442 -15.28366562 -25.30606464
v -11.01489086 15.08238260 4.28095041
v 118.52727830 -14.23103176 -7.89855048
v 7.48349633 72.58620858 -0.79789892
v 120.79121917 -13.61527573 -24.88345839
v -11.99970301 9.51275881 3.07437335
v -9.42351483 9.71596874 1.46248867
v -10.63773222 10.87664999 2.01839372
v 8.01184122 68.83858889 -2.45994725
v 7.76806893 72.04185426 -1.41281751
v 7.52347615 72.26447016 -0.28272433
v 114.07749355 -18.37120391 5.28266421
v 7.86960870 72.81842083 -0.98749809
v 7.79385585 73.30083102 -0.39356647
v 8.12374055 73.92168045 -0.20913170
v -8.53821635 3.89508181 3.90625652
v -9.40845534 10.86001564 1.30445138
v -9.77727771 13.14700488 2.02110130
v -8.69309902 14.32582922 2.30552070
v -8.28359742 12.95441017 1.16902718
v -9.04764794 15.23294952 3.57830105
v -7.35662598 15.02784435 2.67856359
v -10.37099306 14.31738865 3.07664089
v 7.90879503 69.76988912 -2.34497595
v 7.72882253 71.03385776 -1.66908081
v -11.82921417 -44.45175081 73.62464070
v -17.48333685 -48.56991395 48.79217595
v -12.94241846 -44.18666288 71.87996060
v 45.30808702 18.49144511 14.66958039
v -13.78222369 -42.09714755 73.22380692
v -9.89999995 2.64999992 5.22999978
v -11.64581161 0.43817697 6.68005086
v -7.79000018 0.21999994 6.41999999
v -0.08556569 14.81873635 50.57330430
v -0.15096956 14.85724840 51.71177536
v 0.91948081 15.62038437 51.87272280
v -1.31999981 13.91999982 51.44000053
v 0.52269624 14.59439378 48.92158881
v 7.95361865 70.36842406 -2.15838524
v 113.69578540 -17.84221642 4.22395347
v 71.40288502 -3.33790458 19.14099790
v -9.58599802 -12.19214220 17.43880287
v -9.26253758 -14.13235348 17.79324561
v -11.02276146 -6.27911976 14.20134865
v -8.21605511 -6.44088071 13.80869374
v -7.49758119 -3.76929040 10.50175354
v -6.56178221 10.63765492 -0.17862655
v -8.18537548 11.06120367 0.64973568
v -7.26667186 14.03410826 1.49542431
v -6.04344858 15.54723363 3.35385581
v 2.28935829 16.08304121 50.27339607
v 2.84736510 16.67013764 52.34265700
v 47.66154289 12.53593620 15.90785384
v 44.68369856 10.19341126 15.79088159
v 8.68593995 68.55960190 -3.00236489
v -8.55684932 -10.65360568 16.48830250
v -7.92436954 -12.90487777 16.99812524
v -4.01770091 5.77090727 -0.26583357
v -7.03871157 4.60777152 2.60576745
v -5.45069855 14.59038444 1.47843605
v 3.61383520 16.83781296 50.56263134
v 83.36174488 -10.04813332 -4.85399319
v 10.07169299 66.73411280 -4.06204257
v 9.38607845 67.44788587 -3.69908498
v 10.70929877 70.42011619 -2.58567696
v 9.47181880 73.81554693 -0.79948700
v 10.31602360 74.15737212 -0.63595449
v 9.70381778 74.88799095 0.05134902
v -8.09706189 -2.33727787 8.88943952
v -6.43863343 2.19780719 4.09338949
v -5.95615106 -0.02716945 5.57499891
v -5.02377655 11.44981198 -0.78075967
v -4.28455649 13.16438615 -0.29486403
v -3.54985171 14.21755645 0.62692031
v -4.83901845 15.35867620 2.88636447
v -4.01002681 15.53807314 4.05397452
v 111.73302680 -25.97557381 -8.47933162
v 106.65750504 -12.75276300 -16.17302187
v 107.75993019 -13.32296059 -15.51353373
v 9.79072694 66.04734808 -4.05744417
v 10.23759320 65.54961950 -4.33284696
v 111.19368672 -13.83063477 -14.61782865
v 109.64731127 -13.32101319 -16.19330607
v 11.14944834 75.12533665 -0.02634923
v 11.40942425 75.92076808 0.81530208
v 12.71508168 76.07562095 1.08450442
v 10.57249773 75.33952594 0.25951798
v 11.32573746 73.14530015 -1.10906037
v 13.34352978 73.00393283 0.03077853
v 107.39591718 -14.38365597 -9.16309934
v 77.24775374 -6.29096199 -3.01532354
v 108.97471011 -13.86397611 -14.34779074
v -5.75344404 -11.57075632 15.53681772
v -6.94782985 -6.27090689 13.24601378
v -4.99855960 -8.82245414 14.02879786
v -7.15681911 -8.67899042 14.96912446
v -3.61223286 -7.40739936 12.48840988
v -5.90580376 -6.81538507 13.29546049
v -6.81148143 -5.16432570 12.03198358
v -4.13680822 -5.60309691 11.33525651
v -5.10505540 -3.77688021 9.41931177
v -3.82356229 10.61545312 -1.43617240
v -3.56626604 11.94952708 -1.19229895
v -3.08968243 12.83474360 -0.89665846
v -3.53032839 14.94379807 1.95861934
v -1.67654792 14.75123409 2.24832515
v 6.27869368 17.59346016 49.55108464
v 60.03210321 17.13632420 10.56446042
v 83.55592191 -8.73338897 -6.98757032
v 82.09958673 -8.48234724 -5.82186878
v 10.74615680 64.89821523 -4.51786676
v 10.82212292 66.31541252 -4.18726914
v 11.24445442 71.70270383 -1.89456134
v 107.10739344 -13.73241842 -13.96587864
v 108.06059837 -14.00166191 -11.28504053
v 13.74711934 76.39458030 1.38833991
v 12.16100994 76.53053850 1.60966686
v 76.15379244 -5.20188734 -2.95599224
v 13.03017512 77.52770931 5.47101628
v 15.52726701 78.66918296 5.89779066
v -3.79010011 -0.74645312 4.83614951
v -5.75497840 -1.81852642 7.20549095
v -2.81777559 9.00069624 -1.76999776
v -2.59204255 11.08814403 -1.85116054
v -5.02845692 9.35196970 -0.77953067
v -2.40321062 12.34654151 -1.38734479
v 67.62519479 -8.90423637 28.26299518
v 65.99231064 -8.53126869 26.53438970
v 7.64304819 17.45676063 48.22554067
v 62.65625358 6.83520874 16.86483249
v 63.47175688 9.06157680 17.38292724
v 11.41316164 57.22510815 7.34088011
v 11.64185535 56.50478974 5.96758304
v 100.68604350 -15.06423857 -4.79301158
v 10.28282102 63.49974126 -4.08086088
v 60.78977510 10.86912677 16.87712036
v 10.42940281 64.43738937 -4.43019997
v 15.77533409 75.76585561 1.35907391
v 15.52964281 73.45584780 0.98157011
v -2.45739706 3.36549850 0.91515598
v -1.23159855 5.39825298 -1.48915569
v -1.43006677 11.81029715 -1.87914725
v -1.28174690 13.11661117 -0.96147845
v 0.21872569 13.82894441 0.18513561
v -0.86565549 14.51720670 1.64364255
v 87.97770739 -12.76991889 2.84233247
v 88.51496130 -12.12611329 -0.31023280
v 41.24134779 6.12390693 16.71526395
v 101.73503309 -10.86966507 7.56993983
v 105.34143448 -9.32684168 8.35612230
v 11.66479383 59.49954689 -4.55480069
v 12.38021813 58.82770568 -5.16794948
v 12.02047803 58.54818597 -4.68723662
v 98.58991951 -15.64182155 -3.41041991
v 11.89042907 62.21379340 -4.91072051
v 13.35829310 65.21201134 -3.77345667
v 14.15786333 67.87230074 -2.18495238
v 13.59722111 70.93763351 -1.15406385
v 15.40975552 69.21257824 -0.90470590
v 13.92478403 69.38826293 -1.50800194
v 16.41619019 71.75238431 0.85608900
v 12.47563120 71.75392658 -1.36277336
v 16.00383036 76.65604353 1.62717141
v 16.76791906 76.17670298 1.50471053
v 14.84264433 76.57006383 1.49694015
v 15.85823670 77.48172432 2.33650557
v 16.58709906 78.37785035 3.40310810
v 16.95759036 77.97998935 2.75351736
v 17.50079170 77.88889855 2.73884414
v -2.83732009 -10.07561386 13.18326406
v -1.41527911 -0.48663339 3.36806057
v -1.83480594 7.15290057 -1.93605653
v -0.62688120 8.65553785 -2.66879471
v -0.44019218 11.29481941 -2.25617248
v -0.35485291 12.14237791 -1.72092079
v 0.51574298 12.80123461 -1.12256478
v -0.24156827 14.37268127 1.28360651
v 1.69907825 13.79359886 0.70562388
v 5.78203471 13.09219096 32.37566724
v 106.60570115 8.46160762 21.78498358
v 108.84945095 7.84258358 22.07842283
v 103.00823301 7.33908173 22.22117968
v 104.88893837 7.66679179 21.96201310
v 82.15343207 -10.35820413 3.57314479
v 56.05725199 8.32452066 15.91786370
v 13.84940464 51.01508647 -4.95188637
v 13.51081580 52.19580233 -5.08859335
v 13.56623881 52.09147930 -5.26566338
v 87.57688105 -11.80062164 -0.69671957
v 13.49914633 52.50510946 -5.13355155
v 88.54220062 -12.95797806 3.73739586
v 91.33671969 -13.49289995 3.44082760
v 91.48208052 -13.68309371 4.07189177
v 55.79155684 23.02330919 13.09074555
v 53.84158343 22.79314026 14.22672346
v 11.70669496 61.16490066 -4.76502068
v 12.63769250 61.50461361 -4.95766150
v 16.49490185 73.67488742 1.02408254
v 17.19190553 74.77278262 1.13960414
v 17.42885448 -126.29373372 20.98139003
v 17.64603145 -125.34956634 20.50692961
v 91.88359231 -13.99290189 2.45496584
v 17.64091104 78.29264551 3.18068103
v -0.21449733 6.84224535 -2.59465305
v 0.12313797 10.29555686 -2.72246008
v 87.90417016 -11.36172842 -7.00090593
v 89.60358053 -12.38968689 -6.26177667
v 3.82056250 13.94954417 3.32649867
v 6.51798677 13.80657032 32.77971223
v 64.91664052 8.51006154 17.38813519
v 87.42993325 1.69673294 11.00756228
v 12.52122317 56.09026551 -4.65140445
v 13.11599277 55.85305020 -5.26024494
v 55.39318919 21.52181603 14.56482336
v 13.10797408 57.38185346 -5.29404823
v 12.36760058 57.50167742 -4.94132889
v 14.20934964 62.25488335 -4.22223331
v 18.80818605 74.85507429 1.47963385
v 89.95956928 -12.82179821 1.75582781
v 18.05227064 76.46447420 1.94002222
v 72.56144285 -6.09645620 27.33768895
v 72.94827700 -6.47030259 27.98271552
v 71.34632766 -4.65916377 25.31102486
v 17.22480357 77.53140479 2.30595819
v 16.78472571 76.91057026 1.88873953
v 71.27248496 -5.99154225 26.91495605
v 19.52421479 77.20422745 2.99864891
v 18.17010157 77.70829648 2.75752903
v 87.76404709 -12.72166520 3.20230424
v 88.09674531 -12.75230665 4.39369120
v -2.37460551 -6.05503470 10.68013255
v -0.63280086 -7.57999206 10.37088223
v -1.02538476 -4.95220441 8.61144066
v -2.35910038 -3.27590713 7.51754595
v -2.19777483 0.75478619 2.69461796
v 0.21046516 3.16291652 -0.22408389
v 1.50390842 5.18398266 -2.75670784
v 0.93337259 9.19952709 -3.09824641
v 0.87216421 11.50413789 -2.13260832
v 1.43640500 13.28508835 -0.30255844
v 2.58653774 14.00442887 1.90174521
v 8.73355474 15.97121358 38.35242614
v 12.12987211 33.57794508 14.87249974
v 12.21112255 32.93199465 15.60365874
v 76.96410269 -41.00514203 -3.67187546
v 12.49813009 37.47214377 11.71157323
v 12.67098915 37.97075897 10.64361166
v 12.61973381 36.78688407 10.81570424
v 12.54172530 36.64529324 13.26696947
v 65.25000185 -34.10999849 -6.83999853
v 66.80457294 -35.25067866 -9.40265507
v 67.91000068 -36.04000062 -6.10999996
v 12.47761678 48.71296510 4.70491918
v 12.17716467 50.75554177 4.98613110
v 12.61562388 50.84889010 3.38811381
v 36.37294471 -9.49868839 -3.25656589
v 13.43370229 53.22888121 -5.04271919
v 14.30390868 56.45997450 -5.33867208
v 13.57399672 58.24988708 -5.23747364
v 43.46565902 6.78365957 15.87528735
v 43.22606325 5.39920060 16.23725146
v 1.79490575 8.71516764 -3.25340754
v 2.64455890 10.94581559 -2.29195133
v 3.12484591 13.20361998 0.22592646
v 2.13333103 12.37777062 -1.26896496
v 8.65626521 14.55548592 31.68185800
v 8.03423207 15.34050424 35.57582200
v 106.29820079 -20.60866542 -25.15175752
v 106.31594062 -21.84528299 -24.59000610
v 103.62999886 -43.49000007 15.88000171
v 12.23454997 35.68869457 12.22824398
v 12.13080529 34.56001729 13.90397828
v 12.94861548 21.10198699 24.67919700
v 12.60635909 22.15204202 23.83020334
v 12.16007862 21.15435712 23.73882197
v 13.32672965 45.80750689 4.79989918
v 12.96763774 46.90010473 4.50603990
v 53.75818163 7.22130667 15.78446664
v 55.31823635 6.33561518 15.36148600
v 13.83427624 54.43332344 -5.51530020
v 14.58660699 60.28535217 -4.18188004
v 15.79843648 57.10263550 -4.15499229
v 16.00057632 60.84601954 -3.70448735
v 18.59263144 69.22740489 0.75892231
v 19.90250312 69.49643046 1.31127110
v 19.11000162 67.96000153 0.51999913
v 73.71473312 -3.83925368 -2.03028740
v 71.77148759 -3.72721348 -2.38714973
v 39.80326653 8.77876114 2.34318548
v 41.52397439 5.55430586 2.72873929
v 93.99114549 7.93802738 21.82634175
v 93.50414574 8.45759735 21.12557739
v 19.70510557 76.02510601 2.29082699
v 93.29564869 8.71449150 20.43112926
v -0.99371315 -9.04623512 11.29957568
v 2.33242451 6.91925362 -3.32856993
v 2.25097430 8.04990716 -3.36735067
v 1.79477269 9.32229590 -3.12856492
v 1.54414901 10.11923049 -2.82956986
v 9.82480124 14.75227810 29.91334349
v 10.39836090 16.41285606 38.90412301
v 11.66130416 29.19425443 16.87788777
v 11.53341029 29.68934178 15.33573214
v 97.83123434 -31.13945574 0.85788697
v 11.78433187 28.49600837 17.72883907
v 112.37456650 -25.46490729 -15.44119325
v 11.75969280 32.33147785 14.46441840
v 11.93780359 31.66629374 15.87647013
v 35.21743044 -45.05243525 49.06511307
v 37.31000051 -46.25000060 48.87999967
v 38.55009004 -41.28002748 48.32996055
v 38.80396113 -44.19921711 48.54674637
v 12.78518327 34.95429084 11.14026550
v 13.17259017 38.01228851 9.66788922
v 62.99298257 3.06281354 15.61689563
v 63.11921775 3.56247486 16.09011181
v 60.26741490 1.33612461 13.50840833
v 60.91225892 4.46128519 15.86079039
v 12.91012391 39.62844983 9.58982203
v 46.56000063 16.78599790 5.51925926
v 75.08863509 -3.09238420 -2.99377437
v 74.34422523 -2.34938320 -3.02727893
v 55.33393845 22.34947495 13.81578762
v 74.28953052 -0.87388203 -3.90336360
v 14.60399851 51.63454264 -5.70243038
v 76.45959407 -3.63325095 -3.71862599
v 16.55342430 58.70172754 -3.72072728
v 75.45385510 -1.92696415 11.17525157
v 73.99524003 -2.70618359 11.02367789
v 17.86839403 59.28727239 -3.10876663
v 17.27039181 61.56723946 -3.03288852
v 17.10749231 63.98389488 -2.30334722
v 16.15354605 63.03443015 -3.23837344
v 20.26216872 65.03508240 0.18137082
v 17.34123752 66.67833775 -0.81513030
v 20.65990120 74.56393540 1.98876415
v 0.51176205 -8.18053540 9.38545913
v 0.63576514 -6.17268914 8.28752853
v 2.13608588 -6.78954925 6.86733145
v 1.56760786 -3.71288508 5.45395026
v -0.38126230 -2.09155027 4.66467906
v 2.80751428 -2.41962331 3.17771686
v 1.76522264 0.76772872 0.53171045
v 4.62463591 13.55677657 2.03725067
v 12.04433199 26.78033151 14.10043798
v 11.33262832 26.87815204 16.91992581
v 11.96891349 29.15806696 13.49879336
v 11.72410790 30.80658615 13.98212276
v 12.43442856 31.10593744 12.19910011
v 11.93645597 30.68595380 16.62182249
v 12.01546937 33.37241709 12.73533795
v 13.05841655 33.02579373 11.34193782
v 11.80406939 31.87769651 13.53120152
v 13.58981337 36.33529693 9.96575691
v 14.19814210 37.67430037 8.71488824
v 14.15630896 39.03130069 8.16901959
v 13.32480088 40.97949713 8.26627389
v 14.39192519 40.87622836 7.05572078
v 91.62124246 -13.67851719 3.40029830
v 13.57706543 42.69855842 7.24879280
v 13.74000032 44.70000044 6.13999926
v 15.04800655 42.11299866 5.34346979
v 15.31701349 43.49523038 3.79884499
v 14.68898077 49.06520247 -5.04127471
v 87.23543584 -12.15554401 5.34745911
v 73.57738167 0.28858637 -4.50274022
v 112.25373298 11.15231123 17.28536934
v 14.87419847 52.13885754 -5.73567580
v 15.93364775 55.56423217 -4.61560255
v 16.58084802 56.22828752 -3.94396391
v 17.34787412 57.21532181 -3.34237912
v 20.15416697 66.93894416 0.89690991
v 21.45610005 66.55046344 1.43797963
v 21.19000070 68.54999810 1.34999980
v 19.24465038 66.66938215 0.14809052
v 21.50905132 69.70020384 1.72411173
v 20.58757655 70.75207680 1.40925904
v 75.07851720 -3.73486336 -2.70661432
v 20.93761414 72.84563035 1.61122752
v 21.92759700 73.27815890 2.13510450
v 70.37942857 -6.37097424 -1.20422139
v 71.14533335 -7.99051858 1.09056546
v 72.85861671 -6.79770904 0.60154527
v 19.24904622 73.11000675 1.23420579
v 3.12110502 7.64067890 -3.46501963
v 40.76617584 4.79084952 2.81297415
v 11.38661336 24.09396507 17.89468341
v 12.06656173 23.99434708 15.23019280
v 15.40553942 50.93358830 -5.78659540
v 4.10353160 10.31128876 -2.42622430
v 4.68962686 9.12095327 -2.92285183
v 7.65911490 12.37676200 1.42651203
v 5.54661127 12.63937820 0.42900708
v 6.46300567 13.06437235 2.40650750
v 10.10304876 14.26641271 25.87022260
v 10.11304092 13.88964802 24.42720905
v 9.55479499 12.89259177 25.60485527
v 10.87334845 16.00669697 23.64830300
v 11.33700460 17.75039360 23.15694466
v 11.54045667 18.74812879 23.93923700
v 12.93044444 27.49709785 12.19195034
v 14.23328370 31.15026467 10.16271207
v 13.84939905 34.63950753 10.23609377
v 14.72766977 35.39172933 8.96881707
v 15.60387108 39.11879286 6.42907992
v 61.79445982 7.65519356 16.55981876
v 16.10675082 46.98141292 -5.49163111
v 15.82787186 48.63123968 -5.74490940
v 16.92479849 49.48102310 -5.73568745
v 21.65261470 64.80669230 1.11970655
v 22.93860726 66.28119946 1.99522148
v 22.73257449 68.26798618 2.01578601
v 22.54988439 69.80644166 1.93303637
v 23.91009033 70.25104761 2.14232411
v 23.34480546 70.94146311 2.03552982
v 22.34245092 71.36819512 1.80597871
v 79.89694923 2.44994275 12.56812830
v 2.78102630 -8.79087672 6.77683763
v 76.65393502 0.77289157 12.02549040
v 76.81294531 -0.54167520 11.55313477
v 5.09497151 6.70711976 -3.52055533
v 10.26656665 13.57475016 23.23189192
v 9.80190095 11.86398230 23.16556126
v 11.56648993 16.78189822 22.00233564
v 11.64425630 20.83055116 19.25555058
v 12.27520313 19.83571239 17.61519350
v 12.26417813 18.73336546 19.48016882
v 12.22000737 22.21734449 15.60156140
v 16.43776707 45.31094059 -5.07501885
v 12.44568825 56.37497827 12.03736104
v 12.14000024 54.34000120 11.04999986
v 13.00184894 57.31583014 12.85831351
v 17.05938950 47.52095789 -5.77245560
v 18.02962273 52.24009603 -4.38322453
v 23.33034575 64.34375048 1.89828407
v 21.09083720 65.45204669 0.95868018
v 3.88255552 -4.77316370 3.34866391
v 3.80047876 -1.18428119 0.95233676
v 3.53887049 1.11289730 -1.46833365
v 4.18001320 4.04958474 -3.11692688
v 4.68985876 5.11599332 -3.50711285
v 6.06758287 7.76666449 -3.06234881
v 8.15516897 10.14982443 -1.28339592
v 8.34369939 12.58900389 4.06531105
v 5.61551377 13.53079826 3.88384005
v 11.74138393 17.59076305 20.96315660
v 11.68894023 19.83243786 21.12405002
v 13.35811056 32.14810044 10.97958349
v 16.99055731 36.66224331 5.40265488
v 15.47083817 36.78002581 7.29496125
v 16.25311188 33.34156796 7.51613826
v 14.39440995 33.43687952 9.62299388
v 16.68071002 39.11297023 4.69088648
v 76.55998319 4.23309719 13.28123081
v 75.00660419 3.10407486 12.78628130
v 17.46130362 42.06418619 -4.51878272
v 68.47867370 0.52705337 10.45354083
v 17.69140922 48.02695289 -5.76748373
v 17.94885471 50.06719753 -5.22067538
v 18.59677769 52.94787511 -3.37089994
v 20.44348978 57.17856809 -2.03029113
v 22.41984755 58.95585939 -0.10914557
v 24.41211045 65.43447822 2.23225844
v 23.94116297 66.12686813 2.14699609
v 24.11445230 67.84968078 2.13288679
v 25.09956621 68.65262985 2.66426406
v 23.59940298 71.55032456 2.32658791
v 3.26307327 -6.30658166 5.10995602
v 3.25616449 -7.65031157 5.72578097
v 6.13428559 5.97860711 -3.40202451
v 5.06658386 5.74582163 -3.56447580
v 7.86106382 8.24433845 -2.25119479
v 6.94529619 11.49614435 -0.47702872
v 11.25596650 13.51485308 20.83357796
v 11.98853739 15.69492742 19.99312267
v 13.50325253 21.89818956 13.54460139
v 16.58627205 44.20582205 -4.80350154
v 17.35502481 43.34893823 -5.14742173
v 17.47206785 45.35207525 -5.63404150
v 18.38075928 46.69295251 -5.71082393
v 17.23717712 54.45332453 -3.78565537
v 17.33726077 55.07607758 -3.82503564
v 21.04190551 53.73019725 -1.84257538
v 73.66645336 6.05827291 13.22770584
v 74.74298775 9.56518576 15.54236095
v 25.46883002 64.71039355 2.62987032
v 73.61725718 -9.00503993 30.53201921
v 11.56579051 12.42143381 19.80377920
v 12.88935542 17.48353615 18.04191433
v 12.28237897 16.72577299 19.41975765
v 12.72342261 14.61273897 18.46499741
v 12.22244743 21.14118263 16.20394923
v 14.48921394 19.17877421 12.98394892
v 13.22117355 18.83893460 15.46638831
v 17.24168658 41.84361547 -3.58414464
v 19.22301017 49.72439632 -4.69767395
v 47.24159092 -2.96907779 40.85917026
v 47.42373899 -2.55463715 38.67200762
v 47.00721800 -2.20848899 39.90679607
v 51.12491548 -10.28638706 40.34459963
v 50.89825019 -8.62984266 39.30694610
v 50.46294257 -9.10357945 40.90879485
v 25.95790662 68.15171987 3.23160458
v -5.18723577 15.66109620 3.79082491
v 26.54021792 66.73504412 3.41879018
v 49.94704574 -7.43860565 40.59653729
v 23.52392673 70.67606598 2.03948631
v 23.28405343 70.80988586 1.98836112
v 25.12995899 66.81822985 2.52942136
v 5.22881653 -1.25060591 -0.76468586
v 6.76386897 -0.46241441 -2.30874098
v 5.12073189 1.61031517 -2.44876440
v 6.19156938 3.39105702 -3.16636730
v 9.60943848 7.30827264 -1.98560162
v 9.62904096 11.57096028 1.49501499
v 12.41579745 12.17496395 18.34507659
v 11.79693732 10.74413396 18.48804392
v 43.48863289 -11.70930639 -2.61877058
v 43.59547421 -11.83417439 -4.07078955
v 13.30719888 16.18080959 17.12729596
v 15.67614824 28.64275500 8.44725873
v 18.22430640 33.75136107 3.56235751
v 17.87815429 37.30770200 3.14708101
v 41.85118899 -8.88933521 44.31775212
v 18.14409159 42.08840430 -5.09598060
v 18.14152300 43.83658618 -5.51256118
v 19.24757287 44.08944398 -5.57052670
v 4.22590273 -12.77742721 6.02210592
v 4.52861004 -8.92747287 4.15897369
v 27.45868638 -48.46493527 48.38679731
v 9.26337205 8.74155015 -1.67614361
v 10.32781135 10.08294709 -0.28185511
v 11.61379833 10.41849330 1.09460857
v 46.22345418 -2.84196995 33.38751942
v 45.58813572 -1.99843058 34.87901017
v 13.44029047 14.25656769 17.02828892
v 13.55367061 16.48528129 15.65102115
v 14.60764091 17.36596040 13.25736102
v 14.87744320 20.82482353 11.36449911
v 18.18320528 30.83246946 5.76411560
v 18.93284731 41.09466448 -5.08352090
v 18.61413196 42.68101603 -5.37260249
v 24.33233522 61.75239757 2.36559426
v 46.19726911 -1.26920699 39.42397237
v 7.91339390 3.85049847 -2.96339509
v 9.50179528 4.39758319 -2.39350041
v 10.94965078 8.41528922 -1.19077612
v 10.81223227 11.35493815 2.88458867
v 14.18105233 13.44512869 15.06410353
v 14.67321068 15.77947848 13.43722921
v 14.16342519 18.46957020 13.93303741
v 15.96046798 20.23804374 8.78184661
v 15.14683291 22.78822660 10.10811422
v 16.15913771 25.51795356 8.47495534
v 18.41524243 39.55786675 -3.78846889
v 44.35636848 -4.37259907 43.57170314
v 46.10445723 -3.40805156 42.62568057
v 20.23574710 39.85042498 -4.95074084
v 42.08175093 -6.58695912 44.26579922
v 19.96611804 41.75559431 -5.31281997
v 27.36036107 64.87327814 3.81643092
v 27.45871060 63.12577426 3.84066999
v 8.45980458 -3.62812518 -2.52741855
v 7.09612761 -4.89336858 -0.76408539
v 8.70113261 -5.38765313 -2.23747012
v 7.73075502 -5.78759098 -1.27655617
v 7.07249716 -3.43524129 -1.09947857
v 7.37695163 -2.02951161 -2.08289875
v 8.57634004 -1.94717979 -2.77233752
v 7.24759139 1.80899375 -2.84913159
v 8.14941153 -0.50901424 -2.86253379
v 9.39853676 2.79584574 -2.41885846
v 10.75418293 5.12741599 -1.74175960
v 11.35896519 6.59337081 -1.74259266
v 12.14911696 8.92006233 -0.27629902
v 12.65238505 9.64096934 0.82817435
v 15.52469470 14.52368684 10.36397554
v 15.00616781 15.69126919 12.14362122
v 17.85266772 28.08750048 6.60045166
v 19.10152473 26.27696656 5.41163841
v 37.16686368 5.04533900 31.94689006
v 40.99076614 1.18746527 31.62790090
v 36.29712760 5.68828173 31.36577830
v 44.15779933 -7.65698589 43.96219552
v 43.42026263 -5.56448381 43.83121058
v 43.08401048 -0.46220189 33.38986635
v 19.44000088 34.18999910 1.48000056
v 18.91000010 36.17000207 0.92000008
v 20.58338746 37.49694675 -4.40889131
v 18.93968880 38.26253116 -3.20448494
v 21.01403475 44.90118846 -4.82714502
v 22.59012498 48.60281944 -2.46821716
v 25.94245411 58.31060559 2.85852118
v 27.46400423 61.28099561 3.90401972
v 28.37178484 59.30192769 4.07104800
v 29.54187058 61.21096388 5.18469419
v 39.04939070 3.10724368 32.81145543
v 40.27796909 15.29901568 2.16682442
v 39.27050531 16.71103388 1.75198272
v 9.76078864 0.59270288 -2.50288961
v 9.50618740 -1.18252728 -2.85718730
v 11.37432363 2.87861493 -1.48560945
v 13.41616455 9.79359169 2.09412980
v 14.37206101 8.76307022 1.23616913
v 14.37869575 11.48446184 10.04689094
v 15.28267004 13.54226284 10.93507931
v 15.44816047 12.14742288 9.16540623
v 14.74970113 12.65988220 12.02496979
v 14.26163316 11.73946913 12.47827429
v 14.00490198 11.14986744 11.59177162
v 17.74108037 20.19989863 7.01179123
v 16.95947908 22.41857909 7.57983234
v 20.09778842 34.84707698 -1.25484995
v 21.20641433 34.18847173 -2.58491072
v 20.52981779 33.74961019 -0.51173911
v 21.98619023 36.92692891 -4.39476594
v 21.06153406 40.48622400 -4.96775517
v 22.18603715 39.18496147 -4.57385182
v 25.21597408 51.64941773 0.15250083
v 28.33497711 63.31595033 4.50269924
v 29.31775153 63.25722486 5.75953629
v 8.74201488 -7.37433741 -1.93308387
v 8.15714151 -6.50764909 -1.57609745
v 8.89318064 -6.43583527 -2.18020799
v 9.59517807 -2.44142883 -2.87050777
v 11.91055402 5.10094222 -1.27542170
v 13.10509816 10.16963180 3.07997852
v 12.32374553 10.47289930 2.27484945
v 15.51098935 11.70859020 8.72480683
v 13.69000040 10.87999996 8.12000036
v 16.29376039 14.89600632 9.09861643
v 16.60548337 16.35573432 8.22443143
v 19.15373653 21.87603340 5.94094861
v 39.49511424 2.92630401 33.99110585
v 45.55892944 -1.08921283 41.04068503
v 45.17965391 -0.42963892 40.24310037
v 27.28093602 54.47770655 2.74475873
v 10.19631606 -1.88318698 -2.78429734
v 11.60777267 -0.53412485 -1.73238909
v 12.78189756 6.20448636 -1.26183988
v 14.31072690 9.47140157 3.01021151
v 15.42999968 10.28000005 6.47999998
v 15.11017699 10.87664813 7.47475587
v 16.25482179 11.70543488 7.22907716
v 14.45164997 10.30653249 6.52458798
v 16.08540304 13.06129619 8.74029938
v 16.84271358 17.88500696 7.73629732
v 18.11935194 18.28789152 6.53943652
v 41.46007076 1.94672833 35.55095196
v 40.06133974 2.85443664 34.88457203
v 19.16601509 19.99897510 5.95394196
v 19.62870359 28.77446637 5.01223933
v 22.01924473 27.65144594 3.04237148
v 21.93512768 30.45506962 1.51550816
v 20.02653852 31.01018816 3.49668530
v 73.36768508 6.99860929 19.95536312
v 71.77906483 9.07731801 19.73476820
v 72.52347469 7.35252444 19.66493763
v 22.02966996 33.24306756 -2.77416268
v 21.22461796 33.29755738 -1.69500906
v 20.83981968 35.49857438 -3.29786306
v 23.99281971 44.54032704 -2.65634432
v 31.18230216 57.24367872 5.87705709
v 29.96497974 58.32934380 4.98013292
v 31.08130768 58.56921896 6.30676141
v 30.38245812 56.07307330 5.08358935
v 28.55223045 57.30158091 4.14177077
v 10.06812602 -4.05112095 -2.80724047
v 10.89133229 -2.69163889 -2.66578002
v 13.86084966 6.02696929 -0.85179182
v 15.32875467 8.79749749 3.44778900
v 13.20809033 9.98884719 4.22728388
v 16.50599763 9.52355936 5.28452313
v 16.59445092 10.63891873 6.29650429
v 38.89999911 4.19999985 40.55999964
v 16.94712043 13.57047819 7.55233178
v 22.10345306 35.73078290 -4.13610367
v 22.01756462 34.27578881 -3.46775143
v 39.55438361 2.42812047 27.72591449
v 37.90990636 4.39265091 31.99144453
v 39.83715549 2.21053744 30.36206029
v 38.34316134 3.59937898 29.58086878
v 42.64146090 0.22694113 28.40071172
v 10.66450588 -5.91813494 -2.59918231
v 9.38251428 -5.47916908 -2.56281090
v 36.73736751 5.00709470 42.14454815
v 39.12569582 3.70685081 41.61120951
v 11.45820320 -4.39556548 -2.57446733
v 115.48773944 -19.41643283 -26.22426115
v 118.80551279 -16.27038419 -26.27171017
v 13.97200953 2.40174728 -0.64941886
v 13.22200987 0.23885236 -0.93140278
v 15.99722914 8.97730887 4.35387949
v 35.75055301 2.43432401 44.33873668
v 36.52709350 3.74574098 43.36328432
v 14.74416256 9.38512199 4.97672008
v 17.45622046 10.38340200 5.76913357
v 39.57999870 4.00000019 38.44000027
v 17.55694859 15.76941088 6.97748503
v 17.82122254 13.76586221 6.40666159
v 21.05337009 20.77977918 4.65843128
v 21.34444378 23.73838797 4.17850260
v 22.89084718 30.57448380 -1.00136350
v 21.37654647 32.27341548 -0.53365552
v 22.65791222 31.85254708 -2.22039386
v 23.23996834 32.91014582 -3.38892429
v 23.03809673 34.32896361 -3.87909706
v 12.99214084 -4.23018122 -1.92129484
v 11.82150375 -3.39399325 -2.35330476
v 12.18474470 -1.93110760 -1.82772125
v 14.92051501 -2.59877834 -0.53154828
v 10.72678808 -1.24330062 -2.47514737
v 13.48882727 4.64441767 -0.76727977
v 16.15466364 8.10769480 2.33091530
v 17.35105366 9.20175388 4.61923890
v 17.22373813 11.48160826 6.48544915
v 17.93877594 12.85553910 6.39144890
v 19.10679229 14.68869857 5.54165710
v 18.67491566 13.08064815 5.94918197
v 23.73538911 26.85581520 1.42875582
v 24.12161790 37.46361285 -3.75117781
v 26.14638023 37.46543452 -2.46590166
v 32.46269375 56.94080144 7.06752203
v 32.21918643 55.47664687 6.51534554
v 15.21643810 5.03621716 -0.52710692
v 14.71191458 6.78018760 -0.20470725
v 17.02605560 8.18810146 3.29899089
v 18.41756143 9.77761485 4.96525876
v 18.24386418 11.71854418 5.91373583
v 34.70449522 6.10947097 42.63861850
v 35.03102064 6.46504061 41.36042297
v 24.57603253 31.02337383 -3.00531578
v 35.30675918 6.61725504 33.02379325
v 35.05978361 7.02603674 34.94306281
v 18.66609789 8.62794649 3.82056460
v 22.30673283 16.95114188 3.56001593
v 24.70447682 25.31999163 1.89912599
v 23.44984375 22.43331261 2.75766500
v 25.57865717 22.68146537 1.47998601
v 25.18825792 27.88809501 -0.98257500
v 23.80018309 29.35000695 -0.56986406
v 24.66166392 32.48918429 -3.49540426
v 30.85387871 46.45609856 2.41059251
v 31.23463877 50.88358000 4.11978457
v 17.11149327 -0.78646652 -0.08633111
v 16.62262343 4.97990474 -0.00235686
v 17.35094562 6.33055856 1.35711941
v 19.26081255 7.85565469 3.33982380
v 21.10885829 10.42177342 4.04742453
v 20.31143755 8.60268064 3.71001894
v 21.48013376 12.89133728 4.08382807
v 25.72014369 31.52624145 -3.33407428
v 24.11789633 33.66348147 -3.73315532
v 25.73711239 33.44909102 -3.58779961
v 14.67296388 -5.10891806 -1.10086252
v 19.58979666 6.44634850 2.37504416
v 23.14780280 13.89873028 3.12029850
v 27.09176578 24.62183870 0.59273560
v 25.98779462 26.17294155 0.23709098
v 24.99885857 29.29954976 -2.07609683
v 26.79628879 28.01570110 -2.15428486
v 26.53617784 29.86820973 -3.01656732
v 25.60616657 30.79837374 -3.14630056
v 34.17180106 53.61564085 7.25746248
v 34.74840894 54.28621545 8.51116050
v 33.84116665 55.77861518 7.83861987
v 35.19696742 52.84849554 8.02700035
v 16.82999916 -5.15000010 0.09000032
v 17.94552989 2.56388891 -0.13938782
v 19.08507012 4.77340957 0.84710371
v 18.44859123 6.15053764 1.77228777
v 23.47976528 10.66259854 2.98621645
v 25.11008084 16.52621105 2.82850512
v 24.96577054 19.69829574 2.17604521
v 16.84067398 -7.45459041 0.56299788
v 15.61713591 -7.01885484 -0.44976216
v 20.96770518 0.63180592 0.48592951
v 21.55318856 7.30103813 2.80781626
v 26.70217119 21.30956016 1.50539575
v 80.90287447 -1.64940814 -10.00808738
v 27.49104798 28.59373391 -2.66637257
v 28.32711674 30.14700487 -2.75377603
v 27.29986981 31.79940581 -3.12640937
v 28.71358767 31.39911592 -2.42182007
v 30.24819680 35.39240733 -0.02089533
v 33.40408206 43.59955341 4.13944013
v 35.96990183 51.01795867 8.02018959
v 34.40159187 52.04743892 6.96203252
v 27.26802230 22.69244567 0.86301524
v 28.97048555 23.06802198 0.37712863
v 28.67546491 25.42400174 -1.38362253
v 27.55407058 25.32032318 -0.57202793
v 29.55249883 26.13916993 -1.93073135
v 26.98288858 26.50816552 -1.22133608
v 28.11315469 26.69720165 -1.91479293
v 28.53259631 27.73926407 -2.44932878
v 34.86909345 48.45920578 6.04530564
v 36.76556051 47.90961370 7.26154679
v 37.05374897 44.66362298 6.77371398
v 19.83954944 -1.30930461 0.12895616
v 23.18237349 -0.37721961 0.49139879
v 20.78091353 -2.66166427 -0.08378156
v 31.41635656 9.30673070 34.34897587
v 30.50192446 9.91340168 32.99476206
v 27.98024751 19.79990862 1.65946118
v 35.98458692 51.41264200 9.57259908
v 35.71696579 51.99587718 9.20059718
v 79.48189229 -3.87953268 -7.31712207
v 81.52423054 -4.03659558 -8.82019196
v 78.26345414 -2.24385480 -7.11305439
v 22.29037322 2.07203510 0.86776144
v 23.98413979 4.95467661 1.41069584
v 24.12959933 8.89332313 2.63021700
v 25.75601637 10.42405050 2.23656232
v 24.93187785 13.97155132 2.68374011
v 23.86348136 15.20122308 3.02705611
v 30.11629172 9.99751501 34.49036926
v 28.13492902 21.29865065 1.15670625
v 29.30818312 19.91318725 1.39209081
v 30.17645888 21.18418366 0.65023929
v 30.32158501 24.58990552 -1.38314627
v 30.51020578 27.44257450 -2.03248532
v 29.47396785 23.74991216 -0.40731259
v 31.19113855 23.27738702 -0.85047132
v 30.95744178 25.63603409 -1.62801647
v 29.12548184 28.88058499 -2.52405857
v 32.37589821 28.07009034 -0.97879861
v 20.83528601 -4.20386158 -0.02176882
v 25.26874654 5.07671572 1.34675251
v 28.07162143 14.50610626 2.36817985
v 30.25538847 13.12572416 2.36698915
v 28.08853798 10.82299091 2.13415362
v 31.72999993 21.78999968 -0.28999979
v 31.88674152 24.26892519 -1.07788783
v 34.02730823 5.71511220 43.33499819
v 26.08161233 13.66056036 37.50585392
v 39.10681605 43.86030138 7.85109680
v 39.91456702 42.99328104 8.13612156
v 38.65136951 37.12375462 6.52859034
v 39.38541934 39.34257105 6.94775954
v 37.13846579 38.91194239 5.91870910
v 35.97869352 42.24767536 5.56138251
v 31.51633218 15.40225931 1.62049476
v 31.95881471 17.26004668 1.04965828
v 24.38522875 15.07839561 49.42225292
v 23.32168818 15.73280618 50.01170188
v 33.08999911 20.32000013 0.03000023
v 32.41646290 25.84805712 -1.23039936
v 33.80488977 23.89957942 -0.55038737
v 24.55170453 15.44076391 47.58654535
v 39.70598802 45.11923715 9.71810799
v 40.27506709 44.26065832 10.30908804
v 38.91206905 46.48180306 9.36699100
v 29.43681553 1.33522367 0.80445799
v 25.93653835 2.67905928 0.88804448
v 28.30215357 4.19742847 1.03746366
v 27.41915546 0.13256335 0.46069935
v 27.89858915 7.06177158 1.48439989
v 33.67012367 21.93038724 -0.36338216
v 25.79525113 14.26502690 48.05210233
v 36.67387739 25.49656853 2.13471917
v 37.56143525 27.79786102 3.25942575
v 37.37485409 32.03115240 4.28985106
v 41.95336998 37.52132133 8.50764941
v 24.53139424 -3.89603851 0.11069684
v 26.38610080 -5.85706905 -0.13924784
v 31.35153651 11.83782332 2.33777775
v 31.18389100 9.25398525 2.36368878
v 32.23613277 14.29464389 1.92243152
v 32.37474710 16.32880792 1.22800749
v 28.70552801 15.44151269 2.19084043
v 22.98657596 13.53223622 52.63356864
v 24.11358804 13.75977229 51.43770576
v 34.85608846 18.40656251 0.58882078
v 36.81999817 5.22999978 34.92999822
v 34.08182412 20.61030455 -0.08422590
v 34.51962397 22.32557535 -0.18330893
v 33.60723704 18.90813559 0.40120940
v 36.85706109 21.04399167 0.75375300
v 40.04447162 44.37009990 10.61739028
v 40.15906528 44.22757402 10.60037687
v 33.65915269 16.34708233 1.09639694
v 25.37067421 13.49652652 49.93738607
v 35.39390862 17.87397452 0.84682327
v 35.46988219 19.69122142 0.27521836
v 35.89906171 22.93576673 0.71914116
v 37.60088608 24.00941215 2.41491618
v 39.33000565 24.50000308 3.75999394
v 42.96161979 38.42068091 8.89756251
v 42.86202043 39.66921940 9.19981394
v 43.91584918 38.42147812 9.69188381
v 44.51536760 36.43141687 9.50850639
v 40.89861736 39.76784647 8.12637527
v 41.85527936 41.11184552 8.92531872
v 67.70648062 -7.82115385 27.31133997
v 79.44999635 -43.49999875 14.94000014
v 80.63457906 -44.87467557 17.10880175
v 42.87780449 40.24313390 10.00248082
v 43.48382726 39.32622075 9.91803315
v 28.05265784 -3.56658176 0.15153208
v 31.44530207 3.76709411 1.58659625
v 32.34963864 9.37136356 2.33955053
v 34.96139124 10.38300432 2.17234669
v 31.95694089 7.47755403 2.14213389
v 34.35087204 11.92251127 1.80806161
v 34.51301157 14.65924457 1.49650127
v 35.72436795 16.34850726 1.31286518
v 36.51035205 17.93527603 0.85954095
v 37.61631623 19.75373924 1.00968813
v 40.00371322 27.52438560 5.33813052
v 41.15265608 29.43597361 6.36726711
v 41.27830267 32.08083287 6.73374720
v 34.09540653 6.59508770 2.36827973
v 35.75478867 14.60992545 1.74400280
v 36.97882965 16.09468646 1.41808076
v 38.28909993 20.28947137 1.37058541
v 38.76964375 22.39120379 2.25977856
v 43.65491867 34.70377624 8.56901146
v 44.79188845 37.45788708 10.23635268
v 53.29836160 -53.96901444 20.76167986
v 37.03891113 11.31103653 2.07599811
v 37.08538041 13.85957003 1.92514563
v 38.45186904 15.65404236 1.65416766
v 38.22065890 18.28797162 1.42135611
v 40.05374014 17.61564054 2.03059637
v 36.96982190 19.39668879 0.76874794
v 42.04035178 26.87718160 6.50573801
v 41.08701646 25.08900501 5.41844917
v 42.88955778 27.12177671 7.00092735
v 43.45937446 26.44222416 7.11863441
v 34.67957303 3.57102044 1.84169866
v 36.04000807 8.87001585 2.46070558
v 41.67810455 23.47193286 5.15806442
v 44.49981079 25.22678301 7.17819110
v 42.85306856 24.50885996 6.23597996
v 23.38000014 14.35000077 32.54000098
v 22.27864973 14.87507299 33.58407691
v 23.42510596 14.31262307 34.49951485
v 45.31000182 30.13999946 8.65000021
v 43.25372353 28.17299031 7.24624470
v 24.55374599 13.90986796 33.12615305
v 47.28791118 31.36154637 10.07014699
v 45.93756050 31.29268438 9.54104401
v 46.52403295 32.27518871 10.08160785
v 45.37349194 32.90067241 9.56341345
v 44.57673058 31.01299331 8.83718394
v 46.67828977 33.54191035 10.39409358
v 45.51248625 34.47758034 9.91271529
v 39.91561756 -115.33240974 35.42780131
v 40.76970369 -113.77560347 35.00207886
v -32.51496330 -67.84220785 25.72724409
v 33.50088373 -5.93913300 -1.34071789
v 30.95703758 -6.04410283 -1.05097820
v 34.53639150 -0.46231484 0.60696743
v 39.09999877 11.33999974 2.15999992
v 38.77000138 13.60000018 2.15999992
v 46.00757733 -54.38641459 22.68426307
v 45.78593001 -55.90302870 22.64515497
v 79.15847749 -0.41626257 -9.49314702
v 79.33191210 -2.15174723 -8.52210354
v 11.98222302 16.89034328 42.48247668
v 13.43953889 17.46089198 45.56119815
v 45.17998546 25.74485913 7.54354615
v 47.36670107 28.11512351 8.84803291
v 46.78435251 27.30943263 8.24916456
v 45.51045969 27.33178064 7.89440237
v 49.06180501 30.97099997 10.46244986
v 47.07299918 34.07479078 10.59831586
v 47.06521332 34.32619572 10.64879913
v -16.34316519 -49.88864064 51.66681111
v -16.08990319 -48.92030731 53.02172527
v 46.59673572 34.52387825 10.41576453
v 36.64568067 3.47211445 2.00081547
v 15.85449092 17.23445952 47.29757085
v 39.92276266 13.37304898 2.17462308
v 43.04033518 19.37063225 3.90663743
v 13.97363935 16.05036296 38.70895505
v 46.06502503 23.29832688 7.11486023
v 44.59544644 22.67917059 6.23635855
v 45.58606446 24.81760643 7.42639927
v 46.86455801 25.83980374 7.90354609
v 47.99044132 26.72496811 8.47860146
v 49.09160733 28.30338478 9.49036982
v 21.38269879 70.42411715 11.54730842
v 24.12803657 70.43852657 11.98153477
v 23.52238260 71.15510106 11.97730936
v 24.84900318 70.71397454 12.10878696
v 106.73938692 -24.16999266 -23.06785062
v 38.53999823 1.07000000 1.74999994
v 39.79383409 3.99353122 2.45151902
v 40.96218199 6.99457480 2.68543814
v 14.38819990 17.51895994 47.64897376
v 38.03842515 9.40607861 2.48463731
v 41.57107323 10.39159950 2.51037534
v 41.51243344 13.26196361 2.48675677
v 43.31056029 16.51471108 3.93037545
v 44.89234462 20.23798786 5.21906139
v 46.68181762 23.82969484 7.48427073
v 49.33170974 29.78151850 10.08573640
v 49.86581206 29.99449708 10.90458129
v 50.19777641 28.53877470 10.02015360
v 40.26112333 1.02081883 2.21897685
v -22.46881835 17.15929806 13.53169139
v -22.97797054 16.30981080 14.48333822
v 54.71394956 -53.85169014 20.14688775
v 44.20016333 9.48155019 3.42557463
v 43.52907464 12.54123636 3.23593686
v 47.46181518 21.92460559 7.14960229
v 17.38017052 77.48200744 12.06509862
v 17.34096184 77.45012641 12.04476319
v 49.71136153 29.53955717 11.92903705
v 35.74316949 -8.01893044 -2.17066705
v 37.51000017 -7.16999965 -1.29999989
v 35.93999892 -6.00000005 -0.66000008
v 34.91070494 -9.17057786 -3.07244901
v 33.67538005 -7.23641645 -1.77973078
v 46.27626389 13.32894340 4.59656911
v 47.30711132 18.27326603 5.95587166
v 50.04508421 24.13485013 8.57489184
v 48.11548069 24.89720285 8.19886569
v 49.49707165 25.70773102 8.77819862
v 50.37358776 23.29309098 8.39824229
v 51.11326650 27.09757350 9.94697120
v 52.49426141 25.12121014 10.05625259
v 52.67396942 26.05975233 10.62293444
v 52.13952437 27.06390433 11.61088608
v 50.88670552 28.15643884 10.60015429
v -36.02999821 -49.80999976 38.61000016
v -38.27108443 -49.86216500 38.37004676
v -36.33265942 -47.03892022 38.80864009
v 38.54268789 -8.21204018 -1.73084263
v -26.02652088 7.31237093 26.76885389
v -28.66040543 8.95443372 24.00624752
v -31.09007142 4.27624118 29.75424193
v -27.73435600 7.27821281 26.68277547
v 37.08896786 -5.73641155 -0.22431958
v 39.79999945 -5.74999908 0.86999912
v 40.11488333 -3.80825624 1.94583950
v 38.42869028 -6.40238496 -0.11674781
v 38.16551715 -4.43535531 0.97497302
v 39.54027966 -2.57120607 1.69750047
v 42.19052941 -2.13598018 3.15106031
v 40.00684619 -0.40924764 2.31840066
v 42.25790501 0.11869655 2.77812732
v 43.60359162 2.99162813 3.00132600
v 43.93835738 6.52034627 3.44672846
v 48.87999967 14.85999953 6.07999973
v 51.13136768 18.65711994 7.85389636
v 53.03398520 25.92360787 11.19946968
v 37.22735494 -10.55404730 -3.88943683
v 35.45713425 -11.16899308 -4.72603273
v 36.94317490 -11.85306534 -5.27203921
v 38.50259259 -9.87599138 -2.98076146
v 40.40729254 -7.26409536 -0.01054276
v 41.00506008 -4.05245833 2.20695185
v 48.92810434 11.82546094 5.63568948
v 46.09089345 8.91981181 4.02273191
v 48.59390855 8.96400493 5.20298909
v 52.94516310 19.76533979 8.47886223
v 51.56183615 21.16276883 8.27671401
v 53.28243971 24.12800491 9.96764749
v 52.08131298 23.23207073 9.03423782
v 53.65948379 25.17117001 11.10893581
v 38.34896535 -10.69472544 -3.96297732
v 39.50780630 -11.51017658 -4.96143755
v 40.53853825 -8.60223826 -0.89832628
v 41.73450544 -8.84750020 0.14439544
v 98.75000268 7.18999887 22.22000062
v 104.36169803 -7.20331492 7.74683710
v 100.49770772 -7.14851450 8.30019172
v 42.02000052 -4.43999982 2.62999954
v 43.73819008 -3.83022730 3.65652749
v 49.75349456 11.32598333 6.23271475
v 40.66045955 -11.49454247 -3.93917691
v 41.79466516 -9.62563977 -0.40990711
v 40.08604214 -9.61833447 -2.01207073
v 41.82071611 -7.59154093 1.24274055
v 43.73433441 -5.89870848 3.27872438
v 103.16423327 8.61929543 21.69837430
v 101.99501365 8.87804478 21.49505541
v 43.19395870 -2.80574150 3.46351136
v 45.03315315 -0.80018560 3.85287311
v 46.20636255 2.25305185 3.55152809
v 47.58264497 4.97257337 4.07922314
v 53.38608101 14.56129085 8.16121977
v 53.34316194 11.61496621 7.89522193
v 53.35871130 17.29080267 8.24989937
v 54.23747748 20.32195032 9.40081850
v 55.79417571 19.81378719 9.82751697
v 54.25059050 24.19138327 10.68245992
v 55.27164415 23.31712469 11.09572127
v 40.45876488 -11.78216375 -5.72197977
v 50.95293000 -49.04031754 22.44587988
v 40.35649449 -10.85818280 -2.82687787
v 45.26974633 24.46264029 13.63185328
v 43.56864095 26.34800598 13.07276916
v 43.56705397 24.48370866 13.01096939
v -0.00742590 14.90630303 52.72864178
v 45.43406889 26.54008754 13.39059696
v 46.38483748 25.73289536 13.52650952
v 47.26444557 24.61307310 13.53017054
v 45.76570541 -6.24622451 4.19511320
v 39.93719071 26.38821118 11.91950031
v 40.98467156 26.18618123 12.30993867
v 39.97332975 27.44199336 11.82319690
v 43.24927181 27.74427831 12.84478419
v 42.03188047 27.35206671 12.37842906
v 50.21582916 1.44157640 4.71053785
v 50.70748925 6.19873451 5.64626604
v 50.97675696 9.39848740 6.54236320
v 53.58181894 9.64917988 7.69666350
v 54.84700203 14.16498888 8.66807066
v 54.29927260 16.23663306 8.34560767
v 56.74614757 21.44877799 10.87574847
v 56.65529892 19.37977783 9.89638641
v -24.58722889 -32.00988099 45.41215301
v 49.99928549 -50.83252117 21.91108651
v 51.50030553 -52.29544640 21.00123838
v 77.90673524 -38.64078224 -14.01944086
v 1.08660676 15.70478268 53.47161740
v 44.58886757 -7.73628708 2.91603757
v 46.82232440 23.77466671 13.90229166
v 56.42988533 14.15654458 9.06165224
v 55.80221489 16.15528204 8.71016365
v -21.47118933 -23.03739078 49.68363792
v 32.46064857 8.76214635 41.93245992
v 32.50103816 7.70972297 43.05162281
v -18.43000017 -14.61999957 65.37000090
v 42.37053171 26.42464079 12.74355128
v 39.88810256 -15.98992571 -9.71106160
v 43.32394898 -11.06380671 -6.47350866
v 81.96834475 -7.03739515 -6.68854918
v 50.24379119 -3.14234989 5.95432241
v 47.84698412 -2.90443422 4.99897357
v 47.52999917 -1.18000014 4.17999923
v 52.04531178 0.06292244 5.38271852
v 52.04895139 5.22879185 5.83807100
v 50.62320828 2.25956179 5.09934593
v 52.05462500 1.99953071 5.49464347
v 53.94070968 8.08233861 7.14034028
v 55.18351123 10.03695559 8.34372174
v 57.01580271 10.55591740 8.89509916
v 55.90299517 12.04781886 8.82843137
v -18.05000007 -9.72000044 66.28999859
v 49.56162348 27.37532370 12.94362545
v 48.78193885 26.26813948 13.29444256
v 41.01904109 -16.47458598 -9.83290002
v 43.32912341 -13.65170535 -8.47036578
v 46.01903632 -8.44852999 -7.97230471
v 44.89475116 -9.47729778 -8.01075622
v 52.85915732 -2.28346419 6.26473222
v 49.15443808 24.83996563 13.41871731
v 51.54491588 -3.64932604 6.32380974
v 53.80048603 2.81018601 6.15827134
v 53.63509804 1.36585510 5.73378056
v 53.95482108 4.95746452 6.26965426
v 56.80020526 8.67875386 8.32981803
v 58.28205496 11.98814251 9.35018063
v 58.91541764 15.50642960 9.70178936
v 59.94381756 19.61397752 12.03854382
v 60.87075546 19.09910887 12.83204556
v 41.85027629 -18.00079085 -9.94857401
v 41.20897129 -18.98862980 -10.51112823
v 43.30105335 -14.63111676 -8.59052036
v 46.00521922 -8.44125450 -9.52088740
v 46.13846913 -9.51617118 -10.44838689
v 80.15911281 -40.04896805 -5.16158808
v 80.31088114 -39.86706957 -6.60024257
v 80.82623780 -39.66371715 -5.16107911
v -29.30466272 -61.14028767 28.68182398
v -33.27924386 -60.36431342 29.87542748
v -31.66927770 -63.13996017 28.07282843
v -31.55169263 -61.05029583 29.02005240
v 48.47099632 -3.20952199 -13.24807853
v 48.65235463 -2.56090472 -12.76698802
v 50.82711950 0.83029416 -15.23146126
v -18.96999963 -66.28999859 24.45000038
v 51.36601999 1.63396553 -14.82278481
v 55.06137013 3.15144286 6.50314940
v 55.34929410 5.81357442 6.81102695
v 58.77393857 13.46032787 9.58918687
v 61.99622899 15.82012139 10.67830715
v 43.29138994 -18.59537140 -9.95055120
v 46.42062262 28.01336162 12.89569866
v 45.66441104 29.56809103 12.94466667
v 40.54781422 30.00136465 11.73978020
v 40.58125615 31.23597428 11.68993115
v 47.08537087 -6.48742821 -10.89467108
v 46.43773660 -7.79848313 -9.88759659
v 48.23541269 -4.28413274 -12.92563509
v 48.35517704 -3.36197438 -12.71444559
v 50.29292777 -1.57804578 -15.37075266
v 49.62957650 -2.82231369 -14.72709980
v 50.84011331 0.32945114 -15.78983106
v 50.40832981 -0.48578353 -15.46714175
v 47.42798582 26.33472905 13.26653082
v 51.54718459 1.39320875 -16.06030762
v 52.95810848 3.29122972 -16.10840857
v 52.71784216 3.09511321 -15.74412175
v 52.54669860 2.87714461 -16.06367342
v 56.95971847 4.29998618 6.88575022
v 59.78173390 7.87613075 8.60343967
v 17.20000617 40.12592509 2.77470541
v 12.93306518 49.53276739 11.51176635
v 14.01516423 48.17457125 12.54130993
v 62.93175370 17.71085151 13.14963028
v 43.18749532 -19.81617697 -10.61637979
v 44.48216036 -19.50888336 -10.52117534
v 45.33420876 -17.26299338 -9.13986843
v 44.41376776 -18.19427125 -9.64605063
v 46.34710029 -11.60999015 -10.83088852
v 47.19954357 -8.29535630 -11.77793834
v 48.88554290 -5.86760463 -13.63568753
v 48.89400676 -3.86932935 -13.92427366
v 41.82600603 32.17523545 12.45777961
v 51.14213377 -1.62613369 -15.46074729
v 50.72671920 -3.16842808 -15.08116163
v 51.80139467 1.06816203 -16.23864286
v 53.04433778 2.06228159 -16.76860079
v 53.05200070 3.52223380 -16.04941301
v 84.18318629 -26.02153644 22.54772373
v 83.42012018 -24.68564920 22.38800749
v 59.30400640 6.36797212 8.01737420
v 17.77200215 40.09616747 0.67958178
v 17.18465239 41.41692817 1.24058919
v 62.88993359 15.30327089 10.85440628
v 64.23245370 17.06707664 14.44603410
v 43.86370257 -20.96447721 -11.32799778
v 46.73805460 -16.40900038 -8.90160818
v 46.64182290 -14.79223371 -9.71741602
v 46.07684538 -15.40197805 -9.13177337
v 45.81695423 -14.07304872 -9.88797564
v 46.74709588 -13.96834757 -10.20687073
v 47.44511098 -11.54218707 -11.43251173
v 48.44969511 -10.86793281 -12.01641653
v 48.73025417 -12.71579228 -11.13947760
v 47.22627997 -12.81989273 -10.84461994
v 48.79945889 -7.85512757 -13.06476723
v 50.15217885 -4.58947150 -14.61029705
v 51.60582811 -4.27999534 -15.06312843
v 52.76000500 -0.17320478 -16.36394672
v 53.06407809 0.85385080 -16.78624004
v 54.78508398 3.48525285 -17.31728017
v 60.16197056 6.23257179 8.22870713
v 61.42999977 10.20999998 9.56999883
v 61.99561805 12.86346931 9.97321028
v 42.58023575 -22.04351127 -12.16520276
v 41.04201868 -21.95289917 -12.25798670
v 44.55175623 -21.90702595 -11.78952493
v 45.72739080 -18.52707565 -9.80223157
v 47.21765220 -18.48768443 -10.09035576
v 46.83051258 -17.59626158 -9.27298516
v 46.40772566 -14.30496015 -9.96783376
v 48.53022844 -14.49120976 -9.98190138
v 19.07544211 40.31844065 14.32806253
v 20.18770017 39.80884701 14.04160168
v 17.61627756 41.08654335 14.09258228
v 49.52941462 -12.07811479 -11.39733754
v 49.64040220 -9.95491724 -12.68272568
v 51.34830251 -4.97793593 -14.84077610
v 52.96430737 -5.17831743 -15.04980586
v 50.71204156 -5.81062678 -14.44890816
v 53.94110829 2.75017810 -17.07949303
v 54.70525473 2.06865487 -17.31922477
v 55.75095117 4.47445828 -17.53055677
v 63.96038085 15.08056372 11.39476430
v 64.71943855 16.04389027 12.69555092
v 43.08769852 -23.48787896 -12.51696516
v 37.97365353 34.12780538 11.24839205
v 36.87506169 34.05095264 10.84813848
v 37.16371581 31.43294528 10.65871119
v 45.85550353 -19.96301860 -11.01418305
v 47.47020453 -19.49306950 -10.76669246
v 43.30888763 37.74451837 12.06890773
v 43.16148534 36.09834611 12.49294728
v 49.47758466 -13.97541445 -10.33857651
v 51.45255849 -10.14700998 -12.79250160
v 55.00081554 -1.16140000 -16.65587537
v 54.85578254 -2.82047736 -16.08853787
v 90.49476683 -11.45077869 27.51528658
v 129.16377187 -14.61998280 -16.07649960
v 128.42999399 -13.89594376 -13.48921005
v 57.51347169 6.19115587 -17.97792129
v 58.01663548 6.61164895 -17.72437803
v 63.59478831 8.94150976 10.40865108
v 66.14000350 10.40999964 11.28000114
v 66.62999839 7.38999993 11.42000034
v 33.53047743 36.18007526 10.03839076
v 36.42738611 37.65503317 11.29669510
v 33.52244198 38.36992383 10.09368431
v 65.55999815 12.69999985 11.26000099
v 64.68693912 13.54530081 11.05163153
v 34.50110927 39.99749571 10.75420994
v 45.00684887 -24.30070005 -12.47193851
v 42.37831384 -25.57640150 -12.68328819
v 46.27128318 -21.27419040 -11.63379569
v 15.11324570 48.48078266 13.35010119
v 48.94771799 -17.15766639 -9.17182397
v 38.74016553 42.57927462 11.94070652
v 37.70257905 43.41935366 11.96584571
v 97.03865647 8.95331521 20.71001939
v 52.31497809 -8.89130682 -13.64598237
v 53.04997042 -10.38579643 -12.87050731
v 54.03532833 -9.19311866 -13.43783457
v 56.62985519 1.66167237 -17.54988357
v 58.15782025 5.07041672 -18.22018437
v 82.84230530 -7.76913669 -7.01124268
v 58.46736953 6.74441550 -18.18719693
v 59.64481086 6.00295467 -18.37598346
v 59.92576480 6.86380640 -18.02650839
v 8.30036402 -53.28311771 67.83178449
v 66.98499620 11.68474276 11.80427615
v 68.47636402 13.79397325 13.86149600
v 46.79233208 -25.88190697 -12.01835740
v 47.17874900 -20.48555017 -11.24777179
v 131.34947419 -23.33241887 -2.09451513
v 133.01360607 -21.99302800 -3.74274398
v 132.74258375 -22.12741226 -3.00473277
v 128.35291028 -26.08077601 -13.60789221
v 49.55923185 -19.03441362 -10.24779771
v 126.53146684 -26.79390833 -12.95854803
v 28.29335816 46.91058025 10.26284602
v 32.34863281 42.64029488 10.73786337
v 36.20220348 42.38402843 11.95969898
v 38.47977147 40.76973349 12.08433881
v 51.31944641 -16.56108163 -9.27339587
v 52.41128802 -15.77309892 -9.39021353
v 51.00825429 -14.99587763 -9.65573918
v 59.63368714 2.54863058 -17.39868522
v 58.29096586 2.79458798 -17.64345355
v 95.10670602 -5.97321754 28.85024808
v 97.21153975 -5.43266162 27.94982307
v 59.56861004 3.85684217 -18.09410751
v 59.62901562 4.88594826 -18.34865287
v 21.66326530 41.90283641 12.68439088
v 20.16086131 41.02981836 13.70554324
v 21.45091817 39.33785856 13.18759378
v 61.15706638 6.48797769 -18.19444448
v 60.99896878 7.48016872 -17.40811393
v 14.15932830 60.68109348 13.51348590
v 15.58000036 61.06999889 13.35000154
v 68.29000264 6.57999981 12.07000017
v -18.84355024 -10.37344988 61.48857251
v 11.30000036 65.71000069 2.37999996
v 69.36974078 12.38858234 13.44344206
v 11.07046101 62.84973025 4.46063839
v 11.85477525 60.04929915 2.96547101
v 69.92929429 13.33826594 14.73478042
v 50.81478879 -20.56345530 -10.31392533
v 51.39465258 -21.36220410 -10.18349919
v 100.64999759 -12.45999988 7.42000062
v 100.88127106 -10.93804464 7.31673697
v 51.86593533 -19.42559890 -9.34779085
v 51.23046413 -19.50058341 -9.73180961
v 51.67999864 -18.29000004 -9.35000274
v 52.59604752 -16.76430926 -9.15531721
v 53.87702212 -15.79207368 -9.49099567
v 53.11159417 -13.88324518 -10.53869259
v 55.79128861 -13.58250808 -11.18993387
v 11.12113521 66.65224582 10.81873011
v 11.23500988 66.55847281 11.01737376
v 12.65479717 68.09577346 12.41771318
v 52.26559564 -12.27287669 -11.34354994
v 57.85689503 -5.84704941 -15.29782917
v 58.25065449 -2.91713024 -16.23051055
v 56.39024451 -1.38969673 -16.59086719
v 57.62924254 -0.34493330 -16.85483195
v 60.64039469 -3.33075924 -15.80462232
v 60.59161201 -0.14675368 -16.60932787
v 61.78975105 0.29745555 -16.66682586
v 63.83741647 7.00244075 -17.91604050
v 64.60289657 7.70788873 -17.42986403
v 63.84307146 8.10041651 -16.70175791
v 66.13458693 8.34994204 -16.60201885
v 65.39515406 8.04505497 -17.08845980
v 71.31405920 12.75987737 15.53343702
v 71.88062370 12.98678946 17.08630286
v 45.60614750 -28.77465449 -11.66949607
v 46.44126445 -27.53469162 -11.83722448
v 47.34832048 -27.13290788 -11.62153762
v 50.43276399 -27.72617340 -9.16789193
v 49.76940900 -24.90044199 -10.82367916
v 50.20717159 -21.91823907 -10.96189301
v 48.22028056 -24.77873303 -11.64198294
v 48.68891090 -22.78751694 -11.51904464
v 53.71323600 -17.47934148 -9.07456595
v 54.88025025 -15.17582498 -9.96478088
v 57.06801265 -9.40030348 -13.52512743
v 52.75735632 4.35166759 14.33174685
v 51.59291625 2.62907124 13.28304876
v 49.68972132 1.43745705 13.28222640
v 49.51082915 2.77898903 13.74792121
v 63.63951415 1.49580743 -17.00198837
v 63.40573728 4.91393916 -18.16135272
v 65.89487195 7.66602857 -17.33823866
v 67.49156862 7.76979281 -17.03673787
v 67.74012744 8.74354597 -15.84201679
v 74.01112467 11.93915959 18.37253384
v 72.85068184 12.43773848 18.03499646
v 46.95533961 -28.46813574 -11.33040991
v 47.79037088 -27.84747258 -11.21351775
v 47.85972089 -28.94268930 -10.56452841
v 48.68654534 -28.00770663 -10.56050882
v 52.17840150 -25.28121509 -9.26319882
v 103.89170796 -8.73668119 18.20283756
v 105.28237373 -8.41366127 16.75128005
v 50.12267455 -28.34925987 -9.15211812
v 49.93428290 -27.26801112 -9.87598021
v 52.54881456 -24.77292717 -9.53044649
v 22.66123705 78.03576440 10.14552917
v 23.58359285 75.91489702 11.31254155
v 52.85999924 -23.50999974 -9.87000018
v 53.40777710 -24.73458648 -9.67979431
v 23.75153638 72.09084928 11.92769408
v 17.59956405 77.02400535 12.40455080
v 14.96863831 76.62287354 11.60754543
v 17.21696928 77.72752643 11.64092869
v 16.06041193 76.29416883 12.33875472
v 22.39888161 71.99180871 11.70009468
v 19.14028078 74.91141558 12.03910913
v 23.39362353 73.04336876 11.89552993
v 14.77317326 76.70584321 11.46780327
v 14.68442660 76.59877837 11.61054615
v 17.50282198 72.58906960 12.68124674
v 15.86919650 72.10956514 12.89140806
v 15.78957774 73.71316850 12.60781661
v 14.78432212 76.67116076 11.65105216
v 55.60160056 -19.20176297 -8.06130283
v 56.25659972 -17.94114709 -8.29946343
v 55.84629998 -20.23448795 -7.92199280
v 53.04023623 -21.28619701 -8.87582172
v 52.21972242 -20.24338767 -9.17131640
v 52.97559872 -19.66119185 -8.76453612
v 14.30746261 76.28943026 11.39786374
v 55.49795926 -16.62407443 -8.87959916
v 60.72469428 -7.01046642 -14.62094020
v 61.04956940 -1.23612338 -16.41366258
v 62.57708371 -2.81523634 -16.08675160
v 64.01865184 -0.91543380 -16.50443673
v 64.45064396 -4.41622781 -15.29943012
v 67.06788391 2.54106894 -16.93684421
v 67.88983941 0.76040922 -16.64738916
v 65.24012983 2.16470356 -17.35242456
v 65.33379108 0.41216542 -16.61742292
v 63.96223605 0.74782851 -16.80232398
v 65.99418819 4.14201245 -17.46685244
v 65.60985744 5.58746234 -17.90503226
v 64.69091773 4.65930626 -17.96069369
v 66.87874347 6.12404989 -17.77641103
v 69.37971711 6.96826819 -17.04821549
v 67.31936336 7.01305503 -17.52187125
v 69.04000044 5.12999995 -17.30999909
v 66.55316800 7.12420279 -17.60111377
v 68.87260824 7.56845949 -16.84943400
v 68.64258647 8.94687697 -14.98193108
v 69.05617565 8.70052632 -15.51120263
v 101.19397193 -9.79348272 7.45040504
v 69.92506981 9.01000574 -14.17239010
v 100.74061900 -6.25445321 25.06364696
v 100.91780126 -5.22656413 26.22838691
v 52.50531062 -27.02475712 -8.56161956
v 52.09255964 -27.75512263 -8.30014516
v 50.97946525 -27.74425782 -8.51055700
v 18.19043420 -125.40088594 27.86314115
v 17.55470410 -124.41323698 27.13862620
v 51.74725875 -26.01902746 -8.93536117
v 54.08591405 -25.27339198 -10.26563905
v 54.09999937 -24.01000075 -10.16000006
v 56.57700449 -22.40837552 -8.43802001
v 56.30534887 -21.19712904 -7.87665229
v 55.16257510 -21.44874819 -8.28168355
v 56.96190149 -20.16236819 -7.78956758
v 57.42762610 -18.41475815 -8.15020502
v 58.72999877 -20.41999996 -7.76000088
v 59.53815207 -14.70027678 -10.40646713
v 62.45713681 -7.76059972 -13.98897357
v 61.29185110 -10.09977516 -12.88601849
v 63.33110482 -6.30855793 -14.67865054
v 65.47387689 -5.51587017 -14.66338057
v 62.05198914 -4.74338559 -15.27746581
v 68.70350987 -1.14676531 -16.45488292
v 65.78023732 -1.12518785 -16.39490016
v 68.17705184 3.44524975 -16.88139327
v 69.36000288 5.71999978 -17.24999957
v 68.35862249 6.68625999 -17.39389263
v 70.36379725 6.89527299 -16.77354425
v 69.82046366 7.64425797 -16.48542471
v 71.98861241 8.06681626 -14.74935375
v 70.75256854 8.73456057 -14.26892728
v 70.27769834 8.37374572 -15.50091896
v 53.55665460 -30.78238107 -7.44702900
v 53.62411588 -30.08245863 -7.95469061
v 54.24200371 -28.33612263 -9.43265203
v 53.63260582 -27.12658606 -9.29518323
v 54.37622592 -27.23939344 -10.44510491
v 95.22736073 -32.99063817 26.98436193
v 93.14274788 -34.81672704 31.29574284
v 97.73245454 -36.55683994 28.77681516
v 22.02787995 12.46524043 53.60618234
v 20.20202763 13.33748735 55.24838716
v 60.84398553 -23.99403229 -8.41000769
v 57.89638683 -21.58758976 -7.60725094
v 59.54954401 -19.16775666 -7.94391520
v 60.63915044 -20.18489130 -7.64928758
v 59.89870429 -19.90975998 -7.73908244
v 61.19734794 -18.64789426 -7.91435037
v 64.74822760 -8.09699111 -13.52503896
v 67.11744517 -3.62182362 -15.56168590
v 69.25807148 0.95978304 -16.44684747
v 70.97987831 1.50987552 -16.59119502
v 70.27044892 0.28855589 -16.43480174
v 69.38695163 2.30505737 -16.58876427
v 70.14728338 3.59246600 -16.83577895
v 73.22226465 6.17553014 -16.12549648
v 72.08772749 4.31145495 -17.03230664
v 7.73644866 -0.10809903 61.20531633
v 6.99068606 -1.68649817 61.14232913
v 8.51481967 -1.01615139 59.85841900
v 73.40995222 7.22396746 -15.14244359
v 1.84458285 6.33929390 27.56716497
v 3.35715571 6.24851184 26.93295851
v 2.18928093 4.86846687 26.06112882
v 2.62999930 16.46225713 54.44481969
v -4.34729410 6.60490384 22.47765847
v -5.42844273 7.00669317 24.21297692
v -3.86965857 6.48211921 23.49669673
v 55.90168387 -30.03723547 -11.32441126
v 56.89797178 -29.80866656 -12.62664981
v 72.00470567 -11.85233518 32.43458271
v 70.83898038 -13.44934292 32.09383041
v 56.21916428 -28.61942351 -12.49093562
v -3.62642063 7.25181540 26.93962492
v -1.59882533 7.76263233 28.02047692
v -2.31674011 7.01097213 26.86242387
v 55.10894209 -27.83314697 -11.40796486
v 55.00557274 -26.00780502 -11.42597105
v -33.40127319 -67.53354520 24.96354468
v 64.02403861 -25.02755262 -8.84933863
v 61.68833375 -23.23909290 -7.58680515
v 60.84042042 -22.07244933 -7.23891659
v 62.29620054 -20.72971873 -7.23667303
v 63.72603774 -23.54696952 -7.30999233
v 62.36097217 -19.80418712 -7.51797576
v 62.06494942 -17.65232161 -8.39771703
v 63.91043961 -19.93027702 -7.48594198
v 65.57043642 -16.17393456 -9.12973005
v 61.94305420 -15.86227305 -9.23975650
v 108.20240527 9.83777642 20.66975459
v 88.76284957 -10.43075416 -9.16898344
v 88.12115341 -10.78478806 -8.31387006
v 65.49835950 -11.70929801 -11.62233762
v 108.94187540 9.24162753 21.33698948
v 70.98038495 -6.08345727 -14.60772008
v 70.52009553 -3.15923267 -15.51768277
v 71.17123902 -0.53759792 -16.48975722
v 73.28140736 -1.55619718 -16.24552161
v 72.51150161 1.50399853 -16.54770039
v 71.24625891 0.69994113 -16.50370285
v 24.99431930 10.72774827 50.39038882
v 24.76113476 12.17419375 51.11979693
v 74.77000356 2.77000014 -16.58999920
v 73.06401432 4.68918728 -16.54600911
v 74.60349798 5.06026996 -15.99886641
v 73.22623581 3.26164975 -16.89567603
v 73.94738495 3.83265107 -16.61013253
v 74.81162995 6.23643631 -15.33332095
v 31.04502894 5.13955019 44.12466288
v 30.84187023 6.59869378 44.27287355
v 73.05358350 7.32222665 -11.33025438
v 71.67858630 8.00393242 -11.58164442
v 58.43649805 -31.33508191 -12.55900878
v 57.22627789 -30.84106743 -11.71786617
v 58.20905790 -31.49424866 -11.27721928
v 59.50339511 -28.00538018 -15.57717659
v 58.91408399 -26.54659376 -14.65248968
v 49.32518303 -25.18678270 44.68464851
v 48.55436459 -26.20221674 44.99625042
v 49.94682968 -25.93882568 44.41167787
v 60.21604314 -26.21016279 -15.11894260
v 59.81000140 -25.59000067 -14.25000094
v 69.74200904 -25.05118027 -6.95281429
v 118.47353727 2.58642714 23.42706732
v 63.78848851 -21.79047838 -6.86748512
v 66.22280926 -23.01258966 -6.53342111
v 70.38156688 -21.81534655 32.69988298
v 68.86000186 -20.35000175 32.17999637
v 66.50029123 -20.08389682 -7.30925705
v 65.73699415 -18.24653707 -8.13154411
v 68.72276217 -10.66696364 -12.20658049
v 72.12261111 -8.67104717 -13.38525675
v 74.19060171 -3.58243240 -15.91574214
v 76.08007640 -1.72981597 -16.34939201
v 75.97183436 3.10062175 -16.48092270
v 75.79000294 0.98000001 -16.62000082
v 97.54704684 -7.50534190 -15.98896831
v 76.73884928 4.21468355 -15.84604010
v 77.57285982 4.70420299 -14.86355998
v 76.82681084 5.68257179 -13.74119148
v 78.45795900 4.19197418 -14.38581012
v 59.54471976 -31.85041621 -12.88647391
v 59.76486206 -29.94146943 -15.67940600
v 58.79522488 -31.65486455 -12.20465265
v 60.83000079 -32.26000071 -12.84999959
v 59.19579789 -31.26291931 -13.81912269
v 60.45952067 -30.94474040 -15.43750800
v 74.59793240 -5.30094840 28.65820006
v 61.74700335 -27.30594762 -16.64509624
v 96.44272178 -4.12371522 28.16168033
v 75.12739301 -5.91579452 29.66188267
v 75.80409199 -4.66285320 29.24796566
v 62.98131496 -26.67057328 -16.51784778
v 70.58552653 -23.72274175 -5.94583573
v 70.53973526 -20.41377500 33.05731714
v 68.98252666 -20.51279508 -6.73484476
v 67.94016808 -21.41785063 -6.31900551
v 67.72518903 -18.92212778 -8.01264960
v -15.91778360 -4.36211843 71.28441334
v -16.42812043 -6.10196497 71.79356366
v -15.55381902 -5.11322590 72.37824053
v 67.63852388 -16.83980972 -8.92072916
v 71.37448341 -11.74087077 -11.82340086
v 73.93000275 -8.53000022 -13.28000054
v 72.12015241 -6.03190809 -14.65518586
v 75.84159076 -5.53282071 -14.99515027
v 76.86518878 -0.63173554 -16.64156653
v 77.73589343 0.63133851 -16.75009727
v 77.83654332 2.42935307 -16.52344689
v 79.30736989 2.86697899 -15.77102393
v 78.08999717 3.80999921 -15.39999899
v 79.37522978 3.37470602 -14.52544890
v -13.81083671 -49.93598908 62.13795766
v 61.81474775 -32.08398074 -15.15645348
v 61.43461540 -30.78590333 -16.19579829
v 65.06788731 -29.47345003 31.71805665
v 63.42004240 -29.80579808 31.21207654
v 64.43049759 -31.20145388 32.98272565
v 62.48524413 -30.43550253 -16.84896834
v 62.71877140 -31.45334125 -16.33639634
v 62.96257675 -29.36173975 -17.43407734
v 64.14125860 -28.38919684 -17.90628582
v 76.25460625 -4.13449295 29.15477008
v 63.91438842 -27.28572115 -17.41490141
v 62.96176463 -27.20822394 -17.03274809
v 65.67730010 -26.45944245 -16.54163375
v 64.36206400 -26.63905174 -16.78252220
v 92.76551753 7.61946617 22.16491662
v 84.71939713 -13.55341822 31.96990490
v 70.07511705 -23.03540893 -5.79723436
v 69.95919347 -22.21632004 -5.83132263
v 90.44966847 -32.58098662 29.71960604
v 91.23742580 -33.93815458 31.54082596
v 92.37848222 -33.63396227 30.42207658
v 105.70625961 -7.88102858 18.40488799
v 76.84467733 -2.26200675 26.43455751
v 69.58465278 -18.77877302 -8.06441810
v 72.24448770 -19.56232265 -7.26663461
v 72.48071581 -17.69662276 -8.71957373
v 70.07234544 -16.65400341 -8.89614597
v 76.87432319 -8.21902603 -13.34367413
v 76.86167955 -6.95176888 -14.09510523
v 78.80648971 -4.59502917 -15.57227783
v 77.18949020 -2.85481173 -16.27991162
v 79.64999974 -2.75000045 -16.23000018
v 78.88388634 -0.82624936 -16.78157598
v 80.73355258 1.36599934 -16.49422012
v 80.36181331 0.12148512 -16.82762802
v 79.21753824 2.14444706 -16.38184674
v 75.10630041 6.20248867 20.54837532
v 74.19867814 6.75008446 20.18007822
v 81.98828250 1.51976838 -15.33625461
v -19.45011690 -69.51086968 23.25562388
v -19.10052262 -69.85893846 22.41785079
v -18.25460047 -68.96898150 23.07323925
v 76.33673400 9.98154003 20.35848796
v 64.06547874 -30.93490936 -17.26210304
v 65.95067680 -28.73240225 -18.43347959
v 67.43340194 -28.22672762 -18.80999841
v 46.37334868 2.57366314 15.63196257
v 46.62477970 1.69832783 15.32911602
v 85.72252095 -12.62781024 31.82134405
v 71.41713053 -22.72090130 -5.59000159
v 70.89922577 -21.55438624 -5.99495042
v 72.03579694 -22.73665555 -5.54432115
v 71.31705433 -21.57449163 33.38893503
v 71.29577547 -23.19679223 -5.66775398
v 73.30201566 -22.00596035 -5.82279358
v 92.37965941 -31.89708665 26.35099739
v 92.88513660 -33.12650695 29.04856764
v 70.83016634 -21.11516893 -6.30355999
v 73.06733727 -21.01712674 -6.34990819
v 75.18233359 -16.68036543 -9.40090604
v 74.01539385 -18.68730038 -7.98812229
v 72.04176486 -15.77336527 -9.42611694
v 73.84172082 -13.50465603 -10.45551989
v 75.74983686 -9.88173392 -12.63357326
v 77.73102820 -5.95549587 -14.91992921
v 79.43999767 -6.56999974 -14.70999885
v 80.77726513 -5.13879070 -15.15498664
v 80.97838610 -3.29978298 -15.98826796
v 81.01135492 -1.33028952 -16.84041880
v 81.78227395 0.10291298 -16.88837633
v 82.15586841 0.96328923 -16.34382829
v 81.21911436 1.70031085 -15.90450108
v 82.67987520 0.92553097 -15.46636876
v 88.65525573 7.81473331 16.20756276
v 66.13413990 -33.60662237 -15.62859677
v 67.36845523 -32.05752000 -17.57230423
v 68.09695810 -29.92803417 -18.90052855
v 67.64501333 -29.11596373 -18.98779348
v 68.68596375 -28.42481993 -19.09308136
v 69.21760738 -26.97343938 -16.96007326
v 69.20561939 -27.23062970 -17.98493415
v 85.58231592 -26.97890066 22.18704671
v 71.50893658 -27.04528347 -9.16397665
v 72.87663221 -22.81110175 -5.56715066
v 72.39755243 -23.18188362 -5.56112034
v 74.87193495 -22.40721881 -5.82236052
v 74.69417155 -23.26819859 -5.59133431
v 73.87535274 -20.28957196 -6.94857305
v 75.24183393 -21.59046195 -6.28639618
v 75.98795742 -15.74332640 -9.67781805
v 76.83862746 -13.29162344 -11.00931410
v 79.96930927 -10.58919914 -12.31960673
v 77.93845236 -9.84571595 -12.54925691
v 80.84472269 -9.03257169 -13.66600581
v 81.29717410 -6.73028454 -14.45360947
v 82.71814138 -3.82501609 -16.12263545
v 82.41916448 -2.34880042 -16.46703295
v -37.57143393 -43.80672425 38.53977099
v 52.08000168 8.89999978 16.20999910
v 82.85792917 -1.18311588 -16.93452895
v 84.09161866 -1.15073717 -16.96431264
v 84.34367180 -0.19720585 -16.55965485
v 54.99000102 4.55000019 14.54999950
v 83.38982612 -0.14015145 -16.82729274
v 90.69444239 8.53988342 17.66776666
v 63.15726787 -45.69699243 8.97539407
v 66.77702069 -34.58281606 -14.63608164
v 68.66697222 -34.64019671 -15.45745321
v 68.16693395 -31.97044134 -17.84688048
v 71.07967883 -27.41093189 -17.95011945
v 72.31912017 -27.63915062 -17.27268845
v 73.02319258 -27.12355368 -8.90986156
v -8.77107494 -7.66733335 75.35960525
v -8.07000138 -9.27999988 75.01000166
v -9.82245617 -7.22591858 75.61428845
v 73.34608585 -23.35195057 -5.59486169
v 54.19674516 9.94161423 16.36181027
v 77.77345181 -15.97869582 -10.01046225
v 81.16851747 -12.94647064 -11.35672815
v 82.80464262 -9.43084154 -13.53548467
v 81.98456466 -11.40147075 -12.07104325
v 82.68283308 -7.64029846 -14.14024737
v 82.48145878 -5.57699287 -15.27699456
v 85.08636057 -6.95910351 -14.90608510
v 81.65230602 -4.35695704 -15.61485603
v 84.70000327 -4.55999980 -15.79000056
v -40.95155373 -43.81861165 38.02386671
v 84.47128534 -2.36128503 -16.86087251
v 56.82563037 4.80332691 15.12346417
v 85.66416055 -0.71925478 -16.49150811
v 84.97563004 -0.50529465 -16.61918126
v -3.58241121 -22.18973078 68.76230240
v -1.23094802 -18.91958900 66.23218209
v 66.18390232 -45.11794075 7.94391986
v 68.07412952 -45.65827176 8.82232655
v 65.72417170 -44.10073161 7.22354883
v 64.66308981 -44.97533664 8.11483897
v 68.54940951 -36.38416529 -12.94649485
v 66.89325720 -35.65153852 -12.35574577
v 69.15008277 -35.54933518 -14.44885787
v 70.83646953 -34.16138142 -17.15269871
v 72.92315364 -27.63959765 -15.40479809
v 73.88927788 -27.83884294 -17.22333580
v 75.76137036 -24.52453785 -5.99552365
v 73.41520488 -24.12340045 -5.79697033
v 76.45366341 -23.48239720 -5.77460881
v 75.80266893 -23.66890758 -5.70601691
v 76.09802485 -22.70032465 -5.91325760
v 75.56694001 -24.01882410 -5.76372445
v 77.32269168 -22.52943628 -6.59755524
v 77.84133404 -21.16444148 -7.58033618
v 79.17249948 -22.65024371 -7.05951126
v 77.81299949 -23.25990982 -6.14062091
v 79.30707186 -21.70842327 -7.55362445
v 82.78976381 -16.27417095 -10.37626714
v 84.11816508 -8.57451744 -13.92627135
v -14.07155115 -16.24116302 76.47911459
v -13.27334624 -14.92309663 76.55955106
v -13.72475084 -15.47543611 76.53616369
v 87.50057966 -3.51210684 -16.90177247
v 86.45476401 -2.36432860 -16.98911376
v 87.40521967 -1.76619226 -16.60615578
v 86.43431962 -1.12147338 -16.45356417
v 96.05294466 9.31320060 17.66225882
v 53.33000422 -37.90999949 38.68000582
v 54.17000130 -36.66999936 37.31000051
v 87.34322339 4.44975821 24.53708835
v 88.57113868 4.86020092 23.73709530
v 86.42014861 5.40416967 24.35860038
v 49.27518219 -48.34685847 24.03547429
v 48.81881177 -47.47447744 25.66770092
v 71.58348709 -35.32980010 -16.24778286
v 36.25363857 -7.59954099 45.12400925
v 72.47294486 -34.51323137 -17.44559035
v 60.17581746 5.59308380 15.92403091
v 73.99360090 -31.20594472 -19.61297914
v 60.94806641 8.11544899 16.42522961
v 76.06427372 -28.44135463 -17.24356972
v 75.85830241 -28.44025195 -18.81176792
v 73.00220430 -29.44304980 -19.92555708
v 77.01990753 -24.35874194 -6.00838941
v 76.48736238 -23.89397472 -5.80300018
v 77.52300799 -23.85648340 -5.92291635
v 79.58170772 -22.24124223 -7.38291210
v 80.22450656 -22.24206738 -7.50070345
v 84.28870887 -15.22967033 -10.81093773
v 87.73368597 -13.86239100 -11.30954456
v 86.20447665 -10.93302947 -12.79609464
v 85.24676412 -13.12941778 -11.58841234
v 85.12091637 -9.89290420 -13.29058874
v 87.71319687 -7.67669454 -14.72291443
v 86.30674332 -4.80827037 -16.10549353
v 87.20054477 -5.42240404 -15.85694402
v 85.82668751 -5.63505804 -15.51503781
v 87.65328676 -4.69055353 -16.28751867
v 87.22265065 -6.48749992 -15.26084170
v 88.23926002 -5.89846307 -15.62085375
v 89.07265216 -3.92918615 -16.90040901
v 75.70543140 9.80935991 20.38174495
v 93.99044514 4.10757679 10.38166415
v 96.04432434 5.06467558 10.42760909
v 73.69511575 -35.68397462 -16.59667864
v 19.49496754 -56.64263293 24.68284220
v 21.14911564 -60.95651910 24.07863922
v 19.81881261 -57.37958103 26.09398961
v 20.28035186 -58.14480036 24.92712066
v 19.51079071 -57.51283094 27.74736099
v 20.21287382 -58.49470571 26.59566887
v 73.84019345 -34.17281061 -17.95975491
v 75.59657842 -32.55599365 -19.14049126
v 76.49299502 -31.81268275 -19.77857575
v 75.29709488 -33.78136456 -18.19439605
v 74.22880083 -32.52863884 -18.97682622
v 77.77872682 -30.70165403 -20.20031400
v 76.27511024 -30.43435700 -20.19277029
v 77.42045075 -31.40020743 -20.03970183
v 77.28737593 -28.51271816 -18.22741702
v 78.72435451 -28.62734906 -19.04566213
v 77.39847898 -28.73283997 -19.35139857
v 6.21476304 -64.43548948 67.77703762
v 79.56328243 -24.09364283 -6.35362789
v 81.26729727 -23.01975340 -7.14600924
v 83.02821964 -19.21197027 -9.20061208
v 89.10232782 -7.51017453 -14.98251874
v 92.21988916 -5.89343999 -16.30561985
v 89.94963020 -5.62538346 -16.16365276
v 90.91571718 -4.21949103 -16.86652564
v 97.87448496 0.45676556 9.88313090
v 43.31000149 8.60999990 15.54000005
v 42.47842357 10.03725920 15.27877804
v 75.65931976 -36.86278313 -15.64313844
v 76.22719556 -35.81630439 -16.71616547
v 75.89590549 -16.48852229 33.80788863
v 81.31759614 -30.25520779 32.88581222
v 105.69447279 -23.51179905 -23.34242687
v 76.87961310 -33.56521204 -18.68381724
v 78.69573683 -31.50982037 -20.01358569
v -40.74974358 -63.13955784 26.21191740
v -39.48714957 -63.97825480 27.72094682
v -41.06446728 -63.13037127 27.76061185
v 80.57380468 -28.59754115 -18.75598356
v -46.27745599 -42.14822873 37.34033927
v -43.38002577 -47.11933061 38.07639331
v -45.74727640 -40.29751942 37.00519353
v -19.76038516 2.98437756 32.91408345
v 81.10452443 -25.23491159 -7.12296553
v 79.99422401 -26.23543888 -7.46401818
v -7.49946525 7.28189526 65.99766761
v -6.39994722 8.37437250 68.58091056
v 78.74910533 -26.72286518 -7.78305763
v 80.42990416 -26.95062198 -8.14460125
v 77.03865319 -25.44376440 -6.66299276
v 83.21025223 -24.38022569 -7.45762885
v 83.50276947 -25.53201094 -7.92821869
v 82.03810453 -23.89131673 -7.03760237
v 83.75042677 -23.23891409 -7.65732117
v 86.69000119 -17.34000072 -9.85000003
v 86.82517707 -15.75137489 -10.51728334
v 86.91546321 -20.29975317 -8.93688947
v 84.93478596 -18.86046864 -9.16736946
v 88.76648545 -17.22902246 -10.23706328
v 89.39135075 -14.86993115 -11.15594245
v 89.12430704 -13.07151932 -11.88042853
v 88.04374933 -11.54128462 -12.46355847
v 89.60105479 -11.36761345 -12.88562920
v 92.73941815 -4.46278974 -16.80647023
v 93.78648549 -5.36250975 -16.76610298
v 94.07098591 -5.08259237 -16.87253453
v 99.94725883 2.06140894 9.65447538
v 99.81670976 5.08715725 9.72368475
v 74.00150597 -40.24905339 -9.33738239
v 74.95001704 -40.10548443 -10.46762243
v 75.01301169 -40.67299515 -8.06467608
v 74.03019816 -40.55375606 -7.05277920
v 78.10568064 -39.56595063 -12.18652446
v 78.27500999 -39.18877989 -12.99089380
v 76.07255131 -39.07515109 -13.07244319
v 109.58240181 -43.74694824 21.03315108
v 107.29105026 -45.87122798 21.54813521
v 108.58318210 -44.73486170 21.75294235
v 77.97478139 -36.74941510 -16.29704051
v -6.38418039 5.77276526 71.01970911
v -6.01559831 4.57738200 71.93832844
v 79.72483337 -36.61220148 -16.29352756
v 78.17535847 -35.54400802 -17.44914800
v 43.36636141 10.45841910 15.45060799
v 86.99417114 -22.69194834 -8.68809223
v 85.14988422 -23.95097166 -8.07311852
v 88.67821097 -21.58225328 -9.40629654
v 91.34261310 -14.17113747 -12.04323862
v 95.07150203 -5.93343563 -16.92252792
v 96.57029063 -6.12036278 -17.14847609
v 95.12002021 -5.25180995 -16.79391228
v 101.23203695 2.19582627 9.49621201
v 78.84787768 -39.40388933 -12.19833829
v 78.02292705 -39.97872397 -10.97329613
v 79.73560691 -38.11198100 -14.39282857
v 79.26566899 -38.58213499 -13.81894387
v 79.68513668 -37.76550665 -14.95021302
v 79.69154418 -39.00008276 -12.41278183
v 76.85047388 -38.67195174 -13.90174218
v -14.83141538 -12.31743395 75.80074668
v -14.53684270 -13.07755709 76.04011893
v -8.17228854 6.84334105 67.74003059
v 87.06992120 -24.66908470 -8.97933170
v 89.86292034 -22.54957706 -10.07602643
v 90.06321430 -21.18898183 -10.17277967
v 89.05346692 -19.30752955 -9.80858412
v 89.55011517 -17.15842262 -10.48988476
v 93.31375360 -13.74328136 -13.06808461
v 92.88548678 -15.34142997 -12.36678846
v 96.78197652 -10.62195841 -15.67822136
v 96.21548653 -9.32327937 -15.93895257
v 96.93640471 -7.83663616 -16.73909463
v 96.32761031 -6.41823560 -17.02396199
v 58.53537470 12.39357516 16.79920033
v 97.46465832 -6.45699631 -17.15623774
v 102.04704106 -0.37367377 9.60880518
v 105.40493578 5.44532342 9.47344769
v 81.30602539 -37.01274842 -14.86341376
v 81.88901842 -35.57250649 -16.65650681
v 83.18125457 -33.66651013 -18.01869646
v 90.90723097 -25.64601600 -11.73108816
v 91.22100472 -20.00293322 -10.98615676
v 94.14611012 -15.60185757 -13.10214587
v 94.66644377 -16.30045287 -13.40665761
v 93.18070859 -16.61922410 -12.41502538
v 95.08072585 -14.21719883 -13.90064415
v 95.92276812 -14.78948165 -14.26609699
v 87.13851124 -38.39889914 11.43931132
v 97.83184528 -9.60090570 -16.44993387
v 97.39682823 -11.10719703 -15.79301804
v 126.68527663 3.31625249 15.30706976
v 98.38385135 -6.90740999 -17.33404398
v 102.47451067 -2.76497053 9.26855020
v 109.03420299 8.81291740 11.75103243
v 111.36030406 9.67952330 12.54954655
v 84.97326821 -33.18043426 -17.76174828
v 84.28303897 -34.63555127 -16.03104919
v 91.98845923 -23.14583026 -12.04630453
v 87.45061606 -6.81144325 30.67820705
v 126.99207664 -24.09146912 1.58240204
v 126.96111202 -18.83984730 2.37565604
v 93.58464181 -20.05360462 -13.12833279
v 87.88100630 -37.70812601 9.76739265
v 90.79052508 -38.26986253 12.88155559
v 98.69507700 -12.29358092 -16.02661982
v 100.21583736 -12.08532415 -16.96197502
v 100.24235398 -11.35955937 -17.00854488
v 98.14348817 -10.90877689 -16.20150357
v 100.07318854 -10.44541039 -17.11199991
v 107.13842511 0.90417557 8.51966068
v 107.03482479 -1.07423845 8.59408733
v 108.99779201 4.59102029 8.73015821
v 113.34111542 10.43318585 13.53737619
v 87.49572188 -32.42235631 -16.99980907
v 63.61588836 11.20926067 17.58752763
v 90.79039097 -28.00001018 -15.30577801
v 94.23176944 -28.48876826 -12.73837313
v 94.58420426 -28.00191194 -12.69705407
v 93.59462559 -27.15922333 -13.17642815
v 63.30258399 11.17511187 17.53608324
v 63.45945597 10.99862065 17.58310758
v 95.25185823 -27.37025544 -12.73631677
v 93.49431843 -25.08916520 -13.12617585
v -16.90578088 -32.75531530 73.20392877
v 106.48334026 -0.64725877 24.80530366
v 107.11881518 -0.33652733 24.48540367
v 98.42524678 -14.84702155 -16.06824063
v 99.90360588 -13.02193105 -16.79056697
v 7.99787417 -61.22254953 13.88429105
v 9.71092843 -60.05364284 13.56601436
v 6.15902338 -61.42294779 9.47469380
v 100.84532201 -11.24843117 -17.47291908
v 5.12358034 -62.92729080 12.46884186
v 6.90553105 -61.71478331 11.47585455
v 38.85439411 11.07002795 15.63786529
v 37.64550388 11.32689789 16.12147130
v 7.67551083 73.32576811 0.14830437
v 101.37867182 -8.61307885 -18.44435744
v 108.24617743 -2.01215036 8.19730666
v 110.26894301 0.59635571 7.62995705
v 109.51537639 1.91909762 8.04852135
v 111.39243096 2.12927000 7.45558366
v 86.07266098 7.56121427 22.97772095
v 91.99512005 -29.16771546 -15.03741648
v 94.78576481 -26.11685731 -13.27996328
v -14.25225846 -35.16807407 76.06896013
v -14.93514422 -34.54476967 75.63824207
v 97.69226611 -23.35875668 -16.53063111
v 97.35560417 -23.15051109 -16.24756493
v 98.30588847 -20.89451067 -18.14156957
v 99.97808188 -21.93939313 -18.05506833
v 97.40456939 -22.46837504 -16.53825864
v 98.31602871 -18.74159835 -18.90274510
v 97.97031432 -17.95137487 -17.87273958
v 13.63381464 -54.73205075 21.25652321
v 99.63303059 -17.41299219 -19.06302944
v 99.98196363 -16.16407558 -18.65269616
v 13.25651072 -54.33129892 22.65049331
v 103.38512063 -9.46970005 -18.53464916
v 108.64064842 -2.96528707 7.89752416
v 108.36025327 -4.25278908 7.60881370
v 110.23947597 -2.03766162 8.14198703
v 111.87999696 -3.44999973 8.06000177
v 109.47997123 -1.84469996 7.76078226
v 111.09983921 0.03776692 7.33239809
v 109.82593149 -0.02832157 7.61538325
v 111.52029037 0.86707185 7.29554752
v 111.14007980 -0.80038904 7.31254928
v 39.37409818 12.72858679 15.09257592
v 115.95292389 6.45378884 8.81664362
v 115.14823884 8.86972994 11.17329393
v 119.09987032 8.48089997 10.47608349
v 116.99020863 11.28889248 16.14775509
v 110.31679064 -22.36255445 10.16972214
v 111.21167243 -21.69408463 9.66519956
v 12.46883906 -57.62709677 37.05532476
v 13.59511819 -57.72769079 36.50328144
v 98.60184789 -26.47503279 -14.96728230
v 100.08750856 -26.46719106 -14.35942668
v 98.33515435 -26.92597918 -12.66366243
v 100.48814863 -23.44595641 -19.05610599
v 100.76746345 -20.56186832 -19.23234574
v 101.17759556 -18.71383935 -21.06131241
v 87.18215674 -16.36500470 22.83893153
v 84.97575670 -17.77236350 23.10194075
v 11.69843599 -54.17564139 25.90620890
v 13.24647386 -53.92453074 25.97873844
v 99.19968247 -20.86912654 -18.93991604
v 102.65296698 -21.38631977 -21.25897817
v -13.81043252 -49.77129400 62.78095394
v 108.24663192 -44.23479736 22.79128693
v 105.74377328 -10.64199675 -20.52744851
v 105.67132384 -10.67297533 -19.14760470
v 111.02378368 -5.87741612 8.57626926
v 111.17016524 -6.03775261 10.47251653
v 112.27383465 -5.30949282 8.70248955
v 109.89746451 -6.55005360 8.98996275
v 111.67351902 -5.44972392 7.60928215
v 69.74957138 -10.05985960 30.29748239
v 46.35684937 15.91496915 15.17850533
v 37.13471070 17.08935574 14.20577988
v 101.15430504 -12.01001275 15.58954269
v 102.81279683 -10.91288961 15.07060882
v 34.05577689 16.97994024 14.11904115
v 35.94831750 18.45041476 13.32258806
v 36.16952151 19.79848184 12.63389550
v 102.00750828 -23.25356565 -20.73493227
v 101.26772523 -22.12260664 -19.59211566
v 103.60240936 -17.48316921 -24.28573743
v 103.93320769 -18.92663538 -24.47388135
v 104.66916859 -17.14533567 -24.85531941
v 104.96624559 -15.27962554 -24.32393283
v 106.39468580 -14.77946434 -24.75243062
v 104.03975844 -15.75996354 -23.97216484
v 106.03629798 -15.65996371 -25.04558489
v 105.70679605 -13.84587400 -23.82949740
v 106.59899563 -13.25343177 -23.82624522
v 104.46897894 -14.45249654 -23.36629666
v -7.31577957 1.49373303 73.29281420
v -7.56072812 2.76991981 72.61086255
v 108.02020133 -11.54541224 -21.74187452
v 113.04300278 -4.96598054 9.72284470
v 113.23950440 -4.52866824 11.42354030
v 37.99765557 46.50442675 8.12797621
v 114.56663907 -4.02271794 9.25046206
v 115.53491652 -3.32865422 8.00120737
v 114.15781826 -4.07660194 8.04561842
v 115.38209766 -3.70562961 6.84631104
v 72.51872867 -10.71574353 31.68604150
v 114.88586664 -2.32232711 6.88462844
v 88.16070855 -8.23475420 30.73376790
v 88.13387156 -9.32772178 31.00262955
v 116.22527987 0.37224166 5.11212740
v 116.41699076 1.88799156 5.90462796
v 117.04954505 3.83243035 6.65355567
v 118.66404861 5.54254837 7.53444480
v 121.64311856 8.53819400 10.52951440
v 12.47487310 -56.06176704 34.43956748
v 14.48280830 -56.48770556 34.16220471
v 11.73174195 -56.44971877 35.63886881
v 14.65735119 -56.08075112 33.15851092
v 9.35986545 -57.93362483 37.85329312
v 11.10074762 -57.07538128 36.70138866
v 11.26476284 -58.23058262 38.08935732
v 102.20422596 -26.12469345 -18.19394343
v 29.31881882 -42.25138947 47.77621478
v 101.17596388 -25.47333017 -18.76976900
v 106.64685816 -25.78488179 -10.09843312
v 103.13041508 -23.03456143 -21.95156738
v 104.26122695 -22.10418507 -23.55963737
v 105.00716418 -20.21576650 -24.72998947
v 103.08668762 -20.09155415 -23.52553792
v 106.23922944 -18.17976125 -25.58305860
v 104.82557118 -18.18471961 -25.02829954
v 85.65505594 -39.34280947 12.74045091
v 107.55611211 -20.63277178 -25.51795729
v 105.45881093 -17.34871790 -25.25556646
v 107.37220943 -17.30142906 -25.83952248
v 106.27423972 -16.14277251 -25.30430630
v 107.43296146 -15.70401527 -25.45660548
v 107.38509148 -14.54829145 -24.92547967
v 109.22395438 -12.82187086 -24.02216382
v 88.23781461 -2.31294031 27.89973281
v -6.31246250 8.86360276 67.38581508
v -7.75771448 6.91056391 68.67152452
v 110.75481027 -12.52001803 -23.70053716
v 109.40864682 -12.06667535 -22.74594642
v 116.58977717 -2.71055126 8.86367075
v 115.97219110 -2.91276840 7.07595097
v 117.04992503 -2.18608859 6.70753280
v 120.21711469 7.04934029 8.82834662
v 124.35124069 10.03539283 13.49536609
v 122.45921046 10.00888646 12.92535663
v 27.94385701 -72.51469046 32.23927319
v 103.38029265 -25.88314749 -19.32861656
v 103.77955437 -25.63052997 -20.00497654
v 116.08484387 -26.73839219 -0.19200552
v 113.01873624 -26.51717328 -2.51847715
v 104.07735407 -27.83009782 0.34188040
v 104.23105210 -23.77511747 -22.47520164
v 105.21239042 -24.48882908 -22.27829956
v 110.24449766 -41.76341742 19.50472593
v 109.99256372 -42.65700653 19.85254698
v 109.90858823 -41.82810709 19.04332452
v 106.07562959 -24.38507602 -22.69412391
v 61.48085743 -30.77643551 2.93446286
v 62.34508008 -31.31595254 4.79742186
v 60.85566804 -31.22725151 -1.80778594
v 99.77135807 -45.18013448 15.70108719
v 108.83564502 -16.98716357 -26.04171634
v 108.09119791 -18.83706637 -25.97188018
v 109.85017568 -17.91216806 -26.24985762
v 110.41275412 -16.88920707 -26.18989535
v 109.93993282 -15.37327282 -25.72633140
v 87.58290112 -39.08275813 13.58161960
v 88.85222673 -39.52870518 14.56637494
v 86.89469099 -43.42049360 17.82423817
v 88.37943524 -43.66742820 17.65839197
v 86.48540825 -45.15412822 18.60167272
v 111.75684631 -12.99233921 -24.26739968
v 112.50306666 -12.45758217 -23.37079495
v 119.14460361 1.12305628 5.34522021
v 118.93961579 -0.29119349 5.71163977
v 120.01693249 -0.56331995 6.51166774
v 120.41687220 1.97399175 5.41003840
v 81.99855685 -39.46119547 7.85912294
v 81.91042393 -39.32562843 6.57496974
v 122.06777930 3.23199644 5.77877788
v 122.23364413 1.80345576 5.23592671
v 125.75899065 8.39723274 10.36283001
v 126.05211139 7.80160865 9.61101614
v 125.94893575 6.94223959 8.71457066
v 59.95746329 -30.70651926 -0.17670637
v 59.68056619 -31.79249540 -11.42376754
v 61.18550524 -32.23844618 -11.76326629
v 104.48371619 -25.19445680 -21.03473991
v 62.98705935 -32.41644055 6.36791717
v 108.40020329 -22.11881429 -25.01145750
v 110.29141396 -22.77878486 -24.74505827
v 110.02630740 -19.82768252 -26.07657947
v 111.75708473 -19.75150406 -26.13009512
v 111.42314225 -18.14335771 -26.32997558
v 112.04224825 -16.13107510 -26.06646903
v 112.91094869 -17.49260910 -26.31916106
v -14.24059924 -50.71869865 57.79375136
v -11.64039969 -54.29162830 55.78130856
v 113.23691905 -14.58394900 -25.43424442
v 111.65080220 -14.61192500 -25.50509013
v 112.27674037 -13.60689010 -24.88906309
v 115.47722667 -12.86093146 -24.16011877
v 113.70291561 -13.19510117 -24.44090508
v 114.50417340 -12.21043058 -22.87880518
v 54.71338704 -30.49011342 2.38223188
v 55.95558882 -30.36729991 3.15022212
v 55.84361032 -30.59254028 4.22823476
v 122.77211249 0.88717032 6.88384194
v 121.94050848 0.47192367 6.63394295
v 122.41137028 1.85407558 5.22940746
v 119.78217959 -0.14159162 13.07069790
v -11.14831492 -57.58289620 38.73933107
v -9.84259043 -58.78431350 37.47611865
v -9.86632425 -58.37586895 40.19338265
v -1.64594210 -54.76951227 73.13016057
v -0.28040766 -54.79630083 73.40979576
v 122.95971811 1.20732095 6.44168258
v 123.80293757 2.51049735 5.95738646
v 122.56232649 1.93118211 5.21635916
v 127.29690969 9.44523979 14.43756651
v 109.64471102 -24.11678806 -23.45279045
v 111.49169505 -23.80034141 -23.71007949
v 56.75233901 -31.60610795 -8.15954432
v 56.44050613 -31.45859763 -8.33640620
v 111.75429821 -21.30614966 -25.65510198
v 112.14172095 -22.59550057 -24.87584390
v -13.32464628 -51.17820203 59.69308689
v 113.83636296 -21.41166665 -25.49713291
v 112.95466870 -18.90819892 -26.31514333
v -28.60835381 -54.31233719 36.03577614
v -27.13000029 -55.92999980 34.29999948
v 115.88112265 -17.65996963 -26.12738684
v 114.34794962 -16.22493565 -25.93853138
v 114.26123977 -18.13198812 -26.33562312
v 115.43153971 -14.13059700 -25.22938512
v 116.21512473 -12.24164106 -23.30876514
v -17.10786857 -51.54357105 44.13753748
v -16.40887186 -51.10736936 47.02471942
v -16.00387692 -51.72604322 45.62799633
v -17.98850857 -49.52445999 46.91882432
v -39.58524391 -52.54732445 37.56596148
v -17.23549329 -50.92910677 46.25922814
v 125.95809996 2.82526249 7.34381378
v -30.81999905 -40.30000046 38.21999952
v -29.78062630 -38.79960999 38.37873042
v -31.64678067 -38.36355358 38.09009492
v 128.37520242 7.69834360 10.75447910
v 127.01255083 7.35820783 9.44630709
v 50.17734319 -70.16538084 16.06782712
v 113.27279359 -23.24662916 -24.22353998
v 114.75006491 -23.73077720 -23.43827114
v 112.91223764 -24.40727875 -22.39686996
v 59.74688381 -6.83457544 -5.72306802
v 78.86046916 -8.15050770 -2.39422615
v 114.65793848 -22.63627946 -24.67758954
v 115.64957350 -21.54776640 -25.29624663
v 115.29350281 -18.88650283 -26.28477663
v 117.60048568 -17.67514274 -26.11308545
v 117.15338379 -14.27430194 -25.47002956
v 118.90003830 -14.60506115 -25.75566247
v 69.70506161 8.49972107 -12.25289982
v 70.86266577 7.59651326 -10.96471027
v 70.50209492 8.24856199 -11.76592615
v 49.94558543 -6.35143043 38.73480111
v 50.88688806 -7.84336217 37.71303594
v 50.25675520 -6.72742678 36.64726019
v 88.13349903 2.60059582 11.12914458
v 129.24371660 4.68266895 10.03521401
v 129.82685864 5.05166873 10.73315740
v 129.64479625 7.65670976 11.58413943
v 129.53813374 7.01623131 10.65898221
v -23.23445491 -22.40054868 45.53169012
v -23.21549505 -24.28257652 45.32320797
v 64.94016945 -7.57537177 -3.17510846
v 115.99811167 -22.77866192 -24.57089908
v 117.03174561 -21.34535462 -25.51056445
v 114.96493965 -19.43344623 -26.26766451
v -24.48999882 -34.34000164 46.08999938
v -24.75184761 -36.87115014 45.16777769
v -27.66504698 -36.62684187 40.74857756
v 120.94675750 -14.99839034 -25.88589862
v 120.20898610 -15.84280282 -26.25164762
v 119.42145228 -11.74753718 -21.40408009
v 120.34007907 -11.86252106 -20.96847631
v 118.42319369 -11.73926610 -21.77481167
v 119.13037300 -11.65619027 -20.41417919
v 35.85245833 5.59346098 42.21997038
v -21.47257328 -29.36630696 51.77181214
v 29.68313545 10.43174416 31.79460764
v 30.87588772 9.63858888 31.91971779
v 29.99277599 10.20344254 30.83842061
v 129.93013859 5.39030740 10.19700430
v 129.62056696 5.51460497 9.38885380
v 116.55767262 -23.99834245 -23.31035957
v 117.69102514 -22.93612622 -24.54800159
v 118.04147065 -20.42210102 -25.87332949
v 118.69693547 -21.71532810 -25.42451024
v 116.87000096 -19.30999942 -26.03000030
v 119.33634430 -18.10265332 -26.35781467
v 121.02206796 -18.36252399 -26.58987977
v -11.79523673 -2.01180461 73.06834310
v 121.65760249 -14.23366927 -25.18997714
v 121.90154195 -13.46115489 -24.13880825
v 33.10413286 8.19715299 40.63761234
v -18.29221472 -30.79423122 63.96189332
v -18.30232330 -31.85531497 61.44102663
v -18.55129935 -28.27367932 61.07899919
v 64.78732824 -48.22116718 11.25411969
v 64.87683952 -49.40934107 13.47678900
v 118.28756332 -24.07495864 -23.41117710
v 117.75152385 -24.83083121 -21.89012989
v 118.76002699 -24.59415421 -22.59601653
v 50.62081665 -67.16006994 14.70825728
v 119.40637976 -24.24483746 -23.18574488
v 119.60066855 -23.18210155 -24.39809218
v 120.47958374 -21.71071433 -25.47385730
v 120.70428580 -18.83885451 -26.50020458
v 121.80102617 -19.41686869 -26.37526020
v 37.15182096 -28.00957300 -11.16692368
v -20.37701011 -10.61838679 53.66930738
v 119.50275302 -20.15877515 -26.04045719
v 123.27075750 -14.40185122 -24.75191094
v 124.51101840 -15.06768353 -24.76926707
v 120.71134150 -24.08221923 -23.31004664
v 119.60672587 -24.98984709 -21.77474089
v 121.92302942 -22.76631817 -24.61831272
v 121.15425617 -20.34315467 -25.99672787
v 122.56970257 -20.44183947 -25.99979378
v 122.84608930 -19.22870986 -26.34638362
v 123.50393087 -15.99206962 -25.84513463
v 25.43046139 -47.77585715 49.08704013
v 25.08495189 -46.56541348 48.50243405
v 23.79928343 -47.09095880 49.56626892
v -45.48003152 -15.17839637 32.98340365
v -42.95734316 -19.20845546 34.06007215
v 121.37167901 -24.69222993 -22.14305848
v -17.28310995 -4.06642025 58.02403018
v -18.12904887 -6.07739110 58.86887386
v -42.15250537 -47.44626209 38.16436604
v 122.47134000 -22.13797346 -25.10471269
v -13.24065030 1.40618847 67.13098288
v -11.76793780 2.80438992 67.08809733
v -22.33246341 -2.40037707 40.30841589
v 124.90690500 -15.92252590 -25.20675585
v 125.99402666 -16.02076553 -24.50157143
v 126.34654343 -16.90115035 -24.77840520
v 124.43667650 -15.41747060 -25.10319650
v 124.21315163 -16.65676199 -25.84382705
v 126.89015269 -21.83467150 -24.21947569
v 122.25005776 -23.94760214 -23.13197404
v 127.10741162 -21.70079947 -24.13675375
v 122.60692567 -22.28179760 -24.96789768
v -38.78266364 -18.89792643 35.45111790
v -41.52064398 -17.14712381 34.46672484
v 123.40127677 -21.85236104 -25.00436641
v 124.12304431 -23.46853539 -23.05905335
v 125.57293475 -19.79403384 -25.41425638
v 125.51021576 -21.08143643 -24.96583574
v 123.75034392 -18.86751130 -26.22006461
v 125.11971593 -17.21707918 -25.60605109
v 43.88013482 -97.62987494 31.30061179
v 46.96535692 -95.93079239 28.45676057
v 42.85854101 -96.46066278 31.14637733
v 45.84795237 -94.73365545 29.88925390
v 44.41946000 -95.53439915 30.77303618
v 126.98261440 -21.75236493 -24.16181564
v 125.03460050 -22.27048390 -24.17926304
v -36.95730865 -62.04097718 29.06473912
v -39.58931565 -61.55692041 29.99357507
v -10.22013184 -49.73250255 70.54494321
v -9.68115777 -49.30650443 71.93952054
v 126.72618032 -20.26584372 -24.75028858
v 124.89773333 -18.55603233 -25.84567666
v 127.08210945 -21.72513865 -24.16793816
v 127.17501819 -21.66969329 -24.12178926
v 126.71156228 -21.72884531 -24.17747676
v 126.72369182 -21.24030143 -24.48388934
v -33.56999904 -56.91999942 33.90000015
v 127.10581720 -18.24215241 -24.61028472
v 126.95525587 -18.79929937 -24.82029051
v -6.31956151 -54.25253138 70.09328157
v -7.33689358 -54.03829738 69.17890906
v 109.88615453 -43.03810000 21.61912434
v -23.57980236 -63.58141452 26.38617903
v -25.63924156 -64.28355724 26.55790001
v 127.10164487 -21.67384140 -24.17652495
v 126.37794018 -23.65606837 -21.40842751
v 125.14029443 -24.98143539 -20.21336928
v 127.04494596 -21.58434875 -24.26694706
v 28.81846204 -29.39356677 12.65905797
v 29.70273606 -28.50969136 12.79322430
v 127.77173519 -20.02390474 -24.09209497
v 127.30073929 -19.19271611 -24.62431230
v 128.38388979 -18.86813715 -23.61218818
v 129.47161496 -17.88388751 -22.34021015
v 129.67611849 -19.40757595 -22.15716057
v 130.23817539 -17.13337004 -21.20032720
v 129.13742661 -16.73727483 -22.02580310
v 130.00051677 -16.17974415 -20.51496133
v 131.34744763 -16.85572229 -19.79173161
v 129.44270670 -21.57737873 -21.51548304
v 27.39125490 -8.53667315 0.26927612
v 131.68886304 -19.60785501 -19.32775602
v 131.40130043 -21.52651735 -18.53271946
v 130.71869314 -19.54624616 -20.89149877
v 129.64630127 -22.37353474 -20.39375342
v 133.11468065 -17.00359024 -17.10725948
v 132.23622739 -16.53730683 -18.35786179
v 132.42746890 -16.30483754 -17.12482795
v 133.11226666 -16.54582843 -16.94419980
v 133.03980231 -16.39109291 -16.51457138
v 133.20396841 -16.53042063 -16.72389358
v 132.06401467 -15.73868841 -16.12607017
v 2.91600311 -61.41626090 70.54083049
v 133.18859041 -16.70702733 -16.97596721
v -14.81455285 -69.22531873 20.31003684
v -16.22401364 -69.14272159 21.62282355
v -16.20531641 -69.54725087 20.95594630
v 132.58898258 -18.43568496 -18.03126186
v 133.23250413 -16.62381180 -16.79299027
v 2.86133192 -30.02509847 64.18289989
v -12.15362176 -66.30063057 14.41286691
v -13.66331987 -65.80272317 14.59321380
v -12.42154464 -65.15490264 13.70580401
v -12.72250526 -66.87121093 14.91610520
v -11.90258842 -62.97393888 12.23647222
v -10.43098792 -62.48744577 11.06995717
v -9.87381209 -64.21310455 11.93695050
v -11.34952810 -60.52674353 11.22047007
v -12.85710558 -59.03260410 12.39345223
v -10.09274274 -58.52492526 10.69995295
v -13.27824872 -56.60913512 13.57443538
v -16.05361141 -58.43028426 14.40137159
v -11.12082507 -52.50937864 14.77436256
v -13.44152726 -53.42171714 15.51306807
v -8.24073981 -56.49354309 9.93632060
v -7.95715116 -53.50533128 10.55131946
v -12.82441709 -54.73110452 14.32121359
v -9.61439312 -50.84993690 14.23681993
v -13.63326982 -51.20489746 17.10666902
v -7.90000148 -49.39999804 13.10999971
v -11.57574635 -46.45592719 18.15111563
v -10.14868170 -44.11274940 17.93497056
v -9.17443447 -47.03053832 16.13003388
v -12.64527068 -43.51991788 19.52075586
v -13.67420238 -48.61092567 18.42985302
v -9.05506499 -41.62594303 17.64014736
v -11.42883487 -40.81996903 19.24392022
v -9.67109948 -38.17636892 18.33062433
v -6.79483265 -40.10942578 15.95058478
v -6.64250134 -36.04180366 16.29500464
v -6.65025879 -16.16093516 16.94459654
v -7.25981314 -59.29500237 8.52098316
v -9.13477689 -51.84087157 12.62792759
v -7.99698569 -47.09805548 14.85617924
v -7.91244674 -44.77674887 15.85350372
v -7.21701328 -47.05751315 14.11423739
v -3.01396893 -14.26640153 14.29881714
v -7.19325431 -61.57035753 8.80733412
v -8.62672739 -62.83021718 10.14680788
v -6.95776846 -62.92524934 9.31937434
v -6.57074293 -55.07683381 8.96654557
v -5.51818404 -52.50009149 8.93870741
v -6.77776150 -50.27117953 11.29592769
v -6.60362607 -48.08405787 12.86970824
v -8.71661492 -60.89100987 9.52750444
v -6.29322464 -45.45477405 13.67884874
v -4.10573883 -55.17573655 7.38956872
v -6.26099017 -57.99980462 8.24864302
v -5.47395321 -47.74932191 11.69134304
v -4.30748938 -49.32177439 9.32054501
v -3.58080654 -42.21221805 11.87831536
v -3.05159367 -37.11427003 12.86145858
v -4.22000000 -57.79999867 6.77999994
v -5.39528532 -60.75244769 7.66282668
v -1.44993572 -23.61654863 12.95007393
v -0.20656272 -16.64939895 11.76233683
v -5.94759965 -63.48006427 9.33106150
v -5.53666428 -64.39397484 10.22336818
v -3.83064197 -45.14961317 11.07084192
v 9.13368538 -65.46176970 66.04641676
v 9.04199015 -66.04082882 64.88809735
v -4.21382394 -61.12747267 7.26984814
v -4.44912259 -61.99945137 7.78418733
v -3.16961505 -61.54547259 7.15447450
v -3.65905510 -62.44473904 7.86669273
v -0.40376402 -21.62930183 65.25932252
v 1.60783541 -23.26449566 63.64574283
v 3.98882478 -22.26244844 61.84748560
v -1.47267815 -47.53075168 7.77924387
v 0.09468613 -44.59043965 8.56028777
v -2.17020093 -60.13639271 6.25163270
v -2.68723257 -58.54003504 6.01492403
v -3.73044051 -60.06623060 6.71480456
v 0.70817553 -33.05980936 9.58738662
v -0.45146188 -11.89742424 11.51056867
v -2.52138590 -52.09566280 7.31069222
v 0.54009748 -49.38070476 5.71327610
v 0.05511497 -52.88393423 5.14494814
v -0.97110670 -42.91753471 10.05988568
v -0.71807404 -41.00593552 10.09614207
v 0.76692447 -39.65636343 9.18970630
v -1.08727242 -39.10856321 10.33160277
v 1.39902730 -36.37646139 8.52785725
v -4.97521693 -28.81092206 15.65540209
v 2.39683711 -18.93771999 8.53713229
v -1.41501159 -58.86146054 5.62822726
v -0.35501632 -58.59052762 5.31954085
v -0.83259412 -59.82687697 5.85999526
v -0.96496753 -56.97006360 5.25259459
v 0.24488912 -55.64069748 4.73160949
v 12.01837044 -46.73642665 53.47834900
v 13.94415647 -51.25229806 54.58776280
v 2.92600994 -31.12199344 7.11015519
v 2.90297763 -13.31324410 7.69910542
v 2.66786362 2.52277334 -1.79153052
v 0.66693121 -57.36262351 4.80185775
v 0.83160144 -59.71158296 5.63385338
v 1.46095117 -55.20876497 4.27244743
v 2.11999984 -52.76000127 4.10999963
v 1.63273583 -49.77957532 4.54437407
v 1.00279239 -42.75853187 8.58947635
v 2.20072689 -41.24400020 7.81900249
v 2.49637780 -43.44508052 6.95832586
v 1.62000011 -38.77000138 8.41000024
v 3.04828654 -60.17260253 6.19398616
v 1.34730735 -61.69093400 7.18183490
v -0.98925154 -61.61580235 6.92290440
v 2.98148836 -57.70705268 4.48358059
v 3.19089973 -51.21603608 3.32029932
v 80.15307784 -0.70990319 11.38195023
v 80.72703332 1.17292663 11.59565151
v 2.48457096 -45.27932033 6.14645611
v 4.24094312 -44.11284998 4.63204458
v 4.25755093 -41.74759239 5.48363663
v 3.91298532 -40.00039399 6.28016097
v 4.52048937 -37.94753179 5.64551167
v 3.11000040 -36.61999851 6.99000014
v 4.82043531 -24.63015355 5.37511753
v 6.34149741 -18.10065284 3.72274057
v 4.75017866 -58.91160667 5.54903829
v 4.07824619 -49.64734614 2.98090978
v 4.08724742 -46.86973244 3.87387979
v 5.95672894 -41.95156693 2.88502406
v 5.97200170 -39.54852372 3.72332800
v 7.20999995 -13.15000001 1.46000006
v 5.72097255 -15.15807770 4.49907733
v 5.47864940 -12.72050850 4.40502260
v 7.01001845 -53.90052497 2.85087852
v 5.71996951 -54.79913205 3.19324783
v 7.27508357 -52.66514421 2.37495569
v 3.16483458 -54.63199690 3.46434955
v 5.44108404 -53.11211571 2.62999325
v 4.80931625 -51.29827559 2.49787327
v 3.67467524 -52.62783170 3.03334347
v 6.04221364 -47.14322463 1.86073303
v 5.73682273 -44.51753944 2.51898426
v 7.71127548 -40.07457197 1.41056336
v 66.85298681 -4.68038302 -4.17462504
v 7.09093921 -42.59828106 1.56380178
v 6.26999978 -36.86999902 3.04000010
v 7.61495344 -37.75064275 1.75450905
v 6.37000008 -34.23999995 2.79999990
v 7.67880306 -35.78911722 1.67431764
v 6.16789237 -32.71393850 3.00747645
v 7.23088719 -31.51750192 2.05418840
v 6.48320466 -30.50437197 2.75378930
v 8.22088216 -32.19757974 1.35798496
v 7.33294757 -26.34167857 2.06518825
v 7.55394297 -23.95230345 1.98548939
v 8.16664193 -25.20126104 1.51101628
v 7.10445968 -21.36580087 2.83743325
v 7.54384464 -15.25233220 1.67415512
v 7.93000031 -17.11999997 1.19000010
v 29.46999855 -54.99999970 49.60000142
v 7.25230901 -6.21918309 -0.36286213
v 7.80342240 -55.37875369 3.78834386
v 5.20939240 -56.54866993 3.95525806
v 6.73105335 -57.92465433 5.30038215
v 6.63819024 -51.42620206 2.03219359
v 7.82697555 -49.89122227 1.60310732
v 7.66483648 -44.58690062 1.21964666
v 8.24256707 -46.58328369 1.22802088
v 8.93771555 -45.26240379 1.12619204
v 8.79480969 -42.18840599 1.14724692
v 8.64139106 -36.40165552 1.24573032
v 8.34517833 -33.98748860 1.27071852
v 9.30960849 -32.74082020 0.83635107
v 9.81981959 -33.82437304 0.89285173
v 8.76933243 -35.12724489 1.12933910
v 8.11327342 -28.75608578 1.49283407
v 10.43493766 -28.55598927 1.27261283
v 9.01029818 -27.16960944 1.28641084
v 10.21604612 -26.12854727 1.13698305
v 8.81618261 -25.90694278 1.22859480
v 9.10957996 -24.60429072 1.01014215
v 9.99718625 -19.16057803 0.12958822
v 8.81784502 -19.08360608 0.75143593
v 8.60546343 -15.25644492 0.24939503
v 34.78877991 -53.51316556 48.43678325
v 34.06762704 -54.71630022 48.17146435
v 9.23925545 -13.32575176 -0.85672794
v 10.20870917 -11.60326973 -1.65049348
v 41.07592255 -50.81276596 43.26179251
v 40.15646130 -51.31658539 44.51978952
v 40.17186537 -51.57966539 43.02293062
v 8.78243521 -8.78756959 -1.64944748
v 32.88313746 -56.05571717 48.04911464
v 34.89453346 -54.59421128 47.42338508
v 10.79606637 -48.76289889 1.75525865
v 9.02954116 -48.25425893 1.38789415
v 34.17144716 -117.51159281 36.28147393
v 7.43033271 -48.32052439 1.41797133
v 9.39933769 -44.00452226 1.12055498
v 11.12205442 -42.14710742 1.41268235
v 9.77664255 -39.92266953 1.21282111
v 9.51199234 -35.60944274 1.09041412
v 9.59374197 -31.31373972 0.83183293
v 12.59144954 -24.91181903 1.97703880
v 11.60214096 -25.60016140 1.42632739
v 10.90046111 -22.01633155 0.43063756
v 9.60000046 -21.88999951 0.59999997
v 11.20537519 -20.11315152 0.09093083
v 12.11544313 -18.60642806 0.24056765
v 12.25078572 -21.26016282 1.08394271
v 9.54907201 -20.54428495 0.56285266
v 10.57077572 -18.69517937 -0.11256198
v 94.34873611 6.55465946 22.78995886
v 95.63631564 7.64487172 22.04138972
v 11.58928126 -14.56431672 -1.01425115
v 10.46490110 -15.22769779 -0.89886005
v 10.82064025 -13.39771226 -1.38030911
v 11.59442216 -15.47552738 -0.80417091
v 11.65527478 -11.92195714 -1.61016395
v 26.11748315 -111.88429594 36.42244264
v 25.64315684 -111.74339056 36.05917096
v 11.16399281 -10.26967447 -1.97754544
v 11.29203197 -8.15906934 -2.26498349
v 12.10277714 -6.08294597 -2.35272315
v 12.78402004 -7.72954850 -1.94982567
v 10.73917747 -35.11010110 1.34659000
v 11.02558803 -31.67119250 1.47434289
v 12.25284301 -33.88220444 2.70784926
v 9.95817222 -32.51729533 0.86949248
v 9.62117407 -32.19078854 0.83399320
v 63.81704658 -9.79376398 -1.11068145
v 13.52816261 -47.80817032 2.48858449
v 13.44033424 -44.50770468 2.24552327
v 15.69273137 -40.12740403 3.75795295
v 13.73369806 -40.69962725 3.02254106
v 13.36311176 -51.83051154 4.19675186
v 12.85726763 -49.40939695 2.63581914
v 14.77209013 -49.54360053 3.68564436
v 16.98224247 -39.77864981 4.29452071
v 15.62185679 -39.27560151 4.38366458
v 16.43920690 -41.11522436 3.60833993
v 17.90999994 -8.08000006 1.29000004
v 16.89906791 -48.85973781 3.82411550
v 17.24342257 -44.68901828 2.92780716
v 79.68228310 -9.22604650 4.17599734
v 17.47487299 -42.53953323 3.58106196
v 15.90590179 -37.60412708 5.06746490
v 18.21102761 -37.13734448 6.14338648
v 19.34531890 -10.04179008 2.57820333
v 20.67163959 -10.48342604 2.79969769
v 17.53747649 -9.99473874 2.62099039
v 18.76201667 -7.94772804 1.46808673
v 20.92863061 -8.73600040 1.56486826
v 19.33783665 -53.50863934 7.78941158
v 18.81507784 -51.59706250 6.31610397
v 42.33893752 -89.03400600 28.36782672
v 17.75919832 -53.43177170 7.15660537
v 16.98470488 -52.40444094 6.00123219
v 20.96524276 -50.12119561 5.77337760
v 18.49419251 -48.60133305 4.22544684
v 16.01728983 -47.77676240 3.02564795
v 20.40000074 -35.65999866 6.92999968
v 19.90835741 -37.73073107 6.05182955
v 21.16006613 -34.06981751 8.26971978
v 19.79662478 -34.32792053 7.97641277
v 19.17999983 -32.80999884 8.86999909
v 21.90048806 -62.75890023 14.07826226
v 21.26980573 -63.39624524 15.64374007
v 22.87273109 -60.26440114 12.19334733
v 23.26083928 -58.70405957 10.93758550
v 21.20775543 -59.23246965 12.23830786
v 22.59963192 -57.61660635 10.63779183
v 23.88383634 -56.28879368 9.26044676
v 19.39519309 -54.82890829 9.15664248
v 21.14935592 -41.88362509 3.62385344
v 21.90619707 -37.68907860 5.96024934
v 20.90912499 -39.52819481 5.16794715
v 23.72656018 -33.41290727 9.61806066
v 22.17591368 -32.45156631 10.20098571
v 22.98000082 -33.65999833 9.05999914
v 23.31874333 -13.56828958 5.37628960
v 20.23210935 -12.45354023 4.49583493
v 24.02844653 -11.25239115 3.19232349
v 20.87406814 -13.93147092 6.08587964
v 25.03888123 -13.48710805 4.65711672
v 24.83206429 -12.49975525 3.92762106
v 22.63927273 -14.92343750 7.11784372
v 22.87203074 -49.76318777 5.44326287
v 21.64085396 -47.47815058 4.78000799
v 23.89520779 -45.44362426 3.83732864
v 23.56465161 -42.65138879 3.16876848
v 25.43132938 -37.26240993 4.48066555
v 24.06206354 -36.21439263 6.30869204
v 89.21332657 -12.42888346 0.13005378
v 88.06484193 -12.76217867 2.74049863
v 27.13000029 -32.79000148 9.78999957
v 25.89301579 -31.66688234 11.36008929
v 27.48688124 -31.11241944 11.67117804
v 24.82710779 -10.86916868 2.49644322
v 26.09525062 -9.29798931 0.97990781
v 23.42676930 -10.40898170 2.77609890
v 24.52556416 -6.82105450 0.12402578
v 23.01272936 -63.81925941 13.88830505
v 25.92195384 -62.67885864 11.41714863
v 23.41772430 -62.85036355 13.11809197
v 25.02773143 -41.44201055 2.65526003
v 26.84948780 -34.17924792 7.27043953
v 29.11077626 -33.95298123 6.96543604
v 25.50560981 -35.17558053 6.57927385
v 29.27408181 -31.31721914 10.84977947
v 27.76560001 -30.06358072 12.57851720
v 34.32255611 -97.79469669 30.71447648
v 37.45236248 -98.19579870 31.29250929
v 34.58514810 -94.06927973 29.73069809
v 35.20878777 -96.16068751 30.26478738
v 26.97989345 -14.50170204 4.71010013
v 27.29135007 -15.01340047 6.04519993
v 25.31278878 -14.69871867 5.78372180
v 26.32370777 -15.46321157 7.39048142
v 26.82453580 -13.53854407 3.66200786
v 29.01882678 -13.17522582 1.40132767
v 27.23918483 8.87775421 1.88649562
v 28.40749733 -56.21723086 8.34787637
v 26.38170682 -53.22330818 7.17550237
v 25.89561790 -50.60234293 5.78572508
v 28.34372781 -45.00495642 2.17726873
v 27.54943259 -46.66895419 3.31815355
v 26.57229640 -39.26223889 2.38617999
v 29.77702580 -34.81655568 4.52276040
v 27.78408304 -35.42897850 4.77590598
v 27.74799056 -36.93598136 3.49415722
v 28.81421149 -30.36091849 11.99510787
v 31.04021028 -27.83150040 12.61083968
v 32.47273341 -29.71696109 10.28627623
v 30.58144636 -29.64929119 11.81795262
v 29.72651646 -27.31547505 13.41468561
v 30.95705435 -26.26946010 12.95422670
v 30.56903183 -24.75328743 12.88506947
v 29.40623648 -25.76185390 13.52614723
v 32.21639246 -26.75913274 12.14731764
v 30.98707646 -22.92101458 11.92829665
v 28.91732566 -23.77873659 13.20534293
v 28.82999927 -14.51000012 3.99000011
v 27.47612074 -11.11880317 0.67137985
v 29.10990082 -9.85360611 -0.77313889
v 30.46327829 -12.31073402 -0.93316718
v 28.34093198 -6.02890784 -0.56363322
v 28.59052829 -41.08130187 0.26637572
v 31.49000183 -33.70999917 3.90999997
v 31.18758835 -33.06419775 6.38299203
v 30.13459407 -32.37769008 8.84872023
v 32.39273280 -31.12538159 8.21033400
v 33.31858292 -27.06457302 11.71122491
v 33.25099871 -23.40352908 10.66614222
v 26.61282942 -23.56955409 13.28511816
v 76.22145116 -8.77011381 5.40255569
v 76.86994970 -9.31222085 6.85281027
v 30.34193814 -9.75046027 -1.57783483
v 31.89274669 -8.96740984 -2.16103904
v 30.89999966 -10.32999996 -1.92000007
v 30.70607781 -1.34729513 0.07599025
v 30.82240932 14.03294411 2.14944687
v 31.76467121 -60.86645648 9.10999812
v 31.43474460 -48.65720123 4.07409389
v 29.96141650 -40.43948278 -0.64866251
v 31.52567521 -34.63712707 0.52622228
v 33.18502381 -31.27282485 5.20443264
v 33.27934071 -31.72930330 1.62147870
v 31.53540939 -34.36020762 2.29691132
v 31.12917952 -30.99930100 10.18618234
v 33.19242969 -26.12420358 11.77749597
v 33.29654410 -53.97680402 6.91533461
v 32.03843534 -40.22985697 -1.27875153
v 30.91680631 -37.98710182 -1.55139924
v 30.73800169 -39.27229345 -1.52725913
v 32.18292817 -35.41507944 -2.88643781
v 32.51275793 -34.08231586 -3.63885821
v 32.71000087 -15.01999982 -2.73999991
v 32.97841921 -13.58915586 -4.30260878
v 33.65999833 -15.20999987 -5.60999941
v 77.58355141 -8.85761715 5.20264264
v 32.99004212 -9.95177124 -2.91083148
v 34.48128328 -9.85149667 -3.54340277
v 33.19893777 -9.35681630 -2.68876576
v 39.99970481 -94.86504644 30.49151599
v 33.63523260 -38.22344169 -3.02091590
v 32.15538338 -38.57794777 -2.51126289
v 33.08691457 -37.25558892 -3.62706208
v 33.44483674 -39.08650577 -2.24253885
v 33.54027122 -35.35776958 -4.76464955
v 33.41558576 -30.15737049 -5.03606535
v 33.12265500 -31.37723356 -4.07978427
v 33.23838115 -32.17525035 -5.31756040
v 33.93035382 -17.62352139 -5.64637221
v 34.85631943 -13.00989371 -5.69329085
v 35.87729111 -58.99557099 8.68868362
v 35.93394160 -50.59698224 5.46307210
v 37.18687594 -39.91540894 -1.09321554
v 35.84245965 -41.53960571 -0.24141598
v 35.68323702 -38.02875802 -3.57907242
v 34.25719962 -33.87861326 -5.87934535
v 34.33625400 -27.92086080 -8.19844194
v 33.73317793 -28.86164002 -6.31153816
v 33.87865052 -26.43118612 -5.99585753
v 34.78916734 -23.92032184 -5.12491399
v 34.77625549 -24.50504526 -9.03879851
v 34.24734622 -24.53923412 -7.97084253
v 34.36622396 -21.40887082 -6.97143050
v 74.62362945 -53.19661647 26.14100650
v 75.92256367 -52.10718513 26.87468939
v 74.57999885 -52.59000137 26.53000131
v 75.05751401 -52.36940831 26.65782347
v 75.77136904 -53.30383033 25.74251778
v 34.06643495 -19.17495020 -6.41049724
v 50.26999861 -59.08999965 22.29999937
v 49.53999817 -61.84000149 22.76999876
v 34.25231203 -20.27147077 -7.07982993
v 35.47246382 -20.82998306 -9.20924544
v 36.14908084 -14.16137721 -7.14955665
v 28.35614793 -72.14273512 31.57271072
v 53.34633589 -53.00020054 20.71277425
v 53.97457257 -53.92939597 20.35418153
v 46.22457922 -57.87978321 22.51879312
v 35.87408364 -30.98410368 -9.00717359
v 21.98877186 -127.10012496 29.39804643
v 36.15177795 -26.66503005 -10.64083353
v 35.06587073 -26.35925077 -9.47479997
v 37.30863333 -25.57428740 -11.65958866
v 35.98776087 -24.57295358 -10.57712454
v 37.45038807 -16.82267711 -9.58866067
v 39.86959159 -53.66162583 7.57704303
v 37.03226894 -34.81787443 -7.22646108
v 38.61913830 -29.80559319 -11.47383451
v 37.69017011 -23.16929586 -11.85013447
v 37.14075685 -23.97157624 -11.54603623
v 38.08360174 -24.12728034 -12.08268292
v 38.59230876 -22.99042419 -12.18832191
v 37.94293478 -22.37372845 -11.87899429
v 36.90506145 -22.43166231 -11.20236795
v 27.34955959 -68.09247285 31.90060705
v 26.75862238 -69.95989382 32.61977434
v 25.75691231 -68.75605136 33.88915956
v 37.94082254 -21.53944038 -11.68330479
v 37.51021624 -20.62290348 -11.20291092
v 27.99141966 -69.96789575 31.25246614
v 52.94246599 -49.90003258 21.29896916
v 41.10119492 -47.73701727 5.71166817
v 38.27586770 -34.01255235 -8.35715793
v 38.24855387 -28.99806201 -11.55408565
v 38.63882646 -18.16552505 -10.58714744
v 62.97598779 -46.57429084 23.41043763
v 39.43000734 -16.87148213 -10.09538211
v 23.73585850 -31.59981221 50.86514726
v 58.85027349 -49.10980165 20.99120244
v 58.62613022 -48.96311089 20.98578960
v 41.97624698 -58.23664740 8.96312203
v 40.01928866 -34.46126729 -7.82614294
v 42.80101508 -34.03140604 -7.53675541
v 40.32412916 -33.23485702 -9.23676323
v 40.27640820 -35.27669609 -6.72443025
v 38.61384839 -30.65560758 -11.04943175
v 39.44803029 -30.21291085 -11.57514378
v 40.07769004 -25.35478771 -12.55968492
v 38.65054622 -25.11819266 -12.30196469
v 39.81406242 -22.54411392 -12.33223174
v 58.80609527 -48.87720570 21.04432136
v 59.35914814 -48.91474172 21.20317146
v 40.50910473 -29.97793257 -11.84356026
v 40.50211981 -30.80389276 -11.54409628
v 42.31827334 -19.15090717 -10.37184894
v 42.07368568 -15.41357674 -9.22758225
v 43.77711564 -10.85494272 -7.47414446
v 50.85026100 16.59877598 7.35083083
v 44.48438063 -44.26773265 5.70396241
v 42.15333611 -32.46125951 -9.76615585
v 41.92427918 -29.61068228 -12.00106461
v 41.25552997 -30.61641753 -11.54144760
v 43.71364415 -29.15991470 -11.84943691
v 42.33403504 -27.94738859 -12.39937171
v 41.14994779 -23.55005778 -12.59337831
v 64.19397891 -44.11938041 26.45747922
v 63.31782788 -44.88314316 25.03946237
v 66.12850726 -45.84165663 25.42440593
v 43.61300170 -13.69233709 -8.70551448
v 44.68473047 -11.07389759 -9.02980193
v 45.63819617 -8.89717136 -9.02348105
v 46.14732414 -22.56528474 -12.05792185
v 47.52833396 -61.61803007 10.76293364
v 46.86969146 -62.97606975 11.40174828
v 44.92013901 -30.36226518 -10.84646396
v 46.90036178 -15.77212103 -9.18190088
v 47.36446589 -10.35542507 -11.60494238
v 47.61535674 -5.65272663 -11.93995494
v 49.60987717 -0.75869588 -14.02365416
v 47.63384908 -21.71842381 -11.63304597
v 49.13999140 -2.04505422 -14.00224585
v 50.58163777 0.36626135 -15.46085160
v 55.00961840 8.49705562 7.54878018
v 132.05857575 -16.70010202 -4.00561001
v 49.73002151 26.06017888 13.19078263
v -5.17456420 -56.44790083 68.97775084
v 55.20682782 0.91910665 5.98262483
v 51.31568015 -65.91295451 14.22104705
v 120.76665461 -0.13351158 10.04906092
v 120.81377953 0.24458050 11.60899643
v 50.02568290 -63.63181025 13.24647851
v 54.46130782 -53.86086181 11.28542889
v 51.17827654 -44.36603934 8.17913096
v 51.21647567 1.00131345 -15.81853628
v 56.73955753 2.07302440 6.48184447
v 132.45353103 -21.97101340 -2.41313712
v 54.11129445 -6.98147807 -14.63050861
v 125.92659891 -12.99979910 -11.69758197
v 126.00453198 -13.01482785 -11.71494462
v 126.11792982 -13.06044776 -11.69495564
v 50.92071742 -61.16122007 11.77937724
v 54.29023877 -59.59242955 12.52450515
v 51.33063346 -59.05560032 11.04806457
v 51.79387331 -67.49708951 14.97677993
v 52.95051262 -66.18776917 14.66163155
v 55.06176129 -65.06303698 14.87441920
v 54.04041335 -67.80357659 15.89610241
v 52.35565826 -64.42382187 13.89162615
v 53.24922130 -15.02083242 -9.82736703
v 53.23645845 3.52155045 -16.18538238
v 53.54573950 -62.81872094 13.50313425
v 56.04018643 -62.22203001 14.26260732
v 53.88072133 -18.82022619 -8.52277596
v 54.96950448 -17.98422076 -8.47867131
v 55.22493646 -11.10820193 -12.62396108
v 119.86199021 1.40426087 22.20752649
v 120.39661407 2.69925222 23.21681194
v 55.16857654 -58.52906406 12.65295036
v 109.15629566 -2.23189755 24.28324334
v 52.81170830 -28.54587138 -7.96391908
v 54.10109088 -26.32299624 -10.39603073
v 55.13488501 0.21715988 -17.08273217
v 57.90897831 6.62998296 -18.21053959
v 63.40907514 3.81473848 9.05442983
v 56.14811182 -67.80160218 16.79692045
v 55.53304404 -69.26827878 17.03355834
v 56.09603599 -55.36507070 12.68037129
v 57.95871466 -56.39052391 13.62677850
v 103.78962010 -0.88064751 25.72307549
v 104.80003804 -1.14190648 25.52199736
v 55.59959635 -53.11613902 11.80415507
v 96.35278583 -6.11450011 28.03900838
v 96.13179415 -7.05392705 27.74186805
v 93.69210154 -9.07437596 27.45723538
v 56.32210895 -49.96657372 11.41808368
v 56.83608726 -48.03689942 10.54948289
v 56.76591396 -45.21293193 9.62619949
v 58.39895830 -43.96838695 9.45001934
v 53.33484337 -29.70106155 -8.00822396
v 54.87683788 -24.55838956 -10.99505741
v 57.38084391 -15.50480537 -9.57002118
v 87.92351931 -0.85322396 26.74737759
v 88.94199878 -38.25940564 32.21207857
v 56.77968636 5.03629493 -17.90594868
v 58.18876997 -53.57054621 12.95495685
v 55.87338656 -27.65000239 -12.36673910
v 57.51202628 -17.07728207 -8.62542260
v 57.55393207 2.73522385 -17.81132445
v 125.88487566 -13.02427985 -12.98672333
v 126.18662417 -13.08242977 -12.02728786
v 125.43924153 -12.86075357 -14.81148787
v 59.14830416 -60.41766703 15.07006120
v 57.69133195 -58.85041133 14.20567557
v 60.29044837 -55.76593801 14.27545771
v 59.31360647 -55.89058995 13.85783125
v 59.53766033 -50.22123829 12.52511889
v 58.77143517 -48.33852127 10.97224001
v 58.19449946 -46.28207907 10.18650457
v 60.26354805 -43.71245205 9.06800572
v 129.50314581 -14.19034228 -13.32910545
v 57.42994323 -25.87796375 -13.41189630
v 57.73709342 -26.95562690 -13.98444641
v 58.64933133 -25.20196699 -13.30534928
v 57.26495013 -24.55651388 -12.22768053
v 48.74148592 -15.23727551 43.92880201
v 47.13677615 -15.47533926 44.17673498
v 58.44844878 -24.88949150 -11.60758734
v 58.85259435 -11.41579542 -12.42200658
v 60.38700044 3.52022145 -17.84785092
v 60.05670503 -61.19073555 15.98361880
v 61.86147779 -62.86576390 18.65686104
v 61.46917492 -61.53292954 17.43086055
v 62.47557327 -54.94017899 15.12848120
v 60.61205640 -53.64660546 14.08873219
v 56.83000013 2.11000000 -13.03999964
v 55.95821515 2.35271803 -13.20452429
v 54.94999513 1.97086157 -13.05086538
v 57.44197220 -29.10101786 -13.59990519
v 58.08003992 -28.18538249 -14.44440428
v 59.22983214 -29.58829515 -15.30459896
v 49.60359633 -27.39794366 44.59911212
v 60.80999970 -5.02999965 -15.29999916
v 47.24004120 2.93293828 15.00358526
v 60.85718423 4.39334149 -18.22902635
v 63.98678571 -57.98265338 17.03909785
v 62.68886477 -48.76434803 11.42200548
v 62.15587631 -46.33185267 9.51536279
v 60.55476889 -31.95336834 -14.06876463
v 59.16706473 -30.58669902 -14.58159834
v 60.65215543 -27.02356689 -15.93857259
v 62.54657358 -14.37168475 -10.09104401
v 94.09607947 -8.24283436 -12.73398753
v 97.58149087 -11.30482927 -11.80825755
v 93.69266033 -8.48800782 -12.34646048
v 64.75233287 -55.46583608 16.69041812
v 64.05616552 -54.53542247 16.02057740
v 63.25782835 -54.72359434 15.60613606
v 66.23888761 -51.04517192 15.90396464
v 65.28110057 -50.51432550 15.01054224
v 90.64650536 -3.48498323 -16.73580520
v 64.39289451 -43.66724193 7.52214529
v 64.80087340 -41.93259776 7.05499761
v 64.82449174 -39.92312029 7.33913388
v 65.66213071 -41.46583006 6.36850251
v 63.84000927 -38.80968690 8.12870543
v 59.71637368 -30.32958321 30.93264438
v 61.82999909 -30.19000031 30.96000105
v 61.58931926 -29.10384908 29.84085307
v 59.88979340 -31.19917400 -14.72035237
v 61.38728932 -29.54655886 -16.71640389
v 61.65315211 -26.00322478 -15.30225202
v 61.83710322 -26.73410997 -16.33402146
v 66.11695141 -42.64507815 6.16493775
v 61.05005741 -28.62812579 -16.60289243
v 62.37194687 -27.10135467 -16.84061065
v 62.84816563 -25.86033009 -14.52835836
v 63.89367580 -26.13850869 -15.58307838
v 63.41882050 -25.68796650 -11.18709240
v 65.97276032 -25.62325448 -9.50552151
v -42.26283729 -3.00750183 32.90139139
v -38.81411254 -5.83342556 34.56999362
v 66.04988128 -21.48431912 -6.51398860
v 60.94000116 -31.42999858 31.89000115
v 62.71226704 -31.48685768 32.42794797
v 68.34682822 2.00661528 -16.61261544
v 69.66131181 -56.19999766 23.56143668
v 70.97400725 -55.70731312 22.75521867
v 68.68439913 -56.37152866 22.55965769
v 68.37248057 -56.43738061 23.80627021
v 71.65965438 -55.55001646 23.59987050
v 68.57838482 -55.92992157 24.22863059
v 70.94448060 -55.28617650 24.59599823
v 67.77661294 -56.57266825 21.98026888
v 68.70229542 -55.60131744 21.40684426
v 100.19759834 -15.28046746 -4.51347884
v 71.42348588 -55.21951988 21.83575183
v 69.93070245 -55.83383515 22.12255634
v 70.03316283 -54.96756360 20.93498036
v 69.02909279 -42.25521162 4.33598040
v 68.80160421 -41.38666019 3.81935015
v 68.30337644 -42.89941490 5.37273753
v 66.26010686 -35.05003825 -13.13412748
v 63.99954855 -32.66567737 -15.78532532
v 64.94840980 -34.10321474 -13.85196950
v 64.64921683 -29.58183736 -17.98683405
v 65.79156965 -26.34562552 -14.84278589
v 71.46539539 -22.04770967 -5.75751252
v 67.73130596 -5.97413955 -14.15695623
v 72.09828496 -55.36080152 22.71915786
v 72.82146066 -54.92785573 22.18516730
v -11.53839193 16.09540731 5.72364219
v 72.53652066 -54.70237881 21.61860280
v 71.38805836 -54.43838984 20.86616866
v 21.14998922 -43.16272587 48.21652174
v 19.74701323 -43.28178987 48.94464836
v 22.32199162 -44.36200857 48.68573323
v 66.36448950 -30.43042496 -18.21964979
v 65.44451416 -27.03707851 -17.57265441
v 67.37253815 -26.99545771 -17.71806180
v 85.69999784 1.35999988 25.52999929
v 85.64901352 -0.01912633 27.05126069
v 86.89500391 0.10481689 26.30769089
v 67.47643650 -26.73696540 -14.46750760
v 67.45803356 -26.59174614 -16.21095091
v 82.49268681 -23.67559075 23.11473340
v 83.32461119 -23.38117920 21.94072120
v 70.40860504 -21.48388326 -6.03897683
v -17.01716706 -7.40320794 71.36393338
v -3.49467737 8.31411127 69.86044347
v 73.52352142 -54.21907082 21.48803696
v -3.40992166 6.48529967 70.90956718
v 72.78374583 -53.50440368 20.62074840
v 74.12183285 -52.93036252 20.44766210
v 74.96635616 -53.90060320 21.98661305
v 126.29275024 -26.91550180 -11.26379520
v 126.82706118 -26.79917961 -12.05950137
v 128.26251984 -26.33673884 -10.22837218
v 67.65182316 -30.44059128 -18.59249175
v 69.31709498 -30.39891087 -18.71044189
v 68.17672402 -28.05933915 -18.85844395
v 68.77948344 -27.93980949 -18.87756959
v 105.26714474 -2.20256415 25.37937649
v 76.17118955 -51.87941343 20.19369602
v 71.29257172 -39.65188563 -7.93860760
v 73.10178131 -40.16117752 -8.72856006
v 72.31016457 -40.37527367 -6.28891867
v 105.70000112 -24.69000034 12.34999765
v 71.00547105 -39.83973712 -6.40984764
v 124.56019968 -13.63129262 -8.26359540
v 126.51309371 -13.79976701 -9.48717166
v 124.98819083 -13.46897800 -9.08230711
v 69.52971220 -36.86119244 -12.90070079
v 70.90360671 -36.09988093 -14.46226705
v 70.89216262 -32.05701709 -18.61241832
v 73.55997711 -10.79673786 -12.04191893
v 63.17567080 -32.58705139 -10.17686911
v 71.63712382 -39.41701353 -9.34333354
v 72.95410335 -39.69505802 -10.00423357
v 71.67213410 -38.69255260 -10.81833430
v 80.41905612 -15.86683653 32.44512901
v 80.15748113 -17.03067683 31.70160204
v 70.99653780 -33.29778835 -17.93906279
v 73.89480621 -28.61022577 34.62365642
v 74.61176068 -29.76887301 34.78243947
v 75.57743788 -11.54760551 -11.89804822
v 38.93647715 -115.75789005 36.34890914
v 37.93295845 -116.00647122 36.83703020
v 74.31759685 -37.25026175 -14.83988110
v 72.56850600 -37.57295012 -13.27259466
v 72.38999754 -36.63000092 -14.65000212
v 26.36998147 -47.24726453 48.26764762
v -2.59311055 5.43351797 71.22585177
v 72.41496444 -28.92399766 -19.72287521
v 20.45975067 -65.18544257 57.75922909
v 19.52667348 -65.53561240 58.75666067
v 11.28520351 -67.28012860 60.28695777
v 76.76400244 -27.18274668 -8.42552446
v 75.13116300 -27.54016966 -10.04776545
v 74.18893278 -27.29740180 -9.18508135
v 76.86309516 -23.21700007 33.62590075
v 42.99765453 22.06218429 5.25249541
v 81.55967295 -53.20341513 26.11981332
v -11.21891756 -48.90336096 69.48589534
v -13.03814445 -54.02977020 49.93125796
v 77.67000049 -53.05000022 22.49000035
v 80.19879460 -53.23097110 23.51109311
v 79.06000316 -51.78000033 21.25999890
v 81.35350049 -51.70583352 21.60276659
v 82.58753270 -52.41749436 22.49453776
v 80.44961840 -53.00867558 26.60907060
v 78.79649103 -51.42746866 27.70976163
v 81.71921223 -53.30219120 24.27773364
v 75.83713531 -39.60279003 -12.03596685
v 74.40316677 -38.79856691 -12.79513631
v 15.45798685 -62.79765069 65.25747478
v 14.95650504 -61.89333647 65.58873504
v 14.49859049 -60.39357185 65.53291529
v 13.61883152 -60.10492146 65.95303863
v 15.90681076 -61.04944646 64.74300474
v 74.98817146 -31.04254045 -19.86187510
v 11.50028966 -66.26632065 63.80146742
v 11.67592779 -66.92820042 62.13130057
v 11.53433137 -62.20600009 67.41702557
v 12.81233411 -60.53734571 66.33680314
v 113.67125064 11.21335570 16.96053706
v 84.21961963 -51.47157609 21.11165412
v 83.63718539 -51.28363147 20.97675763
v 84.61729437 -51.16460100 20.68015747
v -2.15761294 -37.51507401 71.56465203
v 0.04610886 -43.00116375 70.59896737
v 83.47015083 -50.48821494 20.35281621
v 75.86667687 -38.10687736 -14.39880393
v 77.12686062 -37.56520897 -15.30628372
v 77.90459692 -32.43603930 -19.56612058
v 78.34920287 -28.12677622 -11.41059399
v 76.24639571 -27.64755301 -9.84760839
v 79.52099293 -27.40011923 -8.61974806
v 79.96864617 -27.93074772 -10.08799486
v 81.90804720 -21.22979052 -8.11786950
v 85.63920110 -51.66335776 21.42570540
v 86.37999743 -50.62999949 20.01000009
v 84.35713500 -50.07273331 19.95188370
v 77.20810920 -39.43970427 -12.57510111
v -4.09121951 5.24782669 71.56688720
v -4.31911508 3.91443912 72.10514694
v 77.61651278 -34.94594619 -17.85283722
v -7.89122935 -42.63654724 76.00300759
v -8.72490741 -44.96879131 75.50998777
v 78.91108096 -30.55395000 -20.22000402
v 78.72366160 -29.10321392 -19.70983855
v 82.01719075 -26.58733539 -8.12279806
v 81.40973747 -27.61687338 -9.04073287
v -36.75587475 -42.70936921 38.43487054
v 85.99263430 -51.97475106 22.20639214
v 85.90070158 -51.77399144 21.74889296
v 86.06357127 -51.65798962 21.62793092
v 88.22563291 -50.72867125 20.00447176
v 87.58147806 -49.39270020 19.70942505
v 80.21722734 -37.91537881 -14.35070857
v 78.64244282 -37.73480281 -15.20319842
v 84.24175531 -32.36123547 33.15548971
v 69.62654740 -13.20016757 31.94415197
v 81.56311512 -28.79681438 -18.50492693
v 82.98000693 -27.34417282 -8.98789614
v 84.74362642 -21.27455361 -8.22585169
v -15.11597075 -11.56656165 75.41698962
v 86.96515113 -51.31220073 21.55088633
v 80.86355031 -36.68399528 -15.84031433
v 79.96144891 -34.88554433 -17.80359261
v 82.79030770 -27.82715857 -9.61705949
v 83.84466916 -27.60061994 -9.57377162
v 87.13760227 -10.39720513 -13.14546354
v 91.37041867 -13.49630766 2.95440922
v 85.41088551 -25.84599331 -8.75051133
v 76.94836706 9.11586918 20.77349648
v 88.08467537 -2.80521554 -16.91149175
v 92.23747253 -50.84643140 20.27116157
v 88.48351985 -51.55138299 21.46007307
v -14.36681766 -19.40876804 76.54513419
v 113.34833503 -20.98150365 -25.80224350
v 86.87036484 -27.54866518 -10.86569950
v 88.03413063 -26.78907849 -10.67497022
v 89.43084627 -16.46448299 -10.64711995
v 89.38235790 -2.76481430 -16.52486436
v 88.58316392 -2.48580566 -16.63123071
v 92.25320816 -52.08671093 23.09330367
v 93.70972961 -51.24465376 21.22267894
v 94.07833964 -51.71912909 23.06811139
v 75.22010803 10.37163381 20.12431249
v 89.42518383 -26.55272000 -11.24268118
v 0.76341705 11.44578587 67.79142469
v -6.09421870 8.09644628 68.97309422
v -8.26175511 6.69022556 67.05125421
v 88.10600638 -28.72292884 -17.15383492
v 85.65186709 -28.87100354 -17.23947562
v 86.03112400 -28.88981067 -14.73763585
v 90.81769735 -27.83524059 -14.03585821
v 89.80632573 -27.73502097 -12.87683193
v 90.92433006 -27.40157396 -13.18342425
v 90.06291628 -24.80025403 -10.68849117
v 90.73127061 -26.84395760 -12.37420551
v 90.37368745 -22.85710722 -10.44038683
v 91.77464992 -3.70972743 -16.57609828
v 95.70978582 -50.18934608 19.92682368
v 96.10036761 -50.95976591 21.95876092
v 88.24153990 -31.39868006 -17.58522354
v 87.96092123 -30.80415912 -18.10075901
v -18.24691705 -11.25359908 68.60854477
v 91.37663990 -27.04684995 -13.05491105
v 91.97472781 -26.62539296 -12.96427567
v 87.94101328 -30.40156700 -18.18402112
v 88.66348863 -30.59313446 -17.87242293
v 89.19191360 -30.32357991 -17.59976894
v 92.93356538 -23.74545671 -12.85681874
v 92.98625588 -22.14467153 -12.83711381
v 88.99234980 8.12629331 21.70526981
v 89.90525454 5.72920637 23.02936278
v 95.22978216 -15.81797749 -13.77030928
v 95.02544254 -19.83603835 -14.42774665
v 96.13553435 -24.75108206 -14.51388840
v 97.34205902 -24.90138449 -15.70227370
v 97.58636355 -26.03610791 -15.01545403
v 96.16260231 -18.03056523 -15.25796112
v 97.11335599 -16.06530510 -15.49801882
v 97.64548391 -11.57842111 -15.80090821
v -16.26037434 -31.01295233 74.56434518
v -16.34981297 -31.13931231 74.40955937
v -16.14888571 -27.59922668 75.66042989
v -16.25714637 -31.77638352 74.33196902
v 92.97856688 -29.71269190 -13.89071997
v 96.27693892 -26.79922059 -13.11261579
v 84.18469876 -24.06855486 21.24907076
v 96.90882266 -20.99699154 -16.54525101
v 123.65455180 -23.89641106 4.13005101
v 97.21451253 -19.73308437 -17.26888120
v 97.49832004 -18.54740456 -17.55128615
v 98.72632474 -19.70325224 -19.59671266
v 80.69055527 -39.70476612 -3.53047554
v 78.71586829 -40.59548676 -5.43034682
v 28.19098346 -59.94122475 48.69505391
v 30.74999526 -57.28999898 48.99999872
v 97.53629565 -17.57733338 -16.86573215
v 98.93525392 -13.45562283 -16.15031622
v 34.09999982 -40.95999897 48.79999906
v 32.34745562 -42.26062819 48.91014844
v 33.28372538 -43.35626960 48.87291417
v 123.87249619 1.89177296 11.74133364
v 124.41655993 2.14985735 13.33265379
v 99.29992259 -25.75482987 -16.97319373
v 98.60645980 -25.94088577 -16.14060439
v 98.04836661 -24.34225380 -16.69867709
v 16.93999954 -64.86999989 47.54000157
v 98.72319549 -17.05192216 -18.03298853
v 99.71928596 -14.24067095 -16.98472165
v 100.39970279 -25.86352825 -17.73026772
v 20.08425072 -70.33433020 35.54461524
v 21.19000070 -70.34999877 35.62999889
v 10.93961392 -54.45339531 26.87796205
v 99.08034652 -20.10288648 -19.82390881
v 99.73107278 -20.39092593 -20.20568773
v 101.32424533 -17.84684695 -21.28995769
v 102.03569382 -14.18181136 -20.09120956
v 100.78510642 -14.52698000 -18.42618734
v 100.98315030 -16.01784863 -19.84183863
v 102.10751742 -8.82941857 -18.40838790
v 91.29160643 -10.17627865 28.30183692
v 101.37566179 -24.57407676 -19.72698607
v 13.23101670 -53.98016050 24.55863543
v 24.23419058 -110.06793380 34.11417082
v 10.49000025 -54.45999652 27.26999857
v 100.78000277 -18.47999915 -22.40000106
v 100.95000267 -20.16999945 -21.81000076
v 102.66613960 -18.44260469 -23.70024472
v 102.04952210 -15.97952284 -21.77244239
v 102.30366886 -17.21938513 -23.28377403
v 103.00177336 -12.41638139 -20.29065788
v 103.25307399 -13.59365229 -21.46958187
v 104.14861888 -11.77698560 -21.34204283
v 104.14094478 -10.07577311 -18.09118316
v 102.75851935 -9.13664792 -18.57748069
v 84.54319090 -21.28844336 20.85036598
v 85.97698063 -20.35629377 19.91525106
v 103.47504169 -25.22567473 -20.51414736
v 98.18310291 -4.33734572 27.79170126
v 89.65615183 -14.53609113 24.54714850
v 28.39551494 -93.26361865 33.95184875
v 27.03190967 -91.17671102 34.77515653
v 90.49935639 -10.83836239 28.63130346
v 103.20769250 -16.08858816 -23.49152416
v 104.22389954 -34.94627029 18.70005764
v 101.53999925 -32.90000185 19.36999895
v 103.09584439 -33.68796036 18.46312173
v 96.68786824 -10.63790917 22.52712473
v 103.56284678 -11.20123733 -20.32454684
v -2.37241480 -58.75173211 70.17422467
v -0.44018464 -59.37082693 71.04785740
v -13.65926024 -49.91353676 63.03575635
v 104.27077860 -16.33516699 -24.38801527
v 104.23489660 -24.53848906 -21.78377472
v 111.23620719 -26.19547769 -3.94266844
v 98.74392301 -3.51028517 27.60516293
v 4.69595566 16.22991078 62.51575798
v 98.02456945 -7.72675918 25.90310387
v 96.85935080 -8.75372626 25.44880658
v 104.77118194 -19.10312846 -24.93395470
v 105.38036376 -16.39122516 -25.02146736
v 107.23070055 -13.74901738 -24.34661239
v 105.65484315 -11.93421893 -22.38894440
v 103.49719971 -14.66302015 -22.62853831
v 109.54172909 -40.84432498 21.06648125
v 108.95919055 -40.57702422 21.79495431
v 108.13279450 -41.82777926 22.93624915
v 103.87903452 -15.37337899 -23.52514118
v 104.50161248 -4.69622808 24.87334795
v 104.99098897 -5.39839780 23.68616685
v -0.54214674 -60.79059094 69.56876069
v 104.97017205 -11.78200543 -21.90351859
v 96.39000148 -9.64999944 24.83999915
v 99.82999414 -18.41000095 -22.01000042
v 101.98779404 -12.69658096 -19.01215129
v 102.80539095 -11.46729384 -19.54571158
v 98.35369885 -25.35140514 -16.48723334
v 105.05275428 -3.40007036 25.36669374
v 99.51818734 -15.60071297 -17.59403758
v 100.86166114 -12.71995623 -17.67121814
v 97.08219767 -23.59868959 -15.85875452
v 95.87227553 -16.58604294 -14.43210896
v 98.44695032 -16.10711589 -16.81387611
v 88.72490376 -30.07117100 -17.87972078
v 90.83283693 -30.28530255 -16.07630216
v 111.68417335 -22.55950123 9.66998097
v 89.44060653 -30.69579601 -17.11503975
v 91.77509695 -27.46402286 -14.13681731
v 127.62999535 -22.43000083 2.03000079
v 92.26159751 -25.01320280 -12.44020462
v 91.13113582 -24.12039414 -11.38733327
v 94.54508126 -17.47211069 -13.47766444
v 91.93129092 -49.76266995 19.18912493
v 89.91891146 -48.52693900 18.97425205
v 94.79933977 -47.60844633 17.41375402
v 96.84115648 -48.34441096 18.00194941
v 86.80504560 -28.24042179 -12.01487798
v 87.24123985 -28.55646797 -13.28907069
v 86.01795882 -28.57521735 -12.82507926
v 88.14163506 -27.84436382 -11.95162255
v 126.93405151 -17.39095151 1.15760730
v 128.63528728 -18.09520461 0.90722705
v 90.58484435 -23.76372181 -10.75368468
v 87.73227036 -48.40616509 19.37907748
v 128.93925607 -22.02589251 1.24242809
v 82.86692947 -28.37516554 -11.60200499
v 84.35092866 -28.62254530 -12.80160528
v 82.55951852 -28.58874574 -13.46917450
v 83.86288583 -26.83887817 -8.82842671
v 88.69229257 -23.56699482 -9.52818152
v -7.13391369 -45.41157559 75.50010085
v -0.06633034 -49.64058846 72.92906195
v -0.89985481 -51.63048580 73.72800261
v 84.65573937 -51.85276270 21.64478786
v 82.39705116 -50.69181696 20.74333280
v 83.57634395 -52.64686793 23.46371487
v 84.58741009 -52.21958458 22.32474089
v 85.27082205 -52.62870342 23.96760136
v 76.28368586 -22.46372029 33.77642483
v 76.87642425 -24.02440272 33.75155106
v -3.36288637 4.57670772 71.70469314
v 76.37162507 -34.97757763 -17.67497137
v 81.36468381 -33.91123936 -18.26421358
v 78.67996395 -34.61610153 -18.14051159
v 28.11825089 11.29172835 31.42639622
v 79.17919755 -28.26420963 -13.95122893
v 85.30965447 -0.90256729 -16.79197513
v 77.97961682 -51.72629654 20.67816630
v 78.36964726 -49.73219335 19.06392165
v 82.36658573 -52.93611437 23.70298840
v 82.93263614 -51.54246464 21.48883790
v 78.55638117 -53.11653391 26.28415637
v 39.93843868 -113.34754527 36.08601540
v 70.68357617 -35.70666537 -15.09431098
v 26.18990839 -49.40646887 49.54848439
v 72.70117104 -38.20794448 -12.59369683
v 76.24929398 -37.18991950 -15.42768721
v 72.41402566 -33.15309435 -18.40495318
v 83.45170319 -13.60297576 32.66561776
v 82.29529113 -15.83876275 31.32711723
v 82.69845694 -15.77436738 30.70547059
v 74.85282421 -34.84990075 -17.48459786
v 73.47554713 -30.29086441 -19.86759156
v 77.29912549 -28.43365632 -16.30521752
v 76.27085596 -28.81148085 -19.63354647
v 75.80007613 -29.29158881 -19.93324794
v 112.62840778 -1.07157696 23.72094244
v 113.96329105 -0.51357382 23.47831987
v 71.29206508 -49.08901080 16.29504748
v 74.27015156 -50.94163120 19.05463077
v 72.37198949 -52.21027881 19.56206374
v 71.20801508 -40.20914063 -5.02427900
v 69.09397990 -37.20048442 -11.77172828
v 72.13184983 -39.89760205 -8.46520253
v 70.36446780 -39.11939636 -7.32773449
v 69.94460523 -38.29932213 -9.65832919
v 73.32240045 -39.16287795 -11.02439594
v 66.47876650 -52.18936130 16.96652919
v 67.31812656 -52.96056345 17.96446741
v 66.04192406 -53.83478850 17.59129204
v 126.22454762 -13.08004931 -11.76429167
v 126.34547055 -13.13740108 -11.69537660
v 70.93155384 -53.30198258 19.64106038
v 68.49908084 -54.44753170 20.08668892
v 70.08316368 -51.28616095 17.92582311
v 126.19653344 -13.10920622 -11.67748403
v 66.78210944 -41.58329219 5.35403984
v 68.45200807 -50.25686324 15.73741622
v 69.01185960 -47.40192741 12.88149413
v 69.59806383 -45.66700757 10.33677626
v 71.34813815 -41.61645100 1.78247469
v 70.44281811 -40.73699564 0.05395557
v 72.43448496 -41.38029367 1.14595389
v 69.25690174 -45.59069499 9.89576709
v 70.78085095 -44.58903894 9.20941867
v 69.73295659 -44.84802112 8.69283639
v 68.91524047 -44.27503049 6.89594168
v 70.98660618 -43.96201670 7.35563086
v 72.55338877 -42.95939580 5.89251006
v 70.24456561 -43.01955923 5.20194368
v 68.25000048 -40.01000151 3.44999926
v 67.56668538 -38.82992640 4.36699949
v 67.57265329 -37.56643832 3.65774194
v 66.46766514 -36.82871908 5.30539406
v 132.25878775 -22.88371325 -15.47147613
v 131.56458735 -15.97638056 -5.52822510
v 131.26839697 -16.04844257 -4.57016984
v 62.11195514 -52.02660710 14.60303925
v 62.92875856 -53.53140458 15.38307872
v 63.56024742 -52.19211429 15.32443054
v 97.30134904 -11.60985883 -11.37095783
v 97.73634374 -11.05692424 -12.10586168
v 62.34660000 -47.05907404 10.12809575
v 63.85615468 -49.23931137 12.49119546
v 65.15489519 -46.47251964 9.33424570
v 66.37132168 -47.29983583 11.19076088
v 129.09585238 -14.04988114 -12.36054301
v 48.29961807 -79.06774431 20.23493499
v 49.87553135 -79.60451394 20.32203600
v 51.61832646 -80.23513854 21.43455669
v 50.16627908 -80.98876476 21.00327052
v 51.02981627 -73.25912267 17.40854979
v 52.26075649 -74.87805933 18.64267513
v 52.93999985 -78.15000415 21.31000161
v 51.21331662 -78.45741510 20.30289359
v 53.82790416 -75.53867996 20.03499866
v 51.53471977 -76.60943270 19.38331313
v 51.44757032 -70.10113448 16.02529734
v 52.13634670 -68.87608021 15.63558541
v 52.01622844 -72.15331495 17.03882404
v 53.37659270 -72.32500613 17.54850894
v 52.67677829 -71.24898583 16.76638424
v 56.79474771 -57.31105432 13.16015515
v 57.96234310 -49.17817190 11.38463989
v 60.03361940 -52.38977820 13.71403504
v 61.26599014 -51.15185678 13.84920906
v 61.10316887 -47.78584093 10.70369408
v 62.56804615 -49.90359768 13.32284976
v 59.01489407 -44.70709339 9.50181670
v 60.12386829 -40.42871296 9.44573805
v 46.93945870 -77.55956054 19.58632655
v 45.07162794 -79.63409275 19.96749826
v 43.56762767 -77.53461599 18.83549616
v 49.24384505 -77.42332667 19.35295388
v 47.15852812 -72.34477997 17.26556942
v 95.27570009 -15.18288255 -4.23090346
v 98.92658144 -15.23501240 -4.88867937
v 49.57715794 -60.63947082 11.00088842
v 52.44304240 -49.54200238 9.39094089
v 55.41408807 -40.38820788 9.34194494
v 43.20360348 -68.31493974 14.14397638
v 45.01677305 -67.26380438 14.05961532
v 44.53306645 -62.07560748 10.26532147
v 47.77728021 -62.99250573 11.78634353
v 50.15904456 -44.07610744 7.68273836
v 37.33829781 -74.03983176 15.02839755
v 38.96201402 -70.07282227 14.04933445
v 37.36895323 -70.40442526 14.39380739
v 40.19612074 -70.13818622 14.16840963
v 38.08823600 -69.09525394 13.61145265
v 126.15050375 -13.26802932 -15.59761446
v 40.52932188 -72.18948007 15.32729715
v 41.38828069 -69.66362894 13.97897489
v 41.58699140 -68.01394373 12.99618371
v 40.32384604 -65.28697163 10.91476344
v 121.14992738 -0.03297776 8.01571365
v 122.31712043 0.86014048 9.71419364
v 39.90745917 -68.73995066 13.12654838
v 42.57267714 -65.65124542 11.88556105
v 119.97769028 -0.64340956 9.01662651
v 119.04421449 -1.13446452 9.27211903
v 41.91546515 -63.80154192 10.49791090
v 43.22380945 -54.88475412 8.51681735
v 34.97199714 -71.00608200 15.04387800
v 37.01413795 -67.37291813 11.91783790
v 35.65471619 -69.12608445 13.75131868
v 38.95092010 -67.13087112 11.80596743
v 34.61558744 -64.66439366 10.48776135
v 42.59750992 -45.23910210 5.37643349
v 98.90963882 -13.03986553 -10.26980113
v 98.59563410 -13.54465913 -9.03932657
v 29.72185612 -72.16466963 16.03879221
v 31.14331141 -71.02625817 14.94587213
v 31.93242475 -66.53046608 11.61078177
v 30.71772680 -68.42215359 12.76062615
v 35.17534584 -68.02239269 12.43221294
v 30.91476485 -63.92738968 10.44396777
v 33.75244886 -66.27642363 11.43722143
v 35.18012166 -51.87470093 6.02018973
v 40.52290693 -41.21359810 1.44456082
v 41.53294861 -43.92448813 4.36856225
v 42.80961305 -40.74925929 3.46564548
v 40.08138552 -38.81850839 -0.82925672
v 38.24451566 -38.39364648 -2.52141897
v 28.13805081 -69.19544935 13.58391251
v 28.72552909 -67.93250889 12.64061779
v 26.99291520 -68.31603497 13.39142211
v 30.20865284 -70.04263252 14.06204794
v 48.76983166 -51.14776641 22.26548828
v 29.79779989 -66.26442075 11.61086187
v 28.66325341 -63.30504268 10.59022546
v 27.48569660 -65.94039500 12.03467976
v 37.83801571 -45.11784390 3.05238133
v 37.61833906 -37.47961670 -3.95227876
v 40.30000046 -37.14999929 -2.54000071
v 39.05001655 -36.14011779 -5.46005554
v 37.12972254 -36.32391617 -5.64664556
v 25.17161705 -66.72713161 13.52038514
v 35.63581035 -35.47979519 -6.03157934
v 37.02263162 -35.54882854 -6.51281094
v 23.44009280 -64.69382346 14.20230418
v 21.34726942 -65.14146924 17.35467836
v 21.78482711 -67.34115630 16.92191884
v 21.08218148 -67.06846505 18.95600930
v 20.93083225 -65.96793234 19.90503259
v 21.39734104 -64.25545365 15.98258130
v 122.78771400 -22.41302282 5.29835932
v 20.98999918 -62.95000017 17.30999909
v 20.99932544 -62.33274937 15.02022706
v 21.97851427 -60.76791883 13.16198334
v 28.33521366 -48.33954573 4.10611555
v 32.26410970 -34.78937224 -1.78087247
v 29.82126735 -38.47917169 -0.51814987
v 133.52245092 -18.60476658 -4.67419811
v 133.07325542 -17.68661104 -4.47783154
v 30.89054115 -35.43023765 1.62746827
v 22.63324708 -52.87264660 7.29059894
v 25.09042807 -45.71834207 3.52312345
v 25.17597750 -43.45427454 2.69527803
v 26.85375512 -41.61263630 1.53644395
v 32.75584802 -32.88231790 -3.91135318
v 33.15745667 -32.11921453 -2.81621725
v 34.53334421 -29.69857305 -8.15237779
v 33.98835659 -31.14872240 -6.96044695
v 31.64693341 -35.54910794 -0.85321412
v 33.10047835 -33.70123729 -4.81427088
v 31.80363774 -37.18379140 -2.55611911
v 36.03272513 -33.30413997 -7.82520045
v 38.40333968 -35.34534946 -6.91611925
v 40.60327262 -31.60022199 -10.78832056
v 20.55695839 -60.23363024 13.70026544
v 19.89055797 -58.70051309 13.91216274
v 20.11558041 -57.99654871 12.32660096
v 44.21555623 -32.00408444 -9.54383612
v 133.81448388 -18.87526363 -6.26887335
v 20.50999925 -61.08999997 15.11999965
v 21.01679891 -70.15904784 20.69016732
v 21.36849239 -71.49349153 20.79048567
v 20.73099650 -71.36353105 22.75906131
v 22.07088470 -69.46157664 17.65964925
v 21.25070058 -68.83209199 19.09122802
v 102.43174434 -11.87690813 7.84801971
v 22.99463004 -67.00251251 15.24677221
v 22.80146442 -68.63707304 16.29780047
v 48.64739999 -44.73223537 7.54534733
v 22.61648141 -74.24993068 21.97038941
v 23.74477871 -75.77583194 22.64057845
v 21.77650109 -72.61318713 21.21098526
v 22.09142037 -72.28334248 20.03847808
v 63.41505796 -45.86177319 24.06364493
v 23.39858189 -71.32461667 17.74996705
v 22.55698480 -70.80746442 18.01712811
v 97.55284339 -10.55478677 -16.01113938
v 23.22941832 -70.07694244 16.83543064
v 24.09374528 -71.45776600 17.55702496
v 70.57690620 -46.09016329 27.65689045
v 21.71557210 -77.03135908 25.92977881
v 22.75937609 -76.39451325 24.04145338
v 20.97649686 -76.75500959 28.11834961
v 21.53000049 -75.06000251 24.67999980
v 20.97041532 -75.08514822 26.97687969
v 23.74575287 -76.56618953 23.19305390
v 22.55927585 -73.38221371 20.57578973
v 23.22388999 -73.75170290 20.00810206
v 23.68534543 -73.31717014 19.16088536
v 23.93023856 -72.51334935 18.28699373
v 65.54526836 -47.06605151 24.28006008
v 25.56342632 -72.95750082 18.16718280
v 24.56238680 -70.81793994 16.50620811
v 28.78218144 -69.96995211 14.18771408
v 55.08809909 -47.41353914 9.96651035
v 19.99406330 -80.14360070 32.19631687
v 20.37121914 -80.85187525 31.72115609
v 20.82635462 -81.82746172 31.23842180
v 66.20733440 -47.60336503 24.40058254
v 56.61813915 -51.24992132 20.13064921
v 20.97573876 -78.39903980 29.10207398
v 19.84559372 -79.10560817 31.62586316
v 19.97651346 -76.49163157 29.99243885
v 22.00938016 -78.93923670 26.61174163
v 21.49706893 -78.50296050 27.57799067
v 23.56077172 -77.41148025 23.99833128
v 25.05213208 -76.56442374 22.25198410
v 26.06483363 -77.27643847 22.36745693
v 26.18141100 -74.76841658 19.46472563
v 73.76108319 -11.30491029 32.52780810
v 28.63378078 -73.23429734 17.23290235
v 26.98883787 -72.29900360 16.62955247
v 29.29745056 -70.73856145 14.81704693
v 32.06859156 -69.80639696 14.21474852
v 30.19249253 -70.62098384 14.54912126
v 33.63348171 -67.32448190 11.98163070
v 20.43983713 -80.60514182 34.29516777
v 20.40140703 -81.69853687 32.87392482
v 21.47727087 -84.11476761 31.21297434
v 21.09208517 -83.50323886 31.93759918
v 22.56777696 -82.46659487 28.16146985
v 22.63733931 -81.49406314 27.24628896
v 21.89253829 -80.30248433 27.86644548
v 25.42710118 -80.45551181 24.57121573
v 24.26420897 -78.58279347 24.26062152
v 25.77818558 -79.51597869 24.26799387
v 58.73208866 -52.20630392 20.27724683
v 58.01828206 -51.06950179 20.34000307
v 58.14521015 -53.10994759 20.04259638
v 26.22040734 -80.46925813 23.86599034
v 35.02099216 -72.33662903 25.44789575
v 35.53533554 -73.23066890 25.41963756
v 26.48581937 -78.35605741 23.32169004
v 28.15597691 -77.03563571 21.54808678
v 28.36738527 -78.52730155 21.93535864
v 27.51077525 -78.13660055 22.55606838
v 29.59428355 -77.10047066 20.52284963
v 27.10336819 -77.64625549 22.52046019
v 27.68962458 -75.57997108 20.21235228
v 28.65982056 -74.29564744 18.69824156
v 30.64844571 -75.39559156 19.00211535
v 31.22031875 -73.65979254 17.64502190
v 31.76776320 -74.97041672 18.02814938
v 30.95658682 -77.83170044 19.19219084
v 29.30418774 -75.31660795 19.66984943
v 29.97351810 -74.03217256 18.08899827
v 34.72963721 -72.38634676 15.76540060
v 33.99456292 -74.16251302 15.99241421
v 33.07358548 -72.51396030 16.37839526
v 33.37737173 -70.98758966 15.31814411
v 33.50765258 -74.15574044 16.27039537
v 36.38156503 -70.32846659 14.50874656
v 34.20328721 -69.87788528 14.42873478
v 30.59835359 -98.33431989 32.61642158
v 28.62846479 -97.69261628 33.68696943
v 36.56799346 -68.27185303 13.00085708
v 25.84999986 -104.08999771 33.79999846
v 27.73256227 -106.31180555 34.89110246
v 25.14738403 -106.38511181 33.58463198
v 24.37677234 -108.09564590 33.22941065
v 37.94104978 -68.17840785 12.94329017
v 37.12663800 -68.96118820 13.61881010
v 22.32261002 -86.10580117 34.74537283
v 21.78493701 -83.86579156 35.03807262
v 23.80448394 -85.36857367 35.61316803
v 24.43806455 -87.13808656 35.38609296
v 22.35043421 -87.97452599 33.18084404
v 23.29172567 -88.06505799 34.70140696
v 36.55082732 -71.90143317 24.92191829
v 35.57999805 -70.65999508 25.13999864
v 22.18655497 -84.57497507 30.07850796
v 21.88414894 -85.94937623 31.99079260
v 22.20484987 -87.75343746 30.98918125
v 23.35553430 -84.31039006 27.14239061
v 23.31809141 -86.10021323 27.59689838
v 21.32299170 -83.20429921 30.78358620
v 24.41489510 -83.97136629 24.49273318
v 23.10208790 -82.42812753 26.54585615
v 21.49078995 -81.99740201 29.50651385
v 25.21354333 -83.54976773 22.86471054
v 25.11781082 -81.71414584 24.54425767
v 26.00448206 -81.60091937 23.45361002
v 24.39999953 -80.09000123 25.35000071
v 23.16848002 -81.46063238 25.73934942
v 26.50673129 -82.67460018 21.31867222
v 29.42395024 -80.57683706 18.73276010
v 24.02572520 -74.56115633 20.48163489
v 28.18400972 -80.40166646 21.16404474
v 27.86031552 -79.38735932 22.40948007
v 27.33447403 -80.17382771 22.75548317
v 27.14891732 -79.22009379 23.10050838
v 59.64563042 -59.25832689 22.14564011
v 60.97672507 -57.93385580 21.57696709
v 28.19935977 -79.24586535 22.02375233
v 28.46237272 -79.33239639 21.66757174
v 29.23881076 -78.66559178 20.99489048
v 35.55058315 -76.70256495 15.55841230
v 34.17000175 -75.64000040 16.14999957
v 5.44002978 -59.61445346 71.27042860
v 4.65807319 -58.37731063 71.75539434
v 32.48520195 -75.60581714 17.57989079
v 40.38867354 -74.39952344 16.14567265
v 38.41999918 -73.55000079 15.38000070
v 42.69576073 -73.81208241 16.99833572
v 45.16671225 -69.75486130 15.70634544
v 38.16755489 -66.87463820 24.72526953
v 50.96619576 -64.44776803 13.80294841
v 22.59198949 -89.84743059 31.97153658
v 23.33196998 -89.68896419 33.89005363
v 22.64979109 -88.75999600 29.80993129
v 24.94650707 -86.60385758 23.14012311
v 24.25481379 -89.57274258 23.96831289
v 27.69096754 -82.65041560 19.40536685
v 26.11664683 -85.65050364 20.11462674
v 27.67484263 -84.58942175 18.38738658
v 27.19083056 -86.57887578 17.95887947
v 51.26209557 -60.43369696 22.45524153
v 29.43046205 -84.69002694 16.32852852
v 29.41470593 -82.34662563 17.36305095
v 30.57923540 -82.79169351 16.21312462
v 31.78117052 -81.73079789 15.91083966
v 30.70907667 -81.68579638 16.50535688
v 75.00264794 -51.55613273 27.00426430
v 38.00772503 -72.62466103 24.90739338
v 40.16312957 -71.88501954 24.66702089
v 32.73893148 -80.61306179 15.84749855
v 33.80142897 -81.95994049 15.37525188
v 34.39016268 -79.61043715 15.49664605
v 34.07592326 -77.40364969 15.88567346
v 32.74061903 -78.99510860 16.38563722
v 32.71046653 -76.98626071 17.35332049
v 33.55426341 -75.77902824 16.55261591
v 35.82336009 -78.84119451 15.55487327
v 35.53999960 -80.64000309 15.78000002
v 36.90925613 -80.75978607 16.15155675
v 38.21000084 -77.89999992 16.20000042
v 38.13000023 -76.08000189 15.66999964
v 43.31962019 -75.54253936 17.96193421
v 44.71129552 -72.28659093 16.94920659
v 57.93967843 -66.59927964 17.23662391
v 22.65612781 -94.61052716 29.47537415
v 23.10304344 -94.85929459 32.06891939
v 22.88999967 -92.41999686 30.44999950
v 23.25999923 -92.22000092 33.16000104
v 18.86744238 -75.25473088 32.56003559
v 19.23351176 -76.40709728 31.21962585
v 19.60914582 -78.16363126 33.61881524
v 60.44834107 -59.87716839 22.58120663
v 58.99413675 -60.48150733 22.51462266
v 22.81000093 -92.32000262 28.31999958
v 23.96380901 -91.25893563 25.11253580
v 24.37007613 -94.33000535 22.27002196
v 26.47131123 -89.31834996 18.28012243
v 25.59258044 -91.77870303 19.27837729
v 25.39990284 -89.71653879 20.63802630
v 29.45506573 -87.87443489 15.34960978
v 30.36024235 -86.96532995 15.16306866
v 30.53000756 -88.55757117 15.01457859
v 29.37909961 -87.12530136 15.54820314
v 28.93870883 -89.27193284 15.11383895
v 28.27191539 -87.45075017 16.22120850
v 28.07886526 -85.79933643 17.16968790
v 30.73018603 -85.48039943 15.30457940
v 31.76384047 -87.28747815 15.17404988
v 31.27364069 -86.34675294 15.13842866
v 29.58901227 -86.31812036 15.63541964
v 32.31657669 -85.62349528 15.21295588
v 34.28494930 -84.37729627 15.65337554
v 34.02055055 -86.74282581 15.94471931
v 36.59967706 -85.15793085 17.35045202
v 31.81511536 -83.63767713 15.37406538
v 31.26632422 -79.98832315 16.82243869
v 58.17415938 -62.16326356 22.55939320
v 59.60179120 -63.50603700 22.36979455
v 37.04999760 -82.88999647 16.54000022
v 42.89260879 -80.26742190 19.46129277
v 41.60604626 -76.62786543 17.43547805
v 53.54014412 -69.85954940 16.46901667
v 22.84155041 -96.50700539 28.79592218
v 23.35125022 -95.33031285 26.08793415
v 23.12704176 -97.79570252 27.79417858
v 22.74502069 -97.82207757 29.29832600
v 22.68078551 -96.87218815 30.87360598
v 112.89735883 -14.40163050 -10.59510466
v 23.25000055 -98.25000167 25.97000077
v 24.55978654 -96.96541727 21.60286345
v 24.82363023 -94.87716854 19.85862665
v 24.73210916 -92.49935299 21.76005021
v 25.63515119 -94.08289939 17.18925498
v 26.43270232 -91.88417345 16.72378927
v 27.57037804 -90.13216943 15.76129906
v 28.66672352 -91.10559523 14.82671965
v 32.01080486 -91.88433737 15.70585929
v 32.00000152 -89.41999823 15.41000046
v 33.77386555 -91.29063785 16.43114723
v 34.75593030 -88.35013211 16.58812910
v 37.79681399 -89.20317143 18.72058958
v 35.99110991 -86.94317192 17.34326966
v 40.68391770 -87.39942312 19.49940622
v 42.78630391 -83.27846974 19.87634785
v 40.08626193 -84.41678435 18.85672845
v 43.38225350 -85.96910536 20.08300461
v 44.41551864 -81.84158057 20.25302313
v 42.76315123 -81.76819980 19.68989708
v 45.84483430 -81.19256049 20.44726908
v 45.27066275 -84.37927812 20.50618641
v 46.45664990 -82.50144869 20.46987228
v 46.98611796 -79.65920120 20.37583850
v 49.93921146 -82.49920607 21.63518779
v 42.14188084 -95.24708986 30.47069348
v 41.07683524 -93.32776070 29.75635044
v 125.83489716 10.06642357 14.68997542
v 59.31738392 -30.98738939 -1.70462159
v 22.78091572 -100.18056631 28.94373797
v 24.05062690 -97.12371230 23.75976369
v 23.99889566 -100.39524734 22.57777005
v 22.74999581 -101.69000179 26.93000063
v 24.83785897 -98.07014465 19.41088401
v 25.46736971 -96.38342261 17.51439832
v 28.14519778 -101.69145465 33.63423422
v 29.18026038 -103.03284973 33.33728760
v 30.15944362 -101.67981684 32.90284425
v 25.79792961 -97.15212882 15.49223345
v 25.88600479 -95.74735910 15.82509838
v 36.87198833 -92.56282449 29.04042415
v 36.32089868 -96.83580697 30.47325090
v 27.54639462 -94.82151270 14.34839983
v 28.24698202 -94.71462667 14.34318163
v 27.54446864 -96.36717290 14.39906284
v 27.36762911 -94.61123496 14.36846610
v 82.75574446 -22.58166112 22.46884070
v 27.41240710 -92.36516058 14.97318130
v 27.29745209 -94.65339780 14.34065867
v 35.05335376 -101.21721774 31.79652616
v 33.42843056 -100.61277449 31.78206831
v 28.81835029 -93.52625906 14.52478860
v 30.86671792 -90.53376317 15.04830457
v 34.47956964 -91.66730195 16.69023745
v 30.00911325 -95.02492845 32.68493339
v 36.15392745 -91.14397317 17.93533750
v 37.37983480 -91.24902636 18.67168769
v 29.11191247 -100.08428991 33.37171674
v 110.76787114 -14.59468156 -9.07815062
v 43.81785914 -88.48510683 20.03781125
v 90.14166147 -39.32787105 14.32147343
v 89.12950754 -38.40279579 12.29651179
v 59.77470428 -31.56895936 -9.61654447
v 60.53620204 -31.81720152 -10.74105501
v 57.63763562 -31.81365132 -8.32420401
v 41.20789468 -96.62552923 31.25889227
v 49.19859394 -84.76608247 21.68367244
v 50.02300441 -83.39114487 21.86599188
v 22.98301645 -101.90692544 31.29192814
v 22.50173315 -106.85952753 30.03405593
v 22.53960446 -105.36837578 28.72522362
v 22.81694673 -105.65812141 30.88866919
v 22.54672907 -103.00032794 28.28854881
v 22.70470187 -103.72302681 30.46496958
v 24.65685084 -100.56743771 16.36330783
v 23.87300320 -100.72202235 18.52384955
v 24.96441081 -98.52833301 16.75088331
v 125.18681586 2.04713084 16.97247848
v 24.67221208 -112.70385236 35.52264720
v 39.78599608 -112.27750033 36.31933406
v 40.28721154 -111.92561686 35.88003293
v 25.20085126 -100.83767772 15.57821222
v 87.76471764 -32.82869607 -15.99152759
v 89.78054672 -28.26616354 -14.55340814
v 38.73897716 -52.60347947 44.06438395
v 38.88129815 -51.97467655 45.65454647
v 36.36502102 -53.18855494 47.29782790
v 27.52237208 -98.46999496 14.46462329
v 29.80884165 -97.67713398 14.74703196
v 30.77101149 -96.19890898 14.78741597
v 62.20570207 -59.85653028 16.76437445
v 63.02368641 -60.21874398 17.64979027
v 62.12323159 -31.69081733 5.90482727
v 31.49562702 -54.09265310 49.43116382
v 36.95978597 -92.04617888 18.50635931
v 37.89585084 -94.15311366 18.98201741
v 33.62150118 -109.97755826 37.49421611
v 29.65247445 -107.02048242 35.58716178
v 32.95798600 -109.91076380 37.57591546
v 38.70324418 -92.41489321 19.28343810
v 39.79171813 -93.99640560 19.42248829
v 40.87359831 -91.42366797 19.84622143
v 23.83133397 -106.84893280 32.55767003
v 43.82899031 -92.34909713 20.34712397
v 44.07950491 -98.34213555 31.31396323
v 43.47252101 -98.41743857 31.54848516
v 57.32026696 -31.66138008 -3.69659881
v 59.68691409 -31.80735186 -3.52915237
v 22.10686915 -108.18883777 28.59785035
v 22.37387933 -108.32701623 30.48195131
v 23.14142510 -107.83191770 31.87603876
v 22.94215374 -106.79294914 31.42276406
v 22.71719836 -104.84209657 30.50775453
v 21.51326090 -108.45474899 20.01638152
v 20.68701014 -110.90926826 20.46430856
v 23.11932296 -106.04009777 17.55498908
v 23.78608473 -104.64484245 16.73654281
v 126.74812973 2.60710856 18.17565411
v 26.72526613 -102.55801678 14.97923676
v 28.80984172 -101.38131678 14.60738014
v 30.78874759 -102.01781988 15.40684421
v 28.27511169 -118.84441227 35.70878133
v 29.29555066 -103.18592191 15.17647691
v 51.78204179 -37.72648796 7.79790571
v 23.08502421 -134.34037566 20.49363218
v 22.38359116 -134.92619991 21.28104679
v 31.77727759 -101.84872895 16.06880128
v 26.03317052 -132.82388449 25.76009557
v 15.57518821 -53.88920009 26.74677595
v 16.87623747 -54.36005071 26.73932910
v 15.69641754 -54.00817469 27.31552534
v 39.18085247 -97.92518616 19.45690624
v 40.30970484 -97.40214795 19.73612048
v 31.07000142 -53.13000083 49.38000068
v 52.69220099 -30.92263453 -0.73118397
v 53.08745801 -30.74562177 0.24384834
v 36.52950004 -96.42744064 18.02434400
v 38.24889287 -96.74610198 18.82509887
v 54.43020165 -30.82082421 -1.63403328
v 39.98985514 -92.48250723 19.65107955
v 40.84065184 -95.45506537 19.73238587
v 22.63326943 -109.11653936 31.39460459
v 21.82999812 -111.19999737 29.30999920
v 21.36287652 -109.68089849 18.86510476
v 22.39198610 -107.83986002 17.94785075
v 25.82354099 -105.49018532 15.73406532
v 27.02636458 -106.73069209 16.36785828
v 27.62668021 -106.04969412 15.95395245
v 30.78665771 -109.19151455 37.06401959
v 31.18775412 -107.97095299 36.38476506
v 26.67232044 -111.17017269 36.45675629
v 24.20774847 -106.07154667 16.41592756
v 27.18615159 -105.08107394 15.54338168
v 28.77526358 -105.37935793 15.90484753
v 30.35757318 -103.40090096 15.93150571
v 41.18621722 -35.62673181 -5.31815086
v 33.44450518 -104.05496508 18.19168776
v 33.67568552 -102.72636265 17.65822992
v 35.18414497 -104.34941947 18.81347224
v 35.92145070 -102.13112086 18.20143498
v -44.70000044 -30.74000031 34.41999853
v 36.20861098 -99.52075779 17.60999858
v 34.30590034 -101.26334429 17.24221557
v 37.38838434 -100.54204613 18.46059971
v 39.14377466 -100.31551868 19.77502927
v 40.27869180 -98.95281494 20.18645033
v -48.26812074 -57.05697089 31.79766610
v -47.44126648 -57.67165124 32.07698092
v -47.72683978 -57.08478391 32.92215988
v 22.50194922 -115.81607163 33.78381208
v 41.21788591 -100.20681471 21.05424739
v 25.75043961 -112.41993308 36.31245717
v 20.05425282 -112.97231168 21.26814425
v 21.74786851 -111.40689999 26.51762590
v 20.85035667 -111.63886636 23.17989804
v 20.15049197 -112.99059540 19.76550929
v 20.60612291 -111.92715913 19.37862486
v 21.04479074 -111.13364249 18.72198470
v 22.48186991 -107.22529143 24.09271337
v 21.93714306 -109.75078493 24.65837076
v 21.56272344 -109.25547779 22.86202088
v 21.39651030 -110.23104191 18.55442673
v 24.72914383 -109.86033082 17.25287177
v 24.65030737 -108.47072303 16.98036678
v 22.70540781 -109.56176370 17.52874814
v 37.93886676 -110.74147373 36.91039979
v 26.20817348 -108.58185589 16.71523973
v 28.13972160 -107.12164640 16.54784568
v 31.33000061 -105.19641638 17.39363745
v -16.27648994 -50.88594556 49.35946316
v -15.67237824 -51.55652016 47.81935737
v 32.02192113 -103.12060267 16.98253863
v 33.83114189 -105.32253236 18.89930665
v 35.72539240 -105.41079193 19.68357526
v 33.01949054 -105.66728562 18.50995049
v 32.65583143 -104.99165207 18.13877188
v 38.99852559 -114.67107385 36.60618886
v 36.38208285 -104.56221551 19.23809759
v 36.34968400 -103.81327569 19.01790500
v 38.21806610 -102.11456567 19.28129420
v 37.17187420 -102.50949115 18.92039925
v 40.26153311 -101.94696486 20.63227072
v 40.07602111 -103.66024822 20.63365839
v 41.52444750 -102.37989575 21.39054611
v 18.90997030 -116.13017321 22.22777717
v 21.00847848 -114.01707679 25.85648932
v 19.67868023 -114.27938193 22.68435434
v 21.49828896 -113.77023906 17.74992235
v 20.77673562 -112.74242401 18.64302345
v 22.31501974 -111.15293950 17.63042621
v -26.30037256 -68.15579534 20.26543766
v -27.42280252 -68.65872443 21.03498951
v 23.56629819 -110.93836278 17.21797697
v 38.52510825 -116.12229049 36.58736497
v 27.52324007 -109.40015316 17.53390580
v 29.06150371 -108.18925500 17.42022671
v 28.50701474 -110.63323915 18.12403277
v 26.26047842 -109.98346657 17.18287915
v 27.74502523 -108.05371404 17.08301529
v 28.36177126 -108.05956274 17.10450277
v 32.59763494 -106.74557835 18.35121773
v 29.56911176 -114.54825848 20.78059874
v 32.96321258 -108.87872428 19.75209452
v 37.49021143 -107.42507875 21.13692649
v 35.42977571 -108.68069530 21.68879285
v 36.15243733 -106.47989064 20.40479705
v 36.48094833 -116.53806269 36.87907383
v 36.93971410 -114.89959806 37.49756888
v 37.99951077 -104.31289673 19.66995001
v 37.06678376 -105.73019832 20.22910118
v 18.12311076 -118.23511124 23.47203344
v 18.60999875 -117.25000292 20.91999911
v 20.10470629 -117.39210784 26.90410800
v 19.95388791 -116.13071710 18.70613173
v 19.10429262 -117.25123227 19.60213482
v 19.34600808 -115.18522352 20.25026828
v 23.25371280 -112.76739091 17.22639799
v 39.14812580 -4.96753724 44.66247931
v 39.01783377 -6.39299583 44.81111467
v 25.19281022 -112.68842220 17.32023247
v 24.46473762 -113.80410939 17.35871844
v 22.34927751 -114.58030343 17.43962243
v 26.28973313 -112.87114024 17.90043712
v 26.63829923 -111.49746180 17.73410104
v -18.02657358 -36.35013103 65.68863243
v 29.57898565 -111.63196713 18.57602783
v 32.57269040 -110.25418341 20.00298537
v 30.19000031 -111.96999997 19.46999878
v 33.89199078 -108.28506947 20.27923986
v 36.46949306 -109.58141088 22.76876196
v 35.39525717 -110.15323550 22.53081091
v 63.68999928 -40.64999893 32.63000026
v 17.23143458 -120.38359791 22.87181467
v 17.58878864 -120.01243234 21.47910744
v 19.52280849 -117.77430773 18.99665035
v 42.92340204 -28.46810967 46.79027945
v 22.04519510 -115.82795531 17.58164540
v 22.15840109 -117.21297354 17.76213199
v 24.15564843 -114.57294226 17.43939891
v 23.66458811 -115.56594819 17.61856489
v -16.22029021 -40.12820125 69.88757849
v 28.18785422 -113.27651888 19.02598329
v 26.45218186 -114.49739337 18.28495041
v -14.92004842 -2.90225237 71.48667425
v -14.79188912 -1.21074787 69.11628693
v 38.46735880 -110.43455452 24.20961671
v 37.29156032 -109.81211066 23.30132574
v 39.72219303 -33.95277262 47.52186313
v 18.49692874 -120.53347379 19.62657273
v 18.70301738 -119.05369908 19.75016668
v 20.00502311 -118.60685050 18.64154264
v 19.08919401 -118.02318692 19.43245344
v 21.21642418 -118.73638630 18.08172278
v 21.11240476 -116.41140282 17.90470257
v 23.57100882 -117.41019785 18.17225106
v 25.23888275 -115.99261314 18.32901314
v 25.46655014 -117.57820100 19.60186660
v 24.89224821 -114.61123824 17.62101986
v 23.01000059 -118.64999682 18.16999912
v -16.10999927 -42.42999852 65.43999910
v -42.13999957 -48.22999984 37.91999817
v 37.63469309 -113.72650415 26.12978406
v 38.38238120 -111.75412685 25.10984987
v 39.29308429 -114.04785514 26.70077048
v -32.80000016 -36.41999885 37.74999827
v -18.52443069 -31.44790232 64.63466585
v 29.41651270 -44.23519596 47.62931541
v 16.92791842 -121.72687054 22.04277553
v 19.20447312 -122.27343768 19.16493103
v 12.94873655 -45.30948773 52.05725878
v 14.08923138 -46.03505135 51.37277022
v 13.67921848 -44.14105043 51.26873776
v 25.15828423 -119.68033016 19.69425380
v 27.33694203 -119.04525757 21.06934413
v 25.66312253 -119.03769523 19.95971054
v 28.92150916 -118.25459450 22.36034535
v 29.04059365 -117.89781600 22.35948667
v 28.41511369 -118.39320511 21.94800973
v 28.84486504 -112.84269392 19.06664111
v 32.32841566 -116.81286246 24.44347180
v 34.08005834 -115.64420164 25.30120127
v 31.97016567 -115.79246074 23.91198650
v 31.66071698 -117.91174114 24.04824086
v 34.13911164 -114.10866678 24.50171486
v 35.54229438 -115.36411196 25.97776800
v 35.75329483 -114.36111480 25.65471269
v 38.18489239 -115.09435624 26.85099840
v 36.72295436 -115.23611099 26.42227896
v 36.71978414 -112.35462129 24.97787215
v 39.90037367 -116.45907164 27.88111754
v 16.06999896 -32.03999996 52.96000093
v 17.67061092 -33.42343122 51.26163363
v 18.50668341 -31.75686300 52.27001384
v 15.46420809 -34.25802663 51.94907635
v 14.93713818 -32.92383999 53.18522826
v 16.64022543 -123.56041372 22.08588645
v 16.46613143 -123.89648706 23.17137271
v 17.40588062 -122.38827348 20.75678855
v 21.02006972 -32.88782761 50.65493286
v 19.42977682 -32.72961825 51.09197274
v 19.78414319 -34.49275717 49.92084205
v 20.14594898 -122.57021666 18.80085655
v 18.36007461 -122.72810936 19.66266893
v 13.13109044 -46.93265632 52.39218846
v 21.32639289 -121.51554972 18.57813448
v 23.24000001 -121.11999840 18.78000051
v 26.23431571 -120.23959309 20.29257268
v 24.08055402 -119.55433339 18.86518486
v 28.63914333 -120.08503824 22.00693078
v 5.70243271 -2.88790464 62.09214032
v 6.35071052 -1.23829173 62.46492267
v 10.36963146 0.09895735 58.48389491
v 9.57568362 1.13417814 60.09471416
v 33.32838789 -118.70025843 24.69648235
v 35.70812568 -116.40136689 26.28482506
v 37.73000091 -116.65999889 26.98999830
v -18.76141690 -38.33289817 57.86749721
v 16.43922925 -125.42247772 22.45732956
v 16.26536995 -62.13952228 64.71057236
v 16.92046039 -125.87356567 21.36740275
v 16.39558561 -124.68338758 22.85534516
v 17.79308729 -124.23920631 20.16545087
v 17.08100736 -124.03983623 21.01918124
v 19.42409575 -124.19790030 19.31752823
v 21.20321617 -123.52878600 18.79913360
v 23.03358726 -122.15900421 19.06450093
v 25.10202490 -121.31584436 19.55167204
v 26.64522827 -123.00544232 20.54294571
v 28.84552628 -122.54335731 22.46216685
v 27.34360471 -120.79047412 20.95961943
v 34.51589495 -119.60072815 25.01551248
v 36.53352335 -119.20385808 26.56050958
v 13.46329227 -62.05163151 66.44933671
v 16.71919972 -126.22304261 22.59270102
v -17.54804701 -27.94153802 73.86820763
v -27.51000412 -31.36999905 39.86000270
v -33.44178572 -30.62701412 36.33039445
v -31.32094815 -30.73379584 36.89811751
v -32.88894519 -28.85661460 36.15754843
v -18.10000092 -24.07000028 67.44000316
v -18.44201051 -25.28394014 69.04865801
v -20.93555219 -30.46228923 54.15924266
v 20.32712102 -125.56789815 19.37643997
v 20.71775310 -126.99824572 20.01909725
v 19.44622211 -126.32519007 19.88112181
v 21.54641040 -125.46262145 19.15292442
v 24.58853833 -123.87916446 19.50662397
v 22.61649631 -124.11197275 19.20173131
v -15.42607788 -40.07227719 72.20377028
v 26.08007006 -124.85213578 20.33090591
v 14.31188732 -62.24770099 66.00333750
v 29.30591255 -123.94873053 22.61658013
v 29.68491800 -120.48476189 22.89492451
v 35.18730029 -121.51242793 25.46266094
v 36.32635251 -120.37910521 26.81499720
v 37.39859909 -120.08298934 27.63538435
v 37.70333156 -118.46149713 27.40290202
v 39.29642215 -119.08191442 28.85982022
v 38.33684325 -119.93551254 28.22801843
v 38.48733753 -117.94313043 27.58327499
v 18.61885563 -127.21943855 21.08675428
v 19.83134635 -127.75948644 20.80962248
v 98.27248752 -11.55741140 -12.05890160
v 98.92809391 -10.62273327 -13.30476347
v -18.43581721 -24.39900488 71.01840526
v -18.47377978 -26.67649649 70.25486231
v 22.27007225 -127.61245668 20.00809647
v -54.96130139 -41.03258252 31.99971467
v -54.54031378 -42.58551821 31.45961463
v 26.36435814 -126.26764178 20.51662095
v 24.97719973 -126.08292699 19.96177994
v 105.36936671 -46.74868286 23.66750687
v 27.81737596 -125.06714463 21.33228630
v 30.04829586 -125.38684905 22.49753475
v -10.78079455 6.27773348 54.64016274
v -11.21999975 5.13999956 58.86999890
v 30.03674559 -124.20982122 22.88658358
v 36.26113385 -121.98404223 26.54764801
v 34.42632407 -123.04505706 25.02752095
v 35.98188981 -121.34451419 26.24809369
v 5.37408562 10.88711340 66.55398756
v 6.92257471 9.66260675 65.59314579
v 2.20435695 4.88509052 26.06979944
v 3.78984469 5.68350125 25.48986487
v 38.48811239 -120.93271315 29.22440693
v 37.45985031 -121.61134183 27.78407000
v 37.42397577 -122.36188352 29.06570397
v 36.70364246 -122.60849774 27.30027214
v 19.17413063 -60.42706594 31.04440495
v 20.13527229 -59.99044701 28.34556811
v 20.71903273 -59.77988988 25.72667226
v -20.68000101 -27.76999958 54.60999906
v 38.56479377 -120.91096491 30.68847582
v 37.87724674 -121.82888389 30.12287803
v 28.55927125 -126.91655755 21.43780701
v 27.30683610 -127.35199928 20.92246339
v 28.42249721 -128.52716446 21.30098827
v 23.31706509 -125.69379807 19.40258034
v 23.86763878 -127.80147791 20.00564337
v 31.88094124 -125.40483475 23.17720838
v 32.72072226 -126.71874464 23.81651476
v 31.31226823 -128.20835412 22.40851708
v 30.64780869 -126.26850605 22.51927927
v 2.23881425 4.87232720 25.86654201
v 34.95221585 -124.44327027 25.87571740
v 22.19153754 -130.71872294 22.36222476
v 23.84289168 -130.63427806 21.56320773
v 23.16545323 -132.40498304 21.31173573
v 21.36887424 -132.69940019 23.55356701
v -11.19958423 -46.07038200 72.44970649
v 25.58629774 -130.05730510 21.16649598
v 27.09065937 -129.24760580 21.10446431
v 26.67236328 -130.78291714 20.06999031
v 24.46867712 -131.39770925 20.65194584
v 24.45629984 -129.20711935 20.55271342
v 27.94390544 -130.95304370 20.79105191
v -4.06036060 -58.04622918 69.11429018
v 32.36041591 -128.46463919 23.20834994
v 31.89688921 -129.50134277 22.46121131
v 29.82777357 -127.88601220 21.84472606
v 32.83109143 -127.92123854 24.55307543
v 37.79735789 4.09123907 42.44082794
v -15.26910719 -17.07725041 75.76975971
v -15.92318155 -15.68461768 75.33955574
v 21.73222601 -133.22958350 22.26940729
v -26.71300620 -45.94330117 38.77571970
v -25.74270032 -48.73235896 38.57592121
v 22.75201306 -133.15798342 21.23043314
v 23.99845608 -132.88013637 20.50530910
v 25.35051480 -132.09991157 19.95767467
v 25.32077394 -133.31528008 19.46251653
v 29.06613052 -130.91005385 21.30421251
v 28.18594314 -131.96212053 20.45457065
v 30.57481162 -131.64961338 21.59121446
v 30.82315810 -129.76367772 22.07509615
v -23.33932184 -49.75144938 39.08151761
v -24.63650517 -46.33923620 39.46089745
v 32.38483518 -130.04589081 22.94071205
v 32.09997714 -130.88963926 22.80380391
v 31.86519071 -130.42677939 22.40346558
v 22.40687050 -133.72814655 24.17780086
v 22.79110998 -135.56239009 23.27116765
v 22.17403054 -134.75935161 22.50022814
v -47.30631784 -40.18049687 36.86468676
v -47.10301384 -39.00560737 36.45426407
v 24.20375310 -134.35520232 19.62392963
v 25.35645850 -134.79958475 19.00347508
v 25.23565479 -135.81269979 18.79746653
v 26.27266012 -135.91524959 18.62918772
v 30.92478774 -133.17787647 21.07054740
v 29.45728227 -132.87182152 20.66976205
v 31.82988241 -132.41770864 21.68908529
v -18.09230819 -25.76717362 67.30655581
v -24.73942563 -44.53231767 39.78813067
v -5.80999954 2.72999913 72.71999866
v 122.95676768 -13.52862362 -8.14824365
v 123.30596894 -12.48793956 -12.51200400
v 23.03329669 -137.31518388 21.74404822
v 23.48706685 -138.44424486 21.46224864
v 23.43467996 -138.04049790 22.03728072
v 22.62173034 -136.15868986 22.36971818
v 22.97322638 -136.96771860 20.66667750
v 23.88873696 -137.66509295 19.37657967
v 23.78333360 -136.61439717 19.50283349
v 121.49646133 -12.02228386 -18.73245090
v 122.79828638 -12.89705839 -21.30580135
v 121.42439187 -12.35866640 -21.78318799
v 24.47531186 -135.64871252 19.16861534
v 4.17757919 -63.62360716 68.40766221
v 4.95031755 -44.18877512 67.06176698
v 1.32038014 -40.49992189 69.15033609
v 3.84999998 -44.08999905 68.23000312
v 24.99067038 -136.91611588 18.79541203
v 24.54243414 -137.94381917 18.90112646
v 78.13781500 -42.34033450 11.12628262
v 80.15484363 -41.57516733 11.31356414
v 61.23791263 -31.63557127 -2.73780222
v 62.20914423 -32.01635554 -8.88703763
v 29.81764451 -134.34326649 20.02424188
v 29.86969054 -135.09905338 19.56925541
v 32.08121657 -132.72367418 21.75802737
v 32.27447346 -133.02022219 22.17494138
v 122.14572728 -13.07961065 -9.76694282
v 120.98331749 -13.16880062 -10.96535008
v 23.43433723 -138.09065521 20.59058473
v 24.30653013 -139.63124156 21.20372094
v 1.11564493 -59.28701907 71.80970162
v 0.54710795 -58.42130631 72.18459994
v 24.98511411 -137.80614734 18.59661564
v -5.25782909 9.90989991 67.56249815
v -5.60933305 9.21633001 68.26577336
v -4.14141035 10.26852056 68.06921214
v 26.19492821 -137.57242262 18.43138598
v 26.57854930 -138.86037469 18.56113411
v 25.35514534 -138.42523098 18.60944554
v 27.27623098 -138.05873692 18.35907623
v -7.95882288 -53.17269266 69.29457188
v -11.65601239 -14.74554278 76.49019361
v -9.80887935 -16.64216258 75.61200857
v 27.67197229 -136.87364757 18.52059364
v 28.11477333 -137.93000579 18.45214888
v 29.88126688 -136.19709015 19.21116374
v 30.94353527 -135.61512530 19.91642453
v 31.75696731 -135.18896699 21.08701691
v -28.00889686 -8.91037937 38.91923651
v -29.78080697 -9.64919664 37.87146136
v 120.69932371 -13.54883984 -8.82747024
v 5.57422917 -63.52946162 68.80220771
v 4.83358931 -64.52658772 67.29436666
v 24.08528700 -138.86919618 19.87199858
v 25.24033003 -139.44351673 19.00393702
v -5.10807708 8.49839207 69.39111650
v 27.52746642 -139.40413296 18.61478947
v 27.77240239 -138.68682086 18.47478375
v 28.58448774 -138.41328025 18.56010221
v 29.26456742 -138.59687746 18.77599582
v 30.34413047 -136.96275651 19.28739808
v -37.21445426 -13.93888053 35.27765721
v -18.11889000 -34.77726132 66.04190171
v -1.01998518 10.06015576 68.71018559
v -1.48219347 8.60959291 69.68898326
v 26.88572183 -139.75599408 18.89273524
v 28.45334075 -139.17645812 18.70685071
v 27.89037675 -139.83860612 19.02561821
v 30.22607602 -138.15787435 19.12293769
v 30.89193627 -138.15520704 19.70565319
v 27.76674740 -140.37102461 19.41017434
v 29.44125794 -139.72003758 19.86237243
v 28.70287374 -140.03193378 19.47201975
v 30.23050353 -139.04409111 19.77580227
v -15.77776670 -26.71588957 76.06986910
v -52.49004066 -50.05247146 31.20069206
v -52.36032605 -51.18763074 32.67654777
v -11.10481378 -7.43274298 75.65275580
v -10.47105808 -6.21338049 75.41122288
v -12.20761426 -5.88040147 74.74529743
v 116.12252891 -14.70661722 -4.37506242
v 1.52564503 -52.98617110 72.94175774
v 0.68594218 -55.02217636 73.33395630
v 0.52866666 -53.66950482 73.44041765
v 114.18683827 -14.21504281 -10.33295412
v -31.42999858 -53.90999839 36.33999825
v -7.20583927 -53.25068161 70.31830400
v -42.56999865 -60.39999798 30.89999780
v 28.78443711 -139.73173499 18.95562932
v 29.29121442 -139.35166597 18.84162799
v 29.73054536 -139.34177160 19.04023625
v 117.53973365 -11.72907371 -20.10612562
v 116.79771543 -11.75271533 -21.86163142
v 112.99236119 -21.10787481 -25.76510981
v 113.20380121 -20.38754709 -26.06278844
v -10.80452651 -40.50417989 76.26987249
v -14.45229072 -34.91718695 75.95781237
v 29.75764871 -138.92522454 18.96413974
v -44.56647113 -45.77474669 37.88463026
v -45.61999813 -44.03999820 37.77999803
v -27.49993838 -9.85327456 39.86196592
v 24.04314093 -139.09448683 21.57051116
v 23.74899760 -138.09336722 19.81200650
v 28.66852097 -134.28293169 19.57427710
v 27.70128660 -135.35065949 18.81451905
v 120.95230073 -12.73533981 -12.65408564
v -46.32371664 -3.68427485 32.06786886
v 23.14407751 -136.82781160 22.90760912
v -42.16935113 -9.64884833 33.86520222
v -45.26160285 -25.27968213 34.00645033
v -51.28788576 -2.23661517 29.59913760
v -50.43384060 -0.46490732 29.22308818
v -47.74918035 -44.91868988 37.82194108
v 26.88161284 -133.92931223 19.13104951
v 80.78704774 -47.28376493 18.80674064
v 82.72834122 -46.70339823 19.00402270
v 82.47659355 -44.79082674 17.99671724
v 81.51605725 -43.25350374 16.22674055
v -18.57115142 -16.17068425 64.34940547
v 26.50111727 -132.32675195 19.60815862
v 23.86718988 -131.63955510 20.99882066
v 29.42243218 -129.50304151 21.65916562
v 27.93981694 -129.96102870 21.12866938
v -28.33000012 -47.82000184 38.55000064
v -14.15565331 -51.31480470 56.03490770
v 23.02143537 -128.57298553 20.15953325
v 22.58567326 -129.40163910 20.81192471
v 23.51067029 -129.20355797 20.44500411
v 25.65034293 -128.02273035 20.46110481
v 106.65779561 -46.08908296 22.90383540
v 29.46125157 -125.67567825 22.13339321
v 33.57988223 -125.08136034 24.15505424
v 32.27119148 -123.46223742 23.65047857
v 31.84513375 -127.02570856 22.96420746
v 33.42695534 -126.41440332 25.08927137
v 36.07333079 -123.30932170 26.84370428
v 35.46863422 -122.95057625 25.89727752
v 34.19236094 -125.42816997 25.28998815
v -53.34387347 -44.41070557 35.46509147
v -17.54710637 -29.54660356 73.49390537
v 18.39621365 -128.01519036 22.08752558
v 17.54716597 -127.25819647 21.66700363
v 19.54994351 -128.87273729 22.15305157
v 96.57853842 -10.29614639 -12.45317329
v -21.69994265 -31.36872500 51.84426904
v 39.28611055 -119.91231889 30.09843826
v 40.24974257 -118.38855594 30.35457246
v 16.57003723 -125.59297681 23.23342673
v -24.57251772 -31.05265833 45.29220611
v 17.07011834 -126.51035190 21.47948556
v 18.31976138 -125.65633655 20.19983530
v 36.91319376 -117.62726307 26.95846744
v -19.57484894 -34.59653631 56.12083897
v 16.52809791 -123.09581786 23.10067788
v 16.62242785 -122.48640507 22.55125530
v -48.94344136 -56.25623465 32.07906708
v 38.31098229 -112.44611442 25.58183856
v 39.29319605 -111.68868095 25.24595894
v 38.70999813 -112.90000379 26.00000054
v -17.31387898 -5.35752671 66.10442698
v -16.56505838 -4.07538423 68.51048023
v 40.85583240 -112.17523366 26.00068599
v -18.05000007 -35.65999866 66.88000262
v -18.24915037 -34.30748358 63.98876011
v -18.59652437 -31.50240332 66.64074957
v 40.78849405 -110.16380042 24.78592657
v -34.99095887 -47.84135520 38.81001100
v 28.36209722 -113.11962456 18.97522248
v 27.28274465 -115.07665366 19.18681897
v -18.08499545 -35.54763272 61.88195571
v 29.28151935 -112.44583130 19.01353337
v 36.85187921 -110.24879664 23.47075008
v 34.52999890 -111.57999933 22.54000306
v 31.70927614 -114.72663283 22.94282243
v 35.00846773 -112.36274242 23.65437523
v 35.74019670 -111.23885214 23.22032489
v 37.47182339 -109.18895900 22.63826132
v 37.59889677 -106.76544905 20.74367926
v -44.06185076 -5.30022802 32.73457289
v -26.91680938 -47.88879678 38.51188719
v -14.52723704 -36.97339818 75.23846626
v -16.59636013 -36.00008041 72.05713540
v -17.07915403 -37.48129308 69.38258559
v 30.02097271 -111.09694839 18.51729862
v 28.22333574 -108.68759453 17.40935072
v 30.17765656 -111.13195121 18.60621013
v 31.01647459 -107.66574740 17.81588048
v 34.42257270 -106.49301857 19.68561485
v -37.80836239 -47.62892798 38.61258924
v -35.68030149 -5.14682848 35.28783470
v -34.50048715 -13.69055361 36.60516813
v -33.73978287 -8.07270221 36.49014235
v -35.28762236 -6.69790385 35.73364392
v 33.88766572 -110.02417654 20.88858373
v -15.42616915 -48.68184775 55.42556569
v 36.90082207 -105.09408265 19.83888075
v 39.21645507 -102.58107632 19.93319020
v 36.24366969 -104.17678207 19.10318621
v 38.58867660 -106.59624636 21.03036083
v 39.52446952 -105.59858382 21.02146670
v 37.26886958 -106.55542463 20.56469768
v 41.59720987 -104.51025516 22.07200415
v 35.79191491 -117.87468195 36.03981435
v 38.00038993 -106.24342412 20.58733813
v 25.34814924 -107.04979300 16.34975523
v 23.98613282 -107.76042938 16.78268798
v 36.09445319 -114.03889209 37.84761950
v 21.83150873 -109.89288241 18.11106689
v 13.98236770 -49.99885708 53.25260013
v 12.94916589 -49.49767888 54.20499668
v 12.56784797 -47.93528095 53.45542729
v 26.93067305 -105.77429831 15.81597142
v 30.16794100 -106.00863397 16.79998077
v 31.99674934 -108.82173479 18.75064522
v 34.67021137 -102.67329961 17.92036556
v 36.00482643 -104.16124016 19.03103106
v 40.90718552 -112.34031618 35.13157740
v 15.98714292 -53.94215882 26.98054910
v 42.60190949 -99.60368276 21.82280645
v 24.12978001 -115.28599262 35.43657809
v 24.70118366 -104.97558862 16.06918685
v 23.36982638 -106.92685843 17.10977592
v 26.44683793 -104.11062092 15.29322937
v -2.60489178 13.17512337 60.84711105
v 0.22513339 14.66900855 60.08869782
v -8.67098663 5.56503888 69.42505389
v -17.62903109 -25.13298392 73.85097444
v -17.76896976 -23.37658033 73.37374240
v 32.56028518 -101.22030228 16.24641567
v 31.80722520 -101.16858780 15.62664285
v 35.94381362 -98.72088581 17.36546308
v 41.49209335 -98.01255167 20.56702226
v 37.72343695 -98.30737114 18.42305250
v 103.80224884 -47.35247791 24.55156110
v 41.46723077 -97.07518667 20.38535289
v 41.70060903 -99.01905060 20.52094974
v 40.93572125 -96.70922905 19.94135231
v 43.32662001 -95.85509449 21.30283229
v 42.93544218 -94.67844665 20.47940902
v 44.99116167 -94.37066317 22.06974663
v 25.81011504 -83.81158859 35.64341739
v 27.23976597 -82.42159337 34.48676690
v 26.55620128 -112.27879673 36.73451766
v 42.81818867 -97.69600630 22.63219282
v 42.59987921 -101.22265667 22.05319889
v 23.83461781 -118.00399423 35.03856435
v 24.80013296 -119.60534006 34.62198749
v 25.45441128 -118.11348051 35.51735356
v 26.71721205 -118.60662699 35.64685583
v 25.65059066 -100.80067813 15.19437227
v 25.37883073 -101.74699873 15.38224332
v 28.60034071 -100.47655553 14.48391192
v 27.71933377 -101.25808418 14.61268123
v 28.31180207 -102.33761370 14.77337815
v 29.73305248 -100.86851567 14.68311064
v 31.02016263 -100.13470799 14.97170795
v 30.47593683 -98.29428047 14.72819783
v 26.86310001 -136.85661554 23.40392210
v 26.56465583 -134.67156887 24.62754957
v 34.00937840 -97.99693525 16.03521593
v 49.43872616 -33.90232101 4.20188950
v 48.59999940 -35.28000042 4.70000273
v 48.57486486 -33.23203698 2.01748824
v 50.54514483 -31.75766021 1.16341060
v 49.05962199 -32.46609867 0.55584923
v 39.69120607 -96.03728354 19.39312555
v 42.04429686 -94.32385117 20.07707395
v 43.90187189 -91.36216342 20.22145502
v 44.79954392 -92.56218374 20.91012150
v 102.03634202 -15.13347495 -5.26577653
v 20.00993863 -79.09246534 34.21620280
v 20.64473182 -79.37224954 35.10503098
v 22.57546969 -102.15798020 29.94920500
v 23.05001765 -100.53569824 31.52953461
v 22.56391197 -101.47801042 29.15278077
v 25.68800189 -99.72756356 15.21851495
v 28.14879455 -97.15279937 14.46309034
v 33.80103409 -96.75365686 15.89074917
v 42.87903383 -92.17760712 20.09355091
v 58.10435116 -31.34813532 -2.38794670
v 45.23809627 -90.42543173 20.63570544
v 83.43999833 -38.47000003 6.08999981
v 77.17252523 -40.76064005 -7.46857235
v 76.40147954 -40.96124694 -5.83565095
v 46.60446197 -89.66878802 21.24432661
v 22.89239503 -99.72575307 31.16166219
v 22.69864455 -100.70799291 30.35116196
v 25.70058964 -98.19430113 15.44460841
v 27.00445056 -97.44406492 14.53490090
v 28.89098600 -96.36482596 14.40015156
v 29.12244573 -95.21608055 14.37695324
v 36.24374419 -92.31444448 17.93414168
v 44.07916218 -90.09640664 20.15376464
v 47.66696319 -88.22198212 21.57337405
v 22.94006012 -99.08068180 31.32616356
v 22.90886454 -98.91626239 28.79477851
v 89.01292831 -32.51194209 -15.12399688
v 26.27086826 -97.56670147 14.96176794
v 28.09524350 -95.40606290 14.31704871
v 35.83000228 -5.94000006 45.41000351
v 82.79609680 -41.01854935 14.11621738
v 22.73054793 -99.01040047 30.30790016
v 23.02205376 -98.30469638 31.54956549
v 23.02616835 -99.37061369 27.70313993
v 26.47087723 -96.55477852 14.84034956
v 25.46100318 -97.76923060 15.97040892
v 28.47848274 -95.11493891 14.31954093
v 27.41494589 -94.23740953 14.44793399
v 26.96531266 -95.18239647 14.53334559
v 48.44227061 -86.17813140 21.49130404
v 23.40882272 -99.37860072 32.12900460
v 25.46549030 -97.21545875 16.23526216
v 33.96428004 -93.50528568 16.05883054
v 38.55883703 -91.13579988 19.13313754
v 86.46921813 -41.19149595 16.14277251
v 84.61880684 -40.80841690 15.00059385
v 86.38931066 -40.00907019 14.66921996
v 34.10995752 -94.01535988 16.07989706
v 39.38992694 -91.58165753 19.40160990
v 50.53152889 -85.44552326 24.95406568
v 37.87828237 -92.19781309 18.96473765
v 26.53330937 -98.50259870 14.68689460
v 45.51514611 -88.88211101 20.45742422
v 35.05711257 -94.74044293 16.70675352
v 47.00852931 -85.54450423 20.69888264
v 88.70510012 -32.84713998 -12.27596682
v 85.37372947 -39.86949474 13.89168855
v 51.09305307 -83.58526230 23.83545786
v 51.35286599 -82.14578032 22.55835198
v 24.02646281 -105.31924665 32.34482929
v 94.89165992 -29.63625640 -11.61511242
v 95.22227198 -30.52489646 -9.49272048
v 48.93844947 -88.17127347 23.21862802
v 50.56204274 -84.14016664 26.19939670
v 35.16186029 -96.32748365 16.89394005
v 48.54645953 -90.37327766 24.45556968
v 47.71107063 -90.16702324 22.74113894
v 49.41575229 -89.29727972 25.52998252
v 24.78133701 -101.37000680 15.87971486
v 125.93169510 3.11669684 13.19168229
v 125.49531460 2.80535826 14.16803803
v 127.69207358 3.41759971 16.82581939
v 20.58941871 -60.22032723 19.25413683
v 19.92467046 -57.67351016 22.71972224
v 20.76624893 -60.04752219 21.14788070
v 18.33670214 -71.36204839 31.49493039
v 32.43978694 -99.00204837 15.34865331
v 104.72831130 -14.85094056 -6.34362176
v 21.31681331 -62.85532564 24.52674136
v 20.88759840 -62.08984554 26.54482611
v 25.15631355 -103.66907716 15.70992731
v 32.37294033 -100.31528771 15.55865817
v 29.43833545 -101.95349157 14.84375913
v 18.07591505 -126.87250972 26.20196342
v 33.90594944 -99.81972724 16.26487821
v 36.77368537 -98.71935099 17.92245917
v 20.61786503 -67.89875776 26.86035074
v 18.62028614 -61.73519790 31.95806593
v 20.99728212 -65.04029036 26.27149969
v 37.33493760 3.19776335 43.44181716
v 9.81190894 -59.41311270 39.48719054
v 27.79978514 -103.79637033 15.13462421
v 17.06594415 -54.45420742 25.72892793
v 9.45780613 -54.49232087 26.94450319
v 45.45086995 -98.16678613 24.11768958
v 45.89590058 -96.56300396 24.51975644
v 39.44846988 -111.12931371 36.31355241
v 12.49226183 -54.31883782 27.25962177
v 47.01605067 -96.39185667 26.44890733
v 46.38054594 -97.63139486 25.68819001
v 103.63546014 -15.49489144 -3.78202833
v 11.36879530 -54.26240712 28.53671275
v 44.38668489 -100.24838150 23.36890437
v 8.06790031 -61.19923294 12.79989630
v 46.97962850 -97.04483300 27.36048214
v 42.92474687 -102.62129456 22.56793715
v 45.26911303 -102.21970826 27.18918584
v 45.40164024 -100.87440908 25.46779253
v 45.67376897 -99.31549430 25.08656867
v 44.54439506 -102.60828584 24.87232350
v 43.55216771 -102.77617723 23.59026298
v 46.19461671 -99.49894249 27.03651972
v 46.31187022 -98.07262570 29.02187966
v 24.93161149 -111.29026115 17.13378541
v 29.91736494 -111.29842699 18.53979751
v -41.96469858 -62.39558384 28.67370285
v 27.61984058 -112.40383983 18.27262901
v 30.87480180 -111.25795543 19.11496371
v 39.25001249 -106.96780682 21.60041966
v 40.67233205 -106.55447096 22.33668976
v 43.34553331 -104.01088744 23.71904626
v 44.05870289 -104.84386981 26.22773312
v 44.56765577 -103.87147218 28.42883579
v 44.98055577 -102.65114158 29.20612507
v -45.34116387 -59.22085419 27.15540119
v 92.49568731 8.48899502 20.96867375
v 25.67924559 -113.71079087 17.69823395
v 25.08754283 -115.19359797 17.89945923
v 29.34451401 -112.52026260 19.16956156
v -32.61663020 -10.84673498 37.16214374
v 39.74436596 -108.35029930 22.87415788
v 41.20114446 -107.33631998 23.24922197
v 41.73932225 -108.19992423 24.28726852
v 42.43230447 -106.11730069 23.75916392
v 43.13413426 -107.27876425 25.77425726
v 43.97052154 -105.18477112 28.87156792
v 21.55337669 -119.31668967 18.19407940
v 43.60000417 -45.04000023 45.88000104
v 27.92348526 -114.24793303 19.03391629
v 31.92172199 -111.83265597 20.30106448
v 29.15137075 -112.66697198 19.18265596
v 106.01255298 -13.85952905 -12.49588653
v 31.30298853 -115.63841999 23.25936779
v 42.33398661 -109.71146822 26.11234039
v -45.70624977 -59.64585021 30.02075478
v -44.89438608 -60.08300930 30.49164638
v 114.59291726 -14.50727507 -6.68745395
v 19.77032982 -121.30907178 18.74233410
v 21.72540687 -120.02498657 18.31747964
v -49.91135746 -54.66855317 33.13701600
v -50.39516091 -53.73438448 33.43060985
v 3.11049959 -4.40012477 64.89045918
v 108.84184390 -14.02199175 -10.35398338
v -51.20329186 -52.68430710 33.15313905
v -16.47900604 -4.43973811 69.77998465
v 30.47760390 -117.39350855 23.35733734
v 112.87386715 -14.31106217 -8.65753181
v 17.19600148 -126.83731318 21.33788168
v 21.06290124 -128.92282009 21.16834372
v 17.42972247 -127.36079097 22.15706557
v 17.06209220 -127.01719999 22.07317390
v 17.19376445 -126.92449987 21.62043937
v -16.24435373 -16.69192500 75.09260625
v 109.86863822 -21.45136707 -25.54201148
v 38.84922341 -119.20876801 33.64564106
v -47.76877537 -41.35727137 37.17921674
v 52.19135061 -37.16081753 40.88770226
v 53.12378332 -48.08169603 22.21774869
v 23.23047444 -136.73070073 20.10404505
v 23.48436043 -137.36629486 19.99347471
v 25.35176650 -137.70359755 18.53634231
v 24.16643314 -138.30319047 19.39002052
v 24.73093383 -138.81789148 19.12639476
v 24.25680310 -137.30183244 19.08653788
v 25.64661950 -139.13810253 18.71310547
v 25.16249381 -139.06368613 18.76201853
v 121.42698467 -13.93572241 -7.28661241
v 119.70154941 -17.41358265 2.83444300
v -13.19251209 -8.78113974 75.54226369
v -13.93911801 -11.86582632 76.03630424
v 117.78727919 -18.55716296 4.88344254
v 115.95433205 -18.70108210 4.74739913
v 119.03996021 -18.94469187 5.25787240
v 116.49753898 -19.70332675 6.27550902
v 113.46701533 -16.67714864 1.60398055
v -37.48874366 -65.20533562 26.96719021
v -36.25198081 -65.96601754 25.50304681
v -36.04805097 -65.96139818 26.81791596
v -34.67144072 -66.40499085 26.90994367
v -34.87117589 -66.77301228 25.84986947
v 111.49366200 -14.42084555 -11.10828482
v 106.73043132 -13.89747858 -11.70270890
v 30.72717972 -138.03839684 19.52556148
v 22.93771505 -135.87138057 20.38931474
v 2.75563612 5.08762943 25.19129217
v 38.45461458 -120.74775994 31.83544055
v 114.77223784 -14.11550306 -8.40232149
v 30.27413040 -116.56589806 22.85989188
v 108.06878656 -14.03628103 -12.68937811
v 113.27155679 -13.34561687 -14.00216669
v 43.63999888 -106.62999749 31.06000088
v 43.36144403 -106.76982999 28.01686339
v 23.57264608 -114.26971108 17.34796166
v 108.52185637 -14.17464763 -9.40406788
v 44.61635277 -102.00886428 30.53066134
v 44.20356825 -104.25793380 30.51139042
v -41.56990722 -62.76657432 28.22868340
v 41.31464288 -99.40412641 22.24895917
v 43.75851527 -98.49917144 23.77786674
v 44.01529953 -94.19145435 20.96378803
v 44.58000138 -96.07999772 23.21000397
v 46.59554362 -96.12738341 25.59641004
v 45.77279836 -94.75551546 24.23009276
v 109.66889560 -18.17541569 9.90229566
v 110.79797894 -18.72702688 9.26539209
v 109.53811556 -11.85061969 -21.44950069
v 47.68000543 -94.71999854 27.17999928
v 42.59294271 -93.51892769 20.10084316
v 46.31201923 -92.14058518 22.13571034
v 105.55989295 -14.78309184 -6.51767757
v 47.52885923 -92.12365001 24.38856661
v 48.59869555 -91.84017032 26.63904428
v 48.15212265 -89.56115693 28.04222889
v 47.05230519 -94.09800172 28.73669751
v 48.43133315 -86.33128554 27.86912024
v 49.75225031 -87.19092607 26.37238801
v 27.27712505 -94.75894272 14.38107621
v 52.31990665 -80.71881533 23.28706533
v 52.48878151 -80.17890155 24.42109771
v 51.79329962 -81.75481856 24.80269969
v 52.89848149 -79.33952659 23.78210239
v 51.71841383 -82.06851780 23.61575142
v 42.60412976 -71.33062929 24.64120090
v 53.75528336 -74.42936301 19.18359473
v 54.91346866 -73.55402410 19.79938522
v 53.57013270 -73.54508340 18.35933700
v 55.37781492 -72.05355912 18.76279712
v 56.76233396 -70.87542117 19.74048279
v 56.17069453 -71.90522552 20.13682202
v 57.22081289 -70.16037405 21.27034776
v 57.63465166 -69.57593560 20.01596056
v 56.70028552 -70.14171779 18.62077788
v 23.70669693 -86.41973883 25.67015775
v 23.13187905 -88.13145757 27.86876820
v 34.39113870 -73.35866988 25.87947808
v 39.20000046 -75.92999935 16.10000059
v 58.28950182 -68.50041449 19.30794865
v 57.42518231 -68.43188405 17.92833582
v 60.13487652 -65.92085212 20.73860541
v 60.56916714 -65.18293917 20.87849751
v 60.81724912 -64.90478665 20.76309919
v 59.54844505 -66.83843583 19.68518458
v 22.61999995 -80.72999865 26.28999949
v 28.05826254 -79.72722501 22.04334177
v 124.32828546 10.45301836 15.72482660
v 24.59596843 -74.77942854 20.55939473
v 32.76936337 -79.79124039 16.10652357
v 99.72715378 -15.45551792 -3.09935817
v 29.49663252 -74.51552153 18.79345439
v 43.09710488 -71.52783126 16.09403826
v 48.44142124 -69.87898052 16.18117467
v 62.55995482 -62.02161685 18.91090535
v 61.29588559 -63.58122826 18.53304915
v 19.82698403 -79.53618467 33.07524323
v 24.27816018 -74.50107485 20.06048150
v 23.68706465 -74.43181425 20.45806684
v 23.63160439 -74.19717312 20.17697133
v 23.58245663 -74.47975874 20.83629370
v 25.51723272 -74.81385022 19.86814849
v 25.00912733 -74.06069338 19.15903948
v 42.59814695 -70.03099471 14.94902559
v 47.49116302 -67.48418510 15.03948960
v 48.90653491 -66.96537882 14.82058596
v 89.51855451 -43.84316504 31.62530437
v 88.39078993 -44.56710070 31.51051328
v 64.08131868 -60.04336476 18.78586784
v 63.83089721 -59.27082524 17.67613180
v 64.67366964 -58.71902779 18.24217476
v 65.18347561 -58.92187357 19.46951449
v 64.51477110 -60.04482880 20.46095394
v 65.88383764 -58.35318938 21.26066573
v -6.10000035 -42.07000136 75.36000013
v 0.72713417 -51.82245746 73.11354578
v 19.37953755 -77.64681429 32.34390542
v 92.00289845 -13.99488002 4.21480462
v 23.14068004 -74.15705919 20.68081871
v 26.63779259 -74.29488003 18.74512807
v 24.50091951 -73.28637689 18.66582967
v 48.78293350 -65.41131437 14.00194596
v 48.30986261 -63.69476020 12.71188818
v 46.41579464 -64.46228921 12.49726210
v 90.18123895 -45.35241053 30.65358847
v 86.90864593 -46.08760029 30.87726608
v 51.36805400 -63.81672621 13.58097047
v 86.79988235 -43.81450638 31.93914890
v 49.79666695 -66.36065245 14.56535980
v 60.53085253 -60.45617908 16.04350097
v 63.13111633 -59.17935073 16.98820852
v 62.43416667 -58.42739716 16.13039523
v -2.64866091 9.43124760 69.18441504
v 66.89687073 -57.45974928 21.55187540
v 67.30056554 -56.54625967 20.54919116
v 71.94855809 -53.58511955 20.51764354
v 73.51479679 -54.97233570 23.26606587
v 73.72497767 -54.54667285 22.21367322
v 126.33877993 9.48858541 12.88945600
v 22.81179279 -73.01381230 19.69616115
v 45.79611123 -62.60049343 10.81427094
v 49.53755066 -62.41459399 11.97204832
v 50.11947826 -64.70997632 13.82058300
v 130.32537699 -15.61402623 -4.64297645
v 67.25999713 -54.18999866 18.95000227
v 65.94023854 -55.85303158 18.02223735
v 98.83140028 -10.22198237 7.64057087
v 65.42207301 -52.83014476 16.70159586
v 65.74692577 -51.91814527 16.41278528
v 21.75722644 -70.78480721 19.25305836
v 22.77901024 -72.10542262 18.87116395
v 24.37944710 -69.07568872 15.24581201
v 92.61692315 -10.87497640 -10.31553559
v 64.36657906 -53.11801657 16.18961059
v 61.52051315 -53.50739136 14.45277128
v 62.40526214 -51.01281777 14.17904906
v 22.02813514 -65.58941305 15.62193967
v 22.23964781 -63.85613233 14.44098912
v 22.19867148 -66.63287431 15.89467935
v 38.38398680 -56.29245192 8.10827129
v 79.57665622 -39.56105933 -10.65175422
v 76.75521821 -40.44817761 -9.46068484
v 76.57982409 -40.01851752 -11.12957578
v 80.40568233 -37.25262731 -15.32621123
v 80.11921495 -38.47261518 -13.28005921
v 99.99648482 -8.96735489 7.76889641
v 101.45726800 -10.16233582 7.46880332
v 97.21532464 -15.38990531 3.45662306
v 31.13107011 -55.56973070 7.67735438
v 75.68912208 -35.76308489 -16.63918607
v 84.36147124 -29.72399257 29.99857254
v 83.82000029 -31.34999797 32.75000304
v 89.45398778 -32.06077963 -15.62672853
v 89.79489654 -31.44105524 -16.12265781
v 89.67283368 -30.02424166 -17.15614088
v 90.44896066 -29.25641462 -16.43578522
v 89.17069435 -29.50204350 -17.58424193
v 20.19001916 -59.58823487 14.92036693
v 40.66976532 -51.56599730 7.00285379
v 58.16698074 -42.18852147 9.72500257
v 57.56630749 -39.40139338 9.57902614
v 70.84320486 -36.71524674 -13.55237793
v 71.37245685 -36.12610698 -14.71404172
v 101.64644569 -5.99045865 8.61539692
v 102.59000212 -7.03999959 7.93999992
v 85.01303941 -30.13191186 -19.25397292
v 87.44076639 -29.70191091 -18.44646595
v 24.16641079 -54.36553434 8.20032880
v 67.85992533 -36.39573604 -12.11432647
v 90.03233165 -23.52605574 -10.27740538
v 80.04717529 -29.79656309 -20.16545087
v 72.42000103 -7.47000007 28.95000018
v 91.99071676 -22.22309262 -11.96488831
v 17.20000058 -55.41000143 9.13000014
v 17.91966334 -54.37249318 8.35107733
v 74.70799983 -28.55139971 -19.26029474
v 15.98771103 -53.21439728 6.34134980
v -14.67356831 -29.49833125 76.28209889
v -14.78028949 -27.99456753 76.34686679
v 72.49131799 -28.48551609 -19.48260330
v 16.88288897 -51.14275962 5.19496202
v 39.06639293 -96.30244225 30.83071485
v 59.04890597 -31.73963726 -11.94585953
v 88.31542730 -12.21930049 -5.08451182
v 92.00897068 -13.88873346 -4.65700496
v 27.12299116 -43.26865450 1.80829479
v 92.64726937 -14.44314141 -2.53874552
v 52.54999921 -31.45999834 -6.59999996
v 54.18999866 -31.39999881 -7.62999943
v 54.85360697 -31.63762018 -6.04213448
v 53.23485285 -31.33813664 -4.81212372
v 92.54764020 -13.78123928 21.97202295
v 92.10599959 -14.12293036 -3.28404619
v 60.51628292 -28.07844058 -16.25628397
v 21.64782584 -44.41132024 3.40391160
v 50.09000003 -30.81000410 -7.67000113
v 48.48000035 -31.35000169 -7.48999929
v 49.33615401 -31.54201806 -6.34873426
v 53.27911675 -30.48948757 -7.47519499
v 91.50411189 -3.76078230 -15.84638096
v 26.83903649 -132.23047554 26.03165060
v 54.25000191 -28.99999917 -9.12999921
v 19.01139133 -42.80323535 3.86110600
v 46.61618546 -29.68997136 -10.66078711
v 46.40308395 -31.11477196 -9.48259234
v 47.80850559 -31.87797591 -6.94482028
v 46.02848738 -32.44899213 -7.84754101
v 49.06734824 -29.19088118 -9.51129105
v 49.95459318 -29.65999953 -8.44186358
v 55.66474050 -26.80675685 -12.18616217
v 55.89405075 -28.44110690 27.11597644
v 56.07347935 -29.48760241 28.21481787
v 15.74912295 -43.50863025 2.94077257
v 24.13749695 -39.81795162 3.92099889
v 39.48462009 -31.07300773 -11.18269935
v 50.70062727 -26.07472800 -9.52888001
v 88.46170455 -12.01327052 -1.56538235
v 55.98136783 -25.53493902 -12.18066551
v 18.86931807 -40.27116671 4.71251085
v 27.01622993 -37.88190335 3.12292809
v 48.45795035 -26.58864483 -11.24224812
v 61.37050316 -25.22740513 -10.55974513
v 59.31248516 -24.65432137 -10.29398199
v 32.76029229 -33.82110968 -2.59319181
v 40.92670977 -28.80250849 -12.22338621
v 53.75017598 -20.89924179 -8.54521058
v 23.03609438 -35.54265201 7.67027494
v 47.12402448 -23.67169037 -12.02080958
v 102.04899311 -7.96098169 7.84278288
v 51.76335573 -21.03871480 -9.81303677
v 89.22952414 -3.06483195 -16.83325693
v 25.71321093 -33.39914232 9.65608377
v 24.98032898 -34.37057510 8.68934114
v 24.82145280 -32.89919719 10.27427986
v 104.03115302 -7.98262097 7.84459990
v 38.76139969 -28.00699696 -11.94835547
v 40.35998508 -27.34347805 -12.45347876
v 89.21820670 -11.53788995 -7.89900124
v 89.97032046 -10.96823253 -9.09990631
v 85.17556638 -1.43417879 -16.98053256
v 86.78183705 -1.15385838 -16.07354172
v 87.56656945 -1.57033768 -15.92689753
v 88.67710829 -2.20875978 -16.08201116
v 18.47385615 -34.59244221 7.58962240
v 22.37646095 -34.46785733 8.39190464
v 24.01884831 -31.31965548 11.40419766
v 27.60169655 -29.29735929 13.02179787
v 28.29991281 -26.87433735 13.56213167
v 28.28524821 -28.26810442 13.28879874
v 38.66106644 -26.58215910 -12.16988638
v 87.97723055 -10.48554201 -8.64474569
v 87.77531981 -10.49547084 -8.50726757
v 86.55838668 -10.73368173 -7.07892934
v 67.43152440 -8.26326478 -13.06285989
v 96.69061005 8.65669083 21.06846310
v 86.12899482 -0.81625266 -16.18524455
v 97.29266167 4.27860441 9.88509692
v 22.60256372 -31.08565509 11.34952530
v 22.80293778 -29.67523970 12.02960405
v 27.11067535 -28.76682207 13.34141102
v 34.23206881 -25.69070831 -7.99974333
v 84.94210988 -0.24966832 -16.27944224
v 92.60665625 5.80884423 11.88228093
v 19.87564377 -31.05875291 10.10347996
v 18.29200983 -32.30131418 8.27476010
v 21.50716260 -30.71693145 11.17381733
v 20.93711495 -29.53015827 11.31015271
v 22.18207531 -28.08639407 12.24711817
v 23.98327179 -27.76002698 12.78017368
v 27.42515691 -25.44926666 13.45581934
v 38.80456090 -21.83889411 -12.03816291
v 40.01763090 -21.08460292 -11.94633637
v 16.09539799 23.69766869 24.69934896
v 89.88215029 6.83036866 13.94732483
v 19.35301535 -28.78599428 10.43788996
v 21.66412957 -28.82645838 11.84660755
v 24.78825301 -25.25109611 13.06760125
v 34.32922438 -23.38881791 -8.06596689
v 38.71259466 -20.60850896 -11.64224558
v 39.81978446 -19.35970411 -11.07082609
v 38.33109513 -19.51472275 -11.13342773
v 57.66363814 -52.95151100 19.94848810
v 48.81954566 -15.16775973 -9.60649177
v 74.29163903 0.03424608 -16.64025337
v 98.93716127 -8.30031466 -16.17535204
v 25.55002272 14.35963623 39.46086764
v 80.77423275 2.35571363 -14.18263000
v 92.02667326 8.31893645 15.76573215
v 19.40277778 -26.44098923 10.80083754
v 21.91394940 -26.14384331 12.16466725
v 20.80652863 -27.96828002 11.63351443
v 37.16156632 -19.11303215 -10.46633068
v 20.10072954 -23.69987778 11.00331917
v 22.64461480 -23.81861396 12.43143715
v 23.09092507 -19.81166378 11.40665822
v 37.48162463 -17.73433946 -10.05534735
v 46.83394358 -10.66275779 -11.19388361
v 75.62530041 6.25081873 -14.42935225
v 75.32367110 6.70292182 -13.39132898
v 16.90340601 -20.77460475 7.97415152
v 17.88302511 -24.74327944 9.52930283
v 17.81273261 -22.70923369 9.33501776
v 14.66544345 -27.10598335 6.05496857
v 33.98193046 -16.54241607 -6.18139608
v 47.49457538 -6.99777715 -12.10967265
v 2.35570339 9.68383718 68.15729290
v 5.05993608 9.09003057 66.86478108
v 3.85531178 9.92717594 67.46099889
v 74.58872348 7.09860027 -13.80363572
v 33.83348137 -13.24488502 -5.03863161
v 46.72401398 -7.35322386 -8.85040034
v 64.49905783 5.60502661 -18.10741052
v 62.45694309 4.49582096 -18.08808185
v 101.31115466 7.36439414 22.32457884
v 100.88518262 8.26583989 21.76244184
v 71.55826688 7.31186476 -15.98877832
v 71.98775560 8.42384063 -13.63502257
v 16.30676351 -18.42615753 6.42690342
v 18.15989055 -18.73479225 8.36724974
v 15.17140586 -20.55457607 5.62290289
v 20.67000046 -17.96000078 9.52999946
v 21.59265988 -19.60835233 10.79102978
v 22.45187946 -16.54274203 9.00461618
v 19.89584044 -15.60063567 7.44145643
v 24.45043065 -15.80558904 8.18466023
v 34.13056955 -10.53017564 -3.83595750
v 32.91731700 -12.83395384 -4.02949331
v 48.45589399 -3.04809329 -12.91435584
v 50.04493147 -1.02730107 -15.14356304
v 82.54688978 -0.75238658 27.45024860
v 68.18414479 -15.17197955 31.69221804
v 67.41046906 -12.66969740 30.56936152
v 66.26436114 -14.00983613 30.24307638
v 83.79000425 -11.01999916 1.35000038
v 60.74901298 5.56849642 -18.39534380
v 62.60234863 6.75807428 -18.10363680
v 11.15247980 -54.75677550 65.60949236
v 9.96618159 -55.37263677 67.19305366
v 82.85338432 -10.37179213 -0.25014387
v 68.93476844 8.23833048 -16.32423513
v 69.64386255 8.97121243 -14.78702016
v 16.22626744 -15.99778049 5.01371361
v 18.07876304 -16.18926600 7.01142754
v 18.28744821 -13.55435140 5.55828121
v 50.32711104 -0.02174716 -15.42830653
v 52.11562663 2.56511266 -15.60913585
v 59.91835147 -30.03556654 -15.75749926
v 57.83833936 6.58925436 -18.05511303
v 57.94021115 6.76132878 -18.19181256
v 59.63808298 7.17478385 -17.47595333
v 42.14796424 37.03646362 12.44741399
v 41.37060046 36.50647774 12.21393980
v 8.49591382 -55.51686883 68.94923002
v 63.22655827 7.50582013 -17.55932905
v 66.28771126 8.77433736 -15.47566522
v 14.66129906 -12.87063118 1.40910130
v 16.34417288 -13.73831648 4.05932590
v 96.10467404 6.31819805 22.80451730
v 13.34781013 -17.50135235 1.03586272
v 18.45376566 -11.42055355 3.93863535
v 22.42660522 -10.27761586 2.78960308
v 36.93189844 -2.14951998 0.73540665
v 16.08496159 -9.48524941 1.30020070
v 17.18783565 -12.04899605 3.76757840
v 15.67804068 -12.02879008 2.42075813
v 31.99020401 -3.42760934 -0.54128445
v 63.41051310 14.04471416 10.64064540
v 63.66713345 16.95649885 12.95236312
v 14.55726381 -10.99938527 0.02802283
v 13.01865745 -12.52243016 -0.83501899
v 15.03999997 -9.06999968 -0.34999967
v 60.48209220 18.18179712 10.99095866
v 61.25605851 17.46944152 11.07260585
v 61.62542850 18.52095127 13.71185854
v 14.17181641 -8.08135699 -1.18208106
v 32.56532177 1.70758169 0.97770651
v 52.42731422 16.93357155 8.04330315
v 13.38979416 -6.24971837 -1.80141337
v 52.72774771 18.18360575 8.16526078
v 55.20982295 21.72744460 10.06056648
v 56.03674054 21.40543051 10.39868128
v 57.67856166 21.44800313 11.90374512
v 12.85842527 60.50134823 12.85825484
v 54.09563705 21.65462822 9.68978181
v 53.22922766 21.75717056 9.11810156
v 54.05311659 22.85526507 9.94835887
v 80.98879457 -9.71574616 4.16038046
v 56.04987219 22.09491469 10.86565945
v -26.97566338 -24.75052141 39.61188346
v 56.63082376 22.31597155 12.01497391
v 49.36978966 20.11972852 7.53504597
v 13.88724707 -57.38665909 11.84181403
v 16.43378288 -57.04622343 12.94465084
v -17.32961088 -38.25711086 67.50247627
v 21.20971680 5.95924444 2.32203165
v 22.26354368 8.68904684 3.19673494
v 77.18791813 -1.14693213 -6.05493831
v 40.78899696 23.75339530 4.53542499
v 22.54259400 11.23678219 52.73190513
v 12.03545462 10.70108823 3.80956917
v 12.94519380 10.48568729 6.78429333
v 11.52033173 10.57059783 7.77014764
v 102.78999805 -10.71000006 8.07999820
v 101.97075456 -9.05406754 7.70261046
v 17.29619876 12.55737897 6.71216799
v 81.06388897 -4.93553607 -7.82132614
v 48.03528264 33.30345824 10.84721927
v 39.57901523 31.64496273 5.68422303
v 41.50800779 33.35851058 7.23828655
v 43.15132275 31.86892718 8.04379303
v 45.94517499 35.29363871 10.13985649
v 45.54934427 -1.68045145 36.24330461
v 44.11982745 0.16964704 36.62555665
v 13.70725594 14.72471841 15.56712575
v 19.77029815 15.21737874 55.24249002
v 19.33479495 14.54594918 55.89587241
v 23.49142917 12.42435351 52.34226212
v 45.15603930 35.91753170 9.78006888
v 45.45725882 36.39255092 11.21241413
v 18.45894754 23.96319062 6.17193663
v 28.01673301 29.01131287 -2.77031818
v 40.51351547 35.99953279 7.32386718
v 11.72979735 22.04936557 17.26188324
v 23.70801941 30.33619374 -1.86098565
v 39.80514035 41.94264114 7.68509414
v 65.28878212 -8.46276712 25.46615712
v 66.30332768 -8.98727402 27.37286314
v 40.14478996 44.04305294 10.86818799
v 34.71692652 42.82259196 4.73157037
v 38.98309171 45.14992237 8.40417016
v 40.33990577 43.84093359 9.23483353
v 111.01065576 10.97455807 18.55500042
v 109.83970761 10.97053941 17.24522188
v 22.34602720 37.87909448 -4.48322529
v 37.93992847 48.06723446 9.04189143
v 32.29024634 46.92687839 3.75622232
v 36.85189039 50.01933500 9.37665906
v 80.15955985 -5.33936266 -6.84971036
v 37.41204366 48.69119450 10.05545352
v 21.62929997 42.52234846 -4.77401493
v 33.47539902 51.01375282 5.74517576
v 35.57573259 52.34574899 8.69807135
v 12.79395539 38.62782940 10.19094046
v 17.74178259 42.13973880 -4.91393823
v 32.33908117 52.45286226 5.36144106
v 34.23700854 55.43452501 8.99157580
v 29.68066745 54.20239270 4.35309252
v 33.26411173 57.42313713 8.09187535
v 33.13701972 57.75342509 8.99001025
v 33.72972459 56.57289550 8.82290769
v 15.32514952 48.33384603 -5.32925455
v 30.95060401 61.23469770 7.13671558
v 32.26452693 59.64449421 8.17849021
v 31.99894726 59.58671868 9.65360086
v 33.32394361 -69.78409737 26.33453533
v 15.44718444 49.90360513 -5.79929398
v 14.82165512 50.77964067 -5.71809895
v 30.74831516 62.75840104 7.77385524
v 29.72624265 63.20219487 6.43640850
v 30.44967540 63.62319738 7.92592205
v 30.74074723 63.69218975 8.72243103
v 31.32075071 61.84569746 8.69613979
v 14.03676998 51.59980431 -5.49835013
v 14.14174028 52.79085785 -5.61300432
v 26.59937739 63.03323060 3.24440934
v 28.67625095 65.04092366 5.29057626
v 29.53859046 64.85548615 6.61488716
v 29.71374989 66.24574214 7.80351134
v 30.16307950 64.53824043 7.74960406
v 19.34619248 60.55110320 -2.03525973
v 27.91417390 67.07630306 5.02621615
v 28.63457240 68.53087246 7.65837636
v 28.89455482 66.55185670 6.53055869
v 26.89835988 68.53324920 4.34982544
v 27.56420150 68.89109313 5.80913946
v 28.47224288 69.60574538 9.07843653
v 25.81712231 69.88082826 3.65608232
v 26.98975243 70.15611976 5.52293239
v 27.36288309 70.65400481 6.46688929
v 26.24079213 71.09542191 4.92095435
v 27.99415775 70.66829503 8.47548619
v 26.97103843 72.14196771 7.81128090
v 76.23566687 -3.70244822 28.60489301
v 27.49890648 71.92201167 9.52999294
v 24.80314299 71.93228602 3.64147709
v 25.94484575 72.55752385 5.79382479
v 25.64222552 74.31304455 7.68803619
v 26.88807808 72.97267020 9.36848018
v 9.89796966 64.94765729 -4.23573377
v 48.62456769 10.94133779 16.18741080
v 71.60367072 -6.76301261 -0.40230533
v 80.16413450 -6.24780823 -5.68090985
v 23.90663512 74.66655970 4.77230595
v 23.26187491 72.98043370 2.74851150
v 23.98033626 76.46384835 7.16695702
v 24.51443858 76.19897276 9.75037180
v 22.75800705 76.90910995 5.57961641
v 43.04365069 -39.60662708 2.99022370
v 45.04113272 -37.22788021 3.25444946
v 27.02382021 72.17089087 12.19024323
v 27.01068483 72.32056558 12.17877306
v 26.96865238 72.22041488 12.19754107
v 21.21688612 76.69106871 3.63048562
v 20.08995600 77.62827724 3.62063036
v 81.39509708 -6.30413182 10.73225494
v 22.75452949 77.91514695 6.96868962
v 22.14244567 78.55332643 7.00619211
v 22.50260115 78.47793400 7.67439976
v 21.44999616 78.39000225 5.75000327
v 22.96736836 77.92787254 8.62443261
v 22.60690555 78.38182896 9.19356011
v 22.00285159 78.63559574 9.35157482
v 20.29217221 77.21524686 3.38699156
v 20.30917630 78.32723111 4.54392424
v 22.13945240 78.73027772 7.49662751
v 21.60400711 78.84680480 7.19199469
v 30.31451814 9.80934314 45.13084516
v 69.63545084 -6.28398685 26.57146566
v 67.95620918 -6.99869217 26.35339834
v 34.77000073 8.67999997 20.33000067
v 33.64381567 8.58025905 22.36736007
v 22.10270055 78.66142690 8.06914736
v 31.16280213 9.35789291 44.06156391
v 22.62798324 78.28170061 9.47015826
v 13.75399064 77.06411183 1.99610414
v 17.65058562 78.77907902 3.97880375
v 30.43931350 10.56279987 44.26172748
v 69.61800158 -5.52500738 21.70419320
v 72.37000018 -3.41999996 22.53000066
v 8.44171178 72.53766060 -1.38630718
v 8.81641824 73.33522290 -1.07201841
v 12.52360735 77.01984048 2.92477896
v 10.74501034 75.86675882 1.47204031
v 14.78460617 78.09681445 3.75657622
v 16.74093120 78.88261229 4.74274298
v 8.20819382 73.41495901 -0.77325373
v 47.05143347 17.45470800 15.00423253
v -11.40284445 -43.37411374 74.87919182
v 60.92082337 -58.65809694 22.08699100
v 53.51771414 -54.80943993 20.59862763
v 16.03614539 6.09886693 0.25529339
v 62.36824766 -46.92342877 23.02440628
v 20.67000046 -61.34999916 18.62999983
v 15.24941623 -52.46900395 5.34095336
v 14.21790011 -48.62895608 3.06588737
v 112.18237132 10.08885261 20.13459057
v 21.02999948 -64.53000009 20.39000019
v 14.21281788 -53.65426093 5.55137265
v 13.34005501 -55.56200817 6.61051413
v 15.94851352 -54.46122214 7.26100430
v 11.67684048 -37.97074780 1.72598474
v 19.91657168 -78.02465558 30.68828210
v 20.84751613 -79.96718585 29.80739065
v 97.43041545 6.13522576 22.64924161
v 12.25891151 -47.28664830 1.94587803
v 32.69358724 -117.65773594 36.03291512
v 10.77164616 -51.34780332 2.58662854
v 72.52520323 8.20790697 -12.57730555
v 9.75697953 -33.05384144 0.84271323
v 12.39212416 -25.98698623 2.03888188
v 13.66000157 -26.49999969 3.42999958
v 13.67022563 -30.05471639 4.52395435
v 11.58642955 -26.76809765 1.64234557
v 13.25128693 -23.50970171 2.32293829
v 11.71141025 -16.88281074 -0.37800480
v 11.10769156 -18.36871170 -0.17256118
v 9.99474525 -17.28051715 -0.24379849
v 12.88509835 -15.04896116 -0.23015589
v 30.16218729 -30.86324967 49.40423742
v 31.52663633 -34.63727608 49.07339439
v 12.02084403 -13.51619326 -1.12946879
v 9.90924891 -9.56198573 -1.98099180
v 21.01771533 -82.36208558 34.52610597
v 21.23766206 -84.03995633 33.61070156
v 19.06995289 -74.55697656 30.39009683
v 20.47172002 -73.11725616 25.49678273
v 20.68493143 -70.46546042 25.71368776
v 19.15710978 -71.10507786 28.78738008
v 20.18959261 -75.14847815 28.92373316
v 18.74252595 -72.33068347 30.12683429
v 18.42386834 -70.54395229 30.46894819
v 20.29000036 -71.11000270 26.79000050
v 8.79974756 -53.20594460 2.85882712
v 10.19455586 -56.37757108 5.58122341
v 8.45907163 -51.47832260 2.07350822
v 6.59469329 -7.92278536 1.26042648
v 6.98289368 -10.55153459 1.56522740
v 19.29710805 -76.80894434 33.61446410
v 19.98668723 -77.63218135 34.69391912
v 18.53801869 -72.95273989 31.87191859
v 18.74375902 -72.97097147 33.72107819
v 18.35825481 -71.13648206 32.95356035
v 5.18668350 -35.81169993 4.87654563
v 6.25976641 -28.82437408 3.21042934
v 73.58052582 -7.40117487 1.84748101
v 4.92922822 -57.81976134 4.71600378
v 3.35656130 -62.04853207 8.26146919
v 4.87963343 -60.20967290 6.88745035
v 1.54935441 -63.01575154 8.73630587
v -0.01215082 -63.70724738 9.30374116
v 0.12917351 -62.83408403 8.15392192
v 0.56376815 -41.51551053 9.21531487
v -2.87450547 -56.81998283 6.12314651
v -2.01447401 -7.94835761 11.71678118
v -2.64185248 -63.70082498 8.96482449
v -1.59046461 -64.07395005 9.55345016
v -2.69554602 -62.74002790 7.93208089
v -3.31665832 -64.69114870 10.47444530
v -5.52236103 -65.30223787 11.73563488
v -5.74380532 -62.40981445 8.52320623
v -8.18874408 -64.35390562 11.10752113
v 76.85882598 -2.66140397 11.24392264
v 75.87790489 -3.32759670 11.10234763
v 76.93410665 -2.07265583 11.26155909
v 72.99435139 -3.45373410 10.57014056
v -20.00106499 -10.50327253 18.03429238
v -11.58312988 -67.25420803 15.16080368
v -10.32931916 -66.28344953 13.87434732
v -16.63640328 -54.75432426 16.28504135
v -15.46000037 -67.34000146 15.89000039
v -13.42258602 -67.84411520 15.75540192
v -15.06739203 -68.85248423 16.90140367
v -11.71803568 -68.12215596 16.93564467
v -13.80930934 -68.79159063 17.28583686
v -15.85281081 -63.99712712 14.99498170
v -15.67747630 -65.84361941 15.42490255
v -16.22705907 -50.12001842 18.76385696
v -14.94753640 -69.22291219 17.60918647
v -15.61591588 -69.55367327 18.08174327
v -15.68894833 -69.38258559 17.59934984
v -14.60765023 -69.33383644 18.26410182
v -17.79166609 -69.65521723 17.91667193
v -18.70821603 -60.18674374 15.44386055
v -16.10442810 -60.73936820 14.14655801
v -17.15439372 -69.68750060 17.91620068
v -18.06218736 -69.47365403 17.86819287
v -18.09337176 -69.65342164 18.02631468
v -19.55821365 -64.20578808 16.77706093
v -19.21314560 -70.34036517 20.29174194
v -18.82928610 -70.02713531 19.19420622
v -18.61854643 -69.75596398 18.38508248
v -19.66646500 -68.93600523 18.14060099
v -20.16616426 -69.58657503 18.76655594
v -20.29000036 -68.41000170 18.23000051
v 77.91090012 1.38586224 12.20586989
v 79.71017808 0.29385096 11.52378786
v -20.09752952 -70.20981610 19.95168254
v -21.85565606 -70.21130621 20.62116005
v -20.36041766 -70.38238645 21.06185444
v -18.49025115 -68.75591725 17.53476635
v -18.69686507 -69.46712732 18.08950305
v -21.82909288 -68.76214594 18.86732504
v -21.11359313 -56.73325807 17.15555228
v -22.21066877 -61.13160402 16.70016348
v -25.79587139 -59.87858772 17.63427444
v -20.53993009 -59.93046984 16.24446735
v -23.81629497 -62.73731589 17.09448919
v -21.13000676 -63.12751025 16.77504927
v -23.03198352 -51.49943009 19.52300034
v -22.39316888 -53.70897800 18.52467842
v -19.64342035 -58.42717364 16.13834500
v 126.43286586 -18.96899752 -25.18805675
v 118.33629757 -19.39605922 5.77442627
v 115.63283950 -18.96400005 5.55154635
v -23.41511846 -70.42240351 22.14857750
v -22.82894775 -67.25818664 18.62413809
v -24.63901043 -66.44233316 18.62885058
v -23.10498059 -65.73026627 17.96718873
v -25.13505332 -62.85731494 17.36970432
v -23.04048091 -63.81133199 17.37735607
v -23.35432917 -69.84861940 20.40557936
v -25.74785426 -69.24206018 20.80457285
v -24.36266281 -69.64906305 20.57133801
v -25.57520568 -64.61049616 18.05232838
v -26.33142844 -62.54453212 17.62673445
v 59.21596661 -11.71427313 4.57605254
v 60.33669785 -11.93079259 4.24807426
v 59.77632850 -11.95635274 3.18266009
v -25.46502650 -70.08906454 23.02104235
v -24.64473434 -70.00774890 21.44823037
v -24.76751991 -68.31906736 19.93644238
v -28.72503921 -61.60952896 18.15856621
v 130.34659624 6.01143483 18.15060899
v 61.42277271 -11.98029146 4.23045922
v -26.57650597 -69.49290633 21.84644528
v -28.50873396 -68.69874150 21.85896784
v -29.63184938 -66.91867113 20.75926587
v -30.19405529 -68.31704080 22.51541428
v -31.14571795 -62.62486428 19.08812858
v -33.87092054 -61.59641966 19.93025094
v -30.75337410 -68.72122735 23.95739965
v -31.68376163 -68.33109260 23.97980914
v -29.92870286 -68.98584962 24.30959977
v -29.20774929 -69.15453076 23.51140976
v -32.04179928 -66.34745002 21.65900171
v -33.68171677 -66.13444537 22.45622873
v -31.22679517 -67.51745194 22.15919457
v 75.12259483 1.77303341 12.13962771
v 71.05616480 0.22937125 11.04883384
v 70.17427683 1.97464577 11.31024398
v 37.81243041 -120.89989334 32.58197010
v 37.18077764 -121.90210074 31.87454119
v -32.48110786 -67.94802099 23.97211269
v 76.51734352 2.43551028 12.45129481
v -31.51947260 -68.13667715 23.21680449
v -32.47104958 -67.33852625 22.85792120
v -35.06909311 -63.57836723 21.27570845
v 35.48262641 52.52804607 9.17334389
v -34.68470275 -66.70008600 24.34864268
v 78.05393636 9.98963322 17.55998284
v 77.69528031 6.33884501 14.83406313
v -38.04787993 -59.51746926 21.38281427
v -39.25750777 -61.46358699 22.85134047
v 80.27698845 7.38973171 16.69342257
v 81.04151487 8.94422177 18.60109717
v -38.27432916 -64.71627206 25.73801018
v -38.77390549 -63.54011595 24.14994687
v -40.57540372 -62.18592823 24.54856783
v -41.59519821 -60.63181534 24.19860847
v -40.39425030 -58.69061872 22.59462327
v -44.54013705 -55.71409687 24.68165942
v -43.18993911 -58.45663697 24.46488664
v -42.63443872 -61.77701801 26.84926987
v -41.93921760 -61.70674786 25.54160543
v -47.31397703 -53.13941464 25.99782124
v -45.10009661 -58.69057402 26.35054477
v -46.45667225 -58.08818340 27.47755498
v -46.40075192 -58.95626917 28.87278423
v -45.88402063 -56.78713322 25.96279420
v -48.28479886 -57.17220157 30.51609732
v -47.64365777 -57.70926178 29.14049290
v -47.09602520 -58.38201940 30.88844009
v -48.77313599 -56.20768666 29.53476086
v -47.94973880 -55.97144365 27.75101736
v -49.26043004 -31.37717023 24.96110834
v -49.07625169 -55.31102419 28.82076055
v -49.84792694 -54.71191555 29.97216396
v -50.11271313 -46.95600644 26.89814568
v -49.39263687 -53.83681133 28.22974510
v -52.15936899 -48.80630225 29.38424610
v -53.78448963 -35.33307835 28.19295973
v -53.01629379 -38.15497085 27.73985825
v -49.46009442 -55.51264808 32.50992671
v -48.65705594 -56.33041263 32.77141228
v -53.85277048 -42.87518561 29.65100668
v -49.84882846 3.20323464 25.53879283
v -48.89906943 4.14408604 26.47744119
v -51.47112161 -52.66144499 32.03706443
v -51.22971907 -52.18238011 30.27865291
v 68.60406697 -0.74030604 10.25053114
v -53.62943560 -25.14912188 27.57595666
v -55.29135093 -18.68313551 30.43585829
v -53.72842029 -5.55134751 27.62322873
v -52.49791592 -3.02050402 28.35435048
v -51.05237290 0.69503568 27.31354348
v -51.65171996 -1.19593937 28.35092694
v 73.20456952 3.14213126 -6.67977892
v 73.29095155 4.06639418 -7.52937095
v -55.07800356 -24.97900091 31.03398159
v -55.10416627 -26.98438987 30.83781898
v -55.00674620 -20.02088539 31.09886497
v 72.69754261 5.19705610 -8.47376976
v -54.07684669 -7.85212126 29.38402630
v -53.50922793 -47.40797728 34.17323157
v -53.51289734 -48.15652966 33.07995945
v -54.48020995 -40.41879252 30.01146950
v 73.63999635 9.68999974 14.81000055
v -55.40105328 -36.57109663 31.22696280
v -54.75612730 -37.51348332 29.74439412
v -55.42746931 -35.76602042 32.39526600
v 63.64522874 -0.95064170 8.31936114
v 65.22160023 -1.94256229 8.62185471
v -55.07100001 -31.32511675 32.59085864
v -54.96570840 -28.24729681 31.78166226
v -54.54824865 -29.54346873 32.71381184
v -55.19809574 -33.24182704 33.31706673
v 64.15227801 -3.34769348 7.69253867
v -54.50972170 -31.82208166 33.56986865
v -54.61517721 -24.37904105 31.82692081
v -54.15185168 -41.14295170 35.03866866
v -55.39433286 -34.16557238 32.45296702
v -55.00775948 -35.21215171 33.56206790
v 68.42054427 8.95008259 -13.68575729
v 120.37586421 -14.14341945 -25.38916841
v 75.17434657 10.57150401 16.57088660
v 120.48076093 -13.13209441 -24.32072163
v 120.02617866 -11.70207094 -19.43894848
v 122.10661918 -12.45418657 -20.02644539
v 120.87459862 -12.09173352 -16.58387668
v 120.27844787 -11.74134109 -18.18742044
v 123.22616577 -12.27727346 -16.14477672
v 121.72461301 -12.14453019 -15.39125666
v 119.65480447 -12.96659745 -12.68207934
v 85.29137075 -32.03340620 32.52853453
v 123.53000045 -13.24000210 -9.06000007
v 123.16560745 -13.04723416 -9.72140860
v 120.88051438 -14.51621857 -6.20961981
v 119.67680603 -15.86760767 -2.12651398
v 120.10638416 -17.50571281 3.20286420
v 119.04482543 -11.69929001 -18.68402958
v 119.98365819 -12.40841113 -16.01240970
v 118.70834231 -12.08325848 -17.11962000
v 119.32073534 -13.60210869 -10.55081375
v 119.67010051 -14.18295875 -7.41872611
v 117.06349254 -18.26465689 4.03529778
v 46.31531239 -49.80315641 24.79123883
v 45.94843090 -49.13904890 26.36489272
v 45.39516941 -50.21212250 25.26341565
v 44.58958656 -50.26715621 27.05687471
v 49.30000007 -5.69000002 34.29000080
v 116.56413227 -11.95246074 -22.62513340
v 117.60282516 -13.06887250 -24.46377277
v 118.91246587 -12.26801611 -23.16490561
v 117.65857041 -12.20510527 -18.10908876
v 120.15078217 -11.87325735 -17.35160500
v 118.35598946 -12.85586879 -13.80431000
v 117.40603298 -13.67362961 -10.76823473
v 116.53855443 -14.39590938 -6.75056083
v 117.44181812 -15.28095640 -2.88006500
v 116.84661359 -16.76332019 0.61742449
v 114.88752812 -19.14608292 6.21603429
v 115.06573856 -18.55183579 4.81687440
v 116.63801968 -20.60808800 7.12379441
v 44.12429407 -0.90487232 35.10924056
v 44.67661306 -1.72625924 33.77237916
v 130.41871786 5.26321959 14.33826983
v 44.40723732 -3.19435680 43.43826324
v 98.99891913 -5.50901750 27.20055357
v 98.89183939 -6.72534201 26.46803670
v 115.18181115 -11.86450012 -20.84529400
v 115.83169550 -11.92187704 -22.34820090
v 116.07579142 -12.35275250 -18.55654269
v 114.10910636 -17.17893220 2.71186628
v 123.55150282 -21.35355957 4.98451851
v 113.50980401 -18.61602254 6.03844086
v 112.94436455 -18.24714430 5.43745840
v 99.43000227 -37.06999868 25.63999966
v 96.23351693 -33.16233307 26.41794458
v 98.21232408 -36.03562340 27.51634829
v 78.44682038 -4.97805979 30.74554354
v 114.19267952 -22.33662643 8.71035550
v 42.91089252 -1.94290956 43.74992847
v 42.79798269 -3.96598270 44.01329532
v 130.00579178 6.57700375 10.98503638
v 129.95201349 7.70790828 12.59008516
v 130.69942594 6.65441062 14.17870726
v 130.30512631 7.24384515 13.14241905
v 127.37140059 -24.59872328 0.76598785
v 130.35483658 6.42470503 12.17308454
v 129.63792682 8.30199197 15.11728391
v 130.35675883 7.41212582 14.34736047
v 129.94967401 7.96181522 13.87649029
v 130.06436825 7.79374503 15.06153215
v 130.47233224 7.28289504 15.50940052
v 130.40030003 7.13374699 16.90916531
v 129.82189655 7.94181600 16.45402052
v 130.65885007 6.45390572 16.14245400
v 129.75621223 7.43693020 17.81205833
v 42.22279042 -5.23742056 44.00598630
v 44.71324757 -5.88010391 43.73160750
v 110.68557203 -13.62429187 -24.87478964
v 112.56258190 -13.00841756 -24.29068647
v 1.22198509 -60.40686741 70.95129043
v 0.43824725 -60.90253964 70.08653879
v 113.73866349 -12.05225848 -21.45984583
v 113.78129572 -12.29091361 -19.16914247
v 114.05374855 -12.65804376 -16.63846523
v 112.82028258 -13.96911405 -12.77474593
v 117.66108125 10.54177806 19.67346668
v 40.90309516 -13.38345371 45.12516782
v 113.09871823 -14.48434312 -7.31770601
v 124.79113787 -23.69266748 3.45217297
v 126.48914754 -23.25304225 2.59953854
v 41.66999832 -11.14999969 44.77999732
v 111.52116209 -17.49853045 3.54440929
v -7.20294099 8.64727981 63.94805759
v -8.61894432 6.55166479 64.37791139
v 111.25852168 -19.25720088 9.20520257
v 112.29053885 -19.40290257 8.10858048
v 127.79109180 5.69047639 8.29388388
v 127.86665559 6.70398632 9.06584132
v 129.30172682 8.57225992 14.31212854
v 128.39800119 8.81559402 15.91742411
v 128.91697884 6.79196045 19.93405074
v 128.20535898 7.17043271 20.11534758
v 129.13289666 5.80616388 20.36307380
v 106.31474853 -16.85449854 -25.49795061
v 40.26420414 2.23558000 33.48090127
v 39.63652253 2.48334045 32.82319009
v 42.88547114 -0.33532199 30.88770248
v 108.54750127 -14.06344771 -24.91333894
v 87.81135827 -3.51037970 29.26887944
v 112.36786842 -12.21138146 -21.18407004
v 2.32710550 -60.84042415 70.90280950
v 110.26642472 -12.46258244 -18.03369075
v 109.41987485 -13.97962868 -11.84596028
v 110.88789999 -14.19580355 -12.17955444
v 56.32653832 18.60092208 15.97318426
v 56.04648590 17.65041240 16.33506268
v 38.77099603 -50.98185688 38.16706687
v 42.39512980 -48.72100428 33.12251717
v 49.22142997 -43.08076203 38.53656352
v 49.69770461 -42.68317670 38.92004117
v 108.44445974 -16.72501303 6.28704624
v 106.29977286 -16.56883582 5.20000467
v 108.69674385 -16.90348424 8.44289176
v -26.43346786 -66.40255451 19.01014894
v 127.15657055 -13.65131326 -14.83607478
v 121.54350430 1.40161556 5.40162856
v 123.57791513 1.69881352 6.34238962
v 122.53925204 0.64546888 7.39391427
v 122.40248173 1.86260848 5.22588659
v 124.72002208 1.89837161 8.20912514
v 126.77316368 5.96103817 8.14809091
v 125.25783479 5.83782885 7.68996635
v 128.46998870 8.87012295 13.99561204
v 127.44213641 8.94035026 17.66693406
v 127.14184821 7.07314862 20.92231810
v 127.49367952 5.90101024 21.66031487
v 128.05262208 6.62555313 20.74090578
v 106.65664077 -11.11210417 -21.37885988
v 108.62571001 -11.68421283 -20.32094263
v 114.77699131 -19.92066205 -26.13420039
v 106.21754825 -11.63978875 -17.70331152
v 107.44181275 -11.61699556 -19.00100335
v 108.95132273 -12.03295309 -19.02411133
v 105.64401001 -12.44647987 -15.79597220
v 107.84574598 -12.48467714 -17.34966785
v 106.48912191 -12.25297432 -16.91668481
v 105.75324297 -13.82058300 -11.43459696
v 105.81523925 -14.47524410 -8.99136811
v 108.81095380 -14.55902308 -8.13830551
v 104.99554127 -15.34853410 -4.97114332
v 105.86608946 -15.92096128 -1.78197422
v 105.41940480 -16.38179272 7.48191541
v 104.09282148 -16.10383764 7.78523600
v 104.84712571 -16.47445746 5.90543682
v 105.50403595 -16.23047329 9.42161679
v 107.01727867 -16.51415043 8.99565034
v 118.27180535 2.06363574 5.63978124
v 118.80940944 0.36268277 5.40150749
v 126.05820596 8.70584883 19.25073192
v 124.88607317 3.69843887 24.23147112
v 124.54234064 3.67417303 24.35845137
v 124.78775531 3.67967063 24.25133251
v 125.04436076 3.70719936 24.17733520
v 124.78864193 6.79626036 22.28872478
v 124.70921874 3.72300739 24.33332428
v 123.27355891 3.84043879 24.32937548
v 40.87656736 2.97335070 40.51535204
v 124.11437929 3.49994935 24.12907965
v 39.75039348 3.69409588 40.61032459
v 103.40459645 -15.94288088 11.15308609
v 104.80016470 -17.42681302 11.75903529
v -7.07680732 -0.40295918 73.92587513
v -5.07679628 -0.77697885 73.13814014
v -5.46634896 0.14875314 73.30378890
v 105.24381697 -10.93162224 -17.92057604
v 87.35085279 -18.16043817 20.13045549
v 85.46899259 -18.69419403 21.44412510
v 40.86530581 3.01245344 38.97927329
v 105.85823655 -11.92204189 -16.92623831
v 103.19356620 -10.17328817 -16.79441147
v 52.14310437 -54.96010184 21.17219009
v 105.88931292 -12.19925284 -16.48056321
v 102.69892216 -13.02857697 -11.82110608
v 104.21060026 -13.49239796 -12.60848623
v 103.37415338 -12.16956880 -13.56764883
v 26.05605125 -140.18072188 21.44913934
v 25.52236430 -140.29507339 21.26201987
v 26.05035342 -140.42262733 21.18610591
v 106.58933967 -13.91987596 -10.76679863
v 104.88620400 -14.19543009 -10.04405972
v 28.09684724 -73.17960262 32.13108331
v 103.12150419 -14.20177612 -8.96361191
v 103.39672118 -13.76301888 -10.97118668
v 105.15560955 -14.59362358 -7.33394129
v 101.55659169 -15.08647949 -4.52180114
v 101.98108852 -15.86800255 5.33749023
v 103.13936323 -16.18378609 5.94620453
v 101.88908130 -15.20286594 6.60375878
v 113.59026283 -0.22139399 6.50339946
v 115.16610533 1.07765081 5.98633941
v 115.05433172 2.44468939 6.55423151
v 40.90220481 2.04485469 42.28399321
v 122.57299572 10.79955325 16.71658829
v 124.19304997 10.08386537 17.87574589
v 123.55262041 9.22450237 20.11029422
v 121.71003968 9.68757831 20.25286108
v 124.74888563 3.70183797 24.27062206
v 122.28389829 8.25313944 21.73180319
v 120.25962025 7.42150098 22.89700508
v 78.60680670 -19.91099678 31.67000413
v 8.01370479 -7.75698293 -1.00696646
v 8.16410221 -9.51030478 -0.69356337
v 84.14431661 -28.71052921 -18.16580258
v 102.36697644 -9.10021830 -18.79755780
v 0.36179845 -62.68304586 66.38572365
v 101.86140239 -9.81618650 -16.07369632
v 101.74860060 -10.28735470 -15.17401449
v 100.47994554 -9.04739276 -16.27458259
v 102.17432678 -8.98075942 -17.78557338
v 13.06167338 -64.93506581 65.48039615
v 4.43194993 -25.75599216 61.71285734
v 101.95956379 -11.52478904 -13.65254726
v 101.57886893 -10.70482470 -14.43830784
v 68.55210662 -45.94371468 26.66338161
v 98.75853360 -14.06010427 -8.17944389
v 99.98096526 -14.45880439 -7.25836260
v 97.21861780 -14.48668819 -6.84872828
v 101.62653774 -14.42310307 -7.23056961
v 98.27820212 -15.35276230 -4.90312977
v 100.91031343 -15.29203262 -3.88316601
v 39.73971680 2.50911037 42.71905124
v 97.01760858 -15.85879922 -0.93977916
v 97.33244777 -15.91022871 1.47592451
v 99.14476424 -14.94939160 4.97980695
v 98.68694097 -15.59225842 3.50527302
v 99.34218228 -14.44685087 6.32379251
v 89.98013288 -3.13244178 -16.71713404
v 31.85457364 8.66834074 43.21933165
v 100.78448057 -13.88232782 7.33546400
v 99.30466115 -12.78111897 6.71893917
v 103.56701165 -7.11123133 7.85847660
v 104.08463329 -6.31462829 7.89770111
v 105.70745170 -6.20538695 7.68456934
v 115.27366936 4.14521433 7.32521852
v 117.60331690 9.98549070 12.60474790
v 122.52052128 10.55978145 15.01674484
v 121.39027566 10.96275821 17.18146726
v 121.96028978 10.53373516 18.48956011
v 120.19655854 10.47387812 19.43593100
v 118.71083826 9.27725714 21.37795277
v 118.94155294 11.01656817 18.53810251
v 116.94201082 9.37199313 21.32664248
v 117.77660251 8.22925381 22.43450098
v 82.36034960 -28.86335552 -18.27280782
v 82.37533271 -28.78004313 -19.11398768
v 101.20406747 -8.38175043 -17.96545833
v 100.24938732 -8.17868300 -17.34267175
v 7.57653732 -64.77807462 67.29609519
v 6.18364848 -64.98043984 66.92922860
v 102.65485942 -9.14181489 -18.77321117
v 15.16912412 -66.64001942 61.16507575
v 98.54394197 -7.15715392 -17.05834456
v 9.82542615 13.72361556 63.41993809
v 7.85125792 14.25378677 64.28217143
v 98.90057147 -9.44940280 -14.75150790
v 96.44515067 -8.79939366 -13.84272054
v 96.89737111 -8.86655319 -14.13852349
v 99.71156716 -11.50030456 -12.70110812
v 100.94631463 -12.15560175 -12.55756896
v 97.69276530 -11.35459729 -11.86404098
v 97.90704399 -11.84940245 -11.41459495
v 97.34448791 -12.58936618 -10.15384030
v 97.65718132 -12.22626306 -10.83859056
v 31.55274317 -116.88071489 36.89328209
v 97.86045551 -13.13490886 -9.64655541
v 96.63560241 -13.04598898 -9.25511960
v 32.64242411 -114.24542218 37.93419898
v 94.37518567 -13.80985789 -7.38318590
v 32.27589279 -116.47164077 37.15375811
v 94.87546980 -14.82756808 -5.20435860
v 93.89403462 -15.06967749 -2.05694279
v 27.84739062 -107.93635994 35.29005125
v 35.38518026 4.10823897 43.48405823
v 33.97912160 4.68632253 43.82603988
v 94.64496374 -14.06168472 5.39400289
v 97.62062877 -13.20959628 7.11984141
v 99.18773919 -11.40631828 7.06770923
v 64.74027038 -33.77613425 -10.74206457
v 33.22972730 6.84341975 42.95875132
v 101.52973235 -7.22767971 8.04867316
v 27.20702812 11.88816410 28.38210575
v 29.31472659 10.85435972 29.31060083
v 34.32999924 7.28000002 31.50999919
v 102.82713920 -5.04173199 8.43023136
v 101.78407282 -4.33434127 9.10290610
v 117.82093346 11.26960292 17.58162491
v 28.41555700 11.24974433 30.37321940
v 119.02555078 11.27374079 17.36698300
v 115.38529396 10.11732128 20.32607049
v 78.75375450 -28.39591168 -15.43955225
v 80.51249385 -28.56619097 -15.35295788
v 96.63769603 -7.78652122 -14.98772670
v 97.44931012 -6.45548990 -16.92268252
v 29.63007800 10.41030604 45.81588134
v 96.34395689 -6.16613356 -16.24787971
v 26.05269477 13.51558231 35.63084453
v 95.36354244 -8.36729165 -13.46593630
v 95.48156708 -7.06193410 -14.71258793
v 94.37437356 -7.22995261 -13.74068670
v 92.85786748 -10.00703778 -11.13432087
v 32.14971349 -103.98501158 33.31512213
v 92.09258854 -11.52604818 -9.48267803
v 92.67601371 -10.48823725 -10.68687811
v 28.31703983 -72.69351184 31.79190680
v 68.79540533 -50.49314722 25.76756664
v 69.32407618 -51.95698887 25.84937960
v 35.75162962 -109.08704251 36.50950268
v 34.31631252 -106.23109341 34.21670943
v 34.54525396 -108.80444944 36.56726703
v 91.77885950 -13.06424197 -6.92861155
v 90.44454992 -12.38476671 -7.11535150
v 91.44989401 -13.29023577 -5.31006884
v 38.78452629 -109.53205079 36.11682355
v 36.22798994 -109.71105844 36.89138219
v 38.06775436 -103.20197046 32.82327205
v 92.21016616 -12.15279661 -8.78767669
v 132.40729272 -16.67856984 -5.13155898
v 65.10709971 -5.94758801 -4.53057652
v 68.74603778 -8.83692596 0.58948412
v 113.07445168 -12.15870492 -22.27964997
v 66.32950902 -9.59817413 0.01398840
v -15.21627512 -22.96119370 76.44376904
v -6.79815141 -44.20524836 75.58638602
v -7.79967615 -44.98785734 75.62264800
v 94.88627315 -15.02324920 3.28078098
v 93.01733226 -14.64805845 1.79526373
v 91.29852057 -13.60272057 5.43354964
v 92.76729822 -12.94446271 6.84734853
v 94.07424182 -11.27600670 8.13146960
v 95.20883858 -10.32289676 8.40764027
v 105.24943471 2.90943054 8.78069643
v 113.56052756 9.64717474 20.81912197
v 115.21422118 8.14569090 22.34683186
v 74.94682074 -28.21658365 -17.45928079
v 61.29765138 6.67249039 16.34309068
v 75.47494024 -28.27051654 -15.83576389
v 75.81007481 -27.82473154 -13.35971337
v 2.84592295 -63.38004768 68.10855120
v 1.88714697 -63.70440125 66.28061831
v -14.73715249 -14.79622070 76.12588257
v -13.25408742 -39.55764323 75.37411898
v -13.36596720 -38.07364777 75.73923469
v 93.38629246 -5.37179736 -14.94268049
v 59.64294076 -36.68272868 35.10815650
v 60.15460193 -34.76339206 34.80601311
v 58.23302269 -59.57464129 21.91649936
v 56.81210011 -60.06283313 22.16667496
v 57.39000067 -60.97000092 22.54999802
v 31.76454827 -136.04152203 21.20191231
v 92.08118916 -7.53535423 -12.60419004
v 90.58266133 -7.58113805 -12.11021654
v 93.51272136 -7.80163286 -12.77661417
v 91.83695912 -9.05016623 -11.51856873
v 46.07160389 -96.12401575 29.67285179
v 93.38921309 -9.49421152 -11.57420035
v 38.80103678 -99.85856712 32.13908523
v 90.84844589 -9.58875194 -10.61694324
v 38.40000182 -92.79999882 29.40999903
v 38.31342235 -95.22747993 30.28948605
v 90.28412402 -11.74968109 -8.19066539
v 89.74007517 -12.14058604 -7.10739940
v 91.77166969 -10.94716322 -9.71510727
v 92.58977324 -11.24524325 -9.88610089
v 53.19561437 -57.90641531 21.16876841
v 88.40926737 -12.30080146 -3.38002504
v 90.38407356 -13.18755839 -4.11650818
v 89.37861770 -12.46900950 -2.48233881
v 90.92626721 -13.50556221 -2.07640510
v -34.39392149 -62.79964000 28.52217667
v -13.54771294 -25.78758262 76.79469138
v 89.12603557 -12.73697335 5.88409184
v 91.63502604 -12.77972758 6.74192887
v 90.99742770 -11.19661797 8.34681280
v 103.75221819 2.74541695 9.21386015
v 109.66393352 10.71167737 14.71070480
v 112.49070615 11.10424660 15.64429514
v 110.69571972 9.70520172 20.59261128
v 109.69830304 10.95601823 18.27076823
v 113.36740106 10.80952678 18.99115182
v 107.80244321 8.34383629 21.86657488
v 110.47715694 7.98466243 22.22364955
v 107.60205984 9.28404648 21.27060108
v 73.15070182 -27.85104886 -18.40976626
v 70.88410854 -27.48314105 -16.31801575
v 89.97265995 -3.55865085 -16.85613580
v 89.01564032 -4.07423172 -14.23377451
v 92.21781045 -4.73183533 -15.05038515
v -2.18000100 1.37000030 71.26999646
v 2.32387497 1.04469317 67.05232710
v -0.21986204 2.27943133 69.90197301
v 92.63657033 -4.26993007 -15.95706865
v 93.99323910 -5.11629926 -15.68881422
v 89.30218220 -6.80905720 -12.38826662
v 88.63543719 -8.88542738 -10.52333787
v 77.86037773 3.05151008 13.01648188
v 80.14553785 1.33152679 11.79318875
v 87.27968484 -10.16986836 -8.53627827
v 85.23224294 -9.52401012 -7.64891226
v 87.08702028 -11.58656739 -5.57002053
v 84.95916426 -10.68984438 -5.46545023
v 86.95678413 -11.61800791 -3.90479458
v 87.33399212 -11.57365460 -2.30605737
v 85.47835797 -11.84905227 1.96931418
v 84.92024243 -11.53683569 3.58696538
v 91.10433608 -4.00294783 11.05923019
v 105.44633120 8.47793091 11.62950601
v 106.54980689 10.67849062 16.79097302
v 105.44452816 9.29870456 21.16665244
v 38.61542419 4.20355937 36.01799160
v 36.51534393 5.74668683 36.80020571
v 37.84460202 5.10781631 38.65236416
v 68.31975281 -26.88283846 -17.23569818
v 88.83310109 -2.77326070 -14.95817211
v 90.56281298 -3.94214410 -15.03805071
v 87.81818300 -4.43754857 -13.12769204
v 86.87920868 -5.06483391 -11.93688903
v 87.71975338 -3.31129855 -14.05813731
v 84.18058604 -4.95942635 -10.53924765
v 86.60636097 -6.07404020 -11.28601097
v 84.34101939 -6.37630699 -9.28235613
v 51.78178847 -69.18213516 24.50225316
v 53.31027880 -66.33959711 23.34224246
v 51.19772255 -68.07464361 23.83708768
v 84.06714350 -9.75425541 -6.25460595
v 85.54426581 -10.55210549 -6.42545335
v 85.91396362 -11.14137378 -2.77912128
v 84.47477967 -11.27988473 -0.07214012
v 88.14229816 -10.20332705 9.18073859
v 87.07319200 -4.41006757 11.12399623
v 93.31736714 -3.95157654 10.86643897
v 102.57152468 9.51381866 20.98188549
v 103.88045758 9.89703089 20.55638470
v 102.42386907 10.11021342 19.73303966
v 104.12442684 10.43575443 19.17160489
v 65.14193863 -27.74969488 -18.06084067
v 86.10548824 -1.31942751 -16.79935306
v 7.00779073 -53.56322974 69.16640699
v 84.80906487 -3.03202402 -12.63738330
v 83.51767808 -2.68747378 -11.80066541
v 86.12807095 -3.12911300 -13.13139684
v 84.45787430 -3.85834253 -11.62764989
v 82.42183179 -3.14814271 -10.56784764
v 82.45003968 -5.53560676 -8.75572488
v 83.95390958 -7.68348528 -7.99161009
v 81.35524392 -6.11491408 -7.37012923
v 81.29392564 -9.72195715 -0.49533002
v 79.74114269 -9.05041117 2.82756169
v -51.84755474 -38.87287155 36.39972210
v 80.55812120 -9.83541459 5.06206695
v 85.64966172 -6.29195524 10.98548342
v 92.80644357 4.79637878 11.09083183
v 97.04029560 6.70741871 11.49757393
v 103.12195122 10.37823968 18.30500923
v 98.15184027 9.05900169 20.77564970
v 99.26243871 9.55977570 20.14445886
v 24.32377264 14.53300565 39.35251385
v 99.54466671 9.27467179 20.80348507
v 99.63330626 9.75560676 19.81493644
v 98.52889180 8.50173272 21.59087732
v 99.73150492 8.59669037 21.60306647
v 23.67972583 14.49175365 38.25778142
v 35.90901569 6.03870256 39.12898526
v 84.56546813 -0.64914121 -16.84814319
v 4.84184921 15.28174989 64.12791461
v 84.52925086 -0.22102994 -15.03402367
v 85.13913304 -0.28241961 -15.70846513
v 24.75881949 14.50036559 38.39612380
v 83.58889818 -1.59108709 -12.78123353
v 84.65173841 -1.37233362 -13.97762354
v 81.91502839 -1.31200615 -11.58290822
v 78.51189375 -8.62218253 -0.42388582
v 78.69971544 -8.80192593 0.67551702
v 77.66653597 -8.31118599 1.05704390
v 5.36308205 6.38540275 24.25191924
v 79.33188975 -8.56789947 8.79977178
v 77.68377662 -8.16391129 8.62220209
v 82.14575052 -5.45170903 11.09353732
v 80.71630448 -5.14449039 11.05766930
v 83.20071548 -6.87006349 10.75098850
v 90.31740576 3.46595445 10.90446766
v 98.20504487 9.46628768 19.90962029
v 94.45739537 8.67166650 20.77793144
v 98.25489670 9.54119395 19.09184456
v 97.03397006 9.29682236 19.44436505
v 97.60057926 9.22759622 20.22171021
v 25.20178817 14.60611075 40.89379683
v 82.04291016 0.74013730 -14.38573003
v 80.62653989 2.46735965 -14.89922684
v 83.24000239 0.31000032 -14.72999994
v 83.04599673 -0.66503562 -13.58636096
v 81.56722039 0.82435546 -13.04793265
v -50.57544634 -39.42708299 36.76635772
v -48.97860065 -38.92016038 36.51304916
v 32.57117048 -96.66700661 31.05995432
v 74.81473684 -5.57587948 -1.46930222
v 74.12759215 -6.79405313 1.14843086
v 75.80447197 -7.33065093 0.29544046
v 75.49608499 -7.76109099 2.37216009
v 76.39688998 -8.27773940 3.84205603
v 75.58710873 -9.39387456 6.40542433
v 77.01402158 -5.94849372 9.87624004
v 84.69004929 -2.20988831 10.88306215
v 83.16240460 -0.79293858 10.96313633
v 84.58594233 -1.26041297 10.93647256
v 17.60788262 15.94691537 44.11638156
v 82.09504932 -0.70407317 11.05080638
v 83.47856998 2.17830855 11.50627807
v 82.65531808 0.46367044 11.14343200
v 88.91907334 0.86509663 10.74660383
v 84.13024247 0.48784624 11.08330581
v 91.97591245 8.76749679 18.56981218
v 90.93678743 8.09450727 22.00474218
v 93.19531918 8.16839747 21.54476754
v 79.34870571 1.77540164 -11.60574704
v 78.06543261 2.54590181 -10.46841778
v 18.74221303 -65.42711705 60.14228612
v 78.67531478 0.88631501 -10.07519569
v -9.31960624 -50.56596175 70.89494169
v 74.07275587 -4.94420854 -1.55882339
v -4.33291588 11.07807364 66.30636007
v 72.76000082 -5.99999959 -0.63999987
v 71.73642516 -8.20920710 2.14139395
v 70.06106526 -10.90491470 5.44234132
v 69.07446682 -11.20276470 5.52901626
v 79.06144857 4.23783204 13.82037997
v 73.14602286 -5.55135449 9.90343373
v 74.51298833 -6.15112809 9.77571774
v 75.62215626 -7.55851902 9.34166461
v 77.76999474 -2.57999892 11.29999664
v -38.00142184 2.08547642 31.42538294
v -39.07860816 5.53899258 27.61076763
v 80.72272688 0.47456450 11.39860041
v 81.32481575 1.69547100 11.65007986
v 83.24607462 4.20234213 12.57438026
v 86.73037589 8.00121855 18.87513697
v 85.76667309 7.59069016 16.63236134
v 90.06710351 8.37150216 20.68523690
v 90.34043550 8.44765455 19.38569918
v 86.76324785 7.44900107 23.09034579
v 77.99738646 4.76763677 -13.59607279
v 78.28012854 4.39101318 -12.79180683
v 39.45888579 -3.18112853 44.56893355
v -26.01518296 8.43740162 24.43095855
v 43.24105009 28.66530046 12.81676814
v 41.89445451 29.63892184 12.15022895
v 42.34669358 28.43016759 12.36212533
v 12.40678970 25.16020276 21.78292163
v 12.68825959 26.26341581 21.24512754
v 77.44786888 3.02499859 -9.76882130
v -10.64844802 -0.22743086 73.04116338
v -2.60146568 -46.53362557 74.06076789
v -15.43788239 -24.56127293 76.33226365
v -16.22408442 -25.51958710 75.79406351
v -12.39084546 -40.87357223 75.49296319
v 72.47672230 -0.66409103 -3.98065895
v 72.82642275 -2.23594764 -3.00779752
v 72.01000303 -1.78000005 10.81000082
v 73.59212637 -1.46296830 11.29628066
v 71.94242626 -3.28446249 10.43198165
v -37.10573539 5.21458872 27.75908820
v 75.33425838 -0.62351197 11.66940667
v 73.82217050 1.07601727 11.95256691
v 73.19376618 -0.29939532 11.33584976
v 75.21675527 0.75813022 11.89343631
v 78.60454917 -0.90970914 11.40356436
v 14.74657096 14.07398656 13.51861097
v 14.55020066 12.65648752 13.06333672
v 80.73806018 3.93894641 13.08640838
v -38.65281492 12.21480593 20.49719729
v -38.32422942 11.02819853 21.86476998
v -39.08133879 9.76152159 23.42302538
v 82.08052814 6.56716572 15.72471298
v 84.26012844 8.43831245 21.80227078
v 84.90561694 8.70990660 20.76132409
v 84.33925360 7.56176515 22.85305411
v 101.93216056 5.88600198 22.85214886
v 73.98889214 3.29372310 -16.72908291
v 75.31926781 6.36644056 -11.99318096
v 76.19818300 5.91495913 -12.43533287
v 75.83916187 5.45252487 -10.80680266
v 17.10732840 25.16752668 22.89644442
v 17.97325350 23.48661795 24.12627824
v 16.31658711 21.54085785 26.45279281
v 75.04335046 4.71646152 -9.05576535
v 77.30180770 4.14715149 -10.63300576
v 76.46565139 3.52534628 -9.02985688
v 74.10400361 2.29647104 -6.10044552
v 72.90844619 2.04671896 -5.74576389
v 74.65241104 1.47975585 -5.62674273
v 61.76652014 -11.98325492 3.50984209
v 58.87297541 -11.49513666 4.84592328
v 58.71415883 -11.33993268 5.13818627
v 32.87638724 51.97318271 10.61653532
v 32.14938194 54.29752916 10.31771768
v 59.93082747 -11.35251764 5.30706393
v 69.99131292 -5.45675820 9.00060683
v 68.74936819 -4.13527712 9.25557781
v 68.44165921 -5.31091262 8.47170129
v 70.16144693 -3.04498686 10.05618274
v 71.22503221 -4.72499803 9.89595708
v 72.08962739 -0.80060918 11.08232327
v 73.89670610 2.36774352 12.48174161
v 73.66771251 3.53642856 12.77218945
v 75.41000098 4.25999984 13.19999993
v 39.00052235 26.26582608 11.46623772
v 87.98935264 -19.59740557 18.69616099
v 89.27541971 -17.58673042 18.98270659
v -17.27744192 -11.55470125 72.96437025
v -18.05490255 -13.52319680 70.51490992
v 80.90040833 7.39044789 22.24286646
v 71.78876549 2.82232976 -16.86541922
v 74.44547117 7.18397414 -12.73857709
v 73.64507765 7.51524977 -12.40294054
v 39.88491371 25.65028891 11.85516547
v 74.35882092 6.86960900 -11.68444101
v 73.88441265 6.06619986 -9.92643833
v 73.96671176 4.75884043 -8.42337497
v 58.54226649 -11.83702424 3.09523498
v 58.45645815 -11.73093077 3.84569867
v 57.08883703 -11.52334828 2.87763588
v 36.31702811 31.03868850 10.54036338
v 38.61851618 30.50519899 11.16125006
v 37.59859502 30.84472939 10.73275693
v -8.98393709 15.79493284 9.76231135
v -7.76121998 15.68617299 9.42359027
v 66.87607616 -7.05636665 7.89979566
v 66.14494324 -5.44949481 7.71036884
v 67.33445078 -4.59534116 8.33541341
v 64.47000057 -9.03000031 7.30999978
v 63.83571029 -6.66031148 6.96963025
v 62.41725385 -7.10199727 6.71640364
v 62.82161176 -5.51317679 6.95476402
v 65.17913193 -6.64340565 7.34430505
v 65.79302996 -3.72724072 8.16914905
v 66.30191952 -2.18771654 8.95956717
v 67.14043766 -0.23978090 9.88890417
v 69.01530176 -2.02129991 9.89192259
v 70.33009827 0.34009622 11.07961498
v 68.73460859 1.44297315 10.88565215
v 71.94702327 2.60658842 12.06887141
v 74.14831966 4.65935143 13.01908959
v 76.59678161 6.96733827 14.77192342
v 77.37987489 5.27135748 14.22924176
v 75.56487620 5.74161578 13.98256049
v 128.51524353 -23.72281626 0.63305558
v 78.80444825 9.65452380 20.60445771
v 73.68861139 7.64906593 -13.68185226
v 72.03406096 6.82135066 -10.07470395
v 70.73191553 6.61103800 -10.28333046
v 55.88457733 -11.39984559 1.21737469
v 39.74215686 44.50292513 10.86178608
v 114.63083327 0.57860406 23.95777963
v 58.17927793 -10.99637803 5.28357690
v 61.12770736 -4.71281307 7.02221086
v 63.02855909 -3.99416033 7.11686537
v 64.20119852 -2.44961027 7.96243455
v 65.46820700 -0.95543551 9.13460925
v 65.23496658 0.69319096 9.36154556
v 65.68095833 2.03006319 9.58494935
v 67.47499853 1.81249483 10.45691594
v 68.29594076 3.85434972 11.17139123
v 72.14368135 5.01166983 12.69789692
v 69.48915124 4.37302003 11.57379895
v 70.78065723 6.00487646 12.31898367
v 72.49146700 6.84119575 13.08490708
v 75.51866770 6.67746505 14.15199041
v 77.43699849 10.51656064 18.07002351
v 76.94555819 10.24481654 20.18071711
v 50.75876042 -21.98618278 43.36949438
v 32.12217242 -71.44251466 27.05805190
v 50.09137839 -22.50094712 44.07267645
v 51.71338841 -34.90286320 6.65154820
v 54.83293161 -34.13453326 7.70021137
v 51.43777654 -21.51597664 41.86571017
v 51.52999982 -19.23000067 41.56000167
v 50.81787333 -20.23461461 42.98432916
v 50.82112923 -18.40432920 42.84811765
v 69.21171397 7.89140258 -16.58624038
v 52.47193947 -11.10212039 0.27166257
v 54.20999974 -10.12999937 4.06999979
v 58.01450089 -4.42234846 6.51310012
v 55.76115474 -1.28972193 6.06572442
v 61.16338074 -2.61085271 7.15343142
v 69.26485151 -7.99361523 28.31380069
v 62.52026558 0.70024520 8.10045563
v 63.89985234 1.97541132 8.89696088
v 70.52433491 7.59712001 13.01307417
v 70.70066035 9.60892625 13.41283694
v 73.71141016 10.65667998 15.83012938
v -19.07132193 -9.32461210 58.02415684
v 75.80039650 11.30407117 19.01156828
v 83.97848159 -16.36986621 28.29311229
v 82.24793524 -17.19806343 28.17930467
v 82.42210001 -20.27010173 23.63148518
v 81.71469718 -21.36643417 24.07203801
v 83.52571726 -20.65771446 22.11566269
v 71.00301981 8.81189015 -12.89541740
v 70.47134638 8.83032754 -12.53646892
v 41.29242525 33.04533288 12.36745529
v 52.99426988 -5.86182717 12.24667020
v 60.79746783 -0.34696047 7.36949500
v 61.48532033 2.17615883 8.00591055
v 63.39350343 1.41268328 8.55738577
v 72.65486568 10.17710008 14.40946478
v 72.91976362 8.12957715 13.72858137
v 70.21625340 11.26164198 13.45461328
v 72.41301239 11.87112276 15.34622721
v 73.01510125 11.91598643 19.08474416
v -19.96819675 -28.52543257 56.09891564
v 74.61636513 10.16877126 20.15717141
v 73.83158058 10.98107360 19.78215948
v 73.34999740 9.63000022 20.02999932
v 63.88452649 -2.77981278 -7.76557159
v 51.74015835 25.32304078 13.33757211
v 52.01880261 -11.66878641 36.56946495
v 51.61000043 -9.56999976 35.19999981
v 51.55993626 -9.56735387 37.51160204
v 51.75648257 -9.60416347 32.06394613
v 51.83928832 -11.15221158 38.38753700
v 51.21337995 -11.99994516 40.88982567
v 69.21343505 9.06347856 -13.38330843
v 42.95971245 31.13222308 12.75838260
v 57.13113025 0.12048500 6.35591848
v 60.39955467 2.45265686 7.50346249
v 71.44062966 11.07606012 14.08894639
v 71.74430788 11.62754185 19.22520809
v 49.66032878 23.66619371 13.87589611
v 50.83363876 -7.76336249 34.15871039
v 51.14816129 -8.24076962 36.25341877
v 51.49924755 -10.16656030 39.04815391
v 61.27614900 5.93255041 -18.36550422
v 83.67350698 -5.60154160 -9.50278621
v 53.94116044 -0.22889982 5.78578981
v 59.34906006 1.86470721 7.08064064
v 68.79736483 12.57569809 18.56033131
v 67.50789285 13.66946381 18.05330627
v 49.81252924 -6.14702236 33.16059709
v 49.42856357 -8.67892709 42.12827235
v 50.28246343 -10.70025098 41.83819517
v 57.89184198 6.74352702 -18.22281443
v 58.84480104 4.36750054 -18.21762510
v 57.88706616 6.69387821 -18.18438433
v 57.90185928 6.73920102 -18.22003722
v 12.60220073 58.50464478 0.55672840
v 14.12367634 62.13933975 13.40406574
v 104.64975238 5.56039996 22.84888364
v 107.07376897 6.19631168 22.53037132
v 63.57436627 7.75675802 -14.56753444
v 42.22866520 -11.80632133 -4.30368073
v 41.98189080 -11.19037438 -2.19311845
v 43.06171089 -11.22220699 -1.44521578
v 64.40000236 12.28000037 10.72000246
v 43.00948977 34.51713547 12.68190984
v 44.07142475 35.25074199 12.33555656
v 68.98774207 14.30662349 16.68241620
v 65.11128694 13.18503544 17.89939404
v 65.97044319 14.33515828 17.73666032
v 39.09863532 36.29012778 11.59818936
v 40.71527347 37.64634207 12.02349644
v 48.55931923 -5.11890883 31.97622299
v 50.54002255 -6.67229248 31.41544014
v 49.18666184 -5.76612586 40.39025679
v 48.83731529 -6.48144679 41.69973731
v 42.78047755 -10.34156233 -0.43689739
v 60.17725542 12.02909369 9.38799605
v 67.46143848 15.17347340 16.06420055
v 66.18086249 14.76554852 17.41924323
v 46.71429098 -3.42353992 30.86039238
v 47.22973332 -3.40012321 34.98582914
v 50.27583241 -5.95266419 29.81017344
v 47.18893021 -3.81392613 41.85723886
v 48.18704352 -4.67504328 41.20831937
v 48.50406572 -4.16102726 39.51415420
v 36.17174178 38.70545700 11.37544960
v 62.10782751 14.59272858 10.38600877
v 65.77851623 15.96142538 14.00529221
v 44.22445223 -1.47027080 32.09444135
v 47.60645702 -2.93555879 39.75997865
v 46.65233940 -2.55410769 36.97287664
v 45.98094895 -1.74327870 37.01973334
v 46.65533826 -2.97386805 41.83309153
v 45.78761011 -1.88641017 41.81652889
v 44.90446299 -2.12792307 42.83068329
v 33.65314752 -11.29416656 -3.88973113
v 61.24043092 15.36862738 10.49482170
v 63.70063126 16.85717143 15.42888489
v 45.77651247 -1.01097452 37.81204671
v 13.30142748 54.91806567 12.88567577
v 44.86599565 -0.63009083 41.40831530
v 62.70124763 -47.38843068 22.97560684
v 63.44963610 -46.70752957 23.52364920
v 60.69554016 17.76563004 15.79859853
v 16.53998531 63.19531053 12.78811693
v 15.66667296 64.53775615 13.10467161
v 14.65000026 63.23000044 13.17000017
v 42.81880707 0.67195587 35.19399837
v 16.54599607 54.83745411 13.90148979
v 17.76194759 56.83418736 13.43150809
v 16.24702103 56.25945702 13.84864841
v 43.92101988 -0.75683498 42.50972718
v 43.67236793 -1.72560313 43.32999885
v 42.30025783 0.72359078 42.53221303
v 43.60707849 0.68130740 41.09336808
v 57.36135319 16.27398655 9.17986315
v 13.30586150 58.93592909 13.13984301
v 59.44718793 18.35099235 15.67734964
v 13.13060801 62.08073720 13.09446525
v 13.51749711 63.49804997 13.18822242
v 38.62708807 3.57545842 32.46965259
v 38.66791725 3.63782444 31.76207840
v 42.34973714 1.64366991 36.90559044
v 40.87323323 0.79367525 43.34942997
v 53.20088565 16.33642986 8.18307232
v 11.75323408 62.99768388 1.79441448
v 11.19033992 64.02261555 3.35371681
v 58.42164531 20.87007836 13.71297613
v 4.19474812 16.67977497 59.87575278
v 58.07070434 18.56081560 15.80602862
v 11.16868760 65.95475227 10.87405533
v 10.87612659 66.96852297 9.90781933
v 36.89415008 4.82740859 30.05731292
v 40.49000144 3.16000008 37.06999868
v 40.47093540 18.95687357 13.58993165
v 39.91772607 1.62193773 43.32207888
v 37.16136888 4.53899102 27.83413790
v 35.76719388 5.82339382 29.60798703
v 15.50240349 66.16853178 13.18781544
v 13.74353562 66.77693874 13.05145863
v 14.32052441 65.07022679 13.04901019
v 35.36000103 24.66000058 11.14999969
v 37.67293692 25.46132170 11.34034246
v 35.70094332 27.04613470 11.00073848
v 38.90838474 3.41887446 34.25585479
v 11.43778581 67.06885248 11.34541631
v 98.48039597 -48.75407368 18.81437749
v 91.96863323 -34.69038755 4.25040862
v 34.66000035 7.47999689 27.82000042
v 33.89234468 27.99886279 10.38260199
v 35.40355340 6.44658599 37.05903515
v 34.40581635 7.11665582 39.69204426
v 36.27851233 4.74585546 42.86942258
v 35.12834758 5.36028482 43.06401312
v 34.42158923 3.11971921 44.27858442
v 13.82741611 -13.39007728 0.41952435
v 53.31706256 25.61012655 11.83297671
v 16.69692062 -57.08364025 14.34112526
v 17.08918996 -56.01952597 10.79081930
v 15.40015824 -56.86961114 14.07421846
v 15.59023745 -56.75458908 15.24211559
v 32.25918114 9.11186915 30.16111627
v 33.91759843 7.60403695 39.19995204
v 32.33689070 9.20046214 39.75142911
v 32.48960525 9.08585079 37.80354187
v 33.64999965 7.20999949 41.69999808
v 18.11754517 -69.78036463 32.09720179
v 18.26387830 -66.26833230 34.29048881
v 29.92103249 10.50260477 27.06095763
v 31.08766116 9.59648564 30.88519350
v 33.02929923 8.61924421 34.11984071
v 31.08681552 9.46139172 35.57003289
v 30.16103059 10.03952138 36.23091802
v 31.63295239 9.50233359 42.66292974
v 32.35862032 9.15071927 40.84373638
v 31.29377216 10.23620740 41.02542996
v 17.92999916 71.13999873 12.57999986
v 16.44486748 70.73367387 13.08232360
v 50.18290132 29.07690220 10.51544398
v 50.41656643 28.66993099 11.92667056
v 27.30559930 12.45526690 25.21914616
v 29.34272215 10.96469071 24.82297271
v 29.05622125 10.68039611 33.08398277
v 21.67123184 75.59559494 12.05024030
v 24.19657074 74.32477921 12.04128657
v 22.35567011 76.78220421 11.28751785
v 16.08363725 20.95650695 27.24718675
v 28.54289487 11.88420132 39.60406408
v 28.77090313 12.12906092 40.87375104
v 30.61414510 10.91815531 42.88797453
v 29.71865423 11.72002219 44.06366125
v 29.86742742 9.43205133 45.77779770
v 49.00953546 31.25284240 11.43422909
v 26.40478127 12.28794176 30.60413338
v 27.60364860 12.05774210 33.28096867
v 27.93930657 12.21615914 39.21822459
v 28.67505141 12.25925796 45.71726546
v 29.29183282 11.85978297 45.00712082
v 28.05176564 10.96685044 47.67626897
v 21.96367830 14.44569044 53.40614915
v 23.48714694 14.47878219 29.09468487
v 25.06440692 13.20148911 29.33942154
v 24.95321073 13.77927605 27.11730637
v 25.99855512 14.47657123 43.43782738
v 27.41327137 13.74292839 43.98668557
v 27.07407065 13.81638087 42.22915322
v 26.86092071 12.48813979 48.48679528
v -16.75719768 -50.03915727 50.22660643
v 21.79664746 15.86067677 29.93755043
v 24.03340116 13.99501879 31.81934729
v 12.12527696 20.21863498 24.17829074
v 23.90819602 14.57163319 36.69299930
v 25.58756806 14.63243365 42.01092198
v 24.23291653 15.25501814 42.83406958
v 24.45818298 14.44031764 50.46138540
v 23.09405804 14.47487529 52.17142776
v 5.55085018 4.79240296 -3.45651619
v 18.84361543 15.26399795 55.99091202
v 45.74033618 35.48978269 11.30625233
v 92.68181771 -30.85936047 -13.25811539
v 20.88369429 16.14178717 31.11645952
v 22.19441719 15.21281525 32.34805912
v 20.97849175 14.77165613 36.33859754
v 22.05475420 15.69847949 44.38180476
v 22.25934714 16.20613597 50.89605227
v 23.56634662 15.11233486 50.98675936
v 22.53601700 15.35968576 52.12681741
v 22.91239239 16.31518267 48.67352918
v 23.24079350 15.98655805 46.11760750
v 21.91887237 16.56555012 47.35757411
v 20.77451535 15.11729229 54.32103202
v 45.58778182 36.25007719 10.57994552
v 43.42886806 38.62230107 11.58143952
v 42.76439548 38.77988458 11.94459572
v 44.51445490 37.72302717 11.20747253
v 64.12184983 -9.53208655 25.13570152
v 63.60576302 -11.73260715 26.69972368
v 65.26017189 -9.70657263 26.93257481
v 19.57836561 18.78250949 27.70033665
v 18.13488081 16.10577106 33.34623948
v 16.52977616 15.66836238 35.74703634
v 18.72641966 15.30037355 36.01022437
v 18.26169528 15.38417116 42.01352596
v 18.87252741 15.90246148 44.95051131
v 19.77550797 17.52819307 50.31756684
v 20.51796950 17.04384014 51.55361444
v 21.18274011 17.05400087 49.77391660
v 20.07104829 16.00696519 54.22665179
v 17.82434061 15.80979675 56.55214563
v 17.07231998 15.15866350 57.53431469
v 18.32342520 14.15739860 56.85417727
v 66.22119248 -9.72901005 27.91733667
v 42.07158834 40.58312252 11.44351345
v 41.78771377 41.59502313 10.28716750
v 15.98300412 18.65101233 29.41630781
v 17.57475734 17.33019948 31.15931153
v 11.73053216 15.56404214 34.49866548
v 10.96240990 15.67287184 33.23261812
v 13.72118760 15.61760996 35.12757272
v 9.64403525 15.53926058 33.81215408
v 11.62786130 16.00417309 36.56133637
v 15.67184925 15.36940504 37.39361465
v 17.35232025 15.16260207 39.14919123
v 12.73659524 16.44759998 40.97312689
v 15.82007669 16.22929610 42.25627705
v 13.32664303 16.91040397 43.85505617
v 16.13974385 18.12563278 49.61151630
v 12.84606382 18.20514351 48.48831147
v 19.56375875 16.93755947 53.30796167
v 15.61787352 16.93736762 57.23778531
v 15.88829793 15.80610685 58.14625695
v 13.43777031 14.51350283 60.56487933
v 12.81066891 16.47553220 59.80364978
v -2.37455405 12.97318097 -0.92788273
v 40.68845138 43.08617488 10.70201211
v 40.20115733 42.40639880 11.65051665
v 41.15652665 41.65201634 11.49513945
v 39.28000107 43.57000068 11.60000078
v 78.51953804 -41.29846394 9.39281099
v 11.01998705 16.55171812 40.05846381
v 10.20228490 17.28546992 43.84652898
v 7.64412433 17.10327342 46.46574333
v 12.83937041 17.72345975 47.38725722
v 8.91238824 18.44026707 51.48650706
v 12.05531787 18.14283431 57.76569620
v 11.24037709 16.73107781 60.61213464
v 39.03920576 45.58783770 10.68186481
v 37.82915324 46.75729200 10.98465454
v 38.14985231 47.38570005 10.19935869
v 53.84084582 8.58604349 16.01362042
v 36.61185503 47.06178233 11.41416375
v 71.68838382 -4.41211509 25.09776130
v 72.35901803 -4.53014113 25.45537427
v 5.25062717 17.25799963 56.48736283
v 3.55230574 16.72741957 56.11472204
v 4.92195087 17.02058502 57.68897384
v 5.86040039 17.39566028 59.53629315
v 6.65735034 17.78447069 58.16702172
v 2.79339473 15.84829204 58.88517201
v 11.44643594 18.53906736 56.24280125
v 9.77103878 18.44035648 56.87662959
v 40.74000195 21.61999978 12.65000086
v 42.93613508 21.73359320 13.00408971
v 7.72290118 17.89471693 59.19270217
v 9.85349715 17.63075404 59.97874215
v 37.19885647 48.10576886 10.81622113
v 36.06880456 48.37773740 11.17747743
v 36.44227237 49.59154502 10.63153613
v -13.34745996 -22.59167470 76.75600797
v -13.70139513 -21.91781253 76.77888870
v -15.06999787 -18.31000112 76.06999576
v 35.49286351 51.87519267 9.85381380
v 35.28469428 52.52081156 9.70925204
v 74.08301532 -3.89349856 26.38608404
v 23.54047075 47.16745764 -2.37101596
v 32.59364143 53.96588892 6.06822688
v 35.04186869 53.28470469 9.60546825
v 33.41667727 56.73246086 9.55493655
v 31.47836030 60.84001064 9.70319379
v 66.58965349 -50.81362277 24.67317693
v 66.48157537 -49.38989878 24.50425737
v 57.83188343 -32.61031210 7.61745358
v 56.16817996 -32.97967091 7.37646781
v 55.39514497 -35.82635522 8.55334289
v 30.15963919 64.52555954 9.97777097
v 30.13278916 65.38425386 8.89609288
v 30.79226799 62.68796325 9.94370878
v -19.16387491 -12.36822922 59.56568941
v 29.75394018 63.58052045 11.04365848
v 30.47099523 61.45930290 10.88576764
v 29.30297703 65.63050300 10.86312253
v 28.66657265 69.03163344 8.88276473
v 43.49000007 12.04000041 15.46999998
v 45.56211829 11.91526465 15.94551094
v 48.81720617 9.05440003 16.37808606
v 74.27353412 -6.55493280 29.27237563
v 26.67504735 71.96275890 12.18036003
v 26.40336379 70.75596601 12.06681225
v 26.90531686 71.78028673 12.13047002
v 26.98533423 72.69700617 12.18184270
v 27.99330465 67.46034324 11.51466183
v 29.07916158 67.02163070 10.29538270
v 28.58637273 68.85447353 9.95666813
v 26.98781714 71.95977122 12.20645662
v 27.09468082 72.70752639 10.10016352
v 25.96720681 74.31401312 9.73376259
v 46.01112008 -34.77876633 1.23521674
v 25.25463142 69.59269196 12.04521582
v 26.97771974 71.96044922 12.16095593
v 55.99004403 -30.79492785 -1.35072949
v 9.42383986 65.54402411 -3.84139409
v 22.29572088 74.52607155 2.88730930
v 27.03511901 72.37182558 12.16748729
v 24.98366684 74.86723363 10.84499527
v 27.03562565 72.14281708 12.14710996
v 54.54999954 -38.32999989 8.96999985
v 17.82274805 73.85031134 1.07098650
v 18.64383742 70.93329728 1.24286534
v 15.77270776 74.53884929 1.18346687
v 70.92361152 -5.26136067 25.93113482
v 71.78436220 -4.49958444 25.27703904
v 44.01000217 -37.30000183 2.07999861
v -17.11579412 -23.28765765 74.76246357
v 56.01771921 -72.62202352 21.27648145
v 27.00800262 72.04604149 12.22849451
v 8.34938511 69.75354254 -2.52067717
v 66.50768965 -7.60554476 25.72789975
v 22.60074392 78.34258676 9.90544073
v 23.03721942 77.73869485 9.90624819
v 69.22352314 -5.80365630 25.29492229
v 70.39097697 -4.97777015 24.99458380
v 19.51723918 79.06723768 5.01617556
v 18.33811030 79.23239470 5.00621647
v 20.78474872 79.20719683 6.13886490
v 20.39150521 79.34342325 6.77434914
v 22.59442955 78.39800417 9.69193690
v 20.37076280 79.18229699 5.74569777
v 74.46511835 -2.85074301 25.17582104
v -16.52859151 -5.36161242 70.81471384
v 19.91671696 79.21721786 8.73270165
v 21.27493918 79.13751900 8.05362407
v 64.71800059 -8.43118504 24.18699116
v 64.77457285 -8.13984405 22.84795232
v 77.28008926 -2.41554691 27.26309560
v 20.50388232 78.26292515 10.33426262
v 17.33653247 78.67348194 9.73519310
v 10.96887048 76.32332295 3.39280232
v 17.68495888 79.42207158 6.60089543
v 19.48675141 79.37472314 6.20371988
v 19.22632940 79.66490835 7.29066506
v 18.51105690 79.37957346 8.00994784
v -13.48509919 -0.36185622 70.38872689
v -15.53631108 -2.82931048 70.18443197
v -13.98156583 -1.71332597 71.52501494
v 72.41039723 -0.09756764 19.47774179
v 72.30564207 -3.43352207 21.64562047
v 72.40161300 -3.29586514 21.44924365
v -33.13545883 16.11825451 15.42569138
v -33.38602558 15.57187270 17.30022579
v -21.03677951 16.11365750 14.44680709
v -17.49439538 14.74903990 14.79860954
v -14.11007252 14.09134921 14.81353771
v -17.15569198 11.98416855 16.46458171
v -13.46692163 12.72974722 15.52333217
v -9.54604335 11.65354997 15.64248092
v -7.83462450 8.90257489 18.59943755
v -5.40838996 9.58028715 18.51684600
v -6.84014196 11.10048033 16.75894670
v -30.88949062 16.83164015 13.80603388
v 72.10376859 -3.54176387 20.96133120
v -23.98820966 16.90470614 14.26871121
v -16.14124142 15.36383014 14.01318144
v -11.49113290 12.51191087 15.40211216
v -6.30046846 11.62400562 16.31709561
v 73.02067429 0.21418708 20.18945292
v 73.32785428 3.17835994 20.25257610
v -17.79969409 16.71131700 12.86126394
v -15.20603895 15.67803510 13.36198021
v -10.79971530 13.50900624 14.67748545
v -8.46925937 12.97001168 14.65446036
v 8.87293927 16.72935113 42.54831374
v -5.46280760 12.47659512 14.99626320
v 10.15442330 16.96319319 42.56419465
v -12.56635319 14.00752831 14.60337732
v -12.19781395 14.99519125 13.58070131
v -16.05489664 17.04230718 12.06571516
v -14.59339354 16.90078340 11.78892143
v 9.76961292 14.27850779 28.90173718
v 8.80652945 13.04375567 27.75245905
v -6.44516991 13.89691979 13.44029699
v -5.30407438 14.45713267 11.44898031
v 8.70485697 11.29042264 24.94211681
v 7.42138922 12.55472656 29.87398766
v 8.48484319 12.07021624 27.06188709
v 7.31613953 10.65937057 27.39518322
v 10.85000020 15.18999971 29.43000011
v 6.12559309 11.36199385 11.52099762
v 70.69678605 -1.33600004 17.70022511
v 70.66604495 0.39305483 17.95179024
v 11.38764713 16.76850207 25.36156215
v 11.03815623 15.31805098 25.73834360
v 71.14667445 7.49735441 19.08857375
v 14.34420981 16.51499420 30.50939925
v 13.58226780 17.08564907 28.79690938
v 14.25347477 12.66839355 14.10440728
v 13.68718781 13.31449859 16.34182967
v 12.28094567 18.59898493 25.49663559
v 13.64949532 18.90124381 27.21006423
v 12.73839828 17.73219183 27.24620514
v 15.35206102 20.28891258 27.85371244
v 14.01621383 16.10580832 14.46781121
v 11.58488728 20.53850889 22.73672633
v 11.44170109 18.54671910 22.30637893
v 12.41943892 19.82360333 24.72563647
v 13.47191911 20.51061764 25.65862611
v 14.58142139 19.83776502 27.53134258
v 16.92167297 20.90791613 26.76055953
v 69.91006434 8.26861616 18.90926994
v 70.05973905 6.30662683 18.50479096
v 11.41041145 22.18800783 21.09824866
v 11.39345393 22.57281914 19.01842840
v 12.31585722 22.58927189 23.16772193
v 13.40699662 22.93805964 24.22650158
v 15.83736017 22.52197079 25.77388845
v 11.94733847 25.86652152 20.56700364
v 11.66354120 24.35944043 20.82043141
v 12.18263526 23.71900529 22.34326117
v 74.18001443 1.60581945 20.81486769
v 13.48675881 24.66054261 23.20603840
v 15.26927296 25.03304370 23.53419922
v 14.46836255 23.86103384 24.35729280
v 11.44433767 25.60576051 19.18208040
v 11.84822619 26.73705481 19.67231371
v 13.43732700 28.65078114 19.69484799
v 13.58710788 27.07532234 21.23067155
v 12.46969495 27.08301879 20.37100308
v 13.27537000 25.93475021 22.03509770
v 16.94467478 27.14814432 20.73108777
v 15.94999991 26.16000362 22.36000262
v 15.00753220 27.46903151 21.33273520
v 14.49055225 26.20947361 22.33946696
v 125.02335012 2.50437297 14.83314671
v 73.00800830 6.12584222 19.67591234
v 12.20111363 28.83587405 18.52589846
v 12.18941249 27.75487863 19.42300051
v 15.19297715 28.30653079 20.53342760
v 15.33219963 29.41320837 19.59141903
v 73.53258878 8.12232587 20.15363239
v 12.27431651 30.10633960 17.64387079
v 13.20591569 32.49453381 17.11880043
v 15.49999975 31.56000003 18.51999946
v 17.24284515 30.00024334 19.20502074
v 19.26859841 29.16033007 18.45094189
v 99.59915280 -40.96132517 13.16924486
v 102.51611471 -41.57857224 14.24663514
v 96.84073925 -31.44670650 -0.81733096
v 14.27205838 35.03254429 16.35785215
v 15.28999954 33.47000107 17.54000038
v 15.91471583 34.90612283 16.91128686
v 21.26007713 33.49724039 15.15692472
v 17.02408493 33.95656869 17.38099009
v 18.79503764 32.09599853 17.69624837
v 36.24694049 -51.48313195 48.46197739
v 12.69797608 35.67365184 14.40542005
v 12.76483666 34.37047824 15.39227273
v 13.38646095 36.01945564 15.08849952
v 38.93893585 -46.38665542 48.48302528
v 14.50102776 36.92505136 15.25766496
v 17.32496172 35.52136570 16.65894501
v 17.24462956 22.62491547 24.97055009
v 38.82185370 3.34551092 25.33543669
v 38.99720684 4.29413933 23.24230783
v 13.00169621 36.65048257 14.22150340
v 95.66440433 -31.56787157 -2.64666509
v 14.19000141 38.47889230 13.91451992
v 15.93268104 36.34675592 16.14164189
v 44.60247234 27.81908214 13.03870697
v 15.94422758 -55.92202768 9.93569195
v 46.41710967 26.68290772 13.29499856
v 18.10448244 -56.75556138 12.28165720
v 48.22067544 27.65341289 13.13639991
v 48.33931103 23.62824976 13.79861962
v 50.25554076 24.50004965 13.65859900
v 127.18723714 -13.49707134 -11.63528673
v 52.00067163 25.94670281 12.82686647
v 52.34167725 22.90651947 14.24409728
v 50.46323687 22.00719900 14.32697009
v 52.88000032 22.08000049 14.52000067
v 51.28664523 23.70298281 13.96526955
v 53.24184150 23.80629629 13.78028654
v 12.98000105 38.63124922 12.46170979
v 39.73585740 30.72810359 11.43223606
v 38.84536028 31.47176653 11.27974875
v 42.09551960 30.74407019 12.33923063
v 49.18107763 28.52428705 12.69454602
v 48.02245274 29.59077805 12.71464862
v 50.17226562 28.26727927 12.39804272
v 50.91169104 27.18493156 12.49586418
v 13.18830252 40.53919017 11.16162259
v 13.97296321 40.09450227 12.22768612
v 14.07729741 41.72157869 11.41276956
v 15.85000008 40.21000117 13.55999988
v 15.90999961 41.87000170 12.76999991
v 16.04590192 38.12965751 15.07136784
v 17.87663065 39.35004398 14.91926797
v 19.83985864 38.45058382 14.56140447
v 39.20162097 35.06958112 11.62571739
v 39.21569139 33.13733265 11.32819615
v 37.49482706 32.37990662 10.77741943
v 41.94163531 33.62593800 12.58619037
v 40.76979309 33.73854607 12.17595022
v 40.69855809 32.65367448 12.06824742
v 43.49568486 32.81287849 12.79339381
v 96.59823775 -30.00591695 -7.65867066
v 96.45602107 -29.31177057 -10.10626368
v 127.35003233 2.89015938 19.30158213
v 126.56524777 2.58024433 19.74821649
v 47.62851447 31.17219172 12.16737274
v 19.88587715 36.61977872 -2.82791164
v 18.09000038 38.36999834 0.94000023
v 13.74999993 43.28000173 10.37999988
v 17.00293645 42.00790450 13.43077794
v 16.21781848 42.88200289 12.66344357
v 19.68116872 42.62702167 13.33991438
v 18.60063151 41.87737033 13.79145030
v 36.91013902 36.28377989 11.21558063
v 38.36007416 38.22826222 11.51847467
v 37.67000139 35.61000153 11.30000036
v 40.12348875 34.70851853 11.80940773
v 45.62140256 2.79242452 16.25718549
v 19.06849630 37.33937815 -1.03011541
v 18.35279539 39.26874325 -0.65318809
v 18.32369156 39.06882554 -2.15017702
v 31.94205835 9.46520269 23.42210338
v 45.78157514 4.74091526 15.81885666
v 44.98000070 6.02999981 16.24000072
v 45.02922669 4.33354359 16.19082503
v 16.31731912 47.87802324 13.60137388
v 18.48027110 46.99327052 13.41136731
v 18.09000038 43.80999878 13.05000018
v 81.01613075 -41.90452397 14.05294985
v 87.18592674 -41.82029888 16.81684516
v 36.37199849 40.20885378 11.72105595
v 36.95699573 38.83836791 11.46154385
v 86.35076135 -39.44310546 13.64411227
v 41.34876654 37.74776310 12.23168056
v 18.91870052 39.62013125 -4.50223777
v 18.15844886 41.24455154 -4.74513276
v 18.00115407 39.99814019 -3.25472769
v 33.77152234 41.30073637 10.91662049
v 32.51223266 41.34803265 10.29655337
v 34.96186808 41.46421701 11.46630198
v 37.56122664 39.48037699 11.67046558
v 39.85000029 41.23999923 11.95000019
v 40.86753726 40.40891305 11.98538858
v 17.63134636 40.83633050 -2.59797461
v 17.73308776 40.97851366 -0.72064908
v 17.19040796 42.41095111 -2.57764175
v 58.12685192 8.19869619 16.13871939
v 15.57791326 44.82885823 0.45512727
v 14.45246488 44.79977861 3.05050868
v 14.13585246 46.05294392 2.05075066
v 13.54130916 46.10929266 3.48452944
v 12.60940079 46.76441103 6.46114070
v 12.38074061 47.43446037 8.59328546
v 14.51166812 49.91127551 13.29063252
v 13.60474806 49.85782132 12.61773240
v 35.82459688 45.06844282 11.80151757
v 37.80526668 45.34419253 11.55020203
v 16.78734645 43.38147119 -4.35619475
v 16.48171619 44.09857467 -3.50045017
v 13.90395965 47.16490582 1.70670298
v 15.82984813 46.08536139 -0.94958377
v 14.74495977 46.64724320 0.43965314
v 16.28743112 42.12030768 2.84510618
v 16.41818322 43.23216155 0.92960906
v 13.35050259 47.24754021 2.97863735
v 12.15745788 48.82977530 7.48235453
v 13.82054947 50.67155883 12.93861400
v 13.17590289 51.03646964 12.31025439
v 15.55503812 50.86982995 13.76333367
v 15.69398306 49.35465381 13.61924782
v 33.85030478 45.69334909 11.62974816
v 32.84647688 47.19601944 11.50180027
v 34.74706784 47.35383764 11.39526814
v 32.02923387 45.29078305 11.34453341
v 16.12389460 44.98707131 -4.40883217
v 16.64898545 44.42749918 -1.45717640
v 13.70752417 48.79349843 1.51598779
v 59.72820148 3.43049224 15.15628397
v 66.86072797 8.84815957 18.07282865
v 66.95629656 10.00481006 18.29537936
v 12.12017424 50.04012212 6.13947771
v 12.06241269 51.08968168 8.07054434
v 12.36447692 51.49209127 10.90719830
v 15.32481331 52.16652527 13.77586834
v 30.85208125 47.80169204 11.20326016
v 33.69746357 48.60339314 11.36994269
v 32.31613711 48.67139086 11.32833306
v 15.78729972 46.08435929 -3.74327833
v 15.24819806 48.16052690 -3.60729615
v 16.11435600 46.11845687 -2.54742079
v 15.36686253 48.53737354 -1.08421023
v 64.70850110 9.83536523 17.67512783
v 12.22465839 51.83565244 4.69956873
v 11.90000027 52.37999931 6.08999981
v 11.86361816 52.68137902 8.85866210
v 12.03222480 52.98190191 10.40206384
v 16.80163108 52.23414302 13.91664147
v 14.88420926 53.66121233 13.73824198
v 14.15983122 51.87772587 13.29660788
v 17.04067364 49.64977875 13.80729396
v 18.72978918 53.80675942 13.40137050
v 33.31670538 50.12625828 11.12839300
v 34.80999917 51.44000053 10.78000013
v 31.47467971 50.59917271 10.92299912
v 35.21940857 49.59305748 10.94374154
v 12.84154598 52.84854770 12.10083626
v 14.58270848 49.08707365 -4.51630494
v 14.40011989 50.10163411 -3.86588508
v 14.94777482 50.13772845 -2.63459212
v 15.09907376 50.02792552 -1.42104190
v 15.18096961 49.58028719 -1.07507524
v 15.02081472 50.16077682 -0.98337512
v 14.70458042 50.00482127 -0.18640421
v 13.76966760 51.79012194 1.38613838
v 15.11237025 49.56955463 -0.82901219
v 12.41697371 53.30463126 3.43246455
v 11.91061735 53.38928103 8.62085633
v 11.62101608 55.73205277 8.64119455
v 11.80000044 54.48000133 5.66999987
v 56.11046404 -31.66561946 -5.22781629
v 57.95929581 -31.61757067 -5.02141099
v 14.84382432 56.06278777 13.71466182
v 15.78961685 57.23276734 13.81340623
v 34.01227295 54.00253460 10.20949706
v 14.80741519 49.88458753 -5.49049303
v 13.85496370 52.25982890 -3.79493111
v 13.80051766 54.19014767 -0.34599702
v 13.46379984 53.65237594 1.64281065
v 12.26813905 55.89091405 3.79725895
v 13.16989772 55.24073541 1.82331994
v 11.28999889 57.84999952 8.39999970
v 14.42378759 57.99705535 13.62640224
v 15.60332533 58.92653018 13.64618912
v 14.03225865 59.41085890 13.48455250
v 13.81772291 53.86940762 -2.47348356
v 12.86412589 54.83763292 -4.34563262
v 12.16495223 57.94373155 4.36399505
v 12.79617101 57.48858675 2.25886726
v 11.53000072 58.55999887 6.57999981
v 11.11177448 59.87661704 8.75842385
v 11.58396155 60.94521284 11.16334181
v 12.39902899 59.32728946 12.29725406
v 54.73164842 -31.09280765 -2.99851457
v 54.48143929 -31.23380058 -4.19638865
v 28.94211188 57.51419812 11.37358043
v 30.96187115 57.59344250 11.04953326
v 30.26000038 55.19000068 10.92000026
v 27.93059312 59.73063409 11.65621448
v 29.48749252 58.66902322 11.46981958
v 26.31999925 54.38999832 10.63999999
v 28.79528143 55.78033626 11.14918198
v 31.62955493 55.58060110 10.69002599
v 32.88930655 56.12632260 10.25922131
v 31.40037507 52.89736763 10.38840786
v 68.44823807 7.35878944 18.06155592
v 12.21094932 56.90437555 -4.00290824
v 13.02453037 56.08943850 -2.45402427
v 13.19025829 56.66158721 -0.10865369
v 11.62633579 59.27155539 4.92419908
v 10.91286540 62.23097444 8.95848218
v 11.06092520 60.86375192 6.22408092
v 12.23075204 62.14948371 12.26292830
v 12.47048564 63.49305063 12.61829305
v 55.36641926 -31.47078305 -4.65298956
v 56.88485876 -31.54082596 -8.37711710
v 28.65109034 62.05637753 11.67863421
v 23.95524085 58.86620656 10.98864619
v 26.56091191 58.78497660 11.10102702
v 29.87789549 59.85964835 11.40253432
v 42.20496118 7.21247168 15.88072069
v 11.78007200 58.38960782 -4.01678262
v 12.22012565 57.90932104 -3.01053654
v 11.57958712 60.05781144 -2.10993947
v 10.69307327 63.31749260 7.00155785
v 10.74508578 64.69787657 9.08838958
v 12.95059267 64.93066251 12.88987231
v 12.15232536 64.52374905 12.32970133
v 17.08053425 65.18877298 12.86523417
v 28.12285163 64.75519389 11.72298100
v 26.11361258 64.38367069 11.90642361
v 24.69627559 62.52158433 11.60304062
v 27.42670476 63.35617602 11.89349312
v 24.81762506 60.62296778 11.22630667
v -17.20958576 -17.78259873 73.93667102
v -17.88846590 -18.01464707 71.90334052
v 10.89149527 60.84844470 -3.80137493
v 11.38749719 62.36741319 -0.82578667
v 10.74061170 61.87602878 -2.78439675
v 12.08932884 65.88450819 12.16983236
v 16.98851027 67.00003892 12.82632817
v 15.74762538 68.35776567 13.22442014
v 18.97310093 63.73953819 12.01350242
v 18.50000024 66.41999632 12.48000003
v 49.88076165 8.26547761 16.06390625
v 25.07209778 66.19762629 11.56454813
v 26.76999941 66.28999859 11.85999997
v 23.08791317 67.39352643 11.48952264
v 21.58598043 63.26644868 11.23761106
v 23.48321117 64.99698013 11.41313463
v 44.55189407 13.47871404 15.55191725
v 10.00093389 63.01620603 -3.09173274
v 10.34238655 63.51140887 -1.83927221
v -30.23273870 14.84789979 17.23837480
v -28.60971354 12.90109009 18.43127795
v 10.74012183 69.24702972 9.36449133
v 11.76708564 69.09045577 11.29843201
v 13.94697931 68.83723289 13.00538145
v -32.34206140 6.41439622 27.30130777
v -33.63535553 3.41895479 30.11537343
v 55.80235273 10.19562967 16.21222310
v 9.33738239 64.83203918 -3.25710629
v 9.46381688 64.33880329 -2.53910013
v 9.63983126 65.76087326 -1.56790984
v 8.87219049 66.17311388 -2.37020664
v 10.97323373 64.80313838 0.02471102
v 10.33891737 66.59127772 -0.04481771
v 10.85935161 66.32309407 0.89847128
v 10.83000004 68.55999678 5.16999979
v 10.68558544 69.60156560 6.99542603
v 11.64941210 70.42022049 10.77562850
v 14.82016500 70.01784444 13.11414503
v 13.53617292 70.53008676 12.61446252
v 15.04011825 71.10241055 12.95792125
v 18.65000091 68.98000091 12.57000025
v 25.28950013 67.86827743 11.78548113
v 26.37804300 68.42260063 11.90726086
v 63.45786154 11.12856809 17.57713594
v 8.52509774 67.83013046 -1.37952506
v 8.20588693 67.58605689 -2.37152190
v 9.48464591 68.12041998 -0.22992023
v 10.45718603 67.77101010 1.15679356
v 10.63000038 70.24999708 5.10999979
v 10.78655384 71.48784399 8.88735335
v 11.38066221 71.22682780 10.20833198
v 12.16843911 71.65150344 11.10395789
v 12.46166695 70.84801793 11.67114079
v 14.59089387 72.06283510 12.71157153
v 74.93831962 8.04620143 20.32249793
v 8.27171188 69.64827329 -0.16472298
v 7.78461993 69.23726946 -1.36073888
v 7.90991820 68.57711077 -1.93272391
v 9.41999909 70.66000253 1.67000096
v 10.69896668 69.16774809 3.29163694
v 33.51156786 12.98323367 16.71194471
v 30.19681945 12.58774381 19.56789941
v 10.28999966 71.71999663 4.54000011
v 37.54530102 12.82205898 15.70409536
v 12.16434501 73.18199426 10.46222914
v 13.50128278 72.47992605 12.13029306
v 13.86119518 71.69907540 12.51924317
v 56.13417551 -30.26738949 1.72760896
v 56.83429539 -30.33989854 3.97170475
v 24.70942773 71.27107680 12.06321828
v 7.52077764 70.70547342 -1.06023217
v 7.69630121 69.48583573 -1.80414889
v 7.98045937 71.86085731 0.74659282
v 9.25007835 72.74010032 3.01982695
v 36.21626645 11.48297265 16.80221036
v 9.97747947 73.99514318 5.05267316
v 17.90931076 19.04758438 28.65919657
v 60.31318381 11.70692407 16.68306999
v 11.13387104 73.45354557 8.58927425
v 14.04889487 74.61662591 11.80322561
v 13.12555093 75.06833971 10.73283516
v 25.30993707 -132.83430040 25.87199025
v 20.33107542 20.12008056 26.09183080
v 22.02143893 19.05369386 24.19353835
v 58.00839514 -30.42068705 4.37583728
v 56.79525435 -30.77079915 5.01435297
v 7.62057351 73.00028205 0.56520518
v 35.68572551 13.24016880 15.79019800
v 8.44816212 73.58087599 1.80171977
v 13.63340672 76.70333236 9.57352854
v 13.25446181 75.85094124 10.31383034
v 12.21935917 75.13010502 9.28381644
v 89.30064738 -35.44935957 32.82357752
v 15.23158234 77.12613791 11.02282573
v 23.68907072 -136.01276278 23.83915335
v 25.23280866 -136.51470840 23.86341617
v 23.21398631 77.00418681 10.66185161
v -27.29460783 14.12512083 17.17638969
v 7.54694873 72.88888097 0.03062841
v 7.91868009 73.75563681 0.77698362
v 10.92601847 74.62844253 7.12640304
v 12.24026456 76.32848620 7.45540811
v 15.05338214 77.97994465 9.34789889
v 13.71582225 77.46536285 7.87812844
v 22.23327570 77.90927589 10.52218489
v 14.92046472 78.31899077 7.46651553
v 17.34216139 77.51146704 12.06088718
v 16.17740095 78.09177041 10.12950204
v 17.31917635 77.54363865 11.95369009
v 16.15807414 78.68678123 8.76677874
v 6.13320107 16.92129299 61.51754782
v 8.47559609 17.30522141 60.81155315
v 14.41812422 16.90637507 58.35830793
v 16.67962223 16.22812077 57.14482442
v 14.80819099 -53.90355736 25.81246570
v 14.77254741 -54.06220630 23.72752689
v 23.75946380 11.06682606 51.77879333
v 22.68563025 8.88882205 51.94715410
v 27.71152928 9.22047719 47.89922386
v 29.11446989 9.47730802 46.62457854
v 28.17089669 6.83824858 46.64200172
v 31.19247593 7.88481720 44.12401468
v 33.03701058 5.31208934 43.73276234
v 31.92000091 3.87999974 44.05000061
v 36.93488240 5.42372698 40.97441211
v 39.96064141 3.08799115 41.74456745
v 51.34201050 -7.21841166 28.46076339
v 51.04586855 -6.90246886 29.48868647
v 47.54086584 22.88627997 13.86884041
v 51.50991678 -7.71164289 29.03066576
v 58.95999819 -14.21000157 19.71000060
v 59.08000097 -16.25999995 24.45000038
v 56.08002841 -14.65103868 17.88867265
v 54.36123163 -16.73288457 19.49707419
v 54.80000004 -18.91000010 21.68999985
v 56.89528957 -15.90916887 20.00058629
v 57.97496811 -16.00467414 21.71447128
v 62.07927689 -12.60177884 25.30964278
v 60.87337434 -12.54786551 23.29211496
v 62.63913959 -10.47400665 23.72654714
v 63.99013847 -8.92117899 23.40176888
v 65.83185494 -7.47458218 23.97550270
v 66.92735106 -8.10248870 26.97997913
v 67.45693088 -6.56771660 24.79867078
v 39.14734721 29.45390344 11.43330336
v 37.79156879 27.92911790 11.06765773
v 69.77762282 -6.90491823 27.37370506
v -28.50338444 -38.74678910 39.12790492
v 75.08955151 -3.45715391 27.08265744
v 6.65432075 17.24153943 60.81563234
v 10.08974202 17.00048894 60.85740402
v 8.02340172 -60.32838300 9.63939354
v 26.77693218 10.58139931 49.06055704
v 68.37893277 -5.80872735 24.17099103
v 67.60441512 -6.26813108 22.95744605
v 71.04448229 -4.53836285 24.76555854
v 42.83396527 20.28328553 13.39219231
v 73.39920849 -3.90885957 25.39237402
v 78.29211652 -1.71568873 26.80387348
v 76.36063546 -2.79985904 27.28763409
v 69.94081289 -4.84502921 23.84749986
v 71.96190208 -4.00244398 24.58853833
v 42.48752445 18.55680160 14.19672463
v 77.31208205 -1.79499504 26.02738328
v 79.45785671 -0.71569509 26.15445852
v 77.99018919 -0.72458375 24.89964664
v 37.09355742 29.62475456 10.69226954
v -33.63327682 10.26972197 22.54036069
v -30.88808805 7.71131646 25.71432292
v -29.95888144 11.31812856 20.76773904
v 52.66187340 -16.59602486 19.72457021
v 65.46359509 -7.72159919 21.62990905
v 73.01033288 -3.47270723 24.44934286
v 76.28135383 -2.06048205 24.64210615
v 9.27698612 17.97134615 59.30368602
v 10.21104865 17.91845076 59.24936384
v 28.92185934 11.22005470 46.48348689
v -30.51828779 13.61443754 18.22345704
v 54.41214144 -12.94677425 16.06001891
v 53.41531336 -10.47843043 14.56553861
v 51.61755905 -10.01910120 15.32751787
v 51.81621388 -12.27882784 16.98412932
v 53.11661214 -14.84276820 18.19159649
v 68.19999963 -10.52999962 17.90999994
v 76.15878433 -1.50501239 23.53561297
v 80.02730459 0.27968586 25.20195208
v 34.36526656 31.14696592 10.05839184
v 34.55289453 32.33276680 10.05261578
v 32.31001273 31.42999485 9.87984333
v 48.36061969 -2.80544301 22.57952839
v 39.54999894 22.39999920 12.45000027
v 38.81222010 21.03483677 12.48457283
v 75.28291643 -0.61134371 22.33647369
v 77.46751606 -0.35779117 24.05623533
v 44.63562369 20.84028907 13.56074400
v 78.78636569 0.67321392 24.09897000
v 9.08660237 18.23983900 58.16785619
v 14.43731412 18.48432422 53.83469909
v 15.86600207 18.09902675 54.46720868
v 26.93929709 13.59609421 46.97715119
v 29.88284826 11.01504080 45.03343627
v 45.49417645 -1.74922659 23.99453707
v 74.66869801 -0.04924182 21.37159742
v 76.27880573 0.51013462 22.55474217
v 77.93000340 1.90000050 23.11999910
v 75.95696300 1.38490705 21.85258456
v 13.47057521 18.63525622 52.56504565
v 21.28515206 16.83179289 47.99880460
v 25.85129812 14.72736523 45.58823258
v 27.66895480 13.34178913 45.63882574
v 29.90650386 11.46693900 41.40992835
v 33.82666036 8.11464246 36.53337061
v -13.90082669 17.31887460 8.69779848
v 36.12584248 5.77960629 33.81752968
v 44.46007311 -0.39578983 21.67145722
v 46.77901417 -0.96634752 19.88272928
v 49.95503277 -4.53920616 21.47209086
v 49.74813014 -4.36546048 20.24439350
v 49.08936098 -3.38337081 19.82383989
v 68.15484166 -4.24171612 15.78860357
v 66.61186367 0.31427571 15.09383693
v 68.74343008 -1.87963282 15.97983390
v 68.44357401 -3.19796102 15.77617414
v 69.85332817 -4.93417727 18.53658073
v 69.53768432 -3.55838821 17.00810902
v 65.16905129 -4.48679505 13.40111811
v 67.04700738 -3.03361053 14.61943984
v 68.03667545 0.66132651 16.17704518
v 69.14021075 -0.31583183 16.68917015
v 74.04283434 2.83559295 20.50063945
v 76.55093819 3.05027911 21.65751904
v 74.57670569 3.74607416 20.56670375
v 44.86403614 0.19999905 20.27216367
v 42.54437611 1.30239129 21.09874599
v 42.95101017 0.10566176 23.41465093
v 47.91510850 -2.05962872 17.88407564
v 83.93860608 -23.09612930 21.19599283
v 83.56194198 -22.10627124 21.62168548
v 115.59402198 0.84155588 23.68717454
v 41.03403911 42.79563949 9.81114432
v 114.32492733 1.36783789 24.33681674
v 57.93996528 -11.32772770 4.65160981
v 56.74600229 -10.41484904 5.24006272
v 58.58870968 -11.60850562 4.48945630
v 63.77229095 -5.68045210 12.82709278
v 62.40959466 -5.48250461 12.01113872
v 61.22412160 -5.20514650 11.52821537
v 59.88594517 -7.27753062 6.76384429
v 57.79185891 -9.91145615 5.92374569
v 59.29116532 -9.25842673 6.31082524
v 63.41528147 -4.13756771 12.25116756
v 62.81139702 -1.65572052 12.23166846
v 64.37854469 -2.25783326 12.83306349
v 63.30808252 -3.09172436 12.07163185
v 68.47781688 1.22102536 16.87409915
v -11.60466485 -52.33088881 64.77682292
v -12.16434315 -50.61981454 66.47814065
v 69.92876530 -8.69353674 29.13243696
v 69.01717186 2.99920654 17.62712933
v 71.61515206 3.70449480 19.19350587
v 69.71308589 4.31554066 18.29418540
v 73.09614867 4.56912955 19.96973157
v 74.68720526 5.60710626 20.52256279
v 37.14000061 5.57000004 25.24000034
v 37.83949837 6.12790603 20.78714035
v 34.38999876 7.91999884 25.97000077
v 36.08020023 7.27023557 22.19004557
v 40.34593701 3.07636173 21.76780440
v 41.03827477 4.28940589 18.78696494
v 42.99236462 2.85792397 17.73956977
v 43.68747398 1.42550853 19.31214519
v 44.96999830 1.17000123 17.26000011
v 46.19999975 -0.23000062 19.02000047
v 59.50833857 -2.54545733 10.95046941
v 58.56607854 -2.82037421 10.83038561
v 60.12930721 -3.28841782 11.01344544
v 58.37707222 -1.95518718 11.02463715
v 59.49357897 -5.36257541 11.18504349
v 57.49144778 -3.04124295 10.89716610
v 59.87771228 -4.09971084 11.01250853
v 59.66972187 -1.45724404 11.29892375
v 58.49123374 -0.45453073 11.65678632
v 60.55290252 -0.40210242 12.05811929
v 62.12636083 -4.47870232 11.56317443
v 62.08399311 3.57920979 15.82594775
v 64.39373642 4.01338609 16.70699008
v 63.90874833 3.29935178 16.14885032
v 62.30467558 5.14730718 16.46035723
v 71.00018859 -11.29920036 31.74264356
v 64.48508054 2.87850923 16.03346691
v 71.04446739 -10.10828745 30.69497272
v 65.61014056 3.21136508 16.73325151
v -12.35630922 -50.91088638 65.65021724
v 68.34804267 5.18532284 17.80762896
v 67.97762960 3.97569174 17.61903241
v 66.69705361 6.53812941 17.37921499
v 66.39764458 4.46737139 17.28777587
v 72.75921851 -9.93376598 31.01654723
v 70.32290846 9.78121720 19.27645504
v 69.44277883 9.17696394 18.91715266
v 71.54268026 5.23447432 19.00347881
v -51.29249766 -40.81884027 36.84894741
v 72.47686386 10.78660134 19.68812943
v 39.87162560 5.72627271 18.22905429
v 37.91712597 6.92097936 18.79869588
v 36.97462752 7.02491123 20.18930949
v 44.10000145 3.74000170 16.69000275
v 42.04311222 4.47914843 17.49289595
v 46.39999941 3.26999999 15.70999995
v 47.01718688 4.56260052 15.16540442
v 48.57739806 4.43124911 14.63672984
v 48.23064804 2.30345386 14.23410326
v 50.64358190 4.47133603 14.25909251
v 93.05587411 5.65379299 22.88302407
v 65.07378072 -43.33052784 28.24530192
v 67.46693701 -46.14982754 25.86550824
v 53.39930207 5.80049027 15.22620115
v 121.43052369 -25.88872798 3.10777407
v 57.51011893 6.29914878 15.73669352
v 71.22956961 -11.73559856 32.11867437
v 62.22913042 9.02686641 16.82366431
v 59.50117856 6.63268846 16.08322375
v 61.06924266 9.66467895 16.67219028
v 59.73892286 8.97764973 16.52296819
v 129.85281646 -24.93705601 -15.23332205
v 63.46614659 10.47937386 17.57842116
v 123.98479134 -13.61083891 -22.52880298
v 123.84052575 5.74705657 7.51970755
v 124.70130622 4.91708983 7.08703604
v 64.82970715 6.22973079 16.91384427
v 67.10306555 11.36126462 18.34597997
v 66.52135402 11.50236093 18.22911389
v -17.28574932 -58.12807754 36.36186570
v 86.97473258 -2.42358656 28.79071422
v 65.26017934 7.09729549 17.10509509
v 24.45241064 -60.99641323 54.82726172
v 88.33750337 -13.50499131 28.36573683
v 25.32755770 15.21045994 23.82654697
v 28.64601091 12.09299546 22.82804064
v 31.83232248 10.08149888 21.41598240
v 30.23887053 11.46212034 21.10420726
v 30.38729727 10.54105908 23.21258001
v 28.61237340 13.77548371 20.18275671
v 33.23609009 9.61280800 20.25865018
v 34.21870619 9.66008008 19.03917827
v 35.62000021 10.28000005 17.86000095
v 36.20000184 8.15000013 19.02000047
v 37.57572919 8.04203376 17.81757176
v 39.34794292 8.92606005 16.16190374
v 39.50648010 7.05406070 17.11983420
v 40.73619470 7.61805940 16.18294418
v 46.27000168 5.71999978 15.83999954
v 46.98000103 9.11999959 16.38999954
v 48.01955819 6.74105436 15.96657187
v 49.84015971 6.69920817 15.51185828
v 50.60664564 10.17614827 16.43397100
v 51.97678879 11.80681400 16.46420732
v 52.09065974 6.60752226 15.61913267
v 51.72742158 8.03658646 16.05834812
v 55.78542501 12.83673383 16.88228548
v 110.78704149 -14.57641739 -6.86183805
v 120.60450017 -17.28822291 2.38632085
v 58.04330856 10.59704088 16.34730399
v 62.10849807 14.93819244 16.93129353
v 60.99202484 13.78021576 16.77867770
v 61.59557775 11.31664775 17.10322686
v 87.45222539 7.95134995 22.33458497
v 65.75857848 15.34489449 16.95164852
v 64.03271109 14.64964356 17.39196107
v 20.96416056 17.85184816 27.96962857
v 20.49458958 17.06833951 29.97859754
v 22.35549502 16.57616161 27.28768438
v 34.30839255 10.95606480 17.80777425
v 32.14649484 11.29077841 19.11224052
v 83.18717778 8.86877812 21.03756554
v 40.41408375 11.58972643 15.09432495
v 41.61841795 10.89293137 15.10478742
v 40.30300677 10.26723348 15.43222927
v 37.60424629 10.02867054 16.55623503
v 41.40594229 9.04387794 15.51715843
v 42.69286618 11.31830364 15.14819358
v 46.11981660 14.04286642 15.70516452
v 104.69780117 10.61352156 17.54013635
v 100.80768913 10.01319475 19.30401288
v 52.97999829 15.52999951 16.52999967
v 57.00178444 14.72305041 16.68382809
v 56.27803877 16.36479422 16.53935574
v 58.09351802 15.56077413 16.62550494
v 59.04563889 16.70051552 16.34029485
v 61.15875766 16.67932980 16.30776748
v 18.44801754 20.61804570 26.31989680
v 17.30996557 21.68528549 25.81596933
v 19.47428659 19.42009106 27.27247961
v 28.34304422 18.29225570 16.44287072
v 26.86278336 17.78048277 18.70292053
v 26.67684853 14.72460572 22.00259268
v 32.32282400 15.34019224 15.67357406
v 34.43136439 14.57404997 15.29163681
v 36.79082170 14.84622061 14.98376299
v 38.60964999 14.85149097 14.91420995
v 41.02599621 15.98883606 14.62533418
v 42.44786501 13.27211037 14.94478062
v 45.16406730 15.49364254 15.12793638
v 1.74999645 -63.84678930 10.45620907
v 47.46342078 14.28576652 15.91518894
v 48.41895401 17.81616732 15.38135950
v 51.95291713 18.05526949 15.68913274
v 54.61414531 17.52579398 16.31132886
v 51.01033673 19.41586100 15.02722129
v 53.08427289 19.31562647 15.58493450
v 55.33973873 19.81908083 15.48856217
v 57.54999816 17.54000038 16.28999971
v 82.21635222 9.22017917 20.31428553
v 11.79745886 20.18115297 23.67286384
v 19.16132122 22.04076387 24.82249402
v 17.13992655 -58.70646611 33.98729116
v 16.48178324 -60.31471118 35.80284864
v 19.88303103 23.27444591 22.64418826
v 34.39090401 19.03710328 13.00797332
v 38.52515295 19.18292977 13.25787883
v 18.42859387 -56.36463314 28.81113440
v 23.52955751 -62.21601367 41.31577164
v 25.11000074 -60.94000116 41.11000150
v 41.97813943 17.57351868 14.24416900
v 43.08202863 16.54574648 14.53248505
v 47.59321362 20.87073587 14.40989226
v 49.57292601 19.90609802 14.92976770
v 15.57769906 -60.23894995 36.99087724
v 58.24849755 20.72056197 11.48916222
v 14.48999997 -58.97999927 36.91000119
v 14.91876133 -57.90984258 35.61570495
v 12.75098510 23.22570421 23.42201024
v 28.81000005 22.18000032 13.18999939
v 29.75643054 23.44675735 12.09127624
v 29.79843691 19.95602064 14.00670689
v 32.91339800 22.48928510 11.88804675
v 31.02107905 21.55448869 12.51205057
v 34.02003273 20.83273232 12.33763713
v 32.07215667 19.35537346 13.37384898
v 30.98721988 17.31593721 14.99356795
v 36.32088751 21.12122811 12.08787877
v 38.13999891 20.39000019 12.72999961
v 41.04642570 20.14479786 13.39934487
v 40.40975869 24.52835627 12.11545803
v 41.98369384 23.33775349 12.79891748
v 44.36769336 22.67780341 13.25270720
v 14.00000229 -57.31999874 10.68999991
v 15.77462442 -57.01372027 13.49105127
v 47.28107154 23.68324064 13.72428611
v 15.10336902 -56.24719709 9.27045662
v 48.13682660 25.08913912 13.39718141
v 47.57322371 23.45258929 13.71358242
v 52.62616277 25.82951449 12.59864401
v 53.58463898 24.88798462 12.76359241
v 16.38999954 -56.32999912 11.49000134
v 107.57140815 -14.01826926 -10.19388251
v 18.49493012 -62.93097883 32.43879601
v 19.50485446 -64.25786763 29.94676493
v -16.93358086 12.31939159 4.90650721
v 19.67052370 26.65794827 19.31944862
v 21.12999931 27.82999910 17.13000052
v 31.28351644 24.15460721 11.35684457
v 33.51427242 23.85606617 11.24758460
v 35.33284366 22.73155563 11.50912698
v 37.09199652 23.98507297 11.40197366
v 38.29321638 22.54484408 11.93549763
v 38.75618801 25.05604550 11.65477652
v 20.73238604 -59.22914669 23.71723764
v 124.84173477 -25.59029870 0.93832018
v 123.50180745 -25.99276602 0.10878414
v 125.05885959 -25.65768734 -0.32105835
v 131.27818704 -24.52120557 -6.23168377
v 129.30233777 -25.50530806 -5.45362709
v 17.54849963 -62.77272850 34.42079201
v 17.85000041 -64.56000358 32.74999931
v 61.49747968 -31.89884126 -10.23479551
v -19.43000779 -50.89791119 42.58942232
v 122.15276808 0.75180159 17.09781215
v -6.13275543 15.40080924 9.73295048
v -3.77986557 14.69928119 10.33867151
v 11.68964803 27.41228230 18.60551722
v 21.29963599 30.93637712 15.92205837
v 25.50762892 28.40442210 12.30677683
v 23.42308871 27.94183604 14.37860355
v 30.77447228 26.11970901 10.82766149
v 27.06089616 28.95104140 11.12882048
v 28.40293199 28.96919101 10.58678702
v 33.04516152 25.98791383 10.71035862
v 37.97923401 29.59495038 10.89628134
v 41.04939848 28.72901782 11.89047843
v 46.82052508 32.52910823 11.72002964
v 129.23280895 -18.92955042 1.01133180
v 128.06235254 3.21171409 18.85670982
v 47.73506522 32.52512217 11.40598580
v 108.71368647 -23.37576821 -24.17261899
v -14.00371827 13.29024136 4.28926433
v -9.65443440 16.14153385 8.70835688
v -4.72417939 15.73486812 6.81847334
v -2.44083838 14.89550248 5.49892290
v -0.62680844 14.56205174 6.87982049
v 123.75105917 1.73739984 16.01147652
v 28.82710099 30.87411076 10.01575775
v 30.96891753 28.56807970 10.24098415
v 33.93489495 29.78832275 10.18077321
v 35.72242707 28.75003591 10.59712935
v 116.42354727 -26.43111348 2.15074536
v 45.12301832 34.76198390 11.79061644
v 44.18091476 34.18499231 12.43347861
v 45.12034357 33.25018287 11.91121060
v 97.75567055 -28.01236510 -10.67757141
v 99.20369089 -27.49956027 -10.12486778
v 98.26227278 -28.62009406 -8.72657634
v 13.32852896 10.06041281 5.65915788
v 94.57054734 -29.31409515 -12.18736917
v 46.47894204 35.09621322 10.55421308
v -14.27895576 17.34875515 10.19495446
v -10.05946565 15.93515277 6.28836546
v -5.82377566 15.86438157 4.79923747
v -7.50531349 15.78031480 4.28636000
v 1.94427709 14.24771268 3.52194114
v 1.03789207 14.21580650 1.69858220
v 20.45585774 36.04192659 14.76540323
v 18.79901811 35.03921255 16.27550088
v 23.89709651 33.17535669 12.02241983
v 27.38500200 30.49949557 10.55118814
v 30.39995022 31.14042990 9.77663416
v 36.29118204 33.31646323 10.52720379
v 37.49204054 34.59097818 11.17454190
v 91.23314917 -31.18363395 -14.78851587
v 90.21575004 -31.97606280 -14.82599787
v 44.54783723 36.27582639 11.84627041
v 114.48000371 -26.72000043 1.90999999
v 99.02933240 -39.67125714 12.59913575
v 97.98993915 -30.58191016 -1.32479786
v 18.13297719 37.05450147 15.80392011
v 21.40000090 37.22999990 13.62000126
v 24.72921275 38.45121339 10.78478992
v 23.12687039 34.83016789 12.33650930
v 24.94613826 33.22198614 11.25837862
v 33.36036578 34.72007439 9.92848538
v 31.38196096 33.69597718 9.56425350
v 32.26263821 35.88230535 9.74790286
v 40.70077464 38.95380348 12.02852093
v 30.11049516 3.51058878 44.54379901
v 30.33105657 1.27419562 44.89661753
v 31.47558868 2.05279142 44.47023943
v 97.76081145 -30.00741079 -4.39639529
v 30.58606572 35.73459014 9.44538042
v 31.56443313 37.86278144 9.60642658
v 32.85999969 37.28000075 9.85999964
v -17.52983592 -7.76169030 69.60201263
v -17.88391173 -10.01391094 68.70476902
v 63.43822181 -31.88731521 -0.18169772
v 64.53516334 -32.81831369 -1.32918253
v 13.59069068 37.17240319 14.48743511
v 78.70432734 -40.55397213 -2.65053241
v 26.23434737 40.67226499 10.10615844
v 30.52490391 39.76215050 9.58494283
v 32.54038841 40.03827646 10.00685059
v 88.06912601 -41.41109064 16.47653244
v 41.01145267 42.48853773 8.97488650
v 21.95999958 44.24000159 12.19999976
v 26.19759366 43.00383106 10.27142070
v 31.27155080 41.50506109 9.90660582
v 28.78079936 41.44706205 9.60008986
v 30.57851270 43.56072843 10.20051911
v 84.01124924 -40.12072086 13.17829359
v 19.72186193 44.31015998 12.84829248
v 23.18586595 45.68830132 11.23471558
v 28.32034230 44.44366693 9.91741475
v 22.18000032 51.18000135 11.71999890
v 21.86812274 47.27593437 11.96142193
v 23.66201952 48.81160334 10.94698533
v 28.95000018 49.97000098 10.70000045
v 30.42931855 45.96465454 10.83454583
v 25.57752095 51.51159316 10.50976757
v 30.30000068 52.48999968 10.49999986
v 27.28308924 51.10776052 10.46280470
v 22.47909456 53.47916484 11.37528755
v 20.24647221 52.61220038 12.75519561
v 24.31409806 53.10010165 10.80017164
v 34.80140120 53.11902240 10.01000125
v 13.75178806 53.35955322 13.10708933
v 21.13488503 55.59629947 11.77767292
v 24.52004142 54.68540266 10.78169420
v -16.08356833 13.61888647 4.83232876
v 33.84366259 56.05706200 9.27563477
v 19.97665130 58.54136869 11.92122605
v 22.28052728 58.08155984 11.19870041
v 55.78833073 -31.33996204 -3.77792935
v 19.61999945 61.11000106 11.81000005
v 17.38102175 59.16577205 13.22879177
v -44.13065314 2.78315460 29.93449755
v -41.43452272 6.20964682 27.17977948
v 12.22999953 10.23999974 5.88000007
v 17.35730842 61.63021922 12.55646441
v 29.73113209 65.96381217 9.87412687
v 54.58074436 -30.78703210 3.67716933
v 20.27999982 66.21000171 11.50999963
v 29.44362909 67.05687195 9.08823311
v 74.33176041 -9.57103912 31.40706196
v 22.29930274 68.76821071 11.44681033
v 20.49129456 67.80555844 11.55636180
v 24.21988361 69.43126768 11.77502424
v 27.94866450 70.89603692 10.36992297
v 76.46609098 -4.18554386 29.43541668
v 11.44425198 63.75291944 11.30486932
v 27.29960904 72.36303389 10.59579384
v 52.40230262 -30.93609586 0.61821571
v 19.66115646 72.81097025 11.98203024
v 26.81889012 -132.83251226 25.19031614
v 76.45072043 10.78971568 19.62044090
v -17.39518158 -21.73177712 74.25865531
v 22.47170918 78.43982428 9.61772911
v 19.95787397 79.53815162 6.46543317
v -9.02322773 5.86266723 67.43010134
v -17.21653901 -8.88951961 71.90263271
v 10.65480802 75.74786991 5.13721351
v 8.00285581 73.91852140 0.28705984
v -45.43757066 -59.29703265 31.64937720
v -45.03257945 -58.93601105 32.31936321
v -48.29293489 -40.07472843 36.97779030
v 55.12361228 23.74921553 12.73686998
v -14.00007214 -36.13056242 76.04484260
v 63.43965977 15.18276334 17.03108288
v -14.07632604 -34.93615612 76.15347952
v 65.40297717 14.91824910 17.36646146
v -29.35860306 -37.92236745 38.77257928
v 71.71558589 -8.86518601 29.95156683
v -50.51452294 -52.79034376 34.30024907
v 19.73602548 -65.95727801 29.24328111
v -18.22389849 -33.75771642 62.12342530
v 76.54705644 -4.02499177 29.29937281
v 79.61285859 -3.28266528 29.67653051
v 80.83265275 -5.06892987 31.35368600
v 53.22271585 25.57472326 10.85433643
v 65.96598774 15.14222845 17.11591519
v 71.71999663 -6.88000023 27.90999971
v -16.56538993 -30.63860536 74.36475903
v 82.85038173 -29.39245477 30.98583966
v 66.18139893 15.36917128 16.72271825
v 70.53782046 11.77264657 19.06629093
v 75.75135678 10.66784188 19.93017271
v -16.10313356 -30.65928444 74.95184988
v -17.56718010 -31.45306930 72.80796766
v -29.45931628 -18.59634556 38.42192516
v 86.13712341 -3.47975292 29.93618511
v 84.43593979 -2.96705309 29.93402071
v 79.76265252 -20.48548125 27.93625183
v 89.08831328 -6.37438241 30.56181781
v 90.34372866 -6.95912633 30.44095635
v 12.31613290 10.48054639 8.89847707
v 105.47953844 -0.19209227 25.10509267
v -26.84079669 -26.47447214 39.67913613
v 31.66041896 9.31648817 32.89918602
v 67.11343676 15.26665222 14.65000305
v 68.70570779 14.46774043 15.15999157
v 75.01653582 11.58599276 18.75857078
v 80.13150096 9.62167699 20.12461983
v -30.45784310 -17.88980700 37.60706261
v -17.15338789 -10.42242628 72.83645123
v 79.49773222 7.37060141 21.76295407
v 82.83369243 8.14333092 22.13284373
v 81.37135953 5.56755159 22.99541235
v 82.95293152 6.64880080 23.13235030
v -17.80902967 -10.83524060 71.07042521
v 84.90508050 6.09466340 23.87039177
v 86.26884967 6.68829726 23.70491438
v 85.57133377 7.27783237 23.22903089
v 85.79512686 8.12285580 22.20618352
v 86.46486700 4.16770065 24.82275665
v 86.90629154 6.23612804 23.94073829
v 88.36780488 7.36412406 23.11082184
v 89.41882849 5.47642121 23.22487533
v -17.66984165 -16.52836800 72.05977291
v -17.47684553 -16.14803635 73.20062816
v 87.72197366 5.97477285 23.88373204
v 58.04389715 20.01046576 10.67447383
v 67.66278297 12.74045464 12.52187043
v 67.77755916 14.60145507 14.16200493
v 76.13872737 11.06012240 17.85814203
v 76.82710141 10.15479583 16.95053466
v -17.92999916 -8.01999960 65.98000228
v 81.64245635 9.19048861 19.65495758
v 87.33940125 8.26814584 21.24447934
v 63.17944825 -32.39383921 33.63109007
v -24.39431660 -14.56755865 46.21909931
v 76.10780746 9.34038963 16.03341289
v 78.21606845 7.38454517 15.67865349
v 91.45784378 8.49456526 19.63311993
v 93.69032830 8.89468286 19.67495866
v 93.30024570 -7.26552447 29.65643257
v 94.23613548 -6.89982390 29.22985703
v 92.96502918 -6.45589456 29.79918197
v 92.33666956 8.74227751 19.52979155
v 66.44807011 0.69220079 -8.45442992
v 66.55278057 -1.39826175 -7.30814273
v 101.14013404 9.39769205 20.96607350
v 63.31678480 -1.31594064 -8.71450920
v -7.92909414 8.17500520 27.54509263
v -11.11036725 7.75322458 26.23111196
v 95.47691792 9.18039028 19.07642931
v 98.21362793 9.67264082 18.33792776
v 32.51308948 58.22166428 9.91950464
v 102.15600580 10.26560925 18.50435138
v 105.45983166 10.34084707 19.83902045
v -17.76365377 7.53398146 23.90799485
v -15.25000017 7.38000032 23.94999936
v -14.26020451 8.19929317 20.85217834
v 77.65508443 4.05821437 13.52561824
v 0.59770537 14.66529537 62.13102490
v 1.83089799 15.31946100 62.62682378
v 2.59444094 15.67072235 61.38854846
v 105.15189916 10.58907900 18.73698458
v 81.74403012 4.26778942 13.03153019
v 107.78975487 10.89645270 16.33799449
v 81.72202110 3.15659051 12.34014053
v 94.91249919 7.07964413 12.94679474
v 103.06949168 8.68651457 12.37448119
v 67.30205566 -9.98409558 1.41781336
v 72.54970819 -9.60018765 4.74482588
v 69.78134066 -9.16782767 2.36345595
v 69.90589947 -8.32953956 0.61640225
v 3.70143517 5.57181425 23.54334481
v 61.49133667 -9.97278560 -1.72953703
v 65.44733047 -8.55822954 -2.04805867
v -39.98898715 -46.04568332 38.21387887
v -2.80178851 12.38332968 65.70981443
v 70.36966830 -7.52078835 -0.22097825
v 76.28977299 -7.94531032 2.01812177
v 58.06951225 -8.80704354 -4.23764717
v 57.40555376 -10.25815681 -2.07823911
v 59.23141539 -10.25510300 -1.75765296
v 62.48674914 -8.01955722 -3.60700418
v 68.58590245 -7.75506021 -0.99883939
v 69.52078640 -5.74418250 -2.06249254
v 71.83188200 -5.32133551 -1.52654282
v 77.19866186 -7.63545604 -0.70175028
v 53.00645158 -8.55930522 -5.80890756
v 63.81185353 -7.05716340 -4.31416184
v 26.93586051 13.01050000 39.14425895
v 70.19861788 -5.13966754 -2.37417175
v 79.86903191 -9.22350120 -0.01660339
v 86.74457669 -12.36269344 3.35451611
v 50.56999996 -7.25999987 -7.50999991
v 50.68999901 -9.68000013 -4.69999993
v 54.63705212 -7.00327940 -6.82577724
v 58.37683380 -7.81967491 -5.30797988
v 49.12142828 -6.87230891 -7.94876833
v 47.77535424 -7.61222094 -7.02721719
v 49.62346703 -5.28941723 -9.13239457
v 80.66000044 -39.00999948 -9.61999968
v 80.47831804 -38.57180104 -11.97807025
v 49.80012029 -8.14206526 -6.55448763
v -36.91707551 -7.22995074 35.23884341
v 61.24291942 -7.23877549 -5.06594311
v -32.38940239 -13.74991052 37.21137345
v -31.47909418 -12.07799464 37.39129752
v 67.50705838 -6.49626646 -2.65511381
v 61.40949577 -6.24759495 -6.13715686
v -12.40149885 -22.44505659 76.58617944
v -14.08488769 -23.13514613 76.78790390
v 75.61619580 -2.09332467 -3.85460327
v 22.92669192 36.63129359 -4.31535626
v 78.19044590 -7.72075076 -1.76509132
v 52.39000171 -3.16000008 -9.75000113
v 55.46138436 -4.06234013 -8.69796146
v 59.10907686 -5.33626042 -7.62518635
v 57.66937882 -3.53151024 -9.16870125
v 61.07901409 -3.67412204 -8.30102153
v 64.34724480 -5.09905955 -5.79194678
v 61.90752238 -4.69233142 -7.22354976
v 73.77369702 1.31011894 -5.22789732
v 72.60628790 0.83674688 -4.89126053
v 74.68321174 0.54018467 -4.96640196
v 76.97208971 -2.61063618 -4.90710093
v 78.30564678 -7.34836329 -3.03242495
v 85.76776832 -11.34252176 -1.06070552
v -8.64653941 -50.15483126 72.27327675
v -34.18607265 -54.43489179 36.32758930
v 49.89711940 -1.77972275 -11.46129146
v 49.44509640 -2.91152415 -10.66595502
v 50.66214874 -2.20894511 -10.73918119
v 53.85908857 -1.71709468 -10.49218513
v -36.47065535 -61.33767590 29.54767644
v 59.29702893 -2.85821222 -9.42177791
v 61.59535050 -1.47270446 -9.18046199
v 66.98611379 -2.86670146 -6.01927843
v 69.22282279 0.04076627 -6.53517107
v 71.58398628 1.55167747 -5.69687458
v 75.13389736 1.98671361 -6.32912805
v 79.45137471 -8.28603469 -3.09655652
v 81.96283132 -10.09885967 -1.85567373
v 84.63166654 -11.13267429 -2.16590823
v -36.68329120 -63.78655136 28.37526053
v 91.85469896 -13.98037001 1.37728010
v 48.10006917 -3.74095258 -11.69981621
v 49.97086897 -1.00192823 -12.31460553
v 48.99819940 -2.34562252 -11.82023715
v 70.81413269 2.42433604 -6.89190673
v 71.86595351 3.79008404 -7.44492793
v 72.04902917 2.65889987 -6.41214801
v 12.00957131 -64.39569592 66.45405293
v 75.44294000 1.05209358 -5.78383822
v 78.18494737 -4.97649657 -4.64358646
v 90.82172066 -13.10985535 -0.15443169
v 52.85028368 0.09734289 -11.99206803
v 59.41687897 -1.61267014 -10.16439218
v 80.24697006 -8.74584075 -3.27669689
v 83.25033635 -10.45597810 -3.13309394
v 88.39229494 -12.04377040 -2.45716865
v 89.61433172 -12.48986274 -1.07912882
v 92.52727777 -14.44787905 0.30567200
v 53.98016423 0.34337607 -12.24187203
v -0.94402424 -43.96478832 72.01983035
v -0.43086580 -47.49297351 72.70953804
v -2.17683683 -44.69369352 73.33417237
v 49.38259348 -1.29124394 -13.22955638
v -4.74533113 -42.04208031 74.37065244
v -4.32122545 -44.29334775 74.70016927
v 50.75978860 0.31635171 -13.26913480
v 49.82722923 -0.66640478 -13.02553806
v 51.87025294 0.87653013 -12.95966189
v 53.20104212 0.86858257 -12.65683770
v 59.21838060 -0.22082579 -10.97905263
v 62.95721233 0.09895379 -9.58485622
v 64.62612748 -0.90855954 -8.21110606
v 77.69124210 -2.11914512 -6.31810166
v 76.96137577 -0.14681647 -6.43445458
v 92.57354587 -14.52668756 -1.12380844
v 49.88873750 -0.38171894 -13.56805954
v 67.33453274 -36.08775884 -10.93393378
v 67.37267971 -35.59384868 -13.28870840
v 64.91958350 -34.20853242 -12.31376361
v 53.16451564 1.91815011 -13.42644263
v 58.70242417 1.05757010 -11.96616422
v 63.90801817 1.93549623 -10.37576422
v 61.94128841 1.62576674 -10.70679259
v 1.47433730 -58.09986964 72.48935103
v 68.20180267 3.00162681 -9.23576299
v 78.25711370 -3.20031587 -6.26190798
v 69.64106113 5.53847197 -10.13194770
v -0.25656415 -55.40696904 73.28273356
v 77.70693302 1.72964786 -9.11949854
v 1.22662645 -58.70313942 72.18544930
v -5.69074834 7.07743689 70.35803795
v 107.83609748 -12.26386987 -23.20083603
v 113.20169270 -12.13726867 -20.15782148
v 104.76841778 -11.28357649 -21.41138911
v 107.85476863 -44.96321455 22.70061523
v -3.94073175 -1.42672658 72.33233750
v -5.41567896 -4.72659385 73.18746299
v -7.11000059 -1.91999984 74.17999953
v -8.99395812 -6.04240363 75.32844692
v -4.54000011 -6.10999996 72.41000235
v -3.74202826 -15.80162719 69.50054318
v 104.46038097 -10.53273957 -20.64756118
v 104.74593192 -10.17848216 -19.76280287
v 112.32731491 -12.25520484 -19.56426539
v 107.09295422 -11.14143804 -20.41773126
v -45.79969496 3.82406078 28.83488126
v 115.14344811 -12.63870485 -17.24461280
v 1.33882801 -62.84316629 67.82989949
v -1.59967749 -61.46908179 66.84246659
v -5.69907296 -1.46524410 73.46169651
v 99.92316365 -7.73556158 -17.83409342
v 114.97887224 -12.87787966 -15.81566408
v -17.50445180 -69.81853396 21.43248729
v -16.38034359 -69.72952187 20.36328986
v 85.60661972 -0.52792381 -16.09070972
v 2.12965207 3.38376546 67.96728820
v -9.29747522 -53.36704478 66.39761478
v 90.40561318 -3.02401651 -16.28575288
v 93.63167733 -4.50534001 -16.56904258
v -16.01468772 -68.45834106 22.23871090
v 2.09762412 -28.03399600 64.58207965
v 6.44097198 16.46389998 62.42717803
v 6.73883595 15.38573299 63.75636905
v 10.86712535 -64.67549503 66.70332700
v 11.28368825 -65.22826105 65.92341512
v 2.85610184 11.56345569 67.34155118
v 65.08925557 8.44507106 -16.12288877
v 62.48086691 7.78061757 -17.09667966
v 60.43547019 7.30105350 -16.57103188
v 59.10301954 6.65226718 -16.77928492
v 64.33198601 8.26288667 -14.87056818
v 66.02960825 8.57364759 -14.26437031
v 65.15587866 8.61995388 -15.30746557
v 69.10544634 9.11740493 -14.15274572
v 4.85393777 -31.95584565 63.58047575
v 4.39560553 -33.09646249 64.28623199
v 81.21657372 1.93875725 -14.19944409
v 6.01153448 15.75375348 63.47130239
v 85.73380113 -0.84124965 -15.04277997
v 7.52700493 1.12808240 62.57778406
v 4.00158344 2.95564253 65.96186012
v 52.82134563 -31.00692667 2.44367309
v 92.96675771 -6.26723189 -13.91832344
v 54.20000106 -30.52000143 0.85000054
v 97.64003754 -8.67816340 -14.86387011
v 10.00142470 -31.68636188 58.36686119
v 10.39486844 -29.21191603 57.55659193
v 9.06285271 -31.74216673 59.41634253
v 57.71804601 6.13810867 -16.92480966
v 54.71759662 4.35229065 -16.77552238
v 54.24225703 4.03599953 -15.84538259
v 57.03536421 5.56714693 -16.21155068
v 57.51396716 5.19276224 -15.58357291
v 58.82018059 5.79488277 -15.68914577
v 59.75312367 4.68212971 -14.30317294
v 57.67039210 3.87054705 -14.43718933
v 67.52023101 6.76404405 -11.53390761
v 66.02355093 7.01861968 -12.31949683
v 65.36153704 7.29656266 -12.85775658
v 69.27632540 7.60534033 -11.44160610
v 69.65369731 8.89125187 -12.87766080
v 4.13719891 11.36265695 67.05971807
v 71.06596977 8.59636255 -12.13804912
v 71.50337845 8.53457116 -12.43773662
v 6.68999972 12.52999995 65.59000164
v 8.28000065 12.75977399 64.60233778
v 16.44431800 -65.40942192 62.56467849
v 16.66448824 -66.09628350 61.12013385
v 78.63196731 3.67775233 -11.97296288
v 80.33230901 2.61212885 -13.20080180
v 37.11232170 1.45831879 44.39869523
v 19.17009056 -64.47570026 61.01802364
v 54.22862619 -47.62621224 22.13945426
v 54.11883444 -46.75725847 22.93555997
v 26.19921044 -136.27764583 23.77906628
v 20.38589306 -128.01231444 27.71354094
v 20.36850154 -126.85436010 28.93041819
v 56.20646477 4.26269695 -14.84037377
v 58.98673087 2.66604498 -12.77987566
v 63.12160939 3.55733186 -11.49426866
v 64.90651518 3.97719955 -11.18138712
v 64.01000172 6.19999971 -12.96999957
v 92.47620404 -9.99840163 -11.07154414
v 32.01476857 -101.69250518 32.60275349
v 98.85326773 -12.44373806 -11.21566910
v 99.99807924 -12.55178731 -11.50741149
v 91.78419411 -9.97963548 -10.73934697
v 92.25848317 -10.77243406 -10.32932196
v 36.32080927 -102.74702311 32.40021691
v 34.05661136 -102.28954256 32.50289708
v 92.54588187 -10.85798722 -10.32234542
v 40.76016322 -98.95382077 32.00822324
v 90.85611254 -11.15072798 -9.26445145
v 79.93643731 -53.59319225 24.90435168
v 77.41999626 -54.14000154 24.63999949
v 38.29000145 -74.96999949 25.97999945
v 78.68999988 -53.79999802 25.13999864
v 71.25570625 0.00181929 -4.78929467
v 23.36345613 -60.48782542 56.60499632
v 70.38152963 -2.47249380 -3.59442551
v 115.71355164 10.40356793 13.36942706
v 112.00538278 8.55844468 11.19970251
v 35.23766622 53.18046361 9.03670583
v 117.40497500 10.81842743 14.30085767
v 99.17701036 7.59721454 11.94813941
v 100.81159323 7.08199712 10.88338438
v 118.94623190 11.23454515 16.14437439
v 109.74539816 10.96169464 15.60873818
v 119.35632676 11.26656029 17.01461151
v 33.94287452 55.46522513 9.71598085
v 31.40687197 59.58465114 10.60963050
v 46.22804746 -1.58251147 40.60314223
v 47.43628576 -5.24435937 42.49737039
v 48.10637981 -7.38819037 42.84977168
v 46.88737541 -6.49439124 43.19615290
v 45.78091577 -4.98413015 43.29315573
v 48.15960675 -9.50274523 43.29460859
v 47.02313989 -8.24811589 43.26767474
v 49.25537109 -10.50110627 42.84049571
v 45.96944898 -10.56864206 44.00185123
v 49.60148409 -11.78659592 42.91247576
v 48.41156676 -11.95842400 43.62225905
v 49.24938455 -13.18420842 43.44581813
v 50.31690374 -12.69038953 42.41658747
v 49.79138821 -14.58154991 43.25666651
v 48.63069579 -14.41308204 43.85870695
v 49.03351516 -16.37057960 43.93909872
v 50.70153624 -16.28701948 42.71250963
v 49.47214946 -18.10648665 43.78404468
v 49.65828732 -20.94754949 44.08956319
v 50.02364889 -19.40316707 43.67086664
v 47.17380553 -20.87482996 44.95872557
v 49.10000041 -22.46000059 44.50000077
v 50.07128790 -24.09402840 44.26164553
v 50.58947578 -23.08242582 43.71036589
v 50.82764104 -25.41822195 43.64071786
v 50.84153265 -27.29755640 43.66010055
v 51.18533969 -23.77031185 42.95513406
v 51.61797255 -11.33064926 39.58602622
v 51.13010108 -14.00537137 41.61785170
v 42.36629605 25.41215718 12.59890292
v 28.67809683 -72.02569395 31.03952110
v 114.13558573 -26.74168535 -3.63191334
v 112.69589514 -26.58111975 -6.03220612
v 45.55336013 6.71787141 16.18420333
v 43.47912595 39.47753459 10.37016138
v 39.81439397 44.79317367 10.44571213
v 46.78340256 34.07511115 10.47849562
v 48.49176109 22.73650654 13.88397068
v 47.99767211 13.52361590 15.87833837
v 38.26077655 -52.24529281 46.18124664
v 38.16797584 -51.59438029 46.98783904
v 51.34900659 0.71807939 12.51284312
v 49.84479770 -0.45520024 12.94767670
v 48.15292358 0.41213084 14.07919824
v 49.51765016 -4.32808883 18.97249185
v 49.62351546 -4.96957218 18.25072058
v 27.22043544 -94.69039738 14.40739539
v 55.55490404 -27.39429101 26.17101371
v 57.26565793 -25.37523024 25.18796362
v 52.20402405 -24.23337102 24.01213162
v 54.67692018 -25.79589374 24.94440787
v 52.15656757 -26.34315565 26.05016902
v 52.94346064 -25.59011988 24.95123819
v 53.69278044 -27.29334496 26.37817338
v 54.90059778 -28.64391916 27.37555467
v 55.75286970 -31.53152391 30.89090995
v 58.23339522 -29.35915813 28.66574377
v 58.22211504 -30.58964945 30.31383455
v 54.69555035 -29.86186929 28.82830054
v 57.56314844 -31.52569011 31.71690181
v 57.46929348 -33.03444013 33.32470357
v 54.64269966 -33.35423395 33.59374404
v 54.66483533 -32.23054484 31.97772801
v 57.08574131 -27.92181447 26.97194926
v 59.77120250 -32.88939968 33.57474133
v -16.87645167 -49.20563474 50.45359209
v 46.34293914 35.45843437 10.91805380
v 129.56421077 -15.31967241 -4.48657200
v 128.69010866 -15.05545434 -4.72723925
v 129.14030254 -25.92464723 -11.58122346
v 131.91531599 -23.66714180 -14.06886429
v 90.04756063 -32.41802007 -13.57123815
v 90.71455896 -32.30684251 -12.15430908
v 90.44557065 -32.60595351 -10.26033517
v 51.71296000 5.58445137 14.89327755
v 51.29681528 -0.90352650 12.25548331
v 53.35059389 1.63122918 12.62535993
v 52.72491276 -0.38847089 11.88862789
v 58.17575753 -17.42408611 24.36155081
v 58.75252932 -19.74165067 24.90372956
v 59.08999220 -22.56346121 25.03519505
v 55.25383726 -24.18528311 23.95816520
v 56.39921874 -22.22442254 23.38154241
v 59.28857252 -26.97693743 27.08080411
v 59.55298617 -29.72342633 29.63783965
v 60.98267809 -27.63687447 28.49237435
v 122.98194319 -14.45139479 -6.04648143
v 123.16241860 -15.53087216 -2.76619592
v 64.18806314 -34.64495391 34.72110257
v 61.92538142 -33.69840235 34.33927149
v 65.00999629 -32.55999833 33.58000144
v 26.92768164 -75.30999184 33.41913223
v 27.43395604 -76.74837857 32.89684281
v 62.17835099 -32.76888281 33.69500488
v 65.74796140 -35.55686399 34.65271369
v 62.14810163 -35.21449491 34.84309092
v 63.16345930 -36.45881638 34.90292653
v 48.61364514 30.40905856 12.10350264
v 55.06174266 14.47098143 16.73982106
v 58.41933563 -48.61301184 21.13244310
v 111.42031848 -2.05101306 23.54370803
v 55.75467274 1.28694228 12.40113284
v 56.56635016 0.03172607 11.67424954
v 56.65529892 3.54209333 14.46254738
v 54.66997623 2.94942968 13.59075308
v 57.63855949 0.83234935 12.29892764
v 63.36513162 -17.58456044 28.45261991
v 62.64969707 -14.16300330 26.98885463
v 61.12655252 -14.43708967 25.63440055
v 64.94602561 -18.67660694 29.72899750
v 64.18810040 -14.99705389 28.82150933
v 62.47999892 -20.68999968 27.38000080
v 62.72135675 -24.27889034 27.92729996
v 65.05603343 -22.75196090 29.30558287
v 61.26352400 -26.41366981 27.78466977
v 60.43568626 -24.42294918 26.43269673
v 63.88927251 -26.95944346 29.45119701
v 63.11923265 -28.88061292 30.60365655
v 65.32953680 -28.24774384 31.03681840
v 66.44082814 -30.26672639 33.02402794
v 66.10000134 -32.27999806 33.55000168
v 68.15925241 -33.21769089 34.24358368
v 66.63632393 -34.36124697 34.58872437
v 53.32246050 25.08166991 10.48863493
v 54.94485423 9.16487910 16.05286635
v 53.65466699 -1.47695304 11.49768010
v 53.82069945 -2.65400019 11.34868246
v 54.79163304 -1.87078188 11.22335158
v 59.99349058 0.84288471 13.01286556
v 56.54544756 -1.54411444 11.18285675
v 55.38310856 -3.44232749 11.06151473
v 54.74679172 -0.28504687 11.63611934
v 66.15964323 -15.98036662 30.52405640
v 67.51152873 -18.01019348 31.48812056
v 66.82115048 -20.79748176 30.84245138
v 66.82000309 -23.50999974 30.33000045
v 68.59604269 -24.71216768 31.50666505
v 66.31045043 -25.52646212 30.51148355
v 69.02354211 -26.35762282 32.30227530
v 66.60760194 -27.86715515 31.83540329
v 69.72813606 -30.40146269 34.07973051
v 67.57000089 -30.44000082 33.47999975
v 69.36000288 -32.46000037 34.44999829
v 71.27852738 -32.62489289 34.54500064
v 69.36061382 -33.77030045 34.52820331
v 69.24792379 -35.79228744 33.79293159
v 57.35328048 21.51915804 11.54614147
v 18.80366728 -67.75639951 29.96654995
v 18.75753887 -69.62829083 29.57655303
v 18.28248426 -69.02135909 30.99806421
v 85.70570499 -11.48740668 32.23958239
v 85.29931307 -9.73379519 32.59260207
v 58.90166759 -3.71135492 10.91497205
v 57.23899230 -4.75972705 11.04953606
v 68.37001443 -10.66278107 30.04822880
v 69.94800270 -11.96046919 31.68871626
v 68.81501526 -12.39653118 31.27984703
v 53.24039236 -4.17732820 11.73039433
v 51.32886395 -3.94017389 12.48360984
v 48.84644225 -2.21719616 13.95033672
v 47.85140976 -2.84957653 15.82843624
v 69.94619220 -14.45467304 31.92652389
v 70.26704401 -15.47896862 32.14779496
v 70.28348744 -18.26356351 32.71054476
v 71.47931308 -23.73958565 33.29235688
v 72.37675786 -22.36980759 33.65287557
v 127.55233049 -25.10865219 -0.07087293
v 68.13980639 -21.89327031 31.34889528
v 70.97397745 -24.98671785 33.04916248
v 69.45842505 -23.05631526 31.99955821
v 72.87664711 -30.50084598 34.71121565
v 64.23158944 7.55969342 17.06806384
v 65.74663520 2.07506423 15.88079892
v 63.63449991 2.20238278 15.08299448
v 63.61230463 2.96493573 15.83616808
v 62.52813339 0.13804405 12.94900849
v 83.63858610 -16.92420617 26.62185766
v 80.92888445 -18.19924265 28.08533981
v 82.19525218 -17.94519462 26.46489814
v 60.96296757 -4.00470942 11.20324899
v 62.36986443 -3.39266541 11.65594161
v 62.86267191 -2.48157955 12.00334355
v 73.65534455 -10.14884841 31.51750192
v 69.77327913 -11.01549529 31.03060089
v 82.77329057 -21.34950832 22.80346118
v 102.87845135 -4.37650084 25.79820156
v 73.06274772 -12.89084647 32.95923397
v -3.82877956 7.19701732 21.07082494
v 103.96903753 -4.97349538 24.83711950
v 71.99916244 -15.99534415 32.66943246
v 75.09826124 -17.84637012 33.56206045
v 72.87241518 -19.12179589 33.64904597
v 74.09355789 -21.52834460 33.88792649
v 75.16721636 -23.80714752 33.95070136
v 71.88855112 -20.52629180 33.52779895
v 75.69189370 -20.69900371 33.88239071
v 74.95674491 -19.38487403 33.79083052
v 74.68317449 -25.23085102 34.11213309
v 73.89999926 -26.83000080 34.19999778
v 73.19998741 -24.46398884 33.68578106
v 75.86400211 -25.16493574 33.98306295
v 75.22816211 -28.67832780 34.63965654
v 74.86002892 -27.12862566 34.08359736
v 76.88156515 -27.89095230 34.28362310
v 65.98456949 15.28842747 16.96422696
v 68.55794787 8.85629933 18.46509241
v 68.67739558 4.08288278 17.79847033
v 93.99048239 -5.62246796 29.33700942
v 67.69884378 1.38094812 16.30837470
v 96.85484320 -36.33333743 29.88391183
v 95.05996108 -36.42908111 31.24841861
v 96.34963423 -36.38592362 30.29170260
v 74.79402423 -7.31857540 30.14976159
v 77.80291885 -10.33333130 33.40790793
v 77.29989290 -8.90083425 32.29659423
v 75.73068887 -11.17009670 33.16624463
v 75.56148618 -8.74970295 31.24288656
v 74.85064864 -10.17206814 32.15706348
v 74.49118048 -12.30127830 33.34405273
v 77.14872807 -13.58956378 33.96051377
v 77.14465261 -18.13498139 33.81428495
v 78.76303792 -16.89802110 33.16187114
v 77.23952085 -15.91465436 33.72012451
v 27.29643695 -94.58832443 14.35767952
v 77.33944058 -20.16195282 33.32646191
v 77.56021619 -26.15781873 33.60577300
v 78.13153416 -24.91960116 32.42260590
v 77.83631980 -36.29767895 32.37991408
v 71.15896791 10.78720670 19.46952939
v 84.47457105 -22.60357514 20.71068063
v 71.43684477 6.39824616 19.10822839
v 95.86022049 -34.77074951 29.25140597
v 97.24875540 -35.19808128 28.28831039
v 93.94039959 -34.30034593 30.20761348
v -46.53253406 -57.96603858 32.61841834
v -5.60533023 -58.94761160 65.64754248
v 95.12999654 -32.12999925 25.38999915
v 76.45662129 -5.94576495 30.53211421
v 78.47299427 -6.83891680 31.90400451
v 79.51889932 -8.89573805 33.21562707
v -16.15843177 -3.00948089 67.49843061
v 80.62118292 -12.01738138 33.89167786
v 78.02244276 -11.60323154 33.89538825
v 76.57884061 -11.79374568 33.70735049
v 77.63103396 -12.39609160 33.96065161
v 79.57689464 -15.27004037 33.50615874
v 81.28038049 -15.20260237 32.65840560
v 78.40406150 -19.41244490 32.53560886
v 79.27278429 -25.18489026 30.51844425
v 78.89099419 -24.99241196 31.26185760
v 78.05538177 -22.34517783 32.01748058
v 78.99288833 -20.14400810 30.20526655
v 78.00337672 -23.15472253 32.35606104
v 77.63381302 -21.07769065 32.83149004
v 82.01989532 -29.59954739 31.84459731
v 80.32920212 -27.73571759 30.92329577
v 80.67499101 -29.34071049 32.54265338
v 81.67875558 -31.25485033 33.71876851
v 80.34784347 -30.40457517 33.89447555
v 79.18158174 -30.71876802 34.31410342
v 74.66122508 11.71102189 18.63180660
v 74.96528327 11.66263968 18.14397797
v 74.78213310 9.02964454 20.26075311
v 75.82357526 8.64565838 20.53934149
v 75.87904483 5.42662200 20.90410143
v 77.49911398 5.71803097 21.59788273
v 80.67104220 -7.06776464 32.52192959
v 82.12564141 -8.38267338 33.09387714
v 81.18998259 -10.35357546 33.67304429
v 82.07583427 -14.55727033 32.74731338
v 81.95807785 -13.03928811 33.49178284
v 79.82349396 -14.38724715 33.68235752
v 81.72237873 -16.54377580 30.65076098
v 81.34002984 -17.22363010 29.29385193
v 82.71004260 -16.45007916 29.21003476
v 80.66763729 -21.88917994 25.57281964
v 81.30598068 -23.27638865 24.63659458
v 86.92786098 -13.86380196 29.62430008
v 80.11892438 -19.80385743 27.66461112
v 79.32242751 -23.59067649 28.29276770
v -12.06715126 -54.37280983 54.25561965
v 80.13211936 -23.14747125 26.55183151
v 80.76137304 -24.68405664 26.20089054
v 82.53955096 -25.55267699 24.28211272
v 81.94993436 -32.31893107 33.83930773
v 82.62338489 -27.50735171 28.08852866
v 81.17134124 -26.88870206 28.88698503
v -15.44548571 -54.89620194 39.53025863
v -16.82051271 -53.75381932 40.23702443
v 79.42201197 -27.01312117 32.02490509
v 81.78259432 -28.09489518 30.25772795
v 83.00255984 -32.06515685 33.41585025
v 81.98736608 -34.26562250 33.15998614
v 83.00388604 -34.68278795 33.00935403
v 84.12581682 -41.03681818 32.40222856
v 66.69636816 -46.91420868 24.93750304
v 78.58439535 7.65029574 21.44278586
v 76.35632157 7.27573130 20.99951729
v 79.05688882 4.63137589 22.18768559
v 80.28481901 2.56259716 23.64713512
v 80.42526245 4.49263118 22.89857902
v 82.31609315 0.38736971 25.98266304
v 83.90954882 -4.80982335 31.30734712
v 84.65790749 -12.52643298 32.52211958
v 83.45545828 -11.99353766 33.20145980
v 84.65224504 -11.71261631 32.77792037
v 84.27891880 -14.66902811 31.13445081
v 82.98726380 -14.99946322 31.88826144
v 83.10778439 -16.42615907 28.89825404
v 81.05137199 -20.36007494 25.60578100
v 82.23705739 -19.08198930 24.91699718
v 82.10679889 -22.44867943 23.34721014
v 79.96091247 -24.23745580 27.24180929
v 83.47487450 -27.43703499 25.87635629
v 81.66954666 -26.36137791 26.81417018
v 84.43088084 -28.44181657 27.45877393
v 85.70631593 -31.04914166 31.01578727
v 79.70308512 9.73951537 19.51823756
v 79.85871285 8.56854301 21.37556300
v 82.68720657 -30.50858341 32.59474039
v 81.64683729 3.97799071 23.77879247
v 82.55629241 2.35568336 24.80977029
v 83.79874378 -1.60707929 28.72929908
v 86.51933819 -5.08224359 30.92484549
v 86.42005175 -7.11064134 31.55375645
v 87.08693087 -8.49418808 31.44062310
v 85.87431163 -13.40574585 31.15195408
v 85.41098237 -15.40615037 28.78472954
v 84.77047086 -16.75996371 25.65010451
v 83.71786028 -19.19199526 22.87688479
v 85.16318351 -24.98634160 20.84643766
v 84.39250290 -23.35238084 20.82023211
v 85.11222899 -23.63591269 20.32105252
v 95.76563537 -36.81018949 30.85339814
v 84.85613018 -27.40846947 23.85969460
v 85.57802439 -28.37953158 25.24687909
v 88.47765625 -31.99756891 29.86152098
v 87.15120703 -32.65580162 32.37147629
v 89.31905031 -33.15472603 31.67479858
v 89.26748484 -36.68535501 32.47853369
v 89.56393600 -40.48361629 32.19433129
v 88.03597093 -42.13089496 32.25155920
v 90.96223861 -42.83593595 31.60582110
v 89.33757246 -42.58564860 32.00644255
v 79.69415188 -18.97781156 29.63126823
v 79.49026674 -20.29608749 28.88606116
v 85.38948745 3.86508717 24.93268065
v 86.70882136 2.85781245 25.16835369
v 84.13150907 1.91528501 25.45461245
v 86.99797094 1.22322561 25.56010522
v 84.50338244 0.90351125 26.12048760
v 89.70249444 -2.31853453 27.58461423
v 88.32614869 -5.15865535 30.22051789
v 88.86113763 -11.07131504 30.04923090
v 89.79443461 -11.45305112 28.67075801
v 88.01451325 -14.44634888 27.21358277
v 88.24115992 -12.88821269 29.26243469
v 87.55645901 -15.92396758 24.06808175
v 61.34126708 -36.54049709 35.05682200
v 86.19877696 -16.81059971 23.19417335
v 84.60624516 -19.97487061 21.39217220
v 86.44652367 -23.47356454 19.40119825
v 85.57596803 -22.18199335 19.85901408
v 87.34811097 -21.80401981 18.69081520
v 87.75611222 -23.59212376 18.64145137
v 87.19950914 -24.88722652 19.37644184
v 86.02698147 -24.67909828 20.04003339
v 86.49967611 -26.22999065 20.67748085
v 88.11843395 -26.18052624 19.62267235
v 87.08419651 -27.86535397 21.97568305
v 84.35223997 -25.16947128 21.65189013
v 85.10620892 -25.92345886 21.52547799
v 87.27332205 -28.55469473 22.99376950
v 88.36410940 -27.63843723 20.75373195
v 88.96642923 -29.31123786 22.87036180
v 86.26249433 -27.98559330 22.99022116
v 86.94463968 -28.73140760 24.27172847
v 89.30140734 -31.14671446 27.32399106
v -17.03760214 -6.61243033 70.32267749
v 93.72847527 -38.36979717 31.90932423
v 93.15948188 -40.50938413 31.63755313
v 85.83711088 8.53847992 20.42811364
v 88.04985136 3.20326025 24.58886988
v 87.91349083 2.01280485 25.06072819
v 88.33327144 0.58608904 25.79323761
v 89.17582035 -0.90505095 26.65076219
v 90.51105380 -1.13510189 26.85090713
v 91.45181626 -2.61582644 28.01712789
v 90.74538201 -5.28501160 29.85860035
v 90.63196182 -8.18038266 30.29168025
v 92.60087460 -7.19530601 29.94410321
v 91.71220660 -7.47171743 30.17239645
v 92.26126224 -6.86107343 30.03805690
v 111.30207032 -0.73349947 24.29895848
v 90.76560289 -6.82396023 30.35557643
v 90.83101898 -9.91100632 29.49936129
v 91.29907936 -8.51163641 30.05214967
v 89.29675817 -12.64253817 28.06292474
v 91.44193679 -11.81476004 26.36072040
v 89.79730308 -12.97714468 26.44380368
v 88.41969073 -15.85627906 22.40671404
v 86.74716949 -17.21609943 21.81591652
v 88.05948496 -16.88142866 20.82062699
v 89.10004795 -20.69493569 17.74664037
v 89.30268139 -22.79663645 17.74954982
v 88.83415908 -24.88627099 18.58169585
v 90.00146389 -26.87451802 19.27168481
v 89.98553455 -28.53858098 20.81022225
v 94.00666505 -36.30260378 31.68101236
v 92.95234084 -35.67894176 31.94737062
v 95.14819831 -35.62608734 30.67646362
v 92.64884889 -36.40788421 32.28913993
v 95.03356367 -37.18268871 31.38345480
v 96.06174380 -38.16578165 30.86256795
v 95.08606791 -39.14204240 31.31588921
v 97.11791575 -40.67975655 29.91431765
v 94.91182864 -38.02309558 31.55544028
v 90.13073146 4.95576952 23.33357371
v 89.89935368 3.71363224 24.05191958
v 91.54995531 2.71658134 24.53016490
v 89.55872059 2.49065948 24.90185201
v 92.77000278 -2.09000101 27.82999910
v 92.49775857 -4.66439966 29.39039096
v 10.51000040 -49.53999817 60.09000167
v 94.00521219 -7.34290760 29.21511792
v 92.95599908 -6.96851267 29.82863411
v 92.32837707 -8.13422631 29.83523905
v 92.40910411 -8.76142643 28.85121293
v 93.31499785 -11.00521535 25.73573589
v 8.49866774 8.04786943 21.13126963
v 8.15009791 8.73037335 23.17479625
v 11.79155614 9.49049182 15.81908576
v 91.27098322 -12.84009218 25.10461770
v 90.48731625 -14.53567855 22.91819826
v 89.63441849 -16.09422266 20.60727589
v 89.69126642 -19.07673292 17.78764650
v 90.13581276 -20.00606991 17.32034422
v 91.06674790 -24.64655600 17.67892577
v 91.00008011 -22.76952192 17.11520925
v 92.62766689 -29.85970862 21.31009102
v 91.10455960 -29.59175408 21.69672400
v 91.82110429 -28.58051471 20.00333741
v 92.34438837 -30.72663210 23.83765951
v 97.19428420 -38.18116710 29.86229770
v 93.54896098 -43.77181828 30.27055413
v 95.83000094 -4.48999926 28.35000306
v 96.58490866 -44.46908087 28.43409404
v 96.17877007 -47.28738591 27.22900733
v 95.38865834 -49.53501746 26.49878711
v 94.48019415 -0.15222747 26.70135349
v 95.72000057 3.72999953 24.05999973
v 94.19798851 -7.22872233 29.13646959
v 13.25973589 -66.92612916 60.87606773
v 12.35067192 -56.18068576 65.13341516
v 13.69561348 -57.05958605 64.34419006
v 94.42172945 -11.10813487 24.30486307
v 93.02932024 -12.56083604 23.03107455
v 92.24318713 -14.54321947 20.45071498
v 91.31211042 -16.09683782 18.91064458
v 91.03808552 -19.20581423 17.03188382
v 92.29294956 -18.08804274 16.79574698
v 92.74341166 -19.60425451 16.28575101
v 90.82496166 -21.08091675 16.94513671
v 93.04115176 -22.48164080 16.52152836
v 93.07285398 -28.11330557 19.17303540
v 92.23745763 -26.89340152 18.50939915
v 94.06951070 -29.33256142 20.08995973
v 93.78321469 -30.69669940 22.31208049
v 97.23000228 -31.39000013 22.09999971
v 94.98000145 -30.55999987 21.43999934
v 97.78843820 -33.00428763 24.24964495
v 98.24208915 -37.84349561 28.28379907
v 99.33187068 -39.52776641 26.14409849
v 97.35707194 -37.03938797 29.52792682
v 94.17855740 -4.71161865 29.09240313
v 95.62999755 -2.62999930 28.00000273
v 97.03865647 -3.97184677 28.04356441
v 97.64382243 -3.30683473 27.83472836
v 96.81040794 -7.31041050 27.37693302
v 95.52589804 -9.18640848 26.27045661
v 94.94557232 -11.30287070 23.06465618
v 95.10532767 -12.68623490 21.37763426
v 92.50573814 -15.27841110 19.11546849
v 94.68448162 -14.37439676 18.79487559
v 93.30452234 -17.96625927 16.39783382
v 95.06033361 -19.90969293 15.68509452
v 95.35692632 -22.24449068 16.05944894
v 96.08346969 -29.90630269 20.45298368
v 96.21772170 -28.43304910 19.07817461
v 98.46013039 -34.07607973 25.01584962
v 49.49051514 -1.66214863 -11.99633814
v 97.86308557 -6.84889778 26.96755715
v 98.21750969 -8.83920491 24.49137717
v 93.63565594 -16.26430079 17.20691845
v 94.10531074 -17.47137494 16.29006304
v 96.54232860 -26.00541711 17.42476411
v 95.04513443 -23.96118641 16.58629999
v 97.93999791 -29.47999910 20.06999776
v 98.43000025 -27.80999988 18.80999841
v 99.16224331 -29.46028672 19.56054009
v 101.57000273 -35.90999916 22.46999927
v 99.50564802 -35.65794975 25.02302267
v 100.18040240 -37.29521483 24.40937608
v 100.55000335 -43.55999827 26.61000006
v 103.50419581 -40.79103097 24.83609132
v 101.33313388 -41.58833250 25.67435242
v 101.80783272 -38.28608990 23.82052876
v 99.92409497 -46.55813426 26.91823803
v 104.43618894 -44.55010593 25.19275807
v 102.67487168 -43.84081066 26.04392171
v 101.45883262 -47.78602719 25.49981140
v 98.52000326 -2.19999976 27.24999934
v 94.73866224 -5.11486223 28.97206694
v 99.07411039 -9.24734492 22.84976281
v 65.22821635 12.27759290 11.04872208
v 97.31120616 -11.97549980 20.55142634
v 97.20568359 -13.19280360 18.05787720
v 95.47776729 -17.33164489 15.91145247
v 96.14785016 -15.57063218 16.54251665
v 94.11768615 -18.44457537 16.03342220
v 98.66999835 -26.89000033 18.14999990
v 94.28413957 -27.44193934 18.46609265
v 99.70974177 -31.64617345 20.60296200
v 99.23011810 5.49428584 22.89767750
v 96.96557373 4.76776622 23.41817692
v 100.69987923 -0.03537339 26.15790814
v 101.21767968 4.27983236 23.72363582
v 101.84440762 2.38037040 24.97332357
v 88.53445947 -17.21308380 19.99727637
v 99.90760684 -6.06539520 26.29248425
v 99.35824573 -7.25941174 25.51212348
v 98.84791821 -11.88845932 19.19779927
v 97.85693139 -13.99247441 16.98236912
v 97.59333730 -16.27622545 15.76293632
v 97.94999659 -17.66999997 15.01000300
v 96.75692022 -23.49469997 16.31219685
v 97.22220153 -21.16756141 15.95723443
v 99.65000302 -23.81999977 16.41000062
v 100.80999881 -27.34000236 17.29999669
v 105.65767437 -38.51788118 22.56921493
v 103.03773731 -37.32568026 22.86892198
v 101.95145011 -36.59756109 22.77735993
v 103.96625847 -38.46797347 23.44506606
v 103.07084024 -35.08942202 19.92441528
v 103.83509099 -36.67544574 21.27887309
v 106.91832006 -40.83297774 23.42970669
v 105.22274673 -42.41942614 24.73207191
v 105.14660925 -40.17276689 23.93198386
v 107.94115067 -43.87889802 23.35195243
v 104.94197905 -45.84548622 24.62312020
v 101.24668479 -2.33460939 26.72302723
v 13.82149849 11.07006334 12.37746328
v 100.20990670 -11.16158627 18.94556172
v 99.35866296 -10.87292656 20.55495046
v 97.13557363 -13.80079612 17.45308377
v 98.99628162 -15.69948159 15.36901109
v 100.22000223 -17.58999936 13.24000116
v 100.68941861 -19.58493888 14.21462931
v 98.65000099 -20.20999976 15.65999910
v 100.40065646 -29.10340950 18.45474914
v 105.35646975 -34.15432572 17.05824398
v 101.77558661 -30.96434101 17.87137426
v 103.91432047 -30.49946204 14.47307318
v 103.14634442 4.19937028 23.82229269
v 103.08577120 0.17382731 25.44553205
v 104.30546105 -0.09103925 25.42764321
v 102.95677185 -1.70713465 25.95613711
v 104.23611850 1.50390377 24.87778850
v 103.57606411 -4.85159969 25.14180914
v 103.78786176 -3.92625527 25.64238012
v 56.10065907 2.90437229 -13.62857036
v 100.37945956 -14.97964002 14.19003215
v 100.16237199 -21.59782685 15.32508619
v 101.48859024 -22.86993526 14.75384645
v 102.36000270 -26.13000013 15.36000147
v 103.64156216 6.50617154 22.48289064
v 103.74999791 -1.73000072 25.87999590
v 103.73643786 -2.75856210 25.95746517
v 103.80738974 -5.31795435 24.45183322
v 102.18774527 -9.02812928 20.34116909
v 9.95390397 5.89411333 -2.22941721
v 101.62881762 -10.71870793 17.18214899
v 101.67140514 -15.52414801 12.19184790
v 101.83774680 -17.96528511 12.46940531
v 102.02502459 -27.69817412 16.02513529
v 105.26035726 -35.53379700 18.89602467
v 57.44823813 -52.84387246 12.60290854
v 106.22987151 -36.87773272 20.21581680
v 108.16500336 -38.88011724 20.95448412
v 107.99002647 -40.22894427 22.34247699
v 107.25632310 -39.06667233 22.07737975
v 109.01060700 -42.95944050 22.69458026
v 108.92211646 -43.84851828 22.30128832
v 106.52101785 -45.31727359 23.65467511
v 106.83000088 0.72999956 24.35999736
v 104.64999825 3.15000000 23.87000062
v 107.75478929 3.66511708 24.00369570
v 106.10668361 -4.32471186 24.36520346
v 106.89266771 -5.25273755 22.64364064
v -16.18662290 -46.91819847 54.57571149
v 96.48199379 -35.80993786 29.79642153
v 104.20926660 -8.03208724 19.70706321
v 100.96742958 -13.14934250 14.67213873
v 101.48318857 -14.41371348 13.14901281
v 102.26999968 -20.26000060 13.38000316
v 103.28324139 -18.01988110 12.34722976
v 105.83999753 -27.76999958 12.24000007
v 103.98402065 -27.63065882 14.00741562
v -12.59481348 -53.08263004 59.64757875
v 109.41909999 -41.91762209 22.13881724
v 108.74577612 1.56264415 24.51599017
v 14.15000204 5.90999983 58.04000050
v 12.42672186 3.77859408 58.61011893
v 13.77897616 3.54306097 56.78940937
v 107.89369047 0.02233624 24.45491403
v 104.21634465 -23.72802235 13.13814986
v 106.01653159 -26.18402243 11.89443935
v 102.75341570 -23.90891686 14.10839148
v 104.31573540 -22.58288115 13.15634046
v 105.83999753 -21.95999958 11.96000073
v 109.11983252 -39.50964287 20.47331631
v 108.66869241 -37.49730811 18.23150739
v 109.97754335 -42.17251763 21.45928144
v 109.81473327 -42.91135445 22.14822359
v 106.73744231 9.32585075 21.20440826
v 109.87222195 5.88320708 23.38367514
v 83.74392241 -6.34520873 32.20425919
v 108.27112943 -6.33772276 18.59674603
v 105.22433370 -18.71369034 12.19892967
v 104.10542041 -18.78081821 12.52577268
v 104.98654842 -20.32635920 12.13445328
v 107.68999904 -25.25999956 11.22000255
v 109.59731042 -39.83313218 19.99173127
v 63.55722994 -30.49444593 31.84396029
v 110.55630445 -2.90775485 23.19750376
v 107.71100223 -17.80846156 11.11915521
v 107.22806305 -17.26065762 10.88728569
v 107.23959655 -17.83202216 11.30078919
v 108.08268189 -19.56447214 11.50670834
v 107.20602423 -20.81234194 11.82288677
v 107.44432360 -22.23927714 11.62766945
v 107.12897032 -23.30224030 11.46727800
v -16.07845724 -2.69180187 65.77990949
v -11.01738680 -54.77447063 59.11464617
v 110.01132429 -41.14269093 20.44553868
v 109.74292457 -40.07240012 19.44936067
v 110.08494347 -42.79009998 21.82381600
v 111.52675748 4.67969105 23.96995574
v 112.66999692 6.12000143 23.53999950
v 112.77232319 3.44916945 24.39577319
v 111.71461642 1.29632128 24.54927564
v 113.37961257 1.80479512 24.49713461
v 107.53653944 -16.79944620 9.99004580
v 106.33394122 -16.47213660 10.32367814
v 108.62285644 -18.74619350 11.06886566
v 108.06969553 -17.60933921 10.77402011
v 109.47702825 -25.79431050 9.53357108
v 108.63883048 -24.63884279 10.75927820
v 107.56671429 -23.45632762 11.35990676
v 109.02754962 -23.28017354 10.63770801
v -17.10999943 -4.67999978 64.06000257
v 111.85000092 8.56999960 21.64000086
v 115.39918929 5.80129540 23.75921607
v 114.78433758 4.31683660 24.22921360
v 114.88954723 2.57777632 24.42909963
v 106.07054085 -44.09837723 24.32389371
v 107.09857196 -42.51246527 23.91375788
v 113.17493021 0.34751015 24.31675233
v 113.14477026 -2.05616467 22.40158990
v 109.51724648 -18.67279038 10.41472238
v 110.06549746 -19.81835812 10.39950736
v 110.54933071 -21.01599239 10.13764087
v 85.84872633 -8.48152116 32.16949850
v 111.05481535 -24.96323735 9.30929091
v 102.73613781 -48.67578298 22.21476473
v 103.71315479 -48.08830470 21.89803310
v 105.69008440 -46.84247822 22.50733413
v 103.92135382 -47.98457026 23.07125926
v 116.09762162 3.32646887 24.30357039
v 115.32066017 1.50690228 24.15241674
v 110.52398384 -19.11749132 9.79244802
v 111.20678484 -19.93784867 9.41590965
v 112.77197301 -20.81735432 8.69502500
v 72.94026762 -14.22985736 32.82729164
v 127.92240083 -13.87561858 -16.01368934
v 114.15569484 -23.82361889 8.63898266
v 112.93291301 -24.96762201 8.68047867
v 114.42977190 -24.73575994 8.24534893
v 73.79009575 -29.62177992 34.76076201
v 116.83973670 4.57870215 24.13946390
v 111.93916202 -18.58775318 6.36261562
v 109.53708738 -17.24252291 4.95015504
v 113.62136900 -20.71304433 8.21078010
v 80.49014211 -17.44109951 30.41117452
v 117.80156940 6.37932867 23.54911715
v 118.24227870 3.84644163 24.04146269
v 121.73115462 3.57433152 23.94788153
v 113.11955005 -18.07041653 4.94926656
v 115.07212371 -20.88684402 7.70684006
v 117.33269691 -19.98858526 6.37367740
v 115.57509750 -24.27933738 8.02737381
v 79.61865515 -23.62683043 27.55613811
v 114.93860930 -25.71251988 7.28708273
v 116.24470353 -25.32658726 7.11190654
v 79.58173007 -18.27237196 31.06249683
v 78.46184075 -21.48450539 30.73593043
v 116.18819088 -26.02720261 6.07237406
v 122.84001708 6.42939145 23.16724695
v 122.11097032 5.32425009 23.82732369
v 122.68913537 4.10396373 24.26216751
v 120.04998326 4.69037425 23.89672399
v 80.91595769 -16.61429182 31.46009520
v 117.61192977 -21.88023739 7.37203285
v 117.45591462 -25.54995567 6.34164270
v 125.47825277 3.69982631 23.98329228
v 115.05822092 -16.28991216 0.44288335
v 117.69051850 -20.93663998 6.98248716
v 80.99860698 -39.52338174 32.12407231
v 77.40006596 -41.75907001 31.90544993
v 75.85600764 -38.15063089 32.08357841
v 126.18975341 5.42413304 22.74385653
v 108.13951492 -21.53319679 11.49570663
v 120.15818059 -18.93987693 5.06745744
v 126.82665884 4.84561920 22.58177474
v 128.03292274 5.09318523 21.56389505
v 117.87099391 -15.88302851 -1.57702668
v 120.27707696 -18.08783412 4.12822422
v 122.46407568 -23.82556722 4.89826081
v 123.20269644 -25.04983358 3.41021875
v 128.44568491 6.10668585 20.98027989
v 119.41485107 -15.04215226 -3.81238293
v 122.29540199 -17.67175645 3.05244979
v 82.18698949 -11.64772082 33.62413123
v 82.54712075 -12.23349106 33.48541260
v 124.04563278 -22.71888405 4.47156327
v 119.86303329 -16.31861925 -1.35919300
v 123.89431149 -25.52809753 1.72955485
v 125.44701993 -18.69991794 3.05192871
v 125.25375187 -24.75348674 2.15943903
v 126.49032474 -25.56949295 -0.47381941
v 128.07309628 -18.80756952 1.74183678
v 128.08753550 -21.48481086 1.92895590
v 126.80971622 -20.83596960 3.01338360
v 50.51523075 -2.17418489 12.62093987
v 50.00251159 -4.36898554 13.54535203
v 48.95554483 -4.50714398 14.97375779
v 52.22758651 -5.05173905 12.33963296
v 50.09262264 -3.19581246 13.05926591
v 50.80126971 -7.94170424 14.82577901
v 51.49266124 -6.14648592 13.17240018
v 50.05995929 -5.93334483 14.35564179
v 50.34827441 -7.75573868 16.27986692
v 51.15000159 -9.49999969 17.17000082
v 51.30000040 -18.09000038 21.25000022
v 51.73362419 -15.49779810 19.26977187
v -14.84956499 11.36317011 4.11483878
v 53.13887820 21.02801017 14.91517946
v 125.98289549 -13.88216671 -8.34413059
v 127.56343186 -14.60842416 -5.79135073
v -23.13941717 -51.57431960 38.63506019
v 53.38897929 -7.84320477 12.95100525
v 89.16991949 6.40030066 22.98677340
v 54.63237688 23.99783954 11.12721022
v 122.54492193 -25.81717446 1.86812563
v 74.04882461 -14.89483565 33.19950402
v 76.77178830 -29.70629372 34.64822099
v 83.21630955 -10.24802774 33.34857896
v 84.37736332 -9.86699481 32.98859298
v 75.60402155 -13.26245535 33.73407200
v 73.62690568 -12.43348885 33.12513232
v -9.09891073 -59.04917046 39.46257755
v 78.80225778 -12.61978038 34.01165828
v 80.14745265 -13.46377563 33.86608511
v 2.99000042 15.97999968 57.90000036
v 87.20397949 6.78750407 23.62699807
v 75.52407682 -14.85786494 33.80684927
v 77.48050243 -21.38579823 33.00786018
v 77.36361772 -23.18615094 33.24761614
v 78.06028426 -26.87610686 33.62695128
v 67.50924140 3.18311038 17.32756570
v 76.71216875 -4.09515947 29.47554924
v 97.36441821 -34.50957686 27.31045149
v 81.72047138 -15.74611291 31.95978329
v 79.52523232 -22.86480926 27.70639583
v 78.62839103 -23.92042987 30.85107543
v 79.25326377 -24.50800501 29.19653244
v 79.38200235 -26.01085044 31.17577173
v 80.46526462 -29.74526025 33.31757709
v 84.22201872 -8.67132936 32.81689435
v 79.61481065 -24.28461611 28.03563140
v 80.18606156 -25.39371327 27.96116099
v 79.84999567 -26.35000087 29.72999960
v 80.83789796 -27.19032578 30.00414744
v -13.82638142 -49.47818443 63.28767538
v -12.39042357 -51.58300325 64.23207372
v 87.85127848 -15.23930300 25.68164095
v 85.64388752 -10.52508503 32.42050856
v 81.19316399 -19.03485693 26.48911998
v -19.92822066 -13.80837522 55.11635169
v 78.71056348 5.81534486 21.78375050
v 83.60704035 1.59819191 25.51185153
v 84.10803229 -0.19557227 27.32478082
v 63.11950088 -38.23889047 34.40325335
v 87.38396317 -12.00921275 30.85741960
v 61.01087108 -38.22497278 34.68314186
v 88.89282495 -11.57615241 29.80888635
v 88.14810961 -10.56282222 30.70733696
v 86.15072817 -29.95872311 28.17217819
v -18.21280457 -11.86092477 69.52027977
v 86.16726100 7.26560177 23.27967063
v 91.75046533 -6.30020769 30.06454743
v 89.94401991 -10.90154052 29.43517081
v 88.95107359 -9.83716547 30.40364943
v 90.69591016 -9.05651692 30.02336994
v 88.92847598 -13.43283150 27.50861086
v 84.78540927 8.53857305 20.01796290
v 103.21985185 -13.96452356 -10.08882094
v 91.10770375 -17.64230803 17.66132191
v 94.67461705 8.98764934 19.62674409
v 102.75747627 -3.20035545 26.23998933
v 99.98884052 -3.48439696 27.23808587
v 101.64634138 -4.02421784 26.50309540
v 99.77534413 -7.73486076 24.27754737
v 106.00617528 -1.47809833 25.14898404
v 100.20308197 -4.63007949 27.00220048
v 95.30892968 -7.79164769 27.96165273
v 100.50234199 -10.18141117 20.31872980
v 13.97506334 1.50319154 56.02602288
v 109.24491286 -3.21381935 23.67212065
v 106.95702583 10.05664095 20.37495933
v 102.62895375 -13.18849064 11.97472122
v 103.04376483 -14.31043819 10.65998711
v 107.51904547 -41.80590808 23.54570664
v 117.15801805 3.29760602 24.15860258
v 116.67029560 2.00806791 23.91312271
v 104.46000099 -11.37999911 10.42999979
v 39.28721324 -9.74740926 45.05787790
v 118.35900694 4.90647601 24.02616106
v 103.45161706 -15.54727275 7.86262006
v 102.23501921 -14.77946248 7.71430135
v 103.17478329 -14.26372956 8.48010182
v 102.74333507 -15.56793787 6.99919183
v 105.96481711 -16.94588736 11.14009786
v 103.07279229 -11.43512875 14.10968788
v 108.38804394 -17.35538803 10.15189569
v 108.57774317 -17.74111576 10.53960156
v 109.12010074 -19.50750686 10.97682491
v 108.65429789 -22.29365893 11.15408167
v 124.14852530 3.65372235 24.38547835
v 110.05824059 -42.33397543 20.61268501
v 103.81298512 -16.00718871 2.02524220
v 102.07886249 -16.14822447 2.59875995
v 102.78278589 -16.20799862 4.69334563
v 103.90594602 -16.15885273 3.63852340
v 106.38852417 -17.90663414 11.64283790
v 105.57333380 -16.47189818 4.44377447
v 107.62862116 -16.56067558 6.94878073
v 107.71043599 -16.60121791 5.09964349
v 108.73217881 -16.96607284 8.94954335
v 119.44407225 1.36915571 21.80687152
v 112.76368052 -21.86448313 9.17988177
v 114.90318179 -23.27149361 8.43771547
v 120.88382989 11.04734093 15.95201716
v 119.60192025 1.43596495 21.97466418
v 105.87359220 -15.77495225 -3.17785516
v 68.17284971 -34.72344205 34.55485031
v 116.88540131 -24.57992733 7.31377443
v 116.96790159 -23.20882119 7.70025980
v 121.08562142 -20.12848482 5.64844534
v 123.37674946 -20.33676393 4.88603907
v 122.45656550 -20.04868537 5.15974686
v 116.73861742 -17.89665222 3.20419203
v 129.77397442 4.95654624 18.68078299
v 121.36258930 -22.75837772 5.97633142
v 121.05778605 -21.46247029 6.07509306
v 122.92108685 -20.74652910 5.20644523
v 130.56512177 6.14144700 17.12743565
v 120.20977587 -17.69501902 3.58937215
v 109.41803455 -14.76591546 -6.28072955
v 120.14722824 -17.32337289 2.56668730
v 124.41763282 -20.33818699 4.36597271
v 120.94310671 -17.10039750 1.65235088
v 121.35349959 -17.30982214 2.41326750
v 130.55056334 5.73554309 15.04032966
v 122.06077576 -17.13108644 1.45476055
v 120.84711343 -16.85481146 0.06629271
v 123.53643775 -17.90108718 2.99874041
v 114.84070867 -14.80607968 -5.20823710
v 123.21475148 -17.02890731 1.67390786
v 126.54618919 -19.77059059 2.99932645
v 122.89758027 -16.33930765 -1.04814314
v 124.32832271 -16.61669090 0.89396641
v 115.91607332 -14.49257694 -5.65915974
v 121.57698721 -16.18332230 -2.03671516
v 117.52762645 -14.50916845 -5.33994939
v 120.40004134 -15.73934220 -2.61207391
v 125.07979572 -15.70171863 -1.38791814
v 126.07686222 -15.18302783 -3.56691889
v 59.64837968 -48.06672409 21.61975950
v 61.02496386 -47.17943445 22.44665101
v 128.88759375 -17.29286276 0.01494808
v 123.77133965 -15.16654342 -4.52825008
v 126.80448592 -15.35005309 -2.54464056
v 128.34842503 -16.26630872 -0.91646932
v 130.20431995 -17.87352934 -0.41460124
v 126.61996484 -14.74182028 -4.76120133
v 124.96116757 -14.82673641 -5.16552338
v 127.31191516 -15.03359154 -3.42294318
v 127.92637944 -15.49485140 -2.25292542
v 130.20905852 -15.81425034 -3.60071170
v 130.65426052 -16.50529914 -2.46349373
v 27.37541310 -72.82719016 32.81034902
v 61.18235737 -49.52475801 22.37801813
v 125.33961236 -14.35084455 -6.84731314
v 28.77255343 -76.30935311 31.06187843
v 127.82604992 -14.82185721 -4.56924597
v 128.59192491 -15.19786473 -3.64930322
v 124.29491431 -13.07197846 -10.32028347
v 127.69730389 -14.38340079 -7.46213831
v 129.75712121 -15.31462837 -6.00482617
v 130.36882877 -15.52054007 -6.06403826
v 125.40160120 -12.86545862 -11.71096228
v 131.01682067 -23.74788187 -16.19376242
v 24.59000051 -72.40000367 34.77999941
v 23.70394953 -70.89384645 35.07815674
v 22.37896435 -72.43660092 35.86686403
v 131.17070496 -15.64435102 -7.76261045
v 131.80860877 -15.74518159 -8.62821378
v 124.25040454 -12.51966134 -13.52396887
v 76.29085332 -10.22853702 32.70661086
v 129.62463498 -14.40715697 -11.05450932
v 129.80431318 -15.10486286 -8.66586436
v 71.66157663 8.67898390 -12.99806498
v 125.55432320 -13.07562925 -15.48343245
v 133.05573165 -16.76801592 -8.27869214
v 125.11239946 -13.02006468 -16.06945880
v 52.85131186 -54.28045988 20.94113082
v 133.23263824 -16.94971882 -9.25689656
v 50.46327785 -53.86364460 21.18094265
v 133.20617378 -16.82551578 -11.78183313
v 130.52725792 5.54101821 16.87227003
v 129.82738018 4.51568235 17.16121845
v 119.40084398 -0.99924661 7.96449278
v 119.49864775 -0.84639952 10.02881490
v 123.52426350 1.57062616 10.26714314
v 118.42223257 -1.57251919 10.42946056
v 117.17614532 -2.40071001 10.40815469
v 121.79837376 0.61528524 10.71531884
v 131.47309422 -16.54948108 -3.26888612
v 132.70233572 -17.28630252 -3.90788307
v 98.28159958 -12.93913182 -10.18575951
v 119.29877102 -25.09154752 5.86896762
v 120.78957260 -24.15573597 5.70487417
v 124.75812435 -21.45903558 4.30184696
v 82.58822560 -36.18652001 32.56003559
v 92.63844788 -13.41533009 -7.20825838
v 66.52394682 -43.12185571 30.04618362
v 67.00157374 -44.81109977 27.10708976
v 64.80766088 -45.21974549 25.29722080
v 126.89761817 -15.81992395 -1.08065107
v 127.17349827 -16.27225988 -0.27268444
v 26.10090934 -71.12972438 33.53097290
v 26.60750970 -73.19201529 33.19448605
v 130.15933335 -17.00308919 -1.24689459
v 129.97142971 -21.11661434 0.63726527
v 130.61849773 -20.16612701 0.11191610
v 129.80206311 -19.97976564 0.74997364
v 19.61049810 -67.32288748 35.68790853
v 20.27737349 -69.26908344 35.79393029
v 22.22999930 -68.97000223 35.39000079
v 23.78210053 -42.83471406 47.39478976
v 24.86000024 -45.09000108 47.83000052
v 25.35835095 -42.19437391 47.22978175
v 129.98747826 -22.51780219 0.18933909
v 23.13715592 -58.83453041 55.64999580
v 23.67999963 -57.02999979 54.06999961
v 22.20851369 -57.69544840 55.06163836
v 131.01267815 -22.89663441 -0.97389350
v 130.47328591 -23.52523059 -1.01936364
v 26.03999898 -74.79000092 33.95999968
v 103.69265079 -13.62205949 -11.74795255
v 27.89999917 -74.89000261 32.49999881
v 127.55869329 -14.87203501 -4.11716476
v 116.11978710 -0.06820248 4.70378110
v 132.19626248 -17.17115194 -3.27169034
v 26.49092488 -51.26591027 50.14533177
v 132.26199150 -22.93870971 -3.08352918
v 130.39524853 -23.98901992 -1.57291593
v 131.02068007 -24.10775423 -3.01175728
v 102.21776366 -12.29106728 -12.87455205
v 104.60059345 -13.79928645 -11.45412587
v 51.77915841 -56.32529780 21.32024430
v 131.87603652 -15.98950103 -6.50094403
v 132.82920420 -16.67341590 -6.53944165
v 10.99998690 2.10696529 58.95481631
v 133.50346684 -21.65581100 -4.92366683
v 132.86368549 -22.79635891 -4.68795095
v 133.50072503 -22.32342958 -6.60513621
v 133.76608491 -20.70834860 -5.02328062
v 10.63288748 -30.49005009 57.43884668
v 44.53315213 -59.19963121 23.13142456
v 110.13208330 -14.11847305 -10.79839747
v 122.88560718 -12.74031214 -11.05973590
v 36.06160730 -54.24492061 46.08508199
v 22.63000049 -2.48000002 49.44999889
v 133.60187411 -22.34003693 -8.16415437
v 28.74759771 -72.95165956 31.13993444
v 59.35546383 -50.90290308 20.81869915
v 59.10762027 -53.50387096 20.35659552
v 123.07704240 -12.35392597 -13.35525699
v 57.56795034 -52.33456939 19.99584958
v 130.56911528 -14.72267881 -12.41153572
v 131.95301592 -15.69917239 -12.53606286
v 131.83359802 -15.81877843 -8.15925281
v 134.08821821 -19.75702122 -9.66648757
v 133.85868073 -18.15145276 -10.32647491
v 133.87307525 -18.92852969 -12.59009168
v 133.89304280 -21.18192241 -10.94019227
v 133.66879523 -22.39071019 -9.32854787
v 133.46993923 -22.60972001 -10.80846507
v 132.97724724 -23.32708798 -9.70963016
v 123.70212376 -12.39065919 -15.12427814
v 122.80824780 -12.24334724 -14.19183798
v 130.67062199 -14.74179048 -13.81700858
v 133.35549831 -17.37503707 -12.79797871
v 133.84588063 -20.83249576 -12.69089710
v 133.64021480 -20.99016123 -14.36695829
v 133.28111172 -22.26865478 -12.69214693
v 117.69095808 -12.98284344 -14.54687212
v 50.56729913 -77.85913348 26.74192376
v 50.90188980 -79.28089052 26.65830776
v 49.34149608 -76.48416609 26.74982697
v 123.47297370 -12.93443795 -18.14404503
v 130.42698801 -14.68004193 -14.89637606
v 133.45028460 -21.53953165 -14.67172336
v 133.06939602 -22.22397178 -14.58390150
v 33.05355087 -92.42581576 29.97597121
v 35.59014201 -27.66836435 -9.91014112
v 124.79422241 -13.38603906 -18.77140813
v 133.40090215 -21.44922316 -14.96182568
v 133.55061412 -21.23889141 -14.64782842
v 35.30665860 -99.28825498 31.14269301
v 133.26077163 -21.80285007 -14.92025517
v 132.87064433 -22.05584943 -15.48668463
v 129.90066409 -24.37014692 -16.82375930
v -1.63752248 -60.35405770 69.17051971
v 124.39522147 -13.37671652 -19.33626644
v 65.54706395 -39.49683905 33.50793943
v 65.98967314 -41.43952578 32.08749741
v 67.87686050 -42.23546386 31.46092594
v 123.68094176 -13.33748456 -21.56235836
v 132.94519484 -21.28499933 -16.06510580
v 107.19395429 -12.94270996 -23.77432212
v 124.67839569 -13.68733402 -21.07184939
v 133.25367868 -19.17672157 -16.40298031
v 34.22277421 -101.30963475 31.97422251
v 108.01404715 -13.10652774 -24.12969060
v -6.70298794 3.49636166 72.39007950
v 117.41646379 -12.07005698 -22.92411774
v 132.03610480 -17.93216541 -19.15738545
v 131.36327267 -18.82987469 -20.10274678
v 31.02693148 -100.43878108 32.30462596
v 123.68296832 -13.77682481 -23.44245277
v 119.45404857 -12.84816582 -24.06782471
v 124.58484620 -14.47769534 -23.91592413
v 43.11580583 -49.99353364 28.72770652
v 128.00367177 -17.10989326 -23.54376204
v 126.82470679 -16.12289622 -23.90606143
v 48.39517176 -43.61472279 38.49205375
v 42.71405935 -100.34713149 32.07284212
v 33.97284076 -13.98407947 -5.49688563
v 124.08128381 -17.47372001 -26.07882209
v 100.53080320 -15.12750890 5.23526175
v 27.77268924 -103.76462340 33.55547041
v 25.26550740 -110.67353189 35.29803827
v 92.65254438 -13.93101644 -5.80660254
v 32.96848759 -106.47042841 34.62149948
v 34.30206329 -107.38711804 35.06517783
v 96.13843262 -15.57971537 2.09852704
v 96.36331350 -13.62008136 6.18087687
v 97.13328630 -14.57019150 4.97996667
v 27.85464190 -109.21546817 36.06934473
v 27.51765400 -112.90422827 37.19220683
v 29.33102846 -108.34158212 36.28051281
v 37.15206310 -111.57361418 37.42107376
v 98.35148603 -15.98362066 -0.45155172
v 100.65546632 -15.48340544 -2.90029519
v 100.48872232 -16.20660722 1.92554481
v 101.14208609 -16.17104560 3.71618173
v 103.90948504 -16.31768607 4.81785508
v 104.89749163 -16.33357443 3.91850248
v 113.00461739 1.26749498 6.65144669
v 67.35999882 -43.83999854 6.76000072
v 22.79923111 -125.77101588 30.63344955
v 102.79150307 -15.02454840 -5.93447592
v 31.51756153 -136.90002263 20.96432075
v 25.04261769 -138.93647492 22.45189622
v 73.72857630 -38.90808672 32.17842802
v 70.45017183 -37.48258948 33.03477168
v 72.56980240 -40.42086378 32.27710351
v 72.00375199 -38.30198571 32.47910365
v 106.53087497 -14.13201168 -10.02202928
v 106.88404739 -14.73121904 -7.63584534
v 123.64998460 4.38836496 6.64549274
v 124.35042113 5.79119148 7.55910901
v 109.11551118 -13.98884319 -11.06896158
v 125.26665628 3.71721620 6.67767879
v 46.26848549 -50.36308989 24.23644997
v 45.96659541 -50.37091672 24.53604713
v 45.78185827 -47.76627198 30.55824339
v 43.88997704 -48.77299443 30.27083538
v 44.97079179 -49.09674823 28.62657048
v 39.11999986 -14.25000094 45.77999935
v 37.43634373 -6.75469032 45.12822628
v 118.38523299 -13.32257502 -12.18826883
v 42.31543094 -49.80293289 42.41308942
v 37.66455874 -53.03941667 45.77747360
v 23.24000746 -32.60259703 50.78050494
v 28.00033242 -39.55580667 47.69346118
v 21.83954231 -31.47666156 51.48972198
v 25.59659630 -73.16464931 33.98802131
v 24.85005930 -71.83162868 34.42837670
v 131.55315816 -21.05592750 -0.82518376
v 131.54304028 -20.28957568 -0.82853396
v 131.02741539 -21.38247713 -0.37251113
v 23.68330397 -73.88541102 35.61235219
v 133.24947655 -19.44807544 -3.39060067
v 132.56677985 -18.73551123 -2.51123286
v 132.48564303 -20.08542605 -2.03373306
v 132.94753432 -18.59983057 -3.18849972
v 131.85587525 -18.91633123 -1.38370460
v 21.89251222 -49.77187514 51.29570141
v 24.57165532 -49.74779487 50.53690076
v 23.59569818 -45.81885040 49.02122915
v 22.61999808 -42.17154905 47.50279337
v 22.65406586 -43.35543141 47.72551730
v 131.96140528 -21.46514319 -1.35883794
v 131.40691817 -15.28317109 -13.29184510
v 22.94916101 -13.54131196 49.27810282
v 22.62351476 -11.91681437 49.14498702
v 133.12757015 -20.63169703 -2.80758156
v 133.79773498 -19.78325471 -4.74184053
v 133.48427415 -20.84609307 -3.86011810
v 133.22091103 -18.33105087 -3.70975747
v 132.70138204 -21.15693688 -2.24882481
v 132.64173269 -16.35812409 -14.31676466
v 133.88721645 -18.52997579 -8.35660845
v 133.42960179 -17.28242449 -7.47195911
v 133.98310542 -20.16102895 -5.76667720
v 133.15013051 -16.63256623 -16.84390567
v 88.24950457 -35.95408425 32.69519284
v 84.12234485 -35.13783589 32.94111788
v 81.25134557 -40.64980894 32.17746317
v 74.26978648 -43.25244203 31.26413003
v 73.20638746 -42.40733013 31.67394921
v 80.49466461 -43.73818263 31.58770502
v 76.94099098 -43.06938872 31.42560646
v 74.82575625 -41.10893980 31.92095831
v 73.27482104 -43.64080355 30.99768795
v 71.88079506 -43.59215498 30.98118678
v 69.27999854 -44.96999830 28.06999907
v 69.69378889 -42.53023863 31.58699349
v 15.01921285 -49.63351041 52.22591758
v 15.42294957 -51.10515654 52.79675126
v 16.32000506 -50.72110519 52.15270817
v 16.83926582 -52.20357701 52.71353945
v 15.00304323 -67.07947701 58.61152336
v 10.08017920 -67.14550406 61.62227690
v 28.10439840 -117.12867022 36.54552251
v 23.70480821 -124.19496477 31.76049143
v 22.65710011 -122.77991325 32.67589957
v 64.67110664 -47.55127057 23.76807295
v 58.42176825 -49.27226901 20.82447521
v 59.02570486 -49.57459867 21.01789601
v 57.35300854 -49.78725687 20.60398087
v 55.02044782 -50.26757345 20.59192769
v 54.36569080 -51.55576020 20.32764070
v 54.49699983 -48.51564020 21.51894756
v 52.82999948 -51.41000077 20.74999921
v 49.82303828 -52.16824263 21.53561823
v 32.24616870 -66.49490446 27.88331918
v 29.75506522 -66.26752019 30.23354895
v 30.02757393 -69.15445626 29.05752137
v 27.35275775 -71.59209996 32.64277801
v 90.80073982 -35.98370776 32.70705044
v 73.71109724 -45.15787587 29.66740914
v 75.91364533 -45.09086162 30.56791425
v 69.90861148 -46.78070545 26.90148912
v 68.61416996 -47.41295055 25.84958076
v 62.10106984 -46.97115719 22.90131338
v 60.63657627 -48.74043539 21.88447118
v 58.43352526 -50.07964000 20.64734697
v 60.23408473 -49.96773601 21.80839330
v 10.79501770 -27.67558210 56.64740503
v 9.38857161 -30.30150384 58.55970830
v 52.36698315 -53.38232219 21.00508101
v 35.57467461 -64.51781839 26.11502446
v 36.04249656 -60.27085707 26.92351118
v 28.82457711 -71.00246102 30.34702316
v 8.13999865 10.87999996 64.54999745
v 93.27789396 -37.24449128 32.11326897
v 91.78760648 -36.33183241 32.56063163
v 87.62800694 -40.26591778 32.40101784
v 83.94999802 -43.18000004 32.01000020
v 75.35837591 -46.70448229 29.26743589
v 71.75285369 -47.55555466 27.54541487
v 67.95963645 -48.12002927 25.29067360
v 65.47351182 -48.76819998 24.27362464
v 62.10137904 -48.80644009 22.65954018
v 46.11248896 -59.77064744 22.94616401
v 42.75599867 -59.24662203 23.85069057
v 43.65155846 -60.34575775 23.64188619
v 41.68378934 -60.26916578 24.29229394
v 9.91061423 -56.72913045 68.20035726
v 26.30120702 -73.93783331 33.49986300
v 82.85640925 -45.07107288 31.01766482
v 67.29041040 -48.84269834 24.83694814
v 64.80425596 -49.13752154 24.02115427
v 61.87056005 -50.54577440 23.04898202
v 60.70782989 -51.30779743 21.69412002
v 56.50964007 -52.48982087 19.95172165
v 55.39678037 -51.93370208 20.10117471
v 50.23773387 -57.02510104 21.92065120
v 45.10606080 -61.25677377 23.17160554
v 44.33494806 -56.93544075 23.22875522
v 42.71900281 -62.14460358 23.77375029
v 36.06644645 -65.99307060 25.47752112
v 26.68555640 -76.25123858 33.94546732
v 25.04174039 -74.76921380 34.95416418
v 94.22584623 -37.41135821 31.78788349
v 85.93986183 -41.48207977 32.43023157
v 75.66876709 -47.78280109 28.66520174
v 68.52720678 -48.95121232 25.62567778
v 71.73848152 -49.22133684 26.86395496
v 67.90284067 -49.00870100 25.17208084
v 64.92251903 -49.95209724 24.09338951
v 62.36999854 -51.44000053 23.43000099
v 60.19617990 -52.83357948 20.99998854
v 5.56588639 -27.85729058 61.31941453
v 55.69064617 -53.50171030 19.99400556
v 5.02655143 -30.47264926 62.93185055
v 47.21029475 -59.10416692 22.52183668
v 43.88773069 -61.76053733 23.53182994
v 41.21163115 -63.56769055 24.30783026
v 37.07397357 -66.82546437 24.88398552
v 30.33589013 -72.64623791 28.71658839
v 8.98445491 -66.46333635 63.88562173
v 10.37671324 -66.73812121 63.08938563
v 74.21722263 -49.97586459 27.52461471
v 67.77428091 -50.09739473 25.09362437
v 65.36870450 -50.17985031 24.35237728
v 65.16502798 -51.90251768 24.45678413
v 62.96031177 -54.25226316 23.75754341
v 64.55051154 -50.53213984 24.00310338
v 61.60694733 -52.44299024 22.20949158
v 8.76146648 -57.82308802 69.38357651
v 54.89252508 -55.23952097 20.28224990
v 47.91428894 -60.64957753 22.79574424
v 44.22526062 -62.99734116 23.38127792
v 39.49246556 -65.32652676 24.38018285
v 38.44081238 -64.39530104 24.71723594
v 37.29463741 -68.75490397 24.65398610
v 35.58631614 -68.29216331 25.25730431
v 10.27679071 -65.93070179 64.85016644
v 31.90674633 -73.17855209 27.33403817
v 26.69051290 -78.31811905 34.50803831
v 88.47244829 -43.47274080 31.94198012
v 85.56161076 -44.68123242 31.61025792
v 84.60064232 -45.46019435 31.17926978
v 76.25971735 -49.08413067 28.10390107
v 77.00398564 -46.62041366 29.67352979
v 73.00891727 -50.37059635 26.84393898
v 70.67105174 -49.46615174 26.50941722
v 68.47229600 -51.25096813 25.56688152
v 64.99775499 -53.76097560 24.41963740
v 62.04802543 -53.34225670 22.57212438
v 59.88585949 -55.18618971 20.72967775
v 61.62941083 -55.00816926 21.97267674
v 58.40960518 -54.21091616 20.13955452
v 56.76910281 -54.82476577 20.07732727
v 57.67388642 -54.49442193 20.04510723
v 56.86255544 -56.64012209 20.52264661
v 51.82270333 -58.09644237 21.52515203
v 48.18607122 -62.91876733 22.97323756
v 49.55999926 -59.87000093 22.53999934
v 45.52821070 -64.04148787 23.35328981
v 39.49909657 -68.51143390 24.31806549
v 37.17526793 -70.42475045 24.62174930
v 33.65509212 -72.57211208 26.14889666
v 29.38208543 -74.87304509 30.11233360
v 27.42718346 -79.41585779 33.61140192
v 86.82000637 -48.28000441 29.40000221
v 83.84999633 -47.67999798 29.88999896
v 80.77739924 -49.21100289 29.00738269
v 76.06964558 -51.16512626 27.35154890
v 68.10759008 -52.44808644 25.34456924
v 65.20528346 -54.92224544 24.37357605
v 64.32967633 -54.40358445 24.22813512
v 9.27128084 -63.11276555 68.42258573
v 5.88626647 -48.05108532 68.21991503
v 61.16203591 -57.47288465 21.58683166
v 58.22491273 -55.49805239 20.31319402
v 54.72604185 -57.73308128 20.91931924
v 56.87671155 -58.57989192 21.29248530
v 45.43098807 -66.14544243 23.49902503
v 47.78999090 -64.72990662 23.28095958
v 40.67432880 -67.84194708 24.08068627
v 41.44747183 -66.90134853 23.87496270
v 38.35322708 -69.78680193 24.41292629
v 33.26472268 -74.42294061 26.64544061
v 31.25110641 -75.24180412 28.26430462
v 30.47999926 -77.09000260 29.50000018
v 29.46735732 -77.81136781 30.93455546
v 28.18390541 -79.26940173 32.68749639
v 28.60886417 -81.60808682 33.08260068
v 92.97903627 -47.79494926 27.67220698
v 93.99714321 -45.89216411 28.66601385
v 92.15795994 -45.98676413 29.44885194
v 88.77497166 -47.45532945 29.43181247
v 84.92999524 -49.14999753 29.06000055
v 76.96452737 -52.40752175 26.68406814
v 74.01322573 -53.25667560 26.14691108
v 72.83522934 -53.93135920 25.68847127
v 6.68699434 -47.23789543 66.61500037
v 69.36194003 -55.45758083 24.51217361
v 70.06578147 -54.02527004 25.39196610
v 68.14908981 -53.57894301 25.17639659
v 66.13370031 -55.67413568 24.34677258
v 67.43936986 -56.27281219 24.11186509
v 66.14257395 -54.64121327 24.54853058
v 65.79553336 -57.11280555 23.88911694
v 64.46599215 -56.09867349 24.07320216
v 3.86335817 -31.55243024 64.25216794
v 61.16988510 -57.67964199 21.53483219
v 61.22499704 -57.82872438 21.58831246
v 55.03525212 -59.64076892 22.03343064
v 53.30841243 -61.42806262 22.70724997
v 52.91471258 -64.09253925 23.04982767
v 50.17976835 -63.28102201 23.05521630
v 47.27999866 -67.40999967 23.59000035
v 44.37993467 -68.40036064 24.07447062
v 41.54101759 -69.44576651 24.13958684
v 38.25715557 -71.09022141 24.52409081
v 39.59083930 -70.15093416 24.34452064
v 36.18891910 -74.51422513 25.73296055
v 34.74052250 -74.22166318 25.93556792
v 36.79762408 -73.03269953 25.14824085
v 33.33000094 -76.67999715 27.23000012
v 32.03490749 -77.86040753 28.23914774
v 30.80735169 -79.00954783 29.65643629
v 2.80857598 -18.75889674 62.89213151
v 5.67381131 -5.94037864 61.46423891
v 4.64397622 -4.42558993 62.94946373
v 90.12793005 -48.81503806 28.36298384
v 90.83457291 -47.12349549 28.81782502
v 87.82968670 -49.36864227 28.76844071
v 86.04098111 -49.96190593 28.75253558
v -11.16876863 -16.17940515 76.30956173
v -10.78796852 -12.83308771 76.26978308
v 81.12036437 -50.84801465 28.19603123
v 82.09959418 -51.99300498 27.64687315
v 80.77337593 -52.07377300 27.49929950
v 76.88000053 -53.84998769 25.35999380
v 76.01316273 -54.19309065 24.92645569
v 74.46460426 -54.27501351 24.93214235
v -7.01055909 -11.71468571 73.94971699
v -5.67023689 -12.68824004 72.21701741
v 67.76602566 -57.17939883 23.16278219
v -1.18681695 11.35832816 67.95349717
v 66.10386074 -58.34019929 23.07624184
v 61.33091822 -57.77959898 21.60601318
v 61.44945323 -58.23357776 21.79104835
v -6.63067121 0.70120097 73.54956865
v 60.18486246 -61.24796718 22.65641466
v 55.84167689 -62.06478179 22.65828103
v 57.42897838 -63.09513003 22.64987864
v 50.70354789 -65.80028683 23.20349775
v 53.67700756 -64.99315798 23.03038538
v 49.27999899 -69.26000118 24.31000024
v 50.38727075 -67.35620648 23.54712225
v 47.12000117 -70.56000084 24.62000027
v 44.13288832 -70.35407424 24.39230494
v 34.91202369 -75.59594512 26.35242231
v 36.91857681 -75.71053505 26.34265088
v -12.90014107 -4.78131976 73.95248115
v 92.78246760 -50.68452284 26.63282678
v 89.70573545 -51.52074248 26.83772892
v 88.40742707 -50.48907921 28.01822871
v 86.68825030 -50.94172433 28.09728682
v 87.71644533 -51.52752250 27.41326019
v 86.13185585 -52.03880370 27.22678706
v 82.77656883 -52.67003551 26.99736692
v 84.42950994 -52.75306478 26.67668462
v 81.55752718 -52.64005810 27.09134296
v -13.98257166 -49.39677194 62.41682544
v 79.75705713 -53.47165093 25.66282079
v 75.72577149 -54.50036004 23.76811579
v 72.63258845 -54.93232980 24.47049320
v -0.03168596 -4.55978326 67.93814152
v -0.12078857 -52.60505900 73.58705997
v 4.31852276 -59.62150544 71.57360762
v -3.02605284 -41.37545452 72.60084897
v 64.28546458 -59.97727439 22.10341394
v 63.30429763 -61.34333089 19.84840259
v 62.57999688 -59.87999961 23.00999872
v 62.22223490 -61.39186397 22.09357359
v 60.61528623 -61.70169637 22.53052592
v 60.61641872 -64.55658376 21.52116597
v 55.64664677 -65.17157704 22.74156734
v 57.90917575 -64.23261762 22.60900103
v 58.94884095 -65.41146338 22.06879482
v 56.43983930 -67.18768924 22.52615429
v 54.73522469 -66.49179757 22.93049917
v 49.51673746 -70.81980258 25.12762882
v 44.98999938 -71.88999653 25.04000068
v 47.81305045 -73.51920754 26.02005936
v 42.86000133 -73.21000099 25.42999946
v 38.06645796 -76.31421089 26.14782006
v 39.50000182 -77.00999826 26.03000030
v 42.17069224 -77.83079892 26.35561302
v 35.92337668 -76.60648227 26.55806020
v 37.42541373 -77.38994062 26.53621510
v 35.88617966 -77.63090730 26.85247734
v 34.28117186 -78.84332538 27.17718482
v 32.63664991 -80.11110872 28.39509584
v 36.30828112 -80.74468374 26.98336728
v 36.50723770 -78.81173491 26.80210769
v 9.51085705 -32.94187412 58.83609876
v 29.56304513 -86.57189459 31.95091337
v 28.12750824 -84.49895680 33.20990503
v 94.91817653 -51.17387325 25.14413558
v 97.25452960 -50.41996390 24.96769838
v 99.85707700 -48.44234511 25.77285282
v 97.96945006 -48.72947186 26.18221007
v 87.55796403 -52.31671780 26.53225511
v 88.48742396 -52.70123854 25.36819130
v 91.75891429 -51.89684778 25.52971244
v 90.34704417 -52.34563351 25.29876120
v 87.18418330 -52.76511237 25.83047375
v -11.36794128 -0.90574683 72.94461876
v 84.72014964 -53.10060456 25.44576861
v 83.11301470 -53.18897963 24.55646917
v 59.80423838 -64.87172842 21.84082381
v 59.71574038 -65.78136981 21.55029029
v -10.46388596 1.08791911 72.23699987
v 58.63409489 -67.78767705 21.15827613
v 54.72619459 -68.70173663 23.48367497
v 55.95133454 -69.57543641 22.93944359
v 53.16677690 -70.12182474 24.36047234
v 50.97124726 -71.53971493 25.32170899
v 52.31394619 -72.12284952 25.15592240
v 51.06591806 -73.72893393 25.84614605
v 38.98994252 -79.69380170 26.54845640
v 38.18642721 -82.35674351 26.97152458
v 36.20586172 -82.55852014 27.54392847
v 33.89000148 -82.01999962 27.92000026
v 32.40304813 -83.88531953 29.22596410
v 34.27778929 -85.23944765 28.64660323
v 32.32507408 -85.73320508 29.74874713
v 30.81668541 -84.55494791 30.90772405
v 17.91479811 -62.98852712 63.35491687
v 18.59669760 -62.94387579 62.61096150
v 31.08609654 -87.08943427 31.01371787
v 29.54340912 -88.99413794 32.28803724
v 27.26060711 -88.76872063 34.69862416
v 28.12948637 -87.47189492 33.74442086
v 93.30412745 -51.59899592 25.22981726
v 96.24315053 -51.06843263 24.06462654
v 65.21988660 -54.35113609 16.84451848
v 12.05911767 -45.76480389 53.05628479
v -14.74193670 -49.44656044 57.85801634
v 22.43618295 -83.08324963 35.68524495
v 23.82993698 -83.57568085 35.89311242
v 55.86000159 -71.29000127 22.88999781
v 54.84998599 -70.55550069 23.78461324
v 55.14679104 -73.90515506 22.56538160
v 51.80311203 -75.73674619 25.97541176
v 53.20463702 -75.91564208 25.05270205
v 52.23620310 -77.55106688 25.83299391
v 46.26617953 -77.93515176 26.74191818
v 41.49346426 -80.79488575 26.65425465
v 43.77279058 -80.37897944 27.27038972
v 40.30906036 -82.28120953 27.03019418
v 42.10000113 -83.61999691 27.20000036
v 37.39000112 -84.15000141 27.55999938
v 36.35511920 -85.88454872 27.87307091
v 33.49460661 -88.08559179 29.27072905
v 31.25113249 -90.24433792 31.06795065
v 32.98927471 -89.39287812 29.65592779
v 28.44021097 -89.96540308 33.72725472
v 54.04151976 -75.96635818 23.63930456
v 54.37226593 -75.89722425 21.81665786
v 54.94281277 -74.33973253 21.07825875
v 53.27137932 -77.22914964 24.65554327
v 52.80353501 -78.80081236 24.84875917
v 53.39168385 -77.95931399 23.70383590
v 51.91059783 -79.43063229 25.95295943
v 48.45000058 -80.45999706 27.63999999
v 51.00865662 -81.18152618 26.57542378
v 49.06710982 -83.27521384 27.62727067
v 47.64237627 -82.88080245 28.11164036
v 46.58678919 -81.83655143 27.66990289
v 46.39096186 -84.31764692 28.34349871
v 44.75344718 -84.86440033 28.15072797
v 40.77034816 -84.87632126 27.28702128
v 38.39179873 -88.78333122 27.96014026
v 36.43788397 -87.61265874 28.14607508
v 36.59050539 -89.74462003 28.38393673
v 34.84985232 -89.16002512 28.75948884
v 36.66619956 -91.06639773 28.60512398
v 32.69119933 -91.02417529 29.97704223
v 31.65346384 -91.90355241 30.80180287
v 29.81260233 -91.91121906 32.44549409
v 31.82045743 -93.85620803 30.99961020
v 52.09293589 -80.26029915 25.35659820
v 53.76285315 -77.34206319 22.57499844
v 47.64426127 -84.63587612 28.22870016
v 45.45707256 -85.48878133 28.42843346
v 44.16800290 -86.33107692 28.29488739
v 46.50265351 -86.39532328 28.63168344
v 40.23412615 -86.71081066 27.55500004
v 40.18305242 -89.20647949 28.08330581
v 34.71918032 -91.22006595 29.05492857
v 38.44737262 -90.74197710 28.41725573
v -15.61242156 -12.89092656 75.32522827
v -16.96797647 -10.99345926 73.34344834
v 28.05955149 -95.43877840 34.08341482
v 46.93379253 -88.41966838 28.72933447
v 46.51337117 -89.80544657 28.97675522
v 45.10616884 -89.19336647 29.15031649
v 44.67349872 -91.01661295 29.41653319
v -46.25000805 -44.59767416 37.92504594
v 40.79061747 -91.44332260 29.18408811
v 33.20712224 -98.12894464 31.03149869
v 32.32412413 -98.99081290 31.49208054
v 45.98299414 -91.19315445 29.30273302
v 47.26958647 -91.99158847 28.63592654
v 44.24227029 -92.55121648 29.53123115
v 45.88124901 -93.25458109 29.75417860
v 42.52855107 -92.40548313 29.68604118
v 43.20734367 -93.83688122 30.19928932
v 43.31954941 -91.00123495 29.14966084
v -32.91716427 -15.34606423 37.02744469
v -29.27898616 -10.89767646 38.48259151
v 33.69770199 -99.00590032 31.17090836
v -45.37193477 -58.49126726 32.71904588
v -37.26515919 -45.65317556 38.59117255
v 45.27432844 -94.40171719 30.18844873
v 42.51744971 -97.33035415 31.48379549
v 42.10309684 -98.51684421 31.84010461
v 36.94079816 -100.66042840 31.74350038
v -44.26572472 -58.93509462 32.52452239
v -49.39326271 -41.94060341 37.40886599
v 3.78979626 8.74298532 29.19620834
v 5.08948648 8.39708373 27.74447761
v 3.91570991 7.39249215 27.77830698
v -38.55250776 -45.86443305 38.41561452
v 43.77513006 -99.20784831 31.53534606
v 44.78475079 -100.22002459 30.80843017
v 45.03289610 -98.08528423 30.68020754
v 40.63742980 -100.26167333 32.38969296
v 43.31509769 -101.44551098 31.92944080
v 42.23871604 -101.85727477 32.43485466
v 39.54060748 -100.72101653 32.44545683
v 40.69350660 -102.28300095 32.79110417
v 40.02506658 -103.51393372 32.99933299
v -47.50647768 -56.25338480 33.85384753
v -49.26696792 -44.16790232 37.58491948
v 35.04794464 -104.72647846 33.18470716
v 36.67931259 -105.92145473 33.66651013
v -54.07208949 -40.17241672 35.25749594
v 15.97682945 16.23687707 32.79013187
v 9.09538940 11.07063796 10.36806498
v 10.77945344 11.18136290 8.69573466
v 28.07081118 -110.83502322 36.98856011
v 44.03869063 -101.39425844 31.36868402
v 43.77492145 -100.53402185 31.60510585
v 43.48825291 -102.73475945 31.74852580
v 41.89269245 -103.30943763 32.65507892
v 39.39420357 -105.47015071 33.44103694
v 35.46119481 -107.75612295 35.16244888
v 37.86601499 -107.49100149 34.47874263
v 9.02007800 8.16157088 19.35078204
v 19.62900348 17.32210256 48.39091748
v 17.81206951 17.79685728 49.03775826
v 35.21448374 -110.21511257 37.32065856
v 32.74004161 -110.32839864 37.73917258
v 33.72155875 -111.31928116 37.97082603
v 28.96528319 -112.00209707 37.55155951
v 32.21339360 -111.16481572 37.95216233
v 30.62935546 -113.10670525 37.90985048
v 32.47550130 -109.44890231 37.30866686
v 43.03065687 -105.57090491 31.80491179
v 41.84045270 -105.64101487 33.20455924
v 43.26035827 -104.19305414 31.90605715
v 42.52358153 -106.93725199 32.71865100
v 39.98113051 -107.92256147 34.55268592
v 38.88851404 -107.82665759 34.63359922
v 39.88390788 -107.03211278 33.97751600
v 40.99547118 -110.46103388 35.08518636
v 40.05698860 -109.02814567 35.47001258
v 39.08484802 3.18606594 42.43128002
v 15.03518037 -65.94834477 63.00204247
v 37.23650798 -109.05897617 36.18239611
v 36.64326295 -110.57667434 37.24522144
v 33.87808427 -112.87882179 38.08972239
v 32.32217580 -112.38358915 38.06457296
v 28.47121470 -115.07005244 37.24085167
v 29.82705645 -115.55897444 37.25844622
v 42.13000089 -109.31999981 32.91999921
v 41.61458090 -111.48171872 34.11875293
v 36.95388138 -113.59754950 37.68661991
v 34.35856849 -115.71854353 37.42358834
v 30.77321313 -116.56922847 37.06932068
v -5.86468261 9.18436050 67.95688719
v 11.16394065 -31.86983988 57.31384084
v 41.41521454 -112.92172968 34.21461210
v 42.13114828 -112.32450604 32.94100612
v 37.35440224 -115.63497037 37.13155910
v 31.76867589 -118.44690144 35.41328013
v -17.95081981 -19.48974654 72.38779217
v 13.69824260 -34.03279558 53.60347033
v 12.41999958 -34.07999873 55.08999899
v 25.52223951 -71.64921612 16.94995910
v 39.58529234 -116.98708683 34.77597237
v 40.40730745 -116.24930054 34.16817635
v 38.53511438 -116.90994352 36.06968001
v 35.38662568 -119.02143806 35.22752225
v 32.61835873 -120.46931684 33.59128535
v 25.00291727 -61.94119528 53.45571414
v -17.85869151 -8.60233139 67.74093211
v 38.75128552 -118.56102198 34.42978114
v 24.09813926 -62.41481379 54.85344678
v 40.03322870 -117.65916646 33.52449089
v 39.28443789 -118.82125586 33.37905556
v 36.83881834 -121.24992907 32.95654431
v 32.85806999 -122.27629870 32.13572130
v -29.58056517 -20.24858817 37.68235818
v -28.45497616 -21.51653171 38.33669424
v -17.68281683 -14.76349309 72.42863625
v 21.07050642 -127.56092846 28.67805213
v 20.83976567 -125.62096119 30.24267033
v 19.43454146 -125.75437129 29.22222577
v 37.13166714 -121.64982408 32.32546151
v -17.66887121 -12.79640943 72.19956070
v 34.90667045 -122.86427617 31.66930377
v 34.46969017 -124.15210158 30.47643229
v 36.15288809 -123.01806360 31.04503267
v -19.85000074 -12.55999971 56.20000139
v -19.50999722 -15.37999976 56.40999973
v -25.15154146 -18.50975119 44.00901124
v -18.66158471 -12.87520118 64.79006261
v -18.07929017 -18.67563464 68.20584834
v 20.04094794 -128.81259620 26.05242841
v 27.53046155 -127.80742347 28.38902362
v -19.42233741 -21.68754861 55.36415800
v 22.63026871 -130.60741127 26.63333900
v 12.34653033 10.89066733 17.31576212
v 11.46059111 9.64936055 17.54737645
v 29.68452312 -128.17119062 27.76267566
v 28.26326713 -129.20790911 27.42222697
v 26.69816837 -129.81742620 27.36385539
v -18.65968108 -29.53353897 60.76641008
v 29.82025035 -35.87890044 2.66689295
v -28.89621817 -28.61420624 38.06035593
v 22.89384604 -131.46050274 26.08301863
v 23.64579402 -132.20241666 25.62402934
v 31.50401637 -129.22264636 26.16989240
v -18.21415685 -30.04579805 62.30827793
v -29.11444008 -24.15715717 37.58820891
v -13.65177240 -17.90610515 76.63454860
v 10.03036834 8.59414227 18.07704940
v -18.10362563 -20.10731772 64.38330561
v -25.16108379 -25.28062277 41.72940925
v -24.25873093 -25.57207644 43.34068298
v 22.66682871 -133.28573108 24.70578067
v 52.00247839 -45.83772644 25.48682690
v 52.28271708 -47.01755941 23.58841896
v 54.08720300 -38.97524253 37.11986542
v 32.19372034 -130.13124466 24.57321808
v 32.41886944 -131.05484843 24.00933206
v -18.02256331 -25.24578571 66.41041487
v 28.04391272 -132.80339539 25.17005429
v -18.12069118 -24.16973002 61.23948470
v 25.90734325 -133.68561864 25.43731593
v 27.23648027 -134.05226171 24.68185313
v 23.29583280 -134.55401361 24.47899990
v 23.70489202 -137.54272461 22.87991345
v 31.93777055 -134.03627276 22.74550684
v 30.41672148 -135.03792882 22.80357108
v 27.78317966 -134.51269269 24.16334115
v -29.72632274 -35.44902802 38.77335787
v -15.89997299 -27.97078155 75.83503425
v -18.24999973 -30.92000075 69.95999813
v -18.15336756 -30.39261699 71.53049856
v -18.31694692 -32.23170340 70.00602782
v 26.02791227 -135.60777903 24.24895391
v 11.09000016 10.10000054 19.19000037
v 24.29066971 -137.85134256 22.95974270
v 23.38467538 -137.59966195 22.42788486
v 32.46178105 -131.94327056 23.09720218
v 31.98685497 -135.14573872 21.83938958
v 31.95813298 -134.41060483 22.48986438
v 30.32779507 -136.71022654 22.14256115
v 31.18225373 -135.30294597 22.29488455
v 26.04127675 -138.92047107 22.46258408
v 23.87527935 -138.13839853 22.48007618
v 24.17444438 -137.15873659 23.38036150
v -28.39949168 -40.53125158 38.86114806
v -30.33489175 -37.01785952 38.29214349
v 24.84328300 -139.64512944 21.66607976
v 24.00652505 -139.12063837 20.79066075
v 31.80009872 -135.61256230 21.91304788
v 31.64185584 -136.27296686 21.51297778
v 31.30820766 -137.28888333 21.27485536
v 29.61002477 -137.63181865 22.04559185
v 29.83423136 -137.89395988 21.87771723
v 28.80466543 -138.96076381 21.70738019
v 27.15588920 -139.56491649 21.82550915
v 27.92598680 -139.38389719 21.70661278
v 24.32281896 -138.81374896 22.16322906
v 24.63615686 -139.87562060 21.15778439
v 31.18644841 -137.72942126 20.71738429
v 28.70859765 -139.29803669 21.43741585
v 27.28823386 -139.95894790 21.50509320
v 24.60747026 -139.86501098 20.69893107
v 31.33000806 -137.33787835 20.45772411
v -33.11999887 -42.50999913 39.09000009
v -34.78034586 -42.92587563 38.84961829
v 30.55218421 -138.45352829 20.65584995
v 28.12136896 -139.87621665 21.12456597
v 27.01404877 -140.64398408 20.13067901
v 26.04619600 -140.54802060 20.79773508
v 26.71948634 -140.57397842 20.60953341
v -25.71788989 -39.21006247 41.05957970
v -24.52647686 -40.89680314 41.54506326
v -35.76266393 -43.41464117 38.60489652
v 27.82110870 -140.32964408 19.94981430
v 28.66431698 -139.94865119 20.35308816
v 25.71798302 -140.49570262 20.26103251
v 27.23045275 -140.52483439 19.67948116
v -17.02813245 -33.70317817 72.67379761
v -26.07049234 -43.45942289 39.34133053
v 77.78000087 -28.07000093 -14.17999994
v -32.69650042 -45.72720453 39.04259950
v -30.14768660 -47.83108085 38.62107545
v 83.66749436 -15.78773744 29.47239019
v -14.94567748 -50.35602674 55.68229035
v -15.72378725 -48.89881611 54.28447202
v 83.90902728 -14.24198505 31.98237717
v 83.50652456 -17.86333323 24.87895265
v 86.08234674 -52.78169736 26.18287504
v 24.76571314 -84.78394151 35.76973826
v 80.51344752 -17.93128066 29.33101915
v -15.41422214 -52.74961144 44.19492930
v -13.88450246 -49.65445772 62.65898794
v 83.42166990 -33.61605853 33.65391865
v 82.80416578 -53.18086222 26.00307763
v 79.33145016 -10.96496545 33.82286057
v -4.54546604 -59.05247480 67.30762869
v 80.82558215 -14.44701944 33.26047957
v -16.54340513 -57.59098008 37.14862838
v -15.02848696 -50.78751966 54.26789448
v -12.22101413 -53.84825915 54.78069186
v -11.46962307 -50.03808439 68.23557615
v -12.30202243 -52.91290209 61.64671853
v 78.23936641 -30.20269610 34.48716179
v 73.35679978 -12.11776584 32.97512233
v -5.74946450 6.87582465 22.51993679
v 74.36288148 -13.80978804 33.42159837
v 73.24101031 -36.36718914 32.78357163
v 75.85832477 -34.93043408 32.97309205
v -15.51702432 -6.18141796 73.04105908
v 12.62999978 -33.61000121 55.39000034
v 14.68999963 -31.72000125 54.54000086
v 70.98431140 -41.68930277 32.00999647
v 68.12524050 -41.06596857 32.40633011
v 70.45396417 -40.10155424 32.43966028
v 71.73719257 -37.04974800 32.83618018
v 67.13051349 -37.98016906 33.89718756
v 20.43091506 -65.45271724 56.51479587
v 66.61982834 -53.93267795 24.65494163
v 64.73979354 -57.87862465 23.56347628
v 24.35225993 -110.80068350 34.57199410
v 64.69304860 -41.77045450 31.49503469
v 63.17000091 -41.13999754 32.18999878
v 52.31974274 -18.30049045 21.35022916
v 51.68731511 -23.24818075 23.63290638
v 53.64337936 -24.30907078 23.92712422
v 25.38053878 -118.83413792 35.22504494
v 25.67853034 -117.11801589 35.95796973
v 62.49848381 -39.37885165 33.83409977
v 22.42731303 -121.64275348 33.24590623
v 58.24691802 -33.99723023 34.31086987
v 60.66609919 -37.15440631 34.97098759
v 59.43999812 -38.05999830 34.80000049
v 57.30000138 -36.91000119 35.22000089
v 57.75357410 -35.33225507 35.06938741
v 127.63296068 -26.58285759 -11.95198577
v 30.53813800 -135.84624231 22.38389663
v 55.25966734 -47.29123041 22.12490141
v 55.75928837 -34.44835171 34.22061726
v 55.81579357 -35.89770198 35.55290028
v 55.74028939 -37.40030900 36.15676984
v 56.46359175 -38.88521343 35.58241948
v 58.21725354 -39.15488720 34.95965526
v 56.88136816 -40.41570053 33.97498280
v 16.63105004 -123.84060770 24.29354936
v 46.96162790 -35.23249924 3.24267708
v 53.65713686 -45.86684704 24.30200949
v 53.20572108 -59.15206298 21.62928507
v 54.63409051 -34.51905027 36.55166924
v 54.72532660 -38.67236525 36.78677231
v 53.92000079 -34.74000096 38.30999881
v 52.93939635 -39.18394446 37.98596561
v 53.23261768 -40.66480324 36.27981246
v 55.16615883 -40.02517462 34.64645892
v 61.82148308 -32.36036748 7.01440219
v 60.93414128 -31.49313480 6.49430789
v 60.69811806 -32.05016628 7.23157078
v 56.01276457 -31.72824159 -7.67847151
v 50.23147166 -47.13536799 24.80723895
v 49.86045137 -46.14149779 27.00904012
v 46.93310708 -53.03679779 22.50746265
v 47.49381915 -51.39265582 22.77531289
v 48.55650663 -52.81660333 21.85123973
v 50.35751686 -60.33202261 22.50533551
v 56.31091073 -37.52744198 9.24388785
v 52.32000351 -38.66000101 39.51000422
v 50.83990097 -38.94920275 41.73773155
v 50.87984353 -40.59028625 39.95991126
v 52.02999711 -39.93999958 38.58999908
v 51.12396181 -41.49546474 38.79656643
v 49.85183477 -43.59661043 35.84177420
v 47.99256474 -44.94792223 34.34062377
v 49.61727187 -44.31499541 32.21871331
v 60.45152247 -30.55801243 3.83142522
v 60.98961458 -30.99524975 5.18655824
v 55.83858490 -31.23998642 -8.83620884
v 19.79695633 -69.96525079 35.42385623
v 44.23182830 -51.33429542 25.31272732
v 45.97339779 -51.17829144 23.93492311
v 64.07999992 -33.02999958 -3.07000009
v 43.31176355 -52.64509842 25.37753806
v 45.07220164 -52.86283791 23.77044223
v 44.47488859 -54.88116667 23.47500063
v 27.10107528 32.93766454 10.28159074
v 47.90321365 -13.56748398 43.96848753
v 48.96764830 -19.43582483 44.23120245
v 87.69071847 -46.90194502 18.96657795
v 84.94457603 -46.24347016 19.03511584
v 48.48232120 -24.48654920 44.83646154
v 49.97031391 -29.61732261 44.32953522
v 51.14387721 -32.53511339 43.04143041
v 50.31535029 -36.38835251 43.32651943
v 49.84435067 -34.64302048 44.00480539
v 51.52915418 -35.31804308 42.24516824
v 47.54236713 -34.51447934 45.17889395
v 49.54242706 -40.91809317 42.11235791
v 49.79447648 -42.32513905 40.09740055
v 50.41111633 -42.49965027 37.80557215
v 48.32997173 -43.98818314 36.93648428
v 46.43179476 -46.12470791 35.53501144
v 46.17938027 -46.87277600 33.10422599
v 44.45999861 -47.55999893 34.13999826
v 48.03010076 -45.73857784 31.59441799
v 65.48000127 -33.36000070 0.04000009
v 43.17069426 -51.12409592 27.02026628
v 43.03000122 -55.55000156 24.22999963
v 41.02194682 -54.17751893 26.10384487
v 40.11265934 -56.51133507 25.45868419
v 42.40598530 -57.76988342 23.96426536
v 42.07413644 1.85899308 41.20198637
v 45.72470114 -6.87551964 43.44120994
v 45.34092918 -8.58801324 43.62579808
v 43.86657476 -9.55360755 43.95153373
v 45.97163945 -12.86772732 44.17657480
v 46.92034796 -18.89854111 44.77208480
v 45.08123547 -17.55119674 44.67164353
v 47.35844210 -21.87725902 45.06024718
v 45.58026791 -26.45990811 45.68094760
v 46.91611975 -30.30926175 45.64588517
v 48.76853898 -36.74245626 44.45300251
v 46.87914997 -38.80729899 45.20745948
v 46.54874653 -35.23994982 45.39160803
v 48.11255634 -40.80367461 43.82340237
v 47.71036282 -42.81195626 43.02629828
v 47.14999720 -45.04999891 41.29999876
v 84.17901397 -45.22389546 18.62340607
v 38.78443688 -54.92890999 27.42733806
v 38.22683915 -56.65837601 26.71998739
v 41.81483015 -0.85126271 43.79117489
v 40.69465771 -5.07424166 44.35809329
v 84.67380702 -42.32350364 16.80171303
v 85.40879190 -43.66655275 17.94623025
v 80.99284768 -39.83462602 7.08660204
v 41.11311957 -2.84548569 44.14084926
v 42.62243584 -10.24507266 44.31554675
v 43.59431937 -13.93176056 44.79682446
v 41.53490067 -15.66854492 45.39344087
v 43.45188662 -22.69274555 45.96593976
v 45.67519203 -43.19396242 45.01192272
v 44.07396913 -42.69408062 46.34021595
v 45.77999935 -45.23000121 43.30000281
v 46.85895890 -41.46632180 44.74488273
v 36.26511618 -56.76253140 28.35354954
v 38.05145994 -58.63802508 26.02935582
v 38.07999939 -62.41999939 25.13999864
v 101.91730410 -44.84915733 16.17928781
v 39.16960955 0.11805473 44.30408776
v 39.84590992 -1.77238928 44.47148740
v 37.55922616 -2.25586584 44.96144876
v 83.86906236 -43.90030354 17.85661466
v 37.79872134 -4.62319609 45.00824213
v 38.74000162 -11.83000021 45.54000124
v 39.46761787 -26.17594786 46.82363942
v 43.75409335 -33.39338675 46.20885104
v 43.00802574 -40.70013389 47.11416364
v 43.92802343 -38.25771809 46.57342657
v 44.26375777 -46.75213248 44.06980053
v 42.53786057 -47.50612006 45.58779672
v 45.48608512 -46.18885741 42.89174452
v 44.92503777 -47.33191431 42.17339307
v 43.29263791 -48.48158732 43.61758754
v 33.08169916 -58.50149319 30.39411455
v 34.37564149 -59.57096815 28.47766504
v 36.98774800 -0.37004909 44.79777440
v 35.60676053 0.79087145 44.71533746
v 35.29637307 -1.56616291 44.91289705
v 95.47865391 -28.57307717 -11.86885126
v 93.51051599 -30.08662537 -12.93482538
v 38.25458139 -8.89523048 44.81352121
v 35.05858406 -15.87935537 46.11566290
v 38.89350221 -18.10071990 46.03087902
v 40.43005779 -22.73984440 46.37096450
v 36.27888858 -22.51162194 47.05028608
v 40.63921422 -24.89144169 46.83862999
v 42.44673625 -43.01222786 47.27728292
v 41.55051336 -40.99870846 47.57777229
v 41.01907089 -45.64788565 47.65561223
v 40.48677161 -42.23612323 47.97513783
v 41.55389220 -49.69871044 44.69502345
v 32.53503516 2.34585418 44.38778386
v 34.37512740 1.84561207 44.54120621
v 33.57734531 0.47548549 44.49111968
v 35.98061576 1.32397900 44.56492141
v 33.88813883 -7.06525845 45.64199224
v 34.01608765 -4.64040972 45.22913694
v 35.94721854 -9.37956106 45.18702626
v 34.23009440 -13.75997998 45.93067244
v 36.85501218 -33.47877786 47.67736420
v 40.09906575 -38.11601549 47.34440893
v 42.94053465 -35.21370515 46.55050859
v 40.73995724 -48.59871790 46.72225937
v 39.88926485 -50.56786910 46.05573788
v 39.36889768 -48.03313315 47.99074307
v 39.26899657 -49.76144433 47.30782285
v 30.64490296 -60.08037552 32.18298033
v 32.10440651 -59.78278071 30.65850772
v 33.26073289 -55.75564504 34.11961719
v 32.17751533 -58.09761211 31.92942962
v 33.98438916 -56.95681646 30.69277480
v 31.53513372 -61.26846746 30.74313141
v 32.58600459 -1.33847271 44.69351470
v 31.14998154 0.76996878 44.81982812
v 32.06735849 -4.87922598 45.60859874
v 31.11805394 -19.61296983 47.44601250
v 36.07754037 -37.56529465 47.84303531
v 35.88247299 -41.27387330 48.53111506
v 36.76067293 -43.52401197 48.90164733
v 37.97223791 -47.94861376 48.61491919
v 37.91808710 -49.73493889 48.19070548
v 28.68648060 1.96563313 45.10509595
v 28.53936516 -0.74742088 45.30080780
v 31.04767948 -2.56729545 45.10112852
v 35.47206149 -33.51112083 48.14301059
v 35.11833027 -50.68461969 48.95094410
v 36.12711281 -49.23871160 48.89864847
v 28.64320762 -67.66114384 30.88147193
v 28.86075899 4.93833330 45.44821009
v 26.15006268 5.71662979 48.11338335
v 28.35387923 -2.53721792 45.52184418
v 27.13166922 -1.96222891 45.98848522
v 29.84627709 -1.41773175 45.05892098
v 27.47242711 -4.00407426 46.01531103
v 30.13784811 -10.57265885 46.55708373
v 29.35271338 -25.63401684 49.10535738
v 34.67114642 -43.19621995 48.96960780
v 32.00283274 -40.49470648 48.95547405
v 33.61974657 -45.00457644 48.90002683
v 34.72853079 -47.35827446 48.88937995
v 34.41916034 -48.38230088 48.96287248
v 33.87635946 -50.11362210 48.98579046
v 34.51072425 -51.86489224 48.98781329
v 33.07812288 -51.55991763 48.87038842
v 33.28435868 -53.38346958 49.13214594
v 33.56386349 -54.51103672 48.62862080
v 15.86036570 -61.49163470 39.94485363
v 17.69014634 -61.69318780 39.63917866
v 27.96593495 -62.26940826 34.18188170
v 25.26394278 -62.70390004 37.38270700
v 26.20899305 -64.63583559 34.87537801
v 27.77016908 -59.84018743 37.79007867
v 27.89574675 -65.32452255 32.47289360
v 25.86754784 -66.47337228 33.90800580
v 28.88859250 -15.56152105 47.37692326
v 26.45011805 -20.52680217 48.99956658
v 31.88908100 -35.66016257 49.02613163
v 29.22543697 -33.65392983 49.39501360
v 29.58000079 -35.48000008 48.62000048
v 31.81558475 -38.66871074 49.03313890
v 30.64871952 -40.25190324 48.73800278
v 32.70133585 -38.35974261 48.68613556
v 30.16289137 -37.36119345 48.55868593
v 31.82584420 -44.14094612 48.55863005
v 32.11994469 -46.87641189 48.30496386
v 28.72708254 -46.77373916 47.83593863
v 31.42884001 -51.53277889 48.88767377
v 32.60774538 -54.71061915 48.98860678
v 32.08077326 -52.72106826 49.23515767
v 31.21714666 -56.08135834 49.09068719
v 31.59913048 -55.28617278 49.22239482
v 12.62280531 -56.89862743 35.99921986
v 23.42914417 -67.52819568 35.47481075
v 25.37697926 -3.49055673 47.08373919
v 26.83745697 -6.75339159 46.57455906
v 22.86774479 -6.79527642 49.25263673
v 24.76307936 -9.08969808 47.75159806
v 27.30063349 -9.86302644 46.80348188
v 24.72253330 -11.89764962 48.05810004
v 29.63836677 -39.04292732 48.53901640
v 18.01318303 -67.78659672 32.58660436
v 29.33000028 -40.69000110 48.11000079
v 30.62527254 -42.29899496 48.44758287
v 27.00979449 -44.12747920 47.38110304
v 26.35116130 -40.27457535 47.33589292
v 27.84535103 -41.87194631 47.40212858
v 27.95764245 -45.32191902 47.53352702
v 30.61999939 -51.04999989 48.88999835
v 11.80058252 -58.31817165 15.59157576
v 29.73923646 -52.73242295 49.32324588
v 29.66249548 -53.65653709 49.68940839
v 24.04941618 -69.29223239 34.73841771
v -34.47018191 15.12175798 17.90054888
v 20.47868632 1.11165072 51.67441070
v 20.58499865 6.09657541 52.99917236
v 25.19393712 -29.76864576 50.76309294
v 22.94140309 -26.74649842 51.29192397
v 26.98357776 -29.12938967 50.24090409
v 28.01200375 -32.63850138 49.67286065
v 26.71922371 -34.23696011 49.02300239
v 26.16999857 -32.54999965 50.07999763
v 24.35999922 -36.72000021 48.02000150
v 24.38150346 -34.48214382 49.63282868
v 24.19055067 -39.69548643 47.43788764
v 26.73307434 -46.08082399 47.77227342
v 27.31125616 -47.16724530 47.97960818
v 13.09503242 -57.09077790 16.89717174
v 28.10358442 -50.36892742 48.92696068
v 28.06999907 -52.54000053 49.43000153
v 28.03000063 -54.47000265 49.92999882
v 18.91422085 -64.94645029 49.38232526
v 17.19248109 -55.66731095 29.91117910
v 19.19595338 -3.74921109 52.05737054
v 22.62581512 -10.12139209 49.05761778
v 20.38564347 -12.09890656 50.52548274
v 25.68817511 -16.12420194 48.60566184
v 23.07384275 -17.75603741 50.20808056
v 22.59512246 -34.24504772 49.94622618
v 23.46585132 -33.55797753 50.33251271
v 24.65248294 -33.22234005 50.24265870
v 21.77169733 -38.27246279 48.00257087
v 21.55081928 -36.05831787 48.75403643
v 23.52578938 -41.53786972 47.33090103
v 21.83872834 -40.77845067 47.66293615
v 13.11938278 -58.46280232 37.72656620
v 21.51027322 -42.39349440 47.81631008
v 24.78411421 -48.60049114 49.95660111
v 24.24000017 -47.77999967 49.75999892
v 24.66999926 -51.35000125 51.22999847
v 26.49854682 -53.84756625 50.94884709
v 17.52735861 -55.31698093 28.48279662
v 27.71636099 -59.03303251 50.76490715
v 27.43004821 -56.96557835 50.60868338
v 25.51000006 -55.80999702 52.34999955
v 27.31500939 -60.57060882 50.54965988
v 26.60962753 -59.76917222 51.91523209
v 25.63999966 -61.93000078 49.67999831
v 26.36379376 -61.33923307 50.59160292
v 19.53800954 -72.88026810 35.04596278
v 20.35211585 -71.72816992 35.58089212
v 20.92902921 -74.15360957 35.78632697
v 20.80285549 -9.82661825 50.84425956
v 19.80824582 -11.36239339 51.31036043
v 22.44885638 -33.03635865 50.67560449
v 19.44953762 -37.05138341 48.93884063
v 19.51525174 -39.60996866 48.38600755
v 20.03818564 -41.83058068 48.20127785
v 21.76959813 -46.34009302 50.02776533
v 23.30253273 -48.47420007 50.47970638
v 25.37700906 -58.31107125 52.58462578
v 23.20146188 -56.02548271 53.33894864
v 24.59000051 -54.72999811 52.11999640
v 24.37401563 -59.23004821 54.65462059
v 25.41429363 -60.27262285 53.29730734
v 26.08802356 -61.45478413 51.54088512
v 18.17739382 0.70022658 53.13366652
v 17.32771471 7.06655346 55.14648929
v 21.81714401 -0.71999407 50.56566745
v 15.58311004 -0.31536398 55.40766940
v 18.66474748 -15.10336343 51.75358430
v 19.43871193 -29.78618816 52.51105502
v 21.83087356 -28.18787843 51.77261680
v 20.08382417 -31.81217238 51.63729563
v 15.27679712 -36.07847169 51.13677308
v 17.13112742 -35.81310436 50.27975142
v 17.29298756 -38.43446821 49.40264672
v 17.07702503 -41.45737365 49.20479283
v 18.37111451 -47.65263200 51.06764659
v 19.31302249 -50.79719052 51.94429308
v 22.56484516 -54.41658199 52.95585096
v 20.91680467 -54.62320149 53.17004025
v 23.88769016 -61.64760515 55.71927130
v 23.17038737 -62.58583069 56.35260046
v 22.10831456 -63.43855709 57.75259063
v 22.34108560 -63.95877153 56.19536713
v 23.06756750 -63.66045028 54.79118600
v 23.96795712 -63.10132891 53.53792012
v 16.23628661 13.55632395 58.38868394
v 17.65468903 11.26398146 56.39984086
v 15.70393518 6.84788032 56.71085045
v 15.67197964 -8.22285749 54.44075540
v 13.88623472 -10.16038936 55.76837808
v 16.64176770 -16.21755771 52.91387066
v 14.94000107 -19.48000118 53.95999923
v 17.72999950 -21.48999833 52.59000137
v 18.12915131 -26.59823559 52.70616338
v 17.41191372 -30.76895699 53.17245796
v 15.53568244 -39.36000913 50.09243637
v 15.47305379 -37.53848746 50.51323399
v 16.76975563 -44.58940029 49.90326613
v 14.97193798 -42.99788922 50.30424148
v 16.39886014 -48.99964482 51.60837620
v 15.80763608 -46.75864428 50.84370449
v 18.27858388 -52.39919573 52.34633014
v 17.26000011 -50.61000213 51.89000070
v 20.93992196 -56.01656809 54.20150235
v 20.94243467 -57.91865662 56.84584007
v 22.10886031 -59.10173431 57.27153271
v 22.39524201 -62.08002195 58.05696175
v 21.83464170 -62.77609617 58.59208852
v 21.41909860 -64.66004997 56.91007152
[truncated: 742,358 more chars]
