# Supplementary material for: The Slothful Claw: Osteology and Taphonomy of Nothronychus mckinleyi and N. graffami (Dinosauria: Theropoda) and Anatomical Considerations for Derived Therizinosaurids
Source: PLoS One. 2015 Jun 10;10(6):e0129449. doi: 10.1371/journal.pone.0129449 (PMC4465624; doi:10.1371/journal.pone.0129449)
Supplement: S1 Multimedia — (A) UMNH VP16420 caudal vertebra (B) UMNH VP16420 caudal vertebra (C) UMNH VP16420 caudal vertebra (D) UMNH VP16420 left scapula (E) UMNH VP16420 right scapula (F) UMNH VP16420 humerus (G) UMNH VP16420 ulna (H) UMNH VP16420 radius (I) UMNH VP16420 manual claw (J) UMNH VP16420 pubis (K) UMNH VP16420 ischium (L) UMNH VP16420 femur (M) UMNH VP16420 tibia (N) UMNH VP16420 fibula (O) MSM P2117 caudal vertebra (P) MSM P2117 scapula (Q) MSM P2117 left humerus (R) MSM P2117 right humerus (S) MSM P2117 antebrachial element (T) MSM P2117 ulna (U) MSM P2117 manual phalanx (V) MSM P2117 left ischium (W) MSM P2117 left tibia (X) MSM P2117 right tibia (Y) MSM P2117 fibula (Z) MSM P2117 metatarsal (AA) MSM P2117 pedal claw (BB) MSM P2117 gastralia (CC) MSM P2117 gastralia. (ZIP) [file pone.0129449.s011.zip › MultiS4-NGLScapula.obj]

# Studio
g Polygonal_Model_1
# Number of geometric vertices: 9999
v -4.3021245 103.5225168 -19.4514897
v 10.7100001 104.0000021 -15.2000003
v 13.5999992 102.3600027 -11.9599998
v 25.2760872 106.8934351 12.1282544
v 2.1826292 97.0509946 -19.2361232
v 39.8701467 99.9832749 27.3886174
v 22.1662689 95.9300175 10.7987123
v 38.1925255 97.1189588 26.9655883
v 22.4022586 92.2167227 12.2856479
v 36.7799997 93.8299969 24.5999992
v 8.7490594 84.7201943 -16.1932278
v 20.6277091 88.6141732 10.1881847
v 36.1364931 92.0590758 24.2534876
v -5.4943482 82.3533088 -21.7150133
v 0.3751256 83.1756592 -20.6734482
v 26.9683674 87.7942517 17.4248051
v -7.9428460 80.6754380 -22.2793575
v -2.1174098 79.9292475 -21.9694357
v -4.6803183 77.8695121 -23.0578035
v 1.5618780 77.6549801 -21.3173926
v 31.7432769 82.1005404 22.5746855
v 2.4200000 75.2699971 -21.2999992
v 6.7450353 74.2137209 -18.1587543
v 31.8183824 72.7728158 22.8680484
v -23.0398308 68.9092278 -22.6112418
v 3.2660139 63.9445260 -21.6927771
v 20.2415865 69.2717880 11.4989150
v 2.3881698 63.3851290 -22.5211605
v -2.0261351 61.9443841 -25.9877369
v -21.6600001 63.6399984 -24.1699982
v -0.4082384 60.6578216 -25.3449418
v -0.5189276 52.8794006 -26.2177400
v -3.9184634 51.0784127 -28.6571216
v -0.5058800 47.0148250 -24.4581793
v -4.6751788 45.3812480 -28.6117196
v -14.2519753 42.7402742 -33.3415754
v 11.0271219 37.9762016 3.6398321
v -23.7326827 74.3755028 -20.3562826
v -23.0374020 70.3240484 -22.0959336
v 3.5766170 65.3616935 -21.5835255
v 2.1642731 62.5056624 -22.9420532
v -2.3343966 52.4444915 -27.5861640
v -6.0050618 49.6266335 -30.0552398
v 11.5478449 46.7545502 2.8853065
v -11.9542740 44.4178842 -32.7028595
v -4.0808180 43.3985330 -27.5201797
v 15.4505996 36.0985771 7.9691829
v -4.7362591 24.3315753 -29.5084547
v 2.0656423 24.3640430 -12.3394402
v -14.8480367 19.2275569 -49.9369986
v -12.0624369 18.2266533 -47.7378704
v 10.7269529 17.6105611 10.1628266
v 13.0670751 16.5502373 13.0754691
v -12.6464404 16.5682919 -54.6640232
v -15.0375636 14.8773249 -57.1416691
v -10.3848195 11.9057661 -56.0140349
v -9.5145274 12.3658050 -55.3856567
v -3.1834962 9.6305320 -48.1022038
v -4.4547170 11.0972077 -39.9115495
v -7.5835902 9.1248741 -54.6214916
v -3.3678762 7.2942050 -50.0636213
v -3.7002303 8.3968826 -40.1988775
v -3.0599998 5.8200001 -39.7100002
v -4.1310536 6.2421206 -36.7832407
v -1.7927099 2.5930305 -45.6212014
v -1.7337044 2.9774108 -44.4641709
v -3.6371406 4.8027555 -38.7471840
v -2.8216189 0.3451985 -47.3991409
v -1.8554977 1.3788048 -44.5986204
v -3.6808285 3.3022582 -38.9303267
v -2.4262487 -0.5009022 -45.6094332
v -2.6909320 -0.7633270 -41.2933119
v -4.3000001 1.0500000 -37.6800001
v -0.0179632 1.0457766 0.4075318
v 8.1051588 0.8126337 15.4860783
v -2.3258415 -1.0120318 -43.2487875
v -4.3330994 -0.6511108 -37.4017283
v -4.9013267 0.1373368 -34.7548164
v -3.9337459 0.1557467 -12.0528052
v 6.4528184 0.4103743 12.3729855
v -4.4672876 -1.9405617 -37.1360555
v -4.1838037 -0.5633633 -12.3280622
v -4.9132043 -3.1444805 -47.6733558
v -3.9175171 -2.4489146 -38.0667411
v -5.1560183 -1.8616829 -35.5130881
v -5.4160245 -2.9845533 -35.2951474
v -4.0155491 -5.1424843 -41.3486585
v -5.0150761 -6.9786212 -40.8786647
v -5.6941868 -8.1496686 -37.6763418
v 1.0264734 -10.9733231 19.3077568
v -33.3472304 -4.5355400 -44.0403782
v -8.5175317 -15.7267936 -28.6707692
v -10.3218844 -17.2056165 -32.8920037
v -8.9999996 -17.5700001 -28.8600009
v -10.7802087 -18.1850400 -32.8730717
v -9.0984758 -19.0058351 -25.5996045
v -9.1093956 -19.1384479 -22.1341345
v -7.4832048 -17.0110464 -4.7750813
v -32.4724577 -14.3346144 -41.6716263
v -11.4643369 -18.9611316 -32.9333097
v -44.8632352 -12.3170363 -46.8099341
v -10.7433796 -21.1127643 -23.9377525
v -9.4506498 -18.9474002 -8.6966585
v -8.2972730 -18.0231817 -4.9770679
v -48.5158451 -12.4538103 -47.4726930
v -40.7731198 -14.5837534 -45.3549512
v -31.9311954 -16.0402935 -38.6888310
v -11.8951956 -21.1352129 -29.2008836
v -41.3528867 -15.2142178 -45.8668470
v -39.5351984 -17.9525297 -44.7587334
v -39.8321413 -20.3256719 -44.1236012
v -48.1935441 -20.2558003 -46.2022014
v -35.4704261 -17.8977847 -41.0952121
v -32.8435674 -16.5809449 -38.8938524
v -9.7285863 -18.3774978 -30.1989317
v -8.7263100 -17.9429166 -26.5058652
v -10.0479517 -19.1584770 -17.5417941
v -9.4357776 -18.7506974 -10.1935817
v -42.1887599 -9.3792984 -45.1803878
v -44.2116968 -10.5991783 -45.7944907
v -8.5217757 -15.3818130 -26.7444309
v -8.9497194 -12.6119899 -31.2270205
v -7.8876670 -12.2842332 -29.0852636
v -9.4182855 -12.2775650 -34.6221067
v -30.3232633 -2.5834385 -44.1040210
v -2.7461918 -2.4853575 -43.2463065
v -3.6280605 1.2185979 -9.7811734
v -2.0712211 0.5417515 -43.0635549
v -3.0099996 0.9500000 -40.3899997
v -4.7027366 1.2417685 -35.6919281
v -27.6991352 6.3911760 -56.2992357
v -23.1564362 5.8988011 -56.8395741
v -2.1553168 1.4853270 -46.4312844
v -2.2939444 7.6279561 -17.9380607
v -27.9306229 9.4638104 -58.1110641
v -3.8403294 5.0042113 -50.7814996
v -35.1117887 12.4946795 -55.9684485
v -4.3793418 6.6972971 -51.6542904
v -30.9048947 13.3896209 -57.6426797
v -12.7100004 9.9999998 -56.9199994
v -5.1973723 9.0531530 -52.4532795
v -6.0630301 10.9731080 -52.8666042
v -6.4874175 14.3060684 -47.4916287
v -4.5832940 13.0457720 -40.6022295
v -6.4323815 15.3093310 -42.0216359
v -22.0024046 16.3534526 -57.9958893
v -18.1229953 16.5993348 -57.3203862
v -24.7965213 18.1285702 -56.8224490
v -19.4335375 17.4034107 -57.1429953
v -13.0669689 26.1106435 -39.6470577
v 1.8753823 26.7687123 -12.6715358
v -13.5433348 27.7205780 -38.9122516
v -30.6096431 40.9451313 -27.7350638
v -1.6650694 37.6754887 -23.0825394
v -22.0355820 41.7711027 -30.9129264
v -24.9195807 16.4268352 -58.0294430
v -7.2605126 16.1885135 -43.3690399
v -7.0933076 18.0550218 -38.8853699
v -11.8065830 12.6555525 -56.5353483
v -7.4926806 14.5954331 -50.4915230
v -12.0118959 10.7888412 -56.8735749
v -10.0107659 10.0699058 -56.1279207
v 8.4199216 18.9796854 6.8570348
v -30.3227641 12.0442696 -58.0601767
v -2.1578989 7.0927488 -44.8413529
v -32.4250273 10.2763018 -57.1548901
v -26.3565090 7.4996571 -57.3778227
v -2.2818646 0.3931274 -42.0790091
v -2.1434792 4.1676546 -7.0164595
v -7.8004613 -6.7285886 -45.3598127
v -7.3867603 -5.9265383 -46.7843078
v -13.7700485 -8.4595252 -45.0357310
v -51.4124781 -4.2085536 -43.8522212
v -30.9339333 -13.4668080 -40.6999551
v -33.3357267 -15.8253182 -40.1923805
v -12.2317290 -19.2979053 -33.3411433
v -46.8608588 -19.6975078 -46.7090979
v -9.0860426 -19.1373788 -24.0104366
v -34.7315408 -21.3315003 -36.8604809
v -34.2797600 -18.5296424 -39.2480418
v -10.0641251 -17.8665183 -31.7462385
v -36.8901454 -14.3721094 -43.5568467
v -27.8409813 -15.7947205 -37.9832461
v -44.7854884 -2.3075864 -43.6481573
v -13.5852518 -9.1365902 -43.8032933
v -5.2057765 -7.5430060 -38.8415456
v -42.8228378 3.7057453 -47.8393324
v -36.3702327 2.5784078 -47.9718335
v -9.3276920 -4.7589089 -49.3297502
v -43.4579663 7.7279541 -50.3640175
v -46.3856123 6.9657816 -47.8079803
v -40.2700007 5.7399990 -50.9099998
v -4.2401324 -3.1002176 -46.8223691
v -3.1766165 -3.3839128 -43.2934090
v -39.8734398 8.2111852 -52.9882871
v -28.1636249 4.4904663 -54.0110096
v -3.5656365 0.4428854 -48.7089790
v -3.3199787 -2.2074666 -46.1309031
v -37.8826149 9.7887674 -54.5796491
v -31.5206572 8.3417492 -56.7278489
v -24.7470010 6.3674101 -56.9648854
v -36.6127193 11.7740519 -55.2636310
v -34.8186120 13.9212348 -55.6028299
v -4.3677604 8.4167533 -51.4537431
v -5.4391352 11.1502837 -51.9002490
v -4.7787242 12.2655658 -48.7951189
v 1.0301807 29.1233119 -14.7343827
v -25.4018158 16.0923153 -58.0732003
v -12.5192581 17.2578879 -53.4973815
v -24.0944363 16.9776697 -57.6935895
v -20.8456032 17.4351148 -57.3994108
v -2.3153329 31.6565670 -22.2088825
v 1.5956778 33.7800942 -15.0417183
v 1.8306148 44.8411815 -18.9581737
v -22.5898232 42.9977514 -30.1589109
v 10.3882039 42.9988503 1.1294028
v -36.5043283 14.2474715 -54.1420728
v -39.0961841 13.2026058 -52.7210869
v -36.1302383 16.7306624 -49.8502105
v -28.4449998 16.7104453 -57.0070967
v -25.2610631 20.5403902 -52.4667986
v -22.1308991 19.8197179 -54.6987243
v -24.3999995 21.4399993 -49.6499985
v -19.0558732 19.4316618 -54.5690842
v -20.6389017 21.3020518 -51.5297018
v -22.5604419 21.8142606 -48.7597026
v -16.7107619 19.3832833 -53.1931110
v -40.2334183 -16.7075451 -45.3685671
v -13.1665189 18.3236338 -49.6919416
v -11.5799922 16.9820115 -51.3432845
v -11.9963391 25.8039087 -38.8011634
v -10.0063775 15.9977414 -52.1188974
v -9.7000003 16.2899997 -49.6699996
v -9.0595633 19.8801849 -40.1485041
v -7.4825492 14.9575761 -48.8302261
v -8.4037771 15.3401615 -47.0655747
v -5.3560394 10.1684229 -52.3941554
v -5.0676535 13.0167985 -44.9865982
v -3.3242314 10.5734058 -46.5005711
v -3.8822605 11.8529908 -44.1076569
v -3.4817159 10.0179352 -41.8218561
v -3.2598898 6.8416302 -39.9528444
v -4.5903032 -0.4498597 -36.1330695
v 13.1127350 37.3019092 6.1097429
v -5.7011209 -3.2740303 -22.0273957
v 14.2581323 38.5339372 6.9285841
v -8.6863767 -16.6503489 -27.1568913
v 11.8144061 17.1266459 11.2769054
v 13.3940047 21.3955026 12.2416643
v 15.6778712 24.1032802 13.1357303
v 12.7927586 14.9442311 13.7001537
v -0.0005938 81.3843235 -21.0142545
v 4.4072610 82.7088580 -19.5500497
v 40.5256636 103.4453511 26.2673106
v 36.9934738 99.9344438 24.5142467
v 40.3467603 104.7184244 35.9483622
v 33.8970721 93.4647173 22.7038693
v 38.9908105 96.2452218 29.1626174
v 37.3201557 97.6511165 25.6031901
v 38.5857970 91.7829424 29.6137482
v 34.6388035 96.8119875 41.9342555
v 33.6457454 84.4163522 23.5588606
v 34.0534262 86.9605392 23.2711937
v 18.9866405 72.6440176 11.1839622
v 25.7260222 75.6011382 15.9085710
v 18.0195142 70.1449662 10.3369430
v 21.7023790 69.4509298 12.1644698
v 35.5543830 75.9976208 44.6922109
v 36.7160589 58.0417141 41.1993191
v 36.5524516 60.1041019 43.7023193
v 37.5818871 43.8262038 47.8392504
v 37.6341455 42.2365330 49.2418036
v 19.1366468 29.0611722 15.3272497
v 13.4087456 24.2916215 11.5596419
v 17.5032020 25.4944302 14.3456608
v 14.7140771 19.6733214 13.8235092
v 38.0173549 31.5752551 54.0362597
v 14.6293016 18.0782843 14.8215769
v 9.1728391 -2.7985172 29.5324642
v 20.7724031 5.2043563 49.2270775
v 22.6195883 7.0903148 50.3626950
v 7.7639907 -3.8493720 29.1354246
v 1.0730175 -10.7343076 20.5465313
v 0.1811359 -11.5372846 16.5151022
v 10.6465518 -1.0120283 33.8791125
v 10.0647146 -1.7200627 30.9838131
v 17.8038683 3.0491441 44.7075330
v 18.3515474 3.5423161 45.9308922
v 21.5119775 5.9944256 50.0936024
v 24.3228432 8.4034447 49.9776155
v 26.3231304 10.4784556 49.9457009
v 35.2139100 21.3213731 56.5645956
v 36.1021385 23.0696630 56.6285886
v 36.1735001 24.0155756 56.7358471
v 37.9620939 30.0974939 54.2645641
v 37.9482023 37.5230499 51.8769026
v 36.9244628 48.0107702 44.5444882
v 36.3793969 58.3345108 43.2988517
v 18.0488806 55.1830381 8.2879765
v 30.7172965 57.8661859 23.4997626
v 35.6703103 62.2651055 45.5114767
v 35.4737490 59.1984391 45.2587903
v 13.2860681 47.6803891 4.8878756
v 19.7371747 27.2518322 16.5095255
v 13.5486079 22.4713162 12.1194767
v 11.9040180 21.9610278 10.5571430
v 11.1951390 14.4540425 12.0182103
v 5.0601782 2.9443868 9.9443225
v 7.9580210 7.4970140 11.5614384
v 29.6455715 14.6672241 51.7764762
v 5.4979464 1.6253713 10.8628310
v 22.1186634 7.6676351 44.0905727
v 25.2244025 9.2786979 50.1526482
v 12.7652325 0.1526257 33.9764133
v -9.1051841 -18.8032892 -1.8984511
v 6.4790472 1.2350844 11.9307023
v 8.6207315 3.5753387 14.5483371
v 17.3603240 68.7919408 9.7754253
v 5.7742978 72.6024657 -19.2760043
v 30.1790982 82.6834217 21.0624561
v 36.1163430 86.7360458 25.0367466
v 37.9823744 89.1197771 33.9804776
v 38.4911448 91.5513858 32.6013491
v 35.5160460 94.2253768 41.6263305
v 22.1299995 93.5999975 11.5400003
v 39.0300006 96.9000012 27.8900005
v 38.9116518 94.6829543 29.6495985
v 38.3418016 99.1525650 25.9691030
v 40.1833057 98.8428369 28.9849546
v 41.3339846 101.2926474 31.4908177
v 41.6376218 102.9494628 31.3923322
v 10.9019717 96.3508934 -14.3711464
v 2.2514749 97.5524038 -19.1093031
v 42.0357212 107.4607819 27.3148101
v 3.6581326 99.4720310 -18.8056920
v 10.9299999 102.2000015 -14.5600000
v 2.9247047 104.6121046 -18.7035818
v 8.4400000 104.4600010 -17.5800007
v 6.0237772 103.3817828 -17.9567579
v 11.5158129 105.5816785 -15.6757552
v 12.8177600 105.3507552 -13.4885609
v -1.8134627 104.8050448 -19.7504833
v 6.9315596 104.7458127 -18.0926789
v 3.3795508 111.2159193 -22.2609732
v 9.5600002 114.7700027 -21.4600004
v 8.1232004 116.5452600 -25.8204900
v 12.8909284 116.8033779 -20.9306292
v 41.7174287 132.0219487 29.5837950
v 39.8724116 134.2858374 32.9536982
v 10.4459524 120.3543097 -23.3041719
v 24.1428632 293.6413884 -20.2565920
v 25.8915108 298.2336283 -10.6033934
v -7.7822013 286.9414985 -46.2409779
v 14.8104411 293.9527929 -29.8058130
v -8.8815056 288.1030440 -46.6598906
v -4.2957817 293.0946350 -44.9102856
v 22.6658043 302.6319146 -22.2451333
v 23.5105250 305.9128225 -7.3521431
v -10.2816261 294.1802442 -47.9623154
v 24.4236253 308.4326982 -13.9749972
v 24.1394937 308.5100055 -15.4134473
v 23.5424936 311.8364811 -12.8577407
v 5.5226171 311.3582432 -38.3625999
v 14.5919267 314.7189617 -30.4248761
v 16.9647709 312.7693832 -28.8031511
v 19.7184291 319.9858069 -15.0698898
v 18.7531896 321.5710819 -8.1658969
v 11.8957069 319.6343482 -33.0000371
v 17.6905654 322.8733838 -19.7799634
v 19.0761182 323.6445785 -10.4574943
v -3.1056716 312.8712773 -46.2694988
v 16.6920684 330.3945363 -10.9017342
v -10.3733735 315.3122663 -51.5648164
v 18.2162579 331.7888081 -22.9514968
v 18.5482241 329.9849927 -16.1546133
v 15.0302472 333.5525692 -34.5242284
v 17.5928716 335.5987668 -29.8656989
v 16.8706719 331.3818574 -29.7978558
v 18.0882886 333.8907659 -26.7651659
v 17.5276343 331.7129910 -28.1326026
v 18.1340035 333.0903053 -25.1773819
v 17.1572845 340.7416940 -16.8138556
v -5.9292763 329.8557699 -53.9820604
v -1.5362072 331.4462602 -50.7738627
v -1.5972367 328.9876282 -50.2413660
v 18.4548628 337.3444676 -27.9954597
v -9.5418673 335.4464769 -58.0850020
v -5.9887450 336.0896707 -55.9361614
v -2.0179143 333.1729174 -51.5292436
v -10.2112237 340.9198523 -60.6452450
v 16.9024859 346.1294174 -33.8219851
v 17.9202314 353.9494574 -31.1927684
v 5.7565151 355.6452394 -54.5391627
v 10.0800004 357.4399948 -50.6500006
v 16.5879149 359.3065143 -39.3493101
v 16.7025011 356.7529321 -38.1821878
v 16.5377185 363.6867702 -34.4503522
v 15.2386483 365.3964400 -30.6183547
v 6.0999999 361.3600135 -56.3200004
v 10.1199998 363.3300066 -51.9899987
v 13.7900002 365.3999865 -47.3599993
v 15.5907832 370.8255291 -35.3507847
v 14.5832282 372.5180328 -33.4610716
v 15.6340860 366.7112291 -32.0941396
v 6.0899998 366.9799864 -58.2699999
v 5.4901405 362.0620370 -57.1524426
v 10.4099996 368.9199984 -54.2199984
v 15.1579157 368.1212962 -44.6705148
v 15.3324325 371.7018664 -43.9880453
v 16.0412472 369.7101176 -40.1892699
v 0.8596352 371.1897135 -65.0159419
v 6.2799999 372.4600077 -60.4900010
v 7.6813167 368.5210645 -57.1455285
v 14.3427644 372.6527989 -46.9898768
v 14.7500020 379.1600168 -45.6899963
v 15.5500211 375.1166165 -40.7920554
v 14.8161007 382.3650777 -37.8545523
v 1.6345755 373.0244935 -65.2150363
v 6.0800002 378.0100048 -62.3800009
v 8.3228042 374.3607700 -58.4559999
v 14.6153579 383.2534850 -45.2282876
v 14.7495568 380.4930151 -45.0161807
v 14.3779581 385.5850995 -38.6984497
v 2.8528238 378.7975311 -65.5865371
v 5.7700002 383.6100101 -64.1300008
v 11.6952145 388.8597786 -54.2389639
v 12.9842022 383.2944036 -51.6224727
v 13.7098581 390.8699751 -48.9099324
v 14.3220052 386.6462111 -45.9617265
v -1.7823214 383.3833337 -71.3261217
v 1.0500000 387.0199919 -69.8499978
v 3.9950400 384.0310276 -66.0516694
v 6.9030561 387.3496652 -62.9351288
v 10.5600003 393.9400017 -56.2199987
v 11.7373727 390.1253939 -54.2480126
v 12.7173364 396.2944746 -50.1346551
v 13.8344821 398.5814452 -46.0836031
v 14.0493447 395.9803283 -45.0463183
v 4.2404248 394.2560852 -68.1658536
v 10.5577018 400.2098739 -58.1785589
v 9.8016793 397.0587552 -59.8184057
v 9.7411694 392.1838701 -58.6021058
v 11.6100004 401.7699957 -53.3300005
v 10.7743889 397.6402581 -56.4488433
v 11.4116035 396.9268799 -53.1008169
v 13.3007355 402.9045105 -48.5244878
v 12.8253400 400.1149535 -49.5099351
v 13.2424198 400.3815353 -45.4366803
v 6.6200001 401.6000032 -65.9400001
v 9.3974415 399.9497592 -60.8884022
v 11.2687973 406.7751765 -56.2002920
v 10.2505125 405.4577053 -58.3481342
v 11.1527853 402.3329914 -56.2265627
v 11.7042949 404.5240283 -53.6465012
v 11.3985892 410.0974500 -47.5754887
v 12.2982590 409.5378518 -48.4495535
v 5.4400000 406.0499966 -68.7199980
v 8.1603918 405.7230353 -64.3458515
v 9.8500000 410.9799862 -59.5399998
v 9.2412215 408.0772102 -61.9375035
v 12.1005392 412.5514627 -49.4290031
v 11.3965115 412.8190577 -48.7140864
v -8.1535494 404.6863317 -83.8350356
v 4.2800000 410.5600119 -70.8900020
v 10.1165557 412.2485816 -58.7079935
v 10.9073808 420.3549922 -52.6714139
v 11.1285914 418.8518822 -51.7694056
v -7.9497499 409.4422162 -84.2565745
v 7.1161790 418.4197783 -65.4326379
v 5.8886078 415.0613844 -68.3964565
v 7.7336039 415.1045084 -63.5238737
v 10.8900312 423.8119423 -56.9065996
v -7.8499978 412.5300050 -85.4300037
v -4.3500001 414.4000113 -82.5800002
v 4.4999998 420.3999937 -72.8999972
v 2.9471384 418.6325669 -74.7536793
v 7.1968362 421.4971960 -68.2509542
v 8.5099991 425.0399768 -64.8500025
v -10.9190606 414.6897197 -88.5703117
v -10.1394262 413.0874872 -87.3794183
v 4.8835059 425.5794287 -73.3248964
v 8.6652515 427.8179109 -64.8449287
v 9.7476700 430.1602840 -59.8052405
v 1.5254136 423.4739542 -77.7961016
v 8.5585536 435.7997775 -64.3612072
v 7.7514695 434.8001182 -66.7636469
v 9.0931831 434.5204532 -62.1765926
v 7.7973548 437.2202456 -60.9043948
v 6.4944299 439.8124516 -69.1150054
v 8.2321856 437.8696382 -64.8711845
v -11.8918633 424.8094857 -91.1792368
v -4.8050955 432.1103096 -85.9253407
v 2.5296174 433.3330393 -76.9256875
v 7.5433021 440.2028024 -66.1202222
v -6.4699999 435.4200065 -87.7700001
v -1.6200000 439.3700063 -81.8800032
v 3.1841777 437.0549917 -75.8946240
v 4.6300041 445.6600249 -72.2400025
v 5.7583670 447.9159713 -68.4810430
v 5.7856138 449.4254291 -67.0770556
v 5.8865938 448.0072260 -65.5586272
v -9.6699996 437.1800125 -91.6199982
v -8.5807443 433.9610636 -90.0340974
v -2.4830627 442.6502883 -83.7279707
v 5.2069779 451.2465000 -67.2566965
v -15.0911454 438.2565916 -96.3567346
v -9.5199998 441.1099851 -92.1600014
v -2.6100001 446.5799928 -84.3200013
v 3.4087498 452.9154301 -71.8772784
v -14.9805713 441.0808682 -96.7988670
v -11.6321193 443.9282417 -94.3729952
v -9.1054561 442.9822266 -92.1554789
v 1.4701793 453.0460835 -77.0419091
v 1.9125299 455.6115270 -75.5036324
v 3.3425791 458.9799047 -71.3139027
v -16.7992152 444.6121156 -97.5914001
v -13.4800002 446.1100101 -96.7999995
v -8.3799995 449.4400024 -92.4199969
v -0.8400055 457.4500024 -80.6600004
v 2.8108228 460.8605504 -72.3161548
v -16.2242670 448.8450587 -98.3948633
v -8.6899996 452.9199898 -93.4400037
v -2.2945786 459.7010314 -83.8763416
v -2.8651990 454.7109306 -85.1336047
v -0.1900112 462.2099698 -79.9799934
v 1.0470083 463.7985528 -76.3354599
v 1.9555103 464.4979239 -73.3761638
v -14.3900001 453.0499876 -98.5200033
v -11.2109296 455.7459652 -96.7320949
v -9.0899989 456.2599957 -94.4999978
v -5.2700001 459.8299861 -89.4699991
v -2.3983377 463.5227621 -84.1352195
v 1.0324495 467.2290981 -74.0842372
v -18.6951421 455.2584589 -102.0043045
v -16.8440603 455.5433989 -101.5162766
v -11.0299997 458.5100114 -96.6899991
v -6.7885118 461.9813561 -91.9704363
v -4.0843859 467.1302140 -87.5649452
v 0.3511830 470.9196985 -76.4974132
v 0.5663581 469.1859186 -76.4495358
v -19.6670350 458.0381513 -103.7478894
v -14.5293707 456.2608004 -100.0751406
v -5.8100000 466.5800035 -90.7799974
v -3.0499946 470.0900018 -85.8199969
v -2.0799977 471.8399942 -83.2100064
v -0.3421314 474.2135108 -77.7696595
v -19.3872079 459.9423409 -104.9956605
v -4.9899998 471.2899923 -89.1499966
v -2.5672794 474.5005965 -83.9908943
v -0.9837208 478.1717956 -79.8357576
v -19.3569995 461.4197016 -105.8748364
v -4.8174150 475.4454195 -87.9225135
v -19.5355546 465.1015103 -107.5818315
v -7.2800000 475.1999974 -92.6399976
v -5.3965412 478.3641994 -88.0826190
v -3.2200001 481.2799990 -83.9100033
v -20.0119019 467.0538306 -108.5204780
v -7.0961416 478.6607027 -91.7895436
v -20.3191489 468.1833088 -109.1639847
v -8.1763770 480.4134071 -93.6270803
v -5.8800001 482.7800095 -89.9399966
v -4.0571652 486.7031276 -85.4546130
v -3.9386470 488.9651239 -82.3697373
v -9.8299999 480.5600047 -96.5600014
v -4.4499920 487.9170060 -86.6051614
v -4.0371562 490.4364944 -83.5666507
v -10.4099996 482.5100005 -97.2900018
v -4.5444150 492.0606613 -83.9597359
v -11.5200002 483.9999974 -98.5499993
v -5.2467776 494.2046702 -84.3596235
v -12.5232087 488.5663390 -99.4714350
v -9.7300000 488.5199964 -95.8800018
v -10.4479147 492.8413928 -97.2008109
v -8.2700001 493.4999943 -92.5299972
v -7.0884805 494.8499203 -90.7308683
v -6.4427322 498.1967211 -86.1466527
v -23.2512821 478.2607257 -113.2094339
v -19.3261728 482.3581278 -108.8501364
v -11.7300004 491.2900031 -99.2299989
v -6.4069792 499.9598861 -87.1304795
v -7.6407320 501.7846823 -87.7723247
v -12.4899996 496.7699945 -99.7299999
v -7.4790223 503.7221313 -89.2655104
v -8.1646992 506.5224767 -90.8040330
v -8.4780557 509.0893507 -92.6542953
v -15.7578811 507.3508024 -105.6874320
v -10.5290087 514.9978995 -94.5416242
v -12.0984763 517.0224905 -96.3087156
v -25.4198704 505.2632093 -122.4910170
v -15.4968584 524.0890384 -105.9396043
v -16.0185248 525.5102515 -103.4113988
v -16.5812466 527.8552175 -106.0082838
v -15.0422798 524.4787335 -104.7153547
v -16.1110871 526.5826583 -104.6433151
v -25.9877574 514.1269565 -124.3750677
v -18.7599994 527.3299813 -111.6600037
v -17.4247790 527.5461674 -109.6121743
v -16.0588250 525.7984400 -107.0616320
v -17.4237583 528.9095044 -107.1988866
v -26.4831465 518.2257295 -125.3399849
v -19.6000002 529.7200084 -113.0499989
v -18.8779105 530.4489136 -111.6640940
v -18.0299822 529.6550989 -107.8945324
v -20.1285686 531.3797593 -113.2888496
v -20.7887236 532.1390033 -114.0426174
v -22.2487394 531.8831205 -117.4165606
v -22.1863519 532.1029425 -116.6710183
v -23.2085157 531.9225192 -118.4704080
v -23.1669713 532.4563384 -117.5585613
v -26.4292173 530.4034352 -124.1054237
v -24.4784504 531.4962268 -120.6728742
v -26.8854667 530.1326513 -124.9756664
v -27.1370355 529.1945338 -125.5223006
v -26.7350078 530.6222439 -124.3770644
v 16.7920552 358.2848310 -37.5019275
v 16.9145912 360.1511419 -34.0906195
v 16.1104333 359.4870269 -28.3956695
v 16.9522408 354.5584083 -37.3489149
v 18.0509072 352.9702127 -27.5117662
v 17.6125299 351.5876234 -24.6434081
v 12.0036583 344.3518579 -43.6353236
v 15.6546012 346.4039564 -36.7523283
v 17.7756473 347.8918076 -31.9084786
v 16.9416852 351.3324559 -23.4941002
v -8.0525549 334.1999948 -56.3952737
v -5.9889783 333.1062198 -54.7442399
v -2.5299806 334.0861797 -52.1008372
v -13.0333863 330.1367164 -56.2603474
v -1.1833343 333.2599998 -50.5868420
v 17.7077092 342.6274657 -18.6547209
v -10.7850116 327.7102411 -55.5593222
v 17.0194488 337.3491764 -32.5869434
v 19.4944069 338.9886916 -25.8881506
v 19.5862558 340.1883245 -22.0332928
v 13.2690826 334.0249360 -37.6672372
v 12.9667018 331.7572176 -37.3201109
v 18.9949498 335.8176351 -26.0801539
v 17.1199776 337.4742568 -15.0209786
v 0.2024304 326.8489838 -47.3325886
v 3.8279989 327.8560042 -44.7700024
v -12.5799999 322.2399950 -53.7299998
v 12.6022333 328.3183575 -36.2343676
v 19.1662274 333.3164155 -20.5375496
v -12.6078902 320.9003210 -53.4798875
v 13.8218589 327.7183771 -34.1358036
v 4.0179715 322.9211867 -42.2575511
v 13.3882305 325.9348273 -33.9395292
v 16.7335123 327.3615539 -29.1749630
v -12.4052800 317.0361519 -52.6086725
v 16.9772245 326.1400461 -27.7238376
v -15.3862247 314.9899244 -51.5384153
v 15.2932024 323.4641552 -30.0212856
v 17.3573866 324.9885142 -24.6574003
v -3.5741848 315.9843683 -46.3359430
v 4.4704103 318.3850944 -39.7109874
v -2.6063258 314.5253062 -45.3490615
v -1.1383940 314.4826889 -43.8778810
v 17.1094444 319.4006383 -24.4000461
v -12.6684615 307.9856634 -50.7454276
v 10.4299998 315.1899874 -33.7899998
v 12.4800019 315.9900010 -31.2700011
v 14.4900000 316.7800009 -28.7299994
v 17.6208019 318.2646334 -23.4290883
v -13.9609715 307.8278899 -50.5847298
v 12.4719348 314.3626451 -32.5041376
v 19.7452325 320.9052980 -9.4498573
v -13.1122908 306.5333962 -50.4889563
v 3.5155842 310.7107878 -40.5130126
v 8.7596281 311.3789558 -35.4485177
v 20.5634218 318.8162446 -14.9324993
v -12.4351513 305.5707514 -50.2312444
v 6.8870368 309.9997938 -37.2632965
v 16.5743921 313.1582439 -29.0783830
v 13.6224469 310.8571768 -32.3470347
v 14.4136734 308.7596893 -31.8121873
v 21.1033020 311.2995028 -23.2910533
v 23.3807024 312.3436272 -14.2748719
v 15.9445312 308.6849749 -30.5811726
v 21.5297043 309.9470139 -22.8662696
v 22.9311921 311.6115928 -17.2125306
v 21.2161392 308.6532652 -24.0684059
v 24.0261778 310.3046715 -13.7235690
v 21.1013369 307.4235022 -24.3889894
v 23.8293950 309.8502755 -15.8676356
v 20.8586529 306.4629138 -24.8320121
v 22.7713846 306.8082035 -21.4567445
v 23.4177578 305.6747913 -20.4805993
v 23.8204692 305.1353991 -19.4352511
v 25.1244530 304.3893874 -13.7671065
v 24.4942140 305.1430583 -9.4447620
v -2.5425281 293.8428223 -43.1391001
v 24.2605601 302.2818267 -18.8214816
v 23.1542755 304.1992188 -6.3189743
v -0.1580553 291.3973331 -41.4421856
v 25.6027859 299.5060980 -10.3101050
v -10.0089442 286.7636681 -46.1916402
v 25.9383805 298.2984483 -12.0717874
v 25.8820727 297.6615131 -9.3201380
v 18.4301101 291.7066216 -26.4390353
v 27.0103011 292.8226590 -10.8568780
v 26.8701743 293.4868634 -8.7187933
v 23.7900000 290.3299928 -20.8500009
v 27.3619574 291.4026380 -9.8687932
v -7.7448352 281.0778022 -44.9076258
v -7.6216431 279.6617150 -44.7595380
v 23.9902120 287.4700427 -20.6401367
v 27.1831732 290.9478247 -6.4523523
v -7.1299998 278.3200145 -44.4499999
v 25.7507749 286.9768143 -16.8166626
v -6.4253788 274.7181356 -43.7991694
v 22.2464651 282.5511396 -22.8062533
v 26.0404199 284.5181823 -17.6464114
v 28.2757264 286.7307067 -7.2176610
v 27.7667083 283.4122777 -14.7953378
v 29.2138327 283.5739851 -11.3792978
v 26.5913308 281.6093862 -16.8572497
v 29.4523928 280.6769609 -12.6206642
v 29.5643508 282.5373411 -5.5695344
v 26.9526280 277.0139575 -17.3112359
v 30.6847133 278.0047357 -4.5083449
v 27.9535595 273.3700871 -14.6727338
v 30.4468349 275.2223015 -11.1585064
v 24.7312021 270.9006965 -19.6910128
v 26.2840241 268.7501311 -17.7933387
v 26.5990179 267.4300075 -17.5091457
v 30.3479284 268.8099742 -12.2289164
v 24.3007708 265.7706439 -19.5151977
v 26.8577430 266.1131322 -17.1729065
v 30.7745878 267.3863173 -11.3004725
v 32.8228772 268.8472271 -2.9335783
v 30.7870563 266.3207054 -11.0929515
v 31.0796108 265.0614381 -10.8641423
v 32.2233737 261.7221177 -9.6556321
v 33.0179259 261.4141703 -7.8101852
v 31.1563928 264.7519708 3.1522373
v -4.4255122 250.7459819 -39.1879342
v 33.7161534 260.9333098 -5.7870955
v 34.0847038 262.0640397 -2.0403669
v 32.8732468 259.2982948 -9.0908799
v 33.6315781 260.7404590 2.0008504
v 35.1010598 257.4944198 -1.0387937
v 33.5250236 256.2700808 -7.3379083
v 34.4123095 255.7200491 -4.6505672
v 34.2725851 253.0434430 -6.2906565
v 35.0938626 255.1907897 -2.0003202
v 35.2768041 253.5988688 -2.6193648
v 35.4245082 255.1916838 0.0821089
v -1.4246971 240.0645018 -39.3524431
v 14.4233648 244.4603443 -24.9326862
v -1.3600920 238.9521301 -39.3866301
v 36.6486795 247.6718575 0.7742060
v 11.3551272 234.8591983 -32.1851224
v 17.5500643 238.5751456 -22.1065227
v 35.8799994 243.7400073 7.0000002
v 17.8301949 236.5930825 -22.2028382
v 36.9005390 243.4431165 5.4362626
v 18.0822816 235.9520942 -22.0584143
v 37.6188532 241.9157922 4.1822772
v 38.2059701 237.3349816 3.7245597
v 37.3907462 234.7480804 -0.2817700
v 13.6413537 226.4690846 -31.0124904
v 18.9348850 228.8604826 -21.0527256
v 38.0981602 235.2734208 5.9128082
v 20.5471050 227.6168764 -19.2145966
v 35.9381624 234.6557379 10.4668196
v 38.4884961 231.6435277 6.4137192
v 22.7703694 225.2324969 -16.8049391
v 38.1607264 229.1922867 2.1711073
v 38.5533571 230.9905589 6.3463431
v 19.8421776 222.7319926 -20.6377525
v 38.8380140 228.3522487 4.6770619
v 38.1299928 226.3099998 10.2999965
v 38.4797752 224.0064442 0.8978554
v 38.7615934 224.3280113 10.3503596
v 39.7270396 220.9903598 8.1688175
v 23.3314894 213.0946815 -15.1170101
v 40.0468074 218.5539454 6.4770589
v 39.0976109 216.1900699 2.5508895
v 38.9592052 214.6893591 2.6092774
v 40.3511971 214.3704593 11.5696648
v 39.0483327 212.0400667 2.5707355
v 40.7311060 212.8379196 9.3787201
v 40.5078344 211.1090571 12.7548110
v 40.2147621 209.3667388 5.4289713
v 40.6978577 208.9764774 13.1008560
v 40.9534909 203.5969347 6.7819315
v 41.3808785 204.3614089 12.0684430
v 40.8299975 202.4700046 14.5899979
v 23.1637880 197.5001395 -12.4373017
v 41.2565283 200.0805885 10.4666129
v 40.9850962 200.5594969 14.2721152
v 41.2900001 198.1900036 8.6000003
v 32.2787873 195.2282786 -3.7728772
v 40.5472964 196.8548745 6.7470130
v 41.6261330 196.2755471 9.4693294
v 33.6831585 194.6232170 -1.7628196
v 31.2044956 191.6828752 -3.9594350
v 32.8225307 192.6588565 -2.7022632
v 29.6326093 190.5363202 -5.2439142
v 41.6458882 192.3730671 8.8920379
v 31.4845778 189.8564249 -3.8327309
v 30.7615120 188.2378161 -4.2823786
v 4.1555781 183.0139011 -30.7787750
v 27.1700490 186.3384843 -6.8725212
v 29.2415749 184.9642247 -4.3441183
v 41.9499986 187.1500015 12.2600002
v 41.6480526 184.8108619 12.1541843
v 41.6369028 183.2725108 11.9134337
v 40.9469046 175.5363047 15.3298909
v 40.4052399 172.5086123 15.7646816
v 35.0106321 166.7122394 25.6105568
v 31.5322988 159.5266163 33.3249643
v 36.2166762 154.7351032 11.2986797
v 9.0676993 148.5204250 -24.8263162
v 2.3239462 147.8559673 -26.7923493
v 0.5800004 148.6999989 -26.2300000
v 36.4291705 152.0692408 27.0475019
v 35.5737358 153.5013020 32.4490555
v -0.5961380 146.2596059 -29.6493489
v 3.7738404 146.4360952 -28.5963900
v 11.9228438 146.7283964 -21.4216299
v 35.3263877 148.4090537 15.5174844
v 7.1139382 142.4820572 -27.9362258
v 32.3878266 148.0512023 10.7513610
v 34.2994742 147.6516128 13.5454899
v 37.2753441 148.5431194 24.4395453
v 2.7609414 141.8886334 -32.0700333
v 7.0698727 141.8270618 -28.8557466
v 7.3124655 142.2876120 -27.2127669
v 34.2574343 145.8916515 13.8518540
v 38.7846380 147.1319497 27.5369957
v 36.5454629 145.8303779 20.9739655
v 39.1987301 145.9183842 29.0468689
v 6.2044766 139.2408013 -31.4373821
v 7.7696615 140.5284107 -27.8934278
v 9.4731795 139.4743025 -26.1028986
v 10.0373346 138.0488724 -26.0025151
v 33.3732851 141.6331232 14.1727505
v 11.0299978 136.8200034 -25.2099968
v 11.4745293 132.5712204 -24.9483250
v 9.3131624 129.5839250 -31.0540330
v 11.9519085 130.8274567 -24.4314577
v 11.3751134 129.2626262 -25.3936537
v 8.4017338 127.7748942 -31.4728320
v 11.4194751 128.1963885 -25.5450923
v 8.5538849 126.2304187 -30.5127222
v 15.0803635 126.7028898 -20.9264793
v 11.7454994 125.3446192 -24.2901538
v 3.6519570 124.9901354 -33.2640149
v -0.6507598 119.0707684 -32.1833603
v 10.0980531 118.8444570 -22.9296051
v 6.9600684 119.8271289 -30.1592462
v 13.3900102 117.5062880 -20.6769481
v 4.6313843 117.7929342 -30.7444651
v 9.3754344 117.6580042 -24.8467717
v 5.9187571 116.4477766 -28.8743433
v 8.1919255 115.5933216 -22.1837908
v 42.7679047 120.4451770 30.0399717
v -7.4766013 113.4465262 -31.0931522
v -4.3916553 114.1796485 -31.3564874
v 3.4137147 115.5188680 -29.9084503
v -2.5739928 113.7887910 -30.8617353
v 7.2096717 114.5590469 -22.3845169
v -0.6871882 113.5811210 -30.1573277
v 5.3322962 112.5993729 -22.0059622
v 14.0532916 110.9842733 -14.1175389
v -1.4663044 107.6838896 -21.1586598
v -0.5742723 106.1320305 -19.9948605
v 10.6011452 106.4301282 -17.4676385
v 5.9127351 113.5976985 -22.7723401
v 15.1410401 114.4698337 -12.9067264
v -5.3787185 112.9351705 -30.6378994
v 2.5623115 113.8738096 -28.6581870
v 4.5753741 115.3791174 -28.9792567
v 5.7340832 115.0039658 -27.1124095
v 6.8852114 114.6243885 -24.1351370
v 8.7092128 116.3562015 -23.7439834
v 8.0979206 119.5745841 -29.2442627
v 9.2131868 128.7037432 -31.0424250
v 11.7366016 129.6441257 -24.7058999
v 30.9802741 140.9548074 11.6899824
v 5.4061441 139.7432685 -31.7940377
v 35.1612270 144.6520090 15.5513035
v 5.0706193 142.2275603 -30.8076274
v 0.4251216 145.2896148 -30.4469485
v 34.6161872 149.6265680 12.7466740
v 7.8418273 147.2306699 -25.6020520
v 10.7025867 148.2371390 -23.4278440
v 36.4731401 152.3440778 23.8516871
v 35.9625965 152.7587175 30.8200940
v 36.9220003 155.9353471 11.7483782
v 37.1682718 159.5544070 10.2372207
v 39.1325839 162.5857949 13.0413435
v 32.7899866 163.3749306 30.3122513
v 38.3523032 159.5231444 17.8326350
v 37.5094824 158.0871642 11.6082877
v 38.1535143 157.1448445 15.4412603
v 37.1873826 151.0577202 27.5149792
v 9.6821487 146.7453986 -24.7823652
v 33.5838906 148.3307779 12.3161133
v 35.0546017 149.0663588 14.3872518
v 6.7188274 144.8876262 -26.6117062
v 31.8110138 146.4631706 10.7318880
v 36.0716134 144.3588287 19.4352623
v 37.1440947 144.4528699 22.0238846
v 40.1695482 142.6903456 28.9966725
v 10.9522101 126.1960119 -28.3824559
v 9.3790404 127.8969496 -30.5450056
v 13.9342044 128.8139373 -22.8252839
v 11.9317230 133.5354298 -24.6572271
v 17.5586734 333.5432708 -28.3003580
v 19.2962587 335.3313506 -24.4120825
v 14.9068106 337.3074234 -13.5858795
v 19.6398646 335.9943330 -22.4908460
v 19.4737129 336.1915350 -19.4313768
v 19.0219004 333.6927891 -23.1872015
v 19.2115288 334.4191611 -18.0816315
v 17.4930859 334.6810639 -13.8979899
v 19.0999992 332.5999975 -18.3300003
v 17.7014936 332.0694864 -12.7413785
v 16.0494801 332.9131007 -11.6345165
v 16.4573733 324.5337307 -28.0447546
v 17.0866866 327.7683556 -10.0758141
v 13.1364353 327.6138902 -8.3505651
v 13.5684134 324.2360055 -6.9715264
v 15.3248655 317.2506988 -27.5924597
v 17.4398851 318.8971281 -23.6985143
v 19.2104280 322.5159049 -9.6974513
v 13.4807210 321.6076493 -6.0059363
v 19.8733751 319.4161654 -8.4688403
v 18.2722770 319.2509413 -6.8795844
v 20.4851832 313.7662709 -22.5632396
v 17.4022913 316.5728152 -5.4676998
v 20.4198621 310.5168343 -25.0036772
v 18.6338294 314.2239451 -5.4079895
v 16.2816960 314.4183457 -4.6533886
v 12.6392376 313.9819503 -4.5241783
v 21.7521917 307.9305291 -22.6245299
v 23.4988984 311.0965788 -11.4859166
v 20.3736536 312.2462630 -5.9762825
v 16.8832820 311.9343221 -4.2293640
v 23.9884425 307.3817194 -16.7171732
v 19.1690642 309.4153404 -4.3677385
v 15.4031441 308.7382615 -3.3880770
v 22.3237760 302.7133346 -23.1002495
v 21.5850119 306.6701889 -5.2161096
v 17.9433543 305.9433103 -3.1776442
v 23.8899998 300.7200062 -20.1999992
v 24.4099982 303.5700023 -8.4700007
v 21.0697092 303.8267791 -3.8980092
v 20.6539780 300.5812764 -2.4947892
v 23.5399995 298.5999882 -4.3100002
v 18.6912175 297.6389229 -1.1932859
v 26.2261592 295.4262197 -9.1676638
v 21.4300007 296.2200046 -1.7100000
v 24.6112570 294.1415906 -3.1296576
v 19.4056686 293.0338979 -0.4968178
v 27.2692572 291.8334901 -8.0923056
v 22.2888645 292.5550044 -1.0251713
v 24.1518021 291.2069261 -1.7249554
v 21.0138373 290.3680205 -0.2184424
v 25.2692439 285.6643498 -18.8518614
v 23.2359078 289.9770439 -0.8665002
v 22.8599980 287.7100110 -0.4000010
v 26.7107729 283.4208608 -16.8424547
v 23.4492701 285.8596742 0.0499888
v 25.6312788 280.5829048 -18.5468402
v 29.7531672 279.7796130 -12.1357730
v 25.4912488 282.7160656 -0.0469246
v 26.3494346 280.7513773 -0.0276257
v 24.4252477 280.4898620 1.1725258
v 26.4769234 279.1458070 0.3499788
v 21.6417722 280.2137434 1.8233766
v 29.2448029 274.7383118 -12.9526956
v 30.5017848 276.6435146 -2.7052469
v 28.2278918 277.2508264 -0.4723486
v 24.0235552 276.5564620 2.3111843
v 31.4690955 273.3315825 -2.1978244
v 29.7318790 274.1129398 -0.3985802
v 27.5372341 271.8854845 2.3420847
v 29.0418360 266.7605281 -14.2678497
v 32.1575291 270.5804408 -1.6360390
v 30.4093920 271.1952329 0.5345711
v 32.2105587 267.9501474 0.2208935
v 27.8903712 263.5024190 5.4854876
v 25.2373349 264.2085552 5.7577631
v 34.4563052 259.9065006 -0.1021362
v 30.9708714 260.3864074 5.4439050
v 25.7685147 260.1034641 7.0085698
v 35.2641270 256.3154995 -0.1345593
v 33.9372680 257.3828101 3.5143795
v 27.2765048 256.7278743 7.9194456
v 34.9128954 254.1379333 -3.9016479
v 31.1028380 255.8700740 7.2447755
v 35.3870615 253.8371384 -1.3942320
v 28.8173910 254.1697025 8.6580319
v 31.2349703 252.5081038 8.2844188
v 28.2346178 252.0890236 9.4050523
v 35.3961997 248.9972562 -2.9120708
v 34.5624872 250.7042587 6.0236235
v 30.9200007 250.6499887 9.0399999
v 28.0009918 250.0675917 9.9497866
v 34.6799940 248.7999946 6.5499963
v 31.3290618 248.8003969 9.5055383
v 27.3100007 248.2299954 10.4299998
v 34.8351635 243.9302802 -6.3985107
v 33.3034433 246.9134778 8.6809509
v 27.6888926 246.3553697 10.9970812
v 30.8414306 243.4895039 11.4571024
v 36.6936550 240.9955412 7.0448355
v 37.7888903 237.2395545 6.0386178
v 34.8903909 237.1316254 10.5979620
v 32.1380720 238.7037426 12.1861063
v 33.3604068 236.1476421 12.0853037
v 29.0200002 234.1600060 14.4100050
v 38.2559113 233.3028466 6.7004194
v 36.3136567 232.7326834 10.7113626
v 34.2863053 233.0365032 12.3815928
v 30.6603685 231.6923141 14.7130052
v 36.3105945 231.2588692 11.0966582
v 38.6688374 229.9386710 6.2154476
v 37.4183394 229.0550172 10.6820073
v 37.5365131 224.0204066 -1.0739007
v 38.4999998 226.6300023 9.5599992
v 37.3381972 223.3335674 12.9750445
v 35.4108065 223.2041210 14.7347068
v 31.5899998 222.8199989 16.6499987
v 38.9714092 220.9643275 11.4968978
v 36.8067287 221.3913053 14.2877959
v 31.2182438 220.8089679 17.1243120
v 39.9693660 218.1813717 9.7785126
v 31.5699987 218.8500017 17.2600001
v 36.0499993 217.3500061 15.9399994
v 31.6100009 216.7900056 17.7699998
v 38.3523256 215.6789601 14.4315017
v 35.9200016 215.1599973 16.5100005
v 29.3400008 214.2699957 18.9200006
v 38.4269021 212.9861861 15.1934978
v 35.9099992 212.9099965 17.0900002
v 39.4013561 210.4060799 14.6574862
v 36.4199989 210.7000053 17.3700005
v 39.0000008 208.5500062 15.6800002
v 35.3100002 208.3700001 18.8999996
v 40.9193300 206.2399089 13.6396969
v 41.0965607 203.9997876 13.7788402
v 32.2800018 203.5900056 21.5099994
v 36.1699983 201.9400001 20.0599991
v 33.1931449 200.8396834 22.0538229
v 41.5552706 199.1971731 9.5914304
v 39.6734551 200.5480528 16.3667090
v 36.7200002 199.9399960 19.5700023
v 31.8526737 199.2615312 22.9712650
v 40.1099958 196.4100003 6.0900017
v 40.8919752 198.7243146 14.5252869
v 34.8201841 198.0100125 21.8501631
v 31.4427987 197.1810758 23.5427786
v 41.6474007 194.3017542 8.9068878
v 41.0135388 196.1267740 14.2714409
v 34.7599983 196.1299926 22.2499985
v 42.0159847 192.7556843 10.9856091
v 40.1268229 194.2706853 16.3654145
v 30.2829612 194.4012344 24.6259142
v 40.8014655 191.0989583 7.2169951
v 41.9845209 191.6783750 12.0282164
v 31.3008986 191.6354150 24.8528719
v 41.9860370 190.9620315 12.4998465
v 39.4638143 187.0040596 5.3404639
v 36.9610004 189.3388927 20.4516072
v 40.0223993 186.1919016 6.2233708
v 41.8866388 187.8834367 13.1630907
v 41.6736901 187.3193979 13.9317531
v 41.3043723 183.6291403 9.2004929
v 41.7855829 186.0404760 12.7438214
v 32.5813815 184.5524609 25.0997301
v 27.4900012 183.9800030 27.0799976
v 41.5561981 183.5555136 10.4579926
v 31.7707136 182.0001602 26.4970660
v 28.8161151 182.5423390 27.3759291
v 41.6525751 181.5141886 12.7218012
v 29.7813807 180.4893017 27.7465340
v 41.4793417 179.6207130 12.1319722
v 32.2854742 178.6294430 27.0431433
v 28.6274552 178.3640236 28.6411289
v 41.2219577 176.4651388 12.3937940
v 41.2338749 176.4880419 14.5005267
v 38.6799984 176.3499975 19.8999997
v 30.4305051 175.8654118 28.7206285
v 40.9324989 174.2446423 14.6189565
v 40.3433330 174.1354913 16.5879708
v 37.5600010 173.5800058 21.9299998
v 29.8007838 173.1568426 29.7377985
v 30.9800003 170.5199927 29.7500007
v 33.0899991 167.5200015 28.8999993
v 27.8583858 167.6074415 32.0538655
v 34.1458507 165.0848538 28.0582607
v 32.1036056 165.6163037 30.6026395
v 38.4391472 160.9002948 12.0245544
v 31.5123238 161.1059457 32.6941609
v 33.3804823 155.1234722 34.0655185
v 31.5843560 157.4286222 34.1558643
v 25.8900002 154.3499976 35.2499969
v 35.9610505 149.6866941 15.6381838
v 34.8592289 152.9157758 33.7951817
v 31.8260565 153.9594978 35.2430567
v 28.7120976 151.7064422 35.9298214
v 7.4486891 140.9595162 -28.8665369
v 12.4918418 134.6217841 -24.3931264
v 10.8004725 135.5293095 -26.8564597
v 33.0524705 145.1117843 36.2608284
v 11.3684526 130.7287663 -25.2736360
v 37.8888771 142.2395557 33.7140933
v 34.0059735 138.0836964 36.9263142
v 40.4851995 135.3838891 32.0341028
v 35.6911272 135.8531564 36.1865573
v 39.9436615 132.3876381 32.9901874
v 33.7536559 132.7247620 37.4501608
v 36.0651761 129.5207292 35.9857939
v 29.2600002 128.9200038 39.1299985
v 40.1936993 127.3690015 33.1198052
v 37.6589969 128.0657947 34.8166041
v 31.7786112 126.0023713 38.1751917
v 28.5400003 126.3300031 39.5200029
v 41.5796041 125.3545582 31.9689363
v 36.4275463 126.6149133 35.3616141
v 34.3600996 126.4811009 36.5333259
v 33.3818085 126.5873611 36.9926319
v 35.7644670 122.8589863 37.9491076
v 37.2507796 120.1991439 37.6148298
v 28.3208396 119.1063300 41.6593030
v 34.9798426 112.2950390 40.8551767
v 34.6156769 110.7045487 41.1407277
v 15.1818730 99.6268839 -9.4162151
v 33.5434340 108.6703092 41.8810286
v 40.4462554 106.8173274 24.6626399
v 41.1416851 107.3249578 34.8812044
v 41.2882715 104.3802351 27.4005551
v 41.4775610 104.7651395 33.9472145
v 39.7448465 104.9324200 37.2814089
v 40.1556008 103.3048406 36.6037600
v 36.5972370 102.6822478 40.6812355
v 33.7889381 101.7782092 42.4108170
v 33.6823538 97.4282250 42.7649394
v 38.8909057 95.5878943 29.9091041
v 38.8502069 93.5397446 30.2247107
v 38.5357141 93.9192623 35.5595723
v 36.7457345 94.0566212 39.9671793
v 32.1524255 91.2464634 45.0292602
v 32.5948037 89.4582644 45.1828316
v 38.2189825 88.0172104 31.4244516
v 37.6428440 84.5767483 32.2507285
v 34.6986912 84.7606584 44.6417406
v 35.0425802 81.0889900 44.6603335
v 37.1665396 76.1749148 33.4673822
v 35.4348496 70.0319037 46.0528508
v 36.5433842 111.8078828 39.8142152
v 40.6565592 106.3233018 35.6373750
v 32.8356698 106.0342118 42.5275862
v 40.7277532 100.0016481 33.6149819
v 38.1071493 103.2986790 39.3210612
v 35.7654989 98.1699303 41.3335860
v 38.6100002 95.7600027 27.9799998
v 39.1602963 96.0159153 31.2979668
v 35.4514495 96.3904262 41.1636792
v 33.9149870 94.7813988 43.4032381
v 38.7586914 92.5343558 30.7347290
v 38.2341966 89.4179717 29.5288060
v 33.6907469 90.5514508 44.5443280
v 34.9867567 83.2140669 44.5618704
v 19.0627221 77.3408189 11.1200856
v 35.5441161 80.5158764 26.8785469
v 36.5379341 79.2472288 30.4809790
v 37.4875851 80.5596784 36.7976129
v 36.6466157 77.4333552 30.5495951
v 26.0524116 71.9477162 16.0419866
v 3.4725554 59.6431233 -22.0805034
v 2.3639002 58.0892898 -23.3150516
v 36.1422300 64.2009377 45.2500544
v 36.9050615 62.2098260 43.3414429
v 36.9850509 60.0297824 41.3961224
v 36.0584334 60.8978868 44.8278226
v 36.5244746 56.3953780 42.5199196
v 34.9400006 56.4199984 45.1399982
v 35.0123271 55.0650358 44.9899174
v 33.2560390 53.9654531 46.7079058
v 36.6851389 51.5234359 44.0367050
v 35.8052626 52.4904504 45.2464111
v 36.1520983 48.3142212 46.6450937
v 36.7563441 46.1716503 47.5761145
v 37.0290689 44.0822989 49.1502471
v 37.0566584 42.6382162 50.3263809
v 35.1433344 43.0124551 51.4039434
v 36.5975574 40.8744924 44.1246144
v 37.5273004 40.9066789 50.8815125
v 25.9128753 32.6794572 22.6378925
v 37.3539664 37.6086794 53.2212891
v 36.5658216 34.5824882 55.3460084
v -6.8527786 16.5804364 -41.6746028
v -6.4404481 15.0374584 -43.3769673
v 38.1965749 31.9626927 52.3778275
v 38.0788818 30.5863991 53.0518740
v -4.4027618 12.6931472 -41.0283729
v 37.8524475 29.2887874 53.4192696
v 36.7601626 28.9248768 56.4487353
v 34.6407257 20.5872301 57.0389405
v -1.7492942 4.3382165 -5.5524465
v -6.0631502 -3.5956202 -34.1634154
v -4.3573328 -1.4861788 -11.9912950
v 8.9488979 4.8205405 13.8556510
v -5.1518367 -1.5702997 -17.6443029
v 3.7498523 -4.5155114 12.5338165
v -8.4083658 -16.1556061 -24.4737118
v -8.7914793 -18.2347260 -20.7976773
v -9.0227500 -17.3874982 -17.0012545
v 2.4174689 -9.7240303 21.6583330
v -9.6269073 -18.8749600 -10.9805334
v -4.7249147 -15.0911463 7.5726160
v 33.2683660 152.8636366 34.9036381
v 27.6615545 151.1415541 36.1521803
v -3.6343734 141.3113922 -4.4804034
v 37.2350849 149.9443650 31.7360684
v 35.5109535 151.1192471 33.8317789
v 34.1666490 150.8245468 34.8239318
v 24.6048048 150.1668841 35.6192626
v 37.6349390 148.7644464 31.6796303
v 14.8943448 144.1617459 16.2572246
v 38.3003317 147.0782459 31.4270295
v 35.7524492 147.1203715 34.5526785
v 21.7277370 145.8238959 34.4665423
v 0.5978137 135.0649744 2.2702161
v -7.5878333 134.7504407 1.4779689
v 35.2800004 142.5999999 35.7600003
v 7.7835117 135.0810379 8.3872704
v 35.6700048 139.8900002 35.9600037
v 24.7245245 140.3495669 37.2442082
v 16.4122507 134.8868012 20.3650631
v 11.2816133 134.5951110 13.7910284
v 7.8845071 131.9737136 9.7830873
v 0.5265606 130.2459687 3.5820219
v -5.4960409 129.2625666 2.6879322
v -9.9705998 126.9821972 0.6624262
v 36.2222828 137.9995048 35.6547982
v 21.2580096 135.6716305 35.0898877
v -2.0699999 125.5999953 1.8300000
v -1.0328215 128.0620545 2.9112222
v -8.3699999 124.4499981 0.0800000
v 40.7601967 133.5611939 31.9238864
v 31.3423090 132.1944147 38.4167992
v 21.4635339 132.8833848 35.7142426
v 11.9905090 128.4216195 15.4087553
v 3.3962037 123.8031164 5.9223687
v -3.8056930 122.9371354 0.2432044
v -5.4901075 121.5842217 -1.1897411
v -8.8644605 120.6283644 -2.6926470
v -6.5368968 120.2403381 -2.1792669
v -8.1753181 123.0803281 -1.1007313
v -12.2400001 119.8500022 -3.7300000
v -11.1807855 121.8070835 -2.3493923
v 11.3319503 123.2618541 14.4056221
v -3.7090254 119.9533716 -0.8371695
v -9.6517457 115.8768311 -4.8215678
v -8.2028136 117.9965362 -3.7181678
v -10.3737144 119.6920052 -3.5181227
v -11.3408426 114.7744432 -5.5666403
v 38.4523831 126.9847304 34.3195163
v 38.7184396 128.4334362 34.1931768
v 33.6922146 130.5225343 37.4220088
v 32.4096717 128.7914217 37.6314595
v -2.9440392 114.7439107 -0.7056736
v -12.3440167 112.1731400 -6.4934557
v 39.2475277 125.3007799 33.8499732
v 35.6329866 125.5855411 36.3447107
v 30.2269645 126.5619397 38.6356600
v 25.1041371 123.4781519 40.2916968
v 17.6699981 119.7099984 23.9800010
v 15.7757066 118.8938543 21.1117603
v -5.3900001 111.5399972 -1.6499999
v -8.2182093 110.9809428 -3.7592936
v -10.3348419 110.8339205 -5.5213282
v -12.4803772 108.5421070 -6.6271685
v 35.8318947 121.3215664 38.5113209
v 12.9099991 114.7800013 17.2199998
v -1.7309624 109.5896810 0.8992362
v -7.3899999 108.1599966 -2.2400001
v -13.6175258 105.3932831 -7.5085280
v 17.0299988 113.4100035 22.8100009
v 12.8699997 111.8699983 17.6599994
v -4.6199998 105.8700010 -0.9600000
v -15.0381560 103.5138145 -8.8522630
v 13.7245134 109.2231423 19.0815385
v 14.4155091 113.6444882 19.9355595
v -2.2596184 103.6125422 1.1296507
v 33.6909257 112.7604321 41.3027070
v 8.2376590 104.1425616 12.8483698
v 13.4884315 102.6851386 19.9889280
v 20.1593973 98.7335145 27.9380009
v 37.5530124 100.1235098 39.8549661
v 32.1899988 99.1199985 42.6599942
v 30.2876048 100.3006995 43.0143699
v -1.2182932 87.4781087 3.1284287
v 29.0284846 94.7061554 44.2654863
v -11.2529891 81.3556835 -3.5558781
v 28.9495401 92.3495442 44.7479784
v 15.2034368 86.4764526 24.1543185
v 3.6871296 83.1710249 8.5841408
v 27.2853747 90.6448215 44.2090370
v 32.1899317 87.8267437 45.5840826
v 28.4151230 88.3269683 44.8757485
v 5.6753163 80.1286399 12.4304770
v -3.0613232 76.6902715 1.6999739
v -11.9838594 74.4235814 -3.7904708
v 5.8144643 77.9754743 13.2502075
v 6.8309419 76.0597885 14.1845653
v 8.7411506 73.6237541 17.0884449
v -8.1229564 69.6000010 -2.8952160
v 33.5925706 79.9154863 45.5835685
v 8.3543668 72.6715177 16.5821481
v 33.1369862 77.8640807 45.9257104
v 30.1724020 77.3874372 45.8176583
v 27.6698116 76.9156069 44.1744477
v 30.1576983 75.2629042 45.8881781
v 28.6537036 73.0112940 45.5177389
v 35.2429524 71.3012144 45.9944122
v 28.9530419 70.6855431 45.8827615
v -1.7278834 61.7425479 4.9134661
v 34.9746533 69.0860003 46.4181863
v -1.9814887 59.9061698 4.9608271
v 35.2281667 68.1005418 46.2794714
v 34.5469564 61.9174689 46.4542061
v 15.5312037 58.1847541 28.1809065
v 34.5678441 59.7288422 46.2250076
v 26.8864986 54.6045452 44.9897535
v -26.5713297 39.6435075 -16.4485350
v -26.7742220 37.8913507 -16.8367513
v 35.8272269 50.3894165 46.1040661
v 26.2346249 48.9807390 44.1854261
v 28.5203625 47.0699333 46.8996353
v -24.9843039 33.2762897 -16.8242585
v 36.2339281 45.6061065 49.0267947
v 8.3306497 39.5239294 26.3006892
v -23.8958094 30.3903539 -15.7179367
v 27.1433014 42.1329848 47.7490313
v -1.4066462 34.9192247 18.2774123
v -25.8708168 27.3857415 -16.0296187
v 36.3629237 42.0321338 51.4388718
v -1.4550744 33.6087309 18.7522285
v -26.4218207 25.7808901 -15.8683732
v 30.6116492 39.2040871 52.2566438
v 19.8891889 34.8328277 42.4775183
v 20.5259807 34.1415927 43.4189513
v -30.0350897 20.2383846 -15.5981062
v 36.6586149 36.2891518 54.4572473
v 33.2511514 35.9114036 54.7788180
v 26.6938880 34.1811180 49.4799800
v -29.6185128 19.1135611 -15.6449415
v 20.1018266 29.7292639 44.1184677
v -5.1692878 23.3086720 16.7972408
v 37.6132168 31.5017290 55.0457872
v 36.9598456 31.3723050 55.8968820
v 26.1033755 27.6514608 52.7793095
v 37.6672335 28.6810547 55.0605245
v 25.0918474 25.7580895 53.0464388
v 22.2155694 21.8596775 51.2591302
v 35.7715674 23.8438305 57.4436113
v 34.4024487 23.2624505 58.4221259
v 35.8161442 23.1287815 57.3455766
v 34.3956612 22.6731151 58.2571141
v -18.8636389 7.1017426 -1.7186123
v 35.2637805 22.3512743 57.6065369
v 35.0489020 21.3735439 57.5044937
v 24.0136832 16.5155157 52.8752506
v 26.5662819 15.7106556 53.8687259
v -2.5149004 8.2520451 22.8489432
v 27.2134580 14.8139140 53.9329350
v 27.5569893 12.5857191 51.9365668
v 24.5165173 11.4356885 52.8107136
v 25.8866530 10.5383415 51.6093746
v -33.9413546 -6.5349485 -11.6756056
v 24.6505961 9.3205199 51.4231101
v 22.2176202 8.9379316 51.8890470
v -7.1637593 -0.0252531 20.2214494
v -27.6924670 -8.1026331 -5.8662598
v -4.8860302 -2.5808201 23.3711097
v -17.9583170 -6.4253146 6.4595398
v 19.0216042 5.3613172 49.6752150
v -3.3141617 -3.0772178 25.0553153
v -17.7097861 -7.0361714 7.0472155
v -34.1404006 -13.0130406 -10.1457536
v -10.1380311 -6.7635225 17.2756091
v 4.7264541 -4.8871539 30.0056059
v 0.8267665 -5.4573216 28.8192518
v -5.4352805 -6.0846116 23.3483221
v -14.5667726 -12.7081983 11.2594645
v -14.5339984 -14.0541121 10.6624067
v 18.2719547 159.6401781 26.1848457
v 22.2397242 160.4856551 32.7425599
v 20.6148569 160.2874547 31.4569138
v 28.5901316 161.4538878 33.6256623
v 17.6023319 155.6420475 25.7120952
v 21.9042748 157.5218439 33.1498124
v 19.4700006 156.0000032 29.6199992
v 17.6352672 154.1723758 26.0769613
v 28.8269073 157.4353725 34.9909589
v 22.3499984 155.9199989 33.5900001
v 19.6211133 152.5069177 30.1954318
v 17.5657496 151.3205916 26.5700463
v 30.4199997 155.0700068 35.4299992
v 23.6093793 154.5984298 34.4858803
v 18.2002112 145.9267139 25.3640730
v 14.2983636 142.9540366 15.2998623
v 18.4799992 144.2900002 27.0099994
v 17.6788084 140.5115575 22.4616360
v 27.2900406 146.3704258 36.8315764
v 22.8143688 142.8613067 35.8281992
v 21.1656932 140.2451098 34.3337953
v 15.4962530 134.4983876 18.3424540
v 25.0851512 142.6262856 37.0581783
v 32.0905671 136.4497393 37.9219986
v 24.1284017 136.0123605 37.7556756
v 22.2792737 139.3563002 35.7818864
v 4.6537463 120.9928766 7.9356954
v 16.4992344 124.4137138 21.5179380
v 22.2100001 127.9599965 37.7600007
v 17.4667314 121.0868210 23.2143495
v 30.1670842 125.6196648 39.3262170
v 24.1642408 127.3714751 38.9182270
v 22.6199999 124.3799999 38.4900011
v 21.3900004 122.7599978 35.0200012
v 20.1022644 122.4291846 28.1481706
v 29.2799119 122.3441362 40.8038832
v 28.8969856 124.5544404 40.2361155
v 24.0877438 121.0486442 40.0465615
v 21.5499997 117.9800034 32.8399986
v 19.6365658 113.8212681 26.2291059
v 14.0741058 111.7423996 18.9136229
v 9.0992227 108.4240526 13.2096251
v 4.3411218 105.7688221 7.7793081
v 25.7759262 121.7545792 40.8510417
v 23.6388277 118.2868257 40.1903838
v 21.5888526 115.0682345 34.5791243
v 21.8481943 113.2808328 31.0975909
v 21.2611221 116.2135899 29.1838963
v 32.1608596 115.3503060 41.6032113
v 22.6040054 109.5840782 32.8902826
v 7.6837111 97.5414068 12.4856029
v 2.9274018 94.7780460 7.9409340
v 24.6623307 101.8201336 41.1293507
v 24.3954975 99.9343842 38.5101698
v 22.6628520 97.8705063 31.2326886
v 24.5052893 101.1604518 40.5970626
v 24.5093182 98.3882099 39.8404934
v 22.7502268 91.0203084 32.2927870
v 9.8816473 85.5398029 18.0455483
v 9.6649239 82.1506605 17.7705083
v 5.2183052 76.4898732 12.3886066
v 26.6494155 89.1964957 43.2139002
v 3.6109162 72.7695078 10.1975612
v 29.7471359 87.0048776 45.5771908
v 24.7464869 83.4850222 37.2427106
v 33.2086645 85.9668180 45.3791432
v 26.1024646 82.3916495 40.2661003
v 33.2418531 81.2740475 45.6319004
v 28.3565708 77.5916353 44.9093208
v 34.1140963 75.7100880 45.7279645
v 27.8260317 74.6085271 44.5331112
v 26.0616075 73.1514022 42.0328379
v 33.9869522 72.9044452 46.2754890
v 27.3524988 71.9538555 44.2752317
v 16.3395181 63.0674064 27.5053084
v 27.5869574 69.5338622 44.8204055
v 24.0181237 66.7417571 38.8911143
v 11.9884582 60.5355389 24.1053514
v 26.5646968 66.9908226 43.9044088
v 15.1916370 59.5930442 27.2977855
v 7.6585603 55.2374832 20.8232775
v 4.3875957 53.4566678 17.3448492
v 2.2778197 50.1507893 15.9917884
v 30.8300015 55.2399978 46.5199947
v 22.4511810 51.2898378 38.6692546
v 34.5126167 51.8561564 46.9900072
v 23.9861663 50.1027219 41.6117236
v 21.1595390 48.1317230 37.5865102
v 26.5801083 44.9689589 45.6716307
v 16.4975114 40.8246294 32.8645147
v 27.5377315 44.2495234 47.0716991
v 3.1451320 27.4118781 24.3874136
v 31.2243514 38.4365171 52.9223569
v 31.8888426 37.1417738 53.7848137
v 28.4280479 35.4949608 50.8792475
v 25.9764716 34.5455483 48.7150401
v 17.0812365 30.1204119 38.4124294
v 35.4528241 35.0253060 55.5869713
v 34.0094790 35.5967470 55.3644523
v 36.0026434 32.3879495 56.4573109
v 35.7300080 30.4259118 56.9858402
v 17.8983826 23.5781372 44.5276462
v 16.5582784 22.2172309 41.8022461
v 14.8899993 19.2900002 40.4400006
v 33.9765772 23.6632992 58.3936572
v 17.3101053 17.4648501 46.0332893
v 33.5314274 22.4485006 58.3407432
v 25.3218338 16.4383426 53.4460470
v 12.4581223 10.8028138 41.6478701
v 23.2341774 11.9103473 52.4504408
v 12.3381736 7.0508318 42.8097323
v 24.9663573 10.5300695 52.4304695
v 12.2665847 5.6801387 43.6465517
v 8.5257255 3.7328091 38.4941176
v 6.6199997 0.7800000 34.4199985
v 16.7448074 6.2239715 48.2640266
v 19.6892656 5.6769704 49.9997772
v 10.4764765 3.7395300 41.0920680
v 4.9432516 0.5127270 32.9377726
v -3.7585569 -1.7466848 24.2169127
v -7.7542481 -3.2940875 19.0879442
v 27.0855278 14.2719094 53.6815301
v 25.7648733 11.8177347 52.9648848
v 23.3941078 13.7630664 52.4343476
v 25.6358813 24.7494206 53.8566560
v 26.6245678 34.9059291 49.1688736
v 30.3686745 40.2820446 51.7307557
v 20.2227812 36.5679786 42.3584655
v 13.3127701 32.9493135 30.9323892
v 29.6263937 44.4814600 49.0509570
v 30.0518386 41.6727439 50.8784279
v 26.0566920 43.7356122 46.1536683
v 29.9237948 45.8973609 48.6061685
v 21.0405309 42.9098345 40.5454673
v 30.9890267 50.7480353 47.8536338
v -7.6585128 36.4760123 6.9949138
v 27.2307768 55.0091006 45.2656671
v 18.8032016 47.5804619 34.2268236
v 31.7268670 62.7799332 47.2294167
v 29.6285935 62.9069656 46.7158556
v 26.9627087 61.0353947 44.8538922
v 22.8427239 59.7115383 37.9826203
v 13.9936740 54.7593571 27.1914750
v 9.6400091 53.5227396 23.6579608
v 4.0087998 51.6943783 17.9107040
v 0.2482968 48.8299839 12.8416372
v 13.9302351 57.9285771 27.0476770
v 25.7204939 65.3325990 42.7358449
v 33.5546806 73.9482567 46.1976528
v 27.2687078 72.8827789 44.1160873
v 7.3532150 63.4953678 15.2259786
v 27.3540653 77.7487829 43.9368300
v 28.6077987 80.4239735 45.1047868
v 23.3077947 75.4015371 35.2304541
v 28.1193126 83.2932219 44.6498357
v 28.2234661 84.4335333 44.8367633
v 27.2095185 84.3134001 43.9138114
v 26.7414209 86.2059668 43.2512760
v 3.1305631 70.4921111 9.9515095
v 4.7306893 74.9325901 12.0840576
v 26.4828112 89.7620991 43.0219509
v 16.2360370 82.9801708 25.2787098
v 7.6366705 80.1442489 15.1016442
v 4.1211997 78.0033097 10.7146865
v 2.9524621 76.0847256 8.1744045
v 2.1537424 82.0121020 6.3864598
v -9.2199594 77.3477107 -2.8849987
v 21.2106705 94.7357938 29.0299486
v -3.6800422 85.4407102 1.3797489
v 22.6136465 99.9056995 31.2697329
v 19.5819624 99.4549617 27.2790529
v 22.1332777 101.2805775 29.8487227
v 12.9179908 98.1216282 20.7075365
v -13.1529877 88.8384655 -2.8878995
v 14.2167583 99.5591134 21.4186925
v -7.4563217 90.1165083 -0.9856023
v -5.2225501 93.3568329 -0.2550752
v -8.9369100 95.2779651 -1.7119392
v 24.4435053 113.7155518 41.3621850
v -6.1045066 97.4820927 -0.7711609
v 21.3498417 111.4677638 29.5907371
v 20.4854701 110.5142757 28.6090933
v 9.2711272 105.5043191 14.1856633
v -4.7122119 100.0995487 0.0915193
v 11.7466925 104.1551903 18.4648447
v 9.3649132 102.6954427 14.5499725
v -8.0710184 96.9266966 -1.6457855
v 24.0912195 109.2091426 40.9468971
v 5.2042636 97.9741067 10.1418346
v -8.0583189 93.1479260 -1.6080141
v 12.1441204 99.8064429 19.5450317
v 24.7267950 105.4622307 41.6229516
v -5.0151339 91.5361717 0.1805099
v 21.7638351 99.2961451 29.3404981
v -0.1387144 91.1410227 3.9975769
v -4.0809442 90.2485773 1.3167105
v -11.4217587 89.3157274 -2.1726105
v -18.9659931 87.0348364 -8.2205022
v -22.5800388 86.4208341 -10.7787186
v 25.3940821 101.4686301 41.8830588
v -19.9900009 85.0899965 -8.4599992
v -11.9804023 85.7444331 -3.2059196
v -15.1891280 83.9774832 -3.6924584
v -19.8786259 82.4738145 -7.8241099
v -27.0588752 75.8216605 -14.7840511
v 16.7850554 88.8499618 25.0977967
v 9.3540223 82.8685611 17.4235124
v -27.5475290 72.6493672 -15.9933083
v 6.8644043 79.7195956 14.2709175
v -13.9125753 72.6877600 -4.9678115
v -18.0307440 73.1029436 -6.0883211
v -19.0173611 74.1875395 -6.2042950
v 12.0063787 76.6527280 20.4738062
v -3.2143821 71.2312832 1.7048165
v -18.9888962 69.2070201 -7.1533476
v -12.8684118 68.0546388 -5.5597862
v -19.4053855 66.7707473 -7.7300579
v 6.6502672 65.5477419 14.4603122
v 11.1880768 60.0918978 23.1622588
v 22.0464021 57.6340146 35.9493904
v 6.9662309 53.7542254 20.3809254
v 3.6407250 53.4862652 15.8717316
v -0.8590205 46.7982665 12.1455994
v -0.2553896 50.1095168 10.2987904
v -3.2655285 45.5892123 8.0109164
v -23.6158948 37.3457968 -16.3571332
v -23.7585008 38.7846231 -16.1900353
v -27.4281800 41.8400168 -15.8751830
v 27.9948395 51.4355376 46.0149571
v 25.6328937 50.9880632 43.4023589
v -4.8550158 44.6951576 6.1283126
v -28.3990204 35.0559242 -17.3382312
v -24.4513638 36.4432037 -16.7073552
v -32.3500000 35.0399986 -17.8599991
v 24.9307379 46.3167131 43.4974320
v 27.5996849 49.3977256 45.5832705
v 27.3732152 43.2333723 47.4927016
v -1.5450692 36.7118046 17.1689615
v -31.8131261 21.7576046 -15.2216256
v -35.2260508 23.4341696 -15.3942881
v -16.1163732 20.7734760 -3.5934635
v -31.5862745 18.9110376 -15.6772267
v -31.8152644 20.3535892 -15.4934218
v -36.5899988 19.4199998 -15.6899989
v -32.8912400 17.6950190 -15.6081626
v -32.5045548 11.3310553 -15.0987180
v 18.1272179 25.6952066 44.0313332
v 17.0907695 22.7122754 43.2604142
v 15.7350134 21.2090760 40.3916873
v -33.7464549 7.2609386 -14.4773005
v 15.7632381 20.0807452 41.9701152
v -38.9010608 5.3914790 -13.4645160
v 21.1638249 15.1888197 51.0047860
v -4.4756033 7.4584647 20.6963550
v -26.3051614 -2.1385804 -6.5701939
v -32.5490311 -3.9530024 -11.6400048
v -37.1211134 -3.1807970 -14.0524535
v 10.4541229 7.1546012 39.6094695
v -7.6202736 2.1557549 19.2376487
v -37.7300009 -5.9400001 -14.0500003
v 8.3065815 4.6885097 37.9186273
v 1.6366232 2.5420154 29.2861462
v -11.8881147 -2.0517528 12.6910750
v 5.7700011 0.8800001 33.7000005
v 2.4149804 -0.0162926 30.9278388
v -18.9819317 -6.3822307 4.9434099
v 17.3736569 4.1930778 47.7807559
v 0.8173281 -2.6714096 29.6683796
v -3.9980859 -3.7909546 24.2291931
v -6.5156627 -4.0948316 21.1245995
v -10.3823347 -5.8235400 16.4393969
v -33.1786983 -15.8650912 -8.2828179
v -34.8439515 -16.3811389 -9.9770166
v -37.4700241 -17.4281672 -12.0069869
v -23.8854997 -15.2886836 1.1364064
v -26.2110177 -15.7223530 -1.2556624
v 25.7476531 73.2668266 41.1945619
v 4.1440711 76.2312710 10.8271809
v -1.3607594 76.2614682 3.3839580
v -17.9508030 79.1760087 -4.9873162
v -20.0937074 80.1018625 -7.2090318
v 26.2191948 72.2901002 42.1735421
v -26.0032993 79.5903802 -13.2563282
v -20.9699962 77.6518956 -7.4649504
v 2.5762459 71.6205910 8.0643920
v 3.2437665 69.0412894 10.4048513
v -27.3048300 74.8560131 -15.7825481
v -26.3018664 74.5607987 -18.8741591
v -27.0220079 72.5656897 -18.6946150
v 10.5837174 60.7689470 21.9598580
v 0.5420069 62.1126890 7.0513459
v -26.4347475 66.4226189 -12.1616311
v -25.3475681 68.8274652 -10.8289728
v 9.3568405 54.3347411 22.8728335
v 6.4255507 54.8162386 19.2923769
v 3.5324127 54.9732484 14.4857410
v -28.1437431 62.5945777 -18.0659629
v -25.7270932 61.5084395 -22.5170963
v 10.1860724 50.8884117 24.9421895
v 6.5753600 52.0678200 21.0588556
v -28.1489454 52.2550866 -25.4236031
v 10.8539900 39.5839214 28.1703789
v -26.4817998 44.9749269 -14.7742266
v 9.0262685 36.5562588 27.1073375
v -10.8773066 39.2885692 -1.7273504
v -27.9255770 44.0886952 -15.1090715
v -36.5394689 31.9150016 -20.0990550
v -33.0801234 30.1788859 -16.7029239
v -27.9938579 22.7478370 -15.3573779
v -22.4753432 19.4361415 -10.8005628
v -43.9025126 15.7856755 -42.7068621
v -45.2330373 14.1785564 -43.9780690
v -23.8417685 9.3841562 -6.7559187
v -54.0326461 14.6629205 -26.9408245
v -10.3290230 6.4747082 13.6020016
v -41.6304618 9.8258788 -14.4547094
v -46.8563922 10.6975175 -18.9841986
v -28.0442350 4.2875800 -10.0661386
v -33.7339975 5.3729010 -14.4212600
v -12.9195889 0.8990063 11.0050747
v -55.8745973 7.2905761 -26.0046162
v -51.2419008 4.9057170 -22.0157802
v -16.8467555 -1.4350617 5.5909436
v -13.0017865 -10.6000789 13.1314760
v -12.4074491 -0.9634297 11.8830604
v -10.3015313 4.0095951 14.3777765
v -42.8839214 10.4878200 -51.1096604
v -53.5526872 15.2949924 -26.5486110
v -43.6593443 14.7640519 -44.7125584
v -37.4882855 16.4062604 -49.5487675
v -38.3554101 11.3820219 -54.1892387
v -33.8419229 15.2751962 -55.2900210
v -34.0097658 16.7652722 -53.1572625
v -13.4596555 31.8707339 -3.9088400
v -5.2105263 47.0926613 4.6108034
v -1.3262744 49.1223559 9.1419006
v -28.9888121 44.7359607 -14.9793914
v -22.5660000 47.0791869 -13.8331270
v -28.6496487 61.9292147 -17.0102660
v -27.6841484 62.3620786 -19.0901998
v -9.7460570 66.7231604 -3.9112023
v -3.8361982 61.6271496 3.2241764
v -0.1021727 62.0855913 6.3622729
v -31.3762240 53.9088696 -20.8339822
v 4.3664277 55.3327613 16.2695758
v -31.8246372 38.0997621 -26.8815588
v -22.5238483 43.8718572 -14.4964773
v -31.5221511 40.9670770 -16.4335426
v -35.0632593 34.9658392 -28.0422326
v -26.2198802 18.4557736 -56.2325604
v -28.7191868 39.0831232 -16.2925273
v -32.0523977 37.8924571 -17.3296556
v -33.7142944 36.2650007 -19.1149153
v -33.0500007 35.7699990 -18.3199998
v -28.9646313 20.1017894 -51.3763204
v -31.2228948 15.5293718 -56.5961376
v -35.0650698 32.4435867 -18.5100902
v -31.6261277 19.2354564 -49.4094864
v -32.2399996 18.4000004 -50.4699983
v -28.0351732 33.3582871 -17.3266660
v -36.2788662 16.4669510 -50.9892032
v -38.3646302 15.4538751 -50.2016731
v -31.0059488 31.6412076 -16.8756973
v -42.9025181 13.3031346 -48.4715104
v -45.0300016 10.6900008 -49.0900017
v -9.8440945 40.9304425 -1.1587548
v -26.2602083 28.5092238 -16.4256822
v -25.2380930 25.3160112 -15.3227076
v -58.8123426 6.2677367 -32.3502794
v -47.2153872 15.7914255 -19.7272711
v -54.4115305 11.0387076 -24.9000788
v -59.2203513 4.8676766 -31.5393619
v -54.7864437 9.8639401 -25.0248052
v -48.3381450 11.8514691 -20.7338948
v -49.1145514 10.2470191 -21.1893506
v -15.0260730 27.4278950 -4.6604318
v -24.0709819 20.9829714 -12.5135556
v -47.7774441 9.4494643 -19.4724966
v -59.9000193 1.3403519 -31.0214050
v -60.1591207 -0.3973539 -30.0127007
v -60.5870821 -3.6040538 -34.9392742
v -54.4160865 2.2902996 -24.1121277
v -60.8874522 -2.8139353 -30.5285379
v -37.1038467 13.0234603 -14.7815021
v -61.5010783 -5.4186322 -31.4351171
v -61.4113286 -6.1805327 -34.0399742
v -35.3935696 11.4162518 -15.0143839
v -51.9184247 1.5384852 -21.3752426
v -56.0679175 -0.9657729 -24.4449861
v -59.9743463 -6.1984924 -25.8853976
v -57.6139987 -12.6295891 -40.9814827
v -50.3795110 -0.2769014 -18.8601762
v -55.1878437 -16.0223898 -44.2987196
v -48.9546582 -1.0808776 -17.2144938
v -55.8160320 -17.3911490 -42.6477715
v -46.6267057 -1.3801139 -15.2421575
v -50.1863658 -4.1511441 -17.4812898
v -15.8548802 15.7605018 -0.4428681
v -44.0770276 -0.2862068 -13.9941806
v -48.9338785 -4.9888752 -17.1320532
v -51.1404946 -6.2699844 -17.3973143
v -56.5678738 -10.3714187 -21.4236397
v -58.3290234 -12.6026068 -24.1607931
v -42.3772484 -4.2138887 -14.2918918
v -47.4959016 -7.2025862 -16.6859571
v -9.4923917 19.3336997 12.8084226
v -47.0647253 -9.5860576 -17.2089189
v -51.4129773 -11.7918756 -19.5567198
v -49.3975468 -12.4501344 -18.7738258
v -52.1039926 -14.2641086 -20.2551596
v -12.4100810 13.4563223 9.6119698
v -48.0487682 -17.6310521 -19.0645680
v -13.9763765 12.9429102 4.6211644
v -48.0682515 -11.5255406 -18.0040766
v -50.7533960 -13.1603545 -19.1734191
v -52.8099835 -14.8046771 -21.0501719
v -50.0060506 -10.5044842 -19.0660898
v -55.9524596 -16.2176993 -24.5870650
v -36.4799984 -0.8799999 -13.8999997
v -41.1899984 -2.7399992 -14.2999990
v -55.5315875 -14.1903125 -22.7263588
v -24.5049261 9.2105158 -7.5355261
v -34.0599380 2.8005361 -14.2072868
v -54.9003445 -7.1064490 -19.9801121
v -34.8899998 4.3899999 -14.2199993
v -38.2332504 3.2707157 -13.4611465
v -6.3279080 34.1527052 10.9529244
v -15.1291844 25.5872309 -4.0951264
v -53.1640984 1.0994130 -22.5676727
v -35.7821286 13.4319076 -14.9672935
v -61.5459085 -5.6492495 -32.8444093
v -34.2895798 17.3181519 -15.2592044
v -56.5350391 3.8910527 -26.7156456
v -60.1500012 -1.7799981 -34.3500003
v -33.3353542 22.5755684 -14.9775920
v -29.8072435 22.1031047 -15.2382515
v -33.4656090 20.3574765 -15.0154224
v -47.7674156 13.0860629 -20.2955287
v -24.9992367 27.1316748 -15.7145206
v -31.7372158 26.1299405 -15.3316259
v -31.4385593 23.7435214 -15.1011543
v -27.9035810 29.1252639 -16.6388992
v -26.4531076 32.8113809 -17.1301588
v -49.8799793 19.7971519 -24.5205052
v -32.6483175 36.4137664 -17.8199001
v -30.2428212 41.1734879 -15.8568732
v -33.7234288 18.1549862 -48.9758812
v -32.1476422 16.9288851 -54.8206754
v -31.6230543 47.3944806 -16.3008776
v -31.6168144 48.1811129 -16.4318215
v -16.4109021 65.3605089 -7.4051935
v -16.1997937 66.8453351 -6.8426314
v -19.5203256 65.8683255 -7.8808106
v 18.1029271 123.3747154 24.3067406
v 1.7948586 114.4708917 4.1381116
v -5.2689817 114.2565608 -2.4983534
v -6.9530224 113.5549098 -3.5880026
v 17.8096797 125.3413409 23.3582817
v -0.1612450 118.0257723 2.6068136
v -8.0085117 115.4498681 -4.2056674
v -13.7373954 114.4721732 -5.8482760
v 10.2742529 124.3333071 13.0155990
v -5.2999998 117.8200021 -2.0600001
v -11.6678393 117.2034889 -4.3652439
v -14.9885993 116.1770225 -5.4217824
v -19.0376285 115.8422381 -8.0761416
v 25.2288301 133.9059025 38.5559909
v 20.1334786 131.6544116 31.7208134
v 10.9471213 126.1932552 14.0721165
v -14.5783741 118.2874814 -4.6396665
v -20.2496517 117.3000410 -8.6570345
v 26.1581130 134.7873956 38.6459380
v 21.8400154 134.2386305 36.3783427
v 20.5027126 133.7572634 32.2455242
v 9.8603768 126.6744435 12.2946464
v -14.0199997 120.1400012 -4.2200000
v 20.5373187 135.3164762 33.3813205
v 8.7751066 128.9176196 10.8863385
v -12.8799984 123.1000051 -2.2100026
v -16.2513014 121.6533035 -4.6391278
v -20.0496167 120.9524050 -7.5856731
v 17.8890955 135.1799518 23.4401114
v 16.1890760 133.0421269 19.7159946
v 12.2600915 132.4724257 15.2436085
v 2.1345620 128.9218217 4.6718610
v -11.1308880 125.8047372 -0.1659555
v -18.5391307 124.0473017 -6.1610611
v -20.0387239 123.3198419 -8.3313677
v 27.7361218 143.9999044 37.1443070
v 6.2932065 132.9808980 7.6184296
v 3.1481215 131.5620393 4.3492429
v -0.5039859 132.9540163 3.6861878
v -5.6880037 130.9467703 2.7849821
v -9.7421138 130.8491528 1.2082360
v 18.4000004 141.3200051 25.1400005
v 6.4915866 135.3244781 6.7757666
v 2.6527040 134.2110634 3.4967181
v -22.1085064 127.3515075 -13.6016300
v 22.7056351 146.7107236 35.3424661
v 18.0177037 144.2664266 24.4369488
v 17.5000001 143.4700042 22.6399992
v 13.3667039 141.2352771 14.2454961
v 2.4128915 135.7285976 3.0586526
v -2.6381300 135.6395334 1.7576978
v -5.8893869 136.2234056 1.0333011
v -16.5186711 133.9315921 -4.5563788
v -21.7025559 131.4376146 -14.8617579
v 20.7264163 149.4034678 32.7116325
v 18.0399995 147.0199972 24.7600004
v 17.3208974 146.5033740 23.0652727
v 23.8173716 153.0274302 34.9298529
v 27.8420206 153.2711834 35.8966626
v 22.0610909 153.4099579 33.8325836
v 24.0653306 156.2369317 34.5259756
v 21.0800022 155.4699987 32.6500013
v 19.5000004 154.5899957 29.8699997
v 16.9227123 152.8211981 24.0954086
v 18.7846608 156.8705589 27.7486425
v 2.1320302 148.1967419 -1.6103334
v -4.6163825 146.1463273 -9.7720642
v -14.5675205 143.8786983 -9.5274588
v -18.4675343 142.5492913 -13.6557752
v 20.9440254 161.6978496 31.3907675
v 17.0075037 158.8050574 21.6324441
v 15.0213502 156.8249315 14.8834363
v 11.1113209 154.8866332 8.8666063
v 2.7075068 150.9639323 -1.1040674
v -4.9761226 147.3776102 -10.9537151
v -12.6460353 144.4150805 -8.9606885
v 27.6001710 165.0532335 32.6807983
v 24.4973321 165.0221497 32.3236026
v 20.5000006 164.6199971 29.9399998
v 16.6250225 161.6868377 20.1057568
v -8.1900144 146.5532184 -16.1029845
v 25.3921039 168.7569022 31.5237939
v 22.4637445 168.0846065 30.4076578
v 14.5317744 161.5940332 12.0860962
v -4.2554624 149.3233740 -21.4319490
v 22.7899998 171.1899936 29.2600002
v 24.8580482 171.5526432 30.4833297
v 19.4338840 171.0786372 23.9318553
v 17.1558224 166.5402204 21.1685728
v 26.8436391 174.8099029 29.8337452
v 23.1142305 174.9161482 27.9865637
v 20.6799991 173.2700020 25.9099994
v 14.0055344 170.2341735 6.6124196
v -3.5611195 158.5027426 -21.3473607
v 24.8150360 178.5603315 27.9810671
v 20.3699991 176.0600060 24.6799998
v 15.1517745 172.1988320 11.8848244
v 13.4715252 171.1463779 5.3558471
v 27.2764955 181.0728908 27.7925376
v 21.4699991 179.3600023 25.1100007
v 23.9058081 182.1523756 26.3909083
v -4.1055297 167.0231074 -21.3510636
v 30.2024782 186.8167669 26.0537174
v 23.4759245 184.9833131 25.2654068
v 15.1081579 179.7194928 7.6355962
v 0.5190581 176.1336625 -8.1373192
v 23.7432793 191.9490546 23.2105069
v 10.8391959 184.1506660 -0.5037356
v 7.9494864 183.4333390 -2.1019024
v 22.5169603 196.0085928 20.9923647
v -2.9569052 185.0702167 -17.1884000
v 12.4078663 193.4283227 1.2323061
v 0.9862400 189.1782433 -9.9704461
v -1.1258969 185.2631867 -27.6360530
v -1.1995870 190.9931749 -14.0017420
v 13.6490390 200.0429630 3.3218595
v 28.8116969 209.1574669 20.1495588
v 18.8548919 207.8767717 11.8893823
v 18.2600934 211.5111053 10.5631249
v 14.0900016 209.0100050 2.7199991
v 18.3889307 214.6763504 10.1424465
v 15.8965513 213.3907676 5.4060272
v 14.3800005 212.1700048 3.1799993
v 11.3219069 210.4223073 -2.1516278
v 25.7399976 220.1099992 17.4400061
v 17.8003591 216.2106037 8.8492045
v 23.9239540 221.6450423 15.5967260
v 20.3599986 220.6899971 11.5900012
v 15.7206152 217.6210731 4.7857589
v 11.3619370 217.1884626 -2.4250599
v 9.7314995 214.5916373 -5.5468720
v 27.2271223 225.9256095 16.0785597
v 22.3544985 224.0386456 13.0453454
v 19.4977280 223.3950496 9.4597638
v 7.0867375 217.0880586 -9.6206293
v 27.1343887 227.6725769 15.3899528
v 14.8700001 222.9200006 2.0499998
v 1.3157569 215.3937072 -20.8035242
v -0.5518708 213.9956504 -25.5950000
v 27.9976297 230.5902392 14.9830589
v 25.5214553 233.0855727 13.7125738
v 22.2180281 231.5883487 11.5474593
v -1.8926836 218.2842642 -29.4797812
v 25.3742263 234.6582413 13.1168077
v 15.5079747 227.7673930 3.5455080
v 0.6029372 222.3750353 -21.0781656
v -1.2088839 221.3982642 -25.9962231
v -2.2568624 220.1641798 -30.5605642
v 26.5473183 237.4097705 13.2654337
v 24.0501743 237.1229380 12.1537223
v 10.4656024 230.1857322 -5.0673792
v 1.5770597 225.4980206 -19.8623668
v -0.8617980 223.7377167 -24.2869910
v -1.8264620 222.2774029 -28.2066520
v 11.5700001 233.4199995 -2.7300001
v 6.0306503 230.2742004 -11.8631329
v 0.7782624 227.6019007 -21.5287507
v -1.2777807 226.5146077 -25.1992773
v 23.2388303 241.3886786 10.0957006
v 9.8841703 235.0708395 -5.3392341
v 4.3000006 231.9799960 -14.1900005
v 1.8434287 230.4461896 -18.8417286
v -3.0929705 227.3306847 -29.7295824
v 23.2937299 243.1648970 9.8157292
v 16.0899982 240.5299991 2.3100015
v 12.7999997 238.9599979 -1.7300000
v 7.8121345 236.3856435 -8.2905916
v 2.3815800 233.5230410 -16.7732518
v -2.1559866 230.4331511 -26.4773667
v -3.0748541 229.9109399 -28.8955122
v 24.7099996 246.6299981 10.7000005
v 22.4059876 245.3250587 8.7201055
v 15.6524945 243.4549779 1.1539521
v 7.7604773 239.0215248 -8.1963455
v 4.8000002 237.5199944 -12.2400001
v 23.9432063 248.5090345 9.7465282
v 17.2287021 245.8440810 2.7201178
v 5.8699995 240.6599969 -10.1599991
v 3.2687534 238.1249964 -14.0215680
v 0.1100000 237.5400066 -18.8800003
v -1.8844100 236.0410541 -23.7217639
v 26.0354206 251.0449290 9.6067283
v 23.6414541 250.5006194 9.0909153
v 19.9954137 249.5166957 5.2842987
v 16.5022351 248.1279075 1.6891508
v 13.3900000 246.3700026 -2.7399999
v 9.9596204 244.8390275 -6.4258403
v 4.6399999 242.5899953 -11.6800005
v 1.3255229 242.1184778 -16.1245652
v -1.2400000 239.4900024 -20.1099999
v -5.3391084 236.8133962 -31.9233239
v -5.1860642 235.6851250 -34.1388881
v 20.6325278 252.6243329 5.6728427
v 6.8399999 246.1899966 -8.9600002
v 3.5399999 244.5800006 -13.0799999
v 0.2298853 243.0735826 -17.1059426
v -2.7300001 241.4499968 -21.3099997
v -4.8151086 240.4268086 -25.4674815
v -5.1042777 239.2541170 -27.4291802
v -5.4741683 236.5154773 -35.2702811
v 16.8750640 254.4794083 0.7355204
v 13.2658128 251.1542737 -2.8015182
v 10.2712531 249.9998212 -6.5790634
v 5.2861026 248.5592663 -10.3221871
v 3.0490165 246.9013184 -13.7553299
v -1.0920414 245.6239015 -17.9771725
v -3.6200001 243.7600046 -21.5799995
v -4.8900051 242.9799885 -23.8399934
v -5.2022692 242.0129776 -25.2727307
v 23.1891405 258.5543692 6.6250265
v 19.3885975 257.4061453 3.6386908
v 18.3460508 256.1489940 1.6383423
v 14.5416595 254.4903457 -2.1486704
v 6.9887731 251.3149083 -9.1068940
v 2.9500001 249.6400028 -12.8699997
v -0.3700000 248.1199950 -16.5199991
v -3.4900000 246.5399951 -20.6000004
v -5.9266957 245.5536872 -24.9215346
v -7.4019823 242.6950037 -33.4216692
v 25.7792417 262.4316216 6.2561156
v 22.5400217 261.2313628 5.9054666
v 19.5944291 260.3980601 3.7047435
v 18.7868904 259.0217590 2.5897704
v 15.5299995 257.3899925 -1.7099989
v 12.0567456 255.2948594 -5.1825438
v 9.5828278 253.6028922 -7.8440933
v 4.4094152 254.0214360 -11.3840224
v 1.8187081 251.5626252 -13.8497576
v -2.2789473 249.7012317 -18.3406640
v -4.0300000 248.8899976 -20.8599996
v -6.2758424 247.3928183 -25.0850208
v -7.8661758 244.8727190 -33.1127867
v -7.6133911 244.1714257 -34.4879068
v 22.8032097 263.0881965 5.7038181
v 18.1166679 261.0113621 2.2561939
v 15.6699978 260.1000071 -1.3399984
v 12.0663159 259.3608201 -4.9693319
v 8.7099997 256.9600046 -8.5699996
v 4.3354370 255.9115589 -11.6083473
v 0.7800000 253.8599968 -14.6899996
v -5.4720975 250.9440184 -22.1795179
v -7.8573562 248.9477098 -28.5671409
v 20.7641795 264.4053400 4.1485811
v 16.3899995 263.2400095 0.3100000
v 13.0356541 261.4062726 -4.0078443
v 9.5659411 260.0003779 -7.4240118
v 4.3886774 257.8079998 -11.8449870
v 2.1599999 256.9699883 -13.6200003
v -1.3100000 255.4500103 -17.0099996
v -4.7270064 253.3684373 -20.9070295
v -7.1194055 251.8336177 -24.6679690
v -8.2973493 250.6497204 -28.6843386
v -8.7585775 251.1282265 -30.2262809
v -8.4491009 250.2890527 -35.1645909
v 22.9162835 268.3925629 4.6542548
v 16.1743909 265.7927275 0.0840037
v 12.8323482 264.1381919 -4.3654689
v 9.4186785 262.4478638 -8.0688633
v 5.4700002 260.8599961 -11.1999996
v 1.8148111 259.2605948 -14.6515649
v -5.9677754 256.7986250 -21.6839612
v -6.9554062 255.8356524 -23.2646316
v -9.2689544 253.6453903 -31.0773607
v 22.9607038 271.6223300 3.7081223
v 15.9300007 268.2499886 -0.3300000
v 13.0216619 266.6685879 -4.4237166
v 5.7299999 263.4899914 -11.2500004
v -5.1753740 258.9171231 -20.5745045
v -6.6462946 257.6962709 -22.5807559
v -7.9254378 257.4892044 -24.7748513
v 15.7513935 271.3536322 -1.0664196
v 13.0223520 268.9931393 -4.7715930
v 9.0987775 267.2846913 -9.1567738
v 5.2045630 265.7423317 -12.0773017
v 0.4845513 263.7436986 -15.7952197
v -6.2411544 260.7685030 -21.9464954
v -9.0281377 259.1526806 -28.1151142
v 17.0190129 273.5596001 0.2908346
v 13.7519687 271.9997168 -4.3427562
v 9.0448055 269.9143887 -9.3678320
v 4.7138385 267.9656446 -13.0486377
v 0.5250866 266.7111456 -15.9690697
v -3.6421721 263.6064291 -19.6457487
v -6.5879649 262.9285455 -22.3551635
v 18.0816092 277.3927152 0.8400622
v 0.0877327 268.6624527 -16.4102819
v -7.3670326 264.7862136 -23.6921720
v -8.5577397 265.6250596 -25.4473444
v -9.3654990 264.6807432 -27.8559234
v 19.5424929 280.2750170 1.5874862
v 18.5077377 279.1779041 1.0970588
v 11.9718099 276.0045528 -7.2387694
v -4.9190465 268.8495517 -21.1090520
v -9.2398766 266.2952244 -26.9941986
v 16.5899154 280.8152437 -0.8743008
v 13.7993181 279.1399062 -5.2342531
v 10.6729316 277.5806189 -8.7810718
v 0.6314152 273.4316885 -16.3162667
v -3.8870100 270.2153325 -19.9116189
v -10.5236461 267.7041590 -30.5321086
v 15.2365603 282.1401656 -2.3624809
v 10.8502759 278.8198888 -8.2577746
v -0.5542217 275.9958804 -17.3838697
v 20.4502251 285.2749527 0.8671037
v 15.7085359 285.5611145 -1.9489330
v 14.0526704 283.6824656 -4.3232893
v 1.2696406 277.6941061 -16.9301666
v -3.0917409 275.4330635 -19.8300425
v 16.4838582 286.3807976 -0.9959606
v -3.2194520 277.0953178 -19.7676253
v 19.6550656 288.0188525 0.2833848
v 16.1801502 287.8441215 -1.3028149
v 18.8669600 290.4730439 -0.1159263
v 16.2006877 289.1219854 -1.1753155
v 13.7190614 289.6447480 -4.1261283
v 11.6698593 286.3744199 -8.2245339
v 16.8530997 291.3706303 -0.7557986
v 15.0444377 290.2016044 -2.2915341
v 15.1172131 292.5815582 -2.1682826
v 0.6566616 283.9553654 -18.2618834
v -11.4755351 278.3575952 -33.1859887
v -3.7295891 284.5497429 -21.2505404
v -12.1524222 279.0826261 -35.1424739
v -4.8017623 286.3960862 -22.5284509
v -9.2500001 283.4999859 -26.6600009
v 13.6487586 296.8923450 -3.8005777
v 11.8572796 296.3890433 -5.2379156
v 9.1127371 294.4026589 -9.3933558
v -9.6455952 285.1236165 -26.9584134
v -11.0508250 283.2722962 -29.7802538
v -12.6401596 281.5168500 -38.3313410
v -11.4599997 280.6400061 -43.2399996
v -10.0075193 287.1203125 -27.0680804
v -11.6418684 285.6221497 -30.6563023
v 15.0306681 302.3139536 -2.6291923
v 12.2011956 301.0583520 -4.0310100
v 9.4200969 298.6811101 -7.1387710
v -1.7195098 293.7335968 -19.6978915
v -13.2977515 285.5740190 -34.9286459
v 14.0377507 303.5451174 -3.0351877
v 10.7678026 301.1238873 -5.1225815
v -13.2893212 286.7068648 -42.9218598
v -11.6923880 293.0497825 -28.7973434
v 7.4419556 306.3874245 -7.9947589
v -0.0722648 301.6484976 -16.9908535
v 13.6342235 310.8532131 -3.8475443
v 10.9411264 309.7463846 -4.9331877
v 8.9479797 308.5805178 -6.1203525
v 0.6074717 304.6963811 -16.1661729
v 4.5373179 309.1490865 -11.1090885
v 1.6907220 307.8612983 -15.1170511
v -14.7171710 295.3363359 -45.9429286
v 0.5815197 310.5740845 -15.9807168
v 7.1826684 315.0899410 -7.2489921
v 10.8056637 319.5742071 -5.8313222
v 7.4066059 317.4539208 -7.4568493
v -1.7172885 315.3100908 -18.2635561
v -13.6665311 310.3888333 -31.0212281
v -3.1668358 320.7837939 -23.4014578
v -6.5714936 321.2435246 -29.8643392
v -14.3350307 317.9871738 -34.0641961
v 1.5739030 331.2427402 -25.5967770
v -1.4835021 330.6227922 -31.0112834
v 11.9405147 340.1047289 -15.5265825
v -10.2323964 331.3474059 -39.2444283
v -12.6207527 329.8925757 -39.7616439
v 14.2499208 344.8006809 -17.6458918
v -16.2400380 328.7584186 -53.5951257
v -16.7601220 328.5313547 -52.0689264
v 12.0799979 341.7200148 -16.4599977
v -2.4323021 332.2179019 -33.5960537
v -6.2805559 330.9905231 -36.6193391
v -17.6878776 324.1778314 -50.4569337
v -2.8606907 330.6353688 -32.9054743
v -10.0440048 328.3917308 -37.3784639
v -16.7911071 323.4872818 -41.2186235
v 2.5507521 323.1697083 -18.3499344
v -3.6980892 319.8865652 -23.1165644
v -17.7293215 314.4086003 -45.7367785
v 10.4079451 321.0307062 -6.4512738
v 9.6252728 321.9900429 -7.3503074
v 6.9906497 322.8740394 -11.2122577
v 3.8409359 313.2489622 -11.4771659
v 1.7456776 311.2312555 -14.7908917
v 7.1296613 312.5820756 -7.2231619
v 6.6826805 314.0562475 -7.5921062
v 5.0157765 309.4370365 -10.2003189
v 4.9742032 313.6522174 -9.8892255
v 2.6599271 306.9457412 -14.3824816
v 2.5384119 312.4214709 -13.5312006
v -13.8015868 295.7445979 -47.2364575
v 9.0797357 307.2476089 -6.1382060
v 6.7482488 305.4998517 -9.5120203
v -14.3846758 290.9989357 -43.0506244
v 15.1785184 301.0751307 -2.5863405
v 13.4344930 301.9932210 -3.5734652
v -12.3632727 280.5749774 -40.8372581
v -0.0634285 285.1604819 -18.8139994
v -9.8700002 280.9599936 -27.7200006
v 17.6889282 289.4015014 -0.3249924
v 15.1400007 287.8899872 -2.7500009
v 17.8950354 285.9254479 0.0744411
v 17.1147846 287.9884839 -0.5106251
v 13.4372283 283.4596932 -5.9217270
v -1.9745459 272.8098333 -18.5427815
v 18.0658326 281.1236680 0.5615102
v 17.3894223 283.8929296 -0.4579830
v 14.2353382 276.5474319 -4.4228723
v -1.8704489 267.5801516 -18.5108241
v -5.2000000 265.8599913 -21.9500009
v 17.2033198 279.3816328 -0.2641291
v 16.3899977 275.3100097 -0.8599943
v 6.6528693 268.9459622 -11.5652811
v -1.8304301 263.2407844 -18.3784235
v -5.5600018 261.1399889 -20.9899992
v -7.2862958 263.2948160 -23.7352885
v 20.7771976 274.4744122 2.5673683
v 18.7670644 275.3897011 1.5421200
v 14.7499992 269.1900134 -2.7299987
v 12.2400001 267.1299875 -6.0600000
v -4.5899982 256.5500140 -20.2400014
v -8.5260430 258.3003044 -26.4943410
v -8.5605495 251.8342137 -28.7505053
v 15.3099997 264.8200095 -1.5100000
v 13.8983717 267.7874863 -3.7903499
v 12.4100307 262.6915872 -4.6008015
v 10.4546444 264.2495334 -7.5471969
v 6.3600000 258.4100068 -10.7500004
v 4.0642302 261.1186206 -13.0092632
v 3.3019201 255.3607821 -12.8530795
v -3.6485184 251.1907816 -20.2748105
v -5.6253886 255.2012801 -21.9913647
v -5.9300000 249.3900061 -23.8499995
v -6.2905708 253.7076771 -23.2916754
v -8.0556702 252.4558902 -27.0874780
v -7.4294549 244.9527085 -31.7068361
v 23.2980810 266.1046386 5.3129890
v 19.4799993 263.0000114 3.0099999
v 14.0901916 258.8758171 -3.3319786
v 14.1376071 261.9706392 -3.2153258
v 11.0163447 257.3662102 -6.4873509
v 7.9860305 254.3220818 -9.1835847
v 8.0524515 259.7375214 -9.3598738
v 4.1640000 251.4682114 -11.8424231
v 6.2320274 255.4629743 -10.4954205
v 1.6052901 249.5829612 -14.8321986
v 2.9708713 253.5974085 -13.1349713
v -1.4498831 247.8068620 -18.0944372
v -0.1941754 251.5720725 -16.4548066
v -4.3942058 245.1964021 -22.8871722
v 24.1849162 261.7896199 6.3812523
v 21.4200001 259.7300112 5.2399989
v 21.2267749 262.1171176 4.5427256
v 18.4244271 257.5420439 1.7690083
v 16.1205679 255.6861341 -0.7349458
v 12.9113644 257.0888698 -4.5952117
v 10.9730233 251.2542307 -6.1764275
v 10.7811987 255.1186681 -6.6925618
v 8.0602858 248.6868054 -8.3358390
v 4.2977952 246.4604378 -12.1600218
v 2.1435726 245.1472282 -15.0758307
v -0.4847038 242.9366261 -18.3384847
v -2.3971514 247.7169335 -19.3181224
v -2.2918459 240.3339744 -21.6320492
v -2.1582444 244.0984100 -20.0697724
v 24.4902410 257.3501468 7.5801210
v 23.0545867 259.7250938 6.3606966
v 18.9299993 253.1900108 2.8100007
v 17.2851514 256.5453053 0.3831137
v 12.2780362 249.1391003 -4.4826078
v 5.4855794 246.2057322 -10.7735638
v 4.2783814 240.6212687 -12.8761390
v 2.3909709 240.1559055 -15.2590089
v 0.8160453 239.2876297 -17.8091880
v -0.2243705 241.4217740 -18.5651369
v -0.6871737 236.4995480 -21.9036695
v -2.1769279 238.6045456 -22.7518510
v -2.4100002 233.6499989 -26.5699998
v -3.7060543 234.9827886 -28.8650617
v 22.7422081 253.0657947 7.6720119
v 19.6957737 251.2506247 4.2453366
v 14.8086697 245.7548529 -0.5679309
v 6.7593013 237.5238091 -9.8527838
v 0.1801844 236.2603992 -20.3065332
v -2.2842451 228.3922136 -27.2435322
v -2.1770997 231.7555696 -26.3834428
v 25.5649239 249.2334992 10.1592643
v 21.7256825 247.1806556 7.7741956
v 21.2627742 250.9017587 6.5349080
v 19.0883279 246.9077855 4.4609164
v 14.2523199 241.0209328 -0.6349105
v -0.0316076 226.3107747 -22.9350924
v -0.8207205 228.5742015 -24.2350642
v -1.4462795 224.2406458 -26.4248364
v 22.5415826 244.0041453 8.9567946
v 23.0785143 247.7644533 8.9395996
v 8.5950000 235.5604768 -7.3955092
v 27.6871324 243.5844988 11.9733019
v 23.3895537 239.1991764 10.8619779
v 17.1099994 232.0300043 4.7400007
v 11.3352789 228.0220240 -3.8129014
v 4.5413626 218.8982517 -14.3300528
v 26.3211150 235.7676476 13.4202847
v 27.5071468 232.0959717 14.5729901
v 24.1388958 230.7127565 13.7032354
v 19.8843181 226.3092697 8.4638018
v 14.3747758 221.4380503 1.3770136
v 24.2299996 227.2199988 14.5800021
v 20.7714476 226.0529101 9.6364757
v 12.5300027 216.0000056 -0.5500024
v 24.3299995 223.7699926 15.4900048
v 22.2725291 221.9444513 13.1419869
v 12.7500081 212.2900039 -0.1300030
v 19.7169986 217.1633691 10.5326092
v 16.8074332 212.9900157 6.3509420
v 15.5030591 211.0264897 4.3457239
v 20.4622205 215.5034542 11.8202567
v 19.1600006 209.8100036 12.0599996
v 7.6607554 197.6193786 -4.4912756
v -0.0322898 191.3177371 -12.0444298
v 20.7961462 208.4200978 14.1656501
v 17.7606214 205.3578347 10.1240715
v 0.2497878 188.8574213 -10.7547566
v 32.6956995 211.8427008 18.8446157
v 5.5956505 189.5128042 -6.1414279
v 13.0571090 194.5056170 2.4680304
v 11.1200055 192.7535981 0.2818393
v 0.2214514 183.8243306 -9.9452427
v 9.0457797 188.3894950 -2.3601048
v 18.5082294 197.7270097 13.3443624
v 3.2857517 179.9559593 -6.6916384
v 12.5432424 183.9446872 1.0848859
v 9.9372948 183.5303307 -0.7198952
v 1.5285399 177.1857888 -7.5668930
v 11.1925602 179.6188802 0.6798821
v 19.6538121 190.7163262 18.2022788
v 25.5859382 192.6093698 24.2877491
v 25.0577312 190.5175596 24.5242007
v 18.4608456 185.3718907 18.8325923
v 15.0055978 178.7433177 7.3873606
v 19.2043129 183.3585203 21.1831294
v 23.0130032 190.1696026 22.9993034
v 21.3090014 191.1541075 20.5037314
v 13.1655922 191.5862858 1.8626727
v 6.2770024 194.0652430 -6.3610249
v 18.1374419 208.8422030 10.6572602
v 20.4100013 214.1200006 12.2299995
v 2.6856635 200.0151128 -11.6210403
v -1.0769791 194.7682351 -16.5097974
v -9.9166529 265.6528056 -30.0845206
v -8.0011543 258.3102584 -39.0317142
v -6.8568699 261.4139616 -23.0875742
v -7.3734345 252.8909147 -37.3423249
v -4.7789952 252.4065077 -39.0637517
v -6.4727599 251.3538301 -38.5079011
v -5.6336136 247.3256886 -38.8249196
v -7.8000026 246.2799996 -34.0199992
v -5.1508658 245.0920194 -38.8061404
v -4.6336912 242.3283756 -38.8160609
v -3.6766715 231.1592847 -36.7285013
v -1.9310234 230.6270599 -38.1167419
v 1.2518984 234.7650677 -18.9929698
v 1.2594837 232.1059704 -20.0528558
v -1.3145718 229.2238027 -25.4469849
v -0.0056273 227.6835889 -23.1592190
v -1.4811005 227.8233021 -26.0159299
v -1.7924802 221.5764076 -29.3325242
v -1.3930285 220.5130905 -27.9362015
v 0.5100254 220.1422900 -21.6331836
v 3.1854550 213.6939466 -36.4207886
v -0.7375257 211.6495073 -35.7433259
v 1.2976776 206.3828856 -35.5596840
v 15.6390704 220.6198126 3.0619088
v -1.4317868 206.6768259 -30.8571234
v 1.0015083 205.0707340 -35.2153666
v 16.7290419 218.9598083 5.9425449
v 17.1200000 214.8199975 7.0099998
v 16.3457636 211.4204615 5.5286759
v 17.0200001 210.9200060 7.1700001
v 15.8404838 208.3431482 4.9581262
v 15.0300842 205.6564093 4.0009543
v 1.4938898 181.5530062 -30.6394231
v 16.1186662 183.1441075 11.6226152
v 3.5815886 169.4266647 -28.0417036
v -4.5581097 167.5245613 -13.0226566
v -4.6282737 165.6115055 -20.3719866
v -5.4547703 161.7376804 -15.0433788
v -4.6721417 159.3995094 -20.1818123
v -1.9314684 158.8288099 -23.0663586
v -4.6428330 157.7888727 -20.3578584
v 1.7616440 156.6809267 -24.9143541
v 18.9699996 169.2100018 23.8099992
v 18.3899980 167.5699949 24.4200006
v -6.1711627 154.5777470 -12.5520881
v -5.5719954 153.3224583 -18.9847853
v -2.1000006 151.9100070 -22.5600004
v 0.0723572 151.6769379 -23.6799084
v 2.0542974 151.0680318 -24.6784203
v -2.1547747 149.9897093 -22.7574036
v -3.9499998 148.9299983 -22.4500000
v 17.8266987 162.7851278 24.4404860
v -13.1953480 146.0864097 -22.5590318
v 13.7131717 157.0103467 12.4415662
v -10.5466936 142.9652125 -30.4877758
v -6.6547301 149.0923017 -14.1333733
v -13.1534087 140.1474625 -30.5030402
v -10.8269015 140.3872520 -32.0177488
v 18.3906406 157.9086632 26.6477782
v 16.7599320 153.9208889 23.0096038
v -18.6030846 141.5182501 -21.0034605
v 18.4285231 152.3918957 28.4422543
v -16.9100016 135.5299950 -29.2199999
v 17.2349345 150.2255797 24.7800089
v -18.5942966 135.0743175 -27.1434300
v -16.8900006 133.6700022 -30.1200002
v -21.3719178 137.1970177 -15.1794245
v -22.1069958 135.6091499 -20.4035230
v -21.9670404 134.8299980 -21.8031798
v -21.1091340 134.0837181 -24.0903143
v -17.8088006 132.0475489 -29.5098945
v -16.2212849 133.2027167 -30.9128352
v 18.5689572 149.2923349 29.1129220
v -18.0270206 139.4567043 -8.9081964
v -20.3750953 138.4113729 -13.0016534
v -22.6282179 134.1476589 -20.3999206
v -20.0171694 132.5336546 -26.3649505
v -17.1110202 131.3073933 -30.1198028
v -18.1704648 130.2900910 -29.5904744
v -17.0192085 128.9674789 -30.7514444
v -18.5945723 137.0916814 -8.5161272
v -18.1052759 129.2794645 -29.7837928
v -19.1227887 129.2856783 -28.5639651
v -19.0619342 126.3130307 -28.8065132
v -18.0452932 127.5782585 -29.5843743
v -20.9184587 128.0789226 -26.1913296
v -22.7570850 128.0941069 -22.5457568
v -20.0523157 124.3405268 -27.7196746
v -22.5423090 128.0951500 -14.7817219
v -14.4452685 120.1804429 -31.6877738
v -19.9413262 121.4935407 -27.6356880
v -16.2276905 119.7321936 -30.6688882
v -14.2439287 117.5576672 -31.1882328
v -18.1460679 119.7326258 -29.2218402
v -7.0678061 114.7702262 -31.7883193
v -24.1143722 120.7963452 -16.4796542
v -23.9980053 119.9902818 -17.3715912
v -22.2600028 118.1522012 -22.2337712
v -16.7680085 115.4369637 -28.5579748
v -13.3796362 114.9304360 -30.5618439
v -23.4505292 118.5179651 -18.3298364
v -21.5451084 116.1564365 -22.1566278
v -21.7041206 115.3549850 -20.1537013
v -13.4033989 112.6458049 -28.6588352
v -12.9011348 110.1509705 -25.8538406
v -13.3675272 109.2139408 -23.4295558
v -12.5603704 107.8598946 -19.5804089
v -17.0099996 109.0700030 -11.8100001
v -14.9800004 106.1699986 -18.5400005
v -12.4300001 105.8500037 -18.8699998
v -9.7399997 105.5499986 -19.1300008
v -17.4239576 105.6638658 -14.5910457
v -15.4799996 104.0299982 -18.1799997
v -12.8100002 103.6399975 -18.6800007
v -17.7254491 104.3744013 -12.2774802
v -5.4703369 100.5608886 -19.4592029
v 2.2099998 96.2099954 -19.2199983
v -18.3026344 96.2178186 -18.2847790
v -17.5566543 95.4293609 -18.8701004
v -21.6587540 88.5401890 -18.0787351
v -19.2200076 85.4900032 -19.4499902
v -23.4785005 82.8670934 -18.7926311
v -14.7360833 81.8867013 -20.5026772
v -23.3152919 81.3173428 -19.2327835
v -12.5500001 79.9600035 -20.9499989
v -24.3787039 79.4361383 -18.9960822
v -11.9700013 76.2299970 -21.7700005
v -8.8723833 75.3629059 -23.2589152
v -25.3127776 75.9213418 -19.3011444
v -14.1031584 75.1035586 -21.1209878
v -25.5121626 74.8937950 -19.4608569
v -10.7311951 71.5654418 -24.0967143
v -27.4369624 74.0060881 -16.5120102
v -22.0373422 69.8938295 -22.3329347
v -11.5443701 63.7829676 -26.4652055
v -20.1437362 62.8876761 -24.4456008
v -16.5492073 62.9978180 -24.9565896
v -13.2010458 61.6424382 -27.2135548
v -24.1678879 63.2310063 -23.2316796
v -24.7921143 61.0335991 -23.6596204
v -12.5454832 57.3660992 -29.3813813
v -12.7310641 55.4202646 -30.1241353
v -19.4949992 56.5608814 -26.1177737
v -16.5449865 47.8931218 -31.2914997
v -14.3773863 47.8112400 -32.1907625
v -13.2826129 40.7506004 -33.5505232
v -29.2698983 34.4267227 -31.3129984
v -42.4187705 18.6498407 -39.5792164
v -25.6138071 67.8311959 -21.5061065
v -25.1870006 66.4468333 -22.0701881
v -16.1840897 64.4115880 -24.7939657
v -22.7226224 63.9735609 -23.9288639
v -18.9599618 63.7838766 -24.4666468
v -15.1173435 62.5567436 -25.6043524
v -12.0636178 61.9664304 -27.4151191
v -23.3697593 61.9878881 -24.0799766
v -25.8582681 59.7846173 -23.8366295
v -19.1399958 58.7699935 -25.8599743
v -13.3691132 48.6906208 -32.1336761
v -9.8024849 43.0803709 -31.9627188
v -25.8422606 37.8992409 -30.4599218
v -23.3232062 37.8831178 -32.9111814
v -33.0487862 36.7563479 -27.3136366
v -10.5664022 28.1500965 -35.9945670
v -27.9375836 32.9986103 -32.9663977
v -11.5644820 26.6325399 -37.9993990
v -18.4986759 23.7634443 -44.2833304
v -19.8700000 22.7000006 -47.3899990
v -29.8295617 21.9594371 -46.1194143
v -38.3929498 14.8420520 -51.7364107
v -42.4816050 12.0448293 -50.5251884
v -43.7268950 11.1543089 -50.0676259
v -49.2870472 9.6604861 -45.1797508
v -44.6272008 8.2083391 -49.4576544
v -56.8847135 -3.6331408 -39.1490273
v -11.4000002 277.9799998 -42.5199978
v -8.2462644 276.4355838 -44.2227349
v -10.1699997 283.6999893 -44.9500009
v -9.5027592 281.5788984 -44.8962115
v -11.8843140 287.0798707 -45.5045626
v -14.3661359 292.0751274 -44.2765541
v -13.5984924 289.7594273 -44.6213223
v -12.2127552 290.5738950 -46.7077903
v -12.2443093 292.5588489 -47.3203734
v -15.9646776 299.3969917 -42.7460484
v -14.8544367 301.3211191 -48.0832942
v -13.8644213 304.7842383 -49.9429777
v -14.2676365 306.7695796 -50.2603948
v -17.6397227 311.8553460 -44.9395515
v -15.0272809 312.7561212 -51.1212833
v -15.7514177 310.9022081 -50.1898527
v -16.4502915 316.1326945 -51.0309935
v -18.2119645 319.5156753 -47.8827916
v -16.9579126 317.9984391 -50.7395454
v -14.8792751 317.5130486 -52.2752330
v 2.8524012 320.7172751 -42.1567447
v -14.3453889 320.3910291 -52.9161766
v 0.5077703 321.5501606 -44.9481569
v -15.5278658 324.7262239 -53.4093715
v -11.5599995 322.7599859 -54.0799983
v 6.2701036 324.8916268 -41.8027900
v -15.8491377 326.1303902 -53.4997657
v -13.9605766 324.9370754 -54.3960929
v -1.4875873 326.3443410 -49.2581576
v 2.4101636 327.6508152 -45.9555574
v -14.6741774 327.9179335 -54.8199937
v -12.8664048 327.2865117 -55.3949140
v -9.1823051 328.4474313 -54.8521280
v -16.7064611 333.5928321 -53.6647625
v -14.3517265 331.7499161 -56.0431890
v -15.9658846 339.2947018 -58.3133586
v -13.9656635 337.5608921 -58.9612760
v -10.0179138 338.2231891 -59.4627820
v -6.3922410 337.9914463 -56.7972586
v -16.7294852 343.0056870 -54.2123951
v -14.6604776 340.4632807 -59.8411411
v -16.8770459 345.5107808 -57.2820194
v -15.9571357 344.1475034 -60.1788126
v -15.9716699 342.0794606 -59.4175905
v -14.6311829 343.2006538 -60.9760545
v -16.6176055 347.7303088 -59.7396567
v -15.4536236 346.3960886 -61.4724569
v -10.6023019 347.6931453 -63.4849146
v -14.2175462 348.4871387 -63.2619262
v -11.1706834 348.6569524 -63.8869852
v -16.3552351 353.4651697 -61.9180128
v -13.7900980 351.3586223 -64.5166487
v -11.4996126 351.4547646 -64.9167374
v -16.4148640 355.6563556 -61.8041009
v -13.8407564 353.9355397 -65.4496253
v -11.7774503 353.3612490 -65.5296817
v -14.6763371 355.8216989 -65.6380504
v -12.8159402 355.6488156 -66.2866682
v -10.4672024 355.3455174 -66.2321821
v 5.0680717 357.6756716 -56.1546646
v -16.0172749 360.1353467 -63.5485351
v -15.9600005 358.9200079 -65.1799962
v -14.4597832 357.8246534 -66.6250139
v -11.5291718 357.8856587 -67.5247461
v -7.9672495 357.2816849 -66.3198233
v 3.6800560 358.3061993 -57.4796274
v -15.4325301 360.9297872 -66.9064447
v -13.7329428 359.9770665 -67.9253414
v -11.6418218 360.2334261 -68.6219484
v -9.1000004 359.6700132 -68.0499971
v -14.4750020 362.3571694 -68.4672147
v -12.8038926 361.6901636 -69.0804347
v -10.6540183 362.3426557 -69.6154386
v -14.8038408 364.6264970 -68.7850863
v -13.0733345 364.0345037 -69.9851960
v -10.5533497 364.9117053 -70.8140060
v -14.5087838 366.9954836 -69.9809119
v -12.4771753 366.4289415 -71.1363479
v 7.8072124 365.1417792 -55.9852645
v -13.4888291 368.9984679 -71.7184991
v -10.2150226 367.6745892 -72.0932484
v 2.7283186 368.2662845 -63.1289184
v 6.3148951 370.0761199 -59.7392470
v -14.1223352 371.6847003 -72.3507181
v -12.3638092 370.5419600 -73.0108097
v -7.4399998 370.3399897 -72.2299963
v -13.1145837 373.0778992 -73.7668946
v -10.4185399 371.7885315 -73.8425329
v 3.5999953 373.8600016 -64.3000007
v -15.7662667 377.1371543 -71.3867247
v -11.6705885 374.7536540 -74.9484971
v -15.0263300 379.5353472 -74.2501989
v -12.1989883 378.5575330 -76.1841312
v -2.7200000 378.5099983 -70.9500015
v -15.7440733 381.7931116 -73.9580840
v -0.9134180 381.3026547 -70.3574419
v -11.2555763 382.4571967 -77.7397156
v 1.0506478 383.5369647 -69.1416934
v -11.8312882 385.9542608 -78.8588375
v -3.0900000 386.6100013 -74.0799978
v -16.0630420 389.9697363 -76.7396390
v -11.6742142 389.6799386 -80.1839307
v -16.5414885 392.8048313 -74.9920160
v -8.1006903 390.1244402 -79.3144330
v -16.3334403 394.7094977 -78.5970464
v -15.2299693 393.6952055 -80.1700279
v -11.7083713 392.5925791 -81.3009441
v -9.8060556 392.1678066 -80.7931051
v -14.5749003 395.9274888 -81.4540833
v -10.3310579 394.9088752 -81.9431990
v -16.4269824 398.7267613 -77.2585049
v -14.7427907 397.5326717 -81.8201005
v -12.5955129 397.1007168 -82.8171372
v -16.5084861 400.7219970 -79.3668777
v -15.6900007 400.5900025 -82.0799991
v -12.8171304 400.2027512 -83.7480202
v -16.3439810 405.0795138 -78.1218112
v -12.8769791 402.4711251 -84.5620409
v -10.7496697 402.6331007 -84.4802782
v -16.5393930 406.1602354 -80.0822601
v -12.5312377 404.1430056 -85.3461996
v -10.5786314 404.9393833 -85.1150155
v -12.1121882 406.6458941 -86.2405598
v -6.5489830 407.0477784 -82.8879476
v -17.1844736 410.4806483 -82.8824267
v -12.7976695 409.5973074 -87.3331055
v -10.1395305 409.2628062 -86.3036439
v -5.3071110 409.5784128 -82.2075233
v -14.3948467 411.6500020 -87.9081562
v -12.7683850 411.8216932 -88.1856978
v -6.5894281 411.5746915 -83.9848444
v -17.7485552 415.9861803 -83.2909942
v -13.7017788 413.4896994 -88.9774412
v -11.9666159 413.2173955 -88.6694789
v -8.6205406 413.8424397 -86.6418183
v -14.2675275 415.0090218 -89.3442854
v -12.7541609 415.5195653 -89.5902216
v -9.1219461 414.5977795 -87.3419121
v -10.8879367 417.1435237 -89.1067907
v -16.9253331 420.1344550 -89.3623307
v -15.5632617 419.6426272 -90.5285552
v -13.1486617 418.7977314 -90.5929208
v -15.6470705 421.9582081 -91.3224220
v -14.2901139 421.1615622 -91.3138315
v -18.6144449 425.7853925 -83.8985518
v -14.4324824 422.9542017 -91.7280093
v -18.9008601 427.2578359 -84.8770961
v -12.7650527 424.6377051 -91.9140279
v -18.8555848 428.4257889 -84.7729445
v -18.9515706 431.7082465 -85.4658410
v -15.2160265 429.4904768 -93.6709791
v -9.6982336 429.1635454 -90.3434157
v -19.2596465 432.8910112 -87.5667036
v -10.5379783 431.0176969 -91.7779282
v -16.9609152 432.7125549 -94.5639834
v -16.7876240 434.4150722 -95.2607617
v -15.8253424 433.7491393 -95.1568112
v -19.4400121 438.7483001 -89.1773030
v -17.2532238 435.5345964 -95.3386799
v -16.2891280 436.0430837 -95.8340317
v -19.8116209 440.6326711 -90.1771858
v -17.6289566 437.5709593 -95.6259295
v -13.4008555 437.4010563 -95.3308269
v -17.0628186 440.4364526 -96.5674520
v -12.8902439 440.4706359 -95.6532359
v -10.8091375 441.4045811 -93.7862471
v -20.0598948 444.4356859 -90.3425664
v -17.8934354 443.8315034 -97.0039964
v -16.0858929 443.1446791 -97.3658040
v -13.9356591 443.3868527 -96.8100280
v -17.4300950 445.6765652 -97.7047011
v -15.7259554 445.8650649 -98.0232507
v -17.6795516 447.7365911 -98.0216041
v -14.6796266 448.2752085 -98.1476754
v -20.9771227 453.2197118 -93.9790159
v -20.4066020 451.1229694 -95.5695659
v -18.0514883 450.0077665 -98.2701555
v -16.1964335 450.9867430 -98.6280665
v -21.0855547 456.0257494 -94.3469629
v -21.0443418 454.7104239 -97.3746926
v -18.2505455 451.9484639 -99.5704532
v -19.5714608 452.2050619 -98.0655178
v -12.5900004 453.6800086 -98.3299986
v -18.2810202 457.5319886 -103.3172458
v -10.8690839 453.7562132 -96.3403434
v -12.3378644 456.8911195 -98.3917639
v -21.0772827 460.0244164 -95.5985785
v -18.7212899 459.1184258 -104.3842137
v -20.4199422 461.0787332 -105.4931059
v -18.4913613 461.4096582 -105.3686365
v -18.7461562 460.3168666 -105.0714403
v -22.0848210 466.1172330 -99.8420194
v -21.8814518 465.0409818 -106.3230261
v -20.1637056 463.4905756 -107.0634201
v -18.9157501 462.8303945 -106.2557474
v -22.0546983 468.5489237 -99.0156233
v -22.1900027 467.5300121 -102.8899997
v -21.5383042 466.0919905 -108.0182940
v -20.9734701 466.9533670 -108.6933017
v -21.5545390 471.4949429 -98.5097885
v -22.5414112 470.1506793 -106.8929955
v -21.9726991 473.5985696 -99.8908058
v -23.6467551 477.6677489 -112.2053564
v -23.9019413 481.1182320 -114.1027659
v -24.3920870 484.6034348 -115.3355092
v -24.2034122 486.6154790 -116.4661273
v -27.0328373 509.6655488 -124.0734980
v -25.8028433 507.3944926 -123.0868250
v -27.5467690 528.7421942 -125.6188452
v -26.0270461 530.6322575 -122.3936602
v -27.6916195 528.8242698 -125.1035482
v -27.9311072 528.3795595 -126.0157526
v -21.5919167 532.2605371 -113.5058776
v -22.6718150 531.7637920 -114.2434850
v -26.9978475 527.4918079 -122.5496307
v -27.8777275 527.0165801 -124.1950318
v -21.4354303 531.2572718 -112.0094210
v -22.4363972 530.7490230 -112.5048324
v -21.7634067 529.4506550 -110.4807109
v -21.3300660 530.2014947 -110.6364429
v -22.7216799 529.7863483 -112.1079251
v -25.1667574 527.1068811 -117.0218885
v -27.7087297 525.1148343 -122.9180843
v -27.2315852 525.9158611 -121.8780354
v -27.2476170 523.3631134 -125.6138831
v -20.7632985 528.9632678 -109.0481728
v -24.7300006 524.0200162 -116.3199991
v -26.1956751 522.5479007 -120.7900569
v -26.5792422 524.5467424 -120.3172877
v -27.1000005 520.3199983 -123.1599972
v -26.7746039 521.3752985 -125.2142936
v -23.3732667 522.3976374 -111.3343760
v -24.7450173 522.1043825 -116.9306785
v -25.5077276 518.8943148 -119.1548929
v -25.9161908 520.0040936 -120.5569431
v -27.7839545 517.9361701 -124.4002804
v -27.7126618 517.3376203 -124.6910989
v -21.7599999 520.1600194 -107.8799963
v -23.7952061 520.7773447 -112.8291041
v -26.4199954 514.3899918 -118.3400005
v -25.3187288 517.0977712 -117.4546555
v -26.2760408 509.3253851 -123.5773638
v -19.4113124 518.0361867 -103.6422700
v -20.3534327 520.6929445 -106.1485633
v -21.6899998 516.0499811 -107.0199981
v -24.5341286 515.9178376 -112.8580645
v -26.5780315 508.0496669 -123.1778339
v -23.1205449 513.2020712 -108.4349379
v -12.6333544 513.0971074 -94.8724225
v -12.5708515 515.6036615 -96.0614681
v -20.2793144 507.7579618 -102.7480960
v -22.1323185 511.2867355 -105.7762355
v -25.6574489 501.2381077 -119.5586622
v -9.7036529 510.8738542 -92.9377899
v -11.3161420 512.9390955 -93.9273611
v -13.4584205 509.1854930 -94.4566354
v -13.7818987 510.9230280 -95.0847119
v -15.9250554 507.9776645 -96.8163237
v -20.3699991 504.0599704 -103.6000028
v -23.0199955 502.1299720 -106.9099978
v -25.4900008 495.9599972 -118.4099987
v -25.0991583 494.1040277 -118.9992204
v -25.7794149 497.9965389 -119.8398620
v -10.1499986 507.1899891 -91.4300010
v -10.3845149 508.9102387 -92.1950638
v -15.7240573 505.3416491 -96.4571685
v -20.4331130 501.1760592 -101.9168198
v -22.6882659 500.3625751 -105.8192253
v -8.3962334 504.7810674 -89.6397978
v -9.3495585 505.8804154 -90.3621167
v -10.5699962 503.9899945 -90.6200036
v -11.4636170 504.7745109 -91.8028504
v -12.7099995 502.5500059 -93.0600017
v -13.9468666 503.4000278 -94.4829881
v -15.1533391 501.1511445 -95.4140574
v -20.0677533 498.7715185 -100.6791443
v -21.4200001 496.9300032 -102.5699973
v -12.7499998 499.5599985 -92.5699994
v -17.4700003 497.1899986 -96.4699984
v -23.5139951 491.5898144 -106.3313484
v -9.5144119 498.6594021 -87.9252478
v -13.3192902 496.4841306 -91.6957632
v -23.7972755 487.6405597 -107.6314673
v -12.3234019 495.3479767 -90.3922170
v -19.8028069 490.5594885 -99.2226377
v -18.8268237 488.0377352 -97.3752663
v -23.4636869 482.2207391 -106.0772538
v -23.7394813 478.9941311 -112.3230383
v -6.6246670 493.3383465 -84.0385929
v -14.3799996 488.7399971 -91.2299976
v -17.2841977 486.3534570 -95.2418372
v -21.9517946 482.2378159 -101.1780724
v -4.8354198 490.8704758 -82.8832090
v -22.4000067 479.6800017 -101.8000171
v -23.2500210 476.5490890 -110.9101698
v -4.6173627 488.6628389 -81.8350762
v -6.7177825 487.2024655 -82.3099464
v -17.4186584 482.6819003 -93.3024064
v -19.7900031 479.5500040 -97.0100015
v -16.9923492 479.0201783 -92.9481909
v -20.6525829 477.0902693 -97.4945053
v -6.8371971 482.9483926 -81.5022290
v -17.1499997 476.5700102 -91.9400007
v -20.4699934 473.8999903 -96.4500010
v -21.7321701 466.8374658 -108.3986387
v -10.6148440 477.6142240 -85.0212574
v -15.2395889 475.5460620 -89.4841179
v -18.5342319 471.8569815 -93.6835557
v -20.7584575 470.1978266 -97.4602699
v -7.2900001 476.9000113 -80.9599981
v -15.8399995 471.1799920 -90.2900025
v -19.3700008 468.2399929 -95.2100009
v -22.0100079 465.0699794 -100.6300002
v -21.3638954 463.0885720 -103.7702411
v -3.6565273 475.2524197 -77.4670988
v -5.7627121 474.2045403 -79.2720839
v -11.2788351 471.7107117 -83.7565660
v -14.4345686 469.1485763 -87.7436697
v -19.0557931 465.9394622 -93.3423117
v -21.9598357 462.9786313 -98.9035442
v -21.0499987 459.8599970 -104.0899977
v -4.1497513 472.3299146 -77.1203190
v -6.6549471 471.0919261 -79.1468993
v -11.4582116 468.4280753 -83.4221244
v -21.6599982 459.5299959 -98.3799994
v 0.0643888 470.8116651 -75.0655681
v -12.6871346 466.6202962 -85.3404552
v -1.3205804 469.9307680 -74.1320178
v -4.3664505 466.1297500 -74.7563541
v -4.0730336 468.5794115 -75.6310225
v -16.9688687 457.7982724 -87.5488818
v -18.7937524 457.6467872 -90.5683115
v -18.8941229 459.0143263 -91.2888497
v -20.2137269 454.7510445 -91.6975588
v -20.3920361 459.0489864 -93.3379903
v -20.7599867 453.2099962 -96.0600004
v -21.1688261 455.3513527 -95.7887471
v -20.1251581 454.6049833 -100.4373133
v -2.5662300 462.5692368 -72.1347183
v -4.8938859 461.5167975 -73.7274438
v -12.4742603 460.1548612 -82.0678994
v -15.1475118 458.5731626 -85.2471143
v -18.7100004 453.0000091 -88.7800008
v -20.1489441 449.3992627 -95.8083197
v -19.3937272 449.7905970 -97.3198265
v -1.3807266 462.3582661 -71.2196231
v -20.4430651 446.3241994 -91.3852230
v -19.4785334 444.7282255 -95.6421942
v 3.2142771 456.0550749 -68.3141276
v -7.5396234 456.0249448 -74.8333782
v -19.7971519 447.5913644 -89.3749967
v 3.4365566 452.7806938 -66.6252598
v 3.0420718 454.7279477 -67.4811751
v -9.8776622 447.1645057 -75.2841756
v -19.2246176 440.6692684 -88.2052854
v -18.2775557 442.8575933 -86.2932578
v -17.4728390 434.1810346 -94.8359072
v -17.9641135 435.5353117 -94.8265120
v 4.7967881 449.4142532 -65.3209090
v 2.0677710 448.2330978 -65.3284416
v 2.4435834 451.9418776 -66.2838072
v -1.4900001 446.3000000 -68.0399984
v -9.7528016 442.9206550 -74.0974471
v -10.0545539 444.3773031 -74.6349394
v -12.8247086 440.7914281 -76.8784061
v -14.9797555 439.2318428 -79.8158199
v -17.4190197 436.9958639 -83.6764351
v -17.0066021 439.9360716 -83.1486583
v -18.7259391 436.0404909 -86.4830017
v -19.4781236 436.9242191 -89.4124135
v 2.5526951 444.9825287 -63.4955838
v 2.4515176 446.8483329 -64.3335730
v -8.2246782 442.1382546 -72.7448910
v -10.8001987 442.0326054 -74.8570859
v -17.4687169 433.2890809 -82.5508162
v -18.5369086 434.1170490 -84.9498659
v -19.0700013 430.6400120 -86.3900036
v -18.1926060 430.8940470 -92.1499506
v -16.2245240 427.3767471 -92.5500020
v 3.8707908 441.1681890 -61.5292788
v 3.5680949 443.1339502 -62.3098500
v -2.8547484 437.6046360 -66.9689178
v -6.3437466 435.8878732 -69.8875785
v -9.4180107 435.4923069 -72.6586729
v -8.5131014 438.7042820 -71.9620064
v -12.8855845 432.4019551 -75.9140104
v -15.5635830 431.2727749 -79.2843029
v -16.1364693 433.4794283 -80.6890354
v -18.1600004 428.4400046 -82.6499984
v -18.2968620 431.1099052 -83.5402161
v -16.4042767 422.5713909 -90.9557417
v 5.5675879 438.0493760 -60.1454377
v -2.3219401 434.7984791 -65.5139536
v -4.5127082 433.0001175 -67.9173544
v -8.7256990 431.1283231 -71.4058504
v -11.2826638 432.4953556 -74.1044134
v -13.7043735 428.0755520 -76.4858499
v -16.8454722 426.5601635 -79.8251927
v -15.9257017 429.1066229 -79.1090056
v -16.4093003 421.3685691 -90.4643908
v 5.4250583 435.7353747 -59.2922568
v -1.1754439 432.4275255 -64.0363097
v -2.9292039 433.2529008 -66.2623122
v -6.5126624 428.5885394 -69.2320094
v -13.2067008 425.4945219 -74.6084675
v -16.1091853 423.9788055 -77.9779851
v -15.7659613 426.1675477 -77.9870152
v -17.8891383 422.8999913 -81.9942728
v -18.0996638 423.7775207 -82.3533684
v -17.5114516 420.4313159 -88.1390125
v 5.5415211 430.2193224 -57.7122942
v 4.0577613 431.1247766 -58.9993447
v -0.2900000 428.6499918 -62.8800020
v -3.3078596 427.0156622 -65.4025078
v -6.3924501 425.8411229 -67.8172112
v -10.1217888 424.3664742 -70.3924075
v -8.3736610 426.1628687 -69.4351867
v -10.1000760 426.4061749 -71.1556152
v -12.5800008 422.8900075 -73.0199963
v -11.4819612 425.3454804 -72.2232237
v -15.4271889 421.8398333 -76.7529756
v -16.3292140 418.8728034 -78.0418664
v -17.7494194 417.8000987 -82.2602138
v -15.5149689 414.3646657 -88.3342251
v 5.5859690 427.6928306 -56.8766594
v -4.7755768 423.6887693 -65.6685680
v -6.8596257 422.4110544 -66.8859482
v -12.3999985 420.0000167 -72.2599998
v -14.3687492 420.6690192 -75.3462389
v -13.9499996 418.5799956 -74.8400018
v -15.4903047 417.7188873 -76.6715333
v -17.4499992 414.1899943 -82.9200000
v 6.8005561 425.7997870 -55.2248247
v 5.5397004 425.8491397 -56.6194020
v -2.7803697 421.6372669 -63.0027652
v -4.7434215 421.3049114 -64.7361130
v -9.8099997 418.6300039 -68.9899996
v -11.6300052 417.2399938 -71.5399981
v -14.9239795 416.3792431 -75.7443681
v -17.2312185 412.5140309 -81.7533210
v -14.8883834 409.6648991 -86.6582096
v 7.0981081 423.1086969 -53.6712930
v -2.5500001 419.3899930 -62.3200014
v -6.9400002 417.3299968 -66.0400018
v -13.7718879 415.0170088 -74.1288587
v -16.9712473 409.4139934 -80.8159709
v -4.8899958 415.5499935 -64.2300025
v -15.7917831 408.8093638 -76.6581744
v -16.6561678 406.8521261 -81.7842856
v -13.9502706 403.5594761 -84.7461373
v 9.5037874 420.3265607 -51.5503660
v 6.1727487 419.5826352 -52.7423434
v -6.0406066 412.6692116 -64.6339282
v -8.8752648 410.8537436 -67.6995292
v -12.4700004 408.6399972 -71.7699975
v -15.4853519 406.0605764 -75.3114522
v -14.2448535 402.0685256 -83.9476362
v 9.0488158 416.9947803 -49.9248952
v 5.2861436 417.2790945 -52.9811978
v -4.6199998 410.6799960 -62.6399964
v -8.5500004 408.5800052 -66.4900020
v -14.2008970 403.9778411 -73.2113421
v -16.1566101 400.7373154 -81.2084675
v 9.6576596 414.8251414 -48.9095040
v -14.7090368 401.2289941 -73.3975545
v -16.5490415 398.1684148 -79.0892392
v -15.4330283 397.0532119 -81.1022446
v 10.6724864 412.9867852 -48.3082458
v 7.1722558 412.3198390 -49.0003042
v -11.7044514 401.0953009 -69.6667507
v -12.9985195 394.3075538 -81.7899406
v 9.0234876 410.9069109 -47.4244468
v 7.1324827 410.2588594 -48.3741201
v -4.6462310 403.1247199 -59.1746569
v -6.4333957 403.2268226 -61.3939315
v -14.2800249 397.9291320 -71.5465993
v -15.5884186 396.5782821 -73.5212490
v -16.5689103 394.3673074 -76.5198544
v -16.1529984 393.0474222 -78.2224312
v -13.4155704 392.0896947 -80.6904659
v 8.7106517 408.8374376 -46.8280315
v 7.2398172 407.0145488 -47.4731103
v -1.8300000 402.4600089 -55.9800006
v -5.6719906 400.1692235 -60.2677278
v -8.0100000 399.0600109 -62.2100011
v -13.4500004 395.0499892 -69.6099997
v -15.1282065 392.9724693 -71.1265951
v -16.0933901 392.7179575 -73.0716661
v 8.5368715 404.7465622 -45.9493548
v 6.6736108 403.7030637 -47.1381173
v 4.7900002 402.7499855 -49.5099984
v -3.5657713 399.9891281 -56.9509380
v -4.6399999 398.3699977 -57.6299988
v -6.1818548 397.0785141 -59.2881106
v -8.5800001 395.8899975 -62.1800013
v -15.9198884 390.4497027 -71.8325078
v -13.6886984 387.5106871 -78.7845403
v 6.2160646 400.9797573 -46.8530320
v 4.2400034 399.9899924 -48.9000045
v 0.4600000 397.7900147 -52.9999994
v -5.0683417 395.9989548 -57.4805327
v -6.5298504 393.9934671 -58.8144660
v -8.3799995 393.2600021 -61.3100007
v -13.9400000 389.4900084 -68.2400018
v -15.5866807 388.1855309 -70.4196543
v -15.9434006 384.6120834 -74.6636167
v -13.4360241 384.4861686 -77.8007880
v 8.0336472 399.8221457 -44.9291915
v 4.1399985 397.1900046 -48.3400002
v 0.3708911 394.1526115 -51.9039929
v -6.6300002 391.7799890 -58.3599955
v -10.4000000 389.1600072 -63.1600022
v -12.4499919 388.0099952 -65.2700067
v -15.7674663 383.1072450 -74.3188336
v -13.0232973 381.9307387 -77.1045089
v 8.4947683 395.2492177 -42.8962149
v 6.1574355 395.0605392 -45.3400090
v 4.1899998 394.3899870 -47.4799983
v -2.6199999 390.8799887 -54.0399998
v -5.4687727 389.3571496 -56.0915023
v -8.8900002 387.4799907 -60.2900013
v -12.8199998 385.0300014 -64.7900030
v -15.9959178 382.2214901 -69.6880966
v -16.0603914 380.5900514 -72.0870718
v 7.7815475 394.3245709 -43.1482419
v 6.0800002 392.6999867 -44.2800000
v 4.2365477 391.4672434 -46.6135032
v 0.7256526 392.2820389 -51.0428473
v -5.1399954 386.9599998 -55.0299995
v -2.5631513 388.0882859 -53.5833873
v -7.1383389 385.4909837 -57.3209077
v -9.0100076 384.5800161 -59.4100058
v -12.4658532 381.9138408 -63.7184829
v -14.5471944 381.2090456 -66.4275512
v 8.7900031 391.0500109 -40.9500040
v 4.4600000 388.6600137 -45.4900004
v 0.3900000 386.2400055 -50.0200018
v -6.8199998 383.0499947 -55.9500009
v -8.2400003 381.6600144 -58.4900007
v -9.4269747 380.4403245 -59.6382990
v -13.1831747 379.4531822 -64.2862394
v -15.7512333 375.8012652 -71.2511837
v -15.4359294 376.2524426 -72.4055171
v 4.4299974 385.7800066 -44.3799980
v -4.5413510 381.0963333 -53.5335243
v -6.6344705 379.9938858 -55.1621728
v -9.8908385 376.2637377 -59.0118393
v -14.2900003 374.7699857 -64.7699982
v -15.4900001 373.2399940 -67.5799996
v -14.6206431 370.8760440 -71.3131130
v 4.1499999 382.8899860 -43.3799997
v -2.9397393 378.2928884 -50.4827388
v -9.1800001 375.4400015 -57.1599975
v -13.3483065 372.0628619 -62.4693632
v -12.2970287 374.6701181 -61.7651790
v -14.1904308 370.4680800 -64.0903711
v -15.4973175 369.7538674 -66.8004453
v 8.0041056 383.1901848 -38.4945720
v 4.2400002 379.8600137 -42.6499993
v 1.7400063 378.6900043 -44.8400043
v -2.6499999 376.3000071 -49.2600016
v -4.5515583 375.0632405 -51.5599363
v -7.5255535 374.5775819 -54.4247553
v -8.8999998 372.4699914 -56.2699996
v -10.1024378 372.9046285 -58.8102899
v -12.6293041 369.7081804 -60.3182986
v -15.5602563 367.8475618 -66.9038147
v -15.6439878 366.3045764 -68.0097565
v 8.3985515 379.2054951 -36.6676003
v 4.7100000 377.0500124 -41.7300016
v 1.9829234 376.9174516 -44.4566831
v -2.2700024 373.4900057 -48.3399965
v -6.9300001 371.0199893 -52.8399982
v -12.4633797 367.0834899 -59.2722557
v -13.7567753 365.7106161 -61.1231029
v -15.7152712 363.6187315 -65.0416315
v -15.7327857 363.6049926 -67.0318231
v 8.1935450 376.8985569 -35.9434336
v 4.7400016 374.4899929 -40.4600017
v -13.5769062 363.9356494 -59.3450256
v -15.5127412 361.5601659 -62.0371029
v -14.9769690 359.3805432 -66.7371377
v -13.6200003 361.7700040 -57.8900017
v -16.0199944 357.9800129 -64.7000000
v 9.1466494 369.0366447 -31.4076990
v -11.9782360 358.4327698 -53.5894223
v -9.9000037 353.6500037 -49.8399995
v -8.1799999 351.9400060 -47.6399995
v -11.2786181 350.3241837 -49.1817221
v -13.6247305 349.6397138 -51.5517294
v -16.4636839 345.4856873 -59.5925935
v -1.8600000 352.5100052 -41.4000005
v -16.5243540 343.8546956 -58.7984137
v 10.8777899 358.8074148 -26.2414385
v -9.2000002 347.0599949 -46.1900011
v -16.8935470 342.0923650 -57.3698990
v -14.8512926 340.7721817 -48.7136096
v -2.2844058 345.5968797 -39.1008034
v -5.5399998 342.0999944 -40.4600017
v -9.3760490 339.9564922 -42.6506549
v -13.9551014 338.8483822 -46.5709865
v -16.7176798 336.3380432 -51.8459752
v 2.3979594 344.8249698 -31.1539955
v -0.2576452 342.4914181 -35.0997560
v -7.6723765 339.4725919 -41.5452793
v -12.2671351 337.3720646 -44.4230549
v -14.2395617 336.4634216 -46.2895222
v -15.7712344 331.5491080 -46.5035923
v -17.3754767 328.4029365 -50.5297743
v -17.3541084 325.1592219 -51.0811433
v -11.6254883 330.6802809 -39.5476706
v -0.2785562 331.3336074 -29.8206862
v -17.8064033 323.7640262 -43.3895960
v 0.0404962 330.3397000 -27.8931633
v 0.2632525 327.7522624 -26.4378600
v -16.2407942 312.3081923 -50.0896983
v -13.3742625 319.7397590 -34.7594991
v -17.3476636 316.5551424 -39.1881727
v 0.4038726 325.4050016 -24.0002461
v -17.4586307 314.0274584 -41.1016755
v -16.3616426 306.0549796 -47.6443991
v 1.5978218 322.0806420 -18.4337702
v -4.3122983 319.6951449 -23.7929001
v -15.6969987 304.5899868 -48.4813787
v 2.5836050 322.7343261 -17.0540474
v 0.4271034 320.8970428 -19.1837642
v -14.7879561 293.8995659 -44.6967855
v -9.7707221 298.3446717 -26.7462637
v -10.5730193 512.3557448 -93.5402811
v -11.3384742 507.3878765 -92.7844420
v -13.9867580 504.8902035 -94.5935696
v -12.5767980 507.7824593 -93.9032659
v -14.6312919 509.5290542 -95.8281606
v -16.5102929 503.2145381 -97.7558494
v -17.4020790 506.2887073 -99.4900241
v -21.5665866 502.0272136 -104.7849506
v -23.0800044 497.0499873 -105.7899967
v -8.4254425 503.3062696 -88.8643637
v -12.4441963 505.0206184 -93.3615714
v -13.7571301 500.9834766 -94.2254439
v -12.7907852 502.7686357 -93.3889151
v -14.9273267 503.5918355 -95.8533809
v -15.3319305 499.3834794 -95.2770635
v -9.0238173 503.9452314 -89.5126835
v -12.1699991 498.0100095 -91.3500041
v -14.8900021 496.3499904 -93.4100002
v -11.9692050 499.0766943 -91.5404484
v -19.0699995 492.4800098 -98.8899991
v -23.0599996 488.6200130 -104.5200005
v -9.0648094 497.2161949 -87.1973857
v -11.2260366 495.3520894 -89.4469544
v -13.6799999 493.7100112 -91.5300027
v -15.7590434 491.3452864 -94.4998637
v -19.9569128 488.2697165 -98.9928097
v -22.3612580 488.0335331 -102.6079729
v -12.3462453 491.4428294 -89.8568481
v -18.6967067 490.5153811 -98.0817005
v -23.4868471 476.9938290 -111.7016524
v -16.0399992 485.8300090 -92.1799988
v -19.9490692 484.1588140 -98.3160585
v -5.2032582 489.4811511 -82.1820274
v -16.1200017 482.4000001 -91.3499966
v -18.9309716 482.1888804 -95.9269181
v -21.9122302 470.2788889 -109.9810600
v -6.2710517 488.8125062 -82.0690989
v -14.4592831 479.5599282 -89.0407041
v -19.3200000 475.1800001 -94.8000029
v -22.0865607 469.1151679 -104.8153415
v -22.2609546 471.5582728 -105.9340835
v -4.2705303 482.7105403 -79.5525089
v -3.2079951 483.4915996 -79.9436420
v -11.7962174 481.1154902 -86.7284760
v -13.5200005 475.3200114 -87.5499994
v -16.6126490 473.5087156 -91.8345898
v -19.5317138 472.3502100 -95.4417586
v -20.3248523 468.4085250 -96.5809226
v -21.9617728 468.8037932 -101.2300774
v -4.5300000 476.0699868 -78.5399973
v -3.2032928 478.4989357 -78.0969039
v -12.5500029 470.7600176 -85.0199908
v -14.3504674 473.4859467 -88.5534063
v -15.3899994 467.6499963 -89.2499983
v -17.5859798 470.7162976 -92.7303955
v -18.8495703 464.8019671 -92.9135680
v -21.4100052 461.9300067 -96.8799964
v -21.0222472 458.6363137 -102.6659608
v -20.9133327 460.5721235 -104.7772542
v -0.6814254 471.2570012 -74.8467296
v -12.9499938 463.3800089 -85.2300003
v -20.7321532 455.9190273 -100.7286608
v 0.6035703 466.2345648 -72.6573914
v -3.7061840 464.5209610 -73.4136701
v -1.3935317 467.8627849 -73.2318237
v -2.6638554 470.7567394 -75.8266076
v -12.5606284 456.5970004 -81.7174315
v -18.3787085 455.6928575 -89.5726681
v -20.2101860 452.2902369 -96.5799391
v 0.6207117 461.5363181 -70.2655017
v -14.0624428 449.7331679 -81.5430135
v -15.3461397 454.6197057 -84.6151114
v -18.6609030 440.0146008 -95.1074660
v -14.8365460 441.9113100 -81.0027868
v -16.1316358 444.7775781 -83.2824856
v -18.4700005 437.2099936 -87.0399997
v -17.7216996 440.8723414 -85.5868012
v -18.9962573 442.6245391 -88.5021538
v -18.8011844 437.6447201 -94.2085758
v 5.0655827 447.6770163 -64.5603389
v 2.6783387 449.9989748 -65.6893477
v 2.2805145 453.7980556 -66.9686794
v 0.9661053 448.3219981 -66.6931793
v -5.2684965 441.5717125 -70.2783465
v -7.5208712 444.2763329 -73.0310008
v -10.8823022 438.2777810 -74.1675943
v -7.4980012 440.7351613 -71.9479546
v -13.9600793 441.3875937 -79.2529806
v -14.9911568 432.4408472 -78.9916292
v -12.2484080 437.2002184 -76.1533454
v -14.2914532 437.8197193 -79.2907029
v 4.9804230 439.8179352 -60.8486421
v -3.8101322 440.7885671 -68.5234219
v -5.4589389 433.6124361 -69.3645850
v -8.7189106 436.7618859 -72.3145604
v -10.0216893 430.9543371 -72.8816465
v -10.3665357 433.2663417 -73.6225694
v -7.9037435 433.3405197 -71.5134516
v -11.6102947 436.5770519 -75.2552301
v -15.2925747 427.0719290 -78.1666189
v -14.0129356 430.3969443 -77.2130266
v -15.8272535 432.3321581 -80.2900046
v -17.1521679 424.1243005 -80.6043744
v -17.8324319 425.7200360 -81.9842592
v -17.8431682 423.8842726 -88.3806720
v -17.2247384 419.1204906 -87.7036005
v 5.6686704 433.2018197 -58.4761538
v -3.9416305 434.6799552 -67.7687079
v -4.9779569 427.0432591 -67.2910959
v -2.1048302 429.7909141 -65.1051253
v -5.2888147 430.5176735 -68.5829222
v -11.1995116 423.5073030 -71.7590153
v -9.0009049 428.7863970 -71.5673938
v -14.8053989 426.5035391 -77.1711841
v -15.1374908 419.5417762 -76.6036808
v -13.5918567 422.5009382 -74.9590248
v -16.3873341 425.1452982 -79.0754557
v -16.8998037 415.4794812 -81.3335255
v -15.8929806 411.6556048 -86.6771266
v -0.9400000 422.3400056 -62.0499998
v 0.7201213 426.4739454 -61.8700050
v -1.9083947 427.2532165 -64.2626211
v -5.4485006 423.9788949 -66.6284487
v -8.3065741 420.9074974 -68.3172271
v -13.1245861 420.8438396 -74.0842968
v -15.1199987 411.6899967 -75.7199973
v -16.5880509 413.5635495 -80.5668533
v -16.6809466 407.6898396 -81.2701359
v -14.2689897 405.5615366 -85.3617042
v -14.2402863 407.7866375 -86.1662775
v -0.3131606 419.0085828 -60.3101030
v -7.4499985 410.2700055 -66.3100034
v -16.0926264 407.1778357 -78.2118291
v -15.7833938 409.7005725 -77.2794262
v -15.4855354 403.8696587 -83.8945732
v 7.4554039 418.2922542 -51.0407463
v -7.9199998 402.5399983 -64.2599985
v -6.6048815 407.4372649 -64.0057847
v -11.9604003 397.0574737 -69.0337196
v -16.0816107 394.6276009 -74.2261931
v -15.4237673 399.0990520 -74.8537928
v -15.8724543 401.0641575 -77.1313161
v 9.5444750 406.7634642 -45.9054448
v 4.1886466 402.7782977 -50.7012457
v -1.1385132 398.4370530 -55.2548617
v -3.4576482 401.5368819 -57.8662865
v -7.2385105 395.6198394 -60.6360100
v -6.9972156 397.5295126 -61.0304847
v -12.5845792 390.7923400 -67.4735084
v -11.8879182 394.1272199 -67.9467991
v -15.1062058 394.8887885 -72.1650794
v 8.6899977 398.4000087 -44.0700129
v 5.3645745 404.4338465 -49.4914055
v 3.3399998 394.4399953 -49.3899994
v 6.5180222 397.8535235 -46.5136766
v 2.9400073 398.5340297 -50.9285070
v 1.6768414 400.2450407 -52.8482012
v -3.7837841 390.3994262 -55.3128682
v -1.6947379 393.7994242 -54.5132644
v -7.1550622 391.2718296 -59.6861988
v -6.7845881 389.1285658 -58.4781282
v -4.8380764 391.0706639 -56.5498583
v -8.7399278 390.2299106 -62.1020980
v -11.0678375 391.4986849 -66.0655200
v -9.7268466 390.7887340 -63.8564304
v -7.8778034 390.7570839 -60.6226698
v -13.5423765 382.6886415 -65.5162781
v -14.8655651 383.4502399 -68.3169886
v 7.6582157 396.1200118 -44.5069522
v 5.3393911 396.0879743 -47.0028631
v -0.3679863 383.7242126 -50.6798737
v 3.1800496 390.6704783 -48.5626981
v 0.1596130 390.9708858 -51.6319387
v 2.0911954 392.1159506 -50.1526259
v -6.3506602 387.5668943 -57.1908578
v -7.8898538 380.7250261 -57.4839339
v -10.0036841 381.9985688 -61.2433106
v -14.2306834 372.4238276 -64.9458319
v -11.2787550 379.4044852 -62.5720322
v -15.6658478 371.0587919 -69.4236308
v 6.5000001 383.9299977 -41.0999991
v 2.6000000 380.6900084 -45.5100015
v 2.3209602 385.6281340 -48.0554774
v -2.8059380 381.0708523 -52.2250310
v -9.7416611 372.1667528 -58.0559373
v -9.5430193 373.4558523 -58.1525005
v -10.1376465 374.3903339 -59.5005564
v -10.6382631 376.6245246 -61.0680729
v -13.2838283 368.1486845 -61.6091937
v -13.5535439 370.4736233 -62.7327412
v -15.4499998 365.9499884 -66.0300031
v -14.5510752 368.3106005 -64.9854168
v -14.6760922 370.8280325 -65.7360554
v 11.8753118 381.8499148 -35.0681655
v 8.1199948 380.4999888 -37.4200009
v 10.3759067 382.2234571 -35.5477333
v 5.2668448 377.3199022 -41.0035774
v 5.4265941 382.0323646 -42.1533175
v 2.0216957 374.7194707 -44.1798754
v -9.6917059 370.3162968 -57.4058369
v -11.7508406 366.7058051 -58.6007759
v -15.7050397 362.1558547 -63.5133460
v -14.7116305 364.1124070 -63.2720217
v 10.9467916 379.5766234 -34.1970176
v 9.9099996 378.0300021 -34.9199995
v 6.2006954 378.1712651 -40.1611738
v -15.1308598 360.9123826 -60.0753985
v -14.3729616 362.5356257 -60.7007816
v 7.4679055 374.9154806 -35.8169302
v -9.0202391 362.7201021 -52.9198162
v 7.2835688 373.4647632 -34.8604470
v 12.0227588 379.0162206 -33.8985026
v 10.0679277 374.8124242 -33.0373421
v -12.2667318 359.7032130 -54.7410436
v 12.5953043 376.3201833 -33.0731943
v 5.8884327 370.9592819 -35.1821780
v -13.5676283 357.5734496 -55.1704094
v 12.9334442 374.5749295 -32.5539112
v 10.6687481 373.5140264 -32.1584791
v 4.9698944 370.1998293 -36.1638181
v -7.0871767 360.5690002 -49.2522083
v -13.5843949 356.5114141 -54.7242500
v 8.9653954 371.4853525 -32.3350690
v 5.3700004 369.2199886 -35.3300013
v 2.6211422 365.8554554 -37.8417857
v 10.7346838 370.3794777 -31.1666168
v 7.6890253 369.2692518 -32.4939378
v -12.7494493 353.2527387 -52.6833199
v -14.5823909 353.6317945 -54.4261634
v -15.4984221 352.5880277 -55.3567633
v 12.7584049 368.3708012 -30.2604400
v 10.2746459 367.8844273 -30.5038635
v 7.7816145 367.3262596 -31.9317654
v -8.5966624 354.9500704 -48.5294759
v -10.9483656 352.6341915 -50.5214892
v -9.9299988 352.0399928 -48.8599911
v -12.3438090 350.8829176 -51.0585085
v -8.2040122 349.7512639 -46.7001498
v -12.9417749 347.8711843 -49.6247150
v 12.0708710 362.9680574 -28.0968435
v -17.0558654 339.1888142 -55.6159765
v 11.9414628 360.8423769 -26.9459803
v -3.9800000 348.2800126 -41.9100001
v -7.4388869 347.1936285 -44.9251197
v -12.0299999 343.7800109 -47.7100015
v -3.7799999 345.9399939 -40.8499986
v -12.3399999 341.5099978 -46.4500003
v 8.6859930 356.6790819 -26.7615654
v -7.4501042 341.8152034 -41.8575183
v 12.3835281 353.6812067 -22.8141639
v -2.1233156 342.1486020 -37.7356187
v -6.0406546 339.3115401 -40.1266180
v -11.5502570 337.3329937 -43.6336063
v 12.9473740 351.9667685 -21.8605045
v 10.9032467 350.5823612 -21.6938294
v 1.2040701 343.1314528 -32.6306783
v -5.2592983 337.1423781 -39.2887332
v 13.5921557 349.7571945 -20.4914249
v -9.7096590 333.3296776 -40.7204963
v -2.2707358 334.8558843 -34.9669605
v -6.3825650 331.7330480 -37.2368470
v 14.2889833 345.7816243 -18.2257686
v 14.1187217 343.3323503 -16.6589431
v 13.4150740 341.4544165 -15.6186493
v 2.6700757 333.0181837 -25.0167586
v -18.0348735 319.2204535 -42.0308746
v 3.5780820 330.3253949 -21.0036673
v 6.5595317 331.3916922 -15.7776847
v -0.2290803 325.5066574 -24.9894541
v 14.5137375 331.3370347 -10.3141638
v 1.5001761 322.3221600 -19.4235481
v -4.8848726 319.5311725 -24.8076674
v 14.8100015 329.5100033 -9.4800042
v -15.5115305 296.4467108 -44.1754051
v -15.4106002 299.2941737 -40.3226912
v 13.4179825 325.9745538 -7.6331231
v 8.4496373 321.6120899 -8.1045683
v 11.6977710 320.9304214 -5.9523038
v 6.3488940 316.8141842 -8.4172171
v 0.3797530 312.4510646 -15.8656798
v -14.1453650 289.2020047 -42.3271768
v 12.6471370 319.1555142 -5.3299032
v 5.0526829 314.3973053 -9.6430182
v -12.0092314 297.5374758 -28.9677884
v 13.8825011 316.0948157 -4.7373958
v 4.8951348 311.7705882 -9.7730029
v 1.5564037 305.8813810 -15.1622528
v -12.3182358 292.6201522 -29.9798418
v 14.1287297 313.1819665 -4.2424882
v 7.8400001 309.7899854 -7.0299995
v 10.5092404 311.3836944 -5.4321997
v 5.5982033 306.0036898 -11.1301197
v -11.6314925 290.1750505 -28.9689954
v 13.0049214 309.3491495 -3.7727938
v 10.5430186 308.1899881 -4.9008764
v 7.4776593 304.9797118 -8.4080892
v -1.4542595 294.8398888 -19.5053723
v -12.1627636 281.0012400 -34.6407779
v 1.6039694 293.5460210 -16.9995576
v -9.8167947 283.1233144 -27.9506929
v 18.1921553 303.1489253 -2.6159280
v 15.7600008 303.4799993 -2.5800001
v 11.2911109 302.3282290 -4.6287905
v 7.0699058 294.5599556 -12.2199189
v 17.0397926 301.4872372 -2.1323680
v 13.6292605 300.6370664 -3.1536499
v -0.4596204 279.6741724 -18.2289239
v 18.7528282 295.5398858 -0.9066201
v 17.8448614 299.4252443 -1.5695267
v -33.5390456 11.5631353 -56.8330102
v -51.1548407 -17.4942221 -47.1225046
v -33.1021883 5.7760701 -53.9823137
v -53.8212657 -18.8959353 -43.9144522
v -51.6067334 -19.7457764 -45.0507589
v -47.0751673 -20.6619687 -45.9781587
v -21.5033665 5.8481293 -56.9116063
v -53.9016873 -19.3311386 -42.7767783
v -58.4345646 -15.6012597 -36.9215570
v -40.3075218 -22.8338409 -38.1760374
v -38.5330729 -22.3276392 -40.0465354
v -37.4468714 -22.3532934 -38.4808853
v -57.5846359 -13.6632295 -23.9675455
v -34.9426866 -21.7511505 -35.4103781
v -53.3190481 -18.3522068 -24.7907396
v -51.4115319 -19.7148267 -25.2258126
v -28.2104723 -15.3668821 -38.7605876
v -50.9954393 -14.8936193 -20.0191215
v -48.3173802 -20.2400852 -22.8928626
v -34.5899984 -21.1399999 -30.5599999
v -37.8300324 -20.3888863 -26.9701015
v -32.3462114 -20.5233358 -29.2271618
v -30.4898843 -20.8759382 -29.1498657
v -21.4915499 -22.1538730 -31.3494392
v -10.8562997 -12.9910624 -38.8726406
v -22.4524941 -22.3231278 -30.4402206
v -36.4543423 -20.5548592 -23.8803942
v -10.5555141 -13.8279451 -37.2100770
v -18.7941436 -23.0323616 -29.1202981
v -9.0112351 -12.2231254 -36.2187773
v -42.6470302 -19.2654692 -16.4639223
v -33.0365747 -21.0864358 -20.7882803
v -41.1366001 -19.2080662 -15.5399907
v -17.5010581 -23.1362954 -27.9227011
v -25.6285481 -21.7948277 -21.6216054
v -37.5385769 -19.0709457 -13.0990949
v -35.9017290 -19.3435941 -12.3431990
v -13.7997381 -22.5737169 -25.2358411
v -12.2456467 -21.9975635 -25.5381353
v -32.6768048 -18.6617784 -9.1533102
v -12.0048318 -21.6256417 -20.7502637
v -11.1583555 -20.8012294 -18.6555889
v -25.0668526 -18.8746341 -2.2680978
v -14.9233695 -19.6439344 -3.8007509
v -10.1172989 -19.5672456 -6.0087517
v -20.6058323 -17.3573978 3.9121308
v -16.5802054 -15.9839336 7.9720384
v -8.0994843 -17.3178557 6.2255468
v -14.2164184 -14.9013670 10.2248099
v -13.6445174 -14.3873543 10.9488042
v -11.5300221 -12.3009020 13.7506146
v -8.7200003 -13.1299999 12.6499999
v -5.3800000 -13.3400001 11.1600002
v -11.1869145 -11.6591053 14.4636920
v -8.4100002 -12.8900008 14.2900003
v -3.5681522 -12.9134217 14.6269286
v -7.5711031 -10.9541500 18.7944490
v -5.6734253 -12.4468496 17.7479535
v -2.0849127 -12.5366645 15.7953519
v -6.3264975 -10.6525188 20.3205142
v -4.0762718 -11.9861094 19.9035183
v -3.4286617 -10.9614199 22.2425349
v -2.2191540 -10.8263595 22.8777062
v 2.3060271 -9.5438277 23.0266899
v 0.7603225 -9.4978372 24.9969549
v 2.2700566 -8.2494766 26.8160123
v 3.7011120 -7.8533161 25.7791318
v 2.0135699 -6.9799665 28.2944310
v 5.7847858 -6.2246122 26.6958252
v 8.6308764 -0.3113449 36.0276438
v 11.2661952 -0.6671494 35.4887545
v 10.7088229 -0.5525304 36.5617871
v 10.2155097 1.2908232 39.5461656
v 14.3547570 0.9136649 39.3675268
v 13.9097422 0.9725725 40.9133583
v 12.8444731 2.5004828 42.9977477
v 18.4430666 4.3602530 48.4954976
v 19.2847122 4.9866796 49.1934791
v 20.2950276 5.2278889 49.6504195
v 22.8353944 57.3426262 37.7698615
v 25.4898015 84.2226297 38.5080613
v 33.3548039 18.9572461 56.5753467
v 23.3718976 104.0086150 34.6719921
v 24.9627512 99.4133651 41.4114408
v 29.0135369 78.9391696 45.3333966
v 28.8600642 82.0128620 45.1254770
v 28.0060302 78.4037560 44.6470231
v 22.5518532 108.0533192 31.9299363
v 26.8120933 53.3564091 45.0062789
v 22.5918163 23.4739445 51.4651760
v 30.8002494 16.7844463 54.5047745
v 21.1350136 50.3869504 37.0629504
v 13.3318203 100.9814143 20.4753354
v 17.6615342 31.2617421 39.6661796
v 18.6063405 5.0738226 49.2155291
v 16.3721982 3.6786068 46.6578305
v 17.7713968 3.7339744 47.0532104
v 14.1889919 1.9565693 43.2311520
v 10.5806375 2.2381009 40.8149175
v 8.1799999 -0.6299999 35.1799987
v 9.3099512 -0.9707185 35.0392386
v 9.1200005 -1.9200011 32.1899988
v 3.4950604 -1.2835396 31.6338800
v 7.0000002 -3.4200000 30.8699999
v 0.3317653 60.4608022 7.3525421
v 2.7661182 -5.1723113 29.6374969
v 6.2760618 -5.0578429 28.8549438
v -8.7289372 86.1679539 -2.0351985
v 1.6299350 -3.8402362 29.9062021
v 1.8633516 -7.5151762 27.6333075
v 1.9609372 -6.3342350 28.7615918
v 4.6725338 -7.3287934 26.2492970
v -2.1108014 -9.1675986 24.9007624
v -0.0784824 -9.9014835 24.7900728
v -4.0241866 0.2012989 23.8910597
v -4.4641187 -5.5841967 24.3739076
v -13.6434305 75.3490478 -4.1714781
v -1.0326677 -11.0510597 22.4226117
v -4.8790774 -11.1687565 21.1117826
v -17.8530198 67.9453835 -6.8851132
v -5.8620758 -11.8221501 19.0644115
v -4.3566744 -12.3464363 18.6127946
v -2.2182048 -12.6614142 14.1260540
v -9.2027532 -12.2907655 14.7226248
v -12.8017003 -11.9440295 13.2349683
v -9.2200004 -13.2099995 12.4899996
v -12.0318877 -13.9074093 12.0363059
v -5.5918074 -14.9289137 9.5779849
v -17.3452385 -4.9011558 6.2693493
v -14.5120742 -15.7149397 9.2552854
v -18.0345569 -14.5250391 7.7492949
v -23.3129375 -16.7768616 1.7223437
v -23.2948437 -18.4263680 0.3480004
v -24.8459373 -17.3312314 -0.5858629
v -26.3138786 -16.9087611 -1.9022117
v -12.0450957 -20.2699583 -8.5171461
v -27.0360596 -17.4984541 -2.9868928
v -29.4881426 -18.2303544 -5.7440903
v -14.6840224 -20.2155616 -11.9048683
v -12.7100004 -21.0200008 -15.8799998
v -11.4057884 -20.5327552 -16.5119618
v -10.9989019 -20.9020413 -19.9461300
v -33.9556076 -15.6449657 -9.1230571
v -32.5690396 -17.4682271 -8.2827825
v -33.8101462 -17.6080782 -9.5226606
v -11.9288890 -21.8423381 -23.8810461
v -40.8023447 -5.1651369 -14.1146164
v -22.3384090 -20.7765456 -16.7622063
v -36.5105309 -18.5519978 -11.9948089
v -13.8367275 -22.4184114 -23.0765920
v -45.7634963 -3.6090272 -15.0696943
v -39.4974761 -18.2935093 -13.5623617
v -13.6963241 -22.3708078 -28.1036124
v -47.3466478 -8.9273332 -17.0174073
v -45.0196937 -12.8071224 -16.7939588
v -42.3420034 -17.6761728 -15.3150773
v -52.4467304 -11.4418976 -19.4827896
v -49.8900004 -9.8900003 -17.2899999
v -48.5388674 -11.9355973 -18.3986630
v -43.6879955 -19.4784701 -17.4559504
v -50.9894453 -12.2261262 -18.4730031
v -33.0428593 -20.4641633 -27.1860305
v -28.8992655 -20.9365468 -29.2270742
v -51.8734567 -14.1139282 -19.8163725
v -34.7299986 -20.5399990 -28.3499993
v -31.1255567 -20.5381867 -30.7816770
v -54.1360602 -12.7713634 -20.6548795
v -39.4498520 -20.5518920 -27.9697776
v -49.7589968 -19.9979357 -23.6611962
v -56.5825552 -14.5620620 -23.5657729
v -49.3570231 -20.4707086 -24.9861367
v -41.5400676 -21.1067554 -31.1485771
v -59.3037307 -4.8753945 -25.2553988
v -55.0570488 -17.5563656 -25.7627554
v -52.0636365 -19.8083967 -27.2324793
v -36.4086144 -22.2165510 -36.7106907
v -38.6932082 -22.7170605 -36.9287580
v -60.5900101 -11.1922715 -28.0896537
v -51.5306965 -20.3532092 -28.9885905
v -46.1684093 -21.4408208 -33.4645882
v -39.0429758 -22.6808582 -38.8748646
v -42.0372747 -22.6114392 -38.6825725
v -53.3663370 -19.8777039 -30.8113750
v -43.0128090 -22.1896991 -38.5865942
v -45.0428538 -21.9416097 -39.7091024
v -60.8063154 -12.5554493 -32.7897891
v -45.4811044 -21.9509676 -43.0856198
v -57.0524149 -17.7411884 -38.1033607
v -56.4691834 -17.8052280 -40.3845571
v -54.8833869 -18.8404936 -41.7364910
v -52.5946282 -19.8005047 -43.6409824
v -55.0331250 -18.3062367 -42.8546891
v -52.7846403 -19.3539131 -44.4391035
v -49.6183001 -20.2499181 -45.4492085
v -52.9689230 -18.7018048 -45.0330637
v -46.6744676 10.6097441 -47.4959649
v -43.7161922 10.0608012 -50.5165607
v -42.2365554 9.2792185 -51.6951419
v -39.4781008 7.2544673 -52.6412614
v -45.7935184 9.1983723 -48.7290770
v -42.4181335 8.1806956 -51.3157472
v -48.5328175 8.8889562 -46.2408997
v -44.7446555 6.9125812 -48.9439592
v -42.0349948 4.8724120 -49.2685065
v -36.8919484 2.6211038 -47.8611514
v -48.3553670 4.1891988 -44.9420922
v -13.9888832 -3.6169942 -50.5010709
v -44.9279808 0.7513753 -44.9720062
v -50.9267934 5.1716520 -41.7965353
v -49.4265445 1.8782193 -43.4295423
v -49.6200062 1.1699999 -43.1400053
v -51.0220714 2.1976861 -41.5757075
v -49.0700006 0.4000000 -42.8400002
v -23.4692898 -4.9296063 -44.1845208
v -51.8928170 -0.8265362 -41.5796340
v -53.5801239 -0.6802446 -40.4422283
v -56.0724996 0.3176441 -37.9107445
v -55.4942600 -3.0169282 -40.2899534
v -51.6890064 -5.2989861 -44.2960151
v -59.2599995 0.2399998 -35.0499973
v -46.8644761 -5.9732962 -43.8791066
v -32.1391560 -6.8267710 -43.1036614
v -58.7700009 -1.9800004 -36.6499983
v -30.3764492 -7.6499507 -42.5953716
v -59.6530177 -3.4943928 -36.4919156
v -56.5924682 -5.4818909 -39.9703234
v -54.0041216 -6.5590125 -43.2574414
v -43.4908681 -9.7549614 -45.1756977
v -60.1815954 -4.7814227 -36.3559797
v -59.2625253 -5.1669669 -37.6134366
v -52.8001077 -13.0853662 -46.4391373
v -29.8878439 -9.6774781 -41.9622324
v -60.8898662 -5.3523621 -35.2975689
v -57.9408631 -7.2097466 -39.2010473
v -46.6763861 -12.9996408 -47.5422069
v -35.3140570 -12.5801805 -42.9302491
v -58.5338771 -10.3895133 -39.1030796
v -31.6985510 -12.9843988 -41.4582267
v -28.2927621 -13.4867551 -40.1725248
v -61.0174276 -9.2208479 -35.4742222
v -59.7172193 -10.5798580 -37.8301479
v -58.1819750 -12.0886518 -40.2107239
v -49.4181514 -18.9231522 -47.3491810
v -28.6860224 -14.6469753 -39.6480337
v -60.4334958 -10.3552667 -36.6105177
v -60.1672493 -11.4360685 -36.8513316
v -54.6820089 -18.1707013 -43.7624715
v -57.3563911 -17.2791183 -38.5932997
v -56.4297698 -18.4011441 -37.5716463
v -14.4156534 116.0026714 -30.5773169
v 9.7729322 189.4380450 -1.5439513
v -23.9971243 126.0487288 -18.6181273
v -19.7504256 115.7704741 -25.3872480
v -12.9044540 115.9572005 -31.2003382
v -24.1448637 124.2823526 -18.2865486
v -18.4893217 140.5170709 -10.4430420
v -24.1426397 121.2456673 -17.5048728
v -22.6242710 116.4776236 -18.8152120
v -16.6810323 112.8281206 -25.4409071
v -10.9748011 112.7717346 -29.8456345
v 14.1616007 191.4373785 3.5485474
v -21.7603799 114.9683520 -18.3604229
v -20.2663448 113.4315208 -19.3087664
v -14.1865285 111.4328727 -26.6181696
v -4.2956164 110.7438058 -28.0707199
v 14.5435827 187.7253801 4.0433733
v -14.2669026 110.4452759 -24.4633015
v -12.1972719 109.2213392 -24.9229353
v -11.1113125 110.6073037 -27.3501854
v -0.7659119 111.6625294 -27.9064812
v -22.4998444 118.4857711 -12.0767122
v -22.7621682 117.5365224 -14.0125910
v -10.0019332 108.7269709 -25.0501018
v 14.9319815 187.5296533 6.6189808
v -17.0099996 110.7000038 -17.9799963
v -7.4745710 107.3473766 -22.9424145
v -19.4175895 124.3473962 -7.2074565
v -21.1593173 120.6732169 -9.1613885
v -20.6564721 114.4676954 -12.0393522
v 12.4306371 177.1041453 2.4262788
v -18.1853697 111.0177636 -12.3024741
v -16.2027832 108.0975160 -16.2871312
v -16.4139513 105.8033630 -16.4749809
v -17.8301577 122.3034114 -5.2416073
v -19.2725044 117.7662835 -7.3624286
v -18.9174972 113.1435260 -10.1771811
v -16.9753693 109.6809730 -12.7120940
v -16.6100003 107.7700034 -14.2799998
v -16.8941040 110.3280336 -10.7066277
v -17.5400004 106.1900035 -13.0599998
v -17.6741015 100.1331508 -17.6887382
v -17.4018890 112.3483554 -8.3584562
v -17.6776834 103.3631042 -12.5605222
v -14.7721274 122.5464568 -3.2447076
v -19.6747929 98.2142687 -13.1543474
v 14.3692875 172.2156107 6.4891172
v -11.7702549 129.1092336 -0.0555738
v -14.8499999 112.3299971 -7.2300020
v -15.9192402 108.9099795 -8.4607778
v -17.3799992 102.4100035 -11.1100003
v -18.4107944 100.6203517 -12.4711161
v -14.8881441 110.6069759 -7.5626555
v -15.1523240 107.7464595 -8.0655832
v -15.7138687 105.5721268 -8.9424150
v -16.5153500 104.2545363 -10.2078719
v -16.9866104 100.6514877 -10.5904490
v -19.4778424 96.7664942 -11.3130994
v -22.6896126 91.3144499 -13.4095838
v 13.9119746 168.2205647 7.4436264
v -25.8807391 69.0210983 -20.9661517
v -26.9920081 74.2186382 -17.9662686
v -24.1429694 85.4215771 -12.3347165
v -27.3129102 73.8124624 -15.2108837
v -27.7275592 70.9369257 -16.4373349
v -15.2882831 101.1715233 -8.8068191
v -28.0371234 66.3039312 -16.2236076
v -16.4043009 98.9386588 -9.3003884
v -12.3782773 104.5023799 -5.8043441
v 13.7916403 162.7982259 9.4205588
v -11.6815362 104.8078164 -4.9230768
v 14.8037504 166.7528600 10.3245853
v -4.3970314 115.9866452 -1.6529982
v 13.5644739 160.6779397 10.1802852
v -4.1962685 113.9097363 -1.5963224
v -2.6940694 115.9697622 -0.5876282
v -4.3782862 109.4203442 -1.1004600
v -8.1717502 104.1627154 -2.0737844
v -18.0686992 87.4402374 -6.5109148
v -3.3238998 112.0204031 -0.5655432
v -17.4692944 85.4675025 -5.2938755
v 13.6623047 156.1447382 12.5344396
v 0.9299642 120.0563610 3.8795604
v -20.0218726 73.9671066 -6.7137484
v -17.5458957 80.6489140 -4.8197019
v 12.5064831 146.7654854 12.1972021
v -14.8104317 136.4231259 -31.1583709
v -12.6371086 138.6352181 -31.8339989
v -16.3501706 137.5674456 -28.6774244
v -16.1899999 131.8400055 -31.0600009
v -19.4697678 118.9562827 -27.6127923
v -9.4247051 141.8904364 -31.8225436
v -12.8778489 141.5351182 -29.5587461
v -15.5292274 138.6383772 -28.7954938
v -17.5799970 136.5900040 -27.2999983
v -19.5700973 134.1480017 -25.9952862
v -7.2354348 142.9581195 -31.7690969
v -14.4952368 139.9842650 -28.7681259
v -16.0305463 138.3423358 -27.7177263
v -19.8066961 136.3752484 -24.6750899
v -22.0810603 130.8717132 -23.6415248
v -23.9484180 73.4772831 -20.6531342
v -22.7210969 117.4131483 -20.4179958
v -24.3661739 81.5178454 -18.4977017
v -22.6938874 134.5847249 -18.5983740
v -23.0390895 133.0685169 -19.5817687
v -23.9605140 120.4227731 -18.5328461
v -22.4909801 87.5545666 -17.8082902
v -19.3714146 139.8868412 -21.7041373
v -21.8708590 136.8108839 -19.0157592
v -23.1580660 132.6495111 -18.1794595
v -23.4191213 131.3487887 -19.1345252
v -0.1996433 143.3357447 -31.8164639
v -6.7484062 147.0739096 -27.4927206
v -10.3541818 146.6475725 -25.3809877
v -20.6497200 139.2292380 -19.2194954
v -12.1951653 72.7857351 -22.6715673
v -8.2067251 147.3146975 -25.8950908
v -9.8599996 147.0299959 -24.4500004
v -14.0409451 145.8726972 -21.3707834
v -20.8910536 139.1114891 -16.3756497
v -18.2758477 95.0210690 -18.5407642
v -7.1698939 147.7994919 -24.8200484
v -18.0154722 143.3832198 -17.1731524
v -20.1916583 140.3227001 -15.0353396
v -18.4958316 101.7577425 -15.6208761
v -24.7870479 83.4688023 -12.3004792
v -1.8943250 148.0241567 -27.3795426
v -7.5300001 147.4099904 -21.9600014
v -9.4923601 147.2261399 -20.0875495
v -11.9673442 146.7450559 -18.7558308
v -19.4948893 141.0509944 -13.5110626
v -1.0844599 217.1742916 -27.7092960
v 0.1999994 149.0599960 -25.4800003
v -2.3799986 148.9599943 -23.8699988
v -5.7029277 147.9072124 -21.6202047
v -7.6117385 147.1512318 -20.5319207
v -13.2091492 146.4201063 -17.1494391
v -16.6619439 144.5743144 -15.0064426
v 1.0132391 149.4636834 -24.8451699
v -0.5812645 149.6694833 -23.7784572
v -8.5099991 146.8299925 -18.5700022
v -13.6516662 146.1651772 -15.6426150
v -15.4852206 145.2360600 -14.4593306
v -16.8166440 143.8895613 -12.8951967
v -18.3637626 141.7749971 -11.7828920
v -17.4005311 97.1085876 -10.0952778
v -13.7426695 145.8920240 -14.1037898
v -15.4987033 144.9286789 -13.3611131
v -18.5615197 85.2421671 -7.0923101
v -6.1999992 149.2100060 -17.3700005
v -7.6899985 147.2499967 -16.3400006
v -5.4131392 161.3703966 -18.5149387
v -7.8686001 146.5040445 -14.3736079
v -12.2290161 145.9590346 -12.9633602
v -13.9837926 144.9688077 -11.1727435
v -19.3519332 123.4128848 -7.0023597
v -8.7200012 145.9499896 -12.7300005
v -10.7657546 145.8935738 -11.7741693
v -15.9090720 142.5292641 -9.0413764
v -6.8471548 146.3591307 -12.5561375
v -7.6712873 145.9340602 -11.5733398
v -9.5125698 145.9773332 -11.7543805
v -15.0008854 142.5534934 -8.1890197
v -6.6463123 145.8640993 -10.4210135
v -10.4400730 145.1495737 -9.4600478
v -13.5846296 143.3645338 -8.0347620
v -6.1040753 145.2348828 -9.2467964
v -10.1870848 143.9328641 -7.2365380
v -4.9378341 143.5409486 -7.1146251
v 3.2998337 227.2366881 -18.1035660
v -3.9997143 142.6854730 -5.9462693
v -8.5381186 140.6437904 -3.2607224
v -2.7165741 150.2609253 -7.4851797
v -3.3316840 143.5336024 -6.3885096
v -2.3884007 144.8509395 -5.6147533
v -3.0367167 142.6070780 -5.4143276
v -8.8571636 136.6004646 -0.0638094
v -1.8801715 145.6467360 -4.9616457
v -2.4524210 141.6863650 -4.2478652
v 2.6207499 196.3478774 -11.1186150
v 5.1972261 229.8550457 -13.7747256
v -0.4587150 139.8404390 -1.4511551
v -0.7984460 138.0505413 -0.4085561
v -5.4700826 135.4950517 1.7391846
v -6.1996747 134.3790591 2.0976218
v 3.1612043 181.8618178 -7.2133257
v 0.1281373 137.3116821 0.6493212
v -1.2581720 136.7144287 1.0419001
v 1.3375125 136.8143708 1.7397348
v -1.5167841 135.0591928 2.4258457
v 8.4092217 231.6664457 -8.3449297
v 5.0380803 130.2775294 6.2178173
v 9.3237786 235.5938852 -6.5765432
v 8.8829352 197.0221251 -2.2546761
v 17.2652379 339.3552005 -16.1898956
v 15.5218504 339.6703005 -14.9534205
v 15.6818740 342.2713876 -16.4043382
v 15.8519093 344.8304832 -18.0965345
v 17.5163113 338.8333321 -31.8666920
v 14.9764037 346.6608226 -18.8750811
v 18.8578255 346.8615413 -25.5515501
v 14.9926627 348.1261134 -19.7781343
v 16.4745729 349.2440879 -21.4013904
v 14.9519350 352.2924781 -22.5085765
v 18.0275701 351.6588509 -25.8390326
v 14.6214077 345.0866938 -38.6179239
v 14.4143654 355.3440273 -24.1144542
v 17.5182037 355.4813564 -27.9669221
v 13.5126170 358.7392271 -25.6629065
v 14.0607413 361.8811071 -27.7483892
v 14.0295448 365.1920259 -29.2111170
v 16.2411649 363.3903563 -37.4501459
v 16.1600001 361.8499935 -41.1299989
v 14.7906700 369.6221709 -32.3295034
v 14.6289673 367.1403825 -30.7629276
v 15.9499981 368.7300086 -35.7200019
v 14.4858072 374.8981655 -34.4496407
v 14.2902900 368.9579070 -46.8927994
v 14.4932130 380.4827034 -36.4602841
v 14.6721965 375.5201399 -43.9286344
v 14.1225876 373.6395240 -48.1652468
v 13.4284943 383.4888339 -36.6281085
v 15.1899299 380.0500035 -38.0045362
v 14.0304808 382.2170496 -47.0084846
v 15.3370686 378.5142004 -40.3274223
v 13.6599997 384.9399984 -47.6399995
v 11.5500009 386.7000043 -54.9699999
v 12.8028784 388.4538114 -51.2367487
v 13.8899954 395.9699869 -46.7099994
v 12.9675297 394.0550983 -50.3733717
v 10.5996449 390.1729882 -56.1906919
v 9.1799982 389.2500103 -59.2800006
v 12.4807619 398.5911608 -51.2160622
v 9.5307231 394.7609067 -58.7313883
v 8.3299987 392.7600086 -61.9399995
v 11.2392223 406.2028825 -46.0728072
v 12.7071217 403.0627012 -50.9441569
v 8.4968153 397.2446918 -62.0554239
v 10.6735332 408.9018106 -46.6683209
v 11.6450917 408.9554250 -47.4604741
v 12.9598845 406.0314000 -49.3407622
v 10.4919514 404.4397175 -56.6606112
v 9.0300012 401.8299878 -60.6600009
v 7.7499999 400.0900090 -63.8900027
v 10.4690297 411.3250077 -47.5395285
v 11.4923399 411.5796387 -48.2502952
v 9.6500013 405.6600034 -60.4000017
v 9.5781693 403.0697942 -59.0686500
v 8.3920723 404.0578008 -63.2791668
v 11.1597581 414.0806198 -49.0454286
v 10.6406277 416.0526097 -49.6874005
v 10.1111028 417.8812504 -50.4286066
v 11.6573563 418.1551337 -52.5399335
v 10.0381225 414.5712256 -58.5089996
v 8.9028571 412.3250842 -61.0028282
v 8.9820521 419.3417430 -51.0010570
v 10.2653103 419.3814397 -51.4529534
v 10.5764838 419.4616675 -57.8738526
v 6.4225285 413.4683907 -66.2425682
v 5.1274314 412.2301638 -70.0384155
v 9.7319372 421.3646650 -52.3529351
v 6.8661240 415.8999026 -65.1459694
v 8.4764510 422.3551750 -52.7470671
v 9.3852486 422.9877293 -53.1836972
v 9.5282113 423.7747490 -53.7722372
v 6.2256441 416.8508351 -67.2436506
v 9.7207977 424.7002006 -54.5900092
v 9.9522136 425.8243144 -55.9892431
v 10.5100004 425.7499874 -57.6899983
v 8.7403851 426.4939427 -55.3585254
v 9.6473554 427.7222157 -57.0688769
v 7.2800000 429.0899932 -56.9199994
v 9.2017036 429.8565984 -58.2708195
v 9.5517244 428.8374186 -62.8114715
v 7.5738193 431.5731227 -58.0922775
v 8.9415694 432.1470261 -59.3855940
v 6.3450597 424.3023396 -70.3516528
v 7.3209917 434.1857731 -59.0246692
v 8.5443361 434.9358976 -60.5368614
v 7.2694058 431.6344559 -67.5029904
v 7.0041963 436.7164075 -60.0174218
v 8.4998626 437.2430742 -62.5150576
v 6.8679526 439.6516681 -61.3557659
v 7.9939198 440.0039613 -63.7966916
v 5.7522301 436.4323020 -70.5844685
v 5.0489125 442.1614707 -61.7496744
v 6.2908581 444.4375634 -63.4474158
v 7.1024261 442.3370957 -63.5597035
v 6.5393928 442.8877532 -68.4124157
v 3.6034761 446.8216896 -63.8467669
v 5.9617739 446.3368654 -64.3287748
v 6.2349061 447.6459324 -66.6263327
v 4.5748036 451.3784051 -66.3473383
v 5.0936886 451.3996840 -69.0852180
v 4.0114392 455.4429948 -70.6856549
v 4.4586104 454.2466104 -69.5442185
v 1.9429253 452.9607594 -75.2907470
v 3.3428746 456.0480118 -72.5407228
v 0.1800125 453.6100030 -78.9199919
v 0.9500022 457.2300017 -76.6099989
v 2.2910251 461.3624811 -70.8806515
v 1.6973233 463.8973475 -72.0040947
v -1.0400000 459.1200054 -80.8899999
v -2.2134434 456.9156468 -83.2570791
v 0.5818463 465.1243985 -71.9965026
v 1.2672785 465.8176303 -73.0370358
v 2.0330390 463.6895657 -74.4089857
v -3.8900003 457.8100145 -86.5600035
v 0.6527751 467.0138061 -73.2332096
v -0.5910667 468.6107635 -73.5010877
v 0.3690849 468.8056409 -74.0069523
v -3.6021215 462.3980522 -85.8844295
v -0.4649172 469.3861306 -73.9470497
v -0.3699617 470.0962305 -74.3197426
v -3.8641703 464.4344747 -85.9571248
v -4.9900007 463.2200003 -87.9699960
v -1.4123598 471.8368053 -75.1628056
v -3.3224747 467.2359824 -85.1515755
v -2.9903625 472.4529684 -76.2745887
v 0.0701665 472.3399580 -77.7434185
v -2.5805649 468.5993195 -84.1435641
v -3.0387959 473.7002254 -76.5067190
v -1.6500000 474.0200043 -81.7999989
v -1.2731904 478.1427681 -78.3329681
v -3.9900001 473.2699990 -86.5399987
v -1.4221952 479.5131087 -79.1163817
v -1.7579314 480.8347523 -79.6548277
v -1.4278210 480.5497229 -80.7910562
v -1.8336481 481.8401039 -80.3709850
v -6.0490486 476.9289494 -90.1570991
v -1.9570373 482.7083945 -81.6827640
v -5.3773611 483.0766916 -80.1995024
v -2.5200713 484.1542840 -82.8672647
v -8.9303479 478.1021774 -94.8109552
v -5.8347094 484.3482375 -80.7277337
v -3.6289173 485.3884876 -80.6173012
v -2.8530895 486.1388505 -83.3033621
v -3.1697208 484.9451184 -84.1994733
v -7.4393707 481.1558425 -91.9641480
v -5.4702912 485.6466949 -80.7879493
v -3.1812673 487.2452021 -82.5827643
v -4.3724482 487.8739119 -81.5720260
v -3.3824577 486.0998690 -84.6132115
v -5.1540881 488.1065786 -81.5739632
v -3.9716638 491.1413491 -84.3763426
v -4.3094382 492.9732978 -85.5785534
v -5.5351681 497.0058203 -86.2045139
v -5.7443790 498.5541999 -86.9570971
v -7.6524476 500.4322529 -87.0892704
v -7.0209340 502.0388961 -88.2412717
v -7.3266556 501.7930269 -87.8307670
v -8.0309603 507.4561238 -92.1497941
v -10.1139294 511.5359426 -95.8005339
v -15.4882818 526.0211825 -105.3829491
v -15.7838035 526.9572139 -105.7253405
v -16.7674869 528.3536911 -106.9437787
v -16.7951901 528.1801224 -107.3509008
v -17.8826340 529.6243429 -108.1928015
v -22.3416295 532.3554277 -114.9682552
v -0.6046460 181.7989200 -28.3949673
v -3.1065661 181.5538406 -20.4665661
v 1.9906743 185.8165562 -31.4725824
v 4.0682629 190.6235069 -32.0111737
v 1.2809598 193.4836060 -32.9885110
v 1.1400644 197.1225291 -33.8613726
v -0.8096785 200.9635121 -22.2863089
v 2.2706867 206.2772363 -35.5908535
v -0.7004557 210.6496394 -35.4867391
v -0.5123803 211.8400037 -25.1553580
v -0.2700000 212.6300037 -36.3099985
v -1.6731466 213.3960128 -34.7946510
v -1.8296078 218.1461304 -35.6682464
v -1.1761036 219.1466093 -36.7415212
v -2.6573066 220.1919854 -32.9339430
v -0.6385425 219.7342813 -37.1465199
v -1.3478423 220.3092575 -36.6837233
v -1.5622873 221.2224603 -36.6271399
v -2.4053790 223.2707739 -30.9355166
v -2.7472691 228.2272130 -36.8928723
v -2.7553660 229.4888347 -37.2945517
v -3.5013403 228.7830561 -35.5851203
v -2.9151393 230.8768332 -37.5515819
v -3.6071418 231.0091704 -32.1930498
v -3.0673619 232.3643416 -37.6967154
v -4.1100020 231.9599986 -36.3299996
v -3.1994067 234.3067378 -38.1096639
v -4.5100008 234.0400070 -34.0600014
v 3.4558012 236.2352908 -37.5726782
v -4.0502548 236.6223037 -38.0555876
v -5.3487527 236.7537022 -32.9602621
v 7.0362207 238.5385185 -34.9564739
v -2.7958017 237.8924638 -39.0785411
v -5.4499982 238.1400019 -31.0200006
v -4.5402851 239.4315451 -38.3189693
v -5.8182096 241.2045002 -37.4284796
v -6.2569329 243.6627448 -37.5564024
v -7.5646588 244.4646209 -35.1331383
v -7.0494385 248.1721044 -37.5630073
v -8.2688211 247.9448318 -32.4516818
v -3.8189606 249.9348521 -39.2372422
v -7.8680357 251.4074445 -36.0856988
v -8.9306971 251.7799437 -31.0698990
v -6.2499992 252.6699901 -38.7599990
v -8.5074594 252.8856993 -35.6341600
v -6.6051940 254.6616793 -38.7668572
v -7.3896800 259.4641745 -39.9133414
v -10.6264334 266.0325766 -39.1939506
v -10.3363553 267.1254873 -40.5310616
v -9.4947517 268.4088349 -41.8649353
v -9.4325831 269.9340284 -42.5121300
v -9.8556317 271.1812258 -42.6302738
v 33.3634131 149.4681984 10.4872277
v 4.0500001 155.7299942 -26.3199992
v 3.9664330 157.5417966 -26.4782365
v -5.6400322 157.8054875 -18.4617527
v 4.8672450 160.0474566 -26.7247334
v 3.7377081 161.2176895 -26.5804864
v -5.0062691 163.5075361 -19.6052808
v 4.4986866 164.8565978 -27.0787049
v -2.7909703 166.4951146 -23.1427867
v 4.5140148 167.7073240 -27.6034176
v -3.0725368 168.1155562 -22.8553806
v 2.0253598 170.8877385 -27.7874414
v 3.2632616 171.5161204 -28.4576379
v 0.2701049 171.1897254 -26.5192408
v 1.1032171 172.6026088 -27.3184665
v -0.1300000 182.6599985 -29.5199994
v 3.9036877 184.5714748 -31.0951043
v -2.6965968 184.3921989 -20.5397122
v 2.7560941 184.5950484 -31.3692838
v 0.5883174 189.6582991 -31.7181945
v -0.7509461 194.1586435 -31.8512991
v 0.7991742 195.6223100 -33.3576165
v 0.0326578 196.6062933 -33.1348851
v 0.4712459 202.9896230 -34.4565809
v -24.3273117 86.3202065 -16.1487889
v 0.4325375 79.0509507 -21.1859103
v -22.1902430 84.1047168 -18.9740751
v 5.1399991 74.5700002 -19.3099994
v 0.0035034 76.6019896 -22.0012106
v -14.2387534 78.5230026 -20.5210838
v -13.5340756 76.7729208 -20.9251028
v 1.0382187 71.0100755 -22.6928722
v -21.3230941 75.5599886 -20.2334784
v -13.0678220 62.6493320 -26.4628008
v -17.6223870 63.7573153 -24.6117003
v -20.7377058 63.8148040 -24.2754798
v -11.6939889 61.0191114 -28.0074421
v -16.0206724 61.1662306 -25.9451345
v -2.6036280 50.7342219 -27.2175148
v -3.1716628 49.8646013 -27.6801232
v -5.2602435 48.0263270 -29.0425830
v -12.9950345 49.3644811 -31.9857746
v -17.3140597 50.0587672 -29.8628751
v -5.0969226 46.5525202 -29.2031839
v -15.5091332 47.1344478 -32.0072547
v -20.8302829 47.0590070 -29.1408766
v -31.6570476 40.3036959 -26.9507263
v -30.1513579 36.2040699 -29.3066278
v -21.7522848 25.1197889 -43.7394008
v 1.1589814 203.8676739 -35.0044109
v 40.7695696 193.2289004 6.8366476
v -9.3684215 -18.4931308 2.3798766
v 8.3322078 101.7852798 -16.5054593
v 19.6774099 185.9783232 20.7699388
v 12.0497411 8.5068215 41.4615124
v 19.8899601 194.2372769 17.9676302
v -4.1963141 169.1867411 -20.8915956
v 17.3465367 345.8952904 -32.8346230
v -11.8832774 144.9730992 -26.5719201
v -59.3600087 -15.1495608 -33.0687463
v -13.6528453 50.5122878 -9.2403824
v -12.6109114 -18.9484116 4.1167294
v -5.2648601 32.2584063 14.5230489
v 39.0389711 95.6121385 33.5301049
v -5.5815820 -9.8498361 21.8452141
v -14.8974778 8.5287169 4.8156180
v 8.5636387 114.3789366 -21.5553623
v 37.5903510 30.3651970 55.2160367
v -61.4855811 -9.1609536 -33.2088619
v -7.9168631 44.6131639 1.3533664
v -14.9417631 -11.1055756 11.4610735
v -22.6841867 -17.6893175 -37.3288170
v -13.5658076 13.0064394 6.4148679
v 13.7329092 38.4113491 6.5600243
v -28.9071854 36.3895521 -29.7488458
v -30.6718852 37.1575281 -28.3069462
v -4.2771711 -5.1028244 -42.4950644
v -37.8976762 30.4115769 -21.1321060
v -5.8423667 151.4384747 -12.1250385
v -26.5654027 78.2248452 -14.3899377
v -21.4450210 16.4185576 -8.4431414
v -3.1018245 95.4449549 1.2520883
v -55.8542982 9.2006708 -26.1816010
v 24.0215603 103.3073291 39.8758687
v 16.0115976 62.9795119 8.1993947
v 3.2369376 65.6368136 11.1057991
v 11.0060442 123.9124760 -27.6675224
v -50.0805341 9.6835811 -21.7780210
v 38.4194031 165.7799631 9.9005718
v -22.2194120 80.4965124 -19.8144224
v -37.2963473 -12.8498012 -12.8603736
v 7.3282160 113.5433242 -21.6412153
v 0.6665550 50.7785790 -24.5037433
v 4.7816867 79.2352706 11.2779206
v -27.4419803 17.9763995 -56.3500561
v -19.6715537 48.0747670 -29.2431135
v 19.6807627 338.0624950 -21.1547054
v 1.1956757 220.2809900 -20.5095727
v -19.9148059 97.4661037 -15.3438486
v -4.2341826 9.5897093 -39.1446017
v 14.1464453 136.1044794 -22.0782142
v -8.2891230 -11.6919680 -30.2076936
v -6.8697417 106.0231254 -19.7015796
v -11.8815368 37.9637107 -3.6287790
v -13.9454613 -21.0844968 -32.0953242
v -23.6693509 33.9876115 -36.6526581
v 9.5577454 232.5988710 -6.4660651
v 7.8289807 73.3629018 15.9323998
v 4.6552280 123.9372417 -32.6098725
v -4.3170312 -10.0263432 22.6748213
v 15.0070265 154.0456116 15.8463567
v -6.3413829 78.0523419 -23.0195932
v -5.2158674 14.1953379 -38.8172045
v -21.5400737 137.6380622 -17.1852745
v 3.7285234 127.1476448 5.4213074
v -16.6322924 396.4382410 -77.7425990
v -2.7666204 146.6513723 -29.1296151
v -15.2943600 -19.6103696 -0.9723202
v -20.7124334 459.1895342 -104.0148959
v 33.0534875 18.8396387 56.7760356
v 5.2010105 122.1136898 -31.2422700
v 13.4220831 49.5206490 5.0450847
v -2.8771020 117.4410954 -0.7040464
v 33.7162577 240.2890027 -7.6926858
v 2.6194674 179.1352332 -6.9970852
v -15.7378409 -17.7847389 6.1053848
v 28.6596473 278.1312168 -14.6105122
v -35.4315192 -18.4552409 -40.9435555
v -59.3544953 -14.6865044 -29.3540452
v -1.4534036 118.8434288 0.6887272
v 39.8959294 114.1307801 21.7231065
v 40.7284908 115.0286943 22.3529693
v 7.5252759 160.3688151 -25.3230780
v -44.9081212 -1.7108363 -14.4320847
v 7.5379037 371.7982173 -33.6220264
v 0.0889715 206.1152011 -34.9449553
v -17.7078247 484.1787517 -95.1121971
v -7.5757853 334.3475461 -39.9593301
v -32.0475735 -16.2247252 -7.1281563
v -43.7027439 6.5019005 -14.6277044
v 6.1434889 317.4163103 -38.1860025
v -39.8351662 -19.8244210 -44.5866920
v -15.5313825 87.6989588 -19.3074308
v 34.4296396 253.7855506 4.7587208
v 12.8828054 152.6500285 12.5292856
v -13.6202099 286.6112292 -36.2201221
v 41.7901874 105.2759960 28.3092950
v -28.3676237 62.7589002 -16.9917885
v -10.4828877 64.4111559 -26.4135171
v 34.7286314 103.4710109 41.8432802
v -20.2122666 139.5892650 -13.5316234
v 16.1179565 349.6458530 -38.4215824
v 37.2127630 149.4594216 24.6956088
v -27.8651100 62.0039031 -15.4492324
v -49.8747379 10.3032300 -44.0307520
v 22.8010342 96.0499868 31.2316958
v -50.9808548 18.7598877 -33.4638506
v -21.4311499 43.8628308 -30.2950013
v 21.1287737 110.8817235 29.3954518
v -1.1569337 5.2813906 -5.2220887
v -50.8691221 0.0963115 -42.2031470
v -6.6143726 89.6651447 -0.1713178
v 3.6526844 191.7520165 -32.3619172
v -49.2041819 20.5146056 -33.3391018
v -12.1937860 76.3769448 -3.9460673
v 15.2503019 183.5866570 9.8692793
v -5.9679998 32.4947648 12.9042631
v 14.6137150 193.6345845 5.4737832
v 0.5641716 -10.1427231 23.8338336
v 1.1604886 -8.9564314 25.9425770
v -9.3980059 143.0298388 -31.0507193
v -2.8187952 242.6806092 -39.3337533
v 32.9311825 103.6506742 42.7398831
v 34.9405818 65.1227683 46.3443212
v 1.5884624 368.0801094 -40.2186625
v -28.0069280 -21.5106849 -22.9817238
v 36.8642099 71.3196769 33.1732593
v 32.4813947 18.2539504 56.0518801
v 3.0435633 316.0237968 -40.1697084
v -33.9102410 -18.5043365 -38.4665541
v 18.0607140 183.4899038 18.7167637
v 35.1429507 77.1060064 44.8550023
v -3.1725459 177.8828204 -17.2975343
v 13.7720443 172.9376614 5.1468415
v 28.0106030 289.0319824 -8.2849301
v 5.5954331 89.6159336 11.0282218
v -61.1730888 -10.8188950 -29.7949817
v 1.1677071 51.9867279 -24.2478661
v 12.2758308 110.6192619 -18.6105352
v -23.1424849 60.3025630 -11.1024510
v -42.3956178 12.6312552 -15.3746307
v 10.3859911 122.9274943 -28.4324046
v -5.5514267 15.5653665 -39.0777178
v 11.4886044 124.7187108 -24.5164800
v 10.7691009 132.5562298 -28.5174511
v -8.8498974 40.5192748 1.2038407
v -16.1804296 85.4466781 -4.1710348
v 9.7154872 243.5673922 -31.8033621
v -1.7557305 140.8658773 -3.0120569
v -19.1292036 142.0674920 -15.2802309
v -16.1130000 101.6268209 -18.3717720
v 21.7578877 264.3860281 -20.9881850
v 6.0211583 64.4647852 13.6146601
v 4.0110154 219.4665521 -15.8314556
v 28.8192462 49.7643910 47.0253751
v 25.1368228 23.1562983 53.8641773
v 10.9284231 296.9779074 -5.8693788
v -15.7131124 -17.7751649 -36.6598070
v -38.2787734 27.8589968 -18.7109727
v -8.6806947 413.2103324 -68.5943365
v 11.1801531 347.6727307 -45.9578708
v 14.6932323 154.1231424 -17.0320794
v -23.7300079 59.3814105 -11.3575207
v 4.7554285 61.9510300 11.8150730
v 35.7633494 149.4606882 16.7672485
v -5.9841974 47.8624143 2.5069066
v 1.6169223 73.1107295 6.7461575
v 1.2202980 180.1356673 -30.1303994
v 11.3119073 123.1101453 -24.2706109
v 4.3701455 122.1302226 -31.8077654
v 33.4882773 75.4381195 24.3559834
v 32.8366645 124.5928109 38.6385210
v -8.6810049 0.3089842 17.2169879
v -53.9059453 13.9563447 -36.0432751
v -13.8024194 21.2973952 3.4278289
v -12.2155780 283.0675244 -32.8329429
v -23.5186219 122.4944070 -13.7557685
v -10.7133016 15.2053339 -54.5143709
v -45.8263606 -20.7729377 -45.6635840
v -12.0048719 300.3846705 -29.0994942
v -32.8023024 33.5701667 -30.8701992
v -7.8578116 63.2186309 -27.2447839
v 10.1919658 374.6236265 -56.1602339
v 8.0309138 409.0363681 -64.9735481
v 10.0053027 429.0425777 -60.9622598
v -16.7257264 316.0954118 -37.7045460
v -29.6751522 45.0669788 -15.0823509
v -47.6151146 -6.3674483 -16.7210568
v 26.6593471 14.3678468 53.5443574
v 39.5714268 174.2406636 9.3209036
v 33.1174992 61.7564134 27.4256133
v -36.5894698 24.0555890 -15.9390885
v -12.1280616 52.7062155 -7.6433024
v -19.5113812 141.4034814 -17.6874455
v -11.8322205 64.9377406 -26.0678083
v 2.8619675 321.8593299 -15.8126876
v -36.7025174 -8.1844078 -13.4367272
v 14.9565237 182.4478507 5.4671094
v 19.5889194 314.0983284 -24.1374671
v -25.0764899 38.9791355 -16.4775923
v -1.2799816 195.9829330 -31.2519409
v -2.8623489 169.8998809 -23.1189150
v -3.4470775 140.0624365 -3.2420387
v -10.1485895 458.0334425 -78.1735182
v -17.8606231 70.6803724 -6.4149559
v -17.9304127 -17.2874108 5.7007689
v -14.9073387 -21.0294425 -32.9502374
v 6.0748407 231.2094718 -11.7489323
v -48.0360687 1.3651436 -43.6172746
v 10.8028930 127.8004348 -28.8961139
v -31.0838297 18.5243711 -52.9015027
v 2.9945122 204.0104121 -12.0661324
v -53.2324836 -17.7505352 -45.6905402
v -8.2346760 64.7765175 -26.5501123
v -12.5859380 34.8484665 -3.3319090
v 7.3201689 126.8615723 -31.9628865
v -49.1964966 18.6598431 -22.6761252
v -24.8912424 44.2826077 -14.8326075
v 20.1235209 38.5442860 41.5224135
v 14.4528905 130.7185888 17.7506041
v 26.4679883 163.3537710 33.2563259
v 10.5407387 143.8081563 -24.6131681
v -0.8818774 332.5435221 -31.6902846
v -7.8740260 56.6297397 -1.6321873
v -21.2416463 498.8798201 -102.9585823
v -11.4058247 304.6230972 -49.8909801
v -12.0567027 294.6971059 -47.9287580
v -2.5655862 90.6595886 2.3445089
v -2.3384325 185.0276738 -24.5781038
v -44.1715755 -20.8672341 -45.2880114
v 10.5554983 139.7060752 11.9650885
v 0.5006977 182.0807904 -9.4768582
v -22.2140383 45.1613329 -14.0997386
v 19.1352423 342.3092961 -21.8685213
v 19.4683559 56.3243181 9.2905080
v -7.0585650 290.7489538 -24.0711812
v 35.6407277 146.2884098 16.3909923
v 29.4076949 202.4975866 22.2938303
v 2.9994692 429.2295277 -76.3431489
v 20.8923556 185.7311577 21.9374821
v -15.8152431 113.5527715 -27.7207568
v -10.9232618 -10.5504710 15.6100057
v 22.9642317 98.8289341 33.3700068
v 7.9659056 236.6350889 -34.6996896
v -23.4670453 36.6974622 -33.8428356
v 33.3681665 262.1485293 1.5618228
v -22.9158085 -2.2440159 -47.4560335
v 8.1887888 99.2443785 -16.5477917
v 3.2704736 79.6199441 -20.3947965
v -15.1471095 316.0919845 -34.2776962
v -10.7668508 515.5941844 -94.8376060
v -9.3956208 40.3729267 0.3104162
v 25.3594201 73.7018883 15.2508784
v 12.1142864 101.6278937 19.1296730
v 22.3631132 48.0003953 40.1663110
v -37.6036167 29.7721587 -19.9666396
v -36.0941030 -1.1696896 -45.1744460
v 28.9670043 189.6044463 25.6344527
v 21.5606913 144.3374455 34.3853794
v 38.2715277 165.0820673 18.1036573
v 0.8535055 201.0012120 -34.3719758
v -17.1474442 51.4980592 -29.6348277
v -9.7716767 461.7069364 -78.7198395
v -13.1220426 359.6532345 -55.6781478
v -12.9789747 333.3306611 -57.4200265
v 2.6723144 176.7996848 -29.5210518
v -18.2308573 62.5461712 -8.5634505
v -46.6681197 -7.6104258 -44.5770472
v 32.4801691 242.1123534 -9.0670567
v -7.0851897 69.2228973 -2.0258243
v -8.2972031 -13.7490276 -28.0294269
v -19.7928958 8.3954427 -3.1136863
v -50.6466664 6.1825910 -21.6798950
v -1.2103443 -10.2033708 24.1220649
v 33.5857123 43.5042977 51.2625650
v -0.4931905 202.7009130 -33.2279503
v -22.0081024 133.1933588 -15.5669786
v -7.0006540 147.3892033 -13.8979275
v 16.9970840 359.2298925 -31.6029377
v 39.9245694 167.3666090 14.6050751
v -11.1389207 25.3277589 -38.5355055
v 40.2939841 124.8923168 21.3593096
v -3.5670134 97.0562622 1.0851730
v -40.5279174 -20.0437065 -44.8311940
v -28.3007119 2.0410437 -50.9867594
v -40.5682288 -8.9402534 -44.9524894
v 4.6108942 367.2603369 -36.1597762
v 18.6635237 336.0467553 -16.6459065
v 40.4098444 170.9066778 12.9963700
v -20.6987597 457.4843645 -102.5071144
v 4.8047015 227.3321152 -15.1382564
v -7.5265504 -16.4048951 7.9618348
v -13.9984256 -18.6780281 4.8747789
v 35.8370654 244.5214838 -4.2404551
v 32.7537917 19.1569123 57.1228079
v 39.3342003 98.8940299 27.2892676
v 29.4234361 281.4076245 -3.9659147
v -0.6100606 474.5439887 -79.7224641
v -22.3746300 -21.1407915 -32.7847004
v -41.7389609 28.8236104 -29.6731759
v -12.2720143 2.0654316 11.3610234
v 7.4509876 128.8809031 -32.3325247
v -1.8398360 214.9127573 -34.6669108
v -0.5593926 177.9984087 -9.6965199
v -8.2687940 30.4449145 8.8821836
v 15.4680461 19.7039898 14.8114013
v 2.3316783 122.6815730 -33.0092944
v -18.2001833 134.7652972 -6.9237882
v -2.7421368 184.9754006 -19.4726735
v 17.2884334 19.8736545 44.6634665
v -1.1362905 63.2600114 5.6193201
v -4.1763852 32.1869925 -25.4953112
v 14.0534928 272.2045779 -27.3498930
v -9.7783087 275.2598822 -26.7918091
v -4.6976274 149.3502259 -10.6415628
v 20.2586800 40.0546230 40.7957472
v -0.1372428 332.3246837 -30.0953481
v -56.0992360 12.5218173 -32.2220065
v 39.2436013 223.4564871 3.6362878
v 35.9086096 44.2595556 50.3494255
v -15.9582235 301.1487424 -40.4333472
v -44.7410755 -19.8986307 -46.3347547
v -4.6648746 484.5205843 -80.1941156
v 38.7798250 147.3123431 29.4640865
v -20.6494220 119.2735583 -25.9720013
v -17.0400795 139.1906887 -25.3087133
v 32.6246321 127.0287931 37.3285189
v 17.4145792 32.0389718 39.1239896
v -5.6837006 -2.8724817 -17.2770955
v -17.1607677 309.5059991 -45.4078279
v -3.9839861 143.5746253 -6.8387222
v 10.9574636 329.7361135 -10.3479819
v -17.0561597 459.9653482 -89.6805674
v 1.2584875 109.3418971 -21.7850711
v -7.9206610 18.1824695 -40.1071161
v 34.9433087 78.6380470 44.8341668
v -11.3713117 336.2337649 -58.8774271
v 11.1389384 146.8777508 -23.0432842
v -18.3059052 98.8382474 -11.0796429
v 34.2580602 27.1212813 57.7140227
v -58.3838113 -5.4696575 -23.7969793
v -0.3934705 -1.5735996 1.6789910
v -35.0011662 27.0487778 -34.2707857
v 38.8576314 197.9475319 17.2310285
v 19.1379450 60.8514063 9.9274395
v -1.6024937 202.9829174 -29.2470269
v 2.6646103 173.4295040 -28.8063977
v 41.5133759 129.3806136 23.5475451
v -38.0668640 20.7080487 -16.0515495
v -38.8423949 -15.5768525 -44.7053723
v 24.3715867 112.1788770 41.3030125
v 8.5808327 60.3834428 -8.0679609
v -22.4347785 4.0887296 -3.9762696
v -2.5811470 99.9432281 1.5179360
v -8.8274339 0.3700814 -52.7911112
v 12.4923913 -0.1800747 36.6298221
v 1.3454945 102.7721912 -18.9289693
v -12.8821796 284.3078375 -33.9111015
v -21.0921485 54.7642745 -10.8768521
v -19.4824003 -23.1282618 -27.9164873
v -26.1164233 -14.0408585 -1.5425166
v 34.2102498 258.0144405 -5.5946517
v -56.8178594 -4.3042013 -22.6855204
v -10.9859053 123.7626746 -1.0043855
v -18.7712964 114.3205389 -25.0913464
v 9.4131129 185.0427985 -1.5206838
v -8.3811926 271.5389729 -43.3752313
v -18.3051731 322.5571811 -46.3498048
v -18.8048780 496.3632822 -98.4896943
v 4.3847868 323.3851492 -15.6609714
v 18.3737688 44.6828716 33.9287370
v -14.1074462 14.9767175 3.7505433
v -5.4262844 25.8519538 16.1490757
v -21.8731854 82.1300596 -19.6365938
v -0.8618205 196.9800740 -32.1195275
v -17.7032035 84.0215981 -5.2727414
v -59.7918518 -11.9558191 -26.7086867
v 34.4086885 95.6328362 42.8177826
v -26.0410886 503.4195185 -121.7119917
v -25.3585484 80.8815956 -17.6458117
v -22.8772555 -22.3715845 -29.9602561
v 5.0725332 66.5383413 -20.1173127
v -5.8706547 -4.3762191 -12.4834208
v -0.2577228 195.4236478 -32.6493271
v 14.1778933 193.2315081 4.1179489
v -59.3835153 2.6640608 -33.8840820
v -20.4171687 45.5773361 -30.1772542
v 0.6481075 217.8059965 -21.4378666
v -12.8197158 65.4698387 -25.6658401
v 31.0040154 53.3830412 47.1246466
v 0.3768751 328.8388848 -27.0713773
v -49.1107889 20.3279331 -33.6522758
v 24.7188210 248.8413155 -18.0286132
v 19.0517902 44.5853695 9.2202425
v -21.3649590 464.3142521 -107.1257740
v 22.3809518 61.6753399 11.8589085
v -7.5294608 -12.2031271 -8.6651873
v -6.2937164 277.0147622 -44.0784656
v -20.5294602 454.1889429 -98.8831148
v -21.9370518 464.9698734 -101.8886715
v 37.8141627 156.7852944 13.3649642
v 20.2933885 317.4746633 -17.9247279
v 9.2119277 60.7777834 -6.5921587
v -30.9590679 34.6957371 -30.4255858
v -26.5485849 64.9623349 -12.4643613
v -10.6649594 68.9544231 -4.4467119
v 35.0986384 255.8698952 -1.0416659
v -59.6531630 2.9985497 -32.2264135
v 0.6781726 -10.6425975 21.8589380
v -12.4963252 26.9625299 -38.4293869
v -1.0015677 195.9028244 -16.8113634
v 13.8231777 53.3378050 5.3474638
v 39.3969417 217.6100314 3.4419645
v -44.1745333 1.3231434 -13.9685292
v 0.3371356 119.2373931 -32.1040824
v 12.9841855 232.5049192 -30.8560021
v 10.2745313 13.0763995 36.9283669
v 37.7047993 145.1117694 33.1981480
v 37.0629989 235.9695435 -1.5332627
v 34.8230861 113.8636321 40.7167487
v -49.4694337 -12.6348035 -47.6214401
v -48.1464826 22.3526508 -26.0612965
v -16.2807982 44.9363925 -32.6798186
v -17.6513325 -11.2272715 8.9143906
v 27.3233168 26.1772387 54.2000458
v -24.3880507 77.1304742 -19.4933526
v -19.7286047 38.6926420 -34.2847072
v 22.4984623 199.6627450 -13.7058273
v -3.5825479 60.2851212 3.3458741
v 37.5723280 32.6697305 54.7619089
v -1.8183783 -3.5337983 26.8325433
v 1.2046433 357.0480645 -38.4826288
v -11.2537621 145.7733959 -26.2312964
v 26.0419790 291.0916209 -4.7907638
v -14.5970574 333.6401582 -45.8166748
v -27.5493562 72.6233125 -17.3759051
v -18.4251796 11.4518739 -2.2957332
v -57.8033142 8.8241482 -32.7956714
v -46.1893380 11.0500669 -18.0376191
v 10.8702295 344.4006443 -19.1422850
v 5.3787818 161.8846953 -26.8111974
v 12.5806192 248.6940026 -26.3750907
v -23.6573331 127.3953468 -19.9125875
v 0.0648921 207.0005238 -35.0937992
v -23.5516205 -22.4006064 -29.0497560
v -33.1403501 13.4967901 -56.6638075
v 20.4920825 6.9879773 51.0767512
v 14.4395819 145.6467807 15.4663399
v -26.9996375 71.8380660 -14.5594031
v 25.3280718 138.3643597 3.9813211
v 17.6934917 137.7718449 22.5515366
v -17.9155041 -12.4081103 -39.8378484
v 34.6354283 63.5388568 46.5409532
v 3.3186618 343.8691497 -30.0292224
v 12.4440333 317.1126544 -31.7782834
v 16.2760671 347.0649123 -19.7444353
v -7.2974046 147.4771798 -17.8828798
v -16.8548077 306.5253496 -43.0690013
v 20.2491768 51.0454811 34.8553322
v -20.6178669 480.1479280 -98.8805220
v 3.3689258 51.7344475 16.7094450
v -1.3133236 181.6023290 -26.9898754
v 14.0344836 246.0520416 -25.2549276
v -22.1367422 52.4285957 -26.8827882
v 2.6308575 -8.9712255 15.7238226
v -12.2757452 0.6956455 11.6907973
v 30.7495296 188.9772862 25.5449899
v 25.8128494 81.1446458 39.6084413
v 7.1782819 158.1826657 -25.2394658
v -9.3584871 27.6446827 9.0911873
v -37.6659110 17.9877467 -44.4960371
v 16.7593565 108.9639291 23.6513689
v -5.8826334 439.2633438 -69.7363019
v 7.3905694 222.9039073 -8.5463496
v -13.9198229 -11.0763861 12.2594666
v -1.1018085 328.5022080 -29.2091332
v -27.1246620 75.6715909 -16.6092888
v -1.4865900 452.7409971 -82.8567520
v -9.5160492 -16.2503608 -31.0417172
v -50.5238846 -14.2121557 -47.7219522
v -56.1532527 12.0041836 -33.5400552
v -11.7899999 474.2200077 -85.2899998
v 14.5965824 163.8273597 12.9267890
v -34.2091583 34.2441164 -18.6219905
v 9.6007502 227.4899930 -5.4184315
v 36.8596837 185.1145625 3.1254082
v 9.6238162 297.8519499 -33.8194408
v 26.8705506 125.3256351 40.2695760
v 15.4225538 189.4330531 9.6282531
v 40.6014845 184.7528666 7.3886984
v -8.8442611 250.5029440 -32.4754901
v -16.6281946 332.0052922 -51.5133366
v -17.6085811 321.8236268 -50.5946279
v 30.8018662 273.3731270 -10.6070200
v -58.5660487 -13.3097013 -25.2542924
v 9.1276867 231.7325622 -34.4018154
v 39.3513106 111.7152125 21.8981560
v -9.6242521 109.0286076 -4.4710189
v -24.9382462 37.5765376 -16.7098604
v -11.3408733 24.1792779 7.4490928
v -11.9367046 -15.3960818 -37.0749980
v -14.9879539 5.4831519 6.0448581
v 36.8024148 59.6496053 38.7724265
v -54.3973520 -1.5319929 -40.4171497
v -30.8919065 -18.8491903 -7.5781834
v 26.9518010 24.0748506 55.0838560
v 16.4602138 38.7349315 33.4052108
v -50.2851978 -20.5522440 -43.7082797
v -23.0923370 126.3416111 -14.6566750
v -5.4893512 154.9500525 -11.3438377
v -47.0724516 -17.0947500 -18.3375720
v -15.7145392 -21.4178059 -32.7663347
v 9.5225219 66.5662661 17.7780204
v 1.8990841 342.3900008 -31.4344987
v -2.3099999 414.2900109 -61.0800013
v -11.6058365 273.4997571 -40.7377556
v -1.2344999 340.3502703 -36.1860581
v 26.0236859 21.9493527 54.6958670
v -38.4954810 -8.8295415 -13.8759986
v 20.5534752 80.2325606 30.1050153
v -9.1845626 146.3421881 -27.2422079
v -24.7997902 82.2006613 -11.6256401
v -15.9843285 361.5613282 -65.2085096
v 34.6726775 155.2158594 31.6953659
v -58.0458716 -4.0663183 -38.3743905
v -47.9429998 4.7977287 -17.5241381
v 17.2997098 354.1262150 -35.6948264
v -2.5458650 85.3268504 -20.3127954
v 10.0126360 229.9010456 -33.9407884
v 9.8556299 192.0113713 -0.9524221
v 2.0638001 195.5269426 -33.5940495
v -11.9843809 143.7975168 -7.6115369
v 29.1509666 74.3200481 20.4805564
v -14.6579100 51.9570746 -9.7829020
v -38.5705046 -16.8992355 -44.0486856
v -3.8456544 -1.4671282 -47.7708913
v 32.7176712 21.1597681 58.3066642
v 7.1427762 69.6901381 -17.2027480
v 35.6240235 144.8757797 35.1651721
v 23.5636402 98.0457664 35.7961841
v 8.9657307 388.4804547 -39.9984531
v -3.2609138 -11.6350092 20.9264774
v 20.3268211 227.8579921 8.5783219
v -1.0170263 70.9873289 4.9576312
v -46.7948392 6.4257057 -17.4582619
v 12.0645985 277.6878476 -29.6988133
v -34.1461860 -5.4567433 -12.0423874
v -11.9063584 403.0026793 -70.2962950
v -12.0517807 406.0843289 -71.4626312
v 3.7709456 314.8530126 -11.3811949
v -56.7516685 -13.2161174 -22.7059554
v 22.4563498 151.0324925 34.4499275
v -11.8416883 276.2666941 -35.6836729
v 29.7606066 49.0674116 23.9917804
v -8.5180737 -17.8443659 4.7441539
v -11.9683947 39.7485532 -4.5297700
v -3.4697349 413.4185314 -62.2631498
v -0.6930291 167.9636985 -25.2081715
v -28.1542353 64.7655427 -15.9911159
v 13.5375392 214.1691297 -30.4094125
v -41.3496159 -0.8920783 -45.4544015
v -46.7019714 12.1453116 -19.2589164
v -15.7232713 358.2629263 -59.0882488
v -42.3017219 28.9449580 -28.0003101
v -7.1698180 419.8675752 -66.7637438
v -12.6933390 33.0550559 -2.5282954
v 0.5580946 459.4185948 -77.9716596
v -48.3056121 7.5721079 -46.4165397
v 31.3175693 210.0131363 -7.7583091
v -6.4589493 441.5825307 -89.1500637
v -47.2960286 2.5186390 -44.3998724
v -7.8332927 145.4779655 -29.3605924
v 38.2853113 90.4116258 28.5423603
v -34.0698846 -14.7643024 -9.5944842
v -47.3413728 8.8350633 -47.4348031
v 4.2841644 8.8368366 29.4543244
v 7.9084057 46.8285233 -6.1911871
v 3.4039267 91.3791358 8.3740614
v 38.1163284 33.7994844 53.1103350
v -10.8398655 73.7900510 -23.3508460
v -34.4752222 34.7600132 -19.3281136
v 14.0109910 359.4171703 -45.4515740
v 28.8099758 204.2895108 21.6505025
v 22.3015808 201.9192725 -14.3390447
v -19.7111070 16.0959121 -57.9941981
v 11.2754451 126.9210428 -25.5864616
v -22.2320855 91.7126536 -12.6835918
v -0.5993586 327.1519542 -27.5211036
v 11.4863096 142.9527253 -23.9145681
v -8.6340914 256.8133771 -37.5780910
v -4.6272362 486.5882695 -80.8709860
v 8.2028536 193.8393712 -2.9305734
v 28.8672503 41.4035618 23.1796298
v -0.5523468 58.6720780 7.2459653
v 4.8124827 116.5666729 -29.9450755
v -6.0771052 495.3413904 -89.1356468
v -18.3103606 61.3689348 -25.1073670
v -18.8433360 -15.4699506 6.6328165
v -16.6154969 53.9987870 -9.9358158
v 7.7688121 126.4267713 -31.3215926
v -4.7832653 -6.3175051 -41.8750569
v -16.9966053 -13.9111225 -38.8395153
v 15.0089329 186.8683994 6.3332282
v 1.8726083 9.6070869 -1.9083865
v -7.2612828 141.3909197 -4.2113196
v 7.3471535 397.1629739 -64.5643547
v 35.9263010 151.6063660 13.0650802
v 2.6468411 163.2591486 -26.4604334
v -2.7543248 61.3425113 3.9972090
v 5.4240022 296.6796458 -13.5540608
v 39.5672061 144.0060437 30.4011572
v 6.8602669 138.6721879 -31.1444383
v 33.5227922 37.6316085 54.4323213
v -58.6854741 -14.5177105 -37.3201966
v -45.5997884 0.2502079 -14.5987617
v 3.1462503 293.1079865 -15.9112029
v -6.9891452 243.8985258 -31.1479364
v -20.1875549 494.8551953 -100.9801254
v -11.3148373 312.4907911 -51.4911450
v 36.1339934 67.7513331 45.4106368
v -18.1070585 56.7939170 -26.5758466
v -32.3441401 38.8418101 -17.4490623
v 16.2199195 322.4661946 -6.9116335
v 0.8163725 71.2936521 6.0956576
v -17.9335456 319.4835484 -49.4740121
v -16.8673582 329.9227655 -48.6187227
v -57.1891926 -11.7878756 -41.5918194
v -9.9544218 513.6381984 -94.0582976
v -28.0460231 5.5577410 -10.7964436
v -57.7611290 -12.1331634 -23.2048351
v -6.1905854 -6.0981843 -45.3013666
v 38.7704000 107.0693210 38.1872542
v 35.6873535 22.3097596 56.8792522
v -49.7417860 3.7199026 -43.4008203
v 25.7348102 31.8379179 23.4475527
v 4.7204089 198.7749040 -33.6203352
v 41.0963520 101.0466367 29.5580309
v -9.0429867 277.0158648 -25.5702175
v 21.6027200 228.7241817 -18.1095265
v 6.0303798 280.8839083 -13.9640151
v 37.7379023 86.7028162 36.2405255
v 4.1611874 324.6062994 -16.8667212
v -20.1189723 -14.6319466 -39.1677171
v -4.0448457 10.2375504 -34.2955291
v 34.1899283 240.3988242 10.0837490
v 2.1604088 174.9078929 -28.9135687
v -9.5071718 406.8351686 -85.0575268
v -5.8668549 153.5140872 -11.8720233
v 22.9062792 309.9706173 -8.2300892
v -21.8023341 -8.4435120 -42.2755443
v 22.9398906 279.5996368 -21.9333749
v 6.8783094 159.1119319 -25.3541525
v -11.7179658 335.2082372 -43.4319302
v 6.4069196 388.8161778 -43.4214249
v 21.2332606 193.8127577 19.9545845
v -16.2605587 143.2388276 -22.7699094
v -20.9599994 523.2899785 -116.5699959
v -16.7284515 308.3173037 -46.7071421
v 8.1936372 162.2760445 -25.2252650
v 11.4459433 327.7279437 -8.9139892
v 10.7838251 129.9468279 13.9547596
v -9.3611851 34.0937041 4.7471831
v -59.3528263 1.3413558 -34.4573557
v 28.6171585 280.4880738 -2.0853621
v 37.8225669 232.0685089 0.7937481
v -16.4534021 313.9930069 -50.2678193
v -1.4818959 143.4982717 -31.5340534
v 6.4227483 46.0558943 23.5012118
v -10.8462470 43.7732711 -4.1809278
v 11.6363065 333.0892622 -11.3691073
v 23.1311731 144.8011994 35.8715951
v -2.7834170 183.7714463 -15.6369116
v -59.7134829 -8.8854786 -37.8502943
v 27.6083704 171.1586416 31.0778990
v 20.1264247 194.1306144 -16.6544933
v 35.2877527 73.7819672 45.5162674
v -6.7056110 -9.7325146 -37.3069346
v -0.5953107 193.4649199 -14.9592021
v 6.7392918 125.9819120 -32.0843868
v -6.2130024 95.4588577 -0.9857767
v 26.6367532 280.1643610 -17.4098294
v 0.0800765 323.8925934 -46.7685200
v -10.5992081 355.8978438 -51.6917855
v -16.6604333 -21.9912864 -31.8602398
v 36.4171788 151.7628282 25.1721554
v 20.7381863 101.0320410 28.0920099
v -6.9758883 98.8954008 -1.2278928
v -19.7439585 117.2291860 -26.5094768
v -58.1731796 5.9623942 -34.5248654
v -27.4696797 528.5074115 -126.1995435
v 21.7110906 17.8153366 51.2766801
v 13.9511554 54.4466600 5.4458757
v -10.7455803 360.8319759 -53.5527356
v 16.5150072 185.9193295 11.7792208
v 2.1558155 292.4413383 -39.5918600
v -26.5653152 -17.3001159 -35.5091691
v 21.8212139 112.6767620 35.1541229
v -23.7585157 493.9183891 -108.1760153
v 30.0622471 36.8110240 52.3979701
v 9.9765230 426.5123904 -61.6250895
v -59.9604584 -6.4325347 -37.1129699
v 16.5464953 155.3255618 20.5061007
v 41.2976369 202.8426975 9.6134553
v -2.0144458 151.7163515 -6.6504688
v -49.3390225 5.3004995 -44.6003191
v -4.8368019 151.1750370 -20.4258747
v -9.5201433 335.3814781 -41.6414738
v -29.6925232 12.9167670 -58.1775792
v -15.0783015 460.4115486 -86.9499370
v -45.2423245 -18.7713653 -17.8007204
v 25.9257760 253.2620430 9.0771746
v 7.4593201 175.2444506 -1.0352575
v 41.7645536 129.7241896 30.3911902
v 4.3430370 56.4183742 14.4356377
v -1.5319950 175.4117459 -24.4544614
v 29.5472965 198.9163756 23.4134328
v -22.5011781 133.8308156 -16.4769311
v 9.4703296 2.5276022 39.6728627
v 35.2581330 33.4104598 56.2228933
v 16.9407055 9.7872484 47.8662290
v 7.7146087 192.0875311 -3.6782259
v 41.2208773 201.4692128 12.8656356
v -20.7642913 94.0076038 -11.5870610
v 3.7602941 75.1291364 9.7596636
v -19.4728505 461.8594944 -92.8830132
v -18.2994623 112.2884676 -20.3962084
v -7.5349496 103.0998677 -19.2494672
v 7.9946369 130.6424737 -32.1017392
v 37.3821370 163.7840867 20.8438206
v -13.7880938 36.2957083 -6.0270904
v 0.3620574 120.9642217 -32.8522846
v -6.0410923 141.2235051 -32.9444073
v -14.2028220 132.2593987 -32.3973745
v -13.1171243 136.5707070 -32.2039537
v 11.2359961 131.7236125 -25.8353725
v 9.0455329 138.1464601 -27.4513587
v 5.4350141 147.1142322 -27.0368718
v 4.4263448 146.5798318 -28.0349180
v 5.4227412 145.5991268 -27.4720471
v 4.0647006 147.4001259 -27.5898539
v 6.5411055 146.2253630 -26.4883954
v 28.1590428 98.7419486 42.7752472
v 26.3675284 100.1084447 42.3980281
v 29.1859899 96.7110842 43.7273309
v 27.8602298 100.8523628 42.9341309
v 10.7935257 404.1846395 -44.8873043
v 10.1315873 399.1157711 -43.3776714
v 12.9460497 387.1602416 -38.0483083
v 13.6263948 376.7226338 -34.0401381
v 11.1610619 395.9123790 -41.6499078
v 13.4724136 379.5554340 -34.9407382
v 11.7664021 397.5740969 -42.5581001
v 12.2047579 392.6229179 -40.2169414
v 12.0969601 389.8192048 -38.7827568
v 2.7678802 457.7048123 -68.9660683
v 4.3599289 453.7106156 -67.8328648
v 5.3447494 449.9391019 -66.2577823
v 6.3074846 442.4882829 -62.2883514
v 5.3339885 443.9592957 -62.6590550
v 2.9285573 458.8886499 -69.9849576
v -19.3624366 454.1041851 -100.8130759
v -22.6142779 473.9711881 -111.5444601
v -19.9561305 455.7872415 -101.8624306
v -26.6873240 511.2500191 -123.8340363
v 0.5622347 469.6547985 -75.4372254
v -2.0935382 474.7257829 -76.6803846
v -2.3482372 481.8579257 -79.6058550
v -2.1754301 480.2567661 -78.7323937
v -1.9416374 478.8857400 -78.2677010
v -2.3398502 476.7036736 -77.2150606
v -1.9116480 477.7480066 -77.7316093
v -3.6277284 486.9195819 -81.4503804
v -24.3976731 531.8439603 -119.3562001
v -17.7615266 527.3590088 -105.4267362
v -12.5543559 517.9216266 -97.0781818
v -27.2924304 529.9082994 -124.6765330
v -18.2475224 529.2930603 -107.1706191
v -19.2372054 527.3932219 -106.6387221
v -17.0910582 527.9499292 -105.7480648
v -19.9813675 530.3357244 -109.3910709
v -25.4763775 530.7064056 -119.5139363
v -16.7956520 526.6225934 -104.4928506
v -7.7953250 502.3745298 -88.1297961
v -8.1049791 501.3860464 -87.7580941
v -5.7512461 496.2214231 -85.3215903
v -7.9788677 497.9909956 -86.3107294
v -7.0165861 495.7441390 -85.1089582
v -10.6110862 513.8054490 -94.0504223
v -3.8597556 230.1993370 -35.7101448
v -4.9453992 5.6035537 -52.1479957
v 15.4555580 85.0545093 24.2087953
v -5.6015793 237.4421805 -34.3224853
v -1.2265545 57.4779473 -26.4558978
v 11.8837263 12.7789173 13.4625966
v 17.4587704 212.4292105 8.4396116
v -10.7540740 117.0567870 -32.0348367
v 5.3520240 174.4451821 -28.6635272
v 11.5089780 414.9979949 -50.0087440
v -10.4910061 145.9235698 -26.7474502
v -41.5892228 22.6349346 -34.6614532
v -22.4926472 -15.0531745 2.8900611
v -20.5797888 448.9138126 -91.8805897
v 36.9831361 79.8889995 33.8718817
v -47.9270108 -14.1631011 -47.9283854
v -21.4855894 457.6703310 -96.8349427
v -9.3091372 256.4201653 -35.0514352
v -18.2566512 424.6152639 -82.6699212
v -23.6982591 129.8678517 -18.4243675
v -53.0400127 -12.4649471 -19.9884772
v 9.0446686 184.2792332 -26.8880036
v -2.9530078 8.3996812 -48.6890227
v 34.4412476 73.3204186 25.9309374
v -28.7197549 -15.0937261 -39.3697247
v -13.3740427 284.2152417 -38.8746709
v -26.4592208 510.3101730 -118.1720868
v 3.9994451 308.2612157 -39.9681851
v 4.0663225 222.1807986 -16.5880062
v -21.9755284 466.3628638 -101.2789309
v -38.0271114 17.0752443 -15.1685989
v 11.3230618 130.7259798 -26.7819837
v -16.5335406 438.0518794 -96.2006897
v -23.9757076 32.2444029 -16.1949694
v -33.1845209 44.8554158 -21.8244549
v 8.1865378 2.8601913 14.2950444
v 37.4719240 150.6262273 28.6897868
v -45.7467288 -1.9055196 -43.3496088
v -6.3594580 147.8511244 -19.9171752
v 28.2268301 163.2232070 0.1674401
v 4.0151663 189.7393763 -31.8792574
v 8.7891743 420.9307432 -51.8748462
v 14.7313168 191.5596426 5.5974405
v 7.4843559 141.4254457 -27.6265368
v -27.1552708 42.8533740 -28.9852004
v -41.5787958 -19.8643804 -45.3465022
v 5.0191055 123.1843606 -32.0420377
v -34.4076231 35.2063701 -20.9057201
v -0.8935756 476.2315452 -77.4778798
v -47.3076552 7.8954371 -18.3047149
v -7.9100430 33.7540656 -30.1486421
v 29.4583775 283.2766473 -9.3564745
v 21.7628796 113.2910699 36.1878797
v -3.2653357 231.8584025 -29.3349996
v -2.0864380 0.2652370 -44.2456417
v 34.0998359 80.8445066 24.2677107
v 0.3075486 275.8607566 -39.5835079
v -30.3059500 43.1435928 -27.4255723
v -7.3801833 61.4154376 -27.9353987
v -10.9604765 -7.6423162 -45.2939831
v 14.6521796 159.6418768 13.4147927
v 1.0559278 42.3137285 19.3508975
v 11.5710916 143.0428326 12.1881766
v -29.6026729 21.2105662 -47.3516434
v -16.5068340 390.2885616 -74.6926367
v 27.3505263 13.6125786 53.6392741
v -7.4430229 243.4731424 -32.1847796
v 30.7965558 98.0063155 43.2989001
v 25.5945735 300.5519807 -11.2660965
v 13.0079761 0.0929877 35.3398174
v 13.3117484 197.1547455 -26.3687670
v 10.6249126 123.0869740 -28.1004887
v -13.7268668 74.0361810 -4.5804768
v 36.8163064 143.6532885 21.1624783
v 19.0122519 262.7632320 -22.9271110
v 4.5602899 141.3779557 -31.6009074
v 36.2724923 96.8168899 24.5844144
v -29.7022443 20.6188709 -48.9361733
v 35.2013595 246.8962967 -4.3252334
v 37.5172906 243.5909510 1.8035157
v -6.1148517 9.5505137 -53.3713289
v 38.1200686 236.4832759 5.2676569
v 2.1790331 12.6000224 26.6807042
v -29.3628685 31.6502973 -16.9784389
v 28.1284116 139.9472654 8.0701215
v -8.4322197 -17.4128115 -24.5359167
v 35.3982560 28.1772744 57.4166514
v 16.0463788 61.1645915 27.5819357
v 3.3290852 59.0584353 -22.2607162
v -1.0513192 5.1365998 -4.6359976
v -31.4708278 28.8980193 -34.5390178
v -40.2276404 19.1190820 -16.5906958
v -10.7555436 129.3824613 -33.3267488
v -52.8394766 1.3812407 -40.1361771
v 16.3896717 87.0893374 24.9398630
v 24.4310834 307.9756200 -11.8834376
v 20.3171875 240.8874333 -19.9041944
v -8.0118850 485.0850999 -83.3257884
v -37.9236974 -0.7691599 -13.8075091
v 40.8872440 177.3090959 15.4800974
v 27.1921009 20.7215715 37.2694694
v 6.7240330 156.0913324 2.4459411
v 23.0360683 66.7629167 37.1873192
v 2.0141064 7.3148063 28.0562881
v 16.0810575 123.2120320 -13.1054753
v 11.9439047 325.7143497 -7.7902987
v 1.8773676 228.4877598 -19.7569635
v -14.7774722 97.3597169 -5.6027384
v -47.3719612 -21.1692285 -44.6033776
v 20.1507341 57.9347871 9.8253759
v -26.6479123 57.4917085 -24.4534314
v -16.5543444 320.0262487 -51.5329875
v -28.1120967 55.8633693 -14.7564402
v 21.0842751 41.8333709 11.8266232
v -2.2549571 483.0519557 -80.5179328
v 18.1291290 244.2401201 -21.6087233
v 29.0920045 34.4548002 52.0153157
v -40.0583856 -9.6755018 -44.8018387
v -18.3284320 -14.3651208 -38.9396548
v -60.6875196 -2.4786119 -33.6740129
v 6.6002184 101.5475988 11.1218952
v 18.8477281 13.7522304 28.3075366
v -27.2779576 26.7204400 -15.9772988
v 1.3374529 200.3525496 -14.0743079
v -23.8957275 520.9450126 -121.4412600
v -24.5348066 51.9904569 -12.9976664
v -6.6717281 91.3909376 -0.8629805
v -28.9917085 40.0789417 -28.6843404
v 8.4854811 49.2293127 24.3687052
v 12.6467375 364.7578061 -48.8225073
v -28.0848537 60.8616136 -15.6073030
v 11.2168053 110.9981388 -19.7310410
v -57.2802871 -6.3008131 -22.3073363
v -5.8274348 35.7771926 -27.5419168
v 5.8354689 238.3985072 -35.4961567
v -22.0880713 135.5751306 -16.2522160
v -4.0850104 232.0419550 -33.6986259
v 36.4686139 52.6130386 40.5754335
v -40.7974459 17.0359053 -42.9613963
v -59.7966723 -0.9320203 -34.2007764
v -33.6411074 -18.0912148 -38.2197313
v -32.1934596 34.3552791 -30.3177051
v 32.6630361 52.0691574 47.4965833
v -2.0584958 472.8953838 -75.9396553
v 22.8987653 131.8893433 37.6512781
v -43.8694917 13.9071848 -46.6677137
v -21.9174121 -18.3024108 1.5904568
v 11.3032749 341.0081863 -43.1582034
v -11.5293162 279.6001136 -32.8515135
v 37.2166373 27.0997360 53.3820949
v 6.0677179 417.2932804 -68.8263997
v -9.1312611 8.9211864 -55.6227639
v 40.1770808 101.0362431 35.7921347
v 17.8409144 4.8769321 48.6107022
v -38.6650488 2.6361076 -47.6675816
v -41.6364223 -17.0260407 -46.1705662
v 5.4506939 219.9339718 -36.4515185
v 0.7457364 229.4075340 -21.5653311
v -3.9609661 236.7058694 -27.5743734
v -8.7571926 499.6323884 -87.3606876
v 9.4153360 27.1438379 3.7510775
v -20.4113796 64.4732043 -24.2733322
v -32.4427336 48.9292853 -20.9746808
v 30.1152412 140.3343081 37.7285071
v 20.0355034 215.2435780 -20.2849805
v 31.5374210 127.3048967 37.9337110
v -52.5329560 16.7064462 -34.5076025
v 0.3431774 271.1217999 -39.1684584
v -8.8533387 21.4462839 12.3349633
v 1.6156541 279.4260681 -17.1290953
v -14.9485040 334.7673416 -46.8543023
v -3.9942204 392.7565515 -55.7064116
v 23.1239535 48.4861322 12.7248410
v -43.1537963 27.8820600 -25.6205983
v -5.4105851 149.7080922 -18.8707765
v 13.5711404 5.6495760 45.2951267
v 42.6083319 109.3731523 29.5118317
v 34.2908762 72.0330998 46.2937951
v -46.4758016 -18.7716465 -18.8018158
v -21.6280520 36.9918421 -34.9917263
v 39.7783257 108.1322357 37.0244533
v -29.8788026 56.6693582 -16.5560097
v 41.9256277 195.0594038 11.5626380
v -28.0838907 0.9837549 -49.3188277
v 17.3620265 357.2768867 -29.9185794
v -16.9454962 408.2507193 -82.1657032
v -1.2260985 -11.7780752 11.3348439
v -59.9177331 1.1439667 -33.0234021
v 10.1403752 222.3383337 -34.0808332
v 11.0306256 365.4120862 -29.2411540
v -12.2891609 137.3849362 -2.2310542
v -5.3648427 -4.6088938 22.6668324
v 31.7383483 18.8534260 56.9765419
v -34.3933478 32.9774395 -30.7578892
v 12.1256495 164.7849083 6.1980025
v 24.5323088 202.0128816 -12.1095767
v -10.0409295 48.8654040 -4.7903750
v -1.8417076 -1.7208034 26.5960563
v -32.3605053 29.3551795 -33.4834345
v -26.7025735 63.6518002 -12.9341744
v -15.7019179 -8.3363662 -44.6797237
v -4.2050085 -5.5912919 -39.6510996
v 1.9718665 9.0757348 -1.3254978
v 10.0984164 132.1969181 -29.7696162
v 7.9498198 284.3702137 -12.5674568
v 8.4459847 48.1758565 -5.0368905
v -15.1302898 315.0248528 -33.8798836
v 20.9078621 11.6443699 50.7042296
v -26.6156811 3.5002783 -53.7848808
v 31.4730518 75.2419308 45.9830388
v 4.3065427 202.3417652 -34.4188884
v -19.0990549 -12.4659501 7.2521428
v -1.2101515 232.8511029 -23.8710158
v 34.3795978 31.8200365 56.5850511
v 6.3663768 310.2542162 -8.2187811
v -0.4620211 463.0603790 -71.0159540
v -6.6420669 135.7988268 1.2328057
v 22.4025194 56.5740578 11.7103131
v 10.8740684 122.9551509 -27.4558812
v -44.4571674 23.2153740 -20.7112413
v -15.5779691 57.1990646 -9.1725327
v 9.7552082 49.0848348 -2.0926092
v 1.3063971 168.9638197 -27.0702634
v -8.9636380 56.8419993 -29.9054012
v 23.3724564 159.3032777 33.5935242
v 40.7578908 102.8349921 35.3067294
v -3.5604821 174.6436656 -20.9357459
v 1.9374666 235.5355918 -16.7512577
v -57.3432446 -15.8016384 -40.6559333
v 1.3064077 186.8487895 -31.4713418
v -8.6985165 77.0498067 -23.1283866
v 11.0279741 133.0071241 -26.5011154
v -19.1216692 4.7522588 -56.1767891
v 37.2828767 69.1314116 42.0342274
v -17.6259801 54.4175543 -9.9560758
v 37.5682637 86.0019997 28.8866572
v -8.4986240 145.7310170 -10.5557516
v 0.8237725 7.1714749 -1.5109956
v -37.0527767 -21.6773693 -39.8786813
v -57.9497963 -14.9464961 -39.2901339
v 26.7532803 228.9851010 15.0227789
v -2.2330843 224.7781903 -36.3343805
v -14.4729102 296.0427701 -35.2202021
v -12.1645331 424.4857430 -73.1604248
v -3.7235259 429.9927056 -66.7658225
v 36.0499695 63.3645579 33.6869620
v -6.4740200 457.2326541 -74.1510838
v -16.3702909 -14.0025681 -38.7322493
v 10.4758376 63.0270690 21.0875440
v -11.2648951 273.3825147 -32.9568163
v -30.9994221 32.4729420 -17.1461832
v 2.1140126 190.4260367 -32.4218236
v -32.9147391 40.9386195 -24.9013864
v 10.9712407 138.2972300 -25.3169201
v -0.8468667 197.6813078 -17.6722035
v -27.8493632 53.2648228 -14.1971707
v 40.4552035 140.6522840 26.0363705
v 16.2252318 131.7144334 -16.4959859
v -14.7494804 416.8218374 -89.7694379
v -5.5742264 134.0891570 -34.2355072
v -1.1860231 -4.4274093 27.7138390
v 0.0505789 214.6259844 -23.9048935
v 21.8525026 81.4625025 13.6419339
v 23.4964583 51.4448024 13.2928351
v 0.3096329 105.2326784 -19.4134749
v 14.0925953 68.6304346 24.0535997
v -0.2410340 186.7083460 -10.9122451
v 42.2423370 109.9864244 32.0342369
v -24.9527432 18.8796706 -12.7954017
v -8.9822588 273.8575935 -25.4079476
v -26.5361350 15.5329956 -58.1538007
v -26.2944847 73.0716065 -13.3552514
v -26.7175790 17.1213150 -13.2205151
v 22.3455969 227.3467928 -17.3650142
v 16.1825456 197.1046776 9.8096896
v -55.2262068 6.8826415 -37.3855196
v 38.0140916 186.4093691 19.8951140
v 36.1354239 26.9019157 57.2630912
v 30.7984054 21.8992140 44.0587774
v 32.3898792 271.2436616 -4.4081463
v -1.4181223 48.4622791 -26.1241030
v 13.0240498 223.1783569 -31.8669155
v -26.1028707 72.7020055 -19.8140759
v -0.7580889 183.7696135 -28.3435285
v -24.6202815 63.8180003 -11.0122496
v -5.2929758 -2.2195904 -20.1986860
v -12.6418835 -15.5502427 10.0686355
v -24.2638104 -1.5310276 -4.6350495
v 16.0889681 64.2847270 8.3654094
v 10.2660106 3.1048476 40.8379994
v -0.8958307 402.3072422 -76.0915428
v -11.5264803 -6.7740809 -47.2992547
v -55.2885607 -17.3230637 -43.5183942
v 34.2786610 230.8937758 13.1480778
v -5.2712052 260.6213093 -40.7560207
v -60.1238832 -12.9794795 -28.6666844
v 6.5051136 161.1426324 -26.0877311
v 39.4787379 165.5952781 12.0717408
v -20.3156676 114.1205505 -21.6481220
v 11.4812395 279.6423733 -30.2254576
v -9.5554497 8.5683325 14.0206367
v -0.2407024 462.2370899 -70.6666261
v 19.4904134 233.0704331 -20.1100837
v -20.6433423 11.3653746 -58.7360747
v -29.2453431 59.5039614 -16.7182311
v -33.2489610 15.9846842 -15.6156514
v -25.4642144 7.6539526 -8.0538150
v -10.0408886 420.5133915 -69.6800947
v 10.6000239 8.5228886 39.4035950
v 17.3794851 42.2768965 33.5223451
v 1.4727705 316.8364167 -14.4321201
v -33.0352709 46.5232097 -19.6733568
v 10.2903387 307.4657619 -34.9781327
v 8.2360730 42.1596915 -3.3104278
v -33.9165404 26.9333050 -15.8280320
v 21.3679373 21.0539307 50.4650772
v -3.9102375 68.3719218 1.2984769
v -0.8469807 62.0661825 5.6389985
v -48.8339774 -0.5721237 -42.7702814
v 30.8774281 248.3496517 -12.0946616
v 32.3930606 150.4095346 8.3870161
v 34.3807079 132.9364181 15.2120115
v 19.5109602 94.9201062 27.3780786
v 30.1269554 106.5481231 43.1737117
v -2.4685017 324.7908652 -28.2554962
v 34.7762592 155.0378352 32.7131040
v -12.0352646 140.3094977 -31.4007550
v 32.7701271 66.8132305 24.5915800
v -57.7075258 9.1577750 -30.5701736
v -13.8116889 424.7151613 -92.1723694
v 14.9509432 343.4541225 -37.7207659
v -2.7908289 127.7013570 2.7159816
v -10.7826227 52.8607219 -31.0521983
v -27.2280667 31.3796215 -36.3869034
v -11.3608409 143.0729628 -6.4792787
v -60.0239038 -12.5710573 -36.5293138
v 30.1847700 165.5113250 1.0973064
v 32.2914347 37.1559262 34.4660990
v 35.7803479 143.7600851 18.2677452
v 5.6519117 175.7778227 -28.6708977
v 6.2696133 99.9165773 10.8627267
v -2.8468792 30.8164209 18.3051210
v -7.5009982 501.3571978 -87.5604525
v 6.2548821 49.8716719 21.4792639
v -0.8823039 269.5982754 -17.3274428
v -10.3275189 25.0959042 8.8010607
v 10.8535103 121.3348508 -23.8792859
v 16.2359700 12.6153333 46.0991077
v 16.9157479 128.9042681 21.4321408
v -1.3658567 69.1791922 4.8563369
v 14.6418484 186.3508373 4.2070234
v 9.3702991 131.0514957 -30.8904629
v -60.2498129 -13.6914616 -33.7742604
v 20.4169936 268.8660324 3.3519459
v -9.9606849 22.8735842 9.8151667
v 24.8516519 306.2431812 -11.9382050
v -45.7759202 -2.7440370 -43.3401316
v 41.4847955 115.7747582 23.2989639
v 5.2486481 96.1345136 -18.1897879
v 2.3910073 17.7984480 -6.2878826
v 11.9723063 1.5258431 41.4335541
v 18.2471238 303.1588495 -28.2415561
v 23.2990608 108.0289334 39.6342650
v -14.5861190 136.5002692 -3.5625957
v -7.6225377 -17.0468502 -5.4453267
v -14.8654301 145.0010538 -12.4513609
v 9.5214108 44.4545820 -1.6737003
v -23.5546175 124.2982149 -14.5640699
v 0.4295554 199.2132366 -15.6938564
v -13.7048112 125.1456290 -1.7291843
v -11.1961635 -14.1318357 -37.7749428
v 12.5831235 141.7247802 -22.8856727
v 25.4949890 244.6400076 11.5028210
v -31.5998904 39.1628146 -27.0565003
v -30.7300761 44.7687171 -15.5222556
v -12.7878590 295.7686782 -30.5044204
v -21.7445400 122.2216263 -10.3406673
v 18.7331308 225.3344655 7.6789632
v 14.7794662 388.6316717 -41.9720523
v 11.6081806 128.5540611 -24.9367114
v 15.3732011 109.8199189 -11.2256464
v -3.3777631 143.6402202 -31.4952806
v -4.9307416 0.2378107 -20.3627143
v -14.3327741 326.0236382 -38.8028510
v -0.5034396 473.3431339 -76.0390162
v 17.9891884 117.5786331 23.7746239
v 10.0465473 122.9917780 -28.7189037
v 18.2362106 326.8647492 -18.5587630
v -6.3093472 242.7890003 -29.6498109
v -0.2409792 466.8135047 -72.6187527
v -13.1820217 31.1145969 -2.1070805
v -6.2041809 334.9141181 -39.2242558
v 27.7626049 66.5066838 45.4275794
v 4.8619807 351.7028987 -53.9988466
v -35.4950875 34.4056152 -22.6046257
v 40.4728241 215.8890367 7.5093615
v -4.8767021 237.6157343 -29.2587355
v 5.6571215 84.4752491 10.9283859
v 12.6662841 121.8505204 -22.0220275
v -21.3811509 38.5188237 -33.7518081
v -9.7403834 91.9875130 -19.8434535
v -2.9047728 240.3713167 -39.3294729
v -15.2320024 12.9598835 -57.7299893
v -17.2395539 36.8352607 -35.8173735
v 25.0708722 94.6942940 41.1439873
v 14.6203656 174.8599112 -19.6080655
v -59.0412915 4.7737025 -33.5422195
v -47.7359965 -21.6635931 -39.4043475
v -24.7588567 10.5294110 -9.2762494
v -49.4555794 -19.2008596 -47.1101291
v -18.4187442 502.3457408 -99.1217270
v -28.7669674 51.5821278 -25.3814962
v 20.1730616 240.8751696 6.2031569
v 11.1326184 115.2932122 -21.3751383
v -21.1598799 456.0036361 -98.6329913
v -23.5619601 44.8999740 -29.4166226
v 19.2751605 86.3079205 27.6388861
v 39.4978225 119.9244410 34.9415615
v -44.2287400 -15.0776245 -16.1278006
v 40.1549302 200.6863803 5.4042027
v -5.8034235 487.0586693 -81.3098624
v 24.9776393 217.5428271 17.6103171
v 38.8738848 95.9257483 35.0744799
v 16.2017606 198.8580376 9.5044915
v -9.2310775 113.9584929 -31.1689433
v 18.1939807 49.9167778 32.1724489
v 17.0569383 321.2746680 -23.6103162
v 18.9072397 73.5348910 28.8348328
v 34.1616124 77.1224499 24.8831231
v 37.8497243 156.7074358 17.8886279
v -8.3626090 285.6487632 -45.9862240
v 42.8973660 120.0240552 27.4256077
v 21.6603689 191.7517185 20.9639575
v 1.0761268 359.9112630 -59.8601699
v 35.5139859 250.0579953 3.8169054
v 11.7693916 6.4403284 19.2902330
v 23.8315742 30.0981887 48.7169661
v -4.4493279 34.2524126 -25.8262679
v 14.7971073 190.4515475 6.2148999
v -1.0829780 252.0482242 -38.1312743
v -15.6002073 464.3372595 -89.0205577
v 32.6316506 104.0901914 19.2633253
v 41.9125445 133.1361532 27.9058535
v -18.3621924 80.8742195 -5.9235077
v 16.4194219 20.9916979 15.5270249
v -7.9500740 374.9841750 -74.1751865
v 11.5294410 135.5281025 -25.0063855
v -30.2062053 57.0360906 -20.7965057
v 16.9009566 41.3376465 7.6201186
v -11.9841620 146.7093080 -21.3176403
v 18.7579580 332.3393166 -20.9862106
v 5.9545208 123.5129386 -31.4526930
v -19.7155196 0.9685154 0.0258827
v -52.7723916 -10.2688381 -19.1849265
v 7.1943323 83.6960822 -17.8178009
v 8.5612684 374.4499385 -34.2518054
v -0.4882908 236.9472533 -39.2447896
v -28.4114275 -5.8455933 -7.5318497
v 37.9364714 104.5667306 22.9429509
v 12.9999528 30.3079598 8.2192188
v -8.5274559 -11.5980990 -35.5924144
v 23.4385319 188.3425415 -10.5776470
v -5.7646246 138.7723982 -1.7372619
v -43.7172242 21.3693660 -19.0320108
v -13.2974833 335.3317678 -44.9766740
v -25.8405227 30.7483803 -38.5444537
v -31.3600414 42.2828719 -26.8849656
v 27.2832382 121.2442219 41.2966199
v -42.4904786 24.2863968 -19.7851378
v -60.0751638 -4.6013137 -26.5711956
v -10.8429743 285.3072286 -29.4531174
v 18.0364661 63.2945299 10.0038005
v 26.9066859 73.2978284 17.1186756
v -18.8758038 429.7633171 -84.9016011
v -11.9803399 321.1307824 -34.6866250
v 13.3774411 118.8713163 -21.0811570
v -2.5027324 309.4646335 -45.6060469
v -10.8864643 127.2768676 -33.6113647
v 2.7780684 58.9014217 10.2780843
v 29.4068605 68.1115016 46.4557596
v 38.2763669 220.9826261 0.5080583
v 28.8403034 66.0719275 20.2908479
v -8.0367215 248.5625446 -30.3432923
v -26.6934931 5.1158587 -8.8343723
v -4.0360610 166.3674116 -11.0332984
v -14.9207171 297.9424000 -38.8774723
v 1.7248548 -9.6818106 14.6747883
v 17.5043121 75.1270428 8.7717520
v -5.9374310 85.7437700 -0.4825850
v -21.5648562 63.0307868 -9.4492780
v 15.0589859 139.4853890 -17.8774428
v -2.5017348 137.8288418 -0.7591109
v 33.9885764 70.9887147 25.7293563
v 3.6334507 217.2710150 -37.0304920
v -2.8044556 42.2601067 -25.2407379
v -2.4874345 217.2336578 -33.1344008
v 0.7043112 5.3887004 27.7375840
v 5.5999747 95.3934342 10.2565605
v -10.9072793 7.3940177 12.5611937
v -2.1701949 312.7766848 -19.6238831
v -8.1207072 14.4767994 15.4518932
v -8.4089059 14.8312412 -52.0551540
v -11.3354037 12.5851771 11.9224228
v 5.7994337 124.7791797 -32.2912261
v -31.5921269 7.4697654 -14.1559495
v 20.9640320 158.7330997 32.1706571
v 26.1201411 93.6600640 42.8258516
v -10.8346585 -21.1043768 -22.4289428
v 36.0265337 248.1242120 3.3765761
v -22.0761653 92.4464986 -15.3656704
v -2.7519094 249.9711514 -39.1584784
v -17.2623247 450.1699805 -85.2539018
v 35.0402929 93.6099216 42.7764244
v -6.7598848 -15.2339423 -5.4046209
v -49.6795550 20.9521465 -26.7235730
v 10.6280036 181.9000095 -0.1028876
v 2.4990004 -9.8386528 20.3401539
v -11.9174058 66.2823468 -25.6162472
v 21.3130340 231.4764261 -18.5169354
v 27.6324507 93.5385227 43.9894013
v 22.2248044 175.2319038 -9.0685077
v -6.8497788 -9.0814726 -9.1485288
v 20.1790687 124.7543320 29.4606034
v 27.2547565 188.8241619 -7.4503366
v 33.0565646 101.6240865 20.3789789
v 42.6583514 124.8366982 26.0169134
v 24.3178215 108.9566275 10.3441086
v -0.9595359 50.9253144 8.5644955
v -61.2190850 -9.7834188 -29.4690691
v 30.7222363 75.4706636 21.9577830
v 21.1013183 5.6731165 49.7686937
v 26.5424028 78.7196159 41.6909903
v -6.4766849 137.5351548 -0.3073632
v -9.9371774 -20.3398168 -23.1972411
v -8.4002484 -14.4980894 -15.0092375
v -16.6752264 -18.6890569 3.9582103
v -14.3908588 7.9107638 6.0985861
v 0.0960458 340.4832482 -34.1449380
v -37.9323326 7.5782957 -53.6326505
v -20.7261071 42.0142487 -31.9798030
v -43.1605689 25.5388524 -32.1606956
v 22.3885626 115.0583923 4.3891305
v 17.8417098 149.0594000 26.6117603
v 21.2301295 27.7403519 18.7671259
v -14.5760076 49.5773628 -31.6763744
v 21.5373915 170.3768969 -9.2015350
v 31.1252717 236.3536507 -11.1597581
v -40.1932858 5.5671735 -13.4421960
v -16.5163651 329.7196627 -45.8963998
v -8.8509321 320.4098642 -30.6341033
v -24.5679002 59.8389320 -11.9784437
v 21.3882811 90.5843899 10.9924339
v 32.0666619 187.3283684 -2.5450846
v 31.1774947 207.2143704 -7.2723529
v -2.5718263 182.8683913 -23.4030504
v -18.7999997 503.1200051 -111.0799983
v -22.5027781 91.8838605 -13.7782851
v 20.8973419 126.6496181 33.9827240
v 12.2419037 62.3759069 1.7236349
v -31.7377560 46.4228094 -16.3099803
v -23.7293374 -17.0761812 -37.8739126
v -14.8781482 12.5373267 2.4275491
v -16.2585583 96.6338143 -8.4461048
v 19.8514201 25.4256055 46.9849594
v 7.1695689 209.7288370 -7.9051089
v -0.3665293 6.7330743 -3.9940034
v -3.6615033 0.1883560 -7.4882009
v -32.5815976 6.9786524 -55.3886779
v 37.8444642 128.9713085 18.7784452
v -3.9339066 24.9799080 17.7579373
v -8.2392190 500.7540584 -92.2169313
v 2.1479074 -2.0938788 30.6901503
v -44.4812886 9.7365035 -49.8523898
v -15.7840550 336.0979557 -56.9903031
v -1.7919083 191.6973144 -29.1634630
v 17.8382862 337.1360004 -28.9341863
v 24.1637491 101.9441411 38.3115895
v -16.0250850 358.7651253 -61.0155277
v -29.9287215 27.7403388 -15.7257505
v 28.0565377 27.1886606 31.3123465
v -4.1368799 336.2189531 -37.8700979
v 14.9003016 125.1386702 -21.0381057
v 31.8436585 139.8725361 13.0570605
v -42.9266952 -22.1725125 -42.7420847
v -13.5415476 100.3535464 -5.0302441
v -0.1577068 392.2256231 -52.3188077
v 9.7650457 116.3850725 12.7873011
v 12.1827694 118.0485561 -21.8577720
v -15.2575215 390.6767964 -78.9174065
v -46.5378985 16.0871763 -39.6087803
v 34.3800262 30.8949910 42.6010899
v -4.8504053 142.7659094 -32.1888402
v -10.9646320 -18.6930429 4.1882973
v 17.7050326 332.9710960 -27.1340255
v 23.3722702 200.6286383 20.6969194
v -36.4757031 27.9095247 -32.9239964
v -2.9516616 33.4064066 -23.5468410
v -18.5872000 89.2070234 -8.4524909
v -1.7417558 44.4613732 12.6715889
v -23.4856717 84.6197009 -18.2079189
v -21.4889217 532.3106647 -115.2783856
v 20.9507924 284.3012512 -24.2126342
v -21.3543624 91.3198888 -11.2921968
v -14.7713134 399.0534842 -82.2864547
v -16.2828472 102.4446562 -9.8806126
v -20.1385431 457.1224153 -92.6405042
v 0.9854755 363.3008599 -40.3657407
v 19.2677174 80.7978138 10.2456454
v -22.9330212 0.8793654 -52.0208590
v 4.9648886 58.1650287 13.8333654
v 40.7839790 99.5831713 31.6740647
v -20.4613414 488.6838198 -112.6553565
v -56.0134649 -18.4862018 -39.7904627
v 2.5640081 397.4338174 -70.9364489
v -2.8743350 -2.3637116 -44.5438959
v 34.9824466 95.9031209 22.6949360
v 20.5061138 237.5879884 -19.5968598
v -28.9705675 7.8888508 -57.0809022
v 20.1009847 192.1487898 18.5144730
v -5.6701489 -6.6953143 -36.3750271
v -7.1452088 256.3620210 -39.0681885
v -5.1219393 16.8005731 18.6127257
v 10.5561214 120.7839400 -26.2611918
v -21.0524723 47.2922027 -13.1872725
v 5.0217472 17.0504935 28.6614839
v -4.6641654 0.4529952 -18.6028685
v -33.6995535 39.3007547 -19.7830796
v -25.5123712 44.0949872 -29.1055031
v -3.2527586 54.3347597 5.0648148
v 11.7069855 73.1195211 20.0575832
v -23.5161465 57.2343841 -11.2451082
v 32.7206738 28.9589167 40.6130776
v 2.3027326 261.2929046 -14.3784517
v -13.9077501 383.5788965 -66.7168945
v 30.3831119 162.6871377 32.7820554
v -53.6993481 -19.9830588 -35.1355225
v 32.1894884 143.3671266 36.8761048
v -45.5694012 2.4358209 -45.7520150
v 16.9751253 249.3072152 -22.7061212
v 16.8789476 26.1372253 13.7613881
v -16.6485943 50.0547104 -11.0857999
v -0.0220744 179.3668568 -9.3337987
v 15.1911648 16.4915491 42.6707566
v 14.4720152 133.5506290 -21.9283625
v 18.2023346 111.1287773 -5.6086774
v 21.6824785 129.2206794 36.6593599
v -17.4084995 71.6126040 -6.2324195
v -50.2821058 6.1819940 -43.2175174
v -11.9638415 142.4422711 -29.7577716
v 37.4363847 90.6291157 26.5887193
v -2.1549247 6.6769714 -16.2710585
v -5.0492231 149.2850929 -20.2013832
v -16.2425060 23.1936797 -5.3814547
v 13.1690539 109.5812321 -15.9889366
v -3.0006364 176.8241525 -22.2784393
v 13.0938953 134.2274100 -23.7656850
v 12.5960503 377.5584698 -33.5196927
v -0.1602998 331.4997852 -48.9227325
v -15.3826531 61.5443364 -7.3551657
v 20.5066670 48.9077456 35.9704457
v -27.7915765 58.8497519 -14.5878186
v -8.4779887 12.5339143 -54.4707291
v -57.6031916 -14.3629657 -40.4876731
v 24.6147122 287.6370847 -19.1860944
v 5.3458880 57.4334823 15.5679397
v -16.2296500 13.6681637 -0.4208181
v 11.7729008 194.8104352 0.8201429
v 9.3207536 92.5595984 16.4763276
v -14.1976792 292.2924757 -35.7255936
v 17.3743293 296.2080240 -1.0818247
v -16.3438395 80.0745562 -19.9650079
v 15.3109459 136.1006051 -19.1998426
v 15.7959871 22.5010272 39.6093428
v 10.8583663 242.1170920 -5.3275381
v 28.8080722 279.9451947 -14.1250286
v 0.0929900 347.6603329 -35.9613746
v -25.2493490 62.7638400 -11.8199494
v -14.5387212 427.2397459 -92.8633735
v -3.6589305 244.1564947 -39.1965620
v 11.3687757 125.4900098 -25.3249984
v -58.6439259 6.6685285 -30.9498254
v 2.1485761 215.5801505 -19.1658381
v -45.5895253 24.1882261 -23.6729681
v -8.3275046 -14.2433951 -18.4460115
v -37.4858119 18.2726085 -15.3459841
v -2.6243830 468.1827724 -74.1037503
v -5.4836529 26.9213561 15.8847533
v 22.4619992 215.5556083 -16.5505242
v 12.7426134 198.1389225 2.0331668
v -16.3317006 387.2060478 -73.0386600
v 5.7914387 322.6659894 -13.3404145
v 16.1359981 124.9028295 -13.1898681
v -30.4471403 52.7799577 -16.3998269
v -1.7602622 3.8558790 -45.5694571
v -2.7491923 3.9249044 -48.7711914
v -24.9679722 72.7965236 -20.5776226
v 19.1409588 340.8500552 -27.7138762
v -4.7572274 -6.8003414 -39.8099273
v 14.6414321 1.1310179 37.6296900
v -53.0731119 -8.3724409 -18.9293399
v 1.0370256 138.1979287 -33.6711667
v -26.0289460 499.8696744 -120.7550168
v 6.5305121 277.9138088 -12.8706498
v -11.6460836 295.7630754 -28.3583645
v 26.4769550 141.5111125 5.3665596
v 15.4206567 10.6612043 46.2395512
v 37.6901403 93.9863771 26.0258541
v -25.4811198 54.2654134 -25.7960390
v 21.2288424 112.4398038 28.9343018
v 41.5201485 199.5577514 12.6795368
v -10.1288864 -19.0873351 -0.0086526
v -14.7581100 53.4401089 -30.2702207
v -3.1710933 37.3884924 14.7626270
v -14.6036288 36.7732942 -6.9131018
v -17.1673782 311.6725087 -48.2047722
v -25.4685003 -3.5456705 -44.5636064
v -8.0966391 247.3204732 -31.7413434
v -40.9542769 8.4436890 -52.4537414
v -28.0896667 9.9263284 -11.7657082
v 24.0280032 24.6410426 52.5466017
v 30.2226003 277.7082324 -11.1298626
v -49.2500886 -18.0996191 -47.5603826
v 0.2406424 49.1877049 -24.3940465
v 14.9124125 174.6287048 10.8974185
v -8.1967888 388.2985711 -59.7629063
v -14.8200002 485.6300056 -103.0599996
v 38.9288142 163.4520739 11.6273463
v -8.7913359 333.7571323 -40.4445864
v 9.4704796 118.8701838 -26.6078133
v 42.3923917 128.8528442 27.5183581
v 14.1090425 108.9722663 -13.1192496
v 18.6432675 19.1839430 46.5441681
v -8.7831151 41.1016829 1.0453059
v -53.8175143 4.1886833 -24.5387498
v -32.5789079 45.0877175 -17.5514426
v 21.7524786 73.7818778 12.5277238
v -21.4628540 -9.5898304 2.1817465
v -30.5414274 26.1454862 -40.2092338
v -24.0288693 484.8795533 -114.2681465
v -19.6701325 31.0768336 -10.6970137
v -14.2320106 144.9992806 -23.2891701
v -16.6254174 144.5550770 -18.6354239
v -33.3245397 42.3802584 -23.0766106
v -18.6981615 494.0044880 -110.2919653
v -31.5075330 5.6193508 -54.1632660
v -11.8781105 23.7598438 -40.3542817
v 37.0790884 239.9410754 6.8780044
v 38.0862579 209.3049586 1.0596166
v -16.2134767 25.2056234 -6.1066803
v -6.8863593 -7.6926099 -26.5872646
v 33.8821337 98.8559499 42.1740487
v -31.4681418 41.1810465 -27.0242039
v -22.7136686 474.9189317 -108.7025404
v -0.7575707 464.3197656 -71.6213882
v -2.8258259 365.1604652 -66.0623685
v -49.4935699 6.8275169 -44.9457504
v -11.1455545 427.1830618 -72.5522786
v 5.6455438 93.0229276 10.4752211
v -24.3064873 84.9524587 -16.8243460
v -3.2649238 298.3226180 -44.3236828
v -16.3779072 402.9603899 -78.4315690
v -52.4465926 15.4160000 -36.4651643
v 2.4088144 442.6118731 -63.0869344
v 21.0574977 12.1632023 34.2452452
v -7.1918047 144.4410384 -30.5765588
v -6.9921426 265.9793794 -42.1036519
v 21.6824487 312.4377728 -20.1950781
v -46.1844653 -16.5061224 -47.7032289
v -21.2669726 481.9731712 -111.4575565
v -16.2336379 97.1409902 -19.0093014
v 22.5718152 25.6015342 50.5215898
v -25.9720683 505.4265261 -122.3496050
v 14.9240037 178.2885492 10.0237308
v 22.2158786 111.1024693 34.6651338
v -19.3420593 437.1421933 -92.4093276
v 5.6355433 10.6684826 30.4732863
v 26.5588202 84.5063403 41.3543023
v 10.9098433 122.2702041 -26.7212633
v 4.9306783 333.5889578 -20.8856259
v 5.4453574 292.4196720 -14.2576769
v -8.3480719 313.8733506 -50.4454188
v -41.3017422 -6.2701860 -14.1419284
v -20.7266565 450.9903789 -93.9495489
v 37.1580720 66.0445467 42.9354981
v 4.9175899 140.8729255 3.7945588
v -12.4906385 21.9668429 6.2758247
v 3.6877119 76.6842067 9.4159050
v 21.2036204 317.3724413 -15.6157287
v 14.4719807 39.5491198 6.8455818
v -3.6767188 9.5609091 21.1186036
v -7.0004938 429.2685986 -88.0649984
v -45.4979800 2.7196470 -14.8149300
v 16.1130149 125.0386238 -17.3765346
v 33.0886878 59.1566153 27.0326603
v -23.4283116 70.3452528 -9.2862975
v 6.2922481 356.1180532 -29.9778953
v -15.5425342 39.3870957 -34.1666564
v 35.1306126 53.7180714 45.5338061
v 1.0723489 143.6123252 -31.5404460
v 14.9053680 176.4141172 9.6905474
v -59.1743961 -11.7483865 -38.3461528
v 3.4076581 45.0487919 -15.9296487
v 36.6685838 53.6182597 43.1001745
v -15.1028559 369.9147403 -70.4011470
v -27.8665442 66.0406649 -14.9930613
v 11.0030146 288.3262336 -8.9843487
v 19.3814933 31.5302461 14.4654391
v -27.4612885 69.1582337 -15.0817009
v 7.7701793 215.3590024 -8.4751863
v 11.8604638 291.8260992 -6.9124675
v -4.3911859 -13.9954826 2.4985215
v 13.5037005 146.0121572 13.7219969
v -6.1653326 157.4784368 -15.9559306
v 40.6219698 101.8159091 27.3916349
v -3.9498787 -2.9893592 -6.2681283
v 4.1112783 62.7461150 -20.7890831
v 26.7865285 82.9059631 17.7069139
v 7.7927602 61.1815527 -10.3781689
v -10.8508114 35.7135758 -32.9165310
v 0.5432155 -11.2831425 18.2438456
v 10.8382739 238.0504310 -32.1674719
v 9.6807992 232.3937565 -34.0750702
v -8.0421045 329.6208680 -36.5633257
v 29.8531689 56.6224046 22.1752692
v -19.4712728 434.4657660 -89.7697508
v -2.1489826 142.3176378 -32.5679593
v -27.2954777 -1.9505962 -45.4095267
v -2.7007384 252.9346049 -38.9036499
v 18.8630037 70.5062225 10.9906867
v -8.8414503 -15.8565901 -12.9364934
v -13.6528024 1.5319698 10.3717837
v -13.2200001 460.2999985 -99.2700011
v -10.5943754 45.7798615 -32.0921242
v -21.3266350 129.7029555 -13.2636670
v 15.7842413 125.8599460 20.2876963
v 29.6327546 142.5693035 9.2245108
v -23.8046497 485.2010608 -111.0184714
v 24.4298689 146.4363039 36.2474248
v -4.2969515 80.4570094 -22.2209245
v 15.4483607 292.3342586 -29.2133745
v -3.2223689 16.0173960 -28.7764277
v -36.4501476 -20.2941224 -24.8686373
v 16.5665969 15.7058798 45.8709262
v -10.6273564 139.0417218 -32.5958692
v 13.8477897 120.3499734 -20.8613370
v 25.2121501 111.1810431 10.7566360
v -3.0411580 63.1497428 4.0058480
v -28.0679725 526.1254311 -126.2263358
v -8.7860869 4.6156547 -54.6095222
v -17.6118575 143.2524920 -19.6431335
v 14.9826361 180.6847602 6.0537364
v 19.7473317 205.0075531 -19.9727658
v -20.7651313 138.3205056 -14.1790090
v -8.0972519 67.2935024 -2.4834834
v 30.3417649 245.7237840 -12.3418309
v 15.6857148 130.1395595 -19.8908951
v -1.5472984 241.5295392 -39.3320434
v -9.0766158 24.6651098 10.4588270
v -16.1929093 35.4116596 -36.4213251
v 0.8312233 0.7344071 29.0768407
v 7.8968545 365.9335375 -31.3057005
v 27.7520753 287.7104878 -5.3668087
v 23.9420868 21.6894094 52.4570458
v -7.3873778 -3.3968894 -49.6306531
v -3.0699717 9.9166492 -27.2172578
v 31.4235538 71.1688548 22.8408091
v -29.7430735 59.0816997 -17.8702157
v -0.2341823 174.2897183 -25.8003417
v -18.5660012 100.6625667 -16.5279433
v -22.8420440 481.8977714 -102.8683707
v -9.5413011 21.3252883 11.1063085
v -3.4639742 -5.4820017 -3.5658497
v 11.4840930 0.0638498 29.2436536
v -22.5762576 45.9566601 -29.1809775
v -31.4907953 20.2658493 -46.9720177
v 20.4164516 43.7886454 10.9308837
v -5.0508222 69.0340549 -25.0525698
v -17.8856421 120.9557056 -5.4653534
v -7.5679515 250.2775192 -26.5569519
v -2.0126938 235.3833765 -38.9773510
v -26.0517988 76.9056454 -12.3875635
v 3.1101429 119.5881739 -31.6623971
v -24.4960729 -21.1635940 -15.0621729
v -12.0989932 30.0881229 -36.3855474
v -5.9653646 50.5049713 1.4236266
v 4.6634274 326.9985616 -16.6538581
v -3.4551444 314.3188655 -20.5192380
v -6.8256073 260.8512938 -40.6265818
v 20.5469001 184.1866821 22.0356733
v -27.0895027 60.3577048 -22.4308781
v 13.7071349 129.1152537 17.2057636
v -8.8684438 -17.7804343 -18.9993922
v 22.8260234 59.7851686 12.2998245
v -11.6883265 271.4352012 -39.6964923
v -4.2825998 249.0875125 -39.1846560
v -16.2898563 140.8309937 -24.6136617
v 16.2833929 339.7369385 -34.7329043
v -6.2525468 115.9003079 -3.0929004
v -30.5772368 -6.9103148 -8.7443395
v -8.5887704 13.9327338 -53.5944514
v 8.8392086 401.9019306 -45.0208336
v -15.0645655 296.7586219 -40.4881649
v 21.8397640 76.0813430 12.9212644
v -14.1965766 378.0543804 -65.3432384
v 2.3672236 64.9973601 9.7623607
v -13.5332476 312.4848008 -51.7284274
v -8.4470958 492.9495454 -84.9960595
v -14.2451515 73.1574744 -21.6803905
v -5.5399830 319.7235465 -26.2655914
v -21.9208430 33.0186374 -38.1275229
v -7.5302408 100.9995490 -1.2688766
v -15.0212757 -21.6136314 -32.0185497
v -42.4448848 15.3247016 -45.3247242
v 25.3031831 46.2278239 16.4485089
v 20.0969763 177.9238433 -12.9562048
v -57.6493740 -10.3493547 -22.5012116
v -15.7942437 336.3191783 -49.3718609
v 39.7541784 164.8991555 13.2342624
v -19.3809755 -3.0903418 -48.7207398
v -7.4094916 40.3942540 3.8750025
v -9.0683466 105.9336588 -2.9887303
v -26.7482717 67.0578182 -20.1182719
v -17.8745091 65.8784211 -7.7337106
v 29.7916904 279.3050110 -3.0435941
v -29.7498312 -19.0023743 -32.6889828
v -55.0753549 -10.9469164 -20.5094498
v -4.3051578 117.2673553 -32.5496197
v -28.7673492 42.0250557 -28.5445321
v 4.7603697 81.0626373 10.3360135
v 27.4983179 116.3580418 12.5709819
v 4.1970923 121.2183982 -31.4373113
v -10.3642764 -19.1757008 -14.9702514
v 9.7355787 79.0695548 -14.5600559
v -0.6231124 36.4247561 19.2089677
v -12.4008227 -20.5270257 -11.5122432
v 34.4094075 33.0521427 41.3859002
v 21.8728017 6.5237037 50.3843538
v 2.8720929 46.4891009 -18.1457270
v -52.5456034 16.3417701 -25.7236082
v -6.6738003 14.3199628 17.4975004
v 10.4114292 247.2137660 -6.2578591
v -8.6947083 260.1748705 -27.3305457
v -6.3694497 368.9768016 -51.2973964
v 23.6947797 44.3208814 13.8682518
v -22.7396823 1.2626640 -3.2861403
v 14.2830685 266.5898800 -26.2229200
v 29.9066752 54.8025295 46.4493036
v -45.4576872 19.0543029 -36.5988165
v 3.2868865 224.9500006 -18.1762930
v -1.9188586 25.5561993 20.0164542
v 35.7761495 162.7649963 25.1969378
v -0.5900319 147.3917663 -28.3122677
v -16.2880346 332.7301145 -49.1915345
v 14.2105399 142.6306516 -18.6211802
v 17.4025297 70.8269551 28.1580500
v -15.3504368 330.1669955 -43.4878916
v 2.5386838 30.8112446 -12.7729336
v -4.5278966 6.7797923 -35.4375839
v 13.7384254 335.7674778 -12.4413967
v 21.8606237 28.1958729 46.9738990
v -7.0180865 242.1426326 -31.5586329
v -13.6781139 -20.0075582 -33.5673429
v -56.9658242 10.7791582 -32.5124897
v 19.9210308 102.8382853 27.0719510
v -61.2653382 -11.0290265 -31.4119458
v 0.4244700 201.8439323 -34.2820734
v -34.1043398 35.6911682 -20.4278957
v -28.3637289 58.9067638 -22.3698970
v 11.3508971 214.4946158 -2.1870632
v -3.9072032 27.3529124 17.2450263
v 39.2611586 180.9877306 18.6789688
v -23.9926092 481.6476703 -113.7095317
v 33.9036621 20.0256445 57.5905703
v -17.8980269 138.8273239 -8.2890168
v -25.1025241 84.3179524 -14.7441141
v -1.7127398 171.9284803 -24.5571248
v -30.3499941 -20.8838806 -25.9633604
v -50.2673872 -17.9311987 -47.5432873
v 41.7029187 128.0881464 31.2333573
v -8.3037866 144.0787017 -30.6279007
v -14.0843736 -0.6019279 10.3969239
v -24.1209585 -13.7193864 0.1479173
v 25.2351128 303.3927977 -10.7416734
v -20.1389138 71.6188177 -21.3576984
v -6.3026655 243.6457425 -27.0890277
v -29.2343441 7.2555281 -12.5786876
v 12.0047154 414.8923457 -51.2461103
v 18.8431386 41.5509604 9.1291955
v 23.8102563 29.9157202 20.4965621
v -37.9377529 -20.2584211 -17.0565490
v 15.7939773 29.2878002 35.5935618
v 1.4376845 341.7004347 -31.9459997
v 21.7584800 219.3672210 -17.9945175
v -14.5248333 332.9094350 -45.4678461
v -5.0005610 49.1824970 3.6435144
v 0.3305734 11.0359285 -9.4065694
v 12.1791288 57.2514310 1.3468714
v -0.3860727 191.7154640 -31.6184126
v 23.8282327 294.3544984 -20.7124632
v -27.1218959 -21.6857791 -25.0119008
v 41.4162055 134.4170719 30.2135646
v 3.9076027 21.6033254 -5.5366000
v -17.7129116 316.2558377 -48.9685088
v -55.1587678 11.2639414 -26.0266364
v 37.5228003 39.1652845 52.0773865
v 21.9110548 258.1206262 -20.6853393
v 14.8302270 168.2991534 -18.3381084
v -30.2108824 46.0162163 -15.2047267
v -47.7365777 20.1458838 -34.4032533
v -15.7873835 403.3723772 -75.8880675
v 5.0538718 321.1524189 -13.3688739
v -10.8496929 274.8509943 -42.5222628
v -28.0638598 -3.8633000 -43.6816476
v 3.5479059 -7.1926261 14.8708718
v 14.4977905 38.8919301 30.9348870
v 33.7689370 263.2386386 -2.5165919
v -51.0810949 -3.0024622 -17.9571435
v 11.0793635 401.0529816 -54.9439602
v 5.4214555 142.8857297 -30.1203653
v -30.0289840 17.6713001 -55.4757304
v 3.4911672 445.8602071 -63.4954572
v -2.9402657 266.0355866 -19.7618864
v 11.3528483 124.1045669 -24.7693472
v -45.0962745 26.1077266 -28.8128220
v -17.3963662 111.0844463 -18.2145797
v -10.8867669 1.4110227 13.3873988
v 5.2676215 416.1948264 -70.0488910
v -21.4584507 86.4767730 -18.6878443
v -7.3550609 272.8989720 -43.7044129
v 7.7170231 43.5086153 -6.1135772
v 27.6173260 290.1691496 -9.6228225
v -55.7217039 -12.6282023 -21.5723980
v -4.8233229 268.4230804 -42.0140289
v 6.4516892 183.9523911 -28.7923459
v 9.6585164 5.4296870 14.9247535
v -13.7926973 298.9314497 -31.5910205
v 13.8938595 105.2473858 20.0134236
v 37.5662930 213.6100084 -0.2943359
v 16.2935201 179.2796999 14.7373537
v 28.7081916 38.0783342 24.1536740
v 26.8732402 65.3091520 44.6708612
v 10.2603436 8.9361677 38.3432396
v -57.0098236 -17.2253102 -39.9342291
v 6.9485819 78.9435655 -18.2570871
v -44.0670736 -8.5561555 -44.7683334
v 11.7140571 189.4221306 -25.7613473
v -23.6036442 482.4759066 -111.8734926
v -50.5868681 19.7237357 -26.2718070
v -3.2222001 77.5642693 1.5192083
v -30.7878237 54.9465828 -21.6781739
v -3.8767466 67.2423095 -25.1316316
v 7.2952518 1.0103792 13.3888880
v -2.1962468 174.2972583 -23.5836189
v 2.0263290 153.7242681 -24.7855317
v 36.4474133 220.4043269 -2.1645862
v -2.9771540 259.7427368 -40.1913971
v -16.6170392 87.4791741 -4.7033066
v -54.4025563 -14.6317314 -22.0542774
v -17.1274450 315.4682517 -39.2829068
v 31.3297436 63.4372160 23.6388482
v 35.0445285 46.3276245 49.3211262
v 20.8171681 39.0141606 11.5645025
v -30.7470821 -18.5839068 -33.9139886
v -5.8452990 57.2565645 0.7912987
v 7.7044889 117.5505444 -28.0596204
v -22.2906843 -18.9429484 -1.6925361
v -2.5364896 183.8594675 -21.2630592
v 14.1404625 123.1570989 -21.5095039
v 27.3824520 235.9296083 -14.7812096
v -22.4629864 476.1098027 -101.8462554
v -39.2171443 16.9043280 -44.8762551
v 4.2437874 266.2703395 -13.3820763
v -10.7507687 291.9537723 -47.5381762
v -15.1295867 28.9431754 -5.5176141
v -49.4728647 -19.5949674 -46.5761200
v -32.2077349 50.5385101 -18.9766772
v -23.2800003 524.0399837 -119.7099984
v -11.5139401 280.6456387 -30.9010576
v 30.4626524 72.2030178 46.3080816
v 14.9798738 179.6022654 9.5117353
v -17.6194478 53.3046760 -28.4292698
v -35.7804336 -2.2926738 -44.8005758
v 28.1625185 275.1766443 -15.1226083
v 3.2328034 10.1170903 27.9755872
v 23.6578621 303.0062616 -20.2665124
v -50.9688407 18.3066670 -24.8065889
v -35.9380580 29.8137125 -17.6444445
v -28.3573419 60.2963679 -21.0251752
v -43.1067385 27.6185218 -29.7833104
v -13.7399985 3.6243005 9.8738745
v -11.9106611 50.4211411 -31.7438878
v -43.9482890 -3.4220512 -43.9226404
v 34.2829116 33.9143015 55.9718460
v -15.0116850 329.1248083 -41.9494770
v -18.1414746 -8.1419367 -43.4840955
v -36.2499766 6.7267478 -14.2953284
v -48.0018891 0.9043762 -16.4065231
v -1.2136969 -8.0351587 26.2896698
v -7.2384989 244.8392212 -29.9138296
v 34.1447480 140.4395998 15.6203108
v 11.5570100 218.5598910 -32.7344760
v -29.2846654 58.6423650 -21.2543178
v -30.8015589 -14.6898720 -5.8711236
v -8.4340656 260.3096366 -39.4573174
v -6.9648647 -5.6496607 -32.8150690
v 35.9408818 87.8125131 42.3811525
v -15.0244907 29.8915021 -38.6087187
v 20.3638040 141.8206990 32.2735459
v 30.4049198 228.4480929 15.5046713
v -21.9530556 476.3171971 -99.7024551
v -20.3343946 11.8305264 -4.0501570
v 38.8932936 110.6921509 37.8293283
v 5.0607999 30.2054342 25.4932959
v -19.0851223 33.5986204 -10.8165415
v 41.8635160 131.2907636 25.5491287
v -20.7595043 40.3591059 -32.8240544
v -21.1816356 56.1103113 -25.8627366
v 18.7392663 325.5928457 -11.4991879
v 38.9742628 101.1726782 38.1306522
v 38.3704714 192.0354962 3.4245045
v -9.2503959 -19.0317780 -3.7337705
v 6.7599369 155.9605896 -25.4640225
v -28.8251266 -0.5732317 -8.9814803
v 30.7762884 275.0099599 -9.6064517
v 19.0239828 8.2340371 49.6599823
v 1.2362396 88.4697363 -19.9170392
v -4.8388392 12.7483020 -46.8644761
v -19.1462561 19.9116785 -7.8567136
v 13.4890629 201.0620087 -27.2534471
v 14.9619048 243.4826344 -24.5638471
v -16.0394255 396.2514699 -79.9877569
v -17.2491446 10.6552979 -0.6431168
v 24.3592840 255.1111281 8.1574600
v 29.3682162 213.2596821 19.1503875
v -18.1896258 318.5100853 -47.9102135
v -17.3144136 59.1316260 -26.1707585
v -2.7455848 11.7188627 21.7683483
v 36.4124849 70.5944076 44.6519330
v 17.3579473 345.4832435 -32.8658968
v -20.3383379 531.4727426 -112.1522412
v 19.5889194 14.6800391 49.9128886
v -14.3180033 22.5990321 1.0134659
v -0.4452136 311.8299246 -17.3606947
v -38.4274647 16.4064970 -48.1909327
v 38.9509723 189.3967241 4.4506146
v -11.9430423 97.6402685 -2.7961284
v 3.9003002 0.8817128 32.0865028
v 6.6488376 74.3213966 14.1295716
v -23.4301053 17.0904398 -10.5828103
v 18.9388487 264.8925781 -23.1727399
v 11.4859473 122.5349903 -23.2341774
v 28.0358251 64.6414906 45.8320975
v -25.4709646 81.7831457 -13.0590554
v -5.1448382 274.6888399 -21.5635877
v -2.8640458 222.1166641 -33.7397605
v 14.0965041 291.8807566 -3.8173280
v -37.8344990 29.4768810 -31.6334926
v -19.4636360 140.0724798 -11.9817602
v -27.3655802 64.9977401 -13.6801694
v 20.9303889 97.0634297 28.6134705
v 10.4752379 424.8383045 -59.3304187
v 26.5557654 70.9248707 42.7821018
v 0.8812338 321.0439384 -17.6109020
v 24.1564866 114.9424836 41.0203598
v 4.8685372 166.3114130 -27.1615386
v 2.1422179 53.8056344 -23.2916493
v 5.9290710 300.2074361 -11.8644219
v -17.2289386 18.2201713 -3.6009992
v 40.5717045 141.4061785 28.1488188
v 34.1211371 29.3295849 57.0754744
v 34.9478163 66.6632280 46.4612804
v -48.5813357 22.3720316 -30.9739057
v -28.9648548 -21.2025121 -27.8229918
v -9.1882264 47.5290678 -2.8683422
v -11.9604589 331.6562772 -40.7196395
v -16.8960448 309.1787696 -41.9531614
v -33.7762311 27.6501831 -34.2850573
v -34.4739258 -15.8265904 -41.9176258
v -10.4163410 270.4720199 -29.1214809
v -1.7189403 188.6297911 -13.9968060
v 32.3113464 20.0311374 57.7984564
v -14.8357125 -19.1776603 -35.1214334
v 2.4093559 462.7593160 -72.6792961
v 37.4271013 238.7452573 -0.8357408
v -10.2793975 -16.4272189 8.9925425
v 37.2587964 66.5949956 38.8981327
v -11.0268304 411.3979936 -87.4979198
v 20.2689357 69.7980076 11.6557162
v -13.6400191 102.2502929 -6.9503281
v -20.3000735 19.7968893 -8.7969080
v 3.7769245 143.4739083 -30.8388378
v -0.5947871 101.2709513 3.6225999
v -31.0876779 17.5331216 -15.7596711
v 0.3985001 230.4759622 -38.7035906
v 19.0315936 167.0203060 -12.8292115
v -1.6151766 284.2479944 -19.5464417
v -11.5046185 438.7491941 -94.0610617
v -4.1904245 8.4330216 -37.5580639
v -4.9396418 143.7699348 -31.3197784
v 35.3565551 29.7008920 46.3933945
v -53.3614531 -1.5168166 -21.0010912
v -45.4244576 25.0815805 -25.7579181
v 19.3112902 191.9105053 17.2265097
v -15.6326033 80.8273479 -4.0112589
v 26.6524069 18.2628576 54.8790991
v 32.3543735 245.3422695 -9.4550382
v -15.3570902 30.8168698 -6.5299962
v 30.7378378 275.6784260 -9.0737911
v -1.0580788 16.0059929 -18.9921558
v -36.5325287 -12.0383771 -43.4965715
v 0.6399901 -7.0158201 27.9116202
v -34.7630307 34.5475785 -19.6526870
v 0.4180548 222.2360075 -37.7788991
v -1.0894812 176.8022776 -25.7503670
v -28.0467924 524.6440172 -125.2624243
v 22.2807676 299.5918393 -23.0308175
v -4.2179301 -0.6428335 -10.8677289
v -9.4570611 -5.7173325 -48.3124405
v -27.6968777 527.5707841 -126.1527836
v -3.8607093 321.1105168 -24.8829611
v -14.8090087 503.8774014 -104.9048081
v -11.4807375 66.7925701 -5.0778766
v 27.3359697 145.2926993 4.8423847
v 24.8033274 298.2883751 -6.0981303
v 25.1886826 256.2568188 -18.2729661
v -36.6558842 -19.0989207 -41.9717878
v -6.6061360 149.4579762 -15.7503653
v -12.6384674 102.3378372 -4.8125559
v 26.7522614 47.2284071 44.8486693
v 37.1138267 150.7535279 26.1701625
v -15.4484687 83.2316130 -20.0928878
v 7.6754712 343.8775539 -22.8992794
v -49.2930710 8.2410621 -45.4284213
v -16.2181836 55.0143123 -9.8669231
v -58.1154265 -14.0359560 -39.0027724
v 24.1103172 68.8825473 38.3716673
v 42.0504399 125.8009672 24.0646582
v 20.3106292 92.4714878 28.1937644
v 26.0309167 104.7282144 42.5153337
v 18.7510382 68.6229989 10.7840579
v 24.3520923 27.7470779 51.4679886
v -32.7120423 -5.8452012 -11.0531310
v -13.0117424 13.9988884 -56.6687994
v -33.4956646 43.0694893 -20.4965957
v -18.5373183 522.7034688 -104.6675146
v -0.1579396 200.4602849 -33.5152000
v -44.6087532 24.8213429 -32.1289189
v -11.2494361 24.4389493 -39.2826349
v -7.6137669 140.0303543 -2.7574752
v 14.8481196 115.4300198 -16.6937914
v -49.2945686 7.0974566 -20.4723198
v 4.1831248 58.4001355 12.2698136
v 35.9304659 170.7775146 24.4781654
v 23.9784792 193.1928545 -10.9005878
v -43.9353250 27.3064133 -27.5396127
v -23.1243931 12.9104629 -8.7319342
v -12.1691618 -18.4726324 5.4849833
v -18.9643204 50.4583642 -11.9340736
v -20.6743535 120.8292916 -25.6755911
v -4.9372120 -5.5339606 -44.3185531
v -16.6113563 25.1613725 -42.5173827
v -29.7622308 58.2532175 -17.0474928
v -30.6106359 -8.5421354 -7.9653310
v 5.1944074 153.6868513 -26.3185352
v 35.6761590 195.7459897 0.6214564
v -16.0448980 -11.4483079 -41.3217023
v -3.7344238 9.5496411 -49.8577580
v 9.0717496 123.3819053 -29.3680262
v -22.9177065 30.7381433 -39.5223014
v -51.5269451 -15.8219021 -47.2225659
v -2.6728788 186.3131672 -23.3586468
v 9.3858838 423.6304164 -62.0666258
v -6.5487204 485.4103029 -81.5465450
v 15.8908274 287.0135605 -28.1941779
v 9.7678509 102.8131172 15.8277452
v 23.9975657 73.5884756 37.7958640
v -4.5708884 236.3675982 -30.7204630
v -19.9006349 -16.7164486 4.9349274
v 2.1233927 181.4338267 -7.8171054
v -7.8486521 316.7634308 -50.3730103
v 8.8609178 92.3997983 15.9126744
v -21.3900059 50.0220433 -27.8173517
v 36.7102101 224.3073732 -2.5978389
v -32.2570615 38.7901105 -26.3136718
v 11.6739031 416.3812995 -53.8074858
v 11.1251008 121.9400391 14.6048041
v -40.5208915 11.1547234 -14.2841199
v 9.3021691 138.3688301 -26.7082248
v 0.7288844 233.3101481 -20.3802548
v -8.3339196 248.7089187 -34.0303592
v -4.1821972 339.1084671 -55.4143004
v -20.0906917 95.1140374 -17.3245445
v 4.8799380 302.9009402 -12.8398240
v -11.3363257 22.6747692 8.3061261
v -48.7255529 -4.4817911 -43.6843708
v -9.3594873 -7.5543602 18.5324103
v -2.9068454 190.4851347 -20.4030834
v -57.0246466 8.2067177 -27.7685001
v -5.5013853 494.3662584 -88.1166235
v -2.5868567 186.6864115 -15.4153118
v -19.6538027 453.3376396 -99.6072963
v 13.4853395 98.4477550 -11.6777224
v 34.0682343 104.0916741 20.2361904
v 17.9698728 11.4298956 48.7055704
v 16.5795963 294.4897115 -1.0068807
v -5.4245964 17.7028868 -34.2907831
v 22.0902506 132.4132979 36.8325934
v 35.1299271 37.1572711 54.7388978
v 0.8899041 11.8871732 -7.2471122
v 35.4501233 185.5417639 22.8761639
v 22.2988017 49.5617725 38.9720984
v -32.9767615 42.9302938 -18.2862300
v -7.9488624 72.9355589 -24.0289290
v -22.6012636 87.6891613 -11.4261620
v 11.6577968 106.6988111 17.9173332
v -10.2820164 62.4856390 -27.5916196
v 17.0417242 156.3291252 23.3627688
v 10.0631407 126.3523847 -29.6454392
v 4.5117885 64.4947737 12.0637380
v -16.9537291 93.2963938 -19.3646196
v 23.1125318 306.8665564 -19.5737351
v -22.8744708 528.4451842 -119.2045063
v -1.9100797 194.5859492 -29.3127578
v 35.6822908 72.1384883 28.9670657
v -5.5056587 132.9337656 2.6867837
v -4.9759126 247.6431429 -23.0087396
v -11.1354263 305.9817851 -28.7475884
v 10.7127549 48.6615933 0.3049186
v -17.3549280 14.4378431 -57.9746589
v -2.6578987 109.0622842 -24.7032214
v -17.4639598 95.8328173 -9.8168440
v 10.0537268 81.1205432 18.3046218
v -14.9763534 450.2842128 -98.4990895
v 8.8619124 87.2981697 16.2687246
v 9.8240506 112.6065999 -21.0176967
v -45.5530882 -22.0836494 -36.9942710
v 41.2070118 200.5898505 7.9525914
v 34.4279632 20.5683969 57.7269234
v 7.5301942 442.1173632 -65.3028116
v -9.6344473 -12.7640944 -37.7450585
v -0.0953268 85.2465034 3.8657051
v -14.5307248 -9.4785411 11.4155123
v 36.9759984 167.4669981 21.8876470
v -21.8443479 93.2503492 -13.4424455
v -1.0781179 204.3441683 -32.4354880
v -45.6018858 -17.4485873 -17.2937475
v 3.9337743 194.1363364 -32.9012498
v -10.9524680 367.6048517 -58.1357703
v -6.2782564 155.1479250 -16.9408955
v 23.5876497 93.1244045 32.9734199
v 22.2984701 73.8241822 33.2330726
v 9.8387795 92.9974914 -14.5658478
v -54.5546785 -14.7273261 -45.1533720
v -38.5739431 -7.6251393 -44.7814167
v -27.4004489 62.3685829 -14.1840121
v -4.0604095 70.4404265 0.5909900
v 37.0666385 151.1941552 30.6729209
v 15.9385744 133.9059919 -15.1755549
v -45.7322896 15.6282075 -41.7006686
v 38.3493155 161.3320857 18.5963623
v 9.7120563 224.5565355 -34.3177356
v 33.2975350 158.0819935 32.6654948
v -60.0484312 -13.5031445 -35.4834422
v -2.6104576 384.2582703 -52.8703406
v -20.0077314 72.8473961 -6.7426232
v -53.2639436 16.5855233 -28.7504867
v -22.5864463 493.6006069 -104.0131003
v -12.1057965 48.6879461 -32.1135931
v 10.3552733 159.5983654 5.5448143
v -21.8016263 116.5103018 -12.0173562
v 20.2309303 54.4409566 9.8818019
v -6.7613977 501.2912750 -87.5469521
v 22.8296742 107.9085693 33.7001197
v -20.2403124 -11.7871631 4.4127447
v -8.6278459 465.6239748 -94.5594087
v 24.8608552 115.3133139 9.1132773
v -1.3775735 207.7744156 -33.7229818
v 17.4517184 8.2595255 48.5426262
v 19.1317275 97.5269452 26.6321879
v -10.6422603 -19.9235976 -29.5293480
v -19.3253867 468.1300223 -108.3023697
v 24.7544833 39.3914320 16.7439636
v 14.2970243 130.4109097 -22.4635601
v 14.5702008 218.4250057 1.6648351
v -13.8155613 101.2340337 -18.9497136
v -5.0916579 480.6855619 -79.7346011
v -7.8396155 272.5927234 -24.0924563
v 36.1427888 55.6310080 38.2921211
v 23.2436508 113.2509187 40.0022827
v 10.4403468 141.4326131 -25.3454112
v -17.8977102 314.6986365 -43.3672667
v -22.7886569 471.7320800 -107.8043431
v -2.0073692 2.2222756 -42.6855423
v -53.9343096 -16.3669884 -45.5313809
v 11.9031537 168.9197719 4.4066706
v 32.2675481 130.9925616 38.0627140
v -6.8765678 -0.0472526 -51.4885336
v 17.7004989 108.5813046 -6.5426710
v -33.6518809 9.1847694 -14.7323506
v 7.0296596 107.7089235 -19.6414310
v 9.4045708 120.4591393 12.7500249
v -21.6247272 35.3689082 -36.5313776
v 26.4251009 222.6738632 16.9298351
v -4.0458771 141.1139369 -33.1794582
v -37.8883593 -18.3011256 -43.4223637
v 35.4395397 81.3369676 25.9846058
v 24.1676513 219.6044475 16.1401648
v -18.8398864 47.2948216 -30.5103846
v 29.1486252 137.3752356 10.0395093
v 3.3627257 145.3572214 -29.6744481
v 12.9063250 8.8106385 43.6796322
v 18.2485078 219.3932533 -24.0422729
v -3.3043956 182.4153066 -18.1255266
v 11.2404423 239.7087961 -31.1738774
v -25.8784778 14.6279167 -11.3957645
v -22.8281431 10.5329147 -6.0810042
v -14.1800251 507.1116686 -94.9786231
v 8.6898021 75.9556070 17.0038138
v 5.3688549 209.6705139 -35.3687927
v 33.2850367 66.6191429 25.6300066
v -29.2003322 -15.8482250 -37.8920659
v 35.1168513 60.7563592 45.9400117
v -13.7432152 15.9584843 -55.9310354
v -11.1259436 267.9290771 -39.1515829
v 0.6358483 13.6068631 -9.8043457
v -31.6626318 45.0650826 -16.1820147
v -11.0001303 57.0194162 -6.0141548
v -10.0488961 273.6207545 -28.1571895
v -10.0776330 476.3949811 -97.2368866
v 20.3573164 48.4994538 9.8406300
v 16.1466394 16.9269033 44.7325520
v -36.8943922 10.2818022 -55.1686138
v 34.0445824 68.0313930 46.8068309
v -27.4991915 63.6153072 -14.0705472
v -30.7682361 0.0512393 -46.0622050
v 30.1892571 197.7457702 -6.7628692
v -26.6321357 529.7461748 -125.0535846
v -42.8462029 -20.3872267 -45.4841889
v -3.6806148 292.8036749 -21.6779616
v -35.5518498 -18.1255732 -11.0480180
v 2.1188683 329.6293914 -23.8608271
v -9.5322235 322.7229714 -33.6165763
v -16.6565981 313.0474985 -36.9921140
v 24.8423070 71.8065426 14.6031715
v 15.0156664 264.9885416 -25.4857987
v 10.1877833 314.2252862 -5.3363992
v 14.7739630 96.2535068 -9.0114344
v -17.2482524 70.4034790 -22.1085139
v 9.0819066 82.0031315 -16.0244014
v -24.8427484 19.2268994 -55.3822890
v -0.9798720 219.4205970 -26.7399214
v -18.2726774 445.6089437 -86.4397511
v -57.9969697 -16.0396099 -38.5111980
v -3.7473964 144.7064728 -7.7262688
v 25.0761230 239.7949994 12.2315949
v 29.1187335 153.9490223 35.7768834
v 34.5917381 91.1223143 23.4750584
v -4.2624935 1.7557705 -21.9599586
v -12.4398433 280.2925408 -37.6784764
v -16.1471162 -10.8730868 10.4240049
v -16.9103984 -19.2458704 -35.7798859
v 27.4021570 32.4068591 26.8284455
v 40.9896336 126.7089397 22.1752934
v 10.9566599 74.9855787 19.4283873
v 16.1906388 175.0265658 16.8442335
v -21.4785170 532.2270989 -114.3194959
v -43.1283787 17.0001443 -17.3385758
v -47.2179465 23.2172925 -31.4115584
v 9.6411956 38.1225683 27.2803735
v -28.8980808 56.5623716 -15.3258555
v 23.3058762 218.7924534 15.5943232
v -13.1126614 38.5058858 -33.8161066
v -17.1360783 89.8102149 -5.8940402
v 41.0372391 105.3758785 26.2812451
v -0.7821531 210.7953727 -27.4722520
v -22.4032328 467.9581821 -107.1467921
v -2.0566962 3.2335061 -46.9533093
v 3.6024197 85.1371139 -19.5915811
v -28.4903236 62.0370656 -16.5040735
v 35.7823595 32.6346755 45.3766771
v -21.1029183 -16.9291124 -38.2355303
v -8.9498945 270.9800601 -43.0569798
v -44.7523966 -5.2594193 -15.2777415
v 17.5933391 330.9338093 -26.7210212
v -12.6896286 132.4361265 -33.0678485
v 9.4150361 64.6559075 18.1476492
v -4.1812072 16.0914492 -32.0253819
v -58.3755933 7.6868697 -32.0911147
v 19.0882254 27.8108250 43.9294986
v 34.0941735 63.5588020 27.9655848
v -15.7163609 431.5868914 -94.4111049
v 21.0624356 197.8813857 -16.4693743
v 37.4728404 30.1270876 50.9908684
v -50.8775041 16.7090297 -23.3935118
v -0.1123684 32.8689516 -17.5926723
v -58.7099418 4.9986839 -29.9243946
v 31.4717181 25.4104808 57.3883615
v 2.2436753 313.9373362 -40.9245007
v 6.4731371 -0.2180889 13.0828358
v 7.1468004 415.0821269 -49.9699414
v 5.1700734 66.2761107 13.3214388
v 38.0308069 168.2371199 19.5215158
v 23.8868147 105.4854244 40.2550846
v -14.9894003 138.2381767 -29.9915113
v -26.0983743 9.2677670 -10.0037148
v -29.3502174 57.2947599 -22.3634541
v 0.8209918 324.6934116 -22.7482356
v 10.5307708 216.5194899 -4.5540882
v 33.1631005 73.0944499 24.0804665
v 24.9854513 129.8559457 39.1596891
v 9.0294816 341.0471678 -19.3516631
v -6.2622256 -5.1052412 -19.9625213
v -0.6817650 74.1647109 4.8366641
v 36.0724106 169.0608859 5.8900029
v -16.6172162 417.9179072 -88.8099298
v -47.2793989 -9.6433088 -46.0896231
v -14.9061950 -22.1976805 -20.8414812
v 10.9002143 27.5539327 6.0584899
v -19.3235409 34.1443941 -37.6173817
v 35.9446034 22.9743887 55.0683476
v -49.6745594 13.5794524 -41.4640866
v -1.8704052 317.5877035 -45.1184437
v -9.9473987 -12.9500022 -35.5527624
v -19.6327046 112.3485118 -13.9759341
v -6.4030560 -10.4007348 -6.3868267
v -54.0963709 -19.6606293 -37.5718921
v 10.7509512 213.8214111 -3.4046718
v -58.9497723 -11.0767065 -24.5027319
v -24.2055319 56.0625196 -11.8001960
v -3.2419360 229.5783758 -32.8094028
v 4.2870911 133.0969036 4.8435810
v 29.7557879 160.0497067 33.9733176
v -9.4183106 -19.2589071 -26.6095493
v -36.2232849 33.6868390 -28.7329238
v 26.0267220 135.5619580 5.9223743
v -21.9480470 466.3750827 -107.6728925
v 12.3231923 107.3041856 -15.9821715
v -28.4344200 36.7332324 -17.1433780
v -18.2337388 17.9631542 -56.2322997
v -50.3331088 -15.1562709 -47.7974117
v -7.8004035 4.7315848 17.8747568
v 15.2660534 381.9742203 -40.2494371
v -5.2166739 0.4601363 -24.1539758
v -28.1520989 63.5421425 -15.4723721
v 25.8291587 55.0376065 43.6076149
v 10.4653370 145.2801228 -24.3196357
v -12.1955192 -10.6004933 14.4290728
v 19.9348312 18.3387250 48.6990437
v -8.5519012 331.9567740 -38.9568806
v -31.6350386 50.4442453 -17.0344021
v 34.9997915 124.2095903 37.6629606
v 30.3665269 22.9540616 42.0245342
v -20.5469355 13.7221944 -58.6623624
v 0.6407702 36.7266573 -19.1975031
v 18.3943212 271.2823153 1.8634947
v -22.5772075 129.1176230 -15.3786475
v 27.1322764 41.3672067 19.8784657
v 36.3496020 152.1760225 31.6607095
v 21.6508862 62.8233403 34.1048278
v -17.3205212 117.2878146 -6.0592750
v 22.2528577 179.2910993 -10.1494603
v -23.0033491 39.2072536 -31.8494737
v -7.9357848 59.3424700 -2.7976565
v 4.2112409 58.9802116 11.9161010
v -21.6714162 -22.3877914 -23.9615832
v 5.1307557 101.7888635 -18.2288513
v 11.5474006 356.3244045 -24.5441850
v 18.9142060 26.5227072 15.5627653
v -5.8965287 345.3684449 -42.8346545
v 9.4374381 31.5288268 2.2599110
v -36.2594277 -10.7120816 -43.6850712
v 9.5842034 431.8315387 -61.2277463
v 41.3091555 179.6190590 14.5848487
v -12.3417499 340.2137458 -45.3999005
v 10.6465174 424.0298271 -55.6078777
v -27.8756302 520.6457376 -125.3727823
v -40.6199321 -19.0468580 -45.2469401
v -46.6645658 -18.0501584 -18.2375330
v 39.3333547 219.8438495 3.4264883
v 10.8375270 201.0769546 -1.0899976
v 14.5691093 348.6562073 -41.5816158
v -34.0852663 35.9406956 -27.5115166
v 40.3783098 110.3428081 23.1627431
v -11.8183959 77.9926032 -21.5245057
v 15.3221209 326.1470199 -8.0740815
v -24.9696784 27.9081799 -41.1444493
v -15.0973005 18.6991170 -53.0395433
v -17.1052217 326.9369602 -51.8198386
v -2.8875219 226.8407643 -36.3329835
v -13.7269143 308.3295822 -30.8086872
v -17.6345166 422.4360287 -88.4293243
v 10.3334980 333.9540660 -12.9699735
v -4.4344696 152.2056311 -9.6265730
v 15.6708695 117.8285480 -12.2906752
v -6.9951573 320.4634488 -50.8151725
v 25.0900388 79.6935707 38.0957201
v -35.6080607 25.6754812 -16.0541572
v 40.7646261 110.3176102 35.2666192
v -41.0679169 -20.7795613 -44.3294533
v -2.7976711 5.7715513 -49.0218326
v -18.7942684 63.9286786 -8.1781354
v 20.7831096 71.1788610 31.4723626
v -50.1709655 -16.8597940 -47.6820879
v -3.1942253 247.1187711 -39.1851328
v 5.9238337 196.8887597 -32.5765125
v -25.2396483 528.6227465 -117.3717603
v 14.0870567 121.9102293 -20.9778231
v 9.7697331 4.1096504 40.1615947
v -16.1646940 20.1993547 -49.0166135
v -43.8867994 4.8230654 -14.2540559
v -45.3163795 -21.9276510 -41.0986878
v -56.7135476 -11.6679827 -21.8694713
v -38.1517671 -7.5507159 -14.0274288
v -5.4669031 163.2659584 -16.8596804
v -14.0652917 287.8115475 -38.2988714
v 11.3970237 3.0358296 42.1880521
v -24.0813568 -18.0458277 -35.8893014
v -15.6373233 95.6406593 -6.1606560
v -2.5116059 190.2267039 -17.3602607
v 11.1970976 122.4416941 -23.8291565
v -15.7370921 385.7006133 -70.0540021
v 8.4841279 100.9407416 13.3009059
v -21.9990965 77.5093213 -20.1430116
v 11.2952180 87.5287279 -13.3372806
v -17.2034409 422.6499796 -89.8682922
v -43.3198102 23.8668062 -33.0450498
v 15.1640074 14.3007217 43.8953750
v -24.3938137 68.9710826 -22.1220870
v 26.0671061 242.6095009 -16.3931828
v -8.4819589 70.2649206 -24.8662420
v 19.6080189 76.7920613 11.6615277
v -39.4418016 7.0703747 -13.6738848
v 15.2047258 181.2609285 -20.4411242
v -31.4628780 51.4921062 -17.2492806
v 10.8232284 84.4169334 -13.4030115
v 41.0864688 137.1227056 25.5530775
v -6.2263673 365.3383255 -69.2242235
v -32.4754193 47.4207848 -22.4854983
v -19.0315321 66.3626865 -24.1285600
v 12.5718014 33.6134844 5.9072543
v 14.4508872 248.7998903 -1.3266776
v 31.4784646 85.9946832 45.7754433
v 8.9458916 247.4595755 -30.7631847
v 11.0650938 108.6360291 -18.5883418
v 21.6300394 317.1030879 -12.6832537
v 19.8977590 316.0450459 -20.9077932
v 12.2273006 337.8760219 -40.7021306
v 31.6591784 17.4082909 49.6039540
v 32.8954943 115.3722927 41.3467400
v -31.4752944 -20.9066160 -15.1941627
v -14.5993093 37.4938436 -34.4063193
v -8.7580299 358.2219779 -49.8964228
v 21.5661693 271.8024552 -22.6509515
v -2.1014595 9.5240911 -19.0785360
v -26.5965536 23.1974982 -45.5576815
v 17.8889539 187.7437681 -18.3601975
v -28.5631735 51.3542481 -14.6431616
v 1.9481543 56.8015762 10.4414169
v -7.3740096 245.0879365 -36.3091268
v -0.0771435 303.5999537 -42.7195802
v -51.7726205 14.7396196 -23.3593136
v -51.3364747 -13.6877894 -47.2304001
v -21.6087122 61.1823723 -10.0379223
v 27.4935812 102.3927778 14.8237897
v -4.1057356 139.2383426 -2.5031320
v 41.2901752 206.9777995 10.7450057
v -45.3410633 -1.2721724 -43.6440185
v -10.6362309 -14.6655766 -35.0243449
v 10.0818193 353.5073400 -23.7695705
v 36.4941061 154.2144716 21.1086348
v -3.3913117 419.0719426 -82.5570151
v 36.9203687 77.0002082 42.1384089
v -8.1670973 -13.8411708 -10.6061744
v -18.3326751 -0.1753447 3.0283539
v -18.6476037 40.0675684 -33.6640812
v 15.7462787 276.1807442 -27.0511378
v 15.3360851 254.2540133 -24.0058824
v 33.8134021 174.3283123 26.8595498
v 37.0906256 136.8198097 18.4110012
v -34.5065184 -20.5296315 -37.9730277
v -13.5925487 35.3404805 -35.2670439
v -28.9464090 30.1139541 -35.8284786
v -0.1124990 337.4691904 -32.6551795
v 26.5041813 29.8620053 26.2284074
v -18.7369119 49.8667732 -29.0125385
v -22.4205200 484.0937555 -114.5645604
v -15.0154037 14.8279853 1.5934083
v 11.5698939 82.8998610 -11.3991536
v 2.8037541 4.0154289 29.5429192
v -4.1999086 36.0690430 -25.8434825
v -13.6271138 33.2459845 -4.9196584
v 9.9781817 60.6644638 -4.5297495
v 25.9015989 97.9310349 41.8130942
v -8.8766720 495.4570234 -86.1838087
v -41.7060740 12.8991846 -15.1157966
v -27.3199007 58.8882267 -23.3617630
v -4.1550426 10.7853217 -36.5875475
v -18.3348767 22.0609289 -7.5322562
v 19.5085499 160.5366617 29.5719448
v 19.0259349 195.1202303 15.9177464
v 1.9891609 44.3203785 -18.3812063
v -39.7760682 28.2474272 -20.6789356
v -2.8755283 6.0916226 -21.1239792
v -51.4355041 1.2022173 -20.4022918
v 22.3394707 51.8832207 12.0793255
v -4.1840542 49.9724038 4.5886226
v 28.2056052 15.9703381 55.0859235
v -1.1617471 163.6757255 -24.3168939
v -16.4172798 351.0568440 -57.3681034
v 13.0509790 148.5291272 -19.9984089
v 38.7103260 228.0836403 7.4089067
v 1.6653957 28.9099272 -13.5754375
v -14.2821632 134.2936456 -32.0316814
v 24.8325858 92.6066637 37.0700583
v -9.7565586 -13.6249214 -32.7842608
v -52.5772385 -16.8672130 -46.4936197
v -44.5085056 25.4969802 -23.4104656
v 18.1112327 201.2838721 12.3707009
v 36.4886783 89.8542777 24.8359311
v 15.6097468 273.8913298 -1.9130032
v 38.5526270 159.0212733 14.1560454
v 22.3466530 40.4525772 12.9457423
v 9.8519381 78.4199908 18.2650965
v 16.3876377 2.0910867 43.1884676
v -0.3079743 117.2827855 -32.0188180
v -1.7301705 184.5558286 -12.9588097
v 28.1208809 134.3701035 9.3146395
v -9.5094889 64.2450675 -26.5758932
v 25.2664369 186.8037879 25.6867912
v -28.5144001 61.5161508 -19.0999825
v 29.1702021 35.2427401 27.6321154
v -11.1516872 -3.8148451 -50.4662395
v -18.5105242 423.6508906 -84.2673182
v 0.7329487 239.5458668 -38.7633033
v -12.4686193 145.2131569 -10.5574187
v -11.7766801 -8.6507620 -44.3566106
v -33.8930301 39.1765200 -22.4710535
v 5.4973890 317.3715770 -10.0510269
v -10.9795397 140.0363296 -3.2895249
v -13.6889722 293.0002809 -46.2700427
v -13.0160786 142.7772790 -27.4018105
v -37.0648950 -0.1613018 -45.7705259
v 9.0702912 85.1441845 17.0601513
v -23.2197009 83.1001922 -10.1117399
v 16.7451277 107.9858541 23.5104281
v 38.2822268 197.1859336 3.8363221
v -11.3383923 306.3956797 -50.2706617
v 6.1252937 197.3507255 -7.3081567
v -24.9937214 491.0083115 -117.8414077
v 21.3583782 65.3516054 11.6092283
v 16.3154379 127.4000406 -15.6403631
v -2.6197103 87.8363028 2.3258473
v 6.5035755 24.1964031 -0.4441749
v 1.5766404 92.6178843 6.4267786
v 40.4642969 131.4058900 22.0861193
v 16.7063344 216.4161205 6.2277592
v 34.9011496 88.0504102 23.6720908
v -0.1314043 69.4610924 -23.4937053
v -16.3659602 50.4223891 -30.5504035
v 37.2634642 244.2581505 3.4545835
v -7.6699462 -12.3347789 16.5211856
v -2.0432505 226.5486568 -27.6646167
v 42.9891907 113.0653843 29.6117235
v -13.0488751 28.3485502 -0.0056910
v -26.8120933 70.2167377 -19.6444858
v -12.6195373 22.6241499 -42.2818884
v -0.2090437 7.9968460 -5.5583320
v -7.4140555 -9.1170585 20.4690695
v 28.6929272 282.2108269 -13.5009000
v -8.1038615 -13.2356873 -21.5299558
v -60.2879785 -13.5946115 -31.2157609
v 36.4870839 80.7730332 29.6536796
v -18.6886247 133.0491453 -28.1093102
v -1.0432325 35.5483219 -20.9943559
v -25.5594198 523.2675076 -124.3624166
v 33.5958004 45.0661518 50.2703376
v 35.1914950 237.3984009 -5.7458649
v 9.0794517 164.8320854 -24.6344432
v -23.5253442 42.3493646 -30.0104357
v 35.1788588 157.8222811 27.6866760
v 13.7901232 322.7084279 -32.1550183
v 17.2632132 20.9185928 44.1593789
v -55.4738417 -5.2783950 -20.9874175
v 18.9244952 75.0824660 11.2074157
v -27.0903409 510.2837086 -123.3744398
v -25.1262486 -3.8677359 -4.9072527
v -13.9119588 -10.0787589 11.9822342
v 35.1610593 250.9979904 -3.3642170
v 0.3069059 208.0461830 -35.5249159
v -3.2608032 3.0782353 -16.1016602
v 35.4005694 226.4952362 -4.7848746
v 8.5434578 424.3186116 -53.8881831
v -37.9242226 11.1203259 -14.3827666
v -8.9265434 50.0083454 -3.1634704
v 14.2363552 305.6795299 -3.0569655
v 10.4808537 60.5335161 -2.4447034
v -1.6915852 213.4931982 -29.3035973
v 40.1601717 140.6729072 30.6359865
v -11.2497024 41.2220620 -32.7999368
v -13.9080230 97.8738368 -4.5928047
v -0.3664837 336.9702101 -51.6514927
v -18.8967306 434.4185591 -91.1069736
v 14.4518213 26.8912558 11.6284648
v -41.1478244 25.2199713 -32.8427553
v -29.4522215 53.0842915 -24.3031476
v 13.1527865 75.5865499 22.3319791
v -0.2643062 185.8837754 -30.4385722
v 23.6854497 123.5233024 5.2169324
v 37.3950675 146.3534981 24.0014810
v 12.8966020 10.6182434 42.7706130
v -21.8878686 485.0056469 -101.0354310
v -2.9619974 93.1909904 1.5237561
v -4.9143415 -5.4879952 -7.2498592
v -33.6362347 -0.6688499 -45.2041328
v 7.7666100 81.8670765 14.5899951
v -2.9888554 128.6988556 -34.4139747
v -10.1914452 21.1573336 -41.6769870
v -21.7856001 521.5386152 -117.7955195
v -14.4661088 306.0186505 -32.1113169
v -20.4830971 83.7522745 -19.4862299
v 15.8530846 241.3149029 -23.6992631
v -20.3876272 18.5041446 -56.2466197
v -17.3682179 429.8768640 -93.1108072
v -31.4324051 -19.8241714 -33.1516378
v -19.8948216 52.6584275 -27.2965021
v 21.0305955 137.9714757 34.1587402
v 0.7039804 -8.3076172 26.8553440
v -27.2844583 525.4907608 -126.1271983
v 27.5034159 79.3326721 44.1695340
v 9.0925358 107.2657853 -18.9754963
v -31.3015319 -1.4554426 -44.7633043
v -19.2486588 434.8341525 -87.5035003
v 4.3375744 204.4473737 -10.4504861
v -5.4675969 492.4187362 -83.4091008
v -16.8707203 -22.8171591 -29.5665637
v 8.8799186 137.8334612 -28.7766494
v 16.4106637 73.6370236 26.2265317
v 23.3964771 104.9742550 36.7184989
v 28.0825421 285.2888703 -13.3267883
v -44.6524434 -19.7617002 -18.7870357
v -12.4570802 279.3260217 -39.4659303
v 2.7743492 204.7217935 -35.2305397
v -15.6131899 414.3794179 -77.8534263
v 27.5491588 188.6440217 25.7255863
v -38.0433090 32.3012993 -28.8906619
v -31.4870141 52.5684543 -17.9420076
v 16.1001720 292.2262847 -28.8297571
v -32.2432071 47.1276119 -17.2038265
v -14.7537673 -4.0443884 9.9878917
v -8.1686201 254.4812858 -37.2349806
v 5.8754631 200.7597536 -33.1210867
v -3.0224773 338.4758234 -37.6654901
v -7.6091900 269.4887817 -43.0210941
v -10.3055900 312.0883703 -28.2003433
v 10.8301910 1.8970589 23.4393794
v 24.6497169 300.4695773 -17.8696271
v -22.3799236 532.2528481 -115.9320101
v -15.5443866 143.9758092 -10.8824158
v 4.9543185 60.0826629 12.4610746
v 1.3940829 196.7449039 -13.4680839
v -2.9221298 225.6577462 -31.9228135
v 30.3423684 201.0617107 22.7505248
v 16.1950048 366.3697541 -39.8548357
v -46.0676625 22.9646172 -32.9960696
v 10.8140400 130.1229596 -28.9697964
v 15.6415142 335.2900147 -12.6473866
v -26.5340377 506.4948797 -121.7538789
v -9.6883094 55.1549047 -4.5384215
v 19.3550773 12.3374918 49.8356782
v 11.2815797 244.5304543 -29.4112042
v 9.1648847 104.7039330 13.9008863
v 21.4407668 8.3620129 51.5073389
v 35.5889462 242.4786687 -5.2855206
v -16.6216586 62.8157109 -7.9548750
v -17.6122915 319.1969693 -40.3146520
v 16.0880461 146.9774246 19.7181683
v -1.5384936 211.2766504 -34.5951580
v -12.8916614 113.7757450 -30.0179310
v 20.6522420 6.6974554 50.9587079
v 6.3993512 60.1712503 15.9333609
v 8.7131318 109.7571626 -20.3061681
v 24.6102531 13.0698355 52.9354326
v 2.5761675 208.2048804 -14.9048287
v -11.1484397 272.3942995 -41.3999557
v 8.9008315 334.3726099 -14.6214357
v -7.7837878 135.9778792 0.7410499
v 12.4461139 115.8293635 -20.9985897
v -32.7179134 -17.3464287 -37.6016721
v -2.1376666 213.8689011 -33.2309157
v -24.9201078 518.0286169 -123.6100942
v -59.1211431 3.1639186 -30.2936379
v -28.0679576 -20.0334918 -30.4337610
v -16.0825569 27.0436406 -6.4541614
v 7.5839101 3.9521111 36.8022993
v 20.0855061 6.4650006 50.7159792
v -19.9133027 442.8353906 -90.8060074
v -16.4113156 391.9770122 -76.5661150
v -8.4429197 378.3176839 -75.6702274
v 0.9346568 58.0634624 8.5989414
v 24.2159199 203.1255662 20.6177421
v -11.1248363 16.1082074 11.4947669
v -9.7066434 -1.2747049 -52.0920902
v -15.6165995 524.1087675 -102.3315638
v -19.4775201 34.8628461 -11.6058011
v -60.8538911 -11.7494380 -29.6314675
v -19.5660833 -21.4014929 -33.1371427
v -7.4096057 15.7805420 15.8082731
v -15.2944103 19.6862910 -0.5498191
v -34.1345072 18.6745953 -15.1282232
v -4.0573538 322.5320578 -28.2058232
v 23.6834809 130.5710971 38.4305529
v 15.9467794 132.5720102 -18.3479208
v -4.2458060 4.9822731 -32.3266909
v -0.3439717 446.0633695 -66.7925924
v -5.0053243 496.4720309 -87.1260837
v -16.6794341 323.1499195 -52.1848239
v 13.5196904 401.1641443 -47.1855141
v 27.0162392 62.9497245 45.0476035
v -22.9069050 481.4496636 -114.4860983
v -0.5931139 50.7783554 -25.8988310
v 41.7570882 122.3591790 23.4755818
v -15.7602094 32.9282805 -7.6515125
v -30.6068864 37.3797156 -16.8927312
v -18.7604018 76.2177259 -5.6650345
v -0.6230350 37.4050103 -21.5531252
v -14.8294289 382.5224638 -75.8678094
v 15.2262477 181.4580858 10.8839720
v 22.3976579 120.8241880 38.3439474
v 4.4311793 213.9433324 -36.4060476
v -51.2215272 -10.8121643 -46.8944497
v 1.1222593 138.1372660 0.6320183
v 7.0562293 153.6589265 -25.6663077
v -30.5254031 31.8133235 -32.6355211
v 22.4758368 308.8335395 -21.1636797
v -6.9284583 377.6892424 -54.9916700
v 6.5123504 2.0902217 35.0452550
v -39.4174717 23.4207548 -35.2730863
v 14.4545259 35.1375937 7.3270774
v -16.7014096 330.0474584 -52.4699949
v 7.2973371 420.8606184 -52.3971207
v -5.5116420 68.3197081 -0.6503100
v 5.9031793 372.5006580 -36.0384993
v -25.8870032 59.4381876 -13.2150501
v 16.5625885 23.6921180 41.4019674
v -7.7527855 -4.1481219 -49.2101908
v 24.0615346 51.9713759 41.5943973
v 21.6234997 141.7939067 34.7458497
v 17.9880857 61.4800267 9.6421549
v -16.4247863 302.8790951 -40.5149534
v -2.5259033 8.2798554 -46.8527712
v -1.8377089 29.3361843 -22.2105831
v -25.5192276 53.4606986 -13.1488414
v 12.0768510 119.1233993 -22.1762042
v -30.2499477 33.8397212 -17.2999110
v -16.5036637 304.4284582 -44.0375358
v 12.4868508 0.0225151 38.3243598
v 7.2093960 124.7274876 -30.9926998
v -45.7774289 24.6988926 -30.9266616
v 36.3632888 72.9908347 31.2069505
v 2.7709783 280.8889747 -38.0294099
v -11.0323485 490.3610647 -87.8510326
v -27.9948246 525.5186558 -123.7567067
v 32.6222070 55.0834425 27.5381915
v 25.1860358 53.8544506 42.6564887
v 30.3427037 51.7415479 23.8991361
v -38.7636721 26.6469643 -18.3380153
v -24.8423889 77.5219128 -10.4389554
v 39.1813181 162.0744020 14.8462392
v 7.3564663 151.5770704 -25.8084387
v -4.3474850 64.4065216 -25.6059449
v -17.8108420 -16.0419438 -38.2581837
v 13.1755592 106.6468060 -13.5431075
v -19.3263032 -17.9635976 3.7591108
v 36.0662863 76.4986426 28.3725504
v -35.2972560 21.0812297 -15.2302217
v 16.2535012 356.8203449 -26.6897194
v 17.2715653 329.6162486 -28.6490973
v 1.4506736 23.8616634 -14.0174767
v 36.2304635 180.2928448 3.4094874
v -37.4722257 -22.2434271 -34.2675708
v -3.3805859 309.5860779 -21.4290507
v 9.2856809 219.1288322 -6.6692317
v -58.3106875 7.1341288 -33.4552564
v 11.4683732 153.1660855 -21.4877408
v 18.9020950 199.6634454 -19.9765619
v 36.8539356 62.0401837 37.5927351
v -43.2190336 -5.2509545 -14.8017397
v 40.0457084 133.9991838 22.2892147
v -19.6692254 74.6730939 -20.4613768
v 18.8851561 206.2735856 11.8345665
v -28.1297658 31.8276212 -34.1266468
v 2.2205671 36.6681777 -15.9687232
v 8.7679457 153.3656716 -24.7504599
v -25.0416342 497.6432323 -116.2935197
v -4.0806248 163.1973833 -10.5277235
v 28.5030715 83.3401829 19.1000439
v -27.5966357 70.9235817 -18.0221647
v 4.0396303 449.4518936 -71.8425065
v 31.8251327 85.0309804 22.2910475
v 12.6360133 171.6864407 4.1921302
v 13.5544613 137.8838569 -22.6695817
v 27.7505573 184.9541366 26.8526506
v -2.4057168 72.3433346 3.0695284
v -25.2427459 502.4909377 -114.5325080
v -7.0745172 -4.7655380 -48.0434708
v 18.2908662 349.8296142 -27.5621396
v 6.4044874 353.8789451 -29.3924361
v -13.4149753 -5.4982556 -48.6175381
v 11.7606549 177.9550463 1.5938124
v -15.1119810 145.6680000 -16.2919126
v 37.1891186 153.9833099 14.2138656
v -4.7632810 -0.4057734 -49.6426560
v -38.2199958 18.7805351 -42.4637124
v -10.5208680 -9.6234744 -42.6462777
v -2.4504324 314.1469359 -19.6297746
v 2.3347265 53.2675125 14.1145289
v -22.9387227 -1.1246073 -48.9210375
v 5.1072086 330.0198019 -17.3579138
v -4.3488969 407.4192047 -80.8898136
v 31.0312305 23.7010140 57.6212741
v 6.8577551 122.7324307 -30.8689550
v -23.4737340 -11.1981463 -0.2978678
v 0.0582514 94.8924497 -19.8007412
v -2.7916476 186.7223829 -18.9942513
v -15.6575534 377.9867589 -72.2907931
v 7.4697831 92.9947421 13.5692395
v -29.9416892 39.3724330 -28.2808430
v -22.9804739 -15.2485156 2.3520454
v 14.1385486 306.0010076 -32.1636908
v -2.2064596 423.6384928 -63.3855835
v -2.5987360 7.0883702 -48.3516715
v 13.4707736 354.4515073 -45.3643464
v -20.5870569 45.0165868 -13.4281851
v -29.9815461 56.1213344 -22.2145151
v -5.8666975 -15.3739722 -1.9223002
v 5.7352958 127.4398118 -32.9651572
v 10.6400941 159.4646126 -22.4732496
v -16.0133131 398.5593915 -80.9145346
v 17.4932685 351.0504365 -34.1751315
v -2.6177210 301.0689020 -20.0142302
v -38.7071967 8.7043382 -14.0936561
v -5.2688364 448.3109117 -71.7117116
v 9.5447563 315.8610761 -34.5986113
v -4.7930800 13.1952539 -36.9424149
v -13.7642100 46.3615544 -32.5119682
v 33.4441476 243.3385551 -8.0129895
v 15.8597045 223.8371670 -28.4126550
v -12.9086589 26.8967971 0.9881570
v -11.1742942 4.1452590 12.3588117
v 16.6665856 123.3019978 -10.3075160
v -39.9131514 0.6567884 -46.4149192
v 23.1428631 140.6688839 36.4683196
v 20.0836509 150.5856663 31.2818550
v 40.2401388 139.0188187 24.2987163
v 34.6865878 24.3281759 58.3167225
v 10.6019713 202.6135176 -2.2532295
v -9.6083833 97.6881236 -19.4172412
v -1.6348894 41.8430045 -23.2682768
v -9.9777430 -20.0859047 -20.4503499
v 6.4963899 228.5895050 -10.7098082
v -24.1965540 487.7443314 -113.5916710
v 8.9435531 30.3893518 28.2265171
v 40.3941870 197.9365796 6.3783489
v -11.5112504 329.6215832 -38.7103893
v -11.0409381 53.3720143 -6.2889317
v 9.7971512 318.9784586 -35.3738703
v 30.2785505 151.8914998 35.9749049
v -32.1263410 49.0433238 -22.6075426
v -59.4551489 -6.6617834 -25.0302702
v -6.2340107 374.0016818 -53.0335084
v 22.8974912 156.4277858 -4.6220687
v -12.4201570 39.4459367 -33.2608148
v -9.4428463 -6.6654375 -46.8991920
v 29.3842666 65.5201823 46.6306172
v -24.6421676 64.5134598 -22.7560923
v -33.2198031 -20.6746943 -35.5229229
v -1.2753945 244.9558973 -38.8428047
v 42.5175838 116.4910495 31.0962331
v 8.9118220 119.3077788 -28.1062163
v -22.3118551 -12.8131704 1.8373722
v 13.3526064 115.7783046 -20.0769715
v 34.5034823 87.6450762 44.4687158
v 26.6891830 35.8424895 49.0358807
v -50.4922308 -9.9786073 -46.6201454
v -8.4918039 90.5083045 -1.5373963
v 5.2533993 126.8685013 6.9843065
v 37.1124819 162.2578055 9.0715773
v 6.0707205 148.6152411 -26.5464373
v -17.7599993 460.1300061 -104.1600034
v -11.3102561 514.7712827 -94.6993977
v -6.2755034 113.3336797 -31.1059207
v 10.6149437 134.0721697 -28.2062832
v 10.2158776 271.2812126 -30.5677410
v 19.4988996 89.4635767 27.9405694
v 10.4206912 111.0062972 14.3705318
v 1.9024956 431.1024249 -61.0937737
v 10.2934660 153.6077708 7.9421392
v -35.1980291 0.4509524 -45.9432341
v 15.8175007 55.5094145 28.3681881
v -23.3440679 86.4639506 -17.5070502
v -8.2912911 330.5649757 -37.3050682
v -6.4100740 54.5449294 0.0030190
v -46.4180671 -12.4252923 -17.6136158
v 41.9060960 189.1892254 13.2751679
v -50.6136045 -19.5529871 -46.2260358
v 6.3454821 141.0286576 -30.4187350
v -24.4883411 54.3185398 -12.3328771
v -16.5587086 144.7498947 -16.8375559
v 20.2532969 29.4694249 16.8604292
v -10.5937496 264.4597292 -37.3783521
v -13.1500205 79.2989656 -4.0076119
v -12.9802534 -22.2277846 -26.7741177
v -10.6381299 270.0237632 -41.4243713
v 41.5801965 103.4781188 28.8315788
v -41.7320170 20.7642987 -18.0146955
v -6.9325743 -8.9166826 -41.3913317
v 13.5263670 112.8537208 -18.2016790
v 28.6970325 45.1944955 22.0058803
v 36.8459225 96.8179107 39.7917256
v -25.2815392 45.5221198 -14.6286180
v 35.4945138 90.8229202 42.9656059
v -52.7591631 -20.2978440 -32.7944346
v 10.3488425 90.3280824 17.7199394
v -17.8781934 -1.4914691 -51.0430336
v -40.8488624 29.1834474 -23.1768228
v -11.4408163 510.3554726 -93.1575224
v -34.2499241 -17.7389178 -39.4981243
v -61.4692904 -7.8160390 -34.2776254
v -16.3541082 301.4366329 -43.2431102
v 0.8392920 282.8997970 -17.8789683
v -48.5663749 -2.7826424 -16.4146330
v 36.6896056 140.7171637 19.5141491
v 8.4008062 -3.7366727 27.1510072
v -1.4064343 30.2851070 19.7406039
v 29.3993410 145.1745778 7.5980155
v -8.1178565 -12.4121122 -13.6114014
v 1.8884997 333.6672485 -26.8999301
v 3.8097175 122.9193732 -32.5712077
v -1.0694051 201.5773356 -23.8920823
v -18.3727480 56.2561452 -9.7122639
v -9.6497415 142.3598975 -5.1773870
v 1.0556063 174.1518825 -27.2752549
v -4.2777443 382.8476965 -53.8005978
v -37.4058336 8.8186776 -14.3108433
v -18.9875346 0.4105112 -52.2245429
v -53.3543006 -18.5684282 -26.5023988
v -42.5107293 26.8510338 -31.5175653
v 20.3684866 6.3834819 41.0106517
v -13.8302203 310.1788461 -51.0996133
v 6.6831317 134.2510730 -32.4828364
v 0.3631503 112.0035350 2.6014391
v 14.8944994 52.2146523 6.5093939
v -55.5775128 -15.5219901 -23.5867426
v 10.4149925 119.5526645 -24.5205425
v 3.1184610 331.7193985 -23.2568029
v -7.5769718 -10.7021211 -36.0078588
v -6.2170424 156.7924321 -13.1998369
v -49.2465869 -19.3967950 -22.0030602
v -30.5889919 -15.0749255 -39.9019495
v -57.9020567 2.8555030 -35.6967300
v 9.1141704 186.3378584 -2.0738188
v -26.9383267 513.9360428 -123.2140809
v -23.6146860 71.7563927 -21.4777626
v 22.7090791 105.5975333 31.6444859
v 28.4543559 194.0571517 -7.5432565
v 36.4541225 148.4119296 21.8741763
v 12.0103266 105.8162525 18.5065772
v -32.6839499 37.8700867 -26.0808226
v 33.3304405 19.7991338 57.8282885
v -10.7256444 308.8784218 -50.5700521
v 27.7925972 284.4693661 -3.0105342
v 25.9921644 43.2296060 18.3918644
v -29.3825995 54.8017770 -15.6624168
v -7.2532869 -6.9142827 -30.6623932
v 21.0086536 72.0936432 12.0053161
v -5.9251077 160.1053327 -15.1670016
v 2.2327488 165.7188088 -26.9243065
v -23.3890302 47.7152131 -28.3406526
v -6.2335967 -4.9875043 -13.8374623
v 23.8285922 31.6942520 19.2997549
v -20.5048025 67.1795830 -7.7289105
v -11.3398414 501.9145012 -91.4239064
v -58.7169789 -13.2901007 -38.0712263
v 34.5812254 39.0820503 53.8909547
v 12.2583471 330.0385773 -9.6378429
v 42.6619388 115.2878702 26.2651630
v -14.9060329 374.2665350 -72.5548789
v 7.7112992 12.8704868 33.5613862
v 42.8291410 118.7174991 30.0435070
v -4.1562370 53.5655469 3.5214387
v -1.8247529 180.9709370 -25.5527589
v 40.9958847 185.9090179 15.3764701
v 25.4349411 142.8530067 2.7665438
v -38.7022458 -19.6095482 -43.6903387
v 11.5002496 127.4558604 -26.8803891
v 36.1669324 69.3884641 31.9377184
v 26.1965301 90.9360573 42.7432805
v 28.4722373 163.0576700 32.9898074
v 18.7504999 334.4568610 -25.5684052
v -1.0981961 3.9223605 -3.7542607
v -4.9112034 145.0322568 -30.4662827
v 5.8245934 172.0474362 -28.1235445
v -5.1247659 52.6104495 2.1318055
v 20.1449450 127.9414147 31.5591060
v 19.9616645 260.7570887 -22.1850649
v 25.4993141 244.8089272 -17.0525275
v 10.0777764 109.8033711 -19.8505744
v -10.7160183 -19.0226063 -31.5340869
v -33.3260261 37.6127176 -18.5484122
v 16.9136357 314.2538667 -28.1002633
v -8.5818330 310.5869889 -50.0464998
v -20.7375195 79.4269517 -7.4352175
v -1.9039508 4.8192991 -43.8738465
v -56.0849644 -17.3843130 -27.9638879
v -5.3343470 13.6377271 -42.8320020
v -3.6342891 1.0702882 -12.5192897
v 1.2210577 295.6883311 -40.4536054
v -9.4497446 280.5638611 -26.4767911
v -9.3562081 79.1425928 -22.4943273
v 29.2218756 210.9811008 19.8449735
v -4.0664985 319.0199435 -22.7345899
v -23.4567001 129.6989471 -20.2889293
v -49.1672084 17.2752608 -36.6700031
v -10.6923375 415.2894020 -70.8479732
v -18.7668186 431.9812655 -91.3012922
v 22.3507416 111.4785969 32.5644948
v -33.6543657 36.6310962 -25.8559510
v 29.6708681 162.1194780 1.5767858
v -0.1075232 467.7222669 -78.4318969
v 27.8421380 12.6631204 47.5391857
v -2.2485314 144.1511214 -31.0349911
v -17.3354074 -8.2343202 8.5117090
v 16.9676766 40.2341522 33.5918665
v -0.7553670 217.5676078 -36.7971994
v -28.0528683 -14.6999955 -3.2821686
v -18.8551638 17.4957458 -5.9596263
v 27.4728667 114.5339683 12.8086731
v -1.5711912 323.0008185 -24.5427527
v 12.3112313 136.0926628 -24.4620014
v -10.0905132 264.8494840 -39.5612307
v -14.2632425 31.7739472 -5.4904399
v -33.2690701 33.4826410 -17.7510902
v -12.7704572 14.0491761 8.5239410
v 2.3333663 120.9683344 -32.0677236
v -56.4644374 -8.4449789 -21.1307164
v 30.4618999 271.2388635 -11.6058830
v -21.6106977 75.1794577 -7.7880262
v -17.6375266 321.4877844 -41.5527485
v 18.7345855 58.9605309 30.7126064
v -37.6582108 -20.2285871 -24.1877921
v -8.1153456 130.4810941 -33.9283757
v -14.6115329 25.7347692 -41.3443781
v -5.2484418 61.9747080 1.2425355
v 3.4103366 1.4946368 8.1957961
v -30.5573139 3.9408212 -51.8338755
v 33.4015526 20.8639801 58.2409129
v -4.1161417 49.4009219 -28.3289012
v 31.1048869 221.3031054 -9.3328087
v 11.1497091 122.1839711 -25.0984952
v -8.9020766 41.1573239 -31.3850604
v -23.0346043 12.3515958 -58.9035153
v 38.5592952 143.1265175 23.3955476
v -21.6454621 38.7097076 -15.2014326
v -21.5814486 -16.4253805 3.6702917
v -1.0281474 1.2166305 -1.6861532
v -22.7301195 18.2732623 -56.8186752
v -47.7145724 -15.5271105 -18.8463833
v 16.1404163 152.8807133 19.5296407
v -16.1021110 356.5329909 -59.1434836
v 1.4064551 193.7530786 -11.1677535
v 12.3003982 143.9754963 12.6624927
v -42.7422561 -21.4043073 -44.2989022
v 20.5177907 62.8292784 10.8305216
v -14.2930411 376.2349188 -74.0895793
v -4.7112466 10.0164795 -51.4579006
v 0.3003702 380.9283078 -48.5738292
v -26.9760992 11.9844191 -11.4212958
v 32.2379172 87.6260325 22.2059023
v -26.0199513 17.1481520 -57.4261844
v 36.3350101 149.2433250 33.5784890
v -13.7318876 10.9382747 7.7500986
v -10.6644761 103.3833623 -3.2554683
v -17.2589682 317.7457750 -38.7646705
v 16.4860338 127.1475106 -11.2544699
v -34.0686180 -13.8052283 -42.2124974
v 26.9574337 259.7374618 -17.0497838
v -4.9794475 469.5044160 -77.2581920
v 35.4210399 154.8941433 27.8652851
v 26.2339897 124.6816739 9.2404475
v -14.0653467 30.3718653 -4.3067266
v -2.7264934 484.9512577 -81.5606490
v 33.5248634 27.2726845 57.5414635
v -21.2981049 -18.6542198 -36.6662294
v -24.4948249 506.4685345 -121.8342334
v 33.0135114 83.4082961 45.6364676
v -13.8177220 -13.5895144 -39.0851945
v 35.0939520 41.1492549 52.6813865
v -13.2886004 37.3596139 -34.1058634
v -7.5325272 55.9215024 -29.8831984
v -61.6540574 -7.0622722 -32.7297710
v 2.1084580 145.0030804 -30.3876642
v -10.8218025 144.8825002 -28.0404892
v 0.7395733 143.7728852 -1.5957822
v 40.0103703 97.8445262 33.6172208
v 2.8467402 182.1440309 -30.8831148
v 8.6360704 310.1451397 -35.5746336
v -18.0375371 77.9223591 -5.0740945
v -11.5761738 362.6848161 -56.1426580
v 38.4822525 91.4175957 31.2493276
v 26.2029748 200.7688880 22.4465728
v 23.2902467 88.9543593 13.8602769
v 40.6685732 130.8510303 32.1058892
v 16.1783937 191.1445856 11.1092757
v -9.8110819 268.1130469 -27.8073475
v 29.1896891 24.3343078 56.5765649
v 15.7228392 326.0228634 -30.0267059
v 15.7607626 203.6724538 -25.1214579
v 33.5885584 50.7395118 47.6790667
v 11.3408705 124.1747588 -26.4556017
v -21.1882722 88.9710486 -10.8347088
v -11.9161978 141.0167515 -4.5778672
v 14.4580519 59.0368360 6.2542954
v 9.0401098 6.3261455 38.3243710
v 1.9448240 459.3682885 -69.4685355
v 30.0628897 48.1174663 48.0111428
v -47.7525778 -18.3309186 -47.4364497
v -14.7685129 298.0747819 -35.4878083
v 35.5493352 100.8379981 41.5275954
v -1.0716108 10.5929859 -14.9102695
v -2.8325999 177.2165447 -13.6967273
v -2.3338844 220.6449062 -35.3646763
v -14.4668994 90.9262896 -3.5484829
v 9.5477318 117.3558459 -23.3419929
v -2.7554315 232.3629558 -27.5392178
v 30.2116536 73.1703937 21.5853490
v 13.0853606 243.6712235 -3.0617376
v -25.1062177 490.8436537 -117.3966676
v -1.2995698 227.9411554 -37.8934033
v -39.2864607 -21.0780427 -42.8584106
v -45.6420854 -4.3188618 -43.5303897
v -16.6413337 339.3826485 -52.1229617
v 14.4341579 299.5541394 -30.9467260
v -0.7292984 120.7139343 1.4340597
v 5.7520815 332.5519264 -17.9156605
v -16.8655161 66.8620467 -24.0258574
v -19.0526452 81.8837881 -19.7860152
v 30.6832902 146.3880241 36.3192447
v 5.7129571 63.9165416 -18.5698997
v 26.8812850 76.1858672 42.8791791
v 11.6744274 221.1183459 -2.2122187
v -5.5295723 -11.3613140 -3.1910683
v 38.6203714 218.0424482 13.1130125
v -17.1851404 -4.1267872 -48.2280962
v 19.6321532 4.5531979 47.9207225
v -19.3118956 29.9953297 -39.8202427
v -51.5557528 7.6664994 -41.5377356
v -26.4797118 7.4271080 -9.7235255
v 5.4218681 115.9840971 8.0239950
v -23.9105560 49.3084043 -27.8046094
v -13.8834435 124.0254268 -32.3483013
v 11.1385603 11.3854092 39.3470004
v -40.8292077 2.3839120 -13.2876420
v -16.5173486 331.7705989 -52.9914200
v -38.4980626 -3.1634476 -13.9340004
v 25.1834337 96.9352722 41.4589345
v -22.6509105 132.5173676 -21.5642825
v 30.0860405 280.7587683 -10.5056316
v 1.6360031 456.9509625 -68.3479384
v -55.6819476 -2.3334750 -22.5855354
v 34.7743668 256.1245859 -3.4642660
v -14.1429072 367.7619100 -63.8500452
v 25.3213271 90.2371854 38.0343087
v -9.2077358 -17.8418737 -15.4246474
v 34.5109813 259.7818673 -2.9149989
v -14.7224395 6.7509967 -57.0010394
v 16.0015021 120.3840226 -11.8698133
v -2.9782811 161.3054425 -8.8263694
v -32.5651541 28.5340343 -16.1120407
v -40.4396057 -13.1972041 -14.2375361
v 24.7816965 93.6003700 39.1491987
v -33.0161825 32.2119594 -17.2993690
v 25.8365460 75.3800198 40.7803878
v 23.3993586 7.4867881 49.6865399
v -57.2335273 -9.4873859 -40.5697078
v 11.2753808 270.2878118 -7.7217198
v -31.5219127 52.2119589 -22.0205449
v -58.7496571 -15.8711150 -31.1646722
v 15.1078831 193.1195259 6.2941890
v 5.4873559 6.3109025 31.5066539
v 25.5079865 151.8467963 35.6932431
v 20.5060169 47.6158038 36.5631990
v -27.5510922 34.4067477 -32.0019834
v -23.7210467 481.5409184 -108.8182777
v -24.2403802 -18.8509692 -1.3638515
v -13.3784004 52.5975637 -8.8087656
v 21.8489934 13.1963296 51.3754189
v -19.6625479 -19.7083838 -5.1769288
v -13.7840305 57.6619580 -7.9880264
v -26.3804477 64.4076988 -20.6278171
v 24.9471907 289.5860374 -18.1112848
v 32.7924751 146.5518922 12.0221712
v -20.4191189 40.1192084 -14.3458806
v 24.7947667 33.3635882 47.6986282
v -24.9807164 36.8595570 -31.8141021
v 2.7099187 17.9136302 26.1787623
v 5.0546504 -0.8455908 11.4838351
v 9.9105053 0.2106295 37.6985669
v 38.5856479 107.7717915 22.3788526
v -18.1358885 115.0629073 -26.8351771
v -15.7017838 33.6210057 -37.1211208
v -28.8659576 14.2862583 -58.0919683
v -21.8505580 9.8122722 -58.5886203
v -8.2601653 -17.5301488 -6.5654418
v 10.9558403 250.0827312 -28.0561224
v -4.3102964 47.5191325 5.8587692
v -3.2532841 481.4004898 -78.8486153
v 1.6080505 362.1522784 -38.9113426
v 29.0833004 150.5508274 36.0614769
v 1.2269489 75.7375360 6.5482976
v -39.8270860 0.4353301 -13.4800496
v -48.1836647 5.8253505 -45.9598564
v -57.5868487 3.4863686 -27.9751662
v 31.1623067 225.2362669 16.2024796
v -1.9082263 333.8456452 -33.9654759
v 6.1103180 169.7299182 -27.5223218
v -22.9551643 41.5012576 -30.5626765
v -6.7040757 -1.4414513 21.0909527
v -28.2225255 -18.0591568 -33.9202285
v -4.7741770 -15.1190208 5.2432013
v -8.1396159 423.2519567 -68.7885359
v -24.1217241 58.8336699 -25.0557903
v -13.0073437 517.4482465 -97.1860439
v -16.6544374 307.2889745 -38.8885289
v 19.7731853 143.3819085 31.2391017
v 35.3319719 137.9675418 16.7010482
v 41.2377492 205.2789927 9.0201544
v -38.7367941 -13.5390880 -44.6572974
v 30.7150688 56.9693595 46.6350131
v -2.6237594 288.5373235 -20.6019990
v -30.3263739 9.7942846 -14.1471354
v -51.3149798 19.4965899 -29.1700214
v -27.8403871 45.8093956 -27.9952753
v -2.6504700 121.7128634 -33.3225615
v 19.0734081 278.2462537 -25.0839964
v 23.4305393 197.9932487 21.4313790
v -33.6115919 39.9737768 -23.4854911
v 12.4786198 126.4879107 15.5625194
v 10.0304307 227.8776318 -34.0264291
v -56.0006127 12.6385316 -30.4064658
v 11.3918195 420.8908081 -55.1266298
v -9.2513524 330.4309249 -56.0236908
v -0.9265842 30.0584566 -19.3553381
v 23.2972093 87.9319981 33.3494097
v -56.2746413 -16.0070304 -42.6449254
v -25.9625409 51.0815866 -13.9460871
v 20.6210483 198.5204071 17.0568153
v 24.5708097 300.8611500 -7.3791081
v -15.2650587 318.9982176 -35.6854908
v -26.9313492 54.9334623 -14.0501903
v -21.6645133 466.3229585 -104.4747233
v -25.7289298 61.3420047 -12.9381698
v 3.9565605 -3.3558253 30.9571922
v 1.8744736 202.0312697 -34.7522348
v -9.0694427 32.6909721 6.8041505
v -3.0427873 -4.9342695 25.8796774
v 8.8391053 69.2200884 -10.9994011
v -53.1191416 -16.1758345 -21.9704565
v -5.3935857 138.3860856 -33.8331312
v 5.3287074 232.2504222 -36.4428461
v -39.6002382 -21.9594073 -41.7544954
v 28.0366782 21.4674231 56.2395491
v -18.5619909 426.1889160 -87.0627090
v -24.5706253 58.1958853 -11.8834563
v -12.6224924 377.0309687 -63.6331588
v -21.2589428 -22.7853358 -29.4652730
v 19.1564243 37.0022394 10.6074177
v 9.9236444 135.9428465 -28.3225253
v 35.7023813 100.7012948 23.2608579
v -57.6956309 -16.9340558 -33.9292437
v 8.5402885 70.1006353 16.8143641
v -19.5278209 36.9586498 -35.8448997
v 24.4686101 96.8087614 39.9705656
v -20.5867477 448.1047988 -93.8561112
v 0.1410090 203.7701756 -19.1510171
v -18.5008775 3.3699521 -55.1446676
v 20.2635936 20.9202506 48.8338359
v 27.3376498 70.9694698 44.3940796
v 41.8579131 197.8568733 11.4048198
v 41.1974080 109.3047783 24.6376805
v 26.1338037 288.0069315 -2.3528854
v 7.9977810 186.1669272 -2.6960731
v -11.1898826 429.2099476 -73.1780380
v -13.5682905 32.5978585 -36.5475900
v -12.5332270 304.8149645 -29.5523312
v -21.7154473 22.1367348 -10.4845809
v -10.4472917 272.2567618 -42.3398055
v 3.4705596 28.1309523 -10.2775563
v -6.3838228 52.9218428 0.3301989
v 34.9531583 26.0387640 57.8492545
v 11.3597512 137.0997876 13.2575529
v 29.7708791 170.4341620 -0.4084952
v -3.7256139 132.2293133 3.2054973
v -32.0418216 41.4134488 -26.3226517
v -19.2470141 -8.5198618 4.9950466
v -17.8848878 316.9614077 -41.1213785
v -24.7213468 32.4472189 -37.6544669
v 34.1511443 78.3679038 24.6683545
v -23.9459239 121.0119948 -15.1892332
v 8.0222944 65.6773597 -12.3067824
v -22.5696042 55.8476634 -11.1156683
v -3.8353656 21.2462917 -27.7988128
v -3.5283216 44.7277874 8.7147122
v 22.7683801 210.3779912 16.7726707
v -2.3248713 -11.4510953 21.6601565
v -21.4602668 3.5271524 -54.9864061
v -23.1582057 -6.2699285 -0.7056812
v 12.2027881 50.1341932 26.6179424
v -11.0929292 69.2086443 -24.8410646
v 15.6428944 373.4202683 -36.6187878
v -6.8854750 248.3102381 -26.6500246
v -4.8017865 82.5516805 0.3197126
v -45.8610170 23.1764913 -22.2497713
v -28.3979978 -17.6570006 -4.3999329
v 38.5585465 162.8116518 17.6519100
v -0.5068681 460.9507620 -70.4685897
v -14.6215027 424.7767627 -75.9186670
v -21.2172400 -17.8024378 2.7652660
v -10.2456538 136.6335005 -33.2631096
v 23.4033708 128.3476949 3.1377713
v -22.6088241 66.3231984 -23.5187542
v -0.7760397 60.9606430 5.8511198
v 41.2711091 112.7982587 23.6113537
v -8.8609783 99.0341082 -1.6313863
v -30.0630517 13.3485133 -15.0772892
v 10.3660543 71.6513619 18.4358656
v -61.2154678 -3.9740186 -33.1425443
v 20.8424162 266.6597068 4.0358687
v -2.4347380 33.4785543 17.8218670
v -11.2749869 288.1383002 -28.6564883
v -4.0311702 272.6513743 -42.4013846
v -1.9313560 261.5627348 -18.0072505
v -11.1583751 -14.5397801 -36.5724862
v -19.5425637 6.5229572 -57.2643913
v -24.6201511 487.2499108 -115.8202887
v -27.1449909 -0.2831849 -47.1451804
v -12.7416141 345.8687663 -62.8817901
v -22.6064436 78.9247751 -8.6249486
v -7.4841981 304.6808541 -47.9802638
v 26.7839804 52.0649888 44.9040309
v -20.8301302 52.8350323 -11.6760526
v 0.4589765 181.3871413 -29.9369246
v -7.1223280 425.8911014 -87.5081271
v -15.4778985 330.4996789 -54.7948778
v 38.2165201 117.5127029 37.1222980
v -35.2120474 18.8193377 -46.2793633
v -49.7944430 -5.9606526 -44.3337448
v 14.4211380 392.4416900 -45.8077863
v -6.2020845 241.0240322 -30.1214587
v 38.1350964 148.9985734 29.7430381
v -1.8249630 139.4704729 -33.6905308
v 39.7704206 97.2052291 30.3427298
v -2.6342054 366.8008745 -44.9869223
v 8.0531910 24.2342837 29.4014607
v 24.3558958 164.7743881 -4.7012740
v -0.0397322 -4.1574528 28.8106110
v 30.7045598 43.7985808 27.3814760
v -15.9267075 424.3566990 -91.8713808
v -43.2749689 6.1048302 -14.2798666
v 16.4058805 133.5342228 -11.7243044
v -1.8743335 187.2761995 -26.5578628
v -3.7422974 5.5872193 -24.9807443
v 14.2197870 20.3687660 38.0472429
v 20.4200167 312.4074340 -23.9964463
v 22.2747140 130.4036230 37.4820866
v 1.1550711 252.4616718 -36.8544236
v 2.4610562 179.8698902 -30.2943140
v 20.7543913 89.0147462 29.5921974
v -9.1480119 146.1352855 -14.4644957
v -3.7844838 107.1939617 -20.9851116
v -43.9711846 -18.5992960 -16.7700220
v -40.7511890 17.0120727 -16.0389505
v 13.0884619 66.2123188 0.3211053
v 31.7935087 270.7620561 -7.2668050
v 11.6442870 0.6696973 39.6185033
v -14.6584706 65.1362836 -25.1455754
v -15.5991670 325.7594407 -40.2773097
v -17.1881747 94.0624028 -8.5860509
v -30.6034703 30.3476769 -16.4626222
v 36.5435593 83.0582976 27.4845362
v 0.5874753 -6.3235341 8.5990671
v 28.8353041 68.6188936 20.3825105
v -6.5089650 153.1916112 -13.9364824
v 1.3796357 44.5391424 18.6556727
v -17.1438083 36.2241641 -9.5667187
v -18.3510985 13.8803003 -3.4588408
v -10.5706723 -19.5165202 -11.5450704
v 5.6453226 86.0774070 10.8746700
v -43.2769582 -2.2389456 -44.3829410
v 7.7504106 121.6556206 -30.1407501
v 16.1255132 316.2807226 -27.7071390
v 12.1532166 80.0621957 20.3728769
v 0.7774429 234.0246141 -38.8851948
v 11.6602303 314.7026598 -4.7926796
v 14.0449246 136.6857588 15.6824235
v -9.2854099 272.8807628 -43.2956778
v 31.2441140 148.9896625 7.6846620
v -5.0234669 127.5183409 2.3173364
v -15.1035916 9.6311495 4.6310402
v 38.3521952 235.6474549 3.9643259
v -10.3502991 477.4237275 -97.4607542
v 20.6838772 84.4395682 11.2209199
v -23.3677067 120.2217788 -20.4921011
v -22.9203012 531.1560035 -118.9189032
v 36.5897119 84.9559307 26.3754278
v 26.3633560 102.3676246 42.6218770
v 10.0431992 174.8108119 1.3488330
v -26.6791135 77.8535306 -16.1749814
v -1.8566452 198.9850700 -29.7434293
v -36.0000953 3.1761851 -49.0703620
v -40.9982949 25.9308647 -19.7915770
v 20.3879084 10.8605288 50.2995215
v -16.1162801 75.0571713 -4.8646634
v 21.2729424 87.2443244 11.4198886
v 22.1925359 233.6224020 11.1220237
v 23.0815243 102.1457762 32.0559815
v 2.3235790 129.4935346 -34.0246148
v -21.2780219 22.9791347 -47.1064635
v -21.1201068 7.5721033 -57.7844977
v -7.4463920 249.9364465 -37.1246226
v -23.7611346 478.9984524 -112.9900217
v 11.5299290 19.9324843 10.5067156
v 20.5792841 319.3243444 -10.4779126
v -19.2731395 100.0777036 -14.9602443
v 11.8522188 310.1330698 -33.8014364
v -17.1328969 525.0116587 -103.6978737
v -50.8892573 -7.3127397 -45.4159528
v 38.1449983 113.9079854 37.8049277
v -6.0596527 144.1464424 -31.1005283
v 21.4502104 312.2609556 -21.0119840
v -26.1796899 76.9226849 -18.2008259
v 1.8795298 6.1095920 1.3988280
v 4.7468571 446.0441768 -63.5532960
v 40.2729735 195.7790554 6.0118041
v 20.9312532 76.4713213 31.2636234
v 1.3329983 56.0048223 -24.4206376
v -24.2289864 48.1209159 -13.8956625
v -0.3269477 388.4564936 -51.3717756
v 24.2774989 41.4270833 15.2509501
v 22.5533880 111.1043319 5.9026163
v 22.6239283 162.6837403 32.2477371
v -3.7713451 238.6209220 -24.7462001
v 3.7053390 229.8234403 -16.7330522
v 1.5815849 62.5301525 8.1060417
v 33.0570638 18.5251012 52.9774055
v -12.5768855 -1.6393521 -52.3053333
v -34.8856673 -19.2946084 -39.7041515
v -11.3673545 445.1785386 -76.8963546
v 36.0682271 65.9693778 45.4738289
v 23.6356221 83.2602307 35.7129090
v -7.9605840 248.9133477 -36.1176692
v 37.3294204 89.2928392 37.6644284
v 34.9518806 157.1822762 8.6993938
v -13.8853313 313.1582737 -31.7099318
v -51.0057658 11.6926217 -22.2030208
v 33.3805010 264.5381093 -0.2215472
v -17.4999610 529.4144750 -108.5357219
v 37.0760262 78.9447129 34.9842496
v 17.1903111 213.5452777 -25.4193731
v -26.0054711 79.2897865 -17.3837673
v -8.1393113 -13.1972898 -29.5195989
v 35.1108164 141.2938088 16.8591104
v -7.6410542 50.8061163 -0.6777853
v -7.6254746 387.0574534 -58.8251539
v -36.5585536 1.8303526 -46.9065420
v -19.1026963 5.4419590 -1.4110770
v -40.5839644 -21.3146508 -32.1372040
v 22.3122910 276.8965364 -22.5757025
v 14.5355770 318.7053502 -29.2384382
v -17.2386244 421.4935303 -80.1358894
v -1.6875857 83.5175216 -20.7820050
v -16.9838052 335.8559608 -54.0094152
v -15.7554280 333.1145346 -55.4555506
v 17.2009636 3.8005451 38.4564139
v -26.7128646 527.7178288 -125.4091710
v -33.1967734 13.1760854 -15.4232159
v -13.4082213 7.0519033 9.5105488
v -37.0153189 31.8423770 -30.2899051
v 17.2225069 27.5453776 40.4192992
v 1.2164951 319.9014962 -16.0674714
v -5.8210557 -4.9283057 -46.5575121
v -39.9293676 30.6355394 -29.3052085
v 12.4038262 287.0513201 -30.2953832
v 16.9622619 353.6268473 -25.1974203
v 17.5643936 329.0393353 -24.9351393
v -32.1463197 48.8030575 -17.4785387
v -29.2949490 52.1393716 -14.9844680
v 24.6295258 107.2819307 41.6024476
v -18.6930615 425.3044426 -86.2625688
v -39.0672423 -19.7033230 -15.1678100
v -15.5799426 -14.0942279 9.9955965
v 3.7104131 427.0828366 -59.0569228
v -11.3223437 141.7815089 -30.9436917
v 23.8757133 27.9659852 22.0813770
v -52.4559915 6.3709682 -23.6388799
v -6.8720747 26.0134861 14.0753007
v -8.1916591 88.9653713 -1.1330051
v -55.7546355 -18.7820978 -33.5314609
v -43.0146940 -14.7136739 -46.6730446
v -30.6899268 -12.0927580 -41.2045158
v -41.8860652 5.5556037 -13.7305111
v -9.0951696 255.2375495 -31.9309160
v -4.2401226 25.8972235 -27.8297961
v -7.8487834 328.2370269 -54.0830418
v -0.6864516 169.5446223 -7.2815157
v -14.3198203 76.8715069 -4.0834742
v -60.8467944 -11.6014378 -34.7285196
v -16.2660331 117.1263009 -29.8805404
v 14.9412118 166.0758704 13.8815334
v -1.5250660 290.6578183 -19.6843669
v 17.5209399 168.9819247 -15.0536308
v -10.0267790 22.2615954 -40.2513668
v -38.5603867 20.6649564 -16.2942689
v -42.1365164 -3.3360268 -44.6403027
v 30.7777878 92.9012299 44.8934175
v 12.2839762 113.4489775 -20.1623179
v 17.3044838 52.6963249 7.9147564
v -33.5787833 41.1523581 -20.3661472
v -10.9798824 265.7538056 -34.7956233
v -17.2595792 414.7649705 -85.2662474
v 22.6332862 13.5503821 35.6158242
v -54.9275279 -9.7446134 -43.7292717
v 15.6960040 8.3889561 26.5229214
v -8.8252537 74.5607913 -2.6931257
v -5.4971771 20.6221659 17.0459189
v 25.9735323 69.4712847 41.7111106
v -3.6728811 160.6514305 -9.5663881
v 24.8594340 103.6242694 41.5320657
v 10.4022305 422.7061570 -53.7589751
v -25.5210679 62.5063330 -21.6709711
v -1.3453452 299.0955412 -18.9464353
v 0.7336808 91.8066800 -19.7649151
v 0.0635002 215.3793424 -36.8841887
v -11.6177611 269.7395086 -35.8630084
v 22.2076587 96.3004977 10.4411142
v -16.9478897 83.0686241 -4.6437108
v 37.8802940 149.2024064 26.5171416
v -3.0132059 -9.9354694 23.6012228
v -28.4759328 -10.9254923 -5.2131303
v -25.7951003 530.2550197 -123.3273521
v 15.6985000 91.1940932 24.4340468
v 15.3079294 54.9581908 6.9488613
v 10.0902887 64.0248358 -6.8978169
v 27.7442094 156.4372033 34.9980853
v 3.6243899 135.0567490 -33.5660428
v -2.5176702 83.5112184 1.7166099
v 12.2097284 41.4017290 28.4272488
v 9.4803032 116.9620380 -21.9928585
v 3.0999160 60.3473298 -22.5689635
v -3.5676211 112.5182658 -30.0192144
v -15.6924333 488.9268577 -93.8645750
v 24.6616695 29.1917976 50.8381836
v -21.7936952 69.5714876 -7.9566902
v -18.9530253 98.2398912 -17.2223672
v 29.8619680 22.3567095 57.3088229
v -59.1054559 1.6221895 -28.7362635
v 9.6981293 76.8388808 -13.9781404
v 22.9130592 141.7955011 -1.0091159
v -3.8568454 278.9764404 -42.7631289
v 14.6818440 150.5698860 15.5621106
v -6.6295811 150.4573077 -14.2802689
v -5.9048580 13.4253670 -49.3645407
v 7.0727756 328.3732235 -13.6435535
v -9.3801506 258.8149309 -36.8683226
v 12.9264751 51.7200790 4.3403339
v 23.5376060 24.9273200 25.1928829
v -8.4039839 24.5322026 11.7696952
v -14.4386254 431.2757552 -93.9704031
v 0.9391599 346.2390006 -33.8963866
v -20.8882000 470.8702564 -110.3009135
v -18.0886257 420.9524989 -84.0598568
v -13.3547178 -21.3833507 -17.1116292
v -23.0043866 -14.8053011 -39.6437943
v -37.0791443 -20.5812119 -41.3773134
v 33.2019031 62.4391995 47.0925644
v -45.0260490 -14.3006695 -47.3435409
v -22.4642567 -22.7803327 -27.0615686
v -3.2203600 231.4812541 -30.1258359
v 2.0643696 302.0478785 -15.3466491
v 2.9127051 311.4357591 -13.0119640
v 37.0223559 111.8916944 20.7152739
v -53.1397350 -14.7934323 -46.3696718
v 27.1891989 96.1632729 43.1045778
v 7.5986153 10.4814870 8.7041287
v -7.8211930 336.7933035 -41.1349572
v -8.9731598 265.9778595 -41.2869379
v 36.1856893 217.3198760 -2.4448696
v -14.2947575 290.4700935 -36.9333252
v 1.7628127 82.3444501 -20.1590806
v 18.7452771 100.5179286 26.3160840
v 21.6086712 109.0745404 29.6056904
v -27.3819696 26.3560340 -41.8988466
v -26.7420094 -18.8320689 -3.9977152
v -49.9959812 3.7239036 -19.7563749
v -24.1386630 87.2400850 -14.2995100
v 11.9336359 39.4804776 4.7590211
v -11.9846016 -9.8713748 -42.8172126
v 37.9838720 113.6669666 20.6240211
v -4.9384828 60.1251125 1.9570065
v -11.9979437 34.1076292 -0.7074995
v -23.3163051 487.3059094 -116.4261326
v 17.3287038 234.4139069 4.6914881
v -24.4443845 0.6416596 -51.2749813
v 1.8740724 96.3220075 6.5243179
v 2.9923874 349.5790064 -33.1308208
v 5.4821568 179.6599329 -29.6088289
v 31.3868448 33.4312804 54.4495545
v -2.5897161 180.6638688 -23.0919905
v 18.3489881 147.5326717 27.7096424
v 7.1124961 76.5920505 -18.0042367
v 6.8171299 28.6399163 -1.9823289
v -27.7175698 20.9479295 -49.2930412
v -22.7957703 471.6173410 -110.0352779
v -14.6463104 -15.6738497 -37.4796391
v 10.3905601 23.6464646 7.6407604
v -17.3265915 -23.0373610 -26.0226671
v 6.7023556 8.0472277 32.8978635
v 19.9634340 9.5663257 50.1862802
v 26.2497123 34.9839106 21.1639553
v -49.1680950 15.1270134 -21.0103970
v 37.4831557 88.2495940 27.0189587
v -49.8259142 19.1154275 -34.4844721
v -8.3173532 50.8141257 -1.6639942
v -34.0120532 37.7068147 -21.0801922
v -9.7877020 143.9803988 -30.0186556
v 38.0622409 231.7971587 8.3413878
v -31.0622510 46.0071713 -15.6563465
v -3.5709564 428.7727177 -84.4846740
v -10.5062788 -19.6226090 -10.2419546
v -1.0935704 205.8842331 -29.0687717
v 34.3944356 61.6110265 29.5343772
v -1.8919903 215.3260559 -31.1578121
v 25.4780389 98.4960049 14.1292708
v 4.4126464 328.9999664 -44.6002521
v 25.8112233 170.7989872 -4.5208680
v -16.0005260 52.5883064 -10.1723177
v 29.8970155 282.1307182 -7.4822474
v 21.6039065 238.6960238 8.2453275
v -10.3599643 344.5248902 -62.2155666
v -4.6250341 379.3836236 -72.3621547
v 1.3778354 313.7287199 -14.6453045
v 15.8477891 126.8471330 -19.0654192
v -41.1786959 -20.5777884 -27.1009263
v -52.9178344 -6.1699618 -18.6987892
v 21.0299417 19.1035997 50.3762625
v -17.9873034 61.2816438 -8.9382930
v 9.9091977 407.6295495 -58.9421093
v -10.7598742 -5.7124277 -48.6166850
v -9.7827781 297.7424562 -48.4540835
v -18.8105199 127.0239651 -6.4348904
v -5.7793930 453.2087147 -73.0895847
v 7.3770918 34.1667682 26.2800846
v 42.0837812 118.1968674 24.0652766
v 21.5793625 255.7118535 6.2050652
v 37.2839309 179.7097027 21.9345111
v 37.3759717 92.1808854 25.6346446
v 9.0761334 420.8875299 -62.3324253
v 5.4079113 120.0552061 -31.0513042
v 22.3120842 314.6182001 -15.7141741
v -20.1543886 135.0210607 -12.3700909
v 21.2646555 304.1928709 -24.7476026
v -25.9420574 33.2863741 -35.1625048
v 3.3488963 406.0336053 -52.2209965
v 11.3022244 27.4585541 31.3136019
v 3.9281468 171.6039330 -3.4877879
v 36.1353159 150.7429332 14.4764306
v 0.9089285 468.2681561 -75.4219964
v -31.6616297 53.1701893 -19.5967443
v 4.7901561 -1.4583669 32.2673805
v 8.9599751 2.2218188 16.3904652
v 22.8374992 313.3362532 -11.8853161
v 8.6902045 129.4480562 -31.5707065
v -50.3559522 8.5047754 -43.9193249
v 36.8722826 151.5349150 17.5772607
v -28.2079391 29.3340068 -37.9164293
v -6.6921161 285.4677141 -45.5625877
v 3.1919505 283.5803330 -16.3782444
v 16.2453800 129.8723817 -17.3522159
v -3.0894571 28.9361179 18.4078831
v -4.6672621 304.4224679 -22.4272087
v -31.1979055 37.6782790 -27.5533386
v -23.3015623 125.1361668 -20.9356900
v -0.0081847 208.6813301 -21.2231632
v -54.5380600 7.9233283 -24.7868579
v -14.4345686 435.1357222 -78.3936977
v -11.2309614 47.2463667 -6.2026298
v 2.7518724 14.5879686 -3.7378441
v 34.4537720 21.7175633 58.1103452
v 14.5379435 261.8509531 -25.3869239
v -24.4808588 43.4512720 -15.1543599
v 23.3531781 263.6050880 -19.8649075
v 33.2440510 24.6398412 58.1397004
v 4.0084333 49.1013713 -16.6954063
v -58.9604229 -14.2745739 -27.2628590
v 40.3773971 122.8501871 33.8255130
v 33.6039588 19.2855056 57.1826622
v 6.4642574 68.0429488 -18.4234977
v -11.5185333 21.2281756 -43.2007574
v -16.0246808 7.7148359 2.7684160
v -11.7794592 -17.5938588 -35.0044072
v -16.9653893 47.2404212 -11.5221785
v -6.6756005 246.0845262 -37.6555175
v 28.3158626 43.1504957 48.7126261
v -7.0935735 26.6955029 -31.8761319
v -29.0449224 38.6610217 -28.4966975
v -24.1023581 15.1910605 -58.5052371
v 3.1937123 28.9680772 -10.9340250
v 0.6353754 53.5297729 -25.2097622
v -20.1231856 451.2575567 -90.7116756
v -20.8566356 123.2774332 -25.1309164
v -18.3513314 321.4403391 -46.0349098
v 7.0179957 39.2062515 -5.9443926
v -5.2735433 0.0179892 -22.9623597
v 26.5764669 111.3984659 12.4018053
v -21.9682828 -1.8285731 -48.6926101
v -0.4560917 437.0188415 -64.2184317
v 42.5998606 123.9135712 29.2354543
v -1.1353681 78.7855536 3.3313201
v 17.9769751 10.3406822 30.4551758
v -13.4830941 141.7656839 -6.2904190
v -15.2879041 359.5480621 -59.0463430
v 27.1245167 194.0615773 24.6496480
v -19.0885123 -22.5640666 -30.8262482
v 7.7497009 202.5787383 -5.8354591
v -13.6747267 69.7131827 -23.3715028
v 8.1960671 66.4473698 16.2654184
v -45.8485447 -18.0114172 -47.2186841
v 12.1236816 62.8435314 23.5101711
v -24.4690794 -19.8586509 -5.1514716
v -27.4577644 -20.2623457 -9.1859605
v -7.2871773 -17.4766947 0.1378668
v -31.0800690 55.1993847 -19.8838338
v -1.2950187 174.1152555 -9.7939558
v -16.3130313 78.3341676 -4.4451864
v 31.7365155 111.4958227 42.0892090
v 12.2322803 90.1168063 20.6860006
v -57.9387359 -16.0730314 -28.6153611
v -28.2350946 57.5940460 -23.3688820
v 17.4104869 185.5481416 15.3812002
v 40.5311622 211.4835978 7.8030182
v -45.5885790 16.2211247 -18.8660789
v 0.4003015 21.1444683 -15.6574640
v 0.0022397 4.8532584 -1.2704713
v 8.9266906 57.1968891 -8.1558619
v 15.0867719 184.5131367 5.9948675
v -11.8437130 419.2390144 -90.2017206
v -23.4387480 40.8391021 -15.5767333
v 3.8660180 2.6312536 31.1010070
v -9.3188621 512.2362375 -94.7300196
v -18.2336550 117.1928272 -28.2340962
v 6.5317387 315.3724074 -36.9479917
v -46.9217598 -1.2144180 -43.1053452
v 9.6949572 137.1959895 -26.9523505
v -24.0675136 125.2963543 -16.5914297
v 25.2486840 116.8948486 41.5582620
v 16.3905881 2.6849047 45.2724062
v -14.5138465 145.9117532 -18.8982096
v -5.4308665 159.9575877 -11.9763287
v 3.0046003 178.3401519 -29.8731197
v 34.1979116 19.9650340 57.2137535
v 2.3732826 -9.7668255 17.7158434
v -31.8804607 11.8398722 -57.5184673
v -27.6522003 -18.9463701 -32.3230214
v -20.0015213 88.5514021 -18.9694948
v -16.0002112 -19.9055802 -10.1419631
v -25.9181615 504.5949221 -117.8584844
v 15.7007296 178.3773452 13.3986548
v 6.3262042 118.1785017 -29.8585054
v 24.5542303 252.4770498 -18.2462335
v 31.3639417 96.5901911 19.7226573
v 26.6212616 285.0068510 -15.9246605
v -16.4112300 327.0403743 -42.5538532
v -7.2169062 356.0010791 -47.4815629
v 32.7587053 47.6910137 48.8235950
v 1.1748713 459.1767788 -69.4458559
v -20.8710711 60.4765937 -25.2720434
v 7.7347108 190.6341612 -3.7172914
v 24.3455656 284.2403948 -20.5003396
v -5.7278723 148.0382532 -25.7831290
v -10.3891790 291.7227149 -26.9477852
v -23.2681576 513.7706995 -120.7551211
v -23.8744952 40.7022573 -30.4303188
v -7.5887227 47.1626446 0.7345492
v -60.9182902 -7.3188832 -35.7537754
v 0.2506639 123.9174455 -33.6998962
v 15.9666557 120.2059239 -15.5056752
v -19.5755064 91.3093686 -10.2432771
v -53.3432476 9.9599147 -39.4689143
v -4.3027317 55.9838302 3.2441348
v -6.8343678 315.7983124 -49.5011844
v 13.3131025 30.3230900 31.8407454
v -11.6060935 107.8639105 -22.6742756
v -5.7455138 140.2971447 -3.5748943
v -26.1242837 13.3285299 -58.7228611
v -9.7174402 82.9412863 -21.3345159
v -1.5676250 181.2645942 -12.4992495
v -27.9997941 31.2517881 -17.0595031
v 12.0647140 304.2604029 -4.0923348
v 27.2340514 68.1807324 44.5857234
v 33.1512541 191.5592551 -2.4672255
v -1.9394913 66.5665492 4.8851231
v -12.3664569 47.1551642 -32.2381705
v 27.7263299 76.4032081 18.2080884
v 28.3133443 155.0671458 35.3186838
v 3.8756009 110.2853715 -21.0430119
v -8.3737345 -17.3423681 -22.2148951
v 5.9139901 17.6469628 3.0099135
v -15.2843706 -2.0664597 -51.6043901
v 6.8769469 307.9221845 -8.2593011
v 31.0298167 232.6613218 -10.8576342
v -54.0605970 5.1735276 -24.8796605
v -4.9745464 40.0915779 -27.3150206
v -34.0123549 36.6814174 -24.2696330
v 17.2216482 23.1905840 15.2222002
v -8.6553646 23.8789469 -36.5524888
v -3.4797173 46.7876755 -27.6999697
v 16.3231343 322.7479458 -26.7010145
v 14.4970324 117.9695576 -19.1237889
v 3.9682942 196.8089789 -9.7048804
v -4.2878748 -7.8132721 24.0377542
v -33.1435315 -20.0093687 -11.3081941
v 1.5587413 465.9378529 -75.1001239
v -17.4355302 26.2728166 -41.8146141
v 13.6847915 125.6941408 -22.9641851
v 8.2558431 81.6933289 15.5299865
v 19.8454149 245.3819662 5.5614831
v -17.5945126 43.7815115 -12.2919679
v 38.7502052 101.1915654 25.2146907
v 10.6916688 302.9008806 -5.2707563
v -0.7916482 115.9316376 1.6184980
v -17.7280363 141.4831877 -10.2138305
v 25.4493784 92.2174752 41.5726751
v -32.5265825 -2.5315052 -44.2096926
v -30.7195056 -4.2438167 -43.4501246
v -12.0530790 28.7383981 -37.0952450
v -8.6580161 268.4327960 -25.4691504
v 22.6613972 62.6209751 36.3301449
v 36.5575813 92.6073268 40.6582877
v 15.4105285 87.8029391 24.3376624
v -18.9582594 78.0071393 -5.5949488
v 24.1674427 97.5836888 38.8983414
v -1.4984591 183.0616742 -26.4910404
v -20.9908634 458.0129385 -101.1833996
v 36.1675918 246.0687906 5.1248660
v -15.7854743 378.6421716 -68.9641759
v -58.6127155 -8.1686592 -23.5724151
v 5.3940979 349.5149612 -52.8741516
v -5.3150221 146.5302408 -28.8927183
v 5.0310604 136.8387192 5.0449395
v 2.7481292 74.1400197 8.1814686
v -3.3876314 2.0007531 -8.7758359
v -6.1919303 -2.9199931 -49.1504185
v -41.7198241 -10.5041489 -14.4982673
v -15.4586267 321.3886023 -37.4343880
v -35.5476923 -16.8067869 -41.9518314
v 33.0710858 159.3897790 32.1505480
v -14.4550521 310.4822934 -32.1016721
v 16.4124500 30.8755990 11.7186401
v 3.1453038 216.7202234 -17.2358174
v -47.2864509 21.0380629 -22.0494065
v -29.6576954 43.4897356 -15.3356995
v -4.5936480 326.2956440 -51.7823584
v -40.3773412 14.0054747 -50.7023036
v -42.3660092 18.7116340 -17.7575722
v 27.7698096 187.4238998 25.8477032
v -7.3663858 365.3333187 -50.9204492
v -15.1364226 -7.4131936 -45.7791463
v 26.3603721 287.5877023 -15.3463287
v -56.3048646 10.6840702 -28.0308276
v -27.2432826 22.1799165 -47.1781604
v -47.4266671 -21.3333573 -41.5392257
v -3.7686615 163.8734788 -21.8067411
v -8.6798277 263.4114921 -25.9838589
v 10.3519298 171.2685525 2.7363629
v -15.9264021 134.6644759 -30.8027491
v 6.2537123 104.5721620 10.6796911
v 1.4322683 199.5866150 -34.4036706
v 24.2947638 90.3693438 34.4205685
v 21.2675594 127.2052228 35.6656015
v 12.8378086 4.7202762 44.3160310
v 2.2717919 325.1875937 -44.6043648
v 11.0234097 5.4226089 41.1177725
v 21.8649879 5.8635171 49.1118208
v -14.2898532 385.6397569 -68.2644844
v 2.7324166 207.7668011 -35.7474796
v -17.7961327 25.0823870 -7.6773907
v 14.7702657 318.0558383 -28.8330335
v -5.4926043 29.6957176 -28.3142794
v -12.4043478 431.5872490 -92.7222967
v 0.2875573 201.5742660 -18.0347972
v 15.4114664 3.2182529 35.1647250
v -35.7129164 -20.7885616 -39.5052284
v 23.8754172 84.5956579 35.8772390
v -21.7755642 119.7986677 -23.4537981
v -44.2095622 26.1223558 -31.0070589
v 33.0027156 55.9307858 46.3758707
v 14.2389536 229.6255827 -29.8164003
v -21.8049455 73.2544959 -20.6415243
v -8.0307806 254.4639707 -25.7570222
v -48.6475341 -19.3123054 -47.1911393
v -8.8992063 473.3348191 -81.6766247
v -9.0174060 -7.5148675 -44.6207859
v 6.7508030 190.2274936 -30.2477665
v 6.7445030 111.5875915 -21.1680178
v 7.9354355 132.4402839 -31.9422595
v -16.6334342 320.1076984 -38.3060500
v -20.1313719 115.0318533 -23.7845201
v 12.7929356 380.7776868 -52.5394380
v 8.0067785 78.3834755 15.5265424
v -32.1478657 -11.0741397 -8.3356965
v -24.9640346 66.0810918 -10.7255429
v 16.8201514 101.5075743 -5.9744339
v -21.6742251 459.7706497 -99.8859182
v -5.6376876 56.1467558 1.1606207
v -1.1852711 53.7696332 6.9701201
v -20.9832415 65.6403527 -8.2903616
v 28.0182678 112.6998216 42.6702425
v -46.9913036 24.2360421 -29.0003177
v 13.4371687 127.5519431 -23.2692976
v -8.2601067 249.4493574 -31.1206263
v 26.1697266 38.1509960 47.4549495
v 20.2946216 24.6131066 19.4611605
v -10.9576751 91.5944725 -1.9307502
v -1.5835010 462.0154500 -83.0309168
v -31.2642604 49.7955643 -23.8759704
v 36.9859748 26.1692405 56.0945459
v 1.7386946 126.1195838 3.9999904
v -7.9003358 -11.1316852 -37.6112759
v 13.4719666 14.6243135 15.3950760
v -17.0451142 517.9659724 -100.8127257
v 6.5431697 242.2745377 -35.0286998
v -52.0631894 -8.3827963 -18.4681956
v 7.1558720 340.6236172 -47.5172289
v 7.8518903 48.7735234 -7.4996655
v -3.3445971 2.3200517 -14.3040624
v -2.2598067 67.4971342 -24.6374905
v -5.9024650 312.4738038 -48.3913571
v -20.8008941 113.6395112 -16.7924706
v 3.9198683 80.1017061 9.0628788
v -15.2790584 347.5789130 -53.1139933
v 18.5057260 53.3541627 8.7119536
v -26.2495764 -12.1305417 -2.4681797
v 3.2686053 187.5159144 -31.7793489
v -18.1629192 324.4393170 -47.3373197
v 28.0607678 86.0684589 44.7022729
v 8.1334859 141.5477991 -26.6261175
v 1.6996252 124.0537390 4.2456388
v -14.7825368 16.8629587 2.7949121
v 13.7996040 85.9775841 22.8249971
v 6.5089879 347.3585248 -26.2681246
v 36.1344665 147.0373571 18.5336620
v -8.7815877 -17.2225740 -10.6905727
v 5.8598770 314.4850135 -8.5369274
v -14.9135711 297.6899147 -46.7970185
v -36.9828716 22.3583207 -15.7896280
v 33.0857486 266.4949894 -2.5013948
v 0.1409088 53.6761507 9.5540546
v -27.2150133 62.9743263 -19.1287007
v -4.1599660 147.6887763 -27.4050590
v 12.8146512 132.6390505 -24.0653940
v 10.8846845 55.3148687 -2.5173023
v 30.9827235 95.3794867 44.1407301
v 23.0180174 137.5185847 36.9614847
v -34.3873128 -21.6895714 -33.4630236
v -4.0442869 363.1803691 -46.3171229
v 10.8972397 317.0970678 -5.3115878
v 18.5233280 319.1806972 -19.5377991
v -14.3723767 328.1275332 -40.3306410
v 16.9225521 59.9298142 29.0891919
v 8.9788269 291.8421030 -33.5573219
v 13.5445818 347.1395969 -18.9667959
v 8.7581221 147.0322311 7.8015723
v 15.2104571 101.1762992 -9.8050581
v -17.9597754 91.2697539 -7.7259559
v -10.3165917 146.4786232 -16.6071132
v -42.8870656 11.3043319 -15.4491793
v 18.4971411 88.9495686 26.7632026
v 5.6692576 212.5908881 -11.4403246
v -3.7332121 -4.0580761 -39.2378308
v 4.4297031 181.2164187 -6.0258117
v -39.1954705 31.3976333 -24.1431426
v -23.5550869 75.6558701 -20.0238787
v -18.1502216 103.2969728 -14.2415827
v -0.7228129 352.7992070 -40.1001461
v 3.4645975 341.9337869 -27.9733539
v 23.3791675 9.7055072 52.0762801
v 13.2320719 19.2390680 12.5613213
v -6.0087452 65.4935464 -1.0613714
v -19.1105083 122.0770925 -6.4705322
v -6.1652744 -8.7863486 -39.5735726
v -5.0872457 495.4086840 -85.6817737
v 37.3715498 34.4559625 54.5111410
v -16.1457043 76.1654004 -20.5863696
v 16.5357944 80.4165825 25.8361194
v 3.2900181 197.4155605 -33.8085480
v 28.5682045 53.0690923 46.2938845
v -13.6175118 11.6092917 -57.3686063
v -11.8489265 25.1002628 4.3271482
v 0.5082405 328.4713328 -47.5635566
v -25.4287254 510.3343725 -123.3611628
v -4.8880917 485.9511554 -87.7290666
v 0.0796350 220.8291292 -23.2618134
v 15.1790297 32.7172726 33.2490280
v -43.0522673 -18.7108200 -46.2940969
v -24.7973129 488.6738658 -116.7564094
v -0.4915147 219.4080204 -24.6641338
v 26.5961103 73.8583878 42.9468490
v -44.0343022 -3.0683496 -14.5149603
v -43.0575758 1.6217582 -46.1459681
v -18.5302403 59.4286919 -9.2804357
v -57.1576059 -14.0577191 -41.7594314
v 3.0107256 146.9824463 -27.8554242
v -4.6102051 -0.7660816 -14.7613501
v 18.6719801 128.3694208 24.9566473
v -4.0958272 56.8643808 -28.3177029
v 1.9010640 316.9912398 -41.4484031
v -23.4464221 476.4810503 -112.0610014
v 9.9979620 128.8917512 -30.2621126
v -8.3906967 53.7219159 -30.5255875
v -22.3229174 31.9397449 -14.7102857
v -14.3904462 25.5365632 -1.1765946
v -24.9651838 -15.4417651 0.1774099
v -10.0091621 360.0627184 -52.2001348
v -2.7813078 9.2602167 -44.4020554
v -57.7416867 -1.5846852 -25.5843662
v 21.9269432 228.6909670 11.8256425
v -60.9510131 -10.4490500 -28.7617650
v -17.7877732 143.6138153 -15.0758103
v 25.3710784 21.6982029 32.4721150
v -18.9165603 42.8377911 -13.2712135
v -2.5483002 228.0121744 -28.3566695
v 17.9963205 335.4704380 -27.5508575
v -29.5337830 59.3235232 -19.4503814
v 16.0975102 61.4182614 8.1199212
v -37.3982228 -15.4800061 -43.6381213
v -3.5242664 3.1647275 -19.5428357
v -27.1036029 67.2068149 -13.7133710
v -21.5071552 124.7680411 -11.5971379
v -14.3954670 492.3195243 -103.4516394
v 39.1960107 138.1461024 33.1031047
v 2.2175175 119.4471270 5.3330930
v 0.8152812 43.6480045 -20.4316620
v 38.0962044 90.6591117 34.6013159
v -27.3842942 -15.3817786 -39.2543972
v 17.2022041 65.6952560 28.3237211
v 19.5978284 341.2525356 -24.7695632
v -6.4541744 318.0007637 -26.4581479
v -33.1426784 -12.2604547 -42.4041897
v -0.4135567 -11.6964430 13.4580648
v -44.4115326 21.0960880 -34.8339193
v -26.3297632 62.1720701 -20.9617577
v -15.6524181 387.0001733 -76.6518638
v 40.7053158 137.4229789 30.9798960
v 18.6431948 188.3340031 17.8170428
v 32.4785560 65.2740821 47.2792834
v 14.4487983 82.7574432 23.4144498
v -20.3998666 472.0097780 -109.4397083
v -9.7797224 -10.2067664 17.1555132
v -16.4628047 353.6109924 -59.7972348
v 27.1838401 69.9822307 18.2207916
v 11.2136463 87.2069597 19.4229353
v 27.0304587 81.6872045 43.1699231
v 25.4969988 207.4774206 19.9067686
v 21.6092318 197.0480680 19.4817204
v 2.2132730 -3.2692591 9.8089045
v 28.8328379 18.7307112 56.3900322
v -8.0709076 147.4892050 -23.2223570
v 31.6721424 57.1509749 24.6982388
v 7.4441354 118.9450398 10.8100297
v -5.6763189 21.3189274 -33.0612250
v -8.3197672 -16.5139455 -20.2804394
v 5.8616581 129.2266101 7.6381033
v 10.0094825 194.8742419 -0.7026870
v -5.6818812 241.5927947 -27.7868118
v 33.8424854 60.6017448 46.7715003
v 37.3883545 71.3677034 38.3409299
v -37.2013114 32.6387808 -23.0993107
v -1.4006457 319.3377256 -45.6006303
v -3.1081298 296.8387008 -21.0968629
v 41.9282094 120.3406006 31.8942964
v -6.4811376 23.9168201 15.3685249
v 11.2119447 125.1809597 -27.6201982
v -9.1303354 251.9896626 -33.2713351
v 10.8637121 67.2015846 19.3489231
v -46.4201607 0.5841668 -43.9857170
v 1.0495892 3.5915847 1.3704248
v -20.3637872 61.0485338 -9.5851272
v 37.2620262 68.5128197 38.5957211
v -6.3571641 151.4293849 -17.1918795
v -52.0016886 -2.9024589 -42.9215692
v 34.5801860 137.5494599 16.0004050
v 35.1779759 78.1293735 26.0511246
v -16.1084011 331.9239318 -48.2074805
v 29.2951558 253.1838417 -14.2667200
v -2.6061859 7.3312181 -42.2083363
v -5.2774535 -6.5602572 -42.8154245
v 16.4250266 97.4380597 24.3743658
v -7.4153962 505.3742528 -91.3058966
v -1.3807487 409.1594219 -57.6085635
v 31.6271670 21.6520093 58.0820590
v 36.3042504 151.3659358 32.7153876
v -16.9238970 114.3433601 -6.9296099
v 12.2931227 298.6335754 -4.3449816
v 25.8441065 119.6740046 41.2737541
v -1.4541928 18.2643048 -21.1996660
v 3.4683407 68.0435374 -21.4912705
v 4.9337316 14.6332402 3.1749541
v -3.7600319 316.1790073 -21.0920423
v 24.5678835 126.1354983 39.4678079
v -4.5535476 3.9191511 -36.2119079
v -41.5969715 6.6029797 -50.8479774
v 30.6897573 70.1130703 46.7210896
v 16.2610263 123.3855039 -15.7082099
v -13.2765882 331.1558664 -41.8204069
v -8.9877816 21.3217754 -39.1714834
v -0.5424490 51.5643172 -26.0200109
v 15.0712393 277.2008181 -2.9664366
v -10.7618570 135.6952041 -0.5165078
v 3.5398072 67.5815865 11.4121558
v -17.6580325 325.8835375 -45.1322831
v -44.5370302 -0.3404838 -44.6088649
v -0.4981976 230.7902128 -22.9393896
v 4.3004290 355.5675149 -55.8135808
v 28.3531472 76.2623772 44.8418483
v -34.6160382 7.2631906 -54.9153946
v -2.9768876 129.8302412 3.2191239
v -2.9004395 27.5960397 -24.5098658
v -14.0185645 35.1721384 -6.0272845
v -31.9419391 -1.4965790 -11.7284851
v 37.0068140 237.0853722 8.2857674
v -23.5504285 480.2601039 -109.7788364
v 3.2162070 189.8966879 -7.9463795
v 36.3270231 152.4028927 28.9813112
v 15.0186671 182.6286018 7.7570812
v 37.7988406 35.9917805 53.3365682
v 13.4214098 187.5024885 2.0145772
v -9.5808608 89.4511491 -1.6402659
v 26.1145364 208.5055858 -11.4221880
v 25.5238619 86.1885473 38.1028615
v -32.0095047 -18.3297731 -35.6459059
v -43.8536406 -5.9760455 -44.0064669
v -26.2188688 23.0193846 -15.2719785
v -10.7871750 30.9681389 2.0761308
v -46.3788956 -15.1355816 -47.7839001
v -2.6261043 68.4635490 3.0739664
v 23.1054034 115.9558445 39.7889391
v 13.8428956 51.4331274 5.4061757
v 13.6107095 106.7479476 19.3090439
v 1.1286746 159.2883915 -3.9809695
v -56.1390631 -18.6134689 -35.9010361
v -16.1407068 383.5653961 -72.6395100
v 41.7899489 106.9761366 33.3234593
v 7.9234317 0.7015301 36.1935608
v -16.6701972 119.5339188 -5.1544094
v -1.3486227 305.2731156 -18.9566109
v 35.0918807 84.6860185 24.4844072
v -11.6381403 114.5663187 -30.9808739
v 36.7834456 243.8493669 -1.9096409
v 15.0384642 5.4965150 46.7481948
v -54.4468537 -0.0893711 -23.3704373
v -3.0261243 224.4699597 -34.4477631
v 38.7070440 226.1123359 2.8168077
v -7.0663919 242.3612475 -35.6340259
v 36.5903154 247.8895783 0.4775010
v 4.7804117 418.6445475 -71.2647364
v -31.7394361 42.9875217 -16.3478404
v 16.7332310 59.2319891 8.2966890
v 21.8516625 117.5813600 37.0729193
v -13.5259759 443.6946213 -79.1347995
v -14.1940461 391.1170661 -69.3120733
v -17.6603515 38.8567038 -34.5535427
v 41.3718075 134.3607157 25.0412412
v -8.9908876 -5.3442125 18.0206690
v -1.9576880 323.6004114 -25.9900391
v -43.0294685 -2.0337934 -14.0960319
v -17.2843449 124.2566332 -30.4983780
v 14.2961778 184.3801141 3.5559877
v 12.0322639 50.6849997 2.9556158
v -33.6011760 38.0926095 -24.1658743
v 9.3179215 292.0060456 -10.3290686
v 17.1887372 42.8023450 32.9447836
v -48.1302030 12.3022301 -44.6008928
v -6.9103981 28.4140371 12.9607022
v -6.0844794 258.5418224 -40.1422158
v 25.3672730 209.6726447 18.9250931
v 22.4421695 282.9760015 1.0355052
v 30.7332743 90.9917727 20.0075340
v -33.0633670 -21.0553817 -22.9362231
v -7.9375906 132.5690150 1.9042330
v -19.3457734 -19.0974399 0.8338442
v -15.9130432 299.8935580 -45.2702194
v 38.5073572 131.9001466 34.2350453
v -36.5404822 -18.0528071 -42.1232842
v -11.8776001 318.3005452 -52.8452396
v -25.3836848 10.2503793 -58.5760362
v -8.0688503 360.9714806 -50.7991090
v 23.5426091 8.1713693 51.0859787
v 4.9946513 149.5880634 -26.4506694
v 10.4723955 14.7667425 10.6521770
v 35.0956507 154.6591967 30.4912385
v -20.3545559 -10.5466563 -41.0987511
v 35.6052965 47.2331345 48.3134463
v 1.2250507 -1.1810480 29.9400892
v 30.1509779 128.0852407 38.5392420
v -0.4973187 99.1675332 -19.6864698
v -5.0256019 167.1355218 -18.1950647
v -27.6153721 61.2361282 -15.0410822
v 23.0517946 36.0653549 45.6848741
v 29.0864743 284.7089171 -6.9120387
v -10.0065367 85.9639421 -2.6534970
v 35.0022577 26.1129662 49.3789613
v -53.3486493 9.8401280 -23.7272661
v 17.4493194 209.6074075 8.2826875
v -16.5394656 59.1155663 -9.0591805
v 9.2524886 413.0268395 -48.1864288
v -11.8136238 365.4315472 -58.0579489
v -10.4123810 516.9454217 -95.4164341
v 35.7423201 232.9749167 -4.4485442
v -35.1566412 31.2363096 -31.6068530
v -16.5117774 18.4322596 -54.7772497
v -2.1785276 463.8465643 -72.1566528
v -16.2410513 512.2046471 -97.8388339
v 25.5670920 282.8052342 -18.8776553
v 21.7179358 98.0334282 8.4769027
v 23.6296374 34.6917398 17.3274111
v 26.2184814 61.8552566 43.8246168
v -0.9771782 225.0618637 -37.5592746
v 31.8081044 30.8774132 55.6547977
v 4.0438119 297.9350686 -14.3285841
v 14.0627520 62.7870262 5.6330366
v 16.1370542 97.6461694 -6.3468600
v -5.9145419 3.7135871 -52.5005944
v -6.9922600 47.7487259 -30.6407213
v -23.8935594 494.9902892 -118.9886928
v 3.5123529 139.3385977 -32.7468328
v -16.8543868 -20.5332432 -14.1742444
v -21.1455431 490.9076095 -101.2035087
v -28.4896977 -16.7020056 -36.2563245
v 13.6536714 329.8102319 -35.0561067
v 19.9882537 188.7639165 20.0904012
v -6.6381851 283.2263708 -45.0274460
v 13.7093440 202.5678456 2.5801386
v -26.1726789 506.8463087 -118.1059331
v -24.4330522 -19.6252037 -33.3227776
v 12.8126554 158.3254337 10.0150956
v -21.1235248 527.0081162 -108.5075587
v 4.3322933 307.4126542 -12.5113018
v -8.4218662 7.2281538 -55.0586209
v 0.3003783 368.2081997 -42.1696417
v -14.6486210 98.5176787 -6.1405459
v 35.1798646 146.9755322 14.8854777
v 12.6377922 128.8541704 -23.6788783
v -11.9325873 73.2167587 -4.0014917
v -3.3040200 -9.9517070 2.2731712
v 31.0108904 80.6018859 45.8433069
v -8.3547216 50.7869981 -31.0413148
v -7.1921935 464.6838903 -77.6281133
v -8.7420912 313.8834238 -27.3272078
v 18.4788164 333.9754641 -15.6848282
v 0.1282701 309.6581697 -17.1091389
v 30.2618667 201.9037902 -7.6246937
v -35.9596424 -2.4837672 -13.6896158
v -24.8079672 82.9069838 -17.2818303
v -5.2081891 14.4809727 -37.1739455
v 19.0600324 321.4999437 -15.1234875
v -6.3803326 21.6987748 16.2327923
v -9.7449636 278.8063586 -44.2611761
v 15.6950746 137.2140199 18.6038055
v -13.4095801 139.2420232 -4.1458621
v 23.0875108 212.7873749 16.7104434
v 0.6150850 55.7622910 8.7670060
v 12.7784517 345.1954722 -18.0396568
v -17.3673760 463.2364511 -104.4610515
v -14.5499324 524.3105292 -102.6894823
v 13.6478906 179.6956062 3.2347154
v 9.1968654 211.1859471 -33.3803259
v 22.0110528 305.6159019 -22.4140286
v 17.2101241 38.3885764 8.4113646
v 38.0327255 33.8247828 50.2966307
v 17.2962323 171.9420999 20.1437064
v 7.9134507 141.7822987 7.7302204
v -26.0521565 -19.8124181 -31.5867253
v 17.3083618 259.3659163 0.6146691
v 41.5206626 192.6463693 13.9947552
v 38.6558771 94.1318795 32.4913710
v -50.2479598 -18.7954977 -47.1305512
v -15.1187982 109.8031998 -21.4699674
v -47.5946069 -3.1878746 -43.1545749
v 0.2569599 58.5831068 -25.3024995
v 9.5085362 353.5876572 -49.8729572
v -28.0948933 527.6739597 -125.7156879
v -2.9133873 -13.4985168 10.1432679
v -9.7338893 15.1412822 -53.6144339
v 1.9609472 59.8351881 -23.7252060
v 11.2963235 58.2609735 24.5995373
v -21.6561928 71.8021169 -21.2178361
v -4.2927647 171.7119813 -19.2892272
v -5.2711233 328.9024532 -34.2381634
v 0.7424754 64.3356517 7.2207549
v 13.8787422 119.0282926 18.7383741
v -39.5125970 14.0604386 -14.7395171
v 8.2344944 144.0334767 -25.9091686
v -2.1938293 4.8403018 24.4914703
v -2.6351332 148.6594230 -25.4337527
v -43.1192555 -20.7508802 -20.8832435
v -20.1832410 68.8086897 -7.3129870
v 25.0504725 302.3255765 -15.1780052
v -8.1379283 336.9431198 -57.4587919
v 3.2102065 110.0375727 6.1097997
v -19.1040579 -19.8653676 -35.4231186
v 22.5494690 70.4291761 12.6387803
v -1.8252804 41.8559127 14.6771939
v -30.0982110 -16.7805757 -5.5045807
v 16.4012462 223.1748849 4.0351041
v -22.7320436 121.9584346 -11.9828451
v -1.7242116 115.1407063 -31.5509476
v 16.5108126 220.2999145 5.2412753
v 21.5342082 65.8148825 33.8607207
v -34.8730385 -8.3248187 -12.0744314
v 12.8628640 61.0414557 25.2836179
v -10.8830929 324.6540725 -54.3843135
v -5.1851356 333.5246146 -37.4415852
v -35.9897800 -19.8337529 -14.4547177
v 36.1546203 105.7228670 40.3343514
v -3.1893135 173.8881320 -21.9464265
v -40.5251123 3.6703260 -48.2358634
v -6.7146467 491.0669625 -82.9853266
v -9.1389334 344.1016972 -44.7771177
v -60.4450777 -8.5178316 -26.9874446
v 18.5376927 105.3148881 25.7487856
v -0.6290346 209.5658779 -35.2060720
v 25.6340988 275.6932080 -19.1347245
v -16.9595834 5.9044529 -56.8529367
v -54.2482883 -17.6660828 -44.6143262
v 26.8583111 119.9016348 11.3215903
v 15.9538873 328.4187317 -31.2538780
v 9.9276397 223.4280109 -4.8506055
v -16.3446274 411.3070071 -78.7614807
v -4.1443394 157.5872153 -9.8667005
v 40.1152745 171.1321920 16.0883069
v -39.4481272 0.0214806 -45.9741727
v 14.2122060 337.0589912 -37.4736749
v -3.6712536 165.4800475 -22.0024716
v -24.1624992 -21.5737037 -30.7350121
v 20.4604063 232.6419950 7.6653971
v -3.6450294 174.6023148 -18.8118871
v -26.0510687 -16.1347836 -38.5418609
v -13.3994296 -5.6913928 12.2980354
v -4.1455906 2.0163171 -50.2017029
v -47.1300893 -20.2471744 -21.9954606
v 15.8803836 331.1765492 -32.0278853
v 2.5298037 211.5364969 -36.3582931
v 0.7681451 54.1265197 10.4947882
v -47.5993678 -5.4523768 -16.4211597
v -16.3537506 56.4280599 -28.0064940
v 11.1453701 91.5877819 -13.6119742
v 3.0025074 56.4714670 12.2688869
v 19.9337825 300.7581532 -26.1634383
v 3.8698157 59.5196411 -21.3400405
v -57.0130907 0.5360238 -25.5928375
v 0.8817557 260.6329322 -38.0766094
v 22.9236074 150.8728117 -3.3889825
v 19.6473449 282.9383910 1.2054818
v 3.7911758 175.3892601 -29.1589759
v -11.8988296 301.6635478 -49.3905619
v -6.0897665 -1.9058640 -31.9187418
v -12.1448776 83.2420439 -3.3862109
v 16.7653635 334.6025050 -31.7562521
v 17.0697197 61.8803650 28.8978759
v -13.4999482 19.7281726 -47.1891053
v 22.5632824 15.8055481 51.9791357
v -4.0885550 406.6327512 -59.5286116
v 15.4587384 37.6642346 32.2977416
v -27.2714570 36.7179140 -30.3596761
v 5.8806292 375.0872016 -38.7574248
v -51.1211418 13.6581529 -39.8664437
v 10.2508254 284.2919230 -9.9529875
v -17.0649644 470.6540406 -105.3938791
v -2.0619736 5.5512795 -46.8548723
v -2.9691460 -3.0524821 -41.8786108
v 2.6377060 117.9617271 -31.4781442
v -42.4783677 0.8113465 -13.5844145
v 30.9484620 239.4874096 -11.5041668
v -46.8320176 13.9899645 -19.6628682
v 30.6128133 26.9512348 56.2745221
v -21.9451655 477.1340489 -112.7168983
v -6.8831732 267.4455047 -23.5245358
v -22.9627546 2.2327935 -3.8982979
v 26.0156170 294.6527004 -14.2785786
v -0.5032373 187.9870147 -30.7043642
v -13.3589348 130.4218024 -32.9357199
v -2.5863193 1.3747409 -5.2951253
v 15.0707485 182.4607104 9.6722925
v -11.4731425 -20.2613696 -14.0747149
v -9.3292436 54.1710369 -3.2788857
v -20.9501702 34.8306932 -13.9544010
v 41.0214290 207.2391659 7.4873175
v -24.5900303 3.3179941 -6.4886040
v -22.1152790 13.1149916 -7.3353117
v 2.6385700 401.8052816 -52.2296242
v -8.4515251 18.9973656 14.3910646
v -0.0720875 -2.3475946 28.4169167
v -8.2598021 353.0032635 -64.2618611
v -2.6920445 180.0986379 -14.6703087
v -26.0510892 -10.2575887 -2.8742847
v 12.0664863 407.2507620 -47.2763218
v 16.4640788 4.8223361 47.6444624
v -54.8801869 14.4382836 -32.4020088
v -33.5772745 1.3523815 -46.8858592
v -7.6443939 -11.2833614 -28.7431013
v 18.9064704 41.0219021 37.3056047
v 23.7337723 308.8702857 -17.0026105
v -19.0634783 442.2218204 -95.4380110
v 11.1437840 410.6587172 -56.4806052
v 10.5210440 313.3686483 -34.5918015
v -8.9414027 256.8004131 -28.0005056
v 22.2155824 7.6590925 51.3938852
v 7.7657765 304.8456013 -36.5938321
v 4.0564546 314.6866858 -39.1582847
v -11.8781049 11.4624174 -56.6022843
v -39.1359404 -22.2383700 -40.9627855
v 14.0476283 150.0232965 -18.0049054
v -4.0355325 335.6156945 -53.7002794
v -20.6627380 17.2023308 -8.3664600
v -6.0214926 249.4722903 -38.7498140
v 10.6832143 4.8120879 41.0196036
v 8.9572659 10.0802993 35.2726020
v 0.3916976 2.8907899 28.1658527
v 21.0279953 7.1741911 51.3026528
v 27.9395133 191.5367842 25.3327824
v -6.6290875 39.8998633 6.3984655
v 17.7127756 87.5435546 3.8666527
v -8.7751579 270.5794871 -25.5139433
v -5.3277826 144.7010934 -8.5112751
v 26.1350814 129.6018064 39.5318791
v -11.3104433 298.8736033 -28.1804949
v 12.6403356 403.6305249 -46.3519283
v 1.5018617 31.3128196 -14.4065022
v 6.0131145 4.8213308 10.3044948
v -8.4903343 63.3531287 -3.7064070
v -0.2331608 64.3019676 -24.2249575
v -0.7816258 376.5024841 -47.2267456
v 23.5006064 110.6703505 40.3586067
v -2.1224392 139.1804516 -2.0258364
v 4.5105531 73.2791871 12.0549919
v 7.5982343 345.6435800 -24.2115725
v -15.4656861 323.8546848 -38.8689041
v -7.7079148 247.3177612 -36.1394510
v -4.0498739 278.2419324 -20.5275770
v -18.7324677 485.2200150 -108.9061350
v 1.7185308 309.2127144 -42.1794355
v 0.3884400 254.0961504 -37.6852117
v -50.1923598 -2.6410113 -43.4180088
v -2.5113937 -12.1756969 7.2634309
v -4.2676306 73.6865699 0.4116240
v -26.2823757 39.3522568 -29.5074116
v -2.3284389 459.3471885 -71.5025812
v 35.3049338 75.0549287 26.9837193
v 39.5424776 144.2781836 26.5331808
v -19.5372552 55.0072230 -10.3264088
v 19.5182487 321.7319250 -11.6300220
v -5.1842090 88.5315612 -19.9227557
v -22.3451164 120.2569753 -11.1000305
v -8.8437870 -11.7894607 -32.5379036
v 13.6402892 209.2376947 -28.7754182
v -42.8958386 14.7499396 -16.2658468
v 20.9575556 23.7468649 49.3958890
v 1.2976557 188.4450316 -31.8045095
v 1.5497316 103.2836735 5.2829301
v 3.4399112 34.0570249 -12.6249921
v -8.9199999 508.0900192 -94.3899974
v -28.1539317 522.0206380 -124.1893917
v 8.9541338 329.9796879 -41.3546786
v 25.9299632 242.8123206 12.0492820
v 0.8286885 184.3813360 -30.7270978
v -16.3573287 -20.7068957 -34.0262949
v -8.4202094 50.1294248 -1.6157686
v 18.4826776 345.1713026 -28.9500076
v 41.6684598 185.3289902 10.2244457
v -35.1165868 -20.3632284 -17.5492577
v -3.7162201 389.5640969 -75.3199160
v -23.0724309 524.7343183 -110.9336689
v 8.5163731 139.2900795 -27.4390765
v -10.3172101 13.7753459 -55.2919991
v -14.5539967 307.8723848 -31.9962054
v 22.9543988 145.1293528 -1.7093061
v 10.7373092 93.2016224 18.5969863
v 41.0153270 187.6398772 7.8378208
v 1.7069641 146.8062848 -28.7874360
v 35.9239839 226.5091836 13.3417593
v 2.4550303 222.0568359 -19.2414597
v -2.1858241 119.1946417 -32.5027704
v -13.2195121 15.0765805 6.3608587
v -8.0326628 7.1947193 16.9256534
v -35.7800163 35.0565016 -26.4149643
v 21.4976948 33.9327008 44.6091592
v -16.7817567 16.9906318 -2.6415053
v 14.0656307 86.8202820 -5.6750490
v 17.5797902 225.7075012 5.9914766
v -38.2527858 -15.3385876 -13.2437954
v -13.3326668 333.0322802 -43.9850874
v 30.9216511 87.6597911 45.6761010
v -17.3616540 -13.2992035 8.8941818
v -23.4491192 482.3120534 -114.8055717
v -44.7466448 -21.6196738 -44.4321074
v 1.1922830 61.7692322 -23.8142945
v 20.7783580 56.0464449 34.2607014
v -17.2272045 48.5492237 -30.5583887
v 24.5846584 63.9037415 40.4877737
v 1.2484816 341.6098654 -52.6460484
v -36.0778347 23.9513516 -37.8288403
v 16.0632916 27.8395098 12.7209034
v 9.5571671 303.2908440 -6.1869207
v 5.6247660 434.7693622 -71.1382851
v 5.1796101 -7.1631535 22.3005880
v 28.6905523 286.2599790 -9.3984427
v -13.0220670 39.7715718 -5.7487348
v -4.2725401 136.5917474 0.4493801
v 6.6119172 335.1802528 -18.5135119
v -22.4929489 89.6918699 -11.9313486
v -16.8843865 -22.8850525 -24.8510744
v -11.1460481 269.2370713 -33.2273133
v -39.8401842 -20.3059297 -22.1748538
v 13.1107513 197.2476393 2.9697625
v -0.4629840 156.0033709 -23.7227064
v 14.6192946 37.6274958 7.3064798
v -46.9768755 -20.8197013 -24.0832921
v 3.6394675 200.1324147 -34.2381112
v 10.8689256 386.7892325 -37.2478217
v -30.4822829 1.9342384 -48.5250838
v 30.6708012 279.6305418 -6.7209802
v 18.6352953 21.2619919 19.8108088
v -11.1853844 50.7277735 -6.6936631
v 25.2389684 302.5081456 -13.3973956
v 1.5614080 159.6660614 -25.2243932
v -0.1497836 204.6471685 -34.3657136
v -10.2670928 265.4134333 -32.0134982
v -27.8339460 524.9127150 -126.1177361
v -24.6849805 490.0231361 -115.7982126
v -59.7527325 -1.6297875 -27.8135017
v -30.6775942 47.7582216 -15.4709071
v -33.2040675 44.4897488 -19.5159763
v -25.1765549 506.0328841 -114.7526950
v 23.7608179 41.0567895 44.5080064
v 36.8526317 33.2309678 55.6125902
v 9.9108787 131.8931133 12.2835180
v -9.7230049 79.9649432 -3.1796100
v 16.2357427 362.3803854 -30.5517782
v 8.7211169 180.7901710 -0.8853261
v -23.3400110 35.0325331 -16.2075851
v 10.7891085 11.3713369 12.3928897
v -13.8741052 59.8291941 -27.8435927
v -48.2126325 -21.1575180 -30.7529997
v 28.1723533 196.1593330 24.3411846
v 12.9284728 280.6136012 -6.6434504
v 37.4197699 228.4430265 0.0009994
v 18.1139261 349.5685756 -24.2530443
v 7.7333758 87.5456855 -17.1643142
v -10.8738346 493.0757582 -88.2929862
v -15.8062521 16.8500319 0.2486868
v 14.6128638 30.6038838 10.2516860
v -5.6908322 -7.6147034 -41.7280756
v -14.9534913 42.2322080 -9.3791289
v -17.6496655 479.8285961 -106.4470336
v -12.0998221 146.1720765 -24.3927632
v -49.5598093 -13.7785943 -47.7065369
v 15.7817323 69.9193925 26.3860617
v 13.0264480 84.9916115 -8.7106815
v 6.0615269 218.5079902 -11.1905001
v 30.5920579 29.1486382 55.5237941
v -16.6456923 123.0298355 -4.1357083
v -38.8999246 24.4912878 -17.3299145
v 26.9267000 160.4163200 -0.5646734
v -12.1918190 70.7868412 -4.6871924
v -28.2525290 63.1549954 -17.3018891
v -12.6002794 284.2532694 -43.1103334
v 28.4170136 240.3060347 12.8222033
v 15.6038804 47.1652597 30.1851723
v -4.7293897 323.3977854 -50.3377356
v -6.2928637 45.8168760 2.9911865
v 34.1825113 70.1777488 46.6357023
v -18.4183493 318.8402355 -45.2514216
v -14.7953108 292.7287817 -42.3439890
v 0.5756481 463.1756544 -71.0033402
v -53.7744127 13.2173458 -25.0330139
v 13.9335115 65.5485466 25.4592318
v 11.7086666 77.1426558 -8.1809182
v -6.4067547 63.9433935 -26.4782161
v -7.3239459 111.9855419 -29.7657121
v -5.1735262 141.8738961 -5.1856660
v 3.6238367 247.4680394 -36.0868871
v -46.6570519 4.3734764 -46.3878401
v -6.4198743 352.4263799 -45.9425114
v -6.5726964 -16.6450310 5.8757355
v 13.7249818 237.0642722 -0.6266125
v -13.5046039 59.7817972 -6.9165374
v -24.8513296 73.9133283 -10.1006636
v 9.4278157 361.1063063 -28.2364301
v 20.8019204 17.0681030 50.5420901
v 22.1196916 82.4317411 32.1212001
v 11.3072954 323.0539560 -6.8551628
v 11.0599054 293.5644090 -7.1780421
v -11.7944255 87.4789134 -2.8558373
v -12.1909417 36.3729298 -2.9109598
v 37.1338241 109.2390120 39.6723486
v 6.6439379 167.8130329 -26.8899854
v 9.4592515 325.1255751 -9.3528675
v -7.3049581 -7.8177527 -43.3517732
v -15.3652141 36.6657563 -35.4033560
v -14.9441026 47.7687642 -10.1875858
v -25.5571324 56.1219528 -12.7342828
v -16.0869323 -5.0356430 8.0850357
v 31.0819298 124.2249459 39.7152901
v -5.9251157 -12.9303187 13.9202373
v 7.6606087 149.3384093 -25.7535502
v -14.7829633 435.0666106 -95.3703076
v 30.9448335 207.0386261 20.8340697
v 29.7372248 20.6538886 57.2446175
v 25.2937227 114.8190722 41.7928435
v 13.2771665 56.4624220 4.5658844
v 36.2447537 149.8055458 19.2728341
v 4.3738107 107.4809060 -19.3799082
v -23.1753252 90.2102962 -13.7727177
v 35.1903215 152.3184180 11.1016538
v 6.8588331 143.7536776 -26.8428680
v 39.6718904 106.3711420 37.3500511
v 29.9255028 130.7798475 38.8251804
v -27.3744110 20.6106436 -15.2328648
v -3.5530231 -3.7063810 -44.1887230
v -10.3082070 30.6352545 3.7313383
v -40.6342559 -6.1776214 -44.7301194
v -2.5409365 75.1915276 2.4000660
v -8.5114473 404.6629369 -65.2159303
v -31.2213562 15.5665223 -15.6340506
v 38.8792157 123.2548207 35.2562778
v 16.6890081 151.3555646 21.2354437
v 29.9500171 116.5875494 41.9660956
v -11.0355029 451.8767297 -77.5301680
v -10.4907015 289.2222404 -46.8099564
v -7.0219967 -6.1327014 21.3657804
v 0.7530986 106.6706553 -19.9298616
v 19.1538949 136.1829489 29.3504559
v -53.6155663 -2.5814704 -41.7243876
v 24.1636056 195.1037496 22.7708630
v -26.5504420 -20.9623892 -29.3599293
v -24.7247163 28.7526455 -15.9647334
v -28.1197783 18.3009207 -15.2647905
v 33.8003337 51.9219041 32.6516703
v -4.6722135 2.4297219 -25.8155446
v 30.7573769 17.6238157 46.9329245
v -23.6075558 531.8810344 -116.7831421
v -14.8564037 -5.2347626 10.5887093
v -7.9453355 297.5539267 -25.3563337
v 11.1997137 55.5360429 24.2303666
v -41.0310775 11.0727167 -52.3205064
v 21.7334963 164.9635881 -8.1889024
v 27.8121009 268.8759565 3.4972390
v 18.2921775 35.8426981 39.6453589
v 2.6996383 35.2193974 22.9868144
v 5.1417956 186.5835935 -30.7857636
v -9.0786582 134.8104626 0.8266701
v 11.5342643 138.4353340 -24.9612052
v -9.5101185 486.2863421 -85.4429007
v -4.8801466 11.5567362 -50.3403731
v -7.4295644 393.8163221 -80.0312981
v -18.4380710 113.1697968 -23.6759800
v -18.6559968 530.1529765 -109.2591211
v 23.4680753 96.0133448 34.1095999
v -43.6668694 18.0486552 -18.3311291
v 31.3321091 102.1012440 43.0462360
v -11.7901787 514.3136978 -98.8162830
v -15.0006292 302.9003739 -35.4790576
v -52.7989827 -19.9145675 -41.7507701
v 9.5935455 212.1358961 -5.0441180
v 4.9881334 363.0919158 -34.1348574
v 19.8095851 338.5691345 -23.5861819
v 16.8126170 104.0288731 23.5468987
v -47.2579896 -19.3180200 -20.2288292
v -9.6133854 45.1955013 -1.7238498
v 1.9765769 350.3915966 -35.2434851
v -1.5227954 47.1412875 10.0574298
v -1.2328903 134.7954720 -34.3408510
v -7.1556172 310.5074167 -24.7905012
v 8.3454223 288.3615196 -12.2049432
v -40.8791378 30.3218067 -26.1126906
v -10.7375076 441.0794675 -74.8074949
v 32.7927880 96.3247642 43.4957035
v 18.3993466 330.7707608 -20.9467802
v -24.3022181 -21.2276578 -19.8919345
v -34.6299931 -10.3841415 -11.5056802
v 16.6330524 91.7886645 -1.5948338
v 17.1562284 186.8353635 13.2582290
v -8.2975589 327.1813393 -35.9289460
v 33.9175090 20.5549486 57.9502918
v 32.0592746 78.7319615 23.0222642
v -32.0897177 3.7625795 -13.4877525
v -2.6841417 95.6575572 -19.5306111
v -8.8015189 253.1532943 -29.0988814
v -55.0392531 -6.1892294 -41.7014286
v -35.4554728 -6.6919657 -44.2004912
v -15.7389585 144.8039562 -20.6937995
v 8.9353509 134.7849071 -30.4531790
v -51.3585992 17.6906418 -34.7249284
v 0.6451915 141.2697732 -32.8107215
v 3.1075419 87.2312784 8.2717314
v -31.0123824 39.3027589 -16.4686237
v -6.0808314 323.7055540 -31.3803032
v -33.8414721 29.1584209 -32.9698026
v -38.4565592 32.6649062 -26.7682988
v 18.0463716 91.2783444 26.0529667
v 13.3539774 332.9208791 -10.8636189
v -1.3745499 257.6646507 -17.4422469
v 20.9618509 133.3306730 33.8736176
v 6.4623882 95.2263474 -17.6630914
v 39.4568257 103.4406424 37.6968794
v -20.9515486 74.8621225 -7.3473984
v 19.9491568 170.0274348 26.2670238
v -38.3446179 -21.7574015 -41.2227623
v 7.5401780 3.9144768 12.0592071
v 9.3466025 338.1372392 -16.6431628
v 13.4596210 296.0783243 -4.2386171
v 18.2379540 15.4948924 48.2301675
v 1.9213454 -6.0229329 11.0469274
v 18.8928824 319.3526268 -17.9509073
v 18.2489213 296.1328030 -27.5134742
v -11.1162402 371.7402816 -59.2847206
v -14.5859690 64.4414350 -6.7084921
v 20.4240978 66.1377236 31.7435749
v 27.0541534 88.1087705 43.8053049
v -18.5269266 433.7409735 -93.3167264
v -7.7784862 83.6784616 -1.8377466
v 39.0267111 225.8365154 6.0807974
v 3.3654985 58.5067421 11.1144828
v 7.8483494 139.6743655 -29.1269179
v 35.6219597 123.2639253 17.7313406
v -30.7815392 -16.6572761 -37.0041803
v 2.4186326 184.3963563 -8.3933277
v 3.4871621 116.5830940 -30.7129584
v 24.1949111 214.4496590 17.6376868
v 34.2013910 19.7837520 56.1622269
v 6.3894065 165.4881686 -26.7182663
v 6.7132907 -1.5138895 15.0182620
v 4.2545083 61.6904460 -20.2460997
v 3.4753394 196.3786036 -10.0776488
v -9.0154437 386.1212730 -78.3603042
v 4.6885232 7.7173025 6.4595714
v -20.8764765 95.4507291 -13.9117697
v 21.6765814 10.1907635 51.7535433
v 0.4455035 210.2265656 -36.0109583
v 6.2613408 -1.5328977 33.1829004
v 5.1278644 144.5348710 -29.0959980
v 20.2858727 212.3925835 -19.3509217
v 22.7422249 19.2410182 51.8413745
v -15.7266874 354.5498252 -56.7529760
v -17.6225696 102.8319597 -16.6772101
v 18.1381851 341.2196040 -30.9536904
v 17.4581241 94.6345627 25.7063657
v 17.5745748 219.5983380 7.9755802
v -23.6320179 119.1332415 -15.9016829
v -23.5155616 477.2928655 -111.6440445
v -20.5959100 -14.9754612 5.3146421
v 20.6227060 290.1505530 -24.2029466
v -17.4335502 -5.7573826 -46.0723490
v 7.2594755 437.4397695 -66.9518113
v -0.5226819 210.2367580 -23.4555621
v -6.9812573 -8.2336916 -11.5268324
v 14.9053605 214.7009075 3.8999121
v -26.0259844 80.7351395 -15.5044859
v -2.6440506 13.3987153 -25.9809233
v 17.2301475 356.2370539 -35.1652130
v -0.5796059 7.6645827 -6.9928360
v 37.5266112 83.7840661 36.3184214
v -16.2277147 317.2917068 -36.3081433
v -10.0839455 -17.7066326 6.5151304
v -33.3452038 24.7410294 -15.1803056
v -16.8352388 333.8000774 -51.8738925
v -28.6664180 46.3618822 -14.7590311
v 1.7529579 151.3323188 -2.3247050
v 21.6320809 68.0719689 11.9855152
v -7.4243913 45.2893376 -30.8269504
v -8.3082002 -3.0143538 -50.3838696
v 38.2032990 35.9872766 51.6513065
v 1.2861718 41.5452085 -19.0861486
v -56.2596023 -17.6013708 -41.3913243
v -1.5340078 -11.9396327 19.4628984
v -3.0681293 148.7929523 -8.1044622
v 2.6223450 413.2259786 -74.1224512
v -4.4269934 58.2956709 2.8383755
v 20.9452324 6.3150497 50.5037084
v -25.5058967 28.9417394 -40.2707458
v 19.7162684 225.5846709 -20.6916258
v 11.4174709 273.5671699 -7.9749040
v -46.6470979 18.3919817 -19.9815016
v 5.5468311 288.6112630 -14.7866085
v -2.1513663 280.9072435 -19.2813575
v -43.5019284 9.0639591 -50.7256612
v -19.5435453 55.2554727 -26.4900606
v -4.8320899 -4.0309411 -36.2633467
v 0.6683985 85.5391696 -20.2034190
v 7.3121474 427.5663793 -68.5025677
v -2.3052334 27.2310134 19.2229487
v 18.1410611 316.1108494 -24.7437898
v -10.6270025 37.2118317 0.0631737
v -7.3032477 431.0190082 -70.1324418
v 2.5631806 316.7358339 -12.9805086
v 0.3436813 249.5840341 -37.8963239
v -7.7846493 318.3642328 -28.4675062
v 11.7751900 16.6361518 36.9565561
v -18.1578230 428.9529324 -90.3968215
v -24.5588738 48.7930626 -13.9508601
v -5.2160230 263.5126710 -41.4557047
v 13.3953625 286.5121961 -5.4861167
v -31.8779238 44.9370146 -25.3835414
v -21.7427611 7.1313903 -4.1588363
v -17.6539458 426.1136949 -90.6463861
v -16.5467132 493.5847819 -95.5346376
v 13.5686770 295.2513695 -3.9026744
v 9.8500680 56.7469448 23.3677197
v 2.4666511 324.5042264 -19.9028216
v 7.2032991 5.8804946 34.7424969
v 42.3890613 111.1665294 26.8144999
v 4.9048131 222.6728499 -13.1663634
v -12.1873878 327.7559578 -38.0886644
v 3.6626034 448.3361542 -64.5236447
v 0.1249696 46.5072580 -22.8766203
v -43.0265404 -22.3004855 -35.2551565
v -20.5456801 137.5319511 -22.2603139
v 11.8326470 4.4178972 43.0338457
v 15.1367420 21.8524244 13.4522803
v -23.4791115 24.2411103 -44.6061306
v -4.4710487 332.0771456 -35.4794450
v 18.1473400 324.5314956 -9.1586392
v -15.4087599 50.0324965 -10.4497811
v 13.4488875 207.0018649 1.5389046
v -24.3168864 530.6282043 -115.8757806
v 15.9173310 311.3555014 -30.1814992
v -23.1722128 473.9025235 -110.8785123
v -20.3070752 119.0675721 -8.1099225
v -1.4950969 465.2099311 -82.5985298
v 12.2124478 69.8656589 20.8493192
v 24.4757906 11.2747354 42.0833603
v -4.6654367 234.6836329 -36.3212600
v -9.6680550 34.6720405 2.6587215
v 6.2630242 249.6221811 -33.3828665
v -13.9725786 28.1429365 -1.9848947
v -15.5287636 22.9473263 -2.3523695
v 4.2182500 57.0342727 -20.2518478
v 9.6397176 380.4788589 -58.2997762
v -20.2025007 442.6084161 -91.6362107
v -24.6826839 41.7758822 -29.9774613
v -9.3516139 2.4678041 16.4177287
v -22.5159340 58.8243790 -10.5591295
v -15.0473658 -5.8370461 -47.2697020
v 27.1915626 123.1773496 40.8616886
v 28.6557525 55.7312965 45.9382571
v -45.5303118 4.9631898 -15.5225443
v -13.4676863 18.1998871 -52.1221720
v 20.1514550 7.8916894 50.9182550
v -16.4543875 408.1383348 -84.4709650
v 16.0532277 142.4828470 18.4224974
v -23.5312525 -6.6457093 -43.0501625
v -19.0819744 -2.8396456 3.4596168
v 23.2628547 46.0491702 42.3042737
v 20.9976546 78.7260830 13.0525725
v 31.4531215 60.3054762 47.0393114
v 23.2334193 95.6681594 12.4076884
v -26.7576091 -12.4209719 -40.8721417
v 14.1864019 147.6150006 14.6802850
v 26.2775477 215.8578485 18.5874514
v 6.3195769 81.2660605 -18.5757894
v 19.8903456 4.5006871 44.2860946
v -23.7877890 35.2929011 -35.2459997
v -53.6589585 15.3235625 -34.4479941
v -9.8119015 47.5459732 -31.7641646
v -3.3707025 241.6273057 -22.1641995
v -27.2475109 516.1167979 -122.4433780
v -8.2792621 -14.6884704 -25.4100580
v -41.5777154 -20.2735122 -17.8662185
v 11.4749419 -0.6812257 32.5166844
v -17.7663974 418.0994034 -85.7010260
v 37.5298113 133.6036623 18.4851736
v 3.8831744 102.8461531 7.7888705
v 29.7216810 133.7378621 38.7686528
v 1.4433331 39.4309014 20.8153166
v -10.6070433 132.8103393 0.4759190
v -11.3989264 -8.4443986 15.8093795
v 13.6399223 125.4408062 17.3747037
v 18.5731873 270.8103359 -24.6188194
v -38.6984088 -3.4692804 -44.8823236
v 33.0584608 148.1579095 35.6985293
v -4.9940264 53.2258116 -29.3551590
v 21.9165925 93.2045579 30.2153695
v -22.6161648 116.3879260 -16.6421533
v 8.6368034 264.1724646 -9.2935031
v -5.2537988 164.4276381 -12.9253082
v 16.7139638 30.9077557 36.9386077
v 6.2576951 38.9134251 25.1866113
v -9.1802077 18.1923192 -42.6925682
v 23.3298242 78.3537328 34.8091945
v 38.8199948 204.2401731 2.7367210
v -2.2655842 252.7875006 -18.2343479
v -5.3124758 280.8608115 -21.8038484
v -14.3902805 432.9932928 -94.5122316
v -24.4015642 490.3484583 -117.8646460
v 29.8271105 133.2625002 11.4769340
v -10.2544045 -2.6913497 14.7817153
v 13.0600827 6.8472610 44.6137600
v 0.9877060 10.0261578 -5.0331047
v -2.2642140 320.5216527 -22.0265724
v -9.2543159 14.0460944 14.2821791
v 4.1486900 177.1707833 -29.5161922
v -60.3233203 -0.7213054 -32.1449786
v -1.7130057 56.8739027 6.4979121
v 12.8669534 371.6169894 -31.4348340
v 7.1743093 204.2648643 -33.1758298
v 32.9038277 247.7660030 -9.1060745
v -5.9548127 500.7851720 -88.6058509
v 22.5133840 204.4189870 -14.4817168
v -12.0397266 9.3271611 11.3334712
v -3.5884390 178.3928275 -20.1766416
v -1.7333627 348.5399187 -38.6527404
v 4.4264449 191.6041225 -7.3253331
v -29.1081127 -1.7474821 -44.9221171
v 2.6836146 220.7175791 -37.6335829
v 12.3878662 149.7078240 12.2158518
v 36.4175029 151.3395309 21.4609243
v 9.8879142 150.3851265 -23.9145532
v -3.1335305 57.7919260 4.6051871
v -0.4924271 326.0918558 -26.3555162
v 5.3314613 82.7567205 10.5716642
v -15.3186359 -22.8816923 -27.3360275
v -1.1862677 213.6120349 -35.6183089
v -13.0140344 412.1165276 -73.1175691
v 39.4799933 172.5442559 18.4004400
v -8.5248472 16.6626051 -45.0160056
v -15.5949024 372.9612529 -70.6447139
v 3.9960928 19.7887309 -3.2951133
v 10.3088040 392.1534419 -40.1517600
v 22.7276366 148.6300677 34.9933989
v 5.9583294 163.3569747 -26.8345214
v -35.8532593 -21.6042455 -38.2908806
v -21.8814481 -19.9936870 -34.7776413
v 14.4852130 218.6907232 -30.1633831
v 10.2026053 427.7557433 -59.2228658
v -3.4959479 59.8873571 -27.2889808
v -4.2055692 233.9986861 -32.3316529
v 13.4812687 389.8344040 -39.8890190
v 30.7556503 53.2937758 24.0769200
v -8.6727403 43.9895503 -31.4851478
v -7.3133446 288.6369824 -46.2977700
v 11.6454475 124.0314022 -23.9044353
v -17.1904452 39.6068357 -34.2194438
v -19.2378275 512.2658014 -101.4255285
v -55.8631495 -18.4593871 -31.7269713
v 32.0940576 40.3753705 52.6066273
v 19.9176781 69.2286864 30.9955291
v 8.9601167 416.4302349 -60.5014823
v 33.8116288 51.1549562 33.3600007
v -9.3835276 263.9060616 -39.8251116
v -15.1946452 22.1110452 -44.6948558
v 43.0784076 116.3313761 29.0652867
v -30.2514844 10.1270042 -57.8056127
v -16.4197143 303.3913076 -46.0435785
v -48.9164591 -21.3911701 -34.9380113
v 30.5552203 34.4280340 53.2653257
v 19.9720282 147.3857611 31.8671800
v 8.0836248 53.2173738 22.2941693
v 41.2111878 138.1503940 28.3976626
v -14.2595116 86.1916170 -3.3164339
v 9.4255116 58.2606718 22.0063515
v 26.4351033 164.7646874 -1.7991925
v 0.8465712 218.6064273 -37.5136472
v 3.5833749 48.3109467 19.2799736
v 15.0841838 377.2290647 -36.3092870
v -20.6181426 26.4776908 -42.4281508
v -11.8328063 19.0896560 8.7131253
v -51.1102527 8.7622264 -22.3515928
v -0.9927840 157.3282778 -23.6935634
v -3.0266645 478.8405001 -84.1737688
v -16.4622683 137.9921883 -6.1123651
v 21.9826922 55.5010550 36.6630852
v -16.1595047 350.6877720 -61.7296174
v -1.2981198 405.3629339 -56.4546548
v -3.3961879 2.6245823 -11.6629787
v -25.2320170 502.0301938 -121.6047704
v -37.6580656 -10.2364477 -13.4200994
v -21.5979796 115.0418669 -14.2283253
v -14.6026816 351.0027528 -53.2020740
v 5.8027674 235.6755286 -35.8024128
v -9.2901047 255.6054592 -30.3183757
v 11.9413119 252.4101436 -4.8161675
v -22.0129918 470.4230428 -101.0656953
v 9.6911686 38.6296213 0.9774197
v 2.7559910 459.1595829 -72.9988068
v 9.8958239 121.5269715 -28.2576010
v 15.0047047 185.7950985 7.5814486
v -11.4754420 44.1468656 -5.4435642
v -10.1626385 26.4911074 -36.4314392
v 10.9180333 29.7366623 5.9580123
v 1.7258084 47.2745411 16.5945403
v -7.1397540 109.4396785 -26.5173968
v 25.5690627 110.1021096 42.0509428
v -11.8440529 15.4215023 -55.2591160
v 6.0249232 62.4479689 13.3659206
v -2.3173601 192.0859069 -17.3742101
v -42.8510010 7.7907392 -14.5717608
v -25.6486926 30.7335835 -16.7434644
v 16.9764198 195.7536936 11.1409118
v -7.5271553 -17.4917839 -3.2436997
v 27.2441562 288.3156240 -12.1592963
v -11.9644161 349.6797681 -64.3448457
v -3.9934958 11.1165559 -48.4458804
v 4.0557077 215.4265046 -15.7233998
v 2.1265480 461.1152411 -74.6484473
v 16.3457934 141.2054300 -13.2426778
v -10.3187608 316.2617087 -29.4490587
v -1.5913747 338.0140662 -35.7328244
v 9.4215022 324.4225383 -38.4439081
v -26.1290316 526.0347724 -118.9089194
v -9.1576762 35.7188135 3.2671050
v -25.7784352 35.6116556 -17.0712564
v 26.1202771 270.7432210 -17.8216696
v 22.2497303 68.5001984 34.6974954
v 35.1127423 23.2759658 57.9294562
v -44.8206477 17.2967464 -39.2076746
v -17.8467315 41.7481102 -33.3916694
v -23.6080643 62.2218028 -11.1005241
v -2.7498533 1.9307418 -48.1719002
v 36.1614898 67.4864426 32.4709713
v -1.4129530 59.1823347 6.1495602
v 28.6529921 30.2970521 29.9446136
v 16.2098464 1.8940100 40.5817740
v -17.4394827 20.1411247 -5.6294757
v 14.7535838 145.1214850 -16.1960013
v -44.3981551 -16.3759347 -47.2054631
v -5.3681163 62.5416338 -27.0070806
v -16.4755359 431.9476187 -81.2240466
v -12.5850691 -21.8439139 -28.1110723
v -3.3509959 22.4366225 19.0429352
v 16.3018014 36.1764021 34.2434645
v 14.1153242 269.1989839 -26.9091446
v 32.2379358 228.0597389 -9.0072872
v -0.6072922 55.0730303 -26.2913089
v 19.1896930 344.0528810 -26.0452237
v -9.3490174 347.7365077 -46.7307940
v 19.0762412 165.7925695 27.1416865
v 4.3361890 411.8343294 -52.4318554
v 10.9863626 311.8569255 -5.2344697
v 26.1055250 88.3101895 41.6337699
v -8.3733955 -5.4381960 -48.1767356
v -52.0142876 12.0597119 -40.3226241
v -10.1209292 82.8624591 -3.0919076
v 2.7369121 381.9487989 -67.0511797
v -5.1417886 348.9545286 -43.2893559
v -18.5684785 501.2806654 -98.9697501
v -22.7422062 485.1227403 -102.9142737
v 4.0837121 235.1326346 -14.0850740
v -7.7000046 11.7043331 15.9653127
v -30.3926151 57.2622605 -18.4925981
v 15.4549535 122.5525141 -18.9895704
v 12.5195514 307.7222109 -3.7566808
v -15.5713735 369.2525327 -68.5134530
v -7.1635214 10.9681655 -54.0129878
v 9.0142172 432.6680899 -63.0110800
v -36.7093049 14.7468224 -14.9775734
v -8.6181099 300.8494377 -26.2163840
v -30.5365883 51.4086224 -15.9089137
v 10.6117483 124.2267191 -28.5730436
v 6.1549139 60.8262420 -15.0309019
v -9.2024654 290.0885940 -47.0461063
v -7.3382109 41.2337407 3.5419178
v 17.5976455 27.2967741 41.9001207
v 36.7179550 197.1238703 1.6839680
v 10.9567996 376.6039908 -33.0451690
v -7.6734014 122.5958019 -33.5052013
v -43.2946868 -22.4505495 -40.7298766
v -4.4273064 483.4243357 -85.7294574
v -56.9460765 8.9562722 -35.0757651
v 11.8223354 342.8145945 -17.3595101
v 31.9562964 267.6394284 -7.2130729
v 14.3826930 196.5179294 6.1842054
v 21.3945489 59.4971329 10.9200524
v -58.0598824 6.5363445 -29.0291458
v 6.0957391 131.2202960 -33.0442339
v -15.0757479 523.4570503 -104.7181189
v 6.0930522 185.6939197 -5.3521651
v 35.2370068 197.8050470 -1.0868422
v 41.7572670 134.9322796 27.0538665
v 18.3660090 6.2730568 49.5152958
v -19.0914702 428.2356799 -86.7523998
v -12.9487636 324.7952461 -37.1754542
v 3.8487613 456.7707777 -69.5924759
v -10.4016634 -15.0150228 10.8879348
v -10.5094006 55.6480698 -30.3813126
v -15.8026498 -2.9258952 7.5721559
v -1.0603502 234.8033339 -23.3927127
v -58.1551269 -16.5608823 -36.4317074
v -23.0717789 64.8462102 -9.6931653
v 15.5680832 297.0686257 -1.7519667
v -22.0449045 -2.7592545 -0.1124812
v -11.1928089 319.1141784 -31.6578485
v 5.9079048 57.3637076 17.4558591
v 3.1447001 419.3996787 -74.5776892
v -23.8464903 7.9275155 -57.9501390
v 30.4571558 17.8886596 56.1528206
v -9.4184959 259.2231929 -31.5565914
v -10.7299546 383.8847876 -62.1760711
v -11.2065841 502.3375750 -98.2416868
v -10.8727450 323.1861293 -35.3969634
v -23.3927798 130.2977651 -17.2317568
v 18.1885380 345.9700048 -21.7251275
v 25.6904233 298.4187007 -13.9387259
v -14.7217764 0.4797110 -53.6580607
v 21.3348735 131.2961131 35.5615169
v 4.1247518 444.4059730 -62.7501383
v -3.3824011 330.4563761 -51.9487523
v -17.0169100 140.7590061 -8.6392779
v -61.0038862 -5.1528905 -28.9004538
v 1.4063182 115.5905649 -30.8212470
v 11.2124430 417.2422886 -50.8896969
v 27.8066825 58.3145469 45.5775298
v -18.6350532 -18.2128679 -36.9973332
v -11.0919857 278.7881494 -30.2466135
v -24.9782484 39.0334949 -30.4535180
v 34.9514037 256.6347122 1.4581360
v -21.9147578 52.4866655 -12.2760879
v 18.3552857 27.6935901 14.5168239
v 32.2573408 68.8642859 47.0546857
v 7.1971477 313.1223917 -36.3625698
v 28.0840769 49.7435629 19.9617073
v -2.8239733 48.4266169 7.8366483
v -22.1421812 468.2286978 -108.7974682
v 35.6433876 78.9712816 27.5643412
v -14.0339360 108.7035090 -19.0835800
v -8.0698412 -14.8676587 10.5981957
v 15.3781539 170.3591645 14.0485950
v 15.0866108 7.5745326 46.7122719
v 18.6993070 339.2911851 -18.5262840
v -1.5333866 216.1304206 -35.6614776
v 30.7259392 44.3403274 49.6893004
v -16.2782837 396.6847658 -75.6559744
v -6.7173047 -5.8593103 -25.9155724
v -5.9750169 149.0069181 -12.6988553
v 3.7960662 433.8732660 -59.7086586
v -21.8468141 -20.6754338 -13.0563630
v -20.7056608 528.5899043 -115.9310117
v 7.5366166 124.0140274 10.3283962
v 31.1706457 111.8923202 16.6561157
v 13.0637027 312.3987019 -32.7237733
v 16.7607535 67.6731765 27.6281778
v 41.8330543 105.4540500 31.3088559
v -6.6987602 12.7994446 -52.2417054
v 29.8561417 123.0707914 13.5289421
v 14.1074294 36.9812287 30.9675932
v -33.4415622 -18.8996941 -37.4822989
v -5.9356177 490.0007844 -88.4060636
v 13.5278180 398.0335891 -44.4573872
v 12.9572852 55.2404784 3.4792675
v -29.5816809 35.7905515 -17.3295066
v 1.9797615 19.0958977 -9.4681187
v 14.6331200 175.1364917 6.3656992
v -14.2324213 17.5523665 -54.4954687
v -22.7405429 500.2848506 -118.1498393
v -17.1171725 109.8178327 -14.4162979
v -7.9577668 52.2526205 -1.3508049
v -59.2652224 -14.0010808 -36.9336568
v -32.8258313 40.4406004 -17.6668204
v -22.7679089 505.7657361 -106.8053767
v -14.1356234 -22.0286194 -30.0847795
v 39.3042415 117.6577881 20.6566397
v -11.5053281 100.3302112 -3.2045222
v -25.0151791 80.1024660 -11.1987526
v -20.4252321 26.2512881 -10.2660256
v 15.9652513 300.0488281 -1.9225802
v 24.3334826 8.2630040 47.4209301
v 37.3754613 153.9545804 17.6523793
v -40.4082201 -22.5858111 -40.6683199
v 29.0094949 80.2223533 19.9301094
v 12.2764660 409.9005163 -51.1294864
v 32.6046869 121.5889454 40.0069952
v -0.2887175 198.1983632 -33.0527648
v -14.8030054 67.1328530 -24.3699364
v -2.2365709 195.4848766 -20.2478804
v 1.1032745 26.3052210 -15.6256612
v -9.9652093 261.9622946 -37.4225378
v 3.3335104 71.5021417 -21.4026179
v 15.9488916 130.5606961 -14.5445839
v 15.2035719 184.7330928 9.7910259
v 3.1944290 112.0548546 -24.4949907
v 7.2944383 91.0697654 -17.2240343
v -4.5117862 313.2942617 -22.1141689
v -14.6432873 358.4215343 -56.9821373
v 1.8524154 57.4912280 9.9975690
v -54.9809225 13.2805593 -27.4638422
v 40.5574366 188.5007471 16.0015114
v 19.2519221 22.8656530 46.9085462
v -9.9444725 500.6278157 -88.6820331
v -9.3912408 260.2501810 -29.4565801
v 0.7483357 51.4816754 12.4013741
v -19.7768826 38.3537747 -13.5661773
v 18.3145963 312.1119440 -27.2872727
v -4.7138627 366.1123812 -47.4938005
v -9.3045076 508.2588792 -91.4766714
v -1.7451490 201.3683468 -29.2577539
v -19.8245123 71.6784820 -6.6986550
v 25.7030576 159.8322690 34.2371576
v 26.9823093 128.0380338 39.8975350
v -17.0577932 435.6646240 -82.8744620
v -5.7926513 84.7841501 -21.0104994
v 37.1962786 47.2975895 44.5513465
v 12.0893056 337.6960754 -13.7499934
v -55.0920628 12.8886532 -35.0988172
v -15.5319348 38.5990515 -34.2385434
v -3.0462989 72.8558376 -23.7577762
v 13.7667013 226.7423719 0.9522564
v 8.6611388 313.8969839 -6.1256848
v -6.7621246 -9.4774524 -35.6764123
v -7.8440215 -9.0672597 -30.2842204
v 30.0390385 108.8742837 43.0070572
v -17.2885731 46.7767827 -31.6104330
v -25.8182324 34.3279690 -33.4898084
v 23.6877389 309.8848462 -10.8464612
v -49.2200702 -20.8317116 -26.9575901
v -12.5043420 7.5001819 -56.6978976
v -4.4852565 2.7853544 -32.2440267
v -40.6629667 8.9318380 -13.9928153
v -14.1079975 95.0261056 -3.9069960
v 30.6719858 137.8354877 11.8010985
v -16.2077304 3.8530689 4.8547294
v -13.3595699 4.4326554 -55.8720864
v -8.1423158 1.9145698 -53.2522500
v 23.2245661 103.9551869 9.7740078
v 12.9562337 94.8589817 20.8278280
v -7.5902059 415.2641594 -86.1546546
v 19.7126567 320.4547167 -12.9602375
v 2.9705053 117.7803650 5.9202844
v 32.6290503 71.9468147 46.6929525
v -26.1978153 -5.2212388 -5.4820217
v 0.2382557 12.3292953 -11.7328912
v -5.5949986 77.2109106 -0.3181931
v 18.2334743 180.2839041 20.0595334
v -17.4784362 461.0729218 -90.6770974
v -21.0749228 49.1065606 -12.8123909
v -24.7034263 -7.1101747 -42.7273437
v -29.7384337 6.2750191 -55.0553799
v -4.2913868 172.2588241 -14.7931213
v -6.8150060 259.4487369 -22.8621550
v -52.3407646 17.9402791 -31.8108089
v 32.0606641 48.7775691 30.6645967
v -9.1789821 253.8445294 -33.8834785
v -25.5993530 4.5266859 -55.1024824
v 32.4072093 33.4853269 55.2857257
v 10.3339525 201.1230439 -30.1379468
v 15.5604016 25.0178203 37.4892317
v 33.1128389 71.0095093 24.4120732
v -23.8677841 128.0725896 -17.2250587
v 5.1011285 421.6237664 -55.1856905
v -6.5394882 -16.9502739 3.2766487
v 14.5446528 189.6412224 4.2358553
v 7.9379873 272.0974684 -10.3385756
v 28.2563344 102.7770191 43.1374758
v 9.2156846 44.6818769 25.6482512
v -6.1181919 -2.5773488 -25.4363045
v -14.7674978 -9.7069601 -43.3706269
v 30.2899405 89.7694677 45.4196706
v -1.6901213 311.8660748 -44.8202528
v -25.3900308 70.9544346 -20.9475383
v 33.4906392 143.7035650 13.5383066
v -8.6542778 67.0937821 -25.8182585
v -17.0356501 29.2215403 -39.8376770
v 9.9616433 177.6417196 0.1604111
v 4.3057641 144.2284286 2.0688062
v 14.8554640 236.5965694 -26.6213920
v -42.8089350 3.1302141 -13.6523200
v 30.6979772 19.4014702 57.3796034
v -4.1166358 155.4429978 -21.0192390
v 10.9697729 189.2470270 -0.6000143
v 5.0595077 68.8013732 13.4003526
v -11.6601288 95.3985006 -2.3318070
v -29.9861450 -3.7781468 -9.5548620
v -9.2488574 10.9828236 -55.5967987
v 3.5303684 437.6408756 -60.7065894
v -23.4112199 87.8448561 -12.3235034
v 41.9851765 190.3329492 10.5667291
v 8.7714642 316.2279725 -6.2097996
v -9.4796708 309.3858957 -26.9971769
v 2.3957691 -8.9870030 24.7601680
v -8.1627779 483.7225080 -93.1208134
v -3.9907144 -3.7420637 -45.4891287
v 27.4490770 156.8821371 1.0914870
v -26.8399492 -21.5947703 -27.7386904
v -0.5687258 353.5082936 -58.6416945
v 16.1975343 158.7431133 18.3361731
v 24.1741501 49.7130342 42.1066843
v -11.6469469 55.5340238 -6.8143592
v 38.4877436 231.3877046 3.7839711
v 11.7280325 195.7864314 0.7083252
v 19.7154246 120.7536012 -3.9723613
v 3.5799192 2.6230135 7.7137682
v 34.6591659 161.7604792 28.1565133
v 0.7736112 177.8366715 -29.1103665
v 15.4125877 66.2158430 7.1284967
v -17.5585244 327.6062906 -47.7341823
v 7.4025476 56.9036566 19.6324997
v -3.2991774 161.2155437 -21.9108369
v -49.9830283 -17.5557118 -20.4267334
v -22.4414021 473.8364518 -103.2285020
v -20.7990166 531.2212110 -115.2428985
v 26.8975012 31.2956981 51.9870445
v -5.9013860 238.4125590 -36.2710021
v 0.7549128 -7.7223857 11.0366289
v -21.3574395 462.2376859 -105.3930297
v 28.4529123 72.1764863 19.7383370
v 15.0054256 161.0905826 14.7813037
v -15.7321021 69.0984279 -5.8557470
v -2.3110886 4.4289627 -9.6253129
v -3.0746593 52.3951799 5.3407885
v 28.2388423 137.1344328 38.4522043
v 24.9072146 71.2231770 14.8077719
v -19.8520254 57.5361364 -9.8360488
v -13.3669823 -19.3952676 1.9146736
v 37.0863862 92.6798135 38.2469781
v -25.2139736 -1.1886203 -47.2408570
v -8.1269434 260.0578666 -24.7496050
v -9.0978714 425.8334935 -89.1801566
v 21.5825532 36.5354829 13.5959871
v -10.0434916 289.8124456 -26.8376675
v -12.0053040 86.9494304 -19.7530501
v -6.2342696 44.8340476 -29.8193377
v -52.1765351 -11.0732773 -46.3213138
v -6.6261063 71.1052492 -1.7578159
v -13.7812654 302.8582335 -30.8916848
v -28.3993855 11.7702624 -58.4641136
v 31.5444544 61.0105209 24.7073341
v 18.4124708 65.8904314 10.5791846
v 0.2702561 29.8984721 -16.1912646
v 4.0999674 6.3661090 29.9911834
v 38.0504280 240.0620282 2.6113994
v 38.0830169 38.7040377 48.9169694
v -46.8939617 22.8945445 -23.6749705
v -54.0251546 11.8640140 -37.7389304
v 28.1569529 106.0813889 43.1301333
v 2.3519520 50.5808257 -21.7091590
v 16.9890989 250.5991459 1.5694372
v 15.0606502 171.7648208 9.3091866
v 22.6255562 216.2011117 14.9526270
v -13.4735247 133.5685253 -1.6510313
v -4.6979520 -6.2143458 -38.2405855
v 8.3337817 1.7391623 37.7391204
v 31.3463584 276.3148844 -5.6745163
v 38.5069288 92.9005668 28.2008778
v -6.3978350 40.7585390 -29.0213805
v 38.9423370 98.5148400 36.8662700
v 15.6259611 202.3525983 7.2686519
v -10.2029089 -15.9103032 -33.4350877
v 18.4576288 109.6411198 26.1257626
v 6.6298041 180.7030886 -3.2105241
v 20.0335048 54.1513376 33.5288383
v 2.6928964 225.3606617 -37.9432254
v -51.8800020 -18.4618756 -23.1195558
v -2.3463203 197.6726055 -25.8034207
v 9.0548526 115.8910990 11.9301043
v -41.5203236 -9.3082963 -14.4125745
v -4.3570879 66.0317242 1.9204506
v 34.5980451 79.6205401 25.0396468
v 22.0804643 204.2775750 17.7262910
v -20.6017960 48.3856648 -28.6283698
v -18.8333839 119.6059883 -6.4401878
v -12.4851931 -6.5282076 13.7091158
v -11.4206728 18.0094019 -46.4554057
v -39.1028598 9.0154512 -53.7077338
v 2.2846607 212.7004713 -17.0648023
v -3.3975132 396.6451585 -56.4940497
v 17.5721366 328.0250728 -26.3936445
v 0.2647429 162.8685445 -5.0050220
v -8.5659521 88.8043642 -1.3281864
v 35.6953032 252.1313727 0.6394392
v 3.6358729 370.9266484 -38.4653434
v 5.2100271 51.3359532 19.8965557
v 3.5818070 318.6807930 -13.4597337
v -0.6254806 314.9664998 -17.1329714
v -4.0940959 450.9508610 -86.9613737
v 15.3876375 109.2419326 21.1278964
v -14.8636876 114.6672517 -29.5332447
v -8.3770398 367.7015901 -54.5502380
v 16.1043722 46.5740561 6.6393507
v 27.7162194 177.7496487 -4.4772211
v -3.1195071 327.8072178 -31.0592763
v -7.8858398 481.5803766 -82.7546492
v 41.2534960 101.7449871 33.2055204
v -20.5404051 115.8250570 -10.0852577
v 1.7148010 371.6780245 -43.1146584
v -15.5155072 1.0701801 7.5262622
v 34.3245640 46.6370471 35.7463621
v 4.3553929 69.4629103 -20.7831282
v 18.4991825 328.0266523 -12.3322150
v -31.9399647 -9.0744263 -42.4954332
v -3.3771747 10.8471597 -30.6486040
v -2.7713650 191.9345409 -25.0312164
v -28.4661185 17.9115329 -55.9200794
v 18.3599275 83.4606439 26.8966649
v 21.1878866 104.5042351 28.6086462
v 13.5399997 371.1600006 -49.1899997
v 24.3894383 93.5304686 35.5319977
v -33.9516364 34.7574316 -29.2877536
v -29.0800091 55.1376790 -23.7993039
v 23.9255335 98.6776352 37.7507284
v -15.9745011 454.8612237 -85.0712135
v -28.7538655 -6.0191667 -42.7845307
v 15.3905470 319.2719817 -5.5949879
v 6.3694036 162.6819670 0.4632566
v -32.3525146 36.4024155 -28.1857066
v -26.0616187 46.8215831 -14.6434717
v -15.3544648 310.4757071 -33.8930413
v 12.4452123 43.1582294 4.5910268
v -43.0339463 -14.1102895 -15.6362094
v 4.1814712 43.1598797 22.5727297
v -48.3727530 21.4255229 -32.9561383
v -1.4890145 44.1020019 -24.0734350
v -0.4374527 378.6410093 -47.5294851
v -7.4174041 144.5579529 -7.9454808
v 13.0874254 27.4044555 9.8395236
v -9.7729517 262.4898553 -30.9435315
v -30.8177155 54.6167791 -17.7968778
v -19.5559971 438.3538067 -91.2036821
v 14.1689526 231.1149091 0.8766003
v -41.4394177 20.1461576 -38.6989191
v -37.9526876 26.1500161 -33.4037356
v -44.6523912 5.2499925 -47.8640981
v 35.7431360 69.1102594 45.8503626
v -18.9783648 138.7147754 -9.9940337
v 17.6141039 132.1922988 22.8289906
v 12.9231140 146.7189789 -19.5270907
v -6.8089576 14.5448679 -44.8000878
v 14.9338981 128.4433305 -21.4381143
v -34.4936289 -2.9709514 -13.0632212
v -4.2784521 369.5054948 -48.8957241
v -17.1041097 310.2278113 -40.8331528
v -11.1668780 16.2605066 -53.6618009
v 3.6047427 450.7223368 -65.6179786
v -40.4932462 4.1924431 -13.3183673
v -8.1951926 489.0222549 -83.8148668
v 36.6348252 40.4709093 52.2212535
v 17.4972191 72.9509741 9.7313160
v -0.1100195 321.3551641 -20.9523849
v 5.1938943 53.8030826 -16.1473062
v -5.0084731 377.6399493 -53.4205213
v 0.6103929 417.4765348 -59.0508729
v 34.1395885 48.7940647 48.4615564
v -2.0474370 465.3956890 -72.5065023
v -10.1472363 392.4859464 -64.0770867
v 12.4140773 59.4595522 2.9587050
v -16.3646210 520.2202201 -107.6531038
v -45.7062908 9.3359277 -16.9451963
v 21.0878029 315.7361448 -8.1203608
v 35.8324721 24.9579977 57.5549752
v -8.7581603 378.5752356 -57.9279400
v 4.2318902 336.0178471 -23.7367973
v 42.0957878 128.0254871 24.6687010
v -0.7189438 220.8431810 -37.2395739
v -56.8807572 -15.7249942 -25.3687743
v 34.7167812 189.0671700 23.1081136
v 29.3195155 147.4894285 36.1640751
v 22.5735195 65.3148741 36.6205908
v 1.0322026 449.9542713 -78.0712813
v 10.3013515 421.6206670 -58.1211336
v 30.1662423 258.9697838 -13.3838765
v -35.9275676 -14.9865607 -11.2144742
v 11.1087617 186.2279773 -0.5326823
v -16.8373454 305.9362173 -41.8646634
v 24.4344715 262.2322142 -19.3675403
v 4.5314813 153.3333957 0.3381535
v 6.0334513 137.4021024 -32.1549326
v 19.5019282 336.9837701 -25.1378473
v 0.6183849 451.9608021 -67.8834990
v -12.2313788 422.7913022 -91.2243277
v 23.9993706 100.8314714 35.7766859
v 5.3511173 321.2207258 -40.3766967
v 41.0679951 210.3150785 10.3399381
v 12.1356994 400.2400935 -43.6592698
v 25.5306084 78.6290020 16.1617119
v -9.5894448 60.4493767 -4.8265178
v -6.7255767 43.6012708 2.9426450
v 31.6129364 151.0988474 35.8371027
v -40.8659987 28.0046947 -31.4075090
v 25.7306322 294.7236001 -6.1600935
v -4.9310857 -3.8166286 -9.9656330
v -6.4935740 464.8177922 -76.4876306
v -12.2120166 -20.3214306 -31.6370055
v -0.7722437 185.2948815 -29.2887948
v -7.2436309 246.7380613 -28.3400845
v 27.0571895 115.5486405 42.2169901
v 38.9739536 165.1584506 15.7549530
v -22.8330214 477.1361947 -104.7259718
v 14.1909570 79.0489987 23.0226815
v 3.6795463 -6.7517771 28.0360691
v -12.0215556 -19.8092945 -2.6141058
v -27.8201662 68.3536679 -17.7723803
v -36.8175283 8.4158052 -54.6794087
v -36.1650661 5.8912314 -52.9932231
v 6.2504257 108.3199903 9.8563777
v -34.6808024 9.6784774 -56.1710373
v -2.2089644 318.2226717 -19.4384176
v -54.6655096 -17.0010198 -24.0660366
v -8.5953567 140.1543021 -32.8497291
v -1.8016465 358.0754101 -42.4985997
v 24.5077703 304.8979938 -16.8459564
v -45.5843583 21.5129480 -20.5970109
v 19.9574996 145.5487311 -7.7440389
v 10.2120722 106.0507521 15.7224573
v -3.4300573 288.6905670 -43.6837226
v -10.8021963 1.1884407 -53.8007766
v -34.5210023 -20.5189995 -25.1573250
v -7.9967026 -15.6245846 -8.7020826
v -8.5454471 365.4282093 -53.6813773
v -54.3625727 -8.6078010 -19.5912924
v 33.1852175 253.3367872 -8.8294102
v -28.9418437 58.3600551 -15.5993979
v 21.1543553 188.0363822 21.6133147
v -29.0667731 60.6916025 -17.4646862
v -9.1755614 36.8528105 -31.3463770
v -18.1407761 322.3558366 -44.1587940
v -9.2749223 332.9262137 -57.1049377
v 9.9943485 350.0945866 -48.4933183
v 5.4593990 45.2346019 -11.6839698
v -27.0974245 61.4306480 -14.1653838
v 22.4147364 186.4998788 23.6299876
v 3.7026270 176.2586534 -4.9501187
v 25.9037390 57.1600273 42.9979227
v -8.8835526 58.8843711 -29.2055625
v -15.6769864 307.7945709 -49.5878421
v 14.2036658 89.5951241 -8.4524928
v -1.8785533 209.8419815 -31.0842339
v -54.1740842 -12.8235174 -45.4304852
v -14.5102097 -19.8130030 -6.4580101
v -1.3471679 -6.0189022 27.1991957
v -10.1814512 434.1045916 -92.0581520
v -15.5664133 354.0063500 -63.9071316
v -3.4200444 -1.2812137 -39.4260362
v 18.6002832 138.0558312 26.1192136
v -1.6543599 222.8323072 -36.7224514
v -28.0602891 -19.2267969 -5.8314437
v -4.4243308 -12.7322804 16.6953150
v 14.5959603 14.8699507 42.5148010
v 3.6249261 364.8356497 -60.3799075
v -15.9370098 92.4014598 -5.1923902
v 18.7771264 308.5958958 -27.6168268
v -52.2438772 3.4537641 -22.6765312
v -0.3104761 -9.2582991 25.5249552
v -6.4330734 239.3570840 -33.0569111
v 13.9664896 3.6726892 44.9385159
v -18.0151127 321.9626248 -47.8434190
v 35.2332257 117.6344603 39.8256667
v -5.2467729 10.8618606 19.4164645
v 31.0979132 104.8868373 43.0787206
v 3.3840325 12.2678950 0.3699313
v -10.8468328 463.6895657 -81.4755186
v -13.3350780 54.5011945 -8.4416466
v -23.1288727 88.7968540 -16.5820755
v 23.3827364 183.9755327 -9.8474706
v 15.6723857 104.0222421 -9.2228893
v 11.4219468 34.0620913 4.5194975
v 11.2739699 347.3063111 -19.9268628
v 12.1794520 144.6580440 -22.4452578
v 26.9575119 149.9632746 36.1422747
v 15.5145917 122.4847734 20.9301170
v 15.0393229 101.1369526 21.9120290
v 23.9586532 97.1683338 37.4712311
v 5.7392931 3.6801640 32.4897505
v 4.6839686 440.6226277 -72.6650432
v -15.9375984 73.3881891 -5.3229653
v 12.9565354 174.6557653 3.6506364
v -48.1299795 10.0867441 -46.3231802
v -18.9885478 131.6255480 -7.5546768
v -4.6423320 372.5867569 -50.8401766
v 7.1136793 296.7292070 -10.8458968
v 14.1766462 284.1084003 -3.8915074
v -12.9094003 426.5599847 -92.3566520
v -8.1734927 28.9068129 9.7128954
v 39.5022035 223.5367149 6.8778666
v 10.9193157 82.4755281 18.9545024
v 32.8081921 263.6054158 -6.5532275
v -48.6326963 21.0030284 -23.8969345
v 9.1037815 172.1514314 -24.8275548
v -20.3278065 3.4302010 -2.0192140
v -16.6236442 306.5805137 -44.3674140
v -9.3687177 -18.1897264 -12.7733378
v 37.3798423 74.3632391 34.2535414
v 15.7968476 353.7889719 -40.6141020
v -55.8490902 -13.6152087 -43.6531566
v -6.0884724 285.1244211 -23.5353336
v -11.4925234 42.2100574 -4.7072582
v 24.3029725 84.2652023 15.7072730
v 40.2440839 168.2979763 13.7657421
v 13.2899508 45.7607508 5.1402189
v -23.8597225 528.2860994 -114.8064658
v -31.0023036 49.7504622 -16.0093363
v 1.1803098 171.3299751 -5.8605610
v -3.7717228 134.4344914 2.6899546
v 36.2584628 38.8004966 53.5099395
v -32.0536382 -19.8862217 -33.7505937
v -22.4032644 491.5953577 -115.8368886
v 23.6845650 134.1265589 37.6735218
v -7.8029907 26.4973100 11.8521089
v 19.3598904 131.5778196 29.0636141
v -10.6473956 -20.7750108 -26.2380634
v -19.8673960 447.2301304 -95.5727622
v -2.1250555 266.8406069 -40.5073762
v -4.7829375 281.9778025 -44.0537445
v 33.5707478 58.4304109 46.5663709
v -35.4218036 -20.8452363 -21.9658427
v -13.2403374 435.1392686 -94.4757313
v 18.0608835 190.3089136 14.3756019
v -2.6056196 4.5125694 -40.7071821
v 15.4451439 89.7826403 24.2487229
v -8.1353309 263.0442679 -40.7181010
v -17.0653705 64.2213300 -7.9112444
v 4.2100353 275.8162022 -14.5042138
v -13.5704027 450.3385425 -98.0185196
v -10.1578385 85.4866579 -20.2722065
v -10.2293231 28.8468972 7.0388480
v -21.0815463 117.2957495 -24.3237186
v 28.6193136 216.4115757 -11.0703642
v -47.5806892 3.4634275 -16.6225061
v -16.1135420 16.6921280 -56.5280691
v 36.0653251 33.7516814 55.9210256
v 22.7798801 31.8097062 46.0610203
v 21.7726305 111.0622138 30.3939395
v -50.0971861 -11.7162783 -47.1879765
v -9.5870877 138.5080218 -1.5612842
v -59.2212230 -15.2093396 -35.2569893
v -1.5677727 232.8169495 -38.6294387
v 40.1084125 192.2892928 16.7572908
v -53.3146560 4.5348951 -39.1161852
v 27.0858407 14.9932383 41.8832228
v -21.8366478 465.5141234 -97.9125947
v -37.8976986 19.9635290 -41.0914198
v -14.9587207 520.9004283 -100.0833660
v -28.4803174 -21.3672686 -20.7671467
v -25.0046682 60.7518815 -12.3566976
v -18.7632535 446.4650750 -97.0881656
v -2.6279392 224.7873247 -29.1601494
v -16.7388842 142.6908225 -10.2657629
v 16.6495740 317.9978132 -25.8094128
v -20.9048670 91.1843702 -17.9010853
v 21.0123993 59.6426167 33.4513709
v -5.4249186 147.9181200 -23.3500320
v 13.4973601 394.7381675 -42.4541496
v -9.7361235 397.9798555 -65.6938106
v 22.4879663 293.1610644 -22.0310334
v 28.6353286 269.7502375 -14.8392413
v 20.1022681 277.6694596 2.0323216
v -61.5220331 -8.0799675 -30.5438116
v -22.8428561 28.3188093 -14.1686201
v -14.2850941 481.0651243 -89.1175643
v 25.7363543 113.1174192 42.0918353
v -48.1553487 -16.2514746 -47.8238575
v 28.9493501 39.6920890 50.4819117
v -41.4329916 -13.1559921 -45.1705270
v -7.0703570 18.6414570 -37.4556966
v -53.0257709 -4.7612377 -43.3628708
v -23.9540972 501.7403960 -109.4145924
v 36.6587378 156.9750458 23.3594347
v -9.6225105 29.1431993 -34.3237631
v -9.8287435 325.8185089 -54.6967946
v 10.1084467 256.6008866 -29.0704854
v -56.9821037 -1.4118324 -37.8624871
v -4.6444014 255.0490499 -39.5086147
v 41.3824655 114.9130613 32.8399464
v 1.6259439 448.4205544 -77.5280893
v 2.1347881 68.0802613 8.0620246
v 22.6557162 266.8453455 -20.7851548
v 25.2322666 77.0273656 39.1062722
v -31.6960700 23.6363690 -42.8231172
v -3.4480793 488.9686406 -84.5504552
v 24.8321667 17.8484451 53.2370321
v 4.5422423 12.4166720 28.8490988
v 2.7323931 78.9233744 7.4982531
v -1.3638323 361.4711761 -62.9386455
v 14.5745175 125.1639873 19.2349534
v 21.3075988 45.8039194 11.0497652
v -54.3046966 -18.7357068 -29.3168277
v 18.1108657 31.3835666 40.7360010
v -16.1886644 404.6983123 -81.0561851
v -23.3350769 120.0709566 -13.4103596
v -13.5365548 314.6197200 -52.1555953
v -13.0618494 298.0365753 -48.3866334
v 40.8242792 180.9638441 8.9202644
v -22.4885456 472.9133844 -106.8079919
v 9.6654687 14.0924333 35.8469673
v -16.0003398 129.0081292 -3.2751628
v 23.8994844 188.5209382 24.1858643
v 36.6174579 83.2541659 41.6143201
v -21.9074208 -4.3664351 -45.2876762
v 13.1379729 9.6823564 19.4084663
v -7.0894435 287.3882651 -24.3631955
v -24.0600836 122.3171577 -18.7462587
v -18.2695054 30.3148814 -9.0515511
v 33.2101472 93.3365598 44.1679470
v -14.8155736 344.0314233 -50.3578223
v 24.6385802 306.8200648 -14.3930344
v 6.3259457 319.5177317 -9.4117653
v -18.9981200 44.4879420 -31.8384022
v -29.0863942 25.3727362 -15.6798977
v -13.2841626 -17.4315423 7.4729039
v 10.6402030 8.6759971 14.1195962
v 6.7395810 445.2844858 -65.7080784
v -9.5343059 -19.0809574 -28.0398671
v -12.0982016 275.2958834 -39.1078703
v -27.8438888 19.0412980 -54.6314940
v 10.0718699 134.5901042 11.4841647
v -56.7728728 -17.6459346 -30.8688506
v -45.0880378 12.3559078 -17.0956682
v -40.9284420 -21.8253732 -42.8883918
v -51.0091335 10.7337143 -42.4150974
v -2.6401817 5.1479917 -18.4012149
v -1.8515445 1.7874349 25.5945977
v 6.0738241 13.8311237 5.9113959
v 12.2091146 199.4968802 1.3041205
v 24.6770680 297.4210978 -18.7277980
v 12.3855546 335.0704312 -12.0805725
v 8.9409044 319.3966448 -6.8197027
v -13.8213048 19.1318057 4.7477558
v 27.8640836 140.5175924 37.6801267
v -10.4149310 33.1080332 -33.3268084
v 7.0082704 233.9631021 -9.9656414
v 8.3052032 73.2198358 -15.7678351
v -33.4886387 38.1042175 -24.3406259
v 25.9917825 148.8722265 36.2739488
v 39.8889743 122.9290962 20.8568200
v 9.5011238 199.8979598 -3.0341821
v -8.3595719 340.5977190 -59.2996404
v -17.7414082 326.3710439 -49.7736782
v -17.2301475 9.6192872 -58.0474585
v 26.1506289 131.8331510 39.2919071
v 18.0075448 266.4510906 1.3529740
v -18.6412763 -20.9725872 -18.9876445
v 22.2050697 110.8133420 37.2167341
v -0.3459699 374.4961917 -67.4043968
v 2.9397919 60.7700311 9.9033536
v -32.0983566 -20.9087599 -32.5046219
v 10.2829607 198.6586750 -0.8386526
v -21.4283653 118.2633787 -10.0827627
v -10.6750242 7.3803118 -56.1154820
v 9.0975659 59.7532578 20.3199945
v -27.0963404 57.1546741 -14.2052071
v -1.7958676 32.2795250 -21.0103225
v 37.9974432 204.5392841 17.3200089
v -6.0072900 7.0773871 -53.2782711
v 6.4340224 142.8264976 -28.9509092
v 1.6062666 98.1471390 5.8837398
v 13.0704092 91.2372693 -11.0662235
v -16.7447999 107.1003154 -10.3509435
v -27.1963757 529.1293859 -123.0701879
v -25.6442800 528.9212465 -119.7807193
v -8.3597768 20.7124222 13.8462866
v 9.6063372 41.3037874 0.1547909
v 4.6033729 350.1032293 -30.5909421
v -13.1264953 -7.4740122 -46.4750566
v -1.0213364 370.7305789 -46.0321084
v -26.1101611 -18.4601974 -33.6560383
v 6.1643291 216.3070440 -11.9520053
v -12.2476825 287.3009145 -30.9156366
v 19.4570050 63.2233173 31.0623795
v -8.6299386 292.4693227 -47.1201949
v -50.1698107 20.1887339 -32.5601399
v 3.0410721 270.7407475 -14.3708307
v -7.8958431 400.1345634 -82.4985728
v -51.8379286 -18.4958577 -46.1952575
v -9.4308769 113.4096533 -5.0598858
v -4.1876310 30.4916129 16.9738065
v -12.2866444 340.7310545 -60.8158335
v 22.0292434 114.3220589 37.5647508
v -56.7665510 5.8460119 -27.0101056
v -8.1490260 128.8675815 1.8131830
v 5.1231654 254.0375888 -34.0748839
v 9.9715088 98.0380625 16.4120737
v 29.7332406 84.0955153 45.6502810
v 24.3864860 64.5317659 13.8865039
v -9.0993010 -10.9220352 -40.5818075
v -9.8193130 71.7305094 -3.2820201
v -3.0341581 -12.9023399 12.6234526
v -24.1704173 122.7261201 -16.3626075
v 26.7734751 228.8042754 -14.2773101
# Number of texture vertex coordinates: 0
g Polygonal_Model_1 Triangles_0
# Number of triangles: 20002
f 4945 6391 2509
f 4945 2505 2506
f 2505 4945 2509
f 8420 1 342
f 1 8420 2511
f 342 1 7585
f 4271 1 4945
f 1 4271 7585
f 4945 1 2511
f 4575 8420 342
f 337 4575 5271
f 4575 342 5271
f 4659 4174 4826
f 6572 335 4575
f 6572 337 339
f 337 6572 4575
f 339 8837 343
f 4221 2 336
f 2 4221 338
f 4466 4221 336
f 336 2 341
f 2 338 340
f 2 340 341
f 3 6308 336
f 6308 3 8188
f 3 336 341
f 8188 3 9776
f 3 341 6978
f 3 6978 9776
f 7655 9447 8127
f 6670 4 7929
f 4 6670 9447
f 5533 4 9447
f 9363 6670 7929
f 7414 6309 7796
f 6309 9363 7796
f 7414 6589 7495
f 5465 7414 1134
f 7414 7495 1134
f 7414 7796 4715
f 6391 4945 7063
f 4466 8929 335
f 6572 4466 335
f 4466 6572 4221
f 6308 8188 1132
f 8127 9447 8446
f 6309 5448 9363
f 5465 6309 7414
f 5776 4369 6391
f 8420 7029 8912
f 2511 8420 8912
f 5365 5 333
f 5 5365 2512
f 333 5 8420
f 8420 5 2512
f 8929 6358 9405
f 6358 8929 332
f 8929 5365 335
f 332 8929 4466
f 332 6308 9967
f 6453 8127 8446
f 8127 6453 1132
f 6670 7848 9447
f 5531 5448 6309
f 6309 5465 7484
f 5465 8043 7484
f 5776 6391 7063
f 7063 8912 5407
f 7029 8420 2512
f 7029 2512 7747
f 8929 9405 7747
f 5365 8929 2512
f 2512 8929 7747
f 8571 6358 332
f 7848 9081 7750
f 7848 7750 9447
f 7985 5448 5531
f 5448 7985 6670
f 7985 5531 5622
f 5531 7484 5622
f 5531 6309 7484
f 255 8043 328
f 8043 255 7484
f 6132 9405 8773
f 9405 6132 7747
f 9405 6358 8571
f 8446 9747 6453
f 7484 255 5083
f 6 8043 5820
f 8043 6 328
f 6 4514 328
f 4514 6 329
f 329 6 4855
f 6 5820 4855
f 6326 7063 5407
f 8677 7029 7747
f 8677 7747 9014
f 6132 8773 6484
f 8773 9405 6630
f 9405 8571 6630
f 8439 7 325
f 7 9081 325
f 9081 7 7750
f 7750 7 8439
f 10 5622 5083
f 4514 8 328
f 8 259 328
f 259 8 5713
f 8 4514 326
f 8 326 1161
f 5713 8 1161
f 6326 7979 9860
f 9835 9543 5407
f 4746 8677 9014
f 6484 9014 6132
f 9747 6630 9967
f 9747 8906 8713
f 8439 5558 8647
f 7317 9 9081
f 9081 9 325
f 9 7317 5558
f 9 5558 325
f 7985 9081 7848
f 6463 8402 257
f 8402 7985 257
f 10 13 257
f 13 10 7871
f 10 5083 5713
f 10 257 5622
f 10 5713 7871
f 9566 5713 1161
f 9860 7979 2515
f 6034 7979 2516
f 4311 9543 7352
f 9835 9424 8010
f 4746 9014 7686
f 6484 253 7804
f 9014 6484 7804
f 5461 11 6455
f 11 6630 6641
f 6630 11 8773
f 11 5461 8773
f 11 6641 6455
f 6630 8783 6694
f 6630 9747 8783
f 8906 8647 8802
f 12 7629 8647
f 5558 12 8647
f 7317 12 5558
f 12 7317 7629
f 16 7317 9081
f 8402 9081 7985
f 7284 6463 6763
f 6463 7284 8402
f 13 6725 6463
f 257 13 6463
f 6725 13 7871
f 9566 260 4791
f 9566 4791 5656
f 6034 2516 6826
f 6034 6826 4195
f 6237 9543 2518
f 9543 6237 7352
f 2518 9543 9835
f 14 17 8010
f 17 14 5845
f 14 8010 9424
f 14 9424 7686
f 5845 14 7686
f 15 252 7686
f 252 15 7804
f 15 9014 7804
f 9014 15 7686
f 9085 253 5461
f 9085 5461 6455
f 6694 6455 6641
f 7629 7617 8647
f 9808 7629 7317
f 7629 9808 7617
f 16 9081 8402
f 9808 16 5823
f 16 9808 7317
f 16 8402 7002
f 5823 16 7002
f 8402 7284 7002
f 7284 7005 7002
f 6763 6725 321
f 6725 6763 6463
f 321 6725 7836
f 5656 7836 6725
f 4791 7836 5656
f 7836 4791 1166
f 4592 2517 4195
f 7352 4592 6826
f 6826 4592 4195
f 7225 17 4280
f 8010 17 7225
f 4280 17 5845
f 18 19 5845
f 19 18 9429
f 252 18 7686
f 18 252 4194
f 18 5845 7686
f 9429 18 4194
f 4467 20 4194
f 7804 4467 4194
f 6050 7772 7825
f 7772 6050 5939
f 6050 9085 6455
f 6050 6455 5939
f 6694 5939 6455
f 5939 6694 8802
f 21 7005 262
f 7005 21 320
f 7002 7005 320
f 262 7005 263
f 6763 8371 263
f 8371 6763 321
f 8371 262 263
f 7620 8371 321
f 4258 4592 7352
f 2517 4592 2519
f 2519 4592 4258
f 2518 5677 6237
f 5677 2518 4198
f 5677 7352 6237
f 7225 4280 5237
f 19 9429 4280
f 5845 19 4280
f 22 20 4467
f 20 22 4197
f 4194 20 4197
f 7825 22 4467
f 7825 7772 9942
f 5939 8802 7772
f 8802 8647 5494
f 9079 5614 5269
f 5269 5614 7617
f 9696 9808 5823
f 5269 9808 9696
f 9393 7002 320
f 7002 9393 5823
f 21 9393 320
f 9393 21 8910
f 7620 7595 6412
f 6629 4258 7352
f 9401 22 4196
f 22 7825 4196
f 4197 22 9429
f 22 9401 4200
f 9429 22 4200
f 23 7825 9942
f 319 23 9942
f 23 319 4196
f 7825 23 4196
f 7772 8802 9942
f 5614 5494 8647
f 9393 9696 5823
f 9348 7595 6778
f 7595 9348 1170
f 6412 7595 1170
f 8197 6629 4201
f 6995 6629 7352
f 8208 6995 7352
f 6319 2523 5237
f 2523 6319 4798
f 6764 9429 4200
f 9610 9401 319
f 319 9401 4196
f 5494 5614 1169
f 9079 5909 6637
f 9079 9696 5909
f 5909 9696 265
f 8018 9393 8910
f 9393 8018 9696
f 8307 9348 6980
f 8307 9580 1170
f 8113 38 8197
f 38 8113 3858
f 8113 8197 4201
f 9429 5883 6636
f 9429 6764 5883
f 6764 9401 8321
f 9401 6764 4200
f 8321 9401 9610
f 9610 9942 7912
f 9942 9610 319
f 7912 9942 4756
f 7472 9942 8802
f 7515 9942 7472
f 5742 6790 5909
f 5909 6790 6637
f 4471 5909 265
f 5909 4471 6450
f 5909 6450 5742
f 8018 5536 4751
f 5536 8018 8910
f 8018 4751 9528
f 5435 8673 4389
f 8307 5435 7513
f 5435 8307 8673
f 8113 7169 3858
f 8151 6764 8656
f 6764 8321 8656
f 7472 8802 7758
f 264 9659 6790
f 9659 5494 6790
f 5742 7181 6790
f 6515 4389 5030
f 7169 8113 8511
f 39 7169 8511
f 5990 6995 6454
f 6995 5990 8511
f 8803 9484 5883
f 4600 8321 7912
f 8321 4600 40
f 7912 8321 9610
f 7515 4756 9942
f 6450 9534 8526
f 6450 7181 5742
f 7181 6450 8526
f 8275 5479 9528
f 5479 8275 1174
f 24 5872 7341
f 5872 24 9470
f 24 6515 9470
f 24 7341 5536
f 6515 24 5536
f 5030 8673 6330
f 5499 5030 6330
f 7169 39 6634
f 9482 7169 6634
f 2529 5990 6454
f 6057 8803 5883
f 8803 6057 6976
f 8656 8321 40
f 4600 7354 40
f 7515 7912 4756
f 5835 9659 264
f 9659 5835 266
f 6194 7181 8526
f 6194 8526 267
f 25 39 2529
f 39 25 6634
f 25 2529 7536
f 6634 25 7536
f 6734 4317 4413
f 5524 6734 4413
f 6734 5524 9484
f 4432 6734 9484
f 6976 6057 8656
f 28 26 5822
f 26 28 8656
f 7354 26 40
f 26 7354 5822
f 40 26 8656
f 7515 7354 7912
f 7354 4600 7912
f 8802 9517 7588
f 723 6659 8547
f 8994 27 267
f 6194 27 5835
f 27 6246 5835
f 6246 27 8994
f 267 27 6194
f 8994 267 8526
f 7597 9470 5488
f 7597 5488 9994
f 41 28 5822
f 28 41 8656
f 5822 7354 8958
f 7515 7758 5824
f 7758 8802 6802
f 9550 6246 8994
f 8994 9994 6756
f 5499 6426 5334
f 9244 6426 6330
f 6426 5499 6330
f 5168 30 7536
f 2531 5168 2548
f 5168 2531 4204
f 9251 9160 5065
f 9251 5065 4400
f 8803 9251 4400
f 31 29 8721
f 29 31 9160
f 29 6976 8656
f 6976 29 9251
f 29 8656 8721
f 9251 29 9160
f 31 8721 8509
f 7764 8721 41
f 8721 7764 8509
f 41 8721 8656
f 5822 8958 7764
f 9284 7515 5824
f 7588 5565 6802
f 9550 7279 5478
f 6066 5488 5334
f 5488 9470 5334
f 30 2531 7991
f 2531 30 4204
f 30 7991 2551
f 7536 30 2547
f 2547 30 2551
f 9745 6322 5065
f 31 8504 9160
f 31 8509 8504
f 8509 7764 5095
f 5095 7764 1175
f 8574 8958 9062
f 8958 9284 9062
f 5824 7758 4570
f 6698 7758 6802
f 8445 9517 5295
f 8249 8445 4253
f 8445 5295 4253
f 5478 4253 5295
f 7279 4563 6954
f 5478 7279 6954
f 9745 9160 8230
f 8504 7651 5011
f 8504 5011 9160
f 8509 5095 1176
f 8509 1176 8504
f 5095 8574 9062
f 9284 7959 9661
f 9284 5824 7959
f 7328 8445 8249
f 8445 7328 9667
f 9745 5230 9309
f 5011 8230 9160
f 1176 7651 8504
f 4621 7959 4570
f 7959 4621 6698
f 9667 7328 8835
f 8382 8249 6954
f 8382 4563 9297
f 8234 9309 7305
f 9309 5230 7305
f 7305 9745 8230
f 7305 8230 9106
f 32 9258 7923
f 9258 8230 5011
f 9258 5011 7651
f 9258 7651 7923
f 7651 9062 6172
f 6802 8176 6698
f 6003 9667 8835
f 8382 7328 8249
f 9297 5116 8382
f 9549 8283 300
f 9106 8234 7305
f 8331 32 7923
f 42 32 8331
f 32 42 9258
f 9558 9062 9661
f 9062 9558 6172
f 8835 9373 6003
f 7732 7757 299
f 7757 7328 8382
f 7757 8382 299
f 4453 6377 299
f 5270 5224 9345
f 5224 5270 6711
f 9345 9994 5830
f 8234 5339 9309
f 5718 5339 6097
f 5339 5718 9309
f 8234 9106 8471
f 7263 33 4207
f 9106 33 43
f 42 33 9106
f 33 42 4207
f 6926 8331 4261
f 8331 7923 4356
f 8331 4356 4261
f 4910 8835 7757
f 8835 4910 9373
f 4630 4910 7158
f 4910 4630 9373
f 6377 6711 8156
f 8448 8471 43
f 43 8471 9106
f 7263 4207 4208
f 6926 5729 5287
f 5729 6926 4261
f 9661 9740 7908
f 6334 5228 8176
f 4630 7158 8362
f 7158 7732 9601
f 8156 6711 6436
f 6374 9089 8017
f 8448 8995 9089
f 8471 8448 9089
f 5287 8031 4208
f 4208 8031 7263
f 5729 34 5287
f 34 9040 9634
f 5287 34 9634
f 9040 34 5729
f 9040 9558 7908
f 9040 7908 5944
f 5944 7908 5808
f 5808 7908 9740
f 7780 4290 8393
f 8393 4290 303
f 4290 9601 303
f 2540 8017 7051
f 9089 8995 9164
f 8031 9634 46
f 8031 5287 9634
f 5944 5808 6707
f 6036 9740 8149
f 36 7051 45
f 7051 36 4641
f 5839 9164 2555
f 35 46 9544
f 46 35 8031
f 35 9544 4212
f 46 9634 5501
f 9634 7064 5501
f 7064 9634 9040
f 8998 8257 6707
f 5944 8257 9040
f 44 5373 6334
f 5373 44 9630
f 5373 9630 216
f 5882 4612 9896
f 5120 5882 5950
f 5882 9896 5950
f 36 45 6805
f 5803 36 2541
f 36 5803 9241
f 36 6805 2541
f 4641 36 9241
f 9164 7266 2555
f 7266 6805 2555
f 46 9567 9544
f 9567 46 8027
f 5320 6036 5373
f 9630 9972 216
f 9601 5455 9630
f 5120 6068 5994
f 7654 7178 6388
f 7178 6563 6388
f 7266 9567 9736
f 6998 9740 8685
f 8493 5795 5455
f 5455 5795 9630
f 6068 7482 5994
f 6577 8263 3743
f 9736 6478 7078
f 5140 9567 8027
f 9567 5140 5057
f 6931 154 7064
f 154 6931 6780
f 37 9777 9208
f 37 9208 7811
f 9777 37 6646
f 37 7811 244
f 37 244 6646
f 8741 246 5795
f 8493 8073 47
f 8073 8493 7482
f 7654 9541 6728
f 6068 9541 7482
f 9541 6068 6728
f 7834 6563 6046
f 6046 6563 4811
f 5410 5865 6525
f 5865 5410 8824
f 5410 6525 7487
f 6687 8824 6657
f 7304 6687 6657
f 9940 5825 9736
f 5444 6696 4530
f 6560 6501 6780
f 47 6944 8741
f 8741 6944 244
f 244 6944 6646
f 5813 9541 8440
f 7186 7834 1194
f 5865 6687 7416
f 6687 5865 8824
f 5444 8103 5140
f 5140 8103 5057
f 7927 6576 7826
f 6576 7927 9208
f 8776 6944 8073
f 6646 6944 8776
f 5813 8073 9541
f 7186 8440 7834
f 6525 7416 9485
f 9485 7416 7499
f 9940 5890 7499
f 9940 5057 7919
f 4530 8342 8103
f 5444 4530 8103
f 9962 7458 6957
f 9962 6501 7458
f 5963 8685 7922
f 8685 7927 7826
f 8342 4530 5603
f 6718 5963 7922
f 9214 6576 9777
f 5466 6646 8776
f 7115 8440 7186
f 5916 6275 7512
f 8050 5890 9879
f 6718 207 8653
f 5963 6718 8653
f 7503 7922 7826
f 5466 8776 9637
f 8776 8073 8727
f 5813 7115 273
f 5995 7115 7186
f 7718 8103 8342
f 9551 8653 207
f 9551 207 9399
f 6576 9214 5167
f 9214 5466 9637
f 6809 8776 8727
f 7115 6574 273
f 6574 7115 304
f 8653 9551 6501
f 7458 9551 9399
f 6501 9551 7458
f 6576 5167 7826
f 9214 9777 5466
f 6524 9214 9637
f 8776 6809 9637
f 8073 9342 8727
f 8727 9342 5646
f 7115 5550 304
f 2526 38 3858
f 38 2526 8197
f 8113 6995 8511
f 6319 2527 4798
f 2527 6319 6636
f 9484 6636 5883
f 6636 6319 9429
f 6764 8151 5883
f 8802 5494 9517
f 264 6790 7181
f 9534 6450 1174
f 1174 6450 4471
f 8275 9528 7597
f 6515 5030 5499
f 6515 5499 9470
f 5883 8151 6057
f 7472 7758 7515
f 9517 5494 9659
f 6194 5835 7181
f 8526 9534 8994
f 9470 5499 5334
f 39 8511 2529
f 7524 6636 9484
f 8803 4432 9484
f 6057 8151 8656
f 7515 9284 7354
f 7588 9517 8445
f 266 6246 318
f 6246 9550 318
f 8994 6756 9550
f 4317 2530 4413
f 8803 4400 4432
f 6976 9251 8803
f 41 5822 7764
f 7354 9284 8958
f 5295 9550 5478
f 6756 7279 9550
f 9549 6066 6496
f 6066 9549 9994
f 6066 6426 6496
f 6066 5334 6426
f 4400 5065 6322
f 8574 7764 8958
f 7764 8574 1175
f 5824 4570 7959
f 7758 6698 4621
f 9297 4563 7279
f 5230 9745 7305
f 9106 8230 9258
f 7651 1176 9062
f 6698 8176 7959
f 4563 8382 6954
f 5116 4453 8382
f 6377 5224 6711
f 300 8283 5830
f 42 8331 4207
f 42 9106 9258
f 7923 7651 6172
f 7923 6172 4356
f 9740 9661 8149
f 8362 7780 9373
f 8176 6003 9373
f 7757 8835 7328
f 7158 7757 7732
f 7757 7158 4910
f 6971 9345 5830
f 6971 5830 9163
f 8471 9089 6097
f 9089 6374 6097
f 8448 43 4209
f 43 7263 4209
f 8331 6926 4207
f 4290 7780 8362
f 4290 8362 9601
f 6436 9601 8156
f 9464 4772 6971
f 4772 9464 7572
f 9089 5839 8017
f 8995 8448 9544
f 9746 7155 664
f 9544 8448 4212
f 8448 4209 4212
f 5944 214 8257
f 214 5944 6707
f 44 6334 8393
f 9630 44 9810
f 9810 44 303
f 44 8393 303
f 5920 5950 5179
f 5950 5920 7654
f 9345 7124 5920
f 8017 45 7051
f 45 8017 5839
f 6805 45 2555
f 45 5839 2555
f 9164 9567 7266
f 9544 9567 8995
f 8995 9567 9164
f 46 5501 8027
f 8257 7064 9040
f 8998 6707 5808
f 9630 9810 9601
f 9896 4612 6436
f 9541 7654 6388
f 6805 7078 2541
f 6805 9736 7078
f 9736 6805 7266
f 9740 7927 8685
f 9972 9208 7927
f 8493 5455 5994
f 8493 5994 7482
f 6046 4811 7572
f 5057 9736 9567
f 6944 47 8073
f 47 8741 8493
f 8073 7482 9541
f 6563 8440 6388
f 6046 6737 6468
f 9940 7499 6687
f 6501 9962 6780
f 7115 5813 8440
f 4853 7709 5995
f 6468 4853 1194
f 4853 7186 1194
f 7186 4853 5995
f 5890 9940 9879
f 5466 9777 6646
f 6690 7781 7709
f 7781 6690 5586
f 4853 6690 7709
f 7361 9485 8038
f 7361 6525 9485
f 8050 152 5890
f 152 8050 4628
f 4628 8050 2561
f 7499 5890 6113
f 9879 7919 9213
f 9879 9213 2559
f 6957 7458 9399
f 7922 151 6718
f 151 7922 7503
f 7503 7826 6759
f 6524 5167 9214
f 5167 6524 7830
f 6809 250 274
f 6809 274 9637
f 9342 6574 275
f 8038 9485 7258
f 8038 7258 6267
f 6254 4499 8030
f 8330 8030 9875
f 7919 8030 9213
f 9875 8030 8285
f 8285 8030 7919
f 48 8285 7919
f 48 7919 7718
f 48 7718 7517
f 8285 48 7517
f 7957 8342 6957
f 49 6984 151
f 6984 49 9375
f 49 151 7503
f 49 7503 9375
f 9152 6759 8022
f 9044 249 305
f 250 9044 274
f 274 9044 305
f 5646 250 8727
f 250 5646 275
f 8029 275 6574
f 6574 8747 8029
f 8747 5451 8029
f 9175 6615 2563
f 2562 9175 7633
f 7633 9175 2563
f 9175 7913 8585
f 7913 9175 6772
f 9175 6267 6772
f 6772 6267 7258
f 7913 6823 9113
f 6823 7913 5752
f 5752 7913 6772
f 150 6254 5752
f 6823 7727 234
f 7727 8330 234
f 7727 6254 8330
f 7517 6493 8285
f 8320 7957 6215
f 8022 7830 163
f 7637 7830 306
f 8202 7637 306
f 8202 249 9044
f 8202 9044 276
f 5770 8747 8137
f 7781 5770 8137
f 170 8117 7079
f 9175 50 6615
f 50 9175 8585
f 898 817 8348
f 900 824 4169
f 229 50 8585
f 51 8585 9585
f 51 229 8585
f 229 51 230
f 230 51 233
f 233 51 9585
f 8585 7913 9585
f 9113 9150 9585
f 9113 6823 234
f 9113 234 4553
f 9113 4553 1197
f 6823 5752 7727
f 6312 6493 8479
f 7957 8320 8342
f 7957 9375 6215
f 9152 7902 5366
f 52 8414 163
f 7830 52 163
f 52 7830 7637
f 52 248 8414
f 248 52 7637
f 53 248 8202
f 248 53 307
f 53 251 307
f 251 53 8144
f 278 53 8202
f 53 278 8144
f 8144 278 4524
f 7736 5770 7781
f 9377 8435 6593
f 8435 9377 9840
f 9377 6429 9840
f 54 6429 9377
f 6429 54 9218
f 54 9377 209
f 9218 54 9654
f 54 209 9654
f 5409 55 6249
f 55 5409 6335
f 6429 55 9840
f 55 6429 6249
f 55 6335 9840
f 8699 6249 9218
f 159 6249 8699
f 8844 9504 5621
f 160 7777 9367
f 8205 5704 186
f 8205 186 89
f 8508 8699 4396
f 8699 8508 5906
f 9649 143 236
f 143 9649 6133
f 6133 9649 238
f 238 9649 7221
f 9649 1198 7221
f 9585 9150 236
f 236 9150 9649
f 144 7221 4281
f 145 7221 1198
f 7221 145 4361
f 4281 7221 4361
f 158 9875 4361
f 6493 7517 5847
f 9613 6493 5847
f 8285 6493 6312
f 6660 6215 7335
f 6215 9454 7335
f 9454 9375 6431
f 8322 9771 8022
f 9933 8322 8022
f 8414 7799 9933
f 7799 8414 8766
f 5012 8766 307
f 8766 5012 9921
f 9921 5012 8144
f 251 5012 307
f 7738 5128 7934
f 7934 5128 5770
f 5409 6249 8212
f 9949 5409 8212
f 8635 8212 159
f 159 8212 6249
f 161 8212 8635
f 56 57 9496
f 57 56 8699
f 56 8635 159
f 56 159 8699
f 56 162 8635
f 162 56 9496
f 3960 9326 8772
f 5668 57 8699
f 141 7281 204
f 7281 141 237
f 8879 7281 205
f 7281 6273 204
f 205 7281 237
f 6133 7777 143
f 7777 6133 206
f 6133 9227 206
f 6956 58 239
f 9227 58 6273
f 58 9227 239
f 58 5029 6273
f 5029 58 6956
f 9227 8879 206
f 8879 9227 6273
f 7281 8879 6273
f 8239 6956 239
f 165 6956 8239
f 8239 240 241
f 8239 241 8310
f 238 7221 240
f 59 6703 4268
f 6703 59 7050
f 59 144 4281
f 144 59 1201
f 59 241 1201
f 241 59 4268
f 59 4281 7050
f 6204 6703 4862
f 6703 7050 4862
f 9454 6002 9531
f 6002 9454 6431
f 9454 9531 7335
f 7902 9123 6315
f 9933 7799 8961
f 9949 7418 5310
f 9949 5310 6559
f 9949 140 9439
f 9959 140 162
f 140 9959 9439
f 9959 162 5158
f 9964 60 5087
f 60 9964 8463
f 60 8463 5158
f 9496 60 5158
f 5087 60 9278
f 9964 138 5008
f 141 9964 5087
f 9964 141 204
f 61 136 138
f 136 61 6606
f 61 138 204
f 7037 61 5029
f 61 7037 6606
f 6273 61 204
f 61 6273 5029
f 8310 165 8239
f 8239 239 240
f 241 62 8310
f 62 241 4268
f 8310 62 242
f 242 62 6204
f 62 4268 6204
f 6703 6204 4268
f 4862 6919 5964
f 6919 4862 9613
f 6204 4862 5964
f 5871 7577 9613
f 7335 5657 134
f 5657 7335 9531
f 7335 134 6660
f 8986 6002 6773
f 6002 6315 6773
f 9123 4822 5244
f 5244 4822 5209
f 8961 7799 8654
f 309 7799 8766
f 7799 309 8654
f 5442 9910 7738
f 4445 2579 6746
f 9319 8410 7418
f 7634 9949 7549
f 9949 7634 7418
f 9445 7381 9439
f 7381 9445 8548
f 9959 9445 9439
f 9959 5855 9445
f 5855 9964 8447
f 9964 5855 8463
f 9964 5008 8447
f 136 5701 8564
f 5701 136 6606
f 8564 5701 9243
f 9243 5701 6483
f 5701 6606 8594
f 6483 5701 8594
f 9829 7219 8310
f 7219 66 5700
f 165 7219 8594
f 7219 165 8310
f 8594 7219 5700
f 63 9829 242
f 9829 8310 242
f 63 64 67
f 64 63 242
f 9829 63 67
f 67 64 8325
f 5964 64 6204
f 64 242 6204
f 8325 64 5964
f 6660 6709 7577
f 134 5657 9931
f 6796 5657 9531
f 6002 8986 9531
f 5572 5096 8986
f 6773 5572 8986
f 9921 6041 1208
f 6041 9921 9910
f 135 8410 167
f 167 8410 9319
f 7634 7549 3514
f 9445 7491 8548
f 7491 9445 9328
f 136 8564 8447
f 65 66 69
f 66 65 5700
f 65 69 133
f 5700 65 6483
f 69 66 6399
f 6399 66 7219
f 9829 67 70
f 9829 70 129
f 9829 129 6399
f 9829 6399 7219
f 70 67 8325
f 6919 9440 8325
f 6709 8251 6464
f 8864 6709 6464
f 5096 4328 8986
f 7647 7958 5244
f 7647 5244 5209
f 9514 8961 8654
f 7647 8961 9514
f 308 8654 8934
f 8654 309 8934
f 5239 7491 7521
f 7549 5239 7521
f 7491 5239 8548
f 9727 9328 9445
f 7018 8564 197
f 71 68 133
f 133 68 9243
f 68 4754 197
f 9243 68 197
f 69 6399 128
f 69 71 133
f 71 69 5061
f 69 128 5061
f 128 6399 168
f 70 8325 73
f 70 73 129
f 73 8325 130
f 6464 5632 5389
f 5632 6464 8251
f 9199 8066 127
f 7206 8607 1205
f 4328 7206 1205
f 8301 74 7271
f 7958 8301 7271
f 7647 8301 7958
f 75 5042 7885
f 5042 75 6058
f 317 5042 1208
f 1208 5042 8934
f 8934 5042 6058
f 5442 6861 8957
f 5442 8957 7885
f 7521 132 3514
f 9328 9727 7661
f 8447 6403 9446
f 6403 8447 8564
f 7018 6403 8564
f 8067 7018 4754
f 4754 7018 197
f 71 76 5621
f 76 71 5061
f 4895 89 9432
f 4895 8205 89
f 76 72 8595
f 72 76 168
f 9754 72 129
f 72 9754 8595
f 9754 73 77
f 73 9754 129
f 77 73 130
f 8864 8581 9440
f 6796 8150 8228
f 8607 7206 7271
f 74 8301 4560
f 7271 74 4560
f 7260 308 311
f 308 7260 9514
f 6058 316 8934
f 6058 75 8957
f 75 7885 8957
f 9328 7661 8023
f 4573 9446 6403
f 9446 4573 9727
f 6403 7018 8067
f 8067 4754 83
f 83 4754 193
f 193 4754 198
f 5621 76 126
f 126 76 8595
f 76 128 168
f 9754 77 84
f 81 77 243
f 77 130 243
f 85 78 8581
f 78 85 243
f 8581 78 9440
f 130 78 243
f 78 130 9440
f 7928 5389 9478
f 5389 7928 6464
f 7928 6549 6464
f 8228 5632 6796
f 82 79 6223
f 79 82 8228
f 6223 79 127
f 127 79 7222
f 7222 79 8228
f 8066 8607 5573
f 80 7412 316
f 80 316 6058
f 80 6058 6505
f 6058 8957 6505
f 9504 193 198
f 350 6157 5405
f 350 5405 6959
f 5621 126 194
f 9754 84 8194
f 9754 8194 8595
f 84 81 9013
f 81 85 9013
f 85 81 243
f 8864 9478 8581
f 5389 5292 9478
f 5292 5389 5632
f 8228 82 1207
f 82 6223 1207
f 8607 7271 4560
f 7260 7412 8280
f 8957 6861 8730
f 8996 6908 6403
f 83 7696 8067
f 7696 83 193
f 84 9013 8194
f 9013 85 86
f 86 85 8581
f 5632 8228 1209
f 6223 5573 5821
f 5573 6223 8066
f 8607 4560 5878
f 7412 8957 8280
f 8957 7412 6505
f 8280 8957 1210
f 6908 8996 6738
f 5870 8996 8067
f 5870 8067 6951
f 7696 7011 8067
f 9504 7696 193
f 9504 8844 6266
f 6266 8844 4245
f 8194 87 8595
f 8194 9013 9563
f 9013 86 1206
f 86 8581 1206
f 6111 8581 7180
f 8581 9478 7180
f 7928 9478 6549
f 5292 245 9478
f 245 5292 6518
f 5292 5632 1209
f 6223 5821 9702
f 8607 5878 5821
f 7260 8280 7596
f 5870 6951 8996
f 8067 7011 6951
f 6951 7011 9265
f 87 88 4819
f 88 87 5704
f 87 5208 5704
f 4245 87 4819
f 87 4245 8595
f 9563 9013 5626
f 9563 5626 89
f 5626 9013 6111
f 9013 1206 6111
f 8581 6111 1206
f 4547 5292 1209
f 5292 4547 6518
f 8228 4601 7185
f 4601 8228 9702
f 9702 5821 6819
f 6020 8938 1210
f 8938 6020 9526
f 8938 8280 1210
f 865 344 9404
f 8640 7635 2401
f 4849 8823 170
f 8823 4849 6266
f 88 8205 8777
f 4819 88 8777
f 89 5626 9432
f 245 6518 9357
f 8938 9526 7596
f 8280 8938 7596
f 8777 8823 8311
f 8777 7122 8823
f 8777 8205 7122
f 8679 7180 9433
f 7180 8679 9432
f 6111 7180 9432
f 9357 6518 6776
f 7142 7185 8981
f 7185 4601 8981
f 7357 5878 8469
f 8469 5878 7596
f 5878 7357 6531
f 8264 9526 5493
f 6020 7976 4683
f 6020 8957 8730
f 6020 8730 7976
f 9974 6742 172
f 6742 9974 5066
f 4342 4671 1177
f 8625 9433 5756
f 5756 9357 6776
f 6518 7185 5690
f 5528 8981 9702
f 8469 7596 9526
f 5493 284 8264
f 284 5493 7976
f 5493 4683 7976
f 7812 7302 6272
f 7302 7812 9995
f 9479 7812 6272
f 6346 8143 3537
f 5467 124 3537
f 8143 5467 3537
f 8679 122 6721
f 7162 8679 5467
f 124 8679 6721
f 8679 124 5467
f 4270 8679 9433
f 9092 8625 5756
f 7185 7142 5690
f 5528 6531 4615
f 6531 5528 6819
f 6713 310 3598
f 90 5826 7976
f 5826 90 9000
f 283 90 5523
f 90 283 9000
f 90 7976 5523
f 7302 5254 6272
f 6529 124 6721
f 6674 6529 6721
f 6721 7676 4697
f 123 4489 7676
f 4489 123 8625
f 4489 8625 9092
f 6679 7142 8981
f 6679 4615 9729
f 6679 8981 5528
f 6679 5528 4615
f 5817 8469 8669
f 9997 8507 5193
f 1320 1318 8339
f 8507 8669 5193
f 8846 7729 9104
f 8915 91 3729
f 91 6088 8048
f 91 8048 8049
f 6088 91 8915
f 91 8049 3729
f 8416 4670 5125
f 7302 7829 5254
f 6674 7915 7548
f 93 9570 4697
f 4697 9570 6721
f 9570 6674 6721
f 92 94 4697
f 94 92 247
f 121 92 4489
f 92 121 247
f 92 4697 7676
f 4489 92 7676
f 5817 7041 7357
f 7435 5817 8669
f 7435 8669 1216
f 110 5162 228
f 6301 8668 8503
f 7642 7562 3728
f 7346 8503 5363
f 8503 7346 3728
f 7346 8356 3728
f 5124 4504 6360
f 4504 8846 6360
f 4504 5124 9874
f 8915 6577 6360
f 8263 9612 7715
f 8263 7715 3745
f 6487 4861 6977
f 6977 4861 5125
f 7788 4861 6487
f 7829 6977 5254
f 7915 7829 4719
f 7915 4719 7548
f 93 95 7915
f 95 93 181
f 93 7915 9570
f 93 4697 181
f 94 115 4697
f 115 94 9923
f 5508 5906 8508
f 94 116 9923
f 8286 5898 1212
f 5898 8286 5690
f 5836 7379 5541
f 5520 98 5371
f 5520 5371 7419
f 9729 5520 7419
f 9224 98 5520
f 9224 5520 7041
f 5817 7435 9473
f 7041 5817 7946
f 5817 9473 7946
f 9473 7435 8809
f 7435 1216 8809
f 7090 7642 6522
f 4486 6051 6522
f 6051 120 6522
f 120 6051 3735
f 6216 6577 3743
f 8263 99 7291
f 99 8263 3745
f 8263 7291 3743
f 9612 8263 6577
f 7165 174 7715
f 7165 7715 3746
f 7165 3746 3751
f 8259 5031 3751
f 9082 8259 3746
f 3746 8259 3751
f 8259 9082 8562
f 7788 8562 9082
f 8416 7788 9082
f 9337 4376 6467
f 4376 9337 6977
f 6467 4376 6188
f 4376 6977 7829
f 4376 7915 6188
f 7915 5968 6188
f 100 95 7214
f 95 100 7915
f 95 181 7214
f 9821 96 178
f 116 96 6539
f 96 116 5092
f 178 96 5092
f 5540 97 7065
f 97 8021 1212
f 97 178 8021
f 178 97 5540
f 97 1212 7065
f 7065 5898 117
f 5898 7065 1212
f 117 5898 1213
f 7379 9802 5938
f 5836 8167 9802
f 9802 8167 1215
f 98 9224 104
f 9844 7090 6522
f 7090 9844 6936
f 9874 101 120
f 9874 120 3735
f 7443 9874 5124
f 99 7165 175
f 6184 99 175
f 99 6184 7291
f 7165 99 174
f 174 99 3745
f 107 7165 8951
f 5031 7165 3751
f 8951 7165 6427
f 6427 7165 3524
f 3524 7165 5031
f 8562 183 8259
f 4240 5567 6487
f 5968 7915 176
f 100 9704 176
f 9704 100 7214
f 100 176 7915
f 1351 8207 8350
f 5938 117 7379
f 5938 9802 7602
f 7602 9802 1215
f 8167 103 118
f 103 8167 9729
f 104 9224 6127
f 6127 9224 315
f 7946 9224 7041
f 9224 7946 315
f 7791 101 7714
f 101 7791 3742
f 101 9874 7714
f 6522 101 3742
f 120 101 6522
f 9874 106 109
f 9874 109 7714
f 106 7443 4568
f 7443 8250 4568
f 8250 7443 182
f 7443 6216 182
f 7291 6184 182
f 6184 8070 182
f 7165 107 175
f 5968 8691 6188
f 9704 9384 4273
f 108 6386 9821
f 6386 108 9704
f 7214 6386 9704
f 9821 102 3653
f 102 9821 5540
f 102 5514 3653
f 7065 117 3549
f 7065 3549 3649
f 117 5938 3648
f 5938 8609 3648
f 8609 5938 7602
f 7844 7602 1215
f 118 7844 1215
f 103 7419 3552
f 118 103 7844
f 7844 103 3643
f 103 3552 3643
f 104 7419 5371
f 7419 104 3552
f 3552 104 6127
f 7946 9473 4220
f 315 7946 5717
f 7946 4220 5717
f 6936 9844 9545
f 4639 105 8781
f 105 4639 9844
f 8781 105 5022
f 105 9844 6522
f 105 6522 3742
f 5022 105 3742
f 7791 9250 8359
f 9250 7791 7714
f 109 106 228
f 106 4568 228
f 7443 106 9874
f 8070 8250 182
f 8070 6184 175
f 107 114 175
f 114 107 6894
f 107 8951 6894
f 6467 8525 9337
f 8525 6467 8691
f 4273 5918 4425
f 108 9821 9253
f 9704 108 9384
f 9384 108 9253
f 3546 9821 3653
f 4639 8781 9844
f 3742 7791 8359
f 109 5162 7714
f 5162 109 228
f 4568 8250 4753
f 7133 8070 175
f 6894 7133 114
f 9384 5918 4273
f 9253 9821 7118
f 9821 3546 7118
f 8070 8408 8250
f 114 7133 175
f 8951 8355 6894
f 4568 4753 228
f 6069 8951 8453
f 4425 5918 4730
f 8359 9250 5774
f 5162 9250 7714
f 110 4753 6411
f 4753 110 228
f 8408 6411 8250
f 113 8408 8070
f 6894 5147 7133
f 7133 5147 4348
f 8359 5774 9872
f 8359 9872 5022
f 8359 5022 3742
f 6411 8408 6232
f 7200 6411 6232
f 7133 113 8070
f 7133 7662 4296
f 7662 7133 180
f 9370 6894 8355
f 6894 9370 5147
f 6830 6069 5931
f 8781 6546 4698
f 6546 8781 9872
f 8781 5022 9872
f 5774 9250 7942
f 9250 8219 7942
f 7200 110 6411
f 110 7200 6583
f 5162 110 6583
f 8408 4296 6232
f 7662 4348 9370
f 9370 7082 6686
f 6069 6830 9816
f 6830 5931 9956
f 5774 7942 9872
f 5162 6583 8219
f 7662 7789 6232
f 7789 7662 8107
f 7662 6232 4296
f 6830 9956 9816
f 6546 6609 6276
f 5052 6583 4502
f 6583 5052 8219
f 7200 111 4310
f 6583 7200 4310
f 7200 6232 7789
f 5245 8107 9156
f 9156 6686 179
f 9156 179 3683
f 7082 9956 8179
f 6686 7082 179
f 179 7082 3521
f 3521 7082 8179
f 9956 7082 9816
f 6276 6609 3509
f 3509 6609 5984
f 5728 9872 7332
f 5728 7332 8115
f 7942 7332 9872
f 8219 4540 7942
f 5052 6444 8219
f 4310 111 4502
f 4502 111 6605
f 111 7345 6605
f 3508 4664 7977
f 8933 5245 3518
f 5245 9156 3519
f 3518 5245 3519
f 8501 5728 3750
f 5728 8501 5984
f 7332 177 8115
f 7942 4540 177
f 177 4540 4397
f 4397 4540 4448
f 5245 8933 7789
f 8636 8933 3518
f 177 112 8115
f 112 177 3513
f 8115 112 6081
f 6081 112 3701
f 112 3513 5115
f 112 5115 3701
f 8933 8636 7476
f 8636 9392 7476
f 5728 8115 3750
f 7332 7942 177
f 4502 6583 4310
f 7345 9929 6605
f 7977 9177 166
f 7345 7789 8933
f 7789 8107 5245
f 6546 6276 6668
f 9872 6609 6546
f 9250 5162 8219
f 8408 113 4296
f 7133 4348 180
f 6069 9816 8355
f 6069 8453 7434
f 6069 7434 5931
f 8668 173 8305
f 9844 8781 6668
f 9545 9844 6668
f 9157 8525 6912
f 6188 8691 6467
f 5968 176 9704
f 5968 9704 4273
f 4425 5968 4273
f 9821 9923 6539
f 9923 9821 6386
f 182 6216 3743
f 3524 5031 8259
f 6977 9337 6487
f 4697 115 181
f 115 6386 7214
f 181 115 7214
f 116 6539 9923
f 5092 116 1211
f 8286 8021 6776
f 8021 8286 1212
f 6776 8021 5092
f 5898 5690 1213
f 7379 117 1213
f 7967 8503 5325
f 7642 3726 7562
f 7642 4486 6522
f 4486 7642 3728
f 119 8846 4504
f 9874 119 4504
f 119 9874 3735
f 6051 119 3735
f 6577 5124 6360
f 3739 7715 9612
f 7715 3739 9082
f 4861 8416 5125
f 8416 4861 7788
f 7829 7302 4719
f 7915 6674 9570
f 121 4489 9092
f 247 121 1211
f 121 9092 1211
f 8286 6776 5690
f 5836 7142 6679
f 7142 5836 5541
f 7357 9729 6531
f 173 8668 7562
f 8668 6301 7562
f 6301 8503 3728
f 8915 3729 9612
f 5377 7302 3532
f 9983 7025 5297
f 4270 122 8679
f 123 4270 8625
f 4270 123 7676
f 9092 5756 6776
f 5690 6776 6518
f 6819 5528 9702
f 116 94 247
f 8668 5325 8503
f 6098 7604 7729
f 7729 7604 4779
f 5363 8503 7967
f 7729 8356 6098
f 8049 9624 3729
f 3729 9624 3731
f 6101 9909 8978
f 8416 6101 6272
f 185 7812 9479
f 6101 5207 9479
f 6101 9479 6272
f 9995 7812 7020
f 124 6529 3537
f 4270 9433 8625
f 9357 5756 9433
f 6673 8300 8336
f 4779 8556 9104
f 4475 7104 6820
f 6088 4475 6820
f 9104 4475 6088
f 9138 125 6837
f 125 9138 6019
f 6837 125 8048
f 8048 125 8049
f 125 6019 8049
f 6019 9624 8049
f 5722 9076 9459
f 3721 9076 5722
f 5298 9974 7014
f 7014 9974 9068
f 8082 5207 8978
f 8978 5207 6101
f 5066 9974 5298
f 7020 5066 8117
f 5626 6111 9432
f 9433 7180 9357
f 4547 1209 8228
f 4547 8228 7185
f 4547 7185 6518
f 8541 8224 187
f 8556 5161 7680
f 5161 3712 7680
f 6748 9104 8556
f 9104 6748 4475
f 7151 5925 7930
f 7014 7359 3714
f 7014 3714 6738
f 189 6951 9265
f 6951 189 8996
f 7863 5298 7014
f 7079 8117 5066
f 7863 7079 5298
f 7079 7863 6224
f 7079 5066 5298
f 7696 171 7011
f 171 7696 4849
f 6266 7696 9504
f 7696 6266 4849
f 6266 4245 8311
f 8823 8117 170
f 8823 6266 8311
f 5208 8194 9563
f 5208 9563 5704
f 6223 127 8066
f 5573 8607 5821
f 7661 9727 6908
f 126 8595 194
f 8864 6549 9478
f 127 7222 9199
f 8607 169 1205
f 169 8607 8066
f 7206 7958 7271
f 7958 7206 5572
f 9460 196 7261
f 9460 7261 5751
f 132 7521 9466
f 7491 7130 7151
f 9727 4573 6908
f 6399 129 168
f 130 8325 9440
f 8864 7577 6709
f 8251 6709 9931
f 8150 6796 9199
f 6796 9531 9199
f 9531 8986 169
f 169 8986 1205
f 8986 4328 1205
f 5244 7958 5572
f 5545 9586 9714
f 9586 5545 3706
f 9715 5545 9714
f 199 9586 1724
f 1724 9586 8870
f 8340 5574 3510
f 9715 8340 3510
f 167 131 5624
f 131 167 9466
f 5624 131 9460
f 9460 131 9466
f 7634 132 9319
f 132 7634 3514
f 132 201 9319
f 201 132 9466
f 9446 5855 8447
f 5855 9446 9727
f 133 9243 6483
f 5964 6919 8325
f 9613 7577 6919
f 6660 134 6709
f 6709 134 9931
f 6773 9123 5572
f 5209 9771 7647
f 5209 4822 9771
f 6438 199 1724
f 202 6438 1724
f 137 9717 202
f 6438 9717 9714
f 9717 6438 202
f 164 9177 7977
f 9177 164 9548
f 135 167 5624
f 135 9177 9548
f 9177 135 5624
f 135 9548 8410
f 7162 8143 4895
f 8548 7549 9949
f 7549 8548 5239
f 138 136 5008
f 5008 136 8447
f 6660 7577 8984
f 4822 9123 9771
f 9771 9123 7902
f 137 202 217
f 9717 137 3508
f 203 137 217
f 137 203 4664
f 137 4664 3508
f 7977 139 164
f 139 7977 4664
f 8410 7267 7418
f 9949 7381 8548
f 9959 8463 5855
f 8463 9959 5158
f 165 8594 6956
f 8594 7037 6956
f 5871 8984 7577
f 6315 6431 7902
f 6431 6315 6002
f 139 7417 4926
f 7417 139 1749
f 164 139 4926
f 1749 139 4664
f 7417 9548 4926
f 7267 8009 7921
f 9548 8009 8410
f 8009 7267 8410
f 5310 7418 7267
f 140 161 162
f 161 140 8212
f 140 9949 8212
f 162 9496 5158
f 141 5087 237
f 7037 5029 6956
f 9613 5847 8984
f 9613 8984 5871
f 6215 6660 8984
f 7902 8022 9771
f 5277 7417 220
f 220 7417 1749
f 8009 7417 5277
f 5310 7267 6559
f 5409 9949 6335
f 3960 4674 9326
f 9367 142 9278
f 142 9367 205
f 5087 142 237
f 142 205 237
f 9367 8879 205
f 8479 7050 4361
f 4361 7050 4281
f 6493 9613 7050
f 8984 5847 8320
f 6215 9375 9454
f 5277 7285 208
f 7285 5277 220
f 156 7921 208
f 7921 8009 5277
f 208 7921 5277
f 5668 5906 9367
f 143 7777 235
f 143 235 236
f 145 157 1197
f 157 145 1198
f 145 1197 4361
f 6312 8479 9875
f 9875 8479 4361
f 8320 5847 7517
f 7285 156 208
f 7285 220 4263
f 146 7921 210
f 4803 146 211
f 146 4803 6559
f 7921 146 6559
f 146 210 7272
f 211 146 7272
f 149 147 4803
f 147 149 6545
f 147 6335 4803
f 6335 147 9840
f 147 6545 9840
f 6429 9218 6249
f 9218 9654 4396
f 9654 8508 4396
f 8508 9654 232
f 9654 209 230
f 9654 230 232
f 160 5508 233
f 5508 232 233
f 9150 9113 157
f 157 9113 1197
f 9875 158 4553
f 6312 9875 8285
f 9375 6008 5366
f 148 7272 210
f 7272 148 6456
f 148 210 7285
f 148 7285 1743
f 6456 148 1743
f 6828 149 211
f 149 4803 211
f 149 6828 6545
f 6545 8435 9840
f 9377 9072 209
f 209 9072 230
f 9150 157 9649
f 7913 9113 9585
f 234 8330 9875
f 8320 7517 8342
f 8330 6254 8030
f 7718 8342 7517
f 151 6984 9399
f 9399 6984 7957
f 9375 7503 6008
f 7361 8038 9190
f 150 152 4628
f 152 150 9485
f 150 5752 7258
f 150 4628 231
f 6254 150 231
f 9485 150 7258
f 4499 9213 8030
f 9213 4499 2561
f 4499 6254 231
f 4499 231 2561
f 6718 151 9399
f 5472 6275 9005
f 5890 152 6113
f 152 9485 6113
f 9213 8050 2559
f 4622 5148 9627
f 6275 5916 7361
f 7922 8685 7826
f 8342 5603 6957
f 6687 7499 7416
f 5057 8103 7919
f 212 6957 5603
f 213 8685 8653
f 7920 7896 7033
f 4244 7896 7920
f 6525 6408 7487
f 5603 4530 6696
f 6696 9962 5603
f 9962 6696 6780
f 9962 212 5603
f 6501 6560 6998
f 6501 6998 213
f 6501 213 8653
f 153 5473 5064
f 153 5064 5934
f 153 5934 5134
f 7033 153 5134
f 5758 153 4215
f 153 5758 5473
f 4215 153 5380
f 153 7033 5380
f 5186 7487 6408
f 9940 6687 5825
f 9940 9736 5057
f 6696 5444 5140
f 7487 8386 5410
f 7487 4645 8386
f 4645 7487 5186
f 8027 6696 5140
f 154 6780 6696
f 8386 9428 5410
f 9428 6657 8824
f 6687 7304 5825
f 5825 7304 6478
f 7064 154 6696
f 6568 7997 7432
f 7997 6568 9339
f 6478 7304 6657
f 6478 6657 5803
f 6560 8998 6998
f 6785 7432 7997
f 9065 6785 7997
f 9167 9428 8386
f 8998 6560 6931
f 215 155 7432
f 155 215 4326
f 6568 155 5546
f 5546 155 4326
f 7432 155 6568
f 9241 6681 6122
f 8998 9740 6998
f 5320 7927 6036
f 9972 9630 7811
f 9918 9241 5546
f 9241 5803 9167
f 7078 5803 2541
f 6931 7064 8998
f 5634 5051 7448
f 5422 6785 9065
f 5803 7078 6478
f 8027 7064 6696
f 9972 7927 5320
f 5373 9972 5320
f 9428 9167 5803
f 4242 7811 5795
f 5795 7811 9630
f 5051 8671 5934
f 8671 5051 5634
f 9065 7997 9339
f 9065 9339 8671
f 8386 4645 6681
f 9428 8824 5410
f 9736 5825 6478
f 6931 6560 6780
f 5134 7920 7033
f 7920 5134 8671
f 6998 8685 213
f 4242 8741 244
f 8741 4242 246
f 6408 6525 5916
f 5865 7416 6525
f 9005 6275 6592
f 6592 6275 9190
f 8050 9213 2561
f 7718 7919 8103
f 207 6718 9399
f 8038 6267 2562
f 6267 9175 2562
f 5752 6772 7258
f 6524 9637 7830
f 7727 5752 6254
f 7957 6957 9399
f 5167 7830 8022
f 6759 5167 8022
f 7921 156 210
f 210 156 7285
f 6828 211 7272
f 9377 6593 9072
f 8699 9218 4396
f 5906 5508 9367
f 5508 160 9367
f 9649 157 1198
f 4553 158 1197
f 1197 158 4361
f 5366 6008 9152
f 7267 7921 6559
f 6335 6559 4803
f 5668 8699 5906
f 5668 9367 9278
f 8479 6493 7050
f 7957 6984 9375
f 9949 6559 6335
f 162 161 8635
f 6431 5366 7902
f 5366 6431 9375
f 163 9933 8022
f 9548 164 4926
f 6606 7037 8594
f 6438 9714 199
f 200 166 9177
f 166 200 9717
f 166 9717 3508
f 200 9177 5624
f 201 167 9319
f 167 201 9466
f 3514 7549 7521
f 9445 5855 9727
f 195 9586 3706
f 9586 199 9714
f 3510 5574 5751
f 200 5624 9460
f 196 9466 5215
f 197 8564 9243
f 6315 9123 6773
f 7647 9771 8961
f 7151 7130 5925
f 5615 9466 7521
f 7491 9328 7130
f 7130 9328 8023
f 7661 6908 6738
f 8996 6403 8067
f 284 5826 9000
f 9440 6919 7577
f 6549 8864 6464
f 5572 9123 5244
f 4793 191 4786
f 191 4793 3707
f 8541 187 3711
f 9644 191 3710
f 5161 7625 3712
f 7930 5925 9909
f 8023 7359 7130
f 189 7863 6738
f 6738 7863 7014
f 4245 4819 8311
f 7222 8150 9199
f 9531 169 8066
f 8224 5644 9644
f 8556 7057 8541
f 8556 8541 5161
f 8556 7680 6748
f 7104 7680 8624
f 7680 7625 8624
f 8624 6820 7104
f 6820 8624 6441
f 8624 8745 6441
f 9138 6837 6441
f 7551 9138 6441
f 9538 5833 7551
f 5833 9538 6019
f 4465 9909 9538
f 9538 9909 5722
f 5722 9909 3721
f 8978 7359 9068
f 5704 9563 186
f 7206 5096 5572
f 6748 7104 4475
f 6820 6441 6837
f 8048 6820 6837
f 9538 5722 6019
f 4819 8777 8311
f 8807 5644 4789
f 7427 8807 3713
f 3713 8807 4789
f 8224 8541 7057
f 6748 7680 7104
f 7551 5833 9138
f 4465 7930 9909
f 7359 7014 9068
f 7180 9478 9357
f 5632 8251 6796
f 8150 7222 8228
f 187 8224 9644
f 8745 7551 6441
f 7023 7930 4465
f 171 9265 7011
f 8251 9931 6796
f 188 7680 3712
f 7130 7359 5925
f 5925 7359 8978
f 6224 7863 189
f 6224 189 9265
f 8807 9644 5644
f 9909 5925 8978
f 9931 5657 6796
f 4789 4427 3717
f 3717 4427 3720
f 4427 8300 3720
f 8224 4779 7604
f 8336 8224 7604
f 8048 6088 6820
f 5722 9459 9624
f 6019 5722 9624
f 8082 172 5207
f 172 8082 9974
f 172 6742 185
f 5207 172 185
f 8978 9068 8082
f 8823 7020 8117
f 7020 6742 5066
f 6742 7020 7812
f 8823 7122 9995
f 7967 5325 3720
f 5325 8668 4329
f 3720 5325 4329
f 7967 6673 5044
f 4868 9909 6101
f 9076 9909 4868
f 6742 7812 185
f 7020 8823 9995
f 8305 173 9876
f 9876 173 3726
f 3726 173 7562
f 8356 4486 3728
f 5363 7967 5044
f 184 5363 5044
f 7604 6673 8336
f 7604 184 6673
f 184 7604 6098
f 6360 8846 9104
f 8915 9612 6577
f 6272 4820 4670
f 4820 6272 5254
f 5124 6577 6216
f 4868 8416 9082
f 5125 4820 5254
f 7443 5124 6216
f 7291 182 3743
f 7715 174 3745
f 7788 6487 5567
f 6977 5125 5254
f 4698 6546 6668
f 8453 6427 183
f 183 6427 3524
f 9470 7597 5872
f 7299 4240 6487
f 6668 6276 7797
f 7797 6276 6722
f 6609 5728 5984
f 8453 8951 6427
f 8951 6069 8355
f 7434 8453 4914
f 6623 9976 4914
f 8525 7299 9337
f 7299 8525 9157
f 5968 4425 8691
f 6722 6276 3509
f 5728 6609 9872
f 6722 6400 7797
f 5416 8115 6081
f 8115 5416 3750
f 9370 4348 5147
f 9976 7434 4914
f 8459 9976 6623
f 9157 8459 6623
f 9157 6623 7299
[truncated: 298,285 more chars]
