# Supplementary material for: The Slothful Claw: Osteology and Taphonomy of Nothronychus mckinleyi and N. graffami (Dinosauria: Theropoda) and Anatomical Considerations for Derived Therizinosaurids
Source: PLoS One. 2015 Jun 10;10(6):e0129449. doi: 10.1371/journal.pone.0129449 (PMC4465624; doi:10.1371/journal.pone.0129449)
Supplement: S1 Multimedia — (A) UMNH VP16420 caudal vertebra (B) UMNH VP16420 caudal vertebra (C) UMNH VP16420 caudal vertebra (D) UMNH VP16420 left scapula (E) UMNH VP16420 right scapula (F) UMNH VP16420 humerus (G) UMNH VP16420 ulna (H) UMNH VP16420 radius (I) UMNH VP16420 manual claw (J) UMNH VP16420 pubis (K) UMNH VP16420 ischium (L) UMNH VP16420 femur (M) UMNH VP16420 tibia (N) UMNH VP16420 fibula (O) MSM P2117 caudal vertebra (P) MSM P2117 scapula (Q) MSM P2117 left humerus (R) MSM P2117 right humerus (S) MSM P2117 antebrachial element (T) MSM P2117 ulna (U) MSM P2117 manual phalanx (V) MSM P2117 left ischium (W) MSM P2117 left tibia (X) MSM P2117 right tibia (Y) MSM P2117 fibula (Z) MSM P2117 metatarsal (AA) MSM P2117 pedal claw (BB) MSM P2117 gastralia (CC) MSM P2117 gastralia. (ZIP) [file pone.0129449.s011.zip › MultiS5-NGRScapula.obj]

# Studio
g Polygonal_Model_1
# Number of geometric vertices: 12988
v 93.89109164 -84.79650319 7.31686316
v 92.46678650 -82.35984296 6.34434680
v 91.56999737 -82.47999847 12.33999990
v 89.02781457 -82.83410221 21.20994776
v 89.82965350 -88.16052228 25.24046227
v 96.78640962 -90.29884636 10.61496697
v 95.75633705 -92.36438572 5.60111972
v 98.46378863 -94.16364878 8.90656095
v 98.50999713 -95.20000219 14.70999978
v 95.06652504 -95.11267394 23.59393239
v 94.86529976 -98.79905730 26.36520565
v 101.15048289 -101.49068385 8.90220702
v 95.39921582 -108.85084420 27.68269368
v 103.11677307 -107.04285651 6.64842827
v 104.57617044 -105.62370718 15.86841233
v 104.55000401 -106.91999644 20.39000392
v 105.10631651 -109.05141383 7.36570312
v 108.39182884 -111.85108870 9.22629517
v 106.21605814 -113.49293590 25.97785555
v 102.59854794 -115.29012769 27.55591087
v 111.02196574 -113.52176964 17.08991081
v 109.37488079 -114.92383480 24.23600294
v 111.00528389 -116.37878418 9.55913588
v 112.97000200 -115.91000110 17.26000011
v 108.82317275 -118.10364574 26.44768916
v 111.81104183 -118.03223193 9.46224853
v 114.11000043 -118.35999787 12.26000022
v 104.25262898 -123.96193296 27.64246799
v 113.44447732 -123.14204872 25.91968328
v 109.51377451 -125.12020767 27.09249593
v 115.62225223 -125.74370205 25.46419576
v 108.96212608 -130.60739636 27.65656635
v 118.80211532 -126.02603436 11.86093502
v 114.12233114 -130.80124557 27.00412087
v 112.59194463 -132.05669820 27.66014263
v 124.99762326 -130.40488958 19.08539236
v 121.84000015 -133.15999508 25.30999854
v 116.44790322 -134.39944386 26.89876035
v 112.87795007 -138.84232938 27.73853205
v 126.86541677 -132.87791610 20.16977035
v 124.34291840 -134.89943743 25.08781105
v 118.95684153 -139.18116689 27.41965652
v 113.41788620 -140.78634977 27.85461582
v 126.58178806 -136.63874567 24.87188391
v 120.43952197 -140.73501527 27.56573074
v 131.75317645 -138.83265853 21.22064680
v 128.35447490 -136.50190830 23.40592071
v 123.21015447 -142.93234050 27.00106986
v 119.75650489 -145.72770894 28.11978757
v 129.32999432 -144.38000321 26.22999996
v 125.81092119 -147.46804535 27.31166780
v 121.89361453 -148.85115623 28.14791352
v 134.43158567 -141.63795114 18.14304478
v 133.69202614 -147.60631323 25.60904063
v 129.99503314 -146.91138268 26.33518539
v 125.24467707 -152.29521692 28.01081352
v 140.27830958 -147.81597257 21.42687328
v 137.18025386 -144.47212219 20.54305375
v 137.76014745 -149.86713231 24.97154847
v 133.69816542 -151.89543366 26.60508826
v 129.56222892 -154.75943685 27.79575996
v 130.36370277 -151.11896396 27.07242407
v 139.37053084 -153.00582349 13.42747919
v 139.96197283 -147.75091410 18.72196235
v 143.21529865 -151.57727897 22.27848209
v 139.89013433 -153.46351266 25.45656450
v 137.19783723 -155.64720333 26.84315108
v 137.74952292 -152.82930434 26.03054419
v 131.70185685 -159.10705924 27.66561508
v 133.21696222 -154.06277776 27.20794454
v 143.53238046 -155.47618270 15.19570407
v 146.50328457 -154.98735011 22.48368412
v 143.12633872 -153.36871147 24.04536493
v 142.83871651 -157.96200931 24.98886548
v 133.89031589 -162.40042448 27.99660340
v 148.75632524 -159.06544030 17.37905666
v 145.30524611 -161.04920208 25.22746846
v 137.72194088 -165.30139744 28.47419865
v 137.05842197 -161.55175865 28.07568014
v 134.06591117 -168.08891296 28.66950631
v 150.62880516 -160.43722630 17.70689711
v 152.40535140 -161.63821518 23.68490584
v 150.58530867 -163.05987537 24.50157516
v 144.97491717 -162.20064461 25.61309002
v 142.55091548 -166.90471768 27.22463571
v 140.03790915 -163.97899389 27.27434039
v 137.31794059 -170.03196478 28.71119045
v 152.79600024 -162.22196817 18.08170415
v 153.92901003 -162.78402507 23.36287498
v 151.37012303 -164.74145651 25.04585311
v 150.46840906 -169.26990449 26.19738504
v 144.89527047 -168.69550943 26.95991844
v 143.23362708 -170.44599354 27.99482271
v 138.08067143 -171.01550102 28.63102965
v 153.18600833 -165.69438577 16.24641381
v 156.59236908 -164.80663419 21.26875147
v 154.14333344 -167.17514396 25.61025694
v 152.50989795 -167.92809963 25.85860342
v 150.50524473 -169.96766627 26.38364024
v 155.18000722 -166.98999703 17.26000011
v 157.66832232 -166.11446440 21.45959623
v 153.04543078 -170.55413127 26.30611137
v 146.58424258 -173.76971245 27.77991816
v 142.31389761 -177.25056410 29.64425087
v 155.58999777 -168.72000694 16.32000133
v 158.96835923 -168.67850721 23.89348485
v 151.73161030 -174.07014966 27.31743269
v 155.69792688 -172.53346741 27.08742395
v 148.15516770 -177.94480920 28.41930836
v 156.58663213 -172.20795155 15.83395712
v 160.29721498 -170.68174481 20.24933696
v 148.21103215 -178.90904844 28.60255167
v 143.72000098 -180.51999807 30.15000001
v 160.87199748 -172.92022705 25.25032125
v 158.15015137 -174.43871498 26.87775157
v 154.87335622 -176.86958611 27.34434232
v 151.31989121 -178.59378457 28.16132829
v 146.97660506 -181.70814216 28.98524329
v 159.14483368 -175.33351481 26.38831735
v 155.98699450 -178.37907374 27.32439712
v 152.42999792 -180.09999394 29.19000015
v 146.89999819 -183.72000754 30.25000729
v 162.43563592 -174.78965223 25.00411682
v 161.08836234 -175.17375946 26.08342469
v 158.01174939 -178.25807631 28.02861482
v 154.15999293 -180.79000711 28.98999490
v 149.23951030 -183.93963575 29.04133685
v 163.87170553 -175.16595125 21.20014094
v 159.34881568 -179.32173610 28.06317247
v 155.63592315 -181.78613484 28.98368612
v 151.36000514 -184.57999825 29.88999896
v 164.70989585 -176.70562863 20.99894732
v 165.26710987 -178.08328569 23.62222783
v 163.85999322 -178.76414955 25.88893473
v 159.67999399 -181.28000200 28.58000062
v 155.75000644 -183.86000395 29.50000018
v 151.42999589 -186.70000136 30.38999811
v 165.88167846 -178.49460244 21.74894139
v 165.05877674 -179.18112874 25.04418232
v 161.87107563 -182.05240369 27.06825361
v 158.68763626 -184.27562714 29.13830802
v 166.17047787 -180.87470531 18.44439283
v 166.63584113 -180.15120924 22.45437168
v 165.04554451 -181.79145455 25.96045472
v 161.85446084 -184.70589817 28.55985798
v 156.68280423 -188.01783025 28.50623429
v 167.21449792 -182.06393719 18.89091358
v 167.10551083 -181.18469417 22.32203819
v 166.17581248 -182.06967413 25.03401600
v 167.66464710 -183.25766921 18.33712868
v 171.63467407 -183.95231664 22.74582721
v 171.18933797 -184.43475664 24.71596561
v 167.29000211 -186.64999306 28.55000086
v 163.29999268 -189.35999274 29.62999791
v 159.21999514 -192.08000600 30.51999956
v 170.12596130 -183.95239115 20.11089958
v 172.97786474 -184.74024534 23.17743562
v 172.25731909 -185.75423956 25.68570152
v 168.04000735 -188.85000050 28.96999940
v 163.61999512 -191.81999564 29.96000089
v 161.08000278 -193.51999462 30.51999956
v 156.13499284 -198.45274091 29.86123972
v 172.03609645 -186.88388169 18.73595826
v 174.44664240 -185.70332229 23.05485494
v 174.07171428 -186.76675856 25.89355968
v 171.01271451 -188.14979494 27.13271603
v 167.17000306 -191.98000431 29.72999960
v 162.55000234 -195.12000680 30.92999943
v 174.46084321 -187.75770068 19.75838095
v 176.37638748 -187.11464107 23.98274094
v 176.08961463 -188.35167587 26.30452439
v 172.27999866 -190.95000625 28.86000089
v 167.88999736 -193.90000403 29.84999865
v 164.37999904 -196.29999995 30.85999936
v 160.60000658 -198.87000322 31.84000030
v 174.66568947 -189.33580816 18.87204126
v 177.74923146 -189.19500709 26.13735013
v 176.93151534 -190.66071510 27.24788524
v 171.68000340 -193.83999705 29.45999987
v 167.62000322 -196.61000371 30.54999933
v 163.39999437 -199.47999716 31.66000172
v 175.04730821 -190.24480879 18.63610931
v 178.70248854 -190.01445174 21.54885046
v 180.71717024 -190.50674140 24.40647595
v 179.27600443 -191.79926813 27.05191821
v 174.70000684 -194.44000721 29.43000011
v 166.40999913 -200.09000599 31.58999979
v 176.90701783 -193.72811913 18.34885962
v 181.72891438 -191.85863435 22.42137305
v 183.09222162 -192.25199521 25.73056147
v 180.62503636 -193.28500330 27.25162357
v 177.39999294 -195.14000416 28.76999974
v 173.29999804 -197.99000025 30.02999909
v 169.06000674 -200.97999275 31.56000003
v 179.61621284 -193.84746253 19.17826757
v 183.29411745 -192.68606603 26.40525624
v 176.68999732 -198.36999476 29.88000028
v 172.45000601 -201.29999518 31.16000071
v 168.22999716 -204.19000089 32.29000419
v 180.83786964 -195.46602666 19.32985336
v 185.52184105 -194.18042898 24.07062240
v 183.26598406 -192.75231659 26.57228708
v 182.20303953 -197.49137759 26.93564817
v 178.35000157 -199.83999431 29.96000089
v 173.75999689 -202.96999812 31.16999939
v 169.86000538 -205.69001138 32.37999231
v 184.15968120 -197.51928747 20.07064410
v 183.38112533 -192.73844361 26.49495751
v 178.58000100 -202.27000117 30.48999980
v 172.28999734 -206.59999549 32.29999915
v 185.22332609 -197.46477902 20.64104192
v 187.82536685 -196.49054110 23.71088229
v 189.04000521 -197.53000140 27.97000110
v 181.45999312 -202.94000208 30.54999933
v 176.33000016 -206.34000003 31.47000074
v 184.97978151 -200.29461384 19.77384277
v 188.86372447 -198.44041765 22.32835256
v 191.65000319 -197.73000479 25.50000139
v 190.55999815 -199.20000434 28.55999954
v 186.38999760 -202.03000307 29.34000082
v 183.15000832 -204.42000031 30.78000061
v 177.13364959 -208.52699876 32.00411797
v 187.17038631 -201.63694024 20.10681108
v 191.07326865 -200.26816428 23.60149100
v 194.29999590 -199.01999831 27.31000073
v 190.09999931 -202.16999948 29.30000052
v 185.85999310 -205.15999198 30.50999530
v 183.40000510 -206.89000189 31.29000217
v 179.04999852 -207.16999471 31.67999908
v 189.82732296 -203.27630639 20.35844699
v 190.42000175 -204.69999313 29.89999950
v 185.47999859 -208.19999278 31.41999990
v 194.36806440 -204.38304543 23.91911671
v 194.16837394 -204.49982584 25.98339133
v 192.21000373 -206.33000135 29.88000028
v 187.86999583 -209.49999988 31.50999919
v 191.34999812 -207.36999810 20.26000060
v 194.80527937 -205.81711829 22.52480760
v 194.53765452 -207.33991265 27.34100260
v 191.78999960 -209.94000137 31.10000491
v 189.29000199 -211.72000468 31.87000006
v 186.58000231 -213.60999346 32.62000158
v 194.25149262 -208.19951594 20.89439891
v 196.82042301 -208.79955590 25.71659721
v 196.42999768 -209.59000289 28.85999903
v 192.73999333 -212.64000237 31.44000098
v 190.29000401 -214.38999474 32.21999854
v 184.11000073 -218.52000058 33.19999948
v 181.40999973 -217.08999574 33.61000121
v 181.28000200 -220.51000595 34.00000185
v 197.29831815 -210.46672761 22.48552069
v 198.92396033 -212.96644211 26.88336931
v 196.80000842 -213.22999895 31.23000078
v 194.26000118 -215.05999565 31.97000176
v 184.67999995 -221.54001892 33.56999904
v 198.75934720 -212.53609657 23.83921482
v 199.17502999 -214.40258622 27.83744223
v 196.91999257 -216.52999520 31.89999983
v 194.18999553 -218.48000586 32.60999918
v 185.61999500 -224.37000275 34.23000127
v 198.95914197 -216.65713191 20.77553049
v 199.94232059 -215.79825878 27.15841495
v 198.25999439 -221.66998684 32.93999285
v 200.72691143 -218.67215633 25.56872554
v 200.32000542 -224.80000556 33.05000067
v 200.72422922 -222.13789821 22.50943892
v 201.35821402 -222.76237607 24.67199042
v 202.17722654 -224.70925748 27.30246261
v 198.80999625 -227.83000767 33.76000002
v 201.00277662 -227.81558335 30.19280173
v 201.60999894 -228.86000574 33.14999864
v 198.88077676 -230.88771105 34.03647244
v 201.81259513 -226.67637467 23.62504043
v 202.58913934 -227.25585103 25.11592396
v 198.99718463 -232.29454458 34.23404321
v 201.35179162 -231.27157986 30.69444001
v 201.04999840 -232.27000237 34.12000090
v 203.39857042 -231.97369277 26.19295940
v 202.20980048 -230.36947846 23.50127697
v 201.21032000 -235.22987962 34.32064876
v 203.38734984 -233.97669196 25.33958666
v 202.49773562 -234.54155028 30.39021604
v 203.45640182 -237.45650053 26.95153281
v 202.51329243 -236.84526980 30.49677983
v 201.67000592 -239.34000731 34.52000022
v 202.96484232 -237.21854389 23.73431623
v 203.30078900 -238.86328936 24.65882525
v 203.85427773 -240.44707417 28.77704240
v 201.48000121 -243.16999316 35.05000472
v 196.25000656 -230.37999868 33.95999968
v 201.27911866 -219.88523006 23.48982729
v 200.91244578 -220.20548582 26.00534819
v 202.08013058 -220.44146061 29.10416946
v 199.91999865 -223.21000695 32.46999905
v 196.38000429 -225.72000325 33.28999877
v 200.34107566 -217.00005233 24.94128793
v 200.00448823 -215.84048867 27.21579745
v 201.12122595 -218.81435812 23.63257669
v 200.51714778 -219.81813014 27.77727507
v 195.71000338 -221.00000083 32.71000087
v 197.05671072 -224.85807538 33.07917342
v 191.60999358 -223.83999825 33.56000036
v 187.11000681 -226.83000565 34.15999934
v 198.21226597 -211.47257090 23.50678109
v 199.52586293 -214.32450414 26.39278583
v 198.33000004 -213.37999403 30.76999635
v 199.32183623 -214.54319358 27.86169946
v 194.60999966 -216.00000560 31.84999898
v 198.22192192 -216.00806713 31.15244955
v 196.35520875 -220.48527002 32.45140612
v 190.25999308 -218.96000206 32.54999965
v 193.42142344 -218.27735007 32.30619058
v 185.19000709 -222.35000134 33.33000094
v 181.36000633 -224.94000196 34.15000066
v 185.01894176 -226.11072659 34.14950147
v 195.61679661 -207.27203786 23.00738171
v 195.80946863 -208.47523212 27.07642131
v 198.61370325 -213.03284168 30.21365963
v 193.15999746 -210.84000170 30.50000034
v 196.02413476 -213.05920184 30.88224120
v 188.74999881 -213.93999457 31.75999969
v 192.23611057 -213.93162012 31.46125004
v 184.50999260 -216.84999764 32.72999823
v 188.36328387 -216.73496068 32.32271224
v 185.77268720 -219.94824708 33.00225362
v 180.68000674 -219.41000223 33.47999975
v 184.42967534 -221.26357257 33.28254819
v 196.05000317 -202.07999647 25.87000094
v 196.24859095 -207.63257146 24.73477833
v 193.15999746 -204.56999540 28.73999625
v 194.19156015 -208.83165300 27.79391594
v 189.18000162 -207.40999281 30.24999984
v 191.01391733 -210.65840125 30.73670156
v 184.91999805 -210.40000021 31.53999895
v 188.88312578 -208.26369524 30.48286214
v 180.04000187 -213.67000043 32.49999881
v 188.55974078 -199.07221198 21.61712758
v 191.88000262 -198.92999530 26.45999938
v 191.97586179 -201.43607259 24.74777773
v 193.41067970 -203.38396728 25.70857853
v 188.15000355 -201.79000497 28.82000059
v 190.96419215 -200.51664114 27.45216154
v 190.72940946 -203.87415588 28.96586433
v 183.82999301 -204.79999483 30.22000007
v 179.00000513 -208.12000334 31.53000027
v 183.25310946 -208.00438523 31.09095059
v 182.38018453 -211.68304980 31.96088225
v 174.40000176 -211.19999886 32.59000182
v 179.26913500 -211.13574505 32.08690137
v 169.90999877 -214.12000060 33.33999962
v 172.97504842 -213.65635097 33.06354955
v 183.92746150 -196.44989073 20.39002255
v 187.54759431 -196.92221284 25.27789026
v 189.52593207 -199.09176230 22.41935022
v 188.78670037 -198.54444265 27.11690217
v 186.22379005 -198.72386754 27.66441740
v 178.79000306 -201.91000402 30.09000048
v 182.10139871 -202.38962770 29.63129245
v 180.29248714 -204.98110354 30.64928204
v 173.96000028 -205.19000292 31.39999881
v 175.89214444 -208.23571086 31.84362128
v 169.30000484 -208.32000673 32.66999871
v 172.33261466 -206.96209371 31.98457509
v 171.35509849 -212.53357828 33.01806748
v 179.85290289 -193.27069819 19.62436549
v 186.07403338 -194.84780729 24.53895099
v 183.05003643 -192.90274382 26.80563554
v 183.59856308 -196.42125070 26.57056414
v 178.01000178 -196.06000185 28.57000008
v 178.59540880 -198.47914577 29.13043462
v 173.05999994 -199.42000508 29.96000089
v 176.29270256 -197.89502025 29.23469059
v 169.12001371 -202.16000080 31.38000146
v 170.70017755 -205.25766909 31.83603287
v 164.22000527 -205.32999933 32.35999867
v 167.44658351 -204.91698384 32.06842393
v 177.48303711 -188.72809410 21.43628336
v 180.02359569 -191.91509485 20.88596858
v 179.24278975 -190.35197794 26.17557533
v 183.95279348 -193.14604998 25.31875297
v 181.23213947 -191.76277518 26.29975043
v 174.46540296 -191.02071226 27.61191502
v 169.84999180 -195.39000094 29.48999591
v 171.27434909 -200.59148967 30.58529459
v 167.55954921 -202.61055231 31.57475218
v 160.92999279 -201.29999518 31.81999922
v 164.11501169 -200.19200444 31.31381050
v 172.58094251 -185.05837023 21.05202153
v 174.61539805 -186.07909977 24.49612506
v 177.76101828 -188.13581765 24.40050431
v 172.50616848 -187.35583127 26.75140277
v 175.71625113 -187.18448281 25.24403855
v 174.50833321 -188.89357150 27.09721029
v 167.95000434 -190.71000814 28.99999730
v 172.73911834 -189.73287940 27.49868669
v 167.60964692 -193.91708076 29.50921282
v 157.06609190 -197.70373404 29.76352908
v 162.16987371 -196.16749883 30.60119972
v 160.53837538 -199.44402575 31.46352991
v 155.73179722 -198.58118892 29.77555618
v 158.00829232 -200.17404854 31.73214570
v 167.81394184 -182.39524961 19.71503161
v 166.93995893 -182.36815929 24.55459163
v 169.87030208 -183.04657936 22.24065736
v 173.75920713 -185.32681465 23.84869009
v 166.24000669 -186.00000441 28.04999799
v 170.40561140 -185.51543355 25.99278837
v 162.21000254 -188.73000145 29.34000269
v 165.51287472 -187.60168552 28.56575511
v 165.93058407 -191.20474160 29.28997576
v 157.74999559 -191.60999358 30.34999967
v 155.80378473 -198.24299216 29.86114100
v 165.83430767 -179.17378247 19.77714151
v 165.98041356 -179.56709862 23.70346710
v 167.54853725 -181.73201382 21.33183181
v 163.59639168 -182.09272623 26.77692659
v 166.63649678 -183.47044289 25.67753568
v 160.53868830 -184.40118432 28.77392061
v 164.89586234 -183.51556361 26.36310086
v 155.80290556 -187.68019974 28.52045000
v 160.15981138 -185.28990448 28.97719480
v 152.51000226 -189.52000141 30.47000244
v 155.92694283 -188.67948651 28.64273079
v 152.72413194 -190.63861668 30.63552640
v 151.65671706 -190.13582170 30.63140064
v 164.53249753 -180.42339385 26.01573244
v 158.44167769 -180.75814843 28.33428606
v 162.63118386 -180.06870151 26.75560676
v 154.98000383 -183.03999305 29.09000032
v 156.59187734 -187.26986647 28.40053476
v 151.12000704 -185.47999859 29.90000322
v 146.85279131 -186.30500138 29.36680242
v 150.60307086 -188.64327669 30.46470322
v 143.75999570 -189.98999894 30.92000075
v 156.60999715 -177.66000330 27.78000012
v 153.46999466 -179.72999811 28.76999974
v 156.45121038 -181.30575120 28.60652842
v 149.27823842 -182.24838376 28.88179384
v 153.33861113 -181.67068064 29.03828211
v 146.65000141 -183.99000168 30.07000685
v 143.01000535 -186.22000515 30.59999831
v 146.60134912 -185.51202118 29.32172082
v 144.23827827 -188.15498054 30.72918952
v 156.59292042 -170.46996951 16.13408513
v 159.50480103 -171.34448886 25.35044402
v 153.53886783 -178.44730616 27.81011350
v 149.65948462 -177.59317160 28.21778879
v 147.40616083 -179.99173701 28.80177088
v 157.02751279 -169.22214627 17.21607149
v 159.70090032 -168.91404986 22.19473757
v 158.75519812 -169.66760159 24.89439398
v 150.32370389 -174.94148016 27.67340280
v 154.01406586 -167.28615761 16.10890776
v 151.02648735 -172.12305963 26.89795569
v 145.66700161 -174.26855862 27.93766558
v 142.37014949 -177.57873237 29.48846482
v 138.01820576 -179.01344597 28.91523018
v 154.43025529 -165.14444351 17.47947745
v 156.35891259 -165.14438391 19.77128536
v 155.22921085 -167.40618646 25.41520819
v 151.54425800 -169.85234618 26.30874701
v 147.37038314 -171.71685398 27.18671411
v 143.09577644 -174.10023510 28.16026472
v 140.00508189 -175.64700544 28.55797112
v 136.04651392 -178.51342261 29.10177223
v 152.58559585 -163.53192925 16.93195105
v 153.09852362 -165.47451913 25.28752387
v 150.90702474 -168.87991130 26.06502362
v 145.99904418 -170.23669183 27.26848982
v 142.79358089 -172.69593477 28.24426629
v 139.30198550 -172.92301357 28.60441618
v 135.00700891 -177.30885744 29.03234214
v 151.60608292 -161.66876256 17.50521548
v 152.57339180 -163.26220334 24.58647080
v 147.54278958 -166.73493385 25.39849468
v 144.32044327 -169.89874840 27.69918181
v 137.48194277 -172.36533761 28.90811674
v 152.78637409 -161.11569107 22.68611267
v 141.57581329 -167.34410822 27.64927782
v 136.62311435 -171.13836110 28.81556936
v 144.41362023 -161.53593361 25.66645294
v 135.85783541 -167.06869006 28.74019183
v 132.01829791 -169.29189861 28.62536162
v 144.98020709 -154.88950908 16.68407395
v 147.90873230 -156.05022013 21.76604792
v 145.20429075 -156.43326938 24.40499142
v 143.31009984 -161.63815558 26.02967620
v 139.21383023 -160.73803604 27.15386264
v 132.83604383 -165.02425075 28.50485966
v 129.31290269 -165.64851999 28.88797596
v 144.00845766 -151.62824094 20.02039552
v 142.76860654 -154.14297581 24.65451881
v 138.48146796 -156.76216781 26.17342025
v 136.09072566 -160.43408215 28.17584574
v 133.26162100 -163.70865703 28.30738015
v 127.66201794 -163.16579282 28.95276435
v 138.66756856 -151.30856633 25.19748174
v 137.37453520 -157.64692426 26.81712247
v 133.49907100 -155.64382076 27.26531215
v 130.04635274 -157.84315765 27.87876874
v 125.87112188 -161.04348004 28.82680111
v 138.58468831 -145.99952102 20.73926665
v 138.94811273 -147.18085527 22.89940976
v 135.72724164 -149.69547093 25.57927184
v 134.66325402 -153.91059220 26.92661062
v 127.50032544 -155.58433533 27.87410468
v 122.50921130 -158.27718377 28.11059915
v 120.38452923 -161.47053242 28.11954170
v 136.79268956 -147.83017337 24.53781106
v 132.30012357 -149.36268330 26.36111900
v 123.71096015 -152.60358155 27.91439928
v 119.48879063 -155.21545708 28.08496356
v 118.18703264 -157.14009106 27.86047570
v 133.94314051 -141.16400480 21.03042044
v 134.64291394 -145.66288888 24.63125624
v 127.32326984 -147.75332808 27.12958679
v 123.37260693 -149.10279214 28.06697786
v 117.67324060 -152.00294554 28.13418023
v 123.62286448 -151.56820416 28.10350992
v 116.22854322 -153.94665301 27.95197442
v 132.44260848 -140.66405594 15.86477086
v 128.25344503 -141.83036983 25.69792792
v 127.40252912 -146.04222775 26.76196210
v 121.71044201 -146.97141945 28.13188545
v 118.04289371 -149.03834462 27.84333006
v 130.05734980 -137.53585517 22.32475765
v 120.36774307 -143.81906390 27.89605036
v 116.90756679 -146.54795825 27.88801119
v 112.03633994 -152.75001526 27.50366740
v 127.31444836 -135.36533713 23.47632125
v 122.41305411 -139.12215829 26.87834762
v 112.23651469 -146.32911980 27.87447907
v 126.27546489 -132.09655881 17.85991527
v 126.38537586 -133.82075727 22.75090292
v 117.82551557 -140.32626152 27.69834548
v 112.01674491 -143.13143492 28.02569419
v 78.65102589 -162.76942194 17.97068492
v 123.54901433 -130.25000691 14.35157098
v 124.29999560 -131.08000159 21.95999958
v 120.40936947 -134.03014839 25.95351078
v 116.75396562 -138.52742314 27.40779519
v 110.78932881 -141.19577408 27.85621397
v 79.63262498 -158.21796656 19.76079680
v 119.42613125 -128.34325433 11.12561207
v 123.03055078 -128.25497985 18.26624572
v 122.82407284 -128.66383791 21.19298279
v 114.15279657 -135.93134284 27.58330293
v 107.55600035 -138.63180578 27.78628469
v 105.47067970 -143.23760569 27.36041136
v 118.71661991 -130.04457951 25.58817528
v 113.09129745 -133.53522122 27.72001922
v 106.16455227 -137.35681772 27.78755873
v 100.63226521 -141.16430283 26.96739696
v 117.46817827 -123.02184850 12.80822884
v 119.38000470 -123.94999713 18.37000251
v 116.08615518 -127.41869688 25.88921785
v 110.76300591 -131.89709187 27.88600326
v 90.52457660 -145.63375711 24.83277023
v 74.83317703 -156.98996186 18.82768981
v 115.79833925 -121.75995111 11.54505368
v 117.79828370 -122.42367119 17.87244156
v 114.57630992 -124.88444149 25.85455403
v 109.61154848 -129.40566242 27.76969224
v 99.61438924 -138.99682462 26.86716802
v 88.65952492 -143.89565587 24.72476102
v 71.87598199 -152.64460444 18.85916665
v 115.38000405 -118.91999841 13.74000032
v 115.94350636 -121.28686905 21.59437723
v 112.83660680 -124.40391630 26.58684552
v 107.68625885 -127.47387588 27.52434649
v 102.13378817 -131.65992498 27.67226472
v 94.66586262 -136.45271957 26.23702772
v 88.32027763 -141.73899591 24.63336103
v 73.82470369 -146.79665864 20.69124766
v 113.39969933 -116.28033221 14.13378306
v 114.06771094 -118.59200895 21.49977349
v 109.38961059 -123.48838151 26.93047933
v 103.61319780 -125.82635880 27.69270726
v 99.88345206 -129.66378033 27.40849741
v 91.75509214 -131.87712431 26.14459023
v 86.23859286 -137.63195276 24.15587381
v 79.66502011 -139.82599974 23.17450754
v 69.30311769 -146.70644701 19.28442903
v 112.26978898 -114.72328007 15.63158073
v 113.08538914 -117.09105968 21.12042531
v 109.89370197 -119.03670430 26.08054504
v 101.49690509 -126.27319992 27.55566500
v 89.15845305 -133.90497863 25.32702126
v 82.82009512 -136.10151410 23.47394265
v 76.95972919 -139.60501552 22.46809937
v 72.20549881 -145.72678506 20.35061270
v 110.52999645 -112.77019978 15.60603827
v 107.43061453 -118.69193614 27.02452056
v 101.87999904 -122.16000259 27.72999927
v 85.28999984 -132.28000700 24.29000102
v 75.80299675 -137.10497320 22.69147336
v 109.48000103 -113.33999783 21.91000059
v 106.57470673 -117.38798767 27.02551149
v 94.51830387 -123.78676981 27.05533989
v 84.33999866 -130.53999841 24.14000034
v 67.30999798 -142.92000234 19.59999837
v 107.85276443 -112.81170696 23.74713495
v 103.70463133 -116.02902412 27.53236517
v 98.77000004 -119.63000149 27.66999789
v 89.80110288 -125.34892559 26.10777318
v 82.79000223 -129.53999639 23.95999990
v 103.57391089 -113.90029639 27.40212716
v 98.39999676 -118.01999807 27.73000300
v 101.71330720 -114.31781203 27.73855254
v 95.54000199 -118.17000061 27.59999968
v 74.31097329 -131.70017302 22.99217507
v 60.12007594 -139.27777112 18.04607734
v 103.90004516 -109.96338725 25.30068718
v 95.28999776 -116.59999937 27.54000016
v 78.97087187 -126.89284980 23.21690507
v 65.33999741 -135.57000458 19.89999972
v 61.98000163 -136.14000380 19.15000007
v 74.81083274 -126.33992732 22.98959531
v 103.05999964 -103.83000225 16.61000028
v 101.49999708 -106.15000874 24.73001927
v 95.16999871 -111.00000143 27.69999951
v 102.19999403 -102.30000317 16.24000072
v 93.82487833 -103.75496000 27.67114341
v 73.44178855 -118.36101860 22.45625108
v 96.63416445 -98.20760041 24.23338220
v 73.08761775 -115.62991887 22.17984013
v 88.65445852 -95.36027163 27.30685286
v 86.85179800 -96.53422236 27.12125704
v 88.22356910 -91.67132527 26.97195485
v 79.04972881 -98.77875447 25.78967623
v 72.88347930 -101.80983692 22.67384715
v 69.42845881 -105.10271043 20.97801678
v 59.07263234 -111.06665432 19.29967664
v 90.05999565 -83.82000029 20.02999932
v 88.97999674 -81.78000152 20.21999843
v 83.58992636 -86.12915874 26.26905032
v 82.21996576 -84.46009457 26.03941783
v 61.20872498 -86.49489284 18.95692572
v 85.40000021 -77.96999812 22.42000028
v 68.28913093 -90.26192129 22.95809053
v 88.10999990 -82.01999962 21.95999958
v 54.04948443 -104.97463495 17.96976104
v 45.91299221 -110.46951264 16.43708721
v 88.94253522 -83.93717557 22.18470909
v 90.06742388 -85.27506143 21.95037901
v 65.90688974 -101.94941610 19.97756399
v 46.16536200 -117.78116226 16.05105586
v 70.51418722 -104.24927622 21.32079937
v 57.74611607 -113.32062632 19.21663247
v 49.47097227 -118.82419139 16.66174456
v 93.32006425 -90.55858105 19.68346722
v 76.32634789 -102.57201642 24.27155338
v 93.21577847 -93.56894344 25.55108070
v 59.94574353 -117.60980636 19.77842301
v 97.52000123 -97.02000022 19.24999803
v 96.50232643 -101.50447488 26.29140019
v 90.12938291 -104.61121053 27.13042684
v 82.81433582 -111.80470139 25.07670969
v 75.17293841 -117.81188846 22.75734209
v 59.00584161 -128.70690227 19.07911710
v 91.46327525 -109.73365605 27.19506249
v 76.45247877 -120.04464865 23.11301231
v 102.17633098 -103.07613015 17.39026047
v 101.66039318 -104.67077047 21.33350261
v 91.45206213 -112.94598877 27.13467740
v 74.90495592 -124.58173186 22.74218202
v 104.38857973 -105.87553680 18.16736721
v 101.28999501 -109.20999944 26.55000240
v 96.34870291 -112.19585687 27.47628279
v 80.36000282 -124.60999936 23.71000126
v 72.38283008 -128.09544802 22.32190222
v 63.83234262 -136.37015224 19.36372742
v 105.73865473 -107.42574185 15.76406881
v 104.81999815 -109.88999903 24.28000048
v 100.28298944 -113.51183057 27.68761665
v 97.06435353 -117.05937237 27.53240988
v 87.92275190 -122.63818830 25.67933500
v 79.13249731 -128.03775072 23.17787334
v 74.61238652 -132.77859986 22.79034816
v 106.62889481 -111.01952940 21.98180743
v 103.19320112 -114.82035369 27.55492739
v 97.07934409 -118.98592114 27.53657661
v 90.59907496 -124.03970957 26.01655200
v 83.96436274 -129.50119376 24.24597554
v 64.59348649 -142.48277247 18.52419972
v 109.26996171 -111.58630252 14.58151452
v 109.31625962 -113.80381137 23.03281799
v 104.84153032 -117.35460162 27.16772631
v 100.13265908 -120.64407766 27.39833109
v 86.38501167 -130.39323688 24.63874035
v 74.05000180 -139.63000476 21.55999839
v 69.00999695 -143.37000251 19.49000172
v 111.23927683 -113.73232305 15.79967886
v 110.47753692 -115.42636901 23.19254354
v 107.89697617 -117.67671257 26.75295062
v 103.53442281 -121.10220641 27.41784230
v 88.79999816 -131.75000250 25.23000166
v 81.67013526 -137.18147576 23.20510522
v 77.05000043 -140.59999585 22.12000079
v 69.94000077 -145.95000446 19.37999949
v 113.30427974 -116.21928960 16.25931635
v 111.68999970 -117.04000086 23.08999933
v 108.69000107 -119.62000281 26.60000138
v 103.55656594 -122.68839777 27.60440856
v 99.40999746 -126.77000463 27.22999826
v 94.59999949 -130.44999540 26.51000023
v 83.04999769 -139.18000460 23.32000062
v 78.49091291 -142.97203720 22.09065482
v 71.45749778 -149.21483397 19.35422421
v 114.09000307 -117.50999838 16.69999957
v 112.68703640 -118.80320311 23.63354526
v 110.14000326 -121.38000131 26.45999938
v 100.95000267 -128.56000662 27.36000158
v 94.25000101 -133.70999694 26.05999820
v 87.73057163 -138.93502951 24.25255254
v 83.60999823 -141.89000428 23.55000004
v 78.84000242 -145.53999901 21.80000022
v 72.37999886 -150.49000084 19.21999827
v 74.70542192 -152.82566845 19.36003752
v 116.49999768 -121.15000188 18.45000125
v 114.39292133 -123.14908952 25.34870245
v 79.81000096 -150.83999932 20.92000097
v 117.62207001 -122.91587889 19.71297525
v 113.14624548 -127.13940442 26.98918059
v 101.16654634 -136.83958352 27.13593841
v 112.32852936 -130.08514047 27.18865499
v 101.09569877 -139.71732557 26.94141865
v 77.08383352 -158.59682858 19.12970468
v 120.20791322 -127.03758478 22.75979705
v 117.31000245 -129.20999527 25.84999986
v 113.94947767 -132.58954883 27.25637890
v 93.66989881 -148.73011410 24.94148724
v 117.62637645 -133.35719705 26.26521513
v 111.54009402 -135.63542068 27.62687206
v 108.51000249 -139.78999853 27.62999758
v 103.85999829 -143.62999797 27.11000107
v 80.99839836 -162.25981712 18.96264404
v 122.74599820 -130.81979752 23.48924614
v 118.54000390 -134.57000256 26.25000104
v 109.60000008 -142.23998785 27.64999866
v 124.66999888 -132.47999549 22.64999971
v 120.39362639 -135.72463393 26.01229586
v 115.84153026 -140.99578559 27.31696516
v 110.31000316 -145.19999921 27.55000070
v 120.93951553 -138.18997145 26.75012127
v 116.10779911 -143.85072887 27.41734311
v 122.98703939 -141.53610170 27.02979557
v 118.11754107 -146.86314762 27.72238478
v 128.54073942 -140.38647711 25.17024055
v 123.08390439 -144.50243115 27.22554095
v 119.15684491 -148.52559566 27.78791822
v 113.32999915 -153.71999145 27.48999372
v 87.30929345 -174.42245781 16.81812108
v 131.63159788 -143.40607822 24.86845478
v 120.31950802 -151.32032335 27.57678740
v 114.99000341 -155.99000454 27.52000280
v 101.86000168 -166.98999703 23.69000018
v 94.03000027 -173.36000502 20.01000196
v 89.06109631 -176.70059204 16.54631272
v 127.70880759 -148.52033556 27.20198780
v 121.62999809 -153.87000144 27.49000117
v 116.34999514 -158.53999555 27.63000317
v 111.10000312 -162.97000647 26.19999833
v 104.39573228 -170.03738880 23.56180362
v 92.09296852 -178.83664370 17.31804386
v 132.79758394 -146.15961909 25.50270967
v 128.84229422 -149.88179505 27.17060782
v 124.24000353 -155.25999665 27.53999829
v 119.35999990 -159.63000059 27.85000205
v 98.49452227 -175.83471537 20.69533989
v 135.10818779 -148.53945374 25.47171898
v 126.10399723 -156.57053888 27.64427289
v 117.32000113 -164.99000788 27.39999816
v 112.91000247 -168.68999600 26.06000006
v 95.01212090 -181.92459643 17.60116592
v 136.74180210 -151.07762814 25.69906227
v 132.14865327 -155.10256588 27.49769017
v 127.86722183 -158.47316384 28.20959687
v 123.64871055 -163.07909787 28.26788276
v 103.53000462 -179.69000340 20.80999874
v 140.37840068 -154.91613746 25.43072589
v 130.23999333 -160.51000357 27.62000076
v 125.42493641 -164.68141973 28.71022746
v 121.54000252 -168.32000017 27.72999927
v 118.00755560 -170.86602747 26.56975761
v 112.70000041 -175.75000226 25.01000091
v 108.43000561 -179.17999625 22.82999828
v 99.22046959 -186.40969694 17.76281185
v 141.12134278 -154.76982296 25.17250180
v 137.28554547 -160.11595726 27.45840885
v 132.54719973 -161.30864620 27.51301043
v 130.23675978 -164.90724683 28.52425911
v 125.64718723 -168.56402159 28.44474092
v 106.94453865 -182.59409070 21.18494362
v 102.09999979 -187.67999113 18.64999719
v 142.71812141 -156.20613098 25.04445240
v 138.51866126 -158.98354352 26.62440017
v 134.72257555 -162.07405925 28.14527601
v 131.49286807 -165.78643024 28.34822237
v 127.32000649 -169.88000274 28.14999968
v 123.19000065 -173.51000011 27.48000063
v 119.36999857 -176.78000033 26.24999918
v 115.93841761 -180.69587648 25.11400357
v 107.90000111 -186.15999818 20.41999996
v 143.73226464 -157.22714365 24.71212484
v 140.88572562 -159.92005169 26.15935914
v 137.59949803 -162.70373762 27.88928710
v 130.28013706 -170.22016644 28.20386738
v 126.49762630 -173.67678881 27.94149704
v 119.30000037 -179.93000150 25.84999986
v 115.40000141 -183.19000304 23.97999913
v 112.60342598 -186.86817586 21.98671922
v 105.81000149 -191.04999304 18.67999882
v 144.50488985 -158.29682350 24.83341098
v 132.75261223 -170.85640132 28.32548507
v 126.32000446 -176.66999996 27.73999795
v 119.02999878 -183.02999437 25.21999925
v 115.24000019 -186.18999422 23.22000079
v 111.62000149 -189.23999369 21.39999904
v 108.75219107 -192.39099324 19.70323175
v 146.23600245 -159.58565474 24.42514896
v 143.91011000 -162.78506815 26.09682456
v 140.94036818 -165.12393951 27.28627063
v 131.31999969 -174.70000684 28.33000012
v 120.82999945 -184.18000638 25.55000037
v 117.03000218 -187.37000227 23.39999937
v 113.25000226 -190.61000645 21.54999971
v 109.37762260 -193.64495575 19.41103488
v 146.26115561 -161.95550561 24.88303371
v 143.43041182 -165.00464082 26.24443360
v 140.45278728 -169.29630935 27.78913826
v 137.25356758 -171.15058005 28.86650153
v 133.91004503 -173.51256311 28.38021703
v 131.35999441 -177.22000182 28.35999615
v 128.01018357 -180.35405874 27.86764503
v 124.47000295 -183.55999887 26.62999928
v 117.66999960 -189.41999972 23.08999933
v 112.36201227 -194.28300858 20.35660483
v 147.06039429 -163.76571357 24.89414439
v 144.50411499 -165.75661302 26.12987161
v 141.84795320 -169.83868182 27.84919925
v 140.30583203 -172.12027311 28.18113565
v 135.14885306 -175.64620078 28.74800190
v 129.06999886 -181.87999725 27.90999971
v 125.52000582 -185.12000144 26.65999718
v 118.04634333 -191.48433208 22.66214974
v 113.00999671 -195.96999884 19.70000006
v 147.35226333 -165.24155438 25.11299588
v 145.62077820 -167.72706807 26.28495544
v 140.45704901 -173.22614789 28.32124196
v 136.39493287 -176.67628825 29.07510102
v 130.12999296 -183.40000510 28.03000063
v 126.58999860 -186.67000532 26.72999911
v 121.78120762 -190.89914858 24.12730828
v 118.52999777 -193.70000064 22.10000530
v 114.99985307 -196.33056223 20.38761601
v 112.40894347 -198.84130359 18.13277230
v 148.98030460 -165.81003368 24.94977787
v 146.79728448 -168.18612814 26.10709146
v 143.32658052 -171.72583938 28.17995660
v 140.78983665 -174.50761795 28.36432308
v 137.67243922 -177.20776796 28.93727086
v 131.55573606 -183.99356306 28.37966196
v 128.35000455 -187.61000037 27.05000155
v 124.83000010 -190.80999494 25.41000023
v 121.57999724 -193.59999895 23.26000109
v 117.44779348 -196.44494355 20.98528296
v 114.18831348 -199.64867830 18.61311682
v 148.43924344 -167.55084693 25.52797645
v 144.25915480 -172.94652760 28.10812183
v 141.54382050 -176.64003372 28.40202302
v 139.19897377 -180.38336933 28.82367745
v 132.43000209 -186.51001155 28.08000147
v 124.11999702 -194.09999251 24.22999963
v 121.74607813 -196.93143666 22.22179435
v 117.21000075 -199.94999468 19.14999634
v 150.26843548 -169.20904815 26.15803294
v 149.39177036 -170.87556422 26.65184997
v 145.91145515 -174.87958074 27.95585059
v 143.27044785 -177.95079947 28.40445563
v 140.49275219 -181.97737634 28.83368731
v 137.05600798 -185.28249860 28.91449444
v 133.87644291 -188.46437335 28.14457007
v 126.31343305 -195.19801438 24.57330562
v 122.34999985 -198.37999344 21.97999880
v 119.21273172 -200.88718832 19.02116276
v 116.99973792 -203.41075957 17.07852259
v 154.19231355 -170.43872178 26.07287094
v 147.40873873 -176.75361037 27.06448920
v 144.79312301 -179.24550176 28.59089524
v 139.18776810 -185.41193008 28.98946404
v 135.24030149 -190.24306536 28.30263413
v 127.02445686 -197.19420373 24.20314960
v 123.84909391 -199.92077351 21.93127945
v 120.48000097 -202.61999965 18.79999973
v 149.59777892 -175.64773560 27.40439028
v 143.02764833 -184.81111526 29.10556458
v 139.99438286 -187.44218349 29.03196216
v 128.47186625 -198.77849519 24.34368059
v 121.51999772 -204.45999503 18.21000129
v 155.27857840 -172.97387123 26.40785463
v 144.62538064 -186.29470468 29.28039059
v 141.99893177 -189.16578591 29.17695045
v 137.35195994 -192.63751805 28.45322900
v 135.75817645 -195.01180947 27.91558579
v 126.54000521 -203.08999717 21.84999734
v 123.34547192 -205.52700758 18.40337180
v 156.35995567 -175.52003264 25.98979138
v 148.24378490 -185.05273759 29.21639569
v 142.02070236 -192.04433262 29.12247926
v 134.53078270 -198.64937663 26.71786770
v 157.30260313 -176.50793493 26.83640085
v 155.03999591 -179.49000001 26.49999969
v 153.37699652 -182.33709037 28.01197954
v 150.16695857 -185.45919657 28.89294177
v 146.90704644 -188.03988397 29.31755781
v 143.96907389 -191.90032780 29.30166200
v 137.55030930 -198.23980331 27.70846710
v 124.84999746 -209.07646418 17.07854308
v 157.96557069 -178.36922407 26.93469077
v 155.62936664 -181.98852241 27.53142640
v 152.55878866 -184.46013331 28.23885903
v 149.91320670 -187.96215951 29.02685106
v 147.00476825 -190.20472467 29.29996140
v 143.95657182 -193.65543127 29.24761921
v 139.84376192 -197.74694741 28.33972313
v 135.31233370 -202.56707072 25.94858967
v 127.70016491 -209.22923088 18.92237738
v 159.16292369 -179.66735363 26.94321238
v 153.85234356 -185.31405926 28.09815481
v 147.30578661 -193.17202270 29.35612947
v 144.88674700 -195.77318430 29.24817987
v 139.97612894 -199.69421625 27.85223164
v 157.38445520 -184.89329517 27.76104398
v 154.37620878 -188.65564466 28.68943848
v 135.87999344 -206.61999285 24.50000122
v 157.81177580 -187.06713617 28.24392915
v 155.50424159 -189.65771794 28.75875495
v 143.15868914 -202.53211260 28.03711034
v 130.95028698 -214.13482726 17.05738343
v 140.38999379 -207.96999335 26.05999820
v 136.96999848 -210.95000207 23.40000123
v 163.38287294 -187.11797893 27.35837549
v 156.99209273 -195.94505429 29.53325957
v 144.09999549 -207.57000148 27.59999782
v 140.64000547 -210.65999568 25.17000027
v 134.44383442 -216.22662246 18.45121570
v 162.83904016 -193.56136024 28.12207863
v 144.90164816 -212.91396022 26.19055472
v 140.47659934 -216.03198349 22.92317711
v 160.69705784 -199.03773069 29.32279743
v 151.00190043 -210.33853292 28.80224027
v 147.45000005 -213.70999515 26.87000111
v 144.14927363 -216.65391326 24.24190566
v 140.98691940 -219.66579556 21.27868310
v 168.60285401 -193.83078814 27.48163417
v 162.04003990 -201.75997913 29.48023565
v 148.65526557 -215.62555432 26.52735263
v 142.79021323 -221.28377855 21.35742828
v 170.51623762 -194.65665519 27.45442092
v 163.67772222 -201.53139532 29.40157242
v 154.67002988 -213.00995350 29.18989025
v 151.24878287 -216.33844078 27.19956078
v 144.67926323 -222.17021883 21.97185159
v 142.00347662 -223.60545397 18.68274249
v 172.73141444 -195.48596442 27.37536468
v 170.07347941 -200.24392009 28.32256630
v 143.98907125 -225.14073551 19.30726878
v 173.36843908 -197.67688215 27.44671516
v 167.55595803 -206.11894131 29.76581268
v 152.35629678 -221.35344148 25.97855031
v 146.04534209 -226.67135298 19.64648254
v 144.54375207 -226.61842406 16.90664701
v 175.38231611 -198.86057079 27.45395713
v 157.80118108 -219.21889484 28.46568823
v 154.66323495 -223.20027649 26.31320804
v 149.36393499 -228.37902606 20.37539892
v 174.23999310 -204.33999598 28.70000154
v 164.37377036 -215.71820974 30.32265604
v 157.20693767 -222.76429832 27.09204517
v 154.49655056 -225.34665465 25.24225973
v 151.51000023 -227.95000672 22.40999974
v 149.60867167 -230.25460541 18.50036904
v 179.17419970 -200.96257329 27.57222392
v 175.88999867 -205.78999817 28.71000022
v 164.64611888 -219.86912191 30.14704958
v 157.03999996 -226.03000700 26.05000325
v 153.94826233 -228.68220508 23.03303778
v 150.76282620 -230.95688224 18.68405193
v 172.23000526 -213.72000873 30.70999868
v 161.86998785 -224.48007762 27.81024948
v 158.62999856 -227.63000429 26.01000108
v 155.37999570 -230.47000170 23.01999740
v 188.57201934 -197.39417732 24.67196994
v 172.95999825 -216.31999314 30.74000031
v 162.35543787 -227.66143084 27.29026787
v 157.80048072 -231.70374334 23.53970148
v 189.42901492 -199.47169721 25.68016388
v 185.14990807 -207.74766803 28.65708806
v 164.28190470 -228.02080214 27.97682397
v 160.73377430 -231.93617165 25.09045601
v 157.62071311 -234.82701182 20.46401054
v 186.43613160 -207.83615112 28.35012041
v 165.45982659 -229.72844541 27.84495801
v 162.33000159 -233.64000022 24.98999983
v 160.59863567 -236.46338284 21.59789763
v 195.48000395 -200.01000166 25.14000051
v 164.10614550 -234.05642807 25.51793121
v 196.26000524 -202.45000720 25.29999986
v 176.17122829 -226.49601102 30.74998036
v 166.85129702 -236.20828986 25.49071237
v 168.90896857 -236.98970675 25.97856149
v 161.88758612 -239.10227418 18.95602793
v 192.56697595 -213.75411749 28.52973342
v 171.93935812 -238.04296553 26.66639350
v 168.66265237 -240.28253555 23.67829904
v 197.48413563 -210.25717258 26.34878829
v 195.19257545 -214.06614780 28.44505943
v 172.35641181 -238.26494813 26.74509957
v 170.01141608 -241.48759246 23.51778001
v 194.55681741 -217.97294915 29.11418676
v 187.35000491 -226.85000300 31.05000034
v 174.67930913 -240.85581303 26.44119039
v 171.80626094 -242.79430509 23.42719398
v 199.30210710 -214.76279199 27.88637206
v 179.03780937 -238.45884204 28.88983116
v 175.58744550 -242.48342216 25.95282905
v 200.31009614 -216.25432372 27.09066495
v 182.07553029 -239.71895874 29.37251702
v 180.44893444 -243.48697066 27.16569230
v 176.26436055 -246.19664252 23.27760123
v 174.27010834 -247.77373672 19.47561465
v 199.94966686 -219.95317936 29.03092280
v 185.12442708 -239.82502520 30.37754819
v 181.32252991 -242.19426513 28.07073854
v 179.97887731 -245.74463069 25.99249221
v 174.08999801 -249.89999831 18.36000010
v 201.61250234 -224.15298223 28.55798230
v 197.98044860 -228.03825140 30.40464967
v 191.89999998 -235.34999788 30.94999865
v 184.10994112 -244.63437498 28.66183221
v 181.44235015 -247.47662246 25.95791221
v 176.59805715 -249.28201735 20.59017122
v 190.16775489 -240.85967243 30.88828363
v 181.87090755 -249.30876493 24.48388562
v 199.03545082 -233.85979235 31.20891750
v 195.69511712 -237.44109273 31.25980124
v 195.95344365 -239.99083042 31.39428794
v 191.73800945 -244.31115389 30.67592718
v 189.58246708 -247.43844569 29.18796800
v 201.89817250 -234.73712802 30.84398434
v 195.64938545 -241.48897827 31.26019239
v 187.40078807 -251.58920884 26.27791092
v 194.53726709 -247.81703949 29.84210663
v 188.08527291 -253.85046005 24.37641285
v 202.45787501 -238.08468878 30.68277612
v 198.21000099 -244.03999746 30.97999468
v 203.15384865 -239.60660398 30.33669665
v 194.83999908 -249.50000644 29.58000079
v 191.83422625 -252.72276998 27.89323777
v 203.71006429 -241.02322757 30.06950766
v 194.52574849 -251.19781494 29.49918248
v 186.05096638 -255.22667170 19.51687410
v 193.30109656 -255.17538190 27.15606615
v 188.57556581 -256.55195117 21.09837532
v 195.84612548 -253.09070945 29.38632667
v 189.98000026 -259.92998481 21.15999721
v 195.38816810 -256.24179840 27.44439431
v 190.11999667 -260.72001457 20.49000189
v 193.22429597 -259.90831852 22.48630486
v 193.72285903 -260.34098864 22.37098105
v 193.97456944 -260.38658619 22.65363559
v 196.02607191 -260.35913825 24.85561743
v 194.16312873 -260.63045859 22.34461345
v 203.25408876 -246.45273387 31.38139099
v 193.59470904 -257.90750980 25.65480210
v 198.23807478 -248.08552861 30.51599860
v 189.66999650 -260.10999084 20.41000128
v 190.55537879 -257.58096576 22.15204574
v 203.87999713 -238.27999830 30.67000210
v 203.08126509 -234.04201865 29.46336940
v 183.90825391 -254.59471345 19.94284987
v 202.62153447 -230.63516617 29.45315465
v 191.82151556 -243.54651570 30.96855991
v 189.66363370 -246.47188187 29.50444259
v 183.15464258 -251.51860714 22.79892750
v 200.68392158 -226.47894919 30.11946939
v 197.06791639 -236.14011705 31.29760176
v 191.49799645 -238.93232644 30.97971529
v 179.33551967 -251.29899383 20.68839036
v 202.08013058 -220.44146061 29.10416946
v 198.92294705 -224.96788204 30.35312518
v 186.66823208 -237.62184381 30.88452294
v 181.64999783 -244.05999482 27.76000276
v 179.02833223 -247.14490771 24.48668890
v 177.71241069 -250.37175417 20.22302710
v 175.68977177 -248.78530204 18.45816523
v 199.39266145 -214.51792121 27.80647017
v 198.95388186 -220.13412416 29.65805493
v 197.52664864 -224.55890477 30.25364503
v 173.34656417 -246.53296173 20.63090913
v 198.03319871 -216.04861319 28.82627584
v 194.88999248 -216.23000503 28.67999859
v 194.12598014 -219.63597834 29.63544428
v 188.09999526 -224.41999614 30.43000028
v 175.70118606 -238.14788461 28.14509720
v 172.94615507 -240.85316062 25.65559745
v 176.84854567 -241.20454490 27.01441571
v 170.08531094 -243.27714741 21.67068422
v 195.90574503 -207.23403990 25.86119063
v 197.76438177 -212.04984188 27.29916759
v 193.93146038 -214.82121944 28.47692370
v 175.44999719 -231.54999316 29.46999855
v 175.59088767 -237.19826341 28.57265621
v 172.13000357 -235.06000638 28.13999541
v 173.13386500 -238.21237683 27.07331441
v 171.56155407 -241.68309569 24.31591600
v 194.72000003 -201.30001009 25.56999587
v 191.99089706 -204.97238636 27.32927166
v 194.22200322 -205.88527620 26.89216100
v 190.15787542 -210.72769165 28.61651964
v 185.41277945 -219.38323975 30.13845906
v 181.90015852 -216.91001952 30.26276827
v 184.71036851 -217.11987257 30.15153296
v 184.42361057 -219.22038496 30.29957786
v 179.89204824 -221.01144493 30.68847395
v 184.06483531 -220.57288885 30.35636991
v 165.12706876 -235.67010462 25.01663193
v 188.47297132 -200.09005070 26.23807266
v 189.27283585 -202.26567984 26.67322010
v 176.80096626 -215.62920511 30.42542934
v 164.75307941 -227.12364793 28.37684937
v 167.85736382 -229.04798388 28.52639556
v 161.65000200 -230.98000884 25.66000260
v 158.64565969 -234.46667194 21.72830515
v 186.89355254 -195.80008090 24.98300560
v 183.81796777 -198.94915819 26.83440596
v 185.36691368 -196.52301073 26.07655898
v 180.52199483 -202.57180929 27.69672871
v 183.17811191 -202.21731067 27.27153897
v 179.80104685 -206.65225387 28.67448702
v 176.52951181 -209.10422504 29.37178500
v 173.14632237 -212.76663244 30.29531799
v 162.22982109 -223.03025424 28.28096598
v 166.55345261 -222.56588936 29.69332971
v 158.89999270 -226.34999454 26.42999962
v 160.68919003 -228.36861014 26.30564757
v 155.21137416 -229.25387323 23.29799347
v 159.04869139 -228.69946063 25.81930347
v 152.66999602 -231.72000051 19.30000074
v 155.56627512 -232.87485540 20.84243298
v 183.54034424 -192.91049242 26.08878911
v 185.05845964 -194.41363215 25.37871525
v 177.81908810 -196.80404663 27.26486884
v 181.79203570 -198.69732857 27.06305683
v 178.07622254 -201.49551332 27.75325626
v 175.26212335 -208.12636614 29.39519472
v 168.41998696 -208.79957080 30.21397255
v 157.32970834 -220.60038149 27.76100673
v 158.06938708 -222.58761525 27.35049650
v 155.97316623 -228.15398872 24.30095524
v 151.36949718 -230.29606044 19.76675913
v 179.18826640 -195.29373944 27.33337320
v 174.23115671 -194.51786578 27.40145288
v 175.93455315 -197.14176655 27.26039849
v 170.85194588 -198.60236347 27.83401869
v 156.65629506 -215.72880447 28.92475389
v 155.19960225 -221.00394964 26.94027498
v 147.79999852 -227.44806111 20.27155645
v 143.72186363 -225.99305212 17.00421423
v 170.74982822 -191.56552851 27.34719776
v 166.75063968 -193.82005930 27.73873135
v 169.89529133 -192.64867902 27.36335248
v 150.24939179 -213.15060556 27.81205624
v 153.42606604 -215.20829201 28.17525156
v 149.90948141 -218.26812625 26.00568347
v 142.95367897 -219.36725080 22.58603089
v 167.44054854 -183.19316208 25.16245469
v 170.18505931 -190.04890323 27.20280550
v 167.94630885 -184.37026441 25.77803843
v 168.59596968 -186.96473539 26.60560049
v 160.45366228 -197.73481786 29.10222486
v 165.62886536 -180.54994941 25.09933896
v 166.11565650 -185.66577137 26.61585622
v 158.11738372 -192.87708402 28.81225571
v 138.81999254 -209.82000232 24.64000136
v 143.24013889 -212.04964817 25.55162832
v 161.02910042 -179.07540500 26.77022107
v 165.10666907 -180.03609776 25.42412654
v 158.72567892 -185.64856052 27.81322971
v 154.53447402 -186.58302724 28.30273658
v 154.69127893 -190.09786844 28.85452285
v 146.73364162 -195.39664686 29.36990932
v 150.34608543 -197.96611369 29.45805900
v 142.96363294 -197.94027507 28.82023342
v 142.15824008 -205.85921407 27.13325992
v 133.23946297 -207.97036588 22.76091650
v 160.41629016 -170.73044181 24.16811511
v 157.26858377 -174.29137230 26.41139552
v 161.93370521 -172.72174358 24.04321171
v 159.27058458 -173.20036888 25.98536760
v 154.68999743 -178.67000401 26.80000104
v 156.97024763 -180.10680377 27.22544782
v 154.61130440 -180.27134240 27.73001976
v 154.47232127 -183.72932076 27.81326324
v 147.84552157 -186.67790294 29.25963886
v 152.43421495 -186.98288500 28.54048461
v 144.24675703 -190.18566608 29.30049784
v 148.15197885 -188.50068748 29.22688425
v 140.67539573 -193.62501800 28.89635973
v 145.42442560 -192.07397103 29.34633568
v 137.62703538 -196.65001333 28.07015367
v 137.15384901 -202.76346803 26.16704814
v 127.40717828 -205.97557724 21.10291645
v 158.96227956 -167.86664724 22.26556651
v 158.34017098 -167.17486084 22.84262702
v 157.02515841 -172.46975005 26.07452497
v 148.83139729 -175.72519183 27.69790776
v 143.31246912 -183.07593465 28.97698060
v 141.06653631 -185.30590832 29.03767303
v 142.02763140 -191.33253396 28.83954532
v 132.03786314 -199.09578562 25.56331828
v 126.54484808 -200.18200576 22.90916629
v 127.66027451 -204.78869975 21.78183571
v 123.08000028 -203.16000283 19.48999986
v 125.14987588 -207.52067864 18.70342717
v 154.74329889 -164.81475532 24.49273504
v 154.86951172 -166.37036204 25.21389723
v 154.04383838 -171.60883546 26.30908228
v 145.46668530 -173.62199724 27.96960995
v 147.94610441 -173.09354246 27.40157954
v 147.15684950 -174.79164898 27.81144530
v 141.71078801 -178.64562571 28.53456698
v 145.48267424 -176.64237320 28.20869349
v 142.91997254 -179.94590104 28.62884477
v 138.55901361 -182.24205077 28.89830433
v 142.32115448 -181.71811104 28.80544029
v 134.50922072 -185.82409620 28.70902605
v 138.24544847 -183.90718102 28.94545719
v 137.03268766 -188.14739585 28.73622254
v 127.06229091 -192.25449860 25.91472305
v 130.75345755 -195.52570581 26.56094171
v 122.80062586 -196.02230191 22.90398069
v 120.60171366 -199.09209013 21.02914453
v 116.46000296 -202.29999721 17.65999943
v 121.74146622 -200.59899986 20.17360739
v 151.00751817 -159.96886790 23.28966372
v 151.38456225 -161.51149571 24.07446876
v 150.09003878 -164.82152045 24.79420975
v 144.78999376 -167.19000041 26.37999877
v 146.07861638 -166.74943268 25.95447563
v 144.51748133 -171.25506699 27.96003409
v 142.03296602 -174.94541407 28.23856100
v 138.06696236 -173.94216359 28.90679054
v 139.75819945 -178.01263928 28.69936824
v 133.77301395 -178.27263474 28.83184515
v 130.72000444 -182.08000064 28.02000009
v 127.11000443 -185.60999632 26.79000050
v 123.71893227 -187.69495189 25.62154084
v 118.30064654 -200.16300678 19.50543374
v 147.61808515 -156.60405159 22.96910062
v 149.75175261 -160.99362075 23.99280854
v 144.45352554 -160.09651124 25.10133572
v 145.54613829 -164.73136842 25.67110956
v 141.16802812 -163.80724311 26.81892738
v 141.60221815 -168.19490492 27.77822316
v 138.27908039 -169.08471286 28.25671993
v 140.76679945 -170.80956697 27.87335031
v 133.37258995 -171.47843540 28.34827080
v 135.28716564 -174.17864501 28.73388305
v 119.45000291 -185.84999442 24.49999936
v 115.22755772 -189.10855055 22.25626260
v 112.74684221 -191.92975760 21.42430656
v 108.95366967 -195.64203918 18.17778312
v 116.10785872 -194.17601824 21.50708809
v 110.88497937 -194.52053308 19.53910477
v 144.18679476 -153.60230207 23.43817614
v 138.00473511 -160.36725044 27.27840655
v 134.54696536 -163.19964826 28.28048542
v 139.31088150 -162.77787089 27.34106593
v 131.65444136 -167.26842523 28.50142680
v 134.79910791 -165.00778496 28.58178318
v 127.39999592 -171.14000022 28.26000005
v 131.57548010 -170.75857520 28.32392603
v 123.73999506 -174.77999628 27.46999823
v 116.97706580 -181.89254403 24.81096424
v 113.13842237 -185.75957417 22.40113728
v 110.46980321 -192.89103150 20.35089955
v 138.98631930 -155.30288219 25.87065659
v 142.35778153 -152.41903067 23.94077554
v 134.24122334 -157.24879503 27.13602781
v 131.47655129 -164.11618888 27.96912566
v 127.33680010 -164.88005221 28.92483957
v 123.49999696 -168.09999943 28.03999931
v 105.94999790 -184.79999900 20.30000091
v 106.71646148 -189.09800053 19.46185157
v 136.99026406 -145.17436922 22.84374647
v 134.08255577 -149.36858416 25.96256323
v 127.93000042 -156.66000545 27.72999927
v 132.92002678 -158.88027847 27.30416507
v 124.21218306 -160.65476835 28.46216597
v 128.77257168 -159.11622345 27.81759389
v 120.25281787 -163.44140470 28.02222967
v 125.26234984 -162.66563535 28.59297022
v 106.99000210 -177.36999691 22.80000038
v 100.78673810 -182.40462244 19.36658844
v 134.10502672 -143.20594072 23.51191454
v 130.91947138 -146.68205380 25.62748641
v 127.90845335 -149.44490790 27.30606683
v 124.14877862 -153.73373032 27.87370794
v 121.36000395 -156.92000091 27.66000107
v 118.11000109 -160.29000282 27.85000019
v 101.19502991 -176.52943730 21.16680145
v 131.19822741 -140.44520259 23.62425067
v 127.99397111 -143.76212656 26.17224120
v 128.76605988 -144.93854344 25.75290948
v 121.77024037 -150.04548430 28.01154740
v 118.62560362 -154.18338776 28.13480236
v 115.29999971 -156.96999431 27.59999968
v 126.33095682 -138.97660375 25.66463687
v 129.68091667 -142.56376028 25.34281649
v 122.26251513 -142.88811386 27.22766064
v 120.37826329 -147.07261324 28.14798243
v 116.56694859 -149.49622750 27.79067680
v 114.16000128 -152.47000754 27.67000161
v 92.23873913 -173.38767648 19.90986802
v 124.25863743 -137.74573803 26.15424991
v 120.03378570 -138.94876838 27.03534067
v 109.27999765 -152.18000114 27.21999958
v 88.59350532 -172.77336121 18.73851568
v 121.67999893 -134.58999991 25.58000199
v 119.14999783 -137.34999299 26.53999999
v 114.11999911 -142.66000688 27.56000124
v 113.42602223 -147.81534672 27.67998725
v 120.76015770 -130.66449761 24.88753200
v 116.89999700 -135.67000628 26.89999901
v 112.15022951 -140.65004885 27.74897590
v 84.88912135 -167.13552177 18.52255315
v 119.97848749 -128.85215878 24.48974177
v 115.74999988 -133.27999413 26.89999528
v 111.57000065 -137.63000071 27.61999890
v 118.33997816 -127.87069380 24.93273094
v 114.41398412 -131.45613670 26.90143324
v 117.65573919 -125.80041587 24.16048199
v 113.94999921 -129.08999622 26.80999972
v 116.51404202 -123.68356436 23.69260415
v 115.02776295 -121.70808017 23.77433889
v 107.28000104 -130.78999519 27.47000009
v 109.77227241 -125.89865923 27.13417076
v 112.03194410 -120.11104077 25.12043901
v 111.46477610 -123.23331833 26.60606802
v 90.94999731 -141.53000712 24.92000163
v 111.23047769 -118.86182427 25.10277554
v 108.84000361 -121.76000327 26.85000189
v 102.11999714 -128.26000154 27.55999565
v 86.86695993 -144.96733248 24.19412136
v 109.98389870 -117.26582050 25.36471374
v 107.16000199 -120.59000134 27.17000060
v 103.36003453 -124.21953678 27.61753835
v 97.88999707 -129.39000130 27.10999921
v 92.33999997 -134.54000652 25.86000040
v 86.07999980 -140.31000435 23.95999990
v 107.96952248 -116.23965204 26.27433464
v 73.47000390 -148.66000414 20.06000094
v 84.37000215 -135.35000384 23.63000065
v 82.03999698 -133.98000598 23.48999865
v 77.16000080 -138.30000162 22.67999947
v 70.71200013 -144.03423667 20.17935365
v 99.01999682 -115.42999744 27.51000039
v 92.32313931 -121.35086209 26.60570666
v 83.23912323 -124.36071038 24.39798042
v 64.15999681 -137.42999732 19.14000139
v 72.97109067 -117.05180258 22.24603668
v 57.34946206 -129.24024463 18.50160770
v 56.23171851 -126.18197501 18.36725138
v 90.27472883 -92.41277725 26.84393153
v 88.32079917 -89.26755935 26.54006332
v 82.68918097 -94.11071986 26.59929544
v 74.51150566 -100.46168417 23.57963659
v 72.43836671 -103.10021043 22.45730348
v 66.90129638 -107.64116049 20.70159465
v 51.14481971 -121.70366943 17.12007634
v 48.45210910 -124.24843013 15.77625237
v 48.42999950 -120.41000277 16.11999981
v 50.29289052 -114.34084177 17.52837375
v 46.84000090 -118.45999956 16.08000137
v 50.67047104 -113.25085163 17.71747693
v 63.30344081 -95.06800771 19.30615120
v 79.82338220 -75.19403845 25.15244856
v 73.22947681 -81.13232255 26.32564865
v 70.99000365 -80.43999970 25.86999908
v 63.34286183 -84.68530327 21.27414569
v 62.54035234 -82.89945871 21.16678841
v 73.75146449 -70.39006799 26.12453885
v 71.80450112 -70.91806829 26.68409422
v 61.61254272 -79.39954102 21.39068209
v 47.75571451 -92.26412326 17.26792194
v 27.48739161 -112.78285831 7.46239536
v 58.88698995 -82.21551031 19.05351691
v 29.56007980 -112.93003708 9.49154794
v 32.01948479 -111.48888618 12.16773689
v 55.78825250 -88.96233886 18.23442429
v 32.89545327 -116.79535359 9.45978519
v 64.81085718 -82.89334923 22.46272750
v 37.74086386 -112.71680892 13.98974098
v 33.88379514 -118.15881729 9.11684241
v 33.71788561 -119.93974447 4.34842473
v 65.76827914 -84.27054435 22.39632793
v 35.64324602 -119.87166107 9.33911465
v 35.26130691 -121.68349326 4.46659653
v 63.13116103 -91.26636386 19.42472905
v 36.59795225 -123.50629270 4.53520333
v 61.98275834 -93.26926619 19.17722821
v 38.37758675 -125.93653798 6.08188007
v 49.38331619 -117.27582663 17.15620421
v 41.92515090 -126.18447840 11.62971091
v 55.30460551 -115.13012648 18.57974380
v 54.75455150 -111.62180454 18.53323542
v 52.49367282 -118.34347248 17.79376343
v 60.00541523 -115.49487710 19.74839345
v 75.09358227 -101.46737099 23.76082726
v 55.60835823 -127.85449624 18.12320389
v 49.63999614 -133.17000866 13.59000336
v 46.22123018 -133.63084197 8.66920594
v 55.27631566 -130.77446818 17.32393540
v 51.46626756 -135.83146036 13.00205477
v 50.28999969 -137.81000674 5.59999980
v 90.60151130 -93.68654341 27.03610994
v 71.29678130 -118.66743863 21.96501009
v 65.50670415 -126.12092495 21.17255144
v 58.67727101 -134.57569480 18.41048710
v 55.19944802 -138.48829269 15.31992760
v 54.39979210 -140.63087106 11.11639384
v 92.39988029 -96.13611549 26.98699199
v 76.43729448 -115.66765606 23.35109003
v 58.38495865 -140.69843292 16.50109887
v 56.62878230 -142.27950573 13.31209298
v 55.93535304 -143.03834736 4.55066096
v 61.60999835 -139.93999362 18.29000004
v 59.22473595 -144.62460577 14.81043454
v 56.48663267 -145.02349496 8.52883700
v 61.20880321 -142.70161092 17.44118333
v 91.82420373 -102.92340070 27.68179215
v 89.49404955 -109.75013673 27.20356919
v 76.91992819 -128.05986404 23.13105203
v 62.49606237 -150.16883612 12.83925027
v 79.40283418 -130.59991598 23.24258536
v 72.53000140 -140.24999738 21.44999988
v 68.09999794 -146.98000252 19.01000179
v 64.91431594 -151.34915709 14.58877046
v 64.42172080 -152.80264616 10.91231499
v 74.40999895 -144.18999851 21.10999823
v 69.87882406 -147.19119668 19.42137256
v 70.14705241 -151.13748610 18.81817728
v 67.93472916 -156.64537251 10.02869476
v 93.47998351 -121.61000818 27.04009973
v 88.37244660 -129.75946069 25.55081435
v 83.18000287 -138.02999258 23.55000004
v 80.30000329 -142.48999953 22.95999974
v 72.15257734 -147.72106707 19.89413239
v 77.09234208 -147.52408862 21.19469456
v 71.66509330 -155.20030260 18.09429377
v 70.91393322 -157.91186690 14.58004117
v 71.16276771 -159.84641016 10.76910272
v 95.59606016 -120.14101446 27.31040493
v 88.22000027 -138.01001012 24.60000478
v 80.33213764 -145.38741112 22.45408483
v 75.46199858 -158.95588696 18.34552176
v 73.79192114 -161.56704724 14.33976460
v 89.43919837 -137.21808791 24.95439723
v 77.02827454 -163.87115419 15.84920846
v 76.25588775 -160.95373034 17.64073595
v 107.34736174 -123.05756658 27.08190866
v 104.71999645 -127.33000517 27.42999978
v 99.34727848 -132.37176836 26.97888203
v 90.72402120 -143.32549274 25.06854758
v 84.04999971 -163.38999569 19.19000037
v 82.55004138 -171.02457583 10.89537516
v 111.01000011 -125.20000339 26.70999803
v 108.39252174 -129.56869602 27.54435129
v 85.98466963 -171.54285312 17.69173332
v 102.78093815 -140.13341069 27.16968395
v 88.05465698 -176.87386274 13.18134367
v 116.48136377 -131.56484067 26.42146684
v 111.85000092 -139.16000724 27.56999992
v 91.90750867 -176.29548907 18.91868562
v 89.41920102 -174.80622232 18.23704317
v 90.40728211 -179.01219428 15.26441518
v 90.06427228 -179.08446491 12.27934938
v 91.93645418 -180.48274517 11.44859847
v 119.39000338 -133.82999599 26.08999982
v 110.79809070 -142.18941331 27.86844037
v 93.02379936 -181.27147853 16.07021317
v 117.26000160 -143.80000532 27.66999975
v 111.29999906 -154.40000594 27.44000033
v 102.78999805 -170.64000666 23.07999879
v 96.62793577 -185.38877368 14.76786844
v 123.16000462 -139.77000117 26.71000361
v 119.22000349 -146.40000463 27.90999971
v 115.69853872 -149.53012764 27.85978094
v 105.30183464 -172.52886295 23.37316796
v 100.86999834 -181.80999160 19.48999800
v 98.34385663 -186.62568927 16.29256085
v 100.86989403 -189.20177221 11.56622916
v 124.53000247 -142.74999499 26.88000165
v 120.72999775 -149.26999807 27.99999900
v 117.26979166 -155.54036200 28.04264612
v 114.38583583 -161.22798622 27.43234858
v 100.56858510 -188.50740790 16.70282893
v 125.91134012 -144.62740719 26.71192214
v 122.03168124 -151.23684704 27.96798572
v 119.56997216 -153.30864489 27.99754031
v 116.23487622 -161.83489561 27.61779167
v 114.87290263 -166.38495028 26.95129253
v 111.48744076 -171.96680605 25.43667331
v 106.91652447 -180.39503694 22.25425839
v 104.82096672 -186.98814511 19.70568113
v 103.20607573 -191.55053794 12.17028499
v 125.94775856 -149.77535605 27.78269537
v 121.37366086 -159.00382400 27.92212553
v 110.92916131 -177.11050808 24.22352508
v 109.20000076 -182.79999495 22.43999951
v 104.97515649 -189.50957060 19.07707565
v 104.88631576 -193.53106618 13.43188155
v 127.58745253 -151.77141130 27.72155777
v 126.40638649 -154.31526303 27.91866846
v 124.53801930 -158.72280300 28.33308652
v 120.12227625 -165.71603715 27.97330543
v 116.93629622 -172.40750790 26.46611445
v 114.20392245 -180.14614284 24.62905273
v 110.42999476 -186.13000214 21.73000015
v 107.89494962 -193.79013777 18.59315485
v 126.72463059 -158.63232315 28.36228162
v 124.23636764 -161.68098152 28.46378461
v 122.64914066 -165.35364091 28.42741832
v 118.55688691 -172.94773459 26.74266137
v 116.88692123 -178.50340903 25.68577044
v 113.90697211 -184.56873298 23.07545580
v 111.51704937 -191.28590822 21.19193785
v 132.00907409 -153.79032493 27.19353698
v 128.02784145 -160.52770615 28.60749885
v 126.34459138 -163.28956187 28.94230187
v 124.84811246 -166.74575210 28.60555984
v 120.54245174 -174.43610728 26.96842700
v 117.38754064 -180.83408475 25.43287911
v 114.04775828 -187.34876812 22.49837294
v 112.45864630 -192.97832251 21.06998861
v 110.95928401 -196.92949951 18.72509159
v 112.05217987 -199.87966120 14.28227872
v 132.02536106 -156.90526366 27.59206854
v 129.55224514 -163.11457753 28.61192636
v 127.06412375 -166.98108613 28.85518968
v 124.92715567 -170.95035315 28.02863903
v 121.70281261 -177.51745880 26.81100555
v 117.80407280 -184.99177694 24.39573593
v 116.33563042 -191.71893597 22.30434120
v 113.78873140 -194.46773827 20.88087983
v 113.28655481 -197.73168862 19.37628537
v 113.17887902 -200.68229735 16.77965187
v 115.59051275 -201.91520452 11.94470283
v 134.32446122 -160.03282368 27.72103436
v 132.52100348 -164.27950561 28.27592194
v 129.64789569 -168.30945015 28.82598899
v 128.51209939 -172.16707766 28.22430246
v 123.59894812 -178.02360654 27.17459016
v 123.19186330 -185.78742445 25.91450140
v 118.12515557 -192.25960970 22.55747281
v 115.68494886 -200.37715137 18.79519224
v 116.45325273 -201.78619027 11.27410959
v 136.91748679 -159.05439854 27.51133591
v 133.44044983 -166.41642153 28.60993892
v 132.08918273 -172.18990624 28.35221030
v 128.26052308 -175.86228251 28.09664980
v 126.94446743 -183.00403655 27.35460550
v 122.70081043 -189.01698291 25.07597394
v 119.40394342 -196.67993486 21.84049971
v 118.49041283 -200.32030344 19.41801980
v 118.39678884 -203.05459201 18.06437783
v 117.21640825 -204.39736545 15.48562106
v 136.00182533 -168.80461574 28.72034721
v 135.87713242 -172.68358171 28.78694795
v 133.34573805 -176.55704916 28.64292450
v 129.79783118 -179.73200977 28.12611125
v 127.33511627 -188.38106096 26.60207078
v 123.90518188 -189.08962607 25.47335811
v 123.00482392 -197.87262380 22.52532355
v 119.73889917 -204.57854867 17.63488352
v 119.22895163 -200.16717911 19.88846622
v 119.05229092 -205.85756004 15.10772668
v 140.52589238 -166.97962582 27.75266021
v 137.54492998 -171.13655806 28.82059664
v 136.80012524 -174.91118610 28.91252935
v 134.63394344 -178.55224013 28.94928493
v 133.45995545 -183.48763883 28.73546816
v 131.02065027 -185.83665788 28.02335471
v 128.04999948 -193.97999346 26.06999874
v 124.71066415 -196.24207914 23.86668324
v 125.25260448 -200.84992051 22.13463373
v 123.05540591 -207.13289082 17.45219156
v 120.56075782 -207.08581805 14.36264161
v 123.85772169 -209.14481580 13.26261275
v 143.30221713 -168.70568693 27.49285474
v 141.52325690 -173.03343117 28.18219364
v 138.63386214 -175.57087541 28.78449298
v 137.00567186 -180.55437505 28.89921889
v 135.25147736 -184.15066600 28.95049006
v 132.58810341 -185.14791131 28.44915353
v 133.16032290 -190.78698754 27.83414908
v 124.64330345 -210.06006002 15.35359118
v 127.56334245 -211.61201596 13.26849498
v 143.33461225 -175.92948675 28.22071128
v 141.08189940 -180.17591536 28.69697288
v 139.91998136 -183.73690546 28.93732674
v 138.41307163 -186.60743535 28.95455249
v 135.41549444 -191.73772633 28.21296826
v 128.11684608 -203.65776122 22.51222357
v 128.66316736 -211.83052659 17.53015816
v 146.83358371 -178.58327925 28.55239995
v 144.73125339 -174.68185723 28.06880698
v 144.46718991 -181.46182597 28.87132764
v 142.40837097 -186.85963750 29.17733416
v 139.38820362 -190.42001665 28.90140004
v 139.74863291 -192.71126390 28.83212268
v 135.63935459 -197.06739485 27.58895047
v 134.43408906 -204.52073216 25.00262670
v 131.78277016 -215.25086462 14.47608415
v 149.20340478 -180.02264202 28.64367515
v 147.54942060 -183.72553587 29.18600664
v 146.04370296 -180.29184639 28.81659381
v 146.31524682 -186.81065738 29.35455926
v 144.04000342 -191.28000736 30.03000095
v 143.44421029 -195.51925361 29.10202369
v 138.96164298 -200.11790097 27.59327367
v 138.37063313 -205.36278188 26.04146115
v 135.29656827 -214.76927400 20.42837813
v 153.21768820 -173.18896949 26.86149068
v 157.67951310 -170.53200305 25.67446791
v 153.88999879 -178.71999741 27.91000344
v 152.26000547 -182.28000402 28.44000049
v 150.50999820 -186.02000177 29.16000038
v 149.22478795 -189.81355429 29.16024998
v 145.73313296 -193.91353428 29.35323492
v 141.25262201 -200.00275970 28.17540616
v 141.61093533 -208.81976187 26.36582963
v 137.17311621 -219.15040910 14.91323020
v 156.18282557 -183.54155123 27.58484893
v 153.41347456 -180.64896762 28.13583240
v 155.18818796 -187.29647994 28.45507860
v 152.83054113 -191.27951562 29.05509248
v 149.32121336 -192.10945070 29.24490534
v 148.68248999 -198.07715714 29.50679697
v 147.09573984 -202.97625661 29.23467383
v 143.96141469 -210.71834862 26.56606026
v 141.44212008 -218.49547327 22.41632342
v 159.51512754 -184.36157703 27.50169672
v 155.99714220 -185.15649438 28.05253677
v 157.28394687 -189.58011270 28.58971246
v 153.65996957 -190.74673951 28.96337584
v 143.23005080 -223.12137485 20.38230747
v 142.98523962 -225.24589300 17.66375080
v 140.15077055 -222.30495512 17.36074500
v 144.11342144 -226.21160746 16.43852144
v 164.20720518 -185.18069386 26.91116184
v 160.29028594 -186.29363179 27.80469321
v 160.79095006 -194.07899678 28.54738198
v 157.16999769 -199.58999753 29.80999835
v 148.78994226 -220.53946555 24.33075011
v 148.19201827 -225.74104369 21.93203755
v 144.57988739 -220.60488164 22.33248763
v 146.54783905 -228.05815935 17.90087670
v 164.68816996 -192.89135933 28.10523286
v 163.78374398 -190.34749269 27.71748044
v 159.16687250 -196.89458609 29.30597961
v 150.44634044 -229.71096635 19.71202902
v 151.01590753 -231.17654026 16.80557244
v 147.58791029 -228.77937555 16.71246625
v 168.95203292 -190.40989876 27.16441825
v 168.16185415 -195.62591612 27.75585651
v 165.57000577 -199.37999547 29.16000038
v 162.28064895 -199.32138920 29.42165360
v 163.47000003 -204.08000052 30.06000072
v 156.43301606 -221.79751098 27.06623450
v 154.93933856 -227.02163458 24.41222221
v 153.54368091 -229.54958677 22.24728838
v 153.13044190 -232.72031546 18.40997487
v 150.00037849 -230.65075278 17.90115982
v 172.52832651 -192.65747070 27.55184285
v 168.43999922 -201.53000951 29.26999703
v 166.61000252 -205.70001006 30.02999537
v 158.19403529 -226.66558623 26.14726499
v 156.71408176 -229.73623872 24.13318120
v 156.26919270 -233.94040763 20.35655826
v 156.78785741 -234.74873602 17.25922525
v 174.75512624 -195.87129354 27.28179842
v 163.82931173 -221.52039409 29.12193909
v 162.34759986 -225.41195154 27.62635425
v 159.43464637 -224.70703721 26.96860023
v 161.36261821 -229.59628701 26.03770234
v 159.90613401 -232.65941441 24.05041270
v 159.34194624 -235.89198291 21.02909796
v 177.26227641 -198.29168916 27.30305865
v 174.98232424 -203.04824412 28.38387340
v 173.74615371 -205.93905449 29.26174365
v 171.67434096 -209.20877159 30.26690520
v 163.20611537 -229.92826998 26.70993283
v 163.11125457 -232.71140456 25.76568350
v 162.07356751 -235.37105322 23.62677269
v 162.05564141 -239.16161060 18.32939312
v 183.85292590 -193.80757213 26.18758380
v 179.80329692 -198.14862311 27.22337656
v 177.75224149 -203.09773088 28.13624591
v 177.87307501 -205.51969111 28.66103686
v 174.22275245 -209.99763906 30.23015708
v 168.31000149 -227.32999921 28.92999910
v 167.15928912 -230.83062470 27.80248411
v 166.19999707 -234.03999209 25.95999837
v 164.99596834 -237.48934269 23.72766472
v 164.19002414 -240.62012136 18.94617639
v 184.44249034 -195.51011920 26.13854222
v 175.75420439 -215.19950032 30.64295463
v 171.93947732 -225.21105409 30.32702766
v 169.95994747 -231.35006428 28.47019397
v 167.50009358 -242.39234626 19.89546046
v 186.89247966 -197.03227282 25.71617998
v 183.57060850 -203.99154723 27.60151960
v 180.72585762 -209.98330414 29.56919372
v 180.77051640 -213.46355975 30.14033847
v 177.76225507 -216.74033999 30.76608106
v 177.66895890 -218.63961220 30.91723099
v 173.27372730 -230.37700355 29.15102988
v 171.00000381 -237.35000193 26.39000304
v 168.70303452 -241.77125096 22.35453762
v 188.59738111 -198.53264093 25.65335855
v 185.75592339 -206.45774901 28.24726142
v 184.54656005 -208.99799466 28.94062176
v 182.40182102 -212.97124028 29.91574444
v 174.73000288 -233.75000060 29.13000248
v 173.24383557 -239.52703178 26.22915804
v 190.21970034 -200.58882236 25.74826777
v 187.39601970 -206.79932833 28.23850699
v 184.45943296 -210.29122174 29.16717716
v 182.18906224 -219.74691749 30.69322556
v 175.70467293 -239.04973269 27.58407779
v 174.10685122 -243.09083819 24.33423698
v 192.79785454 -202.82806456 25.81593767
v 189.45378065 -203.98345590 27.15902776
v 185.63359976 -217.78361499 30.17134406
v 177.22290754 -243.12360585 25.92257410
v 193.71007383 -204.51128483 26.47162229
v 190.39611518 -212.17398345 28.86176109
v 180.09661138 -239.61150646 28.55182998
v 178.97170782 -244.11231279 26.00403316
v 194.40518320 -205.04611731 26.18445642
v 189.14000690 -221.44000232 29.83000129
v 180.84831536 -240.65969884 28.50621752
v 180.56140840 -244.60558593 26.67389251
v 180.12239039 -248.53417277 24.06494319
v 193.89906526 -213.56944740 28.50277536
v 190.43999910 -223.69000316 30.48999980
v 188.43983114 -228.88037562 31.13124520
v 183.22248757 -245.67100406 27.69963257
v 186.07378006 -241.98013544 30.17783351
v 184.57125127 -246.72493339 27.78332680
v 183.84414911 -250.61249733 24.08625372
v 198.03895056 -220.24133801 29.78607453
v 190.14672935 -242.68069863 30.75066395
v 188.39485943 -246.72980607 28.98675390
v 186.85196340 -251.65629387 25.32529645
v 197.16142118 -229.54951227 30.71112931
v 188.77521157 -254.89977002 24.13446084
v 202.08013058 -220.44146061 29.10416946
v 200.20344853 -223.77699614 29.81844172
v 199.56164062 -227.36777365 30.44674918
v 197.21861184 -233.73362422 31.19271807
v 194.59398091 -243.21475625 30.91899119
v 190.44625759 -252.17476487 27.33637393
v 202.02152431 -225.68744421 28.55441533
v 200.78992844 -229.20295596 30.45236133
v 199.69999790 -232.65999556 31.00000136
v 193.24716926 -251.68251991 28.88753638
v 191.76138937 -256.49037957 25.44788457
v 192.01000035 -258.89000297 21.20999992
v 201.98856294 -227.07509995 29.22557481
v 202.06850767 -229.06754911 29.78863567
v 201.91910863 -232.80474544 30.61450832
v 200.76411963 -238.47696185 31.32895380
v 196.25000656 -248.83000553 29.85999919
v 194.26766038 -257.02086091 26.66701563
v 193.27715039 -259.52905416 21.61010168
v 202.65245438 -232.44643211 29.91405874
v 202.43021846 -235.68806052 30.58683313
v 197.67609239 -248.55774641 30.25090322
v 194.99872625 -259.14040208 25.51275119
v 194.99209523 -261.02212071 22.38388546
v 202.73938775 -233.39617252 29.99596670
v 202.96329260 -240.76022208 30.80617823
v 204.75949347 -244.98535693 29.81401607
v 200.59907436 -262.87391782 23.32916856
v 204.33865488 -253.34078074 30.48851155
v 203.45871150 -255.21317124 30.48819676
v 201.74200833 -260.67376137 27.04090066
v 201.63105428 -266.76678658 20.57756297
v 205.40894568 -251.21286511 30.07307462
v 204.28609848 -255.40840626 30.25142848
v 203.61955464 -263.00501823 22.42116258
v 203.92344892 -262.00571656 25.27970448
v 204.12516594 -262.82957196 23.10248837
v 205.37811518 -260.28650999 27.33623981
v 205.39109409 -261.31051779 25.01064725
v 204.77566123 -262.25996017 23.31298776
v 205.84401488 -254.23049927 29.52242270
v 203.39281857 -260.72052121 27.19762363
v 204.23185825 -262.62444258 22.26879634
v 203.61000299 -268.73999834 17.16000028
v 205.25133610 -248.10247123 30.04294820
v 203.50989699 -254.48617339 30.66734970
v 201.34861767 -258.64285231 28.50350179
v 201.11148059 -262.20774651 25.08394234
v 200.34401119 -262.99616694 22.11977914
v 200.72999597 -267.69000292 17.89999940
v 204.20292020 -246.39275670 30.95008247
v 200.52999258 -265.50000906 15.52999858
v 203.41907442 -250.47871470 30.94265051
v 199.61449504 -262.81931996 22.78219908
v 198.34999740 -265.83001018 19.23999935
v 201.38156414 -256.69306517 29.37359922
v 205.52000403 -240.83000422 32.06000105
v 197.16320932 -261.88489795 21.85255848
v 202.26612687 -239.59092796 30.99557385
v 197.25635648 -253.17844748 29.70055304
v 193.05999577 -263.02999258 19.37000081
v 202.73694396 -233.39501023 29.99413200
v 201.11742616 -235.95149815 31.14151396
v 196.07064128 -250.56990981 29.91778404
v 191.91522896 -257.95003772 24.14767072
v 190.97000360 -259.75999236 20.99000290
v 190.33999741 -260.91000438 18.27999949
v 202.93000340 -221.32000327 29.92999926
v 201.23338699 -225.37022829 29.50578369
v 198.30249250 -233.12383890 31.13470040
v 196.99931145 -237.30115592 31.30080923
v 194.45596635 -240.88907242 31.36685491
v 192.96634197 -244.70020831 30.73437326
v 192.65699387 -248.14316630 29.78710085
v 185.36831439 -254.48641181 18.68278906
v 200.60633123 -216.91793203 26.09148622
v 199.16491210 -218.52636337 29.24385667
v 197.43999839 -227.13999450 30.48999980
v 196.23446465 -231.32422566 31.07928298
v 185.80041826 -247.44077027 28.12741697
v 184.08839405 -252.17485428 22.64878154
v 196.23167813 -212.56440878 28.04765664
v 191.95282459 -227.88402438 30.88858724
v 180.51140010 -252.30342150 18.84452440
v 195.19606233 -219.86074746 29.56967242
v 182.47649074 -250.33912063 23.51781353
v 187.50774860 -242.77807772 30.09204566
v 185.98046899 -246.61903083 28.39635126
v 199.50790703 -214.50915933 27.52827667
v 199.48607683 -216.94192290 28.50767598
v 198.35841656 -221.26553953 29.95138243
v 197.68652320 -225.76175630 30.31473421
v 195.57413459 -230.11158407 30.92361428
v 194.14131343 -234.08310115 31.18317947
v 191.94841385 -240.92513323 31.23204783
v 189.23819065 -244.12085116 29.84549478
v 184.42375958 -251.54796243 23.31351303
v 182.39550292 -253.71032953 19.40812357
v 201.80000365 -217.98999608 29.29999866
v 199.47938621 -221.72954679 29.73499149
v 190.66016376 -244.80447173 30.00460938
v 186.49289012 -250.84728003 25.79087019
v 184.27373469 -253.43516469 21.58717066
v 183.61075222 -254.22030687 19.17516626
v 202.96999812 -217.90000796 29.17999774
v 201.48001611 -222.02000022 30.19000404
v 199.69111681 -226.05973482 30.38225509
v 194.40032542 -239.30279911 31.35771304
v 192.93487072 -243.33608150 31.14394285
v 186.37989461 -253.24121118 23.26628752
v 202.08021998 -220.44131160 29.10412475
v 200.67675412 -222.00635076 28.83736789
v 199.75711405 -228.42754424 30.49265407
v 188.46368790 -252.29489803 26.42977796
v 186.41732633 -254.75201011 21.92183025
v 184.37230587 -254.27818298 18.75336282
v 187.57869303 -254.51451540 23.27018976
v 202.08030939 -220.44116259 29.10408191
v 200.20362735 -225.30469298 30.11526540
v 194.13287938 -242.13485420 31.30984679
v 200.64553618 -217.03621745 25.58918856
v 195.65348327 -233.71711373 31.24436736
v 183.22840333 -256.92254305 15.43083321
v 198.33366573 -218.91200542 29.52193469
v 196.25757635 -225.22397339 30.26724048
v 185.05556881 -252.30327249 22.95491099
v 183.06936324 -254.13176417 19.67008598
v 198.54247570 -213.74654770 27.76110359
v 197.74858654 -215.49482644 28.70241366
v 193.76932085 -229.18106616 30.65479174
v 185.66812575 -243.84176731 29.35838886
v 196.50000334 -208.56000483 26.96999907
v 194.68566775 -212.22673357 28.26277167
v 192.48975813 -219.47108209 29.54251133
v 191.25379622 -222.45489061 30.08471988
v 182.64999986 -243.23999882 28.61000225
v 181.30999804 -245.93999982 26.87000111
v 177.47035623 -250.25784969 18.86173338
v 193.31140816 -203.63065600 26.13629214
v 195.10036707 -205.88253438 26.00695938
v 191.73973799 -210.98655462 28.49507332
v 195.90206444 -210.50943434 27.58481167
v 189.88497555 -215.19519389 29.32668664
v 192.84921885 -212.22478151 28.50004844
v 188.62000108 -218.55999529 29.81000021
v 177.44000256 -244.43000555 25.24000406
v 175.62815547 -248.81243706 19.85365711
v 173.77999425 -250.27000904 16.00000076
v 190.78554213 -203.77047360 26.99432150
v 184.10819769 -218.61119568 30.39712273
v 183.78488719 -219.65956688 30.51843308
v 173.55620861 -238.55198920 27.06056647
v 173.85625839 -242.08620191 25.39693378
v 173.74326289 -249.30188060 17.75441691
v 170.26999593 -247.65999615 15.63999988
v 187.70572543 -197.62310386 25.57055280
v 184.37999487 -205.61000705 27.99000032
v 188.20202351 -203.79480720 27.22988836
v 170.83999515 -238.18999529 26.07999556
v 169.60413754 -243.82035434 18.36296730
v 171.32224143 -245.21279335 18.77785847
v 183.80756676 -195.01662254 26.27863176
v 184.74242091 -203.64843309 27.38854475
v 179.02491987 -216.24557674 30.49218096
v 170.48652470 -228.81211340 29.34814245
v 166.82137549 -237.92102933 24.51752685
v 169.86082494 -239.35174942 24.77179095
v 164.51539099 -239.61308599 21.24108560
v 193.24031472 -202.87910104 23.56205136
v 193.83792579 -203.94203067 25.80542676
v 193.13007593 -205.13477921 27.09549107
v 188.23000789 -203.01000774 28.65000442
v 180.98999560 -202.95999944 29.34000082
v 195.42263448 -206.02260530 24.50000308
v 174.05000329 -206.85000718 31.53000399
v 193.95881891 -206.71769977 21.30157687
v 191.59999490 -208.80000293 29.46000360
v 173.74999821 -209.00000632 32.49999881
v 195.38386166 -208.92941952 21.34447545
v 196.61790133 -209.45897698 26.82510950
v 193.31000745 -210.82000434 29.85999919
v 199.30163026 -213.86432648 27.32164040
v 195.57999074 -212.64000237 30.09999916
v 196.62554562 -212.97371387 20.65049671
v 197.86000252 -214.68999982 30.21999821
v 198.94053042 -216.68215096 20.80142871
v 199.75116849 -215.50056338 27.78857574
v 199.07315075 -217.71883965 30.79464845
v 199.06476140 -216.48357809 21.08370885
v 200.77046752 -217.98160672 23.47565070
v 200.36271214 -218.77925098 26.71724744
v 201.10186934 -220.66089511 24.36257340
v 199.09000397 -222.99000621 32.29999915
v 201.61679387 -222.65130281 27.24880539
v 201.53999329 -225.91000795 31.55999631
v 200.89681447 -224.97275472 22.71503396
v 202.15934515 -225.01352429 25.37777461
v 201.76999271 -229.69000041 33.02999958
v 202.04424858 -228.53282094 23.54776487
v 202.79060304 -231.89233243 24.20093119
v 202.36709714 -233.69015753 30.47047369
v 203.57027650 -235.22150517 27.60637179
v 203.06000113 -236.80999875 33.65999833
v 203.05307209 -235.73213816 24.05409887
v 203.30825448 -238.61421645 29.05526571
v 201.59000158 -239.39000070 34.31999683
v 203.68109643 -239.50867355 27.09662914
v 201.35006309 -243.39078367 20.80700919
v 204.18360829 -251.70719624 30.93183786
v 203.48520577 -251.30897760 20.35164647
v 204.81687784 -256.80980086 29.59755249
v 204.59115505 -256.83280826 20.54622956
v 203.51742208 -255.39165735 30.49282730
v 203.92422378 -258.56563449 29.01695296
v 202.98399031 -257.86271691 19.67136748
v 204.29074764 -259.72530246 28.08689326
v 203.81194353 -261.51838899 26.44081414
v 203.63844931 -259.71552730 20.11803165
v 204.49081063 -261.34368777 21.18108980
v 203.39435339 -261.62856817 20.55303007
v 203.54305208 -262.59583235 21.68617398
v 30.71999922 -115.86999893 3.50999832
v 37.91728988 -109.74708945 4.13376186
v 42.97375306 -107.67348856 5.31831942
v 45.44764385 -105.15943170 6.17724285
v 54.99016866 -98.19003195 8.01159721
v 60.34976244 -93.52342784 7.98385404
v 69.54049319 -87.31854707 7.17429351
v 73.12999666 -85.23000032 5.08000003
v 76.86815411 -84.29335058 2.84799025
v 79.66245711 -82.55168796 1.85118441
v 32.34054521 -118.10971797 3.88744357
v 33.67648274 -115.47768861 3.41149652
v 36.18999943 -113.68999630 3.80999991
v 42.30640084 -110.30794680 5.25902398
v 44.31918263 -106.60741478 5.80098480
v 59.61992964 -96.78997844 7.90040288
v 69.65248287 -89.76765722 7.53767043
v 73.77628237 -87.83177286 5.84303262
v 77.96549797 -85.08554101 2.53784959
v 81.75938576 -82.85608143 2.24180776
v 44.67000067 -109.78999734 5.86999999
v 47.57285491 -106.41497374 7.06579350
v 61.05000153 -98.16999733 8.03000014
v 67.24990159 -93.99071336 7.23350560
v 71.54411823 -91.63580090 7.21879769
v 79.18030024 -86.80065721 2.64921668
v 82.26287365 -84.49118584 2.12547067
v 35.32599285 -118.43531579 3.19531304
v 38.43884543 -117.39172041 4.10063984
v 43.02746803 -113.96996677 5.74546913
v 57.48431757 -103.18865627 7.34003261
v 65.68049639 -98.16618264 8.05176701
v 70.27643919 -95.28133273 7.23650074
v 81.23431355 -88.67349476 2.64126761
v 86.20527387 -85.65533161 2.29738536
v 37.02372313 -121.47705257 3.12254624
v 39.54000026 -120.18000335 4.00999980
v 43.48360002 -117.19458550 6.00739615
v 46.89000174 -114.73000050 6.38999976
v 74.58220422 -96.59007937 7.37108756
v 79.96024936 -92.79736131 4.50641103
v 37.93302551 -123.92454594 3.58434976
v 41.45000130 -122.73000181 3.70000000
v 45.92116550 -117.14755744 6.17886102
v 52.85080150 -115.53184688 6.42371504
v 72.88437337 -99.99828786 8.25204328
v 76.62500441 -96.43151611 6.94847619
v 82.21273124 -94.95463967 4.15131822
v 87.40973473 -91.65672213 3.89864366
v 42.28653386 -126.70545280 3.43743805
v 45.08163035 -122.69033492 4.99762269
v 65.42830914 -109.69981551 8.15618318
v 78.50000262 -101.04999691 7.57999998
v 81.82408661 -98.83004427 5.65504842
v 85.19282937 -97.59878367 4.18102322
v 91.34244174 -93.62407774 4.25748341
v 68.69653612 -108.11455548 8.84897914
v 82.00000226 -103.00999880 7.17999972
v 90.07681906 -94.97447312 4.28691460
v 93.12835336 -94.66661513 4.29457892
v 76.50062442 -110.80078781 9.11987014
v 83.35000277 -106.43000156 8.05000030
v 79.13346589 -104.15975749 8.14398937
v 91.21110290 -102.30445117 4.61695762
v 90.04905075 -99.73775595 4.16520750
v 97.17378020 -98.87379408 5.72748622
v 50.57216436 -134.99873877 4.28200746
v 47.00810090 -132.74642825 4.47006850
v 55.79635128 -126.56688690 6.56046066
v 63.10884655 -124.74047393 7.86457676
v 70.57017833 -119.47023869 9.15802643
v 85.69999784 -109.47000235 8.46999977
v 81.37504011 -110.64682156 9.33961757
v 85.02360433 -107.07075894 7.75961857
v 88.91167492 -106.53134435 6.37696264
v 96.75999731 -102.54999995 5.12000127
v 54.37069759 -131.31113350 5.68284607
v 60.59678644 -132.15120137 6.93819439
v 63.71358782 -129.11732495 7.47168576
v 65.21838158 -123.55926633 8.36708024
v 79.29000258 -118.36999655 10.23999974
v 87.20634878 -108.38747770 7.69837666
v 94.19266880 -108.71997476 6.90820254
v 90.48909694 -109.00174826 7.35958619
v 98.67855906 -106.63983971 5.21167321
v 94.52841431 -107.32325166 6.24157535
v 96.42052650 -104.21152413 5.08896401
v 101.95448250 -104.74462807 7.25973165
v 55.25597185 -140.43740928 4.04908555
v 67.28187203 -131.89895451 7.92067125
v 82.88836479 -121.07348442 10.35158895
v 86.89060807 -118.36139113 10.08248981
v 89.23106641 -112.48363554 8.80931690
v 95.12402117 -113.56954277 7.63903279
v 97.81473875 -110.84643751 6.44049002
v 95.74262798 -108.82357508 6.65480318
v 104.04986888 -107.24094510 7.91735481
v 57.81999975 -143.64999533 4.48000012
v 61.24491245 -140.74261487 5.58263389
v 57.35966191 -141.97047055 4.29021241
v 72.26999849 -133.43000412 8.70000012
v 80.33604175 -128.53749096 9.82988253
v 83.87736976 -125.36205351 10.31804364
v 90.47408402 -117.30598658 9.91600938
v 93.85985881 -114.94348198 8.49318691
v 95.40034831 -115.40966481 8.15445837
v 103.55124623 -113.07593435 5.77583024
v 100.28030723 -113.73316497 6.35844888
v 106.20000213 -110.87000370 7.48000015
v 59.93350595 -146.13704383 4.89993114
v 60.07808819 -143.03454757 5.00782346
v 64.40000236 -144.01000738 5.60000073
v 67.35906005 -140.91630280 6.77747605
v 71.97485119 -139.11469281 7.93300569
v 75.47342777 -136.41510904 8.77211522
v 79.10999656 -133.68000090 9.05999914
v 78.25994492 -128.93363833 9.30161588
v 86.43999696 -128.57000530 10.35000011
v 89.97786045 -125.72115660 11.40465215
v 94.86543387 -123.26179445 10.96553728
v 97.23652899 -116.83671921 8.27979296
v 102.01508552 -118.51194501 7.29685556
v 104.61696237 -117.15363711 6.36939378
v 108.06316882 -114.82788622 7.66521739
v 109.87868905 -113.41964453 11.12725306
v 65.44744968 -148.50367606 5.60901547
v 67.87795573 -146.70196176 6.00643642
v 70.39792091 -141.07082784 7.27746822
v 74.76063818 -141.50901139 8.20620824
v 77.90069282 -137.99989223 9.03078634
v 81.36004955 -135.27487218 9.63636860
v 85.37013084 -134.26059484 10.30780934
v 89.03241903 -132.29703903 10.46779938
v 93.39825809 -128.73019278 11.96871791
v 91.58498049 -125.11932850 11.44029293
v 95.89753300 -126.68265402 11.16919145
v 103.50999981 -122.16000259 8.67999997
v 99.80284423 -123.17556888 10.12066100
v 101.34556144 -119.97947842 8.49053916
v 109.72915590 -116.81906134 8.31362605
v 111.99841648 -116.19517952 11.46446727
v 65.91256708 -151.98273957 6.08708151
v 75.98752528 -145.43800056 7.82344304
v 77.92199403 -139.42669332 8.91985651
v 86.00000292 -138.26000690 10.40999871
v 89.67289329 -135.75629890 10.46973281
v 92.32968092 -133.25373828 11.22414041
v 97.10563719 -132.14257360 12.55953219
v 98.53270650 -129.08422947 11.53166499
v 102.94996202 -126.43353641 9.50493105
v 102.82327235 -124.23914671 9.32753645
v 105.71381450 -124.74504113 8.96900054
v 105.91208190 -122.08313495 7.99768604
v 109.43000019 -122.95000255 7.77000003
v 112.59999871 -120.70000172 8.99000000
v 114.32626098 -120.03169954 11.75551768
v 69.14182752 -154.03607488 6.70737354
v 93.51591021 -138.88594508 11.81652118
v 100.75513273 -132.96517730 12.27383688
v 104.10265625 -130.29648364 10.16745809
v 107.49625415 -128.82609665 9.13803466
v 111.73214763 -125.94395876 8.57256819
v 71.26361877 -156.09416366 6.75795833
v 80.36242425 -150.68893135 7.50638405
v 98.68327528 -137.77536154 12.78842520
v 103.49008441 -134.44314897 12.22102158
v 106.15962744 -132.41297007 10.88396553
v 109.67832804 -130.63684106 9.10969172
v 112.49532551 -126.78718567 8.62281770
v 74.50670004 -159.56872702 6.78201951
v 86.35421097 -151.08247101 8.13830737
v 94.35987473 -144.66659725 10.95279120
v 99.83729571 -141.63093269 12.23270874
v 114.04000223 -131.86000288 9.37999971
v 118.19568276 -130.19573689 9.71333124
v 117.03491211 -126.42902136 10.21222584
v 120.73922902 -127.05531716 13.56037986
v 84.49999988 -154.77000177 7.48000015
v 91.70950204 -149.86082911 9.41079669
v 95.05428374 -146.40742540 10.53875312
v 101.28271580 -143.63019168 11.84900291
v 110.54255068 -137.07791269 10.81441622
v 115.98651856 -133.68064165 9.42777749
v 119.19716746 -132.14081526 9.92920995
v 122.22944200 -129.52359021 13.06951512
v 80.45999706 -160.42999923 6.50000153
v 84.78999883 -157.53999352 7.31000025
v 88.98999542 -154.70999479 8.30000360
v 93.37999672 -151.74999833 9.21999943
v 101.44431889 -145.72452009 11.49239298
v 115.55163562 -137.60566711 9.79155861
v 118.47999692 -135.36000252 9.65999998
v 123.42181057 -133.16018879 11.89930830
v 124.66325611 -130.72729111 16.25846140
v 76.29128546 -163.53324056 8.42812937
v 85.00000089 -160.09999812 7.33999861
v 89.42999691 -157.18999505 7.90000055
v 94.62001175 -154.79902923 9.28283855
v 97.25612402 -151.68650448 10.20037569
v 103.73999923 -147.51000702 11.73999999
v 107.83000290 -144.76999640 12.62000017
v 112.89586127 -143.66157353 11.78057864
v 116.33038521 -138.92129064 9.80338920
v 124.08714741 -134.52599943 11.68183237
v 125.97000599 -132.79999793 15.70999995
v 78.54525000 -164.74831104 7.76113337
v 82.34432340 -164.71329331 6.62679598
v 88.27000111 -160.49000621 7.54000014
v 91.94813669 -158.35545957 8.48159753
v 97.80000150 -154.11999822 9.97999962
v 111.25910282 -146.91492915 12.86059804
v 116.14999920 -142.22000539 10.56999993
v 120.32999843 -139.62000608 9.73000005
v 123.47134948 -137.24742830 10.59167180
v 79.66310531 -166.79100692 8.77044443
v 82.96827972 -166.53060913 6.99168537
v 86.56086773 -163.92971575 7.30639463
v 124.01888520 -140.16789198 10.06386243
v 126.24803185 -138.83781433 11.25735976
v 128.74603271 -136.21236384 15.60223103
v 83.99297297 -168.00658405 7.20136426
v 89.24999833 -164.35998678 7.29999924
v 94.37999874 -160.96000373 8.94999783
v 99.56999868 -157.52999485 10.35999972
v 115.52000046 -147.14999497 12.55999971
v 126.30227208 -140.33649862 10.62666439
v 89.79734778 -165.65623879 7.48472195
v 94.16999668 -163.21000457 8.27000011
v 112.55999655 -151.15000308 12.62999978
v 121.55999988 -145.61000466 10.73000021
v 126.68000162 -142.44000614 10.26999950
v 86.60025150 -170.32176256 7.43991369
v 90.60108662 -166.94618762 7.30174826
v 94.91000324 -164.70000148 8.07000045
v 90.45160562 -170.21802068 7.47911818
v 98.00419211 -164.26819563 8.79285857
v 104.11950201 -159.98806059 10.86011156
v 118.90040338 -151.09893680 12.75624242
v 125.32065809 -144.98902857 10.28897520
v 129.69976664 -144.33816075 10.92607621
v 133.20581615 -141.98976755 15.31131938
v 88.60887587 -173.11805487 8.08482524
v 90.99169075 -170.72145641 7.61505030
v 95.68999708 -167.79999435 8.02000053
v 99.67999905 -165.23000598 9.22000036
v 125.64826012 -148.61205220 11.07541285
v 130.81100583 -145.75731754 11.10836957
v 90.87000042 -172.56000638 7.78999925
v 95.79193592 -169.99363899 8.36907886
v 100.25108606 -166.71887040 9.24384315
v 127.72405148 -148.89603853 10.81286743
v 131.69379532 -146.51292562 11.41676959
v 89.48630840 -175.90020597 9.03406553
v 91.25000238 -174.14000630 7.88999815
v 101.65308416 -167.61727631 9.54336021
v 107.94000328 -163.59999776 11.27999928
v 122.77288735 -154.31593359 12.94416282
v 128.98583710 -151.48280561 11.21137571
v 132.22892582 -147.92068303 11.34438161
v 92.05000103 -175.61000586 8.07000417
v 101.58727318 -170.79162598 9.22877155
v 107.63999820 -165.84999859 10.99000126
v 113.00913244 -162.47147322 12.03924883
v 132.88152218 -149.88419414 11.44618262
v 94.04999763 -176.64000392 8.11999943
v 107.75816441 -168.56919229 10.67615580
v 116.10927433 -162.91072965 12.27336749
v 125.20369887 -156.73290193 13.18745874
v 130.28000295 -154.32000160 11.45000011
v 134.53382254 -150.58410168 11.82723977
v 138.73027265 -149.02120829 14.64810781
v 92.10659564 -179.20613289 9.71924886
v 96.32000327 -177.90000141 8.44999962
v 139.71999288 -151.30999684 14.22000024
v 93.64156425 -181.13951385 10.18813066
v 98.95373881 -179.07397449 8.52186326
v 104.31999713 -176.21000111 9.06999968
v 119.67738718 -166.76180065 12.30107434
v 127.77000666 -161.87000275 12.96999957
v 142.55037904 -153.15453708 15.40517714
v 134.02301073 -161.85013950 12.43392285
v 142.98461378 -157.10827708 14.18699324
v 100.89000314 -185.69000065 9.46000032
v 109.92996395 -181.40931427 9.59934108
v 116.55999720 -176.28000677 11.45000011
v 132.81881809 -166.49462283 13.95556610
v 143.23394001 -160.27437150 13.87762930
v 102.89055109 -188.29077482 9.87755042
v 111.99068278 -183.06975067 9.67525225
v 124.79999661 -175.33999681 12.94999942
v 137.70000637 -167.71000624 13.75999954
v 147.13297784 -161.69831157 15.60519636
v 112.60999739 -186.62999570 9.82999895
v 118.45337600 -183.03544819 10.84588096
v 125.41000545 -179.01000381 12.30000239
v 137.84000278 -171.62999511 15.01000021
v 144.00415123 -167.65123606 14.95137066
v 145.61186731 -163.22299838 14.71083984
v 105.84196448 -192.09738076 10.92335768
v 112.66942322 -190.80890715 10.24972647
v 124.15522337 -181.86928332 11.89719234
v 131.11999631 -179.42999303 12.91000005
v 137.40387559 -177.06623673 15.11781570
v 141.73384011 -173.14371467 14.65716958
v 148.13153446 -170.08176446 14.27323371
v 114.66938257 -192.06643105 10.62289998
v 119.69000101 -189.62000310 10.84999926
v 126.58636272 -187.15056777 11.71867643
v 132.06426799 -182.23653734 12.75083702
v 136.69000566 -179.62999642 14.89999983
v 142.99806952 -176.24861002 15.86484909
v 115.97376317 -195.71004808 11.00541465
v 120.78078091 -192.80365109 11.00928057
v 126.20343268 -188.98873031 11.63050998
v 130.64000010 -186.37000024 12.18000054
v 135.60999930 -183.44999850 13.79999798
v 140.50294459 -181.84939027 16.15886576
v 145.37805319 -179.16826904 16.37040824
v 150.30999482 -175.01999438 14.51999974
v 117.49953777 -197.03204930 10.95816214
v 121.88369781 -194.55572963 11.04386989
v 127.14748085 -191.83421135 11.73848286
v 130.32639027 -188.87516856 12.28177734
v 134.10051167 -186.44216657 13.16021476
v 138.89376819 -184.08131599 15.43970965
v 143.71569455 -181.75514042 16.47782326
v 148.77000451 -178.71999741 15.90999961
v 115.26853591 -200.78329742 11.16160676
v 118.79030615 -198.07003438 10.52508410
v 123.08000028 -196.00999355 10.82000043
v 127.04999745 -193.73999536 11.58999931
v 131.87274337 -190.92325866 12.21889071
v 134.81089473 -188.80820274 13.12429830
v 140.25114477 -185.85143983 15.54182637
v 145.14416456 -182.61182308 16.52530767
v 152.21999586 -179.30999398 15.23000002
v 116.95474386 -201.07652247 10.65378170
v 120.44261396 -201.24390721 10.43548249
v 123.93999845 -197.75000215 10.75999904
v 128.32731009 -195.59596479 11.88022364
v 122.72032350 -201.14591718 10.51322650
v 125.47999620 -199.00000095 11.10999845
v 130.57284057 -196.84664905 12.08986063
v 119.10244823 -204.22069728 11.86247543
v 122.46000022 -202.79000700 10.76999865
v 128.25386226 -199.49999452 11.60202455
v 149.68013763 -187.85317242 16.03300497
v 153.94000709 -184.88000333 16.13000035
v 158.51856768 -181.72721565 15.31854086
v 119.78658289 -205.39315045 12.32151408
v 127.17720866 -202.12331414 11.51098870
v 131.63502514 -200.81217587 12.07796019
v 140.07000625 -194.74999607 13.61000258
v 145.50000429 -191.63000584 15.10000136
v 150.97950399 -188.52756917 16.24733210
v 161.33330762 -183.03096294 15.68787359
v 125.73727965 -205.54044843 11.82866469
v 130.88999689 -201.93000138 12.07000017
v 136.93833351 -199.03314114 13.18564359
v 141.40301943 -195.93152404 14.01357353
v 148.15539122 -192.05537438 15.56891296
v 153.53000164 -189.03000653 16.36999846
v 164.70035911 -182.85550177 16.73917472
v 122.35489488 -208.09648931 13.19336798
v 128.55808437 -206.43615723 12.05409970
v 140.15999436 -198.62000644 13.95000052
v 153.18825841 -190.80647826 16.16367884
v 158.29999745 -188.32999468 16.14999957
v 163.81999850 -185.24999917 15.96999913
v 124.10701811 -209.04691517 13.01794127
v 127.32896209 -208.86646211 12.26791926
v 137.01033592 -202.44497061 12.92320341
v 140.60650766 -200.30894876 13.87909893
v 145.99283040 -197.28672504 14.51519877
v 151.28883719 -194.07255948 15.79157263
v 156.86000884 -191.11999869 16.41000248
v 162.10000217 -188.20999563 15.93000069
v 167.33948886 -184.95702744 17.29874499
v 125.30367076 -209.70682800 12.81943358
v 129.92371619 -208.13801885 12.23280467
v 137.78191805 -204.01008427 13.45008146
v 141.86266065 -202.68817246 13.75259738
v 145.31983435 -199.70974326 14.64275084
v 156.34614229 -193.30988824 16.23202860
v 167.30017960 -187.30995059 16.87890477
v 128.40677798 -211.27372980 12.67965604
v 136.18999720 -206.89000189 13.49999849
v 139.65825737 -205.12178540 13.88930809
v 145.38785815 -201.98407769 14.58164304
v 147.35695720 -199.60893691 14.54860345
v 153.90999615 -196.79999352 15.99000022
v 157.64999390 -194.69000399 16.31999947
v 160.95842421 -192.50412285 16.16894640
v 166.78999364 -189.60000575 16.14999957
v 134.05939937 -209.19236541 12.91190460
v 137.18496263 -208.97760987 13.49558122
v 140.85079730 -205.91980219 14.09525704
v 144.05578375 -203.35416496 14.46448080
v 148.09000492 -202.15000212 14.97000176
v 151.70156956 -200.08486509 15.94334282
v 157.30999410 -196.89999521 16.54000022
v 162.54000366 -194.00000572 16.20999724
v 173.26365411 -188.86430562 18.39532517
v 130.08405268 -214.25333619 14.76499345
v 132.84273446 -212.34932542 12.96424959
v 137.87999749 -210.05000174 13.82999960
v 140.75569808 -208.16573501 14.18148167
v 145.00248432 -206.90934360 14.45563417
v 148.50836992 -204.03054357 15.40827844
v 152.39472687 -201.80769265 16.14897698
v 154.91513908 -199.67967272 16.46625809
v 159.78081524 -197.66226411 16.53078198
v 163.60999644 -195.53999603 16.50000177
v 167.30000079 -193.47999990 16.88000001
v 172.73999751 -190.43999910 17.71000400
v 139.67129588 -211.30080521 13.82737700
v 142.80316234 -209.90951359 14.38671444
v 147.26999402 -207.02999830 15.03999997
v 151.22254193 -204.28107679 15.86059853
v 155.42453527 -203.50566506 15.91317542
v 158.47000480 -200.68000257 16.69000089
v 162.60981560 -199.03169572 16.62175544
v 171.43271863 -193.75297427 17.34829135
v 133.59783590 -216.59150720 14.49486148
v 138.12412322 -215.41172266 13.41974922
v 145.93000710 -210.20999551 15.06999973
v 150.36591887 -207.43741095 15.41298255
v 154.44000065 -205.43000102 15.56000579
v 159.63126719 -202.09601521 16.52354188
v 162.92724013 -201.23852789 16.75240323
v 167.81693697 -198.65943491 17.02894457
v 171.50999606 -195.94000280 17.61000045
v 175.00177026 -194.09890473 17.36341603
v 136.65385544 -217.48861670 13.90967052
v 141.44696295 -217.07747877 13.73186149
v 145.19999921 -213.17000687 15.02999943
v 149.81999993 -210.60000360 15.54000098
v 154.67530489 -208.02789927 15.71993530
v 159.35052931 -205.97150922 16.08285122
v 162.17161715 -203.05439830 16.72544144
v 167.43473709 -200.80268383 17.01564528
v 172.68940806 -199.26860929 17.85752550
v 176.25999451 -195.99999487 17.34000072
v 138.80032301 -219.76387501 14.43892531
v 143.50572228 -217.71618724 14.13570344
v 147.34999835 -214.60999548 15.46000037
v 152.07333863 -212.30000257 15.30200522
v 156.61922097 -209.14612710 15.74032567
v 160.86041927 -207.35222101 16.45205729
v 164.72907364 -205.57323098 16.81582257
v 169.87206042 -202.35857368 17.39025488
v 179.34061587 -197.07967341 18.24885793
v 139.43217695 -221.25729918 15.35744965
v 147.67511189 -217.03937650 15.13546519
v 156.72078729 -211.32780612 15.49864840
v 160.79372168 -208.54280889 16.29128121
v 165.97916186 -207.61296153 17.09784940
v 172.01581597 -203.64363492 17.47972332
v 140.33798873 -222.11717069 15.43563604
v 146.26683295 -221.26196325 14.40844033
v 149.02092516 -218.49484742 14.93413560
v 153.78065407 -216.24912322 15.46285301
v 162.73391247 -210.52108705 16.71462879
v 176.61000788 -203.97999883 17.64000766
v 143.01718771 -224.44312274 15.26779588
v 148.10688794 -221.71811759 14.53640684
v 151.69292688 -221.25120461 15.07885009
v 155.77000380 -217.62999892 15.39000403
v 161.20254993 -214.89627659 16.18279144
v 167.27106273 -212.11221814 17.53247157
v 173.44571650 -208.58789980 17.35840738
v 178.28299105 -206.35150373 17.81106927
v 182.83155560 -202.98507810 18.23188365
v 144.48621869 -226.08606517 15.69462754
v 149.37216043 -223.06884825 14.65713419
v 153.15894783 -220.93497217 15.34477528
v 159.37589109 -217.87299216 15.53037111
v 170.16376555 -212.69683540 17.68719032
v 173.33166301 -210.91018617 17.33058505
v 179.07758057 -208.49125087 17.81661808
v 145.98602057 -227.44537890 16.09894261
v 150.22291243 -226.34723783 14.56175279
v 154.05608714 -222.95641899 15.73551819
v 164.35557604 -219.04616058 17.27837883
v 168.55999827 -215.98999202 18.10000092
v 172.24749923 -214.32255208 17.84647442
v 178.80529165 -210.96971631 17.94886775
v 182.64228106 -208.81818235 17.99090952
v 147.77307212 -228.49979997 15.79252258
v 151.82697773 -226.92510486 14.91565723
v 155.21694720 -224.92346168 15.96602425
v 163.72999549 -220.89000046 17.23000035
v 168.33999753 -218.52999926 18.06000061
v 171.68511450 -216.63905680 18.34358275
v 182.39204586 -212.54153550 17.99594238
v 189.35561180 -207.82098174 19.54306290
v 148.91149104 -229.64131832 16.42864570
v 151.29150450 -228.87004912 15.01754485
v 155.04360199 -226.95724666 15.80141857
v 158.56689215 -225.56979954 16.53660648
v 162.60625422 -223.40296209 17.02694409
v 166.47000611 -221.45000100 17.80000329
v 170.36999762 -219.50000525 18.31999980
v 174.12206531 -217.56397188 18.49157363
v 177.94241011 -215.84920585 18.22858676
v 181.84025586 -213.85696530 18.39019172
v 185.70999801 -211.95000410 18.66999827
v 189.72283602 -209.17315781 19.40126158
v 150.12855828 -230.64786196 16.91569388
v 160.18150747 -225.75505078 16.76801778
v 164.00170326 -224.23994541 17.29851030
v 168.20195317 -221.60156071 18.17712188
v 173.99999499 -219.35001016 18.66000704
v 178.94114554 -217.83564985 18.90604384
v 180.93000352 -216.00000560 18.81999895
v 186.77221239 -214.06638622 19.49301735
v 190.27319551 -212.26039529 19.51065287
v 161.74389422 -226.72338784 16.95526019
v 166.36165977 -224.54990447 17.51756854
v 171.61099613 -221.78906202 18.45773123
v 175.47082901 -219.58051622 18.61147583
v 180.51999807 -217.81000495 19.16000061
v 183.77999961 -216.28999710 18.78999919
v 188.32387030 -214.49007094 19.77113821
v 154.29875255 -231.98106885 16.13081805
v 158.03000331 -230.12000322 16.38000272
v 161.11111641 -228.16787660 16.50409028
v 171.00432515 -223.61043096 18.06399785
v 175.51000416 -221.90000117 18.85999925
v 179.81368303 -219.91045773 19.35492083
v 183.52000415 -218.19999814 18.95000041
v 188.70498240 -215.48688412 19.93423514
v 156.04896843 -232.55631328 16.30708948
v 159.83724594 -231.60365224 16.53348096
v 165.19683599 -228.81479561 17.23267324
v 168.29000413 -227.18000412 17.86999963
v 171.68000340 -225.61000288 18.31999980
v 175.44999719 -223.86999428 18.78999919
v 178.71725559 -222.07872570 19.38627101
v 182.77999759 -220.51000595 19.46000010
v 186.55000627 -218.79999340 19.60000023
v 189.79910016 -216.77696705 19.81597394
v 154.85434234 -233.68331790 17.49666594
v 157.92000294 -233.87999833 16.48000069
v 161.63101792 -232.98692703 16.74838923
v 165.46969116 -230.54687679 17.36316457
v 169.37999427 -228.64000499 18.16999912
v 174.03557897 -227.56931186 18.58614199
v 177.35999823 -225.02000630 19.19000223
v 180.73572218 -222.74059057 19.64522153
v 185.70238352 -222.07421064 20.24533600
v 189.23999369 -219.68999505 20.22999711
v 157.38022327 -235.06352305 17.12829806
v 161.08666360 -234.26182568 16.31188393
v 164.51767087 -232.54027963 17.20003970
v 168.77271235 -231.24755919 17.88153127
v 173.24557900 -229.47581112 18.14559475
v 176.40000582 -227.51000524 18.98000017
v 180.37000299 -225.74000061 19.50999349
v 185.43031812 -224.18649495 20.26263438
v 188.24000657 -222.25999832 20.47999948
v 191.85478985 -219.54311430 20.26440017
v 162.80451417 -235.49485207 16.38032310
v 166.94344580 -234.70591009 16.77416638
v 171.56314850 -231.32032156 18.11364666
v 174.87999797 -230.34000397 18.48000102
v 178.28457057 -228.72588038 19.24784295
v 182.73000419 -226.87999904 19.92999949
v 186.87880039 -225.63256323 20.14060691
v 190.64593315 -222.11989760 20.48555203
v 195.80942392 -221.02178633 20.18399723
v 161.69434786 -238.78140748 17.95150526
v 165.30673206 -236.48595810 16.31481759
v 169.26437616 -235.40402949 16.77366160
v 174.65999722 -232.74999857 18.30999926
v 179.40999568 -230.68000376 19.12000030
v 184.66654420 -228.36908698 20.07463016
v 188.95000219 -226.58999264 20.13000101
v 192.85781682 -225.17408431 20.36999725
v 162.65830398 -239.49883878 18.09922978
v 166.97846353 -237.94169724 16.13642648
v 171.33611441 -236.67398095 16.96578041
v 176.37999356 -234.35999453 18.43000203
v 181.18999898 -232.30999708 18.99000257
v 185.90000272 -230.29999435 19.77000013
v 191.07781351 -227.27428377 20.21068521
v 194.73420084 -226.50025785 20.19382268
v 165.46283662 -240.81447721 17.44540781
v 169.42737997 -239.49602246 16.26205258
v 174.97000098 -237.32000589 17.79999956
v 180.19466102 -235.95443368 18.18024926
v 184.50999260 -233.30000043 19.15000007
v 189.39000368 -231.25000298 19.98999901
v 193.67675483 -230.19535840 20.67857981
v 199.49707389 -225.72413087 21.45517990
v 188.76399100 -233.76801610 19.50233430
v 194.94000077 -231.43999279 21.12000063
v 200.99951327 -229.89287972 22.27300592
v 170.30887306 -244.39220130 18.52063648
v 172.20334709 -242.47701466 17.16709509
v 178.42726409 -240.98275602 17.78487116
v 183.52383375 -238.49508166 18.45369488
v 189.21999633 -236.50999367 19.41999979
v 194.53999400 -234.31999981 20.81999928
v 201.28442347 -232.09729791 22.31106535
v 173.92835021 -247.23409116 18.33620481
v 174.86168444 -245.12615800 17.48172194
v 178.56818438 -242.88381636 17.72321574
v 180.63554168 -242.95330048 17.84465834
v 183.98891389 -241.63743854 18.30509305
v 185.93794107 -240.75710773 18.57023500
v 190.75001776 -238.78002167 19.32999119
v 198.33558798 -237.64201999 20.43377794
v 202.22236216 -233.96568000 22.94288576
v 175.31161010 -247.89215624 17.98751764
v 176.69013143 -248.15756083 17.72249863
v 180.73903024 -246.33379281 17.52036251
v 184.85993147 -243.88881028 18.09138618
v 186.87003851 -243.49246919 18.40234920
v 202.08628476 -236.26556993 22.56762609
v 179.63238060 -250.28654933 17.68075302
v 181.70005083 -248.28433990 17.43607223
v 189.94541466 -244.48178709 18.79511774
v 196.59063220 -242.49006808 19.88298632
v 202.43099332 -240.15381932 22.76436798
v 182.39167333 -251.32891536 17.57320575
v 188.59753013 -249.19715524 18.22282374
v 194.78335977 -246.07993662 19.46812496
v 201.35825872 -244.95607615 20.47067881
v 183.17590654 -254.20010090 20.00486292
v 187.81830370 -252.40787864 18.08802597
v 189.38691914 -251.43426657 18.45303737
v 191.34347141 -251.28889084 18.86911318
v 198.89926910 -248.83049726 19.46872659
v 202.79832184 -246.27918005 20.95375396
v 188.71058524 -254.80213761 18.86710152
v 198.82647693 -251.65024400 19.16271448
v 204.26547527 -247.59358168 21.76763490
v 205.72684705 -248.29901755 23.62736501
v 191.39787555 -257.18188286 20.70683800
v 195.55820525 -256.39611483 19.17936280
v 202.08941400 -252.42930651 19.55034398
v 192.25579500 -258.96188617 22.05934934
v 193.69187951 -259.05200839 20.83027922
v 194.53805685 -260.09258628 21.29039541
v 199.78114963 -259.20578837 19.57273111
v 197.89642096 -261.53129339 20.92046849
v 201.94347203 -260.53029299 20.16584389
v 202.43825018 -261.31328940 20.48979141
v 199.00050759 -262.33315468 21.37049474
v 201.21181011 -262.50508428 20.94414830
v 202.50734687 -261.61584258 20.66313289
v 199.77052510 -262.78486848 21.66598849
v 201.98874176 -261.77266240 20.71887068
v 199.42617416 -262.82221079 22.03533240
v 12.98230235 -93.13253313 2.78849574
v 24.70000088 -85.13999730 2.47000041
v 13.12558912 -98.42891991 4.05893847
v 15.51000029 -100.46999902 3.69999977
v 25.56000091 -92.84999967 2.33000005
v 30.22000007 -88.68999779 3.32000037
v 19.44670640 -102.50107944 2.68573547
v 22.64970541 -101.37622803 1.79937354
v 34.12000090 -90.09999782 4.14999994
v 20.97381093 -103.12573612 2.56760744
v 26.13999881 -103.22999954 2.58999970
v 24.96468462 -98.49791229 2.14322656
v 30.07146344 -99.71956909 3.28284036
v 26.27422102 -110.98490655 3.87782604
v 25.29704198 -107.47042298 2.59788055
v 29.19332683 -102.75676101 3.00848484
v 36.03211045 -94.58856285 4.32085898
v 43.28541830 -94.33295578 6.65744487
v 32.01000020 -112.50000447 3.53999808
v 28.79472636 -109.43982005 2.98917573
v 45.86144909 -100.48885643 7.01704947
v 35.61880440 -113.48269880 4.01165988
v 44.93999854 -108.63000154 6.13000058
v 40.68909213 -110.49009860 5.05201519
v 45.50476372 -102.54878551 6.43765554
v 39.86406326 -122.47924507 3.35584930
v 38.99215534 -118.57973784 4.09395667
v 44.21842098 -118.20081621 5.92684001
v 40.05936161 -118.26536059 4.81565669
v 43.11019182 -112.80538142 5.85495820
v 44.71384361 -116.63851142 6.21608272
v 44.65650395 -126.24590099 3.94272013
v 43.27054694 -120.66307664 4.96384827
v 53.28999832 -117.73999780 6.61000004
v 48.13073203 -131.28784299 4.16773371
v 46.11686617 -125.59181452 4.59835725
v 52.64883861 -124.34636801 5.97230438
v 57.42912367 -138.94933462 4.52500116
v 57.22324923 -136.67008281 4.77115950
v 58.11735615 -130.84186614 6.79736398
v 60.73853001 -127.81530619 7.17195449
v 59.86312404 -144.93128657 4.78411559
v 64.64000046 -140.21000266 6.27000071
v 60.86931005 -141.94080234 5.03288722
v 67.49844551 -133.62039626 7.70091405
v 63.34000081 -149.03999865 5.29000023
v 68.30545515 -145.64791322 6.16869982
v 62.97296286 -145.16995847 5.11573069
v 72.68130779 -140.59588313 7.81230303
v 67.13699549 -142.61820912 6.27432577
v 71.45865262 -140.92747867 7.54467864
v 66.85417891 -138.81866634 6.99086161
v 77.61000097 -136.15000248 9.03000031
v 71.64680213 -137.64604926 8.08991212
v 80.38999885 -133.77000391 9.25000012
v 74.59736615 -131.88549876 8.63667112
v 66.27190113 -153.35729718 7.22406106
v 70.12128830 -149.98926222 6.61117723
v 64.21976537 -150.30626953 5.53346705
v 69.07287985 -149.70110357 6.54841494
v 75.04999638 -145.67999542 7.72000011
v 70.10354847 -146.09883726 6.60364563
v 74.26145673 -143.77506077 7.96616916
v 75.64301044 -138.87169957 8.49454850
v 82.70984888 -138.65026832 9.35287122
v 78.69285345 -135.34280658 9.11388639
v 69.13758069 -156.17476404 7.64562981
v 76.68682188 -145.27493715 7.90848862
v 85.81663668 -142.46925712 9.63195693
v 72.60716707 -159.56221521 7.89248943
v 76.79059356 -158.10443461 6.10042037
v 77.50700414 -152.70672739 6.75723515
v 85.21139622 -148.71616662 8.70693568
v 78.51734757 -160.46349704 6.14414085
v 89.58862722 -150.69074929 8.83920491
v 77.29665190 -165.61076045 10.26445441
v 84.16000009 -160.65999866 6.98000006
v 87.78999746 -157.64999390 7.61999935
v 91.37000144 -154.59999442 8.60999990
v 85.44085920 -165.84886611 6.92663761
v 89.38000351 -162.56000102 7.76000181
v 90.92354029 -157.33484924 8.39705579
v 88.66199851 -169.76271570 7.19962176
v 85.90072393 -168.20368171 7.23607326
v 97.45372832 -163.23179007 8.87313765
v 88.03612739 -171.64176702 7.57821370
v 93.06000173 -173.69000614 8.11999943
v 90.94491601 -169.53030229 7.45303929
v 97.31583297 -170.02731562 8.67551100
v 97.16691822 -163.98961842 8.58049374
v 93.59575808 -179.03950810 8.91423319
v 92.46528894 -177.65474319 8.62715859
v 97.81999886 -177.12000012 8.33999924
v 97.19455987 -178.75392735 8.47272575
v 110.45911908 -173.75575006 10.45584586
v 101.05761886 -187.46393919 10.25483571
v 98.88539463 -183.72644484 9.40781087
v 108.36830735 -180.67848682 9.31191910
v 110.30112952 -174.83828962 10.40204428
v 108.22975636 -188.37344646 9.37683787
v 111.42001301 -185.73863804 9.72879864
v 107.38500208 -190.17976522 9.73033626
v 110.93000323 -191.98000431 9.77000035
v 113.57288063 -184.37354267 10.01358312
v 118.36822331 -186.58131361 10.24794392
v 110.68179458 -198.18988442 13.05097435
v 113.32999915 -195.75999677 10.45999955
v 110.36827415 -193.21893156 10.23683045
v 117.62659252 -193.07956100 11.13144029
v 121.14000320 -189.73000348 10.75999811
v 114.28641528 -201.30836964 12.60492578
v 116.08999968 -199.21000302 10.41000336
v 115.39538950 -194.40619648 10.83741896
v 119.94999647 -196.15000486 11.08999830
v 116.19811505 -201.11058652 10.92465967
v 122.08305299 -199.54331219 10.38069185
v 120.70331722 -205.09608090 11.69220544
v 123.98712337 -207.86643028 12.35410757
v 132.13169575 -202.90474594 11.99985016
v 128.30860913 -209.96162295 12.31026929
v 136.76999509 -207.80999959 13.59000057
v 138.06749880 -220.26890516 15.37060738
v 141.30327106 -219.10931170 14.09770176
v 145.32315731 -216.08072519 14.96837381
v 140.41747153 -213.82698417 13.59657384
v 140.87764919 -223.08522463 15.78526758
v 147.71082997 -218.57218444 14.97133821
v 143.27290654 -225.46742857 16.43595286
v 147.30344713 -222.96157479 14.37912975
v 150.04207194 -221.38343751 14.77211062
v 152.11477876 -217.32547879 15.07585682
v 145.58386803 -226.42473876 15.24824742
v 148.17392826 -225.04477203 14.39840160
v 151.86566114 -222.68320620 15.23941383
v 155.36999702 -220.01999617 15.61999973
v 148.34137261 -229.00864482 16.03098772
v 150.24605393 -227.63308883 14.65350203
v 153.53083611 -225.59490800 15.53219464
v 156.59999847 -222.55000472 16.14999957
v 151.34625137 -231.05117679 16.43261127
v 153.66713703 -228.21867466 15.41571133
v 156.33000433 -226.26000643 15.94000123
v 161.55056655 -221.76946700 16.54360071
v 155.61017394 -230.28466105 15.86606726
v 158.48079324 -227.97955573 16.34689607
v 161.31208837 -225.69194436 16.81082137
v 164.32462633 -223.27181697 17.18125120
v 155.45119345 -233.22646320 16.67109132
v 157.84803033 -232.01541603 16.17445238
v 160.16000509 -229.98000681 16.45999961
v 165.48874974 -225.63897073 17.30306447
v 170.33955455 -221.67997062 18.30529235
v 158.49293768 -235.11238396 16.60262048
v 159.60000455 -233.63000154 16.17000066
v 162.08000481 -231.58000410 16.62000082
v 172.26000130 -223.26000035 18.24999973
v 162.93290257 -233.85341465 16.60907082
v 167.90999472 -229.70999777 17.67999120
v 172.60000110 -225.89999437 18.13999936
v 177.24713683 -222.90071845 18.88337918
v 161.10035777 -237.66587675 16.96085557
v 162.90767491 -237.37391829 16.24292508
v 167.50000417 -232.91000724 17.12000370
v 171.98999226 -229.20000553 17.99000241
v 175.78838766 -225.89783370 18.66702922
v 162.50208020 -239.00757730 17.34183356
v 165.21753371 -238.38458955 16.16861485
v 168.81951690 -234.29338634 16.97447710
v 173.64999652 -230.60999811 18.24000292
v 178.42219770 -226.81953013 19.08784918
v 181.51000142 -224.12000597 19.64999922
v 163.87408972 -239.90742862 17.41565019
v 169.01420057 -238.26214671 16.27964154
v 172.42999375 -234.47999358 17.51999930
v 176.92470551 -230.72992265 18.59020069
v 180.40999770 -227.81999409 19.33999732
v 183.76000226 -225.06000102 19.92000081
v 170.64976692 -238.82324994 16.45129547
v 174.76992309 -235.36071181 18.06282997
v 178.77002060 -232.02995956 18.85924675
v 182.77999759 -228.68999839 19.74999905
v 186.14000082 -225.93000531 20.14000155
v 176.24999583 -237.04999685 17.99000241
v 180.26402593 -233.69102180 18.53472739
v 184.54127014 -230.24582863 19.71624792
v 187.79000640 -227.43000090 20.50999925
v 170.62260211 -244.73232031 19.78275552
v 175.22200942 -240.80087245 17.47325622
v 185.81241369 -231.81858659 19.75089312
v 189.83000517 -228.66000235 20.74999921
v 172.45821655 -246.24660611 19.08794604
v 176.55423284 -243.07681620 17.55104028
v 180.93347549 -239.84886706 18.10355671
v 187.94621527 -232.37252235 19.84634437
v 191.72999263 -230.06999493 20.98000050
v 174.50159788 -246.79912627 17.68700965
v 178.11521888 -245.08053064 17.61687361
v 182.39179254 -241.04379117 18.19538139
v 186.61762774 -237.82730103 18.72782595
v 190.37999213 -234.21999812 20.18000372
v 193.46565008 -232.14562237 21.07715607
v 175.87494850 -248.30943346 18.01612601
v 178.86754870 -246.94015086 17.58516952
v 184.39960480 -242.88900197 18.20749231
v 191.31480157 -236.70783639 19.75674368
v 195.70817053 -232.53785074 21.04941197
v 176.54515803 -249.58895147 19.59645003
v 179.87591028 -248.24057519 17.54374802
v 185.47190726 -245.40114403 17.93966442
v 192.80999899 -238.38999867 19.92000081
v 197.15259969 -234.58300531 20.78982256
v 180.26724458 -252.19660997 20.17262205
v 181.47508800 -249.64195490 17.47342944
v 196.01446390 -239.75010216 19.94822547
v 182.31649697 -253.70326638 19.89713684
v 189.82920051 -247.34464288 18.54499429
v 194.22994554 -242.40663648 19.66101490
v 183.80308151 -254.35367227 20.43533325
v 187.65977025 -250.87198615 18.00451055
v 192.03639030 -246.97041512 19.09132116
v 196.70422375 -244.59774792 19.75548267
v 200.63509047 -241.09321833 20.96859552
v 188.77273798 -253.45847011 18.46753992
v 190.38759172 -253.26296687 18.87890697
v 192.28106737 -252.69845128 19.04546469
v 197.74195552 -246.65115774 19.63235252
v 202.68069208 -242.72520840 22.27275632
v 189.76368010 -256.44740462 20.37926763
v 200.76908171 -249.26006794 19.65616271
v 192.28622317 -258.93849134 22.96643332
v 193.20125878 -257.68020749 20.23719437
v 197.63490558 -255.74642420 18.86307448
v 202.25846767 -250.42688847 19.89486255
v 193.95279884 -259.73880291 23.90642650
v 197.73831964 -258.49941373 19.54456978
v 204.75073159 -252.87669897 21.02082223
v 196.99452817 -261.77307963 23.47787842
v 198.87937605 -261.60928607 20.69264464
v 205.94254136 -255.54129481 22.10831083
v 199.23965633 -262.21358776 23.97331409
v 200.32906532 -262.80239224 21.22401446
v 202.35329866 -261.05487347 20.40007152
v 201.38111711 -262.98889518 22.43765630
v 32.41567686 -116.72334373 9.04250331
v 32.92505816 -116.84229970 3.30924382
v 31.12937883 -113.49452287 3.35810566
v 72.02444226 -77.56850868 3.75159783
v 73.97004217 -75.61469823 1.79305975
v 75.68398118 -72.22989947 0.73581911
v 35.03731266 -120.08664012 3.29701719
v 72.64684141 -79.18986678 4.28950088
v 75.47750324 -76.72973722 1.73011096
v 35.78779101 -121.37502432 8.09956156
v 36.22690961 -122.19746411 3.66222882
v 70.03837824 -83.23726803 6.72944495
v 73.28655571 -81.27924800 4.61365329
v 76.06895268 -79.60334420 1.95218110
v 72.03999907 -86.96000278 6.32999931
v 75.36000013 -83.81000161 3.72000039
v 78.51462066 -80.52361757 1.92777533
v 39.39189017 -127.11966038 5.35898935
v 78.79202813 -84.27625895 2.10062577
v 85.65185964 -77.20133662 1.66023546
v 41.85060039 -128.13821435 9.15557053
v 39.37875479 -127.00212002 6.23223139
v 42.89710894 -127.85799801 3.62937222
v 79.61317897 -88.08990568 3.25935846
v 42.96384379 -129.77237999 4.40910505
v 78.01026106 -93.34379435 5.56110777
v 83.54182541 -87.15692163 2.10650777
v 47.28333652 -134.68457758 5.29062189
v 78.63999903 -97.86000103 6.66000042
v 81.05999976 -95.46999633 4.75999992
v 82.79526234 -91.29200876 3.23041575
v 53.93546447 -129.22215462 16.98751375
v 48.82679507 -136.69186831 5.83107863
v 81.67000115 -99.67000037 6.21999986
v 86.38989180 -95.04612535 3.94039275
v 52.39000171 -139.30000365 5.63000003
v 50.86205155 -138.03482056 9.18466225
v 83.93176645 -102.21350938 6.30821148
v 86.95482463 -99.10710156 4.45964001
v 88.57709169 -97.00229764 3.88495019
v 54.79389802 -141.99250937 4.45911847
v 57.22697079 -144.62181926 11.70736365
v 55.19581214 -143.13760400 8.85122735
v 56.86328560 -144.16271448 4.78176866
v 58.71757865 -144.95208859 4.70044883
v 91.41824394 -106.76161945 6.03503268
v 94.24278140 -102.04016417 4.76345280
v 61.08902022 -148.05062115 5.20987436
v 93.03160757 -109.12120342 7.10704783
v 60.64371392 -149.39863980 9.81503539
v 65.09236246 -151.21366084 5.87874465
v 99.73536432 -109.81654376 5.37729776
v 95.38055956 -111.85453087 7.21499044
v 98.35705161 -108.26997459 5.62668871
v 66.69733673 -150.41100979 17.21228659
v 67.97864288 -155.24201095 7.41481036
v 102.42032260 -113.34110051 5.62786963
v 98.86226803 -111.71706021 5.96215064
v 70.11052221 -157.90213645 8.39949027
v 73.69464636 -157.71357715 6.59528747
v 99.91011024 -116.55330658 7.32451305
v 105.57377338 -116.37096107 6.40986767
v 73.58899713 -158.79070759 17.21150242
v 74.14758950 -162.64057159 10.16143337
v 76.40062273 -160.46836972 6.55157818
v 107.16874152 -120.30778825 7.18592061
v 75.98660141 -164.20701146 12.92040758
v 80.57446033 -165.42765498 17.42905378
v 79.94579524 -168.49622130 10.97864751
v 80.96631616 -165.81834853 7.23664137
v 84.79569107 -172.69548774 10.11319831
v 90.64424038 -173.32533002 19.45954934
v 87.24126965 -175.58509111 15.04851133
v 90.92912078 -177.04489827 9.05482471
v 93.69474649 -174.67892170 19.81689408
v 90.68690240 -177.81156301 17.12791994
v 91.65935218 -180.86065352 13.54143769
v 95.97006440 -180.14754355 8.78766272
v 97.43110090 -178.15223336 20.01011372
v 96.28622979 -180.83943427 18.76066625
v 94.99905258 -183.37662518 15.79956338
v 97.30278701 -186.04521453 11.62853558
v 99.66582805 -184.34970081 18.75133626
v 99.15719926 -187.97363341 14.27159552
v 99.72283989 -186.50467694 10.32738946
v 104.02518511 -188.59805167 19.11417209
v 102.24354267 -190.79641998 14.81545437
v 105.26723415 -189.62378800 9.89537686
v 105.11779040 -188.57263029 19.43315007
v 107.15074092 -191.57835841 19.14419793
v 106.73750192 -195.32792270 14.61616252
v 108.73005539 -192.07908213 10.12517978
v 109.10549760 -189.88013268 20.54600790
v 109.34864730 -197.52050936 15.13761841
v 109.12194103 -196.84234262 13.30858748
v 114.01063949 -192.75286794 21.57677710
v 112.40687966 -196.88484073 19.29946057
v 114.54904824 -202.21427083 14.70531244
v 116.30004644 -200.50118864 10.67017298
v 116.14938825 -198.45218956 20.12049593
v 114.93711174 -201.17545128 17.76904427
v 118.00965667 -197.74144888 21.02539502
v 116.65874720 -203.25678587 12.69767620
v 118.41039360 -198.74411821 20.60573734
v 118.88657510 -205.44326305 13.40489276
v 120.64334750 -203.25009525 10.82434598
v 125.87571144 -193.38421524 25.18314123
v 124.49039519 -197.93006778 23.08404446
v 118.87809634 -205.30317724 16.42412879
v 120.69260329 -206.54278994 16.44042507
v 127.87672877 -196.55205309 25.10370687
v 126.08887255 -201.61701739 22.25568332
v 124.73917007 -204.36701179 20.19947395
v 122.67137319 -208.64668489 15.40478133
v 123.59096855 -208.81180465 13.07682507
v 129.89443541 -197.33111560 25.63250251
v 125.39115548 -205.99676669 19.75446939
v 123.93727899 -209.48046446 13.73161748
v 127.95147300 -202.13010907 22.96211384
v 127.43075192 -206.85163140 20.57835646
v 125.86989999 -211.01783216 14.09021020
v 127.44204700 -210.82738042 12.74724305
v 132.86685944 -196.65363431 26.98338032
v 126.60549581 -211.15154028 16.20378718
v 129.88732755 -210.41877568 12.37154473
v 131.44773245 -211.05405688 12.60453369
v 135.50961018 -203.73952389 25.63920803
v 136.16353273 -208.74314010 23.90411310
v 140.20670950 -205.40903509 26.75601095
v 138.93714547 -211.56442165 24.02270213
v 139.45312798 -217.48179197 13.66409753
v 139.88178968 -217.87802875 21.70534804
v 138.50857317 -221.07051313 16.42178930
v 147.07964659 -206.70320094 28.69508602
v 144.02604103 -211.89990640 26.11646801
v 141.07294381 -217.53300726 22.70215936
v 141.41122997 -221.89931571 14.74150643
v 142.59333909 -217.72344410 23.31380732
v 142.20066369 -222.41696715 20.04850656
v 141.83731377 -224.26706553 16.80053584
v 145.13334632 -223.67608547 14.32491466
v 148.80670607 -210.00634134 28.24886516
v 144.26121116 -223.77853096 20.72022855
v 143.93872023 -226.11632943 17.69829355
v 146.74475789 -220.41083872 23.63196574
v 145.60559392 -224.45958853 21.06636576
v 145.02134919 -226.88889503 17.99784787
v 152.64847875 -212.24144101 28.75354886
v 150.88520944 -215.08948505 27.45872736
v 149.56505597 -219.57482398 25.47992766
v 147.08474278 -227.99582779 19.03912239
v 147.89682627 -227.83197463 15.06707072
v 150.91317892 -219.65438128 26.05367452
v 148.95367622 -226.89719498 21.68119885
v 149.20151234 -228.90672088 15.35834372
v 154.08401191 -215.19395709 28.47199142
v 152.11896598 -218.70689094 26.92388743
v 149.51562881 -229.75967824 19.12355050
v 150.55188537 -230.03466427 15.84699191
v 154.74584699 -215.33088386 28.68730761
v 151.03754401 -229.43495214 20.83964273
v 153.41873467 -219.81197596 26.87971480
v 152.95465291 -226.89959407 23.86004105
v 152.09218860 -230.72718084 20.26157454
v 153.48397195 -231.21979833 20.98963037
v 158.36939216 -234.56640542 16.43981226
v 158.82597864 -221.25585377 28.11733820
v 157.67966211 -228.45520079 25.38214065
v 154.45166826 -233.01424086 19.80565675
v 156.19823337 -234.21490192 17.21978001
v 157.10000694 -233.03000629 21.65999822
v 159.22906995 -234.79361832 16.27855003
v 161.23574972 -221.06707096 28.82120013
v 160.75041890 -226.30791366 26.96586587
v 159.31633115 -230.17714918 25.17141216
v 158.84403884 -233.56696963 22.44360000
v 158.62777829 -236.41231656 19.30775866
v 161.08974814 -235.96557975 16.29934274
v 160.74757278 -230.69059849 25.54684877
v 160.49194336 -234.84413326 22.82942832
v 160.66789627 -237.57490516 20.34007013
v 165.05578160 -224.70620275 29.11078744
v 163.47564757 -238.75014484 16.69355854
v 165.78003764 -227.61929035 28.57526019
v 164.51261938 -232.02939332 26.52998455
v 163.46921027 -235.72024703 24.22926575
v 162.61409223 -238.94912004 20.37995122
v 167.47695208 -239.47796226 16.18956588
v 169.56946254 -227.81454027 29.26838584
v 167.71830618 -237.46868968 25.27904324
v 169.37892139 -243.79152060 18.85577105
v 169.02060807 -240.46665430 16.42907597
v 171.62278295 -239.88705873 25.43304861
v 170.01910508 -242.48045683 22.69289270
v 173.58794808 -236.86228693 27.96500921
v 172.09680378 -245.22419274 17.80438051
v 174.21455681 -244.24490333 17.33183302
v 177.04115808 -242.23567545 26.43593587
v 177.89512873 -249.91410971 18.05017330
v 178.70999873 -245.55000663 25.08000284
v 181.19843304 -252.03630328 18.13425124
v 180.94721437 -250.30794740 22.57387526
v 182.86149204 -253.98278236 20.11832409
v 184.78202820 -252.40835547 17.69772917
v 185.81211567 -251.49136782 24.39473942
v 186.99517846 -253.32036614 18.07768457
v 188.31165135 -255.86244464 22.51210064
v 195.29448450 -254.87679243 18.62340793
v 190.85851312 -243.69324744 30.62285669
v 195.11869550 -254.47183847 18.68182048
v 192.29391217 -258.44612718 21.18838951
v 195.42680681 -259.13709402 20.20777017
v 195.48861682 -254.53963876 18.61968637
v 195.43632865 -260.82172990 23.67025986
v 198.40008020 -260.48141718 20.17327771
v 201.41252875 -259.20954347 19.34150420
v 202.54650712 -260.77786088 19.79997009
v 202.69745588 -257.76389241 29.41489778
v 202.62660086 -262.87460327 21.74507640
v 203.98588479 -257.12081790 29.73157167
v 202.91727781 -259.48065519 28.36569771
v 202.80458033 -261.78258657 26.06226504
v 204.80997860 -261.84409857 21.86190896
v 205.26926219 -258.28772783 28.73373218
v 205.51137626 -256.31055236 29.31265347
v 205.16403019 -259.85237956 27.69684605
v 204.79694009 -260.87132096 26.90696344
v 204.42125201 -262.53944635 24.06922728
v 206.03592694 -259.98032093 27.26887167
v 49.18157309 -97.05860913 17.26186648
v 34.22725946 -103.07662934 14.39933479
v 30.36174178 -105.36649823 13.30837421
v 20.47440782 -105.95054179 4.04596515
v 64.33186680 -90.17745405 20.08042485
v 28.28474157 -101.15934163 13.24836165
v 20.27906664 -105.79946637 7.46462587
v 18.66601780 -104.37516868 4.26058844
v 21.20462805 -104.46458310 9.04333778
v 18.43358949 -104.09169644 7.00046681
v 64.62199986 -84.28729326 21.77817747
v 48.08738083 -89.92646635 17.27501489
v 40.48814997 -93.02166104 16.08841494
v 17.29262620 -102.07771510 7.64357671
v 28.83917093 -95.62500566 14.13553767
v 57.16000125 -80.33999801 18.91000010
v 28.84758636 -92.10444987 14.18714318
v 18.81673373 -96.09583765 11.55798417
v 12.53090333 -97.79867530 7.28623243
v 21.39801346 -92.06657112 12.79222779
v 9.32499766 -94.20041740 6.69132872
v 8.62606894 -90.66241980 8.60349275
v 17.89536886 -84.13551748 12.66887877
v 6.70546293 -88.35035563 8.96140654
v 54.09000069 -63.58999759 20.12999915
v 49.21000078 -65.37000090 18.60000007
v 53.17999795 -61.02000177 20.34000121
v 37.82401606 -64.87190723 17.18917117
v -3.02645052 -79.53698933 8.51061009
v 48.77583683 -57.62803182 19.46245693
v -4.80799191 -78.59111577 7.83162285
v 46.92000151 -55.72000146 19.09999922
v -6.55025616 -76.52883977 7.84541387
v 43.56339946 -54.69527096 18.47641915
v 39.91431370 -44.16326433 18.70027184
v 38.52999955 -41.18999839 18.41000095
v -8.29783455 -58.06436390 9.58479010
v 37.81939670 -37.63486445 18.74532737
v -9.44307167 -55.99144846 7.54090585
v -9.87964869 -49.75910857 8.44973885
v 33.84299576 -41.12476856 18.56037043
v -9.67294816 -59.03624743 8.00432917
v 44.13538799 -38.64268586 20.05192637
v 33.76079723 -43.07942465 18.22071150
v -2.81581446 -58.87756124 11.58649940
v -9.70742293 -64.21266496 8.34220927
v -9.46477149 -66.14540517 8.67319573
v -9.91114508 -69.05730069 7.58163398
v -9.63074155 -70.01505792 7.81688746
v -9.33798123 -72.02985138 7.40080560
v 34.32410210 -60.56938320 16.84636809
v 25.00953712 -65.14398009 15.26559424
v 16.10999927 -72.14000076 13.48000020
v 5.48000028 -80.13000339 10.66999976
v 44.27000135 -63.38000298 18.16000044
v 0.53965015 -84.71213281 6.16382994
v 45.36170140 -66.05985016 18.23478565
v 34.82000157 -71.57000154 16.24999940
v 36.93768382 -72.39767909 16.51938632
v 7.67100882 -91.84879065 5.77612594
v 24.04988185 -92.32994169 13.17048818
v 14.36682045 -96.30705416 8.73874500
v 32.90965408 -94.76998448 14.94136453
v 20.10000125 -104.53999788 7.78999832
v 26.45536326 -105.43968529 11.33055519
v 29.01186980 -107.12881386 12.38662656
v 24.30110797 -109.25419629 8.35838355
v 64.66502696 -92.68195182 20.03012411
v 50.14594644 -108.24071616 17.38141850
v 68.41098517 -104.78334874 20.72646655
v 35.83344817 -122.88038433 5.47772739
v 61.18028238 -111.69068515 19.99235712
v 56.93247542 -114.11885172 19.13819276
v 42.30906442 -123.49567562 13.00648972
v 38.54272887 -125.20867586 8.23760405
v 69.07944381 -109.41217840 21.00647986
v 47.12874070 -124.24156070 15.44317044
v 41.08964279 -128.84296477 5.67302667
v 73.90698045 -114.30388689 22.34801091
v 74.34398681 -115.30263722 22.67345414
v 74.61540401 -116.29953235 22.69788831
v 53.33736166 -131.21446967 16.34893566
v 54.72973362 -132.41864741 17.03315228
v 77.76393741 -116.75792933 23.95111695
v 60.57140604 -128.36912274 19.52115260
v 72.35655189 -116.29074067 22.19979651
v 64.91328031 -122.06988782 21.26529068
v 57.36752227 -127.71773338 18.86832342
v 50.77252910 -132.20818341 14.76370823
v 47.44073749 -131.56859577 13.25069554
v 56.84030801 -115.73005468 19.09263432
v 45.58642581 -124.67747182 14.60271049
v 42.69476235 -125.34947693 12.70324923
v 40.51571712 -126.45581365 9.85158235
v 66.69819355 -104.52551395 20.53803951
v 53.73594910 -114.24073577 18.38420518
v 53.68118733 -119.00038272 18.00914481
v 48.26910049 -118.17228049 16.42073505
v 39.86191005 -123.29343706 10.95506456
v 51.24767870 -107.29639232 17.57183298
v 29.61161546 -115.74214697 6.43797405
v 26.30188689 -109.48466510 9.77123622
v 34.91808474 -100.18749535 15.00074565
v 29.19919230 -104.67025638 13.14061321
v 26.71872266 -106.75040632 11.23023406
v 29.58764695 -99.81675446 13.86085246
v 25.86000040 -101.79000348 12.62000017
v 22.79245108 -103.54772955 10.68938989
v 20.53796314 -104.98987138 8.16701818
v 30.11537157 -94.20120716 14.20876198
v 15.77795297 -101.80476308 6.34404691
v 14.21999931 -99.14000332 7.75000080
v 9.09548625 -93.68843585 5.53398347
v 14.14281409 -86.05425805 11.74075622
v 5.84397232 -89.77755904 6.81227399
v 4.94058011 -87.35945821 8.44868179
v -0.73612254 -79.71953601 9.23790503
v -0.88815752 -75.11712611 10.33753157
v -8.33015516 -75.30704886 6.15250738
v -8.81098211 -73.57253134 7.04773189
v -9.57270805 -71.07054442 7.41470372
v 2.37442786 -52.98568308 13.08113337
v -7.94136338 -53.27283219 9.99455806
v -11.34120021 -48.93333837 2.72105867
v -11.90046687 -48.29937592 4.12224093
v 10.75999998 -34.91000086 15.08999988
v -12.08622847 -47.50397056 5.15677687
v 22.53000066 -23.08999933 17.45000109
v 23.43068644 -16.34971239 17.86626875
v 14.15999979 -20.74000053 15.30999970
v -14.47802503 -28.95548195 3.74920690
v -13.42229638 -26.06425807 5.43864444
v 2.62270519 -14.15402628 12.48402242
v 2.37335055 -6.06867811 11.95009705
v 8.13593809 21.62497677 19.68852058
v 18.05079915 32.83971548 24.02260154
v 13.25383969 38.91353309 23.65594916
v 10.18015854 40.54203629 24.37058650
v 14.67571687 48.31876978 21.08111419
v 3.12854769 41.23317450 23.93961698
v -15.24971984 49.47162420 14.43455555
v -17.27076434 54.82649058 15.91607556
v -20.13516240 53.73613909 13.79787456
v -10.07418334 59.01239067 18.86401698
v -29.21648696 57.98147246 6.44566398
v 5.63395256 62.05930188 26.38312429
v -28.17692608 56.90965056 6.85527036
v -4.89278277 42.26187617 21.17913775
v 15.51409159 47.30755091 20.97178251
v -12.40293682 34.78948399 16.56811684
v -12.15790957 23.63425680 12.90222816
v 20.55461332 30.27752042 24.80046079
v -11.12139411 17.89618097 11.39298081
v -15.46564512 3.05487262 6.51458744
v 30.19274026 9.50321648 24.65724759
v -16.23042487 -13.13631423 3.95325804
v 32.90472180 4.46238415 24.52876046
v -15.93328454 -14.19588830 4.32530278
v 35.68428010 -0.39796263 24.18719791
v -14.83584847 -23.42432365 3.71531188
v -10.47650725 -25.61088651 7.44025782
v 28.30999903 -16.06000029 18.58999953
v -3.60277225 -27.08812058 10.76478511
v -9.79860593 -33.63757208 7.86347687
v 36.10999882 -17.89000072 19.44999956
v 29.81110662 -16.97006077 18.65526661
v 26.32999979 -23.32000062 18.05000007
v 21.82999998 -31.86000139 17.40999892
v -5.70127321 -46.51113600 10.62366180
v -11.46697160 -49.81656745 4.90813656
v -12.81206030 -45.70775107 4.23009368
v -9.04422626 -54.48873714 8.62863287
v -10.77833958 -49.40181226 7.19979731
v -9.07758530 -62.38903478 8.96957796
v 57.67217278 -29.07247096 26.73246525
v 59.45845693 -32.06507862 26.79003030
v 53.70000005 -36.16999835 25.89000016
v 67.06000119 -39.56000134 24.46000092
v 44.25603151 -57.35854432 18.19512621
v 25.69471486 -66.51270390 14.96006455
v 68.82870197 -45.10046169 24.59806576
v 62.56999820 -49.95999858 27.40000002
v 50.42848364 -53.99416015 20.24892904
v 9.93899163 -79.54027504 11.26453280
v 70.18329948 -47.40339145 24.14964698
v 64.50239569 -52.62822285 27.35323086
v 59.87198651 -55.30875549 25.91487207
v 51.02000013 -58.55999887 19.78000067
v 46.32649943 -60.88366732 18.28615181
v 71.29000127 -49.97000098 23.78000133
v 64.74000216 -55.22999913 27.30000019
v 50.22582412 -62.25243583 19.16626468
v 42.62999818 -66.77000225 17.50000194
v 72.38999754 -52.74999887 23.43999967
v 65.41219354 -58.35872889 27.16776729
v 51.69760808 -64.48534131 19.08362471
v 7.10664596 -90.66148847 7.13687344
v 32.84873813 -79.88318801 15.05655888
v 24.20854010 -85.24534106 13.62969913
v 15.26573952 -90.40204436 11.20644808
v 70.67056000 -62.22989783 26.43189207
v 76.47000253 -61.34999916 23.08999933
v 25.79097636 -92.79645234 13.61856703
v 18.02557334 -96.77106887 10.69772150
v 74.19165969 -72.87994772 26.39223635
v 38.57000172 -93.03999692 15.97999968
v 76.12061501 -73.68558645 25.98421462
v 50.00458285 -89.56012130 17.79963076
v 35.54000333 -98.17816317 15.59137646
v 33.17999840 -100.46999902 14.73999955
v 30.29000014 -102.21000016 13.72000016
v 20.65766975 -106.97259009 6.79514138
v 81.34178072 -73.96718115 23.91829900
v 67.19529629 -82.92640746 23.79668690
v 54.62373421 -90.19879252 17.98226126
v 27.66097151 -106.90631717 11.62995864
v 22.64738455 -108.53879154 7.46242795
v 82.93741196 -75.54405183 23.54438789
v 71.56943530 -83.86079967 25.59527569
v 26.32107027 -111.17865145 7.94841442
v 83.66778493 -76.83647424 23.52315001
v 26.56306699 -112.54121363 5.07639954
v 84.92912352 -80.08908480 24.01251532
v 86.49571985 -82.43300021 23.86001498
v 83.38123560 -83.90985429 25.90700611
v 32.74158388 -117.21061915 8.60983972
v 87.11893857 -83.34383368 23.80976267
v 84.66944844 -86.30199730 26.25303902
v 89.07321841 -86.60960197 24.58638325
v 34.53286365 -120.21480501 7.15055084
v 42.02134907 -119.11667883 14.45439085
v 89.40871060 -88.97849917 26.01984702
v 86.38722450 -91.10618383 26.80035122
v 77.05091685 -97.63956070 25.18692613
v 47.82549664 -117.05047637 16.73504338
v 36.69942170 -123.10206890 7.50711653
v 90.53434432 -89.33878690 25.45189857
v 87.15703338 -92.75524318 26.94247663
v 83.77006650 -95.12942284 26.54266916
v 80.11858165 -96.93630040 25.98405629
v 75.81427693 -99.59156066 24.27998930
v 73.42632860 -101.58190876 22.92550728
v 59.65732783 -112.54689842 19.56706494
v 55.60608208 -113.78991604 18.57669465
v 51.69313401 -116.39998108 17.67740957
v 48.49453643 -118.99325252 16.30674303
v 44.90119219 -121.56920135 14.91726562
v 40.88249430 -123.75979125 11.62918098
v 38.27260807 -123.72841686 9.15128365
v 93.21970493 -91.76512808 23.04269187
v 40.03926367 -127.90259719 5.80501603
v 74.42886382 -105.93840480 22.96554856
v 53.82653326 -120.74583024 17.67853647
v 42.51362383 -128.01517546 10.58835071
v 40.45842588 -128.26977670 6.54481351
v 50.71724579 -124.57668036 16.36985131
v 57.04729632 -121.64744735 18.55606586
v 53.21061984 -124.73089993 17.46093854
v 57.47483671 -117.82471836 19.27972957
v 43.10486838 -126.80780888 12.34909799
v 91.70944244 -91.24116600 25.65360069
v 77.70566642 -101.55109316 24.73280579
v 71.58695161 -106.19571060 21.68189734
v 67.09691882 -108.35660994 20.79477347
v 47.40319774 -121.51927501 15.72420821
v 40.67567363 -124.79398400 11.15313545
v 89.80998397 -90.44981748 26.42297931
v 81.96000010 -95.85999697 26.30000003
v 77.76007056 -98.35704416 25.35887063
v 69.95707005 -103.60521823 21.22374251
v 56.84855580 -112.61904240 18.76613498
v 47.58999869 -118.74999851 16.21999964
v 38.96265477 -123.50313365 10.17753780
v 87.80770749 -84.66655761 24.05000106
v 85.49004793 -81.93090558 24.40514602
v 30.50142527 -116.66799337 5.43362927
v 83.48818123 -78.34693789 24.22426268
v 63.30272555 -89.18826282 19.60581541
v 80.46960086 -71.17026299 23.45938794
v 67.22000241 -80.88000119 24.07000214
v 40.89574516 -96.97491676 15.86383954
v 30.77396564 -106.82199150 12.89652474
v 28.59771810 -108.36132616 11.36253774
v 23.04439060 -106.78578168 9.31226648
v 71.49946690 -72.95974344 26.61585063
v 67.89859384 -77.06407458 25.22536740
v 46.70753703 -92.19107032 16.92421921
v 34.32562202 -96.66960686 15.16619325
v 36.16612032 -100.31735152 14.90751188
v 20.95999941 -103.59000415 9.09000169
v 68.98015738 -68.81994009 26.76902711
v 53.53653431 -71.01733238 19.02823895
v 53.91563848 -64.66294825 19.78766732
v 49.52000082 -67.02000648 18.52000132
v 8.36539175 -92.79048443 6.63098134
v 66.39395654 -50.90701580 26.97290108
v 44.58750784 -56.28132820 18.32734980
v 45.51545903 -49.05949533 19.20157671
v 0.43597035 -77.00434327 9.95989237
v 42.73683950 -44.24582422 18.92252080
v 35.58888659 -38.93982992 18.62636209
v -5.45781711 -58.80983174 10.73069591
v 47.39999771 -22.00999856 23.43000099
v -3.73753277 -50.23574457 11.25483587
v 35.64592078 -21.00969292 19.10886355
v 9.62488074 -35.50795093 14.56293184
v -11.08642947 -46.95066437 7.34280655
v 36.53690219 -19.12487671 19.40755360
v 22.54319005 -26.99890547 17.10590534
v 0.88012288 -32.60749951 12.14491390
v -8.76875315 -37.53766418 8.53328407
v 27.72637829 -5.07192267 19.57831532
v 1.03545235 -12.34010328 12.28411123
v 24.91702139 16.83727466 24.08294007
v -14.80532531 -0.19769983 7.71812350
v -14.29999992 9.37000010 7.85999931
v -9.42856446 14.45664372 11.19488198
v 13.26774061 35.87047756 23.75820838
v 24.13061447 43.78948361 19.14445870
v 15.95372893 38.98510709 22.62805775
v 18.30619946 43.25545952 20.84207907
v 19.35596578 43.76760498 20.50134912
v 32.44560584 30.92975542 31.14521131
v 21.27025649 27.78727189 24.88296665
v 16.09525830 26.37082711 22.37269282
v 1.20949547 22.51233906 17.65052415
v 23.30851741 31.07062727 25.64380504
v 36.04759276 34.38407928 25.19135922
v 25.67894012 34.32805836 24.66670983
v -13.25643063 22.07238786 11.04916912
v 20.34120075 34.50930119 24.02139828
v 12.47363072 32.51300380 23.24178070
v 6.25343109 31.01277910 21.30732313
v 13.64759076 42.68896952 22.01287448
v -3.05213290 37.97486052 21.75708674
v -13.48642632 35.22196040 14.82882164
v 5.87089919 44.33827102 24.44169857
v -12.79573888 39.22783956 16.45314321
v 6.87058084 49.94191229 23.87494221
v 8.23465921 64.50849771 28.12829427
v 5.80024673 67.44838506 25.69743805
v 11.42858714 72.19015807 29.05479446
v -3.92625108 65.84537774 20.35835385
v -28.35238352 62.99225241 11.21298783
v -31.77194297 61.26772240 5.84374135
v -29.82492559 58.89887735 8.42861272
v 3.02317413 70.10784000 23.05264585
v -31.94499388 61.92556769 6.65863231
v -35.18491983 67.86169857 5.45726670
v 10.45836508 81.03104681 26.11089684
v 8.93000048 89.23000097 23.57999980
v -16.59566350 83.08772743 20.66078410
v 7.55713554 93.67264807 23.99678901
v -8.59119929 88.69522065 22.78938703
v -17.27999933 87.65000105 21.63000032
v -41.04329273 83.83396268 8.47146101
v -13.81000038 92.33999997 23.15000072
v -25.08583665 90.04175663 18.98957230
v -5.30500244 97.75383770 25.04511736
v -24.02789518 91.88346565 19.70594376
v -33.44858810 92.17548370 15.34145232
v -4.45843395 101.29349679 25.21331236
v -12.89184298 99.77158159 25.55105463
v -18.09643395 98.62475842 24.15650338
v 4.83099371 106.34056479 23.22811633
v -4.18739859 104.41901535 25.97590722
v -17.69216172 102.77366638 25.67991242
v 4.18092031 108.96969587 23.45321141
v -42.93282330 98.75638783 10.68065688
v -20.26338875 105.60233891 25.60410090
v -25.44938587 105.43505847 23.01505581
v -5.88999968 111.56000197 26.15000121
v -12.61054631 110.30270159 26.88307688
v -25.11653863 109.20912027 23.53002317
v -8.07927642 113.05111647 26.26555413
v -16.85415395 111.92306131 26.56086534
v -26.40732192 109.04065520 22.72469178
v -13.98299634 114.18975890 26.62502788
v -18.89421046 113.08713257 26.22512355
v -27.67898701 111.11120880 22.33007178
v -38.32757473 109.59998518 15.88485204
v -44.94225234 109.03521627 9.35669150
v -24.98424053 113.12375963 23.71978201
v -45.36372423 111.22882366 9.86498408
v -17.24525541 116.16406590 25.78773722
v -21.10108174 116.31450057 24.59505200
v -28.28995697 114.68998343 21.09993622
v -33.71999785 113.79999667 18.89999956
v -0.15308931 121.53180689 21.73976973
v -23.01108465 118.03278327 22.90133759
v -29.89999950 116.16999656 20.12000047
v -36.08147800 114.74691331 17.37506874
v -0.92874130 122.63920158 21.95007354
v -2.34670890 124.28144366 22.27621526
v -14.85572662 122.36551940 22.78655581
v -37.96868771 118.35376918 15.99634811
v -44.28174719 118.55049431 12.36047968
v -29.28999998 122.50000238 19.13000084
v -38.28475624 121.16637826 15.22927359
v -21.16318233 126.16568804 20.12822591
v -44.89491135 122.50419706 11.28835417
v -23.04000221 128.60000134 18.66000704
v -30.89999966 127.51999497 15.83000086
v -38.92999887 126.39999390 13.38999998
v -23.86000194 131.33999705 17.30000228
v -31.95000067 130.25000691 14.44000006
v -44.25999895 131.73000515 9.73999593
v -32.74985775 135.81889868 12.38787826
v -41.34999961 135.27999818 10.04999969
v -46.38061672 135.43847203 8.83347727
v -48.87218028 135.57268679 6.59969263
v -3.58946109 143.15924048 18.45729351
v -44.70000044 138.17000389 8.41999985
v -2.47361930 147.30490744 17.77862012
v -22.79193327 143.87154579 13.63600791
v -29.25460227 143.50734651 11.90178469
v -38.43320534 143.54467392 8.87957402
v -44.53999922 141.46000147 7.88000040
v -48.69507626 139.72336054 8.16328451
v -22.11999893 147.10000157 12.72999961
v -31.63906559 146.28280699 10.84992196
v -43.54412109 145.15557885 7.55468849
v -49.11247268 145.06180584 7.92014506
v -51.38634518 144.61565018 7.12727569
v -22.02896774 150.27873218 12.51415815
v -28.23726647 149.11571145 10.97405050
v -36.01578623 148.58573675 8.84382986
v -42.51779616 148.39421213 7.67057296
v -47.26111144 149.72169697 7.72844767
v -52.98797041 147.48303592 5.90949925
v -2.40999996 155.16999364 16.48000069
v -20.85317485 153.68978679 12.27547228
v -36.74956039 152.14949846 8.20575096
v -43.44481230 151.66617930 8.01117718
v -10.25000028 157.23000467 13.22999969
v -22.05203846 156.39404953 11.34402491
v -29.07744981 156.55669570 8.82322714
v -32.22408518 155.33448756 8.16143397
v -37.87375614 154.06440198 7.88058061
v -41.48999974 154.15999293 8.08000006
v -54.19041216 152.31567621 5.67183224
v -12.55999971 159.70000625 11.97000034
v -18.44817214 159.48607028 11.65955421
v -23.66519719 158.95621479 9.96657275
v -29.77316640 158.62917900 7.96084478
v -35.53103656 158.30913186 7.33194454
v -41.45259783 157.20720589 8.15945677
v -54.18297648 155.23397923 6.81867264
v -6.07999973 162.80999780 13.43999896
v -10.21849085 162.80873120 12.12741528
v -15.55594057 161.92445159 10.95661800
v -21.87069878 161.99648380 9.86168254
v -27.50004269 161.11826897 8.67878739
v -51.97640508 157.41740167 7.40607921
v -5.89513266 165.13243318 13.25329021
v -15.57811256 164.47605193 10.55382006
v -22.45154977 163.84910047 9.17397160
v -26.03020146 163.51489723 8.14216677
v -30.58493510 163.66980970 6.99876947
v -4.75171162 166.99135303 13.64545431
v -9.12341569 166.91185534 12.15506718
v -13.38481624 166.55057669 10.96647605
v -18.20902713 166.07058048 9.96027421
v -21.58065140 166.46179557 9.06200148
v -26.28799900 166.00428522 7.76631944
v -36.60488501 165.52107036 7.95349758
v -56.05187267 163.51626813 5.62722282
v -0.51464036 169.44865882 15.26483800
v -6.16249070 168.96675527 13.24679144
v -10.40158607 168.63149405 12.04528101
v -14.17301968 168.46548021 10.83853561
v -19.01598834 167.99253225 9.72176250
v -23.81665446 167.37839580 8.15157592
v -39.39697519 165.75962305 7.62110297
v -57.13254213 164.37055171 4.18317132
v -12.49594335 169.82994974 11.60155609
v -15.11206664 171.45167291 10.11452451
v -18.19007285 171.10897601 9.66973044
v -22.58558199 171.22307420 8.41886550
v -37.13385016 169.79673505 7.41524389
v -57.40844086 169.26528513 4.20829188
v -24.95806292 171.57419026 7.42420414
v -57.83255398 170.02959549 3.56727187
v -18.07593368 174.36932027 8.88439734
v -57.79688433 171.32620513 3.07838526
v -19.26830225 175.47434568 8.51088483
v -43.25756431 173.40764403 5.57659101
v -14.42943234 176.67879164 8.20987299
v -26.02480911 175.61092973 7.63659365
v -6.61488809 178.06687951 10.98093297
v -15.45914263 177.76444554 7.69495033
v -57.84349516 172.86130786 2.85602175
v -5.56511013 179.23939228 11.22162584
v -9.06000100 179.26000059 9.55000240
v -13.36067915 179.03570831 7.82856531
v -17.31485315 178.95427346 7.50014000
v -57.07344040 174.22595620 3.29116313
v -4.35184827 182.32287467 11.75444946
v -8.05770885 181.67027831 10.08271519
v -12.14999985 181.63999915 7.76000042
v -49.18734729 177.82095075 4.61893762
v -56.22982234 176.49820447 3.59592377
v -57.44627118 176.99457705 1.64235104
v -3.10637592 184.23238397 11.93257049
v -6.87138271 183.48035216 9.66024213
v -11.39706653 183.18231404 8.31609778
v -15.36132861 182.66782165 7.96295889
v -56.46004155 178.41319740 2.62593571
v -57.31461197 177.27024853 1.16929342
v -9.12338961 184.39909816 8.35100468
v -44.20163110 181.75579607 4.41973004
v -56.90187588 178.16747725 0.82855229
v 0.48430197 187.81921268 11.73204184
v -2.58688419 186.82743609 10.34516003
v -6.13970542 186.27488613 8.66042636
v -9.75196809 186.29187346 7.91924912
v -15.15891496 184.96379256 7.89781008
v 0.13908718 187.74703145 11.82502136
v -3.17087374 188.56804073 9.28176381
v -9.95209441 188.23961914 7.92011432
v -14.08614404 187.50296533 7.65815424
v -5.73056517 189.93742764 8.31220299
v -55.56483194 182.29079247 1.25307415
v -0.15596223 192.24697351 9.43973009
v -4.13081981 192.14345515 8.15834384
v -11.04135811 191.39252603 6.72521116
v -20.17557062 190.46905637 7.29175285
v -48.85523021 188.77060711 2.46713846
v -53.99665609 184.67994034 0.79745660
v -9.14303306 194.09327209 5.71825821
v -12.15203572 192.98166037 6.23980537
v -51.40129477 187.95178831 1.83429616
v -52.28747800 188.17695975 0.83799625
v -15.69945179 194.00556386 6.30618213
v -52.30938271 188.37387860 -0.35641028
v -16.26304537 194.98239458 5.81130106
v -45.23323849 193.65476072 2.41454085
v -47.83837125 192.15178490 2.01629731
v -48.97065833 191.55760109 -0.29320846
v 2.72794743 198.84084165 7.46607780
v -12.76068483 196.85345888 5.70887467
v -18.47974211 196.57808542 5.23178745
v -46.12157121 193.73969734 2.24421360
v 3.53815709 199.44837689 7.21981609
v -2.52843765 199.15412366 6.69758674
v -19.96713318 197.54861295 4.67881886
v -46.60691321 194.31364536 0.45099805
v -13.57109193 199.47925210 4.86862659
v -17.25061797 200.47339797 3.92787112
v -42.28474572 197.60237634 2.00210325
v -16.55106246 201.57194138 3.67433671
v -44.25138235 196.44521177 0.99252653
v -35.77623144 201.12353563 2.01617694
v -34.56693888 201.29902661 2.42584967
v -37.04400733 200.61931014 2.04594457
v -25.74780211 202.57543027 3.82585218
v -36.69436648 200.36149025 2.22368073
v -39.18981925 199.42049682 2.01960024
v -41.61839187 198.37443531 1.12832943
v -14.52939771 201.08473301 3.94540513
v -40.41816667 198.93878698 1.71586475
v -22.02024870 201.02542639 4.14888887
v 11.11723855 201.60806179 7.52048427
v 7.29052396 201.82791352 6.99284300
v 10.25768369 201.77434385 7.32034817
v 0.53563737 199.68597591 6.93444163
v -12.04292756 199.52762127 4.78249416
v -39.21186551 195.83825767 3.05328844
v 7.75084738 199.03077185 7.68232578
v -1.85318617 197.87250459 7.46068731
v -19.97932419 196.16493583 5.16666286
v -47.09108174 193.25646758 1.96728436
v 9.87000018 198.14999402 8.67999997
v 5.48222382 198.64951074 7.71513768
v 0.66375779 197.96080887 7.98881520
v -9.87567939 196.52321935 5.26098441
v 8.14926159 197.32220471 8.82596709
v 3.12168407 197.13917375 8.73180479
v -0.81603770 196.87965512 8.12527817
v -15.24639130 194.86983120 5.98933687
v 7.29771797 195.74876130 9.75324679
v -11.07212622 194.88710165 5.61795710
v -17.11089537 194.04888153 6.26470428
v 11.41505782 194.86288726 12.07238529
v 8.47333856 195.38147748 10.91210824
v 6.35315478 195.01085579 9.96106863
v -8.13749339 194.27390397 5.80334570
v -10.70415974 193.36692989 5.95070655
v -14.87503480 193.27534735 6.59482367
v -45.27192935 190.72704017 2.85463780
v 2.89962580 192.88393855 10.57585888
v 0.74527669 193.23562086 9.61172674
v -5.67504857 192.49892235 7.31666386
v -13.32037896 191.81020558 7.05926120
v 11.11395657 192.82904267 13.21266312
v 7.92890973 192.00223684 12.88612001
v 3.69971432 191.47861004 11.65475417
v 0.49150747 191.72558188 9.85117257
v -4.32045246 191.05780125 8.47844407
v -39.94292021 187.07683682 4.82503604
v 14.76526633 190.47340751 12.81480677
v 9.32105444 188.99238110 14.70790803
v -42.57209599 184.26842988 4.66474658
v 9.10018757 187.69556284 15.02460428
v 3.30457580 185.40532887 13.76608666
v 2.97856191 182.29776621 14.64516111
v -1.10805628 184.31009352 13.02082185
v -4.60578362 181.10378087 11.57318987
v -7.68757239 180.98187447 10.20682696
v -33.09097514 180.65105379 6.40504202
v 10.29172633 179.52890694 17.36783236
v 7.94906449 181.02233112 15.99774510
v -16.55199192 180.07412553 7.40361493
v -29.52508070 177.26351321 7.71164335
v 16.90992713 179.33973670 16.15687646
v 11.65661402 172.62353003 17.72823185
v 5.98000083 172.91000485 15.90999775
v 4.42999089 175.82854629 15.46957344
v -7.21160276 176.59686506 11.18287072
v -10.25021356 171.14448547 12.02405803
v -14.48419970 170.39147019 10.68729069
v 14.47740570 172.73275554 18.12270842
v 9.06590931 166.98691249 17.37459190
v 2.48440285 171.54324055 15.67637175
v -2.67999992 166.44999385 14.29000031
v 1.75956439 168.16692054 15.84412344
v -8.26000050 165.82000256 12.42000051
v -4.53416118 168.41106117 13.88677582
v -13.91508617 165.15205801 10.81425045
v -11.18677389 167.13382304 11.81436144
v -15.10566566 167.04925895 10.53170394
v -17.69722626 169.54177618 9.82049201
v -23.76415208 169.20050979 8.07643496
v -32.71878138 163.19301724 6.83101732
v -42.62052849 161.94924712 7.28690578
v 14.48024064 162.41283715 17.82457717
v 7.92912021 162.93153167 17.48701930
v -15.81999846 158.97999704 11.30999438
v -12.90898770 162.77088225 11.49691641
v -17.55620539 163.50172460 10.45271847
v -19.77751404 161.47992015 11.06618624
v -27.93117613 157.60524571 9.31521691
v -29.57898378 161.58682108 7.65622361
v -33.85239840 156.67803586 7.73506146
v -39.25964236 156.08943999 7.90440012
v 14.47459310 156.58092499 17.25495234
v 12.33262569 160.78662872 17.72741601
v 2.16800906 155.03138304 17.23366417
v -22.98494242 151.59597993 12.44088076
v -24.46308732 157.24726021 10.68999525
v -28.95763330 151.11476183 10.19085385
v -30.83684854 154.41605449 8.70664231
v -34.43802521 150.44568479 9.46027134
v -34.21630338 153.73203158 8.65499396
v -39.47485238 150.00149608 7.90590979
v 14.51999787 150.33000708 17.51000062
v 8.12999904 149.49999750 17.95999892
v -19.19828169 150.25164187 12.68042717
v -23.86469580 145.25361359 12.92215940
v -26.77403018 150.06186068 11.42928097
v -31.25782683 149.97911453 9.86131281
v -34.48363021 146.12682164 10.44550445
v 15.57083521 144.80103552 17.95805991
v 9.65999998 143.25000346 18.54000054
v -4.02320782 141.12907648 19.04195361
v -26.73356049 144.32276785 12.32677698
v -30.09806201 137.69458234 13.24488129
v -26.48903430 138.53192329 14.05682601
v -36.01928800 136.90662384 11.22134551
v -33.89756754 140.21188021 11.89918909
v -13.80962506 126.92956626 21.79880254
v -26.37435123 122.12010473 20.43677494
v 18.13801192 127.90709734 19.49620061
v 13.69576808 125.16938150 20.49488202
v 1.69999979 123.35000187 21.12999931
v 4.39634081 129.17587161 20.01078054
v -5.78896515 124.07819182 23.07163365
v -16.42509922 120.42090297 23.40217121
v 21.96492627 120.17967552 18.81872490
v 11.66027598 119.35735494 21.51787654
v -0.36048240 112.22899705 24.58743192
v -7.08608609 115.69095403 25.29763430
v -15.86541161 109.43872482 26.39552206
v -18.54598150 114.15725201 26.16780251
v -30.81498109 106.93091154 19.44057643
v 12.33159751 109.57025737 22.77085371
v 1.59723929 107.04414546 23.81745167
v -10.85470058 106.23424500 26.23800933
v -17.67766289 107.14311898 26.05382167
v -1.19592447 102.78703272 24.27601628
v -10.10659989 100.95284134 26.07047185
v 30.34008108 105.52969575 18.03302020
v 26.39169246 105.50791770 19.61985789
v 3.18002747 99.49003905 23.76097254
v -9.06003173 97.14990854 24.96022172
v 15.70999995 98.08000177 24.53999966
v 8.23952816 96.70019895 23.99392799
v -2.97096162 94.52019632 24.03633483
v -11.44455839 95.23814917 24.06233922
v -21.96857333 90.95054120 20.46736702
v 18.73107441 95.38038820 24.99542385
v 32.56035596 96.53579444 27.24470571
v 30.10167740 94.00073439 29.45572510
v 18.46631058 92.01529622 25.08194186
v 12.69999985 91.41000360 23.69000018
v 19.19377968 90.04905075 27.23870054
v 14.28959891 89.60431069 24.51907657
v -14.83009383 83.35956186 20.84244601
v 38.85361552 91.11039340 26.22810006
v 32.04324469 90.99445492 31.31048754
v 22.49243297 88.09284121 31.69897571
v 18.09504814 88.36636692 27.73863450
v 13.62534519 87.01023459 25.06522089
v 5.55750821 85.76545119 22.83148840
v -2.78376113 82.76646584 21.76079154
v -9.41000041 82.33000338 21.16000094
v 35.75849533 89.22999352 29.86863628
v 21.70749940 86.07146889 32.50277042
v 16.91650599 85.52159369 29.42143008
v 6.26171846 83.86252820 23.41727354
v -7.25142192 81.02428168 21.10828273
v 20.11832409 84.10897851 32.42870420
v 15.70530981 83.05163682 29.78577279
v -27.08934993 74.89534467 15.90054855
v -8.19657277 78.61859351 20.74927464
v 38.14948350 86.46036685 26.88357793
v 23.82429503 83.68885517 33.46730769
v 37.16731071 85.68485081 27.92981826
v 15.36134724 79.54033464 30.83610721
v 37.64490411 85.00804007 26.58785507
v 12.81252690 78.97770405 28.66495214
v -2.65278947 76.20972395 21.16428688
v -29.01499905 70.78932226 13.63666169
v 32.11102262 81.44170046 30.57142906
v 24.17690679 79.65108752 33.11230242
v 32.87950903 80.61423153 28.89847197
v 26.79143474 80.32368124 32.80338272
v 3.48733761 75.48016310 22.61514403
v -16.99577086 70.45915723 18.34644377
v -29.86677177 69.01759654 12.05881685
v -28.14011648 67.12219864 12.52010651
v 3.20410333 72.14871049 22.91007526
v -3.53502482 71.49337232 20.33952251
v 26.19132958 73.85978103 28.91938016
v -4.83857328 69.24636662 19.96821351
v 39.53113034 77.70936191 15.38477745
v 37.82878071 78.63527536 18.40316504
v 24.79730546 72.52512872 28.85683440
v 0.82000002 68.82999837 21.88000083
v -4.50950535 68.03970784 20.05503699
v -20.50230838 64.02018666 16.60127379
v 4.61772922 66.63621217 24.55195226
v -27.19625272 62.63613701 12.37559039
v 17.26468652 66.59391522 29.95709330
v 20.09302564 65.51740319 27.83250995
v -31.50884062 61.11547351 7.78493239
v 19.08635907 65.69667161 28.80612947
v 5.49931033 65.64890593 25.46520717
v -28.79162505 63.45538795 10.67995932
v 30.66000156 68.19000095 17.03000069
v 26.11737140 66.61754102 19.57962289
v 41.92830622 69.55938786 11.11009903
v 37.80172393 67.29712337 14.61220253
v 32.07007423 66.38694555 16.62103459
v 25.86518973 63.73785436 19.28557828
v 21.55942842 61.39149517 23.33985083
v 41.43122584 67.49466807 10.32752451
v 36.21075675 64.48078901 13.10484856
v 30.69490008 62.43748218 15.28757904
v 41.12567008 67.66694784 11.47338562
v 38.44414279 63.65814805 10.54568589
v 38.44516724 60.40457636 14.81722016
v 34.44137797 62.17933446 12.86484487
v 36.43245250 56.38398975 16.84984379
v 35.72967276 50.87082461 17.54745096
v 43.45126450 49.44802448 16.25372283
v 49.04125631 48.34780842 12.90502958
v 43.32735762 47.07935452 14.86404147
v 29.24345806 43.26784238 19.16410029
v 23.68838154 41.36648774 19.43604648
v 48.09999838 45.23999989 12.20999938
v 40.04205391 42.30480641 14.78488743
v 37.51290217 41.82462022 16.26886427
v 26.88621916 41.46822914 19.32054386
v 20.83041891 35.19333899 23.94818515
v 7.22875539 32.79610723 21.59623429
v 48.75126854 41.87161103 11.08525973
v 44.92615908 41.06485471 12.76407763
v 40.16815126 41.18727520 14.79182858
v 25.10656044 35.95298156 23.56475592
v 21.08901739 31.60911426 24.52921495
v 44.32005063 33.15375373 34.29920971
v 39.12897408 27.58962288 37.60326654
v 29.19847891 28.73307839 29.10163999
v 23.01000059 28.31000090 25.83999932
v 63.15631419 35.36172584 24.21056665
v 55.61351404 33.88068452 31.88828751
v 27.39546448 25.05609766 28.73072773
v 4.42327466 21.86588384 18.60781573
v 27.70573460 20.83535865 28.01441215
v 63.50401044 28.97009812 25.79268813
v 29.22916040 19.36992817 28.24812196
v 36.18770838 19.34342273 34.06064957
v 44.53001171 20.39979398 38.13076764
v 22.03578688 15.37844073 22.06616662
v 43.23561490 21.70852385 38.65716234
v 64.17351216 31.66321665 23.98004010
v 28.44563685 19.64046061 27.73494273
v -4.50907741 10.99050883 11.94019895
v 64.10801411 32.67633542 23.82246032
v 56.12261593 30.60257062 34.13770348
v 15.39182756 17.94930361 20.95412835
v 27.89812721 15.02397656 24.60644953
v 45.28677091 25.54092743 39.38709572
v 33.64031389 21.46204002 33.59404951
v 57.87890404 32.58072957 31.99484199
v 53.60179022 31.85527772 34.61188823
v 62.81532347 36.30935773 23.19300175
v 37.35407442 29.56154756 35.85953638
v 29.01289240 26.13761462 29.63673137
v 61.76029146 37.32590377 21.17281035
v 50.42124540 35.35421193 28.53528783
v 34.95194390 31.02006018 32.96512738
v 55.11452630 38.41933981 19.63672601
v 36.43789515 34.10906717 27.61190943
v 44.26079616 37.79858723 18.61337759
v 50.37142336 37.14676201 20.48499323
v 45.47698796 36.99843585 20.91684192
v 39.13000226 34.44999829 26.31999925
v 22.94999920 32.57000074 24.56000075
v 47.94074968 39.76224735 12.29111478
v 48.05942997 42.18703136 11.48871053
v 47.34698683 38.46460581 14.50433303
v 46.18223757 41.48796946 12.16057409
v 41.81544110 40.93612358 14.07876145
v 40.01612961 40.23505375 15.21740574
v 36.65886074 39.59684819 17.57505722
v 38.66923600 37.88346052 18.74477603
v 24.03971180 36.28658131 23.07931148
v 48.57771099 46.52782157 12.44259719
v 42.09943861 44.11382973 14.15918209
v 38.07599097 40.21706805 16.28275774
v 25.16197972 40.76510668 19.57467571
v 44.56689954 48.25457558 15.24727698
v 36.75862029 44.81356964 17.70590991
v 45.97173259 49.77293685 15.51479194
v 14.86439165 41.70446470 21.76785097
v 11.59854978 40.96940160 23.78585376
v 41.46946222 50.51686987 17.05467887
v 37.64249757 50.68665743 17.52887852
v 43.80809143 53.48841846 17.18929969
v 38.66919503 52.81900242 17.81415753
v 35.97783297 53.06562781 17.27983356
v 34.17914733 55.49523607 16.04350470
v 31.91661462 53.93518507 17.62755774
v 35.00205651 57.55190551 15.06384928
v 22.44509012 53.60544845 19.44364235
v 39.74718973 61.25101820 13.90927844
v 36.35150194 58.61728638 15.52960463
v 26.14522725 57.07509071 17.33672619
v 46.76702246 61.73553318 10.99575590
v 43.05177554 62.65404075 10.17220784
v 40.31862319 63.07859719 9.28215496
v 40.08850455 62.25897372 12.21108064
v 38.15620765 62.07885593 12.32957933
v 32.04029799 60.05495414 13.95103801
v 12.08345033 54.89756539 24.98653717
v 30.19819409 61.00109965 15.25776833
v 26.26959980 60.32387167 17.82073081
v 37.14197874 63.94336373 11.80066541
v 19.89308931 58.97123367 24.17036891
v 39.38149661 64.15507197 9.80243552
v 37.23287210 62.71652132 11.49506215
v 30.58463708 60.27259305 14.98091873
v 45.79516873 61.96509674 10.47267392
v 46.72737792 61.02121621 12.96712086
v 42.21941903 61.80056557 12.84342073
v 37.12436184 59.98675898 14.79208656
v 35.89300066 57.29798600 16.12401195
v 34.05068815 57.54733086 14.61845543
v 34.40413252 53.86395752 16.96916483
v 33.05147961 56.48352578 15.26813675
v 39.74306956 51.33049563 17.56329834
v 47.16934636 49.99690503 14.95542657
v 41.08272493 47.79248685 16.10590331
v 47.91222885 46.71010748 12.97334395
v 44.04289275 45.51516846 14.01969045
v 35.69430485 44.34833303 18.24332029
v 13.99767213 41.19470716 22.26002701
v 47.28125408 42.85400361 11.91044133
v 45.51667348 42.55364463 12.57213112
v 39.00986910 41.35497659 15.37845004
v 36.40742227 40.95874727 17.15507545
v 48.94010350 40.93586653 11.05928048
v 39.62390497 38.95749152 16.32673480
v 38.08334097 37.88069263 20.29916830
v 21.38008736 34.06579047 23.94671738
v 47.25056142 40.96898809 11.83261164
v 47.56985977 37.87848353 17.15506800
v 43.73537004 36.61975637 21.82989940
v 13.05719651 29.01866287 22.13181555
v 61.96365505 37.33351082 20.06018348
v 30.91894649 31.19831905 29.68186140
v 26.25742368 30.34882247 27.16706879
v 20.28962038 27.84574777 24.23341945
v 62.12005392 36.81826964 22.92932570
v 55.90563640 34.70199183 30.45988455
v 31.48093820 26.62858367 32.20812976
v 25.79746023 25.17830208 27.35734917
v -6.28064573 10.43496747 11.40404213
v 45.11220381 21.71834186 38.85566816
v 28.76252122 14.82633874 25.13907664
v 50.06530881 19.28231493 36.49427742
v 35.83765030 13.25133070 28.08227390
v 60.75386703 15.37186932 22.91602828
v 57.91907012 17.14047603 27.68912911
v -10.95888577 -3.72720766 9.46204271
v 61.80971488 11.70092355 21.65578865
v 53.53067815 9.10918694 27.90240012
v 45.90978101 7.05260644 28.59389968
v 35.75731441 4.76902956 25.30603111
v -9.41951014 -6.13173237 10.22195723
v 34.09160674 2.10179575 24.08298105
v 58.34311992 6.13717362 26.06858686
v 0.62712940 -9.96564794 11.89022604
v 62.55287677 3.74000240 22.43076451
v 33.16425532 -4.14017728 21.34342119
v 63.21036816 2.96792598 21.29039355
v -1.69743609 -14.33035079 12.04441115
v -0.03158450 -17.71064848 12.40908820
v 22.58997783 -10.97699255 17.81192981
v 2.69976584 -16.18012227 12.47429010
v 62.33366951 3.21319909 22.84283563
v 30.31407669 -5.31801954 19.85262148
v -4.39706119 -14.33594897 11.32330857
v 61.87137216 6.87561883 22.65365236
v 12.34334707 -5.84711088 15.09955619
v 47.62143269 5.07230405 27.64045633
v 36.65315360 1.43256958 25.05513839
v 60.47757715 14.21617996 23.91208708
v 60.54278091 10.15926059 24.31322448
v 45.92804238 14.30523302 31.71674535
v 52.38252878 14.43495695 29.95035984
v 13.35932687 8.66750628 18.17900315
v 84.89000052 -67.68999994 7.57999998
v 58.25580284 -76.26738399 19.84588243
v 83.00168067 -65.87667018 8.54460616
v 81.52999729 -67.68000126 19.16999929
v 73.28032702 -69.55453753 26.34489164
v 37.88999841 -74.50000197 16.18999988
v 73.01999629 -66.18999690 25.98999999
v 24.07483570 -75.21958649 13.95792328
v 78.01999897 -60.80000103 20.64999938
v 50.19763485 -66.32532924 18.65893044
v 55.85931987 -63.01647425 21.34098299
v 55.13020977 -60.09991467 21.48970775
v 74.34999943 -52.82000080 21.36999927
v 67.59899110 -55.29945716 26.73902363
v 53.90000343 -57.31999874 21.58999443
v 73.38000089 -50.08000135 21.23999968
v 33.22000057 -57.53999949 16.75000042
v 72.73732126 -46.69133946 18.14891584
v 67.70999730 -50.03999919 26.44000016
v 67.02999771 -47.52000049 26.28000081
v 59.68999863 -49.18000102 26.66999958
v 70.58119774 -41.49656743 19.15763691
v 69.27341968 -40.10810331 20.95914632
v 64.71049786 -42.69791767 26.62263624
v 68.79378110 -37.36972064 20.42095736
v 63.64088506 -39.48391229 26.48694068
v 56.97000027 -42.00999811 26.63999982
v 67.54361838 -36.55512258 22.79865928
v 66.83155149 -34.10425037 22.88780361
v 67.32765585 -30.64927645 20.11695132
v 65.39957225 -31.28136322 23.72119948
v 58.12999979 -34.34000164 26.99000016
v 66.23999774 -28.81000005 21.87000029
v 56.69000000 -32.29000047 26.73999965
v 62.88635731 -25.77114664 24.61103164
v 40.35135359 -28.81798893 19.91959848
v 17.59690791 -32.32766315 16.47839881
v 59.50610712 -26.71723068 26.20130219
v 34.52072293 -27.31978893 18.83100159
v 33.10759366 -24.57834408 18.63147877
v 58.05217475 -20.11855878 25.87576210
v 31.10053577 -23.25928584 18.66411045
v 63.38211894 -15.93707502 22.09769376
v 37.40999848 -19.92999949 19.47000064
v 62.76807189 -13.83267157 22.45459892
v 60.50878391 -15.11728205 24.27956648
v 37.32066602 -17.11120643 19.64765042
v 15.32230619 -20.90544254 15.51402733
v 61.99122220 -11.76754106 23.15834910
v 58.15000087 -13.17999978 25.39999969
v 32.43974224 -15.71512036 18.76059175
v 60.15000120 -10.25999989 24.66999926
v 35.26511788 -15.06753080 19.58112977
v 30.25633655 -13.34146969 18.64827424
v 62.45887652 -6.58521010 22.53717929
v 36.45891324 -11.24811359 20.27083375
v 27.12843567 -12.50625215 18.68266053
v 62.87217140 -4.18922398 21.91403881
v 57.95999989 -6.70999987 25.53999983
v 47.35999927 -8.51999968 24.50999990
v 63.08001280 -2.06741621 21.34809643
v 42.97891259 -7.09029241 23.77427369
v 34.97615457 -7.52537139 20.56148276
v -0.45984509 -11.11022476 12.14873977
v 24.31282960 -6.01856736 18.76130700
v 62.37255782 0.98595349 22.91754447
v 62.56926060 2.50941631 22.60838449
v 61.79385260 3.37904529 23.42006750
v 40.21208733 -2.20715674 24.93466809
v 32.52968565 0.02758205 22.50244841
v 40.34273699 1.48101861 25.94697103
v 35.27957574 3.78542813 24.96358752
v 61.38741970 11.61848009 22.98299782
v 34.52134877 5.43760881 25.15060827
v 61.08999997 16.80999994 21.19999938
v 50.98000169 13.35999835 29.99000438
v 37.91999817 13.43999989 28.83999981
v 32.27556869 13.24506290 26.88077651
v 48.05524275 15.33371303 33.04002807
v 43.84467006 15.28312825 32.38270804
v 53.88054997 18.28669757 33.28530863
v 48.67257550 16.91998355 34.80692953
v 43.52225736 16.28577337 33.80272165
v 36.49310768 16.37072116 30.14794178
v 52.57378519 19.30734515 35.35180911
v 45.92351988 18.67624745 36.80240735
v 61.58844009 24.32568744 27.65722759
v 37.99438477 19.42365989 35.59549525
v 28.63915823 20.24213225 28.64825912
v -13.26701045 19.35036853 10.33541374
v 64.03714418 30.85293993 25.19984730
v -8.11971072 23.67979847 14.61996138
v 62.64803559 36.12390906 23.99431914
v 30.89878336 27.54273638 31.20063059
v 24.68860894 28.29111740 26.97991021
v 28.21253613 31.07127175 27.53398567
v 24.59023707 30.83963692 26.35502070
v 43.15916449 32.41664916 35.27049348
v 28.67839858 34.02894363 25.56497045
v 23.95660989 34.52960402 23.96792732
v 47.84697294 43.84436458 11.83622982
v 38.62686083 42.49989986 15.53530712
v 33.52809697 36.26953065 23.33276533
v 48.81029204 47.21421376 12.75133155
v 37.73891926 43.16353798 16.24165103
v 37.97888011 44.71571371 16.64243825
v 25.70125274 42.81731695 18.94564182
v 23.37200008 39.53504190 20.47474869
v 49.02045801 49.97442290 13.33497930
v 45.73536664 48.66164550 14.77783546
v 38.79252821 45.91012374 16.41053520
v 35.44527665 45.33457384 18.33844930
v 19.95026506 42.56415367 20.18730715
v 45.05822808 49.72946644 15.92238434
v 16.11188240 42.61566326 21.23155817
v 39.64074329 49.67283458 17.16388762
v -0.78601355 40.58513045 22.61741646
v 34.94257480 52.20669135 17.37109572
v -4.74418746 43.91155764 20.77143826
v -13.14004511 44.75545511 16.20676368
v 39.34306651 54.40067500 17.75062084
v 35.79398617 54.86054346 17.07318425
v 33.00107270 52.98452079 17.63537712
v 20.51861398 50.13859645 20.00629902
v 16.92860201 50.58722943 20.55433020
v 35.14901176 56.35299161 16.14286378
v 34.88601744 58.54644626 14.25838470
v 24.79671501 54.65180427 18.46134476
v 20.82076855 52.95041949 19.97307874
v 26.76230296 57.68207833 16.91757143
v 38.23052719 59.30016190 15.74438438
v 34.54061225 61.23127788 12.88712770
v 26.43683366 58.18120390 17.01030694
v 32.54921734 60.85424125 13.65174074
v -25.22577159 54.81264368 9.31386929
v -27.13943273 55.95140532 7.99552444
v -24.05133285 54.69971895 12.08457630
v 45.88365182 61.17160991 13.11030053
v 35.86576134 61.97930872 12.41012849
v 28.59860472 58.65026265 16.12242311
v 33.62135217 60.22280827 13.29222415
v 42.11171716 60.19878760 15.20586573
v 30.92919104 57.97581375 15.01355413
v 25.10138787 55.53430319 18.13789457
v 33.12541172 58.57253820 13.95750791
v 30.58130108 56.86495081 15.72995447
v 33.82768482 58.46228823 13.99922557
v 32.65606612 58.28665569 14.17405438
v 21.21249773 51.91717297 19.70707625
v 17.44290255 51.58302933 20.68935521
v 34.30718556 56.66967481 15.32154344
v 33.10367838 57.82447383 14.35968094
v 30.95510416 54.82898653 17.29873940
v 32.54721686 59.13856998 13.89508788
v 25.96022747 55.62977865 17.93757454
v 35.40083766 60.24376303 13.44587374
v 41.01638868 62.72936612 11.05724927
v 39.16967288 65.45205414 11.45461947
v 34.50200334 64.21428919 13.90354056
v -25.42418987 54.78735641 10.43573953
v 41.83211923 68.65146756 10.54466609
v 37.21451014 65.81857055 13.83201219
v 32.45086223 64.13317472 15.12371656
v 0.67773752 55.61090261 21.83110453
v 42.11285710 69.29571182 10.22139471
v 39.15821761 67.96134263 14.04458471
v 35.12169048 66.58999622 15.51025640
v 29.03999947 64.88999724 17.06000045
v 32.77167678 68.72887164 16.97736979
v 27.76942588 66.90282375 18.24161969
v -23.23158085 58.40514973 14.64473456
v -31.28978610 60.57902053 6.72989339
v 14.59891256 61.43206730 28.44645269
v 30.96343577 71.70870900 17.54937135
v -0.28536332 64.60309774 21.41808346
v -7.28209363 64.32334334 19.42150481
v -28.17923762 64.79388475 11.59445941
v -33.75865147 65.20234048 5.64059289
v 35.57901829 74.85026866 17.23375544
v 5.13782259 66.26287848 25.06971918
v 0.33815505 67.21367687 21.40183561
v 39.34156895 77.95652747 15.74273221
v 36.41523048 76.30155981 17.52026193
v 32.63177723 75.62389225 19.03017610
v 8.05070437 67.15582311 27.51466446
v -2.70604645 69.69182938 20.43541521
v 38.52845356 78.22305709 17.32752845
v 35.48358381 77.10949332 18.48696359
v 28.19022164 73.29268754 23.93420972
v 5.05487900 69.79596615 24.27731641
v -0.18000018 70.44000179 21.26000077
v -34.13356468 71.06318325 10.01651213
v 37.54999861 79.24000174 19.19000037
v 34.67640281 78.27431709 20.35145275
v 29.05400097 74.80563223 25.39234981
v 23.90639298 71.88165188 29.34376523
v 19.46772821 70.05316764 30.42948432
v -0.70609397 72.01043516 21.17905766
v 33.50204229 78.67648453 22.23031968
v -30.98043427 73.19389284 12.68260833
v -37.18432784 73.75214249 8.56484566
v -25.97673982 73.19273800 16.10998623
v 31.59570694 77.62153447 25.72907507
v 26.17436089 75.56352019 30.16437590
v 1.38601963 75.89759678 21.76732384
v -36.24812514 77.21545547 10.31137258
v -28.93697843 78.09051126 15.22979420
v 4.91031678 79.93601263 22.82456495
v 36.78749129 82.09919184 23.99677411
v 38.98160905 86.01456136 24.87482503
v 34.65147316 83.17779750 29.24931794
v 29.71470170 80.65378666 31.70453012
v 22.40267023 78.62067223 32.97286108
v -3.65669630 80.89091629 21.23467065
v -27.91800536 79.76180315 15.99907875
v -27.20109373 81.98795468 16.18703268
v -34.49902683 82.15869963 11.65204216
v 26.14725567 84.49034393 33.58591348
v 14.66626115 87.46098727 25.43072216
v -8.75999965 85.01999825 21.95000276
v -17.59999990 84.24000442 20.63999884
v 16.21251181 90.54850042 24.73310195
v 11.72315329 89.79992568 23.79221469
v 34.69980136 93.86845678 28.66752259
v 14.05870728 93.79828721 23.70406501
v -15.86000063 89.51999992 22.08999917
v -23.73860218 90.09265155 19.27679218
v 34.10460800 95.57419270 27.68805623
v 14.13540449 95.50485760 23.84735085
v -22.14979008 92.20518172 20.63163929
v 12.24599034 61.43135205 28.70678529
v 7.45584862 62.19384447 27.60927565
v -11.19392831 57.09804967 18.39573681
v -26.48037672 55.44074252 9.54941288
v -22.05127664 53.99073660 12.66523637
v -25.82476847 55.05087227 10.05613338
v 3.52428271 57.59937316 23.70780706
v -16.55338518 52.78724805 14.75209277
v -15.64402506 48.37130010 12.41342537
v -15.29248059 46.97524384 13.85963056
v -15.66647179 46.54192552 11.92722935
v -15.29655512 48.28952253 4.95163165
v -14.73339740 44.60078105 14.51509632
v -14.93712608 48.70081320 3.39603890
v -14.31540027 46.00449651 3.54149751
v -13.38733733 40.51361978 2.00503110
v 4.78825625 44.13092509 24.19783175
v -13.81390262 37.50720248 14.82313219
v -12.78027054 39.72695023 1.40224479
v -14.09074198 38.42094168 3.11750383
v 1.12572184 38.84573653 23.27344008
v -13.37436028 34.67120975 2.25539482
v -13.24030291 32.59721398 2.39367271
v -10.23371145 32.66835958 0.13563760
v -13.62396497 27.92553790 8.04590993
v -10.67351829 26.97457001 15.36174119
v -10.38708817 25.49892478 14.88813013
v -13.45002744 23.93382043 10.96266508
v -8.82099103 25.05123056 15.17294534
v -14.27234802 23.79888110 5.54218097
v -2.94659892 27.06712484 -1.33641681
v -1.52502628 29.87808920 -1.77969981
v -11.50479075 22.19811641 1.60355447
v -0.71260805 28.52749452 -1.89846347
v -9.72919725 19.93852295 13.00168689
v -14.52729572 18.72513816 5.73533075
v -13.92952166 19.63257417 3.85721028
v 1.08849676 30.01473844 -2.06329138
v -14.10236303 14.59133998 7.96856731
v -14.36872315 17.03699864 4.17290442
v -14.65830300 12.88475096 6.60581887
v -12.75546663 15.34715760 2.32365471
v 22.33999968 29.67000008 25.44000000
v 6.71891402 22.09261619 19.14755441
v -14.65616003 12.87323795 4.40689269
v 25.26269853 28.99937145 27.23274752
v -14.70000017 10.11000015 3.86999990
v -11.80576812 10.92624106 1.30232319
v 18.04589666 23.41543883 22.50830084
v -11.66409161 8.91901460 9.35825612
v -15.46088792 6.33899029 5.74023882
v -15.26036486 5.26857562 2.53728312
v 27.38000080 25.66999942 28.34999934
v -16.03947021 3.68738035 3.33558256
v 18.92773621 19.54529993 21.84250206
v -16.45559631 0.12252167 3.21748201
v -16.42545499 -1.28220266 2.67465017
v 29.36890721 20.26529051 29.41901796
v -16.37028530 -3.17827659 2.45921430
v -16.53834619 -6.92831771 2.64053768
v -13.38340715 -4.97126998 8.59779119
v -16.54862985 -8.30528699 4.21772571
v -16.50430076 -8.97877105 2.40363902
v 38.33999857 17.00000092 31.80000186
v -9.73467901 -8.26979894 9.96911339
v -15.95382020 -14.90236446 3.06926761
v 45.46835646 16.11339301 34.21321884
v -14.68673721 -19.16918904 1.36001618
v 28.60756218 -1.55226968 20.33047006
v -14.15923331 -36.60131246 2.62346352
v -13.56179174 -40.82583264 3.78676131
v -13.62945605 -40.02931342 1.74361025
v -13.50301411 -42.09084436 2.23560189
v -9.64030344 -48.15495759 8.80499277
v -11.94211002 -48.55708778 4.69297962
v -11.50835678 -46.37715220 1.57509744
v -10.10569744 -52.35485733 3.20912921
v -10.22393070 -63.01873922 6.90469146
v -9.08715185 -62.32157722 3.94869642
v 48.53693023 -36.44338995 22.53071964
v -9.89518408 -68.42269003 4.12625819
v -10.08557621 -69.92086023 6.75351964
v -10.01236215 -69.79043037 4.33125952
v -9.86509770 -71.78285718 5.43307979
v 48.62496629 -47.96247184 20.56544460
v -5.60899917 -76.29000396 8.71889107
v -5.04568918 -79.37891781 5.65036992
v -2.02742778 -79.13139462 9.06845462
v 2.14310596 -81.94088936 9.26725194
v -0.42518534 -83.44870806 4.20867186
v -8.60045385 -73.87055457 4.19493858
v -9.72782914 -71.87873870 6.39843894
v -9.60237160 -71.93035632 4.43572458
v -9.38966125 -68.56397539 8.56184214
v -10.19416936 -69.02997941 4.55223722
v -10.08335967 -65.43099880 7.26592494
v -7.26725301 -57.38620460 10.05628426
v -8.88005085 -56.86831847 4.45939787
v -8.94000009 -45.24999857 9.02999938
v -12.36852817 -46.64252326 3.25744390
v -13.18093389 -41.63710773 1.55252591
v -14.40717373 -26.26724541 1.73200970
v 42.36102477 16.12470299 33.42680261
v 38.29216212 18.13150570 34.12599862
v -16.31691493 -5.21333190 2.20137998
v 34.91672128 28.04488316 35.08809581
v -16.31708071 -2.51278398 5.67478640
v -16.15685038 -0.21127041 2.32176809
v -12.67377846 6.96324790 8.87954794
v -15.90612158 4.49604308 4.09117294
v -16.21618308 0.27162340 5.36018284
v -14.53702152 7.20114633 7.57088605
v -14.10999987 9.78999957 2.90000020
v -13.34999967 13.64000048 9.13999975
v -14.75913450 9.77678224 6.40515843
v -13.38559575 12.91981153 2.60438607
v 1.19177706 22.33816497 -1.63290894
v -14.53381032 16.16866328 6.70458004
v -14.50792421 14.64367006 4.12032055
v -12.10334431 17.93048158 2.07860372
v -14.36809730 19.44762841 8.09149537
v -13.70977797 22.55166881 3.78994038
v -0.41835388 30.25691397 -1.99650391
v -9.75999981 27.25999989 0.50999998
v 2.76692677 35.51521525 -1.80122571
v -13.16667814 30.39074875 14.11811728
v -9.39999986 30.91000021 0.28000007
v -12.58935314 37.70821914 1.22101023
v -10.82420908 34.62716192 0.14950502
v -9.01738927 49.29485917 -0.93491015
v -12.21722551 49.44390059 0.19438245
v 1.82841893 59.96697769 22.24881947
v -15.96976630 50.17646402 12.33579218
v -15.57430066 49.73725975 4.94283112
v 6.52675284 61.48038805 -4.06747125
v -16.58446528 51.86310410 6.13883277
v 1.63835392 65.39999694 -2.60344287
v -11.19880751 59.35753137 0.08012191
v -2.74711056 65.92671573 -1.14060228
v -3.21714650 68.46909970 -0.93780353
v -5.71858417 69.48794425 -0.18618224
v -27.64972672 57.50310794 4.69665648
v -25.65820515 60.30094624 13.46153300
v -30.81148863 60.12523919 5.01158414
v -32.35884756 62.86559254 5.23753976
v -30.57819419 62.87283450 3.46651440
v -34.11812708 66.27324224 7.06836954
v -32.75234997 69.43362951 2.15281337
v -29.31011096 73.45421612 14.13770486
v -33.13031048 70.42772323 10.64069103
v -36.05765849 70.22126019 4.12003882
v -37.04330698 71.55952603 6.31935056
v -36.83110699 72.51934707 3.80541501
v -37.51666844 73.13013077 4.77065938
v -38.68632764 74.39743727 6.62802486
v -30.21368012 79.49964702 14.34795838
v -38.25319558 74.28635657 5.19993296
v -30.11148050 81.57739043 14.96365014
v -39.23270106 76.00567490 6.83328044
v -39.24910352 76.14023238 5.81720565
v -29.55429442 84.19860154 15.96721075
v -39.63480517 77.98586786 7.25627737
v -39.81331363 78.07960361 5.21833589
v -40.02238810 79.90175486 4.65844758
v -39.63229060 79.98261601 9.01471451
v -40.48875347 79.90355045 5.98852430
v -20.56914568 91.26655757 21.34317905
v -40.89372605 81.66883886 7.55434204
v -22.14679681 94.66889501 21.23005502
v -41.35375842 84.17093009 5.40949125
v -41.72581062 84.77274328 6.97230501
v -41.41075164 86.36034280 4.78803413
v -41.89734161 87.20042557 8.49478785
v -42.48975590 87.68495172 6.98923552
v -19.81378719 101.38638318 24.73577112
v -42.99513623 91.78889543 7.48977857
v -42.76863113 92.04634279 6.29015965
v -21.62975632 105.09783775 25.11516772
v -29.98690493 101.45948827 19.62930895
v -42.94020310 93.20032597 8.82273819
v -42.54821688 95.38193047 10.64159069
v -24.70265701 108.01117122 23.32022786
v -31.42660484 103.20819169 18.61126535
v -43.06951910 95.40537745 9.54142958
v -42.39942133 97.07147628 6.35009492
v -23.62000011 108.85000229 24.36999977
v -26.31387301 106.79777712 22.03208394
v -41.92852974 100.12035817 5.77597274
v -27.43594907 108.24241489 21.63793519
v -42.98922792 102.82812268 6.57150988
v -29.11459655 113.40213567 21.15702629
v -43.88744757 105.66842556 7.08021829
v -45.27314007 110.54557562 8.24287999
v -45.66282034 113.32086474 8.84657819
v -46.04117200 120.42976916 8.63062683
v -45.52669451 121.93810195 7.19190435
v -45.82058638 121.36176974 10.04085690
v -44.88008097 127.71970034 5.77558856
v -45.98183185 125.68329275 9.09973774
v -44.47965324 130.81961870 4.57982160
v -46.46284506 129.43136692 7.81521853
v -47.27984592 131.74726069 7.21821282
v -48.20643738 134.20802355 6.00207644
v 30.99313565 26.01768821 31.88649192
v 27.14385651 33.76262635 25.40394664
v 22.34341390 40.77760130 19.93425190
v 4.55154665 72.87947088 23.49914238
v -8.75032041 99.53717887 25.77882633
v -17.78909937 113.45066130 26.41441301
v -8.76286812 101.19012743 26.17189288
v 13.16313166 65.01755118 29.81961519
v -6.37240056 100.69158673 25.94255097
v 22.48476259 46.13785073 20.13434470
v 28.21072191 38.84117678 21.15353942
v 35.58837995 27.68336423 35.80100834
v -10.27373131 114.05254155 26.42643452
v 36.02282703 28.60429697 35.68635136
v 33.82220864 31.12461977 32.10294619
v 36.32177040 29.29067798 35.47603637
v 34.02616456 33.92507881 26.77841112
v 0.04691512 100.03968328 24.16492067
v -6.48205401 113.93165588 25.73541366
v 35.35089269 33.88311714 26.45321935
v 5.73984627 91.39160067 23.66098948
v 36.40069067 31.26334026 33.86559337
v 36.95369512 34.15029123 25.92417598
v 32.66713396 40.53920880 20.23096196
v 37.38953918 32.66086802 32.74224699
v 37.57728636 34.98038650 24.23391491
v 10.79757512 86.30824834 24.26928096
v 9.17639676 91.60681814 23.38926308
v 36.29966453 37.60103136 21.35993354
v -3.93327139 121.55495584 23.24454114
v 37.41547093 37.60308400 21.17845230
v 38.70216385 38.44829649 17.40210690
v 34.52999890 44.44000125 18.83999817
v 21.01021446 72.71454483 30.95914423
v 39.11212832 37.51330078 20.87400481
v 39.78756443 38.13303635 17.32920855
v 16.04999788 85.55000275 28.07000093
v 14.14177474 88.15130591 24.90946278
v -5.99310780 128.22173536 22.55205438
v 41.49204493 36.43939644 22.42373303
v 40.77149183 37.77687997 17.90541597
v 41.79888964 39.18103874 15.17815236
v 36.47635505 46.68601602 17.82790199
v 17.06999913 86.69000119 28.30000035
v -1.05012103 125.45120716 21.91300131
v 43.33508015 38.30707446 15.56396578
v 18.41249503 87.07050234 29.67029437
v 45.28690875 38.12942281 15.48189484
v 19.94624734 86.39968932 31.41889721
v 18.30031350 90.14745057 26.07172169
v 21.53216489 87.58316189 31.62130341
v 4.65490576 122.43217975 21.04356140
v 47.45573923 38.99710253 13.56449537
v 22.27688208 88.78755569 30.71458265
v 14.39999975 112.70000041 21.69999667
v 10.97003464 119.72021312 21.04133554
v 50.02721027 40.05441815 11.10699773
v 48.51109162 42.78184474 11.28315181
v 45.10311782 52.65551433 16.74478315
v 52.67636105 38.49614784 16.31318405
v 21.24295942 106.51801527 22.11270481
v 19.17738467 110.63612252 21.31571434
v 15.51351231 116.52767658 21.56732045
v 56.88881502 35.40829942 26.63145773
v 54.23999950 38.68000209 9.39000025
v 17.16301404 120.72330713 20.66924609
v 55.78638986 38.71891275 10.99944394
v 58.86116996 38.72470558 16.24257863
v 30.23431264 101.74756497 20.73116042
v 24.63825047 113.41993511 18.74757558
v 27.72936225 110.51984131 16.81159064
v 26.19490400 114.42200094 15.70990309
v 23.77505042 119.45652217 16.80674776
v 20.75926960 126.69947743 17.88139343
v 16.94300771 135.87187231 18.76761951
v 31.72228858 105.06714135 16.53485186
v 25.58859996 115.40792882 13.88261095
v 22.72383682 123.63681197 15.93859121
v 21.38891257 127.94718146 16.31574333
v 36.88078001 98.85516763 19.66516487
v 37.24879026 95.29580176 25.65614879
v 19.93935183 133.02612305 16.59196801
v 39.38549757 94.35418248 19.65213753
v 38.78797591 95.24585307 17.12652110
v 28.75954658 84.31406319 3.53430351
v 36.37068346 94.42083538 9.94633604
v 34.76569802 92.10622311 6.67285128
v 36.10052168 96.20081633 25.89973435
v 37.80974820 97.42397815 17.91956648
v 36.42527387 97.05868363 13.03127222
v 34.60142016 99.65135157 13.36906385
v 33.46391767 103.31838578 16.31000638
v 28.89328822 103.89560461 19.34565604
v 25.64411983 100.62652081 5.79207577
v 23.05493876 104.27897424 21.99301682
v 26.70720033 112.65286803 16.98317379
v 26.13562532 110.16366631 12.13704795
v 21.88788913 110.00991613 20.72091028
v 23.15742895 116.21017754 12.06657570
v 23.83143641 120.34218758 15.02886508
v 21.75530419 127.37493217 14.93628602
v 21.36322670 128.00501287 13.66199367
v 19.88972910 134.92901623 13.92682269
v -2.23872811 120.07051706 22.75311947
v 18.27006042 145.39472759 14.05685861
v 16.92635939 142.72516966 11.54378429
v 17.19901711 150.54580569 16.13315009
v 17.81132445 151.87816322 13.15865293
v 17.19003543 154.92866933 15.30894358
v 15.18402249 154.40888703 17.10816845
v 17.11991057 155.13695776 11.54780481
v 16.97740704 159.33842957 14.89632390
v 16.60913043 162.19279170 15.96702635
v 17.71806553 165.97253084 15.34389239
v 16.96538180 169.80805993 17.12245308
v 18.75614189 170.43408751 14.04844597
v 17.76230149 169.93059218 10.65359823
v 18.05348136 172.62583971 16.06850326
v 19.23614740 174.11924899 13.31233233
v 18.46709289 174.59723353 10.89308411
v 19.06944066 176.94731057 12.91453280
v 18.70266721 179.64577675 12.36664969
v 18.40920933 181.53585494 11.48387510
v 16.47140458 192.55818427 7.93443713
v 15.12103993 200.12524724 6.43248810
v 12.79364806 196.81328535 10.44060662
v 11.48119848 196.62821293 10.82329173
v 12.88168877 202.83243060 4.44848975
v 10.23570355 199.89624619 2.43599317
v 12.58802414 204.67682183 6.94834441
v 12.40077149 204.06611264 4.65620868
v 11.86947711 205.81884682 6.28471700
v 12.03783043 204.94197309 5.14547992
v 10.75013541 204.80537415 4.35287086
v 10.55388525 206.51815832 5.84206264
v 4.00226191 208.09875429 4.84676566
v -10.57148911 197.23814726 5.30908769
v -1.33498653 208.07373524 4.01599938
v 2.68452871 208.12100172 4.92432993
v 9.46400873 192.72014499 13.09865434
v 10.68227552 202.07475126 7.38685671
v 7.03110406 194.38679516 10.98880544
v 20.47502622 88.29469979 30.32926470
v 20.21000162 92.84999967 25.52999556
v 3.95861175 206.52793348 6.57421863
v 23.46930094 92.19237417 27.42297761
v 0.58396580 207.99142122 4.93146246
v -2.86521064 207.88410306 4.01184382
v 1.92980724 188.79929185 12.38142047
v 1.31421129 192.16571748 10.18523425
v -6.26847660 207.54608512 3.81314498
v -6.15116488 207.34536648 1.30854885
v -0.31406921 186.09613180 12.59398926
v -9.37956478 207.19973743 1.50824024
v -2.39575352 182.65511096 12.85023056
v -2.07507098 186.19416654 11.45449094
v -10.85285377 205.16510308 3.48160206
v -8.98803305 202.57911086 -0.34562271
v -3.43859964 177.50230432 13.17193639
v -13.81160226 205.61513305 3.05478717
v -11.82733942 206.16579056 0.65582729
v -13.05359509 203.46353948 0.11447517
v -5.89147117 180.32622337 11.11961342
v -8.35566036 182.52986670 9.87202767
v -18.54795776 206.09480143 0.95486012
v -7.83431530 175.44688284 11.35227922
v -21.42003737 205.63898981 1.59507594
v -18.96738820 205.38851619 0.45236244
v -22.80874550 203.89725268 3.54496995
v -23.75876158 204.56236601 0.30615280
v -25.56084841 204.63380218 1.76754058
v -16.44583233 170.66289485 9.86234471
v 20.81347443 90.25202692 28.65449339
v -6.89999992 138.02999258 19.73999664
v -36.16657108 196.73758745 3.45066446
v 18.03479157 84.71950889 30.96748330
v 16.09000005 87.09000051 26.48000047
v -19.38808709 153.31336856 12.33941596
v -23.94269779 149.75374937 12.50848640
v -44.74994913 188.57929111 3.43691278
v -27.63649076 150.94919503 10.81220713
v -16.79241285 127.23676860 20.54691128
v -25.20822361 144.25134659 12.93927897
v -30.29590659 156.10986948 8.40866845
v -18.71538907 126.37959421 20.25779895
v -21.59161866 132.85183907 17.21437834
v -26.21626854 142.60669053 12.66296394
v -34.62095559 148.85798097 9.66323260
v -19.60707456 124.47185069 20.68821527
v -27.96043642 140.01820982 13.02033477
v -17.41461828 119.19724941 23.85921404
v -25.87291971 131.00457191 16.55859873
v -33.43511745 145.61727643 10.75216662
v -40.87999836 140.45999944 9.11999866
v -26.51084773 114.39733952 22.19573595
v -30.70770577 119.36933547 18.99277233
v -34.81129557 122.30581790 16.25067741
v -33.95572305 115.96842110 18.12732778
v -36.62435338 117.35345423 16.36644267
v -38.67026418 123.70561808 14.02877830
v -48.54133353 135.76343656 7.80572277
v -41.66886955 122.42873013 13.16133607
v -47.36765474 132.98815489 8.41139536
v -46.06585205 128.07056308 8.89458973
v -33.40492398 121.47776783 17.41908863
v -38.41000050 128.63999605 12.79999968
v -54.61903289 152.99849212 4.57119150
v -55.21703511 155.97516298 4.50282637
v -36.80000082 131.19000196 12.59000041
v -50.51286891 153.67074311 7.75371352
v -18.72864366 115.52692205 25.71680769
v -38.94000128 146.22999728 8.32000002
v -19.32985522 122.40973860 21.63966745
v -35.48743948 146.49266005 9.84431151
v -16.22882299 123.92871827 22.03599922
v -20.27571574 130.50384820 18.83428544
v -30.73991463 147.07708359 10.70086751
v -32.66504034 150.55154264 9.74452682
v -15.26622102 128.72573733 20.79886571
v -19.06999946 135.03000140 17.55999960
v -26.83654614 152.63423324 11.10345405
v -22.37511985 153.05046737 12.37386744
v -45.07587478 192.02241302 -1.50228688
v -21.18371613 154.71202135 12.20049988
v -24.20105599 162.27811575 9.08605102
v -40.74497521 194.45043802 -0.84446976
v 19.27000098 88.60000223 28.72999944
v -21.79433592 159.88987684 10.20963676
v 23.63199554 88.47131580 31.88449889
v 21.90960012 92.26759523 26.77753195
v -3.12999962 141.81999862 18.81000027
v -8.12999997 151.78999305 15.23000002
v -33.72412920 199.97695088 -0.46836369
v -13.90906330 169.61331666 11.07426640
v -17.23214239 174.83991385 8.74042604
v -27.25153416 203.99779081 0.80814114
v -10.03855653 172.99793661 11.33535616
v -18.58882792 191.57533348 6.61558891
v -24.61168356 204.32573557 2.97774328
v -27.90091559 203.84055376 2.35192641
v 22.55085669 102.91091353 23.38173613
v -10.32288931 181.86451495 8.91394820
v -23.04451913 205.22621274 2.29866221
v -9.09759663 180.99679053 9.62400157
v -12.54040003 190.36170840 7.32671097
v -19.88112740 205.64101636 0.90764073
v -10.88481769 192.24791229 6.49090158
v -17.80412532 206.24683797 1.35036511
v -7.00999983 189.45999444 7.99999852
v -14.24021646 205.31061292 0.57431887
v 33.91318768 99.37504679 22.70250022
v -2.18889094 184.18878317 12.56895065
v -4.35999967 189.37000632 8.77999980
v -6.95323804 193.82335246 6.23295642
v -11.63919270 206.97315037 1.94036670
v -0.09893570 184.75307524 13.17351963
v -8.79649445 206.36844635 3.84992990
v -10.04745532 207.35907555 1.87432126
v 1.22188823 188.89176846 11.42399758
v -6.90939836 206.62441850 4.32916731
v -7.87369721 207.73701370 1.70082878
v 2.93772737 189.97001648 12.23851927
v -4.61124396 207.95202255 3.77832097
v -4.05402808 206.66787028 0.91444538
v 8.82000010 181.52999878 16.59999602
v 6.38001692 187.64194846 13.97987828
v 4.67797741 191.90132618 11.33610588
v -1.58968021 207.49276876 4.90701944
v 10.30999981 182.67999589 16.84000343
v 10.87999996 186.37000024 16.08000137
v 9.32999980 190.39000571 14.13000003
v 6.87811570 196.73486054 8.90151877
v 10.36819816 194.10213828 12.51072716
v 4.82597854 207.89591968 5.32025332
v 11.40288636 194.01338696 12.57330179
v 12.72075903 197.76678085 9.76137258
v 7.09484797 207.46117830 5.43198502
v 10.48173010 205.32231033 4.55678208
v 18.52790639 180.82424998 11.99904177
v 44.08110306 13.97317089 3.45163606
v 24.21437576 13.06067780 0.60024485
v 54.38781902 19.49643716 5.42610604
v 45.29377818 16.84593037 4.08238312
v 55.90857193 20.21217346 5.56936348
v 48.28638583 18.69416423 4.91305161
v 42.24272445 17.30863936 3.37994844
v 37.28097305 16.45592973 2.58539151
v 23.06177467 14.40537535 0.25415554
v 55.09547889 21.00851387 4.98969248
v 49.80501905 19.28817853 5.18210372
v 54.31569740 21.76461928 4.62637097
v 48.19066077 20.69966309 4.50824713
v 38.13249990 18.78620312 2.95648724
v 23.21099676 16.02083072 0.13706324
v 53.13000083 22.90000021 4.35999967
v 50.96203834 23.90857227 4.33708448
v 23.72874320 20.28729953 -0.08541562
v 59.43572894 26.92600712 7.35712936
v 55.07763475 26.63270570 4.07432904
v 24.67976324 22.47936279 0.00297701
v 59.97769907 28.27536874 7.87664764
v 54.13563550 28.24065648 3.80750257
v 42.58748516 25.83888732 2.89826910
v 34.58120674 24.50905740 1.90260657
v 26.08116716 24.61931482 0.19668910
v 60.43329835 29.92561273 8.46099388
v 56.17735907 29.47768383 4.62147780
v 50.58965459 33.57762843 4.62722406
v 51.12912133 36.07363254 5.69136161
v 55.92624471 37.74774447 8.87857191
v 51.81311816 38.69073093 6.71009626
v 39.17999938 37.17000037 1.75000005
v 27.35729702 34.88522023 -0.06962145
v 44.36622187 40.32743722 3.27729923
v 24.86756258 38.53229061 -0.44384660
v 44.00724173 42.69306734 3.87037895
v 29.86053750 38.80966827 0.37137346
v 44.11518946 44.85151544 3.74820223
v 39.00999948 44.22999918 2.03000009
v 32.72703290 42.31536761 0.80183672
v 22.08102867 41.27627984 -0.80297684
v 48.87722060 47.25404829 8.22090544
v 45.87000236 47.23000154 4.53999871
v 42.45186597 45.53687200 3.53423110
v 23.11965637 43.48292202 -0.72316069
v 40.80000147 48.64000157 2.33000005
v 24.04836938 45.39805651 -0.87515160
v 49.45355281 50.68797618 9.21264663
v 45.95442861 50.98403990 4.51546907
v 42.10571945 50.95130578 2.26277811
v 32.46999905 49.41000044 0.06000000
v 21.69219777 46.80030048 -1.43812154
v 48.21635038 52.80898884 7.36638810
v 35.02999991 51.63000152 -0.18000000
v 26.78574994 50.12191460 -2.10318924
v 20.47924139 49.52353239 -2.46826233
v 15.39041847 48.68044332 -1.90689857
v 7.70948222 47.10860550 -1.65762589
v 49.45255816 54.80522290 9.78045724
v 40.41266069 54.00412157 1.66634645
v 32.94000030 53.10000107 -0.55999903
v 27.62000076 52.43000016 -2.43000011
v 20.52571066 51.49839073 -3.67352529
v 15.99579863 50.46398565 -2.69674789
v 34.60999951 55.11000007 -0.16999978
v 23.95999990 53.73999849 -3.75000015
v 18.90305988 53.54100093 -4.57088882
v 13.10508233 52.27911100 -3.14886635
v 8.97590723 51.18875951 -2.30273558
v 45.52496225 57.40252510 5.58438664
v 29.62265722 57.33587965 -2.18750350
v 22.14237861 55.99232763 -4.58631339
v 11.75357588 54.73540723 -4.24889708
v 7.38369441 52.82041803 -2.81684287
v 36.11999378 58.70999396 1.99001352
v 17.02694222 56.89886585 -5.25902398
v 7.20999995 54.54000086 -3.80000006
v 46.55319452 60.01882628 8.41626897
v 42.23863035 59.50716510 5.01191197
v 35.75266898 60.51156670 3.01939459
v 27.36734785 59.47975069 -2.95398454
v 2.00000009 55.22999913 -2.70999968
v 46.30370066 61.12731248 9.38432664
v 41.11005738 61.87923253 6.89982157
v 36.65221483 61.55526266 4.56500612
v 33.74658152 61.98045239 1.37537194
v 2.32344610 56.42591789 -2.81431177
v 17.57030562 61.25096232 -5.10703865
v 6.06586039 58.62882361 -3.79365473
v 40.42093828 66.64113700 6.07383065
v 38.80979866 66.39290601 4.12720675
v 12.36999966 61.90000102 -5.08000050
v 4.18000016 60.35000086 -3.56000010
v 41.16775468 67.98736751 6.46414561
v 41.45317152 69.17667389 6.70262799
v 39.63885829 69.51320916 3.81811778
v 35.00565141 69.18278337 0.80161908
v 41.47127271 71.20152563 6.63179904
v 35.42790189 70.40727139 0.99203899
v 15.01652226 66.91750884 -4.60296031
v 9.99003742 67.64997542 -4.85950802
v 3.51241580 66.26253575 -3.61890416
v -1.91999984 65.24000317 -1.45999948
v 37.50199080 73.81238788 2.64852308
v 18.38986576 70.19075006 -4.35833074
v 12.98539434 68.51533055 -4.90679080
v -1.14000007 66.61000103 -1.45000021
v 33.91423821 73.93270731 0.55396667
v -0.21000011 68.01000237 -1.62000023
v -4.32999991 67.19999760 -0.78999996
v 36.97815165 75.66783577 2.55085179
v 4.72915918 69.99471784 -3.48210474
v -0.16000010 69.14000213 -1.33000023
v -5.36329392 68.95101070 -0.40816577
v -3.60667682 70.00293583 -0.50483097
v -5.55695221 70.05739212 -0.13728639
v -5.79084456 71.89004123 0.55211369
v 38.39538619 80.39556444 6.18230319
v 38.36316988 81.39800280 6.64215907
v 34.92069989 81.03100955 3.54829151
v 1.51717791 75.22132248 0.07967157
v 32.02004731 81.55975491 2.76310206
v 12.16987707 78.41637731 -0.00210556
v -4.36403370 76.24531537 1.91331189
v 37.29675338 83.94168317 5.97267319
v 2.70961272 79.41050082 1.65024085
v 37.26867214 84.82449502 6.26174174
v 37.93383390 85.17711610 6.91019325
v 39.80256990 84.97678488 19.03460547
v 34.08431634 85.78049392 4.89815651
v 40.22429138 87.04331517 19.24764365
v 37.75996715 86.82013303 7.42632989
v 35.09273008 86.90168709 5.43470168
v -3.83326458 80.89437336 3.34057212
v 40.42144492 88.15269917 19.59774643
v 36.68352962 87.11262792 6.40559709
v 33.50029141 87.60982752 4.97558340
v 28.92000042 87.00999618 4.16000094
v 24.33987148 86.42371744 3.41455126
v 17.36883819 85.41530371 3.13503761
v 9.18000005 84.27000046 2.80000060
v 35.36980227 89.28674459 6.13589119
v 30.71999922 88.52999657 4.24000015
v 24.50999990 87.61999756 4.27000131
v 21.41761407 87.62928098 4.39194683
v 6.08818838 85.09039134 2.95906817
v 28.33172679 89.30862695 4.08089533
v 26.04252286 90.16826004 4.43103211
v 16.61000028 87.88999915 4.22999961
v 4.94073099 86.64269745 3.63502698
v -2.12859386 85.09200811 4.97550750
v 37.72738576 91.71412885 9.80067998
v 27.93406881 91.67633951 4.19819076
v 23.41020107 90.40170908 4.79893433
v 2.50244746 87.40821481 4.44523292
v -5.70107717 85.11700481 4.91538923
v 29.62735668 93.35452318 4.60522668
v 25.33459105 92.00911969 4.59156279
v 20.18488571 91.22210741 5.13773225
v 37.63998672 95.18998861 13.59000336
v 35.48999876 95.21000087 9.82000027
v 29.45759520 95.78463435 5.14631812
v 26.40691772 94.32679415 4.31174785
v 22.81999961 93.76999736 4.97000013
v 16.86000079 92.79000014 5.95999882
v -7.20293121 90.20699561 6.57480909
v -11.06633805 89.70583230 7.32139777
v 26.57134458 96.82054818 4.83253412
v 20.68999968 95.10999918 5.10999979
v 17.48702116 94.76828575 5.96553180
v 2.64106202 91.37409180 5.25403069
v -11.29504852 90.44591337 7.60222133
v 33.55986252 98.85767102 10.63781139
v 28.47549319 98.56592864 5.85823040
v 22.89601602 96.82496637 4.69368836
v 18.76140572 96.55538946 5.49517199
v -7.41771515 92.99058467 6.91171968
v -11.30809076 91.53261781 7.83130527
v 25.33389255 98.58828038 5.11912443
v 19.63528059 99.16738421 5.41302934
v 17.14919135 97.83112258 6.40506158
v 1.28991797 95.06999701 6.20952575
v -9.90562141 92.51514077 7.85968173
v 22.98856713 99.96724874 5.34083880
v 16.50999859 98.89999777 6.45999843
v 12.71284372 98.29175472 7.43313599
v 33.49113464 102.38088667 14.38915916
v 29.04050052 102.22067684 8.38946085
v 23.56077917 101.98728740 6.02444541
v 18.00285839 101.26686841 6.07799180
v 13.67858797 100.18155724 7.56711280
v -3.68790794 96.92777693 6.81977579
v -12.39415165 95.35563737 8.13842937
v 27.04159543 103.45143080 7.87803903
v 20.85986920 102.35697776 6.14876347
v -6.08863682 98.57209027 6.97924988
v -9.91421193 96.48561478 8.08716007
v 24.07714725 105.47010601 8.11682548
v 17.79999956 103.63999754 7.05000013
v 6.49917638 101.65126622 7.28583662
v -17.04497822 98.60669822 8.04270897
v 28.40722911 107.18208551 11.76439878
v 21.12000063 105.94999790 8.13999958
v 14.08771425 103.92938554 7.41263013
v 10.52225288 104.10104692 7.91504886
v -14.16000072 99.68999773 8.59000254
v -19.67999898 98.83999825 7.76999863
v 24.83999729 108.35000128 10.66000108
v 20.20999976 107.68999904 8.82000010
v 16.96832478 106.88581318 8.46980046
v 17.37999916 109.11999643 9.10999998
v -9.43012536 104.24599051 8.14939290
v 26.75728314 111.65327579 13.00297119
v 25.27823672 113.64179850 12.54766341
v 10.43143123 109.69834030 8.86122137
v 2.85999989 110.45999825 8.22999980
v -4.47000004 109.04999822 9.06999968
v 24.36581068 115.51687121 12.56127097
v 21.07003704 116.29772186 11.42869424
v 9.36999731 113.52000386 8.84000212
v -22.03000151 107.85999894 7.93999806
v 24.04887788 117.04214662 12.93700654
v 20.96999995 117.20000207 11.40000019
v 9.10999998 115.17000198 8.93999916
v -13.15999962 111.01999879 9.27000027
v -19.82057840 109.82589424 8.51236656
v -26.82000026 108.69000107 7.66000105
v 11.12609729 117.47495830 8.73981696
v -14.72677104 112.75118589 9.04826913
v -22.20263705 111.89547181 7.87624717
v 11.60545275 118.20696294 8.78472347
v 8.22605565 117.60323495 9.07343999
v 5.58182504 118.03847551 8.74340348
v -0.12844514 116.94961786 8.50863848
v -6.90174382 115.76238275 8.27955734
v 3.38072213 118.60010773 8.32644384
v -2.62996159 117.48993397 7.95958657
v -9.98986512 116.08073860 8.37141741
v -19.39067990 114.34110254 8.25618021
v 22.43017405 122.68888950 13.41212448
v -12.98223808 116.06299877 8.70393403
v -18.23200472 115.60111493 8.22276156
v -14.34000116 117.47999489 8.40999559
v -18.99999939 116.65999889 8.01000185
v -13.62021640 118.72284859 8.06938857
v -19.63000000 117.88000166 8.09999928
v -26.17997862 116.71995372 7.77047919
v 9.89999995 124.88999963 8.27999879
v -12.46712264 120.01179159 7.61869643
v -19.01025325 119.43263561 8.14947393
v -23.79000001 118.71000379 7.86999986
v -28.04182656 116.78251624 7.85278156
v -15.14000073 122.12999910 7.14999996
v -20.58000118 121.10999972 7.78000103
v -26.51000023 120.09000033 7.50999991
v 20.20180225 128.51594388 12.13306561
v -0.50000002 126.70999765 7.60000013
v -15.55819064 124.26352501 6.82860892
v -20.43157816 123.38198721 7.22759683
v -28.36538665 121.54974788 7.14706443
v 18.56841147 131.56121969 11.32603642
v -4.12000017 128.20999324 7.74999987
v -12.86701672 127.29720771 6.47457596
v -18.61000061 125.81999600 6.63999980
v -25.65726824 124.82203543 6.55226177
v 16.00999944 133.61999393 10.71999967
v 7.08999997 132.33999908 7.84999970
v -2.16999999 130.75999916 7.55000021
v -15.25682770 128.80150974 6.19803090
v -21.12999931 127.68000364 6.45999983
v -27.18500793 126.14239752 5.96951973
v 18.51774566 136.70127094 12.48467341
v 0.05000000 133.37999582 6.46999991
v -14.45326116 131.07275963 5.94538264
v -20.67911439 130.00980020 5.88232558
v 18.56311783 138.81622255 13.03890534
v 1.41999999 135.68000495 6.28999993
v -12.60000002 133.47999752 5.67999994
v -19.98011023 132.48305023 5.45480056
v -25.77197179 131.90102577 5.16261673
v -31.64999932 130.54999709 4.73999977
v 18.24583113 139.98247683 12.71679066
v -9.60765406 135.88821888 5.65816788
v -17.06666313 133.03276896 5.47214830
v -24.19918031 133.27465951 5.02739800
v -30.63057363 132.19645619 4.55439696
v 18.21440272 141.52228832 12.77806610
v -11.40000205 137.41999865 5.27000194
v -19.66062933 135.28594375 4.92116576
v -25.32002702 134.97462869 4.53634886
v -31.09999932 134.55000520 3.83000006
v 8.13887082 141.99279249 7.30643654
v -7.09116366 138.98649812 4.87801572
v -22.46275358 137.33775914 4.28511063
v -33.79999846 135.92000306 3.25999758
v 17.94990711 143.97785068 12.88047060
v 15.22727311 144.00339127 10.50415076
v 9.37358290 143.51969957 7.93929398
v -6.20000064 141.47000015 4.74000303
v -21.12888917 139.90786672 3.85493739
v -33.61608833 137.65740395 2.90032080
v 8.68999958 144.98999715 7.55000021
v 2.37000035 144.18999851 6.06999872
v -13.88131268 141.72981679 4.31502471
v -21.25011198 141.53099060 3.50485859
v -27.19446644 140.35154879 3.15108243
v -32.48000145 139.59999382 2.52000149
v 8.22999980 146.51000500 7.53999967
v 1.37031067 146.69601619 5.29929437
v -5.35999984 144.88999546 4.49999981
v -14.97907285 143.19214225 3.97074502
v -21.01052739 143.85126531 3.09820287
v -29.01473455 142.70398021 2.43677408
v -33.56252611 142.28151739 1.86318648
v -12.80294731 146.01175487 3.71928909
v -18.92590709 145.36160231 3.18508060
v -23.84281158 143.90015602 2.72849342
v -31.10809997 142.69585907 2.10602023
v 17.86189526 150.37763119 13.34395539
v 15.32149687 149.71928298 9.79010295
v 13.30986433 150.52531660 9.13659669
v 4.01999988 149.67000484 6.00000005
v -9.85000003 148.12000096 4.06000018
v -19.84174363 146.47868276 2.78615043
v -26.96497925 145.50606906 2.11761845
v -31.74977005 147.50908315 1.03564991
v 17.36420020 152.74193883 11.96383871
v 14.89999983 152.64999866 9.25999973
v 9.15203709 152.34021842 7.94720277
v -2.68999999 151.09999478 4.32999991
v -9.19673871 150.22730827 3.78533825
v -19.47085932 149.24371243 2.16735690
v -26.52999945 148.66000414 1.53999997
v -32.86892921 148.45755696 0.84414700
v 15.23000095 154.73000705 9.31999832
v 7.86701310 154.02531624 7.55485659
v 0.91893238 153.57658267 5.36726136
v -15.69999941 152.07999945 2.64999992
v -23.39999937 151.39000118 1.36999995
v -30.97076900 150.04776418 0.66227844
v 16.11641981 156.90712631 10.19169297
v 12.24000007 156.55000508 8.13999958
v -23.49000052 153.66999805 1.35000004
v -28.57000008 153.31000090 0.18000000
v -35.79998389 153.54026854 -0.56622230
v 17.28000119 158.26000273 12.50000019
v 14.08123691 157.80237317 8.65478441
v -26.34925768 154.71096337 0.27827089
v -34.13374722 155.62842786 -0.92523824
v 17.26196893 160.29655933 12.99937535
v 14.64962028 160.84612906 9.07645561
v 9.69999749 159.68999267 7.62000028
v -9.73385852 158.48447382 2.82989861
v -17.82175526 159.26748514 1.29575282
v -25.59006400 157.43191540 0.14586934
v -31.50999919 157.06999600 -1.00000331
v 17.40410365 161.82732582 13.61446269
v 3.49999988 160.74000299 6.32000063
v -29.05696444 158.52424502 -0.85443031
v -33.95000100 158.59000385 -1.44000060
v 17.57299528 163.02613914 13.41466419
v -15.76000080 161.29000485 1.93000166
v -31.49000183 160.51000357 -1.64999964
v 17.69125462 164.19720650 13.87942769
v -7.77000003 163.46000135 3.41000082
v -15.66999964 163.11000288 1.55000086
v 12.55999971 166.22999310 8.13999958
v 4.46000043 165.83999991 6.46999944
v -19.54192109 163.78860176 0.44674147
v -25.31000040 164.54000771 -0.64000051
v -30.09104729 164.13399577 -1.75373000
v 18.06907170 167.85429418 11.60498057
v 15.18879551 167.31090844 9.14590526
v 11.46690361 168.22513938 7.84589257
v -18.88000034 166.67999327 0.85999997
v -26.76000074 166.40000045 -1.09000003
v -32.38873929 165.97858071 -2.03837431
v 18.52220297 169.57610846 11.87303569
v 16.69561677 169.84449327 9.67359077
v 12.55000010 169.60999370 8.22999980
v 5.51744550 169.52621937 6.86232466
v -3.21000000 169.01999712 4.71000001
v -27.03187428 169.45669055 -1.22126669
v -32.50264004 168.15280914 -1.99694722
v 18.54031160 171.19772732 11.44370157
v 14.87999968 171.29999399 8.98000039
v 1.47000002 170.88000476 5.98999998
v -26.11427568 170.42441666 -1.25031546
v -30.71939945 169.92565989 -1.87538355
v 18.81209947 172.94916511 11.53388806
v -23.43569137 171.25828564 -0.78463432
v -26.32811666 171.75039649 -1.18912454
v -33.30079466 170.52121460 -1.85718015
v 15.16999956 174.63999987 9.22999997
v 9.29685030 174.56279695 7.56848464
v 1.84667029 174.91073906 6.26424281
v -4.79144882 174.39389229 4.24915878
v -19.03169788 174.16752875 0.01970568
v -26.59000084 173.86999726 -0.73999725
v 19.01517250 175.57369173 11.76492684
v 17.18080230 175.18298328 9.73172113
v -20.13619244 175.99482834 -0.34598948
v -27.58999914 175.62000453 -0.66999940
v -33.50999579 175.41000247 -0.62000140
v 15.98998904 177.24008858 9.27975867
v 2.01536203 177.43906379 6.32630661
v -6.71999995 177.57999897 3.47000011
v -14.48000036 177.63000727 0.47999996
v -21.56158909 177.48865485 -0.45027069
v -26.14392154 177.76197195 -0.37381201
v 18.89284514 177.88280547 12.00597733
v 16.59448445 179.97446656 9.71486419
v 2.36029085 179.09115553 6.34014746
v -7.14652240 179.17747796 2.66767549
v -23.97602238 178.46055329 -0.47295290
v -30.03999963 178.77000570 0.14000018
v 18.32816005 179.21252549 10.73109545
v 15.27999993 180.62999845 9.27000213
v 8.77999980 180.61000109 7.72000011
v 3.81269795 181.41312897 5.67152211
v -0.82000031 180.62999845 4.75000124
v -6.89830026 180.91021478 2.24819034
v -30.05999885 180.31999469 0.31000181
v 17.84012839 181.14703894 9.98703949
v 6.52464805 181.99720979 6.52241101
v 1.46000111 182.19000101 4.55999654
v -4.89198882 182.21129477 2.79389438
v -15.97999968 182.22999573 0.14999929
v 17.10412838 183.16569924 9.11089964
v 14.48000036 183.63000453 7.99999852
v 9.99838207 182.74894357 7.31219864
v -20.82758583 183.63843858 0.21855558
v 12.56598625 184.53474343 7.47984229
v -10.85000020 185.50999463 0.69999998
v -15.83301462 184.88906324 0.45501083
v -24.43999983 185.24000049 0.87999325
v 16.47000015 186.95999682 7.72000011
v 12.98153307 187.22121418 6.56863954
v 9.80549026 187.74908781 4.31723753
v -11.16000023 187.29999661 0.53999998
v -19.53940466 187.10900843 0.91866928
v -26.29251033 186.74376607 0.74975425
v 16.76317304 189.01897967 7.96374399
v -16.37000032 189.08999860 0.55000017
v -22.77000062 188.95000219 1.07999996
v -28.81999686 189.00999427 0.08000002
v -31.73039109 189.13593888 0.09860191
v 16.31868631 191.51827693 6.96659880
v 8.89999978 191.11000001 2.46999995
v -1.76690449 192.63167679 0.22042128
v -17.03000069 190.99999964 0.38999770
v -23.32999930 190.91999531 0.53000002
v -29.91314791 190.42553008 0.06738058
v 16.26339369 192.88164377 7.01248646
v 11.24052983 192.65493751 2.83918926
v 1.53999391 193.02003086 0.73012558
v -7.51193007 192.74443388 0.62961288
v -12.31999975 192.91999936 0.46000001
v -18.53999868 192.86000729 0.39999979
v -25.81460960 192.41951406 0.23769963
v -28.34147401 192.57341325 -0.17811438
v 16.27992466 193.78435612 7.17114005
v -24.18000065 194.69000399 0.07000000
v -29.95212749 195.32148540 -0.51084143
v 15.36105573 196.54050469 5.28927613
v 6.87920861 196.00710273 0.78074762
v -21.40000090 196.44999504 0.38000001
v -26.51735581 194.77435946 -0.28176734
v -31.01512045 197.29220867 -0.65536849
v 15.26021212 198.11083376 5.59311267
v -1.29994273 199.44117963 -0.42446190
v -8.44000001 198.22999835 0.28000001
v -12.48000003 198.25999439 0.00000000
v -18.79888400 199.09271598 0.17698163
v -27.86433697 198.19240272 -0.38137421
v -32.82551840 198.57144356 -0.64698997
v 2.63360143 199.76502657 0.00388681
v -11.68000046 199.99000430 -0.03000000
v -26.54549666 200.71114600 -0.40822124
v -32.07436204 200.79761744 -0.46539312
v 14.59836122 201.22615993 5.72859868
v -22.52054028 202.28245854 -0.08602168
v -27.14150399 202.14770734 -0.48187072
v -29.18086946 201.64348185 -0.45397389
v 14.16074578 202.71772146 5.92106581
v -2.15684087 203.48082483 -0.09853662
v -11.87504269 202.91638374 -0.13976172
v -15.79027437 204.00354266 0.46583870
v -19.14418116 204.48274910 0.17864358
v -23.72427471 203.75803113 -0.13603261
v -27.31571347 203.12534273 -0.23487264
v -31.67427331 202.22502947 0.13401052
v 13.44970800 203.98877561 5.88855753
v -2.35485286 205.22610843 0.34594748
v -4.97321738 205.36799729 0.16088210
v -7.05448724 205.07772267 0.01619792
v -12.78338954 204.81300354 0.30640716
v -17.69156754 204.85484600 0.36512761
v -21.43184841 204.72639799 0.14271062
v -25.43024905 203.93574238 0.10610765
v 12.70990260 204.79607582 5.73373260
v 7.28256442 206.12165332 4.25300794
v -5.91323152 206.29683137 0.47116258
v -9.50074941 206.11685514 0.48162480
v -14.79248609 206.48001134 1.10230909
v 12.36921828 205.31794429 6.14368124
v 7.84319453 206.82351291 4.79684863
v 4.48812684 207.95226097 4.61935531
v -8.07268452 207.15826750 1.02121034
v 9.18515213 206.78211749 5.68383047
v 5.94518101 207.58192241 4.89830272
v 3.65859456 208.08808506 4.89195669
v 3.12065519 208.17998052 4.46078787
v -7.33844889 206.45560324 0.55529666
v -11.23279240 204.99512553 0.20202415
v -13.09294719 206.17061853 0.74704748
v -14.44999967 203.77999544 0.53000002
v -17.14000665 205.78266680 0.80592441
v -20.18227428 202.94724405 0.06566823
v -25.45716986 202.86369324 -0.39735259
v -29.16363813 203.14969122 0.16789077
v -34.38907862 200.72080195 -0.14886152
v -16.73999988 200.67000389 0.23999708
v -20.23540251 200.40071011 0.11286877
v -24.39667284 200.61077178 -0.18894317
v -25.24776570 198.84482026 -0.09673111
v -30.56786023 199.26138222 -0.64423884
v -35.74842960 198.72595370 -0.35786364
v -39.13387656 198.29612970 -0.18948529
v -42.28734970 196.36984169 -0.51663292
v 13.84921931 201.57839358 4.85587679
v -14.30678833 199.36351478 0.29558450
v -19.96432617 198.14656675 0.22176339
v -23.32599461 196.56074047 0.30833596
v -24.94176477 196.96937501 0.04719930
v -34.11592171 195.63785195 -0.59966434
v -38.39122877 195.98346949 -0.58972096
v -43.82466152 193.00465286 -1.26609253
v -45.79495639 193.74503195 -0.79203688
v -45.88070139 191.71446562 -1.43254781
v -48.00324887 191.21377170 -1.15141529
v -10.47999877 195.55999339 0.25000054
v -15.32672439 193.84431839 0.41195325
v -24.67114665 193.32824647 0.13994511
v -32.79633820 191.80470705 -0.16005960
v -38.44913840 192.27966666 -0.76462497
v -45.31121626 191.20095670 -1.59606442
v -49.94688928 188.93238902 -1.04884850
v -13.47661577 190.44950604 0.69444644
v -19.19987984 189.72931802 0.99503878
v -26.27004124 190.32080472 0.44372291
v -34.51666608 188.81858885 0.07537809
v -35.82831845 190.08083642 -0.08928450
v -43.43369603 189.73164260 -1.32794341
v -47.14294523 188.93536925 -1.65946886
v -53.93474922 184.42264199 -0.39846104
v -5.00999996 189.80999291 0.77000126
v -11.40613109 192.19692051 0.56722231
v -16.89000055 187.92000413 1.08999980
v -24.22410063 187.06363440 1.05815043
v -38.60780597 187.73171306 -0.75216452
v -45.61109841 184.37665701 -1.23922992
v 15.83999768 189.52000141 6.48000371
v -13.15326709 185.60551107 0.85467810
v -19.82999966 184.06000733 0.37000005
v -35.85999832 181.52000010 -0.75000001
v -41.21192172 182.07383156 -1.05788233
v -51.36077106 178.96473408 -1.00807950
v 14.25000001 185.74000895 7.44000264
v -1.54851505 182.43911862 3.84378154
v -25.98999999 179.50999737 0.18000237
v -35.95744818 178.31444740 0.11707238
v -43.75020042 177.02554166 -0.94403618
v -54.88340184 172.40606248 -0.11102687
v 4.57957387 179.57426608 6.84213731
v -23.09000120 176.33000016 -0.40999689
v -31.72999993 174.89999533 -0.49999950
v -36.91057861 173.10278118 -0.77461725
v -49.03239384 172.34455049 -0.81333629
v -0.02193481 176.05839670 5.62037993
v -20.63751034 172.93861508 0.00985980
v -29.05000374 171.62001133 -1.48000091
v -43.57097670 170.31206191 -1.24531484
v -4.33999998 171.60999775 4.80999984
v -19.18976381 171.91019654 0.53213764
v -24.86917935 168.09350252 -0.63725037
v -49.18542504 164.65710104 -0.23541374
v -52.28486657 163.06376457 0.96972060
v -56.35969341 161.47416830 5.12272539
v 10.64999960 170.35000026 7.51999998
v -0.41517484 169.04571652 5.16716624
v -20.89999989 165.38999975 0.05000000
v -33.73298794 163.40617836 -1.85845362
v -48.03093523 160.57749093 -0.46405970
v 9.19718761 167.13581979 7.10338401
v -12.49884441 163.05090487 2.66210712
v -18.93686876 161.44470870 1.22640631
v -35.44000164 159.40999985 -1.39999995
v -43.72122884 160.48929095 -1.33083179
v -54.59013581 155.59428930 2.99574574
v -28.32298167 156.42237663 -0.02570880
v -36.05222702 156.27329051 -0.95056614
v -51.41820014 153.04438770 0.73378434
v -53.71645465 151.73563361 2.58752797
v -12.16181275 155.85288405 3.20620136
v -26.04691312 152.95964479 1.03590533
v -32.57719055 153.28274667 0.17013993
v -50.41956902 150.48073232 0.65335567
v -52.77987570 149.19272065 2.41718651
v 1.07000000 155.28999269 5.28000016
v -18.37999932 152.19999850 2.40999996
v -27.44984627 150.81730485 1.11824390
v -34.34000164 149.62999523 0.88000001
v -40.61999917 148.58999848 0.47000000
v -50.29137805 147.67336845 1.22185959
v 11.42000034 153.88000011 8.20999965
v -6.61000004 151.14000440 3.83000006
v -13.07000034 150.06999671 3.65000009
v -23.24114367 146.79689705 2.23155320
v -28.27000059 147.70999551 1.56999996
v -34.38999876 146.71000838 1.29000004
v -40.00825435 145.31704783 1.43617520
v -46.92000151 144.60000396 1.07999996
v 11.47000026 151.17000043 8.10999982
v 6.01000013 150.31999350 7.06000021
v -0.17329182 149.10885692 4.69762739
v -7.36052683 147.86489308 4.27624304
v -16.64000005 146.79999650 3.53000010
v -25.00469424 144.86090839 2.40515964
v -30.74000031 144.60000396 2.06999993
v -36.27999872 143.70000362 1.76999997
v -41.77999869 142.79000461 1.62999996
v -49.98955876 142.79185236 2.68769148
v -51.74542964 143.35563779 4.78444435
v -2.62226816 146.66914940 4.36638575
v -10.37000213 145.30000091 4.24000015
v -18.08562689 144.17727292 3.48083884
v -25.99448152 143.03062856 2.68878904
v -31.16015531 141.23500884 2.38479371
v -37.11000085 141.05999470 2.40999996
v -43.78216341 139.54795897 1.96848018
v -48.70925471 139.95873928 2.91199004
v 5.21999970 145.40000260 6.88000023
v -12.04952318 142.70919561 4.35558800
v -18.63560826 141.49314165 3.81485536
v -23.87272380 140.73725045 3.41235008
v -29.92722578 139.78569210 2.95055355
v -35.28484330 139.13492858 2.77561438
v -38.55000064 138.44999671 3.04000010
v -47.14312032 136.55981421 3.45940399
v 12.74000015 144.17000115 10.00000071
v 5.97930141 143.34945381 6.50299201
v -3.80358286 140.64449072 5.31967124
v -18.92485842 138.25358450 4.40364284
v -26.13763139 138.94206285 3.58696887
v -31.19669855 137.14367151 3.27379373
v -36.77000105 136.47000492 3.23999999
v -43.88999939 135.24000347 3.25999991
v -48.22763428 135.44204831 4.75108810
v -1.84542639 141.09472930 5.57589624
v -10.93809400 138.89724016 5.25487121
v -25.23100190 137.78364658 3.93631542
v -29.77504767 135.47377288 3.86120821
v -36.37475893 133.40583444 4.41097654
v -40.21000117 133.56000185 3.94000020
v -11.36661507 135.13906300 5.82342781
v -22.50057273 134.25196707 4.94516082
v -28.71007286 133.23830068 4.49068146
v -33.87451917 132.65331089 4.63497452
v -41.68999940 130.97000122 4.68999986
v -46.22277617 129.93647158 9.17277206
v 12.08929345 137.46050000 9.29862354
v 4.67999978 136.46000624 6.44000014
v -10.78338176 133.21699202 6.28816616
v -18.29341426 132.06179440 5.68948127
v -23.05629849 131.90552592 5.40060876
v -30.23139387 130.60170412 4.98861028
v -42.07916930 128.02748382 4.93480777
v -45.83439231 127.71554291 7.69329257
v 12.17999961 135.37000120 8.87000002
v -3.62999993 132.87000358 6.38000015
v -10.95000003 131.58999383 6.64999988
v -17.75999926 130.50000370 6.14999980
v -24.04347435 129.60048020 5.93156414
v -31.38000146 128.31999362 5.49999997
v -43.41999814 126.22000277 5.45000006
v -13.15000001 129.15000319 6.30000001
v -18.18128303 128.26040387 6.56764489
v -24.73999932 127.24000216 6.24000002
v -32.19641745 126.65848434 6.23059273
v -41.48999974 124.41000342 5.94000006
v 2.74999999 129.55999374 7.86999986
v -15.61999973 126.56000257 6.75999979
v -22.74000086 125.38999319 6.77999994
v -34.68000144 123.41000140 6.81000017
v -44.00999844 121.84000015 6.12000003
v 11.61829475 128.09289992 8.69390182
v -14.48999997 124.51999635 7.02999998
v -21.78999968 123.29000235 7.30000017
v -26.69000067 122.50000238 7.22000003
v -39.30277750 120.43472379 7.14229560
v -45.65587640 118.36981028 7.88058620
v 13.08912225 126.85288489 9.56523977
v -13.96999974 122.33000249 7.13999989
v -18.18332635 122.00628221 7.76025373
v -24.69812892 121.15635723 7.54065253
v -30.62999994 119.57000196 7.57999998
v -34.15058553 119.42221224 7.79705308
v -42.86753014 117.33905226 6.40430581
v -45.79981044 116.75260961 8.91034305
v -15.94525389 119.53841150 8.04156065
v -20.73185332 119.31912601 8.03967286
v -27.03146636 118.38108301 7.79391825
v -31.70999885 117.11999774 7.81999994
v -38.68778050 116.31050706 7.59258354
v -44.16114837 114.80057240 6.85151760
v -45.71887851 114.89640176 9.85264964
v -12.16678414 117.72082746 8.01138300
v -21.42683230 116.59351736 8.21390189
v -26.50809661 115.60502648 7.84727931
v -35.03047675 115.42095244 8.04251153
v 6.36958377 119.22079325 8.86735599
v -17.62909442 114.11820352 8.68911389
v -16.37886837 112.90319264 8.98712128
v -24.31418002 112.37749457 7.78972311
v -38.25311363 111.98992282 7.53617240
v -41.71084985 109.25804079 6.24825293
v -44.95526478 108.90451819 8.02954845
v 12.35486940 116.64601415 8.79629701
v 6.53999997 115.48999697 8.61999951
v -9.63703729 112.67039925 9.16459877
v -23.88999984 110.44999957 7.74999894
v -30.02408892 109.28308219 8.21214356
v -43.30155253 106.57487065 6.51939912
v -1.31999922 112.06000298 8.43000039
v -22.34486118 109.96377468 8.03721696
v -28.82000059 107.45999962 8.08000006
v -43.24790090 104.63187099 6.48791576
v -0.19999999 110.07999629 8.12000036
v -7.44999992 108.70999843 9.27000027
v -24.19999987 106.03000224 7.96000008
v -31.55000135 104.76999730 7.98999984
v -40.69692269 104.04141247 5.71852550
v -4.42509726 107.27903247 8.49405024
v -15.33894148 105.40720075 8.85714404
v -37.88999841 101.55999660 6.50000013
v 14.46000021 108.09999704 8.72999988
v -4.48000012 104.86999899 7.91000016
v -14.25999962 103.10000181 8.77000019
v -38.55999932 99.25000370 5.78999985
v 14.99999966 106.06999695 8.11000075
v -16.77058078 99.60914403 8.27670936
v -25.18000081 99.05999899 8.15999974
v -34.59839895 99.09744561 6.91683218
v -39.12999853 96.96000069 5.23999985
v 15.04271850 103.21831703 7.23576546
v 0.77000074 101.48999840 6.94999984
v -15.29000048 98.53000194 8.42999760
v -21.67168818 97.95686603 8.18807259
v -31.92000091 95.87000310 6.68000011
v -41.21242091 94.40165758 5.42009994
v -4.00741119 99.59774464 7.22415326
v -24.12999980 95.04000098 7.67000020
v -34.55999866 93.46000105 5.53000020
v -41.39323160 91.51649475 5.05286781
v 15.04999958 100.23999959 6.95999898
v -6.81999978 96.23999894 7.28000002
v -17.86999963 94.26999837 7.61999981
v -38.64497319 92.55994111 4.64168843
v 15.18853754 98.50136191 7.09996046
v -35.71013361 89.75996822 4.97052306
v -41.34137928 89.19943869 4.97816876
v -8.58539622 93.25209260 7.58666685
v -21.30935341 90.51099420 6.87360857
v -39.61930424 89.04328197 4.14155517
v 0.83909562 92.95029193 6.32758392
v -9.46630631 91.45102650 7.57900719
v -39.17999938 85.92999727 3.64000001
v -11.95918489 90.13797343 7.47535191
v -14.27000016 88.37000281 6.82999985
v -39.44493830 82.96046406 3.55926296
v -40.83567113 83.43621343 4.53789486
v 5.85584296 89.95614201 4.23674053
v -15.34000039 86.29000187 6.82999985
v -21.27999999 85.36999673 5.40000014
v -40.11428729 81.55421913 4.20945883
v -0.80018223 87.22037822 5.63881267
v -9.17094015 84.88499373 5.64817665
v -13.33053689 85.18036455 6.74235960
v -16.03186131 84.76547897 6.19974546
v -24.72000010 82.96000212 3.81999998
v -35.29942036 81.13059402 2.39894888
v -38.60074282 79.41252738 3.33076925
v 9.06954706 87.40958571 3.63207725
v -13.05042673 82.45808631 6.12205081
v -15.69999941 82.35000074 6.14000019
v -30.38999997 80.03000170 2.24000006
v -39.45633769 78.42864841 4.18610917
v 15.51999990 86.58999950 3.83999967
v 8.78654327 85.64288914 3.42747918
v -3.04652634 82.61088282 4.04725224
v -10.41754801 81.08404279 5.37636131
v -31.27000108 77.80999690 1.64999999
v -38.71512786 76.49538666 4.05766442
v 14.63472750 85.30357480 2.95560574
v -10.87781601 78.04596424 4.70616622
v -27.74586156 78.69557291 2.54619657
v -37.67077625 74.29566979 3.88156343
v 4.39390494 80.12767136 1.56093575
v -11.90999988 76.66999847 4.29000007
v -25.50167218 76.48655027 2.31313659
v 3.48166912 77.11594552 0.06940911
v -2.36945809 76.45413280 1.98025675
v -9.30000003 74.96999949 3.25999991
v -24.57759157 72.11656868 1.76427537
v -28.41625735 73.51431251 1.34683249
v -34.89728272 71.45720720 2.63386639
v 4.64843074 75.81480592 -0.95386233
v -8.58000014 72.88999856 2.12999992
v -11.78231742 73.26560467 3.10943788
v -21.61584049 70.58855146 2.02297233
v -34.63000804 68.86805594 3.21784592
v -2.33037095 71.95611298 0.13741729
v -8.75000004 70.54000348 1.55000004
v -15.47355205 69.03024018 2.30576028
v -21.83923125 67.07708538 1.73281750
v -29.26952764 64.65476006 2.26021069
v -32.31684491 66.21200591 3.41081875
v 13.68611213 73.54023308 -3.41304601
v 5.33563597 71.66600972 -3.09810601
v -8.57776124 67.84684211 0.65825443
v -28.77321094 62.50489503 2.28826609
v 15.19412454 70.73640823 -4.47017234
v 7.25555327 70.34239918 -3.93675314
v 2.64116051 68.44540685 -3.07359174
v -3.25999991 67.19999760 -0.96999976
v -7.72045832 64.58636373 0.34384883
v -27.74536610 61.02272868 2.58996687
v -29.40612286 61.12428010 3.25397984
v 15.30718338 69.09485906 -4.74279840
v 1.14569929 66.96212292 -2.57542916
v -4.69999993 64.66999650 -0.82000002
v -10.69192588 62.48517334 0.48425456
v -17.94887334 63.41822445 1.59608887
v -26.01394244 58.96826461 2.93951458
v -28.49367075 59.49766934 3.65474704
v -13.62125948 61.87381968 0.89289114
v -27.47367322 58.12387168 4.11295751
v -28.64105813 58.14640597 4.92351037
v 7.44096376 63.24087083 -4.46100393
v -15.36652260 58.91451985 1.18138629
v -26.26853622 56.82343990 4.77584172
v -27.69332193 57.18998238 5.26687223
v -8.98125768 56.64948747 -0.86450978
v -12.46404275 55.96204847 0.15974599
v -15.95292240 54.64718863 2.43027951
v -23.13819900 55.40535972 5.60837332
v -24.23073165 57.15458095 3.80401174
v 19.36119609 62.16840819 -4.99891536
v -5.51656773 56.80982396 -1.53234217
v -10.42012684 54.57697809 -0.69305941
v 3.35000013 55.81999943 -3.31000029
v -2.85480637 54.80217934 -2.13953154
v -12.26340700 52.18001828 0.01619383
v 20.11680976 56.86959252 -5.04379440
v 13.21225520 57.07289651 -4.98677138
v 4.24000015 53.98000032 -3.40999942
v -7.75117939 53.49506065 -1.36855152
v -13.35597876 50.30882359 0.96576754
v 20.02697065 55.37694320 -4.89361957
v 14.20777477 54.66291681 -4.60678153
v 10.13314910 52.82830447 -3.01874871
v 5.47402725 51.67222768 -2.48488365
v -3.95742618 51.32038519 -1.92546868
v -13.67445849 48.70240763 1.77589629
v 21.87000029 53.70999873 -4.27999999
v 10.95999964 51.35000125 -2.37999996
v 6.68326672 49.68526959 -2.00778665
v 1.07999996 49.46000129 -2.03999993
v -4.84113721 48.20194840 -1.39324204
v -11.98188774 46.94649950 0.48055450
v 22.38152362 52.39743739 -3.79911996
v 18.03351194 51.49434134 -3.73131898
v 1.93866738 47.79882357 -1.77569839
v -3.27686686 46.48965225 -0.99524797
v -15.39965346 44.92689669 12.87838910
v 23.12668413 50.82861707 -3.06154322
v 18.80001090 49.56341907 -2.59457459
v 12.98599318 49.12851006 -1.95654365
v -0.32945914 45.97204551 -1.36736489
v -12.26219721 44.26212236 1.05246005
v -4.00208496 44.00511459 -0.96227200
v -12.33507227 41.98274016 1.03814597
v 19.00978759 47.12993279 -1.69304269
v 7.46447407 45.06529123 -1.53329829
v 14.05829471 42.38243029 -1.47455616
v 7.53433909 41.45256802 -1.59568526
v -5.79766324 40.38236663 -0.77063043
v -11.05513703 36.90594807 0.21542270
v -8.22999980 37.11000085 -0.50999998
v -13.46727461 36.11281514 2.17475020
v -1.46574632 38.30566630 -1.22707500
v -4.76332661 35.85562110 -0.96847309
v -12.45346759 35.08640826 1.18005881
v -1.53300469 35.09854898 -1.42734882
v -7.30000017 34.23999995 -0.75000001
v -3.17541696 33.33984688 -1.29898463
v -5.64083876 32.33729303 -0.79853908
v -3.28498357 30.69056943 -1.32983469
v -6.18290529 28.50621007 -0.54234086
v -11.56504732 30.63718230 1.04472251
v -2.95901578 23.91832508 -1.14578661
v -2.47378531 21.16109803 -0.95089304
v -6.48006331 22.27235585 -0.31416985
v -9.03000031 17.61999913 0.53000002
v -0.73156564 17.61057414 -0.68785110
v -7.70869246 17.08689891 -0.18798951
v 1.35242078 17.29708351 -0.76227280
v -4.50953236 17.04357937 -0.31897461
v -14.73491266 11.45344321 5.00359247
v 3.27838166 14.42246325 -0.32407930
v -7.74999987 12.67000008 0.19000011
v -14.50537425 11.61076128 3.74976615
v 4.86605149 13.66761327 -0.29227475
v -9.58893076 11.10773161 0.72040263
v -15.32376744 8.01036693 4.24375990
v 21.13996446 15.10791108 -0.22091586
v 6.54098066 13.61574046 -0.42360974
v 3.45478579 12.62131985 -0.07227169
v -10.03051549 9.98815056 0.92096068
v 7.41777616 12.27820478 -0.37676157
v -12.03321200 7.73508800 1.08209369
v -15.09041525 6.90345420 3.03869019
v 9.17036925 11.32652443 -0.47359290
v -14.24588170 6.63823634 1.89770351
v 11.12307981 12.32604776 -0.65240235
v -10.59170719 5.52083645 1.26960455
v 21.51057869 11.78520266 0.13429447
v -9.13398154 6.09096559 1.27896224
v -16.14523306 2.52944697 3.16044688
v 20.98073065 9.26748477 0.14114266
v 28.56926247 7.44478637 0.70501596
v 5.61695965 3.79437301 0.13774290
v 29.92960438 6.08375855 0.72837406
v 3.13097145 1.82632369 0.61889086
v -13.21591064 -1.61345175 1.45122153
v -16.50958695 -2.38605426 4.08333680
v 28.94394845 4.18094266 0.98484370
v 22.28975855 3.03645618 1.04920682
v 7.98947550 -0.63892588 -0.28143823
v -14.94131517 -4.62510716 1.00296712
v -16.57957397 -5.17803524 3.54783447
v 29.69990298 2.60969740 1.55907799
v 10.95509622 -0.89257862 -0.42941954
v -3.66722397 -3.23965540 0.84687973
v -16.13654755 -6.48515206 1.68941100
v 2.58969516 -3.08972248 0.37512591
v -5.59999980 -4.56999987 0.72000001
v -16.27847552 -7.66223250 1.93501089
v 10.37000027 -2.40000011 -0.48000002
v 3.89000005 -3.65000009 0.20999998
v -3.97816347 -5.19890804 0.41606755
v -10.12316160 -6.60634087 1.29074859
v -15.77504165 -8.25757347 1.08542282
v 26.87689662 -1.08574831 1.66991260
v 5.70000010 -4.24000015 0.20999998
v -2.00000009 -5.61999995 0.06000002
v 24.59000051 -2.09000008 1.11000042
v 10.37000027 -4.61000018 -0.38000013
v 3.41340317 -5.35873463 0.25880986
v -3.93000012 -7.29999971 0.27999998
v -16.32795110 -11.69847976 3.21088172
v 3.17348493 -8.14825669 -0.13554221
v -2.27671838 -10.28808299 0.08358302
v 20.39049566 -6.89400826 -0.77490666
v -8.95956066 -13.05099204 0.16187683
v -15.37973993 -13.92204687 1.02355005
v -13.65480851 -15.39645344 0.31352759
v -15.55534638 -15.48381895 1.66799920
v -13.04278336 -17.88607612 0.21020129
v -14.91401810 -16.01310633 0.96089637
v 33.78999978 7.44000077 1.54999958
v 28.17132697 5.93435671 0.69830345
v 21.71650901 5.00614010 0.48150565
v 30.63426539 3.87878460 1.02802820
v 25.53999983 2.43999995 1.41999999
v 7.22060166 -2.45986250 0.24304284
v 1.03000004 -4.17000009 0.12000000
v -13.77447415 -10.07592306 0.52692241
v 25.67989007 -0.53232582 1.60851248
v 18.78601871 -2.57062144 -0.43564537
v 12.47448660 -3.17754061 -0.49607514
v 7.54640950 -5.14173927 -0.21400978
v 0.15668102 -7.43252365 -0.24183137
v -6.29737414 -10.17889101 0.44434817
v -12.76618335 -12.18965836 0.20741732
v 26.25378780 -3.59462318 0.97496022
v 19.47910897 -4.45867330 -0.68748329
v 4.51695267 -9.45429318 0.07043179
v -11.32592093 -15.04888572 -0.15992092
v 33.02563727 -6.40774844 0.43493553
v 26.15999989 -7.05000013 0.30000004
v -9.00000613 -17.15841331 -0.17999430
v -11.73604745 -17.06953906 -0.14770677
v 34.61241722 -8.48705042 0.36627281
v 9.40486975 -15.30859713 -0.39338568
v 2.25518900 -16.62363112 -0.06415595
v -11.54760830 -19.83900927 -0.02047677
v 36.97000071 -12.14999985 1.39999995
v 4.44585271 -21.04622126 -0.11106551
v -7.56533258 -21.77166753 -0.07593176
v 35.45197845 -17.29069836 2.36003310
v 16.51987247 -18.57987419 -0.79384935
v 7.79342465 -23.66736718 -0.15642520
v -1.50353753 -23.89574051 0.01239532
v -7.93328602 -28.72344851 -0.01340601
v 3.80916474 -26.14325844 0.07319076
v 7.03023141 -34.51604024 0.53988700
v -13.53785489 -41.20466858 1.94382144
v 14.19524103 -37.57207841 0.65798912
v 6.56170491 -40.28854147 0.72601147
v -13.59732915 -41.04010016 2.42732721
v -12.41022907 -43.57655346 1.56116532
v 11.04325987 -40.36096856 0.79502887
v 4.49594995 -44.91256922 0.54900924
v 19.33500916 -44.27299649 0.25505829
v 0.17920951 -46.62348330 0.22912418
v -8.38409830 -49.11472648 0.83294837
v 53.69267240 -40.53420573 4.44255956
v 12.35826593 -50.43964460 0.15781172
v 4.16436186 -50.19355938 0.27855576
v -5.33480523 -54.38435823 1.30128686
v 50.99720508 -45.45786604 6.27820520
v 26.92236193 -50.76012015 0.07216441
v 18.51000078 -52.74000019 -0.36999932
v 10.78413427 -53.79573628 0.00285512
v 1.84773479 -57.02026188 0.20605481
v -5.16924448 -60.30797586 1.36826036
v 29.93999980 -54.68000099 1.33000023
v 24.38935637 -53.07511985 -0.35628441
v 9.56855994 -59.51198936 -0.02231210
v 1.00811466 -61.58586219 -0.21891521
v 54.18179929 -54.24457043 7.33464770
v 50.06598309 -52.69934237 6.74759550
v 27.67513692 -58.52572992 0.90711663
v 11.66996825 -63.61830980 0.44576739
v 3.31928744 -63.68724257 -0.10878707
v -9.78895184 -69.29886341 3.65780666
v 58.92992020 -58.13334510 5.54850185
v 54.72983047 -58.67638439 7.89922476
v 37.59999946 -62.36999854 3.90000083
v 29.39650230 -63.71045113 1.84663583
v 27.76018158 -59.68505517 1.21432566
v 24.88216199 -64.65426087 0.78351813
v -5.04250079 -72.77026027 1.24531833
v -9.53595806 -68.78928095 3.30644473
v -9.23864357 -73.45598191 5.18677384
v 59.97465551 -61.75566092 5.31456387
v 56.40016124 -63.65271658 7.82849547
v 36.99884936 -63.08945268 3.87305836
v 31.16296977 -63.53010982 2.50352290
v 8.63152370 -69.88224387 0.71522605
v -2.85813073 -75.84909350 1.98641093
v -8.11213069 -75.21596551 4.40249918
v 45.06673291 -69.59346682 5.48195094
v 28.21999975 -72.65999913 2.19000014
v 11.57000009 -76.25000179 0.92999986
v 3.91675392 -77.03552395 1.06334221
v 62.36085296 -69.29797679 6.24616025
v 28.14999968 -76.42000169 2.07999954
v 3.07565159 -82.86603540 2.98021082
v -0.49352174 -81.72409236 3.44461342
v 62.60164827 -72.74640352 6.43559499
v 45.48040777 -76.77877694 6.52035465
v 27.64116414 -80.29607683 2.17142026
v 22.50232920 -81.26617223 1.99876865
v 63.98857385 -75.79963654 6.81084953
v 56.64074793 -77.53188908 7.75755150
v 48.14477637 -80.07369190 7.13057723
v 41.31808504 -80.55819571 5.66659309
v 32.28825331 -80.54536581 4.31074435
v 25.58768727 -82.88126439 2.53421976
v 19.27000098 -84.64000374 1.64000038
v 13.00013252 -86.07952297 1.52303814
v 5.13636228 -88.50218356 4.47428552
v 62.72058189 -78.60104740 7.52295787
v 45.96454650 -81.82622492 6.06775703
v 32.35999867 -84.78999883 3.92000005
v 26.69000067 -85.84000170 2.92000035
v 20.91061324 -86.89355850 1.81005662
v 7.84729049 -90.80949426 4.11611982
v 55.61999977 -82.95000345 8.05999991
v 50.99386722 -83.96651596 8.03206116
v 41.18116572 -85.77556163 5.97966462
v 34.87448022 -86.33015305 4.17639548
v 28.58999930 -87.84999698 3.12000001
v 21.84495144 -88.88871968 1.59639597
v 9.70999990 -92.49000251 3.99000011
v 64.43563849 -83.06223899 7.72877457
v 54.99498546 -86.26752347 8.72772839
v 38.55598345 -88.50917965 5.10647800
v 30.88352643 -91.20537341 3.88554204
v 21.89943381 -89.71432596 1.50500704
v 14.30631243 -92.59585291 1.92426087
v 11.39383949 -94.92264688 3.68276378
v 64.74000216 -85.28999984 7.47999921
v 55.44732511 -87.24486828 8.70924070
v 41.41300917 -89.87541497 6.16223132
v 33.51999819 -91.44999832 4.07000026
v 28.32213789 -90.27880430 3.33104655
v 20.41964419 -93.77061576 1.68193923
v 13.99615780 -95.87528557 2.64327088
v 11.33875363 -95.85582465 4.06783680
v 65.50999731 -87.26999909 7.69000035
v 61.04679778 -88.00031245 7.74792954
v 44.64999959 -91.79999679 6.87000062
v 25.63787438 -95.54196149 2.46122736
v 18.07831042 -95.94742209 1.78810849
v 13.13562971 -97.61639684 3.62889632
v 11.54524274 -96.73340619 4.49111266
v 57.92742968 -91.50373191 8.11291859
v 54.00249735 -92.72402525 8.63087084
v 46.33999988 -93.65999699 7.65000004
v 40.33000022 -94.49999779 5.87999821
v 33.70689973 -95.46597302 4.06879699
v 27.64702775 -97.98143804 3.12146149
v 15.64558223 -98.66040200 3.00546153
v 12.36434933 -98.12925756 5.06062619
v 68.51178408 -90.98295867 7.67221767
v 56.80000782 -93.44000369 7.95005262
v 35.05000100 -97.30999917 4.26999992
v 30.16022593 -98.20008278 3.45795206
v 23.11666124 -99.06548262 1.79597107
v 20.02574876 -101.03611648 2.20364728
v 14.05618992 -99.67479110 4.22540586
v 69.34951991 -92.69728512 7.49702705
v 57.19834939 -95.70135176 7.75807723
v 34.16882455 -100.31499714 4.02513100
v 26.83081664 -100.90199113 2.80102226
v 21.67674340 -101.77065432 1.98120647
v 18.05978641 -102.23848373 3.14534339
v 15.56290593 -101.65200382 5.37421042
v 58.95943195 -97.85387665 7.87580106
v 51.08891055 -100.05826503 7.99075048
v 42.67999902 -100.69999844 5.97999990
v 30.61169945 -102.71310061 3.20102344
v 72.65149802 -97.05138952 7.52534904
v 67.63886660 -96.90553695 7.50365993
v 62.49000132 -99.23999757 8.22999980
v 36.43999994 -103.97999734 4.31000022
v 28.62041630 -105.43942451 3.17697832
v 24.44398403 -106.12237453 2.39386340
v 74.31066781 -98.77015650 7.74201239
v 29.69999984 -107.56000131 3.19999992
v 22.98016660 -108.25508088 3.88427428
v 76.31999999 -100.79000145 7.99999852
v 71.57165557 -102.10607946 8.53096787
v 45.44359818 -106.79555684 6.28997711
v 39.51168433 -108.22065175 4.92141210
v 31.55000135 -109.60000008 3.50000011
v 24.29147810 -109.71269011 4.23503015
v 77.57888734 -102.86861658 7.79083604
v 43.98511350 -110.80041528 5.86265652
v 38.60774264 -111.95021868 4.66839364
v 34.40424800 -111.13694310 3.94488266
v 28.24999951 -112.72999644 3.43000004
v 80.33841103 -104.32954878 8.11171439
v 67.52556562 -109.23197865 8.83067958
v 38.16184774 -113.99317533 4.48403880
v 28.38122658 -114.37414587 5.17642917
v 80.66119254 -107.81712830 8.85419082
v 76.25822723 -109.45779085 8.99816398
v 67.56488234 -110.99296808 8.80488008
v 43.17799211 -116.00425839 5.94648765
v 39.09000009 -115.63999951 4.89999913
v 34.09628198 -116.67979509 3.31234187
v 33.27703476 -118.36022884 3.54229612
v 82.78000355 -109.65000093 8.71000066
v 61.45000085 -114.28999901 8.24999996
v 50.68163201 -115.96898735 6.22610282
v 42.00771824 -117.97820777 5.55961533
v 37.77653351 -118.55409294 3.82705196
v 83.70377123 -111.80835217 8.98339320
v 79.04999703 -113.32000047 9.42000002
v 51.45140365 -118.40771884 6.46572188
v 46.00999877 -119.30999905 5.65999979
v 41.24879837 -119.96580660 4.68917983
v 36.70193255 -119.20095980 3.24957049
v 33.62030536 -118.93355101 3.60673224
v 86.81000024 -114.11999911 9.09999944
v 70.21000236 -117.68999696 8.91000032
v 61.39983982 -119.10466105 7.91963190
v 50.91999844 -120.95999718 6.27000025
v 43.29669848 -122.81379104 4.47262870
v 38.41999918 -122.61000276 3.16000008
v 89.44523335 -117.07508564 9.88947228
v 82.45582879 -117.72730947 9.93260741
v 77.84716040 -118.49460006 9.94673651
v 55.38000166 -122.78000265 6.99000014
v 41.52976349 -125.15798211 3.34643270
v 40.26679695 -124.40893054 3.32935574
v 38.16083074 -125.46350062 4.80373111
v 85.44324338 -119.99505013 10.12870669
v 80.84858209 -122.05380201 10.23691799
v 73.78125936 -122.28151411 9.52566043
v 65.59225917 -125.03479421 8.47816002
v 42.97747090 -125.81224740 3.52513697
v 40.43491557 -127.13964283 4.03780164
v 94.27800030 -120.94318867 10.32400597
v 80.61634749 -123.43499064 9.98113491
v 74.61177558 -124.52034652 9.77773685
v 67.24788249 -124.93070960 8.88119917
v 63.80067021 -125.80288947 7.85105769
v 57.17072636 -126.52048469 6.81820232
v 51.67195573 -127.87199020 5.95477782
v 46.84757069 -129.71530855 4.36066976
v 42.08644480 -127.72196531 3.72802978
v 96.05360031 -121.70780450 10.32082550
v 91.31000191 -123.52000177 11.06999815
v 85.63994616 -124.26227331 10.78647841
v 80.81000298 -125.26999414 10.03999542
v 76.19026303 -125.56461990 9.76209249
v 62.61437386 -127.94275582 7.58465938
v 58.46762657 -128.92548740 7.09257508
v 53.53999883 -129.31999564 6.17000135
v 42.82757640 -128.51266563 3.78794526
v 98.26991707 -122.93662876 10.47404297
v 88.44000101 -125.81999600 11.23999991
v 83.32183957 -127.08678842 10.14733687
v 72.48999923 -128.09999287 8.92999955
v 64.74273652 -130.83329797 7.54782185
v 56.36118725 -130.01081347 6.61988091
v 42.02376679 -128.35401297 3.91244562
v 101.66138411 -123.60632420 9.46897734
v 95.65971792 -125.16987324 11.12229191
v 91.15058929 -126.77553296 11.43383048
v 84.52713490 -128.04834545 10.10666043
v 79.17937636 -129.07376885 9.63805895
v 56.65285513 -132.07633793 6.28257543
v 50.51846430 -132.88484514 4.26773820
v 104.22785580 -125.21013618 9.31193959
v 100.52403808 -125.31305850 10.08455083
v 97.62000293 -126.92999840 11.06999908
v 94.74406391 -127.85695493 11.48138475
v 90.64000100 -128.51999700 11.56000048
v 83.07000250 -129.30999696 9.84000042
v 75.64091682 -130.39518893 8.76134727
v 62.26951629 -132.15120137 6.85811415
v 59.15631726 -132.62619078 6.66486938
v 55.24000153 -133.01999867 5.56000043
v 48.82233962 -133.66335630 4.21021879
v 110.14723778 -125.28075278 8.33764486
v 105.14748096 -127.08769739 9.15345177
v 101.00000352 -127.93000042 10.69000270
v 96.62999958 -129.30999696 11.86000369
v 92.93860942 -130.52265346 11.95301209
v 87.70424873 -130.62863052 10.56664251
v 83.75511318 -131.41141832 10.01822017
v 79.69230413 -132.08875060 9.29610990
v 73.65524024 -132.76678324 8.54263268
v 64.04834986 -133.74322653 7.16196280
v 60.33917144 -134.81281698 6.21102564
v 54.94999886 -134.59999859 4.92000021
v 48.65023494 -135.62621176 4.69896616
v 110.48000306 -127.24000216 8.44000001
v 104.63000089 -128.94999981 9.63999983
v 107.78298974 -126.98887289 8.67225323
v 99.37000275 -131.01999462 11.93000004
v 94.70116347 -132.17382133 12.21667323
v 98.01068157 -130.28538227 11.91835664
v 81.80411160 -134.04107094 9.71107185
v 75.71999729 -134.34000313 8.70000012
v 63.97482753 -136.64725423 6.40680920
v 68.59470904 -134.94487107 7.50287529
v 59.10621211 -135.92925668 5.56335691
v 51.40555650 -136.44541800 4.43854695
v 55.92328683 -135.56775451 4.86756209
v 49.20392483 -135.69997251 4.53773513
v 112.37785220 -129.22365963 8.58262554
v 104.51839119 -132.01311231 11.13370992
v 102.19459981 -130.88570535 10.88504586
v 84.73630250 -136.23280823 10.49086452
v 78.80774140 -136.79271936 9.35390405
v 72.68320024 -138.43330741 8.17263126
v 60.14326960 -139.22290504 5.43552078
v 63.41969967 -137.80190051 6.14850502
v 52.80999839 -139.62000608 3.94999981
v 56.11855164 -137.63913512 4.34365729
v 52.36466974 -138.13677430 4.53724759
v 48.97707328 -136.05716825 4.88703558
v 116.70380831 -131.84101880 9.57940426
v 107.96616226 -130.80762327 9.62597597
v 110.80990732 -132.96784461 9.28791333
v 107.33386874 -132.82181323 10.34953725
v 99.80637580 -136.56006753 12.93842867
v 87.07347512 -139.40991461 10.25304943
v 91.19486809 -136.66552305 11.18864398
v 80.95352352 -139.06554878 9.36109107
v 84.38784629 -137.99147308 9.94360633
v 80.82176000 -137.38779724 9.54703707
v 79.30108905 -138.62152398 9.29357763
v 75.22899657 -139.16873932 8.41934606
v 67.98878312 -140.14016092 7.00030196
v 68.34797561 -139.33062553 7.10310088
v 62.85770237 -141.98441803 5.63655561
v 55.39999902 -142.37000048 4.53000003
v 59.45119634 -141.14342630 4.92682634
v 49.03611541 -136.11955941 4.97890171
v 53.65888402 -140.66490531 4.29703016
v 49.12397265 -136.01079583 4.66803322
v 109.18954015 -136.08868420 10.57383697
v 98.61656278 -139.80542123 12.48360146
v 91.51491523 -139.28017020 11.33879554
v 86.77417785 -141.42714441 9.86887794
v 80.92087507 -141.68527722 8.77472572
v 86.25704795 -140.63182473 10.00059117
v 76.56896114 -143.15021038 8.26612860
v 69.88921016 -143.44942570 6.95463968
v 66.25188887 -143.66298914 6.09148806
v 59.15533006 -144.22577620 4.71006334
v 54.30688709 -141.74577594 4.71904548
v 111.40999943 -138.31000030 11.08999830
v 102.38168389 -140.91530442 12.79592421
v 97.46000171 -142.15999842 11.96000259
v 94.03000772 -143.22876930 11.25690993
v 82.99119025 -144.22403276 9.14240722
v 79.09251004 -145.26642859 8.20647366
v 71.64668292 -144.30038631 7.22086988
v 68.45096499 -146.70604467 6.18271902
v 61.29695475 -146.19390666 5.14886063
v 58.58227983 -145.99332213 5.17649250
v 55.62539026 -143.68475974 5.72282122
v 113.30232769 -139.66271281 10.86223777
v 110.76795310 -141.01964235 11.72206737
v 97.57010639 -144.43267882 11.55216899
v 93.99274737 -145.51977813 10.90447977
v 78.23333144 -147.01202512 7.87939783
v 71.04192674 -148.69257808 6.94138138
v 62.74771690 -149.35816824 5.40298643
v 59.51302499 -147.85000682 6.72121439
v 110.60000211 -142.36000180 11.95999980
v 105.69877177 -143.98376644 12.51760870
v 98.60497713 -146.06980979 11.41211670
v 93.97409856 -146.48206532 10.64492017
v 82.78349787 -147.93522656 8.60117562
v 66.86391681 -150.66614747 6.00374257
v 62.32842803 -149.70949292 5.98374242
v 117.56937206 -140.09436965 9.77039058
v 113.59301955 -141.38837159 10.89404523
v 110.31187326 -143.51958036 12.28905376
v 105.31844199 -146.57001197 12.31587119
v 100.20243376 -147.14729786 11.30737085
v 91.57904983 -147.32357860 10.35867166
v 82.86906034 -148.56347442 8.47253390
v 63.79556656 -150.93679726 6.13880577
v 118.38140339 -137.82300055 9.51299723
v 111.69515550 -142.08465815 11.47456747
v 93.41000021 -147.32000232 10.30999701
v 86.86999977 -148.51999283 8.96999985
v 82.74000138 -149.39999580 8.36000033
v 66.82068110 -152.03994513 6.18470274
v 62.98704445 -151.00398660 7.54104741
v 116.85000360 -138.33999634 9.62000061
v 112.13073879 -140.48060775 11.04070898
v 108.63731802 -142.59542525 12.27109041
v 103.30951214 -145.38671076 12.09363341
v 100.00554472 -145.08253336 11.56569552
v 93.19779277 -146.26739919 10.69833804
v 89.78649229 -148.58637750 9.60207172
v 85.70131660 -147.89377153 9.26325843
v 81.59510046 -148.35630357 8.00568610
v 121.22495472 -135.19509137 10.31172369
v 116.69664085 -136.37247682 9.44957882
v 109.30000246 -140.74000716 11.88999787
v 104.05980051 -142.98000932 12.48656120
v 98.81000221 -144.28000152 11.54999901
v 93.70500594 -145.97742260 10.81747189
v 84.29466188 -147.80071378 9.16920789
v 79.99566942 -148.54219556 7.51580531
v 68.39518994 -151.61465108 6.26118341
v 64.71192092 -151.91723406 6.33935165
v 119.67744678 -133.68412852 10.10024641
v 114.70834166 -135.69848239 9.54251271
v 109.08000171 -138.82000744 11.59999985
v 103.92069817 -141.32194221 12.62862515
v 99.11646694 -143.31777394 11.70310471
v 92.26762503 -145.23626864 10.95133461
v 87.61934936 -146.02395892 10.04758012
v 82.50147104 -146.99365199 8.45165458
v 117.93588102 -133.34646821 9.82805062
v 112.98049986 -133.84884596 9.34378151
v 110.75773090 -135.04809141 9.88079607
v 107.56134242 -136.72980666 11.29516773
v 100.59048980 -140.50799608 12.72142772
v 95.28915584 -141.06506109 11.52431406
v 81.55103028 -145.05863190 8.64247605
v 68.42000037 -148.61999452 6.41999999
v 115.53255469 -129.78406250 9.16116126
v 112.09077388 -131.48227334 8.94022733
v 108.67374390 -133.64329934 9.99482535
v 106.66961223 -134.35092568 11.17155142
v 102.27486491 -138.09821010 12.89521158
v 97.57000208 -138.84000480 12.43000012
v 93.33055466 -139.70418274 11.56482287
v 83.50999653 -142.27999747 9.40999947
v 79.01000232 -143.31999421 8.24999996
v 72.62968272 -145.30999959 7.50273233
v 66.45999849 -146.55999839 5.71999978
v 114.90000039 -127.14999914 9.30000003
v 109.49517041 -128.63636017 8.79839063
v 102.78032720 -132.49874115 11.73109654
v 97.50133753 -137.10518181 12.57665269
v 93.15495193 -138.98348808 11.72954869
v 88.62258494 -138.06089759 10.28888486
v 72.33606279 -142.52096415 7.43542751
v 67.34000146 -143.82000268 6.43000007
v 107.63069987 -124.41977113 8.26319121
v 103.27227414 -128.74883413 9.92655382
v 98.81909937 -131.97509944 12.42064964
v 93.58999878 -133.66000354 11.60000265
v 88.54354173 -134.45681334 10.30326355
v 82.58999884 -136.82000339 9.78000183
v 76.48967952 -138.29229772 8.61652475
v 71.30999863 -139.90999758 7.45999999
v 65.97000360 -141.28999412 6.24999963
v 109.78160799 -119.87948418 7.80244358
v 101.73301399 -125.50137937 9.65917297
v 96.03912383 -128.23025882 11.60573680
v 90.91000259 -131.19000196 11.13000046
v 84.97636765 -132.03126192 9.97117721
v 79.69000190 -134.48999822 9.23999865
v 73.17865640 -135.58523357 8.44723266
v 68.09850782 -137.64233887 7.26155937
v 63.10010701 -139.26997781 6.06945390
v 94.68263388 -126.38953328 11.21891104
v 88.61000091 -128.55000794 10.70000138
v 83.47601444 -130.50380349 9.88906156
v 77.78000087 -131.88999891 8.89000017
v 66.46350771 -135.47067344 7.17242341
v 104.07087952 -115.38092047 5.99268405
v 103.12470049 -117.04950035 6.36816351
v 102.19855607 -116.41447246 6.44607889
v 97.52906859 -119.28156018 9.45725199
v 92.33016521 -123.94523621 11.16276532
v 86.49677038 -126.33234262 10.73067170
v 81.28739893 -126.94676220 9.69617534
v 75.03010333 -129.49967384 8.85745417
v 103.05409133 -114.03133720 5.73297264
v 97.55696356 -115.67987502 7.44723575
v 92.02713519 -117.59741604 9.96266678
v 94.41763163 -122.02398479 10.64653322
v 89.80531245 -124.29866195 10.93110163
v 78.04091275 -125.05516410 9.66423284
v 72.65461236 -126.14810467 9.33111645
v 65.93097001 -128.80620360 8.20142310
v 99.76101667 -107.86737502 5.21440897
v 98.12266380 -113.26021701 6.53429003
v 95.30689567 -112.77005076 7.37871742
v 92.16903895 -114.05473202 8.55040178
v 90.41269124 -115.91321975 9.28634498
v 87.09740639 -120.17276883 10.09090152
v 79.60999757 -120.66999823 10.24999935
v 72.99149036 -122.61741608 9.47474595
v 63.12999874 -126.48999691 7.84000009
v 56.70881271 -127.92643905 6.56301016
v 97.07652032 -106.56699538 5.39482106
v 95.76916695 -110.39470881 7.06620514
v 91.74510837 -108.78224671 6.98445598
v 89.81736004 -113.96539956 8.85130558
v 86.17738634 -113.13979328 9.12871771
v 84.95235443 -118.00525337 9.98114236
v 78.86359841 -115.86752534 9.62546840
v 73.57659936 -119.18307841 9.10644606
v 62.17871234 -122.93997407 7.64515437
v 97.32215852 -103.22593153 5.27861156
v 91.56002104 -104.52805459 5.14747342
v 85.80671251 -107.98594356 7.84021057
v 86.52321994 -111.23349518 8.65499023
v 67.66855717 -117.30965972 8.64269212
v 94.88262236 -99.30410981 4.95913066
v 83.91018212 -104.61648554 7.18954857
v 84.11810547 -108.27800632 8.38034879
v 78.81484181 -108.11410844 8.55803676
v 72.94321805 -111.39570177 8.93343240
v 93.39503199 -93.38925034 4.17531282
v 92.82521158 -97.16793150 4.63154493
v 83.34042877 -101.08722001 6.06572023
v 77.73748040 -105.52287102 8.08670837
v 71.85000181 -108.30999911 8.85999948
v 51.94679275 -116.72849953 6.48710271
v 92.84760803 -92.52618998 3.90378712
v 91.12410247 -95.70279717 4.22618166
v 85.38773656 -95.67700326 3.78323626
v 83.57449621 -100.23470223 5.81907528
v 80.36165684 -99.50028360 6.35913853
v 75.47904551 -102.76315361 8.06558039
v 69.03000176 -105.68000376 8.40999838
v 55.27786538 -111.31261289 7.51046184
v 86.98133379 -93.81970763 4.00056690
v 83.23655277 -93.39579195 3.59349907
v 81.37741685 -97.19866514 5.05942106
v 76.05998963 -98.10064733 7.44218333
v 62.72999942 -104.56000268 8.03000107
v 46.96475342 -110.64565182 6.79519726
v 89.12473917 -87.69165725 2.83111841
v 83.71236920 -89.49019760 2.58922088
v 81.61398023 -93.93223375 4.12194757
v 74.94657487 -93.73378754 6.71298010
v 70.36658376 -96.63628787 7.37316022
v 66.89360738 -101.35562718 7.78209884
v 89.52618390 -83.90224725 3.45084141
v 75.54858923 -91.36378020 5.81879029
v 69.19000298 -94.51000392 7.23000197
v 42.21999645 -104.79000211 5.16000250
v 84.33754742 -83.45828205 2.66698794
v 75.76087862 -86.12381667 4.19945456
v 71.62000239 -90.24000168 7.04000052
v 59.66608599 -95.82446516 7.97178783
v 53.40886861 -98.19096327 8.02613888
v 47.22891748 -100.57106614 7.48566771
v 41.12658650 -101.52186453 5.59994299
v 87.06223965 -76.68099552 2.12827558
v 85.42962372 -78.38864625 1.95126608
v 83.04189891 -81.19491488 2.80413218
v 74.49067384 -85.25548875 4.49421350
v 69.88517195 -88.41042221 7.25837843
v 54.02464420 -95.29620409 8.33629724
v 81.30091429 -79.32028174 2.74534058
v 75.13196766 -80.29112220 2.48403428
v 74.21784103 -84.50906724 4.43409709
v 68.49572808 -85.15535295 6.95444085
v 62.46326119 -87.65513450 7.74419215
v 52.52177268 -92.89284050 8.48800503
v 79.10999656 -76.48999989 2.25999998
v 74.68100637 -78.12575996 2.11416534
v 66.66358560 -83.50003511 7.14288419
v 56.34314567 -87.04136312 8.46056081
v 51.67276412 -90.15670419 8.25476460
v 46.21540755 -91.77443385 7.14876642
v 41.30749404 -92.79099852 6.25265809
v 83.38335156 -69.67192888 0.18219203
v 76.01249963 -74.54708219 1.22115319
v 54.07408625 -87.13013679 8.66362080
v 36.74796224 -90.97472578 4.59490204
v 78.33269984 -71.27270848 0.76536700
v 73.95999879 -73.12999666 1.07999996
v 66.83765352 -77.34972984 6.47704024
v 49.47882146 -84.96489376 7.42660929
v 80.88174462 -66.94256514 -0.52495021
v 72.96154648 -70.35578787 -0.00364512
v 66.11467153 -73.36593419 4.69792262
v 51.89434439 -81.60942793 8.36484134
v 48.55637997 -84.00105685 7.26976944
v 37.07186133 -86.91013604 4.87356680
v 80.38361371 -65.47635794 -0.47383577
v 68.85349751 -70.07484138 1.21099351
v 52.67091841 -79.38264310 7.87359662
v 36.66393086 -83.81164819 5.33729186
v 67.13297963 -69.24248487 2.15031975
v 65.22152573 -71.18501514 4.60380595
v 48.93727601 -77.99118012 7.58984080
v 44.55000162 -79.62000370 6.12000003
v 65.59591740 -67.84884632 2.87973182
v 62.18462065 -70.25432587 6.50117872
v 44.62433606 -77.55159587 6.15249760
v 31.31384403 -77.08130777 3.63816065
v 36.66000068 -77.52999663 5.15000010
v 69.30397451 -60.27473882 -0.57658332
v 73.35299253 -57.83569813 0.72101882
v 61.96091324 -62.15763465 3.53305461
v 58.70861933 -64.11974132 6.70670485
v 48.73381555 -68.98345053 5.36057726
v 41.61658883 -71.27730548 5.02744317
v 69.84423846 -56.46024644 -0.07650807
v 65.45933336 -58.39407071 0.91561582
v 56.42364547 -64.27811831 7.79100135
v 37.93860227 -69.11816448 4.66635777
v 31.06999956 -71.82999700 3.14999977
v 27.35564299 -73.59790057 1.89738965
v 73.03798199 -53.90965566 1.90283288
v 68.95454973 -54.78436127 -0.01047699
v 64.97868896 -57.00775608 0.91597455
v 57.69143626 -60.52906811 6.85417000
v 54.19078842 -62.63412535 7.82348681
v 48.96636307 -63.61706555 6.28703460
v 42.80637205 -65.51507860 4.33862908
v 33.95047039 -68.40024889 3.79861984
v 72.10107893 -50.84010214 1.37269543
v 66.46986306 -51.24754831 0.37371667
v 63.34222108 -54.23874408 1.27389771
v 59.25837532 -57.04499409 5.36706345
v 55.63035980 -59.07370895 7.79655715
v 36.69464961 -64.73160535 3.66342650
v 31.38000146 -66.21000171 2.37999996
v 65.25180489 -50.16570911 0.69738418
v 61.27000228 -52.57000029 2.69000023
v 52.28144303 -56.54079840 7.66854221
v 38.37017342 -61.44447252 4.38965717
v 31.97405115 -61.96184084 2.53202603
v 27.31552348 -64.22146410 0.85173507
v 23.41194265 -65.45563787 0.86762884
v 69.75550950 -46.01085931 1.23586180
v 64.03173506 -46.92958668 1.67642382
v 60.38302183 -50.29068515 4.01385082
v 51.61277950 -55.45948073 7.57751381
v 35.53919867 -60.44341996 3.54789430
v 28.09683420 -62.15576082 1.43362291
v 22.89993875 -62.89070100 0.12552421
v 68.16044450 -42.89963841 1.50214951
v 58.43846127 -48.68305102 4.31896653
v 31.26179799 -57.58002773 1.53495662
v 25.40382557 -60.04176289 0.39422567
v 63.21443617 -42.40769893 2.16294779
v 31.48886561 -54.52325568 1.89485692
v 25.46999976 -56.23999983 0.35000019
v 62.57999688 -40.69000110 2.31999927
v 57.73000047 -42.84000024 4.02999995
v 52.81443149 -45.40214315 5.92625700
v 32.68652409 -51.21138319 2.74920114
v 28.61000039 -52.34999955 0.52000006
v 23.12999964 -54.00000140 -0.43999945
v 16.83508046 -56.25908449 -0.47384878
v 65.75347483 -37.34311089 2.62625841
v 61.38908491 -38.51012141 2.68777460
v 56.73945695 -40.40777311 3.84533941
v 46.24899849 -45.79384625 5.92161901
v 41.39465839 -46.09267786 4.88458201
v 30.96201643 -49.18723553 2.21015862
v 16.90802723 -55.15573919 -0.40926569
v 60.60023978 -36.25984490 2.86861160
v 56.34094030 -37.27114573 3.42323096
v 16.26514271 -50.93018711 -0.06566844
v 55.55073172 -36.05834022 3.57206259
v 45.35721615 -39.46387023 5.78604825
v 40.87032005 -41.08373076 4.82915388
v 59.72106010 -31.66933358 3.42371920
v 51.73195526 -34.52115133 4.33567259
v 26.19661763 -42.48074442 1.50416628
v 20.85176110 -44.53334957 0.34201681
v 57.58960173 -29.53453921 3.09187383
v 20.34365758 -42.27299243 0.40904683
v 13.92002497 -41.53766483 0.69538126
v 17.66318455 -40.12461007 0.62700163
v 18.52441393 -36.04755551 0.63099770
v 36.32328287 -27.96053328 3.53913917
v 15.96629061 -32.84036368 0.40777720
v 50.76450855 -20.76960355 3.46968207
v 45.87733373 -22.39191160 4.00971435
v 11.79543883 -34.20564160 0.48675979
v 50.04113540 -18.07481982 3.86737171
v 45.15000060 -20.22000030 3.92000005
v 17.32147485 -29.44052592 0.21273998
v 54.85771224 -15.47090895 6.88599981
v 50.61819777 -16.11145958 4.03143093
v 45.43143511 -17.05051959 2.91892397
v 48.94681647 -13.46707251 4.03965777
v 43.09134930 -15.55876527 2.42473395
v 41.53797403 -16.16528817 2.95299222
v 15.72308317 -22.45427854 -0.48022182
v 57.46576190 -10.54587495 12.23478839
v 53.60906944 -10.71292069 8.83173477
v 48.15374315 -11.56769972 3.45521653
v 42.95713454 -12.70600781 1.67327141
v 38.77585009 -14.18672875 1.95901096
v 19.17549223 -20.13553120 -0.52372587
v 61.45000085 -7.34000001 14.77000024
v 40.64014181 -10.95967926 0.88561850
v 18.63883995 -17.94743910 -0.82348799
v 18.26035976 -16.10109769 -0.87054691
v 8.02187901 -19.17403564 -0.30666834
v 41.12000018 -6.21999986 0.55000000
v 31.92972392 -9.05032549 0.74718212
v 24.23551120 -8.82356986 -0.02411744
v 6.34836080 -16.21922106 -0.21050611
v 55.84874004 -1.76051084 13.15510739
v 36.99000180 -5.24999993 0.56000001
v 29.10903469 -8.73850286 0.92129241
v 21.84398100 -9.59190633 -0.52415568
v 61.96000054 1.64000003 15.97999968
v 56.12999946 0.36000012 13.48999981
v 47.57872224 -1.07661053 2.86455778
v 44.17458549 -1.41942326 1.18442671
v 23.28484878 -6.79513579 -0.40757639
v 9.42695700 -11.29553467 -0.33014585
v 56.43133447 3.25310789 13.66587263
v 28.44673023 -3.39042628 1.47524604
v 7.91000016 -9.12000053 -0.00999998
v 55.13921380 4.88401437 12.74235453
v 42.51167551 2.63739540 1.61039690
v 29.76368554 -0.57742442 1.68723904
v 5.32419654 -7.67746288 0.33953425
v 51.96794122 3.38701182 10.09644661
v 45.27999833 5.49999997 2.42000003
v 36.68000177 3.22999991 1.64000003
v 30.00023961 1.10607292 1.74575218
v 60.71000174 10.18000022 14.12000041
v 51.39999837 8.48999992 8.72000027
v 47.75792733 7.51747517 4.04989114
v 41.47858173 6.54193759 2.83706235
v 32.49000013 4.49999981 0.95999998
v 28.12175266 3.05043161 1.54747278
v 20.62275447 1.32585992 0.75377984
v 13.18141166 -1.36699749 -0.25739786
v 5.31611871 -2.77630612 0.42931869
v 59.90999937 12.55000010 12.17999961
v 50.12999848 10.75000037 6.80000009
v 41.26999900 8.89999978 3.35999997
v 35.50117835 6.87433500 2.09956313
v 19.87013035 3.58983059 0.46908893
v 10.11999976 1.24000001 -0.71999995
v 55.34999818 14.08999972 9.03999992
v 49.71400276 13.31450138 6.12435676
v 44.90166903 12.14054879 3.59548721
v 36.85968742 9.17836092 2.57954630
v 53.95170301 16.60604775 6.81447517
v 50.17064512 15.65954089 6.14343351
v 36.98176891 12.54358049 2.49515404
v 40.42710364 16.16277359 3.55231087
v 59.30485949 22.64605463 8.12717341
v 53.31104994 20.73173225 4.81566368
v 58.19004774 24.50289205 6.13293424
v 55.37864566 22.56518975 4.67113638
v 51.28523707 22.37325162 4.62758541
v 16.55576192 14.30480741 -0.84272365
v 53.86506766 25.22778697 3.93648818
v 48.57018963 23.52990210 4.21936857
v 53.04586142 27.10646763 3.69690009
v 47.16755822 25.11007152 3.73146287
v 43.54009032 24.14001338 3.29953805
v 36.60999984 22.60000072 2.37000012
v 29.86592241 20.11852525 1.26604969
v 59.83339995 29.52811122 7.52011780
v 55.56866154 28.17276493 4.23299102
v 44.17261109 25.11052229 3.47453752
v 30.21445125 22.94393815 1.16500305
v 39.10923004 26.18868649 1.70115707
v 31.61852807 23.80980365 1.38601998
v 28.09097804 27.01400593 0.42834846
v 61.93869188 34.00193155 12.12951820
v 24.86510947 29.17063609 -0.31821127
v 61.92241237 34.84427184 12.69383356
v 24.89736862 30.71883507 -0.41101771
v 27.19439752 31.55827150 -0.04408672
v 43.36864501 30.98784573 2.04251497
v 37.24957258 30.85264936 1.69181975
v 29.55770120 29.31043319 0.42545513
v 60.62860042 32.69214183 8.97875149
v 45.22475973 31.14574403 2.48408481
v 49.45760965 28.29994820 3.74919991
v 29.53325026 24.53963831 0.90880797
v 52.04455927 25.29783547 3.88113246
v 44.22355816 24.47698638 3.40982270
v 39.34258968 22.68455364 2.45344150
v 48.21335897 24.59492721 3.93716153
v 36.49000078 19.02000047 2.38000066
v 56.63048849 21.69644833 5.46894222
v 50.47724023 20.70346847 4.59965644
v 57.82558024 12.89519295 10.98016463
v 51.34017020 15.03094193 6.53352821
v 43.13874990 14.84142151 3.35476175
v 39.39000145 10.61000023 3.26999999
v 60.32999977 7.83999916 14.36999999
v 38.84204850 7.24306237 2.90530641
v 29.75000069 4.91000013 0.87999995
v 51.20183527 1.07719703 8.81327968
v 44.67391223 2.80427188 1.75924867
v 41.01047292 5.78063540 2.42599472
v 56.13208562 1.10548118 13.49769905
v 53.94070968 -5.33796754 11.27590891
v 43.34827513 -2.72898399 0.92857011
v 36.06778383 -6.40041893 0.23463095
v 20.19603364 -9.63860936 -0.59531105
v 34.88312662 -10.50313562 0.74489252
v 56.11409992 -11.58862375 10.69928613
v 48.93081635 -10.51380485 4.25207103
v 44.24035549 -9.23571549 1.26851536
v 41.09000042 -14.34999984 2.27999990
v 37.39520162 -9.16669425 0.40624751
v 20.98296769 -16.36537351 -0.52802183
v 50.73886737 -13.94142304 4.96902270
v 30.17716482 -20.83884925 1.43171707
v 62.92867661 -21.95266820 12.41832599
v 58.73019248 -20.53482458 5.70870377
v 61.81140244 -21.20431326 11.50950789
v 47.97537625 -18.69311556 3.73335741
v 44.07706112 -23.48351851 4.56665084
v 39.09208253 -24.38469604 3.72994342
v 59.36459079 -25.02531186 4.04475816
v 61.16363406 -21.43124491 8.39572493
v 34.89245474 -29.52366695 3.38903978
v 45.25416717 -34.83682871 5.55175589
v 64.78608400 -36.40427068 2.77204020
v 61.56856567 -36.85053810 2.98080361
v 52.59023979 -38.08143362 4.14205156
v 44.05533895 -38.34687918 5.48484595
v 66.28444791 -38.87685388 2.29607034
v 63.27670813 -39.80587423 2.51525315
v 55.88744953 -41.59898683 4.11318615
v 48.53000119 -43.69999841 6.21000072
v 65.11958688 -42.26071015 1.70239119
v 72.91436940 -46.71823233 7.03176530
v 71.17000222 -44.79999840 2.66999961
v 67.77665019 -44.59841922 1.04801171
v 59.67177823 -48.08037728 3.66675574
v 76.14000142 -46.02999985 8.87999963
v 74.90999997 -48.31000045 6.02999981
v 65.85812569 -47.05414921 0.88718568
v 60.37250534 -48.89068380 3.47611844
v 57.24159256 -47.64866456 4.59437585
v 52.87044495 -52.74767056 7.01950910
v 78.23999971 -51.58000067 9.06000007
v 76.35145634 -51.05358735 6.65493822
v 73.17331433 -50.27228221 2.21026386
v 68.93165410 -49.00172725 0.61680289
v 63.17257881 -51.75421387 1.65683811
v 61.69383973 -57.05478042 2.70977616
v 53.93867195 -55.40693179 7.61818979
v 78.90000194 -53.45999822 7.81999994
v 70.84999979 -52.35999823 0.70000114
v 65.82310051 -52.26146057 0.46324177
v 62.28150427 -55.72098866 1.87873223
v 58.53606761 -56.69074878 5.69984503
v 53.95999923 -58.24000016 7.91999977
v 48.73978719 -58.93934146 6.43455563
v 41.71544313 -59.37521532 4.93961480
v 78.80932838 -53.53236571 7.15163071
v 71.70655578 -54.22905087 0.84105000
v 67.40679592 -54.39265817 0.22084657
v 63.51111084 -55.95830455 1.28612318
v 49.69000071 -60.57000160 6.44999975
v 74.83300567 -51.45280808 6.38233963
v 66.27790630 -56.77288026 0.42862660
v 62.60781735 -58.50321427 1.93886599
v 59.01976302 -60.04388258 5.75432088
v 55.04271388 -61.85206771 7.93278869
v 50.44500157 -61.68308109 6.61412207
v 61.65952981 -58.97347629 2.60235462
v 58.52545425 -61.52606755 6.66392269
v 55.28051034 -63.18096817 7.92191364
v 72.19900936 -57.53096938 0.54194924
v 65.35514444 -59.38502774 1.07696455
v 55.80307171 -64.22566622 7.82303140
v 76.74331963 -57.41163716 0.88718830
v 73.87404144 -58.55530873 0.27474231
v 62.42096052 -60.89912727 2.58571748
v 75.95216483 -58.23313817 0.26765888
v 72.33627886 -58.85405093 -0.08333169
v 68.01009923 -59.89228934 0.02577613
v 61.33840233 -62.73690611 4.82392171
v 77.56808400 -58.45130235 0.48440337
v 66.82821363 -61.20092794 0.49944362
v 63.38744611 -62.41623685 2.67507182
v 78.38075608 -59.22819301 0.55133027
v 65.14091045 -62.66661733 1.60844997
v 78.89821380 -59.48366597 0.68983895
v 63.78648430 -63.90307099 2.90180836
v 51.07796937 -67.62622297 6.06431067
v 78.96642387 -59.20733139 0.88729692
v 70.45679539 -61.34243682 -0.97519526
v 66.62916392 -63.65978718 0.78573334
v 39.58519921 -71.29417360 5.01607079
v 78.88446748 -60.23469940 0.58808055
v 78.38898152 -62.48417124 -0.44366604
v 64.78144228 -66.71055406 3.24512646
v 75.68675280 -63.60204518 -0.88448648
v 70.08478791 -65.00043720 -0.99814497
v 62.82991916 -68.62237304 5.88849233
v 80.43330163 -63.61418962 0.20422672
v 72.11419195 -65.30097127 -1.27476221
v 68.66126508 -66.60638750 -0.11914063
v 66.58259034 -67.59039313 2.05352833
v 63.43101710 -69.86448169 5.74459648
v 59.80105326 -71.59085572 7.24953739
v 82.74707198 -67.59019941 0.13520333
v 78.83403450 -65.76917320 -0.77896094
v 68.09999794 -68.75000149 1.02999969
v 44.87175867 -75.90552419 6.30375091
v 78.64065468 -67.88956374 -0.21946007
v 70.10305673 -68.84250045 0.00871658
v 83.69829506 -69.44180280 0.35844569
v 80.05550504 -67.71650165 -0.51125430
v 71.53349370 -70.03012300 0.03973255
v 69.71811503 -71.35235518 1.39668712
v 44.69000176 -78.35000008 6.10999996
v -42.44432971 93.29303354 5.93790924
v -43.29419136 94.49264407 8.31001997
v -39.05702755 96.34151310 13.14359903
v -42.63425618 94.82106566 6.41844794
v -43.57826710 98.18219393 8.82864185
v -43.02342981 99.13771600 7.16132624
v -43.39350760 100.11950135 10.18707734
v -43.67908090 102.98845172 10.82310919
v -44.51083764 106.49028420 10.02923027
v -44.54416409 107.11856931 7.85556994
v -44.24424469 109.05014724 7.13290507
v -23.94999936 115.33000320 23.38999882
v -44.17561740 112.11944371 7.18710897
v -45.35405338 113.36262524 10.72158106
v -26.46200545 117.03098565 21.44333348
v -45.41158676 114.71994966 7.60811474
v -45.47395557 116.22469127 10.88462118
v -42.19999909 115.98999798 14.08000011
v -45.20081356 119.44818497 7.06137577
v -35.03372148 121.15222216 16.46644995
v -45.94119266 123.24761599 8.22396297
v -45.96858472 123.15366417 9.62952059
v -45.38000375 124.77000058 6.83999900
v -43.96000132 127.72999704 11.35000214
v -46.18966207 129.89763916 6.10932428
v -46.94718122 131.47689402 8.60655773
v -46.96459323 133.06650519 4.75043058
v -48.16076159 134.01484489 7.22693373
v -48.97951335 136.10135019 5.60773676
v -49.84177649 138.03273439 6.28882973
v -49.15821180 137.63780892 4.52318834
v -50.58832467 140.87338746 4.32210602
v -51.11306906 141.71995223 6.21145917
v -51.45953223 143.64777505 3.66814085
v -52.16464028 144.62307096 5.70976082
v -51.25869438 145.47728002 2.50701862
v -52.64655128 146.20587230 4.12324024
v -53.56284976 149.91375804 5.90098277
v -53.13163623 150.75823665 2.18249415
v -52.66696215 151.39605105 1.68532145
v -53.31824347 153.27648818 1.80000765
v -54.73576486 153.41483057 3.64208268
v -49.20729995 154.58357334 -0.05013053
v -54.00514603 154.03318405 2.50175991
v -55.57351559 158.72719884 5.38588595
v -47.47692868 156.50290251 -0.28763030
v -53.37162688 156.17656708 1.72399846
v -54.96335775 159.66974199 6.44748565
v -49.52280968 158.74369442 0.17588418
v -50.68604276 160.95009446 0.48584156
v -54.92147431 158.38350356 2.73338961
v -49.49738830 162.37582266 -0.01181987
v -55.14138192 161.43846512 2.53515970
v -56.16570264 161.40285134 3.66193289
v -46.81013897 162.61133552 -0.87211601
v -55.28041348 164.55172002 1.97432702
v -56.85304478 165.91952741 4.78120800
v -46.86258361 164.92597759 -0.86499087
v -56.97338656 166.44978523 2.31161993
v -47.44499549 167.45948792 -0.78546343
v -57.24846944 168.03079844 3.61676048
v -56.28812313 169.26132143 1.18956179
v -57.75003508 172.15394974 2.14737118
v -57.55656213 175.08290708 1.67912012
v -57.02834576 176.65866017 2.41262512
v -55.19570038 177.44790018 -0.46211889
v -56.17272109 179.49739099 0.29107099
v -55.89294806 180.35832047 2.01154966
v -51.44958571 188.99290264 -0.16957484
v -50.58251694 190.51526487 0.52364334
v -55.21687865 182.26242065 0.26329624
v -53.22943255 185.44876575 1.76043413
v -54.29495126 181.45556748 -0.84765110
v -56.04486912 180.63880503 1.04152982
v -57.00936913 177.21806467 0.47344464
v 73.33999872 -76.99000090 2.49000010
v 71.06515765 -78.26691866 4.97603929
v 68.35393608 -80.04818112 6.74606301
v 59.14484337 -85.95500886 7.72304274
v 54.43498492 -89.05239403 8.86659697
v 47.79338464 -92.36481786 7.49006495
v 35.30380130 -101.97879374 4.01221123
v 32.37914294 -105.60745746 3.25936172
v 26.24818124 -108.61006379 2.86513078
v 23.01357500 -109.24549401 5.00763720
v 23.27535674 -109.52525586 6.63664006
v 70.74864209 -76.48020983 3.89113347
v 67.79181212 -78.15336436 6.45211898
v 47.79979587 -90.88341147 7.24923424
v 24.41589348 -108.26751590 3.09928972
v 21.68565989 -108.17464441 5.61851822
v 71.54928148 -74.93165135 2.81783892
v 58.89941007 -82.93798566 7.85486773
v 32.24821761 -101.51707381 3.34278494
v 21.62356116 -107.51182586 4.43888875
v 68.10670346 -75.01819730 4.42323741
v 60.19135565 -80.71997017 8.02276377
v 48.62894490 -89.38947320 7.10271671
v 31.38278052 -100.57531297 3.30811320
v 66.90566242 -75.26588440 5.62286144
v 58.40324983 -80.23988456 7.96914473
v 47.80958593 -87.91960031 6.76333299
v 35.64542532 -95.84860504 4.25487710
v 29.53787893 -101.34787112 3.06949159
v 21.55912295 -105.91667145 8.61972105
v 67.87817180 -73.36807996 3.57170636
v 60.98909304 -77.42021233 7.94326514
v 46.59713432 -86.76790446 6.49715727
v 37.51043603 -94.12088990 4.67035174
v 31.58999979 -97.86999971 3.41000012
v 20.24074271 -104.69419509 3.31670931
v 19.40795034 -105.51880300 6.62827166
v 67.51573831 -71.96348906 3.21496394
v 62.55687028 -75.76006651 7.31734559
v 47.25019261 -85.05299687 6.65111141
v 18.74114759 -105.16980290 5.59455715
v 66.91385061 -70.73906064 3.42404679
v 55.75324222 -76.86813176 7.49095809
v 46.47516087 -83.49893242 6.33202493
v 23.76860008 -100.46647489 2.00752448
v 17.19244383 -103.48969698 6.04526000
v 65.81089646 -69.07173246 3.62872728
v 63.88138235 -71.77718729 5.84236579
v 54.26623672 -76.75464451 7.45743560
v 34.26221758 -91.43029153 4.07158257
v 21.26999944 -100.01000017 1.73999905
v 16.43700898 -102.19360143 4.38868860
v 16.35079458 -102.07647085 6.89704437
v 65.01686573 -68.62381846 4.30840533
v 35.38579121 -88.22143078 4.18886542
v 28.50917913 -93.14930439 2.91310064
v 22.53999934 -97.20999748 1.53999997
v 18.65999959 -99.72999990 2.46000057
v 14.74121120 -100.73290765 5.92956366
v 49.84716699 -75.62208176 7.13110156
v 43.24429482 -79.63252068 5.79552259
v 32.63000026 -88.08000386 3.52000003
v 22.96605706 -95.05154192 1.58103043
v 17.90999994 -98.20999950 2.65000062
v 13.42331432 -99.28798676 6.29535876
v 29.99295667 -86.49054170 3.07653844
v 22.97559381 -93.24628115 1.66071253
v 12.98169978 -98.52661937 4.37434670
v 13.33256438 -97.49971330 8.00629705
v 62.44003028 -63.43396753 4.29310882
v 45.61869428 -74.54769313 6.53031003
v 26.36343054 -88.67495507 2.40324950
v 15.30540548 -95.11560947 2.19855877
v 12.48069014 -97.76880592 4.19079885
v 11.79543883 -97.47748822 6.37107389
v 61.01128459 -61.98544800 4.47923690
v 44.82447729 -73.55934381 5.89989219
v 25.34994856 -87.03742921 2.23856093
v 11.53467968 -96.82014585 7.07450416
v 29.27122265 -83.69242400 2.95505067
v 23.51112850 -88.56786788 1.66033651
v 10.40990930 -95.13439983 4.64241439
v 10.55144612 -95.75343132 6.85755117
v 60.72371826 -58.89674649 4.56224661
v 28.24645862 -81.78763092 2.44733435
v 22.72902429 -86.42539382 1.63651677
v 15.29802196 -91.02387726 1.84542360
v 11.57236844 -92.09407121 3.34942760
v 9.96209122 -95.14006227 5.83569845
v 57.33611435 -58.89920890 6.66871527
v 28.92504260 -79.57206666 2.49819062
v 25.77999979 -81.55000210 2.22999998
v 21.65285684 -85.13700962 1.54304539
v 13.91999982 -89.59999681 1.80999923
v 29.92005646 -78.04111391 2.86626234
v 26.59999952 -79.15999740 1.93999999
v 21.06999978 -82.92999864 1.57999981
v 9.54000000 -90.46000242 3.68000078
v 8.23040958 -91.99561179 7.28077302
v 58.57687816 -54.86076698 5.90574928
v 29.78244051 -77.18244940 2.88553420
v 11.51872985 -88.39667588 2.21380079
v 6.13835081 -89.78197724 4.82872920
v 27.40565874 -74.35343415 1.91105343
v 9.75000020 -87.31000125 2.34000059
v 4.93254093 -88.89435977 5.53232571
v 60.28814241 -51.78208649 4.25070524
v 55.32561243 -54.01756987 7.07132509
v 29.39133905 -71.25130296 2.27447622
v 21.31615393 -78.38680595 1.44943967
v 4.19440167 -88.21383119 6.52626390
v 58.90559778 -51.43858120 5.11276396
v 29.94146571 -70.56469470 2.27107340
v 3.85372876 -87.66557276 5.14989020
v 30.83210252 -69.18638945 2.33571441
v 26.87751688 -72.17169553 1.60149822
v 4.51419456 -87.23099530 3.91044514
v 2.27932609 -86.13678813 6.47085067
v 7.73372781 -83.85754377 2.01223255
v 2.69900076 -86.13665402 4.23195679
v 56.99767172 -48.92634600 5.00398735
v 51.74370110 -52.28582397 7.05424417
v 21.59834281 -73.51948321 1.40118215
v 29.64317054 -67.23687053 1.62698096
v 5.10830572 -82.15917647 2.57738447
v 1.00303418 -84.59522575 7.11402530
v 27.69417502 -66.40001386 1.09444279
v 8.48999992 -79.51000333 1.10000011
v -0.38258391 -83.74889195 5.43421227
v 28.76953222 -65.13768435 1.27743941
v 8.66999943 -77.85999775 0.92000066
v 32.50516579 -60.66591293 2.23699515
v 27.94044837 -63.65088373 1.07336324
v 24.18048494 -66.17779285 0.96554396
v 17.27948710 -70.44547796 0.88570302
v 8.07649922 -74.51263070 0.89306681
v 47.59439453 -48.42174798 5.93030313
v 25.82000010 -63.12999874 0.47000023
v 45.75596005 -47.13505879 5.57359634
v 24.44146574 -62.42630631 0.23915197
v -4.17030975 -79.94536310 6.23167073
v 6.89571165 -73.02246243 0.62829995
v -4.86487523 -79.20966297 4.51961905
v 39.14300725 -50.61552301 4.07136185
v 15.54037351 -62.65334785 0.56612928
v -1.00000005 -76.31000131 1.91999890
v 27.96177566 -55.05388603 0.46577255
v -2.32448569 -74.36823100 1.36095833
v -5.87783102 -76.90243423 3.33373039
v -6.76449435 -77.18735188 6.78188819
v 28.45050767 -53.94586548 0.57709392
v 11.07041724 -65.06242603 0.55696385
v -3.63588054 -73.66923988 1.18015369
v -7.65632931 -76.30971074 6.33518770
v 27.20544674 -53.68441716 0.21566389
v 9.17591155 -65.33354521 0.43404161
v -5.27624786 -75.24743676 1.82542542
v 24.69518036 -54.25529182 -0.15020389
v 12.59289030 -60.29620022 0.11262972
v -6.58488460 -73.23742658 2.09153863
v -9.05629620 -74.17374849 5.92933735
v 23.45808782 -51.88466981 -0.54440246
v -9.36577097 -73.13975692 6.01833966
v -9.78141464 -72.53043354 5.47782658
v 15.43409377 -53.28402668 -0.17512597
v -9.15546902 -70.09164244 3.14603886
v 18.02775823 -50.02928525 0.19202931
v 12.79440429 -54.16951701 -0.07894378
v 1.80465449 -60.74062735 -0.24738308
v -8.56567174 -67.24593788 2.78997631
v -0.58727019 -61.68898940 -0.02926804
v -10.22570673 -67.69578159 7.08560552
v 21.37847804 64.47591633 26.11666918
v 42.33098775 34.82883796 28.11826020
v 36.04575992 84.00487155 27.90265530
v 54.98052016 35.55480763 25.96028149
v 59.39196795 34.51586515 29.17979658
v 39.46340457 92.95824170 23.45942892
v 61.49257720 23.99916947 25.79684742
v 48.87884855 36.70417517 22.09801786
v 37.54842281 38.62677887 17.89142378
v 40.24834186 86.71641350 20.84332332
v 62.91218847 36.20038554 22.20207080
v 52.55999789 37.89000213 19.27000098
v 45.94999924 38.04999590 17.19000004
v 41.44309461 38.08821365 16.63559303
v 38.81999478 80.58999479 16.57999866
v 39.21177238 85.66766232 15.68822935
v 35.11904925 100.59478879 15.31582233
v 61.28770113 19.38811503 16.34283550
v 61.95269525 37.40857914 18.94698665
v 49.15000126 38.23999688 15.19999932
v 37.83299029 64.96328861 12.41318136
v 40.58196396 68.29054654 12.80501764
v 38.98132592 84.24420655 14.13627528
v 38.53999823 92.50999987 13.93999998
v 37.42342815 96.79684043 15.33595286
v 60.29478088 38.24188560 16.58030599
v 53.18103358 39.46455941 13.74859083
v 48.03165421 42.59126633 11.55271195
v 42.16784984 70.17189264 10.42069029
v 59.72810462 38.16645220 14.70742561
v 49.71999675 44.11000013 10.14999952
v 49.56162721 49.42445457 11.94495428
v 38.80000114 62.94000149 7.41000008
v 40.68939015 65.97273797 7.60846771
v 42.08967462 69.70199198 9.25319642
v 59.49755386 18.47103424 9.82074346
v 60.32000110 26.27000026 10.40000003
v 61.72316521 33.21909532 11.37538720
v 59.93099511 37.17292473 12.59486377
v 53.30757052 38.84594515 8.34297482
v 46.81137949 45.20530626 6.08644029
v 47.59418219 49.92088303 6.61020121
v 40.25845602 67.90072471 5.03994990
v 60.93138829 32.26413950 9.49728303
v 48.03325981 35.07693857 3.94941587
v 36.42864898 57.66694993 1.66641688
v 38.79448771 69.72037256 3.05320369
v 35.73117405 73.79499078 1.58783735
v 47.87107557 48.15012217 7.11100549
v 35.69728136 62.14654446 3.35811265
v 32.73881599 61.79983914 0.26135700
v 40.98429158 68.86052340 5.71406726
v 57.41200224 38.73538971 13.47552147
v 52.13687941 39.44988176 8.43859930
v 50.20374805 40.80255702 9.78097040
v 49.71835017 46.31211981 9.72671807
v 44.45230961 61.08108908 7.92516302
v 39.95004296 64.67654556 8.06188490
v 41.44246131 67.17638671 8.69973935
v 42.08047315 71.43165916 9.74880252
v 62.98097968 34.64319184 16.80982858
v 59.90042165 38.39624673 15.77897929
v 50.62938482 39.50538486 12.22421881
v 48.12496901 41.46571830 11.40652318
v 49.36825857 47.02581465 11.71397045
v 41.99717566 70.85777074 11.59079839
v 38.19819167 92.98204631 12.20161933
v 39.01470453 66.50283188 13.00050970
v 63.48234415 34.70034525 21.13906294
v 61.31049246 37.82764450 19.74760555
v 47.86000028 38.13000023 15.83000086
v 35.17000377 101.08000785 17.17999950
v 63.18999827 28.67000178 22.12999761
v 63.46493214 35.07197648 23.18136021
v 48.62000048 37.06000000 20.34000121
v 38.06250915 39.10845891 17.01306552
v 39.09599781 84.32154357 22.27356285
v 40.35457596 87.92246878 22.11191505
v 38.94737363 94.85386312 22.22349681
v 35.56561470 99.28330779 21.68327756
v 44.24325377 36.79349273 21.28475718
v 35.97420827 38.65550831 19.10022460
v 33.15053135 77.38361508 20.63766494
v 39.45681080 91.09616280 25.19758232
v 58.56216326 35.26765481 27.05426887
v 47.59979621 36.01529077 23.97108823
v 37.04179451 38.03802654 20.29355243
v 25.29758029 65.71231037 20.69660835
v 37.85214946 94.14626658 25.93806572
v 32.15362132 98.33809733 25.26877448
v 29.95000035 75.70999861 24.32999946
v 54.17999998 35.02999991 29.76000123
v 31.24207631 38.47793117 22.04155736
v 34.71976519 34.17709097 25.51950142
v 41.49959609 34.27179530 30.99494241
v 27.65380591 78.86686921 31.79395199
v 54.50726300 20.72424255 34.92218256
v 41.22409225 32.15427697 35.12344137
v 38.82212564 31.74524382 34.70993042
v 63.78000230 -37.64000162 26.01999976
v 68.07100028 -35.69556773 21.21133544
v 69.13794577 -36.75172105 7.13726878
v 63.30849975 -31.62887320 25.22344142
v 66.36922061 -27.77055651 20.39027587
v 64.11882490 -26.14811063 7.54991081
v 60.82335114 -28.04867364 3.60203814
v 62.09298968 -23.03066850 8.89200438
v 60.81212685 -23.43790792 5.03879739
v 56.83814734 -17.36822724 6.57971529
v 59.94706973 -13.62182759 24.50820431
v 63.74999881 -11.97999995 19.99999955
v 53.38728800 -16.35108143 5.15388977
v 60.01240760 -12.20134925 24.35737289
v 48.39000106 -15.32999985 3.50000011
v 51.92000046 -11.11000031 6.49000006
v 47.07000032 -13.05000018 2.66000046
v 61.34000048 -4.85000014 23.87000062
v 59.42999944 -5.30999945 14.08999972
v 48.62525314 -8.42665415 4.10788646
v 59.00000036 -2.53000017 13.91000021
v 52.53574252 -4.39713756 10.20114124
v 49.72455278 -5.41231781 5.30706672
v 63.26683611 1.72490661 19.31834035
v 59.00116637 0.94765559 14.11284413
v 54.03066054 -2.76994263 11.86273806
v 63.10999393 4.70999861 21.07999846
v 54.36944962 0.68659184 12.45807298
v 59.07306820 5.71923889 25.44309385
v 62.73067743 7.64657045 20.83734423
v 50.82000047 3.22000007 8.10999982
v 45.82202807 0.84105955 1.93501008
v 59.21835080 7.99043383 25.40111542
v 62.13108450 10.69182251 20.78366280
v 62.13258207 9.67358612 17.64807664
v 50.51080510 5.14560472 7.10271019
v 47.16790468 4.26433561 3.04187858
v 61.73521653 12.70746440 16.94539189
v 58.83999914 11.49000041 12.49000151
v 54.52036485 9.00617056 11.26032230
v 49.54958335 8.73444043 5.87659003
v 61.26420572 13.18919752 22.85666205
v 52.97915265 11.39419153 9.02114529
v 48.70986938 10.36998723 5.12014655
v 60.32999977 16.33000001 23.29000086
v 59.73000079 16.80999994 10.63999906
v 51.72999948 13.91000021 6.50000013
v 50.96974596 15.46684559 32.39119053
v 53.78897861 13.28433491 28.64176407
v 56.78443983 17.01410115 28.51302736
v 59.43970382 19.69600841 9.18349437
v 55.35978079 19.12289113 32.50817582
v 51.27958581 17.69250259 34.67952088
v 61.39000133 23.71999994 22.66000025
v 61.37999892 24.18999933 15.08999988
v 57.00691789 23.78798090 5.27029112
v 52.30838805 22.25694619 37.37871349
v 63.64115328 28.82095799 24.53423664
v 63.93547356 32.25117177 21.97544463
v 22.06620574 17.77468435 -0.25983650
v 63.84760886 33.74005109 23.22366275
v 63.47675622 32.90206194 18.70679483
v 62.42296845 32.72992373 13.46383430
v 27.73929387 21.39026858 0.74125605
v 61.94734946 34.73347425 26.79002285
v 63.06876987 35.84674001 23.38818833
v 62.74019182 36.65468097 20.36111429
v 61.42986193 36.14117205 13.24839145
v 61.53795496 37.50122339 16.95032604
v 61.31868064 37.07690537 14.79324792
v 57.94643611 37.38486022 10.28524525
v 47.34512046 34.85000879 3.58977774
v 26.67958662 29.27871048 0.01284728
v 60.60809270 37.95805573 15.73749818
v 47.99895361 36.73952818 4.40189196
v 48.85526374 38.56691718 5.56959445
v 43.33830252 36.90917790 2.22428446
v 23.57860096 29.72567268 -0.62738569
v 50.29946938 40.44612497 7.67254783
v 22.88055979 31.09456412 -0.82441763
v 50.07417873 41.69797897 8.21401831
v 47.77999967 41.12999886 5.51000144
v 24.26940948 32.83599764 -0.59933186
v 49.47717860 42.27736965 10.32764651
v 44.26198453 41.44146293 3.75678460
v 23.29674177 35.38813815 -0.74924360
v 48.93193394 43.88039932 11.25275716
v 49.38661680 45.17465457 11.10651158
v 44.40999776 44.22999918 4.24000015
v 20.06512322 37.53134236 -1.15750998
v 49.53691363 47.33785242 9.28631332
v 47.35187814 46.46841437 6.48488523
v 15.21427371 38.23187575 -1.65779691
v 49.84557256 50.66007003 10.81774198
v 49.30533469 53.64906788 13.71303480
v 49.73812401 54.17288467 11.51194889
v 47.64857888 58.43262374 8.21655616
v 49.12110791 58.35469067 11.50220539
v 36.94890067 55.53832650 0.80616173
v 43.36171970 58.15314502 4.53273114
v 37.51000017 59.06999856 2.80999998
v 47.58811742 60.82247943 10.85492596
v 34.23000127 59.87999961 1.43000053
v 34.74160656 61.50001287 2.36104755
v 34.63999927 63.04000318 2.25999928
v 41.17701203 67.22903997 7.34033622
v 36.29923239 65.56028873 2.35670549
v 41.89021513 68.44560802 9.52049065
v 41.70008749 68.55979562 7.92460889
v 18.80208775 59.38112736 25.02745017
v 25.05494095 62.22214922 19.69483495
v 41.53133184 68.55671108 11.48350537
v 40.27788714 69.25464422 4.63643996
v 31.49022534 66.56870246 -0.38224368
v 38.52250800 68.41890514 14.79012053
v 41.57048836 69.87854093 12.26791833
v 41.13889858 70.17229497 5.83274569
v 23.81541021 64.13745880 21.93878219
v 41.73219576 70.61969489 12.21848559
v 40.94791040 70.20004839 13.51724193
v 39.36002403 72.78681546 3.91593063
v 32.43473545 70.58000565 -0.16886000
v 41.92211479 73.41054827 9.67715867
v 34.42442045 72.30915874 0.96476951
v 27.63397060 71.95411623 -1.90334208
v 35.93986481 74.68309999 1.69183884
v 38.97718340 77.39333063 16.31886326
v 40.49000144 78.23999971 12.35000044
v 39.67804462 78.61717045 7.86464941
v 26.71647258 72.50890881 26.72075853
v 37.03264892 77.51292735 18.18247139
v 39.44508731 78.76501977 15.48163313
v 39.64000195 79.70999926 11.27000060
v 38.78530487 80.69053292 6.96523627
v 35.99851206 79.66411859 3.20903887
v 29.37298454 75.51719248 26.26979351
v 31.97951987 76.71514153 21.11729607
v 38.07120770 79.63255793 18.63673888
v 39.08999637 80.89999855 13.91999889
v 39.26271200 81.49577677 8.32291227
v 36.13045812 80.87429404 23.09628949
v 39.05000165 82.38999546 16.48000069
v 38.96999732 82.97999948 12.59000041
v 39.85590115 86.61840856 22.88339101
v 39.62373734 85.56061238 17.29738526
v 39.35474157 87.45902777 25.11122823
v 39.51223567 87.51688153 12.71664444
v 35.49736366 87.20130473 30.12798913
v 40.36042467 89.72508460 21.95090055
v 39.83798623 90.94416350 17.18097739
v 38.72574866 89.77298439 26.74720436
v 39.15566951 92.21903235 25.03703162
v 38.87464106 93.79879385 15.44933487
v 32.32213482 93.95948797 5.86318877
v 36.76015139 95.85233778 12.14308850
v 36.93264723 98.40467572 20.98328993
v 36.69947386 98.91822189 16.53084904
v 25.25156736 102.84973681 6.72773225
v 23.00848067 103.86575758 6.86245738
v 24.56202917 104.00207341 21.41570114
v 27.75673755 109.08989608 17.63390377
v 22.89485559 107.51134157 9.56416968
v 26.65118501 113.47299814 14.13928717
v 23.09854515 114.97639865 11.64352708
v 19.70928162 114.54526335 20.81756294
v 25.01956932 117.46617407 15.24426322
v 23.19756150 121.48162723 13.95216025
v 21.90072648 126.05498731 14.05576058
v 20.09399422 126.12828612 11.77585404
v 20.78693174 131.16466999 14.58550151
v 19.83690634 135.06190479 15.73320478
v 17.99901202 141.64310694 16.35336876
v 18.07149872 144.22242343 15.84121026
v 11.20852865 143.11724901 9.48132016
v 17.87625998 146.60350978 15.78107290
v 16.85801893 148.14323187 16.79648459
v 17.76294783 153.03486586 14.41420615
v 16.38370007 152.56795287 10.49283240
v 16.42066054 158.20272267 15.81131481
v 15.85000008 158.59000385 9.88000073
v 16.23136736 160.01138091 16.13853313
v 17.56472141 163.75289857 12.74983305
v 18.32203008 168.58312488 15.02254512
v 17.01305807 172.68033326 9.68531426
v 18.36913452 174.52444136 15.45941364
v 18.55540648 176.74344778 10.88085026
v 18.09597202 183.03070962 11.08064316
v 16.12416282 184.72224474 14.95626569
v 17.25397632 186.87333167 9.16647911
v 16.65890217 190.24731219 9.90824681
v 14.40945547 202.18716562 6.51438255
v 11.72087248 205.28514683 7.00472388
v 10.21047495 206.68652654 6.01706142
v 95.42625397 -87.79961616 7.84789491
v 94.72546726 -85.93729138 10.09848528
v 93.11537445 -86.69664711 14.44255281
v 91.33578092 -88.27096969 23.32397923
v 87.31770515 -88.03810924 26.37960017
v 92.30105579 -83.74904096 5.14504686
v 88.25736493 -83.31901580 22.68721722
v 88.44999969 -80.47000319 18.09000038
v 90.86536616 -79.26170528 5.48475748
v 88.51801604 -74.25849885 6.24813372
v 86.66999638 -74.83000308 12.79000007
v 77.61560380 -72.30312377 25.33818409
v 84.45951343 -67.05368310 2.68883305
v 85.38616449 -68.26262176 4.34482470
v 83.54999870 -68.81999969 11.86999958
v 75.32999665 -69.22999769 25.81999823
v 83.48977566 -64.50968236 4.00591828
v 70.01840323 -66.36768579 27.03545801
v 80.95348626 -59.76932496 6.89299311
v 83.14309269 -63.82402033 6.22579781
v 81.07999712 -62.74999678 8.82999972
v 80.17082512 -60.71742997 8.67056102
v 78.48417759 -59.09524113 12.18607835
v 77.73342729 -57.16714635 1.47369399
v 77.87120342 -57.30229244 10.50545927
v 77.50000060 -57.19999969 16.56999998
v 75.21550357 -55.91591075 2.05948390
v 76.43502951 -55.16722426 11.91701926
v 76.09000057 -54.86999825 13.62999994
v 73.61219823 -55.32319471 1.85993919
v 74.76482540 -53.25001106 2.96662003
v 66.72605127 -53.23901027 26.99733153
v 74.78740066 -51.52968317 7.17927516
v 73.87000322 -50.22000149 12.53999956
v 72.68515229 -49.25981537 2.12808279
v 72.21999764 -47.69000039 21.22000046
v 65.67390263 -45.74865103 26.57733671
v 71.73571736 -44.12845895 3.89954844
v 71.65724039 -43.90668124 6.91689458
v 71.92093134 -44.83848438 10.68002172
v 71.05000317 -42.02999920 8.01999960
v 60.08267403 -38.36576268 27.27783285
v 69.71564889 -38.46492246 5.22880768
v 68.81000102 -34.83999893 18.61000061
v 67.43665040 -33.77359733 9.06947348
v 63.46999854 -30.34999967 25.12999997
v 65.41685015 -27.76564285 11.15731336
v 63.01022321 -25.30965209 6.01082016
v 62.61385977 -23.47281761 9.82106011
v 64.86999989 -22.97000028 21.88000083
v 64.11683559 -21.90075628 13.84052075
v 57.83988163 -16.97612368 25.66050179
v 110.89000106 -113.33999783 13.22999969
v 104.39577699 -123.61625582 8.90218467
v 99.88281131 -126.24861300 10.65320242
v 96.98324651 -125.51231682 11.12597901
v 95.29990703 -129.91192937 12.08142843
v 92.92761236 -132.13004172 11.57803554
v 90.72741866 -134.10998881 10.85927803
v 86.69000119 -136.18999720 10.48000157
v 84.53971148 -140.16987383 9.61175188
v 81.60732687 -143.31011474 8.80122371
v 77.67926902 -144.73199844 8.13019183
v 109.30187255 -111.86426133 12.04396412
v 106.30228370 -115.45906216 6.63617440
v 103.65124047 -117.89388955 6.50846539
v 100.87588429 -121.40164524 9.44837742
v 96.84815258 -123.87107313 10.90409514
v 93.39000285 -126.98000669 11.66999899
v 89.46367353 -130.03076613 10.83465945
v 82.46780932 -135.17060876 9.84778255
v 79.81506735 -140.20603895 8.94441642
v 75.94587654 -144.40031350 8.04516580
v 108.11305046 -109.96156931 12.53603213
v 105.96845299 -113.09131980 6.77109463
v 103.85241359 -116.88418686 6.24133646
v 99.35681522 -118.66293103 8.66143499
v 96.77418321 -120.43861300 9.90204979
v 89.72162753 -127.10092962 11.36768889
v 86.08206362 -130.84940612 10.16402990
v 83.37999880 -133.45000148 10.40000003
v 79.90717888 -136.20291650 9.51167941
v 76.38999820 -140.07000625 8.34000017
v 72.71929830 -143.76391470 7.56136281
v 106.39867932 -108.65025967 9.34983511
v 104.00249809 -110.42670161 6.12404943
v 98.62965345 -116.84867740 7.72917084
v 95.76000273 -119.31999773 9.70000029
v 92.43880957 -122.24428356 11.02980878
v 89.21709657 -125.30803680 11.22618746
v 84.63801444 -130.09870052 9.87550616
v 81.39958978 -132.53012300 9.59135126
v 78.13735306 -135.34228504 9.05688386
v 74.97172058 -138.30856979 8.43286421
v 71.02375478 -141.99863374 7.34783616
v 106.05999827 -107.07999766 12.38000020
v 104.07391191 -108.42256248 6.70129806
v 98.32181036 -114.59776759 6.88997330
v 92.89000183 -119.40000206 10.37000027
v 89.79994059 -122.18879908 10.67634951
v 85.04218608 -126.57378614 10.42767614
v 80.89497685 -130.39708138 9.93389171
v 77.27475464 -134.62397456 8.87715816
v 73.20715487 -137.55252957 8.25680606
v 68.98000091 -141.55000448 6.67999964
v 104.84000295 -106.21999949 9.97000001
v 103.05897892 -108.28652233 6.07853383
v 93.64055842 -116.73589051 9.36212484
v 86.24386042 -121.77769840 10.40720567
v 82.24905282 -126.22594833 9.83252749
v 78.81296426 -130.27381897 9.21944808
v 74.28152859 -134.24931467 8.52049608
v 69.81000304 -138.44999671 7.10000005
v 104.16000336 -104.57000136 11.81000005
v 102.06937045 -106.86191916 6.04579272
v 98.34890068 -110.05403847 5.99727873
v 96.79999948 -111.81999743 6.99000014
v 94.35000271 -113.95999789 8.23999941
v 91.92525595 -116.04577303 9.43849236
v 88.96996081 -118.64941567 9.97375231
v 84.55989510 -122.21269310 10.51672362
v 82.17243850 -125.48108399 9.87510476
v 76.87517256 -129.35416400 8.97888932
v 65.69036841 -138.88587058 6.41863560
v 97.10569680 -109.67563838 6.56023994
v 94.30000186 -111.92999780 7.70000136
v 89.72179890 -113.05788904 8.71568359
v 85.65878868 -119.07029152 10.19618101
v 69.67319548 -134.19409096 7.83714466
v 96.65177017 -108.04744065 6.06502360
v 93.73000264 -110.26000232 7.68000120
v 89.98456597 -112.71861196 8.62056296
v 88.12999725 -115.12999982 9.28999949
v 83.89766514 -118.84317547 10.22271719
v 74.92896169 -127.42748857 9.11466684
v 97.97151387 -104.69524562 5.14754048
v 91.53064340 -109.69752818 7.71622406
v 84.79999751 -115.73000252 9.82999988
v 80.21000028 -119.79000270 10.39999910
v 75.97013563 -123.70998412 9.53440927
v 69.98901814 -129.23149765 8.34971573
v 98.07000309 -101.82999820 5.76000009
v 88.94000202 -109.80000347 8.17999989
v 85.26742458 -112.56428063 9.17197298
v 77.66000181 -119.69000101 9.85000003
v 96.06999904 -101.28999501 5.04000112
v 93.01000088 -104.04999554 5.08000376
v 88.56999874 -107.74999857 7.43000116
v 85.10562778 -110.97656935 8.91829096
v 70.73891163 -123.41928482 9.32809711
v 63.76357377 -130.48668206 7.48226792
v 97.70072997 -96.34202719 6.63225586
v 94.40658242 -100.56862980 4.88273567
v 87.05999702 -106.61000013 7.23000057
v 84.28879827 -109.94642228 8.77264049
v 96.82041407 -94.39554065 6.27086218
v 95.21000087 -97.07000107 5.53999981
v 92.51999855 -99.62999821 4.33999998
v 89.07999843 -102.58000344 5.16999979
v 85.59637517 -105.39681464 6.93486584
v 82.24585652 -108.20445418 8.78875703
v 61.82330847 -126.04828179 7.40978168
v 97.15490043 -92.20814705 7.35785067
v 95.12814879 -94.33259070 5.08276792
v 91.50996804 -97.99136966 4.36054217
v 88.24999630 -100.79000145 4.85999975
v 84.72494036 -103.59407961 6.69897767
v 81.40141517 -105.97617179 8.35230388
v 95.99845111 -89.86101300 6.75479695
v 94.14121509 -92.94725209 4.47198842
v 91.51601791 -94.68179196 4.30811569
v 89.67158198 -97.01444954 4.00000857
v 86.31999791 -99.77000207 4.96000051
v 82.72037655 -101.96144879 6.73238793
v 79.70985025 -106.23690486 8.51121545
v 75.13999939 -108.86999965 8.99000000
v 58.36795643 -123.74073267 6.88099349
v 95.37526965 -88.42974156 6.83492329
v 94.09439564 -90.40618688 4.65627993
v 90.47570825 -91.52948856 3.81964352
v 87.87000179 -95.87000310 3.86999990
v 83.58447254 -99.11314398 5.34718949
v 80.34709841 -102.17272490 7.53639871
v 75.73713362 -104.49355096 8.32477771
v 73.25687259 -108.06221515 8.92553013
v 92.51690656 -87.64664084 4.24392056
v 89.00905401 -92.91110188 4.23581712
v 85.27000248 -95.36000341 3.74000007
v 76.91426575 -101.87775642 7.87376892
v 68.85684282 -109.78730768 8.95895250
v 93.10217947 -85.40232480 5.40512567
v 89.01737630 -90.27469903 3.69501836
v 86.01000160 -92.07999706 3.71999992
v 81.53731376 -95.88206559 4.62633558
v 77.23829150 -98.83778542 7.36163650
v 73.87453318 -102.05452144 8.39369651
v 67.22174585 -107.57748783 8.69471207
v 62.75556237 -111.06725782 8.06361623
v 93.03899854 -83.99388194 6.02161093
v 91.38597548 -84.94251221 4.30579623
v 87.44303137 -89.79426324 3.36931087
v 81.62619919 -92.54891425 3.89647321
v 78.82246375 -95.69719434 6.06208853
v 73.31612706 -98.87579829 7.92343542
v 49.26197976 -119.53225732 5.92940953
v 88.52525800 -85.14349163 2.87214364
v 80.70000261 -91.09999985 4.10000002
v 76.97413117 -94.32970732 6.33117836
v 72.02956080 -97.72964567 7.67130824
v 54.19608951 -112.67814785 7.14481762
v 48.62126708 -116.88837409 5.92405815
v 89.31192756 -80.88679612 3.27756745
v 87.97000349 -82.70999789 2.55999994
v 84.27000046 -85.84000170 2.12000008
v 79.30006087 -89.15843070 3.94169660
v 76.32832974 -92.56625175 5.95173426
v 67.23190844 -99.08308834 7.87544157
v 56.12999946 -108.09999704 7.74000026
v 88.74055743 -79.31577414 3.06987553
v 86.78825200 -80.12089133 2.39251531
v 85.04800498 -81.35297894 2.74415920
v 81.82891458 -86.25063300 2.06621387
v 77.79935002 -87.81111985 4.12129425
v 73.76291603 -91.58426523 6.54330384
v 70.20336390 -94.36111897 7.38474820
v 64.19041008 -97.29769081 8.05210508
v 88.67625147 -77.29101181 3.31461034
v 87.00349182 -78.02636176 2.21481337
v 84.00540054 -80.64749092 2.76825810
v 77.51896977 -85.98596603 3.32083134
v 73.05078954 -89.32133019 6.55198516
v 69.96742636 -91.13071859 7.57857366
v 65.52000344 -95.16000003 7.74999987
v 62.23715469 -98.03751111 8.04116018
v 87.34696358 -75.09014755 2.55260756
v 86.36529744 -76.91945881 1.78933237
v 83.92421901 -79.42837477 2.51986412
v 81.04000241 -81.22000098 2.46000011
v 77.86213607 -84.15481448 2.33469508
v 74.04062152 -86.56632155 5.16404305
v 70.63685358 -88.89639378 7.19533395
v 46.66372016 -107.79029876 6.71820715
v 86.07736975 -74.17561859 1.75361894
v 79.96913791 -79.92000878 2.47573294
v 73.99491966 -84.20602977 4.69688466
v 71.31721824 -86.16770059 6.39060326
v 64.71090764 -91.76529199 7.27243954
v 57.64056742 -97.11167961 7.72203878
v 86.47145331 -72.31404632 2.31531798
v 81.63870871 -77.18447596 2.38344958
v 79.09230888 -78.56484503 2.45060050
v 76.29917562 -81.86156303 2.39597145
v 73.08414578 -83.25548470 5.26567455
v 70.45684755 -84.92674679 6.75936183
v 67.42210686 -87.40892261 7.59625435
v 59.03414264 -94.13318336 7.98477046
v 54.32850868 -96.79283202 8.22822284
v 84.32458341 -70.04172355 0.73863525
v 84.71007645 -73.58202338 0.94257720
v 80.30690253 -77.97732949 2.58067762
v 77.16000080 -79.08000052 2.01000017
v 74.78656620 -81.44833148 3.14245676
v 71.56331837 -83.69344473 6.20559044
v 67.08440185 -85.96441895 7.50696240
v 55.10045961 -95.57040781 8.05470161
v 83.40728283 -71.25198841 0.30123253
v 81.33602887 -75.04836470 1.69998768
v 77.48043537 -76.65450126 2.12484272
v 73.83317500 -79.91143316 3.54352454
v 70.90964913 -81.63324744 6.17299462
v 68.80931556 -83.77148956 6.92087458
v 63.88966739 -87.08088100 7.65444199
v 60.31817943 -90.28410167 7.99202640
v 55.16327545 -93.71346980 8.43194872
v 82.37657696 -69.45514679 -0.12181164
v 79.06145602 -74.88825172 1.88371143
v 75.98378509 -78.37349176 1.93283695
v 71.73705846 -79.95980978 5.29385731
v 68.26999784 -82.26999640 6.82999799
v 56.04999885 -91.59000218 8.54999945
v 46.80850357 -98.95882010 7.71256816
v 83.82590115 -66.89674407 1.58513663
v 82.91316777 -69.10241395 -0.00612828
v 74.33538884 -76.91030949 1.92605634
v 70.37472725 -79.66500521 5.97757613
v 54.94330451 -90.90522677 8.73229280
v 79.08278704 -71.58394903 0.72786823
v 72.70899415 -77.15831697 3.00247665
v 69.48798895 -78.61894369 6.00276096
v 56.90184236 -88.06499839 8.50720331
v 49.09000173 -94.32999790 8.17000028
v 79.97872680 -71.16141170 0.34074168
v 77.44240761 -72.72328436 1.07678189
v 72.59060442 -75.61627030 2.76056537
v 69.59763914 -77.37451792 5.34885796
v 62.21925467 -82.82018453 7.85225630
v 52.81832069 -89.40903842 8.30433145
v 79.19671386 -69.77955252 0.14535952
v 76.92958415 -71.21400535 0.54862531
v 72.89999723 -74.18999821 2.09000008
v 69.38476115 -76.42807066 4.90964530
v 56.08914047 -85.95070243 8.36051721
v 53.26079577 -87.90066838 8.32505710
v 80.51974326 -69.50694323 -0.11126568
v 75.13800263 -69.83269751 -0.26968823
v 72.85535336 -72.75708765 1.40552805
v 69.93184984 -74.87660646 3.40483431
v 59.54676121 -81.67918026 8.02963413
v 54.28454280 -85.93871444 8.65959842
v 82.56223798 -66.33065641 0.47787128
v 73.99956882 -71.75583392 0.66854508
v 66.54353440 -76.30240172 6.37986185
v 57.51653388 -81.70558512 8.19276553
v 53.30999941 -85.26000381 8.47000070
v 79.79235798 -64.45679069 -0.43955553
v 69.28999722 -72.41000235 2.34999997
v 61.62883341 -75.86487383 7.59920012
v 53.39240283 -83.35592598 8.47763568
v 78.13911885 -63.96777183 -0.61708136
v 74.24999774 -67.40999967 -0.95999805
v 68.15999746 -71.34000212 2.76000029
v 53.87321115 -81.68008924 8.31409451
v 48.36999997 -85.63999832 6.88999984
v 78.99816334 -58.58850107 1.23656937
v 67.42258370 -65.93814492 1.26738113
v 65.98594785 -70.30998170 4.12776275
v 64.00134414 -72.64074683 6.01035357
v 59.66290459 -75.13736933 7.66939437
v 55.47401682 -78.01514864 7.66546698
v 49.81062189 -81.91523701 7.78610166
v 78.20265740 -58.19190666 0.93099196
v 74.16956127 -63.88142705 -1.30462972
v 67.64726341 -66.90561026 1.61163264
v 65.00791013 -69.31218505 4.67742234
v 50.80156401 -79.44387943 8.08413513
v 76.02000237 -54.03000116 14.96000029
v 46.97370902 -78.33026350 6.66437857
v 43.33108291 -80.54907620 5.85146761
v 75.19000024 -52.63999850 12.88000029
v 70.83299011 -58.07043612 -0.01344543
v 64.47956711 -62.83255666 2.20696884
v 49.28996041 -73.59426469 6.60294155
v 75.06789267 -51.28397048 5.59954485
v 66.56505167 -59.02333185 0.48611092
v 63.27479333 -60.13562530 2.02556583
v 56.34063482 -65.44138491 7.66815385
v 48.73500019 -71.72563672 5.79078915
v 74.81999695 -49.97999966 5.23000071
v 73.34933430 -51.75997317 2.14100094
v 70.98694146 -54.19984087 0.32931464
v 67.35888124 -56.15803972 0.09898141
v 57.47805163 -61.35672703 7.25693488
v 54.60764840 -64.51778114 7.51332985
v 73.00999761 -47.30999842 13.67999986
v 72.61618227 -50.36408082 1.74006075
v 69.03759390 -53.59314382 0.15285904
v 65.58029354 -55.56812137 0.83149876
v 59.73108113 -58.91255289 5.26206288
v 56.30150437 -60.69099158 7.67672528
v 71.51929289 -49.84429106 1.25924917
v 65.02806395 -53.75327542 0.84396102
v 60.69733575 -55.93482032 4.30857204
v 72.45999575 -45.74000090 4.01000073
v 66.98077917 -50.25799200 0.42174480
v 62.34672293 -53.52841690 1.81322114
v 55.31052500 -57.52784014 7.73583958
v 51.73334852 -60.31849235 7.11343531
v 71.94954157 -44.62327808 4.99174884
v 70.22786140 -44.94388029 1.84849510
v 66.42000377 -49.01000112 0.71000069
v 62.04636022 -51.22673884 2.61806790
v 55.25652692 -55.55606633 7.43021397
v 51.72723532 -58.31998959 7.26106018
v 70.64979523 -42.73568466 3.12974979
v 67.52191484 -46.68426886 0.77138568
v 65.09000063 -48.06999862 1.01000094
v 61.95000187 -49.89999905 3.06000002
v 52.76192352 -54.99549955 7.62923388
v 49.49809238 -58.12063068 6.62706187
v 70.61937451 -40.96148536 4.71531786
v 69.06437874 -41.97065905 2.07614806
v 66.01999700 -45.57000101 1.03999884
v 57.75012821 -49.63114858 5.02208341
v 50.34390464 -56.29500747 7.31527805
v 69.74464655 -39.56992552 4.18557692
v 66.18282944 -43.97651553 1.31088425
v 61.40000373 -46.67999968 2.89000315
v 59.20052901 -49.29441214 4.23748093
v 48.83572087 -54.81240526 6.78196689
v 44.75213587 -57.97303095 5.67374518
v 37.99330071 -64.01165575 3.90646048
v 68.90416890 -38.48305345 3.81085766
v 62.95000017 -43.97000000 2.19999836
v 59.18215215 -46.21881619 3.91220162
v 54.27689478 -48.99835214 6.10866584
v 48.55560884 -52.36422643 6.56438991
v 36.52171791 -62.03115359 3.93453334
v 68.78507882 -34.81533006 16.13106579
v 68.69883090 -36.57410294 4.92024934
v 63.68836761 -41.07387736 2.23869132
v 58.94646049 -44.27480698 3.97966383
v 54.51763421 -47.29964212 5.61270956
v 50.25305226 -50.47871917 6.57726498
v 65.02697617 -40.26352987 2.34597246
v 60.39268523 -42.02087596 3.34244058
v 51.30714923 -47.71715403 6.37938641
v 67.42911786 -34.43017974 5.06519293
v 57.64227733 -41.30207002 3.88810597
v 53.72986943 -44.55050081 5.54191787
v 66.56495482 -32.44926035 5.94598521
v 62.76490539 -36.69841960 2.92128255
v 54.00075018 -42.52533242 5.02565596
v 49.60383102 -45.65276951 6.37214351
v 65.79285115 -30.80642968 5.92307793
v 65.69201499 -33.16850588 4.34385333
v 61.58918887 -35.54338589 3.19930515
v 56.32635206 -39.33509812 3.69098969
v 65.73827565 -29.54201587 9.60626360
v 64.84419852 -29.74370308 5.22533385
v 58.89156461 -36.00697219 3.04505229
v 54.81696501 -38.64924610 3.98686761
v 50.39189011 -41.08463600 5.60202822
v 46.36148736 -44.41550747 6.00417005
v 33.75934809 -52.98221856 2.90001882
v 30.83857149 -56.16960675 1.34786929
v 55.04000187 -36.66999936 3.61000141
v 64.79000300 -26.13999881 11.42999809
v 64.42055106 -27.09988318 6.96265372
v 53.24357376 -35.84976122 4.17493051
v 48.44478518 -39.36481103 5.77424653
v 38.36285695 -46.07225955 4.34198324
v 31.33327514 -52.83435807 1.75966823
v 63.69272619 -24.88252521 9.80129559
v 63.87105584 -26.13312751 6.70520868
v 58.46350640 -30.69435246 3.18119163
v 52.70873383 -34.25294906 4.11134306
v 65.47000259 -20.88999934 15.93999937
v 63.45000118 -23.28000031 11.90999988
v 54.17573079 -32.17710927 3.94362491
v 49.11294207 -35.66578776 5.23577584
v 61.80040166 -22.16663770 10.39120648
v 62.13356182 -23.25142920 7.01578334
v 60.96321344 -24.95499328 4.44080541
v 52.14488879 -31.12495877 4.21449170
v 46.96966708 -34.31814164 5.56878233
v 62.27856874 -20.45322210 12.72740494
v 58.99389833 -24.33169261 4.28705569
v 27.94383653 -45.61932757 1.76151562
v 50.36785454 -27.64485590 4.16354649
v 51.13541707 -22.23639749 3.33300792
v 20.64087428 -43.54482517 0.31569772
v 63.42343986 -12.29509432 15.65198228
v 59.20266360 -15.86077735 11.71822194
v 58.96359310 -17.54199713 10.44124179
v 59.69557911 -20.60231194 6.07396755
v 52.00885609 -28.18766609 3.57651175
v 60.15339121 -19.95570026 8.02757312
v 59.32878703 -21.37245797 5.40765980
v 19.40559596 -50.55492744 -0.00599431
v 19.28335615 -49.37252030 0.22487162
v 18.12908240 -48.55459183 0.37648983
v 57.50279129 -16.46471582 8.69396329
v 49.50104281 -22.68979326 3.50510259
v 18.59335974 -46.34284601 0.61152357
v 57.32088163 -20.20041831 5.58848772
v 62.12475151 -22.92188443 9.71112400
v 61.85493991 -24.30605888 5.33815427
v 59.92901325 -26.48760006 3.71216214
v 55.72044849 -29.21508439 3.12783476
v 48.38334396 -34.57973152 5.33391070
v 25.76000057 -53.67999896 0.01000004
v 63.86750937 -27.68897638 5.29254740
v 61.00000069 -30.31999990 3.73000000
v 54.33388799 -35.47959402 3.95851210
v 49.31461066 -34.17574242 4.91738738
v 30.90233542 -54.01024967 1.71126612
v 64.55487758 -26.76097304 8.61583371
v 65.06257504 -31.52372316 4.55928454
v 62.70000339 -34.54999998 3.00999964
v 56.50797486 -34.81837735 3.39010707
v 55.53623661 -39.92288560 4.08354076
v 29.79000099 -60.89000031 1.97999924
v 56.12135679 -43.45021397 4.56019817
v 52.54658312 -46.80148512 6.14126725
v 46.27553374 -48.47891256 5.67483855
v 30.38827702 -65.63129276 1.85247255
v 69.03839856 -36.77938879 5.93748596
v 69.43814456 -40.50154984 3.19172582
v 66.89491868 -42.96458140 1.35377131
v 60.38524956 -44.76960376 3.35944025
v 51.13414302 -54.03776467 7.28431856
v 69.70317662 -44.03891042 1.70907076
v 66.75425917 -47.95764387 0.67884388
v 65.30037522 -44.19100657 1.40724843
v 62.10999563 -48.65308478 2.91260728
v 56.68117106 -54.48491499 6.78594364
v 61.32404879 -51.14942417 3.47672589
v 53.56957763 -56.81914464 7.83621240
v 72.98734784 -47.99035937 3.00194649
v 64.38528746 -54.87557501 1.14707835
v 61.28315628 -56.05563894 3.69157689
v 56.75386265 -59.46984142 7.37289106
v 53.22438106 -62.00724095 7.69734150
v 73.32929969 -47.59456217 10.46096906
v 73.89386743 -49.84844476 3.15269851
v 70.09503245 -54.55793440 0.07082093
v 67.02663749 -56.89512566 0.16307931
v 60.37509814 -60.17429382 4.83382866
v 57.24887550 -62.73895502 7.56235467
v 72.63106108 -55.14401942 1.30593346
v 39.08753023 -81.70986176 5.60260052
v 76.43000036 -53.53999883 3.30999983
v 70.69996744 -59.60458145 -0.58389409
v 47.93376476 -75.93218237 7.06030009
v 45.64145580 -78.96107435 6.18672045
v 76.49999857 -55.46999723 2.32999772
v 74.83506203 -58.33182856 0.33452711
v 66.33137167 -64.13193047 1.09637505
v 63.18324804 -66.05935842 4.99920407
v 59.48258191 -68.39591265 6.70279376
v 49.50210825 -76.95768774 7.50504853
v 37.12122887 -88.25587481 4.72595775
v 47.07031697 -81.15718514 6.44084904
v 73.87358695 -60.14966965 -0.86357619
v 67.28190929 -65.54592401 1.24582520
v 62.92699277 -67.45658815 5.44936070
v 77.13763416 -57.09142610 1.19911914
v 106.97555542 -173.98613691 9.39952768
v 121.83193862 -155.27743101 13.45680747
v 127.36350298 -151.84982121 11.85179316
v 123.31698090 -156.50472045 13.53583205
v 133.47713649 -146.50116861 12.50480115
v 130.93079627 -150.00784397 11.12083532
v 122.59221077 -160.36686301 13.94744497
v 115.52993208 -170.42002082 11.36051770
v 135.65810025 -142.81818271 19.57710087
v 129.22558188 -155.87110817 12.23551016
v 125.82999468 -158.74999762 13.43999989
v 128.84999812 -158.30999613 12.74000015
v 123.87999892 -164.46000338 13.74000032
v 119.02912706 -171.86024785 11.65292040
v 131.43999875 -161.98000312 13.07999995
v 119.74856257 -182.31166899 11.27010398
v 126.35000050 -177.27999389 12.49000151
v 133.67000222 -170.92999816 14.91999999
v 128.78686190 -177.59962380 12.67835591
v 127.62999535 -184.87000465 11.76999975
v 135.71000099 -177.59999633 14.39000107
v 130.58851659 -184.35505033 12.06351258
v 127.61999667 -189.52000141 11.76000480
v 133.30714405 -184.00943279 12.83612289
v 132.89104402 -188.65083158 12.56372407
v 128.54857743 -193.42429936 11.72610838
v 138.16876709 -181.69105053 15.47625754
v 136.18475199 -186.44629419 13.36921845
v 133.66000354 -190.67999721 12.50000019
v 142.09511876 -183.27705562 16.37287624
v 137.98999786 -189.05000389 13.49999756
v 133.25999677 -195.98999619 12.20999844
v 138.91743124 -196.32041454 13.39878794
v 142.08351076 -201.87030733 13.77637219
v 142.39999652 -202.42999494 13.89000192
v 149.09908175 -200.49950480 14.89929296
v 144.94000375 -204.87999916 14.80999682
v 152.59000659 -196.75000012 15.63999988
v 150.25241673 -202.34063268 15.62285051
v 148.28491211 -205.94938099 15.07756207
v 150.23000538 -206.42000437 15.48999920
v 156.01560473 -201.99081302 16.40685648
v 152.53999829 -206.22000098 15.44999983
v 155.62273562 -205.22719622 15.65140486
v 153.51216495 -210.12981236 15.19621722
v 160.77597439 -203.44282687 16.52652770
v 155.65000474 -210.55999398 15.42999875
v 159.66999531 -209.75999534 15.96000046
v 163.29243779 -207.13295043 16.81501046
v 161.37112677 -211.83176339 16.36626758
v 171.38019204 -202.17959583 17.66550727
v 117.24741012 -128.38363647 9.68012493
v 99.71557558 -143.91325414 11.67020388
v 94.96179223 -153.38216722 9.40828398
v 90.18368274 -155.95574677 8.27674009
v 83.54004472 -159.02857482 6.97943009
v 83.04338157 -162.97921538 6.51436672
v 120.61300129 -130.83179295 10.81787329
v 101.79837048 -147.70926535 11.26223709
v 99.05000031 -150.23000538 10.28000005
v 93.15999597 -155.95999360 8.86000041
v 89.95316178 -159.19026732 7.95204937
v 84.09469575 -165.07825255 6.71275938
v 123.38038534 -129.27906215 15.78786597
v 121.67065591 -133.00676644 10.84656268
v 104.90351915 -148.52353930 11.79425325
v 101.01000220 -151.44999325 10.61999984
v 93.92999858 -158.45000744 8.65999889
v 88.37261051 -162.82932460 7.42008584
v 84.48122442 -166.75174236 6.89463411
v 106.56999797 -149.10000563 12.04000041
v 93.46415102 -161.63618863 8.51526763
v 88.25667948 -166.97825491 7.07475794
v 125.65803528 -132.08328187 21.30737342
v 95.92053294 -163.52102160 8.39605741
v 90.50673991 -168.25434566 7.21161440
v 101.70999914 -160.56999564 10.47000103
v 97.29167074 -165.23629427 8.47787317
v 91.70959890 -170.58965564 7.63124181
v 128.45668197 -135.16618311 21.42740041
v 127.33000517 -141.19000733 10.76999959
v 94.23330426 -170.08647323 7.98730459
v 130.51791489 -142.23448932 12.41037343
v 104.30999845 -167.17000306 10.09000000
v 95.60797364 -175.85290968 8.05777591
v 131.69053197 -144.79470253 11.89549081
v 135.94029844 -143.23522151 21.30470239
v 136.88692451 -144.63032782 17.56607927
v 134.36779380 -148.48993719 12.09910586
v 132.24703074 -152.43919194 11.25121303
v 106.16263747 -178.06850374 9.05529410
v 116.52981490 -172.43009806 11.36094797
v 103.37402672 -186.47201359 9.30550043
v 142.04283059 -150.47134459 17.35967211
v 139.80144262 -156.97361529 12.92479411
v 108.45836252 -183.56347084 9.16811638
v 106.57990724 -188.92876804 9.50442255
v 145.48328519 -153.19558978 19.74523254
v 144.62268353 -152.95881033 18.04859936
v 138.76323402 -161.57217324 12.80048676
v 127.94807553 -171.70573771 14.18881211
v 122.49000371 -177.98000574 11.72999945
v 116.89095199 -184.36937034 10.34404896
v 110.22105068 -184.71772969 9.45111830
v 110.01599580 -189.59660828 9.51727573
v 147.50546217 -155.41803837 19.49554868
v 141.93494618 -164.13351893 13.69962376
v 131.43000007 -173.42999578 14.19000141
v 126.64608657 -179.59259450 12.12937012
v 121.21981382 -187.34394014 10.51771920
v 113.04999888 -193.59000027 10.15000511
v 135.60000062 -174.02000725 14.72000126
v 128.49999964 -182.29000270 11.95000391
v 151.85867250 -159.88579392 21.28326893
v 152.38849819 -160.99083424 19.12311278
v 149.08514917 -161.86560690 16.29758812
v 143.59000325 -170.70999742 14.41000029
v 139.56999779 -174.79000986 14.87999875
v 134.45000350 -180.61999977 13.48999981
v 128.92395258 -186.86196208 11.76944934
v 126.16999447 -190.04999101 11.52000390
v 121.26375735 -197.85432518 10.50783787
v 154.23339605 -163.07844222 19.02372204
v 151.44999325 -166.98999703 15.04999958
v 144.64241266 -172.06642032 14.69031442
v 139.63000476 -179.35000360 15.93999937
v 135.00361145 -184.95088816 13.16557918
v 129.49994206 -191.52787328 11.81682665
v 119.66157705 -199.86195862 10.36881562
v 155.68616986 -163.73269260 20.92284150
v 142.92000234 -180.64999580 16.38999954
v 138.40000331 -186.14999950 14.57000058
v 125.02825260 -200.92162490 10.97820513
v 121.98401242 -204.57263291 11.19017601
v 143.72693002 -185.67831814 16.28244296
v 132.74000585 -198.33999872 11.93999965
v 127.46392190 -205.05596697 11.87054813
v 142.38387346 -194.12669539 14.02114052
v 129.58668172 -203.75245810 11.91330235
v 126.92542374 -210.07759869 12.57880311
v 158.47724676 -178.52932215 15.30136913
v 151.48182213 -187.12237477 16.13335498
v 147.76945114 -190.52149355 15.40743839
v 143.52454245 -198.00342619 14.12171312
v 139.43989575 -202.38734782 13.38647585
v 131.71812892 -209.09197628 12.43983116
v 163.28707337 -174.17362332 22.86326513
v 161.03072464 -180.04930019 15.80667123
v 156.01006150 -187.33330071 16.05413668
v 150.91919899 -191.48340821 15.66383056
v 145.83897591 -198.71897995 14.33221437
v 141.18082821 -203.83723080 13.66752107
v 138.10005784 -207.43072033 13.60070799
v 135.90268791 -210.78723669 13.33697420
v 164.74159062 -176.43702030 22.60558866
v 165.02401233 -177.66574025 19.98741738
v 156.17065132 -188.96785378 16.10403694
v 154.02999520 -193.00000370 15.83999954
v 149.23846722 -199.10503924 14.88687471
v 143.01000535 -206.42000437 14.15999979
v 139.66277242 -206.12421632 13.99400271
v 137.77652383 -212.69890666 13.46748229
v 166.59340262 -181.00982904 23.77584018
v 167.00421274 -180.79833686 20.61382122
v 166.72940552 -182.73359537 17.84962043
v 155.86382151 -194.94527578 16.07157663
v 149.80931580 -200.87657869 15.17833211
v 145.58522403 -208.10997486 14.62953910
v 143.76331866 -211.52886748 14.49199673
v 144.02280748 -208.22182298 14.48972244
v 140.44010639 -215.78590572 13.52434326
v 167.21148789 -181.79897964 23.11988547
v 168.71678829 -183.95546079 18.76247115
v 155.69552779 -197.85413146 16.45106077
v 154.01999652 -202.61999965 16.10000059
v 150.99340677 -206.25686646 15.62384609
v 146.42852545 -212.03091741 15.01449570
v 142.64743030 -215.12067318 14.10976052
v 171.90299928 -184.25390124 23.78999814
v 168.34443808 -182.49693513 21.09696344
v 170.82777619 -185.26946008 19.18967254
v 162.36999631 -196.97999954 16.23000018
v 157.28999674 -203.30999792 15.98000526
v 149.17448163 -215.94417095 15.25336225
v 145.88214457 -218.69432926 14.65854887
v 172.93509841 -185.14275551 24.58820865
v 170.53000629 -190.88999927 16.89000055
v 161.06113791 -202.11857557 16.57523029
v 158.12107921 -206.58287406 15.90923965
v 154.71999347 -210.97999811 15.19000158
v 150.22984147 -217.27651358 14.95418325
v 175.84611475 -187.12501228 21.81366272
v 174.17395115 -190.13132155 18.26386526
v 173.19919169 -192.97836721 17.08922535
v 168.44999790 -197.19000161 17.14000106
v 165.38999975 -201.28999650 16.33000001
v 177.14677751 -188.06061149 25.24024993
v 176.07170343 -188.23865056 20.57780139
v 169.69999671 -199.09000397 17.34000072
v 165.93524814 -204.11998034 16.51656441
v 161.65000200 -209.53999460 16.35999978
v 158.62706304 -213.60085905 15.31706564
v 178.76733840 -189.04429674 24.94076639
v 178.67760360 -189.38219547 22.19142765
v 177.39999294 -192.25999713 18.79999973
v 170.91511190 -200.81350207 17.72760972
v 168.02370548 -203.81420851 16.65400900
v 164.54781592 -209.14912224 16.93742909
v 159.15797651 -215.68833292 15.37349634
v 179.37152088 -189.35164809 24.24377203
v 179.78845537 -190.30296803 22.43976854
v 178.68557572 -193.48993897 18.93255860
v 170.51543295 -204.71718907 16.92520268
v 162.94085979 -213.86583149 16.50617272
v 180.45967817 -194.21367347 19.50806007
v 177.27924883 -198.14194739 17.58210920
v 172.34000564 -205.56999743 17.15000346
v 169.34983432 -210.46741307 17.20032841
v 165.30907154 -214.65870738 17.16349646
v 184.58522856 -193.51364672 23.31747487
v 182.34848976 -194.24396753 20.69101855
v 179.26000059 -199.30000603 17.80999824
v 171.67356610 -208.99501443 16.99798182
v 168.42623055 -213.81941438 17.66241156
v 165.38280249 -217.26769209 17.15232804
v 183.46728384 -192.69588590 26.31361224
v 184.59227681 -194.35089827 22.09447138
v 182.50228465 -197.48768210 19.46442388
v 179.48000133 -201.76999271 17.59999990
v 176.54395103 -206.08204603 17.43228920
v 166.92583263 -217.12039411 17.49591902
v 183.31371248 -192.76550412 26.51651576
v 185.56554615 -194.45586205 23.06190692
v 185.06956100 -195.77562809 21.25767805
v 175.28000474 -209.86999571 17.52999797
v 172.18598723 -212.52129972 17.46942662
v 188.03000450 -193.14999878 25.65000020
v 186.11423671 -195.55297494 22.35857025
v 184.32421982 -198.65588844 19.80430633
v 181.29999936 -203.88999581 17.93999970
v 174.33999479 -213.33000064 17.61000231
v 188.71000409 -194.12000477 25.85999854
v 187.27168441 -196.31999731 22.78113924
v 184.55721438 -201.68597996 18.92468520
v 181.03003502 -205.89978993 17.62643084
v 174.73000288 -214.82999623 17.76999980
v 189.30000067 -195.17000020 26.07999928
v 188.04967403 -197.23588228 22.73275703
v 185.86930633 -203.41071486 18.94970983
v 177.02999711 -213.75000477 17.78000034
v 189.81000781 -196.24999166 26.77999996
v 188.75925243 -197.61173427 23.32399040
v 190.62000513 -197.08999991 26.84000134
v 189.86852467 -198.89284670 23.15232158
v 184.81606245 -206.56719804 18.30198616
v 181.99308217 -211.19502187 17.78240316
v 191.87000394 -197.44999707 26.84000134
v 190.84012508 -200.57529211 22.49307558
v 189.47581947 -201.88780129 20.70934698
v 186.39999628 -206.92999661 18.56999844
v 183.15733969 -211.19204164 17.89738424
v 193.21000576 -197.80999422 26.86000057
v 192.61720777 -199.47718084 23.40864949
v 191.11149013 -202.50159502 21.36391588
v 188.41087818 -206.88775182 19.14561354
v 194.63999569 -198.35999608 26.49999782
v 194.28999722 -199.50999320 23.69999699
v 192.03659892 -201.60816610 22.90947363
v 190.12089074 -205.39107919 20.11326700
v 187.64224648 -209.10352468 18.70096102
v 185.33499539 -214.24511075 18.99693720
v 192.77729094 -203.12479138 22.28105254
v 192.34246016 -206.46554232 20.63743956
v 188.86111677 -210.90807021 19.04857531
v 196.27000391 -202.41999626 23.43999967
v 193.85296106 -204.19132710 22.67177962
v 193.14247370 -207.78651536 20.52024379
v 190.84993005 -210.81008017 19.67932284
v 187.43778765 -215.97494185 19.85370740
v 194.91267204 -205.79087734 22.20187522
v 194.91852820 -207.31219649 21.74911276
v 193.21903586 -209.01632309 20.34867741
v 190.10323286 -214.98136222 19.91481707
v 188.51999938 -217.20999479 19.92999762
v 195.20181417 -206.91245794 26.71729773
v 196.71157002 -208.73874426 23.60232361
v 196.38891518 -210.97584069 21.11050487
v 193.94999743 -212.94000745 19.64999922
v 190.87000191 -217.24000573 19.86000128
v 197.76999950 -209.09999311 28.38999964
v 197.82462716 -210.35471559 24.51983280
v 197.28058577 -211.43741906 21.82336710
v 193.43000650 -217.09999442 19.78000067
v 198.56996834 -211.73535287 24.44306202
v 198.14610481 -212.50000596 22.41016924
v 197.50893116 -215.75832367 20.09340376
v 193.94709170 -219.84544396 19.93742026
v 199.10168648 -212.96302974 24.94092099
v 199.41817224 -214.57257867 24.35259335
v 198.78752530 -216.89718962 20.54371312
v 196.83000445 -219.12999451 20.33999935
v 194.56000626 -222.51999378 19.95000057
v 200.64152777 -217.21130610 25.05353279
v 199.68183339 -216.13779664 24.35291745
v 199.94184375 -217.24690497 22.16446772
v 198.07000458 -220.85000575 20.58999985
v 202.38000154 -216.38000011 29.89999950
v 200.86908340 -217.66458452 24.65876378
v 199.68491793 -221.20887041 21.36546187
v 202.36000419 -219.96000409 30.99000081
v 201.27716660 -219.31283176 23.86232466
v 201.33928955 -219.62572634 23.64041843
v 202.17411220 -225.28496385 27.94698067
v 203.58000696 -225.56999326 31.95999935
v 202.62362063 -226.64438188 27.25462615
v 202.77179778 -229.04966772 28.31152454
v 203.06374133 -229.52356935 25.75266548
v 204.23999429 -232.06999898 32.76000172
v 203.22228968 -231.54081404 28.11916173
v 202.74184644 -233.39733481 29.99779955
v 205.48999310 -237.09000647 33.03999826
v 205.59999347 -240.17000198 33.55000168
v 164.06831145 -191.37200713 15.94581082
v 159.69830751 -200.36958158 16.47872664
v 157.19121695 -206.17495477 15.83351195
v 154.56807613 -210.06089449 15.35710227
v 151.81000531 -215.07999301 15.56999981
v 148.29857647 -219.99120712 14.71896470
v 145.47102153 -224.73916411 14.43467103
v 144.75120604 -226.64247453 16.24502614
v 169.62614655 -186.33423746 17.74813794
v 166.32673144 -190.70506096 16.22253843
v 164.64287043 -196.77639008 16.27599262
v 161.02090478 -200.21760464 16.73344709
v 159.39140320 -204.34318483 16.09778032
v 156.32531047 -210.34835279 15.58789238
v 153.76681089 -213.80491555 15.12978598
v 151.04889870 -219.43448484 14.88201041
v 146.14149928 -225.09577870 14.40039836
v 169.83129084 -184.79105830 18.81746016
v 168.94569993 -188.85874748 16.85792208
v 165.59700668 -196.05164230 16.45984873
v 164.05288875 -199.96643066 16.54454321
v 156.38783574 -214.64274824 15.16604610
v 153.64134312 -218.67540479 15.16711339
v 151.15994215 -224.78008270 14.90907092
v 149.20991659 -227.99554467 14.81319871
v 171.26357555 -188.73439729 17.56577194
v 169.05248165 -194.01684403 16.87918231
v 165.26658833 -198.42705131 16.27959125
v 164.28999603 -203.53999734 16.75000228
v 161.86000407 -208.49999785 16.35999978
v 159.50000286 -213.47999573 15.59000090
v 157.70711005 -218.18394959 15.42744879
v 152.81736851 -224.03132915 15.43060876
v 149.99596775 -228.42475772 14.88568075
v 151.26565099 -231.28013313 16.81012101
v 173.03174734 -195.05080581 17.15543307
v 169.02807355 -200.38188994 17.30353758
v 166.85809195 -205.83994687 16.71956852
v 160.99072993 -217.12397039 15.97325876
v 157.57507086 -221.12151980 15.75394347
v 155.16097844 -228.39030623 15.71980864
v 176.18708313 -189.75883722 19.65405978
v 174.38335717 -195.05164027 17.11416245
v 166.15280509 -213.56904507 17.35968329
v 162.52858937 -219.91017461 16.67409204
v 160.13261676 -226.82122886 16.75190590
v 158.52366388 -234.49815810 16.36727527
v 179.37003076 -194.49996948 18.83992553
v 170.34707963 -214.62492645 17.94783585
v 166.85116291 -219.15365756 17.62594841
v 165.91611505 -222.42043912 17.54934900
v 163.75052929 -226.06776655 16.98488183
v 163.15928102 -229.93667424 16.80970006
v 159.64953601 -236.03236675 16.61765762
v 158.60152245 -234.74577069 16.39121026
v 183.40048194 -193.13471019 22.43331261
v 180.92000484 -200.87000728 17.96999946
v 174.65741932 -207.62322843 17.18324795
v 173.72195423 -215.26087821 18.00629497
v 172.19245434 -219.41442788 18.44142191
v 170.18710077 -222.67083824 18.12848821
v 163.40117157 -227.69102454 16.86691679
v 164.52637315 -234.62812603 16.62231237
v 185.84063649 -198.84943962 20.74882574
v 182.58441985 -207.46602118 17.80339144
v 179.40506339 -213.45023811 17.92591810
v 177.02920735 -218.05904806 18.37934181
v 173.92942309 -221.50243819 18.55557598
v 174.20873046 -225.18895566 18.46172102
v 169.32517290 -224.36732054 17.92144589
v 172.40457237 -230.36175966 18.18099245
v 169.71863806 -233.29088092 17.37939753
v 168.13951731 -236.58092320 16.49140567
v 167.52529144 -241.17147923 16.84229076
v 189.66913223 -200.01710951 21.79368958
v 188.45996261 -202.98382640 19.91846226
v 184.96076763 -210.19653976 18.21544953
v 181.16496503 -212.97474205 18.04641448
v 181.73116446 -219.06839311 19.33333278
v 178.90188098 -223.78806770 19.40420456
v 177.33067274 -220.70318460 18.91274005
v 177.10712552 -226.22710466 18.94524507
v 175.89636147 -229.66560721 18.56607012
v 173.95950854 -234.19447243 17.94143766
v 172.25924134 -238.73408139 16.86964743
v 170.32375932 -234.81635749 17.06675440
v 169.77997124 -241.59356952 16.79237746
v 188.35060298 -205.23183048 19.27935146
v 188.74999881 -212.09000051 19.29000020
v 185.69704890 -215.83314240 19.35356669
v 185.26069820 -220.13387084 19.51147616
v 183.13261867 -223.07334840 19.86610144
v 181.57760799 -227.28024423 19.60882172
v 181.47809803 -230.08525372 19.10418458
v 178.33386362 -235.55535078 18.17902178
v 177.10329592 -238.05670440 17.78209582
v 170.95448077 -240.30852318 16.51853696
v 173.43200743 -244.19911206 17.34305732
v 171.81999981 -248.50000441 16.78000018
v 196.14000618 -203.03998888 24.71000329
v 194.80137527 -206.16045594 21.98609337
v 194.16181743 -211.18639410 20.07103525
v 192.20401347 -213.10447156 19.51787435
v 188.96548450 -216.50584042 19.81356926
v 187.65841424 -220.90870142 20.04857175
v 187.54789233 -224.24723208 20.11457272
v 185.98592281 -228.07499766 20.07806301
v 183.48330259 -231.05627298 19.37465928
v 181.71204627 -236.17933691 18.42832752
v 181.15918338 -237.68849671 18.24670099
v 179.19291556 -242.28051305 17.79437251
v 176.35530233 -248.74216318 18.07325147
v 174.34114218 -243.39818954 17.33711921
v 176.77800357 -249.23245609 18.15202460
v 197.14358449 -211.87917888 21.39948867
v 195.03888488 -206.23768866 22.24508487
v 195.26399672 -216.45204723 19.71294917
v 190.13051689 -218.29368174 20.04569024
v 190.04112482 -224.80918467 20.38649656
v 187.82515824 -230.62302172 19.80477199
v 186.64383888 -234.62784290 19.17894185
v 185.04688144 -236.45851016 18.56804080
v 182.60563910 -242.27720499 18.10515486
v 182.16271698 -245.22061646 17.59424061
v 182.02330172 -246.43191695 17.40892604
v 199.03232157 -215.26665986 22.20881544
v 198.62259924 -216.08102322 20.95874026
v 198.72114062 -218.68830919 20.78415826
v 196.11927867 -223.77096117 20.15990391
v 193.03993881 -228.14582288 20.42040601
v 188.71495128 -229.48467731 20.23798041
v 185.29407680 -242.53652990 18.34980398
v 183.72912705 -249.84376132 17.47177728
v 183.64328146 -253.30710411 18.24842207
v 199.52544570 -219.53867376 21.26879059
v 198.95417988 -223.60588610 20.99073678
v 197.54920900 -226.62129998 20.68788372
v 195.30047476 -228.99532318 20.43876052
v 193.02728772 -236.15111411 20.00388876
v 186.21939421 -251.69479847 17.73110218
v 185.63866615 -253.76859307 18.19246635
v 201.35582983 -219.66046095 23.61670509
v 200.31163096 -227.69126296 21.87664621
v 198.12883437 -230.93494773 21.02785185
v 195.32498717 -236.78700626 20.19818686
v 192.63616204 -244.56976354 19.32804845
v 190.81485271 -249.33506548 18.70050654
v 186.88094616 -254.30563092 18.43832247
v 200.39491355 -234.50239003 21.31048590
v 199.52590764 -239.27101493 20.57215944
v 195.51199675 -243.90012026 19.71613429
v 193.29077005 -249.90634620 19.19120923
v 195.20032406 -254.68704104 18.65142211
v 188.71000409 -259.90000367 21.46999910
v 201.32762194 -233.51877928 22.15686440
v 200.89609921 -238.09492588 21.34192735
v 199.15518165 -243.81929636 20.09670064
v 196.35650516 -249.49103594 19.26988736
v 195.24993002 -254.35331464 18.64674687
v 195.32428682 -254.65089083 18.64877157
v 191.43000245 -261.04998589 20.96999995
v 203.51481438 -235.93099415 25.66095255
v 202.44094729 -238.11954260 22.92445488
v 202.59205997 -244.48883533 21.40097693
v 200.57861507 -246.90635502 19.95733380
v 196.37413323 -254.48265672 18.62169430
v 195.51701844 -254.67792153 18.64047907
v 204.16750014 -242.10837483 25.81855282
v 202.71107554 -248.38314950 20.41320130
v 199.45120811 -254.36651707 18.84858869
v 201.07159019 -259.54189897 19.39290017
v 204.50635254 -249.82389808 21.29994147
v 202.73084939 -255.25915623 19.66368780
v 202.10370421 -259.11763310 19.42831650
v 197.54999876 -266.27999544 22.08999917
v 204.56767082 -255.11968136 20.75199224
v 204.40989733 -258.52221251 20.53033002
v 203.79845798 -261.11280918 20.53097449
v 200.32000542 -266.35000110 20.36000043
v 202.53042877 -261.41470671 20.56909353
v 205.77569306 -258.46695900 21.81175537
v 204.42037284 -260.50376892 20.84836178
v 204.01269197 -261.99480891 21.32347785
v 13.05395924 170.09913921 18.10092106
v 12.91066315 174.87494648 17.91065745
v 12.78534252 185.00243127 16.65049233
v 10.63787658 205.29212058 7.29983207
v 10.78012399 206.50263131 6.48775650
v 13.45195249 165.77671468 18.07165332
v 15.80085047 172.40950465 17.76789874
v 12.26661261 205.25930822 6.57135807
v 11.34425029 203.99694145 7.58540537
v 12.21915986 183.96970630 16.94695652
v 10.76634228 188.88327479 15.05011227
v 8.21829587 172.28516936 16.42868482
v 11.07357442 177.48694122 17.36449450
v 6.78813877 200.11921227 7.36152008
v 9.30113252 204.54382896 7.47243501
v 8.10911879 206.02244139 7.08251400
v 8.47248081 182.76749551 16.20798372
v 8.03248491 184.98793244 15.62271081
v 7.94468261 189.08804655 14.17538617
v 6.52504247 193.16007197 11.59287523
v 6.84391940 197.55811989 8.47534742
v 7.37927156 171.52059078 16.39072970
v 7.03196554 175.95812678 16.37702063
v 5.34673827 206.50133491 6.79773511
v 4.98512154 180.10991812 15.51786996
v 4.88206604 184.43392217 14.77606315
v 3.44049395 194.38113272 9.91739891
v 2.64140428 170.02952099 15.77095874
v 1.80813356 190.55190682 11.31182350
v 3.45368311 207.37342536 6.08386192
v -0.83339348 198.00293446 7.73660559
v 0.33821454 206.71512187 5.93416765
v -0.08878260 187.18464673 12.07846496
v -3.38913593 207.46450126 4.65335371
v -1.75964308 191.16762280 9.23947990
v -5.07162744 205.09824157 5.07710781
v -0.58178324 186.96473539 11.97013166
v -6.53011678 208.07021856 2.65341066
v -2.27044430 168.53354871 14.60490469
v -4.60361131 187.86241114 8.91963579
v -4.89333831 206.95899427 4.70995251
v -3.89067829 181.07646704 11.93713583
v -7.77926994 204.69968021 4.45211167
v -5.82338311 191.10503793 7.84287509
v -8.21123272 207.36758411 3.31099262
v -9.08159837 207.59472251 2.23502587
v -6.21028990 166.84377193 13.09444476
v -7.08000083 182.01999366 10.63000131
v -8.06302577 163.37612271 12.87634298
v -10.22070739 198.77736270 4.61123930
v -9.88474768 206.71506226 3.11457552
v -8.84094555 171.65425420 12.40361761
v -10.41682065 187.20304966 7.91311823
v -9.72792041 207.27129281 2.67345458
v -9.85715538 166.13607109 12.12543156
v -10.48594899 178.00895870 9.37541015
v -9.05042700 160.68094969 13.18970881
v -14.29547183 189.65296447 7.36407004
v -14.33446445 194.91681457 6.26569381
v -16.58063196 206.43685758 2.22588726
v -12.91296165 168.07642579 11.36586536
v -13.22397403 170.85100710 11.17971074
v -13.79661262 183.43561888 7.93075655
v -18.97562668 206.07994497 1.56709179
v -13.40410672 157.67976642 12.30651420
v -14.13804106 162.77666390 11.11235563
v -19.53494363 188.89756501 7.55139580
v -19.21712048 197.07587361 4.95540723
v -19.55028065 205.65214753 2.45695072
v -16.62633941 165.68394005 10.26259828
v -19.53714527 193.15040112 6.34652004
v -17.92848483 156.63331747 12.14205939
v -17.50614308 161.11801565 11.12555433
v -19.04424652 169.80822384 9.65988170
v -20.23865655 183.90998244 8.16046726
v -21.69998921 204.90576327 2.96280370
v -23.22351187 205.31608164 1.66866952
v -24.16305058 205.02610505 2.06304248
v -18.61464046 155.09121120 12.26457395
v -20.56596987 159.04590487 10.86611860
v -26.48861893 203.51429284 3.22680222
v -21.91879041 152.60580182 12.44881004
v -23.51825126 160.52080691 9.51152667
v -23.12086523 156.62828088 10.90364158
v -24.05847050 164.94886577 8.56191479
v -26.54300630 168.26157272 7.44603621
v -31.22603707 202.73317397 2.17695441
v -24.94584210 147.43930101 12.56605983
v -24.55428615 151.92608535 12.04725448
v -26.33779123 159.48350728 9.47033986
v -25.61315335 145.72380483 12.71450054
v -34.16761383 201.75637305 1.89318415
v -28.20239030 154.33932841 9.98435449
v -37.24226356 200.52488148 1.26545690
v -32.44941309 153.91033888 8.69460776
v -31.54816851 141.06570184 12.41432317
v -32.68086538 148.61100912 10.33106912
v -31.79408237 157.43210912 7.68935774
v -32.98925236 152.36219764 9.26193316
v -35.71015224 160.70169210 7.35187856
v -35.41656584 163.84148598 7.75463087
v -34.09510851 147.83668518 10.21984126
v -32.38242120 139.27055895 12.52983417
v -34.25930813 142.54873991 11.39797736
v -33.45783055 149.15758371 10.07640362
v -36.51731834 154.78542447 8.13606754
v -42.54437611 197.65470922 0.83327189
v -33.90258923 138.15975189 12.12735288
v -34.94638577 144.99917626 10.49068198
v -43.81260648 192.23023951 3.29945679
v 19.60979402 137.49836385 14.45078570
v 18.65052804 138.25918734 16.31051116
v -3.57217365 132.80308247 20.85121535
v 5.03172539 135.44647396 19.06108297
v 18.63442548 142.87047088 14.13369458
v 10.59999876 146.59999311 17.85999909
v 17.73210429 148.91849458 15.43557458
v -2.14052200 144.07068491 18.18324439
v 12.78957352 147.02501893 17.69846305
v 17.92977937 150.71678162 14.52450268
v -4.55999980 144.88999546 17.72000268
v 11.27930172 148.93700182 17.56656356
v 17.54768193 151.79243684 15.31069539
v 10.43948717 151.22033656 17.94572175
v 16.95665903 152.73131430 16.10687189
v 17.67095923 153.64876390 12.83180341
v 16.02604985 153.72705460 16.67842641
v 15.73581621 156.09523654 16.68299176
v 15.13000112 157.30999410 17.19000190
v 17.48999953 158.36000443 13.70000001
v -0.29000046 153.91999483 16.90000109
v 17.28955284 159.51232612 13.94920330
v 17.04000123 160.63000262 14.55000043
v 17.35518500 162.51569986 14.53520544
v 17.29749143 163.75957429 15.31524211
v 10.95575187 162.12108731 17.52012596
v 17.73209125 165.52110016 13.74334004
v 17.79999956 166.74999893 14.15000018
v 16.82809182 166.40523076 10.33918746
v 7.87291024 164.77122903 17.16809906
v 18.09852198 167.36100614 14.39313591
v 17.03009941 168.33224893 10.20578854
v 17.31557213 168.22373867 16.51811786
v 18.32851954 168.74387860 13.32589891
v 1.50312751 164.60873187 15.51582664
v 11.02650166 167.97059774 17.57403091
v 18.07167940 170.55095732 15.85856825
v 18.81852932 170.33232749 12.69248594
v -38.97022456 153.28945220 7.88221788
v 8.20000097 168.46001148 16.89000614
v 14.37747665 169.95346546 18.11708696
v 17.03196578 171.53924704 17.14199781
v 19.02588084 171.78040743 12.80990336
v -37.15722263 157.65357018 7.52994418
v 4.74000024 168.84000599 15.88000171
v 10.61988063 170.35004497 17.41049066
v 14.46325704 171.20033503 18.12719740
v 19.17592436 173.16995561 12.83839345
v 5.25105093 170.96437514 15.76416381
v 9.37999971 171.27999663 16.76999778
v 13.16853892 171.79177701 18.02590303
v 19.03276704 174.71411824 14.11495451
v -34.59148854 161.31077707 7.12691899
v 13.52370810 173.38956892 18.08395423
v -41.42162576 160.03198922 7.64261140
v -33.99651125 162.03205287 7.04243919
v -11.70200948 168.87538135 11.84004173
v -7.21743563 167.76616871 12.66857889
v 10.76239068 173.96049201 16.99086092
v -16.99636877 167.63299704 9.96562000
v -13.88800796 167.53673553 10.90801973
v 8.10738374 173.69532585 16.15250669
v 11.80048753 175.28679967 17.50678383
v -11.32644527 170.10055482 11.88632939
v -1.57328858 172.62582481 14.50418215
v 10.08222997 176.04406178 16.91277325
v 2.63623800 174.80275035 15.08987229
v 8.52235872 175.72620511 16.41406864
v 12.07624469 176.43155158 17.79854298
v 12.53305469 178.17504704 17.89199002
v -5.26706409 174.28055406 13.13592121
v 9.51255858 177.84985900 17.11879484
v 18.46382953 180.47970533 11.28284074
v 7.94816390 179.09002304 16.27803221
v 12.25947496 180.07490039 17.63040572
v 15.54427482 180.70515990 16.89679176
v 18.29061657 181.57251179 12.86197640
v -26.24529786 173.06958139 7.29503343
v 14.56121076 185.75949967 15.77006467
v -28.12323160 175.96556246 7.86420610
v 13.13360315 186.05953455 16.21139236
v 16.96386188 186.83730066 11.00161299
v 38.92169148 74.91084188 4.05864697
v 30.76439723 105.30320555 13.15701939
v 59.07468870 -62.34106794 6.42564613
v 66.75824523 -28.54853123 14.93656263
v 46.55513167 30.66940419 2.79898476
v 30.99542484 95.73239833 28.03436108
v 45.71080208 34.94330496 28.95523049
v 42.65223071 -74.14015383 5.48296561
v 74.84534383 -97.26625681 24.43174087
v 29.30516005 -5.44377882 1.11120532
v 33.45071524 29.94167060 32.38715976
v 60.54002792 -90.94293416 18.54734682
v 34.39477459 32.96590224 1.05240790
v 66.38470292 -78.36705446 6.85108267
v 47.66532406 -3.87441111 2.97161425
v 35.04798189 -82.79965818 15.52367024
v -19.41163465 62.47609109 16.36403799
v 12.97503058 175.97287893 8.82738084
v 113.63797635 -179.64214087 9.97918844
v 1.47663313 194.30625439 9.41943657
v 36.84742376 20.32207511 35.58699414
v -42.54029319 197.63278961 1.40673365
v 14.65530228 73.47960770 30.75307235
v -3.04765906 203.48013937 5.74747706
v 125.56707859 -150.08091927 11.79040875
v 25.12891032 82.01465756 33.47951919
v -7.15709478 46.64459080 19.65245046
v 153.15268934 -192.55909324 29.14011292
v 182.18272924 -199.53054190 28.48101966
v 45.70124671 56.76206201 16.02856629
v 49.95285720 -115.68723619 17.33996719
v 17.80085079 75.05150884 31.60474077
v 52.18172446 -96.90202773 17.54467562
v 193.56092811 -210.64449847 28.19364332
v 192.86073744 -239.97825384 31.04576655
v 18.65875721 78.49620283 0.02718197
v 43.16841438 -71.03731483 5.27706277
v 38.27124834 54.13677916 17.77080819
v 4.94459551 147.72802591 6.47158781
v 26.66185237 -11.43919863 18.69577169
v -4.66300966 202.48866081 5.09606628
v 188.97165358 -241.79834127 30.53800017
v 60.03760174 -130.56145608 7.16113206
v 6.72162464 52.02468857 23.86553958
v -7.63465138 1.58514653 1.01803313
v -31.02415800 188.04834783 6.26587542
v 63.86396289 33.27657655 24.47169647
v -43.97314042 114.33333158 12.67633121
v 31.82820603 71.67932391 17.23295078
v 12.62038574 194.10462677 12.19548844
v 13.80800921 66.68642163 30.17537110
v 186.16245687 -211.82529628 29.14433554
v 46.69902101 -44.81869191 20.31857334
v 30.52927181 52.97143757 18.33006553
v 201.91162825 -248.85268509 31.02635406
v 13.85387406 5.73381875 -0.36068755
v 47.49638960 -32.91611373 5.29942429
v 72.65049964 -121.68870121 22.64006622
v 3.32910847 80.17323911 22.33950049
v 64.61584568 -17.58791693 16.19727537
v 19.71085928 11.66532841 20.27605288
v 189.69748914 -205.99375665 27.68290229
v 15.35591204 -100.64253956 7.39151333
v -29.58457917 104.10134494 20.07810771
v 16.24603383 -67.14710593 13.83048948
v 38.45071420 14.95278813 29.91157398
v 67.34915823 -65.75625390 1.27396791
v -7.60544138 200.60488582 4.57120780
v 2.58957711 183.17821622 14.16129526
v 56.36300519 37.29230911 22.79962227
v 17.74027571 15.25010820 20.64820565
v -23.88633788 113.06826025 24.32685159
v 9.40486323 49.85853285 23.75549264
v -38.68878260 75.72603226 7.75438733
v 111.65241152 -168.45786572 11.01488434
v 56.28293008 20.99542506 33.30873325
v 21.89572901 19.30571534 23.13957736
v 59.58422646 -55.91125414 5.28453803
v 19.14968528 174.33266342 12.17549015
v 64.21855092 -80.83666116 22.79186994
v 186.82791293 -250.02822280 27.05855295
v -21.98000066 87.07000315 5.90999983
v -21.80271223 73.12977314 16.82122052
v 4.06380557 58.92485380 24.62554164
v 24.46526848 49.09139127 20.34455352
v 35.34956649 13.27764429 2.07669358
v 88.70225400 -116.75456166 9.86055657
v 128.44823301 -205.38286865 21.86789550
v 39.77518529 88.32349628 24.09493364
v 37.63801977 -89.12287652 4.72896453
v 56.72059208 -117.90091544 18.84033158
v 45.57962343 14.08675872 4.28652391
v 70.83807886 -108.52702707 21.27068117
v 18.68536137 79.31657881 32.52464160
v 75.22877306 -93.98020804 25.10823682
v 51.64279044 22.73378335 37.92760521
v 37.19862923 -33.63486007 3.69673409
v -7.87073094 -6.74357265 1.15370401
v 39.16120902 33.78184140 1.24258536
v -10.68089157 152.65333652 3.75631521
v 48.05563018 -32.67365694 4.94261365
v 31.92863241 103.72545570 13.71367928
v -10.74442454 61.44314259 18.72597449
v 189.74915147 -235.38669944 31.11146949
v 9.07335710 8.55197106 -0.39789214
v 36.48945689 -117.33120680 11.59759983
v 38.50214183 -33.48490223 19.05771345
v 195.92389464 -217.40378439 29.03235331
v 93.71548891 -124.67798591 11.09712292
v 71.66806608 -99.53406453 22.63187990
v 52.59263888 -69.97434795 6.26358204
v 4.02325392 199.27801192 7.32423458
v -18.20758171 183.92595649 7.87395705
v 9.06243920 80.44936508 1.47356302
v 52.14859918 -111.04591191 6.75590103
v 30.05410545 18.72696541 28.86453085
v 33.42088312 13.85232154 2.03075889
v 48.42401296 45.18885165 7.60471728
v -41.01384431 91.01900458 11.13597583
v 4.26483899 46.63076997 23.65743369
v 39.12156448 43.81540045 15.49228840
v 27.60440111 15.48002660 1.13529945
v 37.16735169 -54.48820442 3.95050319
v 14.34513088 202.06613839 7.02898158
v 55.94116822 -53.43404785 6.65330701
v 0.07417871 206.16190135 1.40457007
v 78.11146975 -69.60859150 0.37980860
v 130.89336455 -205.13951778 12.11761124
v 26.19172260 -8.65094643 18.61756854
v 110.81510782 -148.31170440 27.53386088
v 33.23604167 -38.48123550 18.60778406
v 45.42620853 -84.52943712 17.14742184
v 39.16970640 -120.28517574 12.14287616
v -17.70394109 56.58926070 16.41883142
v 171.45024240 -207.56419003 29.78602983
v 99.72175956 -173.20598662 8.48456006
v 48.96244779 55.45198545 14.17528279
v 31.15386516 -40.78722373 2.75802799
v 61.42656133 -60.63745916 2.65261740
v 27.78820880 91.90802276 30.57467565
v 2.00474891 48.97849262 22.12659270
v 191.55062735 -241.69778824 19.27980967
v 40.29959068 -83.45986158 5.70537010
v 202.50970125 -255.55616617 30.42261302
v -7.89484661 -7.54138734 10.66163555
v 109.20948535 -157.25021064 11.79253962
v -7.30228750 21.11752145 14.10657912
v 7.13103218 117.04825610 8.93796980
v 27.74542384 15.89041017 24.93879758
v 11.27186138 197.47398794 10.02256665
v -11.89177297 0.27319169 9.04420577
v 82.21212775 -82.43170381 25.76582506
v 57.54627287 -99.34012592 7.65183242
v 53.24162915 -75.76880604 18.51303317
v -5.88363502 28.74325402 17.26906374
v 23.55688810 77.85136998 32.42079541
v 184.76082385 -213.26708794 29.60889228
v -8.39257985 44.63746399 -0.52603532
v 13.87612801 184.81963873 16.48392156
v -25.03257431 54.80507761 11.06305141
v 19.02973652 176.56257749 12.08999287
v 81.60362393 -115.50890654 9.79196280
v 6.09722687 -75.34263283 0.75629860
v -2.99571361 19.37702298 15.05368762
v 0.91437600 5.64434053 0.68215065
v 73.71838391 -107.54141957 22.73022383
v 18.16016063 54.53716218 22.24573866
v 51.67074874 23.55830744 38.08358684
v 25.44706129 27.40350179 -0.09592210
v -6.31476147 12.34140620 11.79072075
v 1.35756528 201.20720565 6.80294260
v 77.45900005 -126.20496750 23.04592356
v 48.27639461 58.98102000 9.57099348
v 34.70607102 -107.78833181 14.07547481
v -28.31619792 68.34662706 12.84966897
v -13.27259466 200.61665773 4.39557526
v 13.89721781 11.96206454 -0.69672172
v 26.27122216 -49.35972765 -0.00871984
v 79.36770469 -63.09891492 -0.18340800
v 155.67040443 -198.43396544 29.77004647
v 170.58044672 -202.16281712 28.84034626
v 13.87404278 203.16845179 6.67557493
v 52.82688141 -99.68341142 17.34859496
v 123.89566749 -205.09146154 11.39436942
v -3.48616880 174.05778170 13.98056839
v 196.93347812 -257.45454431 27.40800381
v 14.74993024 197.15815783 4.57202271
v 42.56146774 -126.16643310 12.25109398
v 61.83764711 -58.14622715 2.28792545
v 105.94943911 -115.50445855 27.00058371
v 103.63961011 -190.33518434 10.81507560
v 41.19380563 14.56172671 3.58770508
v 31.19772114 45.53772509 19.08105053
v -2.03255261 -79.83703911 2.95787584
v 82.60365576 -131.23735785 10.22061892
v -13.85407802 50.59929192 16.32157341
v -5.31060481 48.82837087 20.39261721
v 15.78523591 15.43680113 20.30490339
v -5.65362582 -73.28577340 9.60770063
v -26.81407519 77.67039537 16.16066135
v 8.63785390 31.17474355 21.80891670
v 125.71053207 -196.40713930 11.07443031
v 55.13796210 -50.19919202 24.15816858
v 55.13280258 -74.38481599 7.02297268
v 69.35604662 -97.51006961 21.84477635
v 19.80580762 9.91513021 19.71199177
v -38.44853118 200.00550151 1.83625915
v 60.16955897 38.20967674 20.30645125
v -1.95257459 107.01499879 25.55278130
v 38.22749481 89.04311061 27.41756104
v 8.64642393 -68.29117239 12.59888615
v 33.81221369 37.22007573 22.54824340
v 66.44760817 -136.05429232 20.28541639
v 158.73166919 -167.59754717 21.75190300
v 44.17745769 14.93347622 3.54527100
v 67.07900017 -110.71579158 20.63657343
v 19.05842684 14.56115860 -0.58325281
v 135.15883684 -196.21722400 12.90444564
v 23.12130108 -19.68325116 17.34671555
v -10.96713170 166.51147604 3.48980585
v 73.85618985 -101.93005204 23.16876873
v 19.40664463 116.87922478 10.94114501
v 26.79848485 -14.76637647 18.44280213
v 60.75974554 -20.86991630 7.52182165
v 0.38283327 88.25198561 5.55437570
v 49.82817918 -96.42219543 17.30770804
v -31.02253191 152.42978930 9.26180650
v 11.17601898 7.73569522 17.10562035
v 22.89233357 68.31198186 27.16710605
v 49.06557500 57.95314163 12.67303340
v 3.76017694 54.35644463 23.21694046
v -11.58101112 33.97169709 17.12216437
v 22.63645083 38.15602884 21.80695534
v 139.59269226 -193.01982224 13.50484695
v 28.87173556 29.67037447 28.54465134
v 59.14812535 37.12844104 23.78139459
v -8.80701933 52.80185118 18.99521798
v 37.15965152 -30.33955768 3.50375590
v -3.36007681 47.25003615 21.04038931
v 9.84006841 -4.24352614 14.50741757
v 1.29209261 32.41537511 20.28803527
v 48.51139709 -95.83201259 17.16978289
v -1.08853960 79.64734733 21.35386132
v 22.11146802 12.89528981 0.17783405
v 53.16408724 31.38434142 4.10883734
v -27.54466236 202.82979310 3.42045492
v 69.37143207 -131.38788939 8.07570666
v 27.65099518 -53.47491428 16.42317511
v 95.74871510 -168.61794889 21.73432335
v 21.94208466 42.07088053 19.63473856
v 53.99734154 -70.18256932 6.88783592
v 11.73595991 80.42446524 26.89282782
v 55.31293526 -120.86179852 17.98840053
v 5.78149222 200.69517195 0.75927511
v 60.35833433 18.56934465 13.45904730
v 46.57408595 -53.01123112 6.06631394
v 81.18947595 -98.21382165 26.10732615
v 81.46661520 -96.76658362 26.24328621
v 47.90998995 26.52765252 38.95022348
v 7.61316763 200.40492713 1.37724518
v 107.63528943 -195.48521936 16.88690111
v 8.28067120 136.81662083 7.25258607
v 19.86097731 -38.30462694 16.60955325
v -5.39305899 72.97251374 20.72703838
v 8.46797321 177.14098096 16.70348831
v 57.18332902 35.91948003 7.74596771
v -20.50308324 54.87960204 14.62601405
v -24.54731241 54.48877066 10.74185222
v 46.80561274 15.68612643 4.53470182
v 132.05508888 -214.37866986 13.58953770
v 30.42325005 -116.52975529 6.92614540
v 135.03193855 -214.47736025 13.38456105
v -14.51681089 35.84679961 5.95102971
v 16.95199870 -91.19750559 1.92995067
v 22.37519994 17.39881560 22.79701829
v 32.61039779 44.63900626 19.19439994
v -13.92798591 69.33031231 19.18193512
v -10.45933738 195.93285024 5.57575701
v -10.53324342 6.79301191 9.65980440
v -18.07237230 77.39175111 19.12105456
v 41.67159647 -98.14859182 15.99575393
v 20.41590586 64.24850225 27.09663846
v 7.03455647 203.41962576 6.88196300
v 203.56634259 -246.74138427 31.31107241
v 40.02436623 24.05710332 38.41307014
v 56.44400418 8.64132401 27.20143087
v 8.37364234 201.26309991 2.16153031
v 51.67565867 -29.41043675 4.04073624
v 46.29047215 27.42819674 38.88308629
v 101.86970979 -180.99521101 8.91301874
v -14.87491746 159.24330056 2.31323368
v 12.43957877 3.77675239 -0.70503552
v 46.44260928 25.51109716 39.34605792
v -2.31410307 50.47046393 20.87627538
v 75.89613646 -103.82288694 23.94923940
v 39.87356275 90.96718580 23.82312529
v 141.67328179 -162.49696910 26.69383772
v 83.59057456 -106.44142330 25.90186335
v 61.17769703 -120.81907690 20.16850375
v -41.24604538 85.42773873 9.01044533
v 5.10133291 138.57547939 6.24764571
v 76.12838596 -117.31015146 23.07696640
v 41.44187272 -70.24332136 5.05706901
v -4.92327986 115.36017060 24.98798817
v 33.60440210 -9.09177959 19.58594844
v 57.80206993 -65.71404636 7.33063323
v 25.86375736 -35.57150066 1.28463632
v 25.94719827 -88.33770454 13.51584308
v 10.21657139 78.42174917 26.57481097
v -30.35785258 67.14080274 11.20776311
v 37.20173240 -48.58703539 3.92605504
v 64.32594359 -93.57850999 19.62924562
v 49.55039173 56.45382032 11.55486051
v 61.63932756 -123.27212840 20.13149858
v 22.01487869 -43.11149940 0.50507841
v 16.96668193 10.44610422 19.19616573
v 46.26778141 55.33299223 16.16147161
v 19.76396143 75.89152455 -1.53551530
v -9.26414412 4.82248235 1.20402989
v 35.27243063 57.48218670 0.80362515
v 89.05000240 -120.38999796 26.08000115
v -5.69083402 158.18293393 14.72279523
v 48.03240672 54.99835312 15.09200688
v -8.88235029 3.57535970 1.13619736
v 20.54225653 6.39335578 19.57991719
v 57.98261240 34.26255286 30.35088629
v -43.17931086 105.81858456 12.44006585
v 54.46129665 29.76160496 4.02705558
v 8.99268594 34.61990505 22.68840559
v 60.49184129 26.74967982 30.72665073
v 11.03218179 33.98196027 22.90657908
v 14.63967189 64.39649314 29.66839075
v 11.54665928 42.01294109 23.39579724
v 30.99433891 32.65251219 28.05007622
v 4.08713426 11.17300894 15.38264472
v 14.85983841 200.84774494 7.05601973
v -1.63647137 185.38203835 12.33796868
v -18.87006499 54.77622151 15.31290356
v 91.20237827 -111.34934425 8.32610857
v -9.45406687 12.40262110 10.93622018
v 97.06869721 -146.10007405 11.14990283
v 30.43673374 47.15333134 19.24760640
v 48.44210669 -28.28738652 4.72082011
v 35.86145490 95.15102953 27.02372521
v 45.25004700 -95.19794583 16.39713347
v -34.43742916 106.53361678 17.94554852
v 14.21661489 44.58193481 21.60459943
v 69.17992979 -110.81944406 21.23253979
v -7.30232708 57.34795704 19.13893409
v -23.16873707 60.80723181 15.14167432
v 62.22217903 -15.39403014 14.14165180
v 38.96772116 63.01041692 10.83671860
v 155.36792576 -199.23862815 29.52190116
v -12.42520660 194.49873269 5.88810118
v 7.05185765 65.48797339 -4.50545875
v 63.64348531 33.30114111 25.31803399
v 11.21453848 26.55831724 21.22235857
v 49.66580123 -93.52581948 17.47554541
v 67.60627031 -119.35195327 21.50554582
v 48.43644053 15.60661942 5.33474376
v 69.24264878 -73.78060371 26.41055919
v 188.98372352 -215.72700143 29.58517894
v 25.51884577 57.37756193 -3.52497050
v -12.56894507 184.44460630 7.58756138
v 58.52117017 -111.61468178 19.17173900
v -16.33616164 172.96867073 9.09403246
v 18.40304211 29.00361642 23.78781140
v 46.31635919 -131.40305877 12.46745512
v 55.48416451 -87.62670308 18.12741905
v 29.47570011 -9.04919393 18.68007332
v 47.82521725 59.70996991 9.34859458
v 31.70160204 51.90626159 18.41445081
v 60.72390452 -101.89275444 7.94833247
v 47.69824818 32.19353035 35.74096039
v 24.36175570 69.13366169 25.42055584
v 8.88258591 160.09348631 17.33363606
v -7.72147672 114.99832571 8.48666858
v 26.54653043 -59.38026682 15.58542531
v 22.61898108 77.03404129 32.39969164
v 25.26053041 -62.69229949 15.30650258
v -40.05959630 106.82272911 14.87177145
v -14.13363125 36.54442355 13.24789040
v 183.95623565 -230.11451960 30.73931299
v 70.65730542 -66.81931764 -0.81264472
v 26.52086690 -30.66809848 1.46667752
v 10.62956639 135.03451645 19.05079931
v 61.51270494 4.30296781 15.77423327
v 40.19810632 -121.31191790 12.44001836
v 48.55551571 47.74284363 13.24405801
v 50.25265738 25.26224218 38.60222176
v 64.92403895 -138.57501745 6.30704965
v 60.01316011 24.54266697 30.71494401
v 30.84295243 -72.65570015 15.46496805
v 7.66080385 204.67904210 3.68468673
v -1.60115550 195.08360326 8.38729274
v 98.47566485 -147.16650546 25.72416514
v 13.88486661 176.99012160 17.96221733
v 142.08747447 -171.40097916 28.17250229
v 56.75481260 16.60912111 7.90909678
v -11.05831377 13.60929292 1.02332199
v 18.66625994 39.70414028 21.92947268
v 133.08076560 -210.23067832 21.60351910
v 21.93849534 20.61269805 23.65685441
v -9.98462085 -50.69725588 8.11911933
v 29.78712693 -115.78285694 7.01316074
v 60.17121673 -57.57662654 4.97386465
v 178.13451588 -222.42732346 30.91125935
v 198.51234555 -217.09561348 29.00465764
v 32.95470774 -102.09493339 3.48154083
v 31.19302541 70.96618414 17.21154712
v 98.75907004 -133.64957273 12.74757739
v 50.58220029 -39.21633214 4.88199666
v 67.13312119 -62.96579540 0.18884080
v 27.62608789 3.29252612 21.15658298
v -25.57968162 103.31378132 22.74981700
v 89.62193877 -101.38475895 4.58867243
v -6.98250998 188.33419681 7.99371488
v 93.73971075 -112.21446097 27.50713192
v 84.46764201 -88.25130761 26.43778548
v 6.49938686 140.16802609 6.49252627
v 104.69792038 -131.23720884 27.52510458
v 24.42102693 22.46730402 26.11427009
v 74.39874858 -66.19147211 -1.12302997
v 32.51209855 -56.31747842 1.97931263
v 5.54069225 51.63198337 23.50634709
v 25.16126819 68.92241538 22.45309763
v 159.89230573 -177.35086381 26.61225013
v -5.54174418 201.49645209 4.98225354
v 72.98315316 -105.41447997 22.46487141
v -8.41468759 195.00289857 5.57413045
v 5.58314985 203.11908424 6.88540656
v 177.13724077 -211.82699502 30.14344163
v 15.39428998 66.36732817 30.17418832
v -11.97869517 63.17697465 18.65206100
v 0.17490260 36.77247092 22.38751203
v 7.57181458 57.03113228 26.27382427
v 127.24888325 -145.20072937 10.27523726
v -42.34474897 96.74536437 11.10689342
v 35.16124934 98.37464988 23.69855158
v -10.85487567 -6.86779106 9.64847580
v 24.60621297 -56.46666884 15.75121097
v -9.18077119 200.60971379 4.23217937
v 11.68704312 201.72330737 7.65235955
v 14.63645883 201.53440535 6.24761404
v 52.15769261 -93.26399863 17.73878932
v 5.31664584 58.03970248 25.41651949
v -34.46812928 200.59573650 2.71289120
v -11.23924926 187.47520447 7.82045629
v 12.08574232 114.80008066 8.76232702
v 73.64128530 -98.86610508 23.74683693
v -32.28135780 176.15649104 7.13383127
v 54.75562066 -95.70300579 17.71435142
v 121.94040418 -162.84732521 28.25254947
v 4.32751561 200.23955405 7.06177112
v 172.20169306 -219.67869997 30.69457971
v 6.58005336 1.65128463 0.16283404
v 31.73140809 -113.09347302 11.31075062
v -31.93999827 85.48999578 3.86000006
v 184.42998827 -241.03723466 29.66824733
v 33.46361220 61.60637736 13.27694487
v 182.91702867 -209.78473127 29.02044542
v 87.98564970 -146.02841437 10.11627167
v 1.13121339 73.43970239 21.89115994
v -4.91684675 77.05155015 2.30900710
v 0.79318002 140.91901481 5.71889570
v 69.17566061 -90.12150019 23.22290652
v -28.27600949 89.26068991 17.59135164
v 82.21074939 -113.15011233 9.69432015
v 5.23050455 52.97694355 23.71749468
v 56.85089156 -37.34849766 26.85920335
v 26.08556300 50.77529326 19.68370378
v 36.02704033 83.25158805 5.22973761
v -2.38267565 -0.02324715 11.40528452
v -0.10380006 -15.39168879 12.45061867
v 171.30981386 -211.17171645 17.23578013
v 46.57676443 61.46444380 11.68248150
v 70.82914561 -114.98700082 9.33412835
v 10.83486807 156.86263144 7.75833195
v 71.96041942 -92.30677783 24.14903603
v -14.78229184 2.85010599 1.53119466
v 21.06169984 13.56616523 21.02455311
v 32.11444616 83.98633450 4.33281669
v -52.10536346 167.53865778 0.24195165
v 47.52558470 30.81248701 36.94259003
v 49.37784746 56.43473193 9.95413493
v 184.93135273 -254.86606359 20.80189437
v -35.69602221 200.94677806 2.30133929
v -12.62720115 202.25572586 3.75471613
v 8.83299951 16.61843807 18.51986349
v 9.89493728 53.14869806 24.36899208
v -27.37310529 200.10820031 4.19384893
v -9.99015197 -52.77786776 7.10134674
v 48.64487424 48.86886105 8.02699849
v 18.59514788 51.76740140 20.42970806
v 59.37626958 -90.38911760 18.36534962
v 54.01129276 -59.89665166 7.91032519
v 52.63892934 -22.70234935 3.28986673
v 6.44753128 46.06268182 24.32944626
v 22.35137857 58.46408755 21.11780271
v -11.30632218 122.42286652 23.90444092
v 30.30073084 21.80321701 31.00220673
v 159.79190171 -222.69946337 27.87930705
v 153.95103395 -209.45201814 29.58606556
v 67.36520678 -66.01790339 1.38457143
v 44.74818707 -43.63572598 5.47289615
v 18.72821711 45.61044648 21.05545625
v 52.36332491 -71.79713249 6.09149784
v 53.97209898 6.12178212 26.99098550
v 36.73291206 -46.23369128 18.39335635
v 67.58350879 -74.73319769 25.87079816
v 27.73212455 19.14214715 26.76922455
v 51.60923675 -40.32609612 4.81774984
v 160.35193205 -189.04206157 28.08366716
v 42.08999872 -11.54000033 22.32999913
v 41.23136401 -104.89981622 15.85404761
v 66.53192639 -91.67518467 7.40767131
v 2.36746878 19.04353313 16.79090969
v 27.86754817 -72.25313783 14.97117896
v -41.86050966 93.78852695 11.15384791
v 200.16796887 -255.40405512 29.84044142
v 56.78974465 -95.18531710 18.03216338
v -38.36232424 198.03048670 2.63126404
v 159.07642245 -190.81379473 28.38790603
v -55.82532287 167.81553626 5.24798175
v 51.88710988 -24.22706410 3.25553305
v 14.60126787 16.33457467 20.10701969
v 134.35626030 -144.87610757 13.97315692
v 63.08584660 29.47677672 27.17107348
v 200.24295151 -261.76482439 20.66130005
v 36.38507798 25.28923005 36.76922247
v 4.66836384 60.19141153 25.44938028
v 40.78010097 59.07554552 16.17377624
v 2.59707612 14.39584140 15.68820328
v 28.78082171 69.34498996 18.07234809
v 37.22021729 63.74694407 4.38349182
v 63.12621385 -87.23376691 20.13719827
v 0.14492231 196.98166847 -0.30449254
v -3.61100212 45.30138150 21.14087157
v 9.56474524 44.24797371 23.80060777
v 97.17126936 -156.90870583 9.80604440
v 47.92251065 -99.42610562 17.09283516
v 61.36962399 -58.03646147 3.95247526
v -7.16119492 48.49322513 19.75548267
v -0.53636590 79.41078395 2.90088356
v 41.77093878 -97.02584893 6.45245798
v -25.20249784 120.25161833 21.39960229
v 115.09856582 -164.06063735 27.01493911
v 2.23151757 203.45476270 6.71372656
v -14.14304879 165.11888802 2.36662966
v 35.93677655 -108.36273432 14.51558992
v 40.99349305 76.72397047 12.12288067
v 190.32372534 -245.86284161 29.79146503
v 31.11094423 -26.74484067 18.50908063
v 22.70410210 75.25748760 31.73011169
v 6.77650142 6.76668109 -0.21335279
v 25.03625676 -67.65221804 15.12623020
v 152.63286233 -231.62019253 16.40238240
v 0.30244386 9.92278475 0.35304122
v 13.62815499 39.84579816 23.11279066
v 12.03235053 197.47112691 10.10626368
v -7.15203071 8.42029322 1.02519512
v -46.56169191 149.51488376 -0.06524256
v 30.05062789 70.87831199 17.71850511
v -11.55938115 21.86883427 12.80018594
v -31.92192316 80.97926527 12.88625039
v 69.32692230 -36.72824427 13.92928977
v 23.96397851 53.66317183 18.86011474
v 53.65495384 -98.31988811 17.39597134
v 30.88318370 54.04590443 17.83452556
v 12.89953198 -55.22624031 14.43701517
v 45.11092603 5.64442575 28.11926976
v -10.29482856 -66.07805192 5.19528892
v 6.17327401 48.98740724 23.76037836
v 9.10144392 91.70462936 5.24921808
v -35.80737114 191.27932191 5.00057777
v 30.95692396 -44.08638924 2.18470581
v -10.80583408 179.67897654 8.54711980
v 77.47396082 -62.79388070 -0.61962573
v 53.79796773 6.04122737 11.57580223
v -12.61922996 -45.21939903 2.23243376
v 159.18673575 -223.99327159 16.45091921
v 59.42059681 -24.41875450 4.29499336
v 14.63857200 29.59961072 22.61190861
v 112.70288378 -178.94440889 24.19809066
v 46.77632079 59.90618840 13.97558302
v 54.06963453 34.51816738 31.43505380
v 40.82637280 -31.10787459 20.00653930
v 23.88427779 60.02170965 20.42013034
v 33.83427486 -15.99072479 1.99046149
v 56.53394759 -66.50710106 7.56440079
v 60.19890308 -131.61376119 19.13042553
v 49.92825910 -121.99056149 16.52341336
v 197.19351828 -232.26498067 31.09774739
v -19.56278645 203.10130715 3.78561928
v 12.18594424 196.02382183 11.22731715
v -45.66032439 119.29671466 10.44734009
v 53.95635590 -86.70478314 18.22570898
v 13.76950275 182.07569420 8.34295712
v 25.63657239 37.12016717 22.66405337
v -13.95160984 72.52734900 19.51397955
v 45.68556696 44.40715536 12.98820600
v 38.10513392 -2.49201292 24.20490235
v 23.70180190 -40.09189829 0.90752635
v 12.10709475 197.09216058 10.45945566
v 191.38559699 -232.49743879 31.02972545
v 13.96751404 199.14279878 4.22211690
v -46.62189633 175.06238818 5.24768978
v 42.06897318 -30.87968193 4.75023221
v 63.93780559 -7.50599848 18.95790175
v 0.26641280 182.56768584 13.83902691
v 13.23202625 203.66020501 5.19727031
v 37.28810325 -41.40578210 4.07722360
v 202.69012451 -262.58996129 24.73889664
v 76.03953034 -107.25686699 23.62818271
v 16.80376939 78.89227569 31.90023080
v 24.93443526 4.06460091 20.12306452
v 37.80769184 27.38995291 1.83585414
v 39.79270160 59.93725359 15.45885485
v 55.57044223 16.98009484 7.05143856
v 65.76158851 -70.49382478 25.75718611
v 17.80635491 64.76136297 28.79151329
v 26.80871077 68.46156716 19.38632131
v 121.85663730 -156.88247979 13.60433549
v 13.98005150 179.34362590 17.73002930
v 79.35679704 -72.80854881 1.16299395
v 83.06738734 -117.59173870 25.17822944
v 64.86388296 -112.60276288 20.49882896
v 48.58537018 59.87160653 12.57442962
v 54.80492115 -18.23646016 25.83998069
v 26.25204250 59.57021937 17.44302176
v -28.71255949 61.90166622 10.71649138
v 14.69331421 20.59256472 21.26117796
v 44.27675903 -41.73080996 5.57587855
v -9.97614954 87.56248653 6.57567848
v 168.72328520 -217.63247252 30.80885857
v -16.81902260 114.60533738 26.34959109
v 26.48535185 20.19070834 26.63570642
v 184.84269083 -243.08517575 29.44320813
v 46.20095342 -122.66374379 15.24701435
v 37.87760809 55.53551763 17.46614464
v 33.76016766 91.35902673 30.60138039
v 60.01951545 32.68049657 8.28911550
v 66.24691188 -60.14240906 0.77226851
v 53.45178768 -136.99518144 14.49021325
v 201.13018155 -250.83583593 30.74551746
v 147.02491462 -175.24272203 14.86742031
v 69.39928234 -102.38804668 8.08547996
v 56.68234453 -116.90569669 7.15149241
v 114.55360055 -170.69190741 26.13285370
v 63.04816902 -19.77816224 13.49088736
v 39.41157088 -33.74772891 3.92763875
v 15.54792095 77.38216221 31.35181963
v -5.89640997 18.52079667 13.50729074
v 35.19620374 1.55412429 24.49137904
v 19.42016929 30.93029372 24.47047643
v 40.56826979 73.78263026 5.80562791
v 121.23536319 -126.02002919 18.67313869
v 45.06786540 -113.64246905 16.03209786
v 56.27005547 -2.65478855 25.96780285
v 26.11025982 70.54694742 22.15347253
v -38.24330866 189.03942406 4.59475722
v -30.15868738 184.94920433 6.95819361
v 53.79004031 -106.77094758 7.40408991
v 177.00766027 -200.54025948 27.68241242
v 30.84417991 97.02336043 26.81334876
v 39.48579729 69.58122551 14.59501218
v 29.72965688 4.91611706 23.27118441
v 60.15163288 -11.71812415 13.10944650
v 186.38445437 -204.84961569 27.59688534
v 59.16694552 27.66090445 32.39601851
v 24.93609488 -104.85966504 2.18807999
v 31.42902628 -35.89551896 2.81872065
v 42.10079461 -18.75111274 3.66248447
v 134.70283151 -170.60172558 28.39449421
v 42.38282144 -7.75637385 0.69995056
v 64.08743560 -10.40095184 17.88506843
v 58.27840418 22.60926925 6.55771559
v -24.18000065 81.05000108 3.80999991
v 159.53762829 -220.57448328 15.99601097
v 38.74420375 13.49716354 3.21206381
v 59.96864289 -24.33617599 4.30615572
v 32.74505213 -73.21495563 15.52457921
v -55.42541668 172.71356285 4.79698926
v -3.37947905 7.23955594 0.51166670
v -0.65045647 27.97800116 18.38516816
v 7.49775907 73.89379293 25.54136515
v -18.96017045 204.51796055 3.42761097
v 3.04780505 201.20398700 6.87825121
v 9.76029132 201.39732957 3.10363178
v 25.33994988 47.77491465 -1.18826760
v -7.03328056 82.49964565 21.61369100
v 39.02608156 -7.58275297 22.62169495
v 40.18707573 30.09177931 36.58140823
v -13.55000027 143.65999401 16.49000123
v 61.60011142 -66.41418487 5.66296745
v -16.12590440 192.33486056 6.58577960
v 191.64612889 -242.52499640 31.13246709
v -13.50130141 90.32649547 7.34504312
v 28.18784490 -44.38833147 1.83660758
v 117.88358539 -142.28801429 27.81560272
v 57.51080066 -14.90003429 10.41681971
v 196.44573331 -254.35626507 29.06690165
v 112.11413145 -160.01044214 26.95114911
v 30.48366494 -81.92508668 14.80081957
v 53.02512273 -5.88314328 26.02926083
v 3.87792592 47.62205482 23.10414612
v 95.03401816 -97.05625474 25.62432550
v 6.23566890 204.90038395 3.29489377
v 32.97115117 71.97528332 17.11017266
v 12.72008847 -93.99991482 9.41857137
v 59.13583189 -106.32827878 19.09286156
v -37.31582686 166.45555198 -2.02241330
v -8.63836706 -64.56497312 9.42205172
v 31.58776462 54.43349108 17.43124798
v -1.78769941 59.10030007 -1.90509460
v -32.46001154 115.89064449 19.05302703
v -6.12929836 21.31450363 14.69417755
v 45.85266113 21.33744210 3.54984845
v 59.15691704 -19.30152066 6.72684098
v 60.55114791 -18.04288104 12.01773528
v 49.20080677 -129.81772423 4.52611363
v 37.17618436 -7.60278571 21.65745944
v 171.80263996 -211.02489531 30.29908426
v 45.59350014 -7.60470983 1.85200560
v 18.96678470 27.45395526 23.50416034
v 29.15061265 45.37793621 19.06500198
v 35.51805019 82.88975805 4.99705831
v 11.73073146 174.20534790 8.01412482
v 150.40634573 -158.59043598 19.36597377
v 59.02209878 -126.39355659 7.06091290
v 6.94843149 -37.15475276 14.15683609
v 33.36438909 30.70710227 0.69908501
v 132.40186870 -139.54749703 18.52130145
v 24.17838946 81.98480308 1.47473428
v -29.64818478 124.10496175 6.64795283
v 148.08972180 -219.10911798 24.86668341
v 30.25613539 -65.60563296 15.49324300
v 33.47007185 -35.02652422 3.51154734
v 100.11814535 -105.82742095 5.42232394
v 14.75459617 45.96896470 21.50193788
v 4.14057355 138.35053146 18.60601641
v 66.78695977 -66.59581512 1.77515496
v 43.15750673 -121.26462907 14.40341584
v 17.77593046 42.17702523 21.06626891
v 60.59978902 -16.11530408 12.81285845
v 30.48521094 31.79042041 0.39742718
v 29.79031578 -76.20982081 14.91752174
v 11.00303885 53.21968719 24.28795397
v 76.96536928 -90.28214961 5.13852946
v 4.27654991 33.38495642 21.24875784
v -3.05711525 10.16747206 12.22228725
v -41.32952541 197.99947739 2.29270197
v 181.54904246 -252.62907147 20.71424946
v 11.37912925 204.84992862 4.59714700
v -31.28417581 78.69821042 12.96093594
v 39.88218307 -35.55020317 19.27691139
v -11.73095219 31.04519099 16.27549715
v 23.45883846 7.63871148 0.60037570
v -12.46689633 58.50071087 18.03979836
v 52.43208259 24.40795861 37.69489005
v 66.89702719 -26.89748444 17.20931195
v 156.13330901 -228.14846039 15.99738747
v 1.45704905 58.16047266 22.01047912
v 90.20227194 -96.61246091 27.28402801
v 3.45106213 63.94506246 23.53559621
v 18.70332472 73.75540584 31.43955395
v 87.62259036 -163.03955019 20.22666298
v 43.68362948 -105.69465905 5.47409058
v 58.31355974 -72.31721282 7.53141707
v 188.08884919 -200.34734905 20.84766701
v 6.94224145 9.95921530 -0.23105832
v 33.60870108 46.41678929 18.70174333
v 67.03356653 -97.71046042 20.14787495
v 40.16966000 -69.29656118 4.87732748
v -19.92717199 170.55015266 9.32089519
v 63.23067844 1.29583711 21.45358175
v -1.94424449 -67.74634123 11.06141228
v 8.76737665 -19.65808682 13.81444652
v 37.34893724 56.75112829 17.01006666
v 39.14020211 -124.63562936 9.51418467
v 59.26275626 -65.69877267 6.45585964
v 101.88414901 -173.52420092 8.66222661
v 167.65740514 -198.14920425 28.29081193
v 43.15054789 -26.17609687 4.60197730
v 50.76171085 16.61817916 6.19564392
v 57.82798305 33.65797922 6.80655893
v 35.24890915 81.83258772 26.07784048
v 145.25508881 -218.69201958 23.87554571
v 21.51789889 68.23375076 28.57618034
v -1.41259574 114.20451850 8.16401187
v 26.23440325 69.72636282 20.89445852
v 14.76199273 201.37044787 6.66858302
v -13.62427138 15.68510011 9.31834895
v 38.21561113 81.50980622 20.11140063
v 23.91890623 -78.40467989 1.51565997
v 62.60734051 -106.33146018 19.85268667
v -0.40833108 -83.53217691 6.84023416
v 43.94976795 -65.42220712 4.77148965
v 28.94097567 18.39571632 27.21573226
v 49.03549328 56.61813542 13.48241884
v 31.59154207 35.25578603 24.78414588
v 11.44027803 10.01872029 -0.52159739
v 107.51158744 -170.08909583 24.52940494
v 19.71692219 51.78515241 20.11385746
v 4.22783801 78.51611078 22.58541435
v 40.48543051 74.05015826 14.24980443
v -7.25790812 66.42979383 19.71605048
v 13.63452990 183.76854062 16.90446027
v 34.26757827 65.23194164 1.20937207
v 52.48238891 35.42975709 28.16897444
v 71.99855149 -121.77689373 9.51252040
v 16.24185219 -96.16027027 2.53438903
v 182.95629323 -207.54498243 28.62798981
v 6.94955466 111.46087945 8.48819502
v 30.17286025 -41.62111133 17.94945821
v 10.00653673 11.16894279 17.51991920
v -5.25383046 134.72823799 5.65992575
v 26.86412074 83.66885036 2.77535315
v 161.09824181 -206.40559494 30.13313003
v 19.11945455 46.83631659 21.05808444
v 43.34563017 -78.48338783 5.68442186
v -30.35774454 99.63605553 18.66550930
v 33.15979615 -74.29027557 4.31615766
v 32.33225644 60.54120511 -0.36872752
v 66.71437621 -81.16456866 7.13271881
v 201.96621120 -262.84062862 23.49266969
v 14.72653076 200.06275177 5.30125154
v -2.85263942 193.06817651 8.58821720
v 7.37924874 71.26817852 26.09105222
v 32.30007738 46.30202055 0.30205408
v 124.26483631 -133.54492188 12.71119062
v 64.66954201 -115.68617821 20.70422657
v 100.34435242 -143.41400564 26.51958168
v 7.63723673 3.81057337 -0.45278756
v 63.86615336 30.22885881 23.23064953
v -12.25080248 10.42957045 9.38421767
v 54.18904498 -67.10895151 7.39665050
v 46.14877701 -25.36088414 4.85675363
v 138.57883215 -207.61294663 25.28038621
v 24.69903789 19.06881481 24.88869242
v 4.89229010 195.44492662 0.43983970
v -21.45649493 60.06667390 15.59165213
v 25.47476627 -2.05218839 19.52794939
v -28.70412543 109.51902717 21.15999348
v 38.77146542 10.01096703 28.20217051
v 119.34693158 -191.84264541 22.79130928
v 98.50455076 -100.49761832 22.83934876
v -19.41645518 179.69956994 7.66720437
v 192.51959026 -203.76369357 26.71051957
v 3.01733613 -56.08728901 12.88378239
v 29.09304760 40.90847820 19.78126355
v 46.73947766 21.94009535 38.88665512
v 192.92272627 -204.96688783 21.38782293
v -30.02034128 190.07426500 6.16097404
v 46.96385562 -106.55616224 16.75979421
v 79.87612486 -85.90674400 26.21157095
v 51.59002915 4.16475488 27.30461024
v 16.39446244 -57.67471716 14.59156536
v 10.35860460 140.95553756 8.93534534
v 3.06111109 196.52694464 9.03674960
v 35.89182347 73.59670103 17.01422967
v 73.24909419 -133.02852213 8.62122234
v 23.22017774 54.72784489 19.01419275
v 12.35184353 48.72834310 22.05079235
v 69.01965290 -58.88021365 -0.18892366
v 40.75986147 21.82796411 38.14635053
v 24.64759909 96.06348723 25.99155530
v -11.62000000 134.37999785 19.68999952
v 6.03170320 20.17122693 18.57941970
v 58.15419555 -15.40520601 11.01724990
v 30.95882013 86.02327853 32.74535388
v 55.57795241 -108.27668011 18.46602000
v -13.92413117 21.14597149 9.47932899
v 78.59556377 -67.33500212 23.55590649
v 198.86873662 -260.23706794 26.17596835
v 35.72046012 -32.77993202 3.74580291
v 62.92110682 33.26716647 26.63446218
v 28.76208536 11.74507849 24.32839014
v 48.76075312 -24.99827929 4.28549806
v 196.85027003 -230.82137108 31.03610687
v -6.28254749 77.40415633 20.87462693
v 47.35947400 -31.13027103 22.75792696
v -6.60649547 -64.41586465 1.59569620
v 145.22895217 -195.32671571 14.48713802
v 4.34360513 189.25958872 13.17103300
v 10.49885340 48.09422418 22.97459356
v 71.63508236 -85.19154787 25.47951415
v 11.66054513 194.96071339 2.57006427
v -2.69661495 206.20664954 5.53137995
v 35.69903597 -60.35187840 16.93965681
v 198.53478670 -262.45042682 22.56331034
v 46.95493355 -120.45029551 15.67898504
v 194.43123043 -235.68303883 31.09151870
v 32.78794512 -58.66076052 2.19458574
v 52.76338384 21.14135958 36.49383411
v 148.88378978 -199.91284609 29.51892093
v 78.35000753 -59.78000164 18.07999983
v 32.64519200 -40.70616886 3.24219186
v 29.76750396 86.74866706 33.02284330
v 52.80299112 1.92330219 26.94783732
v 31.16073646 -9.37072095 18.91672798
v 39.77677226 -80.51551878 5.68104675
v 11.49859186 146.05063200 9.40382667
v -1.84538984 47.65065387 21.23722807
v -15.03256336 79.14892584 20.47782019
v 69.07186657 -150.27652681 6.53613452
v 38.58997300 -103.57636958 14.91592079
v 6.34991843 134.42967832 7.41040241
v -8.44675396 125.32646954 7.08682975
v 155.06425500 -174.97822642 26.94304846
v 24.23579618 90.33174068 30.04668653
v 166.39371216 -188.76086175 27.14546211
v 90.93999863 -149.18999374 24.36999977
v -41.18916765 103.03924233 13.58025055
v -5.21867536 87.28253841 5.47931297
v 98.36944193 -106.28997535 26.63472481
v -34.15548801 132.94874132 12.64755335
v 48.68730530 58.87820572 13.30807060
v 34.71675143 -29.87424098 18.81843433
v 29.07146700 -38.11704740 1.97362434
v 10.76347753 45.87439448 -1.60797278
v 3.20658996 21.55610174 17.70441420
v 52.76136100 -111.69832200 17.81563647
v 59.33079496 -79.19055969 8.06539599
v 131.49724901 -188.36186826 27.45794319
v 92.82525629 -142.23596454 25.15364997
v 73.95091653 -82.69360662 26.16417222
v 18.32699403 56.85399845 23.88901822
v -2.18980084 149.34128523 17.30730385
v 26.39279142 77.07890868 31.16074204
v 31.52012825 22.31527492 32.06822276
v 61.02512777 24.95837212 29.40486558
v 41.37587175 -66.89065695 4.31918260
v 109.99079049 -174.47847128 24.50608648
v -39.13715109 193.57275963 3.59268161
v 77.72896439 -114.63671178 9.63159371
v 39.64266926 76.16572082 15.55960625
v 7.81995803 -53.71598527 0.07540298
v 151.20677650 -193.43787432 29.24682386
v 61.44566834 -73.97868484 7.10605597
v -34.07374397 104.63678837 17.99555682
v -0.80356828 199.54222441 6.91200467
v -7.89156090 4.06232383 1.29869510
v 65.79200178 -106.52272403 20.42191476
v 27.94828825 109.39285159 13.07803113
v 26.86200291 -94.53921765 13.68154399
v 11.40928082 7.32684461 -0.50053827
v 16.42169245 34.27245095 23.99929799
v 24.53049645 98.21273386 25.31037852
v -28.95434946 125.01686811 18.20022427
v 44.72064599 -100.66725314 16.65027626
v 30.23391217 74.68889654 -0.61052718
v 28.50389294 -14.89020791 0.89080521
v 66.39201194 -109.53487456 20.69594897
v 65.59736282 -119.05143410 21.11569047
v 63.71396035 -68.53675097 5.32475393
v -7.18214596 172.14034498 12.95652427
v 44.54028979 -93.18345040 16.32093452
v 21.56272903 -26.87846124 17.27392152
v 54.91541326 30.34772910 34.88497064
v 39.29823264 32.28270262 1.54547405
v 5.38763218 207.48023689 4.44466248
v 188.41049075 -212.23996580 29.05486152
v 84.29884911 -82.12451637 24.91530031
v -14.74594604 -11.83916070 0.51999144
v 57.25865066 31.12874366 33.24689716
v 68.68928671 -75.20996034 26.02985315
v -27.13939175 102.94768214 21.64563537
v -5.85286692 14.61730339 12.26400305
v 98.01541269 -95.96175700 16.03258960
v 29.09983695 -56.78362772 0.82493067
v 81.98378235 -120.83236128 24.82516319
v 20.42971738 67.25760549 -4.27383510
v -13.15953396 -37.63256967 4.95912647
v 31.78828955 85.36853641 32.32592344
v 18.48512888 -39.28801417 16.21516980
v 2.07775435 206.05386794 2.01348658
v 200.22390783 -243.81659925 31.27126768
v 52.21420899 -73.32193106 18.59839261
v -55.71580678 168.02912951 1.12426491
v 37.35377640 97.39654511 22.28549309
v 15.90816304 36.43456474 23.32608029
v 81.93542063 -169.66456175 15.05274232
v 50.41885376 -120.19357830 16.96281880
v 58.15875530 38.79444301 18.69537495
v 190.93091786 -221.70397639 33.11906382
v -5.73185366 194.55035031 0.33212191
v 49.68164489 -24.12812598 3.78991128
v 124.55088645 -189.22026455 11.04191504
v -30.44686280 64.57987428 9.81481839
v 77.92124897 -82.91185647 2.10735761
v 19.42982152 33.52317587 24.21517670
v 40.90316966 71.83977216 5.59318485
v 33.04691240 100.97109526 12.86063064
v 19.17812042 134.01040435 12.56654132
v 21.20225318 56.15227297 21.18486725
v 22.74292335 0.87467209 1.26287353
v 81.48162812 -155.55690229 6.91214390
v 56.20875582 -4.37590247 12.99946848
v 56.99428543 -59.41962078 23.02122675
v 30.65485694 29.45776470 30.44982813
v 1.93425710 11.19516138 14.41628858
v 26.52006596 -106.65455461 2.43473426
v 33.98756683 90.07378668 30.84641881
v 31.74770623 24.94087443 1.31055526
v 89.15440738 -104.21968997 5.34912664
v 14.48403485 -69.57511604 0.86036458
v 1.17897382 -3.22564109 11.89652085
v 5.74634969 103.45402360 23.50037172
v -14.58102465 -6.34953938 7.67687988
v 28.62015180 24.76992831 29.92607839
v -3.62276379 176.41979456 13.46604340
v -13.94363120 32.20418468 5.22609334
v -21.48103528 197.33999670 4.70731361
v 57.63048679 -15.76040126 10.00421401
v 1.09272706 177.08951235 14.72480875
v 38.88335824 21.08030021 37.18833998
v -14.11110349 173.83554578 9.57350992
v 9.30320099 5.64457756 -0.52756630
v 29.90859747 73.02765548 19.19316687
v 31.08235076 -28.57647091 2.29995581
v 37.95487806 84.55671370 6.77558361
v 3.16863647 59.95056778 23.52979966
v -45.71266100 195.00461221 1.48673635
v 29.44373712 -39.93623704 1.94364053
v -22.33518846 157.91136026 10.66431217
v 42.69497842 13.06834910 30.27597629
v 12.68910524 17.45578647 20.00786923
v 8.68756790 203.72028649 7.12526822
v -30.73858283 170.58983445 7.67848454
v 55.81286550 -123.61244112 18.41517724
v 9.30900872 72.26073742 27.51666307
v -22.27784880 101.67211294 23.84217270
v 148.50857854 -163.64102066 24.59920384
v 9.09083057 85.85938066 23.99972826
v -39.49066624 171.99634016 6.84787566
v 59.38376486 31.97374940 31.34758025
v 45.25871202 -50.60050264 5.55693498
v -9.24409926 -0.90282224 9.83651076
v 64.28047270 -90.26335925 7.48741580
v 32.59655088 94.61541474 29.00088206
v 28.30383927 82.91616291 33.15870091
v -33.48461166 109.04934257 18.59815605
v 41.98187962 -80.43459058 16.81645401
v 55.75487018 -96.97593749 17.85100438
v 59.16891247 -109.22861099 19.46296729
v 184.87095833 -254.76175547 19.14413460
v 45.66024244 22.59808965 39.14610669
v -0.82684646 -77.74738967 2.28513824
v 33.82687643 23.49548601 34.67894346
v 51.55525729 -43.86341944 23.21610972
v 10.40278655 19.25503463 19.76763830
v 6.73236419 79.38439399 1.18690019
v 51.28053576 -92.92684495 8.40252172
v 38.98316622 -76.47451013 5.40266884
v 158.61503780 -172.14274406 16.81104302
v 57.90226534 4.28715209 26.23094060
v -2.10595643 95.78033537 6.80804392
v -0.78371348 82.67848194 4.19766828
v 39.97635096 -75.73731989 16.65055752
v 59.45856497 -99.70839322 18.79197918
v 24.06121232 65.63536823 21.97671682
v 58.54557082 17.31174998 8.75223894
v 47.71903157 -21.75106853 3.60982004
v -15.42772725 43.83726045 10.93783975
v 5.28921839 -52.86739394 13.50828260
v -0.11925518 25.01329035 -1.70737156
v 65.60584903 -23.15006219 14.80284519
v 8.99864174 199.85121489 1.76094635
v 19.61672679 -45.79390958 16.02211781
v -10.47402062 4.62088734 9.72785428
v -43.25120896 95.61909735 7.72067113
v 90.73329717 -178.72643471 10.49474534
v 52.17298120 -91.17186069 17.86461286
v 48.25091362 -126.04750693 5.28857624
v -24.43337627 118.77067387 21.99466527
v 4.52263979 6.12206152 -0.02304721
v 43.55674982 51.76319182 16.99809358
v 58.06650221 -24.15665425 4.01992677
v 40.32643884 -58.24061111 4.55523562
v 38.97132725 27.50142291 1.57489150
v 13.71725369 -0.72405441 16.32464118
v 43.92005876 -76.77955925 5.81790041
v 47.61530086 38.83929923 4.63927025
v 59.65714902 -22.60678820 4.91428562
v 63.03105503 -90.19441903 19.31208000
v 32.72872046 -37.58393601 3.21636675
v 63.31518292 -84.84965563 7.82344956
v 11.50603592 44.41962391 22.84483053
v 163.63044083 -213.62660825 30.43303266
v 60.58836356 -116.01860076 19.82402243
v 2.55971705 10.54483186 0.16422328
v 37.93726861 20.40993236 36.37884557
v 13.14611267 88.17972988 3.91044654
v 0.33396546 155.39440513 16.65252075
v -10.57709195 94.10019219 8.14076699
v -39.28274289 103.95434499 14.91244324
v 10.67858748 203.08022201 7.46484520
v 36.20485216 -41.70911759 3.91873671
v 117.18074232 -124.28725511 11.32842712
v 61.26171723 -96.45895660 19.28135939
v 41.64976999 14.06427659 30.63783981
v 119.15558577 -157.96336532 13.15981708
v -23.70660566 176.55615509 7.72469398
v 56.16956204 -18.40858907 5.86849591
v 10.73846780 -40.05827010 15.02472535
v 13.48818280 -64.06112760 13.58187012
v 31.28137067 21.51788212 31.53632209
v -2.32165609 60.58273092 21.18231542
v 25.85622668 43.79846156 18.95566843
v 4.92749549 13.12543545 16.05878584
v 51.95127800 18.97184178 5.68343746
v -7.38841575 -4.29706462 10.51383931
v 0.31476558 51.45091191 21.49279602
v 17.64229685 185.21149457 10.79391781
v -35.60361639 71.50506228 9.23349895
v -8.58416967 202.68324018 4.06743679
v 168.42906177 -231.33054376 28.11466902
v 55.91351539 33.97163376 5.80933876
v 29.47448939 -36.18207574 18.26699078
v 191.10624492 -220.34150362 29.54754420
v 15.01650643 195.46225667 4.88418061
v 31.11246228 19.28458549 1.54813158
v 10.69351099 30.51291779 22.32609503
v 4.19470901 48.76961932 22.88988419
v 25.24739690 -46.31087184 0.50860905
v -30.72886728 76.65887475 13.24067172
v 33.39510784 6.59898482 25.15369095
v 60.36107615 -66.27498567 23.75411615
v 1.68554508 89.82157707 22.96180837
v 45.56852207 54.34469879 4.53831023
v 38.61012310 -51.80650204 18.01879518
v -25.18230490 55.86581677 12.16935832
v -33.10925514 173.20576310 -1.10834732
v 58.92265216 32.57249296 7.22260680
v -7.81597290 2.95507885 10.31164173
v 160.97863019 -200.60862601 29.73891050
v 88.40954304 -87.83644438 25.89662932
v 97.78344631 -159.11611915 9.44604725
v 98.73862565 -160.37450731 24.31463450
v 9.33089014 196.57908380 9.96579323
v 40.92436284 76.29193366 8.62191338
v -1.41435105 161.95610166 15.45014884
v 56.61961064 -75.14192909 7.25254510
v 35.51143035 -105.94619066 14.61912133
v 70.03418356 -63.16724420 -1.07752858
v 75.83662868 -88.57414871 5.04117878
v 64.07178938 -80.72283864 7.47644901
v 154.94266152 -168.80895197 25.76070838
v 145.43612301 -188.23033571 29.33136933
v 32.44239092 70.68756968 16.97737724
v 195.85870206 -214.37646449 19.88376677
v 47.60852829 -24.74193461 4.46660211
v 202.40308344 -243.19109321 31.35455400
v 24.08830822 76.44058764 31.49656206
v -7.30200438 -74.93112236 3.29445791
v -21.32095583 203.37364078 3.90495430
v 38.56709972 94.12299842 24.77512881
v 20.98029666 11.11354493 0.05044910
v 8.85223597 4.80330130 15.48874937
v 9.86869633 113.97466063 22.19021879
v 61.55218929 -59.65986848 3.65754426
v 0.07421698 2.78928760 0.50372462
v 24.91473034 52.92852968 19.03826930
v 84.45562422 -96.99817747 26.66491643
v 60.19844115 -114.10921067 19.81417648
v 2.82571418 136.11543179 19.30836588
v 15.56938514 197.92374969 7.44649069
v -18.24395545 189.38452005 7.23087229
v 54.02847379 -136.81571186 4.12544282
v 64.66672570 -110.87489128 20.37429623
v 36.26847267 -31.56163543 18.80803518
v 126.42183900 -205.61155677 20.70806921
v 74.85502958 -54.81882766 2.42961687
v 65.42728096 -81.20953292 7.46007403
v 192.75586307 -246.20980024 30.07357940
v 58.11458081 -53.26224491 5.88069111
v -10.48302092 103.44588012 26.20794252
v 53.24272439 -68.24632734 6.94478583
v -5.48284641 -13.35689891 11.07222307
v 29.88536656 -97.72457927 14.07743059
v 19.32019554 72.24637270 -3.60865030
v 52.87209898 -107.40356147 17.92607270
v 55.03401160 -18.93970557 5.44093270
v 187.77014315 -255.89680672 19.85130273
v 30.89267388 -70.41399181 15.58301505
v 199.92259145 -257.44980574 19.04924028
v 57.25014582 5.08930162 26.57222003
v 79.19572294 -123.58795851 9.66180395
v -2.76081776 91.54663980 23.70027080
v 194.73911822 -245.04931271 30.73741309
v 60.95730886 -92.57724881 18.98522861
v 43.96580532 -128.97868454 11.60666253
v -0.80886565 103.66966575 7.46489735
v 74.83747602 -62.72925436 -0.96239365
v 59.22685191 -95.76436877 18.64730939
v 51.93698779 17.24039763 6.28409162
v -15.61317034 199.68521595 4.54505160
v 30.91428056 22.95242250 31.66962415
v 15.74447006 -14.59308621 -0.74532453
v -12.31781952 124.18100983 22.77966961
v 45.12871057 -64.49402124 4.95563773
v 69.19158995 -37.07717732 5.76694077
v -17.68931746 63.48731369 17.14528538
v 14.56579939 31.57788143 23.51845428
v 74.82950389 -59.03850496 -0.32228939
v 60.75362861 17.18265750 14.99644946
v -9.86286812 36.68431193 18.80714856
v 18.90577562 38.65647316 22.56380022
v -13.53956480 105.38336635 25.98962002
v 18.94171722 31.92201629 24.30405281
v 114.46671188 -166.21635854 11.41831558
v 28.26430835 60.36940590 16.17745124
v 14.28852975 168.30994189 18.08752678
v 66.00777060 -108.28483850 20.67798562
v 158.22550654 -210.66510677 15.48150927
v 13.58632371 0.64132857 -0.51981094
v 47.26329818 61.41263619 11.21589169
v 60.19040942 18.36324856 24.31522682
v 76.04565471 -110.05229503 23.59223180
v 162.45408356 -177.38558352 26.23238973
v -10.33512969 28.13288011 16.03535749
v 33.13610330 38.15921769 22.10536599
v 26.92122012 6.06167363 21.73154987
v 9.45271086 36.79762408 23.97332899
v 17.87155867 37.90869936 22.84246683
v 56.33934587 -70.03367692 7.49584381
v 16.40756615 185.73974073 14.05223832
v 16.37745835 9.93892271 -0.45914974
v 182.31850863 -240.22713304 29.33237888
v 16.27867855 160.83207726 10.36791038
v 5.16017200 11.70658320 -0.13353549
v 55.32575026 -112.18243092 18.53089407
v 8.59799422 202.12233067 7.06846220
v 64.32652473 -15.07716347 19.43312027
v 41.90066829 -100.40000826 16.21466503
v 7.99849723 -86.55455709 10.04018169
v 51.00818351 -95.60678899 17.46459119
v -7.71173881 17.30130613 12.43336871
v 0.42651268 117.23767221 22.54568599
v 136.99267805 -190.66996872 28.57638150
v 27.32841298 -18.96822453 18.31856743
v 58.17656964 -83.19221437 18.87672767
v 22.35230431 -52.04783380 15.75622521
v 118.77662688 -124.36901033 21.05250768
v 26.40825324 39.83576596 20.14758624
v -18.33022758 112.81391978 8.43094848
v 19.20109056 175.55719614 12.95377407
v 38.28635439 71.42437994 15.85828140
v 1.44923187 41.50273278 23.52722920
v 34.00006518 -87.16603369 15.33121150
v 22.38273062 56.58089742 20.07503994
v 2.02831021 34.98006985 21.71679959
v 115.92592299 -159.87101197 12.88763713
v 40.86433724 26.59111284 38.51708770
v 48.92224818 -90.92220664 17.54964516
v 35.77749431 -95.78830004 15.65179229
v 204.27922904 -249.70124662 31.00371547
v 45.73300853 -17.45267771 23.05113152
v 47.90594429 13.66098691 30.92502058
v 66.55748188 -25.86816438 16.42848738
v -12.62687799 33.09746087 15.91346227
v 44.51111704 -128.32428515 3.83988814
v 31.85495362 -5.25550079 20.47691308
v 48.75464365 -107.40599781 17.06672274
v 53.50369588 22.69720659 36.74985841
v 68.01009178 -39.35932741 2.65084719
v 67.49763340 -71.70656323 26.22618526
v 23.16709794 6.68507116 0.59193349
v 63.38927150 -24.72048253 7.97731802
v -15.56431409 -8.33947491 6.42150035
v 35.64404696 79.07803357 2.75170826
v 1.02446054 120.14242262 21.68812975
v -30.18607385 133.64295661 14.28829879
v 29.88423780 39.18809071 21.22766152
v -53.14630270 159.86008942 1.61989161
v 32.14849532 -105.70827872 13.75436317
v -3.73374787 59.72022563 20.89844458
v 61.36411056 -22.84575813 5.93488850
v 61.51974201 -5.20657515 15.16399812
v -17.90820062 202.44278014 3.60726379
v 22.66507596 87.34842390 32.28552267
v 9.71664488 55.58720976 25.87342821
v 154.92708981 -203.46362889 29.99223769
v 42.19089821 -101.93714499 16.22592285
v -0.72756305 57.21969903 21.46579511
v 1.18060876 185.83475053 13.00971117
v 37.19400987 94.15765107 26.65973827
v -1.48737465 74.71891493 1.15270459
v 26.22342855 -38.89236227 17.38573983
v 104.74218428 -137.92578876 12.42358331
v 23.65217172 58.49906057 19.43003945
v 107.72882402 -145.67032456 27.38903649
v 110.61461270 -166.45821929 11.01322938
v -11.74009684 42.20812023 17.51727238
v 26.04398318 7.78424367 0.54260599
v -37.30119020 92.09635109 12.92165183
v 11.26357634 101.00296140 24.24902283
v -5.71868615 -67.45976955 1.04635640
v 25.00185184 -11.21837553 18.48549768
v -8.27893801 111.08822376 9.31337941
v -16.54513553 78.88364047 5.22123883
v 186.37928367 -243.59662831 29.69020233
v 39.84779119 70.67646831 4.04327223
v -14.72047716 85.92899889 21.45489678
v 30.50980158 -38.49193081 2.48785131
v -18.28713343 106.69212788 8.09078198
v 0.66836050 7.49198860 0.59874018
v 14.64031171 53.23524773 22.54502848
v 26.16452426 54.59051579 18.32493953
v 129.60368395 -212.65058219 13.10656779
v -18.82718131 99.61524606 24.12333898
v 39.23328966 -4.11818596 23.76979403
v -8.68047401 128.22730839 22.09028602
v 65.38850069 -129.75497544 20.88154666
v 10.11567935 157.14223683 17.75804348
v 25.56180209 10.98184753 1.06670661
v 14.43865802 17.72148162 20.50195821
v 108.79393667 -160.62988341 26.23515204
v 77.79482007 -155.28428555 19.76662688
v 50.47004670 -110.01463979 17.33414270
v 32.63030201 58.26628953 -0.74759143
v 40.49280658 76.90867037 13.78984749
v -10.30404959 50.74480921 18.35285313
v 15.05653467 -56.68447167 -0.24496263
v 6.33138372 -31.63282573 13.88878934
v 80.48739284 -95.14699876 26.18329786
v -23.76016974 186.75926328 7.77301611
v 59.08947438 28.92250754 6.66345749
v 41.11921042 -24.03753623 3.89087712
v -14.75002244 3.97997769 1.65449339
v -14.09697998 47.43836448 15.62166400
v 31.90610185 83.04337412 3.82397627
v 62.74680793 31.26605600 27.70401910
v 87.38414943 -112.22710460 8.81612953
v 32.58373961 22.40854502 33.19768608
v 114.83961344 -119.12407726 18.96516420
v -24.79849197 78.40007544 16.42796025
v 21.96207829 53.19340527 19.57073249
v 167.16128588 -196.17190957 16.80871844
v 59.61704999 30.95269389 7.39031145
v -27.98436768 137.14979589 3.75384511
v 59.27805603 24.94920231 7.75442692
v 8.77712574 48.66020009 24.03174154
v 124.46264923 -181.00388348 26.90650709
v 32.25098550 -48.41628298 17.58473739
v 10.38106531 9.29814577 16.91576280
v 157.68592060 -205.73709905 30.15500307
v 145.30880749 -188.37131560 15.90704173
v 5.04732830 63.45583498 25.66273324
v 27.30037272 69.80169564 19.52179521
v 10.86323336 59.80912969 28.06023881
v 63.85694444 29.75605614 25.02574027
v 186.25120819 -248.70429933 27.77445130
v -14.41192348 21.32452838 5.84658096
v 62.28420138 29.61238287 17.05694757
v 32.45715424 33.16505626 28.12047303
v 163.70622814 -175.95900595 19.44834366
v 107.27488250 -132.20342994 27.46895701
v -20.34219168 77.89447159 18.17940548
v 67.59069860 -116.13491178 21.44341357
v 50.07473752 -26.21482871 3.98883969
v 61.98417023 -109.06215757 19.91788484
v 30.65788187 -95.82651407 3.41658597
v 120.29920518 -137.12571561 9.83769074
v -1.09521404 93.56277436 6.65323203
v 184.17865038 -247.23277986 27.61244774
v -6.41959440 176.14091933 11.75837126
v -12.17789669 177.53125727 8.57020356
v 61.17088720 -126.54209137 19.70751397
v 40.78914598 32.08056092 1.59205077
v 43.23319346 -131.15935028 6.70308853
v 41.28843173 -106.80581629 16.08225144
v 109.30313170 -196.94459438 17.20318571
v 53.16862464 -2.26267776 26.32948942
v 46.17194086 -80.14779538 6.13752939
v 25.20141192 -111.35900766 5.66837238
v 45.23982480 -131.30863011 11.31301373
v 159.75415707 -195.46663761 29.01786752
v -20.39166912 114.05870318 25.63299984
v 47.16713354 -5.74092846 25.03972501
v 56.79239705 -91.00294858 18.13266799
v -13.28735333 -22.54445478 5.81869064
v -34.29547325 177.93753743 6.49545807
v -10.33738535 -68.82318854 5.33066969
v 32.68168867 -97.10027277 15.03390074
v 28.89257856 64.48908150 -1.78750185
v 89.56203610 -94.17568892 27.28326805
v 15.41499048 12.63874955 19.52772588
v 51.53759941 -22.47016132 25.04196204
v 0.96889649 27.30321884 18.77066493
v 61.53321639 9.40307137 22.88713306
v 36.19572893 23.51178043 36.48406267
v 60.98715961 35.81256419 11.93626784
v 28.05677801 -65.39259106 15.34690522
v 75.62785596 -82.14177936 26.41044557
v -20.44415846 199.26819205 4.30597411
v 18.73882487 17.27284305 21.27185836
v 35.99603102 -40.46134651 4.04113298
v 93.71781349 -109.54206437 27.63112448
v 26.37016773 89.09863234 32.24297613
v 56.54202774 -72.23658264 7.41572492
v 12.56731991 38.05921227 23.87882210
v 29.32707407 90.33191204 31.93213418
v 56.12478033 -110.97916216 18.69364083
v 24.33004789 6.98318565 20.62637918
v -0.70742721 7.06162024 0.71339909
v 147.88673818 -176.52879655 27.54553966
v 93.05247664 -105.10392487 5.30757289
v 25.47533624 41.94113612 19.10387911
v 20.32835409 38.98384795 21.75921574
v -23.56312796 202.78236270 3.98834376
v 39.47725147 58.82843584 16.32153802
v 29.35444564 59.75586176 15.64004831
v 136.04298234 -162.78463602 28.49740721
v 58.16177651 -70.26241720 7.56938709
v 4.04700730 202.17256248 6.81829499
v 25.21469817 17.85416156 0.42976870
v -13.95603176 4.91219107 8.00546631
v -12.82662898 91.77699685 22.76451141
v 1.44857948 70.73862851 22.32677490
v 1.15935772 -79.43451405 2.31054239
v 16.76459238 30.67783080 23.98801968
v 60.99981070 7.51053914 23.80127460
v -5.61255077 -41.80364311 10.30568685
v 8.89043510 172.87459970 7.22872885
v 31.63288161 83.34618807 31.82918578
v 191.47270918 -202.10483670 26.16805583
v -15.78262262 3.96872917 2.80988938
v 41.07882082 -4.65977471 24.09660630
v 61.26623973 -17.51098223 24.26106855
v 50.06382242 -86.20715141 7.29078287
v 27.03205869 -7.45914085 18.93952303
v 28.25465985 42.74103418 19.12625134
v 56.23388663 14.83284123 28.05127203
v 58.69277939 -70.55775076 21.26470581
v 7.80837843 -13.56627699 -0.26402358
v 62.14754656 -133.89155269 6.39566686
v 2.62049492 177.41160095 15.22510219
v -2.24117120 63.57471645 21.17621340
v -28.76546234 128.62184644 5.27858548
v 20.86901851 -82.77961612 13.21628317
v 10.73362492 -49.01732132 14.50080052
v 52.96323076 33.58529136 33.21459517
v 140.50599933 -188.27241659 14.85509239
v 68.68462265 -107.38922656 21.05651610
v 201.90675557 -237.00505495 30.96053936
v 16.07524604 41.72908515 21.45273052
v -13.84860743 33.04309398 13.08952644
v -46.30563036 192.29842722 2.28945422
v 118.57402325 -166.73521698 27.39057317
v 34.18662772 18.60123314 31.17509373
v -1.27601146 74.02908057 21.18642628
v 28.53627130 96.78582102 26.01518109
v 4.65050898 5.33451280 13.96815386
v 18.79842021 63.29312921 27.70695835
v 133.41964781 -143.75714958 13.77914846
v 45.22829130 26.26143768 3.59160267
v 62.18111143 -18.11336912 13.19819596
v -3.71661806 110.47650129 25.81373230
v 149.26764369 -185.31854451 16.32837020
v 166.91622138 -239.81788754 22.90830202
v 74.98215884 -90.48191458 25.66014789
v 204.49638367 -250.53378940 30.89616261
v 15.66351205 46.57544941 -1.62460271
v 82.13555068 -140.32444358 8.99669807
v -13.54968268 28.68952416 12.66710088
v 63.97730857 -66.04556739 3.88309080
v 162.19890118 -218.57354045 16.46787114
v 46.65808752 -23.60307053 4.34817374
v -42.70111769 166.58884287 6.51096273
v -5.16801467 -1.76653755 10.64507570
v 6.41046558 59.84411761 26.62351914
v 55.45366555 -16.95277914 5.96828666
v 44.92338374 34.41182151 31.54148534
v 7.89600518 53.69091406 24.61779863
v 15.77814110 193.68204474 6.05707429
v 140.50537348 -149.78435636 23.64291064
v -33.07997808 96.34266049 16.32531546
v 42.20756143 -55.81136420 18.10901240
v 63.47081810 -64.84606117 4.13319049
v 48.08063433 -134.23451781 11.68989576
v 160.23749113 -237.88605630 18.40846799
v 77.57793367 -60.53891405 -0.30609814
v -8.15269817 198.53943586 4.82332334
v -7.36758299 -17.72164367 9.70396306
v 31.94619715 15.96497186 28.46474573
v 60.60133502 31.45906329 30.53936362
v 47.35619575 -93.55168045 17.00558700
v 31.08892217 -33.77786651 2.78789201
v 37.34742105 14.37778398 2.72698118
v 48.31797630 59.93704498 12.12527789
v -13.81280646 204.28547263 3.49818240
v 160.44001281 -182.79381096 27.22618729
v 71.97947055 -62.82866746 -1.32286316
v 38.57815638 91.02338552 11.37992833
v 20.83948627 114.78707939 20.28675191
v 21.22113854 -54.76149917 15.13257064
v 37.58073226 63.40967864 11.07642800
v 26.90000087 -33.00999850 1.61000004
v 68.89313459 -84.31655169 24.42363277
v 62.28391826 28.29016186 28.20956521
v -47.69303277 193.27715039 1.49696600
v 24.98578839 58.16905946 17.99236611
v 58.42227116 -14.45305534 11.66775543
v -4.89940215 180.08859456 11.45429257
v 35.14835611 -104.54861075 14.58501164
v 90.59541672 -129.56756353 25.92091635
v 78.03727686 -150.10145307 7.04335049
v 43.56808215 -35.70931032 5.27009135
v 37.54556179 -21.04999870 2.97292368
v 1.05353398 175.02559721 14.91438318
v 141.69624448 -183.45315754 28.93722244
v 155.80257773 -197.66977429 29.88186292
v 43.58548671 -10.04265342 22.94918336
v 64.14941698 -58.43527243 1.39092817
v 143.62989366 -201.84512436 14.17048089
v 38.83454204 79.41909134 6.85593160
v -11.19966712 38.95361349 18.09262671
v 46.89580202 -123.05675447 5.54697774
v 63.22309375 -9.01299063 21.51632868
v 49.78258535 23.70863035 38.78057748
v 19.81247962 123.89303744 19.24814098
v -26.44866146 112.64533550 23.04363623
v 58.03399161 36.33092344 25.05336329
v 9.21506342 205.37416637 4.33905283
v 10.28846297 38.15800697 24.21011962
v -25.55915155 63.29594553 1.65811495
v -2.03205575 57.77771026 21.30649611
v 74.99206811 -161.53059900 7.62746762
v 63.14925104 -127.67691910 20.49255744
v 46.35461047 -2.27735075 25.71850456
v 37.38548979 -107.18332976 15.27934801
v 42.90973768 -64.27345425 4.37925756
v 83.98140967 -103.64284366 26.21827647
v -27.01126598 155.63374758 10.33489313
v 24.50704761 63.95684183 21.20581083
v 16.40612818 -78.68152112 12.91620638
v 41.34844616 74.57488775 8.06233007
v 16.62515849 63.24068457 28.71471643
v 66.06717408 -61.86636537 26.95629746
v -0.58037514 -73.65205139 10.51417086
v 12.01948989 148.39541912 9.08150990
v 64.51942772 -79.25522327 7.36726215
v -34.91624445 170.98869383 7.50433328
v 79.96691018 -102.65384614 25.26468597
v 83.92933756 -170.89757323 8.93480703
v 196.13580406 -236.31075025 31.24516644
v 128.74455750 -138.64584267 12.82123663
v 73.61900061 -123.67222458 22.72445709
v 24.73545261 70.28313726 25.83636343
v 15.68687335 93.31288934 6.16002828
v 21.61972038 54.04268950 19.93797533
v -36.37915477 143.30378175 9.93584841
v -11.03681233 182.46220052 0.55470632
v -36.36306524 107.55211115 7.75463460
v 40.32456875 -127.60561705 7.84432516
v 77.98643410 -74.34491813 1.63833122
v 36.94700450 -110.46196520 14.32042290
v 19.72052082 35.24478152 23.88863079
v 38.54889423 96.32057697 19.91275139
v 197.06338644 -246.62570655 30.35443835
v 62.63668090 -96.78100795 19.31159943
v -22.36535028 66.09858572 16.07180759
v -7.65308086 -75.61852783 7.11824652
v 11.87348925 57.31831864 26.79099143
v 38.86794299 -108.23417455 15.62741399
v 15.03734477 68.78207624 30.45080416
v 49.76283759 48.43974859 9.90308635
v 71.35415077 -60.42525917 25.93016811
v 144.95027065 -210.08172631 27.10875683
v 31.08940087 -90.33014625 14.73815273
v -29.13640440 62.63636053 10.28671488
v 51.70069635 -19.75855418 4.00818558
v 55.80148101 18.80346611 6.14563376
v 17.16224290 81.72498643 1.37277320
v 13.95886857 34.39094871 23.86846580
v 21.54428884 48.45095798 20.71073838
v 57.12787807 -124.68689680 19.01168376
v 69.93917376 -107.62495548 21.00747265
v 34.27538648 9.74498969 1.65209698
v 53.98489535 17.88040437 6.07347023
v 39.93881866 18.99799146 36.14234552
v 203.52767408 -242.51368642 30.71752749
v 44.54673082 -44.67845708 19.44206655
v 7.28102634 37.75876015 24.15726893
v 48.50983620 -63.30718845 18.38071831
v -10.34925319 52.34086514 18.53977889
v -26.40858479 57.62785673 11.83883846
v 44.38851774 -47.15656862 19.11648922
v 134.65832174 -192.91396439 27.89321728
v 6.62434567 -87.49442548 3.26177152
v 29.44384888 -35.12015939 2.38777697
v -1.01062190 22.20369503 16.81561582
v 11.96821779 13.86109367 18.82645302
v 34.86789763 94.28177029 7.98995607
v 58.87853727 -84.32481438 7.69865559
v 35.28957814 -55.39768562 17.52170920
v 135.55599749 -153.64302695 12.09422480
v -11.60200126 101.73315555 8.16675182
v 12.17827480 30.50615266 22.47114666
v 10.95021237 96.42368555 7.18921050
v -23.70081097 63.35873902 15.15031885
v 191.35437906 -227.13537514 30.83372302
v 11.16116624 -45.51538453 14.95661773
v 61.98090315 30.00923060 29.14322540
v 15.90827294 195.68350911 6.36657840
v 88.00427616 -122.41433561 10.84053796
v 168.70070994 -206.66345954 29.79001962
v 29.15793844 99.14820641 24.97311495
v 24.71187338 83.25685561 2.24332348
v 4.36653895 62.50424683 25.15904792
v 24.93424527 93.68650615 26.59018524
v 59.84853208 0.19528923 25.09963699
v 1.04029884 79.96556163 2.89327698
v 47.03400657 -35.31225398 22.03102782
v 52.00406164 35.79037264 25.24078265
v 20.66364326 -1.33450190 0.24456024
v 22.54181914 64.20466304 23.97695556
v 71.76948339 -112.85609752 21.89127542
v -11.30951103 35.02040356 17.62438193
v 12.58847769 41.52434692 22.87133969
v 34.95786339 97.27530181 11.06194500
v 29.78990413 -18.62600073 18.75148341
v 73.04987311 -137.11060584 21.67511359
v 195.62146068 -251.68764591 29.64698151
v -4.57349326 77.40290463 20.94556950
v 204.09789681 -248.22032452 31.16385266
v 71.33483887 -55.91659620 0.21181285
v 71.46973908 -44.55858842 20.39537579
v 3.59037914 86.88995242 22.78567106
v 199.12779331 -256.78139925 28.60104106
v 46.65930197 -62.71235645 5.86010190
v 55.38802966 -53.15328017 23.58268015
v 57.61354417 -17.15712436 7.41695939
v 96.69909626 -141.05370641 25.94771795
v 197.13358581 -216.52023494 28.92420441
v 170.62841356 -220.83538771 30.78694828
v 3.01057054 33.69836882 21.16932347
v -23.72786403 56.23530969 13.40291090
v -23.38810451 69.33170557 16.17527008
v 40.30083492 -56.56006932 4.58116410
v 48.83033410 24.76313524 39.00536150
v -8.78547784 189.58693743 7.59124756
v 52.93486640 -25.75745434 3.20576783
v 56.18070811 -22.00653777 4.55283001
v -12.59867474 -6.43625297 8.93217698
v 1.99121772 116.83543772 22.51232602
v 16.07202552 45.45334354 21.28572762
v -6.97445124 25.47089010 15.72061889
v -1.55197398 80.60980588 3.51011963
v 73.59346747 -112.09940165 22.52113074
v 53.08202654 -116.22294784 18.03963259
v 33.86180475 18.78121682 1.93151075
v -22.06688747 181.72205985 8.18107836
v -3.45927943 30.97480908 18.44209246
v 17.22783037 162.93580830 12.34035753
v 8.59699678 59.87195671 27.61565521
v 105.67999631 -150.06999671 26.77999996
v 121.06642127 -173.96531999 12.30402384
v 45.37795857 26.47842467 39.22527656
v -29.03985605 76.15754008 14.92460072
v 94.44639832 -92.76299924 20.23563161
v 31.19245172 17.72437245 1.77182863
v 17.58950576 -83.60172808 1.03851897
v -5.09022037 84.16157961 22.22439088
v 4.44356119 -28.77848037 13.16037960
v 36.61212325 93.13643724 27.92136371
v 24.79067259 -107.09338635 10.14471520
v 23.82812649 67.23749638 23.69763143
v 61.92803755 -26.40127577 4.44454048
v 10.87509003 32.28173777 22.61154912
v 1.82972429 62.11070716 22.28750288
v -31.37797117 181.40192330 6.76972931
v 56.37814105 -135.41994989 17.24060252
v 31.84236214 34.74334255 0.65512944
v 112.21911758 -158.81662071 12.29063515
v 61.20009720 -69.24304366 6.56902464
v 31.82555735 78.71349901 27.74104662
v 49.34043810 -47.21314088 6.41475897
v 57.55667016 1.59115647 26.11533739
v 45.88066041 -57.92526528 18.31739210
v -41.78868607 171.94099724 5.95037593
v 37.58086264 11.62551250 28.20751257
v 166.84710979 -210.49442887 17.35729165
v -20.89473233 178.75248194 7.78564159
v 40.85456580 -76.86150074 5.44467336
v 4.30190982 52.24842951 23.31713587
v 28.09906937 -49.22556877 0.59276359
v 130.32709062 -137.27006316 18.98329146
v -37.85629570 76.80051029 9.48940869
v 163.12848032 -216.40159190 16.86183736
v 36.44234687 92.92849153 8.79984535
v 18.66484992 13.00831139 -0.54260757
v 45.76066509 -84.99821275 6.47521531
v 133.92677903 -205.34285903 12.61048205
v 152.70626545 -230.53461313 15.63610323
v 194.66353953 -253.57276201 18.84469204
v 54.06542495 -10.12256648 25.66130459
v 0.11012610 -28.49820442 12.12176587
v -30.15211783 193.52677464 5.46923187
v 57.56133422 35.07064283 28.54834124
v 41.13711417 25.22590943 38.81046548
v -15.84249176 200.99937916 3.86325060
v 61.86552718 -99.71884638 19.20612156
v 47.50974104 -71.82066143 6.00378029
v 50.66680163 32.00944886 4.33012843
v 61.73389032 5.44098252 23.23357388
v 1.73458538 113.41020465 8.32146034
v 49.98248070 -100.07891804 17.25377329
v -24.09007400 82.16182888 17.27775298
v 1.57369219 58.22750553 -2.52813473
v 55.79180270 -91.01015329 17.93883741
v 35.54432094 100.21483898 19.59454827
v 44.57197711 -51.67682469 18.91289279
v 42.51755774 -0.88164548 25.56881309
v 68.52374226 -40.68477824 2.31353566
v 17.48902909 156.80631995 12.70502340
v 80.18126339 -117.09152907 24.46484566
v 52.71394551 23.28884415 37.46708110
v -12.41321769 174.18272793 2.10317178
v -7.43942801 37.70045191 20.12239769
v 14.47367668 200.89429617 7.57062156
v 92.82880276 -98.07596356 27.19835006
v 137.10905612 -149.26123619 13.37128133
v 186.60904467 -195.22298872 23.63974229
v 18.57938804 58.17120895 24.61821772
v 183.95750225 -212.95475960 18.30036752
v 3.03350389 84.40385759 22.55756035
v 95.48618644 -117.38986522 9.10524093
v 31.93876520 -93.89042854 3.84244835
v 39.72930461 19.90969107 3.26220109
v 59.14982408 -18.56966503 8.61628354
v 126.17830932 -134.48350132 13.69097922
v 60.60093269 -81.80593699 20.08033730
v 16.18911326 65.50224870 29.88288179
v 40.48639908 -63.60094994 3.93440109
v -29.00198661 196.48230076 4.80566453
v -22.47460745 198.96851480 4.43973765
v 44.77570951 -81.02566004 5.91537030
v 57.24296719 18.40781979 7.15311198
v -20.24023421 157.12621808 11.91415731
v 5.18269232 -51.06435716 13.43614142
v 4.24372405 83.60715210 3.16447741
v 134.18772817 -201.42386854 12.10094150
v 40.48952088 56.15732074 17.36295410
v 36.83730587 57.35315382 16.56355336
v 11.20933704 144.06886697 18.30783486
v 82.70429820 -123.63912910 10.17278340
v -21.64720371 175.60063303 7.87498243
v -50.97709596 185.04747748 -1.32986449
v -2.14373157 78.56496423 2.49449513
v 99.22556579 -116.23668671 7.43742613
v 2.22215219 -74.54322278 10.69578994
v 101.44963861 -112.73747683 27.69050747
v 54.61460724 -17.48901606 5.48876496
v 16.79929346 -93.92999858 11.26543619
v 12.02764455 77.95953006 28.10807526
v 50.51128194 -98.00700843 17.34731346
v 191.59494340 -209.04107392 28.16710062
v -27.60966495 56.59622699 9.45490133
v -2.30748043 144.37405765 4.93947789
v 118.26641113 -204.38012481 17.02296548
v 45.80245540 -93.35113317 16.55428857
v 174.91759360 -204.62554693 17.31926575
v 113.19796741 -121.52871490 25.31264722
v 63.15572560 -7.14796735 16.85992815
v 29.80102412 50.83789304 18.99126545
[truncated: 554,904 more chars]
